# Supplementary material for: Adaptive switch to sexually dimorphic movements by partner-seeking termites
Source: Sci Adv. 2019 Jun 19;5(6):eaau6108. doi: 10.1126/sciadv.aau6108 (PMC6584256; doi:10.1126/sciadv.aau6108)
Supplement: Data file S1 [file aau6108_Data_file_S1.zip › Dataset/CfExperimetns/170627_174_M_09_set2_tandem-position_5FPS.txt]

"time" "x" "y"
"1" 0 112.155409919008 88.3371495131084
"2" 0.2 111.639278162525 90.5931925142873
"3" 0.4 110.945764015902 93.2249663676516
"4" 0.6 110.974483931575 95.2769480186358
"5" 0.8 111.492902888404 97.4390119927859
"6" 1 112.981531599973 99.2174709643061
"7" 1.2 114.067104806656 99.7936120804801
"8" 1.4 114.020050922905 99.5676636977841
"9" 1.6 114.226649287384 99.7637213214935
"10" 1.8 114.647876228824 99.1146666882244
"11" 2 115.348025911397 98.2749631121213
"12" 2.2 115.726702262602 97.6992138707617
"13" 2.4 115.89129191822 97.3227517619221
"14" 2.6 116.150630519675 97.2633265488042
"15" 2.8 115.929969079135 97.6097086184211
"16" 3 115.493377378818 97.8524026448283
"17" 3.2 114.533707385079 98.3330952876144
"18" 3.4 113.943752289642 99.6450667778642
"19" 3.6 113.697908152481 99.9296674210651
"20" 3.8 113.429993098049 100.069161217262
"21" 4 113.577732303729 100.787899048004
"22" 4.2 113.371023995043 103.698307101945
"23" 4.4 112.042532992159 105.023833641592
"24" 4.6 110.665030804124 105.608943077241
"25" 4.8 109.450169853113 106.327679011741
"26" 5 107.971800006066 106.440308138663
"27" 5.2 105.958255761609 105.617580670217
"28" 5.4 103.922196231648 105.377134517238
"29" 5.6 102.026140485997 104.703876195539
"30" 5.8 99.9775881321604 104.383441142666
"31" 6 98.4233032226432 103.1089834081
"32" 6.2 95.993404275074 101.918901922583
"33" 6.4 92.110380716126 101.503711740756
"34" 6.6 89.3514689395501 102.377569490158
"35" 6.8 87.365664757933 103.875278550388
"36" 7 86.3442983686076 105.4492531843
"37" 7.2 85.5427282826454 107.100887962413
"38" 7.4 85.2991234595396 108.667682074022
"39" 7.6 85.3776567404907 109.507299746419
"40" 7.8 86.0678827247244 109.725895337258
"41" 8 86.253667574536 109.478995964065
"42" 8.2 86.1643657921576 110.073090646425
"43" 8.4 86.0639860495653 110.645384281071
"44" 8.6 86.3396588903129 110.662653977258
"45" 8.8 86.4549286259082 110.828683964079
"46" 9 86.0868049288612 110.572723044057
"47" 9.2 85.3915392317411 110.815243110828
"48" 9.4 84.8784330703864 110.948925296573
"49" 9.6 84.7091011173248 110.976839599283
"50" 9.8 84.4312285003584 110.848374929367
"51" 10 84.2274185961675 110.963387663561
"52" 10.2 84.0479816827979 110.968137153902
"53" 10.4 83.8272908613141 111.106832377168
"54" 10.6 83.8144662724656 111.0789947048
"55" 10.8 83.8904819998656 111.0789947048
"56" 11 83.8702029654915 111.091421796805
"57" 11.2 84.0467990657537 111.274407270721
"58" 11.4 84.0623024669789 111.621242602331
"59" 11.6 84.1335185333123 111.965490651764
"60" 11.8 84.3269103599511 111.935921600692
"61" 12 84.6264330156717 112.010277650943
"62" 12.2 85.0993282351447 112.068452591813
"63" 12.4 85.2165823973528 112.104117077796
"64" 12.6 85.5958875229291 112.062263336087
"65" 12.8 85.7098164628724 111.899487480626
"66" 13 85.5628279970498 111.825014728749
"67" 13.2 85.0709395978669 112.169219955996
"68" 13.4 84.3921764589991 113.059392468853
"69" 13.6 83.6702153354777 113.422556315108
"70" 13.8 82.6472132980361 113.53172783375
"71" 14 81.1351726676863 114.149867739441
"72" 14.2 79.2090100611 114.384212576313
"73" 14.4 76.4045859454006 113.818702275318
"74" 14.6 74.4616629368147 112.865450956231
"75" 14.8 72.053234037894 111.234596712938
"76" 15 68.829663604405 109.555409390628
"77" 15.2 65.1744585742342 107.193194395067
"78" 15.4 63.7062099888502 104.039129980348
"79" 15.6 63.0210688033615 99.6156563335669
"80" 15.8 64.1122435865709 95.6363275808546
"81" 16 65.9034089572073 91.9708511510838
"82" 16.2 68.567904640605 88.0265652425213
"83" 16.4 70.8279614040806 85.6957430233495
"84" 16.6 72.5795758195375 84.3879819710789
"85" 16.8 75.3936744325961 81.9577429173262
"86" 17 79.340755867143 79.4781948350114
"87" 17.2 83.0093410062791 76.8918334645124
"88" 17.4 86.631387180829 73.9301477234944
"89" 17.6 88.4766791262783 70.5698953256536
"90" 17.8 89.2011183515638 66.7565984021754
"91" 18 89.1475128487795 62.0693687580066
"92" 18.2 88.5689061202981 56.9917194539988
"93" 18.4 89.3065929443647 51.3884324707696
"94" 18.6 90.7050040439752 46.3216799324923
"95" 18.8 92.2093267636566 43.0609145957552
"96" 19 91.8387000238838 42.6014388512775
"97" 19.2 90.0414634849163 42.1019261701727
"98" 19.4 89.1230957876713 41.7187429590474
"99" 19.6 88.0820114009771 41.4395928630738
"100" 19.8 85.1542127024433 39.9564830337791
"101" 20 83.1210113219641 38.2410128550211
"102" 20.2 81.1165780014451 35.3083147028599
"103" 20.4 79.3805843919806 31.0199085455102
"104" 20.6 79.7350634510121 27.9730293144085
"105" 20.8 80.4540762532021 27.6112644630159
"106" 21 80.5416068010178 28.2945523715342
"107" 21.2 81.4678084025436 28.6119920920754
"108" 21.4 82.6299593276941 28.2393875906072
"109" 21.6 83.699551937843 27.3052742518265
"110" 21.8 85.1822180231488 26.3832741937744
"111" 22 87.3621660561696 24.6573528676512
"112" 22.2 90.4182852270758 23.1159200955798
"113" 22.4 92.9817476240264 22.5324686009598
"114" 22.6 95.6464418772131 21.5016229246547
"115" 22.8 98.967739855635 19.9449380491511
"116" 23 99.1762101373418 19.7165452250507
"117" 23.2 99.7385200550782 20.7774298818628
"118" 23.4 100.199560176493 22.1999612202259
"119" 23.6 101.032240121958 23.5215484545149
"120" 23.8 102.237855517611 25.7454631142302
"121" 24 103.751094195588 28.8832041834926
"122" 24.2 105.794025705087 32.856887172626
"123" 24.4 107.849915424498 37.1101798613313
"124" 24.6 109.580837806328 41.5845731461246
"125" 24.8 112.26564749571 46.4926173973076
"126" 25 114.919906483582 51.4802036937453
"127" 25.2 116.97417180001 56.8290375193402
"128" 25.4 119.339134777696 61.2947792189713
"129" 25.6 122.073955200649 65.2277667517663
"130" 25.8 123.495108367844 65.7887235793622
"131" 26 122.113463021204 64.6846151433094
"132" 26.2 121.273571588564 64.5070737833021
"133" 26.4 120.714580886313 64.2708642647578
"134" 26.6 119.999893272549 63.1375656085875
"135" 26.8 119.654669393396 63.4367523161668
"136" 27 119.445028457312 63.6558657675242
"137" 27.2 119.462008586376 64.1414136581317
"138" 27.4 118.769456917963 64.5497078841262
"139" 27.6 118.281677423345 65.0238439430424
"140" 27.8 118.019450783213 65.580543085157
"141" 28 118.052791415958 65.4543984145429
"142" 28.2 117.824151559557 65.6559256843375
"143" 28.4 117.603931484153 66.2803004821462
"144" 28.6 117.658567522237 66.6103568305079
"145" 28.8 117.703731761306 66.5275611205159
"146" 29 117.750040201813 66.7266102331649
"147" 29.2 117.841879749185 67.2324856297263
"148" 29.4 117.713328266659 67.6272541845725
"149" 29.6 117.214557569865 69.0351505744556
"150" 29.8 116.957931383941 71.4904869361186
"151" 30 116.367778336335 73.0907325919651
"152" 30.2 115.61298884418 74.4745429885683
"153" 30.4 114.775460680135 76.7806615684858
"154" 30.6 113.270360179236 79.4649084932784
"155" 30.8 113.205053857339 80.2045753948813
"156" 31 113.451321736498 80.0977191835327
"157" 31.2 114.656003103276 81.5690296677051
"158" 31.4 115.297900993989 83.2029440741037
"159" 31.6 117.043938436206 85.2795390337701
"160" 31.8 118.58630712362 86.6737604598993
"161" 32 120.203630025017 86.6717356189507
"162" 32.2 120.643493631566 86.8239121141659
"163" 32.4 120.522527276817 86.786780138778
"164" 32.6 120.265019316653 86.5170708191944
"165" 32.8 120.009736882528 85.8696247269138
"166" 33 119.956367899963 85.2961235690702
"167" 33.2 120.064467208797 85.1345108538426
"168" 33.4 119.993940188551 84.6964838942636
"169" 33.6 120.050093716404 84.033146741544
"170" 33.8 119.928729633794 83.7467349329205
"171" 34 119.451938737558 83.2644049481005
"172" 34.2 119.146676782778 82.0877476702512
"173" 34.4 119.359602448794 80.2764307625801
"174" 34.6 120.089838511512 78.1644553019516
"175" 34.8 119.786221033566 77.3204489426088
"176" 35 118.629233624189 75.012526943617
"177" 35.2 117.914546459344 72.0540712808917
"178" 35.4 118.058599630611 68.4143514361119
"179" 35.6 118.625472903041 65.5082980497867
"180" 35.8 119.205599515809 64.3426015588206
"181" 36 120.743794284111 63.3243123525217
"182" 36.2 120.7739850205 62.6808508268942
"183" 36.4 120.069528823504 60.6370220346109
"184" 36.6 119.219499040277 56.7401315247872
"185" 36.8 118.258467544428 54.0633648101528
"186" 37 117.998172721211 53.229746160119
"187" 37.2 118.133431465414 51.6984259733442
"188" 37.4 117.720021239696 48.5673504137366
"189" 37.6 116.720550057214 47.3321603755969
"190" 37.8 116.5760193215 47.0297844914755
"191" 38 116.111373870519 45.1329247800023
"192" 38.2 115.826568534716 43.3600606354481
"193" 38.4 115.820596172176 40.8379215599098
"194" 38.6 116.062285555521 39.8447102353947
"195" 38.8 116.105708753636 39.720212228513
"196" 39 116.052614686711 39.1579707095696
"197" 39.2 115.385912311847 38.1275575770154
"198" 39.4 115.07485935365 38.244072834631
"199" 39.6 114.520280856293 38.1886609492415
"200" 39.8 113.555725454177 37.0672947274302
"201" 40 113.113623361621 35.926173294242
"202" 40.2 112.948347595747 34.5399955314359
"203" 40.4 112.527310252967 33.3655462304263
"204" 40.6 110.944805563716 32.284414121095
"205" 40.8 108.937678840749 29.9287526534713
"206" 41 108.194255031351 28.6470071146347
"207" 41.2 107.96452144251 28.2149462485444
"208" 41.4 108.088078227877 28.1324628832135
"209" 41.6 108.027035556161 26.8992215962971
"210" 41.8 108.329659932275 24.4709575186724
"211" 42 108.258079735499 21.8724239976946
"212" 42.2 107.49343063093 21.6004731983385
"213" 42.4 106.145901299069 20.8163473295189
"214" 42.6 104.420709777891 18.7288890553284
"215" 42.8 103.194541815242 17.3103602805856
"216" 43 102.343516438405 16.2119725252966
"217" 43.2 100.918266510412 14.59909823079
"218" 43.4 99.0932895289074 12.4437383435082
"219" 43.6 96.2312111588412 10.8560950278496
"220" 43.8 92.9110685990242 8.35772946972495
"221" 44 89.5141997823019 6.82063624124324
"222" 44.2 85.510359710037 4.73251917909016
"223" 44.4 81.1825495826933 3.64976327008929
"224" 44.6 76.4542229966586 2.35695362517289
"225" 44.8 72.5382378553388 1.44774880516375
"226" 45 69.1281195196049 1.17138195140115
"227" 45.2 66.2465098396247 1.31894564421615
"228" 45.4 62.3100433757204 0.883516057535801
"229" 45.6 57.8379146979513 1.0937969279963
"230" 45.8 53.7711276374023 1.7464459246255
"231" 46 48.8445423557426 2.47445996131073
"232" 46.2 45.5859241115181 3.55159197965835
"233" 46.4 41.4588137549773 5.62205134789535
"234" 46.6 37.8517443241784 7.00046015943896
"235" 46.8 33.1632683452534 9.11029773972495
"236" 47 28.9198006671164 11.7126601807754
"237" 47.2 25.9560783308968 14.5757969307022
"238" 47.4 22.5748498380148 17.7402218077733
"239" 47.6 21.0769417157914 19.1211753132134
"240" 47.8 18.5211807757548 21.7038437799316
"241" 48 16.029129276123 25.5984328930458
"242" 48.2 12.5689419352382 29.3342222377866
"243" 48.4 9.36390886400477 32.9414212356632
"244" 48.6 6.67396973315081 37.0345008403532
"245" 48.8 5.075488853134 40.6203895489514
"246" 49 2.79462060498369 45.4157569002354
"247" 49.2 2.14763763578774 48.2357659513604
"248" 49.4 1.50376029489844 51.0570888720359
"249" 49.6 1.43880385360607 54.5686763459312
"250" 49.8 0.888897357388727 59.6337412540155
"251" 50 0.418604312785034 65.2061910695034
"252" 50.2 0.899785589871646 70.0326693028663
"253" 50.4 1.99573230030725 75.1778106649103
"254" 50.6 2.14454484894363 79.9153299172936
"255" 50.8 3.5600813279722 83.9032766120984
"256" 51 5.03555114762066 89.2655880487491
"257" 51.2 6.42677506023184 91.4409460005645
"258" 51.4 8.2526393990162 95.4635950094239
"259" 51.6 11.412277336008 99.5068189666407
"260" 51.8 15.456802972169 104.228186068158
"261" 52 18.4747767557626 108.227934054735
"262" 52.2 22.2542920294204 111.246260794388
"263" 52.4 25.6668879484008 114.900033499934
"264" 52.6 29.5030255661194 117.60161715037
"265" 52.8 33.1627080927036 119.03569852227
"266" 53 37.4144772887783 121.490740715187
"267" 53.2 41.6294668184 122.017853778643
"268" 53.4 47.0055578075949 123.634813138197
"269" 53.6 50.3516643912493 125.218440011401
"270" 53.8 51.4390376212496 124.523441885017
"271" 54 51.2999728502039 124.226275074006
"272" 54.2 51.5577882710825 123.506280530901
"273" 54.4 51.1955913314447 123.013127257007
"274" 54.6 51.3682631392634 121.888328209747
"275" 54.8 52.1853070566978 120.906600634074
"276" 55 52.2933807118374 120.393163385404
"277" 55.2 53.5468612635326 119.32835163056
"278" 55.4 55.792812416625 117.23756053967
"279" 55.6 57.0157125396027 115.600179813213
"280" 55.8 57.2719305850782 114.701365438221
"281" 56 58.7141062341565 113.075620394123
"282" 56.2 58.9938625512645 113.034573819233
"283" 56.4 59.1401320208471 112.980207571523
"284" 56.6 59.2939725613468 112.443536774879
"285" 56.8 60.7485326346233 110.652506277237
"286" 57 62.4891520627836 108.114881726407
"287" 57.2 63.5929063645411 107.395379350509
"288" 57.4 63.8028806316264 107.387746752257
"289" 57.6 65.5599524514289 106.207395341376
"290" 57.8 68.0891236072602 104.04489881325
"291" 58 70.7514351632023 101.787395221373
"292" 58.2 72.92229472526 98.8143488835508
"293" 58.4 75.6647051733439 95.5055900354276
"294" 58.6 78.365667720104 92.5492545796037
"295" 58.8 80.0928788880324 90.6583869858583
"296" 59 80.7339810543188 90.4377590451271
"297" 59.2 81.8694880753661 89.9764693252688
"298" 59.4 85.6965064009733 88.2120596340879
"299" 59.6 90.6228106497572 85.7413021258998
"300" 59.8 94.0061071854884 81.8118688178661
"301" 60 94.9460045477349 80.3519759690783
"302" 60.2 95.0432965364968 79.3015473330943
"303" 60.4 94.6851737711665 79.1443087603359
"304" 60.6 94.6573961501197 78.0247576901687
"305" 60.8 94.9662334804183 74.9012520007018
"306" 61 95.9728903640739 71.6103144849991
"307" 61.2 96.7952673627759 70.2600800102245
"308" 61.4 97.8487879211299 70.1528246051252
"309" 61.6 99.7828033444204 70.9197163225945
"310" 61.8 101.4599405932 71.9913593033677
"311" 62 103.437150829733 71.9020322755794
"312" 62.2 104.621381759198 70.9794986106721
"313" 62.4 104.720568006196 69.57501856386
"314" 62.6 106.539022732575 68.0014527685487
"315" 62.8 107.359719421685 67.7954378236925
"316" 63 107.791630680788 67.4296494913001
"317" 63.2 107.891122832513 67.4466397745231
"318" 63.4 109.061921569834 65.8938538967005
"319" 63.6 109.771710976034 64.539512209101
"320" 63.8 109.328020391945 63.3713645518948
"321" 64 109.119798904052 61.527732485105
"322" 64.2 109.995042502274 58.4239801639725
"323" 64.4 110.256280078358 54.9715093280958
"324" 64.6 110.691270556127 51.6683123080115
"325" 64.8 111.314240439281 48.4746447005012
"326" 65 110.801512082545 44.3461050001051
"327" 65.2 110.482873717651 39.9133781635067
"328" 65.4 109.244533369835 38.4300133093931
"329" 65.6 107.30984875937 36.2212216012553
"330" 65.8 105.235931779526 31.9441870584676
"331" 66 104.933447020172 29.3648888126513
"332" 66.2 104.94232453604 27.4460377730448
"333" 66.4 105.924960998944 23.1064076751585
"334" 66.6 106.145492578459 20.6319070381198
"335" 66.8 105.824287335149 20.9681032784034
"336" 67 105.137144672087 21.2685468434855
"337" 67.2 104.403147745894 21.4728658601838
"338" 67.4 104.190835015308 21.6192571580371
"339" 67.6 104.223915848883 22.513435427143
"340" 67.8 104.093724476128 23.209105635439
"341" 68 103.271887010231 24.2445094003473
"342" 68.2 102.750527376578 25.6329939869135
"343" 68.4 100.976376126544 26.7156867931077
"344" 68.6 100.017799370758 26.9906676495051
"345" 68.8 97.3872669378025 27.6659917078166
"346" 69 95.2171870598872 27.7419989801752
"347" 69.2 94.5710980557208 27.779145346399
"348" 69.4 94.464259730746 27.9179726890661
"349" 69.6 94.2478606190637 28.1772832529609
"350" 69.8 93.9805715061631 28.8076249951962
"351" 70 93.4783040120529 28.9084345050048
"352" 70.2 93.4884109276453 28.9562297093331
"353" 70.4 93.5255034545121 28.9310682490093
"354" 70.6 93.3437179537994 29.3515511630861
"355" 70.8 93.042834411889 29.8564502388419
"356" 71 92.1689665203342 31.0125170176987
"357" 71.2 91.0134579612476 32.4412112395573
"358" 71.4 88.9257389253824 34.5472490974307
"359" 71.6 85.5261276918304 36.7782074966428
"360" 71.8 81.0229282073761 37.4832765091704
"361" 72 76.7337059465245 36.4105506974383
"362" 72.2 73.554247625647 34.9125732007947
"363" 72.4 72.9188857395762 33.7148555911815
"364" 72.6 72.0774853038303 31.4676216541328
"365" 72.8 71.8840255171271 29.3884747557627
"366" 73 71.9448317773985 27.5093416883042
"367" 73.2 72.3785315995154 24.8540862104378
"368" 73.4 73.0010406983688 21.2677031619212
"369" 73.6 73.5078859590324 20.2172442534731
"370" 73.8 72.4157694369258 20.3206780256404
"371" 74 70.9297135541325 20.3664465475219
"372" 74.2 69.9476799542341 21.1012897476221
"373" 74.4 68.3316901529936 21.5918653397602
"374" 74.6 65.5505720791881 22.1451034724177
"375" 74.8 61.8283590161304 22.3853327996395
"376" 75 58.6212003465 21.8081789679502
"377" 75.2 56.8929766937704 21.0462144576324
"378" 75.4 56.142685980511 20.7264309755046
"379" 75.6 54.5026015917066 19.5990825624495
"380" 75.8 52.3112158453072 16.803407581229
"381" 76 51.689366074822 14.8237817999159
"382" 76.2 51.4744726596102 13.3896419999595
"383" 76.4 50.8830605096546 13.7121452302862
"384" 76.6 49.4530961454807 11.6464246659988
"385" 76.8 48.2679888193948 9.65029987537048
"386" 77 46.0562983050277 8.28272424770475
"387" 77.2 43.5878964937892 7.92496751086883
"388" 77.4 40.2215208902701 8.39356556575683
"389" 77.6 36.4806409095954 9.40686951051094
"390" 77.8 32.2265149607626 11.0389738895163
"391" 78 30.3763544397613 12.3887052783964
"392" 78.2 27.5667547733725 15.7712533530183
"393" 78.4 23.962773418884 18.4173910433475
"394" 78.6 20.0057587756462 20.8373014760627
"395" 78.8 17.6160515585123 23.73488869698
"396" 79 14.6502839996408 26.772287424422
"397" 79.2 12.8549831687459 30.0451782051606
"398" 79.4 10.1855895596483 33.9619840553298
"399" 79.6 8.39135776023468 36.7981104562031
"400" 79.8 6.81330675092065 40.6803542963623
"401" 80 4.60881830854103 44.8912750996648
"402" 80.2 3.81336837879471 49.1252192752133
"403" 80.4 2.72505287768802 53.4699083155999
"404" 80.6 3.16226252819338 57.7431579379745
"405" 80.8 3.31911926721843 62.4603856538898
"406" 81 2.51305490978272 67.1470871347029
"407" 81.2 2.23867066196088 72.1095630553786
"408" 81.4 2.25677945221689 75.104166261241
"409" 81.6 2.80602496412001 75.0937479127455
"410" 81.8 4.01256179389395 74.9390905547405
"411" 82 6.19092414436673 75.0403868892778
"412" 82.2 8.8924042414893 75.0127438896062
"413" 82.4 11.8144262962792 75.0047144365729
"414" 82.6 14.8415442052712 74.9112715350401
"415" 82.8 18.6274956985296 74.1518162489166
"416" 83 22.5595727848294 73.38109319482
"417" 83.2 26.3584428816298 71.294704684868
"418" 83.4 30.6531595798642 67.8455806796714
"419" 83.6 32.3409092845485 64.059307372634
"420" 83.8 34.5050756877617 59.4032753741053
"421" 84 37.2131066484424 54.6958888228471
"422" 84.2 40.2753925879192 50.1568456729847
"423" 84.4 44.1288004092777 46.848327475106
"424" 84.6 48.000088489535 44.1054247618552
"425" 84.8 53.176077877201 41.4979717633329
"426" 85 58.4743476942508 41.2451666917936
"427" 85.2 62.4340495296705 43.0928463284679
"428" 85.4 66.7298291762358 45.240598323693
"429" 85.6 71.7776938965308 46.9576367048128
"430" 85.8 77.7842830793642 47.576785214848
"431" 86 83.8862311846715 46.81863775382
"432" 86.2 89.0104791557051 44.6062737067303
"433" 86.4 90.564143428017 41.7228433244722
"434" 86.6 90.724690302049 41.8067731107087
"435" 86.8 91.4148769746479 42.6085133002987
"436" 87 92.6058672637031 44.3699047581117
"437" 87.2 92.5780343090942 46.483191407896
"438" 87.4 93.5076027746864 49.0682493198263
"439" 87.6 94.7280740616627 52.2410180596671
"440" 87.8 96.573076764225 54.8913874180086
"441" 88 100.063347148723 56.6612703891045
"442" 88.2 102.207161664019 56.8273830392618
"443" 88.4 102.083191990869 56.4108919885412
"444" 88.6 101.888831063371 55.907886433035
"445" 88.8 102.195469627135 55.3641461308246
"446" 89 103.032109505449 54.9051340674258
"447" 89.2 104.800746585032 53.916782651219
"448" 89.4 107.389516475338 52.8012380438957
"449" 89.6 110.210036760028 53.3695034050107
"450" 89.8 111.470074669786 54.3819768246656
"451" 90 112.259378955657 55.3617845407604
"452" 90.2 114.390434296832 56.9073642362841
"453" 90.4 114.967869711108 57.6189581084081
"454" 90.6 115.625735980393 57.5623492335011
"455" 90.8 116.001632454253 56.7301508178339
"456" 91 116.856749605089 55.6327200629441
"457" 91.2 117.777418135841 54.3145414342031
"458" 91.4 118.397391560718 53.0078797342583
"459" 91.6 118.821541003091 52.2396720732386
"460" 91.8 120.106863273458 51.3746159886902
"461" 92 119.871448919937 50.5649716864051
"462" 92.2 121.067965345023 48.2965713549952
"463" 92.4 121.249345446544 46.1236619942874
"464" 92.6 122.016952126615 45.3475428715503
"465" 92.8 122.735347628558 44.9494035004895
"466" 93 123.169747711071 45.1811503609842
"467" 93.2 123.015196481632 45.3687063896621
"468" 93.4 123.056670542101 45.3968783603847
"469" 93.6 123.049960175085 45.2500043619875
"470" 93.8 122.576979964928 44.9832259072079
"471" 94 122.699675286701 44.9192521078228
"472" 94.2 122.575081331086 44.510587626849
"473" 94.4 123.048468331062 43.738963013396
"474" 94.6 123.194177613248 43.7772625668135
"475" 94.8 123.392600729685 44.1238228601191
"476" 95 123.452795282749 43.8584877853344
"477" 95.2 123.990209903815 43.1387173148579
"478" 95.4 124.145395275119 42.8365558183761
"479" 95.6 124.102046507393 42.7665904863287
"480" 95.8 124.068595314373 42.8177175891962
"481" 96 124.350988175782 42.6852472317417
"482" 96.2 124.463372067097 42.73577776184
"483" 96.4 124.544990892361 42.9949405313212
"484" 96.6 124.839165772747 42.9689847751611
"485" 96.8 125.230477358626 42.748300115456
"486" 97 125.122011435464 42.8729038965489
"487" 97.2 125.302722871523 43.0274383490211
"488" 97.4 125.36986085252 42.9589516397614
"489" 97.6 125.397577705647 42.8098493888873
"490" 97.8 125.563166678705 43.0454001299885
"491" 98 125.571681768175 43.135834278723
"492" 98.2 125.58245928429 43.2188811167471
"493" 98.4 125.787084651673 43.4887120506537
"494" 98.6 125.62728309155 43.3283953131816
"495" 98.8 125.655974643329 43.2423255339153
"496" 99 125.793148089983 43.4802288676513
"497" 99.2 125.791877090817 43.4965929840829
"498" 99.4 125.674777173226 43.21325390215
"499" 99.6 125.693063780205 43.0548986904599
"500" 99.8 125.80121177621 43.2911830623872
"501" 100 125.822342310558 43.4317795997544
"502" 100.2 125.881073164941 43.4143635342867
"503" 100.4 125.760269842177 43.0036565682301
"504" 100.6 125.512736463216 42.7891433833941
"505" 100.8 125.224934016918 42.4700839651937
"506" 101 124.731652995818 42.4493552615595
"507" 101.2 124.459649834164 42.188589468724
"508" 101.4 124.1054035656 41.9237675341862
"509" 101.6 124.096140293885 41.5178814124732
"510" 101.8 124.002664099645 40.6048982255457
"511" 102 123.591409620899 40.0164424962023
"512" 102.2 123.254520465833 38.7566380953281
"513" 102.4 122.830133785111 37.8223006977065
"514" 102.6 122.226199300014 37.014997632398
"515" 102.8 121.553109825682 35.4762252915809
"516" 103 120.717649860501 33.8012775329252
"517" 103.2 120.778212911909 33.4239837872385
"518" 103.4 120.030565941076 32.5171041406494
"519" 103.6 119.053940016016 30.9414798480114
"520" 103.8 117.952417933576 28.6696437712946
"521" 104 116.734794241765 26.4464863673061
"522" 104.2 115.076762128868 25.3444667333801
"523" 104.4 113.237028306227 22.6841424079511
"524" 104.6 111.599722893365 20.6472941324369
"525" 104.8 109.818418747495 19.2402072045247
"526" 105 107.500217688545 17.687770614655
"527" 105.2 105.080037756435 15.572050650978
"528" 105.4 102.987014144736 12.8793147440898
"529" 105.6 100.780881833273 11.2019942640913
"530" 105.8 100.458221214935 11.177545029834
"531" 106 100.57199228803 11.2348166101046
"532" 106.2 101.106155509037 10.9581856242332
"533" 106.4 101.364598518624 11.4340241823737
"534" 106.6 101.753062715076 11.4785452970958
"535" 106.8 102.119777503203 12.8329875304695
"536" 107 101.706296854167 13.1296482317894
"537" 107.2 102.754335351888 12.9549570982693
"538" 107.4 103.82695350366 13.1683437882273
"539" 107.6 104.611347847254 13.9101566487454
"540" 107.8 105.696400884497 14.9561434241678
"541" 108 106.788717726386 15.9229468667649
"542" 108.2 107.463179074428 17.0059856758544
"543" 108.4 108.236703524646 18.8674699058159
"544" 108.6 109.992449800128 21.5999552392357
"545" 108.8 111.043022809199 22.3400515906304
"546" 109 113.276031014604 24.2936577015454
"547" 109.2 115.10726150636 27.4520463931456
"548" 109.4 117.364130005026 31.2993713513733
"549" 109.6 120.67835475674 35.1581836853789
"550" 109.8 121.242720162546 37.0375875687363
"551" 110 121.542241840327 39.9642070848404
"552" 110.2 123.223161771142 44.245944822646
"553" 110.4 124.94723662948 46.8790289931821
"554" 110.6 124.492279085776 47.9096751490251
"555" 110.8 124.103553248181 50.4742425834173
"556" 111 124.165340445874 54.2900175511126
"557" 111.2 122.99417288213 57.8390713927124
"558" 111.4 120.973564644733 61.9470396677985
"559" 111.6 118.267384818626 65.2838558920699
"560" 111.8 114.683662598857 67.3444450803351
"561" 112 111.911751992461 69.3723865778273
"562" 112.2 109.713393640495 70.0941971590582
"563" 112.4 106.649656064128 70.9852598339038
"564" 112.6 103.644924643729 71.3018590200916
"565" 112.8 101.339152998949 69.9239967912957
"566" 113 99.5655094646199 68.0443215875536
"567" 113.2 99.9602026259343 67.3840412993902
"568" 113.4 100.623283985469 66.7775521215738
"569" 113.6 100.800802714045 66.393619384692
"570" 113.8 101.54840319558 65.5664519177706
"571" 114 101.664209413277 64.6228092899658
"572" 114.2 101.678112928963 63.40239214374
"573" 114.4 101.958288949477 62.3937626668876
"574" 114.6 103.091521565936 62.3841970321745
"575" 114.8 102.907422648162 62.3828110931099
"576" 115 103.405234466729 61.800031280898
"577" 115.2 104.56334611971 60.6018209114661
"578" 115.4 106.173490998545 59.5961065287953
"579" 115.6 108.57416874609 58.4709787352548
"580" 115.8 110.736541105795 57.7711745469105
"581" 116 111.123986874158 55.8764882262185
"582" 116.2 111.00964345722 52.6548145358177
"583" 116.4 110.455643979149 49.8464807355152
"584" 116.6 110.983126216118 46.6301272743111
"585" 116.8 111.465448551011 42.5853260664553
"586" 117 113.244600038456 41.4044076239362
"587" 117.2 115.728440339751 41.5284037634864
"588" 117.4 116.496321236798 42.2819589663005
"589" 117.6 117.379108035438 44.2733865412657
"590" 117.8 118.765316910386 46.603961342224
"591" 118 120.001367465107 49.2798401157859
"592" 118.2 120.950883128938 51.8752711503155
"593" 118.4 122.609820811956 55.4263824146628
"594" 118.6 123.112108360222 59.020686351981
"595" 118.8 124.06995917833 63.393884420712
"596" 119 124.027238467295 67.6646628047354
"597" 119.2 123.449989266555 70.4538607085971
"598" 119.4 123.958440175407 71.6656727955219
"599" 119.6 124.604038874024 72.6125710489115
"600" 119.8 125.00599109596 72.7391814509926
"601" 120 125.463208452626 72.5900108032668
"602" 120.2 125.332913672174 72.0913612743571
"603" 120.4 125.015580427641 71.734807619733
"604" 120.6 124.895146772543 71.4607241148472
"605" 120.8 124.147841314737 71.1646743750825
"606" 121 123.427777910919 70.9983823810837
"607" 121.2 122.32873807152 70.9181231297099
"608" 121.4 121.353365713641 70.8049626990108
"609" 121.6 120.29743133915 71.7820245025045
"610" 121.8 118.471703655806 73.3078421552475
"611" 122 116.566583173966 74.6363344162637
"612" 122.2 114.070152734967 76.3802356119076
"613" 122.4 111.250658130705 78.2900223962237
"614" 122.6 107.980743970707 80.4245736254587
"615" 122.8 105.074713275125 82.5890326172793
"616" 123 101.187035064639 85.1691541430898
"617" 123.2 98.2175891854286 88.9492650919784
"618" 123.4 95.1196137236399 93.7021679975941
"619" 123.6 93.7913552144122 98.3684981040038
"620" 123.8 94.9244724435838 101.62183870133
"621" 124 96.4040551311161 104.369406153166
"622" 124.2 95.6072618052947 107.037044851488
"623" 124.4 92.5548148595927 109.244766750365
"624" 124.6 88.9943785205258 111.004888673539
"625" 124.8 84.3706949454605 112.419157081604
"626" 125 79.2165626680677 113.74995517623
"627" 125.2 73.7093422194077 114.1904857413
"628" 125.4 67.9874281789847 113.329984203759
"629" 125.6 63.2919395700869 110.085214469475
"630" 125.8 60.5768800417051 105.674893952862
"631" 126 58.620835929176 99.6686060904189
"632" 126.2 57.0669227447039 93.5611337282928
"633" 126.4 57.4635999241993 87.3717279457188
"634" 126.6 59.645280258739 82.2469634900965
"635" 126.8 62.3680755878748 78.6446466020956
"636" 127 65.0799961252419 73.4875557643391
"637" 127.2 69.0932345774963 68.4198342766964
"638" 127.4 73.3779765439249 64.2706298765538
"639" 127.6 76.3402236153112 60.959507418514
"640" 127.8 80.3187296690406 56.0975437868048
"641" 128 84.1724116984193 52.5842824298018
"642" 128.2 86.0332429438782 48.5581664819361
"643" 128.4 87.120633094461 42.9063632118047
"644" 128.6 86.1295863862851 38.9301154616311
"645" 128.8 84.1302377879325 35.382355772234
"646" 129 81.5065506116671 30.9876184426922
"647" 129.2 79.9742315189434 25.3078276336508
"648" 129.4 80.1619491434459 19.444602879988
"649" 129.6 82.5253551308674 14.3434719306588
"650" 129.8 86.7688633065773 10.7731809453614
"651" 130 91.4715256472674 9.06536372470309
"652" 130.2 92.7030587442285 10.7975801958148
"653" 130.4 95.4216273560336 13.3068289798396
"654" 130.6 98.1107428560028 15.5874801817485
"655" 130.8 101.948892598451 18.235271186531
"656" 131 104.951105705335 20.9783200908474
"657" 131.2 108.458978566701 24.5561363555659
"658" 131.4 113.858020370161 28.8218997286645
"659" 131.6 116.95338341207 30.5236407593938
"660" 131.8 115.468880020651 30.5500203477133
"661" 132 114.865669240029 32.5253030389198
"662" 132.2 115.743244616237 33.4461605626753
"663" 132.4 115.622852897281 34.2286781507674
"664" 132.6 114.935493576278 34.79461024765
"665" 132.8 114.849883120794 35.8114771766726
"666" 133 113.488098702949 37.2191218415552
"667" 133.2 112.339968790776 39.6271664717312
"668" 133.4 110.521035250758 43.3159235055826
"669" 133.6 109.2243000278 47.6259447290897
"670" 133.8 109.027861623006 52.2968250275419
"671" 134 110.578431932436 57.5826588442346
"672" 134.2 112.59983045102 61.9662351874603
"673" 134.4 115.44280566203 67.1319889825209
"674" 134.6 117.822374296323 72.4111303106018
"675" 134.8 120.6534050187 76.3176437207025
"676" 135 122.266601483204 77.5458350743595
"677" 135.2 123.458954642272 77.0948363229043
"678" 135.4 122.897090738408 76.6607212992027
"679" 135.6 122.709699299625 77.2601036015569
"680" 135.8 121.980176887069 79.0081645535989
"681" 136 121.374859194603 80.5384538725275
"682" 136.2 120.965695191201 83.0151430990802
"683" 136.4 120.091708842819 85.9033188269899
"684" 136.6 118.864638096143 88.0321450828338
"685" 136.8 117.873223262036 89.3209100509533
"686" 137 115.028833783824 91.4325227271895
"687" 137.2 111.80685308705 94.5286286475367
"688" 137.4 109.297257805292 96.9749497358141
"689" 137.6 105.743904144517 100.449728095054
"690" 137.8 101.873533791428 104.116161182559
"691" 138 97.9133134883234 107.646549935937
"692" 138.2 92.7513918081584 110.811557595835
"693" 138.4 87.5570795574861 114.73827346256
"694" 138.6 81.6873535966452 117.410898166156
"695" 138.8 76.4353021517334 117.762743695278
"696" 139 71.4241781442488 117.031567178125
"697" 139.2 67.066388566144 113.824824169737
"698" 139.4 62.5826433444816 109.543437973412
"699" 139.6 59.5521270156608 104.029308213481
"700" 139.8 57.9491453028586 98.4197537073547
"701" 140 57.2355176153825 92.6772047569667
"702" 140.2 58.5623039618492 88.2566954886437
"703" 140.4 60.2499655628878 82.9804862234228
"704" 140.6 62.7325724131513 77.72460411346
"705" 140.8 65.1729794006611 72.3255445529737
"706" 141 68.1918205811441 67.328042236536
"707" 141.2 70.9439844188061 61.7358598377545
"708" 141.4 73.9411311200054 56.633107143486
"709" 141.6 78.3391862513564 51.6496887337461
"710" 141.8 82.6762811716942 46.1968655759408
"711" 142 85.6946742185552 40.7985437145509
"712" 142.2 85.609852037852 37.0242838142939
"713" 142.4 84.5524219856241 34.8967779943244
"714" 142.6 84.9383139757489 32.6843996197955
"715" 142.8 87.5243298842392 32.6476033029963
"716" 143 90.1111664199664 33.1799443776391
"717" 143.2 93.2246459563783 32.7185246884264
"718" 143.4 97.87743876891 31.3425398501992
"719" 143.6 102.55131559085 30.1885105163502
"720" 143.8 106.769416896105 28.8408791025007
"721" 144 107.439195847154 26.818252062607
"722" 144.2 107.002521857875 25.8858479677863
"723" 144.4 107.578664312935 26.1773949280944
"724" 144.6 109.553802214352 28.1791694114958
"725" 144.8 110.303683938788 30.4176439592491
"726" 145 110.618177694062 30.9884747205108
"727" 145.2 111.962003521238 33.2964294245569
"728" 145.4 114.103151798507 37.1158640826092
"729" 145.6 116.162406243778 41.4895805049572
"730" 145.8 117.953170500566 45.9874120037452
"731" 146 120.233454541671 50.7076040938759
"732" 146.2 123.89775773564 54.8819581264928
"733" 146.4 124.21213447101 57.0195744034386
"734" 146.6 124.040872245724 59.6106734569507
"735" 146.8 124.993037195792 63.685823080956
"736" 147 125.778772411937 66.8888476855609
"737" 147.2 125.277137668541 66.8926619773866
"738" 147.4 125.658405723029 67.6759416130207
"739" 147.6 125.303827361466 67.4140407496677
"740" 147.8 125.07102213043 68.1818997981661
"741" 148 125.830130238742 69.2165158737339
"742" 148.2 125.926071553769 69.3928127491355
"743" 148.4 125.93665018559 69.2827359872161
"744" 148.6 125.430009720524 68.6827199152674
"745" 148.8 124.238541574149 69.2046876157626
"746" 149 123.036457104565 70.6470653879497
"747" 149.2 122.050218775586 71.3312236382186
"748" 149.4 120.263379001471 72.7539196981171
"749" 149.6 117.694059969961 74.6846127107441
"750" 149.8 114.4867844496 76.884817884845
"751" 150 113.818441545391 79.5711116737453
"752" 150.2 114.208211428579 83.6173820565573
"753" 150.4 113.912769598939 87.3662481929311
"754" 150.6 114.286354730035 90.8968811148192
"755" 150.8 116.266418448327 94.5485879912668
"756" 151 117.542765740509 94.4744092808474
"757" 151.2 117.910743134304 93.2878370394416
"758" 151.4 118.210441893249 92.1441278498769
"759" 151.6 118.499644848086 91.7551104565627
"760" 151.8 119.440457767349 90.5711774150411
"761" 152 120.333803453367 89.2085209693965
"762" 152.2 121.304922954366 87.6138757305087
"763" 152.4 122.056639978673 85.3394312012768
"764" 152.6 123.12176896808 82.7558083576694
"765" 152.8 124.174006090427 79.9156354582431
"766" 153 124.021004118545 76.7745834998849
"767" 153.2 124.96702772737 72.037568769151
"768" 153.4 124.929584318126 70.9725516980687
"769" 153.6 123.829956640961 70.4333035381819
"770" 153.8 123.594397989187 70.2571992437479
"771" 154 122.912908835326 70.2198565203291
"772" 154.2 121.662117975683 70.093298819809
"773" 154.4 120.867353579145 69.9626123236441
"774" 154.6 119.077255614439 69.0540319065085
"775" 154.8 117.336980742494 67.3456807800232
"776" 155 115.577019518233 64.5919779358055
"777" 155.2 114.209329864845 60.7947127758253
"778" 155.4 112.753476495449 54.700266682111
"779" 155.6 111.471293744776 49.1762108089613
"780" 155.8 110.576878024992 43.310301849439
"781" 156 110.648263340714 37.2447231260191
"782" 156.2 111.255238868191 33.5668581163251
"783" 156.4 109.276461981764 31.0540345455847
"784" 156.6 105.36156193716 28.7566476778578
"785" 156.8 102.052281870827 25.8156791891998
"786" 157 99.9012404753397 22.2750206729201
"787" 157.2 96.869593929909 17.3367387909463
"788" 157.4 95.616473520767 11.7753913377013
"789" 157.6 93.8716453581875 10.2642658188134
"790" 157.8 90.901084362384 9.60020575775032
"791" 158 86.1159485751578 9.19836547560454
"792" 158.2 80.8380781046089 8.3615224266073
"793" 158.4 75.7230598806126 6.75062513319846
"794" 158.6 70.874980535134 5.09057334653429
"795" 158.8 65.2128320083986 2.30227859417787
"796" 159 61.1430539704654 1.5269423585015
"797" 159.2 56.5849534663202 3.43735300691903
"798" 159.4 51.4919787040222 5.86878113078537
"799" 159.6 46.7197952221411 7.26204320602641
"800" 159.8 42.1904640548991 6.27003842515654
"801" 160 38.8754313726573 6.72401122093968
"802" 160.2 36.5001813472182 9.50197504595192
"803" 160.4 32.3575191135928 12.0195730729534
"804" 160.6 27.9218499900138 13.6143212310279
"805" 160.8 24.5812426715109 16.3937413335639
"806" 161 21.2766926258934 19.1260412062402
"807" 161.2 16.9429675747904 23.2457538787726
"808" 161.4 13.5568652771443 26.8950300836313
"809" 161.6 9.10566102072841 32.2772519991881
"810" 161.8 7.4868721368075 34.2327319988729
"811" 162 6.30356447731406 35.6421140437649
"812" 162.2 6.96142678707683 35.4812319569018
"813" 162.4 7.72954809697894 36.9328019472853
"814" 162.6 7.13477587598481 40.0360085621218
"815" 162.8 5.37942981734857 42.9149412125341
"816" 163 3.59941191082068 46.4212058568421
"817" 163.2 2.58931998163577 50.7428254469124
"818" 163.4 1.9916295869988 55.2430919662314
"819" 163.6 1.85309447177198 58.7204002617757
"820" 163.8 1.09127498292198 63.4275358551643
"821" 164 1.05744534881695 67.9901410026535
"822" 164.2 1.17976020896717 72.7556775518167
"823" 164.4 1.89550832331305 74.1344689464888
"824" 164.6 2.6180872092167 78.3515943486424
"825" 164.8 2.93838460664473 80.5792096267142
"826" 165 4.05316798991436 83.8008940871942
"827" 165.2 5.20383021377998 87.2552681329621
"828" 165.4 6.37198528806183 91.9218262920461
"829" 165.6 8.18574825715986 94.7539685501715
"830" 165.8 10.4587764667315 98.246892193005
"831" 166 13.0787110936281 102.161458049287
"832" 166.2 15.4051487229956 105.696184522036
"833" 166.4 18.5117040468832 108.901372586879
"834" 166.6 22.0219782028303 112.303707734946
"835" 166.8 25.4751170795442 113.89671646407
"836" 167 29.734236322472 115.008690957433
"837" 167.2 34.0905530320295 114.932087684348
"838" 167.4 38.6204153809854 115.248125587353
"839" 167.6 43.2074908149347 115.305173652746
"840" 167.8 48.521245114517 114.233500882522
"841" 168 53.637440314894 113.505670795031
"842" 168.2 58.2233651420314 111.481665263917
"843" 168.4 63.3416833247253 109.016993065196
"844" 168.6 68.9837317315346 107.118534314903
"845" 168.8 73.936691877748 104.991759048817
"846" 169 77.2243107218072 101.138300635252
"847" 169.2 80.1520678376943 96.8297288106644
"848" 169.4 82.5174830429453 91.0873069515838
"849" 169.6 84.4142523541409 85.8163745403073
"850" 169.8 87.0925045866524 82.135605182334
"851" 170 90.5746236181572 81.4307704757919
"852" 170.2 94.2192875041297 82.7397569625263
"853" 170.4 98.424497264185 85.0824659475863
"854" 170.6 101.466615393634 87.998493634637
"855" 170.8 101.226176777847 87.4769158274573
"856" 171 102.283619918954 85.3813351383875
"857" 171.2 102.00431150349 82.0246845012645
"858" 171.4 102.506674091958 77.6090898544429
"859" 171.6 102.109607616554 73.5532116266355
"860" 171.8 100.96346639014 70.5147569805508
"861" 172 99.6872491337048 65.6207661740929
"862" 172.2 96.9941966275217 60.660330502835
"863" 172.4 94.3687436373838 55.253245603421
"864" 172.6 91.8520283118261 49.6519552462015
"865" 172.8 89.1867460280961 44.0596857578177
"866" 173 87.9332092087181 42.8684862520084
"867" 173.2 84.5419336081112 42.8919459514463
"868" 173.4 79.0278780348028 42.0587910056326
"869" 173.6 73.8419643610505 39.5996665987195
"870" 173.8 70.2301838570931 35.509313229513
"871" 174 69.5248099945677 30.7932253173847
"872" 174.2 70.7118932490309 28.5293154268077
"873" 174.4 72.9854285287305 26.6475348339332
"874" 174.6 76.3559281594149 24.367578374404
"875" 174.8 79.1250682665055 23.0615321721639
"876" 175 78.9536328419669 22.0711240088787
"877" 175.2 79.0238315640492 20.127138318042
"878" 175.4 78.6137137252714 17.6373328967835
"879" 175.6 79.3139668389207 15.4595545105326
"880" 175.8 79.0720978338624 13.5969566559712
"881" 176 78.1897355955313 13.2223795143115
"882" 176.2 76.5071289374918 12.1040291163203
"883" 176.4 74.3248662930479 9.56815180580649
"884" 176.6 71.91610651567 8.34734106933791
"885" 176.8 69.6296382295978 6.90044216061455
"886" 177 65.5326926102545 3.52347629854125
"887" 177.2 63.5120866714603 2.64883243398148
"888" 177.4 63.315818562051 4.37280143812056
"889" 177.6 63.2002048037546 6.09113355828105
"890" 177.8 63.8812965144787 7.78004325102439
"891" 178 64.5704410603466 10.3297636244505
"892" 178.2 63.4010473101764 14.2950639893463
"893" 178.4 62.1054867281117 17.0109213006257
"894" 178.6 62.0141181107712 17.7167646499234
"895" 178.8 61.8880905897856 18.3856043484704
"896" 179 61.6030120212883 18.5084289961632
"897" 179.2 61.1416388287475 18.6064526950778
"898" 179.4 61.196043231171 18.5049691433895
"899" 179.6 60.7654817366807 19.5716324766465
"900" 179.8 59.1556791173819 22.7037929895437
"901" 180 58.7379352175401 26.507628666808
"902" 180.2 58.9643469407073 31.6513427911665
"903" 180.4 58.5475264115729 37.022711457671
"904" 180.6 56.4623446555351 42.1694971303876
"905" 180.8 52.1949693723249 45.6155399581217
"906" 181 46.6112955171683 47.1789267096595
"907" 181.2 41.9907770095671 46.2777386531909
"908" 181.4 38.7474091508284 43.6718752507638
"909" 181.6 36.9847893203778 39.6226021320063
"910" 181.8 36.5042600087753 35.2874586693313
"911" 182 36.7473015639394 32.5782297075659
"912" 182.2 36.6481779780542 29.6619843524469
"913" 182.4 37.1283727486648 25.6259203839242
"914" 182.6 38.5217540820126 23.1653772548123
"915" 182.8 37.7427719657252 22.3308993627549
"916" 183 35.3734663850633 22.3901312364612
"917" 183.2 33.6902389726985 23.5713238218606
"918" 183.4 32.5574333621567 25.4680046428867
"919" 183.6 31.0893057574033 28.1298802732922
"920" 183.8 27.3406306152111 30.6775801350839
"921" 184 24.9207620296889 31.2350201430105
"922" 184.2 21.4274541095834 31.2091049400305
"923" 184.4 18.0367458164788 32.2667879476002
"924" 184.6 17.778273394843 34.8404339522891
"925" 184.8 17.4715426536059 39.316164723859
"926" 185 16.8765953989653 43.625233790168
"927" 185.2 16.6317255510474 48.6125930547099
"928" 185.4 16.8894900673478 52.6057942510008
"929" 185.6 17.1637798100388 57.3492585660252
"930" 185.8 18.1984562988675 62.0191807775971
"931" 186 19.241047757732 67.0614228281816
"932" 186.2 21.3176287654232 71.7213961636576
"933" 186.4 23.802726803577 76.2553881820166
"934" 186.6 26.508736725138 80.4243535111173
"935" 186.8 29.0473425751131 86.0248173725436
"936" 187 29.7058445919405 91.3873628588395
"937" 187.2 31.3018649428068 97.0521054090398
"938" 187.4 33.4812498216722 100.266705947011
"939" 187.6 36.6110579803191 100.799546249066
"940" 187.8 38.9063899922472 102.7193524546
"941" 188 40.7902087192395 104.968838531967
"942" 188.2 44.299532526969 107.101115509454
"943" 188.4 48.3507639426384 107.715895071851
"944" 188.6 53.4813681265894 107.534534609757
"945" 188.8 58.7097576466864 107.76473511515
"946" 189 64.0675683910363 108.204940445472
"947" 189.2 69.706609975414 108.298269547058
"948" 189.4 75.8378627317139 108.30117254073
"949" 189.6 82.0879203942821 108.527811296507
"950" 189.8 86.8608723871886 108.170651380014
"951" 190 91.1486667618263 108.125099618029
"952" 190.2 93.2863466562838 106.39749316878
"953" 190.4 95.7352094927215 102.934172306272
"954" 190.6 98.5236096521055 98.6546620269063
"955" 190.8 101.360046894359 93.5940082931791
"956" 191 102.544441143766 88.2504187265538
"957" 191.2 103.14703912752 82.6518002159003
"958" 191.4 105.315785727922 76.7690851802346
"959" 191.6 107.811770802393 73.4880138846417
"960" 191.8 107.912367519341 73.3603915500504
"961" 192 107.664739127517 73.147304588955
"962" 192.2 107.249971296973 73.2993857968769
"963" 192.4 107.850536868493 73.139306972296
"964" 192.6 109.027156139652 74.0501593840281
"965" 192.8 110.138709257142 75.958007487097
"966" 193 110.901907461121 78.2889439884261
"967" 193.2 112.012800226096 81.5155372016255
"968" 193.4 113.304783051968 85.1987601895825
"969" 193.6 113.705703066718 86.7693163090189
"970" 193.8 115.552861701931 89.0741100007288
"971" 194 117.180070415651 90.0004417937435
"972" 194.2 118.356436138705 89.6456009681181
"973" 194.4 119.046777197025 88.6416279903891
"974" 194.6 119.900237611181 87.6190342718222
"975" 194.8 120.689922648337 86.7482443865926
"976" 195 121.024780643325 86.1145986879513
"977" 195.2 121.882135897946 85.4451620669082
"978" 195.4 122.153620920894 85.1106175133265
"979" 195.6 122.402080618808 84.6988373817662
"980" 195.8 122.907173249784 83.9522463766094
"981" 196 123.341225890779 83.1547628055926
"982" 196.2 124.290523269028 82.3312641442298
"983" 196.4 124.410645914684 81.5653892497443
"984" 196.6 124.532352806072 80.742957881121
"985" 196.8 124.793383901875 80.2984424109003
"986" 197 125.069439364587 79.7352892444695
"987" 197.2 124.957884500472 78.7616279083881
"988" 197.4 125.051539334858 77.8741563552514
"989" 197.6 125.138280540115 77.5238099269963
"990" 197.8 124.858484697313 77.2123982744352
"991" 198 124.81170382948 76.857212879612
"992" 198.2 124.789429303015 75.8300700714343
"993" 198.4 124.811634863337 74.9244915996105
"994" 198.6 124.876035798641 73.7489558859844
"995" 198.8 124.450663870536 73.5922882311946
"996" 199 125.006257172463 72.8047634807317
"997" 199.2 125.223233987281 72.2155784404979
"998" 199.4 125.344586656329 71.9452621713095
"999" 199.6 125.954520635562 70.9841572112807
"1000" 199.8 125.858557182781 71.0336360652809
"1001" 200 125.808697480338 71.4992694567228
"1002" 200.2 125.714660836404 72.1494474709392
"1003" 200.4 125.220939709574 72.4494500406649
"1004" 200.6 125.087503565591 72.8858818567278
"1005" 200.8 124.622152918768 73.067979485185
"1006" 201 124.606434184694 73.1894196757493
"1007" 201.2 124.601839996005 73.1359554174282
"1008" 201.4 124.373458807302 73.7641596040106
"1009" 201.6 123.89493732916 74.0582927186517
"1010" 201.8 123.431470274908 74.947872999915
"1011" 202 123.088546228523 75.6493168138511
"1012" 202.2 122.547574762925 75.9023684205742
"1013" 202.4 122.443827414715 76.4481219818245
"1014" 202.6 122.473636924685 77.0093662476877
"1015" 202.8 122.072382207166 77.7137349045494
"1016" 203 121.929382648427 78.3260979063124
"1017" 203.2 121.665610993528 78.5847795665049
"1018" 203.4 121.402318270259 78.8265524608956
"1019" 203.6 121.54025952004 79.0677753368776
"1020" 203.8 121.536541907828 79.3229521145058
"1021" 204 120.945199312947 79.6445006124298
"1022" 204.2 119.6885855008 79.6912606382179
"1023" 204.4 118.706129005176 80.0277184039844
"1024" 204.6 117.863539342932 79.8175474867097
"1025" 204.8 116.546447878674 79.7691441946451
"1026" 205 114.543401034194 80.1983786146979
"1027" 205.2 112.886812305363 81.7685689247882
"1028" 205.4 110.459550181697 83.8600655727982
"1029" 205.6 107.290163563563 85.9311050329477
"1030" 205.8 103.587392219946 87.0136439400763
"1031" 206 99.5629086620457 88.6643817814146
"1032" 206.2 95.3417407667155 88.9323435888494
"1033" 206.4 92.5899643161452 87.206482590232
"1034" 206.6 92.3401371063882 85.5631458310569
"1035" 206.8 92.1838189068736 83.7892628966212
"1036" 207 91.9528223226946 80.8465343535078
"1037" 207.2 92.8823608180762 77.606640147981
"1038" 207.4 94.3949172069562 73.2494379331698
"1039" 207.6 96.9322066608233 70.3977034624753
"1040" 207.8 99.8760045696856 67.5585158099445
"1041" 208 100.768836858759 64.8143463121702
"1042" 208.2 99.3327197536658 62.9492329022982
"1043" 208.4 97.620470558087 62.4190051765303
"1044" 208.6 94.3848386741451 60.3250282467072
"1045" 208.8 92.6459652657285 58.4556424504438
"1046" 209 91.6390225672935 56.0405265083872
"1047" 209.2 90.8253122910748 51.6775349109415
"1048" 209.4 90.821587587074 47.0560913825577
"1049" 209.6 92.4906961444534 44.3894443056622
"1050" 209.8 93.9794542102671 43.300096316396
"1051" 210 94.6127529770682 41.9850395124966
"1052" 210.2 94.5963843493673 41.6248043370829
"1053" 210.4 94.4118108887352 41.2258369724379
"1054" 210.6 94.1357362574078 40.4422084070935
"1055" 210.8 94.1389536809664 38.9943611598058
"1056" 211 95.5260585352032 38.4208755134553
"1057" 211.2 96.8400405035505 38.6334685621566
"1058" 211.4 96.7348368321985 38.4127625732028
"1059" 211.6 97.1034971093827 37.3654010161711
"1060" 211.8 97.2548898836027 35.4890949005211
"1061" 212 97.819866460553 32.7490858006621
"1062" 212.2 100.070331958265 28.9049279081827
"1063" 212.4 102.531812325507 26.2369368020027
"1064" 212.6 104.139395727486 23.8341461586279
"1065" 212.8 103.836150720278 21.8793391495677
"1066" 213 102.793748654189 21.5053937594018
"1067" 213.2 102.86257343613 21.8516978134067
"1068" 213.4 102.42466162076 22.0636162181733
"1069" 213.6 101.571668407659 22.678199124886
"1070" 213.8 99.835137617382 23.2102223896757
"1071" 214 97.0320455755541 24.0134774833749
"1072" 214.2 94.9893989887079 24.1605645848725
"1073" 214.4 93.6023605153539 24.5879557493657
"1074" 214.6 93.666776995312 24.4693793756209
"1075" 214.8 93.8129610722004 24.3370854711465
"1076" 215 93.9774181672731 24.3922079310054
"1077" 215.2 94.0472459247718 24.3633087785637
"1078" 215.4 94.1478075343936 24.3667223256209
"1079" 215.6 94.3084821551693 24.3638180641068
"1080" 215.8 94.2489059185606 24.3600689603454
"1081" 216 94.2052412406196 24.3272397062686
"1082" 216.2 94.8612645486236 24.3419882433114
"1083" 216.4 93.8730353497066 24.7911049357802
"1084" 216.6 92.53516952531 25.2566548661816
"1085" 216.8 91.1919225201748 26.3019383316787
"1086" 217 89.0093239840049 26.4625388739004
"1087" 217.2 85.4186531158598 26.9982196667894
"1088" 217.4 81.4110024598751 27.4421788331972
"1089" 217.6 79.2497206920098 26.6623085089173
"1090" 217.8 76.6799976588876 24.2250726967489
"1091" 218 74.3478882656484 20.7632516617747
"1092" 218.2 73.9834741260418 17.484329582055
"1093" 218.4 73.1983981489276 16.8094399443205
"1094" 218.6 71.8070896373411 17.3544173424852
"1095" 218.8 68.3148173186569 17.8396033806423
"1096" 219 63.8982924987265 18.1119316877328
"1097" 219.2 59.648742554113 19.6016489040937
"1098" 219.4 54.4521203097076 21.3249591857866
"1099" 219.6 49.5899464195297 21.2410981611088
"1100" 219.8 45.6325352904045 19.1386802271791
"1101" 220 43.4327835656751 15.8344915622091
"1102" 220.2 41.3442723054072 13.757207367493
"1103" 220.4 37.5101886622183 13.1289405435971
"1104" 220.6 33.2073522185818 13.4708637793113
"1105" 220.8 29.6052522843751 14.2006545167712
"1106" 221 25.2504975307291 16.6430319204157
"1107" 221.2 21.9067350238831 19.8977527402858
"1108" 221.4 17.9637325889223 23.9195690303537
"1109" 221.6 16.1158184703292 26.2422207284374
"1110" 221.8 14.5085884775335 31.3383352956293
"1111" 222 12.377812121911 35.867595740555
"1112" 222.2 8.75298854319217 40.476985939096
"1113" 222.4 5.6993787867884 43.8313119794606
"1114" 222.6 4.1414162793396 48.3338077573636
"1115" 222.8 2.68178542772724 52.9535109174428
"1116" 223 3.22374521438892 56.5814324082321
"1117" 223.2 1.84471770981706 61.8836772424084
"1118" 223.4 1.5210884884788 64.9397650838023
"1119" 223.6 1.92830128283333 69.0849897009898
"1120" 223.8 1.89215221634417 73.412428846191
"1121" 224 2.77559778648515 76.6671361673405
"1122" 224.2 3.24327302616129 81.6591533065413
"1123" 224.4 4.07093845592996 85.2081447565363
"1124" 224.6 5.260632739638 87.9343735123806
"1125" 224.8 7.37228019338504 90.9374502276635
"1126" 225 8.84356129065511 94.9136512697244
"1127" 225.2 11.3086605277797 98.2224158951355
"1128" 225.4 13.7387831606756 101.428925862372
"1129" 225.6 15.7812721516571 105.280848187089
"1130" 225.8 19.381308685492 108.362630847387
"1131" 226 23.3582461729864 110.285431274572
"1132" 226.2 28.8851527707146 113.170608953527
"1133" 226.4 33.9076571488838 116.460163592078
"1134" 226.6 38.5367792561038 118.395547468135
"1135" 226.8 42.8580968345335 117.755147730977
"1136" 227 47.7040667764631 116.368535681523
"1137" 227.2 53.0470682330329 114.713000825026
"1138" 227.4 56.258736297987 111.587412301838
"1139" 227.6 58.4752181553063 108.41593377813
"1140" 227.8 61.7010687692356 105.052845218689
"1141" 228 66.2656058898513 102.721106454782
"1142" 228.2 69.9961624476516 101.468922957208
"1143" 228.4 73.2410417825635 99.1858670351376
"1144" 228.6 75.8079900640865 95.1496758343957
"1145" 228.8 77.1245997579129 90.7710462549479
"1146" 229 78.7308173298418 85.9125575922701
"1147" 229.2 81.3143052648726 81.7062193706758
"1148" 229.4 85.3545377290014 77.6460854070302
"1149" 229.6 89.5273932552299 73.9284512489928
"1150" 229.8 92.58689745347 69.5251337731946
"1151" 230 95.0407447262202 63.9924749004777
"1152" 230.2 96.0471912413666 59.0648436815167
"1153" 230.4 95.8116463043205 55.0866704410963
"1154" 230.6 96.7088074796646 53.4427929184946
"1155" 230.8 98.0648946605951 53.6317758268848
"1156" 231 98.8698928489738 52.8139046310425
"1157" 231.2 100.039144130964 51.9008281436573
"1158" 231.4 101.307739936766 52.6478011602387
"1159" 231.6 103.084052867721 53.465266624024
"1160" 231.8 105.280944336169 53.4022138018425
"1161" 232 108.230494509357 52.6668838041566
"1162" 232.2 111.085469479077 53.0392108196437
"1163" 232.4 112.951305116354 54.3897403757613
"1164" 232.6 114.740215946184 56.5911456193331
"1165" 232.8 117.207746326201 58.4941335106975
"1166" 233 118.886266654386 58.922297689766
"1167" 233.2 119.004256131512 57.7733312991708
"1168" 233.4 118.740311781784 56.8422057475845
"1169" 233.6 117.645956238237 55.8590361874931
"1170" 233.8 117.04988267565 54.9305502955883
"1171" 234 116.483718857525 54.1174965986529
"1172" 234.2 115.901595331306 52.0031743632476
"1173" 234.4 115.101193722564 48.014751986554
"1174" 234.6 114.919854763764 43.575206943413
"1175" 234.8 114.771689965433 41.5392424098046
"1176" 235 113.870201544101 38.7105319041431
"1177" 235.2 112.853599238176 34.4715775650101
"1178" 235.4 110.756121185726 30.8540438603991
"1179" 235.6 107.365042797318 26.4365986007742
"1180" 235.8 105.38754625672 21.1675405070051
"1181" 236 104.237121516618 17.6239119168888
"1182" 236.2 101.224207963916 16.103714768805
"1183" 236.4 96.8910973136118 13.4732542899003
"1184" 236.6 92.6246331726744 9.98405677821902
"1185" 236.8 90.0862053829722 7.66832813405722
"1186" 237 87.9452977972925 7.88856426680001
"1187" 237.2 84.2384359518338 7.17332988845174
"1188" 237.4 80.1652361184372 4.62633202433019
"1189" 237.6 76.6004510689455 3.14199147376701
"1190" 237.8 72.1700385195897 2.00412290057808
"1191" 238 68.2593450643837 1.67642132108789
"1192" 238.2 64.2562360568327 0.792649404183488
"1193" 238.4 62.2681238864948 1.52679492029778
"1194" 238.6 60.367192408255 3.04589858769459
"1195" 238.8 55.8402022320556 3.97943519605683
"1196" 239 52.4842954682906 3.01880349832718
"1197" 239.2 49.5284571350471 2.85472023137962
"1198" 239.4 46.0077415531437 3.1696968624046
"1199" 239.6 43.7467104000168 5.15854792076995
"1200" 239.8 39.0697081364772 7.21906041406267
"1201" 240 35.3039943545032 8.37734842784289
"1202" 240.2 32.5523190493094 11.3873853759605
"1203" 240.4 28.3278844984476 14.3674004969886
"1204" 240.6 26.0598118507868 15.0124366923092
"1205" 240.8 23.0642412155015 17.9173683830705
"1206" 241 19.3524362947891 20.516243480857
"1207" 241.2 17.3592421809108 22.8267572841055
"1208" 241.4 16.1732831486876 26.2840754163873
"1209" 241.6 12.6475550608437 29.2006633967809
"1210" 241.8 9.86015840246736 31.4496858521818
"1211" 242 8.97127058980703 34.4527595617689
"1212" 242.2 6.34500321032248 37.8750577740709
"1213" 242.4 5.66199017858482 41.6448406705851
"1214" 242.6 3.9266616822601 45.31913217017
"1215" 242.8 2.8363476342883 48.7441942039027
"1216" 243 2.53088321577407 52.925318798655
"1217" 243.2 1.43840994721548 56.7873794804159
"1218" 243.4 0.89311077445908 60.2298654478071
"1219" 243.6 0.455396476127356 63.1760251179744
"1220" 243.8 0.506638115478518 65.6190579600274
"1221" 244 1.02753799316322 69.5052409517535
"1222" 244.2 1.58792306450144 72.8007494192269
"1223" 244.4 3.12073448054552 74.6629786844031
"1224" 244.6 5.53747898946837 77.0275917868327
"1225" 244.8 8.80892984336966 78.2441759998821
"1226" 245 12.0164624336429 80.6394328078578
"1227" 245.2 13.6552433650493 83.7525685095301
"1228" 245.4 15.1244318772846 87.1463123179322
"1229" 245.6 18.1060577253517 89.3539492689102
"1230" 245.8 22.5194775309369 91.082762099598
"1231" 246 26.136178247448 91.129961629005
"1232" 246.2 30.1261189229861 90.8213253115704
"1233" 246.4 33.8487468678339 90.2917700649202
"1234" 246.6 37.4221715621462 88.5311113030245
"1235" 246.8 41.2690734441195 86.496217952026
"1236" 247 44.890256360383 83.9018410135609
"1237" 247.2 46.9698836878046 81.8399929191349
"1238" 247.4 47.9765891824531 79.0963303309192
"1239" 247.6 50.1690910505535 76.2055850607827
"1240" 247.8 52.8188037549082 73.4060422587971
"1241" 248 56.9788860878249 72.7115544234083
"1242" 248.2 61.3088068520087 72.9567999766726
"1243" 248.4 65.4483868726687 73.7730062214816
"1244" 248.6 67.6919014072397 76.132121039975
"1245" 248.8 71.0694142304812 77.4728770174393
"1246" 249 74.8348321641075 78.7438102704733
"1247" 249.2 77.6021303822789 80.4652563300726
"1248" 249.4 79.9170310893741 82.6282745129156
"1249" 249.6 83.1655654585393 86.0904685118735
"1250" 249.8 86.6096985224214 89.514785818088
"1251" 250 91.4690506756486 92.8718981058895
"1252" 250.2 95.4461479138953 94.6583930874454
"1253" 250.4 99.1755865541484 94.4735136610391
"1254" 250.6 100.283606147777 93.6718589834516
"1255" 250.8 101.094641601103 91.9407585068079
"1256" 251 101.754310402932 90.5003187197042
"1257" 251.2 102.673324695543 86.6702458175723
"1258" 251.4 103.558571620497 82.8297251611016
"1259" 251.6 104.069388804635 78.9698777426843
"1260" 251.8 104.240109729422 74.9707581609593
"1261" 252 105.546341979797 70.0440628461954
"1262" 252.2 107.322135180271 69.1010734821205
"1263" 252.4 108.723432481109 69.1008796717039
"1264" 252.6 109.346657448803 69.1247395940151
"1265" 252.8 110.278276665793 68.6003340689693
"1266" 253 111.259338416044 67.666164419035
"1267" 253.2 112.918271168507 66.8163074827506
"1268" 253.4 115.061799707516 66.7604573942547
"1269" 253.6 115.417962529586 65.5157631483774
"1270" 253.8 115.726908035371 63.2458527981184
"1271" 254 115.273198301001 60.6239330325058
"1272" 254.2 116.43575657867 57.783735471876
"1273" 254.4 117.758330710974 54.4736230223891
"1274" 254.6 117.449195066041 52.8544219086559
"1275" 254.8 117.746501648776 51.4924614283644
"1276" 255 119.522581212294 49.9608230747024
"1277" 255.2 121.99537733416 49.6284837035439
"1278" 255.4 122.736070386155 50.1344292092521
"1279" 255.6 123.425376426824 50.9771833355375
"1280" 255.8 123.222892215239 51.0717844654048
"1281" 256 121.956104584787 51.4709161771976
"1282" 256.2 121.666360403255 51.6916648585713
"1283" 256.4 121.175357909426 52.0251615447622
"1284" 256.6 120.901457091129 51.9318011776598
"1285" 256.8 120.609105529479 52.1345496961437
"1286" 257 120.199439560189 53.0853363715426
"1287" 257.2 119.729015004548 53.5330772657287
"1288" 257.4 118.765410553969 53.7917068231345
"1289" 257.6 117.668361173956 53.9847414659074
"1290" 257.8 116.491719561294 53.2571347018359
"1291" 258 114.972414133734 52.1338112729853
"1292" 258.2 112.66469741581 50.2445173041524
"1293" 258.4 111.20526034834 48.2711281094357
"1294" 258.6 109.714720182924 45.3492104926461
"1295" 258.8 108.93875192829 42.3801926147852
"1296" 259 107.482686385583 38.5809893192326
"1297" 259.2 105.620420438617 34.3847008256613
"1298" 259.4 103.041925695523 31.2987341753434
"1299" 259.6 99.6696313188519 27.4838764409085
"1300" 259.8 95.6158546489156 23.0709000334074
"1301" 260 91.6769222765023 18.0983125553298
"1302" 260.2 87.4400012667512 13.0893642618577
"1303" 260.4 84.5703460807062 7.86809614906192
"1304" 260.6 82.4414744126031 4.70809471314637
"1305" 260.8 80.1752776592026 5.49152462311732
"1306" 261 77.0422783918435 5.54555594943628
"1307" 261.2 74.8366385882067 6.53769626446785
"1308" 261.4 70.4787965307204 7.30391768711114
"1309" 261.6 65.7014684114848 6.86657935725106
"1310" 261.8 62.0598843972365 4.28729802822999
"1311" 262 59.9812608892769 2.05930397236658
"1312" 262.2 57.1435407952655 1.95921386315233
"1313" 262.4 54.9779147781596 2.46478613626359
"1314" 262.6 54.187802929593 1.48428741871934
"1315" 262.8 54.3181047580977 1.35570989257926
"1316" 263 54.5871634735794 1.30469767658273
"1317" 263.2 54.8566445504714 1.27561026251645
"1318" 263.4 54.8436646560679 1.37274909875016
"1319" 263.6 54.7669882519229 1.23070836073939
"1320" 263.8 54.9729011612529 1.21974810646939
"1321" 264 54.9900323881594 1.19647455149451
"1322" 264.2 55.0667730300086 1.11224497788262
"1323" 264.4 54.9573331890697 0.860929155010897
"1324" 264.6 55.0222157545894 0.884967902656572
"1325" 264.8 55.1511962789371 0.947669472820773
"1326" 265 55.3834619718732 0.844765477778689
"1327" 265.2 55.5110826363843 0.692649309766706
"1328" 265.4 55.7551713581577 0.616014819553704
"1329" 265.6 56.1779806313421 0.472342417467619
"1330" 265.8 56.4645379719004 0.264179278897332
"1331" 266 56.8110476415261 0.140401220099818
"1332" 266.2 56.8737994137558 0.252234835824298
"1333" 266.4 56.9755365473314 0.13581846071238
"1334" 266.6 56.8682826757236 0.228067054096552
"1335" 266.8 56.7406903845848 0.121829089586024
"1336" 267 56.6673861230484 0.336370574039302
"1337" 267.2 56.7171799388626 0.593672608902434
"1338" 267.4 56.9150534848848 1.18820286412955
"1339" 267.6 56.6766420850216 1.13017158670355
"1340" 267.8 55.8362234045876 1.02460859904049
"1341" 268 55.4646035715378 1.27426475395827
"1342" 268.2 55.0604206645403 1.09000953914586
"1343" 268.4 54.0947532512188 1.082257827128
"1344" 268.6 52.2784398917241 1.20375831211366
"1345" 268.8 51.3785664567422 1.61243064855097
"1346" 269 50.2805973428549 1.61829260028836
"1347" 269.2 49.7723603485952 2.06460245068055
"1348" 269.4 47.7297397978611 2.74733058676782
"1349" 269.6 44.6224363396475 3.41803843089637
"1350" 269.8 41.804707909793 4.64498486270585
"1351" 270 40.4772725933432 4.6747300508931
"1352" 270.2 39.6522618569157 4.94669153883861
"1353" 270.4 38.1769277574329 5.61660977364863
"1354" 270.6 36.7675476541619 7.18947332143568
"1355" 270.8 34.3260274768331 8.64505182022912
"1356" 271 31.2315845861576 10.2506960769367
"1357" 271.2 28.4040218674182 12.0006887420171
"1358" 271.4 25.2271830963298 13.4873804598684
"1359" 271.6 23.0134784311034 15.9390018711961
"1360" 271.8 21.2733625418164 17.4571845796941
"1361" 272 19.4797162341072 19.3994554261023
"1362" 272.2 17.3896034863047 21.6596546374952
"1363" 272.4 15.8481791146649 22.3205330737419
"1364" 272.6 15.8353951841196 22.0904700086297
"1365" 272.8 15.6668780925925 21.7822210419134
"1366" 273 15.7165725251377 21.8306438099457
"1367" 273.2 15.8886895638622 21.6783344058401
"1368" 273.4 15.9145942368658 21.5853403243885
"1369" 273.6 15.9749795877762 21.455292201437
"1370" 273.8 16.1542233250569 21.3591902376127
"1371" 274 16.2790871865869 21.1528287904342
"1372" 274.2 16.4828417526381 20.8972948171924
"1373" 274.4 16.2005808494732 20.8114925601723
"1374" 274.6 16.3096855661506 20.5921220151582
"1375" 274.8 16.4586935135698 20.5046150468722
"1376" 275 16.3286453498665 20.5985259479834
"1377" 275.2 16.4003071335952 20.7162461667512
"1378" 275.4 16.3682031897257 20.7575346007936
"1379" 275.6 16.3196719136686 20.8041617090089
"1380" 275.8 15.84365157316 21.1155470556408
"1381" 276 15.9799724736385 21.0693816626771
"1382" 276.2 15.3068405233617 21.7381062974266
"1383" 276.4 15.1430800739124 22.1338544159185
"1384" 276.6 15.0569437950701 22.0568889736763
"1385" 276.8 15.2000801892977 21.9338284002348
"1386" 277 14.8819141289954 22.2238228400766
"1387" 277.2 14.7720926739334 22.7786185675029
"1388" 277.4 14.2924073293241 24.1979431660662
"1389" 277.6 13.0732406438497 26.2013184106006
"1390" 277.8 11.7567600457132 27.9995700877079
"1391" 278 8.99071842477829 31.3153240878878
"1392" 278.2 8.31827866646474 33.9259901523788
"1393" 278.4 6.66409409489923 37.610979398868
"1394" 278.6 5.25095952945189 40.8848659438127
"1395" 278.8 3.73422376245868 44.6737457425473
"1396" 279 2.49179270573003 49.0635287392856
"1397" 279.2 1.48522891167084 53.3668859159662
"1398" 279.4 1.01681276554816 57.6720730878612
"1399" 279.6 0.623420722719168 62.2619325739845
"1400" 279.8 0.0183437911637018 66.8102388817288
"1401" 280 0.741744537345576 71.3267422652721
"1402" 280.2 0.929511157615202 75.6814911221395
"1403" 280.4 1.74859499290327 78.3595545546939
"1404" 280.6 3.44798444637207 81.7626467791416
"1405" 280.8 3.87023434390647 84.187401026651
"1406" 281 3.99644575077861 85.1111909348771
"1407" 281.2 4.30763355773366 85.8872257605866
"1408" 281.4 4.45771886912171 87.4431533661619
"1409" 281.6 4.46999532198645 87.8446528101144
"1410" 281.8 4.54396783341664 87.7391762477744
"1411" 282 4.95554236812304 87.6180331587601
"1412" 282.2 5.3151462256038 87.9877085143426
"1413" 282.4 5.96662606193431 89.322430889745
"1414" 282.6 7.11991289472329 91.2710093785156
"1415" 282.8 8.51434608732705 94.4439833551704
"1416" 283 9.30036617554974 96.4155015518046
"1417" 283.2 11.6625795969218 98.4994531578964
"1418" 283.4 14.6873662897296 100.764796624634
"1419" 283.6 17.7733863394857 103.80216446937
"1420" 283.8 20.8647829790134 107.032011688984
"1421" 284 24.1414727462533 110.619326387732
"1422" 284.2 27.3345394827217 114.416456357179
"1423" 284.4 31.835849634882 116.046283712116
"1424" 284.6 37.4293985310444 117.357633616839
"1425" 284.8 42.3448209287028 118.350029939537
"1426" 285 46.6123467703716 120.313057996577
"1427" 285.2 52.1672364109383 121.691529183186
"1428" 285.4 57.4908778102677 124.008814427837
"1429" 285.6 63.0863856341437 125.211740909249
"1430" 285.8 67.6940821350304 124.529798939228
"1431" 286 72.5064928692253 123.876976120005
"1432" 286.2 77.867431038254 124.353869741022
"1433" 286.4 78.3990913911037 124.996871588087
"1434" 286.6 78.3644694733092 124.420638720915
"1435" 286.8 78.0789190051504 125.295032511437
"1436" 287 77.7814570492549 125.536626818582
"1437" 287.2 77.7871529066589 124.946009179558
"1438" 287.4 78.1048209968471 123.56594485715
"1439" 287.6 79.6071783049341 121.852719911789
"1440" 287.8 80.858553045869 120.270200903725
"1441" 288 84.0312737097755 118.373498142093
"1442" 288.2 88.1461182778003 117.529816303259
"1443" 288.4 92.3866428509856 116.877978153009
"1444" 288.6 94.9452810069391 116.342578808963
"1445" 288.8 95.7083832905353 114.356924944187
"1446" 289 98.4031122879362 112.36950622307
"1447" 289.2 100.414192762 110.293395876962
"1448" 289.4 102.405825558871 108.146526702161
"1449" 289.6 106.777400948517 105.901820788614
"1450" 289.8 110.415222402808 105.374097001338
"1451" 290 110.861760486374 104.281477125126
"1452" 290.2 109.771373958408 103.718287152289
"1453" 290.4 109.546177509355 102.899367375649
"1454" 290.6 109.456005433918 102.039329829735
"1455" 290.8 109.706765925839 101.217241859945
"1456" 291 110.632325749715 99.6494659561194
"1457" 291.2 112.100251840798 97.7021371380415
"1458" 291.4 113.064424954086 96.1428934816111
"1459" 291.6 114.596605491835 93.7411343915756
"1460" 291.8 116.239343737211 91.1366658266561
"1461" 292 118.123675062828 88.7930225329504
"1462" 292.2 120.867408438968 87.6087900186162
"1463" 292.4 120.516900154962 87.2542719098648
"1464" 292.6 119.529040751415 85.3926588339713
"1465" 292.8 119.146184185712 81.8213688743207
"1466" 293 118.898324147796 78.0951053554024
"1467" 293.2 119.430731887383 73.0175534725568
"1468" 293.4 121.289194312784 68.2055851552856
"1469" 293.6 123.491008039903 63.36263118258
"1470" 293.8 123.758230549202 59.6720666833361
"1471" 294 123.673506641392 53.5061541592771
"1472" 294.2 123.170740649953 47.624004881009
"1473" 294.4 122.527647333279 42.3654517623968
"1474" 294.6 121.22481698253 38.5836934332012
"1475" 294.8 118.490846876082 34.8729444054526
"1476" 295 116.641352972181 30.8810177343472
"1477" 295.2 115.560856384928 26.7359275301066
"1478" 295.4 114.120777085565 23.4428057609873
"1479" 295.6 110.62162014504 21.661061652115
"1480" 295.8 106.523996115213 18.5850967994602
"1481" 296 103.351441721819 15.067521012403
"1482" 296.2 99.6146036652225 12.5179466453523
"1483" 296.4 94.580966569903 8.93289988920721
"1484" 296.6 89.1156242387574 5.83600976265205
"1485" 296.8 84.6553799559571 4.63944965133889
"1486" 297 78.2474515710042 2.289322075476
"1487" 297.2 73.9820386195157 0.661863446133837
"1488" 297.4 72.4057071463531 0.084206355021917
"1489" 297.6 72.9186823849108 0.333372034381949
"1490" 297.8 74.449851436068 0.744031706010063
"1491" 298 75.4753240128585 1.84532787197079
"1492" 298.2 75.9521141565017 2.00055372911814
"1493" 298.4 76.8551339868036 1.97939300136692
"1494" 298.6 76.8974924600932 2.67606806643479
"1495" 298.8 77.5972282374873 3.35626887922626
"1496" 299 77.1019084566088 4.48933939094273
"1497" 299.2 75.9615714088824 6.04551602865754
"1498" 299.4 74.1314770512467 7.89074242276861
"1499" 299.6 71.2396752070514 9.47002523518591
"1500" 299.8 69.3712658165642 10.3894301661279
"1501" 300 68.3457491023057 11.8545369897892
"1502" 300.2 65.7097547530207 13.6690639199726
"1503" 300.4 62.6779675022838 15.654775324214
"1504" 300.6 60.4402639359527 18.6013316841536
"1505" 300.8 57.8104626997961 21.940533375644
"1506" 301 56.9049990574005 25.0572275648327
"1507" 301.2 55.2832277981152 29.6197924583959
"1508" 301.4 54.2868835072702 33.4751784191073
"1509" 301.6 54.2779154852215 37.7453908839068
"1510" 301.8 55.8724342980856 41.0390639721659
"1511" 302 57.5190744766083 44.460989974803
"1512" 302.2 59.2734728004979 48.4118718404822
"1513" 302.4 60.342687807425 52.7700586753829
"1514" 302.6 59.9483040999441 57.2537081849748
"1515" 302.8 59.2286734097057 62.5462540429132
"1516" 303 57.403856010953 66.5434930208425
"1517" 303.2 54.0400818447865 69.4788559878019
"1518" 303.4 50.7673542329514 70.6186601904855
"1519" 303.6 46.7333461089998 71.5826913707176
"1520" 303.8 42.5573812404639 70.9024482991578
"1521" 304 38.1505702499438 70.4237323998808
"1522" 304.2 33.1247933883306 70.3862423710449
"1523" 304.4 27.6343210060749 69.1715417843327
"1524" 304.6 22.4135497576967 67.4200628554799
"1525" 304.8 18.7520498979142 65.6068278745905
"1526" 305 14.5931071516386 62.8574638970152
"1527" 305.2 11.0706839868371 59.1975635176703
"1528" 305.4 8.83179678199054 59.640168055426
"1529" 305.6 7.4277115141772 61.9923118156923
"1530" 305.8 8.05314652372917 64.4087607457867
"1531" 306 8.6882294903907 68.6585797061161
"1532" 306.2 9.41620787645568 71.2153991728853
"1533" 306.4 10.7230195669264 73.4299637812817
"1534" 306.6 12.1564128505102 76.6004440226441
"1535" 306.8 13.2359848688613 79.9319692216497
"1536" 307 14.3665233345032 84.1906990658371
"1537" 307.2 16.6546355903246 87.470163079517
"1538" 307.4 20.2163288196132 90.2070768473596
"1539" 307.6 24.4116863215665 93.0494624219827
"1540" 307.8 27.8839528900146 96.0606691109178
"1541" 308 29.5340067797607 99.639533144008
"1542" 308.2 29.7651049506554 101.499601223774
"1543" 308.4 31.1601823500329 104.402011216654
"1544" 308.6 33.8456645717431 105.693749237412
"1545" 308.8 38.0901129989722 106.810049652682
"1546" 309 42.880385549517 107.34422774508
"1547" 309.2 48.0460652393405 110.040566109969
"1548" 309.4 53.384916772093 113.268669595097
"1549" 309.6 59.097065721521 114.981435493937
"1550" 309.8 65.0146839380886 115.710439994326
"1551" 310 71.1358258645602 115.438040269965
"1552" 310.2 76.8759923393009 113.538934916489
"1553" 310.4 82.8585890461761 112.536052836896
"1554" 310.6 88.5391471528282 112.682068932467
"1555" 310.8 90.5788467313975 111.384603516026
"1556" 311 90.9390016138284 110.888693795702
"1557" 311.2 91.0456410153663 111.016736162719
"1558" 311.4 91.3673793564895 110.56912226102
"1559" 311.6 91.2777751546673 109.743193723935
"1560" 311.8 92.046406140828 108.329805142422
"1561" 312 93.5017678023053 105.703814523255
"1562" 312.2 96.2002033060158 102.524811742612
"1563" 312.4 99.119951321511 99.0689803236948
"1564" 312.6 100.22897820154 95.078606443616
"1565" 312.8 99.9086499728142 90.7150452095648
"1566" 313 99.73667594648 85.6479441471679
"1567" 313.2 101.335985879351 80.2582916137359
"1568" 313.4 104.062920531136 76.1803282291964
"1569" 313.6 105.27245140831 72.7449987899857
"1570" 313.8 103.213471955889 70.3602165914468
"1571" 314 101.010818708782 67.5073172840639
"1572" 314.2 100.070222209954 63.556542386296
"1573" 314.4 99.8728152124635 58.8083244586321
"1574" 314.6 100.167018259093 53.8487394677021
"1575" 314.8 101.865688402233 51.366264470436
"1576" 315 102.623798485688 51.5591244510375
"1577" 315.2 105.47821591857 50.067220178277
"1578" 315.4 109.903061598957 49.081077386836
"1579" 315.6 112.709840617839 49.1947317678752
"1580" 315.8 112.253162320905 48.4924732163345
"1581" 316 110.994831874115 47.4054166063292
"1582" 316.2 108.83638347364 46.7861628274003
"1583" 316.4 105.615999480525 44.4398757116069
"1584" 316.6 103.837669469932 43.0972910906266
"1585" 316.8 103.751449844638 42.4756428755063
"1586" 317 103.480725247478 41.9618769449494
"1587" 317.2 103.46687976983 41.6441830706483
"1588" 317.4 103.139198749435 40.5130377806142
"1589" 317.6 103.167615795002 40.2665836154694
"1590" 317.8 103.148723457751 40.2547935225513
"1591" 318 103.294394786403 40.303957611579
"1592" 318.2 103.316838128771 40.2648468696098
"1593" 318.4 103.264533729184 40.3384783398208
"1594" 318.6 103.245762804473 40.3880247496824
"1595" 318.8 102.964586799787 39.7110639634009
"1596" 319 103.237673780089 38.7396929889968
"1597" 319.2 103.803827635607 38.3296634121177
"1598" 319.4 104.102724427811 38.2517427300497
"1599" 319.6 104.294608788238 38.3519264641371
"1600" 319.8 104.753465637432 38.371466207041
"1601" 320 104.977274301296 38.3222423947779
"1602" 320.2 104.957214164222 38.3112753563409
"1603" 320.4 105.064127941646 38.3565645999745
"1604" 320.6 105.398648331249 38.4521101982245
"1605" 320.8 106.140754291902 38.1913689394488
"1606" 321 106.82969639619 38.0216911925157
"1607" 321.2 106.787662986467 38.1081460445245
"1608" 321.4 106.779389381441 38.0348652003621
"1609" 321.6 106.761954581579 37.9507149486924
"1610" 321.8 106.823179937364 37.8805587224477
"1611" 322 107.234046877852 37.8030590652848
"1612" 322.2 107.361831936844 38.1061692390434
"1613" 322.4 107.8628551371 38.177207073435
"1614" 322.6 108.238121184188 38.2759739649288
"1615" 322.8 108.55391256885 38.3946137320209
"1616" 323 109.192204249063 38.4414940206411
"1617" 323.2 109.456337976528 38.3316022364677
"1618" 323.4 109.403173823889 38.4822824924087
"1619" 323.6 109.472400267821 38.4069431881427
"1620" 323.8 109.449850147731 38.3481834071455
"1621" 324 109.301543601533 38.3631539515779
"1622" 324.2 108.973535383582 38.2661836286569
"1623" 324.4 108.976174164102 37.7052767146557
"1624" 324.6 108.728816012426 37.2210093924546
"1625" 324.8 108.708634845859 37.1601307811802
"1626" 325 108.805966930445 37.1008224515459
"1627" 325.2 108.737270284906 37.1127502804137
"1628" 325.4 108.538879062162 37.1825999884332
"1629" 325.6 108.389099708558 37.0586664290563
"1630" 325.8 108.113290432151 36.8726484501625
"1631" 326 107.962875831047 36.5680180502771
"1632" 326.2 107.864116659366 36.2244344480353
"1633" 326.4 107.660527561915 36.7341093458816
"1634" 326.6 107.550611047661 36.9417547797341
"1635" 326.8 107.568713283248 36.6447803771217
"1636" 327 107.522975293286 36.6613126995959
"1637" 327.2 107.513267657103 36.5411982332245
"1638" 327.4 107.54436500013 36.3570558075063
"1639" 327.6 107.522535504921 36.2733133783179
"1640" 327.8 107.471804533067 36.2076572356972
"1641" 328 107.558308351576 36.0744622134546
"1642" 328.2 107.604234651192 35.7804052452899
"1643" 328.4 107.720303121041 35.3361186156569
"1644" 328.6 107.724038537621 34.9395065680154
"1645" 328.8 107.510203558314 34.3742961748
"1646" 329 107.291811064063 33.6996013667523
"1647" 329.2 107.288485537423 33.0594815703896
"1648" 329.4 107.04898304598 32.7016806739189
"1649" 329.6 106.853312932858 32.1690316573045
"1650" 329.8 106.671162038899 31.403368893366
"1651" 330 106.468068178461 30.6489104654187
"1652" 330.2 106.411039609803 30.061469479179
"1653" 330.4 106.125733827743 29.2469742753959
"1654" 330.6 106.154828796182 28.7244866480924
"1655" 330.8 105.988012409744 29.4868970540189
"1656" 331 105.982786670036 29.5038974390418
"1657" 331.2 105.93814319514 29.5644961178715
"1658" 331.4 105.990095874594 29.5994430372918
"1659" 331.6 105.966216774267 29.5468893904575
"1660" 331.8 105.977250490347 29.3516284639176
"1661" 332 105.944226886809 29.3850279153163
"1662" 332.2 105.949321978581 29.3696580351657
"1663" 332.4 105.918245684161 29.3242588702633
"1664" 332.6 105.918245684161 29.3242588702633
"1665" 332.8 105.926964411699 29.3321891731068
"1666" 333 105.936104297531 29.2256503521207
"1667" 333.2 105.941124204058 29.2760929339102
"1668" 333.4 105.90969462446 29.3128062425418
"1669" 333.6 105.897686645543 29.3197709216816
"1670" 333.8 105.908546035172 29.2760929339102
"1671" 334 105.908546035172 29.2760929339102
"1672" 334.2 105.915785628258 29.2214954491959
"1673" 334.4 105.885000442706 29.2368711894394
"1674" 334.6 105.896662174824 29.2256503521207
"1675" 334.8 105.880593161869 29.2054195231411
"1676" 335 105.880593161869 29.2054195231411
"1677" 335.2 105.869292828625 29.213113816986
"1678" 335.4 105.880593161869 29.2054195231411
"1679" 335.6 105.862996928674 29.2478842334745
"1680" 335.8 105.841397148845 29.3498579759493
"1681" 336 105.853634404597 29.3302096860547
"1682" 336.2 105.858831948707 29.272720245252
"1683" 336.4 105.857575386555 29.2831758508461
"1684" 336.6 105.868563736994 29.2762583808336
"1685" 336.8 105.821670918143 29.3234107539959
"1686" 337 105.842374801173 29.3404533333366
"1687" 337.2 105.810606634371 29.3302096860547
"1688" 337.4 105.796332342343 29.4071268972245
"1689" 337.6 105.77433241384 29.4392846390303
"1690" 337.8 105.796472916966 29.4355741303604
"1691" 338 105.757710109505 29.4024518832428
"1692" 338.2 105.642081200984 29.3482371574226
"1693" 338.4 105.464805471817 29.1710386911511
"1694" 338.6 105.326087864185 29.0538977158154
"1695" 338.8 104.941761475946 28.8765128103071
"1696" 339 104.536240945813 28.4729032698911
"1697" 339.2 104.107844003609 27.8680680713596
"1698" 339.4 103.677928683739 27.0908699699517
"1699" 339.6 103.076881116296 26.2222736222245
"1700" 339.8 102.602279562104 25.1308489037533
"1701" 340 102.192964106873 24.1680432598495
"1702" 340.2 102.187753584812 22.869663719274
"1703" 340.4 102.160072686363 21.6654835518399
"1704" 340.6 102.060702310115 20.2966266145673
"1705" 340.8 101.552876484442 19.7325939585643
"1706" 341 101.214328063912 19.1206298832063
"1707" 341.2 100.805444826725 18.2964537150563
"1708" 341.4 100.04955663456 17.9650301771327
"1709" 341.6 99.4966797589243 18.0195070761689
"1710" 341.8 98.4902375077532 17.3542892465962
"1711" 342 97.6396589108792 16.426697873711
"1712" 342.2 96.7631131547062 15.3425767149535
"1713" 342.4 96.1867286937293 13.8085568382717
"1714" 342.6 95.243703396267 12.9071832698754
"1715" 342.8 94.0175143918862 12.4382286480245
"1716" 343 92.7713994320076 12.3314135689553
"1717" 343.2 91.372188371287 11.7180771192539
"1718" 343.4 89.9630406141742 10.7474254315856
"1719" 343.6 88.592327248767 9.64781644655467
"1720" 343.8 87.0827696433236 9.14304724825278
"1721" 344 85.5001331265433 7.96487473376734
"1722" 344.2 84.150694268287 6.71223714819507
"1723" 344.4 83.5194366881411 5.75139729037011
"1724" 344.6 83.5848987757176 6.34496736229448
"1725" 344.8 82.4879452890943 7.50313600589795
"1726" 345 81.5776917387112 8.80342455569871
"1727" 345.2 79.4455841129178 9.63629986775846
"1728" 345.4 77.725401849998 10.0346443802533
"1729" 345.6 75.8461357467433 10.6983888017959
"1730" 345.8 73.6030104794595 10.8394323039745
"1731" 346 71.5092344036619 10.642242452267
"1732" 346.2 69.3692803840497 9.97006195950171
"1733" 346.4 67.6454866789004 9.09816252362243
"1734" 346.6 66.2609145012576 7.78738140138486
"1735" 346.8 65.3953888922477 7.04125827453141
"1736" 347 65.5043428747765 6.86798036162071
"1737" 347.2 65.8622045585223 6.21015439660684
"1738" 347.4 65.7273425685461 5.91515916339756
"1739" 347.6 64.8266554937104 5.90891888484712
"1740" 347.8 64.6983689935909 5.44995281750225
"1741" 348 64.9990534264176 6.71186245957448
"1742" 348.2 64.4545613913916 8.21242085518324
"1743" 348.4 63.7923625289896 9.76873059987396
"1744" 348.6 62.7358714561399 11.2234881400774
"1745" 348.8 61.3741891684005 12.3727116663673
"1746" 349 59.8715925718997 12.9665790439613
"1747" 349.2 58.2490295963144 13.2584731323949
"1748" 349.4 56.3701324993266 13.3027515783969
"1749" 349.6 54.6215171015157 14.0581888557729
"1750" 349.8 52.4123045892895 15.1471157655011
"1751" 350 50.660798000846 15.6697931038893
"1752" 350.2 50.4680464426339 15.6447573441352
"1753" 350.4 50.2222932332559 15.4700481127545
"1754" 350.6 49.7684623486891 15.412819849067
"1755" 350.8 49.4692918215747 15.4306930696242
"1756" 351 49.4709005173115 15.3758541580529
"1757" 351.2 49.4548760459302 15.4101453917542
"1758" 351.4 49.0829020288327 15.7190650571853
"1759" 351.6 48.6416872597638 15.8350213953481
"1760" 351.8 47.9099038678803 16.0444459151573
"1761" 352 47.3400929517084 16.0419490974371
"1762" 352.2 46.8160065492769 16.0279952813608
"1763" 352.4 46.7299821416419 15.9642662713659
"1764" 352.6 46.7123127877864 15.8459487532663
"1765" 352.8 45.8589399713392 15.6345949390308
"1766" 353 45.3620409993773 15.3516657340608
"1767" 353.2 45.2216894375127 15.9394820051249
"1768" 353.4 44.8826091237407 16.6182549434339
"1769" 353.6 44.8483944347227 17.1400740583327
"1770" 353.8 45.089435583838 17.4234758730732
"1771" 354 43.9998582817405 18.3566148086299
"1772" 354.2 42.9104032436282 19.1538304954891
"1773" 354.4 41.52808463607 19.8708234244294
"1774" 354.6 39.6919659748493 20.9886942523991
"1775" 354.8 37.8179230159089 22.7007546470541
"1776" 355 36.9077684580152 24.0112146537101
"1777" 355.2 34.7392244988769 26.3470681882742
"1778" 355.4 31.9527834878817 28.4614607468628
"1779" 355.6 28.8783200018199 29.3880999173981
"1780" 355.8 26.0070495238134 29.5822739822914
"1781" 356 22.6878009900536 29.0287959352054
"1782" 356.2 20.6119054908502 27.716215100618
"1783" 356.4 21.2732710981587 28.1457080789475
"1784" 356.6 21.1764471512045 29.6255818140803
"1785" 356.8 21.0713357942894 31.4587394528568
"1786" 357 20.3694301287503 33.5744912482711
"1787" 357.2 18.6517106828756 36.1778968423755
"1788" 357.4 16.697014802731 38.9740175837964
"1789" 357.6 15.3611554898027 42.1640078605244
"1790" 357.8 14.7307214898139 45.6394654396087
"1791" 358 15.2596323979265 49.366723372882
"1792" 358.2 17.0144496103207 53.0314941376459
"1793" 358.4 18.0391130762203 56.9789090014961
"1794" 358.6 16.9588360534118 60.6109358089647
"1795" 358.8 14.4926874792064 63.3234791175204
"1796" 359 11.8074886728706 66.4848614758093
"1797" 359.2 10.2875057202466 70.1538559930809
"1798" 359.4 10.9355203288496 74.4771142242534
"1799" 359.6 12.5730804962635 78.3884706804225
"1800" 359.8 14.3553415050004 82.4860619053301
"1801" 360 16.1545194753737 86.7340963680028
"1802" 360.2 18.3745422899385 91.0744382324878
"1803" 360.4 21.647972172111 94.8705713583606
"1804" 360.6 25.6305772517218 97.4989041005016
"1805" 360.8 30.0563470494858 99.557820234221
"1806" 361 33.9873809157374 101.880316875351
"1807" 361.2 38.3531005848185 104.274612853842
"1808" 361.4 41.0755986083648 106.983809121594
"1809" 361.6 41.901135018135 110.952640244514
"1810" 361.8 42.9364325095637 115.647346093587
"1811" 362 42.1903559588173 118.300952561339
"1812" 362.2 42.3360529506095 121.196261938282
"1813" 362.4 44.5370536112053 121.534705394522
"1814" 362.6 46.487703313227 120.735599852521
"1815" 362.8 49.2398785283908 119.295416187924
"1816" 363 52.4804670223921 118.200848598128
"1817" 363.2 57.3274784702531 116.933771413547
"1818" 363.4 61.3893364309932 114.58022249609
"1819" 363.6 65.6965412672034 112.406599737787
"1820" 363.8 69.7287044900963 110.636459721719
"1821" 364 74.0270830640018 109.0025262502
"1822" 364.2 78.1982114588872 108.434529956906
"1823" 364.4 81.1436983271947 107.653349758831
"1824" 364.6 81.9528677257717 106.226625032352
"1825" 364.8 81.974205434476 104.907020757698
"1826" 365 82.6979732041138 103.357494528092
"1827" 365.2 85.098250018348 102.460217652311
"1828" 365.4 88.9919150099166 102.392472400065
"1829" 365.6 93.9133391999144 101.573314245822
"1830" 365.8 97.9401417743365 103.02291154253
"1831" 366 97.383633784489 103.900979843584
"1832" 366.2 98.6854762973925 106.232801042343
"1833" 366.4 100.001471973856 108.924522417152
"1834" 366.6 99.8294725565961 108.434733144064
"1835" 366.8 100.648637034236 107.289685531699
"1836" 367 101.712829202206 105.159286847749
"1837" 367.2 103.482898151678 102.583403747575
"1838" 367.4 106.659903250287 99.7696850828806
"1839" 367.6 109.054280141885 96.5639998881515
"1840" 367.8 112.035691545359 92.336893985879
"1841" 368 114.766478745593 87.288074640694
"1842" 368.2 116.582810986446 81.3775659877976
"1843" 368.4 116.794626641328 75.7716864167838
"1844" 368.6 115.775335312014 70.0425714192874
"1845" 368.8 114.04919310592 63.5199293652104
"1846" 369 114.459895046134 56.9365122417704
"1847" 369.2 114.685216563958 50.2906718550874
"1848" 369.4 115.641750048101 43.1251156453866
"1849" 369.6 117.512394181799 40.1243218635252
"1850" 369.8 118.276789224532 40.1187920192877
"1851" 370 116.161512546008 39.3467264463285
"1852" 370.2 113.130865759523 39.0240953977816
"1853" 370.4 109.519634974715 37.5400136348244
"1854" 370.6 106.95307695456 35.5081709664168
"1855" 370.8 104.929312503226 33.2113018109748
"1856" 371 102.273822450948 30.5764029686254
"1857" 371.2 98.1448009188308 26.7774998144076
"1858" 371.4 94.3018791651173 21.9809913556456
"1859" 371.6 90.2384276723642 17.3292985279908
"1860" 371.8 85.0165376761833 14.9046436980256
"1861" 372 79.5130455613816 15.2982188942187
"1862" 372.2 74.1368868474116 16.4283133085106
"1863" 372.4 68.635734499273 18.1996132319797
"1864" 372.6 62.9442545695984 20.3991155303616
"1865" 372.8 57.2844821212844 20.7944645948856
"1866" 373 51.9337354567532 21.2337139021112
"1867" 373.2 46.4696886963966 22.4369151953532
"1868" 373.4 40.7975569719874 22.385581527271
"1869" 373.6 37.9259750261311 20.3909243044255
"1870" 373.8 37.964940263046 18.3248741164807
"1871" 374 37.523773126315 20.2361551962613
"1872" 374.2 36.9325849147281 20.3926333985977
"1873" 374.4 36.9460504558073 21.2480691781071
"1874" 374.6 37.0605443213061 22.5880294626023
"1875" 374.8 36.2570181146496 24.7305241929217
"1876" 375 34.7924660108688 28.3151110199184
"1877" 375.2 33.9928265646254 32.8882731697335
"1878" 375.4 32.5587902590639 36.599047609044
"1879" 375.6 29.4358973961883 40.4419427055307
"1880" 375.8 25.1604178871573 42.4629168788731
"1881" 376 21.2139890771816 42.3281674434177
"1882" 376.2 17.9259481483689 41.0295342309706
"1883" 376.4 16.6702800912762 38.2626411748949
"1884" 376.6 17.2118678343633 35.4415938817074
"1885" 376.8 18.9062967632728 32.3576273658254
"1886" 377 22.8423818535324 28.2857249805401
"1887" 377.2 25.7921252136938 23.7321148210839
"1888" 377.4 26.9384351750939 19.3372276952387
"1889" 377.6 27.782554872964 19.8659925874253
"1890" 377.8 31.3378876540652 19.9123854017963
"1891" 378 35.6742347473604 20.4051470055668
"1892" 378.2 39.0774168783613 20.052693659618
"1893" 378.4 43.3628415138057 17.6906554177206
"1894" 378.6 47.2337522717774 14.2426165477334
"1895" 378.8 48.4858127054637 10.1039357615641
"1896" 379 49.305691136471 8.1808189789262
"1897" 379.2 51.6944166209436 6.34598609147473
"1898" 379.4 54.0588154479511 4.03018194820899
"1899" 379.6 56.6902974532644 3.15738387491811
"1900" 379.8 59.7864777028042 1.52829400366547
"1901" 380 63.8165034012221 1.78098762726019
"1902" 380.2 68.1731118036692 1.21789482106127
"1903" 380.4 72.2872140654088 0.960887472793974
"1904" 380.6 73.4554628190186 1.3744646462974
"1905" 380.8 73.9285838965752 1.58867597178107
"1906" 381 76.8011326842155 2.10113724401369
"1907" 381.2 79.5279683131548 3.12724114832514
"1908" 381.4 82.5898574973402 3.94642185005732
"1909" 381.6 86.2415630167204 5.77640992003593
"1910" 381.8 89.6219451378797 6.66393671202427
"1911" 382 92.0575925732872 7.75236351692731
"1912" 382.2 95.5449592149519 10.1125951079972
"1913" 382.4 98.5162167987386 11.6333054246344
"1914" 382.6 102.047244130435 13.8935405036825
"1915" 382.8 106.123298347117 16.0980244808519
"1916" 383 108.311486265072 18.3650696494403
"1917" 383.2 111.259482302503 21.9767020268332
"1918" 383.4 114.391777091551 24.5653183484441
"1919" 383.6 116.911766590531 27.6186953985107
"1920" 383.8 118.750031037206 31.1325958427969
"1921" 384 120.885811508947 35.2249362892758
"1922" 384.2 123.388631555612 38.7479538417737
"1923" 384.4 123.682331121604 41.4827114502971
"1924" 384.6 124.578155433135 44.556824252446
"1925" 384.8 125.557115649102 47.4317291380382
"1926" 385 126.02486610755 49.5271498031568
"1927" 385.2 125.476363038624 50.0800648074952
"1928" 385.4 126.021091793749 51.0674141966383
"1929" 385.6 126.411616370904 53.3878633129037
"1930" 385.8 127.31521618302 56.8326314570936
"1931" 386 127.923046632497 57.8907097055663
"1932" 386.2 127.119227294886 57.8317210277384
"1933" 386.4 126.577796008646 58.1939658117714
"1934" 386.6 126.261083760676 58.4009410993128
"1935" 386.8 126.212540977805 58.5400804428415
"1936" 387 125.539295657598 58.9861239395559
"1937" 387.2 125.788047099363 59.3224968709811
"1938" 387.4 124.722038027487 60.8535764857761
"1939" 387.6 124.305943946844 62.264998809371
"1940" 387.8 123.981570548767 62.7746132476652
"1941" 388 123.219963725661 64.2591647350562
"1942" 388.2 122.897540071689 66.0996911670829
"1943" 388.4 122.659170614235 68.6188203083678
"1944" 388.6 123.06944449491 70.9367623923953
"1945" 388.8 122.500253769171 73.1388756004573
"1946" 389 121.28672527558 73.8677550896605
"1947" 389.2 119.502761669935 77.1519727358134
"1948" 389.4 117.383151851867 80.4318416345321
"1949" 389.6 115.768343029196 84.1697756177036
"1950" 389.8 114.780460476965 88.9980016282455
"1951" 390 114.229491368995 93.6680916863702
"1952" 390.2 114.775514675782 95.2362910644034
"1953" 390.4 112.966479115573 94.4895834876625
"1954" 390.6 110.026481048314 95.9899677441844
"1955" 390.8 107.863673858338 96.7881293534281
"1956" 391 105.618128645745 99.1365503112559
"1957" 391.2 103.39571823341 103.17391272078
"1958" 391.4 102.271562037911 107.861795156996
"1959" 391.6 100.133619894583 111.475324231002
"1960" 391.8 97.2510433206273 112.799898012561
"1961" 392 93.0864632613835 114.836129959419
"1962" 392.2 88.452781309762 117.322390155996
"1963" 392.4 83.8968146033157 121.270236533482
"1964" 392.6 81.6111825866432 124.461812758421
"1965" 392.8 81.5143693716015 124.084766357805
"1966" 393 81.0735552455332 123.617874413679
"1967" 393.2 80.2598103006766 123.560731478298
"1968" 393.4 79.0396093068633 122.344482204503
"1969" 393.6 78.0014459127058 122.126790640117
"1970" 393.8 76.4302741641828 122.033805770746
"1971" 394 74.057401679618 122.025028845737
"1972" 394.2 70.9412626164192 122.632512210732
"1973" 394.4 67.6725127633946 124.937859899165
"1974" 394.6 66.5482539027125 126.543000458834
"1975" 394.8 66.4798848576765 125.962882317674
"1976" 395 65.1783880742985 126.128561270278
"1977" 395.2 63.56942187608 127.155687284637
"1978" 395.4 62.8933373100282 126.791167944744
"1979" 395.6 62.4129134243441 127.097780414067
"1980" 395.8 62.3971006577059 126.691870554619
"1981" 396 61.8445485035914 125.553639052632
"1982" 396.2 60.8075796809702 124.136601541572
"1983" 396.4 59.415430069184 121.161747689257
"1984" 396.6 58.9527293205401 120.250621003036
"1985" 396.8 58.1920350946528 117.63339062975
"1986" 397 56.3329374962398 114.238319039144
"1987" 397.2 53.1166133299417 111.189962467778
"1988" 397.4 50.0784441452976 109.102342221533
"1989" 397.6 47.9644277535631 105.375530048477
"1990" 397.8 47.0234157404231 100.749457623319
"1991" 398 47.4564579755696 96.398278697878
"1992" 398.2 49.5152591245232 91.5279349065822
"1993" 398.4 51.870212440233 87.1490182656698
"1994" 398.6 53.8894272081064 82.6668467539558
"1995" 398.8 55.7320966225093 76.801264457455
"1996" 399 57.0891316211429 72.0035956100429
"1997" 399.2 58.8664612756358 66.3927453691708
"1998" 399.4 62.2780611536166 60.8251625561076
"1999" 399.6 66.2370502242563 57.5005320947107
"2000" 399.8 70.6487677222845 56.1931758404696
"2001" 400 74.4440199355004 55.2247745908485
"2002" 400.2 77.0294100339786 53.5273896057472
"2003" 400.4 77.5958037477179 51.8650467003957
"2004" 400.6 78.2368263360221 50.9883522394863
"2005" 400.8 80.8660005320337 50.4521564897401
"2006" 401 84.3629817409615 51.5245871037493
"2007" 401.2 88.3316569683872 52.7276023042805
"2008" 401.4 92.1783589812364 54.6894542177287
"2009" 401.6 95.288542985725 57.4371522184325
"2010" 401.8 97.9331995182386 59.5698947436772
"2011" 402 101.159008848308 60.3181182580274
"2012" 402.2 102.413971772561 60.7082477439466
"2013" 402.4 101.960110087767 61.4562018713798
"2014" 402.6 101.959807579258 62.0372386615781
"2015" 402.8 102.322437500276 61.782117468525
"2016" 403 103.285906264084 60.1486254652683
"2017" 403.2 103.535709989509 57.2366476461101
"2018" 403.4 104.616514721314 53.2549004233467
"2019" 403.6 104.539254632299 48.2484720302172
"2020" 403.8 103.70807544758 42.9400417780644
"2021" 404 102.615369343358 40.1148575469272
"2022" 404.2 101.063257299185 36.1528956826682
"2023" 404.4 101.289699058581 30.8248666063804
"2024" 404.6 103.251597973316 27.4220768256511
"2025" 404.8 103.192196554899 25.7564262262113
"2026" 405 99.9495005694446 24.8659793768719
"2027" 405.2 96.2020718949428 25.1361893213289
"2028" 405.4 90.8755875480376 24.0955439736552
"2029" 405.6 87.618364496982 22.8472510867919
"2030" 405.8 83.6723776645193 21.0142183142814
"2031" 406 79.4958413955654 18.0079895190862
"2032" 406.2 76.0903302291909 13.3222959952871
"2033" 406.4 74.5780231104091 8.47485824317211
"2034" 406.6 75.2847901214475 7.09991497697805
"2035" 406.8 73.1194445312899 7.96834971240818
"2036" 407 72.217094813012 8.6251625415397
"2037" 407.2 72.4516820701876 9.18627390214863
"2038" 407.4 72.4518511137873 10.6818585169467
"2039" 407.6 71.7795384917108 12.9143282144668
"2040" 407.8 69.9370521229295 15.9399886160044
"2041" 408 68.5972795997759 18.4352828010923
"2042" 408.2 66.3754849758377 20.9466013429282
"2043" 408.4 62.7862663116495 23.2092541631846
"2044" 408.6 59.0848037484208 23.9746894842144
"2045" 408.8 54.5305741313264 23.8798469753321
"2046" 409 50.7061122532699 22.3042367438056
"2047" 409.2 47.1812001369424 18.9086562592872
"2048" 409.4 45.8839752230788 16.1978394335898
"2049" 409.6 45.5153595896268 16.4639001439364
"2050" 409.8 44.470041902512 17.6723273348651
"2051" 410 43.3690317947308 20.1962551838761
"2052" 410.2 41.882110462064 23.341852711343
"2053" 410.4 38.8941969012621 26.8367917569383
"2054" 410.6 36.936844787188 28.9194146810096
"2055" 410.8 34.1192618776902 31.5523189432851
"2056" 411 30.6583890748044 34.5891170489364
"2057" 411.2 27.6387055311386 38.2316744435129
"2058" 411.4 25.8684590396845 43.0781572940615
"2059" 411.6 24.5140834121825 48.2210385015449
"2060" 411.8 25.8715549669204 53.1831267978485
"2061" 412 27.6447308850967 58.0339478108694
"2062" 412.2 29.4661064536642 63.4465618474238
"2063" 412.4 30.4773607928055 68.4501462469216
"2064" 412.6 29.9585628672528 74.5738036403517
"2065" 412.8 28.4489296613122 78.9666671585134
"2066" 413 25.8678629764666 83.7444412732111
"2067" 413.2 23.670009903425 88.1667480131239
"2068" 413.4 20.9053045584018 93.2174573537857
"2069" 413.6 20.6829995905845 95.7921409955814
"2070" 413.8 22.8141859921223 97.0190509941332
"2071" 414 23.506662691388 97.4317621307039
"2072" 414.2 25.7345474533911 98.9652688346428
"2073" 414.4 27.663921749934 99.7524116235597
"2074" 414.6 29.635660204422 100.493359474486
"2075" 414.8 33.228202017621 102.415564624387
"2076" 415 36.4062526803416 105.689243276624
"2077" 415.2 39.5252028203287 109.808588117376
"2078" 415.4 42.6399044519944 114.285094196809
"2079" 415.6 44.3309779184072 119.467756498878
"2080" 415.8 45.1665880499101 122.616649843963
"2081" 416 47.2272174819469 122.121614844579
"2082" 416.2 49.9170774207803 121.940149183851
"2083" 416.4 52.6478553548708 121.618441195989
"2084" 416.6 56.5377807777552 120.818410164326
"2085" 416.8 61.3376152568098 120.043361919633
"2086" 417 66.3607353732308 120.143574029891
"2087" 417.2 71.7953475541194 120.03038648746
"2088" 417.4 77.1240777753499 120.311453914162
"2089" 417.6 78.6391951280304 119.066825838895
"2090" 417.8 79.1003293977115 118.514976739926
"2091" 418 81.0197833511854 117.566685067799
"2092" 418.2 83.05973545921 115.737177462215
"2093" 418.4 85.5665198044275 112.816988407736
"2094" 418.6 88.4381918473613 109.423804600243
"2095" 418.8 91.744615955414 105.892170887501
"2096" 419 94.030700995117 104.073962727975
"2097" 419.2 95.6016202924661 104.583745784797
"2098" 419.4 95.5220331525297 105.643918518022
"2099" 419.6 95.5680013725005 106.215104814174
"2100" 419.8 95.4816428967604 106.445788379481
"2101" 420 96.1592429268181 106.867906792237
"2102" 420.2 97.1682589872349 107.845800210504
"2103" 420.4 97.7754821157723 109.322715470096
"2104" 420.6 98.7922661857679 109.670099746751
"2105" 420.8 100.695044153844 109.678772215308
"2106" 421 101.500553409106 110.011534667694
"2107" 421.2 102.372596819165 110.423035751471
"2108" 421.4 103.625062596258 109.41263691826
"2109" 421.6 105.020918499791 107.753057256839
"2110" 421.8 106.270856143595 107.381872888607
"2111" 422 107.504809339285 106.606753263075
"2112" 422.2 107.648420852833 107.686470188201
"2113" 422.4 107.154635297365 108.98970524535
"2114" 422.6 106.674159421154 108.450171222994
"2115" 422.8 105.933365880533 108.720549972157
"2116" 423 105.125999921095 108.719657771145
"2117" 423.2 104.867327392652 109.086335865923
"2118" 423.4 104.441753320878 109.272958809811
"2119" 423.6 104.072354452354 109.540116039049
"2120" 423.8 103.492439857864 110.357228505922
"2121" 424 102.767547250563 110.77926577831
"2122" 424.2 101.282956397513 112.066387486577
"2123" 424.4 98.9542578379191 113.542004378165
"2124" 424.6 96.6427487361586 114.317850041766
"2125" 424.8 93.9331211125828 115.47231854751
"2126" 425 89.7940845601662 116.894134403195
"2127" 425.2 84.5264282405157 117.859911606271
"2128" 425.4 81.0483479220117 117.738253137345
"2129" 425.6 76.50021897978 117.712512528368
"2130" 425.8 70.5344603119404 117.296077284694
"2131" 426 64.7052363487212 116.123191363729
"2132" 426.2 60.0733955489964 113.532705434193
"2133" 426.4 56.5614533009817 109.253213581039
"2134" 426.6 53.9970241316675 104.556169313311
"2135" 426.8 53.0106944301748 99.2525596223927
"2136" 427 52.8225604096037 94.1688275662403
"2137" 427.2 51.9163063321435 88.418790391977
"2138" 427.4 52.0913455027188 81.7851881624121
"2139" 427.6 52.93839597649 76.7139746670766
"2140" 427.8 56.1482265896032 72.3174720553024
"2141" 428 60.0125002028655 68.0302738482667
"2142" 428.2 63.7851917169621 63.3014371963347
"2143" 428.4 66.797536809552 57.9966321608344
"2144" 428.6 69.6319775778906 52.4976191828502
"2145" 428.8 74.5957981084326 48.3700801288185
"2146" 429 79.0462303787152 44.4870373643802
"2147" 429.2 82.0329902625 40.2629266458363
"2148" 429.4 82.5319917566539 36.520856272502
"2149" 429.6 82.5418989079105 33.9042480322633
"2150" 429.8 83.7874655316218 33.967654550406
"2151" 430 87.5726597902905 34.6784608013677
"2152" 430.2 89.4270613348935 36.4630404466269
"2153" 430.4 93.1965719789121 38.4473938579545
"2154" 430.6 98.4426969073338 40.6102114585439
"2155" 430.8 102.693212265604 41.7216789638765
"2156" 431 106.928510820635 43.9606240987487
"2157" 431.2 111.19435228383 46.7659004367886
"2158" 431.4 113.922713295272 49.760457196535
"2159" 431.6 114.289460514283 50.425366314148
"2160" 431.8 114.957073277015 49.7385033497615
"2161" 432 115.006406102108 48.081844538675
"2162" 432.2 113.969914102198 46.9267396176645
"2163" 432.4 113.421315759047 47.0256473330769
"2164" 432.6 112.390762035106 45.8885097736818
"2165" 432.8 111.197269284099 43.967927051314
"2166" 433 109.682412534379 40.1300191058002
"2167" 433.2 108.261706965662 37.3388632656347
"2168" 433.4 107.51009665173 36.4199321328401
"2169" 433.6 106.957026960595 36.4509929706033
"2170" 433.8 105.982651315466 36.6048953006136
"2171" 434 105.853059013924 36.5626638440801
"2172" 434.2 105.714634623766 36.5296432741042
"2173" 434.4 105.765455243997 36.3540778960348
"2174" 434.6 105.595944319387 35.8129955744194
"2175" 434.8 105.915785787013 35.6322327931944
"2176" 435 106.127775273249 35.5460038000959
"2177" 435.2 106.121661556633 35.3027802866764
"2178" 435.4 106.191098999931 35.321154440186
"2179" 435.6 106.371879992658 35.4383290419959
"2180" 435.8 106.422557129773 35.4654254602825
"2181" 436 106.51815267434 35.4259205624627
"2182" 436.2 106.808556009135 35.4553716218819
"2183" 436.4 106.823183252098 35.449727471076
"2184" 436.6 106.811798177104 35.485403956391
"2185" 436.8 106.796588539006 35.3836552389058
"2186" 437 106.475702166144 34.788760498087
"2187" 437.2 106.562738371336 32.3243326158518
"2188" 437.4 106.678558665463 28.9683157326997
"2189" 437.6 106.813891035399 26.0081380171191
"2190" 437.8 105.41231203865 23.8598852969799
"2191" 438 102.539740295951 22.6529915768231
"2192" 438.2 98.4434724476224 22.3938715916353
"2193" 438.4 93.4024419871917 22.0711381929075
"2194" 438.6 89.9876577954398 20.4860732670091
"2195" 438.8 86.448779576638 17.2961040521271
"2196" 439 83.6172339621025 12.0082126122494
"2197" 439.2 81.940991791483 7.34347254612667
"2198" 439.4 78.0001553765944 6.00074892012176
"2199" 439.6 73.4088444459636 5.92019360848608
"2200" 439.8 68.4475548410418 6.72864359368807
"2201" 440 63.2029086716118 6.01147561441125
"2202" 440.2 57.1352446453415 4.31984216271882
"2203" 440.4 51.3218529698246 2.57773452074839
"2204" 440.6 48.8600653161316 3.39440601245265
"2205" 440.8 44.8529136143328 6.70917404537084
"2206" 441 39.960218353847 8.97444291882215
"2207" 441.2 35.0610006223829 10.162335341123
"2208" 441.4 32.0901237773011 10.9646700777104
"2209" 441.6 28.7145621765007 13.7051654355701
"2210" 441.8 25.2442315008968 15.3261255963808
"2211" 442 21.689496180748 17.7702851504855
"2212" 442.2 20.3990752803163 21.9946887947586
"2213" 442.4 17.8912766144012 26.6494615931176
"2214" 442.6 14.6613042225221 28.9599199070258
"2215" 442.8 12.7443975646359 29.6715806511393
"2216" 443 11.4063589967392 31.1498395788628
"2217" 443.2 9.22912974084642 33.460914423896
"2218" 443.4 8.31541451155205 37.3742521838437
"2219" 443.6 5.5201413194599 41.9485480195236
"2220" 443.8 3.55855906097204 45.579757512262
"2221" 444 3.27543136692902 49.1978083341514
"2222" 444.2 2.13655683696674 53.2877944974071
"2223" 444.4 1.0046692534181 58.0312091054558
"2224" 444.6 0.748151003796715 60.3422252962336
"2225" 444.8 0.631017527739598 62.6001798447618
"2226" 445 0.492683707264042 66.2726250115543
"2227" 445.2 0.490732746140129 68.5117634744548
"2228" 445.4 0.704428671514114 71.8055067053716
"2229" 445.6 1.48562090244225 75.6744066415282
"2230" 445.8 2.09579014961666 79.9527758421664
"2231" 446 3.59706910970736 84.705537662933
"2232" 446.2 5.63790841547371 89.7852947390877
"2233" 446.4 7.68668057776315 92.0540706253389
"2234" 446.6 10.9292425358832 93.428545058653
"2235" 446.8 14.6082134650604 93.362836587033
"2236" 447 18.8060511039969 92.7562898148817
"2237" 447.2 22.4695645745407 91.4190801619185
"2238" 447.4 25.9566720090641 88.6142494930379
"2239" 447.6 29.7402884369011 85.1536302176225
"2240" 447.8 31.8025116871818 81.1698485527273
"2241" 448 32.7183144751209 75.67742530683
"2242" 448.2 34.3982349724797 70.3644210906187
"2243" 448.4 36.9498260321852 65.9161244174181
"2244" 448.6 38.780676954404 60.312367835024
"2245" 448.8 40.729184451376 54.9896859191532
"2246" 449 42.5199037760155 49.5281219874181
"2247" 449.2 45.5272147910464 44.5227828706148
"2248" 449.4 50.0858215564126 41.3822128019907
"2249" 449.6 55.3477234941394 39.2205168168074
"2250" 449.8 61.6205299818216 37.422659273537
"2251" 450 67.0943071788217 37.7890437513937
"2252" 450.2 72.4090169332764 38.6020696848285
"2253" 450.4 78.0500122088528 37.7107130334558
"2254" 450.6 81.4445821101755 34.4790251017872
"2255" 450.8 82.2472472474699 30.863956270669
"2256" 451 80.0273569643549 28.8817457272689
"2257" 451.2 77.8806689498573 25.5073507349622
"2258" 451.4 74.8633761586325 22.2461247373861
"2259" 451.6 71.6679629907968 17.7416613238941
"2260" 451.8 69.8634082801808 14.6532904432526
"2261" 452 69.2282595169534 13.2233885244319
"2262" 452.2 69.5762180309986 11.6573984078116
"2263" 452.4 71.7475598416774 10.0198919110803
"2264" 452.6 74.9802142894664 7.50314979040416
"2265" 452.8 77.708654469895 7.77990470705942
"2266" 453 82.1456862062192 9.26176334795786
"2267" 453.2 83.9168642555899 9.14562758316283
"2268" 453.4 83.8210924850697 9.45310350367996
"2269" 453.6 83.4976260545091 11.1089328530089
"2270" 453.8 84.4195376797886 12.9256017899098
"2271" 454 86.7588794343515 14.4154542175323
"2272" 454.2 90.9908531217905 14.8215359538259
"2273" 454.4 93.2067211781565 14.0574329518964
"2274" 454.6 93.7973409058068 13.3025767313695
"2275" 454.8 93.1677196619634 13.7301821744817
"2276" 455 95.3318671295708 11.7873216317596
"2277" 455.2 93.9122337958013 13.0431085303806
"2278" 455.4 94.6465959430448 13.2365436100153
"2279" 455.6 95.7260319015807 14.1966979477026
"2280" 455.8 96.6126948229498 15.6867601768371
"2281" 456 97.503926254292 18.3626258492004
"2282" 456.2 98.9301054489726 22.3980676515142
"2283" 456.4 99.2293839602014 25.4361888357855
"2284" 456.6 99.3770939318894 28.2983348099636
"2285" 456.8 100.266462290364 31.5892675750914
"2286" 457 101.408547662197 31.9949462232072
"2287" 457.2 102.486986253754 33.8439838178618
"2288" 457.4 103.491494429275 37.474906276428
"2289" 457.6 104.435255887825 42.4202646669686
"2290" 457.8 105.031378880693 46.7772408012296
"2291" 458 106.9340271199 47.8819298350896
"2292" 458.2 110.745541950756 49.8824737600624
"2293" 458.4 115.053642646804 50.8584634293856
"2294" 458.6 116.999147619643 50.0391818535977
"2295" 458.8 116.65227762192 50.5347272547958
"2296" 459 116.728716091536 51.5423575964804
"2297" 459.2 117.93753399708 52.4156284256038
"2298" 459.4 119.359561912318 54.5361791776881
"2299" 459.6 119.006301657593 55.6815413414192
"2300" 459.8 118.471549928839 55.8219691915599
"2301" 460 119.048157736849 55.0260148113065
"2302" 460.2 118.775769079347 54.228709172937
"2303" 460.4 117.194448992889 54.8334746134966
"2304" 460.6 115.496878760369 55.8438346348244
"2305" 460.8 113.915258432041 58.3441263954271
"2306" 461 111.513637711217 60.142549695578
"2307" 461.2 108.504238428436 61.9926506558978
"2308" 461.4 104.853384671966 64.4913634685217
"2309" 461.6 101.727812141019 66.8826807592926
"2310" 461.8 100.310682719617 69.7644750297286
"2311" 462 100.316110723802 72.9668313805561
"2312" 462.2 101.726084513005 75.798717000616
"2313" 462.4 103.705914768598 76.4395834118603
"2314" 462.6 104.973994358219 76.2521896081334
"2315" 462.8 105.343303139972 75.9467516850366
"2316" 463 105.77494635985 76.1553710811004
"2317" 463.2 106.777889292673 77.2394188190439
"2318" 463.4 106.952962139561 79.029226921555
"2319" 463.6 105.854583402358 81.4145964721468
"2320" 463.8 102.775691806477 83.7123861899587
"2321" 464 100.393116133449 86.4163282630363
"2322" 464.2 95.1952217802677 90.5489252602388
"2323" 464.4 91.7856413945194 93.9692124385249
"2324" 464.6 87.2012092549508 97.2675691264869
"2325" 464.8 81.2800692869055 98.8971152223928
"2326" 465 74.6794155301604 98.7242842261957
"2327" 465.2 69.0196196963592 96.2965290596389
"2328" 465.4 65.6359996166313 92.8799047157653
"2329" 465.6 63.6935110701118 88.2798185716059
"2330" 465.8 61.7215386384271 83.6638639321191
"2331" 466 62.1507466245737 78.5072001538835
"2332" 466.2 64.0210433600862 74.3926982556312
"2333" 466.4 67.3233267281851 70.8674494812558
"2334" 466.6 69.6347226949519 67.2846224221369
"2335" 466.8 73.1878003551115 63.4678630316917
"2336" 467 75.539918779367 58.8586339577803
"2337" 467.2 77.8375108223464 53.405146985309
"2338" 467.4 79.7331869864908 47.2399628391381
"2339" 467.6 82.2003370074404 42.4830242154782
"2340" 467.8 84.4086928750312 41.0909271467676
"2341" 468 85.170746749979 41.6321402143326
"2342" 468.2 83.6725925968145 40.1129461478714
"2343" 468.4 81.3662665379444 37.8875843842039
"2344" 468.6 79.212749585237 34.946016744035
"2345" 468.8 77.7288864065213 31.3972923237639
"2346" 469 78.1992374526512 25.8471169806834
"2347" 469.2 79.6295433475326 22.6859415435207
"2348" 469.4 79.99909347344 22.4031803129846
"2349" 469.6 81.4069172527384 21.8050626224507
"2350" 469.8 82.9648974266346 21.3322405711265
"2351" 470 83.6164664426442 19.0087256585476
"2352" 470.2 82.2091284383069 18.0752927256859
"2353" 470.4 79.9585390684903 18.0997784819516
"2354" 470.6 78.3309871740766 18.8458912801922
"2355" 470.8 76.0522101776961 19.1499160455544
"2356" 471 72.508363943126 18.5711044757552
"2357" 471.2 70.4535575238086 18.2870707607472
"2358" 471.4 69.2065239380076 17.3556421046245
"2359" 471.6 68.8816471982862 16.9043028976531
"2360" 471.8 68.9573214354463 16.7794841197056
"2361" 472 69.2381971577576 16.5890291869009
"2362" 472.2 69.5288455272282 16.5965229593127
"2363" 472.4 69.1685159732404 16.5033754155464
"2364" 472.6 69.1040517564635 16.6414855937833
"2365" 472.8 69.120912165812 16.8909688584819
"2366" 473 68.8984223979214 17.1193894574622
"2367" 473.2 68.4849390009309 17.4585664718482
"2368" 473.4 68.5071792459276 17.8027955044345
"2369" 473.6 68.0163292369857 18.2752438626333
"2370" 473.8 67.6025920898676 18.5174765793445
"2371" 474 67.3090101366213 18.7562054599821
"2372" 474.2 66.6102797130455 18.9337851577396
"2373" 474.4 66.5269695471576 18.9187680919945
"2374" 474.6 66.1008813909418 19.0010378808034
"2375" 474.8 65.5856291559081 19.0461498546322
"2376" 475 65.3765731181388 19.0894636142542
"2377" 475.2 65.1133693856999 19.1849728280418
"2378" 475.4 65.1242642377765 19.303330111215
"2379" 475.6 65.1612695126557 19.2539383401468
"2380" 475.8 65.1653937240223 19.2043557586068
"2381" 476 64.9902594501105 19.1706337827539
"2382" 476.2 64.5468343736105 19.200608872401
"2383" 476.4 65.3796332660158 19.0112058334223
"2384" 476.6 65.1642292674138 19.0603348200682
"2385" 476.8 65.1483926575388 19.096164419412
"2386" 477 65.0893318985462 19.0790088953276
"2387" 477.2 65.0893318985462 19.0671888213173
"2388" 477.4 65.0508682283596 19.070003124653
"2389" 477.6 65.0508682283596 19.070003124653
"2390" 477.8 64.9572447763476 19.0448882816845
"2391" 478 64.9266801192888 19.000618821162
"2392" 478.2 64.8882033074323 19.0869654500012
"2393" 478.4 64.8402322173255 19.0832549413313
"2394" 478.6 64.8569505564209 19.0544038433061
"2395" 478.8 64.8710190934046 19.0769616276068
"2396" 479 64.8442577633485 19.0302958630427
"2397" 479.2 64.9306392717576 18.9732706245614
"2398" 479.4 64.957787745829 18.965007961741
"2399" 479.6 64.9410809925543 18.948208735675
"2400" 479.8 64.9410809925543 18.948208735675
"2401" 480 64.9410809925543 18.948208735675
"2402" 480.2 64.9410809925543 18.948208735675
"2403" 480.4 64.9410809925543 18.948208735675
"2404" 480.6 64.9137468878909 18.9565616841912
"2405" 480.8 64.9306392717576 18.9815789374527
"2406" 481 64.9813164233576 18.9565616841912
"2407" 481.2 64.9541272774149 18.9651023394155
"2408" 481.4 64.9541272774149 18.9651023394155
"2409" 481.6 64.9034907976862 18.9818071878069
"2410" 481.8 64.957787745829 18.965007961741
"2411" 482 64.9410809925543 18.948208735675
"2412" 482.2 64.9802147461489 18.9441915294419
"2413" 482.4 64.9410809925543 18.948208735675
"2414" 482.6 64.9410809925543 18.948208735675
"2415" 482.8 65.0348543819028 18.9649176433213
"2416" 483 65.0162613822906 18.8684124118619
"2417" 483.2 64.9967399042793 18.8444917747462
"2418" 483.4 64.9490301722931 18.8621804406713
"2419" 483.6 64.6799491056518 18.9445450745356
"2420" 483.8 64.2921071615976 19.1518993517245
"2421" 484 63.7638387299728 19.2977861797638
"2422" 484.2 63.4452299047077 19.1947973754288
"2423" 484.4 63.5298339859038 19.0829489199965
"2424" 484.6 63.1575920218349 18.980508278575
"2425" 484.8 62.8441251047215 19.0868889446678
"2426" 485 62.2682789144862 19.5031431700531
"2427" 485.2 61.8730759790596 19.6116534185512
"2428" 485.4 61.6098491185875 19.7566931385853
"2429" 485.6 61.1864603583321 19.9284614481394
"2430" 485.8 60.7663796421022 20.2260916116614
"2431" 486 60.1176026542372 20.4427398831837
"2432" 486.2 60.1169629258349 20.469837603874
"2433" 486.4 59.9569839764697 20.4586543015275
"2434" 486.6 59.3091536245157 20.5141946558051
"2435" 486.8 58.8393790103629 20.4452850290876
"2436" 487 58.7533397037415 20.4114574533858
"2437" 487.2 58.6021256223544 20.3826910367084
"2438" 487.4 58.2509593959704 20.1032895640862
"2439" 487.6 57.8791803484681 19.9021837337718
"2440" 487.8 57.3523362281026 19.6978740846676
"2441" 488 56.9548637364101 19.626671846031
"2442" 488.2 56.5108972490091 19.4395418871922
"2443" 488.4 55.9987913007565 19.1297730021174
"2444" 488.6 55.6021874839963 18.7447920050691
"2445" 488.8 55.6834062167968 18.5745595649326
"2446" 489 55.6424675775811 18.5268718953896
"2447" 489.2 55.5750254481403 18.7982708106045
"2448" 489.4 55.477765259972 19.6178155726465
"2449" 489.6 55.1397150541288 20.0687445240107
"2450" 489.8 54.6639435518652 20.3787526920653
"2451" 490 54.4144682777285 20.8878095344034
"2452" 490.2 53.6293658825143 21.461256307738
"2453" 490.4 52.6860604547701 21.9400936279285
"2454" 490.6 52.1392298852988 22.3334692728327
"2455" 490.8 51.3070679121931 22.5031868946438
"2456" 491 50.9479685261243 22.5235973521911
"2457" 491.2 50.0662595334315 22.5583076371593
"2458" 491.4 49.8607397507059 22.4268070986383
"2459" 491.6 49.3558613466909 22.2942879163912
"2460" 491.8 48.6698836714098 22.1221212103658
"2461" 492 48.2762844504849 22.1442137696449
"2462" 492.2 48.0498348617737 22.1703183588051
"2463" 492.4 47.3690058284786 22.0866578327087
"2464" 492.6 47.2332277364451 22.3088851605682
"2465" 492.8 46.7368750427313 22.8148158656876
"2466" 493 46.3310463972895 23.0794333053202
"2467" 493.2 45.892154818394 23.2429881495199
"2468" 493.4 45.1412115719576 23.5809686394912
"2469" 493.6 44.0263142367576 24.0778057503911
"2470" 493.8 43.2957186345243 24.3241010703245
"2471" 494 42.187933882005 24.6492913520876
"2472" 494.2 41.5874763160076 24.9682376451932
"2473" 494.4 40.6177366730235 25.5636188598202
"2474" 494.6 39.7259399676081 26.0213323640492
"2475" 494.8 38.8596202650388 26.516872550162
"2476" 495 37.6599970670076 26.6792308312462
"2477" 495.2 36.5486801827359 26.8910928099745
"2478" 495.4 35.2573571116862 26.8891428998061
"2479" 495.6 33.7197137504491 26.9337833964266
"2480" 495.8 32.721975406826 26.7010073566139
"2481" 496 31.8327710252474 26.6902520626326
"2482" 496.2 30.8522982542899 26.6208939676116
"2483" 496.4 30.044272462864 26.9744410978096
"2484" 496.6 29.2169615713813 27.3294205545234
"2485" 496.8 28.3732797578596 27.9693931330816
"2486" 497 27.1363249090411 28.4799077581936
"2487" 497.2 25.7437561263698 29.2485342035306
"2488" 497.4 24.3974077207628 29.9731771081626
"2489" 497.6 23.0335550634457 30.9333338131651
"2490" 497.8 21.7806437206945 31.6062217022536
"2491" 498 20.5374544701576 32.0467332915445
"2492" 498.2 19.8612155486833 32.1593446580364
"2493" 498.4 19.9097712065294 32.2629817368264
"2494" 498.6 19.8659822114576 32.3553910717959
"2495" 498.8 19.8218833439595 32.3812898786476
"2496" 499 19.0251800471711 32.8075702400706
"2497" 499.2 18.7190782541944 32.6590297148561
"2498" 499.4 19.9553340313839 31.9791473525718
"2499" 499.6 20.6838251793002 31.2963547548202
"2500" 499.8 21.2060826030025 30.0128989895306
"2501" 500 21.8611907123544 28.8112511231922
"2502" 500.2 22.768475200677 27.668813432289
"2503" 500.4 24.005574074371 26.0686126600905
"2504" 500.6 25.0396586884394 24.5275456371033
"2505" 500.8 25.7806200716819 23.5508572994366
"2506" 501 26.9115967883164 23.2922086092245
"2507" 501.2 28.2292958864451 22.440260358162
"2508" 501.4 29.1898102702273 21.1342292386487
"2509" 501.6 29.7733653492576 19.8148688089694
"2510" 501.8 29.5935431984189 18.9649176433213
"2511" 502 29.6573413442786 19.1378189477718
"2512" 502.2 30.4243511090633 19.8552775770954
"2513" 502.4 31.6531020865946 20.4646127885506
"2514" 502.6 33.2441933420818 20.2585483688179
"2515" 502.8 35.0667521999763 19.892377738162
"2516" 503 36.9433904639184 18.7418494949287
"2517" 503.2 38.0276818340934 17.2160624492187
"2518" 503.4 38.4856123284909 15.7971872353912
"2519" 503.6 39.0610316172257 14.435605991299
"2520" 503.8 39.6083898736906 13.9845569968843
"2521" 504 39.9840195661638 13.8212511826932
"2522" 504.2 40.6649937907888 12.885700533162
"2523" 504.4 41.3559679365978 11.9318041437606
"2524" 504.6 41.7070588803698 11.5355502340816
"2525" 504.8 42.5525399300229 11.4653534680204
"2526" 505 43.5521757350455 11.2476725874063
"2527" 505.2 45.1432800271249 10.8881800581837
"2528" 505.4 47.1329569907628 10.4642901129508
"2529" 505.6 48.6409646446815 9.60980199606144
"2530" 505.8 49.7372896329174 8.14150041112139
"2531" 506 50.611078664371 6.67581123384304
"2532" 506.2 51.2538095813944 5.92235409508764
"2533" 506.4 51.9005520859098 6.31971009110491
"2534" 506.6 53.1210530506862 6.60497738372998
"2535" 506.8 55.1220189919053 6.77874437834948
"2536" 507 57.0346100052906 6.70577274012558
"2537" 507.2 59.0786037628968 6.08086750865747
"2538" 507.4 61.2304619527282 5.46452404163625
"2539" 507.6 63.3408872804595 4.69144053965718
"2540" 507.8 65.3849237378862 3.46968182562449
"2541" 508 66.4765360357095 2.63721017728218
"2542" 508.2 66.246837514702 2.92330255266893
"2543" 508.4 66.4896997002285 3.52509208842836
"2544" 508.6 66.9481273903788 4.32592480307297
"2545" 508.8 68.2742023309111 5.40657714803636
"2546" 509 69.0369790558164 6.49866463445977
"2547" 509.2 69.9802554490433 8.08420923607142
"2548" 509.4 71.2019367822576 9.29087251346976
"2549" 509.6 72.7591521688013 10.4637433011468
"2550" 509.8 74.6108895058658 10.9743781489255
"2551" 510 76.8584012034929 11.3808573607245
"2552" 510.2 79.1016104140223 11.6094174192833
"2553" 510.4 81.6426969406476 12.2191107427045
"2554" 510.6 84.3301631725127 12.3311135827755
"2555" 510.8 86.9379760213504 12.0736450318843
"2556" 511 88.3054754472576 12.5372040882629
"2557" 511.2 89.8368602468207 13.9479109421856
"2558" 511.4 91.6433937741784 15.5779263795611
"2559" 511.6 93.2285694906632 17.4681335259603
"2560" 511.8 94.6944163454005 19.0663632923388
"2561" 512 96.1024157109492 21.1931819461123
"2562" 512.2 97.7751705445878 24.2753067144886
"2563" 512.4 99.0755883630172 27.0197118845418
"2564" 512.6 100.471543968052 29.7762126973179
"2565" 512.8 102.128146632493 32.0595688511584
"2566" 513 103.167254003285 34.0994773890578
"2567" 513.2 103.558350842379 35.4660870155329
"2568" 513.4 103.515930131815 37.235741235888
"2569" 513.6 104.008152850172 39.2201148165388
"2570" 513.8 104.286374434452 40.6956623941689
"2571" 514 104.476745757352 42.5443461987433
"2572" 514.2 104.59407072842 44.4430774398461
"2573" 514.4 104.696794684366 45.7548926806839
"2574" 514.6 104.904546103148 46.9608800205608
"2575" 514.8 105.638430947204 48.3716369931164
"2576" 515 106.732847330961 50.6268865989618
"2577" 515.2 107.952617298335 51.9199564062501
"2578" 515.4 109.483080163406 53.4267112330427
"2579" 515.6 110.69113260595 55.9149056937629
"2580" 515.8 110.806130757658 58.5326100970995
"2581" 516 110.996494929694 61.5267804901219
"2582" 516.2 111.82847787108 64.1911227166228
"2583" 516.4 112.247181042899 66.4134886946348
"2584" 516.6 111.954097081614 68.1554553355381
"2585" 516.8 111.4736021886 70.702940204014
"2586" 517 111.553095219464 73.8339876063733
"2587" 517.2 111.340839677745 76.9839350514553
"2588" 517.4 111.091189735408 79.8774967461495
"2589" 517.6 110.440851642806 82.643217693251
"2590" 517.8 109.267778579427 85.6224862291736
"2591" 518 107.874652449719 86.8814790753014
"2592" 518.2 106.781884361421 87.9776768497417
"2593" 518.4 105.558553248126 89.175858619995
"2594" 518.6 105.276952890927 89.4734596637245
"2595" 518.8 104.400839422588 90.5455136644279
"2596" 519 104.054983967945 91.4696801985906
"2597" 519.2 104.162089461047 92.805821932514
"2598" 519.4 104.214961757081 93.4728462099413
"2599" 519.6 103.415211770707 93.3082389290804
"2600" 519.8 101.305453234817 93.4798971225465
"2601" 520 99.3740263630228 93.4199082870941
"2602" 520.2 97.3701827633195 94.0038429860563
"2603" 520.4 95.0658905479953 94.930523012954
"2604" 520.6 93.3873889471455 96.2802598700866
"2605" 520.8 91.6124844426935 98.1999576372245
"2606" 521 90.0557535403332 99.9545709204934
"2607" 521.2 88.2724251309967 102.027320442485
"2608" 521.4 86.194681588204 103.010223530073
"2609" 521.6 84.4436050105969 102.75088547768
"2610" 521.8 81.9349538678063 102.327302005286
"2611" 522 79.5189516624929 101.990735938661
"2612" 522.2 76.9336583705879 101.785192466796
"2613" 522.4 74.6897172159046 101.0144044473
"2614" 522.6 72.5515380441474 99.9769978035465
"2615" 522.8 70.0584798658593 98.7721516154448
"2616" 523 68.5254166326273 97.4462982403842
"2617" 523.2 67.8003926780139 95.9978590870816
"2618" 523.4 67.4888608669499 94.1952088011732
"2619" 523.6 67.1235277556663 92.795123157668
"2620" 523.8 67.137492258663 91.561690486738
"2621" 524 67.0005269840684 90.5115496771434
"2622" 524.2 67.0145186953093 89.1868228689745
"2623" 524.4 67.1631572470333 88.2072572495329
"2624" 524.6 67.8226921732939 87.1039288271245
"2625" 524.8 67.8374145869011 86.075359691181
"2626" 525 68.1785839879394 84.254932806579
"2627" 525.2 68.8255892680414 82.2206019082786
"2628" 525.4 69.5816015403102 80.7972488471982
"2629" 525.6 70.7828757209499 78.4016030733527
"2630" 525.8 72.4955377573102 76.244584902514
"2631" 526 74.0589685705542 74.4161211462923
"2632" 526.2 75.3989068162491 72.4436713383516
"2633" 526.4 76.1799578686293 69.9635558228351
"2634" 526.6 77.220940714749 67.0466014813883
"2635" 526.8 78.3176698732228 64.8094020145984
"2636" 527 79.5910598511765 62.2954712029542
"2637" 527.2 80.5551762840837 59.9074974087288
"2638" 527.4 81.7743994188081 57.7786179983713
"2639" 527.6 83.0710591306786 56.8572096505929
"2640" 527.8 84.3890129703446 56.0258536259114
"2641" 528 84.8571256315667 55.1951733970154
"2642" 528.2 85.0510521179451 54.1079389400459
"2643" 528.4 85.0764887966381 53.3132556393041
"2644" 528.6 84.5997087365076 52.1356048047423
"2645" 528.8 83.4774495177981 50.5029063739002
"2646" 529 82.5110038631758 48.520879061079
"2647" 529.2 81.6597440319903 45.9595346310166
"2648" 529.4 81.5400757086576 43.7682672848545
"2649" 529.6 81.3726949242864 41.5426428185418
"2650" 529.8 81.9135760615557 40.245427580763
"2651" 530 83.1870831356576 38.9726062191673
"2652" 530.2 84.3742699371105 38.5158072637245
"2653" 530.4 85.648477125052 38.1127893820095
"2654" 530.6 87.1794480834352 37.5663042780002
"2655" 530.8 87.5273899356633 36.5808586702339
"2656" 531 86.9364166833698 35.2620571627755
"2657" 531.2 86.1279415894451 34.3396684068807
"2658" 531.4 84.6149118819876 32.9257527954445
"2659" 531.6 83.0099567452095 31.3008896522822
"2660" 531.8 81.8660662319307 30.6026718189168
"2661" 532 80.1301301494788 29.6325165136091
"2662" 532.2 78.1735643738965 29.2408067817523
"2663" 532.4 76.5832481774061 29.8321944432344
"2664" 532.6 73.9537061141376 30.1205340308245
"2665" 532.8 71.3311635188376 29.5587259131145
"2666" 533 69.5524692993547 28.4856839108652
"2667" 533.2 68.6166849211538 27.0335098337811
"2668" 533.4 67.5576533804341 24.9895480604892
"2669" 533.6 66.4844901700811 22.9212668748421
"2670" 533.8 66.0220079294291 21.3448983210816
"2671" 534 64.9889681714952 19.5284057685908
"2672" 534.2 63.8561862017768 19.2033469815514
"2673" 534.4 62.2390619852474 19.6042785107857
"2674" 534.6 60.2236654145944 20.6786174374455
"2675" 534.8 58.3196970218108 21.9776095978415
"2676" 535 55.8827672972787 24.0136616879403
"2677" 535.2 53.1125691525388 26.2700464213495
"2678" 535.4 49.8047625256532 28.4859693346091
"2679" 535.6 46.9838011309138 30.0600218185995
"2680" 535.8 44.5925930141061 32.0283576532548
"2681" 536 43.6873781326287 34.8627477237606
"2682" 536.2 43.3818330696706 38.5185767013549
"2683" 536.4 43.7475899029576 42.0403782213911
"2684" 536.6 44.2123527274997 45.999206716835
"2685" 536.8 43.7570918688826 49.6428883932557
"2686" 537 42.7497875013788 53.4498738023154
"2687" 537.2 41.2434612460497 56.361706891977
"2688" 537.4 39.9932575885909 59.5464550563078
"2689" 537.6 39.1896272678752 63.4400943052539
"2690" 537.8 39.8081200779094 67.2386340138316
"2691" 538 41.5658936795408 70.9004100074457
"2692" 538.2 43.5028726050997 74.1995738522508
"2693" 538.4 45.5284511108141 77.5443840143897
"2694" 538.6 47.7994880562063 80.1785878749937
"2695" 538.8 50.3229503230576 82.7374949870995
"2696" 539 52.3388961511455 85.7076452223538
"2697" 539.2 53.524946138626 89.5203943435666
"2698" 539.4 53.847215713675 92.6189869243723
"2699" 539.6 54.810240310283 96.453146586733
"2700" 539.8 56.0182825144115 99.8234161784296
"2701" 540 57.5223543856166 103.076866293199
"2702" 540.2 59.4163836365937 105.813323285757
"2703" 540.4 61.4780049332496 107.513997342896
"2704" 540.6 63.7089579385433 108.108865843409
"2705" 540.8 66.3205962707039 108.457817292869
"2706" 541 68.2115660184229 108.900011797167
"2707" 541.2 70.0428539966956 109.203230885828
"2708" 541.4 71.3444662711326 109.159037756499
"2709" 541.6 71.443204090962 109.278815934016
"2710" 541.8 71.8365028544663 109.17911617932
"2711" 542 71.8544051091076 109.225919675274
"2712" 542.2 72.7876747022002 110.095645672897
"2713" 542.4 74.6603382643816 110.602460638712
"2714" 542.6 76.4887683149543 110.506021848987
"2715" 542.8 79.1580366542492 110.273495531493
"2716" 543 81.3287777545288 109.586617803809
"2717" 543.2 82.3176792151756 108.391488117224
"2718" 543.4 83.0105868490507 107.620533979621
"2719" 543.6 84.2458424193007 106.991250901492
"2720" 543.8 85.3882906948986 105.81094033543
"2721" 544 86.2403815195576 104.700243171499
"2722" 544.2 87.9956634490307 102.713349706939
"2723" 544.4 89.4716996411294 102.136109633507
"2724" 544.6 91.2301483489186 102.697618228292
"2725" 544.8 93.2851497930373 104.177765292708
"2726" 545 95.7107780714298 105.766333647274
"2727" 545.2 96.1171729621845 105.315385929664
"2728" 545.4 95.3137547051113 105.467637452078
"2729" 545.6 94.4189436932407 106.71701102247
"2730" 545.8 93.6936490659046 107.90974560504
"2731" 546 92.7929585143584 108.812209911199
"2732" 546.2 92.5725767836609 110.100068227107
"2733" 546.4 92.9462675444088 111.378291692771
"2734" 546.6 93.3200613354189 111.125325073604
"2735" 546.8 94.4639853947454 110.202970516566
"2736" 547 95.5586427700076 109.117634663924
"2737" 547.2 96.9303368253345 107.558526491455
"2738" 547.4 98.2993078436693 105.851099269636
"2739" 547.6 99.9072200717494 103.799034116093
"2740" 547.8 101.956894921654 101.869119178836
"2741" 548 103.844357056608 100.499421701774
"2742" 548.2 105.05167522277 99.859347856404
"2743" 548.4 106.409887856358 98.6362825358995
"2744" 548.6 106.599508355423 97.9778075410179
"2745" 548.8 107.639910459866 96.8263165725288
"2746" 549 108.791394587745 95.0151043622245
"2747" 549.2 109.83676780654 92.5554176790707
"2748" 549.4 110.502717555129 89.5796214395578
"2749" 549.6 111.362487245266 86.7092266660779
"2750" 549.8 112.461584376591 83.2948443102245
"2751" 550 113.067598647808 79.4602809671245
"2752" 550.2 113.320031406275 74.9556019473307
"2753" 550.4 114.408733266936 70.7669964634923
"2754" 550.6 115.297555744976 66.0509053987117
"2755" 550.8 115.957806791707 61.4413527873262
"2756" 551 117.459159420971 58.3322412845375
"2757" 551.2 118.177690391473 57.7358476657159
"2758" 551.4 118.77729720674 55.2285993806038
"2759" 551.6 118.732127762811 51.5316201300906
"2760" 551.8 118.920498117741 48.0661902319704
"2761" 552 119.560390260559 48.0692688634572
"2762" 552.2 119.921107524985 49.6778493962518
"2763" 552.4 118.945392725414 50.6188340854722
"2764" 552.6 117.663982056609 50.9849382209272
"2765" 552.8 116.522920685249 51.7295360121798
"2766" 553 115.352014682078 52.7587114758094
"2767" 553.2 112.785994930394 53.2703638904518
"2768" 553.4 109.610610681276 53.3641722960063
"2769" 553.6 106.652261990295 53.7572649085516
"2770" 553.8 104.089917666199 54.1515634008715
"2771" 554 103.34368114139 54.291046542083
"2772" 554.2 101.874638001837 54.075154936374
"2773" 554.4 100.220417673212 52.7225903772153
"2774" 554.6 99.1003874499094 50.5010926061084
"2775" 554.8 98.4915829188576 47.4785634438063
"2776" 555 98.7872771245237 45.5032000360502
"2777" 555.2 99.3313757168005 44.7926980897102
"2778" 555.4 100.580988182798 43.5409892689812
"2779" 555.6 103.427896260992 41.184883415428
"2780" 555.8 106.708747308427 38.9844356741888
"2781" 556 108.508620927792 38.2972604355434
"2782" 556.2 109.568763639424 39.0006127066967
"2783" 556.4 111.951796363472 39.8409337156441
"2784" 556.6 114.068196972605 40.824964359981
"2785" 556.8 115.723926010841 40.8336727027523
"2786" 557 114.534235423389 40.9664680469087
"2787" 557.2 113.544662868042 41.6182936436814
"2788" 557.4 112.504946522677 43.8845599272959
"2789" 557.6 111.588568503482 46.5405392914572
"2790" 557.8 111.245936037615 50.6853591170191
"2791" 558 111.926536478901 54.6200870847027
"2792" 558.2 113.787269284388 58.4718209411114
"2793" 558.4 115.893386683741 61.868878854072
"2794" 558.6 117.148856839594 66.4535598370779
"2795" 558.8 118.727871434249 71.0833611259787
"2796" 559 118.769257293527 74.5025081933926
"2797" 559.2 118.308349608337 78.624843665935
"2798" 559.4 119.244526206129 83.3242429558399
"2799" 559.6 119.538996381905 86.2120628562329
"2800" 559.8 120.248751070915 87.7435814638297
"2801" 560 120.006088252177 86.7103842548731
"2802" 560.2 118.681760199073 87.0764385146455
"2803" 560.4 116.364024030036 88.5721180023572
"2804" 560.6 113.436537048896 90.6002387879141
"2805" 560.8 110.783959503833 93.7347933456745
"2806" 561 110.022382395844 97.9177137435435
"2807" 561.2 108.738762855206 102.675084803122
"2808" 561.4 106.799545711038 106.325217455883
"2809" 561.6 103.982907089668 109.867953430353
"2810" 561.8 101.119555208972 113.514016830124
"2811" 562 97.9100022743052 114.673232052963
"2812" 562.2 93.7412552643524 115.158752213966
"2813" 562.4 90.3545950554315 114.815475644781
"2814" 562.6 87.2766418953783 114.239537665285
"2815" 562.8 84.2399914550612 113.997967328823
"2816" 563 80.9776881661135 114.862678127513
"2817" 563.2 77.2193162117366 115.768571787149
"2818" 563.4 73.2236996160475 117.300512975897
"2819" 563.6 70.4354448643076 120.302839365724
"2820" 563.8 69.3580842209436 123.546125485935
"2821" 564 68.899834468721 125.011761451834
"2822" 564.2 68.5381923851315 123.842576291367
"2823" 564.4 66.5230376991886 122.558594064638
"2824" 564.6 62.6256462473705 121.518220470345
"2825" 564.8 58.7190235307039 120.791885430596
"2826" 565 54.8114382048526 121.739445082662
"2827" 565.2 51.9923886204379 124.117353796405
"2828" 565.4 50.8054217294789 124.790871948003
"2829" 565.6 49.250077942843 123.91803622959
"2830" 565.8 46.6790118313568 122.339566195638
"2831" 566 43.707487942084 120.175971656753
"2832" 566.2 40.3273889414736 117.557750630936
"2833" 566.4 38.0977105792904 114.61604889502
"2834" 566.6 35.7455845880199 111.351835341692
"2835" 566.8 33.2283424675609 108.150274639675
"2836" 567 31.4192991077915 104.844965063538
"2837" 567.2 30.0837629028076 101.024922492149
"2838" 567.4 27.2039081173072 97.8704174471171
"2839" 567.6 24.1566477135909 96.8541529712758
"2840" 567.8 20.8633803102045 96.7366162032599
"2841" 568 17.3403425479333 96.3165903491975
"2842" 568.2 14.9502985062576 96.7861102726441
"2843" 568.4 16.0414920124834 95.7948797285874
"2844" 568.6 16.275528444116 92.7896529056404
"2845" 568.8 16.6484480128539 89.0649803170777
"2846" 569 16.8212028314903 84.8114934042848
"2847" 569.2 15.7041734887369 81.168099313365
"2848" 569.4 13.5725134471326 77.8391906501495
"2849" 569.6 10.7413949112822 75.1102935005688
"2850" 569.8 9.32764759526587 71.6514418744476
"2851" 570 10.1187904088 67.5465545738092
"2852" 570.2 11.4195680099155 64.3902257652508
"2853" 570.4 13.0932476219681 60.0755876969087
"2854" 570.6 16.1605489030208 56.1833617471455
"2855" 570.8 18.8970079243915 52.2209133746084
"2856" 571 21.9376370203915 48.3206055603316
"2857" 571.2 23.2271565916071 43.6802169141177
"2858" 571.4 23.5116657841364 40.4093473017699
"2859" 571.6 23.4142001968705 38.0041759956761
"2860" 571.8 22.9526063309206 37.8539116700506
"2861" 572 23.671890208481 38.4399128878096
"2862" 572.2 26.2468625317318 38.8815728872657
"2863" 572.4 29.3605917757415 39.5575624962567
"2864" 572.6 33.7381856573313 39.6348641302455
"2865" 572.8 37.4256152408576 38.9404543670578
"2866" 573 41.3637203442253 38.1438985909664
"2867" 573.2 45.076751348906 36.3102088748179
"2868" 573.4 48.3118947866045 33.9127193262653
"2869" 573.6 51.5965618143675 31.6148251893893
"2870" 573.8 54.9246560237793 29.9984018313223
"2871" 574 58.6162400601545 30.7217817954822
"2872" 574.2 61.8187454313201 31.9231609844745
"2873" 574.4 64.517669214248 33.1603539874553
"2874" 574.6 67.9177621518692 34.7378910196517
"2875" 574.8 71.4821967873182 35.1707462179215
"2876" 575 74.6304012221351 34.0258141160306
"2877" 575.2 76.8343402029433 31.6783822613388
"2878" 575.4 77.6952428424071 28.8439734022432
"2879" 575.6 77.5061257132672 27.2806248643783
"2880" 575.8 77.81387080705 26.6477219465075
"2881" 576 77.43379217005 25.8869626547811
"2882" 576.2 76.9971952078022 24.0351308187195
"2883" 576.4 76.8993900761105 21.5499065234892
"2884" 576.6 76.2317624831174 20.5824044769254
"2885" 576.8 76.6180573595076 19.2703758935545
"2886" 577 76.5305640099012 17.3904547582443
"2887" 577.2 77.0286468962668 18.2385184950593
"2888" 577.4 77.6854141143838 19.5544895424089
"2889" 577.6 79.1798618981105 21.2613962856362
"2890" 577.8 81.5907528602576 23.370893219548
"2891" 578 84.5866668224929 26.0911326050186
"2892" 578.2 87.4920361213417 29.2225839971777
"2893" 578.4 91.2737086124005 31.3143990299102
"2894" 578.6 95.2663441991719 32.6611369861959
"2895" 578.8 99.8775784145586 33.5431072279429
"2896" 579 102.580681191879 35.4566265774137
"2897" 579.2 104.778973849122 37.6360991429002
"2898" 579.4 105.719078263494 38.1168624850666
"2899" 579.6 106.348246897921 37.6546719359072
"2900" 579.8 107.632115573956 38.2682299902717
"2901" 580 108.505828745901 39.2762948370419
"2902" 580.2 108.832970380617 40.9836602373271
"2903" 580.4 108.805535022903 41.3914402389336
"2904" 580.6 109.883273154837 40.5071786798824
"2905" 580.8 110.995452946654 38.9568793965264
"2906" 581 110.879304775622 38.202084333645
"2907" 581.2 109.838780173576 38.2491814939767
"2908" 581.4 108.133503033557 38.2663766988226
"2909" 581.6 106.464788103924 39.0041514325578
"2910" 581.8 104.300747432407 41.21668190086
"2911" 582 102.507520945874 44.6625740844745
"2912" 582.2 101.649317324636 47.6451461379542
"2913" 582.4 100.719115216418 51.3985387610995
"2914" 582.6 99.6496243155549 54.9479286204137
"2915" 582.8 99.6585651043131 58.7714740927245
"2916" 583 99.5042210017219 63.1608843742334
"2917" 583.2 100.261569812887 67.8307343221986
"2918" 583.4 102.700148572283 71.7473220629702
"2919" 583.6 106.247808345637 74.6375345285607
"2920" 583.8 107.478331135924 75.1710185718399
"2921" 584 109.896497179358 75.4788396847539
"2922" 584.2 112.558854045987 75.9216479250524
"2923" 584.4 114.752613938508 78.2468518693495
"2924" 584.6 115.20586863493 80.0539815465952
"2925" 584.8 116.33144341791 80.1197075367414
"2926" 585 117.909014113594 79.7014512358107
"2927" 585.2 119.078738884361 79.0622841302762
"2928" 585.4 119.610426913385 78.6913818137499
"2929" 585.6 121.048916622494 78.4236950380403
"2930" 585.8 121.100832125543 78.8703069705354
"2931" 586 120.340674851543 79.997584449048
"2932" 586.2 119.699321156386 81.9294405471989
"2933" 586.4 118.824501596198 84.783628264877
"2934" 586.6 116.858883051883 87.0975591205745
"2935" 586.8 114.537183691778 88.8054301090179
"2936" 587 112.717475361012 91.7406433510126
"2937" 587.2 110.424805961192 94.0345872391999
"2938" 587.4 107.660496885673 94.1697687302499
"2939" 587.6 103.78968748235 95.6542160950564
"2940" 587.8 100.880280522241 98.166489687555
"2941" 588 99.5964321981369 101.996522386078
"2942" 588.2 99.9854572138489 103.469643560416
"2943" 588.4 100.924086195658 105.677993126924
"2944" 588.6 101.991421777922 107.16349223152
"2945" 588.8 102.173554790569 107.37340560814
"2946" 589 102.469957755456 107.524988381371
"2947" 589.2 102.679924882651 107.551939909651
"2948" 589.4 102.976510835458 107.694005249999
"2949" 589.6 103.946937419927 107.688765652676
"2950" 589.8 104.446148231858 108.649461232499
"2951" 590 104.271843351556 109.704469564144
"2952" 590.2 104.152302489919 109.513378367644
"2953" 590.4 103.78884839691 108.423876455614
"2954" 590.6 103.018602188646 108.322000409406
"2955" 590.8 101.478286327899 108.678941541019
"2956" 591 99.4227755795076 109.387011608668
"2957" 591.2 96.7263980358723 111.520998040233
"2958" 591.4 92.7335460718186 113.549396835761
"2959" 591.6 89.1558208724101 113.586577594953
"2960" 591.8 85.5349022249155 113.299514637856
"2961" 592 82.2553712418969 112.056679918946
"2962" 592.2 79.3177335605517 109.727520684351
"2963" 592.4 76.8996922053927 106.47024689836
"2964" 592.6 74.7449306854228 102.765098627233
"2965" 592.8 72.9188437287059 98.5338181184659
"2966" 593 71.1170978007844 94.1176582072334
"2967" 593.2 69.4006945460402 89.4817679766158
"2968" 593.4 69.3213737870141 84.9088725612419
"2969" 593.6 71.2187544210629 81.1280167015342
"2970" 593.8 74.0125182821786 77.6291579578561
"2971" 594 77.2435345947446 74.7594375332245
"2972" 594.2 80.6072725453084 72.3562228246991
"2973" 594.4 83.2752173123532 68.8638587055549
"2974" 594.6 85.4045333716935 63.9309363982245
"2975" 594.8 87.002348691829 58.970527422412
"2976" 595 89.26550165968 54.0952309048107
"2977" 595.2 91.8494519273927 49.7867447726029
"2978" 595.4 93.2326766869121 45.9637314133699
"2979" 595.6 92.1923173577104 42.4794473018188
"2980" 595.8 89.612221999229 38.8160934296531
"2981" 596 86.3369549593991 35.5965587335452
"2982" 596.2 82.780258224202 32.4327375084745
"2983" 596.4 80.1836008837916 28.266763899341
"2984" 596.6 76.0712461128802 24.7259934986867
"2985" 596.8 71.0669555840707 20.7967123608506
"2986" 597 66.9414362513148 16.1435779439673
"2987" 597.2 64.7478395463433 12.2635166969388
"2988" 597.4 65.5188562099719 11.7903384960816
"2989" 597.6 64.2728108615653 11.9529060066572
"2990" 597.8 62.0483762745076 12.312426943662
"2991" 598 59.197112598715 13.821674700416
"2992" 598.2 55.9496046551164 14.6758690901774
"2993" 598.4 50.8553358341598 14.0755201751375
"2994" 598.6 45.7926796918681 11.3855508287087
"2995" 598.8 44.7587574434763 8.92453927238073
"2996" 599 46.2107868153916 7.55049671060592
"2997" 599.2 48.8122023802066 7.22624876198978
"2998" 599.4 51.417630709481 7.61730946937342
"2999" 599.6 53.6845347125243 8.01340583129115
"3000" 599.8 57.3786420061489 7.86505628888753
"3001" 600 60.4197059747313 7.90970253868764
"3002" 600.2 64.1616016557716 5.85230925513102
"3003" 600.4 67.8898229455433 2.79267301516734
"3004" 600.6 69.8096487225102 3.74994891382448
"3005" 600.8 72.9593300840299 6.13688607723438
"3006" 601 77.4299580123071 7.31370512894725
"3007" 601.2 81.8599752281326 6.54386144931823
"3008" 601.4 86.7814346381105 5.97410056563624
"3009" 601.6 89.317764094317 8.55485191017497
"3010" 601.8 92.7295907819376 11.6534808010645
"3011" 602 98.9187189109148 15.3318953378816
"3012" 602.2 104.795309157102 17.747642026986
"3013" 602.4 110.16840589416 21.5819705850917
"3014" 602.6 113.777297206206 25.6127585989055
"3015" 602.8 117.606083099621 31.2854006964311
"3016" 603 120.599595009204 35.5620532593995
"3017" 603.2 121.820377048087 39.862767161005
"3018" 603.4 122.33107378842 43.5788631998191
"3019" 603.6 122.807792432784 47.7780430559834
"3020" 603.8 124.241910575608 51.7584271811745
"3021" 604 125.249118963658 52.9318379051897
"3022" 604.2 124.623346636311 52.4700143986173
"3023" 604.4 123.428046537684 52.1741197695028
"3024" 604.6 122.475553971886 53.5161843435519
"3025" 604.8 121.577764778149 55.2646924056029
"3026" 605 120.803851426571 56.1754032579549
"3027" 605.2 118.245756947979 57.5545831979114
"3028" 605.4 116.047939408283 61.0832382802676
"3029" 605.6 114.687005126168 65.5119885597423
"3030" 605.8 115.190354078129 69.9478592008399
"3031" 606 116.691177413976 73.4299654481732
"3032" 606.2 116.907191366039 75.7389806413337
"3033" 606.4 116.220139786924 79.8421367085065
"3034" 606.6 117.074504586335 83.8109538665835
"3035" 606.8 118.250017980489 86.8281889683733
"3036" 607 116.814621757617 87.2799940491988
"3037" 607.2 113.164584231042 88.6135492794745
"3038" 607.4 109.294262401591 90.1447287386091
"3039" 607.6 106.80043242684 90.884211192668
"3040" 607.8 103.584636654658 92.3963241388854
"3041" 608 101.042900693947 95.284880169048
"3042" 608.2 99.2947056039967 99.2124640349114
"3043" 608.4 97.8944085180118 104.109749782089
"3044" 608.6 98.2354290811484 107.803762252359
"3045" 608.8 99.0990907240137 109.783502036444
"3046" 609 99.5041124078256 109.90187293436
"3047" 609.2 99.8698352877822 109.78864670147
"3048" 609.4 99.8020689300675 109.964437139654
"3049" 609.6 100.45563155038 110.100433776981
"3050" 609.8 101.045834962306 110.771583345176
"3051" 610 101.006955800118 111.235927566765
"3052" 610.2 101.094003703963 111.220922472124
"3053" 610.4 100.361192875406 110.776179908258
"3054" 610.6 98.9179319986228 111.731429899529
"3055" 610.8 97.8777080110307 112.072000910317
"3056" 611 98.2566252159849 112.709201598472
"3057" 611.2 99.7800809097452 112.791323434985
"3058" 611.4 100.596778807431 112.314385076778
"3059" 611.6 100.841628457461 112.407642077563
"3060" 611.8 100.784217257242 112.335610412984
"3061" 612 101.770680708072 112.167080306136
"3062" 612.2 102.426156969082 112.2255418838
"3063" 612.4 102.90182871731 111.110347070935
"3064" 612.6 104.112848504027 109.727493234635
"3065" 612.8 105.035488555206 109.610518163862
"3066" 613 105.841517388844 109.234925122466
"3067" 613.2 107.255110349115 107.556467762771
"3068" 613.4 109.29080084752 105.381018611708
"3069" 613.6 112.244396584019 104.120751535129
"3070" 613.8 112.291678422583 103.503108671876
"3071" 614 113.251906621781 102.977237549724
"3072" 614.2 112.894111140919 102.113217677378
"3073" 614.4 114.019021300427 100.846467971547
"3074" 614.6 115.649506819721 98.7747848136879
"3075" 614.8 117.559367979874 96.5285466385045
"3076" 615 118.620547534378 94.1437285061845
"3077" 615.2 119.564547886913 90.9716788766194
"3078" 615.4 121.213431534397 87.7880979634458
"3079" 615.6 122.19684229636 85.7656740286261
"3080" 615.8 123.720221996886 82.0147387697678
"3081" 616 123.916644931056 79.715174694688
"3082" 616.2 124.282099219356 76.169126689486
"3083" 616.4 124.873549683547 73.4574262083889
"3084" 616.6 125.292483830813 71.3357389291706
"3085" 616.8 124.855439917398 70.9087471640554
"3086" 617 124.359585172402 70.0038363798811
"3087" 617.2 124.667357992813 69.6013567702114
"3088" 617.4 125.161469533325 68.2522446132591
"3089" 617.6 124.449245424065 67.9079187010655
"3090" 617.8 123.891114455643 68.3234974093502
"3091" 618 123.418938800035 68.240965534604
"3092" 618.2 122.87666000353 68.2506321800254
"3093" 618.4 122.163056401207 68.5049793751998
"3094" 618.6 122.361953984498 68.5429123627524
"3095" 618.8 122.57594628928 68.0291993968657
"3096" 619 122.471754620207 67.1612172819979
"3097" 619.2 121.891676144551 66.4221722455702
"3098" 619.4 120.29511839318 65.2568120303119
"3099" 619.6 118.097264553759 63.9914766232651
"3100" 619.8 115.367977941787 64.1737945161536
"3101" 620 114.678844317196 65.9304141019191
"3102" 620.2 113.495669246518 67.7529875797183
"3103" 620.4 113.544270648866 71.0752897555932
"3104" 620.6 112.664779084785 74.7880550326826
"3105" 620.8 111.004465641142 78.1402511994614
"3106" 621 109.689280685178 79.0816102701682
"3107" 621.2 107.314599333409 81.3673849395926
"3108" 621.4 104.653151310968 83.7334592798248
"3109" 621.6 100.93017634554 84.8298529484809
"3110" 621.8 97.8610753583034 85.2994208582499
"3111" 622 95.6024933241514 85.3318689079323
"3112" 622.2 94.2967813302242 84.4077903972057
"3113" 622.4 93.9083593844351 83.3947829833393
"3114" 622.6 93.7899432636307 82.3427406404536
"3115" 622.8 94.183069515591 81.705543263042
"3116" 623 94.1170501999913 81.2663031736799
"3117" 623.2 93.9536699794899 80.87432931635
"3118" 623.4 94.1586857989109 80.6450453499915
"3119" 623.6 94.3511337582023 80.4447012910777
"3120" 623.8 94.4072516439446 80.4313089168241
"3121" 624 93.6202211682082 79.1352920712273
"3122" 624.2 92.0134730957163 76.380379285913
"3123" 624.4 90.8510690334328 73.4511312709314
"3124" 624.6 89.0973122655103 70.0630940404996
"3125" 624.8 85.9085837277623 67.2739757120361
"3126" 625 82.2819960158374 64.9082042232037
"3127" 625.2 78.3148157938185 61.7962387593766
"3128" 625.4 75.5478543915112 57.6614600476513
"3129" 625.6 74.1929907167513 53.5535652510214
"3130" 625.8 74.4277981770951 48.7152503936678
"3131" 626 76.2529732295281 43.8263077928395
"3132" 626.2 78.3879828836021 39.4129404447317
"3133" 626.4 80.7779597623332 38.2767007378614
"3134" 626.6 81.1381122998473 38.0890678559187
"3135" 626.8 80.4985184688179 37.4272678626709
"3136" 627 79.2689666449151 37.1971355718075
"3137" 627.2 79.0687063871837 37.1717542688192
"3138" 627.4 78.5512574779833 36.461760798677
"3139" NA NA NA
"3140" NA NA NA
"3141" NA NA NA
"3142" NA NA NA
"3143" NA NA NA
"3144" NA NA NA
"3145" NA NA NA
"3146" NA NA NA
"3147" NA NA NA
"3148" NA NA NA
"3149" NA NA NA
"3150" NA NA NA
"3151" NA NA NA
"3152" NA NA NA
"3153" NA NA NA
"3154" NA NA NA
"3155" NA NA NA
"3156" NA NA NA
"3157" NA NA NA
"3158" NA NA NA
"3159" NA NA NA
"3160" NA NA NA
"3161" NA NA NA
"3162" NA NA NA
"3163" NA NA NA
"3164" NA NA NA
"3165" NA NA NA
"3166" NA NA NA
"3167" NA NA NA
"3168" NA NA NA
"3169" NA NA NA
"3170" NA NA NA
"3171" NA NA NA
"3172" NA NA NA
"3173" NA NA NA
"3174" NA NA NA
"3175" NA NA NA
"3176" NA NA NA
"3177" NA NA NA
"3178" NA NA NA
"3179" NA NA NA
"3180" NA NA NA
"3181" NA NA NA
"3182" NA NA NA
"3183" NA NA NA
"3184" NA NA NA
"3185" NA NA NA
"3186" NA NA NA
"3187" NA NA NA
"3188" NA NA NA
"3189" NA NA NA
"3190" NA NA NA
"3191" NA NA NA
"3192" NA NA NA
"3193" NA NA NA
"3194" NA NA NA
"3195" NA NA NA
"3196" NA NA NA
"3197" NA NA NA
"3198" NA NA NA
"3199" NA NA NA
"3200" NA NA NA
"3201" NA NA NA
"3202" NA NA NA
"3203" NA NA NA
"3204" NA NA NA
"3205" NA NA NA
"3206" NA NA NA
"3207" NA NA NA
"3208" NA NA NA
"3209" NA NA NA
"3210" NA NA NA
"3211" NA NA NA
"3212" NA NA NA
"3213" NA NA NA
"3214" NA NA NA
"3215" NA NA NA
"3216" NA NA NA
"3217" NA NA NA
"3218" NA NA NA
"3219" NA NA NA
"3220" NA NA NA
"3221" NA NA NA
"3222" NA NA NA
"3223" NA NA NA
"3224" NA NA NA
"3225" NA NA NA
"3226" NA NA NA
"3227" NA NA NA
"3228" NA NA NA
"3229" NA NA NA
"3230" NA NA NA
"3231" NA NA NA
"3232" NA NA NA
"3233" NA NA NA
"3234" NA NA NA
"3235" NA NA NA
"3236" NA NA NA
"3237" NA NA NA
"3238" NA NA NA
"3239" NA NA NA
"3240" NA NA NA
"3241" NA NA NA
"3242" NA NA NA
"3243" NA NA NA
"3244" NA NA NA
"3245" NA NA NA
"3246" NA NA NA
"3247" NA NA NA
"3248" NA NA NA
"3249" NA NA NA
"3250" NA NA NA
"3251" NA NA NA
"3252" NA NA NA
"3253" NA NA NA
"3254" NA NA NA
"3255" NA NA NA
"3256" NA NA NA
"3257" NA NA NA
"3258" NA NA NA
"3259" NA NA NA
"3260" NA NA NA
"3261" NA NA NA
"3262" NA NA NA
"3263" NA NA NA
"3264" NA NA NA
"3265" NA NA NA
"3266" NA NA NA
"3267" NA NA NA
"3268" NA NA NA
"3269" NA NA NA
"3270" NA NA NA
"3271" NA NA NA
"3272" NA NA NA
"3273" NA NA NA
"3274" NA NA NA
"3275" NA NA NA
"3276" NA NA NA
"3277" NA NA NA
"3278" NA NA NA
"3279" NA NA NA
"3280" NA NA NA
"3281" NA NA NA
"3282" NA NA NA
"3283" NA NA NA
"3284" NA NA NA
"3285" NA NA NA
"3286" NA NA NA
"3287" NA NA NA
"3288" NA NA NA
"3289" NA NA NA
"3290" NA NA NA
"3291" NA NA NA
"3292" NA NA NA
"3293" NA NA NA
"3294" NA NA NA
"3295" NA NA NA
"3296" NA NA NA
"3297" NA NA NA
"3298" NA NA NA
"3299" NA NA NA
"3300" NA NA NA
"3301" NA NA NA
"3302" NA NA NA
"3303" NA NA NA
"3304" NA NA NA
"3305" NA NA NA
"3306" NA NA NA
"3307" NA NA NA
"3308" NA NA NA
"3309" NA NA NA
"3310" NA NA NA
"3311" NA NA NA
"3312" NA NA NA
"3313" NA NA NA
"3314" NA NA NA
"3315" NA NA NA
"3316" NA NA NA
"3317" NA NA NA
"3318" NA NA NA
"3319" NA NA NA
"3320" NA NA NA
"3321" NA NA NA
"3322" NA NA NA
"3323" NA NA NA
"3324" NA NA NA
"3325" NA NA NA
"3326" NA NA NA
"3327" NA NA NA
"3328" NA NA NA
"3329" NA NA NA
"3330" NA NA NA
"3331" NA NA NA
"3332" NA NA NA
"3333" NA NA NA
"3334" NA NA NA
"3335" NA NA NA
"3336" NA NA NA
"3337" NA NA NA
"3338" NA NA NA
"3339" NA NA NA
"3340" NA NA NA
"3341" NA NA NA
"3342" NA NA NA
"3343" NA NA NA
"3344" NA NA NA
"3345" NA NA NA
"3346" NA NA NA
"3347" NA NA NA
"3348" NA NA NA
"3349" NA NA NA
"3350" NA NA NA
"3351" NA NA NA
"3352" NA NA NA
"3353" NA NA NA
"3354" NA NA NA
"3355" NA NA NA
"3356" NA NA NA
"3357" NA NA NA
"3358" NA NA NA
"3359" NA NA NA
"3360" NA NA NA
"3361" NA NA NA
"3362" NA NA NA
"3363" NA NA NA
"3364" NA NA NA
"3365" NA NA NA
"3366" NA NA NA
"3367" NA NA NA
"3368" NA NA NA
"3369" NA NA NA
"3370" NA NA NA
"3371" NA NA NA
"3372" NA NA NA
"3373" NA NA NA
"3374" NA NA NA
"3375" NA NA NA
"3376" NA NA NA
"3377" NA NA NA
"3378" NA NA NA
"3379" NA NA NA
"3380" NA NA NA
"3381" NA NA NA
"3382" NA NA NA
"3383" NA NA NA
"3384" NA NA NA
"3385" NA NA NA
"3386" NA NA NA
"3387" NA NA NA
"3388" NA NA NA
"3389" NA NA NA
"3390" NA NA NA
"3391" NA NA NA
"3392" NA NA NA
"3393" NA NA NA
"3394" NA NA NA
"3395" NA NA NA
"3396" NA NA NA
"3397" NA NA NA
"3398" NA NA NA
"3399" NA NA NA
"3400" NA NA NA
"3401" NA NA NA
"3402" NA NA NA
"3403" NA NA NA
"3404" NA NA NA
"3405" NA NA NA
"3406" NA NA NA
"3407" NA NA NA
"3408" NA NA NA
"3409" NA NA NA
"3410" NA NA NA
"3411" NA NA NA
"3412" NA NA NA
"3413" NA NA NA
"3414" NA NA NA
"3415" NA NA NA
"3416" NA NA NA
"3417" NA NA NA
"3418" NA NA NA
"3419" NA NA NA
"3420" NA NA NA
"3421" NA NA NA
"3422" NA NA NA
"3423" NA NA NA
"3424" NA NA NA
"3425" NA NA NA
"3426" NA NA NA
"3427" NA NA NA
"3428" NA NA NA
"3429" NA NA NA
"3430" NA NA NA
"3431" NA NA NA
"3432" NA NA NA
"3433" NA NA NA
"3434" NA NA NA
"3435" NA NA NA
"3436" NA NA NA
"3437" NA NA NA
"3438" NA NA NA
"3439" NA NA NA
"3440" NA NA NA
"3441" NA NA NA
"3442" NA NA NA
"3443" NA NA NA
"3444" NA NA NA
"3445" NA NA NA
"3446" NA NA NA
"3447" NA NA NA
"3448" NA NA NA
"3449" NA NA NA
"3450" NA NA NA
"3451" NA NA NA
"3452" NA NA NA
"3453" NA NA NA
"3454" NA NA NA
"3455" NA NA NA
"3456" NA NA NA
"3457" NA NA NA
"3458" NA NA NA
"3459" NA NA NA
"3460" NA NA NA
"3461" NA NA NA
"3462" NA NA NA
"3463" NA NA NA
"3464" NA NA NA
"3465" NA NA NA
"3466" NA NA NA
"3467" NA NA NA
"3468" NA NA NA
"3469" NA NA NA
"3470" NA NA NA
"3471" NA NA NA
"3472" NA NA NA
"3473" NA NA NA
"3474" NA NA NA
"3475" NA NA NA
"3476" NA NA NA
"3477" NA NA NA
"3478" NA NA NA
"3479" NA NA NA
"3480" NA NA NA
"3481" NA NA NA
"3482" NA NA NA
"3483" NA NA NA
"3484" NA NA NA
"3485" NA NA NA
"3486" NA NA NA
"3487" NA NA NA
"3488" NA NA NA
"3489" NA NA NA
"3490" NA NA NA
"3491" NA NA NA
"3492" NA NA NA
"3493" NA NA NA
"3494" NA NA NA
"3495" NA NA NA
"3496" NA NA NA
"3497" NA NA NA
"3498" NA NA NA
"3499" NA NA NA
"3500" NA NA NA
"3501" NA NA NA
"3502" NA NA NA
"3503" NA NA NA
"3504" NA NA NA
"3505" NA NA NA
"3506" NA NA NA
"3507" NA NA NA
"3508" NA NA NA
"3509" NA NA NA
"3510" NA NA NA
"3511" NA NA NA
"3512" NA NA NA
"3513" NA NA NA
"3514" NA NA NA
"3515" NA NA NA
"3516" NA NA NA
"3517" NA NA NA
"3518" NA NA NA
"3519" NA NA NA
"3520" NA NA NA
"3521" NA NA NA
"3522" NA NA NA
"3523" NA NA NA
"3524" NA NA NA
"3525" NA NA NA
"3526" NA NA NA
"3527" NA NA NA
"3528" NA NA NA
"3529" NA NA NA
"3530" NA NA NA
"3531" NA NA NA
"3532" NA NA NA
"3533" NA NA NA
"3534" NA NA NA
"3535" NA NA NA
"3536" NA NA NA
"3537" NA NA NA
"3538" NA NA NA
"3539" NA NA NA
"3540" NA NA NA
"3541" NA NA NA
"3542" NA NA NA
"3543" NA NA NA
"3544" NA NA NA
"3545" NA NA NA
"3546" NA NA NA
"3547" NA NA NA
"3548" NA NA NA
"3549" NA NA NA
"3550" NA NA NA
"3551" NA NA NA
"3552" NA NA NA
"3553" NA NA NA
"3554" NA NA NA
"3555" NA NA NA
"3556" NA NA NA
"3557" NA NA NA
"3558" NA NA NA
"3559" NA NA NA
"3560" NA NA NA
"3561" NA NA NA
"3562" NA NA NA
"3563" NA NA NA
"3564" NA NA NA
"3565" NA NA NA
"3566" NA NA NA
"3567" NA NA NA
"3568" NA NA NA
"3569" NA NA NA
"3570" NA NA NA
"3571" NA NA NA
"3572" NA NA NA
"3573" NA NA NA
"3574" NA NA NA
"3575" NA NA NA
"3576" NA NA NA
"3577" NA NA NA
"3578" NA NA NA
"3579" NA NA NA
"3580" NA NA NA
"3581" NA NA NA
"3582" NA NA NA
"3583" NA NA NA
"3584" NA NA NA
"3585" NA NA NA
"3586" NA NA NA
"3587" NA NA NA
"3588" NA NA NA
"3589" NA NA NA
"3590" NA NA NA
"3591" NA NA NA
"3592" NA NA NA
"3593" NA NA NA
"3594" NA NA NA
"3595" NA NA NA
"3596" NA NA NA
"3597" NA NA NA
"3598" NA NA NA
"3599" NA NA NA
"3600" NA NA NA
"3601" NA NA NA
"3602" NA NA NA
"3603" NA NA NA
"3604" NA NA NA
"3605" NA NA NA
"3606" NA NA NA
"3607" NA NA NA
"3608" NA NA NA
"3609" NA NA NA
"3610" NA NA NA
"3611" NA NA NA
"3612" NA NA NA
"3613" NA NA NA
"3614" NA NA NA
"3615" NA NA NA
"3616" NA NA NA
"3617" NA NA NA
"3618" NA NA NA
"3619" NA NA NA
"3620" NA NA NA
"3621" NA NA NA
"3622" NA NA NA
"3623" NA NA NA
"3624" NA NA NA
"3625" NA NA NA
"3626" NA NA NA
"3627" NA NA NA
"3628" NA NA NA
"3629" NA NA NA
"3630" NA NA NA
"3631" NA NA NA
"3632" NA NA NA
"3633" NA NA NA
"3634" NA NA NA
"3635" NA NA NA
"3636" NA NA NA
"3637" NA NA NA
"3638" NA NA NA
"3639" NA NA NA
"3640" NA NA NA
"3641" NA NA NA
"3642" NA NA NA
"3643" NA NA NA
"3644" NA NA NA
"3645" NA NA NA
"3646" NA NA NA
"3647" NA NA NA
"3648" NA NA NA
"3649" NA NA NA
"3650" NA NA NA
"3651" NA NA NA
"3652" NA NA NA
"3653" NA NA NA
"3654" NA NA NA
"3655" NA NA NA
"3656" NA NA NA
"3657" NA NA NA
"3658" NA NA NA
"3659" NA NA NA
"3660" NA NA NA
"3661" NA NA NA
"3662" NA NA NA
"3663" NA NA NA
"3664" NA NA NA
"3665" NA NA NA
"3666" NA NA NA
"3667" NA NA NA
"3668" NA NA NA
"3669" NA NA NA
"3670" NA NA NA
"3671" NA NA NA
"3672" NA NA NA
"3673" NA NA NA
"3674" NA NA NA
"3675" NA NA NA
"3676" NA NA NA
"3677" NA NA NA
"3678" NA NA NA
"3679" NA NA NA
"3680" NA NA NA
"3681" NA NA NA
"3682" NA NA NA
"3683" NA NA NA
"3684" NA NA NA
"3685" NA NA NA
"3686" NA NA NA
"3687" NA NA NA
"3688" NA NA NA
"3689" NA NA NA
"3690" NA NA NA
"3691" NA NA NA
"3692" NA NA NA
"3693" NA NA NA
"3694" NA NA NA
"3695" NA NA NA
"3696" NA NA NA
"3697" NA NA NA
"3698" NA NA NA
"3699" NA NA NA
"3700" NA NA NA
"3701" NA NA NA
"3702" NA NA NA
"3703" NA NA NA
"3704" NA NA NA
"3705" NA NA NA
"3706" NA NA NA
"3707" NA NA NA
"3708" NA NA NA
"3709" NA NA NA
"3710" NA NA NA
"3711" NA NA NA
"3712" NA NA NA
"3713" NA NA NA
"3714" NA NA NA
"3715" NA NA NA
"3716" NA NA NA
"3717" NA NA NA
"3718" NA NA NA
"3719" NA NA NA
"3720" NA NA NA
"3721" NA NA NA
"3722" NA NA NA
"3723" NA NA NA
"3724" NA NA NA
"3725" NA NA NA
"3726" NA NA NA
"3727" NA NA NA
"3728" NA NA NA
"3729" NA NA NA
"3730" NA NA NA
"3731" NA NA NA
"3732" NA NA NA
"3733" NA NA NA
"3734" NA NA NA
"3735" NA NA NA
"3736" NA NA NA
"3737" NA NA NA
"3738" NA NA NA
"3739" NA NA NA
"3740" NA NA NA
"3741" NA NA NA
"3742" NA NA NA
"3743" NA NA NA
"3744" NA NA NA
"3745" NA NA NA
"3746" NA NA NA
"3747" NA NA NA
"3748" NA NA NA
"3749" NA NA NA
"3750" NA NA NA
"3751" NA NA NA
"3752" NA NA NA
"3753" NA NA NA
"3754" NA NA NA
"3755" NA NA NA
"3756" NA NA NA
"3757" NA NA NA
"3758" NA NA NA
"3759" NA NA NA
"3760" NA NA NA
"3761" NA NA NA
"3762" NA NA NA
"3763" NA NA NA
"3764" NA NA NA
"3765" NA NA NA
"3766" NA NA NA
"3767" NA NA NA
"3768" NA NA NA
"3769" NA NA NA
"3770" NA NA NA
"3771" NA NA NA
"3772" NA NA NA
"3773" NA NA NA
"3774" NA NA NA
"3775" NA NA NA
"3776" NA NA NA
"3777" NA NA NA
"3778" NA NA NA
"3779" NA NA NA
"3780" NA NA NA
"3781" NA NA NA
"3782" NA NA NA
"3783" NA NA NA
"3784" NA NA NA
"3785" NA NA NA
"3786" NA NA NA
"3787" NA NA NA
"3788" NA NA NA
"3789" NA NA NA
"3790" NA NA NA
"3791" NA NA NA
"3792" NA NA NA
"3793" NA NA NA
"3794" NA NA NA
"3795" NA NA NA
"3796" NA NA NA
"3797" NA NA NA
"3798" NA NA NA
"3799" NA NA NA
"3800" NA NA NA
"3801" NA NA NA
"3802" NA NA NA
"3803" NA NA NA
"3804" NA NA NA
"3805" NA NA NA
"3806" NA NA NA
"3807" NA NA NA
"3808" NA NA NA
"3809" NA NA NA
"3810" NA NA NA
"3811" NA NA NA
"3812" NA NA NA
"3813" NA NA NA
"3814" NA NA NA
"3815" NA NA NA
"3816" NA NA NA
"3817" NA NA NA
"3818" NA NA NA
"3819" NA NA NA
"3820" NA NA NA
"3821" NA NA NA
"3822" NA NA NA
"3823" NA NA NA
"3824" NA NA NA
"3825" NA NA NA
"3826" NA NA NA
"3827" NA NA NA
"3828" NA NA NA
"3829" NA NA NA
"3830" NA NA NA
"3831" NA NA NA
"3832" NA NA NA
"3833" NA NA NA
"3834" NA NA NA
"3835" NA NA NA
"3836" NA NA NA
"3837" NA NA NA
"3838" NA NA NA
"3839" NA NA NA
"3840" NA NA NA
"3841" NA NA NA
"3842" NA NA NA
"3843" NA NA NA
"3844" NA NA NA
"3845" NA NA NA
"3846" NA NA NA
"3847" NA NA NA
"3848" NA NA NA
"3849" NA NA NA
"3850" NA NA NA
"3851" NA NA NA
"3852" NA NA NA
"3853" NA NA NA
"3854" NA NA NA
"3855" NA NA NA
"3856" NA NA NA
"3857" NA NA NA
"3858" NA NA NA
"3859" NA NA NA
"3860" NA NA NA
"3861" NA NA NA
"3862" NA NA NA
"3863" NA NA NA
"3864" NA NA NA
"3865" NA NA NA
"3866" NA NA NA
"3867" NA NA NA
"3868" NA NA NA
"3869" NA NA NA
"3870" NA NA NA
"3871" NA NA NA
"3872" NA NA NA
"3873" NA NA NA
"3874" NA NA NA
"3875" NA NA NA
"3876" NA NA NA
"3877" NA NA NA
"3878" NA NA NA
"3879" NA NA NA
"3880" NA NA NA
"3881" NA NA NA
"3882" NA NA NA
"3883" NA NA NA
"3884" NA NA NA
"3885" NA NA NA
"3886" NA NA NA
"3887" NA NA NA
"3888" NA NA NA
"3889" NA NA NA
"3890" NA NA NA
"3891" NA NA NA
"3892" NA NA NA
"3893" NA NA NA
"3894" NA NA NA
"3895" NA NA NA
"3896" NA NA NA
"3897" NA NA NA
"3898" NA NA NA
"3899" NA NA NA
"3900" NA NA NA
"3901" NA NA NA
"3902" NA NA NA
"3903" NA NA NA
"3904" NA NA NA
"3905" NA NA NA
"3906" NA NA NA
"3907" NA NA NA
"3908" NA NA NA
"3909" NA NA NA
"3910" NA NA NA
"3911" NA NA NA
"3912" NA NA NA
"3913" NA NA NA
"3914" NA NA NA
"3915" NA NA NA
"3916" NA NA NA
"3917" NA NA NA
"3918" NA NA NA
"3919" NA NA NA
"3920" NA NA NA
"3921" NA NA NA
"3922" NA NA NA
"3923" NA NA NA
"3924" NA NA NA
"3925" NA NA NA
"3926" NA NA NA
"3927" NA NA NA
"3928" NA NA NA
"3929" NA NA NA
"3930" NA NA NA
"3931" NA NA NA
"3932" NA NA NA
"3933" NA NA NA
"3934" NA NA NA
"3935" NA NA NA
"3936" NA NA NA
"3937" NA NA NA
"3938" NA NA NA
"3939" NA NA NA
"3940" NA NA NA
"3941" NA NA NA
"3942" NA NA NA
"3943" NA NA NA
"3944" NA NA NA
"3945" NA NA NA
"3946" NA NA NA
"3947" NA NA NA
"3948" NA NA NA
"3949" NA NA NA
"3950" NA NA NA
"3951" NA NA NA
"3952" NA NA NA
"3953" NA NA NA
"3954" NA NA NA
"3955" NA NA NA
"3956" NA NA NA
"3957" NA NA NA
"3958" NA NA NA
"3959" NA NA NA
"3960" NA NA NA
"3961" NA NA NA
"3962" NA NA NA
"3963" NA NA NA
"3964" NA NA NA
"3965" NA NA NA
"3966" NA NA NA
"3967" NA NA NA
"3968" NA NA NA
"3969" NA NA NA
"3970" NA NA NA
"3971" NA NA NA
"3972" NA NA NA
"3973" NA NA NA
"3974" NA NA NA
"3975" NA NA NA
"3976" NA NA NA
"3977" NA NA NA
"3978" NA NA NA
"3979" NA NA NA
"3980" NA NA NA
"3981" NA NA NA
"3982" NA NA NA
"3983" NA NA NA
"3984" NA NA NA
"3985" NA NA NA
"3986" NA NA NA
"3987" NA NA NA
"3988" NA NA NA
"3989" NA NA NA
"3990" NA NA NA
"3991" NA NA NA
"3992" NA NA NA
"3993" NA NA NA
"3994" NA NA NA
"3995" NA NA NA
"3996" NA NA NA
"3997" NA NA NA
"3998" NA NA NA
"3999" NA NA NA
"4000" NA NA NA
"4001" NA NA NA
"4002" NA NA NA
"4003" NA NA NA
"4004" NA NA NA
"4005" NA NA NA
"4006" NA NA NA
"4007" NA NA NA
"4008" NA NA NA
"4009" NA NA NA
"4010" NA NA NA
"4011" NA NA NA
"4012" NA NA NA
"4013" NA NA NA
"4014" NA NA NA
"4015" NA NA NA
"4016" NA NA NA
"4017" NA NA NA
"4018" NA NA NA
"4019" NA NA NA
"4020" NA NA NA
"4021" NA NA NA
"4022" NA NA NA
"4023" NA NA NA
"4024" NA NA NA
"4025" NA NA NA
"4026" NA NA NA
"4027" NA NA NA
"4028" NA NA NA
"4029" NA NA NA
"4030" NA NA NA
"4031" NA NA NA
"4032" NA NA NA
"4033" NA NA NA
"4034" NA NA NA
"4035" NA NA NA
"4036" NA NA NA
"4037" NA NA NA
"4038" NA NA NA
"4039" NA NA NA
"4040" NA NA NA
"4041" NA NA NA
"4042" NA NA NA
"4043" NA NA NA
"4044" NA NA NA
"4045" NA NA NA
"4046" NA NA NA
"4047" NA NA NA
"4048" NA NA NA
"4049" NA NA NA
"4050" NA NA NA
"4051" NA NA NA
"4052" NA NA NA
"4053" NA NA NA
"4054" NA NA NA
"4055" NA NA NA
"4056" NA NA NA
"4057" NA NA NA
"4058" NA NA NA
"4059" NA NA NA
"4060" NA NA NA
"4061" NA NA NA
"4062" NA NA NA
"4063" NA NA NA
"4064" NA NA NA
"4065" NA NA NA
"4066" NA NA NA
"4067" NA NA NA
"4068" NA NA NA
"4069" NA NA NA
"4070" NA NA NA
"4071" NA NA NA
"4072" NA NA NA
"4073" NA NA NA
"4074" NA NA NA
"4075" NA NA NA
"4076" NA NA NA
"4077" NA NA NA
"4078" NA NA NA
"4079" NA NA NA
"4080" NA NA NA
"4081" NA NA NA
"4082" NA NA NA
"4083" NA NA NA
"4084" NA NA NA
"4085" NA NA NA
"4086" NA NA NA
"4087" NA NA NA
"4088" NA NA NA
"4089" NA NA NA
"4090" NA NA NA
"4091" NA NA NA
"4092" NA NA NA
"4093" NA NA NA
"4094" NA NA NA
"4095" NA NA NA
"4096" NA NA NA
"4097" NA NA NA
"4098" NA NA NA
"4099" NA NA NA
"4100" NA NA NA
"4101" NA NA NA
"4102" NA NA NA
"4103" NA NA NA
"4104" NA NA NA
"4105" NA NA NA
"4106" NA NA NA
"4107" NA NA NA
"4108" NA NA NA
"4109" NA NA NA
"4110" NA NA NA
"4111" NA NA NA
"4112" NA NA NA
"4113" NA NA NA
"4114" NA NA NA
"4115" NA NA NA
"4116" NA NA NA
"4117" NA NA NA
"4118" NA NA NA
"4119" NA NA NA
"4120" NA NA NA
"4121" NA NA NA
"4122" NA NA NA
"4123" NA NA NA
"4124" NA NA NA
"4125" NA NA NA
"4126" NA NA NA
"4127" NA NA NA
"4128" NA NA NA
"4129" NA NA NA
"4130" NA NA NA
"4131" NA NA NA
"4132" NA NA NA
"4133" NA NA NA
"4134" NA NA NA
"4135" NA NA NA
"4136" NA NA NA
"4137" NA NA NA
"4138" NA NA NA
"4139" NA NA NA
"4140" NA NA NA
"4141" NA NA NA
"4142" NA NA NA
"4143" NA NA NA
"4144" NA NA NA
"4145" NA NA NA
"4146" NA NA NA
"4147" NA NA NA
"4148" NA NA NA
"4149" NA NA NA
"4150" NA NA NA
"4151" NA NA NA
"4152" NA NA NA
"4153" NA NA NA
"4154" NA NA NA
"4155" NA NA NA
"4156" NA NA NA
"4157" NA NA NA
"4158" NA NA NA
"4159" NA NA NA
"4160" NA NA NA
"4161" NA NA NA
"4162" NA NA NA
"4163" NA NA NA
"4164" NA NA NA
"4165" NA NA NA
"4166" NA NA NA
"4167" NA NA NA
"4168" NA NA NA
"4169" NA NA NA
"4170" NA NA NA
"4171" NA NA NA
"4172" NA NA NA
"4173" NA NA NA
"4174" NA NA NA
"4175" NA NA NA
"4176" NA NA NA
"4177" NA NA NA
"4178" NA NA NA
"4179" NA NA NA
"4180" NA NA NA
"4181" NA NA NA
"4182" NA NA NA
"4183" NA NA NA
"4184" NA NA NA
"4185" NA NA NA
"4186" NA NA NA
"4187" NA NA NA
"4188" NA NA NA
"4189" NA NA NA
"4190" NA NA NA
"4191" NA NA NA
"4192" NA NA NA
"4193" NA NA NA
"4194" NA NA NA
"4195" NA NA NA
"4196" NA NA NA
"4197" NA NA NA
"4198" NA NA NA
"4199" NA NA NA
"4200" NA NA NA
"4201" NA NA NA
"4202" NA NA NA
"4203" NA NA NA
"4204" NA NA NA
"4205" NA NA NA
"4206" NA NA NA
"4207" NA NA NA
"4208" NA NA NA
"4209" NA NA NA
"4210" NA NA NA
"4211" NA NA NA
"4212" NA NA NA
"4213" NA NA NA
"4214" NA NA NA
"4215" NA NA NA
"4216" NA NA NA
"4217" NA NA NA
"4218" NA NA NA
"4219" NA NA NA
"4220" NA NA NA
"4221" NA NA NA
"4222" NA NA NA
"4223" NA NA NA
"4224" NA NA NA
"4225" NA NA NA
"4226" NA NA NA
"4227" NA NA NA
"4228" NA NA NA
"4229" NA NA NA
"4230" NA NA NA
"4231" NA NA NA
"4232" NA NA NA
"4233" NA NA NA
"4234" NA NA NA
"4235" NA NA NA
"4236" NA NA NA
"4237" NA NA NA
"4238" NA NA NA
"4239" NA NA NA
"4240" NA NA NA
"4241" NA NA NA
"4242" NA NA NA
"4243" NA NA NA
"4244" NA NA NA
"4245" NA NA NA
"4246" NA NA NA
"4247" NA NA NA
"4248" NA NA NA
"4249" NA NA NA
"4250" NA NA NA
"4251" NA NA NA
"4252" NA NA NA
"4253" NA NA NA
"4254" NA NA NA
"4255" NA NA NA
"4256" NA NA NA
"4257" NA NA NA
"4258" NA NA NA
"4259" NA NA NA
"4260" NA NA NA
"4261" NA NA NA
"4262" NA NA NA
"4263" NA NA NA
"4264" NA NA NA
"4265" NA NA NA
"4266" NA NA NA
"4267" NA NA NA
"4268" NA NA NA
"4269" NA NA NA
"4270" NA NA NA
"4271" NA NA NA
"4272" NA NA NA
"4273" NA NA NA
"4274" NA NA NA
"4275" NA NA NA
"4276" NA NA NA
"4277" NA NA NA
"4278" NA NA NA
"4279" NA NA NA
"4280" NA NA NA
"4281" NA NA NA
"4282" NA NA NA
"4283" NA NA NA
"4284" NA NA NA
"4285" NA NA NA
"4286" NA NA NA
"4287" NA NA NA
"4288" NA NA NA
"4289" NA NA NA
"4290" NA NA NA
"4291" NA NA NA
"4292" NA NA NA
"4293" NA NA NA
"4294" NA NA NA
"4295" NA NA NA
"4296" NA NA NA
"4297" NA NA NA
"4298" NA NA NA
"4299" NA NA NA
"4300" NA NA NA
"4301" NA NA NA
"4302" NA NA NA
"4303" NA NA NA
"4304" NA NA NA
"4305" NA NA NA
"4306" NA NA NA
"4307" NA NA NA
"4308" NA NA NA
"4309" NA NA NA
"4310" NA NA NA
"4311" NA NA NA
"4312" NA NA NA
"4313" NA NA NA
"4314" NA NA NA
"4315" NA NA NA
"4316" NA NA NA
"4317" NA NA NA
"4318" NA NA NA
"4319" NA NA NA
"4320" NA NA NA
"4321" NA NA NA
"4322" NA NA NA
"4323" NA NA NA
"4324" NA NA NA
"4325" NA NA NA
"4326" NA NA NA
"4327" NA NA NA
"4328" NA NA NA
"4329" NA NA NA
"4330" NA NA NA
"4331" NA NA NA
"4332" NA NA NA
"4333" NA NA NA
"4334" NA NA NA
"4335" NA NA NA
"4336" NA NA NA
"4337" NA NA NA
"4338" NA NA NA
"4339" NA NA NA
"4340" NA NA NA
"4341" NA NA NA
"4342" NA NA NA
"4343" NA NA NA
"4344" NA NA NA
"4345" NA NA NA
"4346" NA NA NA
"4347" NA NA NA
"4348" NA NA NA
"4349" NA NA NA
"4350" NA NA NA
"4351" NA NA NA
"4352" NA NA NA
"4353" NA NA NA
"4354" NA NA NA
"4355" NA NA NA
"4356" NA NA NA
"4357" NA NA NA
"4358" NA NA NA
"4359" NA NA NA
"4360" NA NA NA
"4361" NA NA NA
"4362" NA NA NA
"4363" NA NA NA
"4364" NA NA NA
"4365" NA NA NA
"4366" NA NA NA
"4367" NA NA NA
"4368" NA NA NA
"4369" NA NA NA
"4370" NA NA NA
"4371" NA NA NA
"4372" NA NA NA
"4373" NA NA NA
"4374" NA NA NA
"4375" NA NA NA
"4376" NA NA NA
"4377" NA NA NA
"4378" NA NA NA
"4379" NA NA NA
"4380" NA NA NA
"4381" NA NA NA
"4382" NA NA NA
"4383" NA NA NA
"4384" NA NA NA
"4385" NA NA NA
"4386" NA NA NA
"4387" NA NA NA
"4388" NA NA NA
"4389" NA NA NA
"4390" NA NA NA
"4391" NA NA NA
"4392" NA NA NA
"4393" NA NA NA
"4394" NA NA NA
"4395" NA NA NA
"4396" NA NA NA
"4397" NA NA NA
"4398" NA NA NA
"4399" NA NA NA
"4400" NA NA NA
"4401" NA NA NA
"4402" NA NA NA
"4403" NA NA NA
"4404" NA NA NA
"4405" NA NA NA
"4406" NA NA NA
"4407" NA NA NA
"4408" NA NA NA
"4409" NA NA NA
"4410" NA NA NA
"4411" NA NA NA
"4412" NA NA NA
"4413" NA NA NA
"4414" NA NA NA
"4415" NA NA NA
"4416" NA NA NA
"4417" NA NA NA
"4418" NA NA NA
"4419" NA NA NA
"4420" NA NA NA
"4421" NA NA NA
"4422" NA NA NA
"4423" NA NA NA
"4424" NA NA NA
"4425" NA NA NA
"4426" NA NA NA
"4427" NA NA NA
"4428" NA NA NA
"4429" NA NA NA
"4430" NA NA NA
"4431" NA NA NA
"4432" NA NA NA
"4433" NA NA NA
"4434" NA NA NA
"4435" NA NA NA
"4436" NA NA NA
"4437" NA NA NA
"4438" NA NA NA
"4439" NA NA NA
"4440" NA NA NA
"4441" NA NA NA
"4442" NA NA NA
"4443" NA NA NA
"4444" NA NA NA
"4445" NA NA NA
"4446" NA NA NA
"4447" NA NA NA
"4448" NA NA NA
"4449" NA NA NA
"4450" NA NA NA
"4451" NA NA NA
"4452" NA NA NA
"4453" NA NA NA
"4454" NA NA NA
"4455" NA NA NA
"4456" NA NA NA
"4457" NA NA NA
"4458" NA NA NA
"4459" NA NA NA
"4460" NA NA NA
"4461" NA NA NA
"4462" NA NA NA
"4463" NA NA NA
"4464" NA NA NA
"4465" NA NA NA
"4466" NA NA NA
"4467" NA NA NA
"4468" NA NA NA
"4469" NA NA NA
"4470" NA NA NA
"4471" NA NA NA
"4472" NA NA NA
"4473" NA NA NA
"4474" NA NA NA
"4475" NA NA NA
"4476" NA NA NA
"4477" NA NA NA
"4478" NA NA NA
"4479" NA NA NA
"4480" NA NA NA
"4481" NA NA NA
"4482" NA NA NA
"4483" NA NA NA
"4484" NA NA NA
"4485" NA NA NA
"4486" NA NA NA
"4487" NA NA NA
"4488" NA NA NA
"4489" NA NA NA
"4490" NA NA NA
"4491" NA NA NA
"4492" NA NA NA
"4493" NA NA NA
"4494" NA NA NA
"4495" NA NA NA
"4496" NA NA NA
"4497" NA NA NA
"4498" NA NA NA
"4499" NA NA NA
"4500" NA NA NA
"4501" NA NA NA
"4502" NA NA NA
"4503" NA NA NA
"4504" NA NA NA
"4505" NA NA NA
"4506" NA NA NA
"4507" NA NA NA
"4508" NA NA NA
"4509" NA NA NA
"4510" NA NA NA
"4511" NA NA NA
"4512" NA NA NA
"4513" NA NA NA
"4514" NA NA NA
"4515" NA NA NA
"4516" NA NA NA
"4517" NA NA NA
"4518" NA NA NA
"4519" NA NA NA
"4520" NA NA NA
"4521" NA NA NA
"4522" NA NA NA
"4523" NA NA NA
"4524" NA NA NA
"4525" NA NA NA
"4526" NA NA NA
"4527" NA NA NA
"4528" NA NA NA
"4529" NA NA NA
"4530" NA NA NA
"4531" NA NA NA
"4532" NA NA NA
"4533" NA NA NA
"4534" NA NA NA
"4535" NA NA NA
"4536" NA NA NA
"4537" NA NA NA
"4538" NA NA NA
"4539" NA NA NA
"4540" NA NA NA
"4541" NA NA NA
"4542" NA NA NA
"4543" NA NA NA
"4544" NA NA NA
"4545" NA NA NA
"4546" NA NA NA
"4547" NA NA NA
"4548" NA NA NA
"4549" NA NA NA
"4550" NA NA NA
"4551" NA NA NA
"4552" NA NA NA
"4553" NA NA NA
"4554" NA NA NA
"4555" NA NA NA
"4556" NA NA NA
"4557" NA NA NA
"4558" NA NA NA
"4559" NA NA NA
"4560" NA NA NA
"4561" NA NA NA
"4562" NA NA NA
"4563" NA NA NA
"4564" NA NA NA
"4565" NA NA NA
"4566" NA NA NA
"4567" NA NA NA
"4568" NA NA NA
"4569" NA NA NA
"4570" NA NA NA
"4571" NA NA NA
"4572" NA NA NA
"4573" NA NA NA
"4574" NA NA NA
"4575" NA NA NA
"4576" NA NA NA
"4577" NA NA NA
"4578" NA NA NA
"4579" NA NA NA
"4580" NA NA NA
"4581" NA NA NA
"4582" NA NA NA
"4583" NA NA NA
"4584" NA NA NA
"4585" NA NA NA
"4586" NA NA NA
"4587" NA NA NA
"4588" NA NA NA
"4589" NA NA NA
"4590" NA NA NA
"4591" NA NA NA
"4592" NA NA NA
"4593" NA NA NA
"4594" NA NA NA
"4595" NA NA NA
"4596" NA NA NA
"4597" NA NA NA
"4598" NA NA NA
"4599" NA NA NA
"4600" NA NA NA
"4601" NA NA NA
"4602" NA NA NA
"4603" NA NA NA
"4604" NA NA NA
"4605" NA NA NA
"4606" NA NA NA
"4607" NA NA NA
"4608" NA NA NA
"4609" NA NA NA
"4610" NA NA NA
"4611" NA NA NA
"4612" NA NA NA
"4613" NA NA NA
"4614" NA NA NA
"4615" NA NA NA
"4616" NA NA NA
"4617" NA NA NA
"4618" NA NA NA
"4619" NA NA NA
"4620" NA NA NA
"4621" NA NA NA
"4622" NA NA NA
"4623" NA NA NA
"4624" NA NA NA
"4625" NA NA NA
"4626" NA NA NA
"4627" NA NA NA
"4628" NA NA NA
"4629" NA NA NA
"4630" NA NA NA
"4631" NA NA NA
"4632" NA NA NA
"4633" NA NA NA
"4634" NA NA NA
"4635" NA NA NA
"4636" NA NA NA
"4637" NA NA NA
"4638" NA NA NA
"4639" NA NA NA
"4640" NA NA NA
"4641" NA NA NA
"4642" NA NA NA
"4643" NA NA NA
"4644" NA NA NA
"4645" NA NA NA
"4646" NA NA NA
"4647" NA NA NA
"4648" NA NA NA
"4649" NA NA NA
"4650" NA NA NA
"4651" NA NA NA
"4652" NA NA NA
"4653" NA NA NA
"4654" NA NA NA
"4655" NA NA NA
"4656" NA NA NA
"4657" NA NA NA
"4658" NA NA NA
"4659" NA NA NA
"4660" NA NA NA
"4661" NA NA NA
"4662" NA NA NA
"4663" NA NA NA
"4664" NA NA NA
"4665" NA NA NA
"4666" NA NA NA
"4667" NA NA NA
"4668" NA NA NA
"4669" NA NA NA
"4670" NA NA NA
"4671" NA NA NA
"4672" NA NA NA
"4673" NA NA NA
"4674" NA NA NA
"4675" NA NA NA
"4676" NA NA NA
"4677" NA NA NA
"4678" NA NA NA
"4679" NA NA NA
"4680" NA NA NA
"4681" NA NA NA
"4682" NA NA NA
"4683" NA NA NA
"4684" NA NA NA
"4685" NA NA NA
"4686" NA NA NA
"4687" NA NA NA
"4688" NA NA NA
"4689" NA NA NA
"4690" NA NA NA
"4691" NA NA NA
"4692" NA NA NA
"4693" NA NA NA
"4694" NA NA NA
"4695" NA NA NA
"4696" NA NA NA
"4697" NA NA NA
"4698" NA NA NA
"4699" NA NA NA
"4700" NA NA NA
"4701" NA NA NA
"4702" NA NA NA
"4703" NA NA NA
"4704" NA NA NA
"4705" NA NA NA
"4706" NA NA NA
"4707" NA NA NA
"4708" NA NA NA
"4709" NA NA NA
"4710" NA NA NA
"4711" NA NA NA
"4712" NA NA NA
"4713" NA NA NA
"4714" NA NA NA
"4715" NA NA NA
"4716" NA NA NA
"4717" NA NA NA
"4718" NA NA NA
"4719" NA NA NA
"4720" NA NA NA
"4721" NA NA NA
"4722" NA NA NA
"4723" NA NA NA
"4724" NA NA NA
"4725" NA NA NA
"4726" NA NA NA
"4727" NA NA NA
"4728" NA NA NA
"4729" NA NA NA
"4730" NA NA NA
"4731" NA NA NA
"4732" NA NA NA
"4733" NA NA NA
"4734" NA NA NA
"4735" NA NA NA
"4736" NA NA NA
"4737" NA NA NA
"4738" NA NA NA
"4739" NA NA NA
"4740" NA NA NA
"4741" NA NA NA
"4742" NA NA NA
"4743" NA NA NA
"4744" NA NA NA
"4745" NA NA NA
"4746" NA NA NA
"4747" NA NA NA
"4748" NA NA NA
"4749" NA NA NA
"4750" NA NA NA
"4751" NA NA NA
"4752" NA NA NA
"4753" NA NA NA
"4754" NA NA NA
"4755" NA NA NA
"4756" NA NA NA
"4757" NA NA NA
"4758" NA NA NA
"4759" NA NA NA
"4760" NA NA NA
"4761" NA NA NA
"4762" NA NA NA
"4763" NA NA NA
"4764" NA NA NA
"4765" NA NA NA
"4766" NA NA NA
"4767" NA NA NA
"4768" NA NA NA
"4769" NA NA NA
"4770" NA NA NA
"4771" NA NA NA
"4772" NA NA NA
"4773" NA NA NA
"4774" NA NA NA
"4775" NA NA NA
"4776" NA NA NA
"4777" NA NA NA
"4778" NA NA NA
"4779" NA NA NA
"4780" NA NA NA
"4781" NA NA NA
"4782" NA NA NA
"4783" NA NA NA
"4784" NA NA NA
"4785" NA NA NA
"4786" NA NA NA
"4787" NA NA NA
"4788" NA NA NA
"4789" NA NA NA
"4790" NA NA NA
"4791" NA NA NA
"4792" NA NA NA
"4793" NA NA NA
"4794" NA NA NA
"4795" NA NA NA
"4796" NA NA NA
"4797" NA NA NA
"4798" NA NA NA
"4799" NA NA NA
"4800" NA NA NA
"4801" NA NA NA
"4802" NA NA NA
"4803" NA NA NA
"4804" NA NA NA
"4805" NA NA NA
"4806" NA NA NA
"4807" NA NA NA
"4808" NA NA NA
"4809" NA NA NA
"4810" NA NA NA
"4811" NA NA NA
"4812" NA NA NA
"4813" NA NA NA
"4814" NA NA NA
"4815" NA NA NA
"4816" NA NA NA
"4817" NA NA NA
"4818" NA NA NA
"4819" NA NA NA
"4820" NA NA NA
"4821" NA NA NA
"4822" NA NA NA
"4823" NA NA NA
"4824" NA NA NA
"4825" NA NA NA
"4826" NA NA NA
"4827" NA NA NA
"4828" NA NA NA
"4829" NA NA NA
"4830" NA NA NA
"4831" NA NA NA
"4832" NA NA NA
"4833" NA NA NA
"4834" NA NA NA
"4835" NA NA NA
"4836" NA NA NA
"4837" NA NA NA
"4838" NA NA NA
"4839" NA NA NA
"4840" NA NA NA
"4841" NA NA NA
"4842" NA NA NA
"4843" NA NA NA
"4844" NA NA NA
"4845" NA NA NA
"4846" NA NA NA
"4847" NA NA NA
"4848" NA NA NA
"4849" NA NA NA
"4850" NA NA NA
"4851" NA NA NA
"4852" NA NA NA
"4853" NA NA NA
"4854" NA NA NA
"4855" NA NA NA
"4856" NA NA NA
"4857" NA NA NA
"4858" NA NA NA
"4859" NA NA NA
"4860" NA NA NA
"4861" NA NA NA
"4862" NA NA NA
"4863" NA NA NA
"4864" NA NA NA
"4865" NA NA NA
"4866" NA NA NA
"4867" NA NA NA
"4868" NA NA NA
"4869" NA NA NA
"4870" NA NA NA
"4871" NA NA NA
"4872" NA NA NA
"4873" NA NA NA
"4874" NA NA NA
"4875" NA NA NA
"4876" NA NA NA
"4877" NA NA NA
"4878" NA NA NA
"4879" NA NA NA
"4880" NA NA NA
"4881" NA NA NA
"4882" NA NA NA
"4883" NA NA NA
"4884" NA NA NA
"4885" NA NA NA
"4886" NA NA NA
"4887" NA NA NA
"4888" NA NA NA
"4889" NA NA NA
"4890" NA NA NA
"4891" NA NA NA
"4892" NA NA NA
"4893" NA NA NA
"4894" NA NA NA
"4895" NA NA NA
"4896" NA NA NA
"4897" NA NA NA
"4898" NA NA NA
"4899" NA NA NA
"4900" NA NA NA
"4901" NA NA NA
"4902" NA NA NA
"4903" NA NA NA
"4904" NA NA NA
"4905" NA NA NA
"4906" NA NA NA
"4907" NA NA NA
"4908" NA NA NA
"4909" NA NA NA
"4910" NA NA NA
"4911" NA NA NA
"4912" NA NA NA
"4913" NA NA NA
"4914" NA NA NA
"4915" NA NA NA
"4916" NA NA NA
"4917" NA NA NA
"4918" NA NA NA
"4919" NA NA NA
"4920" NA NA NA
"4921" NA NA NA
"4922" NA NA NA
"4923" NA NA NA
"4924" NA NA NA
"4925" NA NA NA
"4926" NA NA NA
"4927" NA NA NA
"4928" NA NA NA
"4929" NA NA NA
"4930" NA NA NA
"4931" NA NA NA
"4932" NA NA NA
"4933" NA NA NA
"4934" NA NA NA
"4935" NA NA NA
"4936" NA NA NA
"4937" NA NA NA
"4938" NA NA NA
"4939" NA NA NA
"4940" NA NA NA
"4941" NA NA NA
"4942" NA NA NA
"4943" NA NA NA
"4944" NA NA NA
"4945" NA NA NA
"4946" NA NA NA
"4947" NA NA NA
"4948" NA NA NA
"4949" NA NA NA
"4950" NA NA NA
"4951" NA NA NA
"4952" NA NA NA
"4953" NA NA NA
"4954" NA NA NA
"4955" NA NA NA
"4956" NA NA NA
"4957" NA NA NA
"4958" NA NA NA
"4959" NA NA NA
"4960" NA NA NA
"4961" NA NA NA
"4962" NA NA NA
"4963" NA NA NA
"4964" NA NA NA
"4965" NA NA NA
"4966" NA NA NA
"4967" NA NA NA
"4968" NA NA NA
"4969" NA NA NA
"4970" NA NA NA
"4971" NA NA NA
"4972" NA NA NA
"4973" NA NA NA
"4974" NA NA NA
"4975" NA NA NA
"4976" NA NA NA
"4977" NA NA NA
"4978" NA NA NA
"4979" NA NA NA
"4980" NA NA NA
"4981" NA NA NA
"4982" NA NA NA
"4983" NA NA NA
"4984" NA NA NA
"4985" NA NA NA
"4986" NA NA NA
"4987" NA NA NA
"4988" NA NA NA
"4989" NA NA NA
"4990" NA NA NA
"4991" NA NA NA
"4992" NA NA NA
"4993" NA NA NA
"4994" NA NA NA
"4995" NA NA NA
"4996" NA NA NA
"4997" NA NA NA
"4998" NA NA NA
"4999" NA NA NA
"5000" NA NA NA
"5001" NA NA NA
"5002" NA NA NA
"5003" NA NA NA
"5004" NA NA NA
"5005" NA NA NA
"5006" NA NA NA
"5007" NA NA NA
"5008" NA NA NA
"5009" NA NA NA
"5010" NA NA NA
"5011" NA NA NA
"5012" NA NA NA
"5013" NA NA NA
"5014" NA NA NA
"5015" NA NA NA
"5016" NA NA NA
"5017" NA NA NA
"5018" NA NA NA
"5019" NA NA NA
"5020" NA NA NA
"5021" NA NA NA
"5022" NA NA NA
"5023" NA NA NA
"5024" NA NA NA
"5025" NA NA NA
"5026" NA NA NA
"5027" NA NA NA
"5028" NA NA NA
"5029" NA NA NA
"5030" NA NA NA
"5031" NA NA NA
"5032" NA NA NA
"5033" NA NA NA
"5034" NA NA NA
"5035" NA NA NA
"5036" NA NA NA
"5037" NA NA NA
"5038" NA NA NA
"5039" NA NA NA
"5040" NA NA NA
"5041" NA NA NA
"5042" NA NA NA
"5043" NA NA NA
"5044" NA NA NA
"5045" NA NA NA
"5046" NA NA NA
"5047" NA NA NA
"5048" NA NA NA
"5049" NA NA NA
"5050" NA NA NA
"5051" NA NA NA
"5052" NA NA NA
"5053" NA NA NA
"5054" NA NA NA
"5055" NA NA NA
"5056" NA NA NA
"5057" NA NA NA
"5058" NA NA NA
"5059" NA NA NA
"5060" NA NA NA
"5061" NA NA NA
"5062" NA NA NA
"5063" NA NA NA
"5064" NA NA NA
"5065" NA NA NA
"5066" NA NA NA
"5067" NA NA NA
"5068" NA NA NA
"5069" NA NA NA
"5070" NA NA NA
"5071" NA NA NA
"5072" NA NA NA
"5073" NA NA NA
"5074" NA NA NA
"5075" NA NA NA
"5076" NA NA NA
"5077" NA NA NA
"5078" NA NA NA
"5079" NA NA NA
"5080" NA NA NA
"5081" NA NA NA
"5082" NA NA NA
"5083" NA NA NA
"5084" NA NA NA
"5085" NA NA NA
"5086" NA NA NA
"5087" NA NA NA
"5088" NA NA NA
"5089" NA NA NA
"5090" NA NA NA
"5091" NA NA NA
"5092" NA NA NA
"5093" NA NA NA
"5094" NA NA NA
"5095" NA NA NA
"5096" NA NA NA
"5097" NA NA NA
"5098" NA NA NA
"5099" NA NA NA
"5100" NA NA NA
"5101" NA NA NA
"5102" NA NA NA
"5103" NA NA NA
"5104" NA NA NA
"5105" NA NA NA
"5106" NA NA NA
"5107" NA NA NA
"5108" NA NA NA
"5109" NA NA NA
"5110" NA NA NA
"5111" NA NA NA
"5112" NA NA NA
"5113" NA NA NA
"5114" NA NA NA
"5115" NA NA NA
"5116" NA NA NA
"5117" NA NA NA
"5118" NA NA NA
"5119" NA NA NA
"5120" NA NA NA
"5121" NA NA NA
"5122" NA NA NA
"5123" NA NA NA
"5124" NA NA NA
"5125" NA NA NA
"5126" NA NA NA
"5127" NA NA NA
"5128" NA NA NA
"5129" NA NA NA
"5130" NA NA NA
"5131" NA NA NA
"5132" NA NA NA
"5133" NA NA NA
"5134" NA NA NA
"5135" NA NA NA
"5136" NA NA NA
"5137" NA NA NA
"5138" NA NA NA
"5139" NA NA NA
"5140" NA NA NA
"5141" NA NA NA
"5142" NA NA NA
"5143" NA NA NA
"5144" NA NA NA
"5145" NA NA NA
"5146" NA NA NA
"5147" NA NA NA
"5148" NA NA NA
"5149" NA NA NA
"5150" NA NA NA
"5151" NA NA NA
"5152" NA NA NA
"5153" NA NA NA
"5154" NA NA NA
"5155" NA NA NA
"5156" NA NA NA
"5157" NA NA NA
"5158" NA NA NA
"5159" NA NA NA
"5160" NA NA NA
"5161" NA NA NA
"5162" NA NA NA
"5163" NA NA NA
"5164" NA NA NA
"5165" NA NA NA
"5166" NA NA NA
"5167" NA NA NA
"5168" NA NA NA
"5169" NA NA NA
"5170" NA NA NA
"5171" NA NA NA
"5172" NA NA NA
"5173" NA NA NA
"5174" NA NA NA
"5175" NA NA NA
"5176" NA NA NA
"5177" NA NA NA
"5178" NA NA NA
"5179" NA NA NA
"5180" NA NA NA
"5181" NA NA NA
"5182" NA NA NA
"5183" NA NA NA
"5184" NA NA NA
"5185" NA NA NA
"5186" NA NA NA
"5187" NA NA NA
"5188" NA NA NA
"5189" NA NA NA
"5190" NA NA NA
"5191" NA NA NA
"5192" NA NA NA
"5193" NA NA NA
"5194" NA NA NA
"5195" NA NA NA
"5196" NA NA NA
"5197" NA NA NA
"5198" NA NA NA
"5199" NA NA NA
"5200" NA NA NA
"5201" NA NA NA
"5202" NA NA NA
"5203" NA NA NA
"5204" NA NA NA
"5205" NA NA NA
"5206" NA NA NA
"5207" NA NA NA
"5208" NA NA NA
"5209" NA NA NA
"5210" NA NA NA
"5211" NA NA NA
"5212" NA NA NA
"5213" NA NA NA
"5214" NA NA NA
"5215" NA NA NA
"5216" NA NA NA
"5217" NA NA NA
"5218" NA NA NA
"5219" NA NA NA
"5220" NA NA NA
"5221" NA NA NA
"5222" NA NA NA
"5223" NA NA NA
"5224" NA NA NA
"5225" NA NA NA
"5226" NA NA NA
"5227" NA NA NA
"5228" NA NA NA
"5229" NA NA NA
"5230" NA NA NA
"5231" NA NA NA
"5232" NA NA NA
"5233" NA NA NA
"5234" NA NA NA
"5235" NA NA NA
"5236" NA NA NA
"5237" NA NA NA
"5238" NA NA NA
"5239" NA NA NA
"5240" NA NA NA
"5241" NA NA NA
"5242" NA NA NA
"5243" NA NA NA
"5244" NA NA NA
"5245" NA NA NA
"5246" NA NA NA
"5247" NA NA NA
"5248" NA NA NA
"5249" NA NA NA
"5250" NA NA NA
"5251" NA NA NA
"5252" NA NA NA
"5253" NA NA NA
"5254" NA NA NA
"5255" NA NA NA
"5256" NA NA NA
"5257" NA NA NA
"5258" NA NA NA
"5259" NA NA NA
"5260" NA NA NA
"5261" NA NA NA
"5262" NA NA NA
"5263" NA NA NA
"5264" NA NA NA
"5265" NA NA NA
"5266" NA NA NA
"5267" NA NA NA
"5268" NA NA NA
"5269" NA NA NA
"5270" NA NA NA
"5271" NA NA NA
"5272" NA NA NA
"5273" NA NA NA
"5274" NA NA NA
"5275" NA NA NA
"5276" NA NA NA
"5277" NA NA NA
"5278" NA NA NA
"5279" NA NA NA
"5280" NA NA NA
"5281" NA NA NA
"5282" NA NA NA
"5283" NA NA NA
"5284" NA NA NA
"5285" NA NA NA
"5286" NA NA NA
"5287" NA NA NA
"5288" NA NA NA
"5289" NA NA NA
"5290" NA NA NA
"5291" NA NA NA
"5292" NA NA NA
"5293" NA NA NA
"5294" NA NA NA
"5295" NA NA NA
"5296" NA NA NA
"5297" NA NA NA
"5298" NA NA NA
"5299" NA NA NA
"5300" NA NA NA
"5301" NA NA NA
"5302" NA NA NA
"5303" NA NA NA
"5304" NA NA NA
"5305" NA NA NA
"5306" NA NA NA
"5307" NA NA NA
"5308" NA NA NA
"5309" NA NA NA
"5310" NA NA NA
"5311" NA NA NA
"5312" NA NA NA
"5313" NA NA NA
"5314" NA NA NA
"5315" NA NA NA
"5316" NA NA NA
"5317" NA NA NA
"5318" NA NA NA
"5319" NA NA NA
"5320" NA NA NA
"5321" NA NA NA
"5322" NA NA NA
"5323" NA NA NA
"5324" NA NA NA
"5325" NA NA NA
"5326" NA NA NA
"5327" NA NA NA
"5328" NA NA NA
"5329" NA NA NA
"5330" NA NA NA
"5331" NA NA NA
"5332" NA NA NA
"5333" NA NA NA
"5334" NA NA NA
"5335" NA NA NA
"5336" NA NA NA
"5337" NA NA NA
"5338" NA NA NA
"5339" NA NA NA
"5340" NA NA NA
"5341" NA NA NA
"5342" NA NA NA
"5343" NA NA NA
"5344" NA NA NA
"5345" NA NA NA
"5346" NA NA NA
"5347" NA NA NA
"5348" NA NA NA
"5349" NA NA NA
"5350" NA NA NA
"5351" NA NA NA
"5352" NA NA NA
"5353" NA NA NA
"5354" NA NA NA
"5355" NA NA NA
"5356" NA NA NA
"5357" NA NA NA
"5358" NA NA NA
"5359" NA NA NA
"5360" NA NA NA
"5361" NA NA NA
"5362" NA NA NA
"5363" NA NA NA
"5364" NA NA NA
"5365" NA NA NA
"5366" NA NA NA
"5367" NA NA NA
"5368" NA NA NA
"5369" NA NA NA
"5370" NA NA NA
"5371" NA NA NA
"5372" NA NA NA
"5373" NA NA NA
"5374" NA NA NA
"5375" NA NA NA
"5376" NA NA NA
"5377" NA NA NA
"5378" NA NA NA
"5379" NA NA NA
"5380" NA NA NA
"5381" NA NA NA
"5382" NA NA NA
"5383" NA NA NA
"5384" NA NA NA
"5385" NA NA NA
"5386" NA NA NA
"5387" NA NA NA
"5388" NA NA NA
"5389" NA NA NA
"5390" NA NA NA
"5391" NA NA NA
"5392" NA NA NA
"5393" NA NA NA
"5394" NA NA NA
"5395" NA NA NA
"5396" NA NA NA
"5397" NA NA NA
"5398" NA NA NA
"5399" NA NA NA
"5400" NA NA NA
"5401" NA NA NA
"5402" NA NA NA
"5403" NA NA NA
"5404" NA NA NA
"5405" NA NA NA
"5406" NA NA NA
"5407" NA NA NA
"5408" NA NA NA
"5409" NA NA NA
"5410" NA NA NA
"5411" NA NA NA
"5412" NA NA NA
"5413" NA NA NA
"5414" NA NA NA
"5415" NA NA NA
"5416" NA NA NA
"5417" NA NA NA
"5418" NA NA NA
"5419" NA NA NA
"5420" NA NA NA
"5421" NA NA NA
"5422" NA NA NA
"5423" NA NA NA
"5424" NA NA NA
"5425" NA NA NA
"5426" NA NA NA
"5427" NA NA NA
"5428" NA NA NA
"5429" NA NA NA
"5430" NA NA NA
"5431" NA NA NA
"5432" NA NA NA
"5433" NA NA NA
"5434" NA NA NA
"5435" NA NA NA
"5436" NA NA NA
"5437" NA NA NA
"5438" NA NA NA
"5439" NA NA NA
"5440" NA NA NA
"5441" NA NA NA
"5442" NA NA NA
"5443" NA NA NA
"5444" NA NA NA
"5445" NA NA NA
"5446" NA NA NA
"5447" NA NA NA
"5448" NA NA NA
"5449" NA NA NA
"5450" NA NA NA
"5451" NA NA NA
"5452" NA NA NA
"5453" NA NA NA
"5454" NA NA NA
"5455" NA NA NA
"5456" NA NA NA
"5457" NA NA NA
"5458" NA NA NA
"5459" NA NA NA
"5460" NA NA NA
"5461" NA NA NA
"5462" NA NA NA
"5463" NA NA NA
"5464" NA NA NA
"5465" NA NA NA
"5466" NA NA NA
"5467" NA NA NA
"5468" NA NA NA
"5469" NA NA NA
"5470" NA NA NA
"5471" NA NA NA
"5472" NA NA NA
"5473" NA NA NA
"5474" NA NA NA
"5475" NA NA NA
"5476" NA NA NA
"5477" NA NA NA
"5478" NA NA NA
"5479" NA NA NA
"5480" NA NA NA
"5481" NA NA NA
"5482" NA NA NA
"5483" NA NA NA
"5484" NA NA NA
"5485" NA NA NA
"5486" NA NA NA
"5487" NA NA NA
"5488" NA NA NA
"5489" NA NA NA
"5490" NA NA NA
"5491" NA NA NA
"5492" NA NA NA
"5493" NA NA NA
"5494" NA NA NA
"5495" NA NA NA
"5496" NA NA NA
"5497" NA NA NA
"5498" NA NA NA
"5499" NA NA NA
"5500" NA NA NA
"5501" NA NA NA
"5502" NA NA NA
"5503" NA NA NA
"5504" NA NA NA
"5505" NA NA NA
"5506" NA NA NA
"5507" NA NA NA
"5508" NA NA NA
"5509" NA NA NA
"5510" NA NA NA
"5511" NA NA NA
"5512" NA NA NA
"5513" NA NA NA
"5514" NA NA NA
"5515" NA NA NA
"5516" NA NA NA
"5517" NA NA NA
"5518" NA NA NA
"5519" NA NA NA
"5520" NA NA NA
"5521" NA NA NA
"5522" NA NA NA
"5523" NA NA NA
"5524" NA NA NA
"5525" NA NA NA
"5526" NA NA NA
"5527" NA NA NA
"5528" NA NA NA
"5529" NA NA NA
"5530" NA NA NA
"5531" NA NA NA
"5532" NA NA NA
"5533" NA NA NA
"5534" NA NA NA
"5535" NA NA NA
"5536" NA NA NA
"5537" NA NA NA
"5538" NA NA NA
"5539" NA NA NA
"5540" NA NA NA
"5541" NA NA NA
"5542" NA NA NA
"5543" NA NA NA
"5544" NA NA NA
"5545" NA NA NA
"5546" NA NA NA
"5547" NA NA NA
"5548" NA NA NA
"5549" NA NA NA
"5550" NA NA NA
"5551" NA NA NA
"5552" NA NA NA
"5553" NA NA NA
"5554" NA NA NA
"5555" NA NA NA
"5556" NA NA NA
"5557" NA NA NA
"5558" NA NA NA
"5559" NA NA NA
"5560" NA NA NA
"5561" NA NA NA
"5562" NA NA NA
"5563" NA NA NA
"5564" NA NA NA
"5565" NA NA NA
"5566" NA NA NA
"5567" NA NA NA
"5568" NA NA NA
"5569" NA NA NA
"5570" NA NA NA
"5571" NA NA NA
"5572" NA NA NA
"5573" NA NA NA
"5574" NA NA NA
"5575" NA NA NA
"5576" NA NA NA
"5577" NA NA NA
"5578" NA NA NA
"5579" NA NA NA
"5580" NA NA NA
"5581" NA NA NA
"5582" NA NA NA
"5583" NA NA NA
"5584" NA NA NA
"5585" NA NA NA
"5586" NA NA NA
"5587" NA NA NA
"5588" NA NA NA
"5589" NA NA NA
"5590" NA NA NA
"5591" NA NA NA
"5592" NA NA NA
"5593" NA NA NA
"5594" NA NA NA
"5595" NA NA NA
"5596" NA NA NA
"5597" NA NA NA
"5598" NA NA NA
"5599" NA NA NA
"5600" NA NA NA
"5601" NA NA NA
"5602" NA NA NA
"5603" NA NA NA
"5604" NA NA NA
"5605" NA NA NA
"5606" NA NA NA
"5607" NA NA NA
"5608" NA NA NA
"5609" NA NA NA
"5610" NA NA NA
"5611" NA NA NA
"5612" NA NA NA
"5613" NA NA NA
"5614" NA NA NA
"5615" NA NA NA
"5616" NA NA NA
"5617" NA NA NA
"5618" NA NA NA
"5619" NA NA NA
"5620" NA NA NA
"5621" NA NA NA
"5622" NA NA NA
"5623" NA NA NA
"5624" NA NA NA
"5625" NA NA NA
"5626" NA NA NA
"5627" NA NA NA
"5628" NA NA NA
"5629" NA NA NA
"5630" NA NA NA
"5631" NA NA NA
"5632" NA NA NA
"5633" NA NA NA
"5634" NA NA NA
"5635" NA NA NA
"5636" NA NA NA
"5637" NA NA NA
"5638" NA NA NA
"5639" NA NA NA
"5640" NA NA NA
"5641" NA NA NA
"5642" NA NA NA
"5643" NA NA NA
"5644" NA NA NA
"5645" NA NA NA
"5646" NA NA NA
"5647" NA NA NA
"5648" NA NA NA
"5649" NA NA NA
"5650" NA NA NA
"5651" NA NA NA
"5652" NA NA NA
"5653" NA NA NA
"5654" NA NA NA
"5655" NA NA NA
"5656" NA NA NA
"5657" NA NA NA
"5658" NA NA NA
"5659" NA NA NA
"5660" NA NA NA
"5661" NA NA NA
"5662" NA NA NA
"5663" NA NA NA
"5664" NA NA NA
"5665" NA NA NA
"5666" NA NA NA
"5667" NA NA NA
"5668" NA NA NA
"5669" NA NA NA
"5670" NA NA NA
"5671" NA NA NA
"5672" NA NA NA
"5673" NA NA NA
"5674" NA NA NA
"5675" NA NA NA
"5676" NA NA NA
"5677" NA NA NA
"5678" NA NA NA
"5679" NA NA NA
"5680" NA NA NA
"5681" NA NA NA
"5682" NA NA NA
"5683" NA NA NA
"5684" NA NA NA
"5685" NA NA NA
"5686" NA NA NA
"5687" NA NA NA
"5688" NA NA NA
"5689" NA NA NA
"5690" NA NA NA
"5691" NA NA NA
"5692" NA NA NA
"5693" NA NA NA
"5694" NA NA NA
"5695" NA NA NA
"5696" NA NA NA
"5697" NA NA NA
"5698" NA NA NA
"5699" NA NA NA
"5700" NA NA NA
"5701" NA NA NA
"5702" NA NA NA
"5703" NA NA NA
"5704" NA NA NA
"5705" NA NA NA
"5706" NA NA NA
"5707" NA NA NA
"5708" NA NA NA
"5709" NA NA NA
"5710" NA NA NA
"5711" NA NA NA
"5712" NA NA NA
"5713" NA NA NA
"5714" NA NA NA
"5715" NA NA NA
"5716" NA NA NA
"5717" NA NA NA
"5718" NA NA NA
"5719" NA NA NA
"5720" NA NA NA
"5721" NA NA NA
"5722" NA NA NA
"5723" NA NA NA
"5724" NA NA NA
"5725" NA NA NA
"5726" NA NA NA
"5727" NA NA NA
"5728" NA NA NA
"5729" NA NA NA
"5730" NA NA NA
"5731" NA NA NA
"5732" NA NA NA
"5733" NA NA NA
"5734" NA NA NA
"5735" NA NA NA
"5736" NA NA NA
"5737" NA NA NA
"5738" NA NA NA
"5739" NA NA NA
"5740" NA NA NA
"5741" NA NA NA
"5742" NA NA NA
"5743" NA NA NA
"5744" NA NA NA
"5745" NA NA NA
"5746" NA NA NA
"5747" NA NA NA
"5748" NA NA NA
"5749" NA NA NA
"5750" NA NA NA
"5751" NA NA NA
"5752" NA NA NA
"5753" NA NA NA
"5754" NA NA NA
"5755" NA NA NA
"5756" NA NA NA
"5757" NA NA NA
"5758" NA NA NA
"5759" NA NA NA
"5760" NA NA NA
"5761" NA NA NA
"5762" NA NA NA
"5763" NA NA NA
"5764" NA NA NA
"5765" NA NA NA
"5766" NA NA NA
"5767" NA NA NA
"5768" NA NA NA
"5769" NA NA NA
"5770" NA NA NA
"5771" NA NA NA
"5772" NA NA NA
"5773" NA NA NA
"5774" NA NA NA
"5775" NA NA NA
"5776" NA NA NA
"5777" NA NA NA
"5778" NA NA NA
"5779" NA NA NA
"5780" NA NA NA
"5781" NA NA NA
"5782" NA NA NA
"5783" NA NA NA
"5784" NA NA NA
"5785" NA NA NA
"5786" NA NA NA
"5787" NA NA NA
"5788" NA NA NA
"5789" NA NA NA
"5790" NA NA NA
"5791" NA NA NA
"5792" NA NA NA
"5793" NA NA NA
"5794" NA NA NA
"5795" NA NA NA
"5796" NA NA NA
"5797" NA NA NA
"5798" NA NA NA
"5799" NA NA NA
"5800" NA NA NA
"5801" NA NA NA
"5802" NA NA NA
"5803" NA NA NA
"5804" NA NA NA
"5805" NA NA NA
"5806" NA NA NA
"5807" NA NA NA
"5808" NA NA NA
"5809" NA NA NA
"5810" NA NA NA
"5811" NA NA NA
"5812" NA NA NA
"5813" NA NA NA
"5814" NA NA NA
"5815" NA NA NA
"5816" NA NA NA
"5817" NA NA NA
"5818" NA NA NA
"5819" NA NA NA
"5820" NA NA NA
"5821" NA NA NA
"5822" NA NA NA
"5823" NA NA NA
"5824" NA NA NA
"5825" NA NA NA
"5826" NA NA NA
"5827" NA NA NA
"5828" NA NA NA
"5829" NA NA NA
"5830" NA NA NA
"5831" NA NA NA
"5832" NA NA NA
"5833" NA NA NA
"5834" NA NA NA
"5835" NA NA NA
"5836" NA NA NA
"5837" NA NA NA
"5838" NA NA NA
"5839" NA NA NA
"5840" NA NA NA
"5841" NA NA NA
"5842" NA NA NA
"5843" NA NA NA
"5844" NA NA NA
"5845" NA NA NA
"5846" NA NA NA
"5847" NA NA NA
"5848" NA NA NA
"5849" NA NA NA
"5850" NA NA NA
"5851" NA NA NA
"5852" NA NA NA
"5853" NA NA NA
"5854" NA NA NA
"5855" NA NA NA
"5856" NA NA NA
"5857" NA NA NA
"5858" NA NA NA
"5859" NA NA NA
"5860" NA NA NA
"5861" NA NA NA
"5862" NA NA NA
"5863" NA NA NA
"5864" NA NA NA
"5865" NA NA NA
"5866" NA NA NA
"5867" NA NA NA
"5868" NA NA NA
"5869" NA NA NA
"5870" NA NA NA
"5871" NA NA NA
"5872" NA NA NA
"5873" NA NA NA
"5874" NA NA NA
"5875" NA NA NA
"5876" NA NA NA
"5877" NA NA NA
"5878" NA NA NA
"5879" NA NA NA
"5880" NA NA NA
"5881" NA NA NA
"5882" NA NA NA
"5883" NA NA NA
"5884" NA NA NA
"5885" NA NA NA
"5886" NA NA NA
"5887" NA NA NA
"5888" NA NA NA
"5889" NA NA NA
"5890" NA NA NA
"5891" NA NA NA
"5892" NA NA NA
"5893" NA NA NA
"5894" NA NA NA
"5895" NA NA NA
"5896" NA NA NA
"5897" NA NA NA
"5898" NA NA NA
"5899" NA NA NA
"5900" NA NA NA
"5901" NA NA NA
"5902" NA NA NA
"5903" NA NA NA
"5904" NA NA NA
"5905" NA NA NA
"5906" NA NA NA
"5907" NA NA NA
"5908" NA NA NA
"5909" NA NA NA
"5910" NA NA NA
"5911" NA NA NA
"5912" NA NA NA
"5913" NA NA NA
"5914" NA NA NA
"5915" NA NA NA
"5916" NA NA NA
"5917" NA NA NA
"5918" NA NA NA
"5919" NA NA NA
"5920" NA NA NA
"5921" NA NA NA
"5922" NA NA NA
"5923" NA NA NA
"5924" NA NA NA
"5925" NA NA NA
"5926" NA NA NA
"5927" NA NA NA
"5928" NA NA NA
"5929" NA NA NA
"5930" NA NA NA
"5931" NA NA NA
"5932" NA NA NA
"5933" NA NA NA
"5934" NA NA NA
"5935" NA NA NA
"5936" NA NA NA
"5937" NA NA NA
"5938" NA NA NA
"5939" NA NA NA
"5940" NA NA NA
"5941" NA NA NA
"5942" NA NA NA
"5943" NA NA NA
"5944" NA NA NA
"5945" NA NA NA
"5946" NA NA NA
"5947" NA NA NA
"5948" NA NA NA
"5949" NA NA NA
"5950" NA NA NA
"5951" NA NA NA
"5952" NA NA NA
"5953" NA NA NA
"5954" NA NA NA
"5955" NA NA NA
"5956" NA NA NA
"5957" NA NA NA
"5958" NA NA NA
"5959" NA NA NA
"5960" NA NA NA
"5961" NA NA NA
"5962" NA NA NA
"5963" NA NA NA
"5964" NA NA NA
"5965" NA NA NA
"5966" NA NA NA
"5967" NA NA NA
"5968" NA NA NA
"5969" NA NA NA
"5970" NA NA NA
"5971" NA NA NA
"5972" NA NA NA
"5973" NA NA NA
"5974" NA NA NA
"5975" NA NA NA
"5976" NA NA NA
"5977" NA NA NA
"5978" NA NA NA
"5979" NA NA NA
"5980" NA NA NA
"5981" NA NA NA
"5982" NA NA NA
"5983" NA NA NA
"5984" NA NA NA
"5985" NA NA NA
"5986" NA NA NA
"5987" NA NA NA
"5988" NA NA NA
"5989" NA NA NA
"5990" NA NA NA
"5991" NA NA NA
"5992" NA NA NA
"5993" NA NA NA
"5994" NA NA NA
"5995" NA NA NA
"5996" NA NA NA
"5997" NA NA NA
"5998" NA NA NA
"5999" NA NA NA
"6000" NA NA NA
"6001" NA NA NA
"6002" NA NA NA
"6003" NA NA NA
"6004" NA NA NA
"6005" NA NA NA
"6006" NA NA NA
"6007" NA NA NA
"6008" NA NA NA
"6009" NA NA NA
"6010" NA NA NA
"6011" NA NA NA
"6012" NA NA NA
"6013" NA NA NA
"6014" NA NA NA
"6015" NA NA NA
"6016" NA NA NA
"6017" NA NA NA
"6018" NA NA NA
"6019" NA NA NA
"6020" NA NA NA
"6021" NA NA NA
"6022" NA NA NA
"6023" NA NA NA
"6024" NA NA NA
"6025" NA NA NA
"6026" NA NA NA
"6027" NA NA NA
"6028" NA NA NA
"6029" NA NA NA
"6030" NA NA NA
"6031" NA NA NA
"6032" NA NA NA
"6033" NA NA NA
"6034" NA NA NA
"6035" NA NA NA
"6036" NA NA NA
"6037" NA NA NA
"6038" NA NA NA
"6039" NA NA NA
"6040" NA NA NA
"6041" NA NA NA
"6042" NA NA NA
"6043" NA NA NA
"6044" NA NA NA
"6045" NA NA NA
"6046" NA NA NA
"6047" NA NA NA
"6048" NA NA NA
"6049" NA NA NA
"6050" NA NA NA
"6051" NA NA NA
"6052" NA NA NA
"6053" NA NA NA
"6054" NA NA NA
"6055" NA NA NA
"6056" NA NA NA
"6057" NA NA NA
"6058" NA NA NA
"6059" NA NA NA
"6060" NA NA NA
"6061" NA NA NA
"6062" NA NA NA
"6063" NA NA NA
"6064" NA NA NA
"6065" NA NA NA
"6066" NA NA NA
"6067" NA NA NA
"6068" NA NA NA
"6069" NA NA NA
"6070" NA NA NA
"6071" NA NA NA
"6072" NA NA NA
"6073" NA NA NA
"6074" NA NA NA
"6075" NA NA NA
"6076" NA NA NA
"6077" NA NA NA
"6078" NA NA NA
"6079" NA NA NA
"6080" NA NA NA
"6081" NA NA NA
"6082" NA NA NA
"6083" NA NA NA
"6084" NA NA NA
"6085" NA NA NA
"6086" NA NA NA
"6087" NA NA NA
"6088" NA NA NA
"6089" NA NA NA
"6090" NA NA NA
"6091" NA NA NA
"6092" NA NA NA
"6093" NA NA NA
"6094" NA NA NA
"6095" NA NA NA
"6096" NA NA NA
"6097" NA NA NA
"6098" NA NA NA
"6099" NA NA NA
"6100" NA NA NA
"6101" NA NA NA
"6102" NA NA NA
"6103" NA NA NA
"6104" NA NA NA
"6105" NA NA NA
"6106" NA NA NA
"6107" NA NA NA
"6108" NA NA NA
"6109" NA NA NA
"6110" NA NA NA
"6111" NA NA NA
"6112" NA NA NA
"6113" NA NA NA
"6114" NA NA NA
"6115" NA NA NA
"6116" NA NA NA
"6117" NA NA NA
"6118" NA NA NA
"6119" NA NA NA
"6120" NA NA NA
"6121" NA NA NA
"6122" NA NA NA
"6123" NA NA NA
"6124" NA NA NA
"6125" NA NA NA
"6126" NA NA NA
"6127" NA NA NA
"6128" NA NA NA
"6129" NA NA NA
"6130" NA NA NA
"6131" NA NA NA
"6132" NA NA NA
"6133" NA NA NA
"6134" NA NA NA
"6135" NA NA NA
"6136" NA NA NA
"6137" NA NA NA
"6138" NA NA NA
"6139" NA NA NA
"6140" NA NA NA
"6141" NA NA NA
"6142" NA NA NA
"6143" NA NA NA
"6144" NA NA NA
"6145" NA NA NA
"6146" NA NA NA
"6147" NA NA NA
"6148" NA NA NA
"6149" NA NA NA
"6150" NA NA NA
"6151" NA NA NA
"6152" NA NA NA
"6153" NA NA NA
"6154" NA NA NA
"6155" NA NA NA
"6156" NA NA NA
"6157" NA NA NA
"6158" NA NA NA
"6159" NA NA NA
"6160" NA NA NA
"6161" NA NA NA
"6162" NA NA NA
"6163" NA NA NA
"6164" NA NA NA
"6165" NA NA NA
"6166" NA NA NA
"6167" NA NA NA
"6168" NA NA NA
"6169" NA NA NA
"6170" NA NA NA
"6171" NA NA NA
"6172" NA NA NA
"6173" NA NA NA
"6174" NA NA NA
"6175" NA NA NA
"6176" NA NA NA
"6177" NA NA NA
"6178" NA NA NA
"6179" NA NA NA
"6180" NA NA NA
"6181" NA NA NA
"6182" NA NA NA
"6183" NA NA NA
"6184" NA NA NA
"6185" NA NA NA
"6186" NA NA NA
"6187" NA NA NA
"6188" NA NA NA
"6189" NA NA NA
"6190" NA NA NA
"6191" NA NA NA
"6192" NA NA NA
"6193" NA NA NA
"6194" NA NA NA
"6195" NA NA NA
"6196" NA NA NA
"6197" NA NA NA
"6198" NA NA NA
"6199" NA NA NA
"6200" NA NA NA
"6201" NA NA NA
"6202" NA NA NA
"6203" NA NA NA
"6204" NA NA NA
"6205" NA NA NA
"6206" NA NA NA
"6207" NA NA NA
"6208" NA NA NA
"6209" NA NA NA
"6210" NA NA NA
"6211" NA NA NA
"6212" NA NA NA
"6213" NA NA NA
"6214" NA NA NA
"6215" NA NA NA
"6216" NA NA NA
"6217" NA NA NA
"6218" NA NA NA
"6219" NA NA NA
"6220" NA NA NA
"6221" NA NA NA
"6222" NA NA NA
"6223" NA NA NA
"6224" NA NA NA
"6225" NA NA NA
"6226" NA NA NA
"6227" NA NA NA
"6228" NA NA NA
"6229" NA NA NA
"6230" NA NA NA
"6231" NA NA NA
"6232" NA NA NA
"6233" NA NA NA
"6234" NA NA NA
"6235" NA NA NA
"6236" NA NA NA
"6237" NA NA NA
"6238" NA NA NA
"6239" NA NA NA
"6240" NA NA NA
"6241" NA NA NA
"6242" NA NA NA
"6243" NA NA NA
"6244" NA NA NA
"6245" NA NA NA
"6246" NA NA NA
"6247" NA NA NA
"6248" NA NA NA
"6249" NA NA NA
"6250" NA NA NA
"6251" NA NA NA
"6252" NA NA NA
"6253" NA NA NA
"6254" NA NA NA
"6255" NA NA NA
"6256" NA NA NA
"6257" NA NA NA
"6258" NA NA NA
"6259" NA NA NA
"6260" NA NA NA
"6261" NA NA NA
"6262" NA NA NA
"6263" NA NA NA
"6264" NA NA NA
"6265" NA NA NA
"6266" NA NA NA
"6267" NA NA NA
"6268" NA NA NA
"6269" NA NA NA
"6270" NA NA NA
"6271" NA NA NA
"6272" NA NA NA
"6273" NA NA NA
"6274" NA NA NA
"6275" NA NA NA
"6276" NA NA NA
"6277" NA NA NA
"6278" NA NA NA
"6279" NA NA NA
"6280" NA NA NA
"6281" NA NA NA
"6282" NA NA NA
"6283" NA NA NA
"6284" NA NA NA
"6285" NA NA NA
"6286" NA NA NA
"6287" NA NA NA
"6288" NA NA NA
"6289" NA NA NA
"6290" NA NA NA
"6291" NA NA NA
"6292" NA NA NA
"6293" NA NA NA
"6294" NA NA NA
"6295" NA NA NA
"6296" NA NA NA
"6297" NA NA NA
"6298" NA NA NA
"6299" NA NA NA
"6300" NA NA NA
"6301" NA NA NA
"6302" NA NA NA
"6303" NA NA NA
"6304" NA NA NA
"6305" NA NA NA
"6306" NA NA NA
"6307" NA NA NA
"6308" NA NA NA
"6309" NA NA NA
"6310" NA NA NA
"6311" NA NA NA
"6312" NA NA NA
"6313" NA NA NA
"6314" NA NA NA
"6315" NA NA NA
"6316" NA NA NA
"6317" NA NA NA
"6318" NA NA NA
"6319" NA NA NA
"6320" NA NA NA
"6321" NA NA NA
"6322" NA NA NA
"6323" NA NA NA
"6324" NA NA NA
"6325" NA NA NA
"6326" NA NA NA
"6327" NA NA NA
"6328" NA NA NA
"6329" NA NA NA
"6330" NA NA NA
"6331" NA NA NA
"6332" NA NA NA
"6333" NA NA NA
"6334" NA NA NA
"6335" NA NA NA
"6336" NA NA NA
"6337" NA NA NA
"6338" NA NA NA
"6339" NA NA NA
"6340" NA NA NA
"6341" NA NA NA
"6342" NA NA NA
"6343" NA NA NA
"6344" NA NA NA
"6345" NA NA NA
"6346" NA NA NA
"6347" NA NA NA
"6348" NA NA NA
"6349" NA NA NA
"6350" NA NA NA
"6351" NA NA NA
"6352" NA NA NA
"6353" NA NA NA
"6354" NA NA NA
"6355" NA NA NA
"6356" NA NA NA
"6357" NA NA NA
"6358" NA NA NA
"6359" NA NA NA
"6360" NA NA NA
"6361" NA NA NA
"6362" NA NA NA
"6363" NA NA NA
"6364" NA NA NA
"6365" NA NA NA
"6366" NA NA NA
"6367" NA NA NA
"6368" NA NA NA
"6369" NA NA NA
"6370" NA NA NA
"6371" NA NA NA
"6372" NA NA NA
"6373" NA NA NA
"6374" NA NA NA
"6375" NA NA NA
"6376" NA NA NA
"6377" NA NA NA
"6378" NA NA NA
"6379" NA NA NA
"6380" NA NA NA
"6381" NA NA NA
"6382" NA NA NA
"6383" NA NA NA
"6384" NA NA NA
"6385" NA NA NA
"6386" NA NA NA
"6387" NA NA NA
"6388" NA NA NA
"6389" NA NA NA
"6390" NA NA NA
"6391" NA NA NA
"6392" NA NA NA
"6393" NA NA NA
"6394" NA NA NA
"6395" NA NA NA
"6396" NA NA NA
"6397" NA NA NA
"6398" NA NA NA
"6399" NA NA NA
"6400" NA NA NA
"6401" NA NA NA
"6402" NA NA NA
"6403" NA NA NA
"6404" NA NA NA
"6405" NA NA NA
"6406" NA NA NA
"6407" NA NA NA
"6408" NA NA NA
"6409" NA NA NA
"6410" NA NA NA
"6411" NA NA NA
"6412" NA NA NA
"6413" NA NA NA
"6414" NA NA NA
"6415" NA NA NA
"6416" NA NA NA
"6417" NA NA NA
"6418" NA NA NA
"6419" NA NA NA
"6420" NA NA NA
"6421" NA NA NA
"6422" NA NA NA
"6423" NA NA NA
"6424" NA NA NA
"6425" NA NA NA
"6426" NA NA NA
"6427" NA NA NA
"6428" NA NA NA
"6429" NA NA NA
"6430" NA NA NA
"6431" NA NA NA
"6432" NA NA NA
"6433" NA NA NA
"6434" NA NA NA
"6435" NA NA NA
"6436" NA NA NA
"6437" NA NA NA
"6438" NA NA NA
"6439" NA NA NA
"6440" NA NA NA
"6441" NA NA NA
"6442" NA NA NA
"6443" NA NA NA
"6444" NA NA NA
"6445" NA NA NA
"6446" NA NA NA
"6447" NA NA NA
"6448" NA NA NA
"6449" NA NA NA
"6450" NA NA NA
"6451" NA NA NA
"6452" NA NA NA
"6453" NA NA NA
"6454" NA NA NA
"6455" NA NA NA
"6456" NA NA NA
"6457" NA NA NA
"6458" NA NA NA
"6459" NA NA NA
"6460" NA NA NA
"6461" NA NA NA
"6462" NA NA NA
"6463" NA NA NA
"6464" NA NA NA
"6465" NA NA NA
"6466" NA NA NA
"6467" NA NA NA
"6468" NA NA NA
"6469" NA NA NA
"6470" NA NA NA
"6471" NA NA NA
"6472" NA NA NA
"6473" NA NA NA
"6474" NA NA NA
"6475" NA NA NA
"6476" NA NA NA
"6477" NA NA NA
"6478" NA NA NA
"6479" NA NA NA
"6480" NA NA NA
"6481" NA NA NA
"6482" NA NA NA
"6483" NA NA NA
"6484" NA NA NA
"6485" NA NA NA
"6486" NA NA NA
"6487" NA NA NA
"6488" NA NA NA
"6489" NA NA NA
"6490" NA NA NA
"6491" NA NA NA
"6492" NA NA NA
"6493" NA NA NA
"6494" NA NA NA
"6495" NA NA NA
"6496" NA NA NA
"6497" NA NA NA
"6498" NA NA NA
"6499" NA NA NA
"6500" NA NA NA
"6501" NA NA NA
"6502" NA NA NA
"6503" NA NA NA
"6504" NA NA NA
"6505" NA NA NA
"6506" NA NA NA
"6507" NA NA NA
"6508" NA NA NA
"6509" NA NA NA
"6510" NA NA NA
"6511" NA NA NA
"6512" NA NA NA
"6513" NA NA NA
"6514" NA NA NA
"6515" NA NA NA
"6516" NA NA NA
"6517" NA NA NA
"6518" NA NA NA
"6519" NA NA NA
"6520" NA NA NA
"6521" NA NA NA
"6522" NA NA NA
"6523" NA NA NA
"6524" NA NA NA
"6525" NA NA NA
"6526" NA NA NA
"6527" NA NA NA
"6528" NA NA NA
"6529" NA NA NA
"6530" NA NA NA
"6531" NA NA NA
"6532" NA NA NA
"6533" NA NA NA
"6534" NA NA NA
"6535" NA NA NA
"6536" NA NA NA
"6537" NA NA NA
"6538" NA NA NA
"6539" NA NA NA
"6540" NA NA NA
"6541" NA NA NA
"6542" NA NA NA
"6543" NA NA NA
"6544" NA NA NA
"6545" NA NA NA
"6546" NA NA NA
"6547" NA NA NA
"6548" NA NA NA
"6549" NA NA NA
"6550" NA NA NA
"6551" NA NA NA
"6552" NA NA NA
"6553" NA NA NA
"6554" NA NA NA
"6555" NA NA NA
"6556" NA NA NA
"6557" NA NA NA
"6558" NA NA NA
"6559" NA NA NA
"6560" NA NA NA
"6561" NA NA NA
"6562" NA NA NA
"6563" NA NA NA
"6564" NA NA NA
"6565" NA NA NA
"6566" NA NA NA
"6567" NA NA NA
"6568" NA NA NA
"6569" NA NA NA
"6570" NA NA NA
"6571" NA NA NA
"6572" NA NA NA
"6573" NA NA NA
"6574" NA NA NA
"6575" NA NA NA
"6576" NA NA NA
"6577" NA NA NA
"6578" NA NA NA
"6579" NA NA NA
"6580" NA NA NA
"6581" NA NA NA
"6582" NA NA NA
"6583" NA NA NA
"6584" NA NA NA
"6585" NA NA NA
"6586" NA NA NA
"6587" NA NA NA
"6588" NA NA NA
"6589" NA NA NA
"6590" NA NA NA
"6591" NA NA NA
"6592" NA NA NA
"6593" NA NA NA
"6594" NA NA NA
"6595" NA NA NA
"6596" NA NA NA
"6597" NA NA NA
"6598" NA NA NA
"6599" NA NA NA
"6600" NA NA NA
"6601" NA NA NA
"6602" NA NA NA
"6603" NA NA NA
"6604" NA NA NA
"6605" NA NA NA
"6606" NA NA NA
"6607" NA NA NA
"6608" NA NA NA
"6609" NA NA NA
"6610" NA NA NA
"6611" NA NA NA
"6612" NA NA NA
"6613" NA NA NA
"6614" NA NA NA
"6615" NA NA NA
"6616" NA NA NA
"6617" NA NA NA
"6618" NA NA NA
"6619" NA NA NA
"6620" NA NA NA
"6621" NA NA NA
"6622" NA NA NA
"6623" NA NA NA
"6624" NA NA NA
"6625" NA NA NA
"6626" NA NA NA
"6627" NA NA NA
"6628" NA NA NA
"6629" NA NA NA
"6630" NA NA NA
"6631" NA NA NA
"6632" NA NA NA
"6633" NA NA NA
"6634" NA NA NA
"6635" NA NA NA
"6636" NA NA NA
"6637" NA NA NA
"6638" NA NA NA
"6639" NA NA NA
"6640" NA NA NA
"6641" NA NA NA
"6642" NA NA NA
"6643" NA NA NA
"6644" NA NA NA
"6645" NA NA NA
"6646" NA NA NA
"6647" NA NA NA
"6648" NA NA NA
"6649" NA NA NA
"6650" NA NA NA
"6651" NA NA NA
"6652" NA NA NA
"6653" NA NA NA
"6654" NA NA NA
"6655" NA NA NA
"6656" NA NA NA
"6657" NA NA NA
"6658" NA NA NA
"6659" NA NA NA
"6660" NA NA NA
"6661" NA NA NA
"6662" NA NA NA
"6663" NA NA NA
"6664" NA NA NA
"6665" NA NA NA
"6666" NA NA NA
"6667" NA NA NA
"6668" NA NA NA
"6669" NA NA NA
"6670" NA NA NA
"6671" NA NA NA
"6672" NA NA NA
"6673" NA NA NA
"6674" NA NA NA
"6675" NA NA NA
"6676" NA NA NA
"6677" NA NA NA
"6678" NA NA NA
"6679" NA NA NA
"6680" NA NA NA
"6681" NA NA NA
"6682" NA NA NA
"6683" NA NA NA
"6684" NA NA NA
"6685" NA NA NA
"6686" NA NA NA
"6687" NA NA NA
"6688" NA NA NA
"6689" NA NA NA
"6690" NA NA NA
"6691" NA NA NA
"6692" NA NA NA
"6693" NA NA NA
"6694" NA NA NA
"6695" NA NA NA
"6696" NA NA NA
"6697" NA NA NA
"6698" NA NA NA
"6699" NA NA NA
"6700" NA NA NA
"6701" NA NA NA
"6702" NA NA NA
"6703" NA NA NA
"6704" NA NA NA
"6705" NA NA NA
"6706" NA NA NA
"6707" NA NA NA
"6708" NA NA NA
"6709" NA NA NA
"6710" NA NA NA
"6711" NA NA NA
"6712" NA NA NA
"6713" NA NA NA
"6714" NA NA NA
"6715" NA NA NA
"6716" NA NA NA
"6717" NA NA NA
"6718" NA NA NA
"6719" NA NA NA
"6720" NA NA NA
"6721" NA NA NA
"6722" NA NA NA
"6723" NA NA NA
"6724" NA NA NA
"6725" NA NA NA
"6726" NA NA NA
"6727" NA NA NA
"6728" NA NA NA
"6729" NA NA NA
"6730" NA NA NA
"6731" NA NA NA
"6732" NA NA NA
"6733" NA NA NA
"6734" NA NA NA
"6735" NA NA NA
"6736" NA NA NA
"6737" NA NA NA
"6738" NA NA NA
"6739" NA NA NA
"6740" NA NA NA
"6741" NA NA NA
"6742" NA NA NA
"6743" NA NA NA
"6744" NA NA NA
"6745" NA NA NA
"6746" NA NA NA
"6747" NA NA NA
"6748" NA NA NA
"6749" NA NA NA
"6750" NA NA NA
"6751" NA NA NA
"6752" NA NA NA
"6753" NA NA NA
"6754" NA NA NA
"6755" NA NA NA
"6756" NA NA NA
"6757" NA NA NA
"6758" NA NA NA
"6759" NA NA NA
"6760" NA NA NA
"6761" NA NA NA
"6762" NA NA NA
"6763" NA NA NA
"6764" NA NA NA
"6765" NA NA NA
"6766" NA NA NA
"6767" NA NA NA
"6768" NA NA NA
"6769" NA NA NA
"6770" NA NA NA
"6771" NA NA NA
"6772" NA NA NA
"6773" NA NA NA
"6774" NA NA NA
"6775" NA NA NA
"6776" NA NA NA
"6777" NA NA NA
"6778" NA NA NA
"6779" NA NA NA
"6780" NA NA NA
"6781" NA NA NA
"6782" NA NA NA
"6783" NA NA NA
"6784" NA NA NA
"6785" NA NA NA
"6786" NA NA NA
"6787" NA NA NA
"6788" NA NA NA
"6789" NA NA NA
"6790" NA NA NA
"6791" NA NA NA
"6792" NA NA NA
"6793" NA NA NA
"6794" NA NA NA
"6795" NA NA NA
"6796" NA NA NA
"6797" NA NA NA
"6798" NA NA NA
"6799" NA NA NA
"6800" NA NA NA
"6801" NA NA NA
"6802" NA NA NA
"6803" NA NA NA
"6804" NA NA NA
"6805" NA NA NA
"6806" NA NA NA
"6807" NA NA NA
"6808" NA NA NA
"6809" NA NA NA
"6810" NA NA NA
"6811" NA NA NA
"6812" NA NA NA
"6813" NA NA NA
"6814" NA NA NA
"6815" NA NA NA
"6816" NA NA NA
"6817" NA NA NA
"6818" NA NA NA
"6819" NA NA NA
"6820" NA NA NA
"6821" NA NA NA
"6822" NA NA NA
"6823" NA NA NA
"6824" NA NA NA
"6825" NA NA NA
"6826" NA NA NA
"6827" NA NA NA
"6828" NA NA NA
"6829" NA NA NA
"6830" NA NA NA
"6831" NA NA NA
"6832" NA NA NA
"6833" NA NA NA
"6834" NA NA NA
"6835" NA NA NA
"6836" NA NA NA
"6837" NA NA NA
"6838" NA NA NA
"6839" NA NA NA
"6840" NA NA NA
"6841" NA NA NA
"6842" NA NA NA
"6843" NA NA NA
"6844" NA NA NA
"6845" NA NA NA
"6846" NA NA NA
"6847" NA NA NA
"6848" NA NA NA
"6849" NA NA NA
"6850" NA NA NA
"6851" NA NA NA
"6852" NA NA NA
"6853" NA NA NA
"6854" NA NA NA
"6855" NA NA NA
"6856" NA NA NA
"6857" NA NA NA
"6858" NA NA NA
"6859" NA NA NA
"6860" NA NA NA
"6861" NA NA NA
"6862" NA NA NA
"6863" NA NA NA
"6864" NA NA NA
"6865" NA NA NA
"6866" NA NA NA
"6867" NA NA NA
"6868" NA NA NA
"6869" NA NA NA
"6870" NA NA NA
"6871" NA NA NA
"6872" NA NA NA
"6873" NA NA NA
"6874" NA NA NA
"6875" NA NA NA
"6876" NA NA NA
"6877" NA NA NA
"6878" NA NA NA
"6879" NA NA NA
"6880" NA NA NA
"6881" NA NA NA
"6882" NA NA NA
"6883" NA NA NA
"6884" NA NA NA
"6885" NA NA NA
"6886" NA NA NA
"6887" NA NA NA
"6888" NA NA NA
"6889" NA NA NA
"6890" NA NA NA
"6891" NA NA NA
"6892" NA NA NA
"6893" NA NA NA
"6894" NA NA NA
"6895" NA NA NA
"6896" NA NA NA
"6897" NA NA NA
"6898" NA NA NA
"6899" NA NA NA
"6900" NA NA NA
"6901" NA NA NA
"6902" NA NA NA
"6903" NA NA NA
"6904" NA NA NA
"6905" NA NA NA
"6906" NA NA NA
"6907" NA NA NA
"6908" NA NA NA
"6909" NA NA NA
"6910" NA NA NA
"6911" NA NA NA
"6912" NA NA NA
"6913" NA NA NA
"6914" NA NA NA
"6915" NA NA NA
"6916" NA NA NA
"6917" NA NA NA
"6918" NA NA NA
"6919" NA NA NA
"6920" NA NA NA
"6921" NA NA NA
"6922" NA NA NA
"6923" NA NA NA
"6924" NA NA NA
"6925" NA NA NA
"6926" NA NA NA
"6927" NA NA NA
"6928" NA NA NA
"6929" NA NA NA
"6930" NA NA NA
"6931" NA NA NA
"6932" NA NA NA
"6933" NA NA NA
"6934" NA NA NA
"6935" NA NA NA
"6936" NA NA NA
"6937" NA NA NA
"6938" NA NA NA
"6939" NA NA NA
"6940" NA NA NA
"6941" NA NA NA
"6942" NA NA NA
"6943" NA NA NA
"6944" NA NA NA
"6945" NA NA NA
"6946" NA NA NA
"6947" NA NA NA
"6948" NA NA NA
"6949" NA NA NA
"6950" NA NA NA
"6951" NA NA NA
"6952" NA NA NA
"6953" NA NA NA
"6954" NA NA NA
"6955" NA NA NA
"6956" NA NA NA
"6957" NA NA NA
"6958" NA NA NA
"6959" NA NA NA
"6960" NA NA NA
"6961" NA NA NA
"6962" NA NA NA
"6963" NA NA NA
"6964" NA NA NA
"6965" NA NA NA
"6966" NA NA NA
"6967" NA NA NA
"6968" NA NA NA
"6969" NA NA NA
"6970" NA NA NA
"6971" NA NA NA
"6972" NA NA NA
"6973" NA NA NA
"6974" NA NA NA
"6975" NA NA NA
"6976" NA NA NA
"6977" NA NA NA
"6978" NA NA NA
"6979" NA NA NA
"6980" NA NA NA
"6981" NA NA NA
"6982" NA NA NA
"6983" NA NA NA
"6984" NA NA NA
"6985" NA NA NA
"6986" NA NA NA
"6987" NA NA NA
"6988" NA NA NA
"6989" NA NA NA
"6990" NA NA NA
"6991" NA NA NA
"6992" NA NA NA
"6993" NA NA NA
"6994" NA NA NA
"6995" NA NA NA
"6996" NA NA NA
"6997" NA NA NA
"6998" NA NA NA
"6999" NA NA NA
"7000" NA NA NA
"7001" NA NA NA
"7002" NA NA NA
"7003" NA NA NA
"7004" NA NA NA
"7005" NA NA NA
"7006" NA NA NA
"7007" NA NA NA
"7008" NA NA NA
"7009" NA NA NA
"7010" NA NA NA
"7011" NA NA NA
"7012" NA NA NA
"7013" NA NA NA
"7014" NA NA NA
"7015" NA NA NA
"7016" NA NA NA
"7017" NA NA NA
"7018" NA NA NA
"7019" NA NA NA
"7020" NA NA NA
"7021" NA NA NA
"7022" NA NA NA
"7023" NA NA NA
"7024" NA NA NA
"7025" NA NA NA
"7026" NA NA NA
"7027" NA NA NA
"7028" NA NA NA
"7029" NA NA NA
"7030" NA NA NA
"7031" NA NA NA
"7032" NA NA NA
"7033" NA NA NA
"7034" NA NA NA
"7035" NA NA NA
"7036" NA NA NA
"7037" NA NA NA
"7038" NA NA NA
"7039" NA NA NA
"7040" NA NA NA
"7041" NA NA NA
"7042" NA NA NA
"7043" NA NA NA
"7044" NA NA NA
"7045" NA NA NA
"7046" NA NA NA
"7047" NA NA NA
"7048" NA NA NA
"7049" NA NA NA
"7050" NA NA NA
"7051" NA NA NA
"7052" NA NA NA
"7053" NA NA NA
"7054" NA NA NA
"7055" NA NA NA
"7056" NA NA NA
"7057" NA NA NA
"7058" NA NA NA
"7059" NA NA NA
"7060" NA NA NA
"7061" NA NA NA
"7062" NA NA NA
"7063" NA NA NA
"7064" NA NA NA
"7065" NA NA NA
"7066" NA NA NA
"7067" NA NA NA
"7068" NA NA NA
"7069" NA NA NA
"7070" NA NA NA
"7071" NA NA NA
"7072" NA NA NA
"7073" NA NA NA
"7074" NA NA NA
"7075" NA NA NA
"7076" NA NA NA
"7077" NA NA NA
"7078" NA NA NA
"7079" NA NA NA
"7080" NA NA NA
"7081" NA NA NA
"7082" NA NA NA
"7083" NA NA NA
"7084" NA NA NA
"7085" NA NA NA
"7086" NA NA NA
"7087" NA NA NA
"7088" NA NA NA
"7089" NA NA NA
"7090" NA NA NA
"7091" NA NA NA
"7092" NA NA NA
"7093" NA NA NA
"7094" NA NA NA
"7095" NA NA NA
"7096" NA NA NA
"7097" NA NA NA
"7098" NA NA NA
"7099" NA NA NA
"7100" NA NA NA
"7101" NA NA NA
"7102" NA NA NA
"7103" NA NA NA
"7104" NA NA NA
"7105" NA NA NA
"7106" NA NA NA
"7107" NA NA NA
"7108" NA NA NA
"7109" NA NA NA
"7110" NA NA NA
"7111" NA NA NA
"7112" NA NA NA
"7113" NA NA NA
"7114" NA NA NA
"7115" NA NA NA
"7116" NA NA NA
"7117" NA NA NA
"7118" NA NA NA
"7119" NA NA NA
"7120" NA NA NA
"7121" NA NA NA
"7122" NA NA NA
"7123" NA NA NA
"7124" NA NA NA
"7125" NA NA NA
"7126" NA NA NA
"7127" NA NA NA
"7128" NA NA NA
"7129" NA NA NA
"7130" NA NA NA
"7131" NA NA NA
"7132" NA NA NA
"7133" NA NA NA
"7134" NA NA NA
"7135" NA NA NA
"7136" NA NA NA
"7137" NA NA NA
"7138" NA NA NA
"7139" NA NA NA
"7140" NA NA NA
"7141" NA NA NA
"7142" NA NA NA
"7143" NA NA NA
"7144" NA NA NA
"7145" NA NA NA
"7146" NA NA NA
"7147" NA NA NA
"7148" NA NA NA
"7149" NA NA NA
"7150" NA NA NA
"7151" NA NA NA
"7152" NA NA NA
"7153" NA NA NA
"7154" NA NA NA
"7155" NA NA NA
"7156" NA NA NA
"7157" NA NA NA
"7158" NA NA NA
"7159" NA NA NA
"7160" NA NA NA
"7161" NA NA NA
"7162" NA NA NA
"7163" NA NA NA
"7164" NA NA NA
"7165" NA NA NA
"7166" NA NA NA
"7167" NA NA NA
"7168" NA NA NA
"7169" NA NA NA
"7170" NA NA NA
"7171" NA NA NA
"7172" NA NA NA
"7173" NA NA NA
"7174" NA NA NA
"7175" NA NA NA
"7176" NA NA NA
"7177" NA NA NA
"7178" NA NA NA
"7179" NA NA NA
"7180" NA NA NA
"7181" NA NA NA
"7182" NA NA NA
"7183" NA NA NA
"7184" NA NA NA
"7185" NA NA NA
"7186" NA NA NA
"7187" NA NA NA
"7188" NA NA NA
"7189" NA NA NA
"7190" NA NA NA
"7191" NA NA NA
"7192" NA NA NA
"7193" NA NA NA
"7194" NA NA NA
"7195" NA NA NA
"7196" NA NA NA
"7197" NA NA NA
"7198" NA NA NA
"7199" NA NA NA
"7200" NA NA NA
"7201" NA NA NA
"7202" NA NA NA
"7203" NA NA NA
"7204" NA NA NA
"7205" NA NA NA
"7206" NA NA NA
"7207" NA NA NA
"7208" NA NA NA
"7209" NA NA NA
"7210" NA NA NA
"7211" NA NA NA
"7212" NA NA NA
"7213" NA NA NA
"7214" NA NA NA
"7215" NA NA NA
"7216" NA NA NA
"7217" NA NA NA
"7218" NA NA NA
"7219" NA NA NA
"7220" NA NA NA
"7221" NA NA NA
"7222" NA NA NA
"7223" NA NA NA
"7224" NA NA NA
"7225" NA NA NA
"7226" NA NA NA
"7227" NA NA NA
"7228" NA NA NA
"7229" NA NA NA
"7230" NA NA NA
"7231" NA NA NA
"7232" NA NA NA
"7233" NA NA NA
"7234" NA NA NA
"7235" NA NA NA
"7236" NA NA NA
"7237" NA NA NA
"7238" NA NA NA
"7239" NA NA NA
"7240" NA NA NA
"7241" NA NA NA
"7242" NA NA NA
"7243" NA NA NA
"7244" NA NA NA
"7245" NA NA NA
"7246" NA NA NA
"7247" NA NA NA
"7248" NA NA NA
"7249" NA NA NA
"7250" NA NA NA
"7251" NA NA NA
"7252" NA NA NA
"7253" NA NA NA
"7254" NA NA NA
"7255" NA NA NA
"7256" NA NA NA
"7257" NA NA NA
"7258" NA NA NA
"7259" NA NA NA
"7260" NA NA NA
"7261" NA NA NA
"7262" NA NA NA
"7263" NA NA NA
"7264" NA NA NA
"7265" NA NA NA
"7266" NA NA NA
"7267" NA NA NA
"7268" NA NA NA
"7269" NA NA NA
"7270" NA NA NA
"7271" NA NA NA
"7272" NA NA NA
"7273" NA NA NA
"7274" NA NA NA
"7275" NA NA NA
"7276" NA NA NA
"7277" NA NA NA
"7278" NA NA NA
"7279" NA NA NA
"7280" NA NA NA
"7281" NA NA NA
"7282" NA NA NA
"7283" NA NA NA
"7284" NA NA NA
"7285" NA NA NA
"7286" NA NA NA
"7287" NA NA NA
"7288" NA NA NA
"7289" NA NA NA
"7290" NA NA NA
"7291" NA NA NA
"7292" NA NA NA
"7293" NA NA NA
"7294" NA NA NA
"7295" NA NA NA
"7296" NA NA NA
"7297" NA NA NA
"7298" NA NA NA
"7299" NA NA NA
"7300" NA NA NA
"7301" NA NA NA
"7302" NA NA NA
"7303" NA NA NA
"7304" NA NA NA
"7305" NA NA NA
"7306" NA NA NA
"7307" NA NA NA
"7308" NA NA NA
"7309" NA NA NA
"7310" NA NA NA
"7311" NA NA NA
"7312" NA NA NA
"7313" NA NA NA
"7314" NA NA NA
"7315" NA NA NA
"7316" NA NA NA
"7317" NA NA NA
"7318" NA NA NA
"7319" NA NA NA
"7320" NA NA NA
"7321" NA NA NA
"7322" NA NA NA
"7323" NA NA NA
"7324" NA NA NA
"7325" NA NA NA
"7326" NA NA NA
"7327" NA NA NA
"7328" NA NA NA
"7329" NA NA NA
"7330" NA NA NA
"7331" NA NA NA
"7332" NA NA NA
"7333" NA NA NA
"7334" NA NA NA
"7335" NA NA NA
"7336" NA NA NA
"7337" NA NA NA
"7338" NA NA NA
"7339" NA NA NA
"7340" NA NA NA
"7341" NA NA NA
"7342" NA NA NA
"7343" NA NA NA
"7344" NA NA NA
"7345" NA NA NA
"7346" NA NA NA
"7347" NA NA NA
"7348" NA NA NA
"7349" NA NA NA
"7350" NA NA NA
"7351" NA NA NA
"7352" NA NA NA
"7353" NA NA NA
"7354" NA NA NA
"7355" NA NA NA
"7356" NA NA NA
"7357" NA NA NA
"7358" NA NA NA
"7359" NA NA NA
"7360" NA NA NA
"7361" NA NA NA
"7362" NA NA NA
"7363" NA NA NA
"7364" NA NA NA
"7365" NA NA NA
"7366" NA NA NA
"7367" NA NA NA
"7368" NA NA NA
"7369" NA NA NA
"7370" NA NA NA
"7371" NA NA NA
"7372" NA NA NA
"7373" NA NA NA
"7374" NA NA NA
"7375" NA NA NA
"7376" NA NA NA
"7377" NA NA NA
"7378" NA NA NA
"7379" NA NA NA
"7380" NA NA NA
"7381" NA NA NA
"7382" NA NA NA
"7383" NA NA NA
"7384" NA NA NA
"7385" NA NA NA
"7386" NA NA NA
"7387" NA NA NA
"7388" NA NA NA
"7389" NA NA NA
"7390" NA NA NA
"7391" NA NA NA
"7392" NA NA NA
"7393" NA NA NA
"7394" NA NA NA
"7395" NA NA NA
"7396" NA NA NA
"7397" NA NA NA
"7398" NA NA NA
"7399" NA NA NA
"7400" NA NA NA
"7401" NA NA NA
"7402" NA NA NA
"7403" NA NA NA
"7404" NA NA NA
"7405" NA NA NA
"7406" NA NA NA
"7407" NA NA NA
"7408" NA NA NA
"7409" NA NA NA
"7410" NA NA NA
"7411" NA NA NA
"7412" NA NA NA
"7413" NA NA NA
"7414" NA NA NA
"7415" NA NA NA
"7416" NA NA NA
"7417" NA NA NA
"7418" NA NA NA
"7419" NA NA NA
"7420" NA NA NA
"7421" NA NA NA
"7422" NA NA NA
"7423" NA NA NA
"7424" NA NA NA
"7425" NA NA NA
"7426" NA NA NA
"7427" NA NA NA
"7428" NA NA NA
"7429" NA NA NA
"7430" NA NA NA
"7431" NA NA NA
"7432" NA NA NA
"7433" NA NA NA
"7434" NA NA NA
"7435" NA NA NA
"7436" NA NA NA
"7437" NA NA NA
"7438" NA NA NA
"7439" NA NA NA
"7440" NA NA NA
"7441" NA NA NA
"7442" NA NA NA
"7443" NA NA NA
"7444" NA NA NA
"7445" NA NA NA
"7446" NA NA NA
"7447" NA NA NA
"7448" NA NA NA
"7449" NA NA NA
"7450" NA NA NA
"7451" NA NA NA
"7452" NA NA NA
"7453" NA NA NA
"7454" NA NA NA
"7455" NA NA NA
"7456" NA NA NA
"7457" NA NA NA
"7458" NA NA NA
"7459" NA NA NA
"7460" NA NA NA
"7461" NA NA NA
"7462" NA NA NA
"7463" NA NA NA
"7464" NA NA NA
"7465" NA NA NA
"7466" NA NA NA
"7467" NA NA NA
"7468" NA NA NA
"7469" NA NA NA
"7470" NA NA NA
"7471" NA NA NA
"7472" NA NA NA
"7473" NA NA NA
"7474" NA NA NA
"7475" NA NA NA
"7476" NA NA NA
"7477" NA NA NA
"7478" NA NA NA
"7479" NA NA NA
"7480" NA NA NA
"7481" NA NA NA
"7482" NA NA NA
"7483" NA NA NA
"7484" NA NA NA
"7485" NA NA NA
"7486" NA NA NA
"7487" NA NA NA
"7488" NA NA NA
"7489" NA NA NA
"7490" NA NA NA
"7491" NA NA NA
"7492" NA NA NA
"7493" NA NA NA
"7494" NA NA NA
"7495" NA NA NA
"7496" NA NA NA
"7497" NA NA NA
"7498" NA NA NA
"7499" NA NA NA
"7500" NA NA NA
"7501" NA NA NA
"7502" NA NA NA
"7503" NA NA NA
"7504" NA NA NA
"7505" NA NA NA
"7506" NA NA NA
"7507" NA NA NA
"7508" NA NA NA
"7509" NA NA NA
"7510" NA NA NA
"7511" NA NA NA
"7512" NA NA NA
"7513" NA NA NA
"7514" NA NA NA
"7515" NA NA NA
"7516" NA NA NA
"7517" NA NA NA
"7518" NA NA NA
"7519" NA NA NA
"7520" NA NA NA
"7521" NA NA NA
"7522" NA NA NA
"7523" NA NA NA
"7524" NA NA NA
"7525" NA NA NA
"7526" NA NA NA
"7527" NA NA NA
"7528" NA NA NA
"7529" NA NA NA
"7530" NA NA NA
"7531" NA NA NA
"7532" NA NA NA
"7533" NA NA NA
"7534" NA NA NA
"7535" NA NA NA
"7536" NA NA NA
"7537" NA NA NA
"7538" NA NA NA
"7539" NA NA NA
"7540" NA NA NA
"7541" NA NA NA
"7542" NA NA NA
"7543" NA NA NA
"7544" NA NA NA
"7545" NA NA NA
"7546" NA NA NA
"7547" NA NA NA
"7548" NA NA NA
"7549" NA NA NA
"7550" NA NA NA
"7551" NA NA NA
"7552" NA NA NA
"7553" NA NA NA
"7554" NA NA NA
"7555" NA NA NA
"7556" NA NA NA
"7557" NA NA NA
"7558" NA NA NA
"7559" NA NA NA
"7560" NA NA NA
"7561" NA NA NA
"7562" NA NA NA
"7563" NA NA NA
"7564" NA NA NA
"7565" NA NA NA
"7566" NA NA NA
"7567" NA NA NA
"7568" NA NA NA
"7569" NA NA NA
"7570" NA NA NA
"7571" NA NA NA
"7572" NA NA NA
"7573" NA NA NA
"7574" NA NA NA
"7575" NA NA NA
"7576" NA NA NA
"7577" NA NA NA
"7578" NA NA NA
"7579" NA NA NA
"7580" NA NA NA
"7581" NA NA NA
"7582" NA NA NA
"7583" NA NA NA
"7584" NA NA NA
"7585" NA NA NA
"7586" NA NA NA
"7587" NA NA NA
"7588" NA NA NA
"7589" NA NA NA
"7590" NA NA NA
"7591" NA NA NA
"7592" NA NA NA
"7593" NA NA NA
"7594" NA NA NA
"7595" NA NA NA
"7596" NA NA NA
"7597" NA NA NA
"7598" NA NA NA
"7599" NA NA NA
"7600" NA NA NA
"7601" NA NA NA
"7602" NA NA NA
"7603" NA NA NA
"7604" NA NA NA
"7605" NA NA NA
"7606" NA NA NA
"7607" NA NA NA
"7608" NA NA NA
"7609" NA NA NA
"7610" NA NA NA
"7611" NA NA NA
"7612" NA NA NA
"7613" NA NA NA
"7614" NA NA NA
"7615" NA NA NA
"7616" NA NA NA
"7617" NA NA NA
"7618" NA NA NA
"7619" NA NA NA
"7620" NA NA NA
"7621" NA NA NA
"7622" NA NA NA
"7623" NA NA NA
"7624" NA NA NA
"7625" NA NA NA
"7626" NA NA NA
"7627" NA NA NA
"7628" NA NA NA
"7629" NA NA NA
"7630" NA NA NA
"7631" NA NA NA
"7632" NA NA NA
"7633" NA NA NA
"7634" NA NA NA
"7635" NA NA NA
"7636" NA NA NA
"7637" NA NA NA
"7638" NA NA NA
"7639" NA NA NA
"7640" NA NA NA
"7641" NA NA NA
"7642" NA NA NA
"7643" NA NA NA
"7644" NA NA NA
"7645" NA NA NA
"7646" NA NA NA
"7647" NA NA NA
"7648" NA NA NA
"7649" NA NA NA
"7650" NA NA NA
"7651" NA NA NA
"7652" NA NA NA
"7653" NA NA NA
"7654" NA NA NA
"7655" NA NA NA
"7656" NA NA NA
"7657" NA NA NA
"7658" NA NA NA
"7659" NA NA NA
"7660" NA NA NA
"7661" NA NA NA
"7662" NA NA NA
"7663" NA NA NA
"7664" NA NA NA
"7665" NA NA NA
"7666" NA NA NA
"7667" NA NA NA
"7668" NA NA NA
"7669" NA NA NA
"7670" NA NA NA
"7671" NA NA NA
"7672" NA NA NA
"7673" NA NA NA
"7674" NA NA NA
"7675" NA NA NA
"7676" NA NA NA
"7677" NA NA NA
"7678" NA NA NA
"7679" NA NA NA
"7680" NA NA NA
"7681" NA NA NA
"7682" NA NA NA
"7683" NA NA NA
"7684" NA NA NA
"7685" NA NA NA
"7686" NA NA NA
"7687" NA NA NA
"7688" NA NA NA
"7689" NA NA NA
"7690" NA NA NA
"7691" NA NA NA
"7692" NA NA NA
"7693" NA NA NA
"7694" NA NA NA
"7695" NA NA NA
"7696" NA NA NA
"7697" NA NA NA
"7698" NA NA NA
"7699" NA NA NA
"7700" NA NA NA
"7701" NA NA NA
"7702" NA NA NA
"7703" NA NA NA
"7704" NA NA NA
"7705" NA NA NA
"7706" NA NA NA
"7707" NA NA NA
"7708" NA NA NA
"7709" NA NA NA
"7710" NA NA NA
"7711" NA NA NA
"7712" NA NA NA
"7713" NA NA NA
"7714" NA NA NA
"7715" NA NA NA
"7716" NA NA NA
"7717" NA NA NA
"7718" NA NA NA
"7719" NA NA NA
"7720" NA NA NA
"7721" NA NA NA
"7722" NA NA NA
"7723" NA NA NA
"7724" NA NA NA
"7725" NA NA NA
"7726" NA NA NA
"7727" NA NA NA
"7728" NA NA NA
"7729" NA NA NA
"7730" NA NA NA
"7731" NA NA NA
"7732" NA NA NA
"7733" NA NA NA
"7734" NA NA NA
"7735" NA NA NA
"7736" NA NA NA
"7737" NA NA NA
"7738" NA NA NA
"7739" NA NA NA
"7740" NA NA NA
"7741" NA NA NA
"7742" NA NA NA
"7743" NA NA NA
"7744" NA NA NA
"7745" NA NA NA
"7746" NA NA NA
"7747" NA NA NA
"7748" NA NA NA
"7749" NA NA NA
"7750" NA NA NA
"7751" NA NA NA
"7752" NA NA NA
"7753" NA NA NA
"7754" NA NA NA
"7755" NA NA NA
"7756" NA NA NA
"7757" NA NA NA
"7758" NA NA NA
"7759" NA NA NA
"7760" NA NA NA
"7761" NA NA NA
"7762" NA NA NA
"7763" NA NA NA
"7764" NA NA NA
"7765" NA NA NA
"7766" NA NA NA
"7767" NA NA NA
"7768" NA NA NA
"7769" NA NA NA
"7770" NA NA NA
"7771" NA NA NA
"7772" NA NA NA
"7773" NA NA NA
"7774" NA NA NA
"7775" NA NA NA
"7776" NA NA NA
"7777" NA NA NA
"7778" NA NA NA
"7779" NA NA NA
"7780" NA NA NA
"7781" NA NA NA
"7782" NA NA NA
"7783" NA NA NA
"7784" NA NA NA
"7785" NA NA NA
"7786" NA NA NA
"7787" NA NA NA
"7788" NA NA NA
"7789" NA NA NA
"7790" NA NA NA
"7791" NA NA NA
"7792" NA NA NA
"7793" NA NA NA
"7794" NA NA NA
"7795" NA NA NA
"7796" NA NA NA
"7797" NA NA NA
"7798" NA NA NA
"7799" NA NA NA
"7800" NA NA NA
"7801" NA NA NA
"7802" NA NA NA
"7803" NA NA NA
"7804" NA NA NA
"7805" NA NA NA
"7806" NA NA NA
"7807" NA NA NA
"7808" NA NA NA
"7809" NA NA NA
"7810" NA NA NA
"7811" NA NA NA
"7812" NA NA NA
"7813" NA NA NA
"7814" NA NA NA
"7815" NA NA NA
"7816" NA NA NA
"7817" NA NA NA
"7818" NA NA NA
"7819" NA NA NA
"7820" NA NA NA
"7821" NA NA NA
"7822" NA NA NA
"7823" NA NA NA
"7824" NA NA NA
"7825" NA NA NA
"7826" NA NA NA
"7827" NA NA NA
"7828" NA NA NA
"7829" NA NA NA
"7830" NA NA NA
"7831" NA NA NA
"7832" NA NA NA
"7833" NA NA NA
"7834" NA NA NA
"7835" NA NA NA
"7836" NA NA NA
"7837" NA NA NA
"7838" NA NA NA
"7839" NA NA NA
"7840" NA NA NA
"7841" NA NA NA
"7842" NA NA NA
"7843" NA NA NA
"7844" NA NA NA
"7845" NA NA NA
"7846" NA NA NA
"7847" NA NA NA
"7848" NA NA NA
"7849" NA NA NA
"7850" NA NA NA
"7851" NA NA NA
"7852" NA NA NA
"7853" NA NA NA
"7854" NA NA NA
"7855" NA NA NA
"7856" NA NA NA
"7857" NA NA NA
"7858" NA NA NA
"7859" NA NA NA
"7860" NA NA NA
"7861" NA NA NA
"7862" NA NA NA
"7863" NA NA NA
"7864" NA NA NA
"7865" NA NA NA
"7866" NA NA NA
"7867" NA NA NA
"7868" NA NA NA
"7869" NA NA NA
"7870" NA NA NA
"7871" NA NA NA
"7872" NA NA NA
"7873" NA NA NA
"7874" NA NA NA
"7875" NA NA NA
"7876" NA NA NA
"7877" NA NA NA
"7878" NA NA NA
"7879" NA NA NA
"7880" NA NA NA
"7881" NA NA NA
"7882" NA NA NA
"7883" NA NA NA
"7884" NA NA NA
"7885" NA NA NA
"7886" NA NA NA
"7887" NA NA NA
"7888" NA NA NA
"7889" NA NA NA
"7890" NA NA NA
"7891" NA NA NA
"7892" NA NA NA
"7893" NA NA NA
"7894" NA NA NA
"7895" NA NA NA
"7896" NA NA NA
"7897" NA NA NA
"7898" NA NA NA
"7899" NA NA NA
"7900" NA NA NA
"7901" NA NA NA
"7902" NA NA NA
"7903" NA NA NA
"7904" NA NA NA
"7905" NA NA NA
"7906" NA NA NA
"7907" NA NA NA
"7908" NA NA NA
"7909" NA NA NA
"7910" NA NA NA
"7911" NA NA NA
"7912" NA NA NA
"7913" NA NA NA
"7914" NA NA NA
"7915" NA NA NA
"7916" NA NA NA
"7917" NA NA NA
"7918" NA NA NA
"7919" NA NA NA
"7920" NA NA NA
"7921" NA NA NA
"7922" NA NA NA
"7923" NA NA NA
"7924" NA NA NA
"7925" NA NA NA
"7926" NA NA NA
"7927" NA NA NA
"7928" NA NA NA
"7929" NA NA NA
"7930" NA NA NA
"7931" NA NA NA
"7932" NA NA NA
"7933" NA NA NA
"7934" NA NA NA
"7935" NA NA NA
"7936" NA NA NA
"7937" NA NA NA
"7938" NA NA NA
"7939" NA NA NA
"7940" NA NA NA
"7941" NA NA NA
"7942" NA NA NA
"7943" NA NA NA
"7944" NA NA NA
"7945" NA NA NA
"7946" NA NA NA
"7947" NA NA NA
"7948" NA NA NA
"7949" NA NA NA
"7950" NA NA NA
"7951" NA NA NA
"7952" NA NA NA
"7953" NA NA NA
"7954" NA NA NA
"7955" NA NA NA
"7956" NA NA NA
"7957" NA NA NA
"7958" NA NA NA
"7959" NA NA NA
"7960" NA NA NA
"7961" NA NA NA
"7962" NA NA NA
"7963" NA NA NA
"7964" NA NA NA
"7965" NA NA NA
"7966" NA NA NA
"7967" NA NA NA
"7968" NA NA NA
"7969" NA NA NA
"7970" NA NA NA
"7971" NA NA NA
"7972" NA NA NA
"7973" NA NA NA
"7974" NA NA NA
"7975" NA NA NA
"7976" NA NA NA
"7977" NA NA NA
"7978" NA NA NA
"7979" NA NA NA
"7980" NA NA NA
"7981" NA NA NA
"7982" NA NA NA
"7983" NA NA NA
"7984" NA NA NA
"7985" NA NA NA
"7986" NA NA NA
"7987" NA NA NA
"7988" NA NA NA
"7989" NA NA NA
"7990" NA NA NA
"7991" NA NA NA
"7992" NA NA NA
"7993" NA NA NA
"7994" NA NA NA
"7995" NA NA NA
"7996" NA NA NA
"7997" NA NA NA
"7998" NA NA NA
"7999" NA NA NA
"8000" NA NA NA
"8001" NA NA NA
"8002" NA NA NA
"8003" NA NA NA
"8004" NA NA NA
"8005" NA NA NA
"8006" NA NA NA
"8007" NA NA NA
"8008" NA NA NA
"8009" NA NA NA
"8010" NA NA NA
"8011" NA NA NA
"8012" NA NA NA
"8013" NA NA NA
"8014" NA NA NA
"8015" NA NA NA
"8016" NA NA NA
"8017" NA NA NA
"8018" NA NA NA
"8019" NA NA NA
"8020" NA NA NA
"8021" NA NA NA
"8022" NA NA NA
"8023" NA NA NA
"8024" NA NA NA
"8025" NA NA NA
"8026" NA NA NA
"8027" NA NA NA
"8028" NA NA NA
"8029" NA NA NA
"8030" NA NA NA
"8031" NA NA NA
"8032" NA NA NA
"8033" NA NA NA
"8034" NA NA NA
"8035" NA NA NA
"8036" NA NA NA
"8037" NA NA NA
"8038" NA NA NA
"8039" NA NA NA
"8040" NA NA NA
"8041" NA NA NA
"8042" NA NA NA
"8043" NA NA NA
"8044" NA NA NA
"8045" NA NA NA
"8046" NA NA NA
"8047" NA NA NA
"8048" NA NA NA
"8049" NA NA NA
"8050" NA NA NA
"8051" NA NA NA
"8052" NA NA NA
"8053" NA NA NA
"8054" NA NA NA
"8055" NA NA NA
"8056" NA NA NA
"8057" NA NA NA
"8058" NA NA NA
"8059" NA NA NA
"8060" NA NA NA
"8061" NA NA NA
"8062" NA NA NA
"8063" NA NA NA
"8064" NA NA NA
"8065" NA NA NA
"8066" NA NA NA
"8067" NA NA NA
"8068" NA NA NA
"8069" NA NA NA
"8070" NA NA NA
"8071" NA NA NA
"8072" NA NA NA
"8073" NA NA NA
"8074" NA NA NA
"8075" NA NA NA
"8076" NA NA NA
"8077" NA NA NA
"8078" NA NA NA
"8079" NA NA NA
"8080" NA NA NA
"8081" NA NA NA
"8082" NA NA NA
"8083" NA NA NA
"8084" NA NA NA
"8085" NA NA NA
"8086" NA NA NA
"8087" NA NA NA
"8088" NA NA NA
"8089" NA NA NA
"8090" NA NA NA
"8091" NA NA NA
"8092" NA NA NA
"8093" NA NA NA
"8094" NA NA NA
"8095" NA NA NA
"8096" NA NA NA
"8097" NA NA NA
"8098" NA NA NA
"8099" NA NA NA
"8100" NA NA NA
"8101" NA NA NA
"8102" NA NA NA
"8103" NA NA NA
"8104" NA NA NA
"8105" NA NA NA
"8106" NA NA NA
"8107" NA NA NA
"8108" NA NA NA
"8109" NA NA NA
"8110" NA NA NA
"8111" NA NA NA
"8112" NA NA NA
"8113" NA NA NA
"8114" NA NA NA
"8115" NA NA NA
"8116" NA NA NA
"8117" NA NA NA
"8118" NA NA NA
"8119" NA NA NA
"8120" NA NA NA
"8121" NA NA NA
"8122" NA NA NA
"8123" NA NA NA
"8124" NA NA NA
"8125" NA NA NA
"8126" NA NA NA
"8127" NA NA NA
"8128" NA NA NA
"8129" NA NA NA
"8130" NA NA NA
"8131" NA NA NA
"8132" NA NA NA
"8133" NA NA NA
"8134" NA NA NA
"8135" NA NA NA
"8136" NA NA NA
"8137" NA NA NA
"8138" NA NA NA
"8139" NA NA NA
"8140" NA NA NA
"8141" NA NA NA
"8142" NA NA NA
"8143" NA NA NA
"8144" NA NA NA
"8145" NA NA NA
"8146" NA NA NA
"8147" NA NA NA
"8148" NA NA NA
"8149" NA NA NA
"8150" NA NA NA
"8151" NA NA NA
"8152" NA NA NA
"8153" NA NA NA
"8154" NA NA NA
"8155" NA NA NA
"8156" NA NA NA
"8157" NA NA NA
"8158" NA NA NA
"8159" NA NA NA
"8160" NA NA NA
"8161" NA NA NA
"8162" NA NA NA
"8163" NA NA NA
"8164" NA NA NA
"8165" NA NA NA
"8166" NA NA NA
"8167" NA NA NA
"8168" NA NA NA
"8169" NA NA NA
"8170" NA NA NA
"8171" NA NA NA
"8172" NA NA NA
"8173" NA NA NA
"8174" NA NA NA
"8175" NA NA NA
"8176" NA NA NA
"8177" NA NA NA
"8178" NA NA NA
"8179" NA NA NA
"8180" NA NA NA
"8181" NA NA NA
"8182" NA NA NA
"8183" NA NA NA
"8184" NA NA NA
"8185" NA NA NA
"8186" NA NA NA
"8187" NA NA NA
"8188" NA NA NA
"8189" NA NA NA
"8190" NA NA NA
"8191" NA NA NA
"8192" NA NA NA
"8193" NA NA NA
"8194" NA NA NA
"8195" NA NA NA
"8196" NA NA NA
"8197" NA NA NA
"8198" NA NA NA
"8199" NA NA NA
"8200" NA NA NA
"8201" NA NA NA
"8202" NA NA NA
"8203" NA NA NA
"8204" NA NA NA
"8205" NA NA NA
"8206" NA NA NA
"8207" NA NA NA
"8208" NA NA NA
"8209" NA NA NA
"8210" NA NA NA
"8211" NA NA NA
"8212" NA NA NA
"8213" NA NA NA
"8214" NA NA NA
"8215" NA NA NA
"8216" NA NA NA
"8217" NA NA NA
"8218" NA NA NA
"8219" NA NA NA
"8220" NA NA NA
"8221" NA NA NA
"8222" NA NA NA
"8223" NA NA NA
"8224" NA NA NA
"8225" NA NA NA
"8226" NA NA NA
"8227" NA NA NA
"8228" NA NA NA
"8229" NA NA NA
"8230" NA NA NA
"8231" NA NA NA
"8232" NA NA NA
"8233" NA NA NA
"8234" NA NA NA
"8235" NA NA NA
"8236" NA NA NA
"8237" NA NA NA
"8238" NA NA NA
"8239" NA NA NA
"8240" NA NA NA
"8241" NA NA NA
"8242" NA NA NA
"8243" NA NA NA
"8244" NA NA NA
"8245" NA NA NA
"8246" NA NA NA
"8247" NA NA NA
"8248" NA NA NA
"8249" NA NA NA
"8250" NA NA NA
"8251" NA NA NA
"8252" NA NA NA
"8253" NA NA NA
"8254" NA NA NA
"8255" NA NA NA
"8256" NA NA NA
"8257" NA NA NA
"8258" NA NA NA
"8259" NA NA NA
"8260" NA NA NA
"8261" NA NA NA
"8262" NA NA NA
"8263" NA NA NA
"8264" NA NA NA
"8265" NA NA NA
"8266" NA NA NA
"8267" NA NA NA
"8268" NA NA NA
"8269" NA NA NA
"8270" NA NA NA
"8271" NA NA NA
"8272" NA NA NA
"8273" NA NA NA
"8274" NA NA NA
"8275" NA NA NA
"8276" NA NA NA
"8277" NA NA NA
"8278" NA NA NA
"8279" NA NA NA
"8280" NA NA NA
"8281" NA NA NA
"8282" NA NA NA
"8283" NA NA NA
"8284" NA NA NA
"8285" NA NA NA
"8286" NA NA NA
"8287" NA NA NA
"8288" NA NA NA
"8289" NA NA NA
"8290" NA NA NA
"8291" NA NA NA
"8292" NA NA NA
"8293" NA NA NA
"8294" NA NA NA
"8295" NA NA NA
"8296" NA NA NA
"8297" NA NA NA
"8298" NA NA NA
"8299" NA NA NA
"8300" NA NA NA
"8301" NA NA NA
"8302" NA NA NA
"8303" NA NA NA
"8304" NA NA NA
"8305" NA NA NA
"8306" NA NA NA
"8307" NA NA NA
"8308" NA NA NA
"8309" NA NA NA
"8310" NA NA NA
"8311" NA NA NA
"8312" NA NA NA
"8313" NA NA NA
"8314" NA NA NA
"8315" NA NA NA
"8316" NA NA NA
"8317" NA NA NA
"8318" NA NA NA
"8319" NA NA NA
"8320" NA NA NA
"8321" NA NA NA
"8322" NA NA NA
"8323" NA NA NA
"8324" NA NA NA
"8325" NA NA NA
"8326" NA NA NA
"8327" NA NA NA
"8328" NA NA NA
"8329" NA NA NA
"8330" NA NA NA
"8331" NA NA NA
"8332" NA NA NA
"8333" NA NA NA
"8334" NA NA NA
"8335" NA NA NA
"8336" NA NA NA
"8337" NA NA NA
"8338" NA NA NA
"8339" NA NA NA
"8340" NA NA NA
"8341" NA NA NA
"8342" NA NA NA
"8343" NA NA NA
"8344" NA NA NA
"8345" NA NA NA
"8346" NA NA NA
"8347" NA NA NA
"8348" NA NA NA
"8349" NA NA NA
"8350" NA NA NA
"8351" NA NA NA
"8352" NA NA NA
"8353" NA NA NA
"8354" NA NA NA
"8355" NA NA NA
"8356" NA NA NA
"8357" NA NA NA
"8358" NA NA NA
"8359" NA NA NA
"8360" NA NA NA
"8361" NA NA NA
"8362" NA NA NA
"8363" NA NA NA
"8364" NA NA NA
"8365" NA NA NA
"8366" NA NA NA
"8367" NA NA NA
"8368" NA NA NA
"8369" NA NA NA
"8370" NA NA NA
"8371" NA NA NA
"8372" NA NA NA
"8373" NA NA NA
"8374" NA NA NA
"8375" NA NA NA
"8376" NA NA NA
"8377" NA NA NA
"8378" NA NA NA
"8379" NA NA NA
"8380" NA NA NA
"8381" NA NA NA
"8382" NA NA NA
"8383" NA NA NA
"8384" NA NA NA
"8385" NA NA NA
"8386" NA NA NA
"8387" NA NA NA
"8388" NA NA NA
"8389" NA NA NA
"8390" NA NA NA
"8391" NA NA NA
"8392" NA NA NA
"8393" NA NA NA
"8394" NA NA NA
"8395" NA NA NA
"8396" NA NA NA
"8397" NA NA NA
"8398" NA NA NA
"8399" NA NA NA
"8400" NA NA NA
"8401" NA NA NA
"8402" NA NA NA
"8403" NA NA NA
"8404" NA NA NA
"8405" NA NA NA
"8406" NA NA NA
"8407" NA NA NA
"8408" NA NA NA
"8409" NA NA NA
"8410" NA NA NA
"8411" NA NA NA
"8412" NA NA NA
"8413" NA NA NA
"8414" NA NA NA
"8415" NA NA NA
"8416" NA NA NA
"8417" NA NA NA
"8418" NA NA NA
"8419" NA NA NA
"8420" NA NA NA
"8421" NA NA NA
"8422" NA NA NA
"8423" NA NA NA
"8424" NA NA NA
"8425" NA NA NA
"8426" NA NA NA
"8427" NA NA NA
"8428" NA NA NA
"8429" NA NA NA
"8430" NA NA NA
"8431" NA NA NA
"8432" NA NA NA
"8433" NA NA NA
"8434" NA NA NA
"8435" NA NA NA
"8436" NA NA NA
"8437" NA NA NA
"8438" NA NA NA
"8439" NA NA NA
"8440" NA NA NA
"8441" NA NA NA
"8442" NA NA NA
"8443" NA NA NA
"8444" NA NA NA
"8445" NA NA NA
"8446" NA NA NA
"8447" NA NA NA
"8448" NA NA NA
"8449" NA NA NA
"8450" NA NA NA
"8451" NA NA NA
"8452" NA NA NA
"8453" NA NA NA
"8454" NA NA NA
"8455" NA NA NA
"8456" NA NA NA
"8457" NA NA NA
"8458" NA NA NA
"8459" NA NA NA
"8460" NA NA NA
"8461" NA NA NA
"8462" NA NA NA
"8463" NA NA NA
"8464" NA NA NA
"8465" NA NA NA
"8466" NA NA NA
"8467" NA NA NA
"8468" NA NA NA
"8469" NA NA NA
"8470" NA NA NA
"8471" NA NA NA
"8472" NA NA NA
"8473" NA NA NA
"8474" NA NA NA
"8475" NA NA NA
"8476" NA NA NA
"8477" NA NA NA
"8478" NA NA NA
"8479" NA NA NA
"8480" NA NA NA
"8481" NA NA NA
"8482" NA NA NA
"8483" NA NA NA
"8484" NA NA NA
"8485" NA NA NA
"8486" NA NA NA
"8487" NA NA NA
"8488" NA NA NA
"8489" NA NA NA
"8490" NA NA NA
"8491" NA NA NA
"8492" NA NA NA
"8493" NA NA NA
"8494" NA NA NA
"8495" NA NA NA
"8496" NA NA NA
"8497" NA NA NA
"8498" NA NA NA
"8499" NA NA NA
"8500" NA NA NA
"8501" NA NA NA
"8502" NA NA NA
"8503" NA NA NA
"8504" NA NA NA
"8505" NA NA NA
"8506" NA NA NA
"8507" NA NA NA
"8508" NA NA NA
"8509" NA NA NA
"8510" NA NA NA
"8511" NA NA NA
"8512" NA NA NA
"8513" NA NA NA
"8514" NA NA NA
"8515" NA NA NA
"8516" NA NA NA
"8517" NA NA NA
"8518" NA NA NA
"8519" NA NA NA
"8520" NA NA NA
"8521" NA NA NA
"8522" NA NA NA
"8523" NA NA NA
"8524" NA NA NA
"8525" NA NA NA
"8526" NA NA NA
"8527" NA NA NA
"8528" NA NA NA
"8529" NA NA NA
"8530" NA NA NA
"8531" NA NA NA
"8532" NA NA NA
"8533" NA NA NA
"8534" NA NA NA
"8535" NA NA NA
"8536" NA NA NA
"8537" NA NA NA
"8538" NA NA NA
"8539" NA NA NA
"8540" NA NA NA
"8541" NA NA NA
"8542" NA NA NA
"8543" NA NA NA
"8544" NA NA NA
"8545" NA NA NA
"8546" NA NA NA
"8547" NA NA NA
"8548" NA NA NA
"8549" NA NA NA
"8550" NA NA NA
"8551" NA NA NA
"8552" NA NA NA
"8553" NA NA NA
"8554" NA NA NA
"8555" NA NA NA
"8556" NA NA NA
"8557" NA NA NA
"8558" NA NA NA
"8559" NA NA NA
"8560" NA NA NA
"8561" NA NA NA
"8562" NA NA NA
"8563" NA NA NA
"8564" NA NA NA
"8565" NA NA NA
"8566" NA NA NA
"8567" NA NA NA
"8568" NA NA NA
"8569" NA NA NA
"8570" NA NA NA
"8571" NA NA NA
"8572" NA NA NA
"8573" NA NA NA
"8574" NA NA NA
"8575" NA NA NA
"8576" NA NA NA
"8577" NA NA NA
"8578" NA NA NA
"8579" NA NA NA
"8580" NA NA NA
"8581" NA NA NA
"8582" NA NA NA
"8583" NA NA NA
"8584" NA NA NA
"8585" NA NA NA
"8586" NA NA NA
"8587" NA NA NA
"8588" NA NA NA
"8589" NA NA NA
"8590" NA NA NA
"8591" NA NA NA
"8592" NA NA NA
"8593" NA NA NA
"8594" NA NA NA
"8595" NA NA NA
"8596" NA NA NA
"8597" NA NA NA
"8598" NA NA NA
"8599" NA NA NA
"8600" NA NA NA
"8601" NA NA NA
"8602" NA NA NA
"8603" NA NA NA
"8604" NA NA NA
"8605" NA NA NA
"8606" NA NA NA
"8607" NA NA NA
"8608" NA NA NA
"8609" NA NA NA
"8610" NA NA NA
"8611" NA NA NA
"8612" NA NA NA
"8613" NA NA NA
"8614" NA NA NA
"8615" NA NA NA
"8616" NA NA NA
"8617" NA NA NA
"8618" NA NA NA
"8619" NA NA NA
"8620" NA NA NA
"8621" NA NA NA
"8622" NA NA NA
"8623" NA NA NA
"8624" NA NA NA
"8625" NA NA NA
"8626" NA NA NA
"8627" NA NA NA
"8628" NA NA NA
"8629" NA NA NA
"8630" NA NA NA
"8631" NA NA NA
"8632" NA NA NA
"8633" NA NA NA
"8634" NA NA NA
"8635" NA NA NA
"8636" NA NA NA
"8637" NA NA NA
"8638" NA NA NA
"8639" NA NA NA
"8640" NA NA NA
"8641" NA NA NA
"8642" NA NA NA
"8643" NA NA NA
"8644" NA NA NA
"8645" NA NA NA
"8646" NA NA NA
"8647" NA NA NA
"8648" NA NA NA
"8649" NA NA NA
"8650" NA NA NA
"8651" NA NA NA
"8652" NA NA NA
"8653" NA NA NA
"8654" NA NA NA
"8655" NA NA NA
"8656" NA NA NA
"8657" NA NA NA
"8658" NA NA NA
"8659" NA NA NA
"8660" NA NA NA
"8661" NA NA NA
"8662" NA NA NA
"8663" NA NA NA
"8664" NA NA NA
"8665" NA NA NA
"8666" NA NA NA
"8667" NA NA NA
"8668" NA NA NA
"8669" NA NA NA
"8670" NA NA NA
"8671" NA NA NA
"8672" NA NA NA
"8673" NA NA NA
"8674" NA NA NA
"8675" NA NA NA
"8676" NA NA NA
"8677" NA NA NA
"8678" NA NA NA
"8679" NA NA NA
"8680" NA NA NA
"8681" NA NA NA
"8682" NA NA NA
"8683" NA NA NA
"8684" NA NA NA
"8685" NA NA NA
"8686" NA NA NA
"8687" NA NA NA
"8688" NA NA NA
"8689" NA NA NA
"8690" NA NA NA
"8691" NA NA NA
"8692" NA NA NA
"8693" NA NA NA
"8694" NA NA NA
"8695" NA NA NA
"8696" NA NA NA
"8697" NA NA NA
"8698" NA NA NA
"8699" NA NA NA
"8700" NA NA NA
"8701" NA NA NA
"8702" NA NA NA
"8703" NA NA NA
"8704" NA NA NA
"8705" NA NA NA
"8706" NA NA NA
"8707" NA NA NA
"8708" NA NA NA
"8709" NA NA NA
"8710" NA NA NA
"8711" NA NA NA
"8712" NA NA NA
"8713" NA NA NA
"8714" NA NA NA
"8715" NA NA NA
"8716" NA NA NA
"8717" NA NA NA
"8718" NA NA NA
"8719" NA NA NA
"8720" NA NA NA
"8721" NA NA NA
"8722" NA NA NA
"8723" NA NA NA
"8724" NA NA NA
"8725" NA NA NA
"8726" NA NA NA
"8727" NA NA NA
"8728" NA NA NA
"8729" NA NA NA
"8730" NA NA NA
"8731" NA NA NA
"8732" NA NA NA
"8733" NA NA NA
"8734" NA NA NA
"8735" NA NA NA
"8736" NA NA NA
"8737" NA NA NA
"8738" NA NA NA
"8739" NA NA NA
"8740" NA NA NA
"8741" NA NA NA
"8742" NA NA NA
"8743" NA NA NA
"8744" NA NA NA
"8745" NA NA NA
"8746" NA NA NA
"8747" NA NA NA
"8748" NA NA NA
"8749" NA NA NA
"8750" NA NA NA
"8751" NA NA NA
"8752" NA NA NA
"8753" NA NA NA
"8754" NA NA NA
"8755" NA NA NA
"8756" NA NA NA
"8757" NA NA NA
"8758" NA NA NA
"8759" NA NA NA
"8760" NA NA NA
"8761" NA NA NA
"8762" NA NA NA
"8763" NA NA NA
"8764" NA NA NA
"8765" NA NA NA
"8766" NA NA NA
"8767" NA NA NA
"8768" NA NA NA
"8769" NA NA NA
"8770" NA NA NA
"8771" NA NA NA
"8772" NA NA NA
"8773" NA NA NA
"8774" NA NA NA
"8775" NA NA NA
"8776" NA NA NA
"8777" NA NA NA
"8778" NA NA NA
"8779" NA NA NA
"8780" NA NA NA
"8781" NA NA NA
"8782" NA NA NA
"8783" NA NA NA
"8784" NA NA NA
"8785" NA NA NA
"8786" NA NA NA
"8787" NA NA NA
"8788" NA NA NA
"8789" NA NA NA
"8790" NA NA NA
"8791" NA NA NA
"8792" NA NA NA
"8793" NA NA NA
"8794" NA NA NA
"8795" NA NA NA
"8796" NA NA NA
"8797" NA NA NA
"8798" NA NA NA
"8799" NA NA NA
"8800" NA NA NA
"8801" NA NA NA
"8802" NA NA NA
"8803" NA NA NA
"8804" NA NA NA
"8805" NA NA NA
"8806" NA NA NA
"8807" NA NA NA
"8808" NA NA NA
"8809" NA NA NA
"8810" NA NA NA
"8811" NA NA NA
"8812" NA NA NA
"8813" NA NA NA
"8814" NA NA NA
"8815" NA NA NA
"8816" NA NA NA
"8817" NA NA NA
"8818" NA NA NA
"8819" NA NA NA
"8820" NA NA NA
"8821" NA NA NA
"8822" NA NA NA
"8823" NA NA NA
"8824" NA NA NA
"8825" NA NA NA
"8826" NA NA NA
"8827" NA NA NA
"8828" NA NA NA
"8829" NA NA NA
"8830" NA NA NA
"8831" NA NA NA
"8832" NA NA NA
"8833" NA NA NA
"8834" NA NA NA
"8835" NA NA NA
"8836" NA NA NA
"8837" NA NA NA
"8838" NA NA NA
"8839" NA NA NA
"8840" NA NA NA
"8841" NA NA NA
"8842" NA NA NA
"8843" NA NA NA
"8844" NA NA NA
"8845" NA NA NA
"8846" NA NA NA
"8847" NA NA NA
"8848" NA NA NA
"8849" NA NA NA
"8850" NA NA NA
"8851" NA NA NA
"8852" NA NA NA
"8853" NA NA NA
"8854" NA NA NA
"8855" NA NA NA
"8856" NA NA NA
"8857" NA NA NA
"8858" NA NA NA
"8859" NA NA NA
"8860" NA NA NA
"8861" NA NA NA
"8862" NA NA NA
"8863" NA NA NA
"8864" NA NA NA
"8865" NA NA NA
"8866" NA NA NA
"8867" NA NA NA
"8868" NA NA NA
"8869" NA NA NA
"8870" NA NA NA
"8871" NA NA NA
"8872" NA NA NA
"8873" NA NA NA
"8874" NA NA NA
"8875" NA NA NA
"8876" NA NA NA
"8877" NA NA NA
"8878" NA NA NA
"8879" NA NA NA
"8880" NA NA NA
"8881" NA NA NA
"8882" NA NA NA
"8883" NA NA NA
"8884" NA NA NA
"8885" NA NA NA
"8886" NA NA NA
"8887" NA NA NA
"8888" NA NA NA
"8889" NA NA NA
"8890" NA NA NA
"8891" NA NA NA
"8892" NA NA NA
"8893" NA NA NA
"8894" NA NA NA
"8895" NA NA NA
"8896" NA NA NA
"8897" NA NA NA
"8898" NA NA NA
"8899" NA NA NA
"8900" NA NA NA
"8901" NA NA NA
"8902" NA NA NA
"8903" NA NA NA
"8904" NA NA NA
"8905" NA NA NA
"8906" NA NA NA
"8907" NA NA NA
"8908" NA NA NA
"8909" NA NA NA
"8910" NA NA NA
"8911" NA NA NA
"8912" NA NA NA
"8913" NA NA NA
"8914" NA NA NA
"8915" NA NA NA
"8916" NA NA NA
"8917" NA NA NA
"8918" NA NA NA
"8919" NA NA NA
"8920" NA NA NA
"8921" NA NA NA
"8922" NA NA NA
"8923" NA NA NA
"8924" NA NA NA
"8925" NA NA NA
"8926" NA NA NA
"8927" NA NA NA
"8928" NA NA NA
"8929" NA NA NA
"8930" NA NA NA
"8931" NA NA NA
"8932" NA NA NA
"8933" NA NA NA
"8934" NA NA NA
"8935" NA NA NA
"8936" NA NA NA
"8937" NA NA NA
"8938" NA NA NA
"8939" NA NA NA
"8940" NA NA NA
"8941" NA NA NA
"8942" NA NA NA
"8943" NA NA NA
"8944" NA NA NA
"8945" NA NA NA
"8946" NA NA NA
"8947" NA NA NA
"8948" NA NA NA
"8949" NA NA NA
"8950" NA NA NA
"8951" NA NA NA
"8952" NA NA NA
"8953" NA NA NA
"8954" NA NA NA
"8955" NA NA NA
"8956" NA NA NA
"8957" NA NA NA
"8958" NA NA NA
"8959" NA NA NA
"8960" NA NA NA
"8961" NA NA NA
"8962" NA NA NA
"8963" NA NA NA
"8964" NA NA NA
"8965" NA NA NA
"8966" NA NA NA
"8967" NA NA NA
"8968" NA NA NA
"8969" NA NA NA
"8970" NA NA NA
"8971" NA NA NA
"8972" NA NA NA
"8973" NA NA NA
"8974" NA NA NA
"8975" NA NA NA
"8976" NA NA NA
"8977" NA NA NA
"8978" NA NA NA
"8979" NA NA NA
"8980" NA NA NA
"8981" NA NA NA
"8982" NA NA NA
"8983" NA NA NA
"8984" NA NA NA
"8985" NA NA NA
"8986" NA NA NA
"8987" NA NA NA
"8988" NA NA NA
"8989" NA NA NA
"8990" NA NA NA
"8991" NA NA NA
"8992" NA NA NA
"8993" NA NA NA
"8994" NA NA NA
"8995" NA NA NA
"8996" NA NA NA
"8997" NA NA NA
"8998" NA NA NA
"8999" NA NA NA
"9000" NA NA NA
"9001" NA NA NA
