# Supplementary material for: Adaptive switch to sexually dimorphic movements by partner-seeking termites
Source: Sci Adv. 2019 Jun 19;5(6):eaau6108. doi: 10.1126/sciadv.aau6108 (PMC6584256; doi:10.1126/sciadv.aau6108)
Supplement: Data file S1 [file aau6108_Data_file_S1.zip › Dataset/CfExperimetns/170627_174_M_11_set2_after-position_5FPS.txt]

"time" "x" "y"
"1" 0 92.5979972033141 78.0408503393675
"2" 0.2 94.0091023430657 79.4012781912807
"3" 0.4 94.6879511279443 80.1665649084918
"4" 0.6 95.1868043390068 81.0423995591169
"5" 0.8 96.0935336049288 81.8271306436912
"6" 1 95.8582684345058 82.0310994997708
"7" 1.2 95.5408831809285 82.5393626822141
"8" 1.4 95.3453788142025 82.2455197897122
"9" 1.6 95.6924960861517 82.1390024481225
"10" 1.8 96.5536287970867 81.4047185251123
"11" 2 96.5664477758212 80.8703199867584
"12" 2.2 96.1144509761413 81.4920869943587
"13" 2.4 95.1416003893911 81.9130719475654
"14" 2.6 94.5822995873456 81.6755233407791
"15" 2.8 94.4816836350394 80.4011416016313
"16" 3 94.1896635100916 79.8355676574115
"17" 3.2 93.3877998846196 78.908201685163
"18" 3.4 93.400460288026 78.7213093134576
"19" 3.6 93.8093306738962 78.3389422243634
"20" 3.8 94.6767622187934 78.1853784636196
"21" 4 95.8701540551131 78.3602222926877
"22" 4.2 96.8133421053705 78.2985129370331
"23" 4.4 98.1840512324237 78.1114875106714
"24" 4.6 100.369334920601 77.7022846869606
"25" 4.8 103.062975559181 77.7277216071965
"26" 5 105.02338116055 79.3208187401228
"27" 5.2 107.342566874678 82.1912885419955
"28" 5.4 109.496345817678 85.5110297204073
"29" 5.6 109.451630683913 88.6321859299073
"30" 5.8 106.856886720316 90.9849394469136
"31" 6 103.952113647321 93.977651916692
"32" 6.2 102.825342235225 96.8204307156732
"33" 6.4 103.148973549898 98.2924005263365
"34" 6.6 102.822963637366 100.556686628111
"35" 6.8 102.334572602791 102.847669660635
"36" 7 100.025193206009 104.445558884314
"37" 7.2 97.582811428504 103.490065782312
"38" 7.4 94.797065369983 101.858919049844
"39" 7.6 93.132320939923 100.979899545944
"40" 7.8 93.3647710132645 99.8816738437623
"41" 8 94.9492551908818 99.0885744285856
"42" 8.2 97.3473930242531 97.9606586412444
"43" 8.4 101.320928861031 95.5751660694073
"44" 8.6 105.860679394757 93.1806716034606
"45" 8.8 110.769362064007 92.0715306838415
"46" 9 114.57616172264 91.5423190533997
"47" 9.2 115.706121996178 94.3285999688299
"48" 9.4 114.858435608295 97.6247128240249
"49" 9.6 111.657238531958 99.8882862604029
"50" 9.8 106.396576161096 101.202284290861
"51" 10 101.488917933155 102.081885045925
"52" 10.2 97.9475333528979 103.802760467494
"53" 10.4 97.6426283009937 106.97403997878
"54" 10.6 97.4766935625101 110.62837234538
"55" 10.8 96.6169381918853 116.395155593082
"56" 11 93.1415895242288 118.834455203765
"57" 11.2 90.1412390320076 118.258916427014
"58" 11.4 87.2786647929806 117.773441495365
"59" 11.6 85.2075405886075 117.255065977332
"60" 11.8 81.8899534222149 118.490415144922
"61" 12 77.4432283171412 120.494614898651
"62" 12.2 72.7169265712409 122.726516277604
"63" 12.4 68.5351589721046 126.191043292928
"64" 12.6 67.2361015602015 125.825723908102
"65" 12.8 66.785608507017 124.874888752327
"66" 13 65.7483461961403 124.691537523282
"67" 13.2 64.9454257991655 124.765153213742
"68" 13.4 62.5827179762072 124.73718140979
"69" 13.6 60.388546362373 124.526156778674
"70" 13.8 58.567969691143 124.411502060774
"71" 14 55.6474684795039 124.328657271342
"72" 14.2 52.2678947981273 123.826840995891
"73" 14.4 48.2784130934923 123.539142368871
"74" 14.6 44.6709321763659 122.542990708432
"75" 14.8 41.2413135767596 122.067172558208
"76" 15 38.3757073641534 120.853677968401
"77" 15.2 36.1822970487775 119.318903815059
"78" 15.4 34.4283308360797 118.04420184436
"79" 15.6 34.7795787217688 117.171497605074
"80" 15.8 33.8074545155957 116.076398055901
"81" 16 32.8187279733559 114.650563743554
"82" 16.2 31.519673489038 113.908247941766
"83" 16.4 32.7007006678979 114.681447169251
"84" 16.6 33.5378084257174 115.360924495761
"85" 16.8 34.5210553344782 116.133597594652
"86" 17 35.1718652855301 116.488291846065
"87" 17.2 36.3518829344453 117.94226370907
"88" 17.4 37.9707630998836 119.89620443179
"89" 17.6 39.5816919610112 122.397793747452
"90" 17.8 41.9840528198702 125.104162150183
"91" 18 46.0054675811358 126.846344462752
"92" 18.2 51.1250977103281 127.532994783073
"93" 18.4 55.920163045266 127.183898102231
"94" 18.6 60.1269582200419 126.517918049905
"95" 18.8 64.998266764788 124.782378224648
"96" 19 69.8936423467366 123.024854413701
"97" 19.2 74.7097632204419 121.698889029843
"98" 19.4 79.5637463002293 121.892530108871
"99" 19.6 85.1723829662447 123.266695514455
"100" 19.8 88.4065357833575 123.493839670471
"101" 20 91.3053121686823 121.720938014054
"102" 20.2 92.5266138029585 118.931778630797
"103" 20.4 92.4233159158193 116.601286374492
"104" 20.6 91.1323794991471 113.723568152022
"105" 20.8 89.2198561448811 109.743179186629
"106" 21 87.4220900276914 105.623967224348
"107" 21.2 85.2815945232003 103.69737899098
"108" 21.4 82.296278999053 102.485698174364
"109" 21.6 79.9028023534336 100.423134659812
"110" 21.8 78.195230505823 98.3504846821044
"111" 22 76.2477541100763 96.574896482789
"112" 22.2 74.5666116716045 95.0088282054373
"113" 22.4 74.3218986916304 93.3563578031413
"114" 22.6 74.3511501209647 91.3374377705544
"115" 22.8 74.3812739690991 89.1821068332869
"116" 23 74.1829784062482 86.1380773031478
"117" 23.2 74.2351416114456 83.303299204663
"118" 23.4 73.7653095743801 80.4221406342137
"119" 23.6 73.7476494465978 77.691033846587
"120" 23.8 73.2973388875435 75.0780694422718
"121" 24 71.6310218435339 73.8032455642357
"122" 24.2 69.5880497088762 73.6283125707017
"123" 24.4 67.1876780800068 73.4982783639606
"124" 24.6 65.1150005386089 73.9658690000698
"125" 24.8 63.604645095788 74.2865295495231
"126" 25 60.9592848544232 75.3910724136462
"127" 25.2 58.4900940044556 76.7291256636501
"128" 25.4 56.0880729353212 78.2769394628299
"129" 25.6 53.2972977634336 79.1588215152657
"130" 25.8 50.6949286640494 79.319924746221
"131" 26 47.913503462011 80.009866844008
"132" 26.2 45.2868586083314 80.8508208850748
"133" 26.4 43.6148842810693 81.7709347457731
"134" 26.6 41.8807754997568 81.9421206093043
"135" 26.8 40.938122134592 82.6880467710807
"136" 27 41.849591613458 82.2037079962735
"137" 27.2 41.7430242983441 82.2265609535199
"138" 27.4 42.3610122704875 81.8032067962458
"139" 27.6 43.1308548734363 81.0940608418916
"140" 27.8 45.2470136298446 80.4311591661017
"141" 28 45.5630790227183 80.4271361935438
"142" 28.2 46.2318840629131 80.708520774121
"143" 28.4 47.0760442240761 80.5283226989674
"144" 28.6 48.0198884036389 81.0390606000382
"145" 28.8 48.7822668010435 82.3852306301739
"146" 29 48.7990475028563 83.2288669994822
"147" 29.2 49.3523847565435 84.6741708317283
"148" 29.4 49.6512439993279 85.5559126338948
"149" 29.6 50.0999760248818 86.9702077172106
"150" 29.8 51.8592682811759 90.3012112823172
"151" 30 53.76243200711 93.8312743955847
"152" 30.2 55.3556909399888 97.8847240183119
"153" 30.4 56.8753786833926 102.994000757054
"154" 30.6 58.5750051893173 109.283747161001
"155" 30.8 58.9972133389292 114.831381219812
"156" 31 59.4119026313818 120.650031100336
"157" 31.2 59.3010463622568 126.358880595773
"158" 31.4 58.3099385275797 128.009961614421
"159" 31.6 58.9955940142432 127.204894804177
"160" 31.8 59.0786674320071 128.306962321148
"161" 32 58.5426188150635 128.390577348205
"162" 32.2 58.4616252398518 129.060399887789
"163" 32.4 58.9268529518995 129.407624431825
"164" 32.6 59.3774014455827 129.579563470117
"165" 32.8 59.7731494735957 129.406127438511
"166" 33 60.7207839085507 129.446982995481
"167" 33.2 61.9366648611157 129.903428617338
"168" 33.4 63.4022244277494 129.718973183927
"169" 33.6 64.7843285622948 129.4236504257
"170" 33.8 65.30890795849 130.179581660836
"171" 34 65.7878348856987 130.357577627295
"172" 34.2 66.9290491200887 129.786363740203
"173" 34.4 67.7085894262523 130.272269057429
"174" 34.6 69.5211169417914 129.796692994068
"175" 34.8 70.240184633413 130.245728613471
"176" 35 71.3942415857585 129.698126871582
"177" 35.2 71.9233900258416 129.668284382778
"178" 35.4 73.7027358860828 129.169988417068
"179" 35.6 74.7711220692288 129.156732291896
"180" 35.8 75.4425109773505 129.340699474492
"181" 36 75.7462795782714 129.295251900103
"182" 36.2 75.7872782544941 128.715564422879
"183" 36.4 76.5290783771075 127.807546495165
"184" 36.6 77.6281893773845 127.852235547469
"185" 36.8 77.9614117591352 127.485522441804
"186" 37 79.0412716039451 128.044478800986
"187" 37.2 79.134024739213 127.6656114179
"188" 37.4 79.4686360252448 127.069705617022
"189" 37.6 80.248922074413 127.283815067721
"190" 37.8 80.6975775908718 127.329201661793
"191" 38 82.1407050637528 128.461077012933
"192" 38.2 81.9587153529529 128.09459039997
"193" 38.4 82.5877827884739 127.66802838165
"194" 38.6 83.0756842921011 127.977859851747
"195" 38.8 83.4723028454307 127.736083022466
"196" 39 84.1592806640887 127.045668381392
"197" 39.2 85.2083724105403 126.786591914
"198" 39.4 86.0151601348455 126.150466379771
"199" 39.6 87.3228015385782 125.271026756371
"200" 39.8 87.8274597455039 124.705435064845
"201" 40 89.1561353174408 124.849171675277
"202" 40.2 89.8353499187464 124.297130440943
"203" 40.4 90.2344131155965 123.384658614775
"204" 40.6 91.4926190742635 122.947850649526
"205" 40.8 92.1169631180347 121.994663241473
"206" 41 92.7070551760797 120.786714386721
"207" 41.2 94.0642046526403 119.764859038973
"208" 41.4 94.9785067931024 118.63565005503
"209" 41.6 96.7579787687207 116.058023902391
"210" 41.8 98.8257179323559 113.380262265869
"211" 42 100.69444668352 110.108901131593
"212" 42.2 101.672318904928 105.211029687321
"213" 42.4 102.915545056303 99.8333523669444
"214" 42.6 103.393578613314 96.0674178819405
"215" 42.8 103.109068428976 91.6161124321168
"216" 43 102.292216091623 87.6837740934744
"217" 43.2 100.747312782821 85.2264193028911
"218" 43.4 99.9607667122275 82.4014618187605
"219" 43.6 99.6923198484443 79.4141433222731
"220" 43.8 99.8031761175693 76.6910937721481
"221" 44 101.596672185913 75.0829866070441
"222" 44.2 103.854786441031 73.1837741030544
"223" 44.4 106.693181182049 71.6878581708574
"224" 44.6 111.140646802371 69.9352237625544
"225" 44.8 115.406195996913 68.4662101894606
"226" 45 120.298092467689 67.1702511438095
"227" 45.2 121.867532825913 67.6938832702731
"228" 45.4 120.713151593471 67.1041056474184
"229" 45.6 119.969059229989 65.9087971373119
"230" 45.8 118.228913341033 64.7681178091944
"231" 46 114.970449276716 62.183483912615
"232" 46.2 110.182994121777 59.4116964563119
"233" 46.4 106.223629487918 56.9973440163649
"234" 46.6 100.759246178017 55.634882573928
"235" 46.8 96.4206550487034 55.6670810905544
"236" 47 91.5948202274674 54.9636439324239
"237" 47.2 87.2445723496304 52.824253362913
"238" 47.4 83.6255627190652 51.3536819811522
"239" 47.6 80.367441219284 48.5453382188447
"240" 47.8 77.8293635048152 46.4060816543804
"241" 48 74.5668937685642 45.9288367045776
"242" 48.2 70.78964614125 46.1776030498696
"243" 48.4 66.6700077735029 46.3086223436105
"244" 48.6 61.7247149460198 46.119678239206
"245" 48.8 56.6129749653643 45.6107126763714
"246" 49 52.8715911294525 45.0179374820938
"247" 49.2 48.9006971009783 44.9272019597283
"248" 49.4 45.6505401561092 45.0256396922126
"249" 49.6 42.185313507653 44.6704197026344
"250" 49.8 39.0208140575523 44.3580299424151
"251" 50 35.8792659503416 44.3108042699829
"252" 50.2 33.423543003035 43.8489450598592
"253" 50.4 29.2776620053059 42.6728797285543
"254" 50.6 25.6735280436438 40.3748855962851
"255" 50.8 21.3273486817093 37.0769745668506
"256" 51 17.0436088193751 33.7246514637569
"257" 51.2 13.8875127956788 31.5041233829088
"258" 51.4 14.4806994642976 31.2613054555159
"259" 51.6 13.2424660699686 30.3722686353321
"260" 51.8 11.5229080199515 30.9428201280159
"261" 52 12.0303151189565 31.160327498837
"262" 52.2 12.354208218313 31.5488242096344
"263" 52.4 12.531578248913 31.5258932660544
"264" 52.6 13.8392297500202 32.7133885585901
"265" 52.8 15.0558904750158 32.7431180108831
"266" 53 17.8495890966935 32.3834732698592
"267" 53.2 20.0562303123773 31.0800138075543
"268" 53.4 22.7866629546353 29.2870593712581
"269" 53.6 25.9260161800314 25.8685881065149
"270" 53.8 27.4762017731158 21.6356326904462
"271" 54 29.191691837413 16.3940183858743
"272" 54.2 31.6982863928181 12.1676293978328
"273" 54.4 36.7561837347789 9.76013990861532
"274" 54.6 41.8317429191823 8.00207699947742
"275" 54.8 47.1170221499806 5.63045382683814
"276" 55 52.7877213180524 3.46681380621009
"277" 55.2 58.1089075894404 2.52976746289681
"278" 55.4 62.2782776011923 3.78292591964526
"279" 55.6 67.6630660703399 4.10197618785923
"280" 55.8 74.1244028993399 3.79902672999337
"281" 56 79.435340092401 4.71556816674712
"282" 56.2 83.6243823506273 6.98432388698292
"283" 56.4 88.6089850768472 8.98718951044908
"284" 56.6 92.4099479539542 10.7509080089191
"285" 56.8 95.372884505038 12.8597577533953
"286" 57 97.2084915587312 12.8076419725316
"287" 57.2 97.5930348579636 12.9256344426892
"288" 57.4 96.528957025913 14.3868328561615
"289" 57.6 95.6954512430183 16.3492292913965
"290" 57.8 94.9642999702631 15.9376289115669
"291" 58 94.1404236306483 16.5690729094132
"292" 58.2 92.4536694180797 16.7127868114432
"293" 58.4 90.6057168753032 18.0172156057851
"294" 58.6 88.2514405138366 19.3342749293543
"295" 58.8 85.7959331862926 21.3243861372411
"296" 59 83.8085340482444 24.3680314598074
"297" 59.2 83.0392182528709 28.8437096043375
"298" 59.4 82.8615764450106 32.9054784895665
"299" 59.6 82.5575478695241 36.675918969258
"300" 59.8 83.2436250017756 40.6982706980544
"301" 60 84.5579704648719 44.5583128673543
"302" 60.2 86.3017099565254 47.7085263898802
"303" 60.4 88.5800230407427 50.275929458895
"304" 60.6 90.257659515413 53.879316785521
"305" 60.8 92.8386899758918 57.0792585852565
"306" 61 95.8648411279292 59.8299925325866
"307" 61.2 99.727952220663 63.1236188206481
"308" 61.4 102.976856731383 64.1523023007968
"309" 61.6 107.065150534586 64.4559761894421
"310" 61.8 111.864672889609 64.4625294957812
"311" 62 116.825823046339 63.9530635689649
"312" 62.2 118.396147941313 63.9961093753343
"313" 62.4 117.294711724507 65.1300763838981
"314" 62.6 116.068454228049 65.4185227543725
"315" 62.8 113.619567846117 66.191396239289
"316" 63 110.055361035882 65.9613068394217
"317" 63.2 106.159616243792 66.7812132771649
"318" 63.4 103.279020258108 66.4674214176491
"319" 63.6 99.6797538427826 65.9347711053913
"320" 63.8 94.6582153657854 65.4222189090437
"321" 64 89.1881048948025 64.4157054131228
"322" 64.2 84.002372643468 63.6019155356972
"323" 64.4 78.576854517501 63.0979387537192
"324" 64.6 73.0411989365217 62.569904384413
"325" 64.8 67.6984087484755 62.2796327027731
"326" 65 62.3280099965098 63.4874369387156
"327" 65.2 57.1131676221872 65.5750568918769
"328" 65.4 52.1460154783598 68.1788110628097
"329" 65.6 47.690119100203 71.1773165398044
"330" 65.8 43.4523974317906 72.879588116789
"331" 66 40.5740468086235 73.197854507007
"332" 66.2 39.3950399894543 70.991150374142
"333" 66.4 36.770229508504 67.4529684221604
"334" 66.6 37.0762120071797 63.0686801016544
"335" 66.8 38.4571643882797 58.287153718121
"336" 67 41.3175741359191 53.188267577723
"337" 67.2 44.4293899207767 48.6422047239829
"338" 67.4 47.359450686013 43.3506165054744
"339" 67.6 50.8139431867464 38.3414792745543
"340" 67.8 53.678891490533 33.9540254029144
"341" 68 58.8169992967281 28.2721075503078
"342" 68.2 63.1989842428361 22.9806869405159
"343" 68.4 65.9296457384954 19.1364393376838
"344" 68.6 68.0402000521895 16.1239428281543
"345" 68.8 70.7398385719411 10.2589460600712
"346" 69 73.0112230682851 4.65758224189156
"347" 69.2 77.4791536162751 2.842445736244
"348" 69.4 80.3400791458886 4.09265466607874
"349" 69.6 85.8731809528773 7.34830711841149
"350" 69.8 90.7783363474009 10.5384869772861
"351" 70 97.3716119885642 14.9276230584381
"352" 70.2 101.570155071704 17.2784891735195
"353" 70.4 105.849057366542 20.4980819583608
"354" 70.6 110.195951348038 25.2415986902475
"355" 70.8 114.066777982331 30.4207163460904
"356" 71 116.390945192777 33.4812001554938
"357" 71.2 115.323053795069 33.9304574886793
"358" 71.4 113.362217549046 33.5684458330877
"359" 71.6 111.390031732613 33.1735240269877
"360" 71.8 108.802875769034 32.0025230320371
"361" 72 103.736291336554 31.0065748379191
"362" 72.2 98.3883613382954 30.2736838960485
"363" 72.4 93.0156660351823 29.9873641455159
"364" 72.6 86.9286949016889 30.2673271097957
"365" 72.8 83.3794147241223 32.4546853606706
"366" 73 80.4615851213059 36.1803288379472
"367" 73.2 77.6214845269699 40.6244400084975
"368" 73.4 74.471726792013 45.101861159621
"369" 73.6 70.4690956306971 50.0747682717703
"370" 73.8 66.8841711364981 54.5503495592352
"371" 74 64.6893658578856 58.9947277871148
"372" 74.2 64.3748802124358 58.1744292143271
"373" 74.4 63.7660361649636 57.7096813707454
"374" 74.6 63.6608923653441 56.4534103818992
"375" 74.8 63.842194243913 54.6160795098043
"376" 75 63.2572505259769 53.2940265865012
"377" 75.2 61.0264102024021 50.5993145606642
"378" 75.4 58.3340003534363 47.7908648751241
"379" 75.6 53.9757806215299 44.2992229853466
"380" 75.8 48.8828891680158 41.6118436785817
"381" 76 44.1739808121293 39.9390705389868
"382" 76.2 39.0069658280482 38.0075000662571
"383" 76.4 34.1761516769273 37.3241461427115
"384" 76.6 28.3403156905331 36.5222910838744
"385" 76.8 22.3363710554252 36.0421705687007
"386" 77 16.7393654927005 35.7776723881793
"387" 77.2 11.8117323455039 35.6569374958453
"388" 77.4 10.7300673109374 38.51237384053
"389" 77.6 7.88804367746366 43.2018072597949
"390" 77.8 4.95341614959781 48.2006772389022
"391" 78 2.83819590890217 53.1773566607935
"392" 78.2 1.7892481698324 57.8327813175543
"393" 78.4 1.8181933004852 60.9834877120801
"394" 78.6 1.91004735632881 64.5162797270701
"395" 78.8 1.6194654967826 67.74182915925
"396" 79 1.7273557118842 68.3476968993236
"397" 79.2 2.26753546083728 70.0047114703725
"398" 79.4 2.25678576201306 72.5085852087544
"399" 79.6 2.72166082099719 75.6641756734652
"400" 79.8 2.85540961528803 78.7453241345231
"401" 80 2.47216365631303 79.7305584951444
"402" 80.2 2.64466088387459 80.1181796375832
"403" 80.4 3.15815024484021 81.2671172404378
"404" 80.6 3.44430293301097 83.0279257413069
"405" 80.8 3.79519929272734 84.8403370895544
"406" 81 4.76333672149071 86.6993019331757
"407" 81.2 5.66865986308276 88.3220537523892
"408" 81.4 7.09384883949715 89.5622541320403
"409" 81.6 8.24677588001497 90.2279956782534
"410" 81.8 9.54343620278446 91.7341794928115
"411" 82 10.5788024312496 91.7343194863621
"412" 82.2 11.7618230295343 91.9975709948271
"413" 82.4 14.2293882660071 92.8472474221088
"414" 82.6 17.1646490269972 94.4138168349999
"415" 82.8 21.2358710473936 96.0423627639912
"416" 83 24.8279588069508 98.6818296058468
"417" 83.2 28.6824602655101 100.506104693884
"418" 83.4 33.0260145577366 101.86993489529
"419" 83.6 37.2739522653836 103.533552370701
"420" 83.8 40.0723743868248 104.028141349878
"421" 84 43.5415235147366 102.619312136466
"422" 84.2 47.424064054303 100.452487843604
"423" 84.4 51.4435684035949 98.1395122803119
"424" 84.6 56.0143842199845 96.6762918115441
"425" 84.8 60.3343851566005 94.7452307748043
"426" 85 64.8319823611005 92.3645529517419
"427" 85.2 68.5087152870797 89.5539199365544
"428" 85.4 72.745600954862 86.5991560614217
"429" 85.6 76.6939951527695 83.194304010792
"430" 85.8 80.585925132553 79.5165363550643
"431" 86 83.8665682430863 75.5657920871484
"432" 86.2 87.8207607713824 71.8695346495748
"433" 86.4 92.0551147362255 68.4104752571481
"434" 86.6 96.0972869588048 64.0527669300904
"435" 86.8 98.7542561425421 59.2341167585544
"436" 87 98.9821312461288 54.165171335607
"437" 87.2 98.9537542410007 48.7930513827812
"438" 87.4 98.306216120649 43.7578769341499
"439" 87.6 96.7364712242751 38.5523385258647
"440" 87.8 94.7487036399648 34.308796093244
"441" 88 91.3629456666889 29.7841079922095
"442" 88.2 88.3170954175594 24.5021266044568
"443" 88.4 85.0766660165424 18.9970551708249
"444" 88.6 82.434374237163 13.9591525592329
"445" 88.8 78.9992695860949 9.79361264591799
"446" 89 76.986580440163 5.42183008101487
"447" 89.2 78.4737485954014 4.30206373677528
"448" 89.4 80.8108422553895 4.784366414672
"449" 89.6 82.117642039663 5.77407964248291
"450" 89.8 84.4104105234483 7.7204264456014
"451" 90 87.1841841174501 10.654488137221
"452" 90.2 90.8985764327072 14.0106990080367
"453" 90.4 93.3042506292483 18.5069624550955
"454" 90.6 96.8969357812108 23.0470265809027
"455" 90.8 99.3648150732967 26.1797837453683
"456" 91 102.468231819034 30.3727567354509
"457" 91.2 105.531349893947 33.9753349666453
"458" 91.4 108.761558832339 38.4458340414373
"459" 91.6 110.756567337613 42.5629184786386
"460" 91.8 112.246630728791 46.8521871894217
"461" 92 113.350806204626 51.9238620498948
"462" 92.2 114.599162357683 56.5473745357643
"463" 92.4 116.049456233073 61.9960740522966
"464" 92.6 116.56667664631 68.0006716495337
"465" 92.8 115.874681203325 73.7528478860379
"466" 93 115.089463799413 79.3703515897419
"467" 93.2 113.854208229163 86.0289243317844
"468" 93.4 111.227864847493 92.2776064573343
"469" 93.6 109.357570819201 95.244191121221
"470" 93.8 106.640632431101 98.7103731021793
"471" 94 102.826110226005 103.029099140085
"472" 94.2 99.2723451365669 105.812595905429
"473" 94.4 96.1344529620962 108.789172389525
"474" 94.6 92.1718509347596 112.33476548102
"475" 94.8 87.7955148857904 116.269430672394
"476" 95 84.0300279971897 120.587377615399
"477" 95.2 80.8465299942243 124.251994994111
"478" 95.4 78.4415144886791 124.727556381004
"479" 95.6 78.829961829613 123.782903020097
"480" 95.8 78.2180728555912 123.524006432515
"481" 96 77.537694463813 123.754148344814
"482" 96.2 77.3262051628289 123.599686114297
"483" 96.4 77.355256718053 123.922308597734
"484" 96.6 77.176619758663 123.878063636083
"485" 96.8 76.5723685275101 123.774704562846
"486" 97 74.5006851643559 124.22696256244
"487" 97.2 72.4312261878836 124.872069313201
"488" 97.4 71.4207828775458 124.512898769997
"489" 97.6 71.3176891188888 124.494543244807
"490" 97.8 70.4646120190702 124.452632165926
"491" 98 69.226641601413 123.448038447183
"492" 98.2 68.7980170948897 122.419224535844
"493" 98.4 68.6313080729082 122.023344470651
"494" 98.6 68.7235601692674 121.852661071836
"495" 98.8 68.7669274404702 121.646321451612
"496" 99 68.9852080018093 121.821891853715
"497" 99.2 69.0414750859515 121.338755621054
"498" 99.4 69.1767322854434 121.691984802463
"499" 99.6 69.3287339213839 121.626320042972
"500" 99.8 69.9686998926988 120.874677000983
"501" 100 69.4764075628702 120.055714730269
"502" 100.2 69.3222588685828 118.98076236613
"503" 100.4 68.7431402060457 117.216645525126
"504" 100.6 67.7641383671315 115.080982749263
"505" 100.8 66.4061875087237 113.222017905642
"506" 101 65.0341533945048 111.992818294986
"507" 101.2 62.4736721075451 110.518667306026
"508" 101.4 58.4426942671259 108.418341948792
"509" 101.6 54.3565174033559 106.03508065564
"510" 101.8 50.3284921552383 104.275981502506
"511" 102 45.89322425174 102.137765203506
"512" 102.2 41.579152720862 99.9911390977686
"513" 102.4 37.165741641673 98.2396517881344
"514" 102.6 32.9142267233248 96.5568502553485
"515" 102.8 28.0849922767366 95.0955646350543
"516" 103 23.4197133206189 93.769166918172
"517" 103.2 18.7574575575074 92.1054080508279
"518" 103.4 13.988546357413 89.4443847958814
"519" 103.6 9.98044436723123 86.8593410444937
"520" 103.8 7.07769344811498 82.3892250113717
"521" 104 4.08091957946112 78.2844391173236
"522" 104.2 4.93127243770304 75.1099733637744
"523" 104.4 5.84564949804942 70.3096852991301
"524" 104.6 8.52997018773219 64.9993788146607
"525" 104.8 10.0349022747065 59.5041369275217
"526" 105 10.947917261413 53.6924720600544
"527" 105.2 11.8667886915229 48.4406140111917
"528" 105.4 10.1696610046988 42.7274772132686
"529" 105.6 8.5282617131877 38.6447131920051
"530" 105.8 9.74920771395148 38.0180941727851
"531" 106 13.8105348438814 35.7032919540986
"532" 106.2 18.3041227800586 32.9602866777569
"533" 106.4 22.7544106183497 28.9352771717316
"534" 106.6 24.879066236253 26.3256648386344
"535" 106.8 26.0547047771032 24.7731071812867
"536" 107 27.2766802432976 19.7909338912467
"537" 107.2 30.1394203868156 15.0349711784894
"538" 107.4 35.5339678885576 11.6362927050483
"539" 107.6 41.5101379186438 9.80029415628511
"540" 107.8 47.2562864845416 8.42569748344006
"541" 108 52.3883661518193 7.75892570136685
"542" 108.2 56.8750313681593 6.71541090256927
"543" 108.4 63.0094203197545 5.54215130294459
"544" 108.6 69.014431029088 4.80656671544185
"545" 108.8 74.0584458832751 4.99936016110607
"546" 109 78.4013175889963 5.91967293505435
"547" 109.2 81.3844656565612 5.18597710651731
"548" 109.4 81.9053141591167 5.72858173855435
"549" 109.6 81.9475451187834 8.1254787218136
"550" 109.8 82.0843851589255 11.7861726676044
"551" 110 83.302380829046 17.3149973238075
"552" 110.2 83.7883041497675 22.6413620667569
"553" 110.4 83.6776483440586 27.1066069875037
"554" 110.6 83.2216799852344 29.3601930390543
"555" 110.8 83.162858291413 34.0787857676105
"556" 111 82.9522122998227 38.8080794652049
"557" 111.2 83.9364301055424 43.537661064872
"558" 111.4 83.9092777833528 48.5652420045664
"559" 111.6 84.7518617497143 53.9710507923013
"560" 111.8 83.1830752401896 58.4697519725544
"561" 112 81.6506305229237 62.8485864115012
"562" 112.2 78.7155464048666 66.8462444211935
"563" 112.4 75.3144303541862 69.9076435898636
"564" 112.6 70.977537189193 72.2703581837844
"565" 112.8 66.9026191022568 72.8294591762106
"566" 113 62.456174147653 72.8780281886544
"567" 113.2 56.937432338413 72.2283181205543
"568" 113.4 53.0315178347747 71.4232956331714
"569" 113.6 50.1038535453409 69.6239618136162
"570" 113.8 47.7872413221258 67.1786316087884
"571" 114 44.9097825675421 65.5339620109092
"572" 114.2 42.4150870543581 65.4036325312687
"573" 114.4 40.061940855613 66.5559268139228
"574" 114.6 37.0850421169282 68.5879343165241
"575" 114.8 32.7597770010865 70.5942933994625
"576" 115 27.745740501 72.2407805898913
"577" 115.2 22.9850885629981 72.9479594350331
"578" 115.4 18.5805168289232 72.9341856015033
"579" 115.6 13.5094889086943 72.6542922460856
"580" 115.8 8.87611606364834 72.1196584205838
"581" 116 5.20157984855166 70.4347096623167
"582" 116.2 5.01314771075677 67.6580536709293
"583" 116.4 4.91623454380434 64.8713070553044
"584" 116.6 4.03776416957261 60.498571271565
"585" 116.8 4.22311683176531 58.426322155168
"586" 117 7.01492962636957 56.5172984430978
"587" 117.2 10.9560040409237 52.6922926060331
"588" 117.4 13.6125990099456 48.1259024228804
"589" 117.6 16.9723820938613 43.353779394244
"590" 117.8 19.7242785157767 38.3679507822946
"591" 118 20.4548192726078 33.2655676653596
"592" 118.2 20.0292628281331 28.6136634313944
"593" 118.4 17.4146837852273 25.3345384994543
"594" 118.6 17.103538665 22.1458080117717
"595" 118.8 16.9302508766596 22.8482587948557
"596" 119 16.1566005543849 23.7772798192445
"597" 119.2 15.9248929269941 24.8583598962841
"598" 119.4 15.546868769113 25.6730429046829
"599" 119.6 15.091309726737 27.4322353804698
"600" 119.8 13.2856612067966 29.2092397194448
"601" 120 12.0940005360592 32.0638884808159
"602" 120.2 9.2433221621403 37.2412572340998
"603" 120.4 6.72204294213671 40.8893618945543
"604" 120.6 5.49401778349738 44.4671416458917
"605" 120.8 4.56345026910966 49.3617873034195
"606" 121 2.82623691288673 53.400806549607
"607" 121.2 2.50853677318724 57.894423639006
"608" 121.4 1.77346590659388 61.5353426568309
"609" 121.6 1.72023488888727 64.7028710006574
"610" 121.8 0.681915708974262 67.8761186247584
"611" 122 1.44595133641304 70.5428937674244
"612" 122.2 1.94899659126597 73.9556326614661
"613" 122.4 1.58009673770716 75.551806185172
"614" 122.6 1.98892081784161 77.4514774915544
"615" 122.8 2.11375305375882 79.8362479999001
"616" 123 2.54315947718661 82.1542438557336
"617" 123.2 3.11829733921305 84.5637098336687
"618" 123.4 5.06766219474959 87.9786425089967
"619" 123.6 6.53554981187667 91.3409121559453
"620" 123.8 7.88120433738363 95.4515188246132
"621" 124 10.1045046669273 99.2031154017258
"622" 124.2 12.7650551259273 103.228769941326
"623" 124.4 15.5483030281206 106.880723583979
"624" 124.6 18.7519617986934 110.485847199274
"625" 124.8 21.0182576619268 112.662514047857
"626" 125 22.759040188564 114.207087947903
"627" 125.2 24.2112274337055 115.162543930403
"628" 125.4 25.7248063260859 116.536473122096
"629" 125.6 27.5608089586494 118.062410197427
"630" 125.8 29.0766221583213 119.468165651646
"631" 126 30.5547324666544 120.580980186658
"632" 126.2 32.3443083889577 121.352404992233
"633" 126.4 34.2054248141869 122.839236929224
"634" 126.6 35.4321282620028 123.715146141631
"635" 126.8 36.8632790631762 124.295640451107
"636" 127 38.3303967642183 124.769941795377
"637" 127.2 42.3239415662822 125.758855727012
"638" 127.4 47.3472338726809 127.351303625215
"639" 127.6 51.1447523708019 128.483443134638
"640" 127.8 54.970786913936 128.938575224976
"641" 128 58.4610519180391 128.857778787685
"642" 128.2 62.7125160728297 128.709921589749
"643" 128.4 65.5686726586494 128.944185241754
"644" 128.6 67.5299042592915 129.512815493769
"645" 128.8 68.5176264070094 129.324263878463
"646" 129 70.1670925878361 130.44498610042
"647" 129.2 69.8462849550676 130.552825677745
"648" 129.4 70.006029044547 130.705636592349
"649" 129.6 70.1704454339635 130.204335260508
"650" 129.8 70.5776376288803 129.43423593633
"651" 130 71.1523733622131 128.842269936954
"652" 130.2 72.3997223436403 128.457771287027
"653" 130.4 71.7713585710416 128.773113122983
"654" 130.6 71.380420544413 129.148492091096
"655" 130.8 71.1328463863672 128.822868628931
"656" 131 71.2118951110262 128.737229870451
"657" 131.2 71.158708006163 128.58606618461
"658" 131.4 70.9501428421489 128.971586998234
"659" 131.6 70.7272757021897 128.687418041797
"660" 131.8 70.3169312812688 127.883629101179
"661" 132 70.5435166225573 127.626390952045
"662" 132.2 69.947524082923 127.098244283564
"663" 132.4 70.084352392243 126.884222143484
"664" 132.6 69.8255533930494 126.409428077676
"665" 132.8 70.1226345394955 125.521091808369
"666" 133 70.3287466459179 124.642963591603
"667" 133.2 69.4420194957131 123.322282240724
"668" 133.4 69.388808486533 122.225418772814
"669" 133.6 68.973255843413 120.518414625979
"670" 133.8 69.4638538003917 119.793762968501
"671" 134 69.9433613168988 119.145756651697
"672" 134.2 69.6719482553239 118.843218114287
"673" 134.4 69.4285583773193 117.274086628836
"674" 134.6 69.0534084811477 115.321332841473
"675" 134.8 69.0559396170762 112.458043699502
"676" 135 68.7551351135883 108.665666269668
"677" 135.2 68.7280438195421 104.237120906329
"678" 135.4 69.2820697359755 100.557588001679
"679" 135.6 70.1083206164947 97.222266658687
"680" 135.8 71.3204081280446 93.2644416257859
"681" 136 73.1990763881227 90.6511532583931
"682" 136.2 75.758926442653 89.3118710876544
"683" 136.4 78.943985420713 88.1806112043744
"684" 136.6 82.011220021303 87.4544646576744
"685" 136.8 86.5029432832312 86.9172474676756
"686" 137 90.8381197467498 87.8860967725441
"687" 137.2 94.6466628236273 90.2610873576156
"688" 137.4 98.0649513856705 93.0894224038118
"689" 137.6 100.229850933625 95.2180589917851
"690" 137.8 102.622884505813 97.1720889703544
"691" 138 104.266102986899 98.2060054503581
"692" 138.2 106.030307936937 99.263084289467
"693" 138.4 108.358750849044 99.6749507518262
"694" 138.6 109.799076306625 100.698976184948
"695" 138.8 108.95338657323 101.682086196468
"696" 139 107.722080926655 102.436168880403
"697" 139.2 107.049637120831 103.185091953554
"698" 139.4 105.386494749077 104.441884053612
"699" 139.6 103.231762955977 106.779876838208
"700" 139.8 100.571176995517 109.447835506771
"701" 140 96.9174021737904 111.676030967847
"702" 140.2 93.1502711884229 113.852143100752
"703" 140.4 88.7895126234719 116.790035767113
"704" 140.6 83.9820569070829 120.194063696389
"705" 140.8 79.1889667996111 122.105012399099
"706" 141 74.3875132900895 124.92827260629
"707" 141.2 70.1221019500732 126.416586735816
"708" 141.4 68.9375850328208 125.770958227253
"709" 141.6 68.6257553752988 126.487298429611
"710" 141.8 68.7377983230074 125.903311371413
"711" 142 68.2740086073938 125.259799980006
"712" 142.2 68.1721096967954 125.104376257966
"713" 142.4 68.1591600169675 125.109495765851
"714" 142.6 68.161154489023 125.011528417784
"715" 142.8 68.2740086073938 124.951114201045
"716" 143 63.961670439932 122.831202054478
"717" 143.2 61.5754933870217 122.670855121293
"718" 143.4 62.9437454470609 124.942574101526
"719" 143.6 65.5032045680657 125.74189908567
"720" 143.8 64.9609272350828 126.242260911059
"721" 144 64.982430154913 126.194720143878
"722" 144.2 64.8170255628852 126.35666889211
"723" 144.4 64.2521532769036 126.570327812026
"724" 144.6 63.9539820783248 127.067744629848
"725" 144.8 63.463382535703 126.926262206714
"726" 145 62.56850030018 127.782053926341
"727" 145.2 62.3236895941845 127.688443093326
"728" 145.4 61.6451390204626 127.95883578495
"729" 145.6 61.7984380642551 127.934419129723
"730" 145.8 60.9455343285949 127.864809513645
"731" 146 60.3348699507804 127.843655942728
"732" 146.2 60.0850738661897 127.659607140234
"733" 146.4 60.0015714531965 127.498984192761
"734" 146.6 59.7296932161754 127.413942076119
"735" 146.8 59.149490005753 127.373415606524
"736" 147 58.6684835564328 127.690172914624
"737" 147.2 56.8998007901952 127.523677614703
"738" 147.4 56.4668587878416 127.542849800754
"739" 147.6 56.3529717928376 127.727691473847
"740" 147.8 55.7108149190039 127.582226168518
"741" 148 54.4461896358949 127.582226168518
"742" 148.2 54.050229481202 127.399326871518
"743" 148.4 53.7318634565451 127.374353035035
"744" 148.6 52.1657178138949 126.842182080254
"745" 148.8 50.1635074715065 126.048171370311
"746" 149 48.4071768910262 125.416569644479
"747" 149.2 47.4209872272416 124.40531434584
"748" 149.4 44.5191621052168 122.590670842984
"749" 149.6 40.9630593328499 120.220037257079
"750" 149.8 36.6605956192149 117.628702013535
"751" 150 31.9669830170168 114.614508800818
"752" 150.2 27.9665839977625 111.299974414632
"753" 150.4 24.5064917159323 107.760256177449
"754" 150.6 20.2490869253564 103.830475428526
"755" 150.8 15.793919883163 100.566434816332
"756" 151 12.5256021697149 99.0531955160261
"757" 151.2 13.0825003136555 96.5297137158574
"758" 151.4 13.11144181049 91.4881058293332
"759" 151.6 13.2671726178008 85.8503905567686
"760" 151.8 13.3688529275217 80.35384812825
"761" 152 12.9923402456972 74.8231354203965
"762" 152.2 12.7898368099515 70.1242150557961
"763" 152.4 14.6784717093587 66.4706572868804
"764" 152.6 16.7157085362996 62.1103347677296
"765" 152.8 20.0818070326867 57.2950439856491
"766" 153 22.7219088164797 52.9281072740544
"767" 153.2 25.7833779730109 47.8101865330109
"768" 153.4 28.0735535215874 43.6801821597171
"769" 153.6 30.3419298178078 39.1846272731465
"770" 153.8 32.8924575134657 35.7751580303307
"771" 154 36.5121105171664 31.4552157002256
"772" 154.2 40.0775338253361 27.0523993582467
"773" 154.4 43.7219954059671 22.2967049377976
"774" 154.6 48.7416521518356 19.3364280695966
"775" 154.8 54.910346274413 17.5125388560543
"776" 155 60.7674555266438 15.4154354688236
"777" 155.2 65.1287822737579 12.3750410558992
"778" 155.4 70.1932086220984 9.00933846048693
"779" 155.6 75.0952367465202 8.03077567734006
"780" 155.8 79.5706516612301 9.46651197252996
"781" 156 82.7186700047986 11.8435000265543
"782" 156.2 85.4866302112991 15.7475657373265
"783" 156.4 89.2308579263084 20.9314418135892
"784" 156.6 92.1533603715612 26.706148643221
"785" 156.8 94.1761957376601 33.3536243572838
"786" 157 95.2904249156889 40.2875344481061
"787" 157.2 93.9535966062406 45.7347317736233
"788" 157.4 92.1053826271209 51.1696388478353
"789" 157.6 91.7230738158464 56.592811775821
"790" 157.8 92.4427557992895 62.0296306669027
"791" 158 94.4571950519499 67.388682133407
"792" 158.2 96.946773967296 71.8989907393522
"793" 158.4 99.673474282693 76.1991931838243
"794" 158.6 100.218387023318 78.9627741824701
"795" 158.8 98.4570642781943 82.2128331376794
"796" 159 96.5935962498926 87.2192274949625
"797" 159.2 94.3131244278926 91.9965074074625
"798" 159.4 90.597196431133 95.3197783056144
"799" 159.6 86.7363427314424 99.1047328753485
"800" 159.8 81.8727836869804 102.064268589468
"801" 160 77.398332296913 104.176377535398
"802" 160.2 72.8706298538388 104.959780491346
"803" 160.4 70.0574545194707 104.489656852737
"804" 160.6 67.0274444565074 103.459109518347
"805" 160.8 63.5293012245646 102.876257696585
"806" 161 62.6502469537294 102.643016926748
"807" 161.2 62.8659138233836 103.353701832819
"808" 161.4 63.1970947885967 104.986808949126
"809" 161.6 64.3449223701577 106.791430066225
"810" 161.8 65.888284239763 108.348376082984
"811" 162 66.9238122125307 108.498176593496
"812" 162.2 66.5648611144616 107.786122704234
"813" 162.4 66.8466253744845 107.623087496758
"814" 162.6 66.7065822557596 107.903720112673
"815" 162.8 66.431796690673 107.434960163714
"816" 163 66.2953684641288 106.95864021286
"817" 163.2 65.9890877043587 106.587346082543
"818" 163.4 65.8988419796797 106.429395823021
"819" 163.6 65.4271096163536 105.966320259049
"820" 163.8 65.192740334053 105.245055051824
"821" 164 63.4848247078659 104.0251721193
"822" 164.2 61.3859037326885 102.744412255503
"823" 164.4 58.8966005703718 101.85730363973
"824" 164.6 55.3518517618373 100.783905605615
"825" 164.8 51.0074299305253 99.6362554471258
"826" 165 46.0949740162518 98.7386258328447
"827" 165.2 40.4804191899594 97.2238346276884
"828" 165.4 35.1574359338542 95.1742492453779
"829" 165.6 29.598375979003 93.3668262773844
"830" 165.8 25.2157711935013 91.1388528016426
"831" 166 20.5814488684515 88.3204017642755
"832" 166.2 16.1886169292784 85.1269738843044
"833" 166.4 12.1440470896189 82.1275914764955
"834" 166.6 10.0844376394907 78.6141035414573
"835" 166.8 9.39305011004941 73.8690001107059
"836" 167 9.42355932365772 68.1950741433629
"837" 167.2 10.5340538566797 63.5442848573877
"838" 167.4 11.4930805589282 57.8173396047059
"839" 167.6 11.824098540392 52.8617282268491
"840" 167.8 11.6531742878464 47.3355049231544
"841" 168 11.9774973667042 41.7311307095164
"842" 168.2 13.7587313675991 40.1205531272404
"843" 168.4 18.264431023663 38.6963629251972
"844" 168.6 23.0413284386858 35.9110639701518
"845" 168.8 27.6867858828049 32.8015561183652
"846" 169 32.563038708465 29.384182842944
"847" 169.2 37.9745900707914 25.7208525940003
"848" 169.4 42.9436279761403 22.1276807836453
"849" 169.6 48.243802669568 19.8208846241036
"850" 169.8 54.2871542750076 17.679528460203
"851" 170 58.3396143370752 14.6117400623381
"852" 170.2 60.918756060988 9.80360150391685
"853" 170.4 64.6450735352502 6.07965626235668
"854" 170.6 68.2939988415456 6.06471806010857
"855" 170.8 71.3991898598204 6.32308768322101
"856" 171 72.5377386413456 4.7194484536667
"857" 171.2 72.3715116738054 2.75820212713663
"858" 171.4 75.181206914413 1.22038942928904
"859" 171.6 74.9746424377826 1.74889986361956
"860" 171.8 74.5690802674551 2.62284692385961
"861" 172 73.0967756525499 3.50387791403856
"862" 172.2 71.26347327149 4.98521598513677
"863" 172.4 68.6805516057234 7.34956223300262
"864" 172.6 65.9434419931813 10.5151831728348
"865" 172.8 62.765304772413 13.5567314434509
"866" 173 58.600276375288 16.5491207403668
"867" 173.2 56.3895267707897 19.7253914562167
"868" 173.4 53.6237890102018 23.4866058865403
"869" 173.6 51.2812620956893 26.8039292262254
"870" 173.8 50.5361079257815 30.5704372835543
"871" 174 50.191036531663 34.2665433211201
"872" 174.2 50.1441280922865 38.3398666906176
"873" 174.4 50.8833226204845 40.4362027714258
"874" 174.6 51.8680051124806 41.8138301154598
"875" 174.8 53.6677814996053 43.4372445145543
"876" 175 54.9985501775143 45.6400341720986
"877" 175.2 55.5361785682685 46.9766525396869
"878" 175.4 57.5307258205594 48.2859894273714
"879" 175.6 60.7644310282061 50.1452044468647
"880" 175.8 64.4587662550464 52.0151160018877
"881" 176 68.5581344952003 54.5706784099267
"882" 176.2 73.4402015449292 56.6821246504576
"883" 176.4 78.190162790663 58.6847295686169
"884" 176.6 83.0228293198867 61.0685922449544
"885" 176.8 87.4528948218066 64.1943563272778
"886" 177 91.2816514446502 67.3190473816059
"887" 177.2 93.7003445845661 71.4210553108503
"888" 177.4 95.1686412168563 75.4118580539976
"889" 177.6 96.3284688101759 80.2738484969049
"890" 177.8 98.2837187056708 84.7378964481317
"891" 178 99.9439059916858 87.9557026567362
"892" 178.2 99.973736405923 90.7718078289143
"893" 178.4 99.5489015702396 93.3809436270033
"894" 178.6 99.5173099339762 97.3150672377679
"895" 178.8 99.126161045413 100.644930189979
"896" 179 97.377799315213 102.336647041094
"897" 179.2 95.2987691708231 103.643710825154
"898" 179.4 91.9822340111885 104.152247397065
"899" 179.6 87.7160452285355 105.532783796269
"900" 179.8 82.4702705528797 105.932558712121
"901" 180 77.4194477767464 105.319908754857
"902" 180.2 73.6015050793818 102.994000757054
"903" 180.4 69.9752813409585 98.8961562098877
"904" 180.6 67.5675040051471 94.1672137868097
"905" 180.8 66.3571131976708 88.8670423023997
"906" 181 65.0982012339992 83.7025757126923
"907" 181.2 64.7354502166377 78.0125842258465
"908" 181.4 64.8080495068512 72.481674987824
"909" 181.6 64.3425599401883 66.9035297237004
"910" 181.8 64.4828570979471 62.4826670990544
"911" 182 64.4237003233681 58.1047463163184
"912" 182.2 63.4765125249812 53.2494879227134
"913" 182.4 61.6820094811883 49.4176116979027
"914" 182.6 59.4494463185854 46.0026987388302
"915" 182.8 56.9081955201823 42.942367313362
"916" 183 53.5017215013209 39.2852015870938
"917" 183.2 51.0667582561022 35.9468139202165
"918" 183.4 49.939820172276 32.5075261247872
"919" 183.6 50.6080672583713 28.569287809096
"920" 183.8 50.6093698366728 24.1328974949699
"921" 184 48.900769579742 21.0510784684359
"922" 184.2 46.244553350813 20.3126618554343
"923" 184.4 42.806837532687 18.9583749866502
"924" 184.6 38.5933592332047 16.785330691596
"925" 184.8 37.2697011787229 16.7311283764698
"926" 185 36.345500703687 15.8537974654311
"927" 185.2 36.7879857074547 16.3341431443043
"928" 185.4 38.19663185249 15.8417158302467
"929" 185.6 40.3076903304952 13.3094050955954
"930" 185.8 42.6544772427288 10.0331623755017
"931" 186 45.3286107589315 6.30421447862842
"932" 186.2 48.3962207458297 5.27739419126268
"933" 186.4 52.0110284665284 6.44884855613127
"934" 186.6 56.1128549564469 7.0176376064696
"935" 186.8 62.1647476187118 7.27716494135955
"936" 187 67.579634174413 7.89583555251776
"937" 187.2 73.5060455143019 7.74801462996176
"938" 187.4 77.4708372577865 7.46451863206037
"939" 187.6 82.8648420874017 7.07924905927026
"940" 187.8 88.3588700377421 7.47984789382017
"941" 188 92.8660423183542 9.09178679695435
"942" 188.2 94.8972401187924 11.6018904677612
"943" 188.4 98.0323791900464 13.9497496590877
"944" 188.6 101.539431427329 15.5363949565062
"945" 188.8 104.86957156008 16.9137864403544
"946" 189 105.405904747846 18.0518406772877
"947" 189.2 105.107874832484 19.9921746201615
"948" 189.4 104.006183051339 22.2709455639618
"949" 189.6 102.982568679364 26.0821245462495
"950" 189.8 102.636023026598 30.4147333456655
"951" 190 102.033762618463 34.3014928952169
"952" 190.2 101.309403448646 38.6451513310078
"953" 190.4 101.01810803848 42.5242532423877
"954" 190.6 100.291457086325 47.0168796021038
"955" 190.8 99.0585915099464 51.063906490421
"956" 191 97.3688082076711 54.545190840135
"957" 191.2 96.6120992277568 59.2062492923981
"958" 191.4 95.8307983948279 63.7959108537246
"959" 191.6 95.1457770777098 68.8306746487192
"960" 191.8 94.1121943795343 72.8691492037665
"961" 192 94.7777344887679 76.8966965984899
"962" 192.2 96.5548127155049 80.7650248376666
"963" 192.4 99.1416744591681 84.6531457133911
"964" 192.6 102.64688947236 87.1575692829017
"965" 192.8 103.802618784972 88.2237753334661
"966" 193 104.518761905027 88.4086340855841
"967" 193.2 105.421919062255 89.3243582351484
"968" 193.4 106.981119543413 90.5651108513668
"969" 193.6 110.479999478349 91.2683196782033
"970" 193.8 114.236226042882 91.5987257331156
"971" 194 117.117842647893 91.2087436994421
"972" 194.2 118.141271678854 90.5955543017896
"973" 194.4 116.803696019352 90.4248798117584
"974" 194.6 116.317717921087 91.4460580296175
"975" 194.8 115.528317483372 92.3815443081317
"976" 195 115.146475594963 91.9680387190044
"977" 195.2 114.813406684118 91.6109999044912
"978" 195.4 114.257806583799 91.3639256591781
"979" 195.6 113.280289487293 91.3603687141344
"980" 195.8 112.544427435972 91.5172883084367
"981" 196 112.184308276997 91.326085818287
"982" 196.2 111.725972205316 91.2470290324253
"983" 196.4 110.758072599542 91.5152850227425
"984" 196.6 109.867995145481 91.656541516166
"985" 196.8 109.036813676865 91.6045544968447
"986" 197 108.322496726227 90.7621941687193
"987" 197.2 108.067804856073 90.7582541440492
"988" 197.4 107.594788176069 90.6168647170856
"989" 197.6 107.33507593732 90.5257926885131
"990" 197.8 107.115899201924 90.0689174874054
"991" 198 106.998099001423 89.3595453861626
"992" 198.2 106.309263366898 88.3533267625847
"993" 198.4 105.084565536565 86.9365496087362
"994" 198.6 104.532965969795 85.6196894203779
"995" 198.8 103.355947065096 83.9851566854157
"996" 199 103.288210278304 82.9748329336237
"997" 199.2 102.880407174148 81.2564022000952
"998" 199.4 102.331360272898 79.1273013179049
"999" 199.6 101.070104907569 76.0143124512106
"1000" 199.8 99.798900232903 72.5264203870944
"1001" 200 97.9780884614852 68.0282518222245
"1002" 200.2 95.9311250031318 63.5336686798044
"1003" 200.4 93.8908843357679 59.4930145086511
"1004" 200.6 92.110542870788 55.9736232182731
"1005" 200.8 91.1323794991471 53.1029353900012
"1006" 201 89.4704554470198 48.1637099141274
"1007" 201.2 88.6785232735916 43.2052052045186
"1008" 201.4 87.5769533711176 39.3606323225544
"1009" 201.6 85.1016863947613 37.9049038818015
"1010" 201.8 81.3653099140719 35.6826888228602
"1011" 202 75.8451997139913 32.3478156413616
"1012" 202.2 70.3895012408059 29.3192449255186
"1013" 202.4 68.6364381894862 28.0815909681641
"1014" 202.6 66.6359906618613 25.8129254258647
"1015" 202.8 63.8602932266273 22.2898187685543
"1016" 203 60.358140071413 20.4014829786683
"1017" 203.2 56.030311324773 19.0387205454344
"1018" 203.4 50.8235959775273 16.6972164176543
"1019" 203.6 46.5896576155821 13.9105146591177
"1020" 203.8 46.2246444698273 11.3357434187115
"1021" 204 48.2499206355559 9.28287799345435
"1022" 204.2 51.7800576025054 6.5047059828005
"1023" 204.4 57.406022438824 3.10042336477352
"1024" 204.6 61.751761740413 2.28894020155435
"1025" 204.8 66.6341885648756 2.72844995350435
"1026" 205 71.836514908813 3.57487154741317
"1027" 205.2 77.394606035766 3.28261442335435
"1028" 205.4 80.7572972977421 5.25931981297207
"1029" 205.6 85.5790724837702 6.69768709223292
"1030" 205.8 91.5987499906813 8.3246255544202
"1031" 206 96.5339393301434 10.5165971115319
"1032" 206.2 100.417564596129 13.9715610784862
"1033" 206.4 104.660273067666 17.0764589460928
"1034" 206.6 108.636213749924 19.2269385977033
"1035" 206.8 111.044626936181 23.514143417007
"1036" 207 114.444121947007 27.5806562716481
"1037" 207.2 116.517638071777 29.5010986687968
"1038" 207.4 116.823572580726 30.8013391459918
"1039" 207.6 116.823572580726 31.3865559352731
"1040" 207.8 117.254760276868 31.7864721703725
"1041" 208 117.6343381515 31.6297471771957
"1042" 208.2 116.857992967495 30.1102584838196
"1043" 208.4 115.79532412527 29.6674788825104
"1044" 208.6 113.171595734551 29.0109574040716
"1045" 208.8 109.301902736004 29.476005885418
"1046" 209 104.656305213763 29.6961950595669
"1047" 209.2 99.3294589210177 29.7794086096706
"1048" 209.4 94.945296038413 31.0436154844115
"1049" 209.6 91.917336230313 33.432558760021
"1050" 209.8 90.5200947647702 35.8936920431972
"1051" 210 89.985733336096 38.4471231880665
"1052" 210.2 90.4841230366255 41.8018223578419
"1053" 210.4 92.1608997314018 44.3590627208914
"1054" 210.6 93.814003154166 47.6877122265073
"1055" 210.8 96.6060744305217 51.5987772114457
"1056" 211 99.9932154360693 55.9576989518981
"1057" 211.2 102.769958413174 60.5592926647174
"1058" 211.4 106.913729714158 63.4137284607246
"1059" 211.6 111.86479662655 65.9162741772175
"1060" 211.8 116.041660805792 67.0748902738912
"1061" 212 115.529752913562 68.8340843926237
"1062" 212.2 113.13477366627 71.7291411174523
"1063" 212.4 109.666486133351 75.1360563270904
"1064" 212.6 105.07939274916 79.083463359207
"1065" 212.8 101.852643512872 82.9060262025339
"1066" 213 100.277799315523 88.1347493172144
"1067" 213.2 98.4700252931183 95.0063887433543
"1068" 213.4 97.7772545101778 98.8199695237014
"1069" 213.6 97.5127660148824 103.422980994095
"1070" 213.8 98.7497724922674 108.3204359527
"1071" 214 97.1605018318373 113.863036388282
"1072" 214.2 95.0794414397072 114.433244343613
"1073" 214.4 94.6246046884443 113.579656829836
"1074" 214.6 94.3523733646931 112.938386622914
"1075" 214.8 93.3789113525949 112.361329813766
"1076" 215 92.2386754415949 111.755242584463
"1077" 215.2 90.9304848048596 111.099606946457
"1078" 215.4 88.9493616220661 110.372460834156
"1079" 215.6 86.7475999624867 110.422419585207
"1080" 215.8 83.4469947481994 110.023559432185
"1081" 216 78.6375470196318 110.028545428211
"1082" 216.2 73.892740334983 109.506388733774
"1083" 216.4 68.3743440517767 109.384939662221
"1084" 216.6 62.760237057253 108.352197906914
"1085" 216.8 58.1185369200582 108.687696515135
"1086" 217 53.922385458365 110.76259286092
"1087" 217.2 48.6294508185343 111.890357571888
"1088" 217.4 42.92154280698 112.727831704544
"1089" 217.6 36.979577634766 114.215924943672
"1090" 217.8 30.834973003266 115.422422301966
"1091" 218 26.9680133749648 110.04241052221
"1092" 218.2 25.2038826460321 110.77414232884
"1093" 218.4 22.1456186437977 110.339987330199
"1094" 218.6 22.0894380911189 109.562292275966
"1095" 218.8 21.2612048923169 108.06894195641
"1096" 219 20.544902845663 106.369945228554
"1097" 219.2 19.537694457613 103.883443417127
"1098" 219.4 18.7555139354878 101.48848787248
"1099" 219.6 17.5079283519419 98.2865426278909
"1100" 219.8 15.7007452658402 93.9756094348553
"1101" 220 13.3333631831559 89.0261442509829
"1102" 220.2 11.1565878856483 83.8736404484367
"1103" 220.4 9.22028709323124 78.2390048468271
"1104" 220.6 7.58310344561891 72.5318159032308
"1105" 220.8 6.39497527292882 66.5277660060175
"1106" 221 5.26695465518964 61.1165683325863
"1107" 221.2 4.03470916397971 59.1958985192543
"1108" 221.4 4.11087051537855 59.3659037906233
"1109" 221.6 2.87758086911303 60.0409462548877
"1110" 221.8 2.81423442961302 59.704804547828
"1111" 222 2.79561833310691 60.0296801072482
"1112" 222.2 2.10712979869428 61.1569719233356
"1113" 222.4 2.05961996906928 62.1203900390231
"1114" 222.6 1.62823394803549 63.8320049355646
"1115" 222.8 1.19256557841303 67.0988309047014
"1116" 223 1.66478449104942 71.3828843420998
"1117" 223.2 2.13009288301304 73.7455822207644
"1118" 223.4 2.64639772456155 76.4701642844454
"1119" 223.6 3.23344987675957 79.1719289240692
"1120" 223.8 4.00865977004671 82.5737306201781
"1121" 224 4.49045878585181 85.7216964856564
"1122" 224.2 6.17866128751881 88.8091542476313
"1123" 224.4 7.43218986916304 92.1091522179582
"1124" 224.6 8.38699906648098 95.6861539316806
"1125" 224.8 10.6593390370241 99.6534435441655
"1126" 225 13.4747363481353 103.719439558582
"1127" 225.2 15.7145915437892 106.831602859242
"1128" 225.4 16.0274728773943 107.578403574022
"1129" 225.6 16.1228340882592 108.337204597651
"1130" 225.8 17.4374080635241 109.416788194971
"1131" 226 18.7270968411327 110.503706189601
"1132" 226.2 20.4670038457373 112.164656646744
"1133" 226.4 21.8399856087741 113.949896023054
"1134" 226.6 22.5689056758821 114.975249670351
"1135" 226.8 24.2977589450679 115.847843098616
"1136" 227 25.5456277444219 117.522004908661
"1137" 227.2 27.3729977986841 118.154497645732
"1138" 227.4 28.6250291422494 118.997019867582
"1139" 227.6 30.0187147975519 120.128511376554
"1140" 227.8 31.0099058576563 120.830900639365
"1141" 228 32.498375979313 121.522898046773
"1142" 228.2 34.3907491563763 122.423943241545
"1143" 228.4 36.7179659795168 123.545318116488
"1144" 228.6 38.7383728961777 124.459911830554
"1145" 228.8 40.9229651525092 125.300223117727
"1146" 229 43.9472680813196 126.426781965246
"1147" 229.2 48.7864732049312 127.755945438063
"1148" 229.4 53.4427269946697 128.825133735262
"1149" 229.6 57.2971496198595 129.432832729947
"1150" 229.8 59.9190200927431 130.910012735069
"1151" 230 60.2563332936452 130.272269057429
"1152" 230.2 61.1078364654956 130.383154545307
"1153" 230.4 62.2404342736988 130.232685881012
"1154" 230.6 63.1172294363019 130.723456604721
"1155" 230.8 64.2234680967527 129.865749578083
"1156" 231 65.9789183762784 129.401334181074
"1157" 231.2 66.3619748373575 129.73261336361
"1158" 231.4 68.219562491811 130.491633951371
"1159" 231.6 68.5439077534686 130.125411934193
"1160" 231.8 69.6211994245845 129.646672878412
"1161" 232 69.9193843159452 130.214854041967
"1162" 232.2 69.7167430017551 129.887572306581
"1163" 232.4 70.1549333503476 129.47352571505
"1164" 232.6 70.7891871090797 129.15933977411
"1165" 232.8 71.253727665413 128.694905915149
"1166" 233 71.7743202227585 128.822581753073
"1167" 233.2 72.0561158990797 128.989480932777
"1168" 233.4 72.3720802609494 129.190866604509
"1169" 233.6 72.6657773895403 129.274251853891
"1170" 233.8 72.9816777651075 129.601680506749
"1171" 234 72.7417931169403 129.569574612118
"1172" 234.2 72.5647727257791 129.241741533447
"1173" 234.4 72.634680046513 129.364585874054
"1174" 234.6 72.827508932991 128.752743419206
"1175" 234.8 73.2531716467221 128.892069460891
"1176" 235 73.2515769111823 128.530399304718
"1177" 235.2 73.3300831823575 128.437439698443
"1178" 235.4 73.2093137877992 128.00424359402
"1179" 235.6 73.3619955742091 127.603949510185
"1180" 235.8 73.5760204377625 127.392450516001
"1181" 236 73.679708140522 127.220958887574
"1182" 236.2 73.5018798754232 126.400722418136
"1183" 236.4 73.896541121353 125.752962260204
"1184" 236.6 73.92402373049 124.682851559804
"1185" 236.8 73.683697084633 124.075181554934
"1186" 237 73.4410429587366 122.436593279378
"1187" 237.2 73.4747314013518 121.030669814452
"1188" 237.4 72.694859164038 119.407938323086
"1189" 237.6 72.0287899840013 117.610603846201
"1190" 237.8 71.4358486789755 114.897389872367
"1191" 238 70.882517529943 111.841523155004
"1192" 238.2 70.603915802155 107.824704014812
"1193" 238.4 69.9502277350831 103.449073606451
"1194" 238.6 69.4717647803478 98.9436982225435
"1195" 238.8 69.385987284279 95.068641133142
"1196" 239 69.8311869696848 91.1505007305
"1197" 239.2 69.970962265538 88.4392212903043
"1198" 239.4 69.2374239740939 85.7104118991501
"1199" 239.6 67.8545846777747 81.9170483601182
"1200" 239.8 67.1243316405068 78.9364153310231
"1201" 240 66.859485177992 75.5311785905859
"1202" 240.2 66.0014815729565 72.6520420780109
"1203" 240.4 65.9571479498001 68.0736256547156
"1204" 240.6 66.7996811380693 64.2104500007418
"1205" 240.8 68.9867338092641 60.1936385111927
"1206" 241 71.4358486789755 56.8693632018669
"1207" 241.2 74.7404774310832 53.2533688851182
"1208" 241.4 78.4818898146762 49.6192123451859
"1209" 241.6 81.6681670223119 47.9833541781049
"1210" 241.8 85.1016863947613 46.3172107119925
"1211" 242 88.3344900825029 44.8400113502847
"1212" 242.2 90.3619948275307 45.1068570078955
"1213" 242.4 91.844879291649 45.1448984278465
"1214" 242.6 94.4486023650608 44.6330121532589
"1215" 242.8 97.516165021267 43.4057538304869
"1216" 243 101.704284812052 43.1456193953977
"1217" 243.2 106.602433135853 42.8086734725873
"1218" 243.4 109.946008331315 41.56233523875
"1219" 243.6 112.861002738266 40.1531579164596
"1220" 243.8 112.660265554239 39.6971189946522
"1221" 244 111.16065094116 38.572129701207
"1222" 244.2 109.865494088646 36.872200297021
"1223" 244.4 107.69482276178 34.107747654321
"1224" 244.6 104.671853885277 30.4358048496566
"1225" 244.8 101.82894246408 26.7486133535543
"1226" 245 98.601914649551 23.607689089244
"1227" 245.2 95.2801272186273 19.6645897118758
"1228" 245.4 91.8634535962323 15.2739323492652
"1229" 245.6 88.4152702991118 11.1067628834218
"1230" 245.8 85.5267620093399 7.43908098527386
"1231" 246 81.9779072466483 5.86346964196611
"1232" 246.2 77.9529999013155 3.31896835829825
"1233" 246.4 73.6397768865797 3.63082504808768
"1234" 246.6 69.2296226103307 4.36621391409553
"1235" 246.8 64.6928464314845 5.97427041976863
"1236" 247 62.4068566269496 7.76533424759093
"1237" 247.2 59.7182608470966 10.377661228086
"1238" 247.4 58.3066899922207 13.3771293728236
"1239" 247.6 56.2872978277551 17.0733643518175
"1240" 247.8 53.896803242413 19.6960742613944
"1241" 248 50.6206324558778 20.9674318031036
"1242" 248.2 46.4611803298356 22.1785731893712
"1243" 248.4 42.6873198586518 22.6358744676887
"1244" 248.6 37.5371327669702 22.7356982270543
"1245" 248.8 32.0812640392207 22.4662106422467
"1246" 249 27.625767852973 20.8018553184743
"1247" 249.2 27.2478610938988 21.0377164524401
"1248" 249.4 26.711678730988 22.8837939043419
"1249" 249.6 26.761188974492 22.8362725410017
"1250" 249.8 27.4074337914964 24.2325792663043
"1251" 250 27.849076392426 26.7486133535543
"1252" 250.2 28.6463616191087 30.1660993895109
"1253" 250.4 29.255038276913 34.6311252091794
"1254" 250.6 30.5919815526762 39.2097708516333
"1255" 250.8 31.443657761638 44.1904623140919
"1256" 251 33.2684876938059 48.8514950820543
"1257" 251.2 35.2353598345449 52.8504108534994
"1258" 251.4 37.9752673715999 56.6974336225983
"1259" 251.6 41.14351245525 60.6465299500761
"1260" 251.8 44.6211762810198 64.4000203403409
"1261" 252 47.5225677677255 68.6174907200231
"1262" 252.2 51.5672890156389 70.6543841794899
"1263" 252.4 56.3633552304443 72.3756175845231
"1264" 252.6 61.340009883663 73.3270925004294
"1265" 252.8 65.9873047267709 73.9863571283543
"1266" 253 70.5310611413212 73.5542570350441
"1267" 253.2 74.8367606496318 73.0683231718356
"1268" 253.4 79.9050414028416 72.0606258460748
"1269" 253.6 84.0968813248918 72.0494242344692
"1270" 253.8 88.1814476411885 70.5006977113809
"1271" 254 92.2181338595264 68.1858528090286
"1272" 254.2 96.2265920621141 65.7469775382348
"1273" 254.4 100.202383712287 63.9047878982701
"1274" 254.6 100.929595394444 63.1300372749523
"1275" 254.8 100.97454346956 62.1266340276807
"1276" 255 101.810466419226 62.6299665630231
"1277" 255.2 102.894252478897 64.6175461653286
"1278" 255.4 103.839136144213 67.4852334747965
"1279" 255.6 103.968204514694 71.6590255976481
"1280" 255.8 103.319028535687 75.9938204347438
"1281" 256 101.477897611851 80.1904513080543
"1282" 256.2 99.3342040888236 84.6512573793333
"1283" 256.4 97.5694559896152 89.7273927957884
"1284" 256.6 96.0125875645343 94.8504274435847
"1285" 256.8 93.713841254533 99.7722031840644
"1286" 257 92.1755740560194 105.913223716352
"1287" 257.2 90.3881155492348 111.222274158822
"1288" 257.4 88.536643376918 115.630615622634
"1289" 257.6 85.2222639674028 115.793211102218
"1290" 257.8 81.4972195586777 117.003608280848
"1291" 258 77.1875835654996 119.405794671843
"1292" 258.2 72.2337343470895 122.279224058731
"1293" 258.4 67.579634174413 125.131735596866
"1294" 258.6 66.958839067313 126.268908490754
"1295" 258.8 67.7464033722804 126.42022151982
"1296" 259 67.9296075728388 126.532273783356
"1297" 259.2 68.1237467494867 125.947070686123
"1298" 259.4 67.876095511273 125.657416661954
"1299" 259.6 65.9966262429904 125.690512869183
"1300" 259.8 66.689057760266 125.108123144172
"1301" 260 66.5994313737288 124.607420824344
"1302" 260.2 66.5726217031862 124.729146849678
"1303" 260.4 66.7031262972498 124.696500930983
"1304" 260.6 66.732058813903 124.636989672644
"1305" 260.8 66.6623290024227 124.477061040497
"1306" 261 68.4336932293189 125.027939779366
"1307" 261.2 69.3746590244031 130.827095724495
"1308" 261.4 69.5905956901767 130.247079763345
"1309" 261.6 69.2740034253383 130.048585203582
"1310" 261.8 69.3460948873274 129.657592375354
"1311" 262 69.6806244178297 129.240730468915
"1312" 262.2 69.6559896913575 128.879780431082
"1313" 262.4 69.64813906424 128.493650997699
"1314" 262.6 69.8531320764681 128.363548505233
"1315" 262.8 69.8638322575601 128.315457736407
"1316" 263 69.9532625250895 128.469080070848
"1317" 263.2 69.856379735266 128.450345639819
"1318" 263.4 70.8466930967109 128.791312284554
"1319" 263.6 71.2967335050736 128.377573547178
"1320" 263.8 71.4727761010672 128.337693930246
"1321" 264 71.9684667375074 128.272121109158
"1322" 264.2 72.1627183215392 128.308946157467
"1323" 264.4 72.5391068746849 128.112289197962
"1324" 264.6 72.6927675363187 128.138717821035
"1325" 264.8 72.630879260143 128.130136744664
"1326" 265 72.7508963989804 128.115143435401
"1327" 265.2 72.7878404477596 128.121547100782
"1328" 265.4 73.1830792227559 128.07426531864
"1329" 265.6 73.3636031354923 128.061003355356
"1330" 265.8 73.185794070163 128.082682430867
"1331" 266 73.92402373049 128.022747692038
"1332" 266.2 74.4869816488722 128.034747139228
"1333" 266.4 74.6552395076555 128.173643770615
"1334" 266.6 74.819944051522 128.178306862119
"1335" 266.8 75.1236192421403 128.432292460827
"1336" 267 75.2790489397794 128.530217382406
"1337" 267.2 75.4147969100693 128.572353621898
"1338" 267.4 75.679109928883 128.672835742724
"1339" 267.6 75.6666538864229 129.112950932129
"1340" 267.8 75.7805616881438 128.861134067891
"1341" 268 75.9727468281653 129.362832743811
"1342" 268.2 75.8557608917914 129.462713785771
"1343" 268.4 75.7016749578725 129.431726024176
"1344" 268.6 75.8078230456833 129.407624431825
"1345" 268.8 76.5201995438442 128.808843586986
"1346" 269 77.461678736413 128.87270297936
"1347" 269.2 77.5941832153672 128.956106527408
"1348" 269.4 78.1713830939971 129.444066283218
"1349" 269.6 78.6636368192336 128.954638093529
"1350" 269.8 79.3987461758604 128.935468801212
"1351" 270 79.4043028810797 128.918706415554
"1352" 270.2 79.9286706302741 129.03194564311
"1353" 270.4 80.5842213317665 128.577158357442
"1354" 270.6 81.0245028293348 128.771372333615
"1355" 270.8 81.6929966598289 128.544415694386
"1356" 271 82.8238692367914 127.290127389527
"1357" 271.2 83.580944792113 127.085389057618
"1358" 271.4 84.6999904782184 126.866871739271
"1359" 271.6 85.8300767966762 126.826760685449
"1360" 271.8 86.6885401241559 126.298027149269
"1361" 272 87.5935898097741 126.126651711138
"1362" 272.2 88.8573107908909 125.686503109563
"1363" 272.4 89.8588523658652 125.368287373337
"1364" 272.6 90.4415323663511 125.054041981324
"1365" 272.8 91.3518252885948 124.708909450236
"1366" 273 92.6264676567158 124.127985837857
"1367" 273.2 93.2142106098948 123.242718815273
"1368" 273.4 94.3378806465719 122.862127495956
"1369" 273.6 95.0074907244676 121.936349908291
"1370" 273.8 95.8492668507373 121.102904324473
"1371" 274 96.8776584545625 119.604647660293
"1372" 274.2 98.0747285542728 118.0544872999
"1373" 274.4 99.1297466929319 116.370384512054
"1374" 274.6 100.65723253597 114.437839581413
"1375" 274.8 101.775747697577 112.658805503112
"1376" 275 102.733181835766 110.637648617054
"1377" 275.2 103.667908798655 108.531785027342
"1378" 275.4 104.719843612171 105.825624850645
"1379" 275.6 105.532641163918 102.590148228369
"1380" 275.8 106.302497290552 98.0842814014355
"1381" 276 106.648550736038 93.4991569309606
"1382" 276.2 107.299771329989 88.0676550748877
"1383" 276.4 107.600661644017 83.2906084849719
"1384" 276.6 107.265218726625 78.1810984236453
"1385" 276.8 107.37154045625 73.2539708691156
"1386" 277 107.18150113775 69.2176568205952
"1387" 277.2 106.106938678313 65.599576837521
"1388" 277.4 105.967576511413 63.8826178212391
"1389" 277.6 106.739136144523 62.3680123811544
"1390" 277.8 108.50516035256 59.4739174757308
"1391" 278 110.574590293231 57.1996710907665
"1392" 278.2 112.428913340413 56.4184464754319
"1393" 278.4 113.315763493413 56.1049984158669
"1394" 278.6 112.350546611135 54.9670700408327
"1395" 278.8 111.388496061352 54.0109573875543
"1396" 279 109.156436275843 52.1331678966144
"1397" 279.2 106.895295335058 50.1192721599092
"1398" 279.4 104.434868094815 47.0541300599022
"1399" 279.6 101.609066054511 43.7931172500652
"1400" 279.8 98.4462425947797 40.4477289070877
"1401" 280 95.5525481136199 36.5931046491061
"1402" 280.2 92.829677601136 32.1544221412893
"1403" 280.4 90.2395605326987 27.1717438600901
"1404" 280.6 88.4152702991118 21.9644265303375
"1405" 280.8 87.1953999278765 16.9889800493836
"1406" 281 85.6428713978381 11.0265851615169
"1407" 281.2 86.7781300885916 7.22091298741149
"1408" 281.4 87.9354366310153 7.80886999136117
"1409" 281.6 89.4514321035949 8.08247784089526
"1410" 281.8 90.4717267937234 8.30282176496814
"1411" 282 89.5568394125903 9.03760397668093
"1412" 282.2 88.5267180560755 9.61728758732935
"1413" 282.4 87.4047235734871 8.60202713777656
"1414" 282.6 85.9073796120758 7.56839000253109
"1415" 282.8 83.1110293863676 5.40285810815662
"1416" 283 79.2135354425854 3.39155836986469
"1417" 283.2 75.3904636920872 2.70118188389142
"1418" 283.4 70.9285492759797 1.81333544582102
"1419" 283.6 66.2892437401538 1.37358977881361
"1420" 283.8 61.7311741475755 1.04684742430435
"1421" 284 57.3044048155165 1.54214701983021
"1422" 284.2 52.3337298477506 1.64400741336685
"1423" 284.4 48.3356526589393 3.14382187010698
"1424" 284.6 44.3299458428033 4.55873075510313
"1425" 284.8 40.023932991913 5.89517406370819
"1426" 285 36.1222615515982 8.27646435855434
"1427" 285.2 31.7304222204515 9.78559483347742
"1428" 285.4 29.0386731653741 11.8583902496582
"1429" 285.6 25.644291225413 15.4411102859944
"1430" 285.8 24.9743809337144 16.1155662277598
"1431" 286 25.0958444202683 16.6610096646333
"1432" 286.2 24.906305205238 17.2657127272418
"1433" 286.4 23.596934300773 18.8501772315544
"1434" 286.6 22.8301256506256 20.9489955397794
"1435" 286.8 22.0231200762738 23.8459622674784
"1436" 287 20.951586987253 27.5435527309944
"1437" 287.2 19.9918397007976 30.8742232882467
"1438" 287.4 18.9717995980797 34.4064161169988
"1439" 287.6 15.9896832775215 36.7774477144459
"1440" 287.8 13.5640429446598 37.0923550030608
"1441" 288 10.9755593441039 36.3587633448089
"1442" 288.2 12.7117196862412 35.8971043859919
"1443" 288.4 12.6234751963567 36.1632190628079
"1444" 288.6 15.5308944495869 41.1441501565543
"1445" 288.8 13.9324691814622 41.6098696846363
"1446" 289 15.1569362415241 43.2721039743692
"1447" 289.2 15.7010354971546 43.9382326701723
"1448" 289.4 16.040970997213 44.0277537806014
"1449" 289.6 16.9364733468277 44.6505959329812
"1450" 289.8 18.0755095835072 44.5268390232249
"1451" 290 19.081600093213 44.0007761999191
"1452" 290.2 20.224487715634 42.9824770934264
"1453" 290.4 21.6781860986691 40.8194504812007
"1454" 290.6 22.5110788716823 38.1748869494005
"1455" 290.8 24.0313934196823 38.0719916897466
"1456" 291 27.6863803935051 37.826874034857
"1457" 291.2 32.0217368237239 37.5840006577976
"1458" 291.4 36.334002891038 36.6535070388043
"1459" 291.6 40.6402767275887 34.72279733723
"1460" 291.8 45.0961091687792 32.6643661691459
"1461" 292 49.715938235413 30.2753344231366
"1462" 292.2 53.886667812093 26.7893794754744
"1463" 292.4 57.5875668490709 23.6760680624622
"1464" 292.6 58.4866136183371 20.9820131958835
"1465" 292.8 58.91091756899 20.349508157939
"1466" 293 59.6364717733118 17.905203044643
"1467" 293.2 59.5719500140569 14.0214161291297
"1468" 293.4 58.9952866730273 9.23374025721149
"1469" 293.6 59.0441539263559 6.09984463461149
"1470" 293.8 61.0837447420494 4.99896080646344
"1471" 294 63.3987691674131 5.42581386877513
"1472" 294.2 64.032233562413 7.04498775888768
"1473" 294.4 65.023605340588 8.19843545331685
"1474" 294.6 68.1590223405716 9.59701327745679
"1475" 294.8 72.8585041327464 10.5884319211469
"1476" 295 77.8560103223005 11.4517630737294
"1477" 295.2 82.8015489698204 12.0463869759247
"1478" 295.4 88.4039426542551 11.3858868980938
"1479" 295.6 91.3228181647834 10.9611777118506
"1480" 295.8 91.2742926176326 12.14178872353
"1481" 296 89.8942509940709 13.422516755528
"1482" 296.2 88.5667968610669 15.0136539787467
"1483" 296.4 87.2737088126499 17.8477865692122
"1484" 296.6 86.2220278087301 21.7615992009934
"1485" 296.8 86.4647914503505 25.8839256893919
"1486" 297 86.7026268022685 30.1882548905543
"1487" 297.2 86.3251125512531 34.6368579450744
"1488" 297.4 86.0948934911273 38.7650233983985
"1489" 297.6 87.5272095369648 43.4636019209681
"1490" 297.8 88.7433069852483 47.9439992429896
"1491" 298 90.8339077715098 51.0356880054898
"1492" 298.2 92.8855150378969 54.4671105662963
"1493" 298.4 95.0679020503485 58.7820730679092
"1494" 298.6 97.589499029155 63.171006355264
"1495" 298.8 98.2181954125797 68.0370512106544
"1496" 299 98.9181180020025 72.928315345628
"1497" 299.2 99.9063224582025 77.9771459057859
"1498" 299.4 101.117614737194 81.8027832785231
"1499" 299.6 102.376221227107 85.8035927127278
"1500" 299.8 102.759712815133 88.8379649203343
"1501" 300 104.356043090533 92.7744435682343
"1502" 300.2 106.432117067746 95.7460467887968
"1503" 300.4 108.120062669933 99.2150748507584
"1504" 300.6 107.719072910784 98.1418603758224
"1505" 300.8 108.014732734463 97.1420693632474
"1506" 301 108.372073993908 96.5431642604701
"1507" 301.2 109.160982314442 95.4590125970249
"1508" 301.4 109.738552792237 93.9789925457014
"1509" 301.6 110.309687000777 92.4685432367059
"1510" 301.8 110.873693611464 90.1986902322278
"1511" 302 111.909213979617 86.6888519291666
"1512" 302.2 112.178223175583 82.3195596038097
"1513" 302.4 112.951521466288 79.2071278593981
"1514" 302.6 113.029437586873 75.8361199104744
"1515" 302.8 113.821242224933 71.5809479446564
"1516" 303 115.117177866694 67.3594736763981
"1517" 303.2 117.571610000229 63.5668171526666
"1518" 303.4 119.203717086526 61.1213885755337
"1519" 303.6 120.564131843474 57.2073919471907
"1520" 303.8 122.825647723351 54.0945597860231
"1521" 304 122.855606670898 54.7464286593069
"1522" 304.2 122.086711506583 55.0186449637643
"1523" 304.4 121.071743179694 54.4170261801168
"1524" 304.6 119.967139640913 52.9730699085249
"1525" 304.8 119.139909666266 51.8490040467602
"1526" 305 117.496628500413 50.3390089057896
"1527" 305.2 115.015775084076 48.435514246136
"1528" 305.4 111.692026187046 46.2282159355441
"1529" 305.6 107.807318850083 43.5361782545863
"1530" 305.8 103.76397452611 40.5887690011836
"1531" 306 99.4507225781321 37.7631958034982
"1532" 306.2 95.4127490747234 35.0204460664164
"1533" 306.4 91.7710129162153 32.8635316415544
"1534" 306.6 87.7972262175608 30.9048468774293
"1535" 306.8 84.0671833242751 28.8703845698647
"1536" 307 80.6039567702154 26.5797420636241
"1537" 307.2 77.7868062451721 22.5768392805664
"1538" 307.4 76.4512257746326 17.8698638576397
"1539" 307.6 75.9047301029191 12.2533100624218
"1540" 307.8 75.2400286082345 6.98887367737577
"1541" 308 77.0953378814733 5.4845375598917
"1542" 308.2 76.9010627468381 5.33206750581685
"1543" 308.4 75.2182877570472 4.0460470571763
"1544" 308.6 73.735255578 3.49364557079348
"1545" 308.8 71.9052910431273 3.33539199191149
"1546" 309 69.2549807980315 3.05833370325171
"1547" 309.2 65.623496122653 3.58326457251435
"1548" 309.4 64.8274985016781 4.28273509515676
"1549" 309.6 62.7530934105817 5.12077359547001
"1550" 309.8 59.4574057672897 5.843759993979
"1551" 310 54.9284452571273 5.5101917996972
"1552" 310.2 49.3805747321777 3.89073405456905
"1553" 310.4 47.0443710043261 4.65957881320652
"1554" 310.6 44.3050965281214 5.55341480842934
"1555" 310.8 40.6913881593277 6.52557185078606
"1556" 311 37.173343214413 8.73885787107286
"1557" 311.2 32.9225786879648 11.3295306014854
"1558" 311.4 28.1852864323989 13.2430411840191
"1559" 311.6 25.3129406187976 16.2777957402082
"1560" 311.8 21.653465536913 19.9134282479774
"1561" 312 17.9413641822131 23.4108871213544
"1562" 312.2 17.044378598893 25.9944400980343
"1563" 312.4 14.910870516533 30.1322014729144
"1564" 312.6 12.4736615042273 34.3431234773115
"1565" 312.8 9.94885341558446 39.6772977338972
"1566" 313 7.18376497690701 43.3850589669158
"1567" 313.2 5.66389718604719 45.1306543046763
"1568" 313.4 5.13225618924437 46.8753511825062
"1569" 313.6 5.25086899594564 50.5103882226848
"1570" 313.8 5.44745339112089 55.4767055914195
"1571" 314 5.63545449425396 60.1635148506225
"1572" 314.2 6.42967908224449 65.5336849667678
"1573" 314.4 7.20560452787459 70.8061586389101
"1574" 314.6 7.92204850083051 75.6790911835641
"1575" 314.8 10.586654398522 80.2579323576435
"1576" 315 13.8292753095273 84.8476167541829
"1577" 315.2 16.7469388417794 89.3584140919504
"1578" 315.4 18.8618318516209 93.9181149193266
"1579" 315.6 21.1168839317366 98.8536914995544
"1580" 315.8 23.908598783113 103.643710825154
"1581" 316 26.3134264310053 109.06624819535
"1582" 316.2 28.6306233732702 112.714172952354
"1583" 316.4 30.5550931866516 114.910027019536
"1584" 316.6 30.3671202148019 115.05043976586
"1585" 316.8 30.5900943697715 114.7262791233
"1586" 317 31.3128926115273 115.098263118212
"1587" 317.2 32.3813713792954 114.905352005554
"1588" 317.4 32.6584697082312 114.144847647766
"1589" 317.6 33.0781822137954 113.777539257584
"1590" 317.8 33.1997938275949 112.975137899494
"1591" 318 33.125505730363 112.017327055784
"1592" 318.2 33.8714100554755 111.067603809179
"1593" 318.4 34.0008501014947 109.374106827952
"1594" 318.6 34.3900590288818 107.301514811492
"1595" 318.8 35.6330245276236 104.03393916327
"1596" 319 37.7876117186555 100.567721625736
"1597" 319.2 40.833069471712 98.7801443723791
"1598" 319.4 44.7945076367326 96.9677330241317
"1599" 319.6 49.2064711262428 96.4115189031501
"1600" 319.8 54.056436269953 96.0994303873344
"1601" 320 59.3691599445253 96.2278124728197
"1602" 320.2 64.6049370868722 96.8673830080441
"1603" 320.4 69.7040737138551 96.6276466841859
"1604" 320.6 74.725112550013 96.6155777665122
"1605" 320.8 80.164037845483 96.5198310196344
"1606" 321 85.8714186835078 96.9535074613754
"1607" 321.2 90.908860913473 97.3185922210044
"1608" 321.4 95.4718633167568 96.7317830050856
"1609" 321.6 98.2623459613221 94.9932632874332
"1610" 321.8 101.447621740031 93.2670841665838
"1611" 322 104.592586148148 93.1059680597308
"1612" 322.2 106.583703986129 92.9908794918491
"1613" 322.4 107.683575110146 91.1066147411187
"1614" 322.6 108.209264799025 88.2643793452074
"1615" 322.8 108.759990987331 84.2085661950033
"1616" 323 109.813972317853 81.2172480039143
"1617" 323.2 109.914851522757 76.8622796356794
"1618" 323.4 110.171951537197 71.4678933592245
"1619" 323.6 110.391378379176 66.0818796351935
"1620" 323.8 110.484511050076 61.2576719551754
"1621" 324 111.074883196101 56.1328658820231
"1622" 324.2 112.460260032124 51.0270453707296
"1623" 324.4 114.156201403611 46.436682569188
"1624" 324.6 115.605016009997 41.7823821395841
"1625" 324.8 116.605860010949 38.4465465990904
"1626" 325 118.338135938824 36.7899528580596
"1627" 325.2 119.476541683934 37.0634721944161
"1628" 325.4 120.054746418945 37.8969550727671
"1629" 325.6 119.875948612622 38.9994489621368
"1630" 325.8 119.022277485424 38.7048877956175
"1631" 326 118.451396485454 38.3204658096471
"1632" 326.2 118.502334859485 37.5600410483172
"1633" 326.4 118.64591390277 36.6619566495339
"1634" 326.6 118.952981594937 35.4831507625058
"1635" 326.8 119.08629072955 33.6319194001122
"1636" 327 117.983329857364 31.8418559374949
"1637" 327.2 117.012435913344 29.8741842111583
"1638" 327.4 115.024197770837 26.4359186683725
"1639" 327.6 112.156331691655 22.8148370054028
"1640" 327.8 109.412039159226 20.1400428079293
"1641" 328 105.66436771111 17.6105893950824
"1642" 328.2 101.004710630585 14.5143838764854
"1643" 328.4 96.7944426656153 11.4097874232622
"1644" 328.6 92.6815309696878 8.19806797024666
"1645" 328.8 87.5928859604464 5.59694113652102
"1646" 329 82.466047456913 3.93232449145435
"1647" 329.2 77.3393545773786 3.01376887793366
"1648" 329.4 72.9127375756867 2.07974562854382
"1649" 329.6 71.341548865629 2.46700245283844
"1650" 329.8 66.790971002638 2.73800451332935
"1651" 330 61.5640685863389 2.45408074173953
"1652" 330.2 56.9706892191506 1.49113445616685
"1653" 330.4 53.0325148349884 2.98000973410229
"1654" 330.6 48.1606164445314 3.69195188112014
"1655" 330.8 44.2242892110669 5.09651085782358
"1656" 331 39.226755071452 6.46316607834656
"1657" 331.2 34.9763032883399 8.64155729495679
"1658" 331.4 31.6597974169194 10.6582508330733
"1659" 331.6 28.8420194913731 12.7862165959543
"1660" 331.8 25.091910272973 16.3481564987143
"1661" 332 21.7085851660884 20.3210003803725
"1662" 332.2 18.9580745361881 24.3981916366044
"1663" 332.4 18.2683359411664 28.4134626819653
"1664" 332.6 18.0213287785689 32.3820810945284
"1665" 332.8 18.3691962889899 35.680901846362
"1666" 333 18.9883903322345 39.9293561216615
"1667" 333.2 19.081600093213 44.2705520067426
"1668" 333.4 20.7862746237579 48.1156841530026
"1669" 333.6 22.3210395531823 51.3426803140818
"1670" 333.8 23.110433645413 53.9648786593203
"1671" 334 25.0893213315326 55.4662968623478
"1672" 334.2 27.8342681338416 57.1006150481807
"1673" 334.4 32.215973465155 59.2505547109415
"1674" 334.6 36.0115119263108 60.4935814627589
"1675" 334.8 39.8029570401689 60.6739667042753
"1676" 335 45.5778320750755 60.4809868157169
"1677" 335.2 50.0155296316366 60.1558507652014
"1678" 335.4 54.3343356268665 58.976365842345
"1679" 335.6 58.2869250270872 58.332338078442
"1680" 335.8 62.6803787765999 56.911623754939
"1681" 336 67.1146443525513 55.3878982077246
"1682" 336.2 70.7101743458324 53.5835706254898
"1683" 336.4 73.5071526930198 51.2641109000375
"1684" 336.6 76.8429460715293 47.4931181270892
"1685" 336.8 79.2595788058175 43.9038791966442
"1686" 337 82.0821527693408 39.0383098224339
"1687" 337.2 81.9913217867777 37.1529669700485
"1688" 337.4 80.8228560804853 35.4282978210845
"1689" 337.6 79.8474735542082 33.9087774633736
"1690" 337.8 79.4692735882592 32.9468278041313
"1691" 338 80.0783739680669 33.642595750362
"1692" 338.2 81.8172925420337 34.1726161601061
"1693" 338.4 85.4480810963756 34.3922612135543
"1694" 338.6 90.3339805268588 34.9540232851929
"1695" 338.8 95.610433653163 35.4384855143919
"1696" 339 100.689234440076 36.3127277383794
"1697" 339.2 105.031632867801 36.7665693300669
"1698" 339.4 109.821397109832 37.4630523014962
"1699" 339.6 112.808991977413 38.2750716956288
"1700" 339.8 112.919337388155 40.3017050967156
"1701" 340 112.522865363042 43.1094551213071
"1702" 340.2 111.997588145615 46.8325128149139
"1703" 340.4 111.442326240115 50.1552520397352
"1704" 340.6 111.688347748733 54.2736256988946
"1705" 340.8 113.205073925445 58.7071073534701
"1706" 341 115.449538297624 63.6070879289859
"1707" 341.2 117.947506099207 67.8144861700249
"1708" 341.4 119.638529986007 71.8063250616168
"1709" 341.6 118.605191191663 74.2228324840231
"1710" 341.8 116.648170128928 76.6060437130998
"1711" 342 114.160382686746 80.8563751746453
"1712" 342.2 110.815442263737 84.7091960723485
"1713" 342.4 107.379297163127 87.5585118642584
"1714" 342.6 103.314862725341 89.4856261756059
"1715" 342.8 100.218887126788 91.3175324375856
"1716" 343 97.6907576822747 93.7931629340863
"1717" 343.2 95.775263674311 96.9843776181462
"1718" 343.4 93.7410468832867 101.117284058796
"1719" 343.6 91.9561359245068 105.541883377054
"1720" 343.8 90.013216784166 110.675866856354
"1721" 344 88.6094568725734 111.971681498281
"1722" 344.2 88.226847190266 112.971958723319
"1723" 344.4 87.7033676000905 113.742366874167
"1724" 344.6 87.1216971639279 113.674295848564
"1725" 344.8 86.3877679386858 113.662294121251
"1726" 345 84.8824373675489 113.975251165632
"1727" 345.2 83.3805732388208 113.452069443176
"1728" 345.4 81.9488207033257 113.411253847807
"1729" 345.6 79.3236801398979 113.341878579645
"1730" 345.8 76.8202960364755 112.739651778554
"1731" 346 73.8920742177842 112.483550174998
"1732" 346.2 71.905477630578 111.924066671843
"1733" 346.4 69.5545525823542 111.312088134113
"1734" 346.6 65.0076457279179 110.387189281836
"1735" 346.8 60.3115998301477 109.756289220952
"1736" 347 56.268493937293 109.181533699724
"1737" 347.2 53.664955273843 106.754675504174
"1738" 347.4 49.9667117691038 103.531814124523
"1739" 347.6 47.827675219679 99.8267658193203
"1740" 347.8 45.519716515807 95.3793061086453
"1741" 348 43.710695770813 91.0155999659228
"1742" 348.2 42.2867722998254 86.3493665382038
"1743" 348.4 42.3704184719183 81.5777063451017
"1744" 348.6 42.4740097970905 76.5186236935866
"1745" 348.8 42.3962215633007 71.9062543062285
"1746" 349 40.695405250613 67.6293899914544
"1747" 349.2 38.012683537788 63.8919646732419
"1748" 349.4 34.972054441788 60.2572508731481
"1749" 349.6 32.6204012259288 56.5548170349965
"1750" 349.8 30.1184004242557 52.3591278687454
"1751" 350 28.4586830374845 47.9187880515186
"1752" 350.2 27.9716863359316 44.0506236638136
"1753" 350.4 29.3149605845482 39.4329370996084
"1754" 350.6 31.139594852038 35.464495149471
"1755" 350.8 33.9169938109266 33.4316406041219
"1756" 351 38.0324250651664 30.4919066548557
"1757" 351.2 42.580095656244 27.2007728044276
"1758" 351.4 47.2276900918531 24.9599997543144
"1759" 351.6 52.4843488481563 22.2502232954057
"1760" 351.8 58.4172051651331 20.2209380811144
"1761" 352 62.9013823091167 17.9065170019247
"1762" 352.2 66.6406163653542 14.9998769663896
"1763" 352.4 71.1697745528227 12.2901469195785
"1764" 352.6 76.056668943458 9.90682295640828
"1765" 352.8 80.5701790175916 8.01712630616149
"1766" 353 82.5649297039374 8.78604088255435
"1767" 353.2 84.6878651682649 9.51265925936916
"1768" 353.4 87.7665607820755 9.49785558951685
"1769" 353.6 89.79258438997 9.13919676469359
"1770" 353.8 91.4736021467911 9.37795751561532
"1771" 354 92.538131337413 11.1974297907686
"1772" 354.2 93.1625462410559 13.2266363059829
"1773" 354.4 92.8947483301538 15.3161696715914
"1774" 354.6 92.6052938274853 17.8110708859278
"1775" 354.8 92.83321348597 21.6254341866303
"1776" 355 93.5163928081725 26.4341594858961
"1777" 355.2 93.7432973489005 31.5545569455294
"1778" 355.4 94.0843950293046 36.1005704641929
"1779" 355.6 95.2723404469944 40.9026938384962
"1780" 355.8 96.4699296618335 45.0933682175543
"1781" 356 98.8870104423569 49.2887861721723
"1782" 356.2 101.426637006203 53.4611511379754
"1783" 356.4 105.251896524722 57.1199162866394
"1784" 356.6 108.373393415828 60.4335189493522
"1785" 356.8 111.495993049595 65.0479216460089
"1786" 357 114.749393439992 69.106491415628
"1787" 357.2 117.469754253352 72.089342704918
"1788" 357.4 116.621413407729 74.1080315228605
"1789" 357.6 115.948599885132 76.3009492459606
"1790" 357.8 113.538122423903 78.819014489636
"1791" 358 110.520433375902 82.433401167682
"1792" 358.2 107.029560938325 85.4810546307602
"1793" 358.4 103.71453304466 89.1704242019976
"1794" 358.6 100.266396956413 92.4636560988629
"1795" 358.8 98.1531597346931 95.8854082472544
"1796" 359 97.8889662984436 99.7571498775646
"1797" 359.2 98.5886761042009 104.848936512979
"1798" 359.4 97.9897643125646 109.083826261676
"1799" 359.6 95.2135868410013 111.330822565143
"1800" 359.8 91.1445096684131 112.867045909554
"1801" 360 87.4152232400269 116.224701124624
"1802" 360.2 83.223670873333 117.937332323354
"1803" 360.4 78.82770393672 120.10328481596
"1804" 360.6 73.9819296617431 121.507583765535
"1805" 360.8 69.9210620042338 123.988793912139
"1806" 361 69.0067921937366 126.696802895466
"1807" 361.2 69.4942359065906 126.33034341748
"1808" 361.4 68.9463815963525 126.621751629342
"1809" 361.6 68.0077227445078 126.474080091207
"1810" 361.8 68.2301533800477 126.244654608122
"1811" 362 68.080314686615 126.391647836199
"1812" 362.2 68.7234557329319 126.3828421098
"1813" 362.4 68.62041025517 126.237476667779
"1814" 362.6 68.3545517838305 126.242192828331
"1815" 362.8 68.3144528726131 126.123315198183
"1816" 363 68.4285948682728 126.183899696797
"1817" 363.2 68.5989359736403 123.853342047725
"1818" 363.4 68.7147338876158 120.445275161744
"1819" 363.6 68.8485120856284 121.917908939677
"1820" 363.8 70.5290443975331 126.263812725514
"1821" 364 70.300997215333 129.456309648374
"1822" 364.2 70.8234736307893 129.025919298079
"1823" 364.4 70.7995456463564 128.207222212234
"1824" 364.6 70.4704245769804 127.736635873102
"1825" 364.8 70.4810265420071 127.183119046683
"1826" 365 70.8048728940988 126.796684176326
"1827" 365.2 70.7066447788221 126.439153374909
"1828" 365.4 70.6586198301103 126.312386120784
"1829" 365.6 71.3208003660601 126.58439630929
"1830" 365.8 71.2754464446702 126.454539938783
"1831" 366 71.7679517037071 126.719284212701
"1832" 366.2 71.9984923466373 126.398207580723
"1833" 366.4 72.076639356114 126.305340831022
"1834" 366.6 72.1196560585782 126.214210827169
"1835" 366.8 72.2486393916777 126.475736609319
"1836" 367 72.8299361306189 126.205960802496
"1837" 367.2 73.155387779203 125.848507858454
"1838" 367.4 73.155387779203 125.733853140554
"1839" 367.6 74.2853072700559 125.65585673382
"1840" 367.8 74.892347150293 125.611554774794
"1841" 368 75.3618383458586 125.20031138399
"1842" 368.2 75.861547674643 124.732535270894
"1843" 368.4 76.0130771387904 124.580094973007
"1844" 368.6 76.6943501673753 124.118591705988
"1845" 368.8 76.929568644613 123.695547044554
"1846" 369 77.1739556560672 123.555056320648
"1847" 369.2 76.7782345818075 123.545946597142
"1848" 369.4 76.9433896859585 122.968242369391
"1849" 369.6 78.126816351163 122.099445576352
"1850" 369.8 78.2893266095065 121.908457412489
"1851" 370 78.7584176155895 121.586050110643
"1852" 370.2 79.4717099897784 119.666707651679
"1853" 370.4 80.8339450745013 117.906607856466
"1854" 370.6 83.094444136753 115.139757206594
"1855" 370.8 85.4284250688248 110.922411968701
"1856" 371 88.2233338583273 106.486419862612
"1857" 371.2 90.9583487033518 101.909850703442
"1858" 371.4 92.9489233996252 97.2709159325847
"1859" 371.6 95.0067228888373 92.3836138160392
"1860" 371.8 96.2024792223361 88.0951871398291
"1861" 372 97.2614002326318 83.4310395153669
"1862" 372.2 98.0014385481681 78.7371182625646
"1863" 372.4 97.4118480264443 74.5373367449293
"1864" 372.6 95.8814897337604 69.6737305462912
"1865" 372.8 94.1933124985421 65.4394437846834
"1866" 373 90.8545527700831 62.6461781228636
"1867" 373.2 87.2300915409594 59.4311179920595
"1868" 373.4 84.493133520913 56.6502314493587
"1869" 373.6 81.5905329825604 53.6904605737754
"1870" 373.8 79.4957259476109 49.8685482267961
"1871" 374 78.3029763935928 45.9736759767116
"1872" 374.2 78.5184827514862 41.2482404831031
"1873" 374.4 78.4735764063481 35.7720885545154
"1874" 374.6 78.6158199634009 32.4813492485544
"1875" 374.8 77.4245978937789 31.9686655506275
"1876" 375 74.0138225293416 31.3484514407329
"1877" 375.2 69.4257304112702 30.3611469254829
"1878" 375.4 65.080058196966 28.8348795929896
"1879" 375.6 61.4252839368361 27.0474995839774
"1880" 375.8 60.8502931782976 25.4599727207466
"1881" 376 59.7933009858714 22.1783489039293
"1882" 376.2 60.4769146454755 19.9744304376294
"1883" 376.4 62.3913318163287 18.1011611360363
"1884" 376.6 64.4674608643895 14.3883851375896
"1885" 376.8 66.5180352227923 9.99848157758883
"1886" 377 69.7113795732391 8.00921362721739
"1887" 377.2 72.2702517063307 8.8894549418367
"1888" 377.4 75.8429908941307 8.67813055982494
"1889" 377.6 80.3484664793416 8.38110953759006
"1890" 377.8 85.4931023158773 8.30376310091149
"1891" 378 89.4891671835841 9.04250538312014
"1892" 378.2 92.514560569227 10.5103056323683
"1893" 378.4 96.6689084620177 12.6034208312404
"1894" 378.6 101.080851178556 14.4004822273401
"1895" 378.8 103.099308657774 16.3541410602171
"1896" 379 103.855046412739 17.8517627630195
"1897" 379.2 105.755439597739 20.7981223741706
"1898" 379.4 108.79225183639 24.6552961555316
"1899" 379.6 113.226252220207 28.1402557628478
"1900" 379.8 116.624683392001 30.9488727903485
"1901" 380 118.996045253939 34.4907618303069
"1902" 380.2 120.660111297262 36.8474935564634
"1903" 380.4 120.380754628237 37.2511353886426
"1904" 380.6 120.441911409124 38.3795661796987
"1905" 380.8 121.259284003918 39.5313157213699
"1906" 381 121.10802860799 40.1210570838842
"1907" 381.2 119.9283144038 39.9277416799092
"1908" 381.4 118.890250169413 40.2795877394308
"1909" 381.6 117.233603066837 40.5030253451087
"1910" 381.8 116.373729509697 41.0462578243122
"1911" 382 115.853580225882 41.1879418890856
"1912" 382.2 114.948535765469 40.6746526850038
"1913" 382.4 113.193389689833 40.1336830720316
"1914" 382.6 110.900336213348 39.5101819545978
"1915" 382.8 107.219600256825 38.2140851435543
"1916" 383 103.025320709695 37.3687876155073
"1917" 383.2 98.4957867206326 36.4429960052617
"1918" 383.4 94.6889639343898 35.0855222985311
"1919" 383.6 91.0997945346483 34.599089332119
"1920" 383.8 87.4115944835916 34.4696076502329
"1921" 384 84.5487547848643 34.6066562145056
"1922" 384.2 81.4038897155293 35.6943477385427
"1923" 384.4 79.0868425635854 37.9505110794164
"1924" 384.6 77.0108877948549 41.0804530910544
"1925" 384.8 76.9680133803096 45.4843364126923
"1926" 385 76.9921698318836 49.9718140576132
"1927" 385.2 78.1542664749464 54.847512181121
"1928" 385.4 79.5827627428969 60.0108100088447
"1929" 385.6 81.6556499033096 64.1102369451061
"1930" 385.8 84.683172839413 67.5042285411007
"1931" 386 88.0017088958001 70.3708295008124
"1932" 386.2 90.9319925810582 73.6995148591995
"1933" 386.4 94.5892223679604 77.0558851900281
"1934" 386.6 98.416942145444 80.1438276827915
"1935" 386.8 101.572917271101 82.3959622009918
"1936" 387 105.427864846873 83.1319817928444
"1937" 387.2 108.966810904373 84.0835402717326
"1938" 387.4 111.852917880217 83.8829110947193
"1939" 387.6 115.496690910484 81.6736829761258
"1940" 387.8 116.963251479823 80.4299522743344
"1941" 388 117.898244926843 78.7024878579744
"1942" 388.2 119.385144228007 76.0222745843981
"1943" 388.4 120.930672325939 72.7593504981965
"1944" 388.6 121.895974084464 69.0772632884727
"1945" 388.8 123.599424481843 65.4369369969444
"1946" 389 125.075166171504 62.2220881947362
"1947" 389.2 125.142543748063 61.5730730037144
"1948" 389.4 125.04519707675 60.532756930687
"1949" 389.6 125.271185748278 60.4578353822947
"1950" 389.8 125.05053461267 60.7779822669108
"1951" 390 124.638939554038 59.5685263524294
"1952" 390.2 123.736252791163 58.6688053022419
"1953" 390.4 123.213644665288 57.2092850417947
"1954" 390.6 122.263937864846 56.6021802789255
"1955" 390.8 120.988284245653 54.6593935143443
"1956" 391 119.564204041207 52.7921764229358
"1957" 391.2 117.023725377809 50.0920111992672
"1958" 391.4 114.476909879588 47.1749635813699
"1959" 391.6 111.434239460605 42.9751019755012
"1960" 391.8 108.227831384636 39.2305276781288
"1961" 392 104.76821725688 35.4284001456877
"1962" 392.2 101.47069106466 31.583864752633
"1963" 392.4 98.2448798101713 27.5003787200049
"1964" 392.6 95.7659203682994 23.1005086930998
"1965" 392.8 94.2514315499363 18.3183808009846
"1966" 393 94.5697421470916 14.2730880963401
"1967" 393.2 94.8909990902701 11.1473820964472
"1968" 393.4 93.3954198186464 9.94532747465435
"1969" 393.6 89.9265303998449 7.83927086353162
"1970" 393.8 86.4554496299186 6.19235363118356
"1971" 394 84.2091421797838 5.27339821430716
"1972" 394.2 82.2704997523695 4.56957209021739
"1973" 394.4 80.26742777584 3.4569583015094
"1974" 394.6 77.474348024313 2.87919967518768
"1975" 394.8 76.3301802653441 2.88198184586469
"1976" 395 74.8232258725874 3.55991885734504
"1977" 395.2 73.3034374578059 4.48193917091149
"1978" 395.4 70.7576410910155 5.20365652407242
"1979" 395.6 66.5367354753277 4.90362706098118
"1980" 395.8 62.3479635239425 2.80601049796611
"1981" 396 62.0360482006082 2.02793759170069
"1982" 396.2 63.0869097729515 1.62747067520819
"1983" 396.4 64.5089988702288 1.1021632969754
"1984" 396.6 65.9295366771935 0.680977694420203
"1985" 396.8 67.1000111324845 0.509972157947202
"1986" 397 68.6162122753221 0.60386328696344
"1987" 397.2 70.5285201511372 1.01499889155435
"1988" 397.4 73.4967675004358 1.73303853900889
"1989" 397.6 76.7954734850423 2.0785251761948
"1990" 397.8 80.3785612994363 2.90220962287993
"1991" 398 83.7993755268709 4.37022263090375
"1992" 398.2 87.6642715464853 5.79304623857845
"1993" 398.4 92.3192981827767 6.48426056107708
"1994" 398.6 95.8933573576714 8.66150954101502
"1995" 398.8 99.5738092178797 11.2235152556877
"1996" 399 103.183180204402 13.7887654650824
"1997" 399.2 106.508775440185 16.6000091568261
"1998" 399.4 110.015009656488 19.3692405525437
"1999" 399.6 112.762451736148 22.5758055932482
"2000" 399.8 115.189282431352 25.8182501544331
"2001" 400 117.912905102842 28.9793105861666
"2002" 400.2 118.724671357255 30.5742212676435
"2003" 400.4 120.321362588321 33.9086834917992
"2004" 400.6 121.186078704019 36.1873603321907
"2005" 400.8 121.960984503987 38.6795151865147
"2006" 401 123.25550976268 41.4872313806336
"2007" 401.2 124.960329577972 44.7486546866132
"2008" 401.4 125.381692236987 47.6551254458811
"2009" 401.6 125.125797709106 48.3438105500989
"2010" 401.8 125.512832480777 48.9151921475544
"2011" 402 125.375341913226 49.8945345296169
"2012" 402.2 125.26712507908 51.7487464552513
"2013" 402.4 125.264168911903 51.7968473907743
"2014" 402.6 125.117397131171 53.0960359012816
"2015" 402.8 124.781469042913 54.2020485840543
"2016" 403 125.119111715588 55.119162643632
"2017" 403.2 125.448469788237 56.4276989903485
"2018" 403.4 125.534317112355 57.3268796242563
"2019" 403.6 125.74262944225 57.867079737439
"2020" 403.8 125.80406156627 58.8810530240686
"2021" 404 125.706083419461 59.0467003927563
"2022" 404.2 125.811301159356 59.1394811183829
"2023" 404.4 125.530662510077 58.9989275936313
"2024" 404.6 125.157821418766 59.4214610688485
"2025" 404.8 124.956889952298 59.6236488129582
"2026" 405 124.446451275248 59.9590812978533
"2027" 405.2 124.074817984801 60.1765859607097
"2028" 405.4 124.655403356383 61.0352931849702
"2029" 405.6 124.281462680646 61.4604219604961
"2030" 405.8 124.471200767811 61.297121716687
"2031" 406 124.71185067871 61.0315092008811
"2032" 406.2 125.193220899663 60.4324178032731
"2033" 406.4 125.553503774319 59.9546898120231
"2034" 406.6 125.414280381836 60.2664032221213
"2035" 406.8 125.668319195913 60.5279634015231
"2036" 407 125.98877765456 60.2570166927602
"2037" 407.2 125.972123548617 60.1154761546564
"2038" 407.4 126.442412686603 59.6774483344343
"2039" 407.6 126.543833670266 59.5800923985333
"2040" 407.8 126.284849394215 59.3779081539405
"2041" 408 126.711099046144 58.3778812050063
"2042" 408.2 126.680017185986 57.983675336797
"2043" 408.4 126.789923801178 57.4281176073191
"2044" 408.6 126.987415641972 56.7799062937014
"2045" 408.8 127.162778054321 56.1649581535441
"2046" 409 127.528075042366 55.311338988894
"2047" 409.2 127.395406084168 54.4712588231487
"2048" 409.4 127.635678616956 53.3157494155258
"2049" 409.6 128.392216094413 52.4918424669506
"2050" 409.8 128.049038295957 52.061703499632
"2051" 410 127.783386425885 51.0738149228321
"2052" 410.2 127.95731842323 50.2895788300736
"2053" 410.4 128.044408285083 49.9030975785166
"2054" 410.6 127.484455466238 49.2454274191757
"2055" 410.8 127.354309047221 47.735571492237
"2056" 411 126.847932623359 46.8114674437435
"2057" 411.2 126.036481175977 45.6836697354553
"2058" 411.4 126.289114303013 44.2853254437829
"2059" 411.6 126.228164755818 43.5233216300949
"2060" 411.8 125.979239793459 43.4875009148571
"2061" 412 126.044878586274 43.4124734335266
"2062" 412.2 125.260926039129 42.2497909632149
"2063" 412.4 124.906966706073 41.3328376902053
"2064" 412.6 124.971508361413 40.8244629976298
"2065" 412.8 123.838443745451 39.2957334256298
"2066" 413 123.045284589432 37.4794044269136
"2067" 413.2 122.095819051281 35.1674424823751
"2068" 413.4 120.715344756517 33.1123107464317
"2069" 413.6 119.329370148083 30.507358636166
"2070" 413.8 117.545632349838 27.5778770364789
"2071" 414 115.31970374298 24.8266768964486
"2072" 414.2 113.843244422327 22.9672125612755
"2073" 414.4 112.476923273508 21.4423125496912
"2074" 414.6 112.128651217183 20.7827461988244
"2075" 414.8 112.026991103585 20.4667648249337
"2076" 415 112.09106566308 20.323702680121
"2077" 415.2 111.493335157028 19.7517356970928
"2078" 415.4 111.544910218402 19.7920349641161
"2079" 415.6 110.766069303538 19.2841134902731
"2080" 415.8 110.024334208372 19.0347687274931
"2081" 416 109.105164443382 18.1378100500441
"2082" 416.2 107.745235969882 16.5252343408043
"2083" 416.4 107.745645537379 16.2847230072785
"2084" 416.6 107.358108110194 15.735235369908
"2085" 416.8 106.61078651249 15.3041405961368
"2086" 417 105.963658174949 14.9836996886265
"2087" 417.2 105.25008112524 14.6669699503503
"2088" 417.4 105.080726358413 14.2105651702963
"2089" 417.6 105.390751285848 14.1006242769779
"2090" 417.8 105.342849556344 14.0179860556923
"2091" 418 105.583078355378 14.6965360301125
"2092" 418.2 105.698153680122 15.1670355201113
"2093" 418.4 106.055643512669 15.544144173408
"2094" 418.6 106.352179894092 16.0429565591615
"2095" 418.8 106.584645357366 16.3307709467191
"2096" 419 106.620320257565 16.3299889878587
"2097" 419.2 106.719560051284 16.6968054688447
"2098" 419.4 107.511645974226 17.4050500580231
"2099" 419.6 107.863600976448 18.1473130605199
"2100" 419.8 108.968614082726 18.5794647031793
"2101" 420 110.40049366716 20.0986397153543
"2102" 420.2 111.051128281288 21.0278206583356
"2103" 420.4 112.78572185678 23.137379721738
"2104" 420.6 115.066428730504 26.4281978119483
"2105" 420.8 117.279440707842 29.7441953482115
"2106" 421 119.829044402803 33.5438163010944
"2107" 421.2 121.441669138581 37.3399848189702
"2108" 421.4 123.433094830699 41.5736503696401
"2109" 421.6 124.641339040383 45.5759217440695
"2110" 421.8 125.209989074825 47.9222673029955
"2111" 422 125.378192503003 50.5318236699444
"2112" 422.2 125.439005084923 51.2465047448543
"2113" 422.4 126.014009765756 52.5732236234115
"2114" 422.6 126.341296716542 54.0765464450989
"2115" 422.8 126.992674197422 55.9480625383674
"2116" 423 127.263269647878 57.659979377485
"2117" 423.2 127.731691084481 59.9428239145058
"2118" 423.4 127.62438046411 61.9750207891604
"2119" 423.6 127.315326622913 63.3784070826481
"2120" 423.8 127.835013432403 64.5698282258747
"2121" 424 128.026755866528 65.5327765816505
"2122" 424.2 127.581120446382 66.4089016828121
"2123" 424.4 127.65948717566 67.9849115508533
"2124" 424.6 127.286885364362 68.441592573585
"2125" 424.8 127.308991978963 69.6829833831744
"2126" 425 127.202569960603 70.5811120067244
"2127" 425.2 127.442019501913 71.1736417091024
"2128" 425.4 127.309567855686 72.0623197074331
"2129" 425.6 127.371433469327 73.2037931807829
"2130" 425.8 127.392203369879 74.7959901201272
"2131" 426 127.015814816733 75.6271440621854
"2132" 426.2 126.495477511692 77.0166225251601
"2133" 426.4 126.424750208766 79.0251696980249
"2134" 426.6 125.8054673125 81.1372494369912
"2135" 426.8 125.785962583556 83.4608406424401
"2136" 427 125.192913392675 85.8941215518068
"2137" 427.2 124.482298234581 88.4351219742078
"2138" 427.4 123.087288735434 89.9916678547778
"2139" 427.6 122.405977561663 91.5285289670544
"2140" 427.8 121.465096622031 93.5818226078779
"2141" 428 120.33092919347 95.7962323555544
"2142" 428.2 118.597881987105 99.1317536893332
"2143" 428.4 116.278517150028 102.389170823178
"2144" 428.6 113.934609479298 105.717050307179
"2145" 428.8 111.469308860859 108.153463062554
"2146" 429 108.454376736356 110.817820316612
"2147" 429.2 105.464644173565 113.183601022948
"2148" 429.4 103.126394620967 115.388440640931
"2149" 429.6 101.608074545023 116.718170489684
"2150" 429.8 99.6245660505356 118.342589879705
"2151" 430 97.276445012013 119.964718922412
"2152" 430.2 95.407844568347 121.118820470366
"2153" 430.4 92.4290346916075 122.170356198415
"2154" 430.6 90.0378101077366 122.06190465879
"2155" 430.8 90.1826780155967 121.280258316003
"2156" 431 90.3216590109904 120.702441636833
"2157" 431.2 90.359292264501 120.576490738313
"2158" 431.4 90.217117794133 120.467379765014
"2159" 431.6 90.1463233490191 120.352416212857
"2160" 431.8 90.242302802807 120.286788933251
"2161" 432 90.0494316152744 120.602770715723
"2162" 432.2 89.4435636889675 120.129772704584
"2163" 432.4 88.293919890913 119.442831200878
"2164" 432.6 88.2683376749611 119.229402798151
"2165" 432.8 88.0644384497055 118.432727236545
"2166" 433 87.822622381033 117.639230056814
"2167" 433.2 87.2362263101706 116.167712030918
"2168" 433.4 86.4307509023202 115.158826925998
"2169" 433.6 85.7142772605814 112.891011142119
"2170" 433.8 84.5027314662918 110.338465430615
"2171" 434 82.7712621199585 107.501050694706
"2172" 434.2 81.0181288397702 104.612426196799
"2173" 434.4 79.554111653792 102.04659071967
"2174" 434.6 80.1142275398972 99.7253355537649
"2175" 434.8 81.199118666913 98.4914144395231
"2176" 435 82.3387273854427 97.441004106287
"2177" 435.2 83.8446488361347 95.5178039455337
"2178" 435.4 86.317510978513 93.1833787287443
"2179" 435.6 88.990730725413 90.1152503262731
"2180" 435.8 90.61014168372 87.0463998135048
"2181" 436 91.8470792701403 83.4544433614029
"2182" 436.2 92.132714124613 79.0794403866491
"2183" 436.4 91.236396811424 74.4584153808071
"2184" 436.6 89.7508879994131 70.3708295008124
"2185" 436.8 87.4254606397034 66.7626989518447
"2186" 437 84.024100309296 62.751007928182
"2187" 437.2 81.2504626231394 59.7571031910807
"2188" 437.4 78.9626015172191 56.2663534822992
"2189" 437.6 77.0182536599131 52.6775654830877
"2190" 437.8 77.1650319953399 49.749468346908
"2191" 438 78.5406116414453 47.6453603256511
"2192" 438.2 80.5701790175916 43.5691884359472
"2193" 438.4 83.5295223882836 39.3831136397896
"2194" 438.6 84.6275515754618 39.3652930834446
"2195" 438.8 85.4951590184585 38.9263341486907
"2196" 439 87.3696377509358 37.4670922845089
"2197" 439.2 89.8009758818084 34.3700413069846
"2198" 439.4 92.4836239359828 30.6504289472055
"2199" 439.6 95.5131243635697 26.0671314961568
"2200" 439.8 98.1068592461858 21.4632045776339
"2201" 440 99.9802703420422 19.2767328611948
"2202" 440.2 101.85149763572 19.3829163248271
"2203" 440.4 100.114365501613 19.0600028590838
"2204" 440.6 101.417492257042 14.6443509923972
"2205" 440.8 99.542873767907 15.9139727423616
"2206" 441 99.9614987091493 15.4007361460159
"2207" 441.2 99.6642499022895 13.8445898595656
"2208" 441.4 98.8786679794596 12.8167319343102
"2209" 441.6 97.1895698949845 12.8444539129829
"2210" 441.8 94.4208837417928 13.1448552634784
"2211" 442 90.6537752257042 13.778600750605
"2212" 442.2 86.6530926043521 14.9615490621275
"2213" 442.4 82.5429681334487 16.6799272141615
"2214" 442.6 78.2969132720427 18.7180647994062
"2215" 442.8 74.5740081162789 19.6875606048348
"2216" 443 71.3073284988361 19.8546309567467
"2217" 443.2 68.9028709106353 20.6384133667025
"2218" 443.4 66.3952030730642 22.3712917593102
"2219" 443.6 63.6872625906781 24.2621254954821
"2220" 443.8 61.1082952760183 25.5920087431596
"2221" 444 59.597982797413 27.4247822027082
"2222" 444.2 57.9217385521823 29.904067982939
"2223" 444.4 55.892216086663 32.0991668555544
"2224" 444.6 53.643417484413 35.5133295663544
"2225" 444.8 51.9865378850234 38.7352429521907
"2226" 445 49.883172835693 40.4103599619944
"2227" 445.2 47.2757232181522 40.1360748590761
"2228" 445.4 44.7473740241956 38.1753130167283
"2229" 445.6 41.1905632527047 36.181087136346
"2230" 445.8 37.9591814773995 32.9255071647435
"2231" 446 35.9081499433034 29.711835743116
"2232" 446.2 33.3144892748714 25.5649095530127
"2233" 446.4 31.2221119245446 22.1372810590675
"2234" 446.6 30.981228753288 19.6782390830543
"2235" 446.8 33.146564141332 18.5110333963246
"2236" 447 35.3079572722946 15.5094337699359
"2237" 447.2 38.0114653370284 12.112987611362
"2238" 447.4 41.1736708688381 8.04078521620435
"2239" 447.6 43.8752361427801 6.41554249559232
"2240" 447.8 47.682517527463 5.40372670450435
"2241" 448 53.2814378301273 3.48401847807816
"2242" 448.2 58.7983368338546 2.24923293994396
"2243" 448.4 62.7817583930624 2.60163488673617
"2244" 448.6 67.1545462251367 3.71206674390961
"2245" 448.8 72.052510817157 4.78244727783484
"2246" 449 77.8960543215559 5.32654571474916
"2247" 449.2 83.8547963228746 5.82167744966973
"2248" 449.4 89.0701045773167 7.56121538209652
"2249" 449.6 94.3179373243287 9.0945495612411
"2250" 449.8 99.0814459116483 12.1357571506132
"2251" 450 103.606865866046 14.8924662284877
"2252" 450.2 107.365566900379 18.261528488313
"2253" 450.4 110.210410861402 20.7167781944674
"2254" 450.6 114.48603998397 24.8298213392141
"2255" 450.8 117.734961639126 29.1968510592078
"2256" 451 120.860453716311 34.1894705560441
"2257" 451.2 122.080607213322 38.6966386700695
"2258" 451.4 123.930904714481 43.0600094664475
"2259" 451.6 125.257508127868 46.9021126121484
"2260" 451.8 124.576073011807 48.7414728780089
"2261" 452 124.69145041836 50.8462189753438
"2262" 452.2 124.810856566392 52.6424554854719
"2263" 452.4 124.580140259948 53.3424535318118
"2264" 452.6 125.008054384202 53.471982217939
"2265" 452.8 125.104731801186 53.8835632565544
"2266" 453 125.008770972884 54.1233639737308
"2267" 453.2 124.967630007974 54.3398422359523
"2268" 453.4 124.805223957726 54.3413859148356
"2269" 453.6 124.101128282683 54.0555453334044
"2270" 453.8 123.443667503769 54.046274572386
"2271" 454 123.132542026837 53.9723531054331
"2272" 454.2 122.995099449013 53.9217814958543
"2273" 454.4 122.683199866485 53.5092609128946
"2274" 454.6 122.091999557185 53.875254943663
"2275" 454.8 121.125112554973 53.7115811797044
"2276" 455 121.284745582513 53.3064678431244
"2277" 455.2 120.992317733229 53.2790911043605
"2278" 455.4 120.157178959413 52.2990987522418
"2279" 455.6 119.394267492391 52.3382170587717
"2280" 455.8 117.9012283398 51.9315564105866
"2281" 456 115.675418364788 51.3595670361169
"2282" 456.2 113.893799753851 50.5394673178044
"2283" 456.4 112.008826425834 48.8347326963965
"2284" 456.6 110.02041503016 47.4106004109017
"2285" 456.8 106.659719713529 44.9244033701228
"2286" 457 103.400978075042 41.7739638379027
"2287" 457.2 101.212274473493 38.5919245548157
"2288" 457.4 99.9165518473562 34.3618603413839
"2289" 457.6 97.6633002448665 29.9038400864613
"2290" 457.8 95.7098728314479 25.0154606411125
"2291" 458 92.8526791749303 20.1109398383475
"2292" 458.2 92.1716269374487 16.5388837119829
"2293" 458.4 93.2014058215895 15.0942984987779
"2294" 458.6 92.2026831464244 14.3276855810543
"2295" 458.8 89.937201056766 12.1897123119779
"2296" 459 86.5286148961721 9.69775309718086
"2297" 459.2 82.1966342865094 7.49214627492785
"2298" 459.4 78.7989924591908 5.51153988573953
"2299" 459.6 73.6877214466719 3.24214805233082
"2300" 459.8 69.5499268788613 2.61840778172676
"2301" 460 65.3039133353756 1.59145733432935
"2302" 460.2 61.8880768633877 2.54534104749106
"2303" 460.4 57.8157221617509 3.42515812668949
"2304" 460.6 54.3236607885823 3.66479681635435
"2305" 460.8 49.8809723804262 3.19410902708066
"2306" 461 47.1599094015881 4.28106592506685
"2307" 461.2 43.4422945604871 6.29005957518397
"2308" 461.4 38.047524079513 8.01212153672935
"2309" 461.6 33.9684826085982 9.94674296499879
"2310" 461.8 29.2160558526053 13.0439447225159
"2311" 462 24.7777119330531 16.4093056815944
"2312" 462.2 22.5732558384531 19.4107114079544
"2313" 462.4 19.284966844439 23.8251662174894
"2314" 462.6 16.8196449227592 27.4590806225928
"2315" 462.8 15.4065320416053 30.6586332204005
"2316" 463 14.2118425566506 34.3540429742543
"2317" 463.2 12.981337969363 38.2427488230294
"2318" 463.4 10.3998969010875 41.8625938023102
"2319" 463.6 7.77906886618413 45.9037790750001
"2320" 463.8 5.27767433965722 47.5819977533683
"2321" 464 4.47794228157214 50.0530533630771
"2322" 464.2 3.68798824006472 54.0768015451498
"2323" 464.4 2.43906003309046 58.2807155201027
"2324" 464.6 2.33849555139056 61.9523353514645
"2325" 464.8 4.15906586223219 65.7230858992778
"2326" 465 6.44966700083572 69.9706839845853
"2327" 465.2 9.72728010027842 73.4777605592082
"2328" 465.4 12.7542315758685 77.3858884340098
"2329" 465.6 16.8103422987767 80.655632907615
"2330" 465.8 20.9004918797636 83.7765304286265
"2331" 466 25.0993888429179 86.9070904186903
"2332" 466.2 29.1730605316777 89.4265258055544
"2333" 466.4 34.0939305840253 90.3780819677176
"2334" 466.6 38.60833398676 90.9084575335135
"2335" 466.8 42.988546360513 89.4532785730644
"2336" 467 46.912858287538 87.8460423678356
"2337" 467.2 50.666134827913 85.8539512622935
"2338" 467.4 54.948084578796 83.2099632640969
"2339" 467.6 59.3219256821183 80.8093185865438
"2340" 467.8 62.9459095148173 79.0791408035863
"2341" 468 68.075736816392 76.8507135895754
"2342" 468.2 72.0111004805339 73.6730515622247
"2343" 468.4 76.5054809022762 71.0495871610912
"2344" 468.6 79.9219727092518 69.4831800719092
"2345" 468.8 84.4518206255869 68.7305183933152
"2346" 469 87.4746392733797 70.223983792821
"2347" 469.2 90.5785230024456 71.742281816413
"2348" 469.4 93.8285701461966 72.634140661575
"2349" 469.6 97.9573170649614 71.8954495847156
"2350" 469.8 100.161268822775 71.3053882991607
"2351" 470 100.94114330075 71.5369544658015
"2352" 470.2 101.245512575641 72.0123019853804
"2353" 470.4 101.498520010424 71.7075421125104
"2354" 470.6 101.802885063434 70.4271819492884
"2355" 470.8 103.177720949104 69.3284599633585
"2356" 471 105.154855170594 68.6707692495437
"2357" 471.2 107.947786210183 68.3338795358843
"2358" 471.4 110.052421652224 67.8312091147754
"2359" 471.6 110.813579133163 66.4038584512344
"2360" 471.8 110.273867468623 65.2840640397444
"2361" 472 109.670520856047 63.7938175859306
"2362" 472.2 109.306838822199 61.1021306998503
"2363" 472.4 108.816246699837 56.5086544407968
"2364" 472.6 109.305142042569 51.9527459585856
"2365" 472.8 110.009871182007 47.8840958997731
"2366" 473 110.515990090457 43.1194591548071
"2367" 473.2 110.943954944692 37.3475087873334
"2368" 473.4 110.51143796948 31.7169844625544
"2369" 473.6 109.410381839587 26.8997087182288
"2370" 473.8 107.291721440316 24.8089349718769
"2371" 474 104.586624130313 23.877998935021
"2372" 474.2 100.692929649046 21.342855728121
"2373" 474.4 96.5628400051805 18.0517419221474
"2374" 474.6 92.0151549182851 14.5943244598916
"2375" 474.8 88.4221964309006 11.1030216401168
"2376" 475 86.1851703446661 6.88894273898808
"2377" 475.2 83.8917149717777 5.07662353873082
"2378" 475.4 81.7761977696109 4.83822275705985
"2379" 475.6 77.6381438178773 3.67662627137578
"2380" 475.8 75.8889395488268 3.01816177900263
"2381" 476 74.8503149245542 3.5164201226014
"2382" 476.2 72.4893558617778 3.70526318737788
"2383" 476.4 69.4565657151538 3.4307690794062
"2384" 476.6 65.147130897613 3.02273039611435
"2385" 476.8 61.0047106263096 1.64318374441642
"2386" 477 56.659326018657 1.55720074178606
"2387" 477.2 53.7813363147168 2.28894020155435
"2388" 477.4 49.4803965448778 3.2524704599628
"2389" 477.6 45.1312396766005 4.97854879229185
"2390" 477.8 40.8779071446662 6.86061566212397
"2391" 478 36.2370519379009 8.54368131626167
"2392" 478.2 32.3723499049393 10.8176420242912
"2393" 478.4 27.782867022933 13.6117305648343
"2394" 478.6 23.7742329551032 16.4135401907375
"2395" 478.8 21.8467955795429 20.1869883724375
"2396" 479 19.1247441547103 23.5930262978381
"2397" 479.2 15.9639550628736 27.1408531779491
"2398" 479.4 13.5873522405797 29.2911878847627
"2399" 479.6 12.0422816127751 32.0135052847095
"2400" 479.8 11.758751687013 35.9910575576043
"2401" 480 12.2857940636531 39.7479104807944
"2402" 480.2 12.848310446413 42.503020887221
"2403" 480.4 13.9667027575854 43.2834929771406
"2404" 480.6 15.8452523427579 44.3114318272785
"2405" 480.8 18.1132633839471 44.4896937558839
"2406" 481 21.0352916617923 44.7858651427268
"2407" 481.2 23.9396961261403 44.4133813624764
"2408" 481.4 27.221772072474 44.4874693018226
"2409" 481.6 29.5013855416352 43.5457654409618
"2410" 481.8 29.3579762411005 45.2366866149293
"2411" 482 28.9928134808433 47.5997736786241
"2412" 482.2 28.468168648907 49.1960731833736
"2413" 482.4 28.3165107653736 48.2162006656201
"2414" 482.6 28.4222643527545 48.1088805135422
"2415" 482.8 28.4549962076723 48.2546299868136
"2416" 483 28.4457875123005 48.2798139191919
"2417" 483.2 28.4411568073877 48.3201486749088
"2418" 483.4 28.4549962076723 48.4103339247025
"2419" 483.6 28.44985160616 48.4915682902531
"2420" 483.8 28.431534563413 48.5330097545543
"2421" 484 28.422032597488 48.4900142353419
"2422" 484.2 28.4127652480056 48.5660378625914
"2423" 484.4 28.403028665638 48.5234551947294
"2424" 484.6 28.403028665638 48.5234551947294
"2425" 484.8 28.403028665638 48.5234551947294
"2426" 485 28.3939959325982 48.5471646579988
"2427" 485.2 28.3759132994618 48.5003844283226
"2428" 485.4 28.3507678530505 48.4183550366544
"2429" 485.6 28.3108037022483 48.3711442704602
"2430" 485.8 28.3124737855576 48.3810577187833
"2431" 486 28.3170530462444 48.4086853616507
"2432" 486.2 28.2842540915755 48.4279095964794
"2433" 486.4 28.2646707715594 48.4444552976397
"2434" 486.6 28.1997792969496 48.3885261669568
"2435" 486.8 28.2297644227834 48.3678692143692
"2436" 487 28.2183197182667 48.3698831233958
"2437" 487.2 28.2063027785241 48.3537143109247
"2438" 487.4 28.2177403301005 48.3514731178794
"2439" 487.6 28.2071507897624 48.394871540217
"2440" 487.8 28.2297644227834 48.3773058166655
"2441" 488 28.1842544863287 48.3718485044941
"2442" 488.2 28.2034873812131 48.3944686370919
"2443" 488.4 28.241495244913 48.4088004768294
"2444" 488.6 28.1927672145284 48.3664174294005
"2445" 488.8 28.1702305004755 48.3944686370919
"2446" 489 28.1702305004755 48.3944686370919
"2447" 489.2 28.143041140148 48.4040807545062
"2448" 489.4 28.1218408591908 48.4056156235543
"2449" 489.6 28.1417246027005 48.5091233549918
"2450" 489.8 28.1293033580877 48.4639406473857
"2451" 490 28.1417246027005 48.5091233549918
"2452" 490.2 28.1124562014871 48.5141365499618
"2453" 490.4 28.136973619738 48.4422414362169
"2454" 490.6 28.1332450001978 48.518496499124
"2455" 490.8 28.5113041538945 48.9576568578877
"2456" 491 29.1299290589006 50.0426302069043
"2457" 491.2 29.5851850145424 50.8036227953191
"2458" 491.4 30.9834911261273 52.0590973090186
"2459" 491.6 33.2115823628601 52.5301879589896
"2460" 491.8 36.0287385834475 53.3739867325543
"2461" 492 39.073736399413 53.9250047208556
"2462" 492.2 40.137956583013 54.0221043740169
"2463" 492.4 41.8401315421346 53.4965431117442
"2464" 492.6 44.5379838170624 52.5831504388141
"2465" 492.8 47.688852171413 52.5883895913877
"2466" 493 51.2600076982255 52.3213927251669
"2467" 493.2 55.1411083040202 52.3502838941615
"2468" 493.4 58.95273301832 52.3326137779846
"2469" 493.6 63.0365765839189 52.7999637658132
"2470" 493.8 66.1975300398676 53.4709799913839
"2471" 494 69.5089463861413 54.1037335481739
"2472" 494.2 72.761372925513 53.9599997351543
"2473" 494.4 75.8636208308449 53.3884633383498
"2474" 494.6 78.5979138196551 51.984720209228
"2475" 494.8 80.5566047805559 50.0701389395873
"2476" 495 83.0143218125855 48.5330097545543
"2477" 495.2 85.7240700157426 46.9087345843043
"2478" 495.4 87.2776226658913 44.9812059935217
"2479" 495.6 88.5223941277613 44.8872473763858
"2480" 495.8 89.9786504785142 45.9908527134757
"2481" 496 91.0877163088613 47.1887820274509
"2482" 496.2 92.1302081116219 49.1629807320269
"2483" 496.4 92.9455641187426 51.1778856333839
"2484" 496.6 94.5608983259926 53.8227615122134
"2485" 496.8 96.0731380808152 56.9368682441087
"2486" 497 98.1459582447288 60.7507774128807
"2487" 497.2 99.3462065720972 64.9225999554175
"2488" 497.4 99.1547691148647 68.4352606072318
"2489" 497.6 98.8997312191151 72.2201865802778
"2490" 497.8 98.8263212317797 76.810260365521
"2491" 498 99.2397928028666 81.3731153798636
"2492" 498.2 99.7673037967161 86.4269730847362
"2493" 498.4 100.781086777351 91.2020815063669
"2494" 498.6 101.830262181569 94.1600139855231
"2495" 498.8 100.832555759444 94.8726249058044
"2496" 499 98.4796355288666 95.7502654010698
"2497" 499.2 95.701652526043 98.0753133591444
"2498" 499.4 92.4493157108976 101.148099199111
"2499" 499.6 89.2140112448388 104.244607498505
"2500" 499.8 85.462145887522 106.931236201772
"2501" 500 81.7922716913221 109.477589939312
"2502" 500.2 78.3785694689697 110.513537839946
"2503" 500.4 74.6053301916858 111.643290166312
"2504" 500.6 71.228389089613 113.542234803854
"2505" 500.8 68.4037650803833 116.330652679119
"2506" 501 66.1717918761375 117.719722348565
"2507" 501.2 65.0956859103827 116.17157245913
"2508" 501.4 63.987891054763 113.756256943934
"2509" 501.6 61.802438892013 111.279715037294
"2510" 501.8 59.5009414432854 107.665570645959
"2511" 502 58.125178079038 103.272675418617
"2512" 502.2 57.1436452159343 98.9688883201394
"2513" 502.4 56.5088330243492 94.0167802916927
"2514" 502.6 55.4408727052255 89.0960972782731
"2515" 502.8 55.024509088457 84.5799490855324
"2516" 503 54.3323989836939 79.8075532176892
"2517" 503.2 53.7278794037464 75.0989325390877
"2518" 503.4 52.4102734621464 70.593426772721
"2519" 503.6 50.7525163363221 67.4032654089294
"2520" 503.8 50.2576595111372 63.4688733890371
"2521" 504 51.6818622198958 60.8726688572785
"2522" 504.2 54.9722530221062 58.665186150793
"2523" 504.4 58.9940800741797 56.070495838721
"2524" 504.6 63.335422727913 53.7959797914918
"2525" 504.8 67.199555537413 50.6640920111739
"2526" 505 70.4279881952248 47.2560709355896
"2527" 505.2 72.7844757446248 43.2004413063426
"2528" 505.4 74.20936027297 39.2154997682506
"2529" 505.6 76.6219701197851 36.4898203937404
"2530" 505.8 78.0576045005982 36.992045146184
"2531" 506 79.2110150272207 37.3713239692467
"2532" 506.2 81.3395080733725 38.1004633510408
"2533" 506.4 84.6140676326858 39.023120598866
"2534" 506.6 87.6975896156199 40.5774659186578
"2535" 506.8 90.6158945525854 42.3521979505199
"2536" 507 93.2071836197726 43.0192772532959
"2537" 507.2 93.7564454180293 42.2225562887404
"2538" 507.4 93.5310499472502 40.2227646974613
"2539" 507.6 93.7558734802719 37.7509700085073
"2540" 507.8 94.3044657783549 34.7788875878683
"2541" 508 93.8285217716723 31.929308014221
"2542" 508.2 92.2125787496029 28.3740979617569
"2543" 508.4 90.4355989522108 24.5886387054757
"2544" 508.6 89.7735117278059 19.9193779738758
"2545" 508.8 90.3796600655612 15.7360984737766
"2546" 509 92.3289407697619 14.1010425340427
"2547" 509.2 93.4206127704475 14.1014511760026
"2548" 509.4 93.6684026399524 14.381362883442
"2549" 509.6 92.2389529725456 14.9239822062772
"2550" 509.8 91.4308026677118 14.8811055397492
"2551" 510 89.592521900663 14.5051274063758
"2552" 510.2 86.6316772442865 14.8767704115037
"2553" 510.4 82.9293159963889 15.8633220637712
"2554" 510.6 78.9590969809793 15.5317903493616
"2555" 510.8 75.0221042291572 13.8388476365195
"2556" 511 71.0268590216223 11.5413092972055
"2557" 511.2 68.8316579198248 8.03066862344846
"2558" 511.4 67.8177557301239 6.65410777461459
"2559" 511.6 67.0713894854014 6.83513308572877
"2560" 511.8 66.9024825797579 7.58677889072676
"2561" 512 65.8794974755743 8.72439856110274
"2562" 512.2 64.3212072077726 9.74793814134087
"2563" 512.4 63.1016962097579 11.9928586628992
"2564" 512.6 61.9010783478059 11.9526949959829
"2565" 512.8 61.808928039474 12.6824369867982
"2566" 513 61.0557527595776 14.315591201529
"2567" 513.2 59.8000499208814 17.0876229887316
"2568" 513.4 57.982648590163 20.0699760358793
"2569" 513.6 56.0185080388308 23.0525709706176
"2570" 513.8 53.9718187628736 26.2004833425412
"2571" 514 52.2723575609884 29.6594819906502
"2572" 514.2 51.063950467973 33.4750234703544
"2573" 514.4 50.4163688664559 37.6135128116972
"2574" 514.6 50.2405538188778 42.0574404759769
"2575" 514.8 50.2938660259199 46.2870337737735
"2576" 515 51.3547188520884 50.5481532812816
"2577" 515.2 51.5500386348898 54.7012558183218
"2578" 515.4 50.2948952289828 58.7408348327055
"2579" 515.6 48.235399358727 61.8605097151009
"2580" 515.8 46.3254640303562 66.2436892847135
"2581" 516 45.2147822421771 71.2105964672847
"2582" 516.2 44.6626199934812 77.1619453756453
"2583" 516.4 43.7427023928762 82.3219562683122
"2584" 516.6 42.7366920548966 87.5030144210049
"2585" 516.8 41.1998012751318 93.0413342726794
"2586" 517 40.2827099362535 98.2655100862139
"2587" 517.2 38.705060121523 102.374865280394
"2588" 517.4 37.474238802038 104.809367123804
"2589" 517.6 37.2634649530831 106.400152084358
"2590" 517.8 37.108729846123 107.190363432194
"2591" 518 36.2658085097396 108.85153090283
"2592" 518.2 36.6342520864232 110.247666583381
"2593" 518.4 38.8780523486804 113.390497041881
"2594" 518.6 41.8000696994323 115.911030674314
"2595" 518.8 45.3235200247998 118.677900847149
"2596" 519 49.3575783776702 121.842872396583
"2597" 519.2 53.0208124790416 124.925810366783
"2598" 519.4 56.1601544050887 127.417521520527
"2599" 519.6 58.4009126977027 126.105320139358
"2600" 519.8 61.1704650014719 125.392886495819
"2601" 520 65.0644079001483 124.261326861643
"2602" 520.2 69.3347031746777 123.264655130878
"2603" 520.4 74.5791021429279 122.903433041901
"2604" 520.6 79.905584372323 121.984643865224
"2605" 520.8 85.4831478753845 120.27774450144
"2606" 521 90.8827573995357 119.391788713318
"2607" 521.2 94.514540249813 117.773539869212
"2608" 521.4 96.7765840166858 114.8242830131
"2609" 521.6 99.0170295555813 110.537373038693
"2610" 521.8 101.124512642011 105.490006385565
"2611" 522 101.52564739011 100.698976184948
"2612" 522.2 102.528053004304 95.8744346933959
"2613" 522.4 103.852189349928 91.1791602138574
"2614" 522.6 105.18390921863 86.2429858721111
"2615" 522.8 106.259354050928 81.0455361570392
"2616" 523 107.135818216718 76.0420961054385
"2617" 523.2 107.615917547666 71.1541844475964
"2618" 523.4 108.795361570693 66.2968473811944
"2619" 523.6 110.920233852729 62.2720768008707
"2620" 523.8 113.377109519034 59.2944613469228
"2621" 524 116.140745135796 58.7340270315437
"2622" 524.2 116.851286648007 58.7842562334606
"2623" 524.4 116.457746892613 58.5542343962701
"2624" 524.6 115.157877954073 58.3207008392844
"2625" 524.8 114.27171885314 57.724689327615
"2626" 525 111.979729496686 55.8060565061907
"2627" 525.2 108.56543358699 53.1152584458843
"2628" 525.4 105.783414697609 49.9159584137605
"2629" 525.6 103.110580914188 45.7890260564982
"2630" 525.8 100.242136617881 42.4221572366926
"2631" 526 97.6311850732131 38.6769504861877
"2632" 526.2 94.8257207368849 34.7143250278802
"2633" 526.4 92.4703653788782 30.2149187784381
"2634" 526.6 90.4265833540797 25.337841310258
"2635" 526.8 89.5834724093059 19.9921746201615
"2636" 527 89.7624055338676 15.4121901637881
"2637" 527.2 90.947253666932 12.8352391476303
"2638" 527.4 93.1293647727464 12.8013151596284
"2639" 527.6 94.7135407719496 14.2344703632495
"2640" 527.8 95.7408094646921 16.2119336581706
"2641" 528 98.8422468828347 18.4695297076025
"2642" 528.2 101.872122434076 21.4324133250824
"2643" 528.4 105.003805681877 25.0424419562329
"2644" 528.6 107.969323999613 28.476927064121
"2645" 528.8 111.437213908241 31.3040517620716
"2646" 529 114.492197369842 34.2167692984013
"2647" 529.2 117.369935621413 37.3740406757722
"2648" 529.4 119.472003185229 40.9049611759013
"2649" 529.6 122.151324874873 45.2271320551043
"2650" 529.8 122.17658666711 47.4366481423119
"2651" 530 121.982348247507 48.2543350929918
"2652" 530.2 120.81807170966 49.5455960947709
"2653" 530.4 119.572840374637 50.4985192042686
"2654" 530.6 118.369542436723 53.0542274637443
"2655" 530.8 116.637784141718 55.846773864807
"2656" 531 115.149674276562 59.9076659264157
"2657" 531.2 113.379109932913 64.2860902660231
"2658" 531.4 111.726931367995 69.381449274738
"2659" 531.6 110.422725070887 74.0722496661626
"2660" 531.8 108.470434769956 78.3676310293841
"2661" 532 107.876143430542 83.1554469698769
"2662" 532.2 106.931487281537 88.000236874977
"2663" 532.4 104.17189886926 92.0589045328503
"2664" 532.6 101.276213727266 95.7400290624661
"2665" 532.8 99.5547603594769 99.9812650845756
"2666" 533 97.6742606520731 104.786436180224
"2667" 533.2 95.4909534875715 108.959451673535
"2668" 533.4 91.4342725896903 111.123890572505
"2669" 533.6 88.005060126793 114.814902172544
"2670" 533.8 84.5110617585074 118.486809650649
"2671" 534 81.7931409392055 123.101842320837
"2672" 534.2 80.0646415231403 123.019972107433
"2673" 534.4 77.0260829951321 125.656557825116
"2674" 534.6 77.4244161249424 124.980729013172
"2675" 534.8 77.8044947619424 124.126438958231
"2676" 535 77.8848590745161 124.252403864596
"2677" 535.2 76.939550507807 124.934744500645
"2678" 535.4 76.5133271858402 124.238518146583
"2679" 535.6 74.5530769564236 123.328115550933
"2680" 535.8 72.3488901483073 123.054901558852
"2681" 536 70.8022158094024 122.277948523001
"2682" 536.2 67.788677424763 121.208813607434
"2683" 536.4 64.937899489522 121.20820816998
"2684" 536.6 60.5189425716823 121.875280903535
"2685" 536.8 55.8535043736353 123.150583261943
"2686" 537 50.8742731291273 125.107801982497
"2687" 537.2 47.28117706572 125.627901586059
"2688" 537.4 45.2123649517149 123.703959864526
"2689" 537.6 41.2215392632149 121.940873164743
"2690" 537.8 36.9287381509972 119.982197325109
"2691" 538 32.1888833748988 118.021048466583
"2692" 538.2 28.976552986281 116.388411983422
"2693" 538.4 27.5727030278842 116.278513744506
"2694" 538.6 27.2131516429364 115.779251932227
"2695" 538.8 27.2731996696988 115.404009032612
"2696" 539 27.1497007288248 115.096443202054
"2697" 539.2 26.8359214175168 115.011113170913
"2698" 539.4 26.5239017853273 115.560521822126
"2699" 539.6 27.2641501783416 116.288488284983
"2700" 539.8 27.053749504288 116.491653925218
"2701" 540 27.2695798731559 116.237530632583
"2702" 540.2 27.560674773782 115.919557708661
"2703" 540.4 28.1697822945357 115.613230714602
"2704" 540.6 28.7463471718373 115.194884121463
"2705" 540.8 29.6797928238762 114.819528590986
"2706" 541 29.944247538673 114.650563743554
"2707" 541.2 30.1120783407366 114.699273264231
"2708" 541.4 33.2683417342679 113.214297653732
"2709" 541.6 34.4797424391522 113.908354458598
"2710" 541.8 34.0914012230869 115.144908360587
"2711" 542 33.5214536300419 114.303841572585
"2712" 542.2 33.2432517411038 113.70101779806
"2713" 542.4 32.3851360555058 112.708131581194
"2714" 542.6 30.4094948171885 112.665555192156
"2715" 542.8 31.0423551072915 112.543202884956
"2716" 543 30.2817286831489 111.459701311432
"2717" 543.2 29.951849111413 110.424508436343
"2718" 543.4 28.9873099288376 108.986332239752
"2719" 543.6 27.9940855661112 106.491330202432
"2720" 543.8 27.154470343093 103.250062960364
"2721" 544 25.9850089679664 99.0144802085835
"2722" 544.2 24.7919936757767 94.5068493327059
"2723" 544.4 23.8254330615517 90.0130433393662
"2724" 544.6 23.0182933697767 84.8673600870392
"2725" 544.8 21.878978861533 79.8452132130444
"2726" 545 21.8261679351288 74.1754368385754
"2727" 545.2 21.982327903679 68.9025181474267
"2728" 545.4 21.5581124753499 65.0915648028491
"2729" 545.6 20.4959533242312 62.7046417212513
"2730" 545.8 18.2039639677767 61.1218661542816
"2731" 546 14.3148765002918 58.6203086728271
"2732" 546.2 10.6204026912322 57.4167175067352
"2733" 546.4 10.257570349311 57.6351904204931
"2734" 546.6 11.4559815618926 57.1204141360441
"2735" 546.8 12.3114983508563 54.7661287826574
"2736" 547 13.5308172461872 50.7932282077802
"2737" 547.2 16.0643604517977 46.5129028201258
"2738" 547.4 19.0119953307745 41.6583312876989
"2739" 547.6 21.4300859870972 36.5294653849359
"2740" 547.8 22.750625869053 31.7169844625544
"2741" 548 21.8382259854547 26.817618507846
"2742" 548.2 20.4287677065797 24.524524149846
"2743" 548.4 21.0954962136459 25.0732932746502
"2744" 548.6 23.1992831969195 24.1378609026712
"2745" 548.8 26.5911537947814 21.8607016957122
"2746" 549 30.8830417720631 18.1686186307044
"2747" 549.2 35.3579676192683 13.9153308938701
"2748" 549.4 40.2090362242182 10.9699402711258
"2749" 549.6 45.8997432720212 9.15272939475705
"2750" 549.8 51.521311761163 7.9141872985231
"2751" 550 58.0360157960432 7.66043520454065
"2752" 550.2 64.2184568303408 7.28033434627724
"2753" 550.4 70.5583900039247 6.1818678325776
"2754" 550.6 75.8360411926179 5.23588877408447
"2755" 550.8 79.5845569772179 4.54940923332264
"2756" 551 81.7285139113059 5.69673320580434
"2757" 551.2 84.9380491018719 7.25731131055435
"2758" 551.4 88.7724526326781 8.73539020396399
"2759" 551.6 89.0792630986902 9.66552084716881
"2760" 551.8 91.3571727153059 11.9663443671615
"2761" 552 95.5400073174836 15.4539995745426
"2762" 552.2 98.784090272113 18.5868960274877
"2763" 552.4 102.113755912994 21.9846653849962
"2764" 552.6 106.057006778942 26.0292112020249
"2765" 552.8 110.313693099717 29.6939102735217
"2766" 553 114.292524721832 33.3443417488769
"2767" 553.2 118.559581755223 36.5439480861443
"2768" 553.4 121.297414870413 40.4912552351793
"2769" 553.6 121.445432293403 42.5126910687821
"2770" 553.8 121.162885318485 42.4377915899049
"2771" 554 121.863806564766 42.9239211043485
"2772" 554.2 122.00456798075 42.4024921852074
"2773" 554.4 122.099367733362 43.0957757098121
"2774" 554.6 121.623745013292 43.3368733810392
"2775" 554.8 121.41757718864 43.1351759565131
"2776" 555 120.610399877073 43.4503779301214
"2777" 555.2 119.987824192586 42.8626709849421
"2778" 555.4 119.665920857168 42.6208821240646
"2779" 555.6 119.897458557463 43.2932891465243
"2780" 555.8 119.930667448474 42.8002738595544
"2781" 556 118.981469042293 42.9149285774544
"2782" 556.2 118.432604463638 42.8704706256156
"2783" 556.4 118.011846208346 43.3353292097543
"2784" 556.6 117.172294730173 43.0372269432143
"2785" 556.8 116.579372056453 43.7901262574243
"2786" 557 116.088639597712 43.7182996076884
"2787" 557.2 115.25623299728 44.2822055875135
"2788" 557.4 114.467516938868 44.0471921720695
"2789" 557.6 113.245082203024 44.457738553407
"2790" 557.8 111.04118436346 44.1556881603102
"2791" 558 108.843504864713 43.700525718621
"2792" 558.2 105.770984112965 43.2395639664509
"2793" 558.4 102.248235563627 42.2861475451615
"2794" 558.6 97.6737176825916 41.1759986893044
"2795" 558.8 93.8138991654828 40.7160466233102
"2796" 559 90.4290675281777 40.4262467595073
"2797" 559.2 87.257341790004 41.3497179588498
"2798" 559.4 86.7504298162667 41.9566761384202
"2799" 559.6 87.0643883965215 42.8877613953013
"2800" 559.8 87.6145839362751 43.5558528434164
"2801" 560 87.6642715464853 44.7618365031447
"2802" 560.2 88.2375345986109 46.9076846326752
"2803" 560.4 88.5261901690797 49.3992898453543
"2804" 560.6 87.2519801791372 50.3780282035199
"2805" 560.8 85.0756453450109 52.5334624117174
"2806" 561 81.9951940251656 55.2940920884513
"2807" 561.2 78.1364250807501 57.2587920306892
"2808" 561.4 74.028440938457 57.3022057609719
"2809" 561.6 70.6040897113918 56.2701703277352
"2810" 561.8 66.8236999963797 53.9217814958544
"2811" 562 64.1104057643492 50.9521429868416
"2812" 562.2 60.8796433175293 47.8708565387753
"2813" 562.4 59.5527353406273 44.8795280690901
"2814" 562.6 58.6502542480105 40.983666640879
"2815" 562.8 56.4388876327377 36.8491480256972
"2816" 563 55.6021560742157 33.8793322124228
"2817" 563.2 56.129765234788 31.8284543271793
"2818" 563.4 56.3751242179199 29.3767717273352
"2819" 563.6 57.20056370249 25.8568544365543
"2820" 563.8 56.481337974013 25.1161485605972
"2821" 564 54.9842504538297 25.5649095530127
"2822" 564.2 51.8731413102779 26.0565533446084
"2823" 564.4 47.1986058135435 27.0310959918587
"2824" 564.6 42.7037628020652 28.0945600419457
"2825" 564.8 37.7484622046104 29.7759002033701
"2826" 565 32.7774337154262 31.8980182276596
"2827" 565.2 27.8536067729062 33.3190092880064
"2828" 565.4 22.7194956187845 34.1684115262258
"2829" 565.6 17.2392189107025 33.296001191528
"2830" 565.8 16.0578633810797 31.4291680925173
"2831" 566 16.623758240613 30.2748828996344
"2832" 566.2 17.2513752719669 27.3424659949851
"2833" 566.4 18.5549983874565 23.9570202220761
"2834" 566.6 20.5140523069455 23.7060444326582
"2835" 566.8 23.5587315249515 21.4617569170543
"2836" 567 26.896786649451 18.0503355989467
"2837" 567.2 30.0734742752531 13.5301983209944
"2838" 567.4 33.2381387898643 11.4286923073226
"2839" 567.6 37.7854179025689 10.5827944704245
"2840" 567.8 43.219127400293 8.77584935207435
"2841" 568 47.0065205230845 8.19092829916863
"2842" 568.2 48.3912523976336 8.44882112402493
"2843" 568.4 52.2670721170949 8.53125262055435
"2844" 568.6 56.9260867074578 7.30294502912151
"2845" 568.8 62.075710620894 6.34781397025055
"2846" 569 66.7606552065916 5.3509491359472
"2847" 569.2 68.0670291324483 5.68361910408376
"2848" 569.4 69.5018709592406 3.94945680562331
"2849" 569.6 70.6644584607619 3.36882766084504
"2850" 569.8 72.1767757838416 5.0006152756972
"2851" 570 75.0967449950797 6.71470667851731
"2852" 570.2 79.0490659850601 8.59270155433082
"2853" 570.4 84.0356314578575 10.1685031189618
"2854" 570.6 87.4434939406256 11.3036673964419
"2855" 570.8 92.0566983972131 11.9759899227943
"2856" 571 95.7142923504828 12.4567694478799
"2857" 571.2 95.9317922760198 13.638469018397
"2858" 571.4 96.2152058373307 15.5753986876132
"2859" 571.6 96.9473381612153 19.2027330824613
"2860" 571.8 98.8086835956836 23.6911542095543
"2861" 572 101.131403509585 28.7342046367268
"2862" 572.2 103.507987170827 33.6806112403819
"2863" 572.4 106.591401230837 38.4591803738478
"2864" 572.6 109.90550465765 42.4377915899049
"2865" 572.8 113.92595776778 47.0783767689523
"2866" 573 116.402462727231 51.961070006918
"2867" 573.2 118.803697608512 56.7631751483662
"2868" 573.4 120.922507371331 61.9678908146054
"2869" 573.6 121.942514325729 65.809213846289
"2870" 573.8 121.926920112944 69.9869776282731
"2871" 574 122.43098273515 74.803020557607
"2872" 574.2 122.217959938041 80.9656581477565
"2873" 574.4 121.691429724103 85.4594725662144
"2874" 574.6 119.931507268694 88.4631076898668
"2875" 574.8 118.506253195949 91.7353802622348
"2876" 575 116.869628027811 96.3565065439319
"2877" 575.2 113.897566714452 101.125759641758
"2878" 575.4 110.990044214627 105.251996732024
"2879" 575.6 109.343126386552 106.450670222455
"2880" 575.8 107.959030203194 107.528435607336
"2881" 576 106.099440528331 109.43650395334
"2882" 576.2 104.514998750205 110.200598454762
"2883" 576.4 103.075178083843 110.515350251294
"2884" 576.6 101.900735095513 110.423626476974
"2885" 576.8 100.377733122807 109.65516963707
"2886" 577 99.015304776288 109.244275309242
"2887" 577.2 97.3589913001862 109.248789920843
"2888" 577.4 94.8874579849565 109.067377480598
"2889" 577.6 92.8191135641061 108.80809230997
"2890" 577.8 90.0507278130464 108.739476065154
"2891" 578 86.9555578819024 108.328291178501
"2892" 578.2 83.1014314409888 108.744108579009
"2893" 578.4 78.4193278512071 108.865371441672
"2894" 578.6 76.0258261077464 107.551236261463
"2895" 578.8 72.6212655063836 105.766696549407
"2896" 579 69.544640727703 103.131586418534
"2897" 579.2 67.0371918478208 100.832629456836
"2898" 579.4 62.8568748730764 98.621607142089
"2899" 579.6 59.358533256103 97.4370687628343
"2900" 579.8 57.9740104393221 98.9463417766453
"2901" 580 57.2264504686318 101.871339977617
"2902" 580.2 58.0853466057161 104.208105429766
"2903" 580.4 60.2893639370988 106.118796798869
"2904" 580.6 63.6246649611017 107.100658734668
"2905" 580.8 68.6833240626246 107.620612610776
"2906" 581 74.0974183257398 108.244278680693
"2907" 581.2 79.5365978261579 108.422550665789
"2908" 581.4 85.236356598215 108.096703301218
"2909" 581.6 90.426161044483 106.452751413704
"2910" 581.8 94.79100669072 103.661873948782
"2911" 582 98.0281560940797 100.007959534979
"2912" 582.2 100.821001498158 94.8628753549625
"2913" 582.4 102.57087374496 89.1610096167333
"2914" 582.6 104.26335294551 83.9814540773286
"2915" 582.8 106.795039377382 79.5096889205231
"2916" 583 108.980777252166 75.8807209897399
"2917" 583.2 111.169662906716 72.9231951987362
"2918" 583.4 113.685499854576 69.572540471238
"2919" 583.6 114.763682110556 65.7270176330379
"2920" 583.8 114.777121949205 60.7628463305544
"2921" 584 113.660209758194 56.1487901483981
"2922" 584.2 112.34445142108 50.847336467721
"2923" 584.4 110.958174266804 45.683258432837
"2924" 584.6 108.909226795694 41.1600744229293
"2925" 584.8 107.07063081662 36.9387591147391
"2926" 585 104.529324396402 31.8776747868839
"2927" 585.2 102.568966373587 26.6419578020195
"2928" 585.4 101.246358743377 21.5684303159037
"2929" 585.6 99.9305135097619 17.3584808371706
"2930" 585.8 97.5097346581717 16.9436581676233
"2931" 586 93.8548323298773 15.6289256334115
"2932" 586.2 88.7227265582977 12.9949469798236
"2933" 586.4 83.5382445995612 9.75329261792472
"2934" 586.6 79.6363058746915 6.09141312431384
"2935" 586.8 75.8176176554363 3.00886517441481
"2936" 587 72.165916394213 3.14248087925435
"2937" 587.2 67.5015358243445 2.95906823311599
"2938" 587.4 62.6902275107834 1.65196954655435
"2939" 587.6 58.8934467873643 1.51059313288362
"2940" 587.8 57.6701140482926 1.97122230857845
"2941" 588 56.0434445584271 3.38704172510365
"2942" 588.2 51.1976007186334 4.40713753224926
"2943" 588.4 46.4052532657551 6.87512891755435
"2944" 588.6 42.0693561831367 9.43474520751487
"2945" 588.8 38.7686732828736 13.1911958334491
"2946" 589 37.2736417436214 16.960497621721
"2947" 589.2 36.18930400355 21.4242367277872
"2948" 589.4 34.7593302496833 25.6278893092165
"2949" 589.6 33.539791444693 29.5818588269944
"2950" 589.8 29.7218015153341 32.3556313561201
"2951" 590 25.1888383439447 34.4067744689847
"2952" 590.2 19.8526167568416 34.1292006053855
"2953" 590.4 15.7734726147168 33.1150947356809
"2954" 590.6 15.8312060785649 32.6700215691493
"2955" 590.8 15.8750342264252 33.525359687969
"2956" 591 15.3231406623335 35.7385855525316
"2957" 591.2 15.0280385333046 38.0621331077833
"2958" 591.4 13.545121280913 42.8002738595544
"2959" 591.6 13.458204073227 46.5998778829846
"2960" 591.8 13.6659214678665 51.7504522258567
"2961" 592 14.2910579256375 56.2000565365748
"2962" 592.2 15.5577819180962 61.4931552597524
"2963" 592.4 15.9353935980464 66.848039321321
"2964" 592.6 17.929961823103 71.6550445310544
"2965" 592.8 20.172425781403 77.0017762091244
"2966" 593 21.8330559581759 82.5117825095234
"2967" 593.2 24.5152340978542 87.6804768336132
"2968" 593.4 27.853815035173 91.8266312335944
"2969" 593.6 31.1069900670013 94.8445232592602
"2970" 593.8 35.6008610103542 95.807473014172
"2971" 594 39.4185500082378 96.4870500143791
"2972" 594.2 43.4509057573911 95.6002413847851
"2973" 594.4 47.5959440601464 93.3757438665544
"2974" 594.6 51.2648608528647 89.8991169366834
"2975" 594.8 55.4758928373718 87.1334314475544
"2976" 595 59.9819006125646 84.0991348728271
"2977" 595.2 64.8182465260049 81.626885132085
"2978" 595.4 68.6299590099937 78.7377472658447
"2979" 595.6 70.5146858712464 78.5640529022877
"2980" 595.8 70.6912669718306 79.2041967444335
"2981" 596 71.6696108116956 78.9663598754022
"2982" 596.2 72.5166556276551 79.007026880607
"2983" 596.4 74.2193752615967 79.1543990385952
"2984" 596.6 75.625898919703 78.5878331400744
"2985" 596.8 76.9148309015457 77.348782222687
"2986" 597 79.9187527533827 75.0078264332816
"2987" 597.2 82.1295194970693 74.3223591488668
"2988" 597.4 82.3906985341394 74.7386529966807
"2989" 597.6 83.273203702155 74.1022446926834
"2990" 597.8 85.1337815327635 72.0549570350698
"2991" 598 87.2554222009282 69.1013712687362
"2992" 598.2 89.4361992354453 65.920253892006
"2993" 598.4 90.9565137834453 61.3381746641027
"2994" 598.6 91.6356225139748 57.0784362946667
"2995" 598.8 90.8724079169244 52.5415818993157
"2996" 599 89.149096824163 49.2148578875203
"2997" 599.2 85.050582188513 46.401281295821
"2998" 599.4 79.599062130366 43.3802918442249
"2999" 599.6 74.8474793307057 41.5372076582983
"3000" 599.8 69.4528788853416 39.5972214229829
"3001" 600 64.6234669977463 36.7231019807395
"3002" 600.2 61.3996542585169 32.7642634875284
"3003" 600.4 60.5506474330105 29.716731158931
"3004" 600.6 62.2146780290669 25.1806855874005
"3005" 600.8 64.348965759913 22.3944639475901
"3006" 601 67.2397991578013 18.5609176164602
"3007" 601.2 70.5704910679487 14.4459801312686
"3008" 601.4 73.8749596447234 10.5036652005199
"3009" 601.6 76.6635135987131 9.57163802372102
"3010" 601.8 78.4425268318969 9.22986559700596
"3011" 602 77.802885694629 9.08570662252026
"3012" 602.2 76.8776554649252 8.91654218748118
"3013" 602.4 76.2767276916483 8.52076133917788
"3014" 602.6 75.1262557861721 6.57582945315676
"3015" 602.8 72.7416324071572 5.14642018642644
"3016" 603 69.1176267985526 3.4310433992404
"3017" 603.2 65.2943512304257 2.25991369069359
"3018" 603.4 61.4937408770838 1.81354259074947
"3019" 603.6 57.1345101501908 1.91619441085064
"3020" 603.8 52.8236400320601 3.53103297880435
"3021" 604 47.4890672468361 3.67067654547742
"3022" 604.2 44.1050273567005 4.99765791194185
"3023" 604.4 39.1074142533244 6.34297621844043
"3024" 604.6 35.1478608577421 8.33129221240245
"3025" 604.8 31.5313966937507 10.8855623402037
"3026" 605 27.3217049433731 13.6932628086743
"3027" 605.2 23.7861290000797 17.0029623320543
"3028" 605.4 20.196497428413 20.989337014596
"3029" 605.6 17.7287404809348 23.3698994444239
"3030" 605.8 15.8300541197792 25.8927401072586
"3031" 606 14.4555001114416 28.5011926128829
"3032" 606.2 11.9887479904284 31.3994790899082
"3033" 606.4 10.2311975459273 34.5560536676972
"3034" 606.6 7.78635405364031 38.6310113904634
"3035" 606.8 7.03210709337355 42.3627755938833
"3036" 607 4.68317283086131 45.8313755971405
"3037" 607.2 2.8253378504692 49.911442879869
"3038" 607.4 1.96803737624821 54.2993441016862
"3039" 607.6 1.48158370863179 59.2221735587731
"3040" 607.8 1.62198775776039 63.068009606228
"3041" 608 1.27656846557607 67.0813182843913
"3042" 608.2 1.14505574878803 69.9471669623356
"3043" 608.4 1.14343976818853 73.3475665571972
"3044" 608.6 1.66263168087098 76.8037914423581
"3045" 608.8 2.58618724741304 80.3281191592963
"3046" 609 2.92065644797304 84.2670635000543
"3047" 609.2 4.23448745889262 86.3846659429013
"3048" 609.4 5.32562195182814 88.7162434336581
"3049" 609.6 6.56760504885859 92.0261228747722
"3050" 609.8 8.20331094999959 95.8685040260255
"3051" 610 9.43505523570715 99.0859984443191
"3052" 610.2 10.9622598514885 101.133565711885
"3053" 610.4 13.3902744288019 104.236093534304
"3054" 610.6 15.3774318440205 106.771177211237
"3055" 610.8 17.1775871116702 109.252692421469
"3056" 611 17.8625588868351 109.88204948227
"3057" 611.2 18.7732746194598 110.864457794209
"3058" 611.4 20.1063505722015 111.464485524987
"3059" 611.6 21.0821958279676 112.868204038018
"3060" 611.8 22.5057630865494 114.452523776273
"3061" 612 23.2106361951676 115.595596569882
"3062" 612.2 23.9828046122416 116.310327278869
"3063" 612.4 24.5686945383926 117.107450555697
"3064" 612.6 24.8505976010895 117.66680713929
"3065" 612.8 26.9317648066022 118.176282396095
"3066" 613 27.3753868464396 118.140937456616
"3067" 613.2 28.051455926413 118.628091611443
"3068" 613.4 28.9040647607644 119.243638628798
"3069" 613.6 29.9854843890237 120.248013835722
"3070" 613.8 31.5628246186974 121.014426526077
"3071" 614 33.6141021464317 122.251350026769
"3072" 614.2 35.1195849653604 123.23961015466
"3073" 614.4 37.6251348017904 123.967160946498
"3074" 614.6 40.3949621375559 124.83845439124
"3075" 614.8 40.6598337884323 125.307572779131
"3076" 615 40.9427469446607 125.449846041169
"3077" 615.2 42.4115178843403 126.161202543636
"3078" 615.4 43.8051826095439 126.944692684732
"3079" 615.6 45.3022322616022 127.355545997338
"3080" 615.8 46.9757522524702 127.750320242669
"3081" 616 49.5799467964864 128.251348169674
"3082" 616.2 53.3128642455676 128.471668828591
"3083" 616.4 56.9761440514408 128.911628963832
"3084" 616.6 60.5517650374319 128.650698007885
"3085" 616.8 64.7890568132814 128.784607330291
"3086" 617 67.5796341744131 128.91506658324
"3087" 617.2 71.2943650039602 128.380285937366
"3088" 617.4 72.6523668741754 127.852884230455
"3089" 617.6 72.736277989865 128.695766686304
"3090" 617.8 73.211376286115 128.427504045064
"3091" 618 73.5517957206075 128.600221088054
"3092" 618.2 74.4583787922612 128.115668411215
"3093" 618.4 74.8970039696293 128.502093176338
"3094" 618.6 74.815076117303 128.612492999756
"3095" 618.8 74.4494667347682 127.826926806891
"3096" 619 75.5431865686988 126.767565517812
"3097" 619.2 76.2752650470859 125.976735409003
"3098" 619.4 76.8659785649611 124.517484178218
"3099" 619.6 77.30738938872 124.473786438881
"3100" 619.8 77.8156735453836 123.320858423966
"3101" 620 78.2933359520269 122.581794394327
"3102" 620.2 78.948124891017 121.67742219703
"3103" 620.4 79.1526408357191 121.330955980381
"3104" 620.6 78.6619270637814 119.586751072091
"3105" 620.8 78.4429021564232 117.520831511391
"3106" 621 77.4943736729292 113.84099458849
"3107" 621.2 77.4821130717356 109.908214479877
"3108" 621.4 77.1890970876555 105.258141903463
"3109" 621.6 76.8975620225499 100.46153953186
"3110" 621.8 76.5283745277797 95.5711693907877
"3111" 622 76.8089349902609 90.9801803162283
"3112" 622.2 77.7958138019076 87.6668068751478
"3113" 622.4 78.285182449913 83.5961210767877
"3114" 622.6 78.5266907505068 80.0590761104606
"3115" 622.8 77.5229817423808 77.8131124440705
"3116" 623 75.8133377001604 76.8466906170175
"3117" 623.2 76.566091143482 76.7617920237268
"3118" 623.4 78.5201773061227 76.1693172053608
"3119" 623.6 81.5712789989755 75.5206601935856
"3120" 623.8 84.928384863284 74.9857846334899
"3121" 624 88.8231691757679 74.0488213474253
"3122" 624.2 92.7288374605393 72.8639477847017
"3123" 624.4 96.2571803661227 71.8625736799415
"3124" 624.6 98.7133874718969 72.4379020134898
"3125" 624.8 99.7650166267535 74.1351643154161
"3126" 625 102.624519252639 75.4254998598447
"3127" 625.2 106.838590054538 77.4674017579294
"3128" 625.4 109.83746808814 80.5784243433725
"3129" 625.6 110.631141387403 82.5434209076244
"3130" 625.8 110.182994121777 81.7018089530998
"3131" 626 110.509128388219 80.7962234003605
"3132" 626.2 110.467093304989 80.4047050738271
"3133" 626.4 110.780613128933 78.8424134116564
"3134" 626.6 112.125659108764 76.0786024415224
"3135" 626.8 113.695842130413 72.1168482559293
"3136" 627 114.79833973703 67.3249993337671
"3137" 627.2 115.406195996913 62.6896825619293
"3138" 627.4 116.140745135796 57.7013214164161
"3139" 627.6 115.650356545277 52.4475964013019
"3140" 627.8 115.557843533898 48.266640207918
"3141" 628 114.254858132599 43.2770168446368
"3142" 628.2 112.284318206772 38.3220932111413
"3143" 628.4 109.648787579885 34.24625895106
"3144" 628.6 105.709822033448 31.0185131925888
"3145" 628.8 101.631224789277 27.9255614047248
"3146" 629 97.757877952213 24.4427795824543
"3147" 629.2 95.9529463783665 20.0337575881706
"3148" 629.4 94.8348080625409 16.0875021813799
"3149" 629.6 95.4888968797037 13.5366569071706
"3150" 629.8 94.9969116557834 13.6553276674432
"3151" 630 93.7078307086456 14.2210300295195
"3152" 630.2 91.7809204094363 14.4654490017869
"3153" 630.4 89.5392363662601 15.0088694932838
"3154" 630.6 85.5819470280836 16.4881401673661
"3155" 630.8 81.0791330579777 17.7515901959896
"3156" 631 76.3626561715938 19.7357966723616
"3157" 631.2 72.4043971076248 20.7550941786249
"3158" 631.4 68.3488409397702 21.6255493711972
"3159" 631.6 64.2086986438773 22.1760740087329
"3160" 631.8 59.8423190640559 22.4135730672401
"3161" 632 56.192478209893 23.4363659475544
"3162" 632.2 54.3549802294815 24.607344877705
"3163" 632.4 52.5437232946931 26.5498785091944
"3164" 632.6 49.9133816832053 29.6522068588141
"3165" 632.8 48.6886986759536 32.5691479064057
"3166" 633 46.240219120742 35.1666834309491
"3167" 633.2 43.381294285413 36.0330976208344
"3168" 633.4 39.8916271372611 37.5367998901366
"3169" 633.6 36.9598743908925 36.6382371943352
"3170" 633.8 34.4441674459547 34.0897001524293
"3171" 634 32.8435284712914 32.23861178273
"3172" 634.2 30.9459009312592 29.7178765607082
"3173" 634.4 30.0258904043351 27.225100492879
"3174" 634.6 30.624691022859 25.1010973621084
"3175" 634.8 30.864037840213 23.9313831422972
"3176" 635 30.0976326982076 20.8745223268968
"3177" 635.2 29.6950392215482 17.9325951798922
"3178" 635.4 28.6502099436048 18.6390170966091
"3179" 635.6 26.0688835766563 19.6988975907841
"3180" 635.8 22.1003616511938 21.0472897100338
"3181" 636 17.9765356381742 23.3489013203006
"3182" 636.2 17.2942302923736 25.652353331528
"3183" 636.4 15.7226551387255 29.3235672263919
"3184" 636.6 13.0190704137609 33.21801965825
"3185" 636.8 8.63208928713398 38.436284209252
"3186" 637 6.52755064753631 40.7323006371571
"3187" 637.2 5.48202448169874 44.3290034315543
"3188" 637.4 3.74801853551531 48.3983773206566
"3189" 637.6 3.28973706483856 53.5095124038309
"3190" 637.8 1.98541778892917 58.2807155201027
"3191" 638 1.94046225121949 61.6258388308769
"3192" 638.2 1.6798458822592 65.3364356270049
"3193" 638.4 1.85374404069427 69.6366437680231
"3194" 638.6 1.91313132772552 73.9043471565231
"3195" 638.8 3.1077845258492 78.1074217405331
"3196" 639 3.91258412347426 82.126062135187
"3197" 639.2 4.07049434559199 83.3276994077859
"3198" 639.4 4.1226753544343 83.5108302543309
"3199" 639.6 4.63710662528432 84.5376183624256
"3200" 639.8 4.99208501962303 85.1613702996744
"3201" 640 6.25304114532733 86.3836259908115
"3202" 640.2 8.20331094999959 87.9418942019774
"3203" 640.4 10.0512268848014 89.1222640946223
"3204" 640.6 12.3759797130538 89.782734637865
"3205" 640.8 15.4653102282568 89.8206513983356
"3206" 641 19.0166699927255 90.2784740566168
"3207" 641.2 23.5835102467854 90.800756112299
"3208" 641.4 28.8238738016066 91.526474223006
"3209" 641.6 33.803573855444 91.4280583379667
"3210" 641.8 37.9134963496235 89.4506636409017
"3211" 642 41.7738783831005 86.5959874573981
"3212" 642.2 45.2960547041141 82.9254850998843
"3213" 642.4 47.5866804948001 79.1158201707479
"3214" 642.6 49.7361551841896 74.448228616065
"3215" 642.8 51.109559904413 69.8757731680877
"3216" 643 51.791423826222 66.2980497527678
"3217" 643.2 52.621137012482 65.9201121855199
"3218" 643.4 53.4104660617356 64.7942541534898
"3219" 643.6 55.1957533095229 63.4549223076203
"3220" 643.8 57.5034190043804 61.518902803663
"3221" 644 60.0836388335797 58.1555131160877
"3222" 644.2 63.2525850762592 53.6399744785983
"3223" 644.4 65.8003649506548 49.4947654468291
"3224" 644.6 66.114270754654 44.835510217458
"3225" 644.8 65.3678512627143 40.6222946801688
"3226" 645 62.0782395439899 38.057292366939
"3227" 645.2 58.5317881793351 35.6380765465803
"3228" 645.4 54.5088779305689 33.0471777265024
"3229" 645.6 53.5011049353993 31.1882115626502
"3230" 645.8 55.0587579326702 29.8169919944972
"3231" 646 57.4636950665669 27.1699939407082
"3232" 646.2 60.68461787499 23.2550742995928
"3233" 646.4 64.3211551279374 22.5818931176763
"3234" 646.6 68.339791448413 20.6380879666233
"3235" 646.8 72.3507389471072 18.6373540950602
"3236" 647 76.8982680509777 15.2516677194249
"3237" 647.2 81.2443661236987 13.7089140876258
"3238" 647.4 84.1924383967042 12.6901065933265
"3239" 647.6 86.479044399238 14.6573178950169
"3240" 647.8 88.7735429328416 17.5898852927329
"3241" 648 91.5019645770202 20.2424130917686
"3242" 648.2 93.8846114700409 23.9800129949613
"3243" 648.4 96.8364190127545 27.8718567281031
"3244" 648.6 100.483584748984 32.3889535051917
"3245" 648.8 103.921339198262 36.8408949175427
"3246" 649 107.690060547179 41.3122019889373
"3247" 649.2 111.096594677381 46.0262220155221
"3248" 649.4 113.572950037783 50.4630308392044
"3249" 649.6 115.882671389674 55.7820127522174
"3250" 649.8 117.435867629872 61.0124348321054
"3251" 650 118.833642712839 66.6500814908097
"3252" 650.2 119.068159318647 72.2323838906926
"3253" 650.4 117.651193812793 77.7393882276144
"3254" 650.6 116.356392589413 83.7415627096794
"3255" 650.8 114.078532991722 88.2996787499049
"3256" 651 111.044626936181 92.648926824428
"3257" 651.2 107.598113864143 97.0472427219744
"3258" 651.4 103.497065370913 100.103746409992
"3259" 651.6 99.1914270739888 102.250868326221
"3260" 651.8 95.1257374115343 103.710110190403
"3261" 652 90.7807784996711 103.312486084554
"3262" 652.2 86.1468799308386 103.990114440937
"3263" 652.4 82.070132210038 104.542635662023
"3264" 652.6 78.3762429566943 105.506053777711
"3265" 652.8 75.040577818723 107.908866331034
"3266" 653 70.098135041807 109.778703339857
"3267" 653.2 65.368972714311 112.766950520911
"3268" 653.4 60.8388277593836 116.625172774054
"3269" 653.6 57.5785750897161 117.870160872463
"3270" 653.8 55.439922508633 115.930874760104
"3271" 654 53.0919308346483 113.901186502378
"3272" 654.2 48.845558156683 111.176525791184
"3273" 654.4 45.154994591413 107.01066276976
"3274" 654.6 41.2774246583828 102.320356034039
"3275" 654.8 37.2824747042447 97.8118345470197
"3276" 655 33.623408744833 92.7591562725144
"3277" 655.2 31.3001280658236 87.720785441007
"3278" 655.4 29.242630211444 82.7521240143997
"3279" 655.6 27.671377289413 77.6300919432657
"3280" 655.8 26.7399757943471 71.9637303100159
"3281" 656 26.9703433589464 66.402159862821
"3282" 656.2 26.1628177508048 60.9559075393894
"3283" 656.4 24.1321504115421 58.0998980438447
"3284" 656.6 20.6321657980355 56.1298597705135
"3285" 656.8 15.8282886960832 53.659945898948
"3286" 657 11.3715465755693 50.8858201114606
"3287" 657.2 10.7156469832464 49.0977904019877
"3288" 657.4 12.0589163541823 46.6094983700049
"3289" 657.6 13.1504242347976 42.2563989156697
"3290" 657.8 13.766833819163 36.786209258596
"3291" 658 14.2309153433261 34.2316338309891
"3292" 658.2 16.2597479687545 33.488073600847
"3293" 658.4 19.4094179176256 31.3300247896419
"3294" 658.6 22.8382151621563 27.9726299365408
"3295" 658.8 25.9931079831793 23.4231301936842
"3296" 659 28.6318462775076 17.9222659260273
"3297" 659.2 30.062705380538 13.5473965286793
"3298" 659.4 29.847189776587 13.006663831337
"3299" 659.6 30.7623782529673 12.2441008481327
"3300" 659.8 32.40071020297 11.5967746842379
"3301" 660 32.105628054413 11.2820221899247
"3302" 660.2 33.5367883542279 10.8385018819988
"3303" 660.4 35.1524372908521 9.78810447395679
"3304" 660.6 37.4699899554862 8.40385848955435
"3305" 660.8 41.2211806984631 6.82735611842935
"3306" 661 45.7621331933741 5.09326555278812
"3307" 661.2 50.0318477518806 3.59927983469721
"3308" 661.4 54.2622634702976 2.16154607055434
"3309" 661.6 59.5338731477986 1.33578652262664
"3310" 661.8 64.2041738981987 0.678314402482916
"3311" 662 69.1277593543886 1.3707703061763
"3312" 662.2 73.3815574645215 2.03568680860255
"3313" 662.4 77.6634488770427 2.7843618221099
"3314" 662.6 82.4934016012426 3.93927326223617
"3315" 662.8 86.2330490591797 4.90051988705435
"3316" 663 89.5939615924699 6.68838070279299
"3317" 663.2 93.3266081961307 8.300444430272
"3318" 663.4 97.1471309010337 10.5519871122785
"3319" 663.6 99.7411197389861 12.1612696566892
"3320" 663.8 101.359123037788 13.8238996993725
"3321" 664 105.762246673034 16.2451868976578
"3322" 664.2 108.256494525346 19.0412684280544
"3323" 664.4 111.28440688293 23.4592682632397
"3324" 664.6 114.901424894792 27.7422875753543
"3325" 664.8 118.322013791324 32.6554125166534
"3326" 665 119.505428994248 35.7988500207812
"3327" 665.2 120.382558923108 38.5801756463228
"3328" 665.4 121.263802473944 41.9189144634523
"3329" 665.6 121.182599448819 45.4476831443981
"3330" 665.8 120.672124209542 48.9645060047156
"3331" 666 120.125505739663 52.3309472849919
"3332" 666.2 119.765222865007 56.8494578688981
"3333" 666.4 118.623803289867 61.9921340276265
"3334" 666.6 117.742012602897 67.3162686273649
"3335" 666.8 116.97277479848 73.0012712749364
"3336" 667 115.963252830867 78.8081593196265
"3337" 667.2 114.701548489485 83.7528902806059
"3338" 667.4 113.945141021349 88.814212079135
"3339" 667.6 112.786634410531 93.7092167388779
"3340" 667.8 109.151704684648 97.0116763605033
"3341" 668 105.347448208939 98.6149951277859
"3342" 668.2 102.347033618753 98.3467416586678
"3343" 668.4 99.3302032610657 98.4540762254701
"3344" 668.6 95.3546114936438 98.2167208445544
"3345" 668.8 92.4360013635252 96.8127855233299
"3346" 669 90.5460879846258 94.8380658596288
"3347" 669.2 87.7558085574762 92.0977795839965
"3348" 669.4 83.4645701991347 89.3437852874822
"3349" 669.6 80.122229195413 86.3650855949606
"3350" 669.8 75.9373207986577 84.5638647201501
"3351" 670 71.6622766123007 84.9863393520487
"3352" 670.2 67.8869317958173 87.100905286448
"3353" 670.4 65.473365061038 90.5491865849919
"3354" 670.6 65.3859194325978 95.0470994765218
"3355" 670.8 67.020918578023 98.9428673912544
"3356" 671 69.9842901055318 102.613710356099
"3357" 671.2 73.5141293283635 107.059891660802
"3358" 671.4 76.196016875203 112.460658631664
"3359" 671.6 78.4700506304947 117.618327019809
"3360" 671.8 78.5218980922551 120.970653632007
"3361" 672 77.9518736140392 121.069084867115
"3362" 672.2 77.2935670315861 120.875726952612
"3363" 672.4 75.690512287993 121.170595368134
"3364" 672.6 72.361023427873 122.706968587994
"3365" 672.8 68.4000019255615 124.572170025198
"3366" 673 64.218546619766 125.325442544113
"3367" 673.2 61.6238388334616 124.910120215836
"3368" 673.4 56.8134066779183 125.017764025249
"3369" 673.6 51.5038591706885 124.575606500544
"3370" 673.8 47.0102299185517 122.827753360119
"3371" 674 42.3099399396946 120.605930158749
"3372" 674.2 36.8553928161534 118.575282933208
"3373" 674.4 31.6249403664424 116.482791098231
"3374" 674.6 27.6266621556483 113.766298598966
"3375" 674.8 27.5001706961698 111.637864699635
"3376" 675 28.1375114668659 111.127995838262
"3377" 675.2 28.6509614053924 110.379577001163
"3378" 675.4 28.967445441583 109.728054521714
"3379" 675.6 29.3756008553163 109.238367920103
"3380" 675.8 30.179896293613 108.31438196487
"3381" 676 30.8189035020693 107.026821216523
"3382" 676.2 31.7915914500832 105.486317851831
"3383" 676.4 33.3052512524443 102.444613567117
"3384" 676.6 34.4095105170978 97.7348386968587
"3385" 676.8 34.6451796963906 93.3256450509925
"3386" 677 34.2194711985978 88.4710698230543
"3387" 677.2 32.8895402432255 83.8132219083669
"3388" 677.4 31.8875073245883 79.5370638835956
"3389" 677.6 30.4250842770895 74.8548853508779
"3390" 677.8 28.051455926413 71.220405731172
"3391" 678 24.0457251933248 67.6233949735249
"3392" 678.2 20.2343746808976 64.4625294957812
"3393" 678.4 15.6911435170355 61.8157978214727
"3394" 678.6 11.4240157646025 58.9002100362491
"3395" 678.8 7.7921128208676 55.2462944154331
"3396" 679 7.21703041086132 53.4047370400371
"3397" 679.2 8.98622107044531 51.1548631602963
"3398" 679.4 11.6785128636464 47.2081107921544
"3399" 679.6 14.2678812593046 42.4226960736989
"3400" 679.8 16.9055354148709 37.1688393217351
"3401" 680 18.1397948472442 32.2877763482037
"3402" 680.2 18.179546794733 27.1307957465543
"3403" 680.4 18.7292569243184 24.3418972030408
"3404" 680.6 21.2404467513731 23.6452923223944
"3405" 680.8 25.2911348252005 20.4999312280043
"3406" 681 29.6517870295709 16.9778187535675
"3407" 681.2 34.313251470988 13.5442116754044
"3408" 681.4 39.1428416061403 10.1658682235154
"3409" 681.6 43.9017623288725 6.66337921332462
"3410" 681.8 49.5441218652623 4.49826855560914
"3411" 682 51.3096012923078 4.96421695255435
"3412" 682.2 52.4813379735855 5.24755907150262
"3413" 682.4 55.3170970964657 5.15866062618593
"3414" 682.6 59.4818476583297 4.93236841980434
"3415" 682.8 63.8026027192255 4.32406144427935
"3416" 683 69.204470347588 4.00398369014185
"3417" 683.2 73.6251202594013 3.27811815990729
"3418" 683.4 77.191502355895 3.92357573787965
"3419" 683.6 80.8592109427667 4.53076618976167
"3420" 683.8 84.5847995451307 4.63149345747199
"3421" 684 86.6656284574017 5.98481766113389
"3422" 684.2 90.4547373271908 7.97921138622101
"3423" 684.4 94.8811863887986 9.36622138277122
"3424" 684.6 98.1404626022042 11.4739170531038
"3425" 684.8 100.915009413033 14.3484563632826
"3426" 685 103.778847808689 17.1281600125199
"3427" 685.2 104.499686602999 20.1065469372785
"3428" 685.4 106.210650058332 25.5620703427288
"3429" 685.6 107.149528370376 31.9360402243958
"3430" 685.8 108.513219475506 37.2186333292288
"3431" 686 110.745124109832 41.8468726211027
"3432" 686.2 113.591953969633 46.8093671621244
"3433" 686.4 116.587637844287 51.9244146788456
"3434" 686.6 118.385987423294 57.2815809685742
"3435" 686.8 118.849381498768 63.8860572841027
"3436" 687 118.545121292137 69.8956876529337
"3437" 687.2 117.923880017892 75.6964200485224
"3438" 687.4 115.739398268683 81.0338004552744
"3439" 687.6 113.435717389488 86.1942385456075
"3440" 687.8 110.095230509233 91.4368051927344
"3441" 688 107.080663948342 95.4829467885033
"3442" 688.2 102.443586540098 98.424428666837
"3443" 688.4 97.6019281609491 100.70681643606
"3444" 688.6 92.8587418883518 102.767811177524
"3445" 688.8 89.2360297039024 102.660607605714
"3446" 689 86.3490494186045 101.725480473905
"3447" 689.2 81.8123661131364 100.404105178959
"3448" 689.4 78.0938503469334 97.8384382718911
"3449" 689.6 73.945951344163 95.9733101976444
"3450" 689.8 71.1986438049782 94.7770793075544
"3451" 690 68.656523645913 96.1664715487731
"3452" 690.2 65.3593728295616 99.1210930418514
"3453" 690.4 61.4947213801342 102.365604707026
"3454" 690.6 60.2125780402215 105.445660150448
"3455" 690.8 60.2116514300693 108.965600647679
"3456" 691 60.3424667255574 111.707365314987
"3457" 691.2 60.661394303062 113.138097252108
"3458" 691.4 61.2410310719443 113.603543229398
"3459" 691.6 60.4992001841141 113.968939475627
"3460" 691.8 58.7680151615151 113.780903808462
"3461" 692 56.4294064374724 112.376389306
"3462" 692.2 52.6375528087161 110.685903969706
"3463" 692.4 48.230528868362 108.204160726932
"3464" 692.6 43.7083687587498 104.912712362728
"3465" 692.8 39.57282955911 100.494373489706
"3466" 693 35.117117788243 96.5618710828644
"3467" 693.2 30.4937434057497 93.1272622447029
"3468" 693.4 25.523932990363 89.2469000808444
"3469" 693.6 20.4945983201777 85.8482494789367
"3470" 693.8 15.550669555483 82.2606059368044
"3471" 694 10.4022598122546 78.8351543401385
"3472" 694.2 8.33537673550777 72.8800396749333
"3473" 694.4 10.2564976132535 68.8943866071501
"3474" 694.6 13.6804826200551 63.8162825019965
"3475" 694.8 16.7931266156972 58.3490627958175
"3476" 695 19.9661467393221 53.2581738861907
"3477" 695.2 22.0706782936199 49.0118359710716
"3478" 695.4 24.8098657119992 44.9220450758647
"3479" 695.6 28.2865045571893 41.7090425532254
"3480" 695.8 32.0022733373341 37.6206966912649
"3481" 696 36.2331486913078 33.9044757909096
"3482" 696.2 41.6366991002644 30.2089133982841
"3483" 696.4 47.0862049631968 26.5575221570543
"3484" 696.6 52.4337608177966 23.2618534393352
"3485" 696.8 58.9464194196988 21.5866693442037
"3486" 697 63.3049835297118 21.3732428130479
"3487" 697.2 64.8549740657986 19.4042649579519
"3488" 697.4 67.5298619719487 15.3058905155186
"3489" 697.6 68.7690567325542 11.3713923646132
"3490" 697.8 69.2027935300719 9.51893182442494
"3491" 698 70.3341366560422 9.89823458802626
"3492" 698.2 72.6869408591005 10.7829438859794
"3493" 698.4 76.9455225627093 11.3716699117395
"3494" 698.6 82.3328014979648 11.4744963367612
"3495" 698.8 89.1347787933171 12.6288063135406
"3496" 699 91.2531035646988 13.2034737367102
"3497" 699.2 93.2111872571005 14.0410487863043
"3498" 699.4 95.9527333894974 16.029087920976
"3499" 699.6 98.6726581262653 19.3090856352703
"3500" 699.8 101.455819514554 23.0706698538602
"3501" 700 104.776094042615 27.7148047965319
"3502" 700.2 107.876912723166 32.0362191672955
"3503" 700.4 110.753297843961 36.582618369135
"3504" 700.6 112.66118361858 41.254558403421
"3505" 700.8 113.660209758194 45.7064524729918
"3506" 701 114.811261910475 51.196466431544
"3507" 701.2 115.667183327653 56.2989559803144
"3508" 701.4 116.031742086976 60.7230356646168
"3509" 701.6 115.530845442381 66.520239154135
"3510" 701.8 114.743169930146 71.9098327930544
"3511" 702 113.565105861658 77.4934904496501
"3512" 702.2 111.398900234143 82.4708062529544
"3513" 702.4 108.80416339176 86.5501004266596
"3514" 702.6 105.218936771868 89.2103418256756
"3515" 702.8 101.880751579547 91.5462590780698
"3516" 703 98.51120235184 91.1656704029139
"3517" 703.2 94.8186031594131 90.4169124368769
"3518" 703.4 93.2586970867255 88.6303124868043
"3519" 703.6 91.7286305210657 86.8437774233859
"3520" 703.8 91.334548986913 84.9109577491304
"3521" 704 91.068493941013 84.2798029131544
"3522" 704.2 92.0750470210682 84.2912244559337
"3523" 704.4 92.1253577638969 83.5992716843285
"3524" 704.6 92.3758060861943 82.7781445939918
"3525" 704.8 92.8489860302171 81.7749978962141
"3526" 705 92.938480835053 79.9789770505944
"3527" 705.2 91.6846214157288 78.9748431001438
"3528" 705.4 89.7025618496914 78.252615841142
"3529" 705.6 87.13302753225 78.143836899163
"3530" 705.8 84.1552858435797 79.421840051021
"3531" 706 81.954208225753 81.9663254941944
"3532" 706.2 81.9683254322702 84.3027618554445
"3533" 706.4 83.0257165151759 87.2043518916162
"3534" 706.6 85.2476460626804 90.1114269256831
"3535" 706.8 88.2469209196711 91.2552480086189
"3536" 707 92.5276824401759 91.3728979925853
"3537" 707.2 95.8743771510797 89.1640166871301
"3538" 707.4 99.7169763524329 86.6301615637029
"3539" 707.6 103.026766047352 83.0490983991301
"3540" 707.8 106.005584375113 79.6579438404744
"3541" 708 109.400039253805 75.7940404469977
"3542" 708.2 112.558140076993 71.2652184901944
"3543" 708.4 116.597900890007 67.1405150137419
"3544" 708.6 119.164533721887 62.7092185175853
"3545" 708.8 120.086497669024 57.6369966530701
"3546" 709 120.63690368102 52.1229477382397
"3547" 709.2 120.179382866042 46.9491198371729
"3548" 709.4 118.571598382837 42.0706529274634
"3549" 709.6 116.206664641504 38.5345006851604
"3550" 709.8 112.841339095456 35.4330983689586
"3551" 710 109.76423159188 32.4148827454239
"3552" 710.2 105.529368200519 29.2035731956485
"3553" 710.4 100.104754317689 27.3196904925199
"3554" 710.6 94.8399730426179 25.1047686029399
"3555" 710.8 89.5149225122755 24.0016774038669
"3556" 711 84.0253444292207 23.6225573697851
"3557" 711.2 78.2828362854871 23.4410842487025
"3558" 711.4 73.5060455143019 23.9270692669617
"3559" 711.6 69.1523733619992 25.9886414686233
"3560" 711.8 64.9779054092345 28.5275813971615
"3561" 712 60.8454203752592 30.9967176449774
"3562" 712.2 57.3070978620706 34.2142584551708
"3563" 712.4 54.2668798100183 37.7715581621859
"3564" 712.6 49.3101786094266 40.7292584596489
"3565" 712.8 45.3884714684273 41.7574619015115
"3566" 713 48.0164437585416 41.4134977478115
"3567" 713.2 48.2919816517229 40.7870877330473
"3568" 713.4 50.0050121283426 39.9796601422022
"3569" 713.6 53.6971009077181 41.2650666198764
"3570" 713.8 53.9116115009975 45.4110263104375
"3571" 714 56.2734395388347 47.837714075723
"3572" 714.2 58.9212574193399 50.0803823701153
"3573" 714.4 60.2445533523096 51.2258581098302
"3574" 714.6 64.0948682441659 52.5094243154307
"3575" 714.8 68.964518403482 53.4486660507268
"3576" 715 75.0957959847501 53.4670273900263
"3577" 715.2 80.8124869499648 52.2537969599681
"3578" 715.4 85.3792719161658 51.3929364257678
"3579" 715.6 90.7807784996711 49.5727102430382
"3580" 715.8 94.3379964771196 47.091517467913
"3581" 716 96.9512666225797 44.3332499025877
"3582" 716.2 101.153247109413 41.1112742517802
"3583" 716.4 106.309647284713 38.604760478621
"3584" 716.6 111.301346717313 37.2628756320877
"3585" 716.8 117.068351485533 35.8545242824239
"3586" 717 119.478371849824 36.6531717910912
"3587" 717.2 120.340034661062 38.1274046008121
"3588" 717.4 120.224403752352 38.5494696925135
"3589" 717.6 120.759929929201 39.4918868817665
"3590" 717.8 121.117510982233 40.3925247836544
"3591" 718 121.182124350523 40.8893618945543
"3592" 718.2 121.467183328273 41.1645332175143
"3593" 718.4 121.375666354501 41.4364072806132
"3594" 718.6 121.076643120868 41.3396560011583
"3595" 718.8 120.914750664454 41.7200236262788
"3596" 719 120.245480056898 41.1981961515241
"3597" 719.2 119.642805870673 41.5123191951444
"3598" 719.4 118.854617797194 41.7134426794606
"3599" 719.6 118.419111025632 42.3663376008356
"3600" 719.8 118.023195778757 42.0677576063043
"3601" 720 117.358180612021 42.7057132674719
"3602" 720.2 116.726128950576 42.5506853580033
"3603" 720.4 115.947579485011 42.7135933168121
"3604" 720.6 115.722928194413 43.1267213202418
"3605" 720.8 114.942700761364 43.7349179295642
"3606" 721 113.770823630229 44.937375404085
"3607" 721.2 112.084099731588 45.7316522141111
"3608" 721.4 110.838068736062 46.2083951991935
"3609" 721.6 109.388284244413 47.1812909751017
"3610" 721.8 107.278459973719 48.8566948425033
"3611" 722 104.652814695668 50.9080003396258
"3612" 722.2 101.529238879349 53.2178261848769
"3613" 722.4 98.4027855749937 55.5520154238447
"3614" 722.6 95.5839848820316 57.8866283213791
"3615" 722.8 92.6773542813691 61.24582407995
"3616" 723 91.4401263860797 64.516726724021
"3617" 723.2 91.7660966060068 67.0131208827418
"3618" 723.4 93.0138760259028 68.3284977838197
"3619" 723.6 94.0980374101005 68.6214717866169
"3620" 723.8 95.9626782485645 69.6032269363119
"3621" 724 98.8003793565559 70.4727989966642
"3622" 724.2 102.313638705708 70.321749137293
"3623" 724.4 105.983249857269 70.5774477837812
"3624" 724.6 109.269509670351 70.8468880125231
"3625" 724.8 112.7068203008 70.6050703223285
"3626" 725 117.461822764424 70.661790289906
"3627" 725.2 121.767404582832 70.3091871793608
"3628" 725.4 122.832096652114 70.9753902754616
"3629" 725.6 122.649269656226 70.7331870006862
"3630" 725.8 122.776360315066 70.2901074131972
"3631" 726 122.741974913444 70.6010879318018
"3632" 726.2 122.836925309171 70.1552681706453
"3633" 726.4 122.87543112568 69.6135851149801
"3634" 726.6 122.517931417611 70.0336073488712
"3635" 726.8 122.516200366393 69.8014599250044
"3636" 727 122.657825784724 69.5456203522145
"3637" 727.2 122.723927959923 69.1708589765544
"3638" 727.4 122.881075857913 68.6587345699344
"3639" 727.6 123.173444040221 67.9875634905351
"3640" 727.8 123.110188681151 68.0707451724048
"3641" 728 123.455237203168 68.0487064183841
"3642" 728.2 123.071115176413 66.9939180909367
"3643" 728.4 123.011727889382 65.7670470388981
"3644" 728.6 122.524267341546 64.3194824776564
"3645" 728.8 122.432730669607 62.4622593013699
"3646" 729 121.806771955372 60.1193759749931
"3647" 729.2 120.50372124609 57.3756612004367
"3648" 729.4 117.686040626443 53.9819468428712
"3649" 729.6 114.62492324308 51.0731715181301
"3650" 729.8 110.670569747019 48.4751033313725
"3651" 730 108.267844095757 45.7343199391481
"3652" 730.2 107.266526578523 42.6952786966423
"3653" 730.4 105.777537192913 39.3215454869066
"3654" 730.6 105.869203217131 35.7771103552485
"3655" 730.8 106.964723994366 30.7997467193543
"3656" 731 109.338163984589 27.1265959400379
"3657" 731.2 111.713233353722 26.1102874418416
"3658" 731.4 113.767634761846 27.0543592679544
"3659" 731.6 115.523249200337 28.9752412084239
"3660" 731.8 117.794729392178 31.1849266213191
"3661" 732 119.375302906156 34.1192737899829
"3662" 732.2 120.467576512963 37.6102369626144
"3663" 732.4 122.269149252343 41.4473481883344
"3664" 732.6 122.657500189089 42.9726306250249
"3665" 732.8 122.859525007361 45.2155089823275
"3666" 733 122.687235753043 47.7839322642743
"3667" 733.2 123.129290477995 49.7263547775952
"3668" 733.4 123.544274295944 51.7698606340441
"3669" 733.6 123.819870091303 53.3943697935143
"3670" 733.8 124.263518743472 55.6820686353779
"3671" 734 124.43714037672 57.6183555525049
"3672" 734.2 124.967818277559 59.245248284564
"3673" 734.4 124.864495929636 59.9131398451466
"3674" 734.6 125.270405153617 61.1561602495641
"3675" 734.8 124.803826609795 61.3998169855544
"3676" 735 124.707780327576 61.5818086012686
"3677" 735.2 124.219437866924 62.6574952150012
"3678" 735.4 124.00019628908 63.6118423510998
"3679" 735.6 123.492062484058 63.5696267006511
"3680" 735.8 122.896912467788 63.4620094811169
"3681" 736 121.914875954381 64.254786510807
"3682" 736.2 120.933172843288 65.4605049111793
"3683" 736.4 119.768231820883 67.0153502800344
"3684" 736.6 118.762264505933 68.6014852073911
"3685" 736.8 117.289919066255 70.9691277099333
"3686" 737 115.708991977723 75.4997994046344
"3687" 737.2 114.734723738213 79.0821223683544
"3688" 737.4 114.582692283413 83.5982443123044
"3689" 737.6 114.62492324308 87.2260817246453
"3690" 737.8 115.602765876186 91.1443765617193
"3691" 738 116.905801132 96.9709532366024
"3692" 738.2 116.025317801838 98.818838388243
"3693" 738.4 114.862200284506 100.966858064286
"3694" 738.6 114.172158627423 102.203912156141
"3695" 738.8 112.575097431567 103.29166204391
"3696" 739 110.897081257959 104.296895278645
"3697" 739.2 109.700626094621 105.061948061752
"3698" 739.4 108.918083868743 105.738227939781
"3699" 739.6 107.819998606306 107.214704369069
"3700" 739.8 105.839629247472 109.23568251204
"3701" 740 105.174208482724 109.826902472681
"3702" 740.2 104.307038776947 110.346373686467
"3703" 740.4 103.586495638442 111.252137954819
"3704" 740.6 102.776421222542 111.445529220079
"3705" 740.8 102.125395438373 111.956367072109
"3706" 741 100.482520102942 112.29751920626
"3707" 741.2 99.268690534288 112.669829995218
"3708" 741.4 97.9370041217299 112.569372494544
"3709" 741.6 95.3326838799708 112.677179656622
"3710" 741.8 95.4938631433615 110.872080084925
"3711" 742 95.4803581972965 110.836160830894
"3712" 742.2 94.3770231248402 111.38531611404
"3713" 742.4 92.968887126013 111.822414035354
"3714" 742.6 91.6675881886408 111.854199501703
"3715" 742.8 90.213317007763 112.216061900144
"3716" 743 88.6462844606318 111.879741394304
"3717" 743.2 87.0644818508212 112.033784297605
"3718" 743.4 84.5334448915039 111.863334574403
"3719" 743.6 81.1626464744737 110.67432268507
"3720" 743.8 77.286842563393 110.198138865104
"3721" 744 73.1617992067161 111.56608160207
"3722" 744.2 70.996615646266 113.601435605907
"3723" 744.4 70.7738303964736 116.576917421403
"3724" 744.6 71.8184159260988 118.701697109354
"3725" 744.8 73.4690769795158 119.572501477704
"3726" 745 75.1632786768187 120.0768326253
"3727" 745.2 77.6354289704702 119.644413678754
"3728" 745.4 81.9229901163451 118.858280575224
"3729" 745.6 87.4584640190168 118.064966820639
"3730" 745.8 92.7939771513159 117.058683870321
"3731" 746 97.4011887697976 116.807689365583
"3732" 746.2 98.3952405896438 116.333636205035
"3733" 746.4 99.3348316696483 115.017758591731
"3734" 746.6 101.284860100219 112.487337189001
"3735" 746.8 103.101473320158 108.582443299595
"3736" 747 104.858687292124 103.910056492853
"3737" 747.2 106.616397619019 98.9926669151907
"3738" 747.4 107.667488657116 93.340745478917
"3739" 747.6 109.927995908953 87.9627672403644
"3740" 747.8 113.529557726726 83.2240240524918
"3741" 748 118.354139249855 78.8461079782912
"3742" 748.2 122.303201195535 73.835044099289
"3743" 748.4 124.471008770116 70.2719983464851
"3744" 748.6 124.002307837063 69.1173534415344
"3745" 748.8 119.417888747837 65.479426686519
"3746" 749 123.093148720587 64.7342198925978
"3747" 749.2 126.508111993856 65.8349526605115
"3748" 749.4 125.332817683006 64.5186140444803
"3749" 749.6 125.02640860898 63.765101351121
"3750" 749.8 124.340828425292 63.5935159226642
"3751" 750 123.573663596446 63.4933272049877
"3752" 750.2 122.765484932227 62.6698182708842
"3753" 750.4 120.827033862211 61.6654473012565
"3754" 750.6 118.454743397851 60.5757362006481
"3755" 750.8 115.972354799944 59.5565831526481
"3756" 751 112.04470341388 58.3326648098478
"3757" 751.2 107.51189602596 56.8645859219543
"3758" 751.4 106.238483625019 55.6684363472671
"3759" 751.6 105.619171094163 53.6088696615856
"3760" 751.8 105.926707840768 50.9247318268769
"3761" 752 108.151984502083 47.3360648973566
"3762" 752.2 111.480717161792 42.9692387069859
"3763" 752.4 115.726767372565 39.5227703074634
"3764" 752.6 119.29775716166 36.4450140666781
"3765" 752.8 119.426831774589 36.3481358130249
"3766" 753 118.70621209255 36.3755866845965
"3767" 753.2 118.066746455913 34.7147276076481
"3768" 753.4 117.157418534058 31.2115174266511
"3769" 753.6 115.392758873383 26.895309625615
"3770" 753.8 113.135941342574 26.4034163534253
"3771" 754 109.90816192031 25.7909609205199
"3772" 754.2 104.898884814437 24.8332051251073
"3773" 754.4 99.6722510411027 23.093719664175
"3774" 754.6 95.3723506867276 21.0201716427454
"3775" 754.8 92.6298744566889 18.1868491701406
"3776" 755 90.8423958800284 13.9406034137851
"3777" 755.2 91.5551693451717 9.18140197876124
"3778" 755.4 91.5333257453441 8.09635541472676
"3779" 755.6 89.8353499187464 7.03649481682102
"3780" 755.8 88.0776682526199 6.90587922503711
"3781" 756 84.5903629396805 6.43961874878691
"3782" 756.2 80.3785612994363 4.0043169887404
"3783" 756.4 76.6570441751045 1.67500891067137
"3784" 756.6 73.3619541125928 1.40433825820603
"3785" 756.8 69.0449975941721 1.69034127275917
"3786" 757 64.8956220711538 1.37830807996175
"3787" 757.2 60.9153008006517 0.634264159133894
"3788" 757.4 58.4184284067234 0.509815268623311
"3789" 757.6 55.1543473747093 1.92091271199879
"3790" 757.8 50.7743850726282 2.77755313437713
"3791" 758 46.1268412328561 4.05471961225055
"3792" 758.2 41.2771652544536 6.15208114701381
"3793" 758.4 37.4571994116662 8.58769305833916
"3794" 758.6 32.9828559634383 11.8386622747442
"3795" 758.8 28.1439074867644 14.46713050823
"3796" 759 24.701696205653 16.7558177179144
"3797" 759.2 23.3269341348434 19.7387109806809
"3798" 759.4 20.4048738741367 22.7407269427517
"3799" 759.6 16.7251125438131 25.7804179579543
"3800" 759.8 13.4893385953832 28.8762854817484
"3801" 760 12.9264087964815 32.7902363881023
"3802" 760.2 11.0398717703647 37.4558845896995
"3803" 760.4 9.06336068628802 41.3511656194293
"3804" 760.6 7.35828568974637 45.9379441230729
"3805" 760.8 4.63016569527971 49.981056376921
"3806" 761 3.58976567095237 52.7456044459364
"3807" 761.2 2.75557011825 55.977258105163
"3808" 761.4 2.64749025338079 58.2478396153286
"3809" 761.6 3.78489679487459 61.9471917682027
"3810" 761.8 4.52545211119714 66.8473637463839
"3811" 762 4.1948028928979 71.6724164580089
"3812" 762.2 3.07268790277305 75.6029886507444
"3813" 762.4 3.03995459974976 78.7137193405441
"3814" 762.6 3.11516267004191 82.6339232742966
"3815" 762.8 4.56936983849226 86.7777369431781
"3816" 763 5.94930730814032 90.6155376948877
"3817" 763.2 8.33208193617775 94.3461873938779
"3818" 763.4 9.96508765462517 98.5989032375544
"3819" 763.6 11.6158224390538 101.763967132982
"3820" 763.8 13.3740266919831 103.945884941489
"3821" 764 16.173998520163 106.705579765997
"3822" 764.2 18.5827007561023 109.118195316729
"3823" 764.4 20.9777701822464 111.607259502999
"3824" 764.6 23.002864219847 113.915042911743
"3825" 764.8 25.5089881507528 115.834216009253
"3826" 765 27.4260538055312 117.770561824591
"3827" 765.2 28.7443426451918 119.04735233559
"3828" 765.4 31.0711632625782 120.358755815151
"3829" 765.6 33.0390916251583 121.720938014054
"3830" 765.8 34.6600304256022 122.889865243095
"3831" 766 37.2942773261858 124.104366392218
"3832" 766.2 41.1892684355451 125.488679529951
"3833" 766.4 45.3183928839551 127.012556847975
"3834" 766.6 50.1204255922204 128.275891993077
"3835" 766.8 53.9142380422754 128.780793503096
"3836" 767 58.4024627210312 129.173494677554
"3837" 767.2 60.6067896470205 129.437807734395
"3838" 767.4 62.5340030942387 129.310238836518
"3839" 767.6 65.4786439309964 129.506134908499
"3840" 767.8 66.5015929494676 129.757191423227
"3841" 768 67.1681728976607 129.773065220701
"3842" 768.2 68.7091131428564 129.739557278507
"3843" 768.4 70.3254359164785 129.284220417582
"3844" 768.6 71.8487317221452 129.251978561831
"3845" 768.8 73.7062228460553 129.292707534086
"3846" 769 74.8121985289761 128.806154319234
"3847" 769.2 76.701521462413 128.104118943295
"3848" 769.4 78.0440010518167 128.482761361765
"3849" 769.6 79.4248033469373 128.264420053428
"3850" 769.8 80.312268513913 128.370203907082
"3851" 770 81.3786002454964 128.026947498554
"3852" 770.2 82.3411644761845 127.619286279354
"3853" 770.4 83.8164514615812 127.348305866124
"3854" 770.6 84.144728103663 127.616455298665
"3855" 770.8 85.1556070330672 127.291157097078
"3856" 771 86.646912463913 126.169116421471
"3857" 771.2 87.5529408967617 126.298361078839
"3858" 771.4 87.9871897628078 125.998698833949
"3859" 771.6 89.3289554648862 125.129868465903
"3860" 771.8 90.2357761999494 125.494120548582
"3861" 772 91.0546728996676 124.399689150445
"3862" 772.2 91.9360495821654 123.367127312343
"3863" 772.4 93.6013066312893 123.558959522657
"3864" 772.6 94.0491473254864 122.998969961288
"3865" 772.8 94.3563453576563 123.079234897284
"3866" 773 95.1111485345585 122.332429842854
"3867" 773.2 96.2576430303187 121.933662176196
"3868" 773.4 96.9956285022296 121.252852239142
"3869" 773.6 97.9085639959086 120.944735720307
"3870" 773.8 98.3367669531823 120.511918713122
"3871" 774 99.0055591702111 119.574836884131
"3872" 774.2 100.142072168609 119.186747286638
"3873" 774.4 101.026554230413 117.987310020901
"3874" 774.6 102.532389592242 116.503238391526
"3875" 774.8 103.405564958302 115.722797679471
"3876" 775 104.604409861403 114.628514759343
"3877" 775.2 105.971231113692 112.952791959266
"3878" 775.4 107.222205021898 111.266579836603
"3879" 775.6 108.206653630373 109.311362193822
"3880" 775.8 109.170569297005 107.062573513603
"3881" 776 110.912437970565 104.821913515494
"3882" 776.2 112.348674517046 101.949368882854
"3883" 776.4 113.235140752231 98.2283021291907
"3884" 776.6 114.658966567709 94.4689935009523
"3885" 776.8 116.315403716795 91.6634168704661
"3886" 777 117.506763930733 89.2774746722844
"3887" 777.2 117.890643354103 87.5996939670144
"3888" 777.4 118.309915046252 85.9416798994899
"3889" 777.6 118.220408611136 84.8819609145346
"3890" 777.8 116.894837325163 84.4581546965544
"3891" 778 115.166247362443 82.632172152221
"3892" 778.2 113.581026708819 80.7915923637106
"3893" 778.4 111.543369299568 78.520537518709
"3894" 778.6 108.373393415828 76.6315471803309
"3895" 778.8 104.710082297509 75.4158819089799
"3896" 779 101.992587432788 75.0707996684919
"3897" 779.2 98.8155591485098 74.3981278356511
"3898" 779.4 95.277864845788 73.7411234261793
"3899" 779.6 92.268908969538 73.4027327657106
"3900" 779.8 90.2695369728193 72.5667087810231
"3901" 780 90.348996242134 71.5661649047753
"3902" 780.2 90.7428356543108 71.3640647545657
"3903" 780.4 90.612399576613 70.9458838684877
"3904" 780.6 90.8780627888666 70.419846796977
"3905" 780.8 90.8842384278587 70.5749638551848
"3906" 781 90.8634098431318 70.4248949535856
"3907" 781.2 90.9410332263828 70.6030778432513
"3908" 781.4 90.6821459656708 70.7350487705853
"3909" 781.6 89.9369681654443 70.5801565507419
"3910" 781.8 86.8049305053032 72.0183277947302
"3911" 782 86.8410386494776 71.8091503346834
"3912" 782.2 86.3530928083598 71.2647305977778
"3913" 782.4 85.7941719321823 69.7882305344774
"3914" 782.6 84.3281543323252 69.5614409825873
"3915" 782.8 82.9134316858818 68.4940776556168
"3916" 783 81.4282440863811 67.3209335636288
"3917" 783.2 79.7848124462396 66.1952960596258
"3918" 783.4 79.054208225443 65.1999839132844
"3919" 783.6 79.0664552037464 63.5825030966877
"3920" 783.8 79.0791244916464 61.535704058621
"3921" 784 79.4830060331858 59.572869334168
"3922" 784.2 81.0764691776684 56.3962092020224
"3923" 784.4 83.6359348927854 52.964699205299
"3924" 784.6 87.267707571013 49.3295583210175
"3925" 784.8 90.3520052763705 46.0935476715756
"3926" 785 91.990077872076 46.102501502442
"3927" 785.2 93.4084563322826 45.467242297663
"3928" 785.4 96.0813088534464 43.7684692551544
"3929" 785.6 98.0414422386939 40.5028853173633
"3930" 785.8 99.9032107032797 35.8105825386877
"3931" 786 101.908879637734 30.9480698861615
"3932" 786.2 103.371917527023 26.1939828076153
"3933" 786.4 103.743252669879 21.0028485133384
"3934" 786.6 103.947856312471 17.4918002765892
"3935" 786.8 101.231884068792 15.4632505073819
"3936" 787 97.9731134949636 12.7452787066667
"3937" 787.2 94.6767622187934 10.2773830465435
"3938" 787.4 92.3207530292341 7.99351528864908
"3939" 787.6 90.9197319798647 7.87373452507048
"3940" 787.8 89.4070073278416 7.48410086244446
"3941" 788 86.4499119982153 5.72018212552138
"3942" 788.2 86.4639907228849 5.595462028633
"3943" 788.4 85.9296672940905 4.78750896439306
"3944" 788.6 87.0575966840422 5.38504700327345
"3945" 788.8 87.9978121155758 5.90189700979853
"3946" 789 89.522840817213 6.65855889485435
"3947" 789.2 91.63949580032 7.42618260048458
"3948" 789.4 93.8309745799358 8.97278909731572
"3949" 789.6 97.8736291734812 11.2094246927134
"3950" 789.8 101.411104380789 13.8668185777308
"3951" 790 105.070761749952 16.2235679013858
"3952" 790.2 108.213883961548 18.4737204174757
"3953" 790.4 110.053421859163 21.4312931031196
"3954" 790.6 112.155731820069 23.6632867433981
"3955" 790.8 114.895698219766 26.5425346122308
"3956" 791 118.444239523954 31.5219934457176
"3957" 791.2 121.516932235017 36.6702196351979
"3958" 791.4 123.350356624005 42.0164099718707
"3959" 791.6 124.007874645383 47.089209603221
"3960" 791.8 125.408598793963 52.0223350026444
"3961" 792 125.190341516049 55.4933618210089
"3962" 792.2 125.685595497595 59.3846734588271
"3963" 792.4 126.91413250608 63.9129557516453
"3964" 792.6 125.585176994069 64.9987011863043
"3965" 792.8 124.785347396352 66.2225948019829
"3966" 793 124.307414918743 67.3145444962687
"3967" 793.2 124.481716303423 68.4064941905544
"3968" 793.4 123.792089085774 70.4237868216471
"3969" 793.6 123.804666945823 73.1684868073343
"3970" 793.8 123.787721773257 76.3527031116793
"3971" 794 124.264035254918 79.6487109192969
"3972" 794.2 124.136902694599 79.4582633901935
"3973" 794.4 124.373676338632 80.1267542425543
"3974" 794.6 123.888284245963 80.2694356692744
"3975" 794.8 123.889447751995 79.9304632856054
"3976" 795 123.189634321284 79.9623747186834
"3977" 795.2 122.992088925156 79.8000702828613
"3978" 795.4 122.621931332686 79.9182911190998
"3979" 795.6 122.074378342648 79.9109641839217
"3980" 795.8 121.379765241763 80.1738900710244
"3981" 796 120.571918855762 79.8178835664506
"3982" 796.2 119.490774415873 79.6350128968944
"3983" 796.4 118.962265069055 79.5863349289438
"3984" 796.6 117.804870968908 79.6158643769976
"3985" 796.8 116.601941674485 79.7104249690801
"3986" 797 115.523839384556 79.6997739133785
"3987" 797.2 113.225078064234 79.2323133438491
"3988" 797.4 110.002257427259 78.3852344737192
"3989" 797.6 107.420585467444 76.8264500363356
"3990" 797.8 103.8383187708 75.1994780145221
"3991" 798 101.316721791994 73.2639091209415
"3992" 798.2 98.0499383785393 71.4036087461859
"3993" 798.4 95.3294180651684 70.1791699708522
"3994" 798.6 92.5296851454797 69.332224875821
"3995" 798.8 89.719214779663 67.4988110071794
"3996" 799 87.0890314282584 64.8919921848224
"3997" 799.2 85.3018114719768 62.7022186865224
"3998" 799.4 85.1808015703306 60.0378817912554
"3999" 799.6 85.6476734666388 57.5327886864898
"4000" 799.8 87.0421391625326 55.8194001602283
"4001" 800 88.938401058 53.5387682715652
"4002" 800.2 89.5270639131797 51.446088883421
"4003" 800.4 89.6993755101493 47.7686449685544
"4004" 800.6 89.7463632537345 43.9604704097329
"4005" 800.8 88.0825278399973 40.378353975824
"4006" 801 85.7977854715142 36.6982381241274
"4007" 801.2 82.1065932420758 33.8100996614264
"4008" 801.4 78.8960231165202 30.3383979735186
"4009" 801.6 75.6427309736273 26.0752443754115
"4010" 801.8 74.0542295605177 20.9803256080427
"4011" 802 71.4592173350106 15.9915772188714
"4012" 802.2 69.0175220300516 10.558814633217
"4013" 802.4 67.0165547121908 5.01139996403583
"4014" 802.6 66.9445660720839 1.84870478683283
"4015" 802.8 68.4405351835215 1.46932012981941
"4016" 803 71.0172342912797 1.48211070522101
"4017" 803.2 74.3914879686464 1.68594131482102
"4018" 803.4 77.8010346623059 2.88041295262577
"4019" 803.6 81.1372119192199 4.01310395179299
"4020" 803.8 85.4850969965999 4.86762140267523
"4021" 804 87.6383910057501 6.57453602418356
"4022" 804.2 91.9267645375874 9.7370528837404
"4023" 804.4 96.8845609021971 12.8641007351339
"4024" 804.6 102.038673746919 15.5107333256779
"4025" 804.8 106.53551010693 19.5793988090026
"4026" 805 110.320477112003 22.0538043784912
"4027" 805.2 113.817363871495 25.5162701271462
"4028" 805.4 116.529961833643 30.7156665928943
"4029" 805.6 120.267065640178 35.4647118061564
"4030" 805.8 122.295121292538 40.1608267078981
"4031" 806 122.767820102443 40.7928511892513
"4032" 806.2 122.586320996566 41.5133331484319
"4033" 806.4 123.703325186472 43.8181655795246
"4034" 806.6 124.325374678513 46.3163518751544
"4035" 806.8 124.768553749423 47.7241188645155
"4036" 807 124.43714037672 48.729776927188
"4037" 807.2 124.434926756237 49.6982913645838
"4038" 807.4 124.557222647083 49.9012227214943
"4039" 807.6 124.352949011001 50.2041210023779
"4040" 807.8 123.75163692647 51.0699728776115
"4041" 808 123.276059539501 51.4256059054955
"4042" 808.2 122.660931300839 51.9423794188415
"4043" 808.4 122.051108222015 51.9258534475135
"4044" 808.6 121.207984602884 52.4410120672896
"4045" 808.8 120.571216512434 52.5124346713585
"4046" 809 119.852081822229 52.0194491355952
"4047" 809.2 118.240949164538 52.5339816812731
"4048" 809.4 116.880143563423 52.7488361515646
"4049" 809.6 114.950893463007 53.2346494017731
"4050" 809.8 111.766714478011 54.1239047614306
"4051" 810 107.944753259443 56.1689367581301
"4052" 810.2 106.508306943434 58.1072697029049
"4053" 810.4 104.292127825862 61.5038121945339
"4054" 810.6 102.767934924423 65.7624160022482
"4055" 810.8 101.296919446423 69.9391637872245
"4056" 811 99.7542910034025 73.3225666563017
"4057" 811.2 99.0541461457709 76.8507135895754
"4058" 811.4 99.7622110093722 78.819014489636
"4059" 811.6 100.775628528316 79.0667855991854
"4060" 811.8 101.367449502774 79.2927823540492
"4061" 812 102.752111242393 79.2910487431944
"4062" 812.2 105.711605184454 79.450785384187
"4063" 812.4 109.703096852837 78.8952776428877
"4064" 812.6 111.081361809231 79.6982467110089
"4065" 812.8 114.174005576961 79.9911411353608
"4066" 813 114.820241431538 81.1060966246168
"4067" 813.2 114.154470352393 82.2300313453644
"4068" 813.4 113.515938242233 83.9918921770944
"4069" 813.6 113.273532533746 85.8556297093423
"4070" 813.8 112.333893681163 87.7783642357419
"4071" 814 110.927794683171 91.4300880476453
"4072" 814.2 109.261591365413 96.1446927727014
"4073" 814.4 107.644394027589 100.622221788731
"4074" 814.6 104.335925797019 104.43201026607
"4075" 814.8 101.174784898843 108.608260110224
"4076" 815 97.6990030260895 112.837070819907
"4077" 815.2 94.0286357962366 116.407853374113
"4078" 815.4 91.0737107066189 121.065232928025
"4079" 815.6 90.4897207294229 120.481683224871
"4080" 815.8 89.5807575618988 120.361460644669
"4081" 816 87.8042031855477 120.460471083295
"4082" 816.2 86.2142443299696 120.642895226252
"4083" 816.4 84.9562390446363 120.980691534409
"4084" 816.6 84.5516071573746 121.595993770189
"4085" 816.8 84.5244992336751 121.589214956273
"4086" 817 85.5216968426914 121.510146694204
"4087" 817.2 85.5493135794996 121.772385643881
"4088" 817.4 84.3991580337427 122.840186450697
"4089" 817.6 80.5900182871053 127.144988130093
"4090" 817.8 80.2250740030719 126.232938383178
"4091" 818 80.0539004516827 123.990414359004
"4092" 818.2 80.0561285628913 123.174892770033
"4093" 818.4 78.2957401898297 128.041102401999
"4094" 818.6 78.3100685511452 127.887041443974
"4095" 818.8 78.5238627844577 127.979174699429
"4096" 819 78.5397199613585 127.964408561518
"4097" 819.2 78.9994280842754 127.651777626527
"4098" 819.4 79.4046975629457 127.773349835909
"4099" 819.6 79.7493901514988 128.02330766624
"4100" 819.8 80.2372988745048 127.388808090059
"4101" 820 81.2448688732186 127.414747924582
"4102" 820.2 81.3982074767702 127.160212428715
"4103" 820.4 81.9867659052243 125.989843233979
"4104" 820.6 82.3745470443019 125.825860012943
"4105" 820.8 82.7863317912074 125.483827275975
"4106" 821 82.5982754616946 125.058540562632
"4107" 821.2 82.7495688997237 124.175439499195
"4108" 821.4 82.638349772353 123.284064001424
"4109" 821.6 82.4620883044443 122.206628138492
"4110" 821.8 82.2706737014025 120.600540156681
"4111" 822 81.9473592839774 118.27940448501
"4112" 822.2 81.0646690810355 115.871207508952
"4113" 822.4 79.285247516062 112.109457407118
"4114" 822.6 77.5120973311171 108.734536292728
"4115" 822.8 75.0188816631943 105.386621779898
"4116" 823 72.7819605183505 101.572759983086
"4117" 823.2 70.5473188855343 98.4367652526453
"4118" 823.4 69.3454161754755 95.0119622365856
"4119" 823.6 67.6116407964762 92.0092741877228
"4120" 823.8 67.1591216398598 89.0484091826927
"4121" 824 67.2649454104453 86.3813951258447
"4122" 824.2 67.2976403469614 82.1732793147479
"4123" 824.4 68.3482376403464 78.3984405319877
"4124" 824.6 69.8766311545435 74.7332744572826
"4125" 824.8 72.2150262112275 70.2070854647915
"4126" 825 74.8713601994674 66.0012376085217
"4127" 825.2 78.4490569347065 62.0589431415978
"4128" 825.4 81.1633141576304 58.5237560063478
"4129" 825.6 85.1927288142922 54.3413421668511
"4130" 825.8 88.825166167629 49.779445513543
"4131" 826 92.0162117597935 46.2606861787826
"4132" 826.2 94.4204255396987 46.3582099467686
"4133" 826.4 97.8022916356377 46.862572104251
"4134" 826.6 101.94440370487 46.1748630743416
"4135" 826.8 106.727733785413 45.4385652176834
"4136" 827 111.001596756785 44.7152515946926
"4137" 827.2 115.109055481733 43.6079789169255
"4138" 827.4 118.466162427076 41.7100482963649
"4139" 827.6 119.557409479041 41.0275980792565
"4140" 827.8 118.613109496601 40.5270848345231
"4141" 828 118.484340945432 39.2493170624573
"4142" 828.2 118.431804803135 36.2598329071832
"4143" 828.4 117.558055350837 32.6859519437968
"4144" 828.6 116.015199885571 29.3936182318415
"4145" 828.8 113.922622383823 27.6199892095943
"4146" 829 112.303568257998 26.3054444084799
"4147" 829.2 109.172906350113 22.9650076628543
"4148" 829.4 107.099549843348 18.5815417814022
"4149" 829.6 106.265917807123 17.2926812428769
"4150" 829.8 105.413983714043 17.2563658752391
"4151" 830 102.319695340206 14.3562394380026
"4152" 830.2 100.875386590697 14.3233425993157
"4153" 830.4 97.9417299440642 13.0967027570892
"4154" 830.6 94.0271285445366 9.30993135385772
"4155" 830.8 91.5555249386572 8.16388349860086
"4156" 831 87.3771368049625 5.93017245134556
"4157" 831.2 83.1920951096438 4.1872527470049
"4158" 831.4 79.5834364023032 3.13310131136754
"4159" 831.6 75.4630629823007 1.8895810717903
"4160" 831.8 73.2515769111823 2.57032723815875
"4161" 832 69.1491353695542 2.27994767466023
"4162" 832.2 64.7360828901908 0.797957038739531
"4163" 832.4 62.8085294017189 0.548886247542586
"4164" 832.6 60.0708713341456 1.03573747101946
"4165" 832.8 58.1471948293521 1.14705378344459
"4166" 833 55.4796623762485 1.03596248273156
"4167" 833.2 54.205933867173 1.19335067495435
"4168" 833.4 53.9255970785494 0.98604567996344
"4169" 833.6 53.4826877125474 0.85718228150957
"4170" 833.8 53.8771440025682 0.845872200399173
"4171" 834 53.9797294904858 0.913083586754345
"4172" 834.2 54.4369149897288 1.09545834271224
"4173" 834.4 54.910346274413 1.14239302255435
"4174" 834.6 55.0292824465355 1.29838583602373
"4175" 834.8 54.8753035632003 1.09360378089477
"4176" 835 55.0078023351823 1.20853997518897
"4177" 835.2 55.417117790413 1.19384065238127
"4178" 835.4 55.6493880685797 1.36179402594323
"4179" 835.6 55.987235745913 1.60364763479573
"4180" 835.8 56.7291700715637 1.1738052740338
"4181" 836 57.5676893187548 1.10852875988346
"4182" 836.2 58.5218565360275 1.38183259407242
"4183" 836.4 60.2401846323441 1.22146524179573
"4184" 836.6 62.283871832213 0.904590644687682
"4185" 836.8 66.6403593818268 0.742639025278484
"4186" 837 70.179184358339 1.14239302255435
"4187" 837.2 74.3812739690991 1.9112017898683
"4188" 837.4 78.6193895272751 2.70626580310607
"4189" 837.6 82.6167682957234 3.69906144469228
"4190" 837.8 86.4002339759777 5.88145469575434
"4191" 838 91.2249969091895 7.26180757400141
"4192" 838.2 94.674435400551 8.66303965262331
"4193" 838.4 98.1802835283335 10.5927212858271
"4194" 838.6 101.326145626637 12.886633146272
"4195" 838.8 104.946915901941 15.927269192206
"4196" 839 108.02082740912 17.8711810291957
"4197" 839.2 107.661037994046 18.1410165689877
"4198" 839.4 109.96440344155 20.3601329316175
"4199" 839.6 112.236914853681 22.6509876966471
"4200" 839.8 115.222491322363 25.7587609556843
"4201" 840 117.718667566702 28.8092462560183
"4202" 840.2 119.416217576171 31.4081502055847
"4203" 840.4 121.137185641089 33.511742955172
"4204" 840.6 121.452958603047 35.5804322175346
"4205" 840.8 122.500997220913 38.2140851435543
"4206" 841 123.350584762442 41.0767062048485
"4207" 841.2 124.365640435106 44.4765788110296
"4208" 841.4 124.422087757433 46.0620681443662
"4209" 841.6 124.300781354942 46.3485750965249
"4210" 841.8 124.687409178201 47.2513475881301
"4211" 842 124.735342994733 47.9059337893408
"4212" 842.2 125.201647719597 48.6627413925452
"4213" 842.4 125.580372197384 49.653583372865
"4214" 842.6 124.748836028625 48.8148210140392
"4215" 842.8 125.491810184879 49.0265074076514
"4216" 843 125.701560396839 48.347594534188
"4217" 843.2 125.464879669057 48.5072859396409
"4218" 843.4 125.325244914661 48.3513785182771
"4219" 843.6 125.155546438276 49.0519732145228
"4220" 843.8 124.753793414005 48.7816138354378
"4221" 844 124.675891643746 48.7260311651604
"4222" 844.2 124.617771808166 48.3513785182771
"4223" 844.4 124.420394337763 47.6310593070744
"4224" 844.6 124.572979305141 46.8669913617679
"4225" 844.8 124.358954441588 46.1694157318262
"4226" 845 124.395960711099 45.5920252446115
"4227" 845.2 124.734429607641 45.4225748333068
"4228" 845.4 124.580871984496 45.0332098779155
"4229" 845.6 124.989958780685 44.0470047726417
"4230" 845.8 124.512403473156 42.6375625437227
"4231" 846 124.142574953099 41.1550696534972
"4232" 846.2 123.313641544784 38.9602507679829
"4233" 846.4 121.684733100499 35.7062406790115
"4234" 846.6 120.35626776927 32.4704297516115
"4235" 846.8 118.23710532719 29.1864175496806
"4236" 847 115.787492834673 26.1312417956313
"4237" 847.2 113.988819413101 22.7237550272731
"4238" 847.4 113.76291483106 22.1024744582602
"4239" 847.6 112.674846576119 21.3943129653485
"4240" 847.8 112.138036832505 21.3044641634727
"4241" 848 111.023774136959 19.6724484407362
"4242" 848.2 109.264100135294 17.80705895099
"4243" 848.4 107.631390136648 16.1138032952788
"4244" 848.6 106.493217179605 15.1083134476075
"4245" 848.8 105.734875305086 14.5109771368809
"4246" 849 104.952727367258 14.506956703544
"4247" 849.2 102.988250421381 13.3146967651995
"4248" 849.4 100.208558902957 11.0375936760978
"4249" 849.6 97.4360241276896 9.27799906928839
"4250" 849.8 96.115425774795 8.24497367448693
"4251" 850 93.8174539960108 7.27808209278261
"4252" 850.2 90.020110367288 5.3901910780856
"4253" 850.4 86.3301802664131 3.98752861488768
"4254" 850.6 82.6067432330657 2.80790366152277
"4255" 850.8 77.8655122882255 1.7833447441481
"4256" 851 74.1717507494776 0.764320117651124
"4257" 851.2 71.8422365227034 0.702677796199513
"4258" 851.4 69.1810891055928 0.665738577352101
"4259" 851.6 66.2514942181546 0.176201579576821
"4260" 851.8 63.2279473080872 0.378028236554348
"4261" 852 59.9101902492345 1.03774784351863
"4262" 852.2 56.0834894267118 1.14735643025565
"4263" 852.4 51.5225457827118 2.59667147903487
"4264" 852.6 47.2986381040931 3.59345610299435
"4265" 852.8 43.027541441452 5.40099683026864
"4266" 853 39.3912704505776 6.49294652455435
"4267" 853.2 35.3702872413277 7.67211902978606
"4268" 853.4 34.322753436913 8.28733946729825
"4269" 853.6 32.3574101050839 9.87937279164296
"4270" 853.8 29.4088796299845 12.1760483425414
"4271" 854 25.7093497308455 14.5755876738111
"4272" 854.2 21.6864770617229 17.1725221261318
"4273" 854.4 20.247174580013 18.8145068748744
"4274" 854.6 18.6181153108714 21.6369238471794
"4275" 854.8 17.3168025300617 24.2076169027976
"4276" 855 15.3973711718931 27.0543592679544
"4277" 855.2 14.1066789067509 29.9506820516625
"4278" 855.4 12.037476020813 31.9590333114543
"4279" 855.6 11.3420728849686 33.6208189758321
"4280" 855.8 6.88107584551304 37.0293197252544
"4281" 856 6.17900606131869 37.9905444985921
"4282" 856.2 6.17581881907971 37.2883544582877
"4283" 856.4 6.08834040262733 36.8491480256972
"4284" 856.6 6.27518578300127 36.1345632992896
"4285" 856.8 6.8352714969515 35.7054007177082
"4286" 857 7.03853699512733 34.9655348030543
"4287" 857.2 7.06794784203802 34.5355796109293
"4288" 857.4 7.31436549169301 33.9183550462343
"4289" 857.6 7.66135492970712 33.223232717319
"4290" 857.8 7.99366967382211 33.2804578884634
"4291" 858 7.71724884691301 33.4368052310543
"4292" 858.2 7.85545926036756 33.106738618918
"4293" 858.4 9.3675902970446 32.4511769543701
"4294" 858.6 9.2737613603416 32.2720588904829
"4295" 858.8 9.78176689789031 31.1263389460998
"4296" 859 10.6538941648659 30.8228218827053
"4297" 859.2 11.2601247132345 30.4817163708936
"4298" 859.4 11.803094194663 30.3220187281043
"4299" 859.6 12.278192490913 29.8523976360998
"4300" 859.8 13.1038805643958 28.8506165150543
"4301" 860 14.1521913261214 28.0544031963043
"4302" 860.2 15.888939542413 26.3882699544401
"4303" 860.4 18.047786200573 23.9663255325143
"4304" 860.6 20.1566796664416 20.7265107895686
"4305" 860.8 23.4856394793746 19.5165465321697
"4306" 861 27.0328451792531 17.7393004092344
"4307" 861.2 31.1649768158103 17.0369922711571
"4308" 861.4 35.0572297219266 16.7498956123652
"4309" 861.6 39.2460387148531 15.2118008501943
"4310" 861.8 43.7397017720578 13.2213681276333
"4311" 862 48.2106267915051 11.0841639562517
"4312" 862.2 52.5502389284702 8.58403018911149
"4313" 862.4 56.731556410038 4.97483313013768
"4314" 862.6 58.8328894372182 2.93914661042448
"4315" 862.8 60.940927314813 3.96544696551435
"4316" 863 64.2407155151978 4.5917100631746
"4317" 863.2 68.1858355448181 4.28693169913663
"4318" 863.4 69.8554136675612 2.59562977618398
"4319" 863.6 69.7319399444014 2.56446704301946
"4320" 863.8 69.5478985445916 1.47452772123292
"4321" 864 69.6007582205777 1.58752310381317
"4322" 864.2 68.6823314545982 1.81239178559138
"4323" 864.4 68.09615129649 1.36288286466973
"4324" 864.6 67.90611197799 1.22078941086204
"4325" 864.8 67.3939139313335 0.807983428679348
"4326" 865 66.58459684384 0.931977997194799
"4327" 865.2 64.5297348677545 0.881390412700693
"4328" 865.4 61.4715469021542 0.670285360613172
"4329" 865.6 58.8422450424479 0.804650442693884
"4330" 865.8 55.8945336393277 0.969944869615323
"4331" 866 52.986614927492 1.31839807196224
"4332" 866.2 50.722282808379 2.3193410737248
"4333" 866.4 46.7577358317745 3.48613805914471
"4334" 866.6 42.1519041262278 4.89816073648027
"4335" 866.8 38.9957715507976 6.18426074559281
"4336" 867 35.7110962359547 7.14584144592935
"4337" 867.2 34.3922800168521 7.96108620498118
"4338" 867.4 32.3123374885709 9.16822327555435
"4339" 867.6 31.0480179340652 9.59471667064131
"4340" 867.8 30.615719797373 9.75423627815435
"4341" 868 29.399468158973 10.7275274389944
"4342" 868.2 28.2122584266823 11.877798446439
"4343" 868.4 25.7304423831331 13.8359442353944
"4344" 868.6 22.5269326393144 16.4727515473994
"4345" 868.8 19.5344825254694 19.2233882068783
"4346" 869 16.459057497913 22.1132869013115
"4347" 869.2 15.7963562846823 22.7993952925543
"4348" 869.4 15.3480584051438 23.852846760439
"4349" 869.6 14.3790381077555 25.6491845517735
"4350" 869.8 13.0305399299062 28.2302245483352
"4351" 870 11.3783004238983 31.3910053626426
"4352" 870.2 7.87470999652732 36.2922536816115
"4353" 870.4 6.40054785444875 38.4256503968222
"4354" 870.6 5.22699336163382 41.5097878572167
"4355" 870.8 3.85026900642427 45.3939611109251
"4356" 871 2.75933418204638 50.3717317119877
"4357" 871.2 1.77112972584637 54.6394351004877
"4358" 871.4 1.61577370613643 59.4170764147777
"4359" 871.6 1.24935893796476 63.3722295655199
"4360" 871.8 1.85029031194496 67.0160008032565
"4361" 872 2.8615503415661 70.3876029216156
"4362" 872.2 4.43860934230622 73.998230756098
"4363" 872.4 7.21766094776356 76.8814872559461
"4364" 872.6 10.0823916524031 79.1492250195346
"4365" 872.8 12.9386261621358 81.1509526026732
"4366" 873 15.5450588708416 83.0604590878687
"4367" 873.2 18.1029898550344 85.504518141467
"4368" 873.4 21.4135169024434 86.1104179713422
"4369" 873.6 24.3747768664538 85.0548272080748
"4370" 873.8 27.784592202562 83.3034759772778
"4371" 874 30.8268218070068 80.8592704958044
"4372" 874.2 33.2221090506005 78.7293998681481
"4373" 874.4 34.2633661498818 76.5199079086168
"4374" 874.6 35.0689078137604 75.0403759385228
"4375" 874.8 36.428389085893 75.8666945019144
"4376" 875 38.139376416788 77.6306254882731
"4377" 875.2 39.5042336311171 80.1254543024421
"4378" 875.4 40.9937212667326 83.7450102312657
"4379" 875.6 40.6068625868625 86.9316047905768
"4380" 875.8 39.2821666197034 91.0990874609414
"4381" 876 37.7318261095967 94.3324997891666
"4382" 876.2 35.725243607443 97.4943961217844
"4383" 876.4 33.6284513722942 100.366023807168
"4384" 876.6 31.6602833888373 102.918722406918
"4385" 876.8 31.954413973026 105.174084192393
"4386" 877 33.6472671464031 108.229142744337
"4387" 877.2 36.1427453717784 112.067157760102
"4388" 877.4 37.7864889401394 116.197320786922
"4389" 877.6 40.784090265913 119.675138145643
"4390" 877.8 44.7818264750858 122.804946256018
"4391" 878 50.0813984632977 124.131626954516
"4392" 878.2 55.0370391534131 125.566420854097
"4393" 878.4 60.9300679251845 126.975035959726
"4394" 878.6 64.4204484393488 128.563405352949
"4395" 878.8 65.5344491276988 127.750320242669
"4396" 879 66.8585504051513 127.787637028171
"4397" 879.2 67.7485580130797 127.358128310804
"4398" 879.4 68.7305264957962 127.480462394545
"4399" 879.6 69.7122976375797 127.467828812499
"4400" 879.8 70.1496897198416 127.331739526526
"4401" 880 70.5308330028836 125.951172540496
"4402" 880.2 71.2473930214631 124.296847342874
"4403" 880.4 71.854539256547 121.695327853699
"4404" 880.6 73.246606652083 118.055808865184
"4405" 880.8 74.9366018509972 114.362980952782
"4406" 881 76.0405151371956 110.658419399283
"4407" 881.2 77.4655570898518 107.038114446248
"4408" 881.4 78.6057930008518 102.974501655371
"4409" 881.6 81.1319330492615 100.421025353676
"4410" 881.8 84.1380095418979 98.6104845221907
"4411" 882 86.4978620180307 97.0364516897014
"4412" 882.2 89.3938444313221 95.5839088038877
"4413" 882.4 91.9686801865393 95.5454670661123
"4414" 882.6 92.7889315264538 94.3753978128707
"4415" 882.8 92.9736381089755 91.4568697683669
"4416" 883 93.0489036811709 88.3443461874807
"4417" 883.2 93.5793884366943 83.9565403057419
"4418" 883.4 94.565217401413 80.7637248975544
"4419" 883.6 95.040315697663 78.8766993321168
"4420" 883.8 94.8267768935421 78.4172071942963
"4421" 884 92.9263837085421 77.385725682006
"4422" 884.2 90.1923934868373 75.9459104888271
"4423" 884.4 86.520219584913 74.0516466204919
"4424" 884.6 82.0308849594782 73.2627030755217
"4425" 884.8 76.7283505426719 72.9702015893191
"4426" 885 72.5120183045721 72.3586075727135
"4427" 885.2 68.3242780346579 71.3937565684931
"4428" 885.4 64.0935365683808 70.2804207626834
"4429" 885.6 62.1945200122867 68.2093685352175
"4430" 885.8 61.6369463188193 65.7033499733981
"4431" 886 62.2833209936087 64.4434289414022
"4432" 886.2 63.2370335772003 61.2263441263203
"4433" 886.4 65.1876175350326 57.2151967259674
"4434" 886.6 67.2254699899358 52.6762143332134
"4435" 886.8 69.2622294887726 48.9366630685094
"4436" 887 71.8091138907968 44.551202497252
"4437" 887.2 73.9640503268773 39.5972214229829
"4438" 887.4 74.674435398413 35.127227353939
"4439" 887.6 73.2760627464505 32.5912266865419
"4440" 887.8 71.9088225519496 32.2669542476031
"4441" 888 72.079577543339 32.7927571243321
"4442" 888.2 72.0889622010426 32.8305035335173
"4443" 888.4 72.0420389125241 32.7031094025173
"4444" 888.6 72.007550295463 32.6389994856669
"4445" 888.8 71.9247306912279 32.4766309474062
"4446" 889 71.9059613758204 32.4341662370729
"4447" 889.2 71.9077796532506 32.4622401289044
"4448" 889.4 72.0260963012444 32.4813492485544
"4449" 889.6 71.9575769931908 32.4766309474062
"4450" 889.8 71.9481923354871 32.4341662370729
"4451" 890 71.931998078596 32.3694909871885
"4452" 890.2 71.9393597164718 32.3419650816955
"4453" 890.4 71.9460137542345 32.3312061655901
"4454" 890.6 71.9259451763425 32.3149875010132
"4455" 890.8 71.9439854199648 32.3539551175543
"4456" 891 71.9460137542345 32.3767040695186
"4457" 891.2 71.9527742566013 32.3644463989308
"4458" 891.4 71.9527228598958 32.3232048100716
"4459" 891.6 71.9940414764371 32.4076755342411
"4460" 891.8 71.9617172833542 32.3644463989308
"4461" 892 71.9617172833542 32.3239800279073
"4462" 892.2 71.9716539797464 32.4200113336284
"4463" 892.4 71.9829842372179 32.4114378352007
"4464" 892.6 71.9894622157504 32.4445123913977
"4465" 892.8 72.0003107023773 32.4404011350186
"4466" 893 72.0061597638643 32.4533846832129
"4467" 893.2 72.013884939413 32.4176521830543
"4468" 893.4 71.9968895532057 32.4347416396519
"4469" 893.6 72.0077792584974 32.3846524985182
"4470" 893.8 72.0215170405576 32.4076755342411
"4471" 894 72.013884939413 32.4176521830543
"4472" 894.2 71.9904232951538 32.4011381290358
"4473" 894.4 71.9932973465755 32.3380308511793
"4474" 894.6 72.0265542273131 32.3523626909169
"4475" 894.8 71.9940414764371 32.4076755342411
"4476" 895 71.9385106949447 32.2926769279594
"4477" 895.2 71.4320361617834 31.6698014510729
"4478" 895.4 70.6338375074487 30.8707234494829
"4479" 895.6 69.184907476566 29.6352144865661
"4480" 895.8 67.7199012904487 28.5548801395186
"4481" 896 66.4023174207789 28.519702491847
"4482" 896.2 64.2477759929196 28.2425990716453
"4483" 896.4 62.1255057334631 26.7868315928544
"4484" 896.6 61.0837447420494 24.7632502730349
"4485" 896.8 61.1547432421117 23.6440358323352
"4486" 897 61.8420087227144 23.7958617144859
"4487" 897.2 62.3403223301978 22.9703291898455
"4488" 897.4 63.3330765634871 20.5110192357025
"4489" 897.6 63.9006678803746 16.8363700069005
"4490" 897.8 65.4226879094381 13.5059934361043
"4491" 898 66.4349787443782 10.3014385106125
"4492" 898.2 66.5932396164845 9.5868039916972
"4493" 898.4 66.0685898370716 10.4406109985909
"4494" 898.6 64.5254308413773 10.5149612318401
"4495" 898.8 62.4161268376082 10.0491070838104
"4496" 899 59.4252197805949 9.51566181464526
"4497" 899.2 56.1828644561336 9.54478533924553
"4498" 899.4 54.4531502328044 11.1732961199891
"4499" 899.6 52.3550758134553 13.1945955285684
"4500" 899.8 49.1900760116185 14.7753101646365
"4501" 900 45.4250504650709 16.0676212123438
"4502" 900.2 41.5072954502047 17.9265697818043
"4503" 900.4 38.139376416788 19.0359603392627
"4504" 900.6 34.1570781336053 21.0599754269774
"4505" 900.8 31.5421781451762 23.8621305432649
"4506" 901 28.710258897213 26.7129429968744
"4507" 901.2 26.03411546849 30.7174305116313
"4508" 901.4 23.015413986163 34.2298336965294
"4509" 901.6 19.8545792971359 38.1588298578194
"4510" 901.8 16.6231823638903 41.9881362744294
"4511" 902 13.5364528207709 46.6703734602491
"4512" 902.2 11.5099484374024 50.6594075368841
"4513" 902.4 9.76501946258649 55.4824895946156
"4514" 902.6 8.43709475032214 60.3420596554331
"4515" 902.8 7.02958079749551 65.2899346765028
"4516" 903 5.99929340767304 70.2830097401844
"4517" 903.2 4.52421198063086 73.4921688063167
"4518" 903.4 3.48071575671608 73.6219327051301
"4519" 903.6 3.67267466429182 73.363284014918
"4520" 903.8 2.92625760683409 73.6765882413965
"4521" 904 3.14079178915792 74.1197309838707
"4522" 904.2 3.33516573797185 74.2516366717308
"4523" 904.4 3.53838425379198 73.9742882106807
"4524" 904.6 3.64885608963752 73.277369791136
"4525" 904.8 3.79722212020715 72.8577950031426
"4526" 905 4.19570392450488 72.513005005136
"4527" 905.2 4.49062382216835 72.2283181205543
"4528" 905.4 5.3507592281183 71.0737249964386
"4529" 905.6 5.63441791615303 70.2600787966044
"4530" 905.8 6.4457486643718 69.3402800373688
"4531" 906 8.30656269317062 67.5456186992513
"4532" 906.2 10.415807169613 65.3932877446912
"4533" 906.4 12.942350521547 62.2521756558533
"4534" 906.6 15.4030658208873 58.6115928606781
"4535" 906.8 18.5455308489443 55.1535234999606
"4536" 907 22.2066911085464 52.847424324421
"4537" 907.2 26.847873575913 50.5076187850543
"4538" 907.4 31.9729731575777 48.0429170388249
"4539" 907.6 36.6635906894954 46.8424146984602
"4540" 907.8 41.719083712933 45.3787310709943
"4541" 908 46.4878730992486 43.679816900979
"4542" 908.2 50.9252793531403 41.5892023804375
"4543" 908.4 56.652373360663 39.4243293880543
"4544" 908.6 61.308336663913 37.3419253236313
"4545" 908.8 65.8557060708773 35.4978602790186
"4546" 909 70.1089670087345 32.8180337376258
"4547" 909.2 72.938742956113 28.910067109521
"4548" 909.4 74.3396042181987 26.0342962618758
"4549" 909.6 75.409254096613 25.8583531910367
"4550" 909.8 78.3279044672502 25.6465059876939
"4551" 910 81.214955276788 26.2661080823919
"4552" 910.2 83.1449722379072 26.5238001812014
"4553" 910.4 83.0895901204251 25.3810450316146
"4554" 910.6 83.2498642444612 23.0142769593013
"4555" 910.8 82.592740335913 19.4189010306615
"4556" 911 80.5067273514479 15.7675355267753
"4557" 911.2 78.525898920013 12.7157751352838
"4558" 911.4 76.4436109587345 11.8435000265543
"4559" 911.6 72.8560199586483 9.33458502309553
"4560" 911.8 68.8897875937189 5.96238743780141
"4561" 912 65.2240850907834 4.42633062166546
"4562" 912.2 63.4034614962649 4.5773162584062
"4563" 912.4 61.2758909266082 3.70115075129825
"4564" 912.6 61.3891579832751 3.224628129244
"4565" 912.8 62.8400993636299 3.44009198769893
"4566" 913 64.4291028219311 3.35260445195194
"4567" 913.2 65.8873792906273 3.25804555523292
"4568" 913.4 68.8847234701359 3.16381555902423
"4569" 913.6 72.7683481514355 2.45641338500379
"4570" 913.8 75.8258972607168 4.00634209414928
"4571" 914 80.5163848189686 6.04470791548027
"4572" 914.2 85.6814516691239 7.23428827483146
"4573" 914.4 90.3136400898549 8.75493301335668
"4574" 914.6 94.976969258163 11.6706079916258
"4575" 914.8 99.6746836238108 13.6197795576566
"4576" 915 102.23084833866 16.1892144278577
"4577" 915.2 106.474348027413 18.6041747716923
"4578" 915.4 110.379793732239 21.6556175511848
"4579" 915.6 113.549145112624 25.7549391317544
"4580" 915.8 116.2963114303 29.1953686736884
"4581" 916 118.10658287663 34.0573591165956
"4582" 916.2 120.291550194716 39.1676109119483
"4583" 916.4 122.683510229769 43.8824933090395
"4584" 916.6 124.827078479353 48.4871478673943
"4585" 916.8 124.629821505928 51.6059106114028
"4586" 917 124.941102070453 56.1613703188343
"4587" 917.2 125.190935203392 60.7786064292348
"4588" 917.4 125.363589481687 65.3047823484175
"4589" 917.6 125.785414129534 69.2673696818574
"4590" 917.8 125.537667164444 70.9782632101168
"4591" 918 125.222281895104 70.1795052921007
"4592" 918.2 125.104731801186 70.1007047986987
"4593" 918.4 125.273092497293 70.2093980879674
"4594" 918.6 125.292199711382 70.0825232265231
"4595" 918.8 124.602719188878 70.1509108556336
"4596" 919 124.149297432393 69.8767264575033
"4597" 919.2 124.176086059238 69.6476019616368
"4598" 919.4 123.767259206287 69.4685589458386
"4599" 919.6 123.229481275163 69.3022341741481
"4600" 919.8 122.759774165253 68.373968029448
"4601" 920 122.098914031245 67.7909793891965
"4602" 920.2 122.069832745607 67.5147352735544
"4603" 920.4 120.600604035913 67.0160008032565
"4604" 920.6 118.428726110199 65.6376217514727
"4605" 920.8 116.237618015351 64.1905446677731
"4606" 921 112.917014326876 62.2553691495333
"4607" 921.2 109.913924912605 60.8441617333203
"4608" 921.4 106.98255923522 59.763960530668
"4609" 921.6 102.687796812357 59.3801190210487
"4610" 921.8 99.126161045413 60.2612319397419
"4611" 922 96.9123009432996 61.590251511276
"4612" 922.2 95.3293755031709 63.8806500629228
"4613" 922.4 95.0601114600068 66.3443016949918
"4614" 922.6 95.3909054748958 69.6277206877268
"4615" 922.8 96.6066706991141 72.902062339142
"4616" 923 97.7681717486318 75.2977204643356
"4617" 923.2 96.7976792903183 77.172551394207
"4618" 923.4 94.7023591776502 79.7498252157812
"4619" 923.6 91.7479334838563 81.5307163666678
"4620" 923.8 87.82851747826 83.0620190160033
"4621" 924 83.1589799379742 84.9222333166258
"4622" 924.2 78.3444420223485 86.9690519236834
"4623" 924.4 73.9440121674436 86.9813384544217
"4624" 924.6 69.124209060945 87.8205466009267
"4625" 924.8 64.1034983068505 89.1040594114606
"4626" 925 59.5059637589815 91.1161742798702
"4627" 925.2 55.6718096605677 92.5588454182863
"4628" 925.4 55.048441512523 91.2648231158844
"4629" 925.6 54.3125142516318 88.3436756920543
"4630" 925.8 53.0572888903581 84.2397647576972
"4631" 926 53.492203403026 79.3048566231995
"4632" 926.2 55.2796425387322 73.7773765432459
"4633" 926.4 56.9036475706797 68.058283565821
"4634" 926.6 57.6716751598903 61.9397943817248
"4635" 926.8 58.2631828222345 55.4350417805186
"4636" 927 58.6595170270427 49.9154719909618
"4637" 927.2 58.1386685244871 44.2771021189247
"4638" 927.4 56.3775867785076 39.3141506801625
"4639" 927.6 53.7041606455774 35.2089797520201
"4640" 927.8 50.5091458256739 31.5452793294674
"4641" 928 48.1079132327207 28.8417969213697
"4642" 928.2 45.8723261034975 26.8993331705121
"4643" 928.4 46.0772442253101 26.3551903019367
"4644" 928.6 47.3757397704559 24.9468963579829
"4645" 928.8 49.5823970926833 21.4393768670138
"4646" 929 53.0481345050021 17.6809434264859
"4647" 929.2 56.9579771296022 13.6614487067706
"4648" 929.4 61.2241420291346 10.1938266593012
"4649" 929.6 64.539005078413 7.92835248896132
"4650" 929.8 66.9678002709496 8.91188142659093
"4651" 930 70.2262793174252 11.1257428494568
"4652" 930.2 75.1999762298204 12.9664556998136
"4653" 930.4 80.3483519288181 15.1718732719214
"4654" 930.6 85.8984860120427 17.3450391652951
"4655" 930.8 91.7238978345716 19.1096262544446
"4656" 931 97.3464987215777 19.8378564354249
"4657" 931.2 100.49273592002 21.0759960372285
"4658" 931.4 100.172495175507 23.5787476233779
"4659" 931.6 100.226621285099 26.3797629044962
"4660" 931.8 99.8732121595165 31.8575572967612
"4661" 932 99.4375507721118 37.3714420360965
"4662" 932.2 99.1968733499712 42.4225354478683
"4663" 932.4 98.67095058482 49.6084532325311
"4664" 932.6 97.3002162532274 54.2302854275234
"4665" 932.8 95.9865531376943 59.9507087454294
"4666" 933 95.1312040673804 64.958544340663
"4667" 933.2 95.7580173792322 69.1993193675224
"4668" 933.4 97.113744683192 74.1553219757859
"4669" 933.6 98.7220774418657 78.7857633899228
"4670" 933.8 100.990921858194 81.6594648811481
"4671" 934 103.908817227663 82.6746368625544
"4672" 934.2 107.832704668238 83.3707078876059
"4673" 934.4 111.807709546607 83.9978920297157
"4674" 934.6 115.105137145269 83.3785879369461
"4675" 934.8 116.669165634444 83.8092408417731
"4676" 935 116.687270108355 85.3041506732922
"4677" 935.2 116.047417098791 86.0453815736054
"4678" 935.4 115.304972304928 85.9987043425647
"4679" 935.6 114.137266793034 87.109293612207
"4680" 935.8 113.119965407686 88.7663925812816
"4681" 936 111.788985023015 90.3039853813197
"4682" 936.2 109.63399164611 92.3913346724635
"4683" 936.4 107.104011636043 95.9656665497844
"4684" 936.6 103.578510793127 98.883590122136
"4685" 936.8 99.8383472293062 102.316832924797
"4686" 937 96.5909973532584 105.190564510637
"4687" 937.2 93.367969694863 108.531823631624
"4688" 937.4 89.742019497883 111.692472021734
"4689" 937.6 86.1066045975895 114.519422726348
"4690" 937.8 81.7253331494923 115.244649245544
"4691" 938 76.477275066583 117.192076657004
"4692" 938.2 71.4188123259282 119.491540721554
"4693" 938.4 67.5760485268942 121.558690771743
"4694" 938.6 66.2669914590007 124.843407565111
"4695" 938.8 66.7124644686363 126.260745371681
"4696" 939 64.8803720023852 127.457212634915
"4697" 939.2 65.416382866628 127.444744413891
"4698" 939.4 65.7803628286149 127.416858173949
"4699" 939.6 66.6222662868753 127.551022254441
"4700" 939.8 67.5186781665923 128.409129891554
"4701" 940 67.5688772318564 128.246882649243
"4702" 940.2 67.7644430529543 128.612492999756
"4703" 940.4 68.1318238923187 128.163956280951
"4704" 940.6 68.5706803400485 127.962655133377
"4705" 940.8 68.6619533407274 127.64112527324
"4706" 941 68.2142937852527 127.615921151366
"4707" 941.2 68.3890609013575 127.938479352027
"4708" 941.4 68.651455930753 127.147927994654
"4709" 941.6 69.0605065997055 126.537878363564
"4710" 941.8 69.1232188430457 125.811849547289
"4711" 942 69.1902644381358 125.052736004515
"4712" 942.2 69.14696875998 123.598359769358
"4713" 942.4 68.9679214064025 122.809152090965
"4714" 942.6 68.7713390675068 122.473359600273
"4715" 942.8 69.3439992156446 121.380996832912
"4716" 943 70.0824924329556 119.163568597065
"4717" 943.2 70.4674481483202 116.459035067132
"4718" 943.4 70.6413787502464 112.578285879288
"4719" 943.6 71.4952359660068 107.743413203398
"4720" 943.8 71.3349763595543 102.915071784587
"4721" 944 71.3428303495449 98.1159254881588
"4722" 944.2 70.6369700236878 92.7401731470599
"4723" 944.4 70.227654568457 87.4904150014555
"4724" 944.6 70.6243945599456 82.5804759831196
"4725" 944.8 71.1944246156684 77.5504112315863
"4726" 945 72.7086523403808 72.7872085017157
"4727" 945.2 74.9343517171862 68.0912922169461
"4728" 945.4 77.9262192927464 65.5768003110695
"4729" 945.6 80.6496852630865 63.2275327833707
"4730" 945.8 84.1424424073924 60.329443616843
"4731" 946 86.7167894641862 56.4366992427812
"4732" 946.2 88.9498620547679 51.6890966128769
"4733" 946.4 90.1036124920835 48.7067290240998
"4734" 946.6 88.4970653693096 45.8533401024854
"4735" 946.8 86.8926409599955 44.2072090425763
"4736" 947 85.253290794913 43.6962792475877
"4737" 947.2 82.1694709447085 41.801388059668
"4738" 947.4 77.5191324838665 39.2450888083916
"4739" 947.6 73.9923562940293 36.1031940194264
"4740" 947.8 70.1225412457702 32.0400195804472
"4741" 948 66.3220900421167 27.4799500315173
"4742" 948.2 64.2991935574487 23.1724781047686
"4743" 948.4 64.8752284880669 20.1780160585159
"4744" 948.6 66.1983727862911 16.5415470039202
"4745" 948.8 68.1099764585991 12.2745662140078
"4746" 949 70.2489220733441 9.60312048138194
"4747" 949.2 70.7973453626517 9.1508513485998
"4748" 949.4 70.6770566299648 8.85193439858883
"4749" 949.6 69.3489657604475 9.60312048138194
"4750" 949.8 69.6630281846353 10.0411089879618
"4751" 950 69.3775342438175 10.4736552696218
"4752" 950.2 68.770547237013 10.871058159921
"4753" 950.4 66.3377493256107 10.7636125672637
"4754" 950.6 62.6981422823408 10.6509067761086
"4755" 950.8 57.6475792654393 10.6416369748833
"4756" 951 54.229372049788 10.320742054445
"4757" 951.2 49.6234866750617 10.3354289622841
"4758" 951.4 44.885772223538 9.16291518676268
"4759" 951.6 41.2206670786833 8.45550475887868
"4760" 951.8 40.8052057457464 8.00575183017935
"4761" 952 39.9410953402592 9.79049460774665
"4762" 952.2 37.7990824338643 12.0485735057251
"4763" 952.4 34.5915895460106 15.5860910214202
"4764" 952.6 30.4906947739953 18.0841998616176
"4765" 952.8 25.8578592214416 19.2960566900543
"4766" 953 22.5220927415637 19.6494445191982
"4767" 953.2 20.603969120332 21.6872789597706
"4768" 953.4 18.0564150128725 23.4070997282706
"4769" 953.6 15.8737363969331 26.1880791771543
"4770" 953.8 12.6288284165961 29.752243991498
"4771" 954 11.3791603303169 32.782685366112
"4772" 954.2 8.36152848768133 38.8479486246275
"4773" 954.4 6.71704190743935 42.6795846828175
"4774" 954.6 4.92712612529941 46.1530557617816
"4775" 954.8 4.87932835731305 50.4057034802543
"4776" 955 3.71375387051305 55.000385138321
"4777" 955.2 3.0662865783604 59.7007815752701
"4778" 955.4 1.7115976956066 64.0052324389092
"4779" 955.6 1.92763515360116 65.5987779964355
"4780" 955.8 1.82211163694912 67.8548907367399
"4781" 956 2.27591897231098 70.2511092098299
"4782" 956.2 2.27341420238178 72.7498378443356
"4783" 956.4 2.27484623625346 75.6191704158948
"4784" 956.6 2.49393515105381 78.9703123737679
"4785" 956.8 3.7149056239585 82.2963148977665
"4786" 957 4.37368578775957 86.5809697705444
"4787" 957.2 5.97737430957808 89.8680763372728
"4788" 957.4 7.84394172591303 93.8253702112602
"4789" 957.6 10.092740328163 98.0550282936697
"4790" 957.8 12.3177056165418 101.872049474634
"4791" 958 14.7523234279559 105.816690716783
"4792" 958.2 17.6827686235813 108.560648042012
"4793" 958.4 20.1307605572338 112.209644120337
"4794" 958.6 22.857047887413 114.258052096689
"4795" 958.8 25.8086495549265 117.012519793987
"4796" 959 28.9202070966987 118.765849153894
"4797" 959.2 32.3378983325797 121.027347745277
"4798" 959.4 36.0704364552612 123.375924269456
"4799" 959.6 39.4851976761653 124.916894447261
"4800" 959.8 43.3249863391908 126.650383138582
"4801" 960 46.675309139413 127.92238816462
"4802" 960.2 49.7775726089806 127.892667198311
"4803" 960.4 53.8645324147432 128.542533179677
"4804" 960.6 57.7254852921929 128.882475057197
"4805" 960.8 61.6391458479686 129.042561820693
"4806" 961 63.6855557753312 129.5000869043
"4807" 961.2 64.6868134372464 129.247807920638
"4808" 961.4 65.9740683433476 129.241358840797
"4809" 961.6 67.5412776147158 129.31725135749
"4810" 961.8 69.2055261215797 128.508214215665
"4811" 962 70.3441684114602 127.850278279149
"4812" 962.2 71.462119690684 127.291157097078
"4813" 962.4 72.9150776824885 126.317943212875
"4814" 962.6 75.0897065018019 125.217199164832
"4815" 962.8 76.6535503723062 125.14388226204
"4816" 963 78.9461368092243 125.052414722847
"4817" 963.2 78.8313960886206 125.676165232177
"4818" 963.4 78.7430867125845 125.22063678424
"4819" 963.6 79.1513010408949 125.282183039736
"4820" 963.8 79.4875695845734 124.828874077885
"4821" 964 79.3946500902988 123.600911404383
"4822" 964.2 78.9368354265517 122.706665869267
"4823" 964.4 78.8766249494031 121.563902674356
"4824" 964.6 78.7182652505763 119.720330181309
"4825" 964.8 78.649424477038 117.047165832992
"4826" 965 77.8072047700494 113.8051299651
"4827" 965.2 77.2881645760435 110.180691408033
"4828" 965.4 76.8667730437174 106.001610023707
"4829" 965.6 76.3296165595421 101.557734667232
"4830" 965.8 74.5681768547356 97.3249619275544
"4831" 966 72.4486415557709 93.031109217428
"4832" 966.2 70.4202218825183 88.9558380162807
"4833" 966.4 67.9635519895646 85.3460531853422
"4834" 966.6 63.9277445900419 83.9183713167502
"4835" 966.8 60.0788986238212 83.8692818257074
"4836" 967 57.9550622374776 85.1403297206189
"4837" 967.2 56.8661675939755 86.1938997314293
"4838" 967.4 54.4612764656804 88.5524254809702
"4839" 967.6 52.7213023032378 91.1167963890286
"4840" 967.8 50.932189873813 94.9872796237044
"4841" 968 48.1994628655646 98.8459706431301
"4842" 968.2 45.9073951585355 102.596219082707
"4843" 968.4 43.112071917538 103.451823415336
"4844" 968.6 40.7153526400726 103.115973861203
"4845" 968.8 37.9928877754443 101.457309051867
"4846" 969 34.4353009944713 98.8066917230689
"4847" 969.2 30.145689216283 95.4726512628144
"4848" 969.4 26.1661153607002 91.7952998453365
"4849" 969.6 21.593919883783 88.6621610195544
"4850" 969.8 16.538874011683 86.0633207471543
"4851" 970 11.7378846245895 83.3490763796132
"4852" 970.2 10.3984966574328 81.7034142796831
"4853" 970.4 10.418110676504 79.0188113456756
"4854" 970.6 11.031534561553 75.2934209124143
"4855" 970.8 10.5841860926711 69.9105668339737
"4856" 971 10.6118477297499 64.178350032207
"4857" 971.2 11.0773945992922 58.9275308828511
"4858" 971.4 13.7904202594024 54.3267322016288
"4859" 971.6 16.7201005178306 49.8895472593785
"4860" 971.8 18.5170442641082 44.4781477800422
"4861" 972 20.5906530519686 39.157745373184
"4862" 972.2 22.0208748860131 34.5757087621944
"4863" 972.4 20.9445060701802 32.250992737705
"4864" 972.6 19.6944182412649 29.0700175184432
"4865" 972.8 18.1644752782182 27.4534172471388
"4866" 973 18.9516021825869 27.6071390189891
"4867" 973.2 20.5880935998676 25.6437587992453
"4868" 973.4 22.2284562954515 26.2145379582082
"4869" 973.6 23.4279676965776 25.9600598085037
"4870" 973.8 25.1070492701599 24.1217141206556
"4871" 974 27.615632422653 20.8171426141944
"4872" 974.2 30.435585558504 16.4545057810608
"4873" 974.4 33.1581535107207 11.7994020581313
"4874" 974.6 34.9169270023497 11.0984862477949
"4875" 974.8 37.3659163904931 11.9912772185144
"4876" 975 40.7532730791293 13.4032173601489
"4877" 975.2 45.4453324391214 14.1206701181793
"4878" 975.4 50.7723332706042 14.7098679740543
"4879" 975.6 56.0836325016739 14.36368827025
"4880" 975.8 60.8616208632832 12.8758888284245
"4881" 976 65.5494580401935 11.4286923073226
"4882" 976.2 69.868744147254 9.38102938074753
"4883" 976.4 72.2454270975854 6.82680700579573
"4884" 976.6 72.376488696551 5.75933204603711
"4885" 976.8 71.8046943717619 8.19943534911249
"4886" 977 72.0535718653648 8.56962434675917
"4887" 977.2 71.3760518244475 9.25168839586469
"4888" 977.4 71.1879756649194 9.92775030974422
"4889" 977.6 71.348747324663 11.5659628125901
"4890" 977.8 72.0503091421256 13.8021847906793
"4891" 978 72.8274669214251 16.5079670640122
"4892" 978.2 73.914278124413 19.8221472680729
"4893" 978.4 75.0837508536438 24.279127121862
"4894" 978.6 76.2287407188277 28.7247759710178
"4895" 978.8 76.7895884636691 33.3063039261275
"4896" 979 78.4797465140916 37.2131312571258
"4897" 979.2 81.2670443670998 40.4427150015303
"4898" 979.4 84.7093851592061 42.8222383648992
"4899" 979.6 89.283892154727 44.6578580487869
"4900" 979.8 92.7631975106954 44.4279212273896
"4901" 980 96.3458031899674 44.3414659008913
"4902" 980.2 99.0300972140834 45.5385477083016
"4903" 980.4 98.974129590613 47.445913170021
"4904" 980.6 98.0124422486223 49.1596111198218
"4905" 980.8 96.6340545278108 51.1040549438271
"4906" 981 94.1892700539456 53.7589385631848
"4907" 981.2 92.5061100603032 56.8360272376423
"4908" 981.4 92.158052700413 60.4217588185221
"4909" 981.6 93.2187686128918 62.9624279753735
"4910" 981.8 94.9776431564556 65.385626977799
"4911" 982 97.4058051095183 66.8455808380912
"4912" 982.2 99.6262645151499 67.1271889171438
"4913" 982.4 101.252225921132 68.2830811261481
"4914" 982.6 103.390168254257 69.3738933728356
"4915" 982.8 105.942788774217 70.118006646163
"4916" 983 108.794411374101 71.8978895932731
"4917" 983.2 113.461172365902 72.4107233535771
"4918" 983.4 116.969852845624 72.240387038228
"4919" 983.6 117.605984459129 71.8461357275544
"4920" 983.8 116.717191875261 72.5232632281956
"4921" 984 116.566227670257 74.8319356728669
"4922" 984.2 117.271115175793 77.7202791079644
"4923" 984.4 117.300830414686 81.4315789782513
"4924" 984.6 115.947579485011 85.3052600006265
"4925" 984.8 114.725221772288 89.7688975326168
"4926" 985 113.319602671565 94.0822022293725
"4927" 985.2 111.763775725663 98.8626090887244
"4928" 985.4 109.07731081414 101.841662935736
"4929" 985.6 105.302438896663 106.158470971094
"4930" 985.8 101.042227576269 109.355170586936
"4931" 986 96.3350785292615 111.373060191463
"4932" 986.2 91.3569065537954 111.641814120231
"4933" 986.4 87.1196769439709 110.370120941954
"4934" 986.6 84.0238527548212 108.184661625248
"4935" 986.8 82.123707124296 105.77498753165
"4936" 987 80.694306319145 102.826549708575
"4937" 987.2 80.4863045213815 99.7172896086491
"4938" 987.4 79.9365089523335 96.5142720030089
"4939" 987.6 81.1344794429334 92.9168650069319
"4940" 987.8 82.3527917014434 88.9787161329483
"4941" 988 84.5526407822615 87.1064084500695
"4942" 988.2 85.625767859173 86.9461620749844
"4943" 988.4 85.2160665985058 86.7276089065337
"4944" 988.6 84.2946480104797 84.8658159157544
"4945" 988.8 83.0480428698193 83.5106608472419
"4946" 989 81.8597315359845 82.0810642082247
"4947" 989.2 81.5526326679937 80.8294767071028
"4948" 989.4 80.9028208047356 78.5569297895866
"4949" 989.6 80.6519132533599 75.7289462096288
"4950" 989.8 81.4627215925743 72.8406318469737
"4951" 990 84.1955972141706 71.3018153496453
"4952" 990.2 87.5905784956398 70.1440450700698
"4953" 990.4 91.1651661160761 69.7316700967174
"4954" 990.6 94.168791296155 70.8310921676511
"4955" 990.8 97.4751944659443 73.0762853050231
"4956" 991 98.6166050705339 73.8452436294005
"4957" 991.2 100.638473937897 72.6788910470386
"4958" 991.4 101.802224918168 70.4500000470033
"4959" 991.6 103.379807068009 67.6827871059373
"4960" 991.8 103.618367063573 64.7513668362246
"4961" 992 104.572648730258 60.3924840115646
"4962" 992.2 104.915358811087 55.8226360294596
"4963" 992.4 102.293483020413 53.3899109989293
"4964" 992.6 99.5939501371054 52.4850276865653
"4965" 992.8 96.9871138325293 52.6392484886474
"4966" 993 92.9344148775409 52.0259790673218
"4967" 993.2 88.5012355110949 51.9639653280771
"4968" 993.4 83.5516743683441 51.9814370936923
"4969" 993.6 78.6324956871717 50.2154908639681
"4970" 993.8 75.8773059911659 47.0987522347566
"4971" 994 74.5652173992751 42.6509152232095
"4972" 994.2 73.5264743118643 38.838627102847
"4973" 994.4 71.3117316341118 34.6409099993616
"4974" 994.6 67.3756895399252 30.4259536959568
"4975" 994.8 64.1172104934496 28.2820036864446
"4976" 995 59.7366601379401 28.2928368063516
"4977" 995.2 56.4685041499065 29.9649015439959
"4978" 995.4 54.2719457932183 33.3251285577751
"4979" 995.6 52.7103415512374 38.0075000662571
"4980" 995.8 52.5417402757174 42.6064132254239
"4981" 996 52.3667430883361 48.8465953077851
"4982" 996.2 52.5015778660839 54.4882822328202
"4983" 996.4 52.6997739718613 60.0643750605888
"4984" 996.6 51.7733204226522 65.8101464120218
"4985" 996.8 51.2832287947276 71.0216523628802
"4986" 997 50.8081182267924 76.2346438954509
"4987" 997.2 49.9121078545098 81.6472648383608
"4988" 997.4 48.6983083363485 87.3471248285866
"4989" 997.6 46.8046976115833 92.3823406960969
"4990" 997.8 44.3828348341394 97.2672993208912
"4991" 998 41.233979264811 101.968348008493
"4992" 998.2 38.6419965884519 105.459633768205
"4993" 998.4 36.8009429337161 108.029929359766
"4994" 998.6 37.7300240463827 110.581672407979
"4995" 998.8 39.3636932977429 114.268381350554
"4996" 999 42.6030380286988 117.325840494554
"4997" 999.2 46.6220270874971 121.32268252976
"4998" 999.4 51.2505953734885 124.8541125378
"4999" 999.6 56.1204408757027 127.841213999152
"5000" 999.8 56.9688149781653 127.515033467564
"5001" 1000 57.6975896124131 127.801277895069
"5002" 1000.2 58.1066266217559 128.347252742212
"5003" 1000.4 57.9198997585828 127.648370599828
"5004" 1000.6 57.3210966229319 128.845394698658
"5005" 1000.8 57.20056370249 128.519374812612
"5006" 1001 57.190818096413 128.218038695054
"5007" 1001.2 57.2368882342312 127.359093417857
"5008" 1001.4 57.1314308093818 126.764949388336
"5009" 1001.6 57.1332304241403 125.41729802716
"5010" 1001.8 56.9590277155153 123.718709613827
"5011" 1002 56.785400883613 121.541915735228
"5012" 1002.2 57.1879387127994 118.329069276179
"5013" 1002.4 57.435466414482 113.978449880003
"5014" 1002.6 58.6316126458917 110.117230039352
"5015" 1002.8 60.3661417269288 105.574737652944
"5016" 1003 62.3105440172657 99.8420017579438
"5017" 1003.2 64.3844676106219 95.1760609266203
"5018" 1003.4 64.5267444772195 91.1155254133286
"5019" 1003.6 64.2571490105254 85.7077622961386
"5020" 1003.8 62.0519687797826 80.3580022846956
"5021" 1004 58.688097575504 76.7759025544331
"5022" 1004.2 54.7024047012717 74.3635545336196
"5023" 1004.4 50.2096486298666 71.6373144200389
"5024" 1004.6 45.357164079179 69.3863447938841
"5025" 1004.8 41.2444077262797 68.9415495407544
"5026" 1005 36.7212496777709 69.2915481532912
"5027" 1005.2 32.3374490670513 70.012473395182
"5028" 1005.4 28.827449810288 71.9018706598668
"5029" 1005.6 24.988022112193 74.0551499590944
"5030" 1005.8 21.241713680163 76.3367788453044
"5031" 1006 16.9485527122312 79.8758264087665
"5032" 1006.2 13.1192575935814 83.5008067220098
"5033" 1006.4 11.17370655072 84.5565382828712
"5034" 1006.6 11.666265885343 84.0836159514143
"5035" 1006.8 10.624850419963 82.9676433638544
"5036" 1007 9.50585419750127 80.6850402872308
"5037" 1007.2 8.62685451701497 77.2671888942825
"5038" 1007.4 7.10912302771305 72.8742063647244
"5039" 1007.6 6.61101997185514 67.3725902431754
"5040" 1007.8 6.06060174433694 62.7152998600109
"5041" 1008 6.89107791490776 59.2421627036701
"5042" 1008.2 7.25389455349168 53.9608585719926
"5043" 1008.4 7.43650894458349 48.5764395719407
"5044" 1008.6 9.28326905379279 44.0580893301873
"5045" 1008.8 13.4737563047675 39.6315464239214
"5046" 1009 17.5946583035838 35.4968615445422
"5047" 1009.2 21.3235704428936 30.8384612994245
"5048" 1009.4 24.3577339612018 25.5428548178924
"5049" 1009.6 26.3359658621157 20.2825004341489
"5050" 1009.8 26.4620361716858 16.5686641581907
"5051" 1010 27.6763783241104 17.2895991268043
"5052" 1010.2 29.7823545841022 17.8602904028381
"5053" 1010.4 33.7200573125273 17.7673271180544
"5054" 1010.6 38.8602675758925 16.9584616424585
"5055" 1010.8 44.4288742102787 15.8535630456439
"5056" 1011 49.363806557016 15.3505855152602
"5057" 1011.2 54.8782003200399 14.975113963226
"5058" 1011.4 61.685881443333 15.0793109539543
"5059" 1011.6 66.4581675788204 15.113282722221
"5060" 1011.8 72.0293352905106 13.8849132964812
"5061" 1012 76.6877836803528 12.5019588482291
"5062" 1012.2 81.2441480636661 10.7015574546989
"5063" 1012.4 84.6785377340838 9.79742599573728
"5064" 1012.6 85.5606383347093 8.21040814248027
"5065" 1012.8 84.9029773523769 7.65330752498808
"5066" 1013 85.6177191350954 8.43982859713082
"5067" 1013.2 87.8115123901053 9.89828964166973
"5068" 1013.4 91.2430485743019 12.0746967828136
"5069" 1013.6 95.7010337933782 15.2920295261823
"5070" 1013.8 99.7051180389828 18.8960983717985
"5071" 1014 103.254601412827 22.4040341963475
"5072" 1014.2 104.438524523482 26.919936495244
"5073" 1014.4 105.189320254699 31.9171752398401
"5074" 1014.6 105.751076021983 37.2900745478202
"5075" 1014.8 105.642449002654 42.3398131450965
"5076" 1015 105.133150997999 47.685179848244
"5077" 1015.2 104.029593131545 53.3669870550269
"5078" 1015.4 101.6710353975 57.983715668413
"5079" 1015.6 98.6929531365743 61.5395395808447
"5080" 1015.8 94.903983143087 64.7425282054891
"5081" 1016 91.2416408756464 68.0412976816877
"5082" 1016.2 88.3691437878193 72.1447157220856
"5083" 1016.4 86.0411621361943 76.7547908376481
"5084" 1016.6 85.4929055878043 81.7454905375435
"5085" 1016.8 85.8384613697002 86.2441951866138
"5086" 1017 87.4308246527255 91.1702329736169
"5087" 1017.2 88.8195605591045 96.7164516635224
"5088" 1017.4 90.2538203372615 102.100311625948
"5089" 1017.6 92.4204879497701 105.216898348993
"5090" 1017.8 91.762137453538 106.827767886836
"5091" 1018 89.9132132506318 107.536397740523
"5092" 1018.2 87.2976531605949 108.130300493282
"5093" 1018.4 84.7241617120307 107.643886538554
"5094" 1018.6 81.7287471456192 107.333937931173
"5095" 1018.8 77.5115880523827 106.771429762615
"5096" 1019 72.837388652913 105.908141503679
"5097" 1019.2 69.202569954403 104.293420893254
"5098" 1019.4 66.4657403471655 101.981785013218
"5099" 1019.6 63.1621896076477 98.5989032375544
"5100" 1019.8 59.9978571967568 96.6680859395856
"5101" 1020 59.3939405817604 94.8575387587123
"5102" 1020.2 58.6379903637532 91.3886580912657
"5103" 1020.4 57.1622100269614 88.0457378050382
"5104" 1020.6 55.8618906634981 84.8403370895544
"5105" 1020.8 52.7069918570217 83.6522483460978
"5106" 1021 49.6199183692236 82.7926440575859
"5107" 1021.2 45.3975979767322 83.852354945948
"5108" 1021.4 40.5778773883917 85.8811742449586
"5109" 1021.6 35.8859800890905 88.4114822456511
"5110" 1021.8 32.7102415957794 91.2314862160593
"5111" 1022 29.385531942283 95.6981388746844
"5112" 1022.2 26.1585152637071 99.8541101165249
"5113" 1022.4 22.8988804417998 104.043199590668
"5114" 1022.6 20.4243009704611 107.778630330958
"5115" 1022.8 17.7245465961062 108.07094640952
"5116" 1023 17.789332727413 106.898823893615
"5117" 1023.2 18.2511105106841 106.431856395022
"5118" 1023.4 18.6057979476353 106.366406502693
"5119" 1023.6 18.7672049488208 106.617312473215
"5120" 1023.8 19.0040938613542 106.444882952672
"5121" 1024 19.9658207713659 106.32908296012
"5122" 1024.2 20.8493535906069 106.168454511156
"5123" 1024.4 19.7649498093193 106.576960691429
"5124" 1024.6 19.8327257956408 107.177195167564
"5125" 1024.8 19.8836435843518 107.662085700126
"5126" 1025 20.6343873791315 107.489282010642
"5127" 1025.2 22.289463789493 106.567406131604
"5128" 1025.4 23.710957891873 105.195371340734
"5129" 1025.6 25.7399572769028 102.124340821963
"5130" 1025.8 27.7624377961943 98.7541648347106
"5131" 1026 30.1518904993078 94.789148225228
"5132" 1026.2 33.252327887811 90.9201569945237
"5133" 1026.4 36.5708781408705 87.1374972176927
"5134" 1026.6 40.4752763733505 83.3753045830543
"5135" 1026.8 44.2459405317842 80.1911079788327
"5136" 1027 47.9275682276341 76.2392217607754
"5137" 1027.2 50.5752464581956 71.8419815711087
"5138" 1027.4 52.4313889419797 67.0221446336877
"5139" 1027.6 53.6290205663449 62.2090592495203
"5140" 1027.8 55.3589881165189 57.1388579922249
"5141" 1028 55.9824847629505 52.6749114386918
"5142" 1028.2 57.1138974198773 47.8459914052329
"5143" 1028.4 56.608715679386 43.9209979038922
"5144" 1028.6 55.8672109131762 40.4719784916728
"5145" 1028.8 55.9013275608377 38.7952117959242
"5146" 1029 57.7540877881833 37.2844522957165
"5147" 1029.2 61.244990224413 35.2840201305543
"5148" 1029.4 65.3269729843886 33.1804633820909
"5149" 1029.6 70.2056320300494 31.1710096154115
"5150" 1029.8 75.0779756796723 30.0608607595543
"5151" 1030 78.443548548663 28.8870148381972
"5152" 1030.2 81.8823552643773 27.5584760434829
"5153" 1030.4 83.254443505148 28.4246903541809
"5154" 1030.6 85.8321461903441 30.1179684734509
"5155" 1030.8 89.1433727483046 32.7944625343857
"5156" 1031 93.1774884244596 35.7698954208799
"5157" 1031.2 97.3388865023773 39.0830951085901
"5158" 1031.4 100.304404820113 42.4987744161877
"5159" 1031.6 102.43706828328 47.0934560742544
"5160" 1031.8 104.81889440848 51.5947153695877
"5161" 1032 106.70661830558 56.427199405521
"5162" 1032.2 108.886580443573 61.0074430620744
"5163" 1032.4 111.680511075805 65.6563569708224
"5164" 1032.6 111.885943858984 70.4071020232993
"5165" 1032.8 111.701103184456 75.3792899777352
"5166" 1033 111.083434965433 80.8618183784244
"5167" 1033.2 109.67804716569 84.9235847395148
"5168" 1033.4 106.537694466913 87.5920503191544
"5169" 1033.6 103.148973549898 90.629832745891
"5170" 1033.8 99.0214455025661 93.2483497355544
"5171" 1034 94.9760094636252 95.3986082497059
"5172" 1034.2 91.1790622717767 97.1975677965544
"5173" 1034.4 89.0602074655098 100.300231309619
"5174" 1034.6 89.0022482598676 104.072990442342
"5175" 1034.8 90.1428440938193 108.973562780867
"5176" 1035 92.3584342947498 112.337970283871
"5177" 1035.2 94.4941746655252 113.286136882564
"5178" 1035.4 96.9969826614422 114.390828136661
"5179" 1035.6 98.1888797464033 114.101408460409
"5180" 1035.8 98.6858719312645 113.560776325891
"5181" 1036 98.7608427438305 113.511437581894
"5182" 1036.2 98.7569417980416 113.06723668684
"5183" 1036.4 99.1033563271931 112.670858947814
"5184" 1036.6 100.425338931886 111.210922206554
"5185" 1036.8 102.102851679114 110.482275401209
"5186" 1037 103.576402173782 108.899275305205
"5187" 1037.2 104.974718031086 106.979617141197
"5188" 1037.4 106.429632893648 104.275435839466
"5189" 1037.6 107.788153182643 100.314902182124
"5190" 1037.8 110.40555353756 96.3582652864367
"5191" 1038 112.636228960595 92.0323148487362
"5192" 1038.2 115.294706263393 88.6315864281144
"5193" 1038.4 117.282517534903 85.0199628142644
"5194" 1038.6 118.742019500983 80.7739164280344
"5195" 1038.8 120.973230150619 76.4473119883779
"5196" 1039 122.891077927308 75.3219840175754
"5197" 1039.2 122.486092176325 75.8478101954367
"5198" 1039.4 121.80172633051 75.6679596575543
"5199" 1039.6 121.570192395607 74.8333981054931
"5200" 1039.8 120.612481493319 72.7060461118044
"5201" 1040 118.625685627972 69.6991699315838
"5202" 1040.2 115.861623556687 66.7329376064701
"5203" 1040.4 112.527892152132 63.7167977431168
"5204" 1040.6 109.098327346083 59.7896602370389
"5205" 1040.8 105.294176317598 56.9119433054348
"5206" 1041 101.418510324819 54.1144651189918
"5207" 1041.2 97.8578551589022 51.7940225643913
"5208" 1041.4 95.2313767329292 49.4823015049092
"5209" 1041.6 93.6434174886889 47.0394233911061
"5210" 1041.8 92.4267529822482 44.0728152340489
"5211" 1042 91.6973513222312 40.2509435789748
"5212" 1042.2 89.4013904021716 37.1861462934164
"5213" 1042.4 86.0929994115409 34.1122903907753
"5214" 1042.6 83.4892787678954 29.9094865568367
"5215" 1042.8 82.1012593397923 26.0940710942785
"5216" 1043 80.2388442317653 22.1233378019066
"5217" 1043.2 78.0295609352248 17.9629145780014
"5218" 1043.4 76.1978027868709 13.7820396344218
"5219" 1043.6 73.8464069392344 11.4476682623758
"5220" 1043.8 70.3697568960267 10.2539687102134
"5221" 1044 65.4319609123287 9.67933466860254
"5222" 1044.2 60.1875919650669 9.30541695509281
"5223" 1044.4 55.8346689690891 8.19931016654026
"5224" 1044.6 55.0098906793416 7.71593018215435
"5225" 1044.8 56.2137209611117 6.41965127110229
"5226" 1045 56.3781737725416 6.77685344506863
"5227" 1045.2 58.1983281341749 6.21995910098292
"5228" 1045.4 57.9615331103297 7.35816499759601
"5229" 1045.6 56.8274095750709 8.89164391219908
"5230" 1045.8 54.8264550437239 10.8518916555273
"5231" 1046 52.9411769550987 13.9018252002829
"5232" 1046.2 51.097575442886 16.6362738198516
"5233" 1046.4 49.4643368841595 20.1277071086248
"5234" 1046.6 46.928694897413 23.852846760439
"5235" 1046.8 43.953946098493 27.6148934443544
"5236" 1047 40.7520057056468 31.0717414613855
"5237" 1047.2 37.0133101040972 34.7040415867912
"5238" 1047.4 32.739092449413 37.0430390932082
"5239" 1047.6 29.999358941038 40.1488835081168
"5240" 1047.8 26.5649261461464 44.184623416421
"5241" 1048 25.1719471221848 48.1757523002283
"5242" 1048.2 25.7625379124797 51.471567709621
"5243" 1048.4 27.3433094132657 54.9737888197438
"5244" 1048.6 29.6302441108746 59.4021090192137
"5245" 1048.8 32.7446008354565 63.3675024219783
"5246" 1049 36.2051428970025 67.7547726361754
"5247" 1049.2 39.9209950277255 71.3644266697106
"5248" 1049.4 44.3948373174131 73.3244676213566
"5249" 1049.6 48.4653569136711 75.6597406813608
"5250" 1049.8 53.2564533648587 76.0626045198913
"5251" 1050 58.5697700636341 76.215083925428
"5252" 1050.2 64.2989554129393 75.9214069287017
"5253" 1050.4 69.5400397757815 74.4691138353017
"5254" 1050.6 74.8184045790949 73.140344285668
"5255" 1050.8 79.9505807787034 72.0680480847802
"5256" 1051 86.1993560978804 70.7120510178913
"5257" 1051.2 90.9379451917826 68.7180559239783
"5258" 1051.4 93.1920300677356 68.0982825832963
"5259" 1051.6 93.5447888868587 69.2664045748044
"5260" 1051.8 94.4123596887065 69.7732116611739
"5261" 1052 94.8732811387709 70.5507385639122
"5262" 1052.2 95.1128575880582 72.4255735491995
"5263" 1052.4 95.5787604334131 75.0885218359092
"5264" 1052.6 96.0774451699024 79.3881393340969
"5265" 1052.8 96.0617770346005 84.2352149673043
"5266" 1053 95.3420814286878 89.4979225163346
"5267" 1053.2 95.5011099591872 94.7606413551673
"5268" 1053.4 96.0255195330446 100.373034135586
"5269" 1053.6 96.2161839808818 106.043497767867
"5270" 1053.8 95.9459112256171 108.211960367605
"5271" 1054 94.324375492819 111.082266747525
"5272" 1054.2 92.3087505459604 112.333331550207
"5273" 1054.4 90.908860913473 114.600880032464
"5274" 1054.6 87.5577481619664 116.824921824117
"5275" 1054.8 83.8633953870601 119.11310521476
"5276" 1055 79.4388185692688 121.500448171939
"5277" 1055.2 74.5871034138596 124.732015799681
"5278" 1055.4 70.8917480111273 125.799370122212
"5279" 1055.6 68.389201671223 125.603911126934
"5280" 1055.8 64.2474884539179 125.744984666564
"5281" 1056 60.5117071974736 124.510097397312
"5282" 1056.2 57.252897607123 121.155308072414
"5283" 1056.4 54.1671684584234 117.321900469884
"5284" 1056.6 51.6398414391965 113.011513480791
"5285" 1056.8 48.1873611083478 109.744504981239
"5286" 1057 44.4370682770797 105.605580442554
"5287" 1057.2 40.5009704648824 102.884805787626
"5288" 1057.4 35.6778164036087 101.8516077345
"5289" 1057.6 30.8466175693505 101.505081850992
"5290" 1057.8 25.1497803106066 102.244019179393
"5291" 1058 20.2523913456189 102.840378422613
"5292" 1058.2 17.3278086681987 104.078150810667
"5293" 1058.4 17.8265953388836 104.069357098143
"5294" 1058.6 18.070590918793 103.658998120874
"5295" 1058.8 17.5953342564443 102.842720226492
"5296" 1059 17.952766541323 102.351934336814
"5297" 1059.2 17.931862216288 101.292554142064
"5298" 1059.4 17.8816882840672 101.049156710433
"5299" 1059.6 17.8039511365284 100.370171635881
"5300" 1059.8 18.1552028172355 98.7524905543674
"5301" 1060 18.4078920778248 98.3291274307308
"5302" 1060.2 18.6893302546489 96.3598912936581
"5303" 1060.4 19.464781412964 95.003268887085
"5304" 1060.6 20.4749433163251 92.3117928823785
"5305" 1060.8 20.87698186098 88.0869174177193
"5306" 1061 21.5786015629585 83.4737455024634
"5307" 1061.2 22.115176183578 78.634798234142
"5308" 1061.4 22.3713918512464 73.5659564960544
"5309" 1061.6 21.4725690034955 68.7532163615234
"5310" 1061.8 19.7281176939282 64.1214188750998
"5311" 1062 17.3038857554031 60.1347049717623
"5312" 1062.2 13.813710184393 55.8785553480143
"5313" 1062.4 11.1933847144755 52.6056408799606
"5314" 1062.6 10.8953531945939 51.2286153562458
"5315" 1062.8 12.4995324030483 49.4592400246485
"5316" 1063 15.2958498011603 47.0420784412027
"5317" 1063.2 19.3052277563782 43.0935766262753
"5318" 1063.4 23.743898040413 39.4314068397766
"5319" 1063.6 28.672935859886 35.5129852578922
"5320" 1063.8 34.2977482634262 32.4461482386728
"5321" 1064 40.0673705504273 30.0626806757115
"5322" 1064.2 45.8187939011032 27.8628634289206
"5323" 1064.4 52.2075648557464 25.3950507116793
"5324" 1064.6 58.457746886413 24.3585473435991
"5325" 1064.8 64.5291329060234 23.8946539253076
"5326" 1065 68.9075632394871 24.0261535910729
"5327" 1065.2 73.5406143167295 24.5377607763265
"5328" 1065.4 78.6066069762649 24.7338987632951
"5329" 1065.6 82.6143903848561 23.8653132747189
"5330" 1065.8 85.8604895930472 24.4042506257617
"5331" 1066 89.150269906376 24.540448416221
"5332" 1066.2 93.4634164087613 24.0089238396892
"5333" 1066.4 97.5279990657383 24.0180813168194
"5334" 1066.6 99.9533910200601 25.8673457179308
"5335" 1066.8 102.516287738654 29.090029623313
"5336" 1067 105.583129154448 33.4302158794509
"5337" 1067.2 108.045051788652 37.6277826088384
"5338" 1067.4 111.370414770703 41.3249676328124
"5339" 1067.6 114.845413306181 44.9887709310491
"5340" 1067.8 117.848834704033 49.0757087526144
"5341" 1068 121.144116486823 53.8453450172543
"5342" 1068.2 123.187465779576 58.5789469419829
"5343" 1068.4 123.807517535601 62.8011524265543
"5344" 1068.6 123.854542571046 67.2404479098707
"5345" 1068.8 123.629830772803 70.2830097401844
"5346" 1069 121.329088090163 73.0842474382106
"5347" 1069.2 118.145766241269 77.1651690321935
"5348" 1069.4 114.957599782495 81.7984772269013
"5349" 1069.6 111.564734544708 86.7874558075754
"5350" 1069.8 107.391911605625 90.7506526823119
"5351" 1070 103.531970551862 94.0400132639115
"5352" 1070.2 99.696279000913 95.6768003577418
"5353" 1070.4 96.0395883779076 95.0248678920269
"5354" 1070.6 93.0407261650944 93.6977290328181
"5355" 1070.8 90.7644310314131 92.1346784613286
"5356" 1071 90.2763755089017 90.5426721123839
"5357" 1071.2 90.0282787239604 89.5029622841543
"5358" 1071.4 87.9471471138563 87.5510740625853
"5359" 1071.6 85.876619759593 84.9779227510344
"5360" 1071.8 83.3308930572446 81.9277049576386
"5361" 1072 81.9799169155816 78.6653002228802
"5362" 1072.2 81.3402084639812 75.6505877305998
"5363" 1072.4 79.4995471730939 71.4232956331714
"5364" 1072.6 77.4954635041464 69.2260630999877
"5365" 1072.8 75.7316656300682 69.7419361155199
"5366" 1073 72.8255111955068 70.8787365452731
"5367" 1073.2 71.2884015059815 73.4593477232701
"5368" 1073.4 70.4025098846318 76.5836049741169
"5369" 1073.6 70.533881762004 80.1325448848725
"5370" 1073.8 70.603915802155 85.0006071253286
"5371" 1074 71.9546697894456 89.5469963424783
"5372" 1074.2 72.900735092413 94.5477698717543
"5373" 1074.4 74.262683541663 99.7972042822731
"5374" 1074.6 75.2387945866858 105.41641946016
"5375" 1074.8 75.5892913457183 111.319542465618
"5376" 1075 75.055780964203 117.761528422574
"5377" 1075.2 73.8753921912546 119.149720825505
"5378" 1075.4 73.3043237481965 119.685915271946
"5379" 1075.6 72.4292913984419 121.044769164901
"5380" 1075.8 69.4544451434611 123.525279888699
"5381" 1076 65.0039556440635 124.531648331506
"5382" 1076.2 60.270721984903 125.600089303004
"5383" 1076.4 54.6080395037299 125.052736004515
"5384" 1076.6 50.1742683565013 122.976144893025
"5385" 1076.8 45.114403669015 120.973270517069
"5386" 1077 41.3391556021259 117.602071333059
"5387" 1077.2 37.1914421971273 113.536775055383
"5388" 1077.4 33.349752126193 109.246504706534
"5389" 1077.6 29.6037770964762 105.120141753902
"5390" 1077.8 25.3294786169888 101.216273565373
"5391" 1078 21.9893936251706 96.1166478971604
"5392" 1078.2 18.6122214269373 91.4895686260204
"5393" 1078.4 14.8293263725949 87.249244293918
"5394" 1078.6 12.5197007915068 81.1896990230856
"5395" 1078.8 11.137956579913 75.7252870165044
"5396" 1079 10.1493250690647 70.0726376566667
"5397" 1079.2 12.8887443439662 66.2516360172565
"5398" 1079.4 15.5130375937317 62.6569590694884
"5399" 1079.6 18.8927868348324 57.3560806983285
"5400" 1079.8 22.073855544504 51.9031635837362
"5401" 1080 22.7588609061881 48.8578647886044
"5402" 1080.2 21.8857358150797 44.8480165578506
"5403" 1080.4 19.8304957779686 40.3561938648136
"5404" 1080.6 17.599293408913 38.0136724252739
"5405" 1080.8 18.159275934093 37.4344330618344
"5406" 1081 20.4874218172278 35.5482449948506
"5407" 1081.2 23.9123068673765 32.4394024005422
"5408" 1081.4 28.0964652386893 28.5136925633307
"5409" 1081.6 32.6436389104404 24.3769883668557
"5410" 1081.8 37.5117693980432 20.8169331991845
"5411" 1082 42.8693162127418 18.5447803421708
"5412" 1082.2 48.955780961413 17.9165353125817
"5413" 1082.4 55.037039153413 18.4417666351132
"5414" 1082.6 61.3409148327988 19.1704824752115
"5415" 1082.8 65.4691975321235 19.5525211906201
"5416" 1083 72.5847661050275 19.0727332435423
"5417" 1083.2 79.0711475325982 17.6706019445173
"5418" 1083.4 85.0585004934505 17.0172941717918
"5419" 1083.6 90.8806903792013 16.2048755702014
"5420" 1083.8 93.7688621619845 13.7498622011615
"5421" 1084 93.0493223724479 12.9633833176706
"5422" 1084.2 92.9860811595916 13.8499575898043
"5423" 1084.4 93.8318892076719 15.8586632847779
"5424" 1084.6 95.7356868403562 18.297170890168
"5425" 1084.8 98.6078719949585 21.9539615140998
"5426" 1085 101.151807417606 25.6715538823725
"5427" 1085.2 104.384660776142 30.6558662890485
"5428" 1085.4 107.695206679595 35.4780066482134
"5429" 1085.6 111.153810816284 39.5044644059415
"5430" 1085.8 115.128247333801 43.9234221165339
"5431" 1086 118.718214575824 48.5370327271122
"5432" 1086.2 121.676187395258 52.5912351647605
"5433" 1086.4 123.703325186472 56.7518231960989
"5434" 1086.6 124.528698298889 60.8815826079912
"5435" 1086.8 124.831479389887 62.5611150639333
"5436" 1087 124.071730363617 62.8570498513809
"5437" 1087.2 122.747048128024 63.8363973647859
"5438" 1087.4 121.699697414042 64.0488269054203
"5439" 1087.6 120.63782823232 64.6989309759873
"5440" 1087.8 119.393295424266 65.4801760637602
"5441" 1088 117.620709155104 66.6137829656574
"5442" 1088.2 115.093422951882 68.2830811261481
"5443" 1088.4 112.462449690737 70.1263149590544
"5444" 1088.6 108.569351923454 72.4410794527399
"5445" 1088.8 104.850850619197 75.4118580539976
"5446" 1089 101.509570831601 77.2364998954918
"5447" 1089.2 99.1760703613827 80.4819136380695
"5448" 1089.4 97.9432632465865 83.3506057209217
"5449" 1089.6 95.6887465591383 86.8940424761148
"5450" 1089.8 94.8017969611783 91.5168295060441
"5451" 1090 95.7807164088487 94.4781445645148
"5452" 1090.2 97.7977308578402 96.6360441511757
"5453" 1090.4 99.5325817661655 98.6367430784454
"5454" 1090.6 100.943764824334 99.4313797371583
"5455" 1090.8 100.043724623625 99.7956359833119
"5456" 1091 97.8928446518824 100.884197954881
"5457" 1091.2 96.4015973422867 102.010383966649
"5458" 1091.4 95.3564015029232 101.457471544381
"5459" 1091.6 94.0793436798873 101.553921740132
"5460" 1091.8 92.5247952448867 101.676477244344
"5461" 1092 90.6949542913163 102.161829417458
"5462" 1092.2 88.3710645647596 103.24563569898
"5463" 1092.4 85.393919890603 105.321491530424
"5464" 1092.6 82.4359117721023 108.157173571224
"5465" 1092.8 79.2502840870013 111.604345258172
"5466" 1093 76.2101066590191 114.538611325403
"5467" 1093.2 72.9230926592954 118.419931266672
"5468" 1093.4 70.3147795060953 122.062044729302
"5469" 1093.6 68.8969941104227 124.412912054069
"5470" 1093.8 67.579634174413 123.191015832673
"5471" 1094 65.8164916083297 121.512153188249
"5472" 1094.2 63.7276833725092 120.034190721872
"5473" 1094.4 60.8222745608265 117.403011939295
"5474" 1094.6 58.8014350156152 113.447095782618
"5475" 1094.8 57.5495589853709 108.600013016481
"5476" 1095 55.631417447445 103.042789998714
"5477" 1095.2 52.688153176753 97.9950550566144
"5478" 1095.4 50.8691313726744 93.0355436303612
"5479" 1095.6 50.213972311482 88.2931573297613
"5480" 1095.8 49.5961308389674 83.6439400332065
"5481" 1096 48.3777447009755 79.0001123965231
"5482" 1096.2 46.9969141399515 74.2526248614994
"5483" 1096.4 48.4347742904692 70.0554609199027
"5484" 1096.6 50.9966379905217 66.1549413970109
"5485" 1096.8 54.4173457235217 63.4879729589022
"5486" 1097 58.3825664966768 59.2971138563016
"5487" 1097.2 63.069628904444 55.1522512003275
"5488" 1097.4 67.3875065117537 51.1494892143236
"5489" 1097.6 71.1515559888001 46.9755137658769
"5490" 1097.8 74.7924901265721 42.9696501473612
"5491" 1098 76.9147363075594 38.5030523187495
"5492" 1098.2 76.934636359773 33.7756736195144
"5493" 1098.4 75.7805616881438 31.5111939432467
"5494" 1098.6 74.2959017965228 31.2555691344202
"5495" 1098.8 71.2888353306781 29.4146808902652
"5496" 1099 66.2292371347189 26.5822516060132
"5497" 1099.2 63.1406910805612 25.7907982204803
"5498" 1099.4 59.3272418505089 25.5130647953626
"5499" 1099.6 54.0269671591938 25.261766783527
"5500" 1099.8 49.4933207480273 24.2262095597544
"5501" 1100 45.0419982398725 21.72859597523
"5502" 1100.2 40.872775281213 20.0171074715144
"5503" 1100.4 35.2029355436499 18.964161454028
"5504" 1100.6 31.8984680765887 18.6298198157706
"5505" 1100.8 30.9686828675429 20.3309271957751
"5506" 1101 28.241495244913 23.3949628549794
"5507" 1101.2 25.2768818763131 27.3266642229669
"5508" 1101.4 22.0833163763773 31.6623869778401
"5509" 1101.6 17.5971090489303 35.705738633175
"5510" 1101.8 13.4939862032444 40.66373614447
"5511" 1102 8.89025015765442 44.3641466401061
"5512" 1102.2 5.30938803119327 46.2567146226203
"5513" 1102.4 5.5294791314984 45.7691785466397
"5514" 1102.6 5.45599448408718 47.5109939170937
"5515" 1102.8 4.48658043241304 51.2082865055544
"5516" 1103 2.91083774985052 55.4242360283356
"5517" 1103.2 2.74221952997093 58.8921640911333
"5518" 1103.4 3.29378045459388 63.3608734489267
"5519" 1103.6 2.5301756588025 68.3783333826491
"5520" 1103.8 2.36958329299368 70.7735593342963
"5521" 1104 2.62841820707972 73.345140002321
"5522" 1104.2 2.64048419555588 75.0673873256972
"5523" 1104.4 3.29417686535422 77.6013529397896
"5524" 1104.6 4.07123676723777 81.0539733815853
"5525" 1104.8 4.31481412530728 85.097575238689
"5526" 1105 5.87386745746305 87.4735737773243
"5527" 1105.2 8.0290609326072 90.7957035047485
"5528" 1105.4 9.81843829296964 94.8816386414883
"5529" 1105.6 10.9113712386246 99.3228448858332
"5530" 1105.8 12.5108574509457 102.038544774554
"5531" 1106 15.2542799315734 104.731848996922
"5532" 1106.2 17.6100503514696 107.789308140922
"5533" 1106.4 18.5100478787055 109.970632176441
"5534" 1106.6 20.083752389303 111.38272897038
"5535" 1106.8 21.7545761999611 112.927068144352
"5536" 1107 23.7271650186583 115.169754918951
"5537" 1107.2 24.8430443690347 115.921061968933
"5538" 1107.4 26.3849572872592 116.480629433112
"5539" 1107.6 27.798070168413 117.453234625554
"5540" 1107.8 29.2331549614494 118.854570066554
"5541" 1108 30.5236488307936 119.997735100484
"5542" 1108.2 32.2780711397186 120.585007012638
"5543" 1108.4 34.8324850669083 121.629857163386
"5544" 1108.6 38.6162343363575 123.104579825749
"5545" 1108.8 42.6163561480545 125.358881736102
"5546" 1109 46.2806120932977 126.564364879189
"5547" 1109.2 50.9698425238336 127.891219172068
"5548" 1109.4 55.0957785791312 128.700978264391
"5549" 1109.6 56.7685084997464 129.399973132665
"5550" 1109.8 59.0616101414598 129.344940984695
"5551" 1110 61.3101465621845 129.923300134297
"5552" 1110.2 63.0287811136962 130.587231317147
"5553" 1110.4 64.08881484818 129.047337382778
"5554" 1110.6 66.331828837847 128.391102420186
"5555" 1110.8 67.8889138496189 127.79464055379
"5556" 1111 68.7344884945284 127.850555624862
"5557" 1111.2 69.6018001266072 128.242157001409
"5558" 1111.4 70.1541290929602 127.918782670347
"5559" 1111.6 71.2656798238093 127.976470578724
"5560" 1111.8 70.6238154072074 127.012556847975
"5561" 1112 70.7810657706823 126.332850544968
"5562" 1112.2 70.5687942883193 125.483045945148
"5563" 1112.4 70.7172221063824 124.068629856769
"5564" 1112.6 70.624064056783 122.508233743634
"5565" 1112.8 70.7891871090797 120.676692182676
"5566" 1113 70.699446319788 117.787644219429
"5567" 1113.2 70.2056320300494 113.725508633225
"5568" 1113.4 68.8609301981141 108.508065282864
"5569" 1113.6 66.9976387615068 103.714573810523
"5570" 1113.8 65.2638973242378 99.465708664977
"5571" 1114 63.26439793211 96.1320896100089
"5572" 1114.2 61.8384463418341 92.2586984863123
"5573" 1114.4 59.9900639176867 87.7771070568175
"5574" 1114.6 60.3197051530647 83.6551422528353
"5575" 1114.8 61.5543875710236 78.9708201275859
"5576" 1115 63.0922541375743 74.0570403236189
"5577" 1115.2 65.6307203123492 68.947241618948
"5578" 1115.4 68.1901860274662 63.8853577967671
"5579" 1115.6 71.4516852888505 60.0223679441169
"5580" 1115.8 75.2390449678695 55.0259562791087
"5581" 1116 78.8567400972199 50.9781084734066
"5582" 1116.2 82.199992411013 47.4289272858877
"5583" 1116.4 82.5625068079699 44.4549499019748
"5584" 1116.6 81.1891969354251 42.5009743951568
"5585" 1116.8 78.9514122446544 41.6669053837612
"5586" 1117 77.3230618217424 41.168130228272
"5587" 1117.2 75.0530408624014 38.9517860416706
"5588" 1117.4 71.6643873421717 35.8814546759337
"5589" 1117.6 68.2583460261988 32.3630546983401
"5590" 1117.8 67.1439342734618 30.239523260347
"5591" 1118 68.0689854195505 29.0178213119918
"5592" 1118.2 69.8552331933746 27.0083013898236
"5593" 1118.4 71.6800119406365 26.110143944072
"5594" 1118.6 75.307899793413 24.6375106112686
"5595" 1118.8 79.868843437413 22.5446070305543
"5596" 1119 84.5641120615576 19.9982592796025
"5597" 1119.2 88.5565584996265 17.460292948397
"5598" 1119.4 90.132493056642 18.4280882433013
"5599" 1119.6 92.8738674667631 20.3566128306294
"5600" 1119.8 97.4112824332344 21.9121861659472
"5601" 1120 100.885626196469 24.2064563124757
"5602" 1120.2 104.672657434192 27.073023989473
"5603" 1120.4 109.711569521861 30.4474360536233
"5604" 1120.6 111.42126300046 32.3524737904497
"5605" 1120.8 111.937800494851 35.8608722068802
"5606" 1121 112.753563842851 39.7945685812731
"5607" 1121.2 114.435101609939 45.5149508572554
"5608" 1121.4 116.365727854181 51.1157581367228
"5609" 1121.6 117.950055646308 56.5226332545333
"5610" 1121.8 119.673442512322 62.152600486918
"5611" 1122 121.577674875474 67.1132507394938
"5612" 1122.2 124.63543882975 71.1099317494596
"5613" 1122.4 124.768031919383 73.5254219998271
"5614" 1122.6 123.615763944898 75.7585802249667
"5615" 1122.8 122.622622384753 78.0909960291744
"5616" 1123 121.250738546571 81.4087414976701
"5617" 1123.2 119.572840374637 86.3417679191972
"5618" 1123.4 117.785279286588 90.5139726145028
"5619" 1123.6 114.969042845116 95.0306062415247
"5620" 1123.8 111.129664938423 100.310924365381
"5621" 1124 108.397098779295 103.218813929407
"5622" 1124.2 104.989665851632 106.254494297336
"5623" 1124.4 101.786711504413 107.927273483024
"5624" 1124.6 98.7799508018091 108.096703301218
"5625" 1124.8 95.0188596455744 107.919222241038
"5626" 1125 90.9234435224028 108.738436113065
"5627" 1125.2 88.2439095439393 108.036796858375
"5628" 1125.4 85.0712531319288 108.024727940702
"5629" 1125.6 81.5580818240797 107.45472555616
"5630" 1125.8 79.3620719214131 106.1614821051
"5631" 1126 75.918329119504 107.169053868463
"5632" 1126.2 71.7643775348518 107.946772584707
"5633" 1126.4 68.738874017263 109.452883198754
"5634" 1126.6 64.8922094683524 112.484863516554
"5635" 1126.8 61.9157172308836 113.627663809348
"5636" 1127 60.0712179630895 111.36079765479
"5637" 1127.2 58.9606792242615 109.90995789907
"5638" 1127.4 58.521093325913 110.394803554836
"5639" 1127.6 57.621573885013 111.846551870702
"5640" 1127.8 58.045995029663 114.463453613648
"5641" 1128 58.2056947376657 117.81262017406
"5642" 1128.2 58.2056947376657 122.833289926312
"5643" 1128.4 57.629852825621 126.233339040317
"5644" 1128.6 57.2602948365098 125.125648902232
"5645" 1128.8 56.8882456912719 129.816460350484
"5646" 1129 57.5218928839885 129.934253969281
"5647" 1129.2 57.7764738578281 129.696291347224
"5648" 1129.4 58.5868301970923 129.649419921668
"5649" 1129.6 59.116549857213 129.85778315264
"5650" 1129.8 60.6829345430312 130.0351422545
"5651" 1130 62.5365537408853 130.11479575661
"5652" 1130.2 63.8821701523353 129.570519105234
"5653" 1130.4 65.749352582646 129.488887914496
"5654" 1130.6 66.8126286366833 129.903428617338
"5655" 1130.8 67.6816923269408 129.438899117138
"5656" 1131 68.9855561229276 128.431392943574
"5657" 1131.2 70.59833565674 128.368706753833
"5658" 1131.4 70.719723100656 127.926937152723
"5659" 1131.6 70.841975808663 127.627071476249
"5660" 1131.8 71.0654982451845 127.579248123897
"5661" 1132 71.2095595057617 128.230310606756
"5662" 1132.2 70.5700642051489 128.614643065149
"5663" 1132.4 69.7789241516169 128.442524469583
"5664" 1132.6 69.3450461612261 128.330550334115
"5665" 1132.8 68.6073978356885 127.57846815983
"5666" 1133 67.8215023979585 126.841796037433
"5667" 1133.2 68.2035368426961 126.880400319554
"5668" 1133.4 67.6636515573288 126.647067911196
"5669" 1133.6 67.6366459699631 126.555545285504
"5670" 1133.8 66.9093879758324 125.746181604845
"5671" 1134 66.4509157978676 124.409726263797
"5672" 1134.2 65.3883644815049 121.623442505636
"5673" 1134.4 63.2230724389885 119.027633791686
"5674" 1134.6 60.7792075810307 116.527753732701
"5675" 1134.8 57.3513793688091 113.348873216901
"5676" 1135 53.8478822297299 109.492993430099
"5677" 1135.2 50.6115690829972 105.065732045841
"5678" 1135.4 48.0780735934955 100.143392908235
"5679" 1135.6 47.0676483776066 94.9866632004898
"5680" 1135.8 46.0041064400301 90.4063764088841
"5681" 1136 43.872229191538 84.4740789629293
"5682" 1136.2 42.8497350322174 79.1532969154565
"5683" 1136.4 41.2799399819992 73.4056156070371
"5684" 1136.6 40.9314241195816 69.0978578453072
"5685" 1136.8 41.2974148618613 64.5627057552095
"5686" 1137 43.1654471582278 58.6065827058506
"5687" 1137.2 45.0830878222509 54.4671660999192
"5688" 1137.4 45.8578797420295 51.8731791618694
"5689" 1137.6 46.6110704965398 48.2853986266952
"5690" 1137.8 45.535073228413 44.1405299226776
"5691" 1138 42.139704071213 40.9097449555144
"5692" 1138.2 38.8379914220333 38.8042908643898
"5693" 1138.4 34.6105272620702 35.9482895279115
"5694" 1138.6 30.854535874288 33.7022096706377
"5695" 1138.8 26.959398997568 30.7319228017234
"5696" 1139 26.0507642122047 29.365501127846
"5697" 1139.2 27.0167974145797 27.1573361905127
"5698" 1139.4 28.137607084133 24.7154030227944
"5699" 1139.6 28.5616984801938 23.6963895848009
"5700" 1139.8 30.5349834585911 22.9896139265133
"5701" 1140 34.0248539646698 21.501352390203
"5702" 1140.2 38.5687004023034 18.5343095916776
"5703" 1140.4 43.1416050548725 15.2934708174192
"5704" 1140.6 47.9567171155845 12.4877503461829
"5705" 1140.8 52.2150854376048 9.59752404577353
"5706" 1141 58.2596777375539 8.11318455685013
"5707" 1141.2 62.8936013587421 8.3941829859341
"5708" 1141.4 67.1090606238416 9.19097222751863
"5709" 1141.6 72.6382998430559 9.56405503973292
"5710" 1141.8 77.563651053657 9.55506642944459
"5711" 1142 81.9734357332719 8.72309319429552
"5712" 1142.2 83.4899026999944 8.61272561131016
"5713" 1142.4 84.0970274715094 9.95561109727725
"5714" 1142.6 87.5939016417548 12.7046198487569
"5715" 1142.8 91.5648319258013 16.9242777217308
"5716" 1143 94.8928713988268 21.6572410146233
"5717" 1143.2 98.6444334706107 26.2286675398218
"5718" 1143.4 102.325892826669 30.9615076391823
"5719" 1143.6 106.014030567046 36.056877858621
"5720" 1143.8 107.330617140654 40.7400032582095
"5721" 1144 108.539172395796 46.0325611195012
"5722" 1144.2 108.857844827941 52.3674331041038
"5723" 1144.4 109.297223737632 57.8009327848044
"5724" 1144.6 109.202204078382 61.7302455128356
"5725" 1144.8 108.999943028348 67.2973344195652
"5726" 1145 107.848173934069 72.5189359818981
"5727" 1145.2 107.479628480348 77.6162590305652
"5728" 1145.4 105.673701276619 82.0389795491111
"5729" 1145.6 102.414841462402 86.192055869007
"5730" 1145.8 98.6500625422236 88.7667583060596
"5731" 1146 94.5132066405604 91.2529553468386
"5732" 1146.2 90.0891849422747 93.8419521757458
"5733" 1146.4 87.9118408400341 96.281671044207
"5734" 1146.6 85.941233127883 100.123810985624
"5735" 1146.8 83.6671210375318 104.195415705346
"5736" 1147 84.2586169151045 108.714539341639
"5737" 1147.2 84.8396758075895 112.305012978672
"5738" 1147.4 86.0209005912072 113.927414705819
"5739" 1147.6 86.6546087603009 114.139796620199
"5740" 1147.8 87.628782276163 114.529294330391
"5741" 1148 89.5356331079082 114.732194934292
"5742" 1148.2 91.3870360367845 115.837149078012
"5743" 1148.4 89.9230919126169 116.810079789438
"5744" 1148.6 88.4724416749585 118.673129940585
"5745" 1148.8 86.3389609609972 119.845973897901
"5746" 1149 83.8206867016054 120.912475259631
"5747" 1149.2 80.7200227798208 122.227422447496
"5748" 1149.4 77.8860383796655 122.988076724826
"5749" 1149.6 74.3683654729081 122.65369009202
"5750" 1149.8 70.0519552131845 122.381567579097
"5751" 1150 65.5124717915457 122.083621305371
"5752" 1150.2 60.7269292439477 123.028304516841
"5753" 1150.4 56.616973879766 125.336683202731
"5754" 1150.6 53.0817892579182 125.907214226039
"5755" 1150.8 49.2272657021273 124.066809940612
"5756" 1151 44.8125475026309 121.215776138158
"5757" 1151.2 39.9792178581483 118.037748873672
"5758" 1151.4 36.0405598257071 113.95364290926
"5759" 1151.6 32.101901793266 109.858296286231
"5760" 1151.8 28.2998241446507 105.323042963901
"5761" 1152 24.2391520219585 100.988508300857
"5762" 1152.2 19.6385614805092 98.0256296480544
"5763" 1152.4 15.7212577907954 94.2937309869955
"5764" 1152.6 11.5765088533746 89.7131626003044
"5765" 1152.8 10.0275307580895 84.8253495447308
"5766" 1153 8.58002735290303 79.0884920749044
"5767" 1153.2 7.26378869088829 73.0532266519801
"5768" 1153.4 7.1711358579604 69.8024656681438
"5769" 1153.6 5.39322634775677 69.6326627014294
"5770" 1153.8 2.38469977719616 68.2499375476387
"5771" 1154 3.2377506251273 68.0984083839523
"5772" 1154.2 2.92900327294244 68.8373861042308
"5773" 1154.4 2.09363636068853 70.4305009453197
"5774" 1154.6 2.11108895116304 72.5587466478356
"5775" 1154.8 2.6715110230661 74.8996950512176
"5776" 1155 3.14467014259669 78.8736119743503
"5777" 1155.2 3.61941072663632 82.8032678297777
"5778" 1155.4 4.7522664699276 86.0314103725932
"5779" 1155.6 5.90291120236585 90.0502763148845
"5780" 1155.8 7.67704822184573 93.0425592162467
"5781" 1156 9.47466006847019 96.3604063642687
"5782" 1156.2 11.0851678803297 99.9825450492488
"5783" 1156.4 13.2141805362355 102.367150196573
"5784" 1156.6 16.002963133513 105.877740631509
"5785" 1156.8 17.7435825211075 108.52149055211
"5786" 1157 18.9823573379964 110.269621127499
"5787" 1157.2 21.1478457743585 112.26366098
"5788" 1157.4 22.7479512416075 113.879121505832
"5789" 1157.6 24.4321485452509 114.822717974635
"5790" 1157.8 25.7082188249085 116.708738648976
"5791" 1158 26.5551103014671 117.559970248825
"5792" 1158.2 27.798070168413 118.666831347186
"5793" 1158.4 29.7899637660241 119.919726550749
"5794" 1158.6 31.9040712014585 121.356127548009
"5795" 1158.8 34.2331122489413 122.387954454668
"5796" 1159 36.6489754652186 123.787553916943
"5797" 1159.2 40.2320712931273 125.002246845383
"5798" 1159.4 44.0364774596702 126.36718396324
"5799" 1159.6 49.3881639980002 127.949809767857
"5800" 1159.8 54.2804675269319 129.169889183281
"5801" 1160 58.204361128413 129.257210820783
"5802" 1160.2 61.8680888384039 129.611267236809
"5803" 1160.4 64.3652548443559 129.865062817269
"5804" 1160.6 65.900953527663 130.348351663443
"5805" 1160.8 67.4296948955965 130.291991772664
"5806" 1161 68.4602124027101 129.540541134198
"5807" 1161.2 69.7101667175965 129.850202951398
"5808" 1161.4 71.0174625667374 129.621095678365
"5809" 1161.6 73.0037470594504 129.105630514311
"5810" 1161.8 75.6925854441948 129.875320526518
"5811" 1162 76.2475386459964 129.50967363436
"5812" 1162.2 78.2529333534403 129.305521322409
"5813" 1162.4 79.6621340032551 128.858361827186
"5814" 1162.6 80.6312630842523 128.518324860983
"5815" 1162.8 81.389157985413 128.267963422068
"5816" 1163 82.5456663762846 127.606196240206
"5817" 1163.2 83.7872731950559 127.16362477151
"5818" 1163.4 85.7122536773281 127.143601401526
"5819" 1163.6 86.8897404819964 126.837935609221
"5820" 1163.8 87.7721755801221 126.140356231291
"5821" 1164 89.0490318732714 125.92663540959
"5822" 1164.2 90.3675347556077 125.341524312342
"5823" 1164.4 91.8087912501968 124.659610738608
"5824" 1164.6 93.3219695233756 123.476476763209
"5825" 1164.8 95.3905310131845 122.326970094383
"5826" 1165 97.1540549100357 120.765482031554
"5827" 1165.2 99.6039741890702 118.90188788664
"5828" 1165.4 101.428146752526 117.444821805583
"5829" 1165.6 103.537914944049 115.872118681928
"5830" 1165.8 106.430125041347 113.749190175158
"5831" 1166 108.29027929308 111.455094290971
"5832" 1166.2 110.840184637753 108.952224263924
"5833" 1166.4 113.062377735413 106.970517560412
"5834" 1166.6 115.299411998899 105.048686098469
"5835" 1166.8 117.050812992234 103.264412827573
"5836" 1167 118.709618737967 99.8173461142474
"5837" 1167.2 121.358879732502 96.0484979614949
"5838" 1167.4 122.709852313522 93.1802380219504
"5839" 1167.6 123.346478270566 91.7820172889421
"5840" 1167.8 124.023193346324 89.7897882781088
"5841" 1168 125.165202282192 86.5564830273524
"5842" 1168.2 126.215066620335 84.0203146735058
"5843" 1168.4 127.105217145364 81.4763752343365
"5844" 1168.6 127.604344753132 78.0685428135856
"5845" 1168.8 128.190997992472 75.3082585817896
"5846" 1169 128.441137107096 72.1942622637524
"5847" 1169.2 128.841070865727 69.8333084577544
"5848" 1169.4 129.259942793979 67.9594129006298
"5849" 1169.6 128.995870400237 65.8436240257308
"5850" 1169.8 128.798900236003 64.5464520212544
"5851" 1170 127.632058820413 62.4151096053422
"5852" 1170.2 127.109450694538 60.1271006191217
"5853" 1170.4 126.311191477967 58.908694126891
"5854" 1170.6 124.798074420258 56.610787128933
"5855" 1170.8 123.33829916876 54.6290081221088
"5856" 1171 121.092470507325 51.7815600950544
"5857" 1171.2 118.107057826504 49.6602547924938
"5858" 1171.4 113.890452841454 47.2406816627605
"5859" 1171.6 109.126980181476 44.9420876869918
"5860" 1171.8 106.941528018726 42.7564821270231
"5861" 1172 105.058692814239 41.2175402537609
"5862" 1172.2 103.52055337657 38.0552003284869
"5863" 1172.4 102.67778475338 36.1120819820543
"5864" 1172.6 101.893475166492 32.4255248540712
"5865" 1172.8 102.434572817481 28.186140309043
"5866" 1173 103.541906108986 24.1119842602734
"5867" 1173.2 104.822971880447 21.182807699175
"5868" 1173.4 104.76821725688 21.6316157583877
"5869" 1173.6 103.78001280068 20.7016386020877
"5870" 1173.8 100.908307543346 18.9903107756544
"5871" 1174 98.9963780961935 16.900425592469
"5872" 1174.2 97.1050369992483 18.4485110302838
"5873" 1174.4 95.5710352578643 20.6803026744568
"5874" 1174.6 93.0639067852631 24.8615877881169
"5875" 1174.8 90.8704994882502 28.9750479918451
"5876" 1175 89.9859567146661 32.4905584628435
"5877" 1175.2 89.3514328044483 36.1637890116955
"5878" 1175.4 88.0591654386483 39.486527699072
"5879" 1175.6 88.2915737264871 40.1438703131469
"5880" 1175.8 88.7402913134363 39.9072420241706
"5881" 1176 89.2657118605153 40.3551751407021
"5882" 1176.2 89.4918081794355 40.5286504225094
"5883" 1176.4 88.895711066163 41.2669944971615
"5884" 1176.6 88.6830480192702 42.4408404185186
"5885" 1176.8 88.9693608422082 44.0112855385785
"5886" 1177 87.8854445741372 45.1768333378647
"5887" 1177.2 88.7999796491658 48.3655365711049
"5888" 1177.4 90.599730288713 50.388717596121
"5889" 1177.6 92.7928941919239 51.2456739135652
"5890" 1177.8 94.8709328268261 52.5874664455109
"5891" 1178 98.1650426529992 52.9478753288647
"5892" 1178.2 101.243158184832 53.5917896016834
"5893" 1178.4 105.544792409582 54.0038004139027
"5894" 1178.6 109.590717431511 54.9013315857391
"5895" 1178.8 113.793926939961 54.6397090663608
"5896" 1179 118.031114083694 54.5563635108981
"5897" 1179.2 121.009601699641 54.9761064017609
"5898" 1179.4 121.383118876795 56.0642510283779
"5899" 1179.6 120.63690368102 58.5856949457117
"5900" 1179.8 120.533298443944 62.1840871045231
"5901" 1180 118.894250997171 64.9628296809964
"5902" 1180.2 116.713436157504 69.2249049715241
"5903" 1180.4 113.770823630229 73.9754376314115
"5904" 1180.6 110.350115897229 78.8307139506462
"5905" 1180.8 105.971494847877 82.535422657544
"5906" 1181 102.135443449702 85.2343395565647
"5907" 1181.2 99.385818728116 88.8816320967227
"5908" 1181.4 95.6899398986579 92.8037702171666
"5909" 1181.6 91.604404819183 96.1300049787744
"5910" 1181.8 88.6490438699282 100.007959534979
"5911" 1182 87.7199627572615 103.66764548007
"5912" 1182.2 88.9984090817161 106.335201374645
"5913" 1182.4 88.6926298336483 108.726736652054
"5914" 1182.6 86.9561183517695 109.133514941634
"5915" 1182.8 83.2626769233525 108.52792459913
"5916" 1183 79.326064471592 107.449442864923
"5917" 1183.2 76.4860129568976 104.863542463018
"5918" 1183.4 74.9696167453615 100.73833663342
"5919" 1183.6 74.1501425268066 96.4684396850863
"5920" 1183.8 76.0499580846987 92.4722854885441
"5921" 1184 78.446780509862 88.2136816808299
"5922" 1184.2 82.0382957262687 84.9861180023482
"5923" 1184.4 85.5553532906341 82.7242535241017
"5924" 1184.6 89.8452612664232 83.1166165007176
"5925" 1184.8 94.4291892576446 82.9777007952491
"5926" 1185 99.2093032472568 84.1356883024606
"5927" 1185.2 104.122611460976 86.6119117237731
"5928" 1185.4 109.822111375534 90.3221451507665
"5929" 1185.6 113.627324552995 95.3737518190748
"5930" 1185.8 113.683172842513 97.9759459369644
"5931" 1186 114.01833309514 97.2207303658271
"5932" 1186.2 114.795588564619 96.5619104831111
"5933" 1186.4 116.285593627619 95.3728342142897
"5934" 1186.6 118.287240793403 93.3255211802947
"5935" 1186.8 121.261037707136 89.7557324213068
"5936" 1187 123.536897819795 86.5002076787602
"5937" 1187.2 125.239114748689 83.1634143447584
"5938" 1187.4 126.092740340563 78.8974008784044
"5939" 1187.6 126.672066386753 74.9863353896265
"5940" 1187.8 127.465289622546 70.6839892672074
"5941" 1188 126.792544468358 66.8063679077742
"5942" 1188.2 126.403804698739 63.6593865722386
"5943" 1188.4 126.624850432363 62.5094198665644
"5944" 1188.6 126.477204500298 60.7701959919582
"5945" 1188.8 125.742955099878 59.1433011404157
"5946" 1189 125.885158931125 57.3158551321505
"5947" 1189.2 124.275964455703 55.3282127020943
"5948" 1189.4 121.750842016308 51.6065607887859
"5949" 1189.6 118.624564131898 46.9894381478747
"5950" 1189.8 115.41195476414 41.9509796528877
"5951" 1190 112.812910313877 37.1187582852657
"5952" 1190.2 110.650989938446 33.1820169690544
"5953" 1190.4 107.492161605896 27.2896805616218
"5954" 1190.6 105.95049432548 21.0029949059813
"5955" 1190.8 105.955446342147 18.0072075562139
"5956" 1191 104.196571798583 17.5152493694799
"5957" 1191.2 100.210879852132 15.1027858275319
"5958" 1191.4 95.895492630913 12.4656574105078
"5959" 1191.6 94.9408765193782 10.0392436130892
"5960" 1191.8 94.8158187005339 10.0837810961478
"5961" 1192 92.8466009558478 8.09645091257609
"5962" 1192.2 88.339791450551 7.35834803514055
"5963" 1192.4 84.6702156131517 4.84695644561117
"5964" 1192.6 83.399896581155 4.606691488135
"5965" 1192.8 78.8358091932592 2.44013323614776
"5966" 1193 74.3908161124699 2.22813845721344
"5967" 1193.2 68.8956564550255 2.57079971639185
"5968" 1193.4 62.7081384733521 1.92540085211532
"5969" 1193.6 61.0122288885758 1.3290402377404
"5970" 1193.8 61.1853700460601 0.949053694330821
"5971" 1194 59.132386467088 1.31915237931685
"5972" 1194.2 55.242915081788 2.46410713167935
"5973" 1194.4 50.7388659251167 2.74189711177657
"5974" 1194.6 45.791626308388 4.10430656830435
"5975" 1194.8 41.5031579575347 6.21922129713543
"5976" 1195 36.7793592614252 7.69542283423728
"5977" 1195.2 32.0850404615755 9.77971510435435
"5978" 1195.4 27.8327805462212 13.0581070837598
"5979" 1195.6 23.6519155392212 16.6862221296365
"5980" 1195.8 19.9583148158931 20.4502475169144
"5981" 1196 16.221508349788 24.779312411846
"5982" 1196.2 12.589856973253 28.3486836389143
"5983" 1196.4 11.1040209873237 31.7306338337329
"5984" 1196.6 7.50549074915589 37.1876524309258
"5985" 1196.8 7.59689061186304 40.5390280343044
"5986" 1197 6.55640626282269 44.5131877173375
"5987" 1197.2 4.65259179110269 49.1787662116923
"5988" 1197.4 3.14417503364707 52.8833838025331
"5989" 1197.6 2.56192690888112 57.3760598053522
"5990" 1197.8 1.9995441337826 61.1824161315652
"5991" 1198 3.11275452575677 66.0019299679293
"5992" 1198.2 4.11034097356456 71.9040421507362
"5993" 1198.4 4.15194598027174 77.4667093985217
"5994" 1198.6 4.02162986676254 82.9368461418942
"5995" 1198.8 5.80940313961893 87.6917174922308
"5996" 1199 7.73552185830728 93.119730660987
"5997" 1199.2 11.2431239697625 97.808564890865
"5998" 1199.4 14.8907891031887 102.067119159078
"5999" 1199.6 18.4654341489996 106.999566222151
"6000" 1199.8 21.5572276769034 111.328516789016
"6001" 1200 24.8992441112938 114.306950215903
"6002" 1200.2 27.0259607360168 115.562753794771
"6003" 1200.4 30.0988606596866 117.387133897205
"6004" 1200.6 32.802438888913 119.280018390837
"6005" 1200.8 36.1965055959551 120.751194839293
"6006" 1201 40.5542331854416 122.232334454212
"6007" 1201.2 44.688363393512 122.479626823921
"6008" 1201.4 49.9863788040477 121.618042754401
"6009" 1201.6 55.9536993955895 121.379971369319
"6010" 1201.8 62.064767676766 120.379552752348
"6011" 1202 67.9984963458008 117.575428996105
"6012" 1202.2 73.2368046240762 114.260335405439
"6013" 1202.4 77.4040910641403 109.466008654676
"6014" 1202.6 79.805496997913 104.650124460054
"6015" 1202.8 82.8326889703827 99.8033568397362
"6016" 1203 83.9910296372972 95.2075373712491
"6017" 1203.2 84.2404008189904 90.293331232977
"6018" 1203.4 84.9269189218369 84.8071038379891
"6019" 1203.6 85.6020442695229 82.257456081917
"6020" 1203.8 87.4852419398492 80.0955833381607
"6021" 1204 90.4150658196252 80.1035916732816
"6022" 1204.2 90.834241393311 80.289246756585
"6023" 1204.4 90.4470027191933 78.5154284757302
"6024" 1204.6 88.9294277194453 75.5487845027479
"6025" 1204.8 86.7144819993797 71.1709468332544
"6026" 1205 82.9148069704236 68.2978739314912
"6027" 1205.2 80.6369190163505 66.0895134329919
"6028" 1205.4 77.9514707944027 64.5452700138533
"6029" 1205.6 73.565872707163 62.1627970527391
"6030" 1205.8 70.5030049675088 58.4778835128309
"6031" 1206 69.4504656876464 54.707378637021
"6032" 1206.2 71.5438952269937 51.3808850056189
"6033" 1206.4 74.7175945110394 47.6804490317082
"6034" 1206.6 79.4873725709735 45.941729133884
"6035" 1206.8 85.3107445423665 43.889049281473
"6036" 1207 89.4188652820337 43.6173534583819
"6037" 1207.2 91.9174785818625 46.501860632206
"6038" 1207.4 96.4742487372539 49.9835656552589
"6039" 1207.6 101.630456953646 54.3719074253877
"6040" 1207.8 106.292798437918 59.4705182387605
"6041" 1208 111.378799168083 63.6469443890698
"6042" 1208.2 116.690401088595 68.553190462615
"6043" 1208.4 120.318545678981 72.8438329219122
"6044" 1208.6 122.883076271792 74.3484246585649
"6045" 1208.8 123.022072771639 74.2871716570382
"6046" 1209 122.352766552483 74.0436844873044
"6047" 1209.2 121.016315045132 74.7801818071481
"6048" 1209.4 119.153070503509 76.4119955928629
"6049" 1209.6 116.770430142434 78.94212015841
"6050" 1209.8 113.448920294811 82.9372247652278
"6051" 1210 111.732102505913 87.1214882477731
"6052" 1210.2 110.407051725032 93.1774292914925
"6053" 1210.4 109.120677857137 98.4546098850952
"6054" 1210.6 109.744102542881 103.981982900661
"6055" 1210.8 110.092547601207 105.204663618525
"6056" 1211 108.198638110603 105.099825742484
"6057" 1211.2 107.111651600565 105.910554271312
"6058" 1211.4 104.501046676196 106.170441212083
"6059" 1211.6 104.020163288846 104.855662413678
"6060" 1211.8 103.485187913507 103.826043675148
"6061" 1212 103.310904405852 103.087596445136
"6062" 1212.2 103.181639285568 102.117345267956
"6063" 1212.4 102.434845601192 99.9224612091017
"6064" 1212.6 101.872914906619 96.8534723086987
"6065" 1212.8 101.600803475446 92.7706217443043
"6066" 1213 102.347033618753 87.9332564555853
"6067" 1213.2 104.071061679852 82.1494610572074
"6068" 1213.4 106.335652665139 76.5811744281965
"6069" 1213.6 108.523411427566 70.6995885485544
"6070" 1213.8 109.764599726591 64.6111581491781
"6071" 1214 111.025857095317 58.2136084538416
"6072" 1214.2 111.560162170127 52.3338346519719
"6073" 1214.4 112.592947278487 47.0002572099964
"6074" 1214.6 113.283068556897 41.9372813592318
"6075" 1214.8 115.364826893566 36.6151588054931
"6076" 1215 115.399012380063 31.9494459180904
"6077" 1215.2 113.383153322668 28.6432622380012
"6078" 1215.4 111.56767132253 26.3013786383416
"6079" 1215.6 112.996896022671 25.473240648824
"6080" 1215.8 113.949227888413 26.6946093197609
"6081" 1216 114.511083264848 27.6417569893696
"6082" 1216.2 116.505756825708 29.7095211561649
"6083" 1216.4 118.518089837351 32.5649516470231
"6084" 1216.6 120.471377299333 36.2611331153244
"6085" 1216.8 121.264800861958 38.7778987728316
"6086" 1217 121.661023433143 40.4422084947444
"6087" 1217.2 121.46547685276 40.5812760879523
"6088" 1217.4 121.222190973507 41.6975184130856
"6089" 1217.6 120.606869068391 43.3504485132137
"6090" 1217.8 120.606481540609 47.9420060540389
"6091" 1218 121.190517753757 51.9567270251793
"6092" 1218.2 122.277089509017 55.5863560966534
"6093" 1218.4 123.850664217607 60.415762320585
"6094" 1218.6 125.306871864648 64.0675999641426
"6095" 1218.8 124.871876097345 64.3546187230204
"6096" 1219 124.869903181225 64.5771022923761
"6097" 1219.2 125.253744973047 64.6717018946039
"6098" 1219.4 125.020029038477 64.1333697752033
"6099" 1219.6 125.24356464895 63.1243312220386
"6100" 1219.8 125.153790973035 63.1183378139421
"6101" 1220 125.254545644285 63.2104399538097
"6102" 1220.2 125.553261377229 63.0325417665339
"6103" 1220.4 125.406443708908 63.118981083276
"6104" 1220.6 125.414280381836 63.1308011572863
"6105" 1220.8 125.610197205032 63.1308011572863
"6106" 1221 125.86740800577 62.8648494920544
"6107" 1221.2 125.788677430963 62.8151657809644
"6108" 1221.4 126.040244330799 62.6926782159999
"6109" 1221.6 127.542856691321 62.7283557802686
"6110" 1221.8 127.853463851675 62.4028911626514
"6111" 1222 128.274995580198 62.6308967187693
"6112" 1222.2 127.947595802073 61.9238154866487
"6113" 1222.4 128.17395311475 61.932097414089
"6114" 1222.6 128.266718431253 61.8841550496393
"6115" 1222.8 128.316200367013 61.5348547644143
"6116" 1223 128.015689594207 61.3807673958721
"6117" 1223.2 128.056852591178 61.0775847718485
"6118" 1223.4 127.739628245979 60.8025067675638
"6119" 1223.6 127.495525717801 60.4177690242534
"6120" 1223.8 127.119311225215 59.280988184111
"6121" 1224 126.678135966766 59.1067226275543
"6122" 1224.2 126.879354068707 58.5184614932308
"6123" 1224.4 126.012923826793 57.4493249832443
"6124" 1224.6 125.198093702702 56.5331161926409
"6125" 1224.8 123.823670877673 54.6632153382743
"6126" 1225 122.824064062363 53.0504056398144
"6127" 1225.2 121.049253561032 51.9017308474925
"6128" 1225.4 118.183799659337 50.4106884679891
"6129" 1225.6 115.415793942292 48.5677536084635
"6130" 1225.8 112.504929067813 45.9227040103644
"6131" 1226 109.640377217933 42.3946925445339
"6132" 1226.2 108.169553832293 38.2016226742174
"6133" 1226.4 109.23454457102 34.1474927146667
"6134" 1226.6 111.563627932775 29.964637532948
"6135" 1226.8 113.723438599106 27.2859390942078
"6136" 1227 113.818695831262 25.8491335801301
"6137" 1227.2 112.413076730538 23.2134262183043
"6138" 1227.4 110.869007267726 22.0469737063356
"6139" 1227.6 109.353379063464 18.6603859751666
"6140" 1227.8 106.865944198868 15.3063041328271
"6141" 1228 103.511683780028 13.334431339906
"6142" 1228.2 100.191216566677 11.4655174400708
"6143" 1228.4 95.9602312998526 8.57185075021369
"6144" 1228.6 93.4775455572322 6.70436657174583
"6145" 1228.8 92.7242115034443 6.77162118611684
"6146" 1229 89.2272240995464 5.77953939095435
"6147" 1229.2 84.2750884081078 4.08720893493329
"6148" 1229.4 79.7464211048962 3.05330498755435
"6149" 1229.6 74.0869145749186 1.49097696342249
"6150" 1229.8 69.5586643187923 0.878818958416417
"6151" 1230 64.1458202815165 0.812925442381935
"6152" 1230.2 60.6595817490337 0.72946032207159
"6153" 1230.4 58.2287838520757 1.24829898687965
"6154" 1230.6 54.656960516413 2.09784900505435
"6155" 1230.8 50.2194190272832 2.8895125334115
"6156" 1231 45.392543739538 4.03742464952935
"6157" 1231.2 39.6581073038005 5.98177757391685
"6158" 1231.4 34.6750214419374 7.89583555251776
"6159" 1231.6 31.5003176325241 10.0458272891099
"6160" 1231.8 27.6046067180482 13.4806867641354
"6161" 1232 24.1017198202914 17.1940535285543
"6162" 1232.2 19.6469001504975 21.0858545164276
"6163" 1232.4 17.1041205367652 24.1002508555825
"6164" 1232.6 14.7435674336158 27.962300682676
"6165" 1232.8 12.4484874646338 30.615107952866
"6166" 1233 10.7816328577255 33.3173732332419
"6167" 1233.2 6.17062116250536 39.1430823450005
"6168" 1233.4 3.69959407815422 43.4522320593779
"6169" 1233.6 3.89918617523121 47.3864625755543
"6170" 1233.8 2.97461926105041 52.4052313627522
"6171" 1234 2.87658440826697 56.7349015593858
"6172" 1234.2 2.5376665703492 60.8726221242884
"6173" 1234.4 4.37968331575679 64.5846702605544
"6174" 1234.6 6.60248212292851 68.8398969042657
"6175" 1234.8 9.78080710335244 71.6376726040998
"6176" 1235 13.2591025086252 73.7300246950695
"6177" 1235.2 17.1281542651318 74.1551543519293
"6178" 1235.4 21.210040460413 75.0597554192318
"6179" 1235.6 26.3292246025068 74.1511732853356
"6180" 1235.8 31.0135905212935 73.0466869403478
"6181" 1236 35.4589459581577 71.2444017470863
"6182" 1236.2 38.4443588714776 69.195515905135
"6183" 1236.4 40.577703479155 69.4790705838124
"6184" 1236.6 44.406967486679 71.3379144602671
"6185" 1236.8 49.2582925296375 74.5604106819217
"6186" 1237 53.187584342444 77.8389132507812
"6187" 1237.2 56.290489977562 81.3803667018629
"6188" 1237.4 59.6685128537636 83.8238107246678
"6189" 1237.6 64.6510282556341 85.2989559611543
"6190" 1237.8 69.464190749538 85.6484936080856
"6191" 1238 74.1767133737702 84.684344276085
"6192" 1238.2 78.8445180327322 84.2833265806075
"6193" 1238.4 83.213535443013 83.3370863437544
"6194" 1238.6 87.9332330211069 82.0129673454217
"6195" 1238.8 91.9442584671005 79.9515873124294
"6196" 1239 95.3170212987757 79.7669708176423
"6197" 1239.2 95.6838579353108 80.2671773187703
"6198" 1239.4 95.7289633311966 78.4732572226678
"6199" 1239.6 96.2449197649292 75.310434193135
"6200" 1239.8 96.3095783038551 71.1260236396912
"6201" 1240 96.0119683422518 66.6229763565544
"6202" 1240.2 96.5856354191499 62.9835271825122
"6203" 1240.4 97.2584627969292 60.2573792946511
"6204" 1240.6 98.0690673362568 56.2244304136794
"6205" 1240.8 98.8741988029074 52.3720104213184
"6206" 1241 101.59254089638 48.6784052301522
"6207" 1241.2 105.304460591541 45.1177628383841
"6208" 1241.4 109.426292108113 43.2716321442544
"6209" 1241.6 113.945184498658 40.8405726528948
"6210" 1241.8 117.300125259515 37.9917953843605
"6211" 1242 116.123904625887 37.0872380879049
"6212" 1242.2 114.599671741423 33.9549184751729
"6213" 1242.4 112.457521409865 29.3088244378447
"6214" 1242.6 109.482236267042 24.4039887852622
"6215" 1242.8 106.417887070467 20.8870986087391
"6216" 1243 101.868156926627 18.1222107686972
"6217" 1243.2 97.0011759385494 14.4319171427816
"6218" 1243.4 93.6977438063778 9.45598413616611
"6219" 1243.6 89.7931189590797 6.61609418452101
"6220" 1243.8 84.5353644805797 4.49710513888768
"6221" 1244 80.3234472973542 3.58836033775434
"6222" 1244.2 74.4668422472805 2.61586730881941
"6223" 1244.4 68.5321769313389 1.25091394896175
"6224" 1244.6 62.4856534175472 1.02121323940801
"6225" 1244.8 58.1751243101823 2.23504268459281
"6226" 1245 52.5168254219207 3.20029821563127
"6227" 1245.2 47.9666019446054 3.53838264020819
"6228" 1245.4 42.1571243420755 4.71102111719185
"6229" 1245.6 38.915370300663 6.74318499616149
"6230" 1245.8 33.4976460160839 9.32786908528852
"6231" 1246 28.735597473013 11.8740746179944
"6232" 1246.2 23.9027102408497 15.4123299780896
"6233" 1246.4 20.0486890695797 19.6304662839293
"6234" 1246.6 16.8969741883696 24.128725355163
"6235" 1246.8 12.5843669484964 29.015167267596
"6236" 1247 11.442019489513 32.4813492485544
"6237" 1247.2 8.02822227718576 39.9686497659634
"6238" 1247.4 5.56346990391303 43.5548390970159
"6239" 1247.6 4.09339563551648 48.699939995175
"6240" 1247.8 3.17319758677972 54.5714915639544
"6241" 1248 1.87098551112272 60.8203791639092
"6242" 1248.2 2.51565719106252 67.1259861727709
"6243" 1248.4 3.11029568369725 70.9530358197017
"6244" 1248.6 4.91707766411711 75.7147575015952
"6245" 1248.8 7.20034190059303 80.5560724640244
"6246" 1249 8.42758998887905 82.4656115408165
"6247" 1249.2 11.5143806146342 85.8839890089005
"6248" 1249.4 15.6616376124424 89.2579159262897
"6249" 1249.6 20.5430397150895 93.0497647666426
"6250" 1249.8 25.3947838208518 95.6779378053401
"6251" 1250 31.1657737377498 97.6824454584217
"6252" 1250.2 36.2172691172172 97.9212189942966
"6253" 1250.4 41.8623568339239 96.4595126680435
"6254" 1250.6 47.3794548248025 94.0690361373649
"6255" 1250.8 52.254863530573 90.9437899057644
"6256" 1251 56.430660822413 88.0950516621995
"6257" 1251.2 60.4430512562747 85.450202610299
"6258" 1251.4 64.4161513775646 83.8018819004938
"6259" 1251.6 66.8794893167814 80.1777118949544
"6260" 1251.8 67.8344121618526 75.4285706861148
"6261" 1252 68.0936041494471 70.4390096442362
"6262" 1252.2 67.3191308389411 64.5674935237903
"6263" 1252.4 64.2299301428306 60.4604602613676
"6264" 1252.6 60.8461955939244 57.5229819535316
"6265" 1252.8 56.7252954247386 53.3325095736241
"6266" 1253 54.4241623512506 49.9757482881293
"6267" 1253.2 54.4067821730713 46.8688231318708
"6268" 1253.4 56.9421246672649 43.7580889926284
"6269" 1253.6 59.8230293587946 38.8678181842122
"6270" 1253.8 63.5864029249194 33.613383172124
"6271" 1254 67.9319021794374 29.0650115160056
"6272" 1254.2 69.1349559652946 26.8441589518043
"6273" 1254.4 68.5321769313389 26.8524159788136
"6274" 1254.6 68.3960993946352 26.5079799949988
"6275" 1254.8 70.018472095163 25.8659540173401
"6276" 1255 73.7995092810836 26.1236327344132
"6277" 1255.2 79.7575591518049 26.9138814153922
"6278" 1255.4 85.7704864085523 27.2420640381873
"6279" 1255.6 91.8534203846153 26.0958973565206
"6280" 1255.8 97.5974003054797 23.546774194421
"6281" 1256 102.739092456896 20.2778700789681
"6282" 1256.2 104.261541720333 20.4426038690543
"6283" 1256.4 106.011263711068 22.8213597978992
"6284" 1256.6 109.287803685206 25.1891334740716
"6285" 1256.8 113.642712858574 28.1294013540705
"6286" 1257 114.7759968823 30.8580590844719
"6287" 1257.2 116.85663354464 34.8847642973172
"6288" 1257.4 119.903793201413 40.1713222470998
"6289" 1257.6 121.674984737532 43.7727577704553
"6290" 1257.8 123.745069048207 47.0239803059049
"6291" 1258 123.074878331235 47.6097176368118
"6292" 1258.2 123.608600117625 48.6565434573422
"6293" 1258.4 124.918297352233 50.3369106495143
"6294" 1258.6 123.604008935506 50.7197234464616
"6295" 1258.8 122.33496286896 52.4634539436175
"6296" 1259 121.065593857775 54.2372852585863
"6297" 1259.2 119.994853708194 54.9584512368669
"6298" 1259.4 118.238686791699 56.2390547399421
"6299" 1259.6 115.837743616007 58.9076692978668
"6300" 1259.8 113.768984411073 63.193841552008
"6301" 1260 111.24824353186 67.8820098427139
"6302" 1260.2 108.724106424201 72.4136186747362
"6303" 1260.4 106.347655148413 76.3428775005118
"6304" 1260.6 105.145365582393 80.4218406480339
"6305" 1260.8 104.074861682716 85.1877756286453
"6306" 1261 102.679070043457 89.4099091797717
"6307" 1261.2 103.06268978577 93.6773299725952
"6308" 1261.4 104.20292569677 99.016184013585
"6309" 1261.6 106.545003671471 102.758811592131
"6310" 1261.8 109.259057507833 105.145687629644
"6311" 1262 108.856912169384 104.4986120227
"6312" 1262.2 107.586711505033 104.488333913684
"6313" 1262.4 107.752455600854 104.698833980731
"6314" 1262.6 108.432210147217 105.31270527541
"6315" 1262.8 109.693914488599 105.285125102719
"6316" 1263 111.567150886225 105.058164077663
"6317" 1263.2 112.560623759175 104.422454750693
"6318" 1263.4 114.176529818384 103.683427818937
"6319" 1263.6 116.417929130642 101.838353997269
"6320" 1263.8 118.48824391874 99.3595931928524
"6321" 1264 119.426831774589 96.6093066622308
"6322" 1264.2 121.052897613943 93.5655611217444
"6323" 1264.4 122.211325638345 91.2335435277971
"6324" 1264.6 123.508205608963 88.5054662384244
"6325" 1264.8 124.627975747202 86.2661714019005
"6326" 1265 125.402264150013 84.0905316328115
"6327" 1265.2 126.330468771064 81.7287955314506
"6328" 1265.4 127.363135256498 78.5739880420638
"6329" 1265.6 127.685269829593 75.7138215447144
"6330" 1265.8 128.259188571463 74.3532522256343
"6331" 1266 128.492825145384 73.8694542787308
"6332" 1266.2 128.58410045484 73.274681565467
"6333" 1266.4 128.911169618009 71.9637303100159
"6334" 1266.6 128.872692861941 70.4580204322242
"6335" 1266.8 128.897757582462 68.6328352194184
"6336" 1267 129.498583612017 67.4491462160098
"6337" 1267.2 129.195810926927 66.7430908229258
"6338" 1267.4 129.457153407517 65.6446855769883
"6339" 1267.6 129.329497393423 65.2748248731563
"6340" 1267.8 129.614921898347 64.6243306975638
"6341" 1268 129.509873076482 63.0029649113068
"6342" 1268.2 129.378269162102 62.9369593775261
"6343" 1268.4 128.728857172899 61.6145670920972
"6344" 1268.6 129.218156209432 61.3655185656697
"6345" 1268.8 129.601889448711 60.4725347051024
"6346" 1269 128.461653537711 59.3627358331217
"6347" 1269.2 128.231413594144 58.1720906856986
"6348" 1269.4 128.631122666242 57.7927431620972
"6349" 1269.6 128.141220768092 57.204223482526
"6350" 1269.8 128.488123787862 56.9053044199001
"6351" 1270 128.5607415278 56.7282982384128
"6352" 1270.2 128.103356330293 56.7270002604744
"6353" 1270.4 127.875882851696 56.223529040111
"6354" 1270.6 127.233707172019 55.1954778171409
"6355" 1270.8 126.186269495354 54.6741562459955
"6356" 1271 125.517165810571 53.6451722589405
"6357" 1271.2 124.505725718031 52.7969662568485
"6358" 1271.4 122.845325887106 51.0985509669702
"6359" 1271.6 121.409202704825 49.0987895716426
"6360" 1271.8 121.166843637974 48.1157289785237
"6361" 1272 119.908860916573 45.9723877214544
"6362" 1272.2 118.436369855326 44.4106346222922
"6363" 1272.4 116.689594861183 42.0091563060444
"6364" 1272.6 114.337308180929 39.1152309965228
"6365" 1272.8 111.52137863574 35.8858924025237
"6366" 1273 107.55699626614 31.8516168964521
"6367" 1273.2 102.546868778413 27.6221731089829
"6368" 1273.4 97.732539376413 23.444858889621
"6369" 1273.6 92.284745579413 20.2254547821225
"6370" 1273.8 86.9270105759191 18.8701305291809
"6371" 1274 82.4822523600409 17.1451697341009
"6372" 1274.2 80.749358946463 14.3802356600919
"6373" 1274.4 81.4056116060624 12.751803635892
"6374" 1274.6 80.2027164361895 12.8821368828249
"6375" 1274.8 77.5385994129487 12.6351635549115
"6376" 1275 72.5913687599712 12.6345287004381
"6377" 1275.2 67.9413957686661 13.3906480271327
"6378" 1275.4 63.0649163105887 13.6717779606354
"6379" 1275.6 60.0261726542865 12.5401362872126
"6380" 1275.8 55.3528791475398 11.6712488071741
"6381" 1276 51.514220741816 12.1800487009872
"6382" 1276.2 46.3004370590843 12.7021015669927
"6383" 1276.4 41.3433488317845 13.1975176474686
"6384" 1276.6 38.3585884376893 14.3729440223307
"6385" 1276.8 33.4651401021438 16.8951672981313
"6386" 1277 27.4713359015183 19.1904536604096
"6387" 1277.2 21.4719865480752 20.8299508889868
"6388" 1277.4 19.2471026895776 23.3573493346556
"6389" 1277.6 18.1465150609793 27.0202851750845
"6390" 1277.8 16.7033937645559 32.0544961862427
"6391" 1278 15.6174548016987 37.7318073619115
"6392" 1278.2 13.9706603039071 43.5916162262367
"6393" 1278.4 13.560957890788 49.1500750765856
"6394" 1278.6 14.7364430302195 54.3561543876834
"6395" 1278.8 16.0582815093932 59.987129592287
"6396" 1279 18.5231479176606 64.259247628891
"6397" 1279.2 22.010206011992 69.7340751346596
"6398" 1279.4 25.6135778002009 74.5291333349786
"6399" 1279.6 29.7901135212003 78.1033559703948
"6400" 1279.8 34.7261021945457 80.0162593330135
"6401" 1280 38.7994528469388 80.08866733741
"6402" 1280.2 40.7920085708505 79.7565150493356
"6403" 1280.4 43.080398697788 79.2389763921481
"6404" 1280.6 48.1384075485098 79.3048566231995
"6405" 1280.8 52.7772237790761 79.111755351
"6406" 1281 56.1263366903821 78.0595546323069
"6407" 1281.2 58.267707567913 79.0328263785326
"6408" 1281.4 59.6134962111681 80.7611250173299
"6409" 1281.6 60.301128275863 82.1535948667644
"6410" 1281.8 62.5732220203808 82.6253230053931
"6411" 1282 65.7949170963261 81.5294744023696
"6412" 1282.2 69.578847805033 79.0540956595344
"6413" 1282.4 73.0496318780419 75.9280012857812
"6414" 1282.6 76.3740068922322 72.1348054073735
"6415" 1282.8 80.0643911419565 68.0949324571304
"6416" 1283 81.4153228191195 63.8036888487717
"6417" 1283.2 80.7251125506544 59.8447300071406
"6418" 1283.4 79.0146882209292 56.5506210313608
"6419" 1283.6 77.318638389155 55.819132150135
"6420" 1283.8 77.4787609223456 55.7858868531723
"6421" 1284 79.3325102496464 55.994059360121
"6422" 1284.2 83.1290735236797 56.1639182014543
"6423" 1284.4 86.9218777782262 57.9867742231588
"6424" 1284.6 90.0328818268647 61.1244812830705
"6425" 1284.8 91.1036409977679 64.1202981056189
"6426" 1285 92.1946238407429 67.2560069868842
"6427" 1285.2 95.4115780776192 70.8808296833791
"6428" 1285.4 99.0360393067429 74.3874516397708
"6429" 1285.6 103.65509806735 76.4202555258807
"6430" 1285.8 107.749450551542 77.6487329201995
"6431" 1286 112.900879120424 77.541073363906
"6432" 1286.2 117.276937657041 76.2696936380224
"6433" 1286.4 121.174561169565 74.1469509419786
"6434" 1286.6 122.725243616743 71.9951868608243
"6435" 1286.8 123.627796008383 70.591496558615
"6436" 1287 124.376929899571 68.4405500473563
"6437" 1287.2 123.846177495001 67.3236440770544
"6438" 1287.4 123.978649881086 65.7117183378707
"6439" 1287.6 124.222986147729 63.7423090678197
"6440" 1287.8 123.679240995613 61.885255674207
"6441" 1288 124.015310527276 61.1249138607649
"6442" 1288.2 123.120525399223 59.1882548713944
"6443" 1288.4 121.558887407924 55.5911867146394
"6444" 1288.6 118.981469042293 52.4962411699644
"6445" 1288.8 116.026223268383 47.9539455227362
"6446" 1289 112.989029226518 43.5525697278807
"6447" 1289.2 108.811760469188 39.3133962964532
"6448" 1289.4 105.422246293109 35.1940134075652
"6449" 1289.6 102.767141624856 31.0177644026339
"6450" 1289.8 100.832095392878 25.9309207917869
"6451" 1290 100.619327119342 20.4972013537686
"6452" 1290.2 102.188633741241 17.5982004268992
"6453" 1290.4 102.265163435695 17.8100416208014
"6454" 1290.6 99.9683807524017 17.0811360033498
"6455" 1290.8 97.6101170438962 16.1849202436667
"6456" 1291 93.2684785222366 14.5997095196014
"6457" 1291.2 88.0710342704501 13.5939897525173
"6458" 1291.4 82.5022454223416 11.0108883846615
"6459" 1291.6 79.5586643198613 7.89867486662332
"6460" 1291.8 79.0267084181777 4.54156818853082
"6461" 1292 79.8951090342789 4.74516119071289
"6462" 1292.2 79.514103376213 4.74390004364847
"6463" 1292.4 78.0020314974492 4.56361613097604
"6464" 1292.6 74.5564799593441 3.54530990727849
"6465" 1292.8 70.1245085265 1.73643739428261
"6466" 1293 66.1813201765612 2.20401078088768
"6467" 1293.2 61.4193986032962 2.62148851754136
"6468" 1293.4 56.937432338413 1.96268693923728
"6469" 1293.6 53.5262265713381 1.63923013345435
"6470" 1293.8 49.1226447532667 3.33295064096898
"6471" 1294 44.725555092465 3.94671837378812
"6472" 1294.2 41.2544375792005 6.45950556516685
"6473" 1294.4 36.5224585485505 7.66815738302935
"6474" 1294.6 32.035064931932 10.2325286737822
"6475" 1294.8 27.291298652413 13.5062416064894
"6476" 1295 23.9550528387464 15.495465115221
"6477" 1295.2 21.280988472653 20.1343100720344
"6478" 1295.4 17.373300705832 24.59496392273
"6479" 1295.6 14.210258895663 28.0225546635543
"6480" 1295.8 10.8373489306494 32.9608144324998
"6481" 1296 7.13023850754638 37.8573815767543
"6482" 1296.2 6.0268991192025 41.8548753084491
"6483" 1296.4 5.56346990391303 46.7813404533043
"6484" 1296.6 5.41218370134245 51.257745403472
"6485" 1296.8 6.65223683281927 56.5946696068981
"6486" 1297 8.9592229789282 60.9327051718877
"6487" 1297.2 11.6336261425986 64.7146910746678
"6488" 1297.4 15.9516329258357 67.3781477516575
"6489" 1297.6 20.703268944413 69.285924643264
"6490" 1297.8 25.0358869603251 68.9356698116313
"6491" 1298 29.9033284343492 67.0851188956075
"6492" 1298.2 32.8963663681717 66.8426214100026
"6493" 1298.4 37.2544835975928 65.8256894917566
"6494" 1298.6 40.1280021425202 62.2597273698043
"6495" 1298.8 41.1784218518005 58.2165561371918
"6496" 1299 41.1893548366902 57.4613430078917
"6497" 1299.2 42.8229071520427 58.2291186139988
"6498" 1299.4 46.2905953970838 60.5391298078227
"6499" 1299.6 51.236252783413 62.7389030216339
"6500" 1299.8 56.7009389642797 65.7354639105877
"6501" 1300 62.9100966341273 67.8227210847631
"6502" 1300.2 68.707340020457 68.9986669093785
"6503" 1300.4 75.0632514753441 69.1401086690716
"6504" 1300.6 80.178377175879 67.7289890393271
"6505" 1300.8 85.0394965616005 65.6157665083356
"6506" 1301 89.4086866148976 62.2048953598121
"6507" 1301.2 93.3555047503163 57.5451171507802
"6508" 1301.4 94.3730428096714 54.5448676219701
"6509" 1301.6 93.6769901519022 52.0308094817935
"6510" 1301.8 93.2435803227539 50.2484875413157
"6511" 1302 90.9973824540905 46.6426452300382
"6512" 1302.2 87.5172374587826 44.2417661461957
"6513" 1302.4 83.8077108103681 42.0058497842173
"6514" 1302.6 79.3039422475189 39.3921061666838
"6515" 1302.8 74.7166663580797 36.1710607464062
"6516" 1303 70.6944249556813 31.1017640250422
"6517" 1303.2 68.4312027661725 25.1715062634531
"6518" 1303.4 69.1234103666723 19.7419361485543
"6519" 1303.6 71.4082311763886 14.8124047136397
"6520" 1303.8 74.6831728383441 10.8155611764164
"6521" 1304 77.0903375393441 9.26486709907159
"6522" 1304.2 78.1475677709992 8.93539951889917
"6523" 1304.4 80.3537713535854 8.92222081569228
"6524" 1304.6 82.867738408566 10.7778855896014
"6525" 1304.8 85.5359133711438 12.8479537517466
"6526" 1305 90.8458764536273 15.8382159914829
"6527" 1305.2 96.5251409753408 18.6767370291086
"6528" 1305.4 101.415575894166 21.1732466792014
"6529" 1305.6 105.596440901166 24.6893246948014
"6530" 1305.8 110.100931688788 28.1209955829634
"6531" 1306 113.67356645938 31.5279931693126
"6532" 1306.2 115.619990230226 33.5841046950231
"6533" 1306.4 119.551586997793 36.6968210433444
"6534" 1306.6 122.617234862326 40.4886269582048
"6535" 1306.8 122.873474285173 42.0359090735544
"6536" 1307 123.134461615913 44.0667213971426
"6537" 1307.2 122.644016501846 45.8537929788842
"6538" 1307.4 122.203460914171 47.2320454470695
"6539" 1307.6 121.915522552807 49.3243975380392
"6540" 1307.8 121.464597226207 52.7133759295337
"6541" 1308 121.484699995891 57.5350667722826
"6542" 1308.2 121.457802664041 63.4259257711395
"6543" 1308.4 121.145934254217 68.1863238989348
"6544" 1308.6 121.344587750892 73.4561807023203
"6545" 1308.8 121.877749993574 78.2980320394899
"6546" 1309 122.555008395645 82.3742549115649
"6547" 1309.2 121.61990583514 82.6012887265241
"6548" 1309.4 119.849854648967 85.6084858596435
"6549" 1309.6 116.768790838403 89.9374022696666
"6550" 1309.8 113.599555542373 94.4980861606643
"6551" 1310 110.462098646034 100.027449075467
"6552" 1310.2 105.83726383587 104.349838294126
"6553" 1310.4 101.479577252292 107.331191853373
"6554" 1310.6 96.7450801724425 110.645142389466
"6555" 1310.8 92.1605614702942 110.938475352139
"6556" 1311 88.9212539853163 110.960243432651
"6557" 1311.2 87.3001726212568 108.499815856211
"6558" 1311.4 88.091350507457 107.666285506642
"6559" 1311.6 88.5138530347951 107.646749328015
"6560" 1311.8 88.952722861713 106.820071158088
"6561" 1312 89.4665029199556 106.254748407969
"6562" 1312.2 89.8749686541038 105.084183844544
"6563" 1312.4 90.8898177982584 103.311172742998
"6564" 1312.6 91.7088688566858 101.088879434373
"6565" 1312.8 93.0340434637845 101.083088792054
"6566" 1313 93.7790273440569 104.834235156226
"6567" 1313.2 92.0752150487592 98.4078120410544
"6568" 1313.4 88.2457009593533 96.4997521834648
"6569" 1313.6 90.17365662825 96.6339872387609
"6570" 1313.8 89.9768454021656 95.8921062891935
"6571" 1314 90.419257575362 95.6701381646666
"6572" 1314.2 90.9864571658982 95.7571311866336
"6573" 1314.4 90.6337789999443 94.8089278403043
"6574" 1314.6 90.2852014456304 93.1154167292935
"6575" 1314.8 89.3708093624131 90.4991021988124
"6576" 1315 86.7142180558818 87.8818719671794
"6577" 1315.2 84.2199520005693 84.4143629640231
"6578" 1315.4 81.9803914207464 81.8330635123119
"6579" 1315.6 77.6017077079393 81.376557717207
"6580" 1315.8 73.9750389949538 83.4442014090033
"6581" 1316 71.9916810327842 87.8386958635028
"6582" 1316.2 71.9133143035058 92.6691661090492
"6583" 1316.4 72.3040525009937 98.4756185946511
"6584" 1316.6 74.440053572263 103.892129380604
"6585" 1316.8 76.655912025973 109.311475713344
"6586" 1317 79.6580947059996 112.243549633795
"6587" 1317.2 82.0813974273718 112.17622825073
"6588" 1317.4 86.0405965429845 109.908382214085
"6589" 1317.6 89.7800273615831 106.479504181214
"6590" 1317.8 92.7941293197223 103.114171509492
"6591" 1318 96.7392672050531 99.3670898474844
"6592" 1318.2 101.509254099403 95.7096043464744
"6593" 1318.4 107.02248864676 91.3686363332482
"6594" 1318.6 110.454831440076 86.2052742074115
"6595" 1318.8 112.984126251325 80.5089366355544
"6596" 1319 115.619990230226 75.1066292678356
"6597" 1319.2 117.303834988891 69.1002383169782
"6598" 1319.4 116.848338342977 62.5273905705756
"6599" 1319.6 115.505549886234 56.6433224312701
"6600" 1319.8 114.958811767944 50.5912211835231
"6601" 1320 116.368653190607 44.9659740865544
"6602" 1320.2 118.166100345234 39.7870674136912
"6603" 1320.4 116.840251563466 35.4452956793735
"6604" 1320.6 114.540896694465 31.8312451779873
"6605" 1320.8 111.280503695284 30.1101746167156
"6606" 1321 107.090536120731 28.8419305515771
"6607" 1321.2 101.558664322213 28.0660185435426
"6608" 1321.4 96.8275902406988 28.5958282530543
"6609" 1321.6 91.2440540733416 29.1782014233401
"6610" 1321.8 86.7624265594718 27.3870827630367
"6611" 1322 83.171801318166 23.8215458495191
"6612" 1322.2 80.7918915558416 19.1186148647329
"6613" 1322.4 79.2955581599381 13.7926302308543
"6614" 1322.6 77.4894893683886 7.95642544409093
"6615" 1322.8 74.4516306801717 4.66989258093366
"6616" 1323 71.3973129282797 2.71358730488768
"6617" 1323.2 67.2370941682278 2.93534745885064
"6618" 1323.4 61.9105094442203 3.86832045214471
"6619" 1323.6 56.5861475375494 5.36956191482708
"6620" 1323.8 50.9476745590241 6.06829942122101
"6621" 1324 44.3558548931054 5.84617632101589
"6622" 1324.2 39.9777072117374 7.43290862625705
"6623" 1324.4 35.9918939572323 10.3746303474339
"6624" 1324.6 30.4948185928416 14.1763016461647
"6625" 1324.8 26.09746190799 17.0470603004774
"6626" 1325 21.7185240423455 19.43550161723
"6627" 1325.2 18.8395500138604 23.399488699107
"6628" 1325.4 16.4497872872545 27.6434794444812
"6629" 1325.6 13.1849515248988 31.4221580450972
"6630" 1325.8 9.82078751030957 35.5915232053819
"6631" 1326 6.82868662798062 41.183745629703
"6632" 1326.2 4.43852451279235 46.1959863858647
"6633" 1326.4 3.60239749791829 51.5985148436701
"6634" 1326.6 1.86166234563179 57.8964783830544
"6635" 1326.8 2.07941573141304 63.4504515458447
"6636" 1327 2.39814834279198 69.1426981686491
"6637" 1327.2 3.86216552877017 73.468460987636
"6638" 1327.4 6.47803412419428 78.1879748113981
"6639" 1327.6 10.2681612375476 81.9078221894197
"6640" 1327.8 14.226575402807 84.4272712708574
"6641" 1328 18.4419930131706 86.453996082221
"6642" 1328.2 22.9824479819334 87.9640931792788
"6643" 1328.4 27.0458311993505 90.3421711221169
"6644" 1328.6 31.8745998632954 92.4277816564661
"6645" 1328.8 36.337170213013 91.9234507731544
"6646" 1329 39.9424875696988 88.8511523127961
"6647" 1329.2 43.3894680195421 85.9622273399737
"6648" 1329.4 46.540442526284 82.699293791135
"6649" 1329.6 49.5606372869614 81.5568561002318
"6650" 1329.8 53.9469235022372 83.273809258906
"6651" 1330 58.7221494165 84.092588929337
"6652" 1330.2 62.623408747933 83.6326407276744
"6653" 1330.4 67.0490293445418 82.8726653632177
"6654" 1330.6 71.7935494976739 82.8588044649783
"6655" 1330.8 76.771331824311 82.0909637521564
"6656" 1331 81.6386254069491 80.1438276827915
"6657" 1331.2 86.587484360877 78.6663184315028
"6658" 1331.4 91.1329921339585 75.5482863829786
"6659" 1331.6 94.2909338489388 72.0273768623791
"6660" 1331.8 97.3025922657641 70.8662851242246
"6661" 1332 99.6551364680419 72.2598383179152
"6662" 1332.2 102.166790141413 74.1227921331673
"6663" 1332.4 105.769450413402 75.1760014708203
"6664" 1332.6 110.418806734423 76.4993048629461
"6665" 1332.8 114.357312319718 78.089789137407
"6666" 1333 118.085137357703 79.169243516006
"6667" 1333.2 117.544138330038 78.3312932087731
"6668" 1333.4 118.003400016413 76.6099041413119
"6669" 1333.6 119.205062777837 73.0428684733119
"6670" 1333.8 120.29421411425 69.0343652647686
"6671" 1334 120.846654943024 64.2306486754596
"6672" 1334.2 121.727125769289 58.4224716765131
"6673" 1334.4 121.887328588257 51.9806134247418
"6674" 1334.6 121.19815034666 47.7844050672348
"6675" 1334.8 120.59495930368 41.6385907441979
"6676" 1335 119.885161895678 35.5088333029073
"6677" 1335.2 117.951931034319 30.5147023512418
"6678" 1335.4 115.647704297507 29.6786783665543
"6679" 1335.6 112.219656562739 28.7497031865656
"6680" 1335.8 106.710055709274 27.3129989804264
"6681" 1336 101.661563660523 26.5248968308226
"6682" 1336.2 96.2972213168561 25.9890863193645
"6683" 1336.4 91.2666778017345 26.9351547596615
"6684" 1336.6 86.5929506821167 26.7957963650358
"6685" 1336.8 80.9064420793497 25.8004139987695
"6686" 1337 75.6551321284501 25.2529118895914
"6687" 1337.2 70.3339702711143 24.415811733944
"6688" 1337.4 64.824064056163 24.0924457222044
"6689" 1337.6 59.6904343577644 23.0455758430003
"6690" 1337.8 54.846999834913 20.9806764486728
"6691" 1338 51.3612101435226 17.8955938115954
"6692" 1338.2 50.3146922526048 14.6496611587187
"6693" 1338.4 49.5125158663144 9.71727403732899
"6694" 1338.6 48.1260318243004 4.66816016924449
"6695" 1338.8 46.5852905148604 5.06479126650171
"6696" 1339 44.081272441888 6.22541884945435
"6697" 1339.2 40.375505731138 7.57261178477935
"6698" 1339.4 35.4220948110206 10.0777206158581
"6699" 1339.6 30.5822234361935 13.7637335133348
"6700" 1339.8 26.2698373154755 18.7084512608169
"6701" 1340 23.4239985209381 20.1798534738668
"6702" 1340.2 20.9502398730966 23.1541637586303
"6703" 1340.4 17.3764077884501 27.4799500315173
"6704" 1340.6 13.5689790308546 31.096558499892
"6705" 1340.8 10.795885806613 34.3285641480543
"6706" 1341 7.70057873125513 40.366375462028
"6707" 1341.2 6.15343132238894 45.6275026463254
"6708" 1341.4 5.23838432977569 51.0612932774774
"6709" 1341.6 4.96167872866304 56.9119433054348
"6710" 1341.8 3.6610332853808 62.5956780217156
"6711" 1342 2.79385908000067 67.4884684424203
"6712" 1342.2 2.91140917391819 72.3071186139564
"6713" 1342.4 2.90421222939262 77.996152398585
"6714" 1342.6 3.99686372704765 82.9918972464871
"6715" 1342.8 5.59610291820091 87.7395186768574
"6716" 1343 7.21047733091304 91.8507611807602
"6717" 1343.2 9.88369707781305 95.8326306786972
"6718" 1343.4 12.800800616788 98.0734024471794
"6719" 1343.6 15.2321046163353 99.0144802085835
"6720" 1343.8 19.2351220524719 99.9852511337308
"6721" 1344 24.7549323025318 100.850373770574
"6722" 1344.2 30.0238640110551 101.793143448523
"6723" 1344.4 35.7655009161375 102.100941899942
"6724" 1344.6 41.3831272481413 100.858764343989
"6725" 1344.8 47.4077523461318 100.338629339023
"6726" 1345 53.5252656983793 100.093279336026
"6727" 1345.2 58.1801613650085 99.6767434694982
"6728" 1345.4 62.3297980008505 97.6872389875856
"6729" 1345.6 65.4298143838818 94.4824803796168
"6730" 1345.8 66.9219700160085 89.671294304442
"6731" 1346 68.3030096448324 84.7910232323931
"6732" 1346.2 69.5833095977282 80.3621564411413
"6733" 1346.4 69.7756440770797 75.3494743300544
"6734" 1346.6 70.59960682275 70.7369759565652
"6735" 1346.8 71.3128510089464 66.2917516159544
"6736" 1347 72.242749495026 61.9669263429092
"6737" 1347.2 71.8036899356176 57.6011556248271
"6738" 1347.4 69.7774802057609 54.0580378272717
"6739" 1347.6 68.7893468255098 53.3698772444576
"6740" 1347.8 69.9308183009712 53.3369535549381
"6741" 1348 72.7711628297994 51.7511592228839
"6742" 1348.2 77.4444024347312 49.874991111793
"6743" 1348.4 82.402701017413 48.9323688843184
"6744" 1348.6 87.589910597379 48.680671133668
"6745" 1348.8 91.1573213078625 49.172843199015
"6746" 1349 91.4083289576248 51.3791445165426
"6747" 1349.2 90.5810989829777 55.0840655969191
"6748" 1349.4 90.4164072192203 60.5970804733495
"6749" 1349.6 89.3121305552972 66.4473065548596
"6750" 1349.8 87.1101333027568 72.7259514447731
"6751" 1350 84.2383999663279 78.542459145331
"6752" 1350.2 81.1383577963722 84.6570455337278
"6753" 1350.4 78.2738467712657 90.8345662008175
"6754" 1350.6 76.5761763799981 96.6717281920012
"6755" 1350.8 75.1411986368341 103.112678447512
"6756" 1351 73.2248021408025 109.525296704796
"6757" 1351.2 71.4713089141304 115.244608115283
"6758" 1351.4 71.3484139223499 120.914332016196
"6759" 1351.6 71.0708719637636 123.811121101544
"6760" 1351.8 68.2849347379182 124.575485887544
"6761" 1352 64.7156072733827 125.065999059857
"6762" 1352.2 60.2741226884972 124.189031678323
"6763" 1352.4 55.6965873764425 122.305452262172
"6764" 1352.6 51.0052245922954 119.929926407643
"6765" 1352.8 45.9668130393742 117.978890020457
"6766" 1353 40.2891962073193 117.564704490179
"6767" 1353.2 35.2531542670693 118.647554603679
"6768" 1353.4 32.7476198547303 118.479737334958
"6769" 1353.6 32.5147646911837 116.568488229527
"6770" 1353.8 31.586187250513 115.693921676444
"6771" 1354 29.1878134839742 113.874499496544
"6772" 1354.2 26.5975628877917 112.413127015603
"6773" 1354.4 23.5665280098131 109.598476491326
"6774" 1354.6 19.6499081504416 107.050593871326
"6775" 1354.8 15.5518886756394 104.616473180168
"6776" 1355 14.3148765002918 101.934313212827
"6777" 1355.2 11.4136999047954 98.5501937168779
"6778" 1355.4 8.78410323888829 94.7278875143959
"6779" 1355.6 7.08378445191303 91.5285289670544
"6780" 1355.8 5.47858567498304 87.1754715107844
"6781" 1356 5.36836287025303 82.6198573862244
"6782" 1356.2 5.08045330272554 77.9530918823668
"6783" 1356.4 4.97415605765546 76.5751602874029
"6784" 1356.6 3.83613657940272 73.2369644361007
"6785" 1356.8 2.40986210653675 68.776856509544
"6786" 1357 2.52679996038179 66.7742568871168
"6787" 1357.2 3.11244997556689 67.4909363699609
"6788" 1357.4 4.76750812063043 67.1934805084239
"6789" 1357.6 7.52320870065514 66.1576525306912
"6790" 1357.8 11.0868707416066 63.9024952364898
"6791" 1358 14.5566208793808 61.2395469497802
"6792" 1358.2 17.0008717251258 57.481769828948
"6793" 1358.4 18.3316921307726 53.2179647069476
"6794" 1358.6 19.6366916839944 48.1730472681241
"6795" 1358.8 20.4727794898468 44.0481223957351
"6796" 1359 22.6426445537207 41.3450409015928
"6797" 1359.2 25.755147494538 38.012377769471
"6798" 1359.4 29.4384961471533 34.5113829983855
"6799" 1359.6 33.884396075573 31.5946860967944
"6800" 1359.8 38.207157107053 28.7257702666744
"6801" 1360 42.344413091492 25.2651422228307
"6802" 1360.2 47.7166204736596 22.7854342918968
"6803" 1360.4 54.3231076595887 20.9952189508246
"6804" 1360.6 60.636864405213 19.6654996699544
"6805" 1360.8 66.1953971631167 18.2886993949247
"6806" 1361 70.9556267736483 15.337096724919
"6807" 1361.2 71.1035731421538 13.7874400995914
"6808" 1361.4 71.4035960710594 11.5032644815665
"6809" 1361.6 71.875803936458 12.3630963136667
"6810" 1361.8 74.2767159807928 13.9479220639594
"6811" 1362 76.6867132038286 14.9307396167621
"6812" 1362.2 81.1205080251239 16.5586177426025
"6813" 1362.4 86.4432989083773 18.5043931616972
"6814" 1362.6 91.6126553066691 20.7595356095909
"6815" 1362.8 96.81284292145 23.0022822419247
"6816" 1363 102.302867678117 24.3753078760358
"6817" 1363.2 107.798864489686 23.934361186918
"6818" 1363.4 110.987235751792 24.0777295036233
"6819" 1363.6 111.778556561546 25.7846644289877
"6820" 1363.8 112.378793080589 29.14250306795
"6821" 1364 113.953404576732 33.711892557884
"6822" 1364.2 116.09647627064 38.202265069544
"6823" 1364.4 118.913520290046 43.5490393642074
"6824" 1364.6 121.334155805323 48.7661410142844
"6825" 1364.8 123.017904167233 54.7358299929444
"6826" 1365 125.291376521265 59.1697890290395
"6827" 1365.2 124.905576352954 59.7917910667074
"6828" 1365.4 123.06343682011 60.7705671869786
"6829" 1365.6 121.402770001371 60.6823868793965
"6830" 1365.8 118.421216957796 61.9297223602459
"6831" 1366 114.216091612264 63.6617404391607
"6832" 1366.2 110.119833448961 64.736721320135
"6833" 1366.4 105.860162983565 64.2315669626739
"6834" 1366.6 101.530571553391 63.2345694157174
"6835" 1366.8 97.6189526573096 62.9417252607612
"6836" 1367 94.660237060663 64.4283229179635
"6837" 1367.2 93.4532852187002 66.3614118109905
"6838" 1367.4 91.6930767733615 69.1984391492451
"6839" 1367.6 90.1478590202797 73.982110657321
"6840" 1367.8 89.1404586733221 78.4243054010089
"6841" 1368 89.2984134315559 82.184559440238
"6842" 1368.2 90.5981466277255 86.8547567859919
"6843" 1368.4 92.2253582923818 91.8151657618044
"6844" 1368.6 94.2937326606987 97.2885636044115
"6845" 1368.8 96.594837322993 102.072941189924
"6846" 1369 99.3907255868542 104.916153380672
"6847" 1369.2 102.502153644648 106.598505287113
"6848" 1369.4 106.066396957033 108.138175766834
"6849" 1369.6 106.947009922144 107.517717351122
"6850" 1369.8 107.636427538241 107.380312474416
"6851" 1370 106.506926196299 108.127984236354
"6852" 1370.2 105.547297249346 109.130968029266
"6853" 1370.4 104.674563893384 108.678027131378
"6854" 1370.6 102.942304128019 108.971873843524
"6855" 1370.8 101.57555670608 109.41968351613
"6856" 1371 100.825112552803 109.277079297974
"6857" 1371.2 99.3488333782009 108.276996765342
"6858" 1371.4 98.366003771413 107.920830301598
"6859" 1371.6 96.5110547712717 106.741049871033
"6860" 1371.8 94.0871803528151 105.107823992565
"6861" 1372 91.3786995356555 102.891699409433
"6862" 1372.2 87.6065436325088 100.025988556097
"6863" 1372.4 83.3407674406471 98.2329839251075
"6864" 1372.6 79.8134153028505 95.6927246241168
"6865" 1372.8 76.5312779062568 92.1495753556794
"6866" 1373 73.8588499898505 88.1804519617106
"6867" 1373.2 71.7765024924446 83.5368939807965
"6868" 1373.4 69.9680828819244 78.7992494911112
"6869" 1373.6 70.3265661418221 73.4617249343271
"6870" 1373.8 71.0575580463163 67.2681659877479
"6871" 1374 72.6652515890543 60.6506841065217
"6872" 1374.2 74.8424411727391 54.6063864780978
"6873" 1374.4 75.9459434490998 48.1922688258556
"6874" 1374.6 75.7424858318433 42.5691868312288
"6875" 1374.8 76.397458552813 37.3876157186918
"6876" 1375 75.847517611376 32.151068168184
"6877" 1375.2 75.4162555451893 28.2622567784622
"6878" 1375.4 78.0642424292179 26.263894220969
"6879" 1375.6 80.7482410681189 25.1659286201896
"6880" 1375.8 82.6822990952061 23.8800489555199
"6881" 1376 85.805933870551 22.3425335813819
"6882" 1376.2 89.750887999413 21.6670030169988
"6883" 1376.4 95.2032065420916 20.8793837467686
"6884" 1376.6 99.7624724714018 19.5429722810375
"6885" 1376.8 102.071770482163 16.7771272816453
"6886" 1377 101.966074456705 16.2020969804308
"6887" 1377.2 102.970138169618 16.9682184781453
"6888" 1377.4 105.702802629458 18.3019530498352
"6889" 1377.6 108.408525980146 20.1920620780877
"6890" 1377.8 111.316683223718 22.9750650942491
"6891" 1378 114.952635490093 27.1613703379944
"6892" 1378.2 118.709808796292 31.3270812131301
"6893" 1378.4 119.982044685501 34.9842692340838
"6894" 1378.6 122.25337023014 40.1944848163725
"6895" 1378.8 124.691248356352 45.9658249934937
"6896" 1379 124.599108080716 48.521428469918
"6897" 1379.2 124.466042957568 51.3777075663688
"6898" 1379.4 124.716855674623 54.0861199248443
"6899" 1379.6 125.522995011178 55.9218693525543
"6900" 1379.8 125.651849121643 55.7868315736944
"6901" 1380 126.030562427617 55.1599782390009
"6902" 1380.2 126.193722017648 55.6483466595249
"6903" 1380.4 126.23216522671 56.4945122780395
"6904" 1380.6 126.488022123043 56.6085237186444
"6905" 1380.8 126.130748204263 56.2301631495744
"6906" 1381 125.13827755928 55.6540816894319
"6907" 1381.2 124.136170697677 56.2480543253346
"6908" 1381.4 123.025045038595 56.8059074131301
"6909" 1381.6 122.370970318781 57.3473426289017
"6910" 1381.8 121.121146517022 58.2163484293696
"6911" 1382 118.667160534652 59.4293621115
"6912" 1382.2 115.775257861826 61.6227567148044
"6913" 1382.4 111.418154767292 63.7615081833236
"6914" 1382.6 106.94126110957 64.464433103206
"6915" 1382.8 102.764666649053 64.1938994991723
"6916" 1383 98.4664843306199 63.2975502473475
"6917" 1383.2 95.6971907333478 62.8482328662718
"6918" 1383.4 92.3838965281956 62.4785129426087
"6919" 1383.6 88.1741124944674 61.8429270064239
"6920" 1383.8 85.481337977113 59.2341167585544
"6921" 1384 84.3992060416544 56.0272989782095
"6922" 1384.2 85.9869309547037 52.097082768345
"6923" 1384.4 88.6468500538416 45.9459289404005
"6924" 1384.6 90.8754652399748 41.9757904948802
"6925" 1384.8 90.7113968029944 39.0184457613799
"6926" 1385 89.6694425771987 34.0328277725186
"6927" 1385.2 87.5406315079432 29.0601261401327
"6928" 1385.4 84.3483416591987 25.9751489867686
"6929" 1385.6 80.6946367812564 22.3742365662049
"6930" 1385.8 77.394606035766 17.702131298072
"6931" 1386 74.2725131615855 11.1669932619337
"6932" 1386.2 73.3596105200106 6.40439206763971
"6933" 1386.4 74.7739798033416 3.77217186962578
"6934" 1386.6 77.7337804879017 3.12279269537253
"6935" 1386.8 80.6878224052344 3.83586893512577
"6936" 1387 84.0374970825817 5.36942238127724
"6937" 1387.2 88.2071118071538 6.51653803029509
"6938" 1387.4 91.9891288617464 8.70111146188768
"6939" 1387.6 97.0513788387307 10.9847137081661
"6940" 1387.8 101.605511223983 13.7099721784148
"6941" 1388 106.373569600936 17.2852561450657
"6942" 1388.2 110.052377687083 19.8735300860708
"6943" 1388.4 112.923807399007 23.6672678099918
"6944" 1388.6 116.528332925199 28.2539440035339
"6945" 1388.8 119.75741987519 33.7874483003602
"6946" 1389 122.683796946327 38.9311321094686
"6947" 1389.2 123.862299277923 44.481096424687
"6948" 1389.4 124.979426666351 49.4486550711168
"6949" 1389.6 125.322667971685 53.1067360012174
"6950" 1389.8 125.335061840283 57.04072215525
"6951" 1390 124.932724827025 59.0586248434013
"6952" 1390.2 125.057332569768 59.5793137586834
"6953" 1390.4 125.635686181625 59.4232777409483
"6954" 1390.6 125.832750379296 59.2259852182777
"6955" 1390.8 126.024642918101 59.5048292869294
"6956" 1391 126.491822909413 59.6201209754844
"6957" 1391.2 126.438074415292 58.9831889247665
"6958" 1391.4 126.495741245877 58.7534337488018
"6959" 1391.6 126.679903059681 58.6628131813894
"6960" 1391.8 126.59653845226 58.7427393961258
"6961" 1392 126.244967712186 58.8834545629152
"6962" 1392.2 126.089165343482 58.8443663973761
"6963" 1392.4 126.050317421989 58.4658915443422
"6964" 1392.6 125.847499124784 58.2404425367544
"6965" 1392.8 125.958967565384 57.1321135970544
"6966" 1393 126.403521811928 56.6321881435847
"6967" 1393.2 127.014431035288 55.2028274785447
"6968" 1393.4 126.841796307839 54.6327921061979
"6969" 1393.6 127.174488422471 53.6201171409912
"6970" 1393.8 127.065526512432 52.5242919154128
"6971" 1394 127.225105936352 50.8261041125544
"6972" 1394.2 127.188006551443 48.9341120679999
"6973" 1394.4 126.645316205125 47.9229878580351
"6974" 1394.6 126.984517438857 46.8733473256932
"6975" 1394.8 127.14700608367 45.5556269214686
"6976" 1395 126.440658477509 45.1705396622947
"6977" 1395.2 126.276201374961 44.347377585064
"6978" 1395.4 126.071543647346 43.4102957560736
"6979" 1395.6 125.117692452567 41.7014994796793
"6980" 1395.8 124.731652910879 40.9672825766223
"6981" 1396 124.03186950883 39.2509318208599
"6982" 1396.2 122.841633735205 36.7899149054883
"6983" 1396.4 120.661338251104 32.7413908767812
"6984" 1396.6 118.741199723531 29.2815084287308
"6985" 1396.8 116.501716774148 26.1940741950838
"6986" 1397 115.54856868767 24.2814557274553
"6987" 1397.2 113.10460869508 22.0736347886756
"6988" 1397.4 110.030891424496 19.2349863076678
"6989" 1397.6 106.063596377602 15.5567036974912
"6990" 1397.8 101.914781479924 13.6007082030652
"6991" 1398 98.2393108924131 9.99012089490919
"6992" 1398.2 96.5416263138131 8.43783025782101
"6993" 1398.4 96.4022641469131 8.25947847442101
"6994" 1398.6 94.8213573524348 8.22107560594565
"6995" 1398.8 91.1768567864556 6.41163112178839
"6996" 1399 88.0128200656318 4.22771963271059
"6997" 1399.2 86.0036522277532 3.56550819466775
"6998" 1399.4 83.8728953055889 3.3472914437082
"6999" 1399.6 80.2799213958705 2.50849178902243
"7000" 1399.8 75.0985811237609 1.146547179
"7001" 1400 70.290861785013 0.874865347454347
"7002" 1400.2 65.4244155396062 0.0740195148498021
"7003" 1400.4 61.1630124791777 1.19185192047199
"7004" 1400.6 55.4593487500797 1.88788460396175
"7005" 1400.8 50.780158419013 2.22205828277935
"7006" 1401 44.7511610396005 3.82722433337935
"7007" 1401.2 40.0007574652667 6.00822739196898
"7008" 1401.4 34.750341903538 8.11722169480435
"7009" 1401.6 29.394400443813 11.2371039629944
"7010" 1401.8 25.5158628275226 14.4716584003352
"7011" 1402 21.431752998663 17.4435337017627
"7012" 1402.2 17.4643379508478 21.6528481135543
"7013" 1402.4 15.3132321951925 24.8152200713191
"7014" 1402.6 12.0043122966042 28.4515731341279
"7015" 1402.8 10.6547137414416 30.6250347682686
"7016" 1403 7.97063460491302 34.4002233467418
"7017" 1403.2 6.26901817834407 37.7198837732957
"7018" 1403.4 4.99006122428318 39.8917169465933
"7019" 1403.6 3.93248988931666 43.7396137170483
"7020" 1403.8 2.66732763059281 48.8293084637341
"7021" 1404 1.54291017238242 53.918661639585
"7022" 1404.2 0.665998300069273 58.9076692978668
"7023" 1404.4 1.22526051492917 62.735400617006
"7024" 1404.6 3.03427995629725 65.9122512046596
"7025" 1404.8 3.67630289858888 69.1036620722906
"7026" 1405 6.26286630737221 72.454507700085
"7027" 1405.2 8.60037273876597 75.0309890025543
"7028" 1405.4 11.8539633051706 77.4128732094331
"7029" 1405.6 14.4350465037917 80.1354120961174
"7030" 1405.8 16.7412370920494 83.7362546208877
"7031" 1406 19.6321382401403 87.3071507170998
"7032" 1406.2 23.6505453927288 88.7225056079228
"7033" 1406.4 26.8285942247609 88.6123111422065
"7034" 1406.6 28.1051626903369 87.9808793624674
"7035" 1406.8 30.7240088686867 86.2363085671438
"7036" 1407 32.0075432448647 86.1142783995544
"7037" 1407.2 31.7242158081604 87.2822814321965
"7038" 1407.4 31.2699941716471 89.6745377839905
"7039" 1407.6 30.426947407663 93.3120468010543
"7040" 1407.8 29.5924269220761 98.0214754916087
"7041" 1408 27.7198979664769 103.526616645171
"7042" 1408.2 24.6772884346783 106.710529537963
"7043" 1408.4 21.8157907881318 109.618495569054
"7044" 1408.6 20.1381332931434 110.098728501082
"7045" 1408.8 20.241048770479 109.71159128017
"7046" 1409 20.0377979273499 108.845414342512
"7047" 1409.2 19.3773840622051 108.176166967089
"7048" 1409.4 19.153815034243 107.855360796014
"7049" 1409.6 18.8016213744724 106.991779947198
"7050" 1409.8 18.880158415603 106.590337075184
"7051" 1410 17.4128062272074 106.528294942788
"7052" 1410.2 16.579659373115 105.478186311554
"7053" 1410.4 16.2581587897845 104.331639132554
"7054" 1410.6 15.1438348877002 102.640198244723
"7055" 1410.8 15.1697711410307 100.198823647466
"7056" 1411 14.8766892948926 97.1832684553197
"7057" 1411.2 14.277406121533 92.3463992880744
"7058" 1411.4 13.524850420273 87.0073112578644
"7059" 1411.6 12.069149240563 81.3624773132544
"7060" 1411.8 10.9893119644526 76.5117881094257
"7061" 1412 9.76767307283409 70.9248750117965
"7062" 1412.2 10.8160532444947 66.6632745000339
"7063" 1412.4 12.5410128250088 61.3889749318522
"7064" 1412.6 15.493024295538 56.7340069376793
"7065" 1412.8 19.2463008359131 52.7667413747877
"7066" 1413 24.3189983001434 48.6575410960937
"7067" 1413.2 29.0900428996107 45.599982087345
"7068" 1413.4 33.7039074510284 42.1584034302851
"7069" 1413.6 37.0483858543034 37.737665996116
"7070" 1413.8 38.6039169731214 32.598127201971
"7071" 1414 39.833893673413 28.4064585988652
"7072" 1414.2 40.526978246766 25.3379106970396
"7073" 1414.4 39.6494437466336 22.3816174805985
"7074" 1414.6 39.7141428699747 21.476590480253
"7075" 1414.8 41.126161039213 19.0885862481401
"7076" 1415 42.4430821544401 14.3586733426489
"7077" 1415.2 44.7944071665669 11.157531628862
"7078" 1415.4 47.0502515786158 8.42451699728408
"7079" 1415.6 51.090555972563 6.07254589225434
"7080" 1415.8 56.2226575882339 2.96774176524092
"7081" 1416 59.5671656106293 2.52651304044624
"7082" 1416.2 63.4876187189195 3.38088989584006
"7083" 1416.4 68.4548152464525 4.07413427412014
"7084" 1416.6 74.0590699861273 3.88136683905434
"7085" 1416.8 79.742150558413 3.42680141707708
"7086" 1417 82.6362433124372 4.46691938093989
"7087" 1417.2 87.7685170691777 5.9084322764367
"7088" 1417.4 93.2084250577037 8.18165942385668
"7089" 1417.6 97.1317699179292 10.4380550974576
"7090" 1417.8 101.737524857272 12.7022863449426
"7091" 1418 104.624907413315 16.3715305523152
"7092" 1418.2 108.699919601846 19.801386743021
"7093" 1418.4 112.2000487848 23.3747236261027
"7094" 1418.6 114.364571553588 27.6626990770183
"7095" 1418.8 117.589362463392 31.5396833523997
"7096" 1419 120.701213086884 36.8090028163485
"7097" 1419.2 122.805060130513 41.0422348517544
"7098" 1419.4 122.976095517163 42.2422875657743
"7099" 1419.6 123.09854353166 44.3329434562245
"7100" 1419.8 123.909523934501 47.2141058100838
"7101" 1420 124.680859991942 48.3681467614955
"7102" 1420.2 124.655403356383 48.8016726248811
"7103" 1420.4 125.208161097658 49.726428359111
"7104" 1420.6 125.340297533948 51.9196755143068
"7105" 1420.8 124.735859606473 53.4975590396244
"7106" 1421 125.036774389989 53.204127891221
"7107" 1421.2 125.45859943019 52.5626221700689
"7108" 1421.4 124.959873301097 52.183241589738
"7109" 1421.6 125.247565476708 51.9324215659754
"7110" 1421.8 124.759464490245 51.7715026636596
"7111" 1422 124.823477734371 51.0795513837017
"7112" 1422.2 123.804398203352 50.6292222737362
"7113" 1422.4 123.803558383132 50.5832590503356
"7114" 1422.6 123.773097148831 50.3737249534931
"7115" 1422.8 123.602449597525 50.7442078854829
"7116" 1423 123.539755825918 50.837235638564
"7117" 1423.2 123.652868192229 50.8417033939013
"7118" 1423.4 123.280950257257 50.9296118439919
"7119" 1423.6 123.274325536789 50.8261041125544
"7120" 1423.8 123.110298541052 51.6180490712451
"7121" 1424 122.885119247668 51.4928904152352
"7122" 1424.2 122.534303080856 51.9647712422141
"7123" 1424.4 122.252782600831 52.0779464406462
"7124" 1424.6 121.83399647559 51.5979626709661
"7125" 1424.8 122.164194864364 50.7466404466831
"7126" 1425 122.245801564642 50.3092479239258
"7127" 1425.2 121.362642887324 48.937896052089
"7128" 1425.4 120.976881886543 48.1661146572743
"7129" 1425.6 120.000079789453 46.9660619432544
"7130" 1425.8 118.646999841733 46.1023297350744
"7131" 1426 116.673751979383 44.94200885399
"7132" 1426.2 115.296779419595 44.2517948673119
"7133" 1426.4 113.763147722382 43.8194269075543
"7134" 1426.6 110.674082186605 42.7921423192778
"7135" 1426.8 106.36787209719 41.1048477118841
"7136" 1427 102.054019556809 39.3522327095214
"7137" 1427.2 97.3362558362851 36.7075754781241
"7138" 1427.4 94.1203526331062 32.772329025043
"7139" 1427.6 92.6869218115875 28.3617785705195
"7140" 1427.8 91.609547059566 23.5742513599308
"7141" 1428 90.9388200530954 18.3495932344485
"7142" 1428.2 89.9369180495902 12.4482190028202
"7143" 1428.4 91.9641973313408 10.1536092044941
"7144" 1428.6 92.5186401252592 10.2895716154555
"7145" 1428.8 92.1173299893059 9.59590357248291
"7146" 1429 91.3036123536689 9.40375428519388
"7147" 1429.2 91.4530440913895 7.077460772672
"7148" 1429.4 91.5749601729673 6.88894273898808
"7149" 1429.6 91.0112862286398 6.33140551308012
"7150" 1429.8 89.5858033388979 5.59732717934223
"7151" 1430 87.1679880146389 4.59436302384468
"7152" 1430.2 83.0941206655726 3.11429153962881
"7153" 1430.4 78.525898920013 2.53523552148768
"7154" 1430.6 73.8366276501872 1.44238565361887
"7155" 1430.8 69.450133534031 0.691503682498167
"7156" 1431 64.599817660333 0.984424300114351
"7157" 1431.2 59.8061210986273 0.514521948340058
"7158" 1431.4 56.3649088219194 0.745697374123968
"7159" 1431.6 52.2404111577093 2.4116160314062
"7160" 1431.8 47.7155243564657 3.24439618405435
"7161" 1432 43.0883170027255 3.81289249364185
"7162" 1432.2 41.854799596974 4.47949781996898
"7163" 1432.4 39.9312308853277 6.32515913250557
"7164" 1432.6 36.0516477247301 8.17082044504215
"7165" 1432.8 31.457730293451 10.6098733149721
"7166" 1433 26.6030481475752 14.0023140843111
"7167" 1433.2 22.2057394249482 17.5385559673149
"7168" 1433.4 17.789332727413 21.3980598515543
"7169" 1433.6 14.3223992142374 25.4987736359057
"7170" 1433.8 12.7233530863035 28.7537620729927
"7171" 1434 10.2443674439875 32.7740846985118
"7172" 1434.2 6.33859997270395 38.0334171032271
"7173" 1434.4 4.43620856485882 42.3766500022532
"7174" 1434.6 3.50862528777258 47.8674112049476
"7175" 1434.8 2.35130719083999 53.0848449970263
"7176" 1435 1.34988750508338 58.5453484898511
"7177" 1435.2 0.952657786264091 63.8528316356607
"7178" 1435.4 1.68014120365548 68.5145861804938
"7179" 1435.6 2.37414337624461 73.5317612293123
"7180" 1435.8 3.44236438760252 77.8081810583543
"7181" 1436 3.90686453153426 81.8600865097968
"7182" 1436.2 5.39803114444216 85.9905947772242
"7183" 1436.4 6.50970734394427 90.0117425948356
"7184" 1436.6 9.59205981596112 92.5795305478044
"7185" 1436.8 13.8171383446483 94.0277020663779
"7186" 1437 18.5734949679604 95.0908711670701
"7187" 1437.2 21.761363318479 94.4536942057851
"7188" 1437.4 25.0314832780761 93.3688202724783
"7189" 1437.6 27.5084864449845 91.6923214211972
"7190" 1437.8 28.9252449578666 92.279103666709
"7191" 1438 31.6334091417767 95.0009841438574
"7192" 1438.2 33.2949063701872 99.2317644044576
"7193" 1438.4 34.9897541822366 104.133054163643
"7194" 1438.6 35.7313953956914 108.76416688642
"7195" 1438.8 36.648834695353 113.335856311634
"7196" 1439 38.4786637859282 117.603791325827
"7197" 1439.2 41.5477667865519 121.335216895193
"7198" 1439.4 45.3414482623942 124.374581799413
"7199" 1439.6 50.7521903683659 126.451346500998
"7200" 1439.8 56.3433288378596 128.097447163282
"7201" 1440 61.0603806007273 128.154341629554
"7202" 1440.2 65.5537433262527 127.82143432496
"7203" 1440.4 69.6298660528457 127.758684857314
"7204" 1440.6 74.4318065829696 127.359931057941
"7205" 1440.8 75.6105550043575 128.515291667388
"7206" 1441 76.7875770028659 128.560560651045
"7207" 1441.2 77.8707157457559 127.975989846154
"7208" 1441.4 78.7226872984224 127.501893182938
"7209" 1441.6 80.1620469573845 126.483658597297
"7210" 1441.8 82.1505334601727 124.837194449285
"7211" 1442 83.379538635871 123.622920483891
"7212" 1442.2 83.8105433156885 122.78948878632
"7213" 1442.4 84.7561172242918 120.726877749433
"7214" 1442.6 86.211088960153 118.437991258184
"7215" 1442.8 87.6308039710407 115.057140757384
"7216" 1443 89.735531286807 110.828739813554
"7217" 1443.2 91.8253098643581 106.171154386774
"7218" 1443.4 92.2887047318818 104.116661536492
"7219" 1443.6 91.9482176195693 100.063935744054
"7220" 1443.8 91.5852391517428 95.2202482526288
"7221" 1444 89.8915031728087 90.3378838196313
"7222" 1444.2 88.3020066704237 85.7388722901182
"7223" 1444.4 86.4650468795421 80.8500241475866
"7224" 1444.6 84.1350594365815 76.6938176598175
"7225" 1444.8 82.7194332149131 72.9459717251877
"7226" 1445 80.0222085014657 69.1386751960912
"7227" 1445.2 77.5493891911054 65.9244085393126
"7228" 1445.4 73.5301126203485 63.0312837599737
"7229" 1445.6 68.8727277981195 60.2975808086413
"7230" 1445.8 64.9562653212065 57.0988803454891
"7231" 1446 63.7109766192345 53.3284888286258
"7232" 1446.2 65.6749704429299 49.8470301170038
"7233" 1446.4 68.289114296813 44.8683052527877
"7234" 1446.6 71.7238650959191 40.4841564658315
"7235" 1446.8 74.1800241632911 36.3171554612251
"7236" 1447 74.2708951171538 33.6278964275543
"7237" 1447.2 72.9250991076053 31.7169844625544
"7238" 1447.4 70.730165526895 30.1283949976748
"7239" 1447.6 67.5558792596005 29.3140126665668
"7240" 1447.8 63.4961063793277 27.1074919421031
"7241" 1448 57.8105859639536 25.2353776623516
"7242" 1448.2 52.566528012913 22.4299523126543
"7243" 1448.4 48.053727662933 20.5929289436344
"7244" 1448.6 42.9288197175559 19.7109975738829
"7245" 1448.8 38.1485449803999 17.8125855593307
"7246" 1449 33.3520120532239 16.0371770956895
"7247" 1449.2 30.9225904951022 16.7498956123652
"7248" 1449.4 27.671377289413 19.0305143780349
"7249" 1449.6 23.6377927542506 21.9856652807919
"7250" 1449.8 18.703445905008 25.703658962567
"7251" 1450 13.6803744895752 29.9868344401895
"7252" 1450.2 12.3494572353505 32.5709232469137
"7253" 1450.4 11.8472582616384 37.3259147936248
"7254" 1450.6 11.1157441920364 41.8423361732037
"7255" 1450.8 10.8109121713316 46.7598612102869
"7256" 1451 10.5438336578657 52.0732256055017
"7257" 1451.2 10.8104420097322 57.3516651845224
"7258" 1451.4 11.5852208345646 62.7239438623119
"7259" 1451.6 12.753290787163 68.4224184569293
"7260" 1451.8 14.528258021953 73.6271056789344
"7261" 1452 17.485269817813 78.0948178531044
"7262" 1452.2 20.44220483011 83.6976503387665
"7263" 1452.4 23.4644284543836 87.7516676715249
"7264" 1452.6 27.3956339645307 91.0002180120249
"7265" 1452.8 31.3856110985121 92.646696265386
"7266" 1453 35.0978157555013 95.4290375073779
"7267" 1453.2 35.4710761274237 98.9932829409692
"7268" 1453.4 35.843067984913 103.738460210086
"7269" 1453.6 35.5800842815343 108.34648447316
"7270" 1453.8 36.0775845907215 112.251759361959
"7271" 1454 37.6013929415198 112.995676876778
"7272" 1454.2 40.6241561859873 113.375361105525
"7273" 1454.4 44.9029016178926 114.256681889544
"7274" 1454.6 49.6583505631403 115.129256841857
"7275" 1454.8 54.1639872347596 116.796082722079
"7276" 1455 58.3486153965814 118.105341216911
"7277" 1455.2 64.2023639999273 120.306863159954
"7278" 1455.4 69.0239329950131 123.291525657669
"7279" 1455.6 74.3296845834419 125.844098061612
"7280" 1455.8 78.0557822369664 125.644800932477
"7281" 1456 81.7901470975878 123.336864539797
"7282" 1456.2 86.3953366041845 120.845558342469
"7283" 1456.4 90.6352780965101 117.322129985884
"7284" 1456.6 93.2525746860007 113.169114467596
"7285" 1456.8 95.6007377695661 108.547344916565
"7286" 1457 98.890512290473 104.125260640334
"7287" 1457.2 102.362474192146 98.9621657101088
"7288" 1457.4 105.694394991069 93.4991569309606
"7289" 1457.6 107.562254271 87.8977962335544
"7290" 1457.8 109.553368904928 82.6283117240089
"7291" 1458 111.427247765819 77.4275910919918
"7292" 1458.2 113.825120578372 74.3420207430646
"7293" 1458.4 116.097989291651 71.7818079980395
"7294" 1458.6 114.797686259898 69.2480675407968
"7295" 1458.8 112.978814347136 67.1013819761607
"7296" 1459 110.784491482372 64.4793751114625
"7297" 1459.2 107.507895198203 62.1990475337228
"7298" 1459.4 103.532697743132 58.9514610303981
"7299" 1459.6 99.316200363913 55.12981019025
"7300" 1459.8 96.5366142878306 50.3557257827082
"7301" 1460 94.2780468756797 45.866225945621
"7302" 1460.2 90.5052865061858 41.1455978171339
"7303" 1460.4 88.1834319150409 36.9253305625078
"7304" 1460.6 87.3159126664374 31.3907312002373
"7305" 1460.8 85.8002332237667 24.9122735627982
"7306" 1461 84.1362304105594 18.5037273387129
"7307" 1461.2 82.8484722583389 12.8862445802951
"7308" 1461.4 81.3755837483773 8.48575471662577
"7309" 1461.6 83.5997302879648 7.71856592279573
"7310" 1461.8 85.8859533362485 8.40385848955435
"7311" 1462 88.3556826694255 9.95169718120435
"7312" 1462.2 92.701458301907 11.498154490711
"7313" 1462.4 97.4835223383785 13.2492283686233
"7314" 1462.6 102.029785051332 15.5364484984497
"7315" 1462.8 105.507946531785 17.611787772066
"7316" 1463 106.831016023728 19.7820929941957
"7317" 1463.2 108.54415610875 24.2377639111706
"7318" 1463.4 110.943954944692 28.8372845711125
"7319" 1463.6 113.668300200196 34.2053241735
"7320" 1463.8 115.686146390832 39.1551579177156
"7321" 1464 118.579981894311 44.098914031687
"7322" 1464.2 121.807806182956 48.6422047239829
"7323" 1464.4 123.01681822827 53.6417743956768
"7324" 1464.6 123.925312525547 59.1986565365234
"7325" 1464.8 123.754448045062 64.3488555925331
"7326" 1465 121.834859399224 68.9898252114491
"7327" 1465.2 119.515796259476 74.2666242165543
"7328" 1465.4 116.598375988303 79.9216496916443
"7329" 1465.6 114.690189271655 85.1607526311604
"7330" 1465.8 111.448710539729 90.0782473599333
"7331" 1466 107.004874458226 93.8574529243981
"7332" 1466.2 102.388502679663 96.0350963511793
"7333" 1466.4 99.088153181713 95.5159652673544
"7334" 1466.6 95.4193726178969 95.274327367264
"7335" 1466.8 93.0880045545161 93.6462922272348
"7336" 1467 92.3047497182025 91.7115742184386
"7337" 1467.2 93.424981490413 91.1871413238689
"7338" 1467.4 93.6130203950341 91.0638756366175
"7339" 1467.6 93.312958313192 90.3839932743333
"7340" 1467.8 92.395090990155 88.1731319360382
"7341" 1468 92.0272729543485 84.8608845300382
"7342" 1468.2 91.7726396264025 81.835176588807
"7343" 1468.4 90.2387903632215 80.0711887173309
"7344" 1468.6 87.818821594663 80.9063509355217
"7345" 1468.8 83.7527720092568 82.8259173931168
"7346" 1469 81.9163638367356 85.5430595541028
"7347" 1469.2 81.5759320235264 89.0522234618946
"7348" 1469.4 82.5253070293485 93.182597926006
"7349" 1469.6 83.036165412413 96.8462688292513
"7350" 1469.8 85.135466417443 99.5276064525444
"7351" 1470 88.5266210972396 100.349922568748
"7352" 1470.2 92.2570315121318 101.035315992929
"7353" 1470.4 95.781469039813 101.274179988554
"7354" 1470.6 100.235050264702 100.836837250173
"7355" 1470.8 103.522534557928 99.8439510333069
"7356" 1471 106.518690535063 97.9300840498043
"7357" 1471.2 109.851505083257 95.1791670335231
"7358" 1471.4 111.265642360504 94.3717343452817
"7359" 1471.6 110.728355315073 93.7408528193172
"7360" 1471.8 109.657328672851 91.960094478251
"7361" 1472 107.550584442836 89.757487877843
"7362" 1472.2 104.736452230696 86.6016994225109
"7363" 1472.4 103.005314144691 81.8931986363172
"7364" 1472.6 102.530162025138 76.7431101257742
"7365" 1472.8 103.573472931959 71.1290512375956
"7366" 1473 105.608850606829 65.4778605722847
"7367" 1473.2 106.453450232939 59.6635794475956
"7368" 1473.4 105.777537192913 54.1680768157877
"7369" 1473.6 104.676126519026 48.1960317306189
"7370" 1473.8 103.524213844985 43.3168500610818
"7371" 1474 100.253727668513 39.4243293880544
"7372" 1474.2 97.4090999088483 34.0055825571073
"7373" 1474.4 94.7705472397923 27.8424457197268
"7374" 1474.6 91.7417760979845 23.6274571440543
"7375" 1474.8 87.8097721033059 19.0230692664829
"7376" 1475 84.1717089945612 13.0325119158877
"7377" 1475.2 81.5142672034255 8.23665369261685
"7378" 1475.4 78.7105085436988 6.82963101362578
"7379" 1475.6 73.9940477148945 6.44104521192472
"7380" 1475.8 68.5514808158561 4.63041207765561
"7381" 1476 63.9857260498687 3.95312682423789
"7382" 1476.2 59.8096721648561 5.46734314080751
"7383" 1476.4 54.5575553344284 6.72813568947743
"7384" 1476.6 50.2172013653696 8.9411293898587
"7385" 1476.8 46.720918575853 12.4855664467944
"7386" 1477 42.0393499749525 16.0676212123438
"7387" 1477.2 37.0692120809884 18.5761925936502
"7388" 1477.4 31.956763921588 22.1815337572044
"7389" 1477.6 27.8364114344262 25.9239039791859
"7390" 1477.8 22.3759573603995 27.5181427664868
"7391" 1478 16.649096816413 28.4388284437234
"7392" 1478.2 13.7275968454429 28.3115682144797
"7393" 1478.4 13.7959037605774 28.638583817568
"7394" 1478.6 13.3814763122047 30.1882548905543
"7395" 1478.8 13.1578030508273 31.2092278547115
"7396" 1479 13.1069750743714 33.4527294974293
"7397" 1479.2 13.579600988489 37.1933195116176
"7398" 1479.4 13.3919672309827 41.7649949721873
"7399" 1479.6 13.7647222711797 47.3142725679877
"7400" 1479.8 13.7671818765229 52.7832139492357
"7401" 1480 13.7406689854565 59.2175001327717
"7402" 1480.2 12.9970368695869 65.2368728225217
"7403" 1480.4 13.152373356013 71.3149022012844
"7404" 1480.6 14.8572975276987 76.9276016263197
"7405" 1480.8 16.555056741279 82.0074593517502
"7406" 1481 19.42866179811 86.4462752257968
"7407" 1481.2 23.490512282413 89.9072088153069
"7408" 1481.4 28.9320341547101 92.7942716448613
"7409" 1481.6 34.0861738771477 94.7887787685646
"7410" 1481.8 38.853290789953 96.6612385050444
"7411" 1482 44.1386973663913 98.5615158295435
"7412" 1482.2 48.9365850706555 100.150795378827
"7413" 1482.4 54.2657030959719 101.465271185054
"7414" 1482.6 59.651193806593 103.112477298884
"7415" 1482.8 64.2078474540962 102.935349003673
"7416" 1483 67.6396465907815 101.648316436439
"7417" 1483.2 70.098135041807 100.494373489706
"7418" 1483.4 71.8741309388666 98.661943632276
"7419" 1483.6 73.714103375593 97.1771847355944
"7420" 1483.8 75.9178541696295 95.2065419965956
"7421" 1484 78.0075363533811 93.1426397119586
"7422" 1484.2 81.0116915727223 91.9993619151317
"7423" 1484.4 84.3970921448969 90.1045913415221
"7424" 1484.6 89.149096824163 87.9725710495761
"7425" 1484.8 92.4768732420724 87.8138001032247
"7426" 1485 94.0097178550284 88.8721513453785
"7427" 1485.2 94.9492968661709 89.2696298757965
"7428" 1485.4 96.7067357432195 87.3347963642963
"7429" 1485.6 98.1899673500657 83.5972385691649
"7430" 1485.8 100.003265592336 78.7716166732357
"7431" 1486 101.619643971666 74.1518295051038
"7432" 1486.2 103.121030123668 68.8984523772884
"7433" 1486.4 102.830883584083 64.3452812891148
"7434" 1486.6 102.107002490649 59.1697039956892
"7435" 1486.8 101.006337281636 56.0302898895756
"7436" 1487 98.6278357213464 51.5947153695877
"7437" 1487.2 96.5550408539425 45.3991141319543
"7438" 1487.4 95.8172411468248 39.4820314356249
"7439" 1487.6 95.2113510843131 33.6517828271168
"7440" 1487.8 96.3786046333648 30.3724391763375
"7441" 1488 99.059088344766 27.3735939726955
"7442" 1488.2 103.105807950472 24.2307058232014
"7443" 1488.4 104.848935977515 24.3730023425203
"7444" 1488.6 106.099963452391 25.3358267547116
"7445" 1488.8 108.853522441192 26.7086175217288
"7446" 1489 110.774453391119 28.785420695072
"7447" 1489.2 113.47201804418 31.3602808957543
"7448" 1489.4 113.890754251952 32.8299331894225
"7449" 1489.6 114.388429868946 36.069617271721
"7450" 1489.8 115.932763275257 40.7938162963043
"7451" 1490 118.070705608382 45.7980170046481
"7452" 1490.2 119.925770537566 50.9469985429931
"7453" 1490.4 121.776472319132 56.1726765479606
"7454" 1490.6 122.74748386174 61.5007232279306
"7455" 1490.8 124.243024307163 67.1882878128669
"7456" 1491 125.687656530076 72.3087775717123
"7457" 1491.2 125.617233357607 76.0624705148447
"7458" 1491.4 125.4181987183 79.552823982276
"7459" 1491.6 124.243357709476 82.5512657041123
"7460" 1491.8 122.462213686525 86.4080648649217
"7461" 1492 121.012355892663 91.2817028382418
"7462" 1492.2 120.128444492011 93.7014525726162
"7463" 1492.4 118.694452083686 97.0740340937665
"7464" 1492.6 116.472636571176 100.966858064286
"7465" 1492.8 114.859223855846 102.170838679824
"7466" 1493 112.62800215027 103.261528432154
"7467" 1493.2 111.292478215783 103.937991267764
"7468" 1493.4 108.677047983096 105.179251568515
"7469" 1493.6 105.681537949547 106.85719494609
"7470" 1493.8 102.678732795331 108.344554259054
"7471" 1494 99.7273058284232 108.676038987677
"7472" 1494.2 96.1754430248324 108.905499384264
"7473" 1494.4 92.6688676061683 108.673881640256
"7474" 1494.6 88.4102704940763 109.081620302697
"7475" 1494.8 84.0954223698254 110.233796088369
"7476" 1495 79.7848124462396 110.680546640758
"7477" 1495.2 76.3014386866236 111.279312740039
"7478" 1495.4 74.1561463479585 113.461551854221
"7479" 1495.6 71.578061435653 116.668486778594
"7480" 1495.8 69.0096330066903 121.049280838238
"7481" 1496 68.9745619555677 124.378484654039
"7482" 1496.2 68.8400990420151 126.178432658942
"7483" 1496.4 66.2963983801853 125.578709792901
"7484" 1496.6 64.491495248788 124.403564426458
"7485" 1496.8 63.7341326706483 124.22760488579
"7486" 1497 63.145383409413 123.684306385937
"7487" 1497.2 61.5942836758616 122.958566043723
"7488" 1497.4 59.8689299445814 121.684990165208
"7489" 1497.6 59.4762100302189 120.650456262787
"7490" 1497.8 58.1826423491559 119.626214517183
"7491" 1498 54.7645299419791 118.421910753724
"7492" 1498.2 50.2879012328402 117.87128526903
"7493" 1498.4 46.1484674643635 117.159345194634
"7494" 1498.6 40.5714720184823 117.166913162812
"7495" 1498.8 34.8734796252191 117.380437979269
"7496" 1499 30.7004888509585 117.3721656331
"7497" 1499.2 28.7551658780863 115.18032151603
"7498" 1499.4 27.0316409697101 113.208865805604
"7499" 1499.6 23.7388805006507 110.885499574891
"7500" 1499.8 19.7040685024885 107.378281793734
"7501" 1500 15.4313691444713 103.793615375418
"7502" 1500.2 13.11144181049 101.490994999968
"7503" 1500.4 11.4086186395949 98.2321625574029
"7504" 1500.6 8.23035500686304 93.8063360293343
"7505" 1500.8 6.65526442000127 89.7824799951132
"7506" 1501 4.35355290946305 84.5269475272944
"7507" 1501.2 3.77344319598004 80.2108081021832
"7508" 1501.4 3.75385151366045 74.2456107516471
"7509" 1501.6 3.64724010903802 70.7831909470231
"7510" 1501.8 3.58338281115497 65.8545020824576
"7511" 1502 2.38085740903372 60.9429552743819
"7512" 1502.2 2.9497407262826 57.3605922015652
"7513" 1502.4 5.06714010870974 53.5433789287192
"7514" 1502.6 7.27233326595421 49.4277661805191
"7515" 1502.8 10.8701739038449 44.7068428428157
"7516" 1503 13.761486392452 38.9238524448401
"7517" 1503.2 16.674435392213 32.7514248062744
"7518" 1503.4 20.9731083230624 29.6075361895024
"7519" 1503.6 26.733849984813 26.0810681071143
"7520" 1503.8 32.786602279038 22.7993952925543
"7521" 1504 39.1581983187464 20.4691443130127
"7522" 1504.2 45.6808568152076 19.3981465073626
"7523" 1504.4 52.0261037009287 20.4187174694918
"7524" 1504.6 57.660117070737 22.6253497896389
"7525" 1504.8 62.8123621274702 23.3690290497401
"7526" 1505 66.7761768025269 24.2474956677189
"7527" 1505.2 70.6943045633351 26.8726985460868
"7528" 1505.4 75.7845817506505 30.1022638521294
"7529" 1505.6 80.3380763225982 33.9864873148136
"7530" 1505.8 83.6247260021978 37.8851180204657
"7531" 1506 87.8892479303424 41.3794546102838
"7532" 1506.2 91.6239270400835 44.524437609793
"7533" 1506.4 95.4150561515591 46.0080294502397
"7534" 1506.6 98.9145263498108 46.5439241182589
"7535" 1506.8 102.931217961896 47.5668183115768
"7536" 1507 106.232350393368 46.5834501318352
"7537" 1507.2 107.818394222022 44.6156402263044
"7538" 1507.4 109.523150857542 42.2085075736189
"7539" 1507.6 109.189982346848 42.0857589509022
"7540" 1507.8 108.658708010172 43.3669580974509
"7541" 1508 108.804452111289 45.0933682175543
"7542" 1508.2 108.562026337891 46.4767023139565
"7543" 1508.4 109.674364938929 49.4453161120382
"7544" 1508.6 111.187072249225 52.8618875524949
"7545" 1508.8 112.568534064209 56.0284644417584
"7546" 1509 113.863403680058 60.8696930210705
"7547" 1509.2 114.689793480093 66.8541244705337
"7548" 1509.4 114.774775035445 72.9762449541673
"7549" 1509.6 114.355220977936 79.0902292675998
"7550" 1509.8 114.600213639019 84.6411143527778
"7551" 1510 115.064676062217 89.2478970783913
"7552" 1510.2 113.223277691743 93.6649285439244
"7553" 1510.4 111.350104279837 98.9926669151907
"7554" 1510.6 109.299082115321 103.812963027769
"7555" 1510.8 106.36787209719 108.482790443756
"7556" 1511 105.070886134801 108.646960715651
"7557" 1511.2 102.934256619971 109.582972205602
"7558" 1511.4 98.430617139703 112.487411399174
"7559" 1511.6 93.9753036835693 113.380603500148
"7560" 1511.8 88.9842668030151 114.299579913248
"7561" 1512 84.4039313918212 115.079543980595
"7562" 1512.2 79.7221464196236 114.799413728196
"7563" 1512.4 74.8525972595068 113.886198957554
"7564" 1512.6 69.723277687093 112.464480455594
"7565" 1512.8 64.9309611728193 111.302486738211
"7566" 1513 60.0973017911189 111.057299872113
"7567" 1513.2 59.2371000511706 108.408251324554
"7568" 1513.4 57.8480374062255 105.589656176179
"7569" 1513.6 55.5491451064236 101.382800247618
"7570" 1513.8 53.8215793455068 96.6242942070543
"7571" 1514 52.515850861313 91.4563389594877
"7572" 1514.2 52.1062105525464 86.390299016721
"7573" 1514.4 52.9120540465494 80.9794263239066
"7574" 1514.6 54.2854229723793 75.6937247627004
"7575" 1514.8 54.5104241744371 71.5698592988797
"7576" 1515 53.1566501072025 68.112817193828
"7577" 1515.2 49.6752155243059 66.2498935443401
"7578" 1515.4 45.535073228413 65.2502688101611
"7579" 1515.6 40.5982740433797 64.631381441921
"7580" 1515.8 35.2994671436223 64.9757406161823
"7581" 1516 30.3361044367317 65.1096460751148
"7582" 1516.2 23.9506074745709 65.9886876832596
"7583" 1516.4 18.1416972971318 66.3323584952106
"7584" 1516.6 12.1950502890693 67.0210830159293
"7585" 1516.8 6.04252735263179 67.0131208827418
"7586" 1517 3.89845875200251 66.4231687195122
"7587" 1517.2 3.42636107657093 64.8340945591438
"7588" 1517.4 3.63840494773936 63.5105365875964
"7589" 1517.6 3.5912840874797 61.1959863759544
"7590" 1517.8 2.41636487768964 56.8922331588948
"7591" 1518 4.11102654109161 52.8234620950186
"7592" 1518.2 4.57497081311071 47.6486574730776
"7593" 1518.4 5.44437859765305 45.7099558115944
"7594" 1518.6 6.2712975105 42.0414479488152
"7595" 1518.8 6.78846513537079 40.7117278245684
"7596" 1519 7.38188534367775 39.4112152863338
"7597" 1519.2 9.43295593365247 38.7900501583572
"7598" 1519.4 13.3419190658936 35.831649446931
"7599" 1519.6 17.662639848413 32.7691656185914
"7600" 1519.8 21.316462478773 29.4238901045543
"7601" 1520 24.5122821247377 24.6590187113076
"7602" 1520.2 28.7259616765821 20.9351346994698
"7603" 1520.4 32.2635602734404 16.1312723534996
"7604" 1520.6 34.842194240813 10.9925072314744
"7605" 1520.8 37.6341885617756 9.57429206811685
"7606" 1521 41.2380730823297 10.606715338096
"7607" 1521.2 47.2896828266185 11.4717883840475
"7608" 1521.4 53.5701731637412 12.3092848180231
"7609" 1521.6 59.5428989369783 13.172830089163
"7610" 1521.8 65.8716858689067 13.3432030876936
"7611" 1522 71.9062827682075 13.6444691113763
"7612" 1522.2 77.7103721655612 13.1457511434432
"7613" 1522.4 81.8186777459252 11.4892821988958
"7614" 1522.6 85.2212062346468 12.4142919122037
"7615" 1522.8 89.2722704565241 14.0988479753692
"7616" 1523 93.0356326427545 17.8092739660665
"7617" 1523.2 96.1916004062502 22.002441310252
"7618" 1523.4 98.9542207096273 26.9670032924115
"7619" 1523.6 102.00193675669 33.1490172845182
"7620" 1523.8 105.074833666367 37.4763842454381
"7621" 1524 107.384233249322 43.3474895586225
"7622" 1524.2 109.05086749524 50.0305407638605
"7623" 1524.4 109.683451696551 56.4368669034054
"7624" 1524.6 109.452297488539 63.5145595601544
"7625" 1524.8 109.485325598541 70.3336692361075
"7626" 1525 109.727049986087 76.0833753021196
"7627" 1525.2 110.326845776597 82.9957220702788
"7628" 1525.4 109.59854051169 90.1136409589267
"7629" 1525.6 109.008205607413 96.8749283126087
"7630" 1525.8 105.711605184454 102.136040282973
"7631" 1526 101.477162923764 105.29300515206
"7632" 1526.2 96.3608950435661 107.626987317095
"7633" 1526.4 92.5025434500535 107.608101670296
"7634" 1526.6 87.4222177995326 107.343402555652
"7635" 1526.8 82.7944147147293 106.874321992105
"7636" 1527 78.0964909279981 107.547663311948
"7637" 1527.2 72.520656455413 107.946108785501
"7638" 1527.4 68.3084447567017 109.50883154907
"7639" 1527.6 64.0898212346858 110.4928825591
"7640" 1527.8 60.4426019907464 111.782265581948
"7641" 1528 59.3253176882609 114.289152132783
"7642" 1528.2 59.3981476377532 116.02957237809
"7643" 1528.4 58.128606623444 117.656802566843
"7644" 1528.6 55.8684611718505 121.720938014054
"7645" 1528.8 54.6802306370457 126.541115950258
"7646" 1529 52.2606552050416 127.073311432212
"7647" 1529.2 49.66215352263 126.058347625177
"7648" 1529.4 45.785925128833 125.152935903194
"7649" 1529.6 40.9446089135781 123.796967614865
"7650" 1529.8 36.7217646357992 122.305563555822
"7651" 1530 31.6366207619611 119.358021872718
"7652" 1530.2 27.7810153577784 116.59087435417
"7653" 1530.4 23.8556858748248 113.964883567878
"7654" 1530.6 19.8688014240765 110.608249971439
"7655" 1530.8 16.7106333576416 107.323581294897
"7656" 1531 13.3876601312988 103.225130109012
"7657" 1531.2 10.7724963520284 99.3007959016217
"7658" 1531.4 7.74765513787303 94.0012490497644
"7659" 1531.6 5.29890536247186 89.1604968849367
"7660" 1531.8 4.21804661279347 84.7530998041956
"7661" 1532 3.26572178023123 80.8177708925241
"7662" 1532.2 2.62497078180078 78.3744349712482
"7663" 1532.4 2.63225738523122 74.8456884483725
"7664" 1532.6 1.37793726452882 70.7639561094807
"7665" 1532.8 1.2474658259797 66.988172865421
"7666" 1533 1.27612896668964 61.7670915547139
"7667" 1533.2 2.21033170637971 55.8326934608544
"7668" 1533.4 2.94879100455097 51.6212192060371
"7669" 1533.6 3.88401673960817 46.0814495262861
"7670" 1533.8 6.96709364230776 41.9554496223965
"7671" 1534 9.09113965770812 38.2328809989478
"7672" 1534.2 11.8919835533163 32.8635316415543
"7673" 1534.4 13.503808385587 29.440506730337
"7674" 1534.6 17.5222504419536 28.1378979983787
"7675" 1534.8 22.7895880427507 25.6318466207621
"7676" 1535 27.995711059653 22.3866383081143
"7677" 1535.2 32.9624719992288 18.4009452959228
"7678" 1535.4 37.3890635218995 14.2915331925273
"7679" 1535.6 40.1539598940446 11.2450828585675
"7680" 1535.8 40.568712371613 8.29684741951435
"7681" 1536 40.9019627546029 8.18132190628852
"7682" 1536.2 42.1245009257331 9.17331904079435
"7683" 1536.4 42.5265634538496 10.5785301342304
"7684" 1536.6 43.5169091981454 12.2633623737938
"7685" 1536.8 45.3370040795539 14.8578963657093
"7686" 1537 49.2761329554559 17.8110051058258
"7687" 1537.2 53.7370600471522 20.4896843087717
"7688" 1537.4 58.0669618089342 21.8502193024276
"7689" 1537.6 62.819149245988 22.4538387122169
"7690" 1537.8 66.9995141495183 22.6451813445017
"7691" 1538 71.8161204453643 21.0764673501275
"7692" 1538.2 75.3295302849496 18.6854970134324
"7693" 1538.4 78.9283351238954 15.8541670213308
"7694" 1538.6 81.4613434629828 13.0167110934381
"7695" 1538.8 83.4209363782649 10.7960371716655
"7696" 1539 84.5340280578054 11.9209040555164
"7697" 1539.2 85.058183761253 13.7187416348743
"7698" 1539.4 86.7118425644006 17.0698442508294
"7699" 1539.6 89.6332446117702 21.9030865851615
"7700" 1539.8 92.4933253192301 27.1774033554568
"7701" 1540 95.4505770499542 31.7574508335779
"7702" 1540.2 98.8330883614612 35.4144839996507
"7703" 1540.4 102.0941908512 39.626871742397
"7704" 1540.6 106.232350393368 44.7455392980824
"7705" 1540.8 108.834002898788 49.6039166682731
"7706" 1541 110.078631156515 52.5888229047584
"7707" 1541.2 111.83552526428 56.1610583332074
"7708" 1541.4 111.622215825148 59.7449932226666
"7709" 1541.6 110.742819812445 63.4096626905863
"7710" 1541.8 107.826161046343 66.8586554989044
"7711" 1542 103.93915683816 70.3013142653228
"7712" 1542.2 99.6440703969295 71.9805295360818
"7713" 1542.4 95.6845698708196 74.1056316334225
"7714" 1542.6 92.5326229513696 76.8145068365544
"7715" 1542.8 89.9259070281347 80.2186881515234
"7716" 1543 87.4731117705832 83.7222503015224
"7717" 1543.2 86.7046899856548 87.8935964270379
"7718" 1543.4 86.5140892843163 92.1141310208447
"7719" 1543.6 87.4808650746502 94.2136557797296
"7720" 1543.8 85.6233673625183 94.7770793075544
"7721" 1544 82.5048726940259 96.1085534509092
"7722" 1544.2 78.1658244218025 96.2977629344386
"7723" 1544.4 73.5156937859861 95.9107439339813
"7724" 1544.6 68.3970075873163 95.3359696887157
"7725" 1544.8 62.8593027148969 94.8140647004253
"7726" 1545 57.6273576903587 94.8933956880326
"7727" 1545.2 51.8983252478647 94.3538020335866
"7728" 1545.4 47.580444862578 91.4516984859873
"7729" 1545.6 43.9481469605264 88.0790373683791
"7730" 1545.8 42.1583746007499 83.7702263891543
"7731" 1546 40.1649299056388 79.769228778135
"7732" 1546.2 40.1134917512061 75.4395288019682
"7733" 1546.4 40.7443145945991 71.9527912790892
"7734" 1546.6 40.2604263660464 70.185765553521
"7735" 1546.8 38.2610150585939 68.182876832948
"7736" 1547 35.719855679512 63.8791027657851
"7737" 1547.2 33.6014214000259 59.4847955324576
"7738" 1547.4 30.4183092568221 54.9953665816452
"7739" 1547.6 27.6487535610202 51.6814647064115
"7740" 1547.8 24.0270938875895 48.3396704263308
"7741" 1548 20.8474367032751 46.3233805168647
"7742" 1548.2 16.6234735375142 46.1712084494982
"7743" 1548.4 11.9833038932406 45.8489472014164
"7744" 1548.6 8.6062833598958 46.5474184713819
"7745" 1548.8 7.12207076150097 48.2054248462686
"7746" 1549 5.02119653720424 50.2003329415983
"7747" 1549.2 4.71212160162183 52.3380344584884
"7748" 1549.4 4.73718173153392 53.6315748655653
"7749" 1549.6 5.20542481108694 54.3114413704565
"7750" 1549.8 5.90687428646568 58.0553857990912
"7751" 1550 6.73749058264637 62.6652653534877
"7752" 1550.2 7.45739916651507 67.8215211400441
"7753" 1550.4 7.1711358579604 72.9725680437649
"7754" 1550.6 6.87564615069875 78.4680306593299
"7755" 1550.8 6.9251047569279 83.334311422089
"7756" 1551 6.15579176604191 86.814289449276
"7757" 1551.2 6.77892971181929 87.9654743656481
"7758" 1551.4 8.97602413479918 88.5297215764355
"7759" 1551.6 12.4170673775092 89.5992428485447
"7760" 1551.8 16.4706925582294 90.8343609471156
"7761" 1552 21.1708570957739 92.8464672192038
"7762" 1552.2 25.2258208068979 95.4796772421604
"7763" 1552.4 29.0699190702189 99.3447154802048
"7764" 1552.6 33.2384114431189 103.424892670731
"7765" 1552.8 36.9561554218416 106.766686950812
"7766" 1553 41.118559466473 109.701301754204
"7767" 1553.2 46.0083083940895 113.185531237054
"7768" 1553.4 50.0576250908979 117.13667951216
"7769" 1553.6 53.6020483810661 121.623442505636
"7770" 1553.8 56.9264685315765 126.130734856362
"7771" 1554 58.9776657766489 127.633948622734
"7772" 1554.2 59.9855139567071 127.060250857437
"7773" 1554.4 61.2151801352366 126.779234391996
"7774" 1554.6 62.0891912894328 125.998732026792
"7775" 1554.8 63.2143745811457 125.086791861317
"7776" 1555 66.30502702811 123.653082334221
"7777" 1555.2 70.5818714888979 121.186268706676
"7778" 1555.4 75.2771490946266 118.494650725574
"7779" 1555.6 80.381886878116 116.432820249525
"7780" 1555.8 85.3873185248025 114.702862386807
"7781" 1556 90.380626133266 111.836652202937
"7782" 1556.2 95.9187627515457 109.210314373809
"7783" 1556.4 100.733028154314 107.192331103921
"7784" 1556.6 105.199500932476 105.466243111773
"7785" 1556.8 108.22761399809 105.506952728232
"7786" 1557 108.899074117581 104.123520007653
"7787" 1557.2 108.177518277062 101.179619396472
"7788" 1557.4 107.475221771513 96.8068924614877
"7789" 1557.6 107.027795867255 91.349506688228
"7790" 1557.8 106.561449381726 85.5967397423668
"7791" 1558 106.103604655181 79.9846092121754
"7792" 1558.2 106.112171645054 74.0270678615217
"7793" 1558.4 106.743407131269 68.7019960408121
"7794" 1558.6 106.602388702998 62.259049741448
"7795" 1558.8 107.042422549381 56.1232342692963
"7796" 1559 107.879847153819 49.9462883953356
"7797" 1559.2 109.987321226641 43.66433840025
"7798" 1559.4 112.441043509679 39.1776726663309
"7799" 1559.6 114.159923654576 37.6366573976087
"7800" 1559.8 113.916177572152 38.0313022599457
"7801" 1560 113.292008578601 37.2984398269918
"7802" 1560.2 111.317285498865 35.2429252495866
"7803" 1560.4 109.030829335806 34.7289457026258
"7804" 1560.6 107.464429415154 35.1047246869247
"7805" 1560.8 106.12738230197 35.7255566073157
"7806" 1561 102.414283207367 37.7474671055892
"7807" 1561.2 98.1852346635716 38.9784499295544
"7808" 1561.4 93.3654511014853 40.1342063228435
"7809" 1561.6 90.2927671806781 38.9738453224098
"7810" 1561.8 85.7331400741256 37.6646979536169
"7811" 1562 81.7504673070056 36.3031731785543
"7812" 1562.2 78.3157377913189 33.677355325472
"7813" 1562.4 75.2590543460878 32.2603281056146
"7814" 1562.6 70.4701087471538 31.1413517224803
"7815" 1562.8 64.5534384443751 29.3222973165417
"7816" 1563 58.6577882743078 27.2866859331728
"7817" 1563.2 53.4854852653856 25.298414410253
"7818" 1563.4 49.771683102173 23.0643750850344
"7819" 1563.6 48.0518101490887 23.7841174943381
"7820" 1563.8 44.5774725066208 26.9719667001128
"7821" 1564 40.5640447392288 30.7313561858701
"7822" 1564.2 37.1783442491104 34.3168304780938
"7823" 1564.4 33.220525389613 39.2364230448294
"7824" 1564.6 30.1595665060526 44.266787693159
"7825" 1564.8 26.9197611083793 49.0182525681386
"7826" 1565 25.5175983464131 53.624528523521
"7827" 1565.2 24.1515186076304 59.3545872954783
"7828" 1565.4 22.4958384026045 65.4750739208416
"7829" 1565.6 21.2062012822615 71.2593506393119
"7830" 1565.8 19.161416606983 76.6692775272144
"7831" 1566 16.8899387250071 82.5131868747524
"7832" 1566.2 15.1474135741483 87.8828086887308
"7833" 1566.4 13.4029149881579 93.7319274573095
"7834" 1566.6 13.0043427289709 97.8425843966701
"7835" 1566.8 13.6124268728818 100.091803210211
"7836" 1567 13.4047142242893 100.226133426307
"7837" 1567.2 12.062814596613 98.9774457982401
"7838" 1567.4 11.3828149325957 97.7683914989197
"7839" 1567.6 9.66468146718531 97.0966615541781
"7840" 1567.8 10.0802629991706 96.2787858820695
"7841" 1568 9.63081307378927 95.4695483958613
"7842" 1568.2 9.5325768131559 95.3012151608115
"7843" 1568.4 9.2285139035559 94.9663505878972
"7844" 1568.6 8.39102461250396 93.3796042947665
"7845" 1568.8 7.95669838822304 91.5476380867044
"7846" 1569 7.02043801241304 89.3029921027665
"7847" 1569.2 6.54986446184159 87.4337176134829
"7848" 1569.4 5.94546812998881 84.4851776940392
"7849" 1569.6 5.02790455177668 81.6786463838271
"7850" 1569.8 4.73735396610376 80.7821116793482
"7851" 1570 4.54596771944429 80.1068489095856
"7852" 1570.2 4.20054187054705 79.6434445496884
"7853" 1570.4 4.08436129228682 78.6957347321951
"7854" 1570.6 4.85502400909669 77.5242741378401
"7855" 1570.8 5.47556055930078 76.3387287554727
"7856" 1571 6.3833190151342 75.0983608987563
"7857" 1571.2 8.28340764994428 72.2044317209918
"7858" 1571.4 10.2465350343718 68.0164317482141
"7859" 1571.6 12.5248392659875 63.1901111031182
"7860" 1571.8 15.477187685663 58.5732597039918
"7861" 1572 17.9470249278705 53.810379394065
"7862" 1572.2 19.3008082373433 48.5418977171823
"7863" 1572.4 20.2013702314515 43.197155575362
"7864" 1572.6 22.0491751135299 39.172022829905
"7865" 1572.8 24.3087371259547 35.2150149762627
"7866" 1573 26.8362044949525 31.098452431778
"7867" 1573.2 30.1223972177592 27.4590806225928
"7868" 1573.4 33.8376530712683 23.5000630130543
"7869" 1573.6 37.8924109060347 21.5426694056625
"7870" 1573.8 42.241058374413 21.8245532466413
"7871" 1574 47.9422379294131 22.0060772949634
"7872" 1574.2 52.3871951348919 20.9189861476529
"7873" 1574.4 58.7248291718725 19.9467996835408
"7874" 1574.6 65.8835332568005 19.3724931686544
"7875" 1574.8 71.7016774875916 17.1394560438401
"7876" 1575 77.2552162669315 15.1463108302581
"7877" 1575.2 82.326685290013 13.2508304854838
"7878" 1575.4 86.3524371235347 11.1566046445408
"7879" 1575.6 86.4467377150931 9.77971510435435
"7880" 1575.8 86.7593523940256 10.7208392471168
"7881" 1576 88.5172160901506 12.8419515282669
"7882" 1576.2 91.2589911855817 15.5732318136628
"7883" 1576.4 95.1172363741988 18.7409822621258
"7884" 1576.6 99.3957517065409 21.0158774585543
"7885" 1576.8 103.375714962714 23.6911542095543
"7886" 1577 107.605846498482 26.2522155327612
"7887" 1577.2 112.236638265225 29.095662872919
"7888" 1577.4 113.066464602478 30.4348241763608
"7889" 1577.6 114.554251024862 34.3064651661462
"7890" 1577.8 116.186149033257 39.1496357930856
"7891" 1578 118.639560004583 44.556686559299
"7892" 1578.2 120.378891497663 49.9622126617106
"7893" 1578.4 121.846861882497 55.8025211666701
"7894" 1578.6 122.714306660046 61.0631324964829
"7895" 1578.8 121.511209103726 66.9573859504293
"7896" 1579 120.330325894046 72.3557122515544
"7897" 1579.2 118.272622384288 78.0128078812731
"7898" 1579.4 116.285711299024 83.782295306828
"7899" 1579.6 114.243103123207 89.3437852874822
"7900" 1579.8 111.734022094989 95.5375836653422
"7901" 1580 109.483303903663 101.835510378273
"7902" 1580.2 106.267838634643 107.350880037254
"7903" 1580.4 102.113041647292 110.786275103221
"7904" 1580.6 97.5866506066555 113.056206891948
"7905" 1580.8 94.6316389107916 114.546669500797
"7906" 1581 89.8583849876555 115.762367068645
"7907" 1581.2 85.5929355343599 115.626348576746
"7908" 1581.4 82.00196593275 114.413776826152
"7909" 1581.6 78.8282536110198 112.924301698768
"7910" 1581.8 79.0445944716836 111.745977556754
"7911" 1582 79.4423107447797 111.227908090688
"7912" 1582.2 78.6556214113369 109.221081269087
"7913" 1582.4 78.3916583801364 107.30371710365
"7914" 1582.6 78.5446985085098 106.308302907103
"7915" 1582.8 77.2987878919845 105.060905535524
"7916" 1583 76.3387191270949 102.442442076248
"7917" 1583.2 76.1245346158829 99.5888937736387
"7918" 1583.4 74.7092411344021 97.4271572194555
"7919" 1583.6 71.735160605613 96.0382812044544
"7920" 1583.8 68.3765732519937 95.9359549508447
"7921" 1584 66.7418264261872 97.6865968800705
"7922" 1584.2 63.6090254346896 99.1437164360863
"7923" 1584.4 59.0555789091943 100.394364271336
"7924" 1584.6 54.0644849940307 100.356192868113
"7925" 1584.8 50.0766251052191 99.1058798813299
"7926" 1585 45.4479718741005 96.6641048729919
"7927" 1585.2 43.5866701103183 93.5742105127438
"7928" 1585.4 42.2326121824797 88.8150339767544
"7929" 1585.6 40.2010150841517 84.3452371713498
"7930" 1585.8 41.0242498442372 80.7665247685654
"7931" 1586 42.9037595876438 76.8775039343016
"7932" 1586.2 45.5863197862108 73.5809861407229
"7933" 1586.4 48.4165996391572 68.7931205648683
"7934" 1586.6 51.9269333173163 64.4654951057479
"7935" 1586.8 55.0719889131372 59.9677312370716
"7936" 1587 57.4878910540682 54.3975326816233
"7937" 1587.2 58.132619377654 49.421698933458
"7938" 1587.4 57.1892344354255 45.3322322131794
"7939" 1587.6 54.9745604733582 40.9731278984996
"7940" 1587.8 52.503181573413 37.5272646112065
"7941" 1588 48.590905469893 35.2279667129144
"7942" 1588.2 43.9977402339802 31.8538856182558
"7943" 1588.4 40.0213297135774 29.0102954600749
"7944" 1588.6 35.3960740949201 25.8550601530191
"7945" 1588.8 30.7280660461314 22.3777386617797
"7946" 1589 27.1728325837377 19.0007339318271
"7947" 1589.2 26.9164265720843 17.1626412770749
"7948" 1589.4 28.2670229145623 15.0435645410767
"7949" 1589.6 31.0020663978604 12.7838698619622
"7950" 1589.8 34.2837710126053 9.90808919020819
"7951" 1590 38.0991757917207 8.60964900886204
"7952" 1590.2 42.684483450913 6.92541607452803
"7953" 1590.4 47.6606981983019 4.39330251362842
"7954" 1590.6 52.3716158913746 2.70542101443896
"7955" 1590.8 57.3875254611762 1.7860686318175
"7956" 1591 62.5134640495228 1.51525389377386
"7957" 1591.2 68.4863277903889 1.41866945122905
"7958" 1591.4 73.3215364405202 2.29803978234006
"7959" 1591.6 78.3528976093786 2.70187290203711
"7960" 1591.8 80.9433867444871 4.3036547918136
"7961" 1592 85.395820283788 5.39417214467935
"7962" 1592.2 88.2712961625202 6.10621434116149
"7963" 1592.4 91.262465107482 7.00252304855435
"7964" 1592.6 92.7641629510835 7.93915944352026
"7965" 1592.8 96.2136980014247 9.93258806155435
"7966" 1593 99.8772688280559 11.3930707776615
"7967" 1593.2 102.144692546239 13.9366152254264
"7968" 1593.4 107.731312208952 18.0142427090375
"7969" 1593.6 112.194396734605 22.1664904076926
"7970" 1593.8 115.58397471422 26.5636863891995
"7971" 1594 118.223173377944 30.0595608194421
"7972" 1594.2 120.775590735126 34.5814604180098
"7973" 1594.4 122.978974900777 39.2641216172513
"7974" 1594.6 124.783428211145 44.3053632835337
"7975" 1594.8 125.327832083601 48.3100700253043
"7976" 1595 124.681340799832 51.4343083508769
"7977" 1595.2 124.72717209477 56.0323642620952
"7978" 1595.4 124.385216846892 61.1409629534161
"7979" 1595.6 123.868054253994 64.4120717604898
"7980" 1595.8 122.767860944764 67.9999171767246
"7981" 1596 122.372260908381 72.6433764183286
"7982" 1596.2 122.034900787118 78.7133498838807
"7983" 1596.4 121.585750388137 80.5967946569337
"7984" 1596.6 121.727125769289 82.7915242611007
"7985" 1596.8 120.847859493316 85.2718333397157
"7986" 1597 119.029870893209 87.8509983895135
"7987" 1597.2 117.132386473288 90.5690919179606
"7988" 1597.4 113.644412347849 92.7753517244157
"7989" 1597.6 109.294244169279 97.5350965766265
"7990" 1597.8 104.451101141565 102.177520190191
"7991" 1598 99.1145259850967 103.625771651605
"7992" 1598.2 96.4418556716005 101.935037043117
"7993" 1598.4 95.1272485774024 99.4730438172884
"7994" 1598.6 93.2769508633709 96.3782223855964
"7995" 1598.8 91.9257824222464 93.791898027821
"7996" 1599 92.0663095811372 91.1573288267268
"7997" 1599.2 93.1624529473306 88.7094413155956
"7998" 1599.4 94.4547294255409 84.1959597990311
"7999" 1599.6 95.9739871320326 79.5105543697826
"8000" 1599.8 95.6924960861517 76.2282043018385
"8001" 1600 93.4454158257356 72.5817340968769
"8002" 1600.2 89.9155887421131 69.7696113922543
"8003" 1600.4 86.5111700935559 69.9852714568758
"8004" 1600.6 82.7951735230109 71.7048944084022
"8005" 1600.8 80.8537783999614 74.2173103593931
"8006" 1601 79.4199099748695 77.1759184473261
"8007" 1601.2 79.186979515604 81.3148118687341
"8008" 1601.4 79.8341695968446 84.6834411597965
"8009" 1601.6 82.6372176232215 86.527631696948
"8010" 1601.8 86.1955690824755 87.6947618372731
"8011" 1602 90.5978797185703 87.9364438912735
"8012" 1602.2 94.6824757043173 87.5887977030437
"8013" 1602.4 97.590009887538 87.9813986320231
"8014" 1602.6 100.464882466846 87.8128668128877
"8015" 1602.8 103.66383456878 85.7801937907074
"8016" 1603 106.121225322115 82.8603070322033
"8017" 1603.2 109.216248650824 78.1501337257754
"8018" 1603.4 112.504929067813 73.2300382874702
"8019" 1603.6 116.181689777318 69.070284662607
"8020" 1603.8 119.450366055518 64.7294972726386
"8021" 1604 122.619021639771 60.6139963459122
"8022" 1604.2 124.842203258104 58.6706932307296
"8023" 1604.4 124.379839555361 57.9772488887915
"8024" 1604.6 123.443437106535 57.1009150343605
"8025" 1604.8 121.938635972291 55.3615951641768
"8026" 1605 119.440151176136 53.0297515275118
"8027" 1605.2 116.237456417291 50.3542258518094
"8028" 1605.4 113.23130157408 49.0553256916544
"8029" 1605.6 108.623807894993 48.2376869963271
"8030" 1605.8 103.337259580356 46.6785565521566
"8031" 1606 98.5494900099648 44.0786080706233
"8032" 1606.2 95.6371245686827 40.764830553015
"8033" 1606.4 94.7837626176881 36.3700550973294
"8034" 1606.6 94.458795383053 31.0800138075544
"8035" 1606.8 93.9441132872911 24.9495596499202
"8036" 1607 92.4350092265991 19.3671603910776
"8037" 1607.2 91.7191523695916 16.4069397905901
"8038" 1607.4 91.7098766409505 11.2893355567044
"8039" 1607.6 94.0858000297426 10.2669976554293
"8040" 1607.8 93.7737595337777 10.9172697564602
"8041" 1608 95.8134301979244 10.7838124823271
"8042" 1608.2 99.3322277763167 11.9355921694459
"8043" 1608.4 102.009196560218 14.05270068853
"8044" 1608.6 105.280843519561 16.1777958017134
"8045" 1608.8 107.333353591622 17.9794173471368
"8046" 1609 109.84860170478 20.7865680227544
"8047" 1609.2 112.47593337798 22.9819497689358
"8048" 1609.4 116.167730367424 28.2358013610978
"8049" 1609.6 118.874413559538 33.5562372288668
"8050" 1609.8 121.209113772928 39.5883975870695
"8051" 1610 123.339857647019 44.7111858245544
"8052" 1610.2 122.741455134117 46.8365879080748
"8053" 1610.4 122.865562444158 49.773152621636
"8054" 1610.6 122.707210098434 53.8957605669692
"8055" 1610.8 123.133808559836 58.5012721699152
"8056" 1611 123.525642206227 62.2718757792038
"8057" 1611.2 123.451193813413 65.3104307644331
"8058" 1611.4 123.263289768155 68.8487951622285
"8059" 1611.6 123.062852597348 73.8650557601413
"8060" 1611.8 122.707210098434 78.3676310293841
"8061" 1612 121.350965468753 82.5827029535853
"8062" 1612.2 120.463693989252 85.5430595541028
"8063" 1612.4 118.391924845346 89.677067596521
"8064" 1612.6 116.256573957474 95.3407018265241
"8065" 1612.8 114.245289142497 99.9586679621228
"8066" 1613 110.873693611464 104.339438773228
"8067" 1613.2 107.788153182643 108.115244823254
"8068" 1613.4 104.493802204678 110.746843586483
"8069" 1613.6 100.162061644295 113.474041474907
"8070" 1613.8 98.1073935647945 113.964999450956
"8071" 1614 93.9871811409755 115.406966396367
"8072" 1614.2 88.832364626663 115.805073055742
"8073" 1614.4 85.4829216381005 114.523169612554
"8074" 1614.6 81.7929915372255 112.385336851711
"8075" 1614.8 78.6432275427391 112.066678434359
"8076" 1615 74.904786087504 110.720647823615
"8077" 1615.2 73.711830740444 108.228323531286
"8078" 1615.4 70.4713664847842 105.627907249018
"8079" 1615.6 66.8324341266744 105.560702964588
"8080" 1615.8 63.4066874723505 107.683697204492
"8081" 1616 62.0627351706858 110.828739813554
"8082" 1616.2 62.314681236879 115.071832972202
"8083" 1616.4 63.0037854858248 118.948242221701
"8084" 1616.6 65.3668991392051 122.48341080801
"8085" 1616.8 67.819489624947 125.188408366079
"8086" 1617 68.1478705525021 125.926836329099
"8087" 1617.2 63.4827865503288 129.346482497544
"8088" 1617.4 64.9741675758478 128.990711793946
"8089" 1617.6 64.2297254032072 128.929947074172
"8090" 1617.8 63.044272746365 128.986078311756
"8091" 1618 61.3836352618093 129.054513366526
"8092" 1618.2 61.1584979704803 128.739864654727
"8093" 1618.4 59.9276428397089 128.194639773034
"8094" 1618.6 57.9753393856053 128.192314880141
"8095" 1618.8 54.9354339732249 127.981539689485
"8096" 1619 51.2027164330895 127.419951933201
"8097" 1619.2 47.4241769489477 126.418754260683
"8098" 1619.4 43.4562757852294 125.363370208565
"8099" 1619.6 39.4076372580859 123.876518146536
"8100" 1619.8 35.5543544048842 121.698889029843
"8101" 1620 31.5681058396266 119.522461627137
"8102" 1620.2 29.2538200761534 117.873390269141
"8103" 1620.4 28.4986072640601 117.086039777378
"8104" 1620.6 27.841121146714 116.164451280875
"8105" 1620.8 27.7401534237273 115.53868282824
"8106" 1621 26.41419410549 114.224283382131
"8107" 1621.2 25.6479110219559 113.176431656269
"8108" 1621.4 24.9724350488979 112.272539964888
"8109" 1621.6 24.8091524515967 110.115072691932
"8110" 1621.8 23.9588920168979 106.94514903216
"8111" 1622 22.4806955115601 102.919063032937
"8112" 1622.2 19.9469508485646 98.5255551015241
"8113" 1622.4 16.7494949469413 93.572844220177
"8114" 1622.6 13.5898364146777 87.8640742577014
"8115" 1622.8 10.7423645291579 83.1478150634115
"8116" 1623 8.23985697278804 78.4188766738356
"8117" 1623.2 8.90103543506928 73.4982783639606
"8118" 1623.4 10.3197873034236 68.3381036570701
"8119" 1623.6 12.7385099512797 63.1833348195544
"8120" 1623.8 14.584002888713 58.045104869221
"8121" 1624 16.6248364778811 53.7493928419905
"8122" 1624.2 18.3393288727189 49.1355090564602
"8123" 1624.4 19.1878271994515 43.917422392939
"8124" 1624.6 18.0706896405169 40.3930211244245
"8125" 1624.8 17.8093368662025 38.8829043313043
"8126" 1625 19.8316829937022 39.2086802867833
"8127" 1625.2 23.6059792101092 37.4013428394531
"8128" 1625.4 28.4159148933993 34.8110912332804
"8129" 1625.6 33.3263310642374 31.6756674470949
"8130" 1625.8 38.484882173075 28.1750687640473
"8131" 1626 44.0098225942182 24.8476282039569
"8132" 1626.2 48.9829294354845 21.5454730602829
"8133" 1626.4 52.10750996669 20.7101315441544
"8134" 1626.6 55.7127345080797 22.7933289053639
"8135" 1626.8 59.673998524813 26.1098227823972
"8136" 1627 64.403634604961 27.7695115266365
"8137" 1627.2 69.4702817533361 29.4287898788236
"8138" 1627.4 73.9014484657801 30.8655401439721
"8139" 1627.6 76.8720695687592 30.4969406695159
"8140" 1627.8 78.6242722142954 29.5362966907308
"8141" 1628 81.3859906634381 28.5592024403919
"8142" 1628.2 86.0360717973059 27.4674802356258
"8143" 1628.4 91.7263584460427 25.6115027768506
"8144" 1628.6 96.1679586417745 23.8246878167471
"8145" 1628.8 100.373713277448 21.2406906309073
"8146" 1629 101.078978869999 20.8269827125888
"8147" 1629.2 102.491917650172 22.1624246375543
"8148" 1629.4 104.049708446551 24.7674149714509
"8149" 1629.6 105.379359573199 28.0680525674829
"8150" 1629.8 107.924763055965 32.6219220827612
"8151" 1630 111.110768280179 36.9699594812352
"8152" 1630.2 115.014239902507 41.0286992253356
"8153" 1630.4 118.545436560588 45.0224477734925
"8154" 1630.6 121.426693318372 49.1725802897788
"8155" 1630.8 123.059360167021 53.8993233552347
"8156" 1631 122.360000307187 58.8889197584253
"8157" 1631.2 121.663096589345 63.9549379084521
"8158" 1631.4 120.136281164939 69.6200217889461
"8159" 1631.6 117.835838466768 75.1583831335544
"8160" 1631.8 115.594887518828 80.8518165838841
"8161" 1632 112.54792786311 86.9867351754938
"8162" 1632.2 108.130498239496 92.0742223838636
"8163" 1632.4 103.5849330128 94.5222910455544
"8164" 1632.6 99.4851242025797 93.9277851008877
"8165" 1632.8 95.7983614236797 92.709047914321
"8166" 1633 92.5945922943587 91.2211213900761
"8167" 1633.2 91.6471943173485 89.5826863532318
"8168" 1633.4 90.7602543430944 86.6588533111917
"8169" 1633.6 90.479372053663 83.5244136227475
"8170" 1633.8 89.8224970179782 80.2209151219891
"8171" 1634 89.6528031898647 77.5213387891995
"8172" 1634.2 89.9125306381372 74.5038408742785
"8173" 1634.4 88.992257145642 71.1968861201688
"8174" 1634.6 86.5049290650337 67.5410926799681
"8175" 1634.8 83.1417428115797 66.453117515221
"8176" 1635 79.2649407141797 65.7099850843877
"8177" 1635.2 75.941364188413 67.1070740543543
"8178" 1635.4 73.7915443978818 69.8476402974918
"8179" 1635.6 71.852386324424 73.6016548514445
"8180" 1635.8 70.2109478151823 78.1290462762137
"8181" 1636 69.543373798913 83.3625651699544
"8182" 1636.2 70.6120006913478 88.201049654087
"8183" 1636.4 72.1650990208002 92.0771456279737
"8184" 1636.6 74.2956628735677 94.8598198256265
"8185" 1636.8 76.1907907939443 98.7740701676794
"8186" 1637 78.538568207913 103.170104408731
"8187" 1637.2 81.7495561751897 106.42436602238
"8188" 1637.4 85.2591682996089 108.196803333925
"8189" 1637.6 87.5725461513008 107.650386239116
"8190" 1637.8 91.855256719603 106.254016569344
"8191" 1638 96.1431196216858 105.381675606251
"8192" 1638.2 99.9755204485049 104.417435179962
"8193" 1638.4 103.318315516878 103.866209089594
"8194" 1638.6 106.288267861382 102.468499966679
"8195" 1638.8 109.129830771253 99.8180650712244
"8196" 1639 112.436750013341 96.1088076460492
"8197" 1639.2 116.399041677393 91.2920299614851
"8198" 1639.4 118.79336737959 86.9236058200249
"8199" 1639.6 121.162803686476 82.3123598025231
"8200" 1639.8 122.976095517163 78.5954767879344
"8201" 1640 123.922332957194 74.5373367449293
"8202" 1640.2 124.728904976094 71.0736394012778
"8203" 1640.4 124.362606871525 67.5836320995033
"8204" 1640.6 123.332419239351 64.6204998598981
"8205" 1640.8 121.33778952416 61.1114302714225
"8206" 1641 118.738218714613 57.1301021107754
"8207" 1641.2 115.906228529988 53.3590789087139
"8208" 1641.4 112.489123817562 50.1374190083365
"8209" 1641.6 109.504308249392 45.9824451528491
"8210" 1641.8 106.432566333275 41.3243992993522
"8211" 1642 103.90670567968 36.8042567604877
"8212" 1642.2 101.089900669913 32.910242822921
"8213" 1642.4 97.8810758552406 29.6391422569337
"8214" 1642.6 94.5518028612836 25.0175519264367
"8215" 1642.8 90.9338636768227 22.5307932091206
"8216" 1643 86.710258903413 21.0026987553474
"8217" 1643.2 86.3635204977288 17.4605754605149
"8218" 1643.4 86.7687325398746 12.7940562347851
"8219" 1643.6 89.3025901198746 10.8047478814774
"8220" 1643.8 93.2835568812967 10.3680982303218
"8221" 1644 96.845689223413 11.5737242197308
"8222" 1644.2 101.138342064825 14.3119486589896
"8223" 1644.4 106.23070787549 17.920620055906
"8224" 1644.6 110.353427749604 21.1962331945768
"8225" 1644.8 114.591835068496 25.1529033621626
"8226" 1645 116.590386580219 29.0222086098707
"8227" 1645.2 119.558388404981 34.0382396284596
"8228" 1645.4 121.589584162801 38.5299705908299
"8229" 1645.6 121.345558164433 43.9315337428344
"8230" 1645.8 121.217176047046 51.280476513121
"8231" 1646 122.315001292168 57.1849686088522
"8232" 1646.2 123.330069852171 63.3625265642577
"8233" 1646.4 122.496953831158 68.8618604460437
"8234" 1646.6 119.545279309775 74.7938190778203
"8235" 1646.8 116.34972454315 80.3024240442491
"8236" 1647 113.14596891331 84.8482171388946
"8237" 1647.2 109.838892937764 90.179070517544
"8238" 1647.4 105.56398785563 93.1301489954513
"8239" 1647.6 100.832636558474 94.0595123655952
"8240" 1647.8 95.9057097985744 95.1674806767479
"8241" 1648 91.9165443998193 95.6489328915856
"8242" 1648.2 88.1483578597215 96.9319374808522
"8243" 1648.4 84.3729937218613 97.0394233580716
"8244" 1648.6 81.2228735817255 94.6656094429294
"8245" 1648.8 78.0898086944025 92.1742160625964
"8246" 1649 76.9319946784662 88.8247918250863
"8247" 1649.2 76.5503073810259 84.8403370895544
"8248" 1649.4 74.8259160146087 80.2126068090978
"8249" 1649.6 72.8189977511227 75.2446823835866
"8250" 1649.8 70.1817109969515 70.913778680895
"8251" 1650 66.4607509958288 66.2422253582847
"8252" 1650.2 62.0706292111546 62.5749920591611
"8253" 1650.4 58.505256716038 59.238459740293
"8254" 1650.6 54.886775506227 54.7901354446009
"8255" 1650.8 52.1070658631219 50.4777859822252
"8256" 1651 49.0599120948377 46.527861035116
"8257" 1651.2 45.5663125684404 44.1195884216913
"8258" 1651.4 41.4375131281528 41.1092476549105
"8259" 1651.6 37.2108157560891 38.2033194423431
"8260" 1651.8 32.9080162880797 35.2521715978043
"8261" 1652 28.091464203992 31.8225874921991
"8262" 1652.2 23.2850643705212 28.60787904923
"8263" 1652.4 19.4241915221802 27.5496257662804
"8264" 1652.6 18.0298888267801 28.761118106567
"8265" 1652.8 18.5094817238341 29.0618225743438
"8266" 1653 15.432845178013 26.043699162021
"8267" 1653.2 17.650655386886 24.7085857152435
"8268" 1653.4 17.535946969413 24.6306859256793
"8269" 1653.6 18.4246070206845 24.1333938357401
"8270" 1653.8 19.8308979775845 22.3480560855829
"8271" 1654 21.5277181271593 19.8294007758081
"8272" 1654.2 23.8336388297047 17.485998412096
"8273" 1654.4 26.755023315276 14.7491332884037
"8274" 1654.6 30.296453742293 11.8027339046344
"8275" 1654.8 34.0139395443505 9.44530551047935
"8276" 1655 38.5962017016438 8.79094065682358
"8277" 1655.2 43.7140994600996 8.30118262277823
"8278" 1655.4 49.1779807799669 7.09267889510819
"8279" 1655.6 55.5774634653974 4.3312273641481
"8280" 1655.8 61.1610028102445 1.79510901958806
"8281" 1656 65.453118256008 1.12787976712397
"8282" 1656.2 69.3151739746902 1.62587677273507
"8283" 1656.4 70.6249555992649 1.87372970051731
"8284" 1656.6 72.5076992291517 1.78081133813389
"8285" 1656.8 76.5986766547542 2.38336173394258
"8286" 1657 78.8254903162366 3.06229751444846
"8287" 1657.2 81.4756799515594 4.96887771344459
"8288" 1657.4 84.8665048878483 6.24115577151905
"8289" 1657.6 89.6659110683765 8.45512685934703
"8290" 1657.8 94.3775242473389 10.3430802614432
"8291" 1658 99.5990495821456 12.4034416721125
"8292" 1658.2 103.528390533303 14.7497661359609
"8293" 1658.4 107.22224470022 18.0817029574576
"8294" 1658.6 110.48808625786 20.3531569260118
"8295" 1658.8 114.56225794809 24.7390736742318
"8296" 1659 117.365934793655 29.2669941747965
"8297" 1659.2 119.587061003913 35.2840201305543
"8298" 1659.4 121.103416399444 40.9411157602731
"8299" 1659.6 122.394975285329 46.9117518137228
"8300" 1659.8 123.17113587036 52.5881660929122
"8301" 1660 122.686813443446 58.4315337332543
"8302" 1660.2 122.813642551349 63.8531813793286
"8303" 1660.4 122.881075857913 70.2935197559919
"8304" 1660.6 122.443159167456 75.6804221268913
"8305" 1660.8 121.832794455865 81.5363086597479
"8306" 1661 121.186725302445 87.4110165540491
"8307" 1661.2 119.685672471588 92.2633435680286
"8308" 1661.4 117.876707137413 97.6106336152513
"8309" 1661.6 115.473420789852 102.284233455769
"8310" 1661.8 114.093141158733 102.840014647253
"8311" 1662 111.084923933289 103.653954889297
"8312" 1662.2 106.094269390413 104.643960227909
"8313" 1662.4 101.158581546424 106.105770030586
"8314" 1662.6 96.702648876155 107.36855083607
"8315" 1662.8 93.250778781788 108.874036116023
"8316" 1663 91.0964997353183 111.335634355849
"8317" 1663.2 90.7252476667739 114.280201424565
"8318" 1663.4 90.130966636413 117.042285815877
"8319" 1663.6 90.004273757413 121.304560354312
"8320" 1663.8 89.482145528807 122.027842056918
"8321" 1664 88.6228340960092 121.618042754401
"8322" 1664.2 87.309854905017 120.981169124634
"8323" 1664.4 85.3127980562615 121.055014147463
"8324" 1664.6 82.4301293726604 121.179184621915
"8325" 1664.8 80.201412244788 121.529846817554
"8326" 1665 75.8434057768151 121.667747681008
"8327" 1665.2 71.3404122668341 122.161453509144
"8328" 1665.4 67.0335017639664 123.759862528166
"8329" 1665.6 62.311744265593 126.437068743674
"8330" 1665.8 59.7436204059831 127.537611163592
"8331" 1666 58.742805864163 126.568039709891
"8332" 1666.2 54.679765234633 124.132508913884
"8333" 1666.4 49.8426311144131 121.495102963645
"8334" 1666.6 44.878573764504 118.812105356221
"8335" 1666.8 40.5128691026169 117.236788286477
"8336" 1667 35.1111343720764 114.714891473069
"8337" 1667.2 29.7767148375013 111.514419989231
"8338" 1667.4 24.62306983711 107.311889712312
"8339" 1667.6 20.647524077653 102.428370815414
"8340" 1667.8 16.6265178874823 98.0275216400989
"8341" 1668 13.7702833777497 92.8131915653068
"8342" 1668.2 11.9213839745457 87.3284224643911
"8343" 1668.4 9.38579406334303 81.5000629747343
"8344" 1668.6 6.4927687019388 76.8814872559461
"8345" 1668.8 7.39377766648751 71.6794391518842
"8346" 1669 9.46361016323408 67.1674186427228
"8347" 1669.2 12.6071852896066 62.024459176264
"8348" 1669.4 14.8018329032518 57.9930513533285
"8349" 1669.6 15.7402131192391 54.4526826896087
"8350" 1669.8 17.3830417706199 51.1336071873819
"8351" 1670 22.008205598113 46.8174354570877
"8352" 1670.2 25.9007670536326 43.7137829940422
"8353" 1670.4 29.888502671913 39.3557325482851
"8354" 1670.6 32.8394595353741 36.3329536247621
"8355" 1670.8 36.1157330940652 33.7109795564674
"8356" 1671 40.7813360728913 35.7769800287717
"8357" 1671.2 45.5075312981956 37.7765139979457
"8358" 1671.4 50.7710819142488 39.4062660411215
"8359" 1671.6 55.759188563713 42.0031505827258
"8360" 1671.8 61.5763408310284 44.662188081862
"8361" 1672 68.2836434679471 48.011851945918
"8362" 1672.2 72.8735866183416 49.6841067239472
"8363" 1672.4 76.8311953503307 48.735341609672
"8364" 1672.6 80.6393129224944 45.604426068659
"8365" 1672.8 82.3065891781717 42.1501245013475
"8366" 1673 82.1233661155215 39.4020737868556
"8367" 1673.2 82.6112807572301 37.883171120347
"8368" 1673.4 84.0348033998248 35.4039204891426
"8369" 1673.6 85.6127627588227 31.2749421766748
"8370" 1673.8 86.8433666117295 26.811504127086
"8371" 1674 87.5622685146881 21.6178147275294
"8372" 1674.2 87.7144172777093 15.8823658093692
"8373" 1674.4 88.0788753989262 10.3751150429228
"8374" 1674.6 88.3053680426299 6.03248581009652
"8375" 1674.8 88.5925531056987 6.1790109874472
"8376" 1675 88.4697062605256 5.91967293505435
"8377" 1675.2 87.9031648877052 5.49240160804873
"8378" 1675.4 87.0063501262445 5.20469126725097
"8379" 1675.6 85.0963017926739 4.53218468220652
"8380" 1675.8 81.9307352374021 3.33469202415875
"8381" 1676 78.1598666674239 1.98153262457609
"8382" 1676.2 73.7289064382972 1.12630113232277
"8383" 1676.4 69.0125743231027 0.597673290002621
"8384" 1676.6 64.1877931733371 0.779561636794852
"8385" 1676.8 59.3003308527745 0.709559950963991
"8386" 1677 55.1168087438945 1.09049170992472
"8387" 1677.2 49.6361686449316 2.27950359925805
"8388" 1677.4 45.763120410613 3.94187905127935
"8389" 1677.6 42.0116415394671 5.04168635654084
"8390" 1677.8 37.8479827950881 7.27642043020435
"8391" 1678 32.9058780116409 9.50202815045308
"8392" 1678.2 28.9913801233184 11.4561530066219
"8393" 1678.4 25.0268864911314 14.5726052836107
"8394" 1678.6 21.4138507440217 18.3793728343804
"8395" 1678.8 18.419015245428 21.9970024077484
"8396" 1679 15.0902235661087 26.1116426985544
"8397" 1679.2 12.8029279225921 30.7415637281812
"8398" 1679.4 11.1087197616823 36.1635296118813
"8399" 1679.6 10.7220734336304 39.8092812186848
"8400" 1679.8 10.0274858633769 43.5830570741327
"8401" 1680 9.67379001237896 47.4776651920657
"8402" 1680.2 9.64355648443576 51.9856802367702
"8403" 1680.4 8.57655706969564 55.9024832891413
"8404" 1680.6 5.81685566191304 58.1932796031501
"8405" 1680.8 2.59427402692367 59.0470913321927
"8406" 1681 3.02891620919327 59.3811099866313
"8407" 1681.2 1.85165325231191 58.9378180493746
"8408" 1681.4 1.690599654482 58.2369282158992
"8409" 1681.6 1.35199931378383 58.6243426034307
"8410" 1681.8 1.25127691258377 57.8545315350422
"8411" 1682 0.989856972013041 57.4487790083972
"8412" 1682.2 1.37635947330036 56.9410224005544
"8413" 1682.4 1.38964339019081 56.5069386949247
"8414" 1682.6 1.33236461730958 56.5500542054164
"8415" 1682.8 1.16310211818048 56.4610724186474
"8416" 1683 1.37684612968576 56.4739105868877
"8417" 1683.2 1.98206225597093 55.5973495662175
"8418" 1683.4 2.48684851274259 53.9052781652475
"8419" 1683.6 2.97922311067441 51.5122952272589
"8420" 1683.8 4.06427083574636 48.0564613385914
"8421" 1684 5.35676046975514 43.7959595676333
"8422" 1684.2 6.89560826398656 40.7769553083779
"8423" 1684.4 8.45930713819875 37.8319027505543
"8424" 1684.6 11.1325268850987 31.8480184258686
"8425" 1684.8 12.9768664559866 29.4407510924808
"8426" 1685 15.6276354794755 25.2198837815543
"8427" 1685.2 18.3214428192131 21.9154760143851
"8428" 1685.4 22.0071498241214 19.0094198953043
"8429" 1685.6 26.4426299150021 15.0789619289379
"8430" 1685.8 30.8289536583361 11.603411087362
"8431" 1686 35.7813052064005 8.61405880570435
"8432" 1686.2 37.9627373066438 7.61499483220819
"8433" 1686.4 38.7715051940878 6.6310847388917
"8434" 1686.6 41.0343859536935 5.8404399999202
"8435" 1686.8 45.3989956917093 3.87428938733212
"8436" 1687 49.9853610667042 2.40988399680751
"8437" 1687.2 54.54001324349 0.921903180438962
"8438" 1687.4 60.1443458381005 0.846201667979351
"8439" 1687.6 65.299162352413 0.732246064212888
"8440" 1687.8 69.7866817142653 0.616892232179348
"8441" 1688 72.634680046513 0.998013007421014
"8442" 1688.2 75.4827910502935 1.31686759327174
"8443" 1688.4 77.485939074945 1.60182504818201
"8444" 1688.6 77.5679372800905 1.38074333216725
"8445" 1688.8 77.8972744776939 1.67487186223974
"8446" 1689 80.1542358174762 2.04756184808066
"8447" 1689.2 83.8434642227851 3.09330081937993
"8448" 1689.4 87.1371588217826 3.98383603138044
"8449" 1689.6 90.7003728341658 5.84881889590266
"8450" 1689.8 94.5428598345307 8.37238464542494
"8451" 1690 98.8583783693448 10.557977431918
"8452" 1690.2 102.704878998289 13.5568795187678
"8453" 1690.4 106.937432343758 16.3769739297268
"8454" 1690.6 109.576323149034 19.0204830698386
"8455" 1690.8 112.996987862381 22.8692565901995
"8456" 1691 116.206664641504 27.9878108096453
"8457" 1691.2 117.824462651227 31.3308620448842
"8458" 1691.4 117.773769173226 33.1979412354293
"8459" 1691.6 119.100085250257 36.9361627669606
"8460" 1691.8 120.214524157276 41.858898281007
"8461" 1692 121.067784027226 46.8251321858356
"8462" 1692.2 121.782152842239 52.7203994517717
"8463" 1692.4 120.900356775403 57.7408474085853
"8464" 1692.6 120.402477937902 63.4625177023841
"8465" 1692.8 118.323933000283 68.6090508588444
"8466" 1693 115.402236844444 74.0357223541168
"8467" 1693.2 112.32976239163 79.8844284498913
"8468" 1693.4 109.097407736505 84.4893532592482
"8469" 1693.6 105.332806004258 88.7330814636162
"8470" 1693.8 101.70224958508 90.6039564102513
"8471" 1694 98.4727674334917 90.049182513251
"8472" 1694.2 97.9737949651471 88.8573179861927
"8473" 1694.4 96.2634410986471 86.8610248482884
"8474" 1694.6 96.4611390730366 86.1622385429896
"8475" 1694.8 96.6665717048269 86.0527777845888
"8476" 1695 96.3895948590131 85.2479983087543
"8477" 1695.2 96.3552651756711 83.7061183748447
"8478" 1695.4 96.9508173570513 81.5470632775331
"8479" 1695.6 98.2680453598151 78.8987798870389
"8480" 1695.8 100.662823061671 76.3008208244576
"8481" 1696 102.978958176266 74.0024490185859
"8482" 1696.2 103.956327057288 69.9073562963981
"8483" 1696.4 103.278417982961 66.2531224278447
"8484" 1696.6 101.12657492436 63.8243284471123
"8485" 1696.8 98.5637997967906 60.9500377067176
"8486" 1697 96.5181746532322 57.400454426182
"8487" 1697.2 93.6935153100326 54.2242040850978
"8488" 1697.4 90.6814253520682 53.6112033902785
"8489" 1697.6 87.4704161774131 54.0236968006544
"8490" 1697.8 82.9909179556273 53.8926628373401
"8491" 1698 78.5214274066365 52.5706543300132
"8492" 1698.2 74.9320442523797 50.210365812721
"8493" 1698.4 71.6531828603777 46.8154371177779
"8494" 1698.6 68.0034000110682 43.2044207578992
"8495" 1698.8 66.629437581913 40.2062108670669
"8496" 1699 66.8290991443877 37.9383332903771
"8497" 1699.2 64.8508644728746 36.6461573774005
"8498" 1699.4 61.514212592288 36.3774864216377
"8499" 1699.6 56.6697713264412 37.4497203575543
"8500" 1699.8 51.109559904413 39.4030970328877
"8501" 1700 46.9429701513849 41.217715781498
"8502" 1700.2 41.3014195218297 43.7663460196377
"8503" 1700.4 35.6753862332954 45.5879571967308
"8504" 1700.6 29.4303458652967 48.0308398660776
"8505" 1700.8 24.3302208990409 48.8751963157288
"8506" 1701 18.9570442025335 48.1139905043977
"8507" 1701.2 13.2826860315559 47.1638728301807
"8508" 1701.4 10.2319551777619 43.6401863278916
"8509" 1701.6 10.092740328163 41.2966878660412
"8510" 1701.8 9.25937118556058 38.539879970374
"8511" 1702 8.62521447974636 38.0320935278401
"8512" 1702.2 7.23834976429304 39.3555365573144
"8513" 1702.4 5.86436549153804 40.5868008334293
"8514" 1702.6 5.38411552701544 41.690563537711
"8515" 1702.8 4.7836533900682 44.3465750358302
"8516" 1703 4.27391738552016 47.4228608986972
"8517" 1703.2 3.17979320857033 51.4229957151049
"8518" 1703.4 1.91691834313043 56.4259070012935
"8519" 1703.6 0.339922502743049 60.9271847595444
"8520" 1703.8 0.0753647363221429 62.3996678924938
"8521" 1704 1.05787104389726 65.3168512660912
"8522" 1704.2 1.62227647728932 68.4616545359358
"8523" 1704.4 2.10628997847366 71.7534854504635
"8524" 1704.6 3.18231058333934 74.6662394906386
"8525" 1704.8 4.16731437733305 78.9356191177044
"8526" 1705 5.82445723465303 83.1778436800044
"8527" 1705.2 7.98553964950127 87.2495849199367
"8528" 1705.4 11.0047514501233 90.8373860413955
"8529" 1705.6 14.7240689049408 93.6163772251099
"8530" 1705.8 18.1271804047464 95.1862846980392
"8531" 1706 23.049621063493 96.7453186315044
"8532" 1706.2 27.7703561011318 96.4610704767106
"8533" 1706.4 32.8509595659769 94.4070942249692
"8534" 1706.6 36.9226530495832 91.9595006017139
"8535" 1706.8 39.1297479880236 88.0386002730807
"8536" 1707 40.746082402213 83.9867964118543
"8537" 1707.2 42.6374844796711 79.2760902065221
"8538" 1707.4 45.0578633841797 75.2263266700877
"8539" 1707.6 47.4117114986005 70.5920997505231
"8540" 1707.8 49.8485238064595 66.1356197391241
"8541" 1708 49.9403220090637 62.742827402723
"8542" 1708.2 49.003290791038 61.3448058835316
"8543" 1708.4 46.2627847651082 57.8638530568227
"8544" 1708.6 41.9810911681533 53.5212344943595
"8545" 1708.8 39.3431592307042 49.3070500441746
"8546" 1709 37.8669867269381 45.0742590979044
"8547" 1709.2 37.6784477188472 40.5876389527122
"8548" 1709.4 38.4493214957702 34.9436958091686
"8549" 1709.6 40.5437464219277 29.626221959672
"8550" 1709.8 42.5794617222683 24.1437386223175
"8551" 1710 42.6573349768416 20.7428900349829
"8552" 1710.2 40.5367788240295 18.5709572184037
"8553" 1710.4 37.8334797944657 16.6207799390543
"8554" 1710.6 36.5929528633184 16.1094818727435
"8555" 1710.8 34.8616320523856 15.8695035911708
"8556" 1711 32.5267480465821 15.8806379807797
"8557" 1711.2 29.4556353353297 16.1695923917627
"8558" 1711.4 26.379109923613 16.0169317581144
"8559" 1711.6 23.6534031268416 18.6036613157232
"8560" 1711.8 21.625593103533 19.9967244105544
"8561" 1712 20.9887288489953 21.078768232086
"8562" 1712.2 19.3596576223867 23.9627048572122
"8563" 1712.4 17.0941889044788 26.7536420692517
"8564" 1712.6 14.2483469447295 30.2946854303771
"8565" 1712.8 11.8908046493553 32.0844675327467
"8566" 1713 8.654776151513 35.7426390021543
"8567" 1713.2 7.19617329618723 39.6441870012318
"8568" 1713.4 5.35258239013456 43.9129567758835
"8569" 1713.6 3.54070291533349 48.9412500379862
"8570" 1713.8 1.65438155670336 53.2219356729737
"8571" 1714 1.24569485025176 57.512241246006
"8572" 1714.2 0.857829656002513 60.2197450352386
"8573" 1714.4 1.68046794222154 63.5194384843203
"8574" 1714.6 1.77698756863884 66.9188594995221
"8575" 1714.8 2.14545776408325 70.7199173992459
"8576" 1715 2.67064916674637 73.9353994759544
"8577" 1715.2 3.49132297057799 77.6458520419461
"8578" 1715.4 4.88217248316814 81.9427705793605
"8579" 1715.6 5.46941003920092 86.4424147975847
"8580" 1715.8 5.72914520722073 89.6176170020544
"8581" 1716 5.29145284017775 89.6326045468779
"8582" 1716.2 5.15358117773656 89.6663265227308
"8583" 1716.4 5.2859210710522 89.4186457562141
"8584" 1716.6 5.3381027633842 89.8160578599582
"8585" 1716.8 6.27475992458448 89.9870599819544
"8586" 1717 7.57192466217775 91.1763216637014
"8587" 1717.2 9.69520910068853 93.2483497355544
[truncated: 19,600 more chars]
