# Supplementary material for: Adaptive switch to sexually dimorphic movements by partner-seeking termites
Source: Sci Adv. 2019 Jun 19;5(6):eaau6108. doi: 10.1126/sciadv.aau6108 (PMC6584256; doi:10.1126/sciadv.aau6108)
Supplement: Data file S1 [file aau6108_Data_file_S1.zip › Dataset/CfExperimetns/170627_174_M_11_set2_before-position_5FPS.txt]

"time" "x" "y"
"1" 0 67.7714339281261 70.5868550113207
"2" 0.2 68.6600261082124 67.7685783482732
"3" 0.4 70.1262322391395 64.3562010855213
"4" 0.6 71.0275992845249 61.0565000712107
"5" 0.8 72.1591587550083 58.1460862805458
"6" 1 73.9439109930061 54.7005386774502
"7" 1.2 75.269228675067 50.809580838602
"8" 1.4 76.7193113010126 48.1259957747107
"9" 1.6 77.2561468453342 45.0416979795169
"10" 1.8 77.132300997323 41.5719971531798
"11" 2 77.8436945893875 40.449018054856
"12" 2.2 78.4321084032577 40.1772184235252
"13" 2.4 77.2352932677022 38.9374872676815
"14" 2.6 77.0595935920087 37.2229126326379
"15" 2.8 75.4473331571395 37.5798849634273
"16" 3 71.4851641912704 38.3484962204607
"17" 3.2 66.2452070457728 40.289133482694
"18" 3.4 61.3028410524198 42.4801195144834
"19" 3.6 56.9625099574241 45.8318278706629
"20" 3.8 53.1081855168793 49.3587670301802
"21" 4 49.9050550811003 53.8980739748724
"22" 4.2 48.3117572113234 59.0214886510124
"23" 4.4 46.9139140825814 65.1857160195506
"24" 4.6 45.7040682639061 71.895617383794
"25" 4.8 41.529204498543 77.5469998337344
"26" 5 38.1214994557561 84.5632651233307
"27" 5.2 36.7944875276849 91.799985245491
"28" 5.4 36.3508990819019 99.6535336224288
"29" 5.6 36.7177039646546 105.913710789006
"30" 5.8 37.7566239642361 113.215479126541
"31" 6 38.954957609749 117.769637318175
"32" 6.2 39.3897719581092 119.869158775824
"33" 6.4 40.1646084426885 122.735867349343
"34" 6.6 40.4030891561003 121.971502563343
"35" 6.8 42.2084104445444 121.963098332601
"36" 7 44.9089136500636 121.193782539381
"37" 7.2 46.6314601381861 121.191625668451
"38" 7.4 48.1251322807576 120.262922453461
"39" 7.6 49.9891726594695 118.934744038183
"40" 7.8 53.210067832078 116.608071413606
"41" 8 56.1823371928364 113.067084266067
"42" 8.2 58.3420707795 109.082137548042
"43" 8.4 59.386090517955 104.060828452344
"44" 8.6 60.3139605670235 98.9105583228085
"45" 8.8 59.2448698105009 93.9003832815765
"46" 9 58.2862885045083 88.9117689170458
"47" 9.2 55.5750271989936 84.6443196391794
"48" 9.4 51.4204509643861 81.0586525795207
"49" 9.6 46.2171744238561 78.1808191602307
"50" 9.8 40.7400828985874 74.9504224833982
"51" 10 34.5178548838364 72.1118013636728
"52" 10.2 27.3262659580166 70.7803599913554
"53" 10.4 20.3888306258272 70.7119694578712
"54" 10.6 14.400561369897 72.5210067541577
"55" 10.8 10.0771526196477 75.4605508384112
"56" 11 9.728507393512 78.2903031751666
"57" 11.2 10.8698611828561 81.5631333382807
"58" 11.4 12.5010627506799 87.0501593491597
"59" 11.6 14.4235964388061 93.4701167880036
"60" 11.8 17.973457106709 99.0165498095966
"61" 12 22.0587055291296 104.589697454255
"62" 12.2 26.1101264923575 108.436699058853
"63" 12.4 31.5343746968918 112.393604989975
"64" 12.6 35.9939640376918 114.937847777661
"65" 12.8 37.018738587937 116.648262811255
"66" 13 38.6110769381776 118.250095183661
"67" 13.2 42.2084104445444 119.566421830704
"68" 13.4 46.9848615576458 120.587416938083
"69" 13.6 52.0215714126297 121.090984304961
"70" 13.8 57.8941589803944 120.124287663843
"71" 14 63.0698988199843 117.493046100233
"72" 14.2 68.689517754153 114.502887816104
"73" 14.4 73.0693382942597 111.405746995069
"74" 14.6 76.8355191580636 107.034114077936
"75" 14.8 80.3499636566243 102.288768697824
"76" 15 82.7084459954968 98.3957855343885
"77" 15.2 83.6259141671114 97.2555423948607
"78" 15.4 86.5809497965334 96.1159439866425
"79" 15.6 89.5812081532082 93.6992761276256
"80" 15.8 93.3773317028161 90.8578091360407
"81" 16 96.6020274530204 86.7556661202362
"82" 16.2 98.1662833456515 83.1084898143885
"83" 16.4 99.6456730461395 78.7517378885213
"84" 16.6 100.411279476225 73.2544881144607
"85" 16.8 100.574754158806 69.4804369835857
"86" 17 99.8481332351297 65.633321571696
"87" 17.2 97.4487740706377 62.4085540983765
"88" 17.4 96.4092458644122 60.619306576188
"89" 17.6 96.9087474473168 60.9148757447266
"90" 17.8 98.4758754633728 60.952461530894
"91" 18 98.7687067347636 62.4273422361734
"92" 18.2 100.017305491206 64.264708936894
"93" 18.4 101.049852455056 67.2470586244919
"94" 18.6 103.742076133806 71.2226817190219
"95" 18.8 103.775126450067 74.9327673185041
"96" 19 103.860850707869 80.2213546535232
"97" 19.2 104.913985264556 85.3927601588044
"98" 19.4 104.655882218508 89.1069258836841
"99" 19.6 103.108611738806 94.2824818626482
"100" 19.8 102.007967352494 99.8599561604919
"101" 20 99.4407901725091 104.676691990421
"102" 20.2 96.6679594614796 109.955697303471
"103" 20.4 95.2561620106873 114.844257237857
"104" 20.6 93.2028122619936 114.191795897992
"105" 20.8 92.8334274182597 114.179524362821
"106" 21 91.5381650467665 113.807445597441
"107" 21.2 89.6232726476002 113.893215903461
"108" 21.4 86.7652303478061 115.302045116872
"109" 21.6 84.0344343321329 116.028644257748
"110" 21.8 80.0530165306873 117.863876540966
"111" 22 75.7568860914961 119.162237161621
"112" 22.2 71.1978428406811 121.56013769124
"113" 22.4 67.2213162271168 123.951168071344
"114" 22.6 64.4076634654532 124.63179176952
"115" 22.8 61.2626990573355 124.080999497255
"116" 23 58.0346812822082 123.840464853914
"117" 23.2 53.9404852223408 124.868031089906
"118" 23.4 51.1505951321161 124.830002049811
"119" 23.6 48.4446778400614 123.690366680046
"120" 23.8 44.4916174118761 123.186617759911
"121" 24 40.0017597624596 122.89657537948
"122" 24.2 37.696955308311 122.144150349101
"123" 24.4 35.9854575158161 121.076970950551
"124" 24.6 36.270665544012 120.989818377402
"125" 24.8 35.4558687377467 119.982907630867
"126" 25 34.6522261191395 119.595068372764
"127" 25.2 34.4075349704826 119.352429105431
"128" 25.4 34.4863187775918 119.490758026787
"129" 25.6 34.2667118140636 119.112591290372
"130" 25.8 34.4277352282798 119.333615792587
"131" 26 34.3757657130742 119.411877124718
"132" 26.2 34.7502019455661 119.769907166491
"133" 26.4 34.9440420504361 120.454013649961
"134" 26.6 35.4558687377467 121.186214571203
"135" 26.8 35.3350257473949 121.691641679629
"136" 27 35.6138521915493 122.268503451589
"137" 27.2 36.1338289541117 122.506474649405
"138" 27.4 35.8886315422517 124.080962399372
"139" 27.6 36.2112523801672 123.798109588711
"140" 27.8 37.3917129513482 124.306197863517
"141" 28 38.395943624725 124.938631369623
"142" 28.2 39.2362772693722 124.921221054932
"143" 28.4 40.8144269838339 125.379920048627
"144" 28.6 42.7339197695246 126.0030793658
"145" 28.8 44.8594080696411 126.266525481364
"146" 29 45.8051835239382 127.012407733612
"147" 29.2 46.2431895150294 128.106937781635
"148" 29.4 47.0917279150708 127.730466661784
"149" 29.6 48.8520788000683 127.594887585189
"150" 29.8 50.7512994350585 127.924429303788
"151" 30 51.7956276526099 127.978006274769
"152" 30.2 52.2157398313196 128.801772315082
"153" 30.4 52.9056176463507 128.008737883867
"154" 30.6 54.0735474540003 128.466857122616
"155" 30.8 55.3548687205912 128.163739774171
"156" 31 55.9100846164919 128.525341806889
"157" 31.2 56.9774987382179 128.172599234078
"158" 31.4 57.4419198631042 128.858351465259
"159" 31.6 57.1489067509826 128.828304320108
"160" 31.8 57.145145664965 128.299468100657
"161" 32 57.5570920434919 127.699099871546
"162" 32.2 57.7451808890974 127.687650301936
"163" 32.4 58.1592451983961 128.047977798871
"164" 32.6 58.6140726340061 127.892010984204
"165" 32.8 58.9851525244603 127.852993342479
"166" 33 59.1437922941269 127.636158242942
"167" 33.2 58.8448258776993 127.390809608344
"168" 33.4 59.1157277068158 127.605234195903
"169" 33.6 59.2655664002484 127.616258688009
"170" 33.8 59.1642817085204 127.342396304746
"171" 34 59.641883990243 127.312888926276
"172" 34.2 60.1134341289408 128.244654738038
"173" 34.4 59.8153179313983 129.019722914432
"174" 34.6 58.9832918813776 128.274193377204
"175" 34.8 58.5533092532042 127.765570984004
"176" 35 58.0222942830642 127.503840479977
"177" 35.2 58.0754235549029 127.516168944267
"178" 35.4 58.2751691826811 128.505567717874
"179" 35.6 57.998494292512 128.742125937372
"180" 35.8 57.9927994405703 129.089172435197
"181" 36 58.516303978325 129.161282320668
"182" 36.2 57.6104755850304 129.567456413881
"183" 36.4 57.9372721701145 129.378151116414
"184" 36.6 57.5090155224178 129.186695804577
"185" 36.8 57.2839204073013 129.375931746742
"186" 37 57.3980646357581 129.200110720538
"187" 37.2 57.3572792743261 129.458230829041
"188" 37.4 57.3379298164425 129.462322882946
"189" 37.6 57.3578640106908 129.387527086336
"190" 37.8 57.350763640549 129.493537202489
"191" 38 57.6465775907196 129.622716251259
"192" 38.2 58.1990612031847 129.613404301616
"193" 38.4 57.8529591873344 129.446116368281
"194" 38.6 56.9818460428894 129.382218997544
"195" 38.8 56.4530540979204 128.842007218232
"196" 39 56.3775706935414 128.798329230461
"197" 39.2 56.0290361484299 129.389892076391
"198" 39.4 56.2654572634954 129.027143931771
"199" 39.6 56.0329819806702 128.949223249703
"200" 39.8 55.8107731687665 128.852566335738
"201" 40 54.3118491850166 129.113462080829
"202" 40.2 55.6807598590414 129.420312340637
"203" 40.4 55.1614480411042 128.825277988941
"204" 40.6 54.5803662787677 128.30712685997
"205" 40.8 54.4023833801566 128.052351226255
"206" 41 53.7434623569119 128.009465573115
"207" 41.2 52.9563306375204 127.822854170232
"208" 41.4 52.0184900812965 127.373719861682
"209" 41.6 50.8752891156174 127.394590126612
"210" 41.8 50.4593540034288 127.419828586527
"211" 42 50.5749221811523 127.204677649393
"212" 42.2 49.7298200974277 127.60702195138
"213" 42.4 49.5249764441003 127.292080975696
"214" 42.6 48.4908335155703 126.565326443687
"215" 42.8 47.4682973546799 126.437208880179
"216" 43 46.9951838762607 126.787046131946
"217" 43.2 45.7999928722919 126.392400070718
"218" 43.4 45.3634593315177 125.951560380038
"219" 43.6 45.4714880337419 125.988645827488
"220" 43.8 44.5594468301715 126.028731824778
"221" 44 43.2009789545204 126.861938439261
"222" 44.2 42.1364455192965 125.775168506345
"223" 44.4 40.7968307506395 125.563933793405
"224" 44.6 39.3257856555839 124.764181748794
"225" 44.8 37.343828754365 124.129709017931
"226" 45 36.3861796395708 123.86742698352
"227" 45.2 35.5128245945088 123.502865082407
"228" 45.4 34.7917391108954 122.719809265604
"229" 45.6 33.7733656071575 122.414850341974
"230" 45.8 33.2482459128627 121.852945428112
"231" 46 32.4242576524007 121.375038786244
"232" 46.2 31.9139407963283 121.044197964815
"233" 46.4 30.760250774284 120.442176142213
"234" 46.6 30.3503531700177 119.711697848172
"235" 46.8 28.8905535678602 119.343618859488
"236" 47 28.9711934439805 118.965606073552
"237" 47.2 28.8700399051425 118.706397798333
"238" 47.4 28.4609237918542 118.77094118848
"239" 47.6 27.5700547148529 118.752051871788
"240" 47.8 27.2800178573291 118.867430779938
"241" 48 27.4591647414596 118.855280372312
"242" 48.2 27.4681821124476 118.319561039998
"243" 48.4 26.6675582450204 118.061961350916
"244" 48.6 26.0969375400006 117.817662883433
"245" 48.8 25.3578957458339 117.049759371572
"246" 49 24.0818563827594 116.412524138937
"247" 49.2 23.6351249147778 116.466336983376
"248" 49.4 23.3572204767033 115.526718218713
"249" 49.6 22.2474793249759 115.305367827281
"250" 49.8 21.4198587569172 115.153002310016
"251" 50 21.1664729989172 115.06807288935
"252" 50.2 21.0603541771907 114.140654504057
"253" 50.4 20.9520059684532 113.938178537931
"254" 50.6 20.4061803692773 114.078182382124
"255" 50.8 20.1795950279888 113.622503375086
"256" 51 20.2007917212061 113.361800385575
"257" 51.2 19.8397170160561 112.63764874697
"258" 51.4 18.8877927933879 112.11896309717
"259" 51.6 17.7751989650789 111.281636217961
"260" 51.8 17.3008272422641 110.658357455545
"261" 52 16.1022770855561 109.3671855271
"262" 52.2 15.9615072200006 108.878841358266
"263" 52.4 15.2525298471204 107.811056106289
"264" 52.6 13.8710747165006 107.162559315627
"265" 52.8 12.9654765768607 105.951929028306
"266" 53 12.1025336944081 104.641680953169
"267" 53.2 10.8942948095204 103.330877506443
"268" 53.4 9.33828504561169 101.242270949988
"269" 53.6 8.54355634874729 99.6063388004313
"270" 53.8 7.92673824186219 97.8713203813392
"271" 54 6.54526740972846 96.0481428736743
"272" 54.2 6.37733169351612 94.1407558919107
"273" 54.4 5.14967769600614 91.8705924774907
"274" 54.6 3.89690869836495 89.5159742479901
"275" 54.8 3.98283628041614 88.8589952206507
"276" 55 4.68804051814986 89.8794222099607
"277" 55.2 4.67326229556851 90.6343270357379
"278" 55.4 4.53796622928726 91.101684768706
"279" 55.6 4.78003259021789 91.3482016026665
"280" 55.8 5.0845213582347 91.4827683444036
"281" 56 5.68909699236382 92.4077057328838
"282" 56.2 6.52019654589436 93.1017443470195
"283" 56.4 7.07301902512688 93.3262747355079
"284" 56.6 7.70380613664612 94.0375666458007
"285" 56.8 8.3047066985883 94.2139759840349
"286" 57 9.29253483930613 94.2145695501666
"287" 57.2 10.380206683487 93.9126661871522
"288" 57.4 11.3209136877857 93.6427488349097
"289" 57.6 12.7974868062804 93.6047155355431
"290" 57.8 14.478453149301 93.0018917610174
"291" 58 16.0839399583324 91.4946456919554
"292" 58.2 17.6390617078261 89.7112619570407
"293" 58.4 19.4499424954592 87.6058269536444
"294" 58.6 20.3128561440742 85.8074067134091
"295" 58.8 21.5414327317152 85.0442358742789
"296" 59 22.9080601793374 83.9993868509919
"297" 59.2 24.273634378743 82.6762898450501
"298" 59.4 26.4237875715874 81.8376676905857
"299" 59.6 28.8011947717739 80.8940264863639
"300" 59.8 31.7944431562018 78.9158272986805
"301" 60 34.2470728498374 77.1718576427107
"302" 60.2 36.8037587344976 75.9013044744926
"303" 60.4 38.1069910776771 74.2982980910413
"304" 60.6 39.4628429093007 71.8181542858233
"305" 60.8 40.1633663556395 68.5366587964273
"306" 61 39.8713902379441 65.8612356153917
"307" 61.2 38.9546959377098 63.4835117536655
"308" 61.4 37.5122814565648 61.4375842389434
"309" 61.6 35.8041119500475 58.2834812714262
"310" 61.8 33.5432043957192 54.4901634494498
"311" 62 31.1686518439084 51.3354592795629
"312" 62.2 28.4139067175926 48.1249222286629
"313" 62.4 27.5027730649826 46.146515792143
"314" 62.6 26.8443713838446 43.3560655236145
"315" 62.8 25.8159534794114 39.8336435897502
"316" 63 25.2632417225984 39.478498707123
"317" 63.2 24.4177154706907 39.8478271468453
"318" 63.4 22.3672399521061 40.2052656797857
"319" 63.6 19.9109817604936 41.1081715832482
"320" 63.8 16.9818180339984 42.0968235364222
"321" 64 13.0100455528848 44.3632168773371
"322" 64.2 10.1615910486264 46.1238323956517
"323" 64.4 10.2891854874395 46.658840032694
"324" 64.6 10.2059496282255 48.2153771408155
"325" 64.8 10.2596238156728 51.0879093204607
"326" 65 9.96593503312133 54.9221957197976
"327" 65.2 9.51028822508736 59.4003763682107
"328" 65.4 9.27373974187208 63.7923240328233
"329" 65.6 9.29449400753809 67.9236347358112
"330" 65.8 9.90183615944529 71.0441342745329
"331" 66 10.7394678682814 74.4275231820844
"332" 66.2 12.1431246168061 78.1440587300586
"333" 66.4 13.6903134118667 81.9172890224607
"334" 66.6 15.3311311434796 85.4141279243995
"335" 66.8 17.8365474649286 88.9005673054403
"336" 67 19.6478145669826 91.6179774094901
"337" 67.2 21.3736058010918 94.3798148785525
"338" 67.4 23.1654050898061 95.2529066555407
"339" 67.6 25.6763501278593 95.152726079333
"340" 67.8 27.4729629758061 94.8732721451607
"341" 68 30.1604693665083 93.0629202282479
"342" 68.2 32.3473047941745 90.8348781924607
"343" 68.4 34.6746613164624 88.1476582416794
"344" 68.6 35.7797927422395 85.985408272394
"345" 68.8 36.7201660462953 83.1704595502324
"346" 69 38.0752290129909 79.0661529819281
"347" 69.2 39.3465057144466 75.4531104202584
"348" 69.4 39.9913582334016 72.7220092747753
"349" 69.6 41.7769977016126 70.1107297204284
"350" 69.8 43.6896514878061 67.0440242282107
"351" 70 44.8484278201232 62.6792216544973
"352" 70.2 45.6141002827428 59.8248890895493
"353" 70.4 45.6986385690918 55.9361659630892
"354" 70.6 44.8615606185561 52.882043332044
"355" 70.8 43.2239213269752 49.3008029193903
"356" 71 41.3100287170235 45.2610125460259
"357" 71.2 38.4712745257521 41.776086961285
"358" 71.4 35.4563264187386 39.410687826231
"359" 71.6 31.9280399674911 36.5806845122004
"360" 71.8 28.9590362051575 34.7625235870418
"361" 72 26.8686037016575 34.2925425361904
"362" 72.2 26.5761107534114 33.2611121732896
"363" 72.4 27.1708491874215 31.7436005055376
"364" 72.6 28.4250226988796 31.8326611084313
"365" 72.8 29.9339287624089 32.1986754308168
"366" 73 31.681221037725 33.5901532733796
"367" 73.2 34.9478428368061 34.1806165913263
"368" 73.4 39.4437730297403 34.0003333808028
"369" 73.6 43.7806562318766 32.6139660419255
"370" 73.8 47.9799330721243 30.6179887256879
"371" 74 52.1064653622409 28.0240327341998
"372" 74.2 55.8876418779261 25.7823391386207
"373" 74.4 57.7233242385754 24.5164334584222
"374" 74.6 59.1259118651661 22.6382519855407
"375" 74.8 59.6305966749238 24.0990879794901
"376" 75 60.582606043117 26.9949246806634
"377" 75.2 62.4467790280659 29.4970858198113
"378" 75.4 65.6229699059037 32.1046302144973
"379" 75.6 68.6415672025464 33.7358359967204
"380" 75.8 72.5709927944769 35.2226792500704
"381" 76 77.1809963195594 36.1530155472529
"382" 76.2 81.6150884954447 36.615629065051
"383" 76.4 85.530747295111 38.3127637203022
"384" 76.6 88.884059531082 39.4291498834262
"385" 76.8 90.3714526536275 42.0065276963178
"386" 77 93.3925785354958 45.0652419549089
"387" 77.2 95.8468062652152 48.5429220216198
"388" 77.4 99.2015668251287 52.920741011622
"389" 77.6 101.878073456604 55.3447706552585
"390" 77.8 102.614651862256 55.6225678261685
"391" 78 104.083283092022 55.1572832095629
"392" 78.2 106.679767265619 54.7982633858357
"393" 78.4 109.741049260064 53.814406392172
"394" 78.6 111.977113268806 52.3658316970544
"395" 78.8 112.759941900101 51.763768710187
"396" 79 112.433975468836 51.4430687159758
"397" 79.2 112.704950930816 50.6667287240933
"398" 79.4 114.289258310556 50.2638285355544
"399" 79.6 116.183316851606 50.238615113794
"400" 79.8 117.085551139913 50.7785235737464
"401" 80 117.656955075764 51.9327335576186
"402" 80.2 118.411494166104 52.8199273993756
"403" 80.4 119.143347711817 54.340525431099
"404" 80.6 118.80560089001 54.433955169379
"405" 80.8 118.730721788965 55.0119008208666
"406" 81 118.761059800002 56.1981213175844
"407" 81.2 118.937464906929 57.565510899777
"408" 81.4 118.953139918744 59.1336449064294
"409" 81.6 119.387993634229 60.8788706256669
"410" 81.8 120.013957583192 63.3139619123716
"411" 82 119.433322600269 63.4907337164502
"412" 82.2 118.746919716241 63.8744028601781
"413" 82.4 118.029032057248 64.4763619931344
"414" 82.6 117.534620486796 65.7920813892854
"415" 82.8 116.86850328793 67.8369541930689
"416" 83 116.191590672275 69.7914476554403
"417" 83.2 115.670075911998 72.5023206388756
"418" 83.4 114.727966099008 74.022918670599
"419" 83.6 114.106076080868 74.7713976124504
"420" 83.8 113.418878231826 75.4061749870507
"421" 84 113.684133112175 75.9056270301133
"422" 84.2 114.132184996286 76.5498362990015
"423" 84.4 113.865245852613 78.4077861878155
"424" 84.6 112.937527028967 80.1748660694284
"425" 84.8 112.149250332665 82.3520907304389
"426" 85 112.25253257098 84.6368767755476
"427" 85.2 111.719684121051 87.7204982665245
"428" 85.4 110.971571892322 90.2957998697028
"429" 85.6 110.6926631232 93.6809172892692
"430" 85.8 110.414149632826 97.9639042163419
"431" 86 110.019132411533 101.632495901764
"432" 86.2 108.542469319116 103.806148610881
"433" 86.4 108.119110759903 104.318108637977
"434" 86.6 107.269205885166 104.925943022371
"435" 86.8 107.128231263443 105.404134265006
"436" 87 106.868908632012 105.424789545852
"437" 87.2 106.955112034219 105.582390532657
"438" 87.4 106.459073915133 105.384297015084
"439" 87.6 106.130044944049 104.821209604976
"440" 87.8 105.991201264095 104.061541009997
"441" 88 105.842304478466 103.663598518316
"442" 88.2 105.665739439439 103.813480273114
"443" 88.4 104.874710472066 104.497898742211
"444" 88.6 104.063979469224 105.248614157032
"445" 88.8 103.188892375004 105.853511042134
"446" 89 102.361382309602 106.473157742767
"447" 89.2 100.347452228836 107.767056956843
"448" 89.4 99.0693446553944 108.673803418667
"449" 89.6 98.3656239579906 109.828972073694
"450" 89.8 97.0887408180741 110.921123960646
"451" 90 95.6113743109238 112.016025914314
"452" 90.2 94.6277904185461 112.217983080811
"453" 90.4 94.5088526794122 112.302719480067
"454" 90.6 93.1035643816605 112.522801368043
"455" 90.8 91.5718030429286 113.344641176093
"456" 91 90.0878532712578 114.13567570117
"457" 91.2 87.2368790854695 116.119459875886
"458" 91.4 83.9708157147684 119.797813692168
"459" 91.6 82.2017779339249 122.173834418461
"460" 91.8 80.8709364044275 122.663621562888
"461" 92 79.6406190346297 122.357431842549
"462" 92.2 79.1283297857773 122.449446721105
"463" 92.4 77.9302651681297 122.102643580549
"464" 92.6 76.5193796286777 122.019558957066
"465" 92.8 73.946214499897 122.351414116218
"466" 93 71.0774538549323 122.704437158257
"467" 93.2 67.6665748499557 124.1633259409
"468" 93.4 65.1880800233595 125.661712568169
"469" 93.6 62.8311356064347 125.012903623604
"470" 93.8 60.8552438078265 124.490327698481
"471" 94 59.9076069285961 124.180291981711
"472" 94.2 58.3353483002061 123.258504448118
"473" 94.4 57.0384739206243 122.872571924855
"474" 94.6 55.0624899269712 122.314833747917
"475" 94.8 52.1304077530636 121.526773139223
"476" 95 47.9933701956546 120.853567969915
"477" 95.2 43.5231408468347 119.422121188861
"478" 95.4 38.4681828338741 118.185037598315
"479" 95.6 33.7964281423649 116.868243550931
"480" 95.8 30.6149463750061 116.322621981631
"481" 96 30.5808168647449 116.156411638879
"482" 96.2 30.2453805513699 116.217481165854
"483" 96.4 30.2486887793516 116.194031117885
"484" 96.6 29.8614963710708 115.320779547902
"485" 96.8 29.7227617849956 112.816400248798
"486" 97 29.7803090448667 111.924397515279
"487" 97.2 29.4987154305535 111.018131515419
"488" 97.4 29.0444937940402 110.362772166705
"489" 97.6 28.6040561017236 109.54605535078
"490" 97.8 27.1174848978353 108.845687276169
"491" 98 25.2149880201706 107.543749542498
"492" 98.2 23.31158918096 105.975180684384
"493" 98.4 20.8191504267869 103.645338019365
"494" 98.6 17.5743417754323 100.4680175749
"495" 98.8 14.0033171767388 96.7035828234318
"496" 99 10.4546983639792 92.8339860943068
"497" 99.2 6.66487580081574 89.7177296590761
"498" 99.4 5.79468243245959 87.5428120349359
"499" 99.6 4.83507795290514 84.8523993475795
"500" 99.8 4.2943162585634 82.8906791301985
"501" 100 4.24593515913946 81.8478013146425
"502" 100.2 3.17401403583553 81.2091275295489
"503" 100.4 3.3090638694469 80.9723461478587
"504" 100.6 2.51193195522614 79.9082835765907
"505" 100.8 2.44303259379549 80.1988235106734
"506" 101 2.60315082810614 81.8344828373107
"507" 101.2 2.64891539868368 81.892590160328
"508" 101.4 2.70517193593244 82.1895101655449
"509" 101.6 3.06082885349361 81.9212700890544
"510" 101.8 2.82555327807347 81.4430296832924
"511" 102 2.66803293886674 80.8479504077031
"512" 102.2 2.84947102170037 80.692345455153
"513" 102.4 3.40507912062792 79.9105161272033
"514" 102.6 2.37337601573795 77.276089204438
"515" 102.8 2.990523903594 77.1149163265819
"516" 103 3.05258402051746 76.7965702928834
"517" 103.2 2.82519676866929 76.5171188589133
"518" 103.4 2.88409555256901 76.1425261976463
"519" 103.6 2.31537700294897 75.6840761842464
"520" 103.8 2.52513468682718 75.3987324878186
"521" 104 2.05916327889988 75.3087184768357
"522" 104.2 2.2758403902236 75.19137364015
"523" 104.4 2.84463513383645 75.0418663766728
"524" 104.6 3.79675131541219 74.2002930264304
"525" 104.8 4.50477007322549 74.0558382933317
"526" 105 8.30579222401768 74.3495876636338
"527" 105.2 8.44527621099362 73.5172385096482
"528" 105.4 9.30275200696743 72.8681962333639
"529" 105.6 9.7075186572551 71.1875833359913
"530" 105.8 10.5601166853834 68.3255172521617
"531" 106 11.2262338842494 64.6494742349555
"532" 106.2 11.7165057385408 60.1627912440423
"533" 106.4 11.2575805759608 55.4534566549349
"534" 106.6 10.1683682202192 51.3662378023194
"535" 106.8 9.07797431841903 48.7126252005252
"536" 107 8.27210632475177 48.1758456520585
"537" 107.2 8.63795496447279 47.5930636600273
"538" 107.4 9.34556906772472 45.7284678558328
"539" 107.6 10.170564601996 43.0427280602202
"540" 107.8 10.64230128096 40.2006108942299
"541" 108 10.1160385528061 37.4203389803178
"542" 108.2 10.1341375355204 33.9685646689369
"543" 108.4 11.224128509433 33.5189276721025
"544" 108.6 12.932898407975 31.7206924699931
"545" 108.8 14.6623637876907 28.7890366211914
"546" 109 16.2651042011723 25.2340778616015
"547" 109.2 17.8807500685047 22.8744721166662
"548" 109.4 19.9273325460139 21.8782549983178
"549" 109.6 22.3419013763061 19.7383369168773
"550" 109.8 24.9948502625661 16.3959395665407
"551" 110 27.3363979244165 13.44046190611
"552" 110.2 30.1845196588191 10.8098558244217
"553" 110.4 33.1692697277677 9.40062983784529
"554" 110.6 36.5981842869377 7.50905908706594
"555" 110.8 39.8742467086907 5.95608852657606
"556" 111 43.5441892933987 4.37200965264586
"557" 111.2 47.139975737975 3.34489064166847
"558" 111.4 50.7445357773267 2.74968966883054
"559" 111.6 54.7214339267311 1.65261678591068
"560" 111.8 58.1192251536767 1.61552261247244
"561" 112 59.1217079650902 1.30865263221068
"562" 112.2 61.6096553730284 1.26736749716438
"563" 112.4 64.9503002449936 1.03634767719818
"564" 112.6 68.3009772551048 1.42405186126587
"565" 112.8 70.6796034347716 1.68534389887447
"566" 113 70.5321462867591 1.79087688690774
"567" 113.2 71.409179669013 2.30035004852964
"568" 113.4 72.3855885813061 2.14250512602886
"569" 113.6 72.3091359819096 2.18174171966757
"570" 113.8 71.922884153654 2.31811264850415
"571" 114 71.6947397646414 2.71261089355479
"572" 114.2 71.8020560856767 2.71261089355479
"573" 114.4 71.9540875404767 2.67664078597832
"574" 114.6 71.7314997641433 2.2041148669723
"575" 114.8 70.8543522333923 2.08070499508137
"576" 115 69.4632061723728 1.56981060076068
"577" 115.2 67.6695553785303 1.53598526252964
"578" 115.4 67.6474172582556 1.6060248874382
"579" 115.6 67.4338899340982 2.01397238558427
"580" 115.8 67.0011412238061 2.48249855356782
"581" 116 65.903706961117 2.4422882438796
"582" 116.2 65.600067032512 3.22068866307244
"583" 116.4 64.8849009116209 3.62651807123845
"584" 116.6 64.6565777100767 5.28447358527244
"585" 116.8 63.7071263698061 8.1424378022821
"586" 117 62.4227773089436 10.9778671751107
"587" 117.2 61.1544994743987 13.8180485512384
"588" 117.4 59.657646570658 17.1821972698681
"589" 117.6 58.6477462676351 20.9558448618291
"590" 117.8 57.2631447297102 24.8796208361045
"591" 118 55.9987696317918 28.3808154277892
"592" 118.2 55.5183150149818 32.5365693791634
"593" 118.4 55.4004802162409 36.9250052784172
"594" 118.6 56.3325450380144 41.7138245143773
"595" 118.8 57.5304371780399 45.3204295715516
"596" 119 59.4452368471666 48.7281552427514
"597" 119.2 61.8522856806264 51.8093322645506
"598" 119.4 64.3194752849728 54.8842544242607
"599" 119.6 67.467044069161 57.2439224894284
"600" 119.8 70.8450570845295 59.4105407935564
"601" 120 74.346543746927 59.915902618109
"602" 120.2 78.5015851433545 60.1041262047833
"603" 120.4 82.119360707993 58.6769596957464
"604" 120.6 85.0438597092192 56.2349091566237
"605" 120.8 88.1956338203868 53.1262154164607
"606" 121 90.5242350236678 50.0226775442266
"607" 121.2 90.6752347169441 48.6015273154262
"608" 121.4 90.2830692880395 48.276745496394
"609" 121.6 90.6207250064652 47.0445933217902
"610" 121.8 90.5125920097941 45.580799175545
"611" 122 89.8803846667473 44.2940552519548
"612" 122.2 88.0068205620061 42.5180311903666
"613" 122.4 85.9623510564689 41.1733870090304
"614" 122.6 84.3128181900204 40.4368500107821
"615" 122.8 81.2861359571708 38.6062819914254
"616" 123 78.5154614826898 36.4760987601816
"617" 123.2 74.6117634551633 35.0453483952464
"618" 123.4 69.7396565314215 34.5364718389991
"619" 123.6 64.9740551598061 33.0010124565571
"620" 123.8 60.4739240977261 31.1787545277807
"621" 124 56.0725033135453 28.5945368860694
"622" 124.2 53.962481127285 25.9446141415452
"623" 124.4 54.4603306095526 23.6461369329396
"624" 124.6 56.6756715853061 21.5377790172523
"625" 124.8 57.9035512002719 21.3143302931867
"626" 125 60.0907663426542 21.8920771463468
"627" 125.2 63.4537406118061 21.1068246554724
"628" 125.4 66.5215181818776 20.0719882123535
"629" 125.6 69.0738367242461 21.3082572579007
"630" 125.8 71.9957643382292 23.9872578373453
"631" 126 76.2338847809311 26.0931808182607
"632" 126.2 79.1435721513793 26.0363195353997
"633" 126.4 79.4948907974808 25.7119193466896
"634" 126.6 79.9826365756275 24.9493635134964
"635" 126.8 82.1035082773289 23.1668797227675
"636" 127 84.6702730986275 20.3950233302464
"637" 127.2 86.9223936660593 17.1946201387138
"638" 127.4 87.2626172061024 17.5643796628681
"639" 127.6 88.8943288598321 18.9548078622529
"640" 127.8 90.5485964469436 21.0483732306607
"641" 128 93.1405970089132 22.924706788675
"642" 128.2 97.1775080700654 24.2785221966829
"643" 128.4 101.371109398235 25.4225417143535
"644" 128.6 104.741542179251 26.0148570192014
"645" 128.8 104.882312044806 26.1651210334136
"646" 129 103.737441028477 27.2714211713143
"647" 129.2 102.202517097857 28.5778501479417
"648" 129.4 100.967502083706 30.6220421753107
"649" 129.6 99.364302917276 32.8214327779185
"650" 129.8 98.0095959851708 35.3105208847313
"651" 130 97.3637449841509 37.5841314344607
"652" 130.2 95.4889400160918 39.6997839671392
"653" 130.4 92.7418932559805 42.3688179824839
"654" 130.6 90.748690171248 45.03965075217
"655" 130.8 89.2350297305589 48.1936291757191
"656" 131 88.495243454151 52.2608139058745
"657" 131.2 88.5389306538061 56.6986721113117
"658" 131.4 88.8818276850126 61.3860631492324
"659" 131.6 89.7246107496648 65.4820614046455
"660" 131.8 90.4965399777094 69.4984159940091
"661" 132 93.0392234514763 73.2219619533543
"662" 132.2 95.3130405278374 75.8342192672107
"663" 132.4 98.1153449716205 77.1551125378627
"664" 132.6 101.040657004161 78.0420417472026
"665" 132.8 103.443137879986 77.7805582517865
"666" 133 102.557831117469 78.2228592234607
"667" 133.2 102.205758274775 79.5665320577975
"668" 133.4 101.497611761627 81.6785926506923
"669" 133.6 100.701447037806 84.4217736417904
"670" 133.8 100.416388060056 88.1803722236889
"671" 134 100.165536159636 92.4171132994807
"672" 134.2 98.8428625028761 96.5255740242307
"673" 134.4 97.1990019635158 100.652445255654
"674" 134.6 95.4674474741186 104.979607800054
"675" 134.8 93.3036277939298 109.049612242347
"676" 135 89.7946806603649 112.832847107196
"677" 135.2 86.2310304765587 116.307137684677
"678" 135.4 82.5843653408061 117.185557976492
"679" 135.6 77.6948120418999 118.415707553961
"680" 135.8 73.2191273743309 120.974311462213
"681" 136 69.6899823256896 123.999404684053
"682" 136.2 68.1264720902179 124.080999497255
"683" 136.4 66.1590062045708 123.492738362931
"684" 136.6 65.0485035526206 123.131260413296
"685" 136.8 60.1892295789431 119.378144036789
"686" 137 63.8100643339936 123.69659239057
"687" 137.2 62.8777451516102 123.986245766708
"688" 137.4 63.2563920887485 124.349334193999
"689" 137.6 63.3205171720329 123.560723102337
"690" 137.8 63.403541546542 123.4105189543
"691" 138 63.238601760674 123.197794792159
"692" 138.2 63.1357902135465 123.217486337807
"693" 138.4 62.9795472646919 123.171148472575
"694" 138.6 63.3294158240024 123.14893529032
"695" 138.8 63.9091501498332 123.168885874109
"696" 139 64.0256684655776 123.065593335461
"697" 139.2 64.3595354943762 123.166794280648
"698" 139.4 64.5604401724826 122.95693363549
"699" 139.6 66.0109687228838 118.704508812101
"700" 139.8 65.1616889173125 114.539862062081
"701" 140 59.8681794940832 111.339193807268
"702" 140.2 60.4289481256811 110.760116494179
"703" 140.4 59.7907849563226 109.57441486901
"704" 140.6 59.7527728737455 108.546522829673
"705" 140.8 58.9080001132861 107.219037380371
"706" 141 58.5895018938365 105.562411821703
"707" 141.2 57.9940693573999 102.989074503179
"708" 141.4 56.4579181995249 99.1990991059294
"709" 141.6 54.8211034841997 95.0510818258756
"710" 141.8 52.39876520229 90.7115935495575
"711" 142 50.4725933173446 86.3494848328563
"712" 142.2 48.0185471218482 81.9038791139344
"713" 142.4 45.623094989067 77.0015372284389
"714" 142.6 42.9575000081114 72.2326530847554
"715" 142.8 40.0991213850827 67.8429480603862
"716" 143 35.6877831620295 64.7123050538969
"717" 143.2 31.3831053045219 61.8212001049238
"718" 143.4 26.1372965599657 59.9106305205671
"719" 143.6 24.5967650631891 58.6339786971415
"720" 143.8 24.3546834055803 58.4603309660736
"721" 144 23.0513814987061 56.4342163514273
"722" 144.2 20.9011068268274 53.0842024583649
"723" 144.4 18.1951459905754 49.5297811028453
"724" 144.6 16.9849959490235 48.3544743792215
"725" 144.8 16.654881613665 48.8487701238254
"726" 145 15.6974863760039 50.1009547890871
"727" 145.2 12.7684152776771 52.1974711065897
"728" 145.4 9.95669286994014 55.3352559148318
"729" 145.6 8.70606941554808 58.4110171089123
"730" 145.8 8.70988681885009 62.1879979435266
"731" 146 9.68661637345875 66.9384211985659
"732" 146.2 11.371897091243 71.714627016451
"733" 146.4 12.8341766840789 76.9991034802183
"734" 146.6 14.6343331088259 82.2679382147181
"735" 146.8 17.6542648533061 86.4932862079807
"736" 147 21.8144325087863 89.8056345202231
"737" 147.2 27.0308048280961 92.7610774531807
"738" 147.4 32.4852500012436 93.7012461399607
"739" 147.6 37.2773570635803 93.7978191102349
"740" 147.8 41.7851714357416 92.5115493359446
"741" 148 46.6383934407952 91.019669679186
"742" 148.2 50.8822265640779 87.5904820084063
"743" 148.4 54.5298109472436 84.5447929743357
"744" 148.6 58.5652823976253 80.4590327995245
"745" 148.8 60.2014768202039 76.307604276722
"746" 149 60.1712432922607 71.3609480764152
"747" 149.2 59.3826760999395 66.570542707994
"748" 149.4 57.6500679412106 61.5528361939551
"749" 149.6 57.6042376862695 58.489197614168
"750" 149.8 58.996454777897 54.2018272270629
"751" 150 59.7117759356275 48.5263773292821
"752" 150.2 60.5296689644861 43.7601989053407
"753" 150.4 61.0161696198461 38.7153913177407
"754" 150.6 60.8286641589261 34.9649081011007
"755" 150.8 61.8489641444728 33.6254767711644
"756" 151 62.8630159832158 33.7699818497016
"757" 151.2 63.3842140318671 32.9761925009729
"758" 151.4 65.6416291760753 31.0576321078453
"759" 151.6 68.6191466664567 29.9389487054125
"760" 151.8 71.6643550231435 28.0740828118583
"761" 152 70.9157908141732 27.1845776266252
"762" 152.2 69.1549201668061 27.2618543463291
"763" 152.4 67.9683332025134 27.6396212816436
"764" 152.6 66.1046688268314 27.8425118728024
"765" 152.8 62.6888910089543 28.5580213380533
"766" 153 58.1999954016289 29.584102524448
"767" 153.2 53.0884532113347 30.8267827429892
"768" 153.4 47.8599587548894 32.9979427184607
"769" 153.6 43.6468257258906 34.707894927517
"770" 153.8 41.0185432888895 38.1627131127523
"771" 154 38.3052041303061 41.957996598794
"772" 154.2 36.1678483382876 46.6762977469422
"773" 154.4 34.2444789223579 51.9533108310469
"774" 154.6 33.1741425308061 57.5986593726393
"775" 154.8 32.8529908142712 63.2599741393793
"776" 155 33.4233969992735 69.0130943834498
"777" 155.2 34.8032477031648 74.3802645112324
"778" 155.4 37.5021347521287 79.7762457240413
"779" 155.6 40.5713719175803 84.5555803805897
"780" 155.8 43.5748360662124 88.9398904938357
"781" 156 47.7412897582261 92.4285787712707
"782" 156.2 52.1780743808061 94.8662860153962
"783" 156.4 57.2755235838367 94.4305125429301
"784" 156.6 62.337765039338 94.5835182599713
"785" 156.8 67.847122706161 93.2635856576542
"786" 157 72.4155947894903 90.8791308905975
"787" 157.2 76.0389975206326 87.2080452792974
"788" 157.4 79.5616384994474 83.1953844889063
"789" 157.6 82.4879059897493 78.2836609678016
"790" 157.8 84.4324288583931 73.7072911670368
"791" 158 85.9875981939441 68.0049713370469
"792" 158.2 86.6134773388941 62.1376002653288
"793" 158.4 86.5545666071433 56.8162012341467
"794" 158.6 84.5374285990982 51.7964497119775
"795" 158.8 81.8768781400983 47.2059668117865
"796" 159 80.5294686448305 42.5027877606314
"797" 159.2 79.2127510984186 38.9154001034107
"798" 159.4 77.0802635975839 37.914412514831
"799" 159.6 73.3217081872506 37.5558216275718
"800" 159.8 68.2934085896061 37.3548219986607
"801" 160 62.4235274641482 37.3394006038554
"802" 160.2 56.8674464226965 38.2350630901182
"803" 160.4 51.1229036885633 39.3822085977178
"804" 160.6 45.4963266527239 40.1302689293785
"805" 160.8 39.4933778874142 42.1789278620147
"806" 161 34.1779399567292 44.1498289552299
"807" 161.2 28.2522714989573 46.6350400438793
"808" 161.4 22.8750079289522 48.6960487260674
"809" 161.6 18.8088047990319 51.4413252967833
"810" 161.8 15.0308960000996 52.2178398736781
"811" 162 12.065381259238 51.4049469873811
"812" 162.2 12.0470607854765 50.9493157054167
"813" 162.4 11.6001551353776 52.1924584342959
"814" 162.6 11.9110766068482 55.0827210704502
"815" 162.8 11.9448227192409 59.0971229476781
"816" 163 12.630616781654 64.0738023695694
"817" 163.2 14.4397699978274 69.3757434025245
"818" 163.4 17.5319623215982 74.4615790388864
"819" 163.6 20.8393238313661 79.1018787273607
"820" 163.8 25.5112667848384 82.5296027488801
"821" 164 30.5808168647449 85.406328283726
"822" 164.2 36.1163824760934 87.7245640366628
"823" 164.4 42.1032363072844 88.072364156102
"824" 164.6 47.9808619055481 88.3157619891381
"825" 164.8 53.6404336756465 87.5375386103011
"826" 165 59.223833200032 85.7021275595897
"827" 165.2 64.4969351686785 83.8458193247266
"828" 165.4 67.8678356915107 80.0859983893357
"829" 165.6 71.2351355026449 75.2434803532994
"830" 165.8 73.516775000949 70.0377863067107
"831" 166 73.6977648280918 63.8409717916392
"832" 166.2 73.3139415739785 57.9320491859089
"833" 166.4 72.8752192960296 52.256937816696
"834" 166.6 71.9392171587829 47.2438654838909
"835" 166.8 71.9675020806061 42.7181149137607
"836" 167 72.0601787893541 38.3554767207894
"837" 167.2 73.1077379916061 37.8214030034482
"838" 167.4 74.8653699324647 37.6835610001192
"839" 167.6 77.665966788199 37.4976854169964
"840" 167.8 81.935636743517 37.0070206723402
"841" 168 85.6068954540919 36.2771007397854
"842" 168.2 85.3499781872695 37.1988418675338
"843" 168.4 86.913293110011 37.762176244051
"844" 168.6 90.2139283680271 38.4358945196351
"845" 168.8 91.9962724723001 39.640855959039
"846" 169 93.7169431437591 41.5873046568254
"847" 169.2 96.1676518678776 42.6571477224964
"848" 169.4 98.8149591687939 42.7498080878143
"849" 169.6 103.388514611015 42.6887846370886
"850" 169.8 108.447614911447 42.7131299260259
"851" 170 112.073572619863 43.0533931039834
"852" 170.2 113.128737303761 43.7491485380225
"853" 170.4 113.645473428222 43.4914974865618
"854" 170.6 114.505212081579 42.7971571814039
"855" 170.8 114.684340051648 41.4207062638396
"856" 171 114.396538571 41.0114445071704
"857" 171.2 113.6450041374 38.7404781619991
"858" 171.4 113.456085929975 36.1506122129975
"859" 171.6 113.557293682707 32.5037654850211
"860" 171.8 113.750813574806 29.2336516218155
"861" 172 112.4030169897 26.5265919150032
"862" 172.2 110.757694308431 24.8327751346794
"863" 172.4 109.180124324729 23.9193609653288
"864" 172.6 107.821586837606 23.6217346768607
"865" 172.8 104.943474124323 23.2852384549779
"866" 173 100.881984390381 23.1360445524232
"867" 173.2 97.6608179418061 23.5567947417899
"868" 173.4 93.3532600558062 24.0803535484607
"869" 173.6 88.7650533872112 23.6917208197138
"870" 173.8 84.6621285564061 23.4790532501407
"871" 174 80.7716826104984 23.9921576116145
"872" 174.2 76.4569015105826 25.9493003879548
"873" 174.4 72.6835514633987 27.7181637336829
"874" 174.6 68.2937293310719 29.9807981728784
"875" 174.8 64.1199961049002 32.7161768757783
"876" 175 59.7812924828711 36.4756370478373
"877" 175.2 56.5250097832521 40.4539424665823
"878" 175.4 54.151559611383 45.9627454348453
"879" 175.6 52.8725390508802 51.800372793831
"880" 175.8 52.422410647449 57.4985639839964
"881" 176 52.7703254296254 63.9900185395691
"882" 176.2 54.6086497224909 70.3424244460585
"883" 176.4 56.679152158905 76.2237513216145
"884" 176.6 59.778299324221 81.54459342645
"885" 176.8 63.5131278988374 86.4795913388982
"886" 177 67.335149722988 91.0703643134001
"887" 177.2 72.0344289710344 95.1925883039498
"888" 177.4 76.9132263653628 98.3800254357081
"889" 177.6 82.6170602773223 98.8935843502349
"890" 177.8 86.6051239622567 98.6171196675046
"891" 178 91.8665579042755 96.7041077992464
"892" 178.2 95.6272013170329 93.6401757575741
"893" 178.4 98.1587209562761 90.1698808286407
"894" 178.6 100.007221772265 86.0341993579403
"895" 178.8 100.30923823154 80.97131983695
"896" 179 100.362681296132 75.6722071658303
"897" 179.2 98.886878061161 70.4435982562672
"898" 179.4 95.5432369642347 65.1320623115816
"899" 179.6 96.4928679635248 63.9387922850857
"900" 179.8 96.7998234783979 63.2280500287158
"901" 180 96.0272884806572 61.3133212182798
"902" 180.2 94.5700685859819 59.3405291253508
"903" 180.4 93.2096747929395 56.914067578194
"904" 180.6 90.8152711862735 54.0705936484389
"905" 180.8 89.0583714577061 50.952022247394
"906" 181 86.8132862674268 46.8092236792883
"907" 181.2 83.9501763778305 42.5027877606314
"908" 181.4 82.5920905163549 39.1563614414363
"909" 181.6 81.8242080668061 34.257184705653
"910" 181.8 82.9543085474861 33.5482853643807
"911" 182 83.052795590793 34.659095137158
"912" 182.2 82.5374420522876 34.6399115180162
"913" 182.4 80.77708378977 34.7415539572077
"914" 182.6 77.6776246623591 33.763806258943
"915" 182.8 72.9838605099172 33.0026610196088
"916" 183 67.7153723291686 32.1555490272232
"917" 183.2 62.6935833378061 31.6895705622445
"918" 183.4 58.7157740409842 30.8165363657209
"919" 183.6 53.3200946985526 30.342403086348
"920" 183.8 48.3139415713061 30.6093027622107
"921" 184 42.6288349934927 30.6839329061174
"922" 184.2 38.5585898883061 31.2918942884472
"923" 184.4 33.4525334622929 32.6224652797238
"924" 184.6 28.2564584117272 34.4881188034475
"925" 184.8 23.475469241043 37.4751759276844
"926" 185 19.5071482086811 40.6017799125232
"927" 185.2 15.1492011094425 45.159739247222
"928" 185.4 11.4122041610369 50.4537385364717
"929" 185.6 7.68242149245449 55.4515082910871
"930" 185.8 5.01562845629 60.1123451809768
"931" 186 3.45810932535786 61.6484434902538
"932" 186.2 3.25672083216483 61.1700470140585
"933" 186.4 3.55167674527867 61.1170472818233
"934" 186.6 2.5693660603728 60.6127438482273
"935" 186.8 2.86920587400614 60.0691955559607
"936" 187 3.38088163048356 60.2685057286542
"937" 187.2 3.98187564210283 60.3946805609882
"938" 187.4 5.05365782981665 61.1694785505449
"939" 187.6 5.68558857417612 62.5495592865307
"940" 187.8 6.6585490162255 63.2807605035897
"941" 188 7.72039138626068 63.8775079872183
"942" 188.2 9.37963619361861 65.3082791933357
"943" 188.4 12.2591486217851 67.203937387387
"944" 188.6 15.9971219959861 69.8033811056707
"945" 188.8 20.6394658147436 72.5617825271482
"946" 189 25.5765289432749 74.7911798196482
"947" 189.2 31.3286495933728 76.5497496363273
"948" 189.4 36.8086444971186 77.4903429702107
"949" 189.6 42.603712524949 77.4836932765596
"950" 189.8 48.4683930024466 75.684996366573
"951" 190 53.3673526965803 72.5476561618155
"952" 190.2 57.8465130794353 68.6682993984607
"953" 190.4 61.8225697946811 64.0462810831169
"954" 190.6 64.6110587087387 59.0149733370674
"955" 190.8 68.1501145747372 53.9828311249089
"956" 191 71.1805665389993 48.6037237659607
"957" 191.2 71.9738367245561 43.403313346925
"958" 191.4 71.4211390399186 39.2498096972857
"959" 191.6 69.9930422894215 38.270099832153
"960" 191.8 69.8380994890086 38.2533537681949
"961" 192 71.7304530359508 36.1023365423028
"962" 192.2 74.6730988965839 33.1394917529051
"963" 192.4 76.6472202986686 30.7462514530357
"964" 192.6 78.8191147783305 31.4101768418509
"965" 192.8 81.0798874026811 32.6619406979482
"966" 193 83.6222723879984 33.3311273687684
"967" 193.2 86.5178066076414 33.7053548341313
"968" 193.4 87.1880487512158 33.4476593495812
"969" 193.6 89.4961657395839 32.0684373922755
"970" 193.8 92.8872112509133 29.0623740286392
"971" 194 96.0545332259133 25.0858572252821
"972" 194.2 98.4719613744281 21.7204549510338
"973" 194.4 100.75006174719 22.0687113403444
"974" 194.6 101.998185916983 22.5546214854254
"975" 194.8 102.9640328063 21.9476259200724
"976" 195 105.562917976178 21.1399192457281
"977" 195.2 108.020170559574 22.0820432842863
"978" 195.4 109.505225031795 23.7327891258411
"979" 195.6 110.256447191225 24.8550876241932
"980" 195.8 112.299975766903 26.3446814897833
"981" 196 114.764356606806 28.7405130502026
"982" 196.2 116.765834535689 31.4868314837266
"983" 196.4 117.678292823806 34.1485993855575
"984" 196.6 118.435837873497 36.5649783864607
"985" 196.8 118.413111522006 38.7011768147028
"986" 197 119.260606014721 40.2526319018968
"987" 197.2 119.449238936784 41.1927086669172
"988" 197.4 119.389313494932 41.1592130475765
"989" 197.6 119.317920083097 41.4517183047228
"990" 197.8 119.843589301261 41.3171655155819
"991" 198 119.498063267624 41.0044708304001
"992" 198.2 119.620916968473 40.3095937522183
"993" 198.4 119.171651440104 40.1143957171947
"994" 198.6 118.670720375973 40.3613234902607
"995" 198.8 118.247033682795 40.5031186969389
"996" 199 117.990893731774 40.395110629352
"997" 199.2 117.897004741238 40.4189860969238
"998" 199.4 117.933012191059 40.5477212187765
"999" 199.6 118.036337916632 40.7066723627759
"1000" 199.8 117.967876547235 40.8403814202409
"1001" 200 117.984583300509 40.9033785179882
"1002" 200.2 117.548932726301 40.986225227587
"1003" 200.4 117.616989817838 41.2662327691704
"1004" 200.6 117.057497716706 41.2106176969274
"1005" 200.8 117.137908911337 41.5216500344505
"1006" 201 116.480711714943 42.016106202408
"1007" 201.2 116.104229781685 41.7804169010364
"1008" 201.4 116.084835995146 41.1826872998215
"1009" 201.6 115.722471504244 40.8087953753982
"1010" 201.8 115.370224533113 40.6100573777181
"1011" 202 114.517305492756 40.0122635713207
"1012" 202.2 113.683507982837 39.6463239300232
"1013" 202.4 112.070392641257 39.3494501068893
"1014" 202.6 110.639008704087 38.7593065080674
"1015" 202.8 107.216442027324 38.2375883887666
"1016" 203 102.519777789817 37.4726615698357
"1017" 203.2 99.0638242685098 37.244413751794
"1018" 203.4 95.7176659101436 37.0618154973607
"1019" 203.6 92.0394079772876 37.7068072643125
"1020" 203.8 88.5203902324891 38.4525865470095
"1021" 204 84.8731722206351 38.3401150276317
"1022" 204.2 80.8122687421352 37.1745351145366
"1023" 204.4 76.9975183839281 35.4324134901314
"1024" 204.6 72.5043631553686 33.6795013193107
"1025" 204.8 67.7885615224011 32.2110017573468
"1026" 205 63.6770368110436 29.6426997932482
"1027" 205.2 58.91228817996 29.4946041159607
"1028" 205.4 54.1315416097115 30.6979621912174
"1029" 205.6 49.0625813108516 32.1756715092789
"1030" 205.8 43.4181667470918 33.8023456599178
"1031" 206 38.6091066691732 36.2118225043214
"1032" 206.2 33.312984042039 39.1564891335155
"1033" 206.4 27.6240198699984 41.2687616849222
"1034" 206.6 23.6450281317347 42.7117452072107
"1035" 206.8 18.5676796422255 46.0537864019123
"1036" 207 13.9366206851499 49.7462898783669
"1037" 207.2 10.0082148259976 54.149434234599
"1038" 207.4 9.55702255062056 59.318620856306
"1039" 207.6 10.2342852398728 65.207425506294
"1040" 207.8 10.7308716420708 71.3548168080783
"1041" 208 12.0728926947518 77.7866727966672
"1042" 208.2 13.4714406780742 82.5608263852442
"1043" 208.4 16.784691001988 88.2406704339152
"1044" 208.6 20.9847518997455 92.8268591499152
"1045" 208.8 26.4072522877473 97.1671158804019
"1046" 209 32.426913101602 99.0440000012872
"1047" 209.2 38.7760575620535 100.133336413904
"1048" 209.4 46.0109919804513 100.672992696138
"1049" 209.6 52.8153779539577 100.153951896521
"1050" 209.8 59.3203854344311 98.9920836430544
"1051" 210 66.0262728601325 97.5572653367028
"1052" 210.2 69.9611475786243 95.2473476389152
"1053" 210.4 74.7520782001009 90.8389011650186
"1054" 210.6 77.7471233968593 85.7282708987586
"1055" 210.8 80.1138542003061 80.609375944194
"1056" 211 81.164531352013 74.8183608950124
"1057" 211.2 80.8237711947027 68.6990497059434
"1058" 211.4 78.7539274459338 63.5047713228224
"1059" 211.6 75.7875012168721 58.4963680155376
"1060" 211.8 72.7554500506448 53.8207189048155
"1061" 212 69.2843975046853 52.5032441165156
"1062" 212.2 64.421213505988 50.9359049596084
"1063" 212.4 58.8656484937347 49.0223044821035
"1064" 212.6 53.1521287232477 47.2065244980451
"1065" 212.8 49.2033950026417 45.0358155354196
"1066" 213 45.6745065921395 43.136392310544
"1067" 213.2 40.7655798404861 41.7269885745807
"1068" 213.4 35.504944400628 40.3815669412141
"1069" 213.6 29.556727433043 40.1806249728686
"1070" 213.8 23.9255623638061 39.914103040908
"1071" 214 18.4096711443436 40.5253434339232
"1072" 214.2 16.677855941013 42.9171133321848
"1073" 214.4 13.6593522977416 46.7359614259768
"1074" 214.6 10.8694568438806 51.16109318295
"1075" 214.8 9.11902067893656 57.0158905684063
"1076" 215 8.20297607990612 63.1478870551273
"1077" 215.2 8.1788635642255 69.2312992677188
"1078" 215.4 9.94711471413946 75.0302850920365
"1079" 215.6 12.5342735053692 80.3786647606743
"1080" 215.8 16.426161300419 84.5555803805897
"1081" 216 21.5314587843525 88.285682230904
"1082" 216.2 27.0398801751428 90.741282504379
"1083" 216.4 33.0052186921395 91.807320059094
"1084" 216.6 39.6270331678728 91.7011582832607
"1085" 216.8 46.1679193351837 91.0493683109811
"1086" 217 51.8891007354466 89.2159707524495
"1087" 217.2 57.2828009436601 85.8063885047865
"1088" 217.4 61.7162382712347 82.656954946328
"1089" 217.6 65.3382971869311 78.4298746863357
"1090" 217.8 67.4910203559395 72.354236255394
"1091" 218 67.6943932695702 66.6156793551573
"1092" 218.2 67.4445663003061 61.3712820809491
"1093" 218.4 65.2644523206601 55.0900889864831
"1094" 218.6 61.6561922344649 49.8604293994136
"1095" 218.8 58.9808639690622 45.0522239675948
"1096" 219 58.8072792744811 42.0206320465357
"1097" 219.2 61.0465759108061 40.3672032193837
"1098" 219.4 63.2895091019913 37.2538503540903
"1099" 219.6 64.8600315687061 31.6730437560607
"1100" 219.8 66.2897119801907 28.7988361697299
"1101" 220 68.2902412676311 29.2414082805982
"1102" 220.2 72.5213309516633 27.7793331378535
"1103" 220.4 75.6257589617311 26.4228131322232
"1104" 220.6 75.8087643574035 28.2860143406944
"1105" 220.8 77.2665984459377 30.0930212839475
"1106" 221 80.710237752672 31.4474629289729
"1107" 221.2 84.0020426197428 32.4432138442328
"1108" 221.4 84.7476462497311 33.9040334751982
"1109" 221.6 87.6087382000956 35.6396946981449
"1110" 221.8 89.5540187209159 36.3878694726314
"1111" 222 90.873699423949 37.1746502991035
"1112" 222.2 94.2072639068431 37.5746948321644
"1113" 222.4 98.9843859012414 36.587459703696
"1114" 222.6 104.149965402782 35.5489325123875
"1115" 222.8 107.472150199248 36.5783103304025
"1116" 223 109.110153063121 38.604715877191
"1117" 223.2 110.583491599806 39.3032522352079
"1118" 223.4 110.060372615548 40.3292694831058
"1119" 223.6 108.657475135907 40.0260908444157
"1120" 223.8 107.394136080632 40.7315973014498
"1121" 224 106.641777195862 40.6959835782135
"1122" 224.2 105.428941994649 41.5505262322247
"1123" 224.4 103.625461097454 43.487691277847
"1124" 224.6 101.905029388306 46.7013047430274
"1125" 224.8 99.4049565760395 49.6356162270607
"1126" 225 97.0259613173666 53.5363965195706
"1127" 225.2 96.3516581921395 57.8652770896607
"1128" 225.4 96.724925384032 62.8369357891381
"1129" 225.6 98.9712974089624 67.0997591605232
"1130" 225.8 102.266238873115 69.5343084379181
"1131" 226 104.20529697265 70.7981700261169
"1132" 226.2 103.846097655511 72.4539165754396
"1133" 226.4 103.182634544514 76.3033588900787
"1134" 226.6 103.463082240689 80.9347279057054
"1135" 226.8 102.652517374406 85.2889870229273
"1136" 227 101.604644659064 89.0554698465575
"1137" 227.2 100.84793567915 93.4942306770857
"1138" 227.4 98.7516436299961 97.8097068647107
"1139" 227.6 96.1728505118487 102.467046558131
"1140" 227.8 92.9969363336186 105.958950182117
"1141" 228 90.2453253678374 110.083335173242
"1142" 228.2 86.9552696663061 113.431412178586
"1143" 228.4 82.7217270938272 114.759495994261
"1144" 228.6 77.5570840783593 115.863759163822
"1145" 228.8 72.9557065368061 117.093993444836
"1146" 229 67.2621285545461 117.771093251101
"1147" 229.2 61.3537101629274 119.085491848764
"1148" 229.4 56.2477599225612 119.709147965644
"1149" 229.6 51.767282318594 120.791801118521
"1150" 229.8 50.5969989622653 123.129290400961
"1151" 230 50.2308048305761 124.524256135411
"1152" 230.2 51.5473641788279 127.378992444863
"1153" 230.4 51.914239725569 126.306920297399
"1154" 230.6 51.949776321618 125.889706793966
"1155" 230.8 51.5200470806939 125.242993023471
"1156" 231 50.0690105715708 124.774173445343
"1157" 231.2 50.4840469162391 124.04140611209
"1158" 231.4 50.2764142670161 122.292310960291
"1159" 231.6 49.3300184608861 121.008178119811
"1160" 231.8 47.8477117765861 118.145631996241
"1161" 232 46.942797671161 114.891821510977
"1162" 232.2 44.9011521432436 110.895472758367
"1163" 232.4 43.2884573709728 106.207103333127
"1164" 232.6 41.1331225505114 101.495755470882
"1165" 232.8 38.5765936132167 96.6883032641975
"1166" 233 35.762856821301 92.2532870736978
"1167" 233.2 32.5695289894398 87.5238921144904
"1168" 233.4 28.7200960034624 82.9284799372732
"1169" 233.6 25.1003508781698 78.2576030773698
"1170" 233.8 20.8017910659624 73.8237806373669
"1171" 234 16.4190092830561 69.0122635521607
"1172" 234.2 13.1541337912261 65.7140295005707
"1173" 234.4 9.09049303753245 62.7987824364923
"1174" 234.6 8.63709310815306 59.343828973328
"1175" 234.8 9.98659148078439 57.115590323102
"1176" 235 10.7944584855158 54.0261933096542
"1177" 235.2 12.5810413072627 50.1116825557324
"1178" 235.4 15.4817699168175 46.879560015722
"1179" 235.6 17.6475575832414 42.9406799543901
"1180" 235.8 17.9784495731003 41.0949638093724
"1181" 236 16.7390755036877 39.9845050606712
"1182" 236.2 14.3127401696811 38.741294791044
"1183" 236.4 14.5864872832347 38.9027434137724
"1184" 236.6 15.8617318220494 36.7250818213661
"1185" 236.8 17.7467164136575 33.2596171497039
"1186" 237 19.5977336171661 28.7990321607007
"1187" 237.2 21.5201331816965 24.0890791738716
"1188" 237.4 24.0047454131811 19.918811935794
"1189" 237.6 27.2854575148861 17.7361258246607
"1190" 237.8 30.9752400966554 14.0476294509401
"1191" 238 34.7226110519172 10.2227030763496
"1192" 238.2 37.5699043199074 8.29315680808093
"1193" 238.4 41.9716960485661 6.47958040950068
"1194" 238.6 46.3830482487691 4.24933382279401
"1195" 238.8 50.4081003359532 3.28138821960773
"1196" 239 55.523625321179 3.94344396022339
"1197" 239.2 60.4029760854861 3.29472713450068
"1198" 239.4 65.452672702695 2.10722510153475
"1199" 239.6 69.1834260645811 2.31188141383568
"1200" 239.8 72.2659341955839 3.90017953783104
"1201" 240 76.6298000278061 5.20054333426068
"1202" 240.2 81.5628037721606 5.67593307880245
"1203" 240.4 85.3304746271828 6.14921599290224
"1204" 240.6 89.1488242806201 8.76343128636765
"1205" 240.8 92.7939573460744 10.3015907699363
"1206" 241 96.8228132361314 11.5481477699667
"1207" 241.2 100.031784677378 13.8387753741392
"1208" 241.4 103.428290282329 16.3981911837397
"1209" 241.6 105.868010488015 18.3336182984057
"1210" 241.8 107.133864840078 19.840344536265
"1211" 242 108.666750946548 21.7256168690091
"1212" 242.2 108.145327577349 21.9607320496947
"1213" 242.4 108.503735462514 21.5439220863034
"1214" 242.6 108.380867209481 21.4526577379547
"1215" 242.8 107.599170450028 21.353175484831
"1216" 243 108.516030882059 22.226838939186
"1217" 243.2 108.155892563484 22.054375916751
"1218" 243.4 107.818871990199 21.6780642210321
"1219" 243.6 107.142349531484 21.0146754282671
"1220" 243.8 104.990334394269 19.8575733535238
"1221" 244 102.326610864979 17.8116837230469
"1222" 244.2 98.8566751167573 16.1368634045217
"1223" 244.4 95.5457921147355 14.3849108021195
"1224" 244.6 93.7474156793617 13.1810778962385
"1225" 244.8 91.3290533754198 11.4755728823584
"1226" 245 86.8496922671395 10.1189004510903
"1227" 245.2 83.4149075475839 9.28847944901623
"1228" 245.4 80.9232809272506 8.24101659412734
"1229" 245.6 76.8114440350471 8.32952737590646
"1230" 245.8 71.9797021356209 9.33094415934956
"1231" 246 67.1618248752208 10.9168112074485
"1232" 246.2 62.7116823205204 12.287296850175
"1233" 246.4 58.2211511572171 13.346089167899
"1234" 246.6 53.6108217918502 14.8199242906224
"1235" 246.8 49.5450658520235 17.3506201065042
"1236" 247 44.845295992198 20.3583790724877
"1237" 247.2 40.5608882151105 24.6065466982433
"1238" 247.4 37.3220326788883 29.1307455363237
"1239" 247.6 33.832612099293 33.8746154883686
"1240" 247.8 31.8021920121614 37.4852333590791
"1241" 248 29.6520804946061 39.7804062529007
"1242" 248.2 27.5339632508802 43.8264438534607
"1243" 248.4 25.2798655531165 48.5092763929779
"1244" 248.6 23.0444709780334 54.2886868618357
"1245" 248.8 21.5556602742767 60.134391375943
"1246" 249 21.5020501945481 65.9971321355575
"1247" 249.2 23.0538602724257 72.5025857977977
"1248" 249.4 24.6857196378061 78.5771741503044
"1249" 249.6 26.9699546146279 84.2507458774112
"1250" 249.8 31.011582893222 89.3969642385993
"1251" 250 35.130429633012 93.851121588196
"1252" 250.2 40.3867681322761 96.8848254736507
"1253" 250.4 46.4175075387749 98.8328409793044
"1254" 250.6 52.7355230484061 98.7440422412817
"1255" 250.8 58.9540999737739 97.9360736236865
"1256" 251 64.2583751731146 95.8683016236734
"1257" 251.2 68.6856394007143 94.0483301499301
"1258" 251.4 72.7049330031154 92.0878060375535
"1259" 251.6 77.5207370478707 89.6020317634284
"1260" 251.8 80.8221825692607 85.1677695770667
"1261" 252 84.1437659897742 81.011977538333
"1262" 252.2 84.4406914374583 80.0423797466563
"1263" 252.4 84.044814022905 77.5592897938563
"1264" 252.6 83.0018759647834 73.1719714614266
"1265" 252.8 81.9509009458061 68.0270822724274
"1266" 253 80.9587106462219 63.0042704505169
"1267" 253.2 79.7712075502834 57.4330056406084
"1268" 253.4 77.9753657771854 51.81273799684
"1269" 253.6 76.6894202061591 46.3038850127901
"1270" 253.8 75.8155665249647 41.2350607984851
"1271" 254 74.939531617733 36.2200820805826
"1272" 254.2 73.3498621603617 36.2677254141273
"1273" 254.4 70.4394897374264 36.2069847525113
"1274" 254.6 65.8303769082278 36.1321453148703
"1275" 254.8 60.2530784054903 36.1777672777633
"1276" 255 54.722638401285 35.8167621522776
"1277" 255.2 48.8065310486121 36.0287821932965
"1278" 255.4 42.5879742791105 36.382195502852
"1279" 255.6 36.7901684522645 37.3983483267523
"1280" 255.8 30.643709082671 38.5533597554472
"1281" 256 24.4699993303196 39.5759558880688
"1282" 256.2 18.6804771732061 42.1161776447857
"1283" 256.4 14.2485040329971 46.1410091324157
"1284" 256.6 9.9378331845424 50.2269489845816
"1285" 256.8 7.62105265159023 50.2801147170743
"1286" 257 7.33448927678365 48.4126325694607
"1287" 257.2 7.14780538766326 47.3161330847821
"1288" 257.4 7.51957978553553 47.4729135090254
"1289" 257.6 7.81607551865229 46.157336470109
"1290" 257.8 7.02507940898419 42.737485802173
"1291" 258 7.83745766929865 40.7975057835651
"1292" 258.2 9.60497236294173 38.0613196200708
"1293" 258.4 10.6573626721698 33.4901473155061
"1294" 258.6 12.2039371987261 31.2857655978207
"1295" 258.8 14.1853381887464 28.0428814440428
"1296" 259 16.0374688051446 24.4233377473068
"1297" 259.2 18.3094750409703 21.7910620003413
"1298" 259.4 21.8710832448872 19.3564414475958
"1299" 259.6 25.1171602527791 15.7825196103526
"1300" 259.8 27.9890501446738 11.8973530500342
"1301" 260 31.1065147455261 11.4326642227807
"1302" 260.2 35.1980211801479 10.2766350502328
"1303" 260.4 39.1287078438061 7.41720121366068
"1304" 260.6 42.9394962832008 5.39196977847383
"1305" 260.8 47.2153809494508 3.99901553030278
"1306" 261 51.1628192828737 2.17889227032554
"1307" 261.2 55.6593743602844 2.01347450915633
"1308" 261.4 59.6875068451698 1.66725883862951
"1309" 261.6 63.6906727491568 1.50842979218795
"1310" 261.8 67.1595073225561 1.85326254223568
"1311" 262 71.1208441512889 2.09388369828826
"1312" 262.2 74.8332034183724 2.67506980236429
"1313" 262.4 77.4754368346254 3.28748255259321
"1314" 262.6 79.5177871009146 4.42482051730405
"1315" 262.8 82.6477117803061 5.22602216046068
"1316" 263 84.0277592122704 5.57635602071067
"1317" 263.2 86.2028375678549 5.89251096776556
"1318" 263.4 89.0004547130204 6.49996347046067
"1319" 263.6 89.6228586185839 7.09446941512734
"1320" 263.8 87.8520415507941 7.28888616123176
"1321" 264 87.6826089053844 7.3026999826655
"1322" 264.2 86.8424821032939 6.54035673150946
"1323" 264.4 87.3505835229327 6.15970825981511
"1324" 264.6 87.3360935555355 6.0533346347195
"1325" 264.8 86.5669932547826 6.46699087184891
"1326" 265 84.4033131035918 5.95853841371067
"1327" 265.2 81.3174365508061 5.16155766043658
"1328" 265.4 77.2135494956036 4.89221728556194
"1329" 265.6 72.7914750269913 3.82940502060882
"1330" 265.8 68.2024339439627 2.28367819507514
"1331" 266 63.0640397308314 1.27841668339739
"1332" 266.2 61.2017746875811 0.916915679385679
"1333" 266.4 57.7620630227311 0.99335215798568
"1334" 266.6 54.0080826330284 1.52687406031253
"1335" 266.8 49.2609307491479 2.19758952732144
"1336" 267 44.7970410968432 3.39532131497919
"1337" 267.2 39.968881672964 5.9702720836712
"1338" 267.4 34.8893692003446 7.61221222957606
"1339" 267.6 30.8608244068432 10.5671390601644
"1340" 267.8 27.0912173272403 13.3323118646186
"1341" 268 22.8634248028746 17.2987974790634
"1342" 268.2 19.3139415682061 22.1388669920207
"1343" 268.4 14.8036750758061 26.1272673560147
"1344" 268.6 11.449737914171 29.5152626236904
"1345" 268.8 9.42210710191977 32.4738895886652
"1346" 269 6.6374140751204 38.7161192842035
"1347" 269.2 6.25450902164173 42.1877714012826
"1348" 269.4 4.03319669981864 47.3234127494107
"1349" 269.6 3.15113762246436 53.1923313578657
"1350" 269.8 2.03136219727867 58.387173046109
"1351" 270 1.56004612433946 60.633976203394
"1352" 270.2 1.64848272222965 60.741386941296
"1353" 270.4 2.0265634489976 61.6467143696202
"1354" 270.6 2.41711233736402 61.8413149677133
"1355" 270.8 2.50482613723003 62.6530808651563
"1356" 271 2.60515124198508 64.2953282280291
"1357" 271.2 2.3422204379859 65.3274240978539
"1358" 271.4 0.894414317508258 65.5986429440458
"1359" 271.6 1.28431882638677 65.023183456622
"1360" 271.8 2.19126969290816 65.076564868328
"1361" 272 4.0254450960377 65.6269321446923
"1362" 272.2 5.31410301940396 65.8891687363194
"1363" 272.4 7.11981727006385 66.6431267180277
"1364" 272.6 10.3053817565864 67.2823632480211
"1365" 272.8 14.4726388435803 67.7683215052672
"1366" 273 19.1474309272347 67.5007531868783
"1367" 273.2 24.2126430364338 66.5419016161309
"1368" 273.4 28.862314098323 65.1170090724944
"1369" 273.6 33.8489198211322 63.4423705898303
"1370" 273.8 38.7795658400503 60.4913737807863
"1371" 274 43.405795290553 57.2947448928531
"1372" 274.2 48.0816712931395 54.5086776528681
"1373" 274.4 52.7481923363061 50.4645880366392
"1374" 274.6 56.8657109038061 46.3288285695321
"1375" 274.8 59.5465322234461 42.3180973424207
"1376" 275 61.1542648579561 37.2242430143857
"1377" 275.2 63.0118991962936 32.9103592533982
"1378" 275.4 65.8428063300918 30.1133756093892
"1379" 275.6 68.5245458420256 27.9705353048509
"1380" 275.8 69.1456499561476 25.4583851850095
"1381" 276 66.4335571258861 23.5605854939807
"1382" 276.2 64.0808703628561 22.0993748114107
"1383" 276.4 64.0872050068061 22.0777178091407
"1384" 276.6 66.0715322241436 22.4098980057232
"1385" 276.8 68.9363749505311 21.9417245742982
"1386" 277 71.6324698005839 22.6507083005718
"1387" 277.2 74.8133408751436 23.5468906248982
"1388" 277.4 78.1437799318561 22.9783943153107
"1389" 277.6 80.3054771797936 22.0707111319357
"1390" 277.8 83.2449782098775 21.3868776358892
"1391" 278 86.7109333996632 20.4814693477107
"1392" 278.2 90.212203677672 20.3921380973143
"1393" 278.4 93.8980394355061 20.7426273162607
"1394" 278.6 97.1108217965002 19.847870890296
"1395" 278.8 100.405339262469 19.5045341221932
"1396" 279 101.800469602625 20.6790837376655
"1397" 279.2 102.714456115251 20.8530355631273
"1398" 279.4 102.937203726041 21.8082417532136
"1399" 279.6 103.312225294342 22.956555321425
"1400" 279.8 103.733338693875 23.5663841233917
"1401" 280 103.890399504343 23.482222567546
"1402" 280.2 102.27177193278 22.6857230617238
"1403" 280.4 100.172418664685 21.1227438584877
"1404" 280.6 100.144286308567 20.747838894347
"1405" 280.8 99.4476244077027 20.7549274392538
"1406" 281 98.2895900079543 20.3623322437199
"1407" 281.2 97.5325986425772 20.02983413028
"1408" 281.4 97.1746708479689 19.904492440449
"1409" 281.6 95.9504640753061 19.383756585594
"1410" 281.8 93.6066458138061 18.2566218456035
"1411" 282 90.124937805732 18.5788144097199
"1412" 282.2 85.9432716694159 18.9892490693509
"1413" 282.4 81.3982032611686 19.9543761306982
"1414" 282.6 77.064175612949 21.2094358105678
"1415" 282.8 74.1142594905531 23.4372434172679
"1416" 283 71.4823152773246 26.2224622697199
"1417" 283.2 69.031280128264 29.5751847409908
"1418" 283.4 67.0715261565839 33.0781538379792
"1419" 283.6 65.5559039374357 37.5133569172384
"1420" 283.8 64.3499754225098 42.8403189134977
"1421" 284 63.8472337889355 48.5070541018489
"1422" 284.2 63.8862438883923 54.0267601355986
"1423" 284.4 64.3785986285061 59.296337827894
"1424" 284.6 65.4904663513822 64.377055790102
"1425" 284.8 65.1576886585814 68.7155354245618
"1426" 285 63.5012504414311 72.8853346666766
"1427" 285.2 63.479363890705 78.4032149594832
"1428" 285.4 63.3159098972897 82.9980392327025
"1429" 285.6 65.0050819873163 87.3601382724301
"1430" 285.8 67.6385647712749 90.9781965898357
"1431" 286 71.7546580438861 94.2057268987207
"1432" 286.2 76.099993442897 97.0810510396728
"1433" 286.4 81.2929153484191 98.6634530168155
"1434" 286.6 86.8697193201773 99.0774098023163
"1435" 286.8 91.0947655699592 97.5347695309709
"1436" 287 94.6163496676546 94.5524705607334
"1437" 287.2 98.5062989914592 92.1101194425729
"1438" 287.4 100.852702821918 90.9947708262668
"1439" 287.6 102.251323257573 91.335961774394
"1440" 287.8 103.758079444838 92.2026888621449
"1441" 288 106.623692738816 92.4416041711954
"1442" 288.2 109.795030597519 93.2499456546096
"1443" 288.4 109.562030262869 93.1876885493669
"1444" 288.6 109.071013724734 92.1863066543061
"1445" 288.8 108.560244713958 90.0743738346728
"1446" 289 108.395038816238 87.6366150089344
"1447" 289.2 107.342381464509 83.879998601164
"1448" 289.4 105.282394820596 80.2102076670607
"1449" 289.6 102.937441572498 76.6087484785564
"1450" 289.8 101.85394355 72.2188971140736
"1451" 290 101.295825331838 70.1970289704607
"1452" 290.2 101.242177469827 66.7337472854401
"1453" 290.4 101.318019048939 62.9822746848273
"1454" 290.6 100.507184623339 58.6805995280607
"1455" 290.8 99.1268355416633 53.8639814278563
"1456" 291 97.7978230318875 49.05256587867
"1457" 291.2 96.2803024327027 44.5908086394607
"1458" 291.4 94.104367838449 40.3959018972464
"1459" 291.6 90.9961832372015 35.8761612827979
"1460" 291.8 86.7056101694532 32.3294982193313
"1461" 292 82.6406732870283 29.2327384022385
"1462" 292.2 77.4424884955378 25.9803904047168
"1463" 292.4 72.3222421418061 23.2963896653837
"1464" 292.6 67.3218826896289 20.677801442005
"1465" 292.8 61.3455711052461 18.4597244887407
"1466" 293 56.3354107102775 16.6969536989321
"1467" 293.2 52.9721353829892 14.8720904457564
"1468" 293.4 49.3965898100334 11.4509626525061
"1469" 293.6 48.270254371651 6.51094572313309
"1470" 293.8 47.3786500233944 3.52493582299009
"1471" 294 46.7710032949133 11.1634986231392
"1472" 294.2 45.7862142919029 10.1204224837187
"1473" 294.4 46.7648331871698 10.4549721737789
"1474" 294.6 46.2068936082652 12.8508741650672
"1475" 294.8 46.263820438397 14.6358159275061
"1476" 295 46.8587578695526 19.5551704726579
"1477" 295.2 48.1031019293882 24.7173242034607
"1478" 295.4 49.2680364062369 28.9213305264607
"1479" 295.6 52.2815699721019 33.5075192424607
"1480" 295.8 56.1346587506575 36.4410273400823
"1481" 296 61.3815310566554 37.7272316912004
"1482" 296.2 66.9641891340978 37.5204343689607
"1483" 296.4 72.2715649902061 35.9678183973982
"1484" 296.6 75.6827707572811 32.9485774926982
"1485" 296.8 78.2674227971024 32.3137890519792
"1486" 297 80.51397917892 33.7203803221063
"1487" 297.2 81.580567914883 36.1337982507684
"1488" 297.4 83.7184211113671 39.4033817686192
"1489" 297.6 86.5491072012767 43.3633287184136
"1490" 297.8 89.5060196301728 47.5208736524607
"1491" 298 92.9635417432301 51.8979698273629
"1492" 298.2 96.5405861695956 55.2235251099765
"1493" 298.4 100.255837601323 56.5351066459779
"1494" 298.6 100.177783137939 56.0817592556607
"1495" 298.8 101.30221649629 54.3385144050091
"1496" 299 104.056764897774 52.0125441422349
"1497" 299.2 106.070557888901 48.5775744443344
"1498" 299.4 108.503276263967 44.5456042703962
"1499" 299.6 109.717075782129 41.0813058048155
"1500" 299.8 110.44566088529 38.018111441164
"1501" 300 111.764161408359 34.9752622623862
"1502" 300.2 111.946532229048 32.5366881062193
"1503" 300.4 110.174804893355 30.117191562622
"1504" 300.6 107.290949918818 27.4281528049723
"1505" 300.8 104.310009729323 25.6134760215296
"1506" 301 100.967044157637 24.1693759532559
"1507" 301.2 96.7616075079281 23.1746123487899
"1508" 301.4 92.6178233435622 21.9767967999973
"1509" 301.6 87.6963466874447 21.2500550235932
"1510" 301.8 82.5336881892061 19.8388783634018
"1511" 302 77.1170803316523 19.6852560289607
"1512" 302.2 72.1772322200592 20.149553916039
"1513" 302.4 67.7581311758311 21.0913687498732
"1514" 302.6 64.1749154614984 21.7627603191145
"1515" 302.8 59.0828362863061 23.0729341704212
"1516" 303 54.3618595319903 25.4766602737633
"1517" 303.2 49.4585162795321 27.8533139761593
"1518" 303.4 43.8386012239278 30.2486396480958
"1519" 303.6 37.9499132305018 32.1615725540694
"1520" 303.8 32.2503402880978 34.5160561128773
"1521" 304 26.462710667936 37.7810132732789
"1522" 304.2 20.778325845233 41.0532911237656
"1523" 304.4 16.056206947738 45.3464874619834
"1524" 304.6 11.2325195489936 50.0289456065232
"1525" 304.8 7.31653461361258 53.9357845715252
"1526" 305 4.98568871105331 55.2360912489775
"1527" 305.2 4.9892000492728 54.2302978851273
"1528" 305.4 5.22814554364484 53.557711666622
"1529" 305.6 5.69418165640396 55.1049786034063
"1530" 305.8 6.39126791020613 55.703823333694
"1531" 306 7.77426372483838 56.360382548622
"1532" 306.2 9.07114882909478 59.0979794747803
"1533" 306.4 11.1612548045561 63.1704464324919
"1534" 306.6 13.7860451767416 67.3697011598801
"1535" 306.8 17.5858506986461 71.5461328177507
"1536" 307 22.5092693375114 74.6745974273975
"1537" 307.2 28.1711216068912 76.8974181583756
"1538" 307.4 33.863124030087 77.3253747275393
"1539" 307.6 40.2601047167364 77.0140963060653
"1540" 307.8 46.3502019468061 75.6471091373044
"1541" 308 52.5877146895728 73.1653122227607
"1542" 308.2 57.6781978452192 70.5833655199063
"1543" 308.4 62.2818314810561 67.1753994258044
"1544" 308.6 66.0805063030728 62.6935146545607
"1545" 308.8 69.8644002892061 58.200748301294
"1546" 309 71.8197897012266 52.4863494403016
"1547" 309.2 72.4505387281352 46.5307471153214
"1548" 309.4 70.0710071380369 42.2928145071914
"1549" 309.6 66.9671504513915 37.3806115422534
"1550" 309.8 64.0841149365866 33.5401445686924
"1551" 310 64.6453385007791 33.0478674454742
"1552" 310.2 67.1486822980846 31.5240410003088
"1553" 310.4 70.8675097899944 29.101181064343
"1554" 310.6 74.3555083462452 27.3879401935704
"1555" 310.8 76.6234653838561 28.6346937317107
"1556" 311 80.7650555983661 30.2462294888607
"1557" 311.2 84.6917932305134 30.7530095563265
"1558" 311.4 85.571393603383 30.9253382025761
"1559" 311.6 88.1445990679186 32.6093906189107
"1560" 311.8 92.2905303766649 34.1145148078136
"1561" 312 97.7035767884687 33.8801470756357
"1562" 312.2 102.592681701433 33.2911027066655
"1563" 312.4 105.718485046206 34.222425130543
"1564" 312.6 108.117203555273 36.2422465879273
"1565" 312.8 111.499903424573 38.046996777094
"1566" 313 113.957179295239 40.780804783471
"1567" 313.2 115.472503119953 43.9109262771765
"1568" 313.4 118.049036196038 47.0930975704712
"1569" 313.6 119.007275268827 49.5708792094709
"1570" 313.8 120.368577325837 51.5753868625525
"1571" 314 121.580711942894 52.6166388924607
"1572" 314.2 121.099000556806 52.3897180966169
"1573" 314.4 120.448829408531 52.2512557255266
"1574" 314.6 120.161473252206 52.0614686794712
"1575" 314.8 119.333301906322 52.2304335269028
"1576" 315 117.986578829373 52.8289624441273
"1577" 315.2 116.717879063645 52.5632155472026
"1578" 315.4 115.30846918188 53.1516942426607
"1579" 315.6 113.428080135669 53.7430712086712
"1580" 315.8 111.278259000774 54.3796092859768
"1581" 316 108.400061131934 55.5805853232798
"1582" 316.2 104.995082629411 56.2116732705706
"1583" 316.4 101.291781942083 57.6703911743649
"1584" 316.6 98.3310641403868 59.7671481808478
"1585" 316.8 96.4201014715992 63.2562452814952
"1586" 317 96.232246513082 66.8540312569779
"1587" 317.2 97.1172646222255 70.7805762802026
"1588" 317.4 99.0259983522551 74.4361336764913
"1589" 317.6 102.293026330244 77.2713843075544
"1590" 317.8 104.967223229668 78.7310804907479
"1591" 318 104.510070080734 81.2842583921308
"1592" 318.2 105.170371643375 85.4119111844186
"1593" 318.4 106.743521865167 90.04293323377
"1594" 318.6 108.886574856836 94.0544753213698
"1595" 318.8 110.935564442501 96.8250843311659
"1596" 319 109.686192549569 98.9828492102339
"1597" 319.2 107.582045868445 100.700699966399
"1598" 319.4 104.733261598924 102.131740103196
"1599" 319.6 100.901488425701 104.388272740008
"1600" 319.8 96.1854589315158 105.616706876557
"1601" 320 92.2724114318374 107.746449082711
"1602" 320.2 89.5613421873361 111.029395838581
"1603" 320.4 87.026452778734 115.121190258976
"1604" 320.6 82.7902412691811 117.806604365117
"1605" 320.8 78.3238274923731 121.3779494351
"1606" 321 73.9755214935091 123.952306940342
"1607" 321.2 70.5284716767566 124.292865508362
"1608" 321.4 69.5181064199395 122.806558602427
"1609" 321.6 68.5768839063686 124.088727450054
"1610" 321.8 68.2732944624247 123.734084187821
"1611" 322 67.6346056188061 123.607964388233
"1612" 322.2 65.648888658153 123.936553210665
"1613" 322.4 62.6625565102959 124.24073919693
"1614" 322.6 59.0942386454161 124.722990979771
"1615" 322.8 54.3914735021591 125.197571586608
"1616" 323 49.3535684313355 125.190077814196
"1617" 323.2 44.9368998305828 125.086583724334
"1618" 323.4 40.5737592953705 123.797163592688
"1619" 323.6 37.1003673948655 121.96571529356
"1620" 323.8 34.2962794590919 120.350278429004
"1621" 324 32.3625909757024 119.3976038278
"1622" 324.2 32.5115387736361 119.563528674271
"1623" 324.4 32.9505668619826 119.858258743225
"1624" 324.6 32.913304250512 119.839524312196
"1625" 324.8 33.1741425308061 119.519790022627
"1626" 325 32.7964543254854 118.730587387187
"1627" 325.2 32.4248446464347 118.035345077118
"1628" 325.4 32.442943629149 117.518488888489
"1629" 325.6 31.1434366702633 116.080755124346
"1630" 325.8 30.8787656642179 114.934850268696
"1631" 326 30.4765403807778 113.434116299291
"1632" 326.2 28.8891635737368 111.359207891787
"1633" 326.4 27.0805840592915 108.274268941004
"1634" 326.6 24.3322465053961 104.234192891041
"1635" 326.8 20.5914071917071 100.35159817657
"1636" 327 16.3275417606005 96.4533165493672
"1637" 327.2 12.2648973840003 92.6752904927325
"1638" 327.4 7.78339907474729 88.7703438930195
"1639" 327.6 5.90381392229129 86.608167964926
"1640" 327.8 4.49008289471237 83.1275332669607
"1641" 328 4.20328188987613 79.8165598022707
"1642" 328.2 3.19607350182612 77.0724902205307
"1643" 328.4 3.31640478094442 78.076491498482
"1644" 328.6 2.86424832656699 77.7326687628737
"1645" 328.8 3.28150856936047 77.9196058029281
"1646" 329 3.33298722207579 77.4069642271686
"1647" 329.2 3.38152020346236 77.5938507016482
"1648" 329.4 3.49733583199561 77.410218766766
"1649" 329.6 3.38905536461259 77.4461659731704
"1650" 329.8 3.13566960661258 77.6516403780091
"1651" 330 3.0663951866675 77.4093026443023
"1652" 330.2 3.29097055506421 77.2365820802349
"1653" 330.4 2.97992443348003 77.8739100820259
"1654" 330.6 2.677549199604 77.9911103255777
"1655" 330.8 2.55314048113245 78.0136646504502
"1656" 331 2.81568459655101 78.086365511675
"1657" 331.2 2.97813562770304 78.8256829979864
"1658" 331.4 2.59939180861932 78.6092414229772
"1659" 331.6 2.84260036941614 79.0636604880607
"1660" 331.8 3.34227462413621 79.8591935468879
"1661" 332 2.91038105968112 80.2850517190232
"1662" 332.2 2.75479044925973 80.4726133100896
"1663" 332.4 1.56966040664655 81.1786741140032
"1664" 332.6 1.53818539227672 80.7032978917548
"1665" 332.8 1.52264156006328 81.1274454102607
"1666" 333 1.45390274323912 81.2093979233988
"1667" 333.2 1.4192236345351 81.9696753940868
"1668" 333.4 1.84080079273882 83.5072657728261
"1669" 333.6 2.26477013866049 84.3303564941209
"1670" 333.8 2.35975431633498 85.4108280764222
"1671" 334 3.14069061472042 86.889299963775
"1672" 334.2 3.20396744274843 88.3433429765568
"1673" 334.4 3.56577306835421 89.4972398169607
"1674" 334.6 4.60904247589957 90.9134577498999
"1675" 334.8 4.18298712491932 91.6352979211965
"1676" 335 4.96548574115229 92.4959016697299
"1677" 335.2 5.41754264017755 93.1898496998036
"1678" 335.4 6.54951448737216 94.2564922580927
"1679" 335.6 6.42043117669291 95.1903152749512
"1680" 335.8 6.92699779854899 95.9197239355179
"1681" 336 7.015648664825 96.816393192338
"1682" 336.2 6.82551065877862 97.0970594208827
"1683" 336.4 7.32642712360985 97.6677278916102
"1684" 336.6 7.22673706227834 98.1848118059885
"1685" 336.8 8.1815357465369 99.3935588972395
"1686" 337 9.51515232669184 100.411277011346
"1687" 337.2 9.50471466093232 101.517432653111
"1688" 337.4 10.170824662644 102.228045205407
"1689" 337.6 10.8451202149759 103.176485090942
"1690" 337.8 11.4728041115516 104.023645136352
"1691" 338 12.5557814226918 105.598038059204
"1692" 338.2 13.0322994097878 106.297486936773
"1693" 338.4 13.3086991036061 106.766424232089
"1694" 338.6 15.0823994096061 107.647263652146
"1695" 338.8 16.3348490134347 108.881166806689
"1696" 339 17.7815727462818 110.489442616936
"1697" 339.2 18.1573101081591 111.015607297343
"1698" 339.4 18.1878367860177 112.10112346449
"1699" 339.6 19.0267710424728 112.958992276127
"1700" 339.8 19.421989080108 112.741861398763
"1701" 340 19.8799176411234 113.501233961922
"1702" 340.2 19.9980831148061 114.0807683741
"1703" 340.4 20.2972190791117 114.360327717127
"1704" 340.6 21.4568272917033 115.137392229582
"1705" 340.8 22.2082979766334 115.718426362152
"1706" 341 23.0148078940137 116.62137323714
"1707" 341.2 23.7301948401145 116.601829436405
"1708" 341.4 24.3466298734238 117.209210195667
"1709" 341.6 26.0250443586633 117.940709436946
"1710" 341.8 27.3537964064497 118.454178058867
"1711" 342 28.2638336750183 119.066189707703
"1712" 342.2 29.4638510743776 119.378443201089
"1713" 342.4 30.3015754171531 119.709147965644
"1714" 342.6 31.4302523139826 119.618458026049
"1715" 342.8 33.3985699164633 119.615032301518
"1716" 343 34.0880532987382 119.732319713665
"1717" 343.2 34.917129411594 119.282373687582
"1718" 343.4 35.3465527795414 119.011462460696
"1719" 343.6 36.4138604366633 118.469005098563
"1720" 343.8 37.2206363025031 118.193732931764
"1721" 344 37.9270450823819 117.745923259158
"1722" 344.2 38.6826971983469 117.17036492643
"1723" 344.4 40.4217204618355 116.036434813225
"1724" 344.6 42.3459391347758 114.398931999249
"1725" 344.8 45.021808294717 112.87658551152
"1726" 345 47.9780134830486 109.716232577946
"1727" 345.2 51.0555754728661 105.789675230551
"1728" 345.4 53.7997432320061 101.580237894598
"1729" 345.6 56.2671516897551 97.0355925278688
"1730" 345.8 58.5487257806272 92.2187807523765
"1731" 346 60.8145428852219 87.2449402087753
"1732" 346.2 61.1649154131688 81.9186889579662
"1733" 346.4 60.7931901528061 76.2662515375585
"1734" 346.6 59.4301495235647 70.1794573661848
"1735" 346.8 57.9273098554268 64.3149344391158
"1736" 347 57.1709949495893 60.6839106097619
"1737" 347.2 58.6484607011633 57.8033999403178
"1738" 347.4 60.1056321690196 52.5436377612135
"1739" 347.6 62.2086554216337 47.4110511257365
"1740" 347.8 64.1575899395839 41.8164475643496
"1741" 348 65.9782135341024 36.385682942831
"1742" 348.2 67.8849013065866 32.7524759782412
"1743" 348.4 69.2337169574037 32.4402049985948
"1744" 348.6 69.4052158545866 31.7271085823875
"1745" 348.8 68.7232259124357 29.2799214137199
"1746" 349 66.7087730414984 27.5640930538838
"1747" 349.2 65.127013635672 27.686228890546
"1748" 349.4 62.1023499024728 26.9160525384977
"1749" 349.6 58.1942740673737 27.3616131928661
"1750" 349.8 54.1915165962984 27.0280577488299
"1751" 350 49.2531213917192 26.7113192973737
"1752" 350.2 44.3562509434677 26.8457861460145
"1753" 350.4 39.0392775762767 27.4600449061666
"1754" 350.6 33.5156624655018 27.7027779690694
"1755" 350.8 27.8148601972171 28.7747400195566
"1756" 351 22.3608230400529 30.2118165287983
"1757" 351.2 18.6477615436922 30.5081131201822
"1758" 351.4 18.3597532822582 28.3192623731045
"1759" 351.6 19.1112329618061 27.0257058571807
"1760" 351.8 20.2514688728061 26.9747482047807
"1761" 352 21.7812381132688 25.7098575822965
"1762" 352.2 23.6293971921178 24.0174837175776
"1763" 352.4 24.9813363554728 20.428388459794
"1764" 352.6 26.8152013163404 16.9270858365566
"1765" 352.8 29.3697873473132 16.0186376247564
"1766" 353 33.1174641375693 14.0966766506186
"1767" 353.2 36.6505951305661 10.2198720956607
"1768" 353.4 38.9727781465754 8.21488446469144
"1769" 353.6 42.3702356479347 7.7538857027321
"1770" 353.8 46.4548612816322 6.44457471785198
"1771" 354 51.2429602739014 2.84799838179401
"1772" 354.2 54.7725242072844 2.43442902898242
"1773" 354.4 58.5182267168496 4.59459038072154
"1774" 354.6 62.5815088679215 5.23092193472991
"1775" 354.8 67.6102416036138 5.19172374057606
"1776" 355 72.2971982006084 3.02180742873975
"1777" 355.2 74.7060686808851 4.57731783550014
"1778" 355.4 76.3710610495667 7.10463702182687
"1779" 355.6 78.5077413101985 9.86058839456194
"1780" 355.8 82.2866370751561 12.4492693881607
"1781" 356 86.6128564798196 14.0730280957174
"1782" 356.2 91.6926783917704 14.739633871925
"1783" 356.4 94.8147529099847 14.4939451907107
"1784" 356.6 97.0258085116964 14.0721463301436
"1785" 356.8 96.9979978797208 15.8152709030948
"1786" 357 95.8085359766795 16.5705501552075
"1787" 357.2 94.8031896710283 16.479170398794
"1788" 357.4 93.4888959615591 15.7742562072607
"1789" 357.6 92.5342810879847 16.0954714089964
"1790" 357.8 90.2882082361435 16.6270294504366
"1791" 358 86.8285767873061 17.7447175218677
"1792" 358.2 82.8064505051708 19.9512849495783
"1793" 358.4 79.7747644359238 20.6302207300842
"1794" 358.6 76.8669808826782 21.9842756953793
"1795" 358.8 74.4665191188811 25.1807203549732
"1796" 359 72.7313227631555 29.0778871693763
"1797" 359.2 72.1041379450466 33.367224439967
"1798" 359.4 72.2893958398432 38.2871583055347
"1799" 359.6 73.5000166836209 43.5008810742384
"1800" 359.8 73.5970892367436 48.8808060008857
"1801" 360 73.675141099699 54.0316237046392
"1802" 360.2 72.4404888288728 58.6253954046274
"1803" 360.4 71.2232550751317 63.8821315233328
"1804" 360.6 70.2711511112588 69.7705938793238
"1805" 360.8 68.5910672437842 74.8042167190431
"1806" 361 67.5011737568806 79.796312266982
"1807" 361.2 65.1447027111122 83.4993161390627
"1808" 361.4 62.1646079151772 87.5094973708937
"1809" 361.6 58.3284377795334 91.4602675628243
"1810" 361.8 54.0609462101997 95.6406184959288
"1811" 362 49.7515179126122 99.1258962283586
"1812" 362.2 45.7955974050612 102.452442975593
"1813" 362.4 40.9292823968668 104.292330939915
"1814" 362.6 36.9349931019909 104.734685659613
"1815" 362.8 34.0364297786939 103.536593029206
"1816" 363 29.5176104289745 102.103582809827
"1817" 363.2 24.1677693383649 100.764126638049
"1818" 363.4 19.5086485190903 98.7520881863975
"1819" 363.6 16.3011849055861 95.9675877304507
"1820" 363.8 15.6104457675514 94.480032903055
"1821" 364 13.6520368056961 91.8667706535607
"1822" 364.2 10.576739930988 88.4722961266425
"1823" 364.4 8.55307491682592 84.3529134478171
"1824" 364.6 6.10840666607142 80.4184580730423
"1825" 364.8 5.08791491749363 77.0165960455544
"1826" 365 6.56287917357885 75.7603885776539
"1827" 365.2 8.62639701761665 73.0573624591238
"1828" 365.4 10.7343548861866 68.8344656562868
"1829" 365.6 12.0501266524338 63.7161913700139
"1830" 365.8 12.8865751375314 58.2863776897134
"1831" 366 12.6621567339997 53.011149749751
"1832" 366.2 13.633205636863 47.9739914138584
"1833" 366.4 13.8213939230399 43.2705421909152
"1834" 366.6 13.7029278543646 41.6177274263828
"1835" 366.8 11.9287212831138 39.8380275983068
"1836" 367 11.3621411161212 38.6120101078716
"1837" 367.2 12.4308984419633 37.9026167619607
"1838" 367.4 14.3939799216373 35.8155038235646
"1839" 367.6 16.7990879200561 31.9931215101982
"1840" 367.8 18.4909314633256 28.0279171402269
"1841" 368 20.5099908286034 23.467484485812
"1842" 368.2 23.207057543176 20.2306076171456
"1843" 368.4 27.2211809251352 17.8041768667898
"1844" 368.6 31.3938607765464 14.7557649469542
"1845" 368.8 35.2186488656686 10.8393260576482
"1846" 369 39.224930283553 7.40784822682777
"1847" 369.2 42.8722220904226 5.66055830592643
"1848" 369.4 47.3716632837436 5.70375015171068
"1849" 369.6 52.3643874381591 3.64483618157832
"1850" 369.8 56.0062538057251 1.96197793916338
"1851" 370 59.026627473792 3.5573384727142
"1852" 370.2 62.570314590671 3.93486542735257
"1853" 370.4 67.8959096817436 3.96004298364818
"1854" 370.6 73.0947596966842 3.09139367272897
"1855" 370.8 77.2277904166861 3.99794273762068
"1856" 371 81.3596675104728 6.11306277631253
"1857" 371.2 86.7034289434159 7.15091640813141
"1858" 371.4 90.8811652543186 8.53189985991068
"1859" 371.6 92.8277192243987 11.3739685564977
"1860" 371.8 96.5876547314532 14.1870752104489
"1861" 372 101.273800749994 16.9792548110724
"1862" 372.2 105.070216090065 18.8257034933933
"1863" 372.4 107.300994280261 21.2689967029834
"1864" 372.6 107.417609316613 21.4340300090516
"1865" 372.8 106.540837006261 21.9291299272561
"1866" 373 105.146513048574 23.1419870225582
"1867" 373.2 102.635949844075 25.7805752198837
"1868" 373.4 100.534583245952 28.9026874828997
"1869" 373.6 99.1032850581314 33.1621737066173
"1870" 373.8 98.6180530275839 37.4189908942755
"1871" 374 99.6118882784061 42.0047077801607
"1872" 374.2 100.492190260132 46.0637138169775
"1873" 374.4 101.611073438716 51.221029030382
"1874" 374.6 102.162939891985 55.9015875561035
"1875" 374.8 103.153954453396 60.0269543441028
"1876" 375 103.854372094738 64.6640702354379
"1877" 375.2 104.999862138724 69.2080827782648
"1878" 375.4 107.333027422962 73.8675723698982
"1879" 375.6 109.383868401775 77.1360280433669
"1880" 375.8 112.346743008569 79.7555288201308
"1881" 376 113.907157978678 82.3740105346628
"1882" 376.2 112.015121132506 84.826121680294
"1883" 376.4 109.584774330242 88.082351808833
"1884" 376.6 106.379356472173 92.0477223171852
"1885" 376.8 102.688941577119 95.8987948997107
"1886" 377 100.298098280173 99.929259217726
"1887" 377.2 97.6723354762607 104.238284944946
"1888" 377.4 95.1408965784961 108.335009967931
"1889" 377.6 94.8406344552661 112.489332579841
"1890" 377.8 94.3169346141572 113.395836689876
"1891" 378 91.7695990683061 113.481058420814
"1892" 378.2 87.6995903304311 114.335114295367
"1893" 378.4 83.0179945761463 116.177116870564
"1894" 378.6 78.2886849122124 118.730211814867
"1895" 378.8 74.7026064260946 120.637755185057
"1896" 379 71.0087731105408 122.821204594359
"1897" 379.2 66.9124562085061 123.553512857191
"1898" 379.4 61.6531660587455 123.799074695764
"1899" 379.6 56.5840214175189 123.718827071014
"1900" 379.8 51.6247626235408 122.72370908594
"1901" 380 46.8905098131297 122.451103997696
"1902" 380.2 42.7919419451776 121.642418900575
"1903" 380.4 38.2430877187576 120.140475667354
"1904" 380.6 34.7540772571591 117.947346778225
"1905" 380.8 30.4598435776849 115.483712326855
"1906" 381 26.0649740731051 113.801281994492
"1907" 381.2 22.9604607267179 110.213773649284
"1908" 381.4 20.5816012786619 106.974734635307
"1909" 381.6 16.3057166124119 104.22963610097
"1910" 381.8 13.0718073241929 100.4795753743
"1911" 382 8.87625823687754 99.0790983843178
"1912" 382.2 7.99437893124274 98.5431202597283
"1913" 382.4 10.1214297391465 98.3524871781734
"1914" 382.6 10.8970936212804 98.2815248189555
"1915" 382.8 11.5962767819388 98.5643220998688
"1916" 383 12.4756934241811 98.8408031124919
"1917" 383.2 14.0275144907745 98.3055382324712
"1918" 383.4 14.1023394956275 101.326694838389
"1919" 383.6 15.8018613952001 100.705993130855
"1920" 383.8 17.0303984036849 99.2814951205819
"1921" 384 18.0498569040612 97.5932668360219
"1922" 384.2 19.038837030949 94.8009954749199
"1923" 384.4 18.945356718167 89.8459320002648
"1924" 384.6 18.9966702520721 85.5046535411522
"1925" 384.8 18.1603695646798 80.9665265079449
"1926" 385 17.6562652671851 76.6619458709975
"1927" 385.2 18.9636566412127 72.5573202327244
"1928" 385.4 20.5498101685158 67.7806499695575
"1929" 385.6 22.8187399593556 64.4684928819772
"1930" 385.8 25.4830585175996 61.2157427349607
"1931" 386 27.8516019209993 58.7098422717675
"1932" 386.2 30.870635639897 54.8967043052448
"1933" 386.4 33.3082012748643 51.2656685730188
"1934" 386.6 32.8817743484984 47.7952610115376
"1935" 386.8 30.729896987172 44.8751150537656
"1936" 387 28.1833480473418 43.2986681678892
"1937" 387.2 27.3262659580166 43.2632276953554
"1938" 387.4 26.7856541072311 43.7595619346857
"1939" 387.6 24.2232143084447 44.8993173181474
"1940" 387.8 20.2417232667292 47.425678038087
"1941" 388 15.8703473796448 49.9002672604929
"1942" 388.2 12.1866752939624 53.6477351402419
"1943" 388.4 11.0756697214019 57.247551079982
"1944" 388.6 11.5058210436546 62.0592462993092
"1945" 388.8 12.0797781773061 67.2789071572419
"1946" 389 13.0062198549936 72.5458582607732
"1947" 389.2 14.0709461570535 78.3922802842751
"1948" 389.4 14.8491192606648 84.4707105177215
"1949" 389.6 15.5017786947857 90.6008889722566
"1950" 389.8 14.9825356108649 95.3723573877842
"1951" 390 13.909372400512 97.9502150974313
"1952" 390.2 14.0278444559505 97.30439870077
"1953" 390.4 14.5604247481261 97.2402550991407
"1954" 390.6 15.9905244045514 97.155309654055
"1955" 390.8 17.5702090008927 96.7403311304511
"1956" 391 19.8768986218496 96.5219183665585
"1957" 391.2 23.2894307503009 95.6865830972817
"1958" 391.4 27.4022816854167 93.8400386932081
"1959" 391.6 31.9699071242288 92.0878060375535
"1960" 391.8 36.6025286201092 89.7655395777031
"1961" 392 40.7192543138605 87.4907822537107
"1962" 392.2 45.3297734322518 84.5039437692868
"1963" 392.4 49.5850016508387 81.3052433061346
"1964" 392.6 53.2563116488912 78.1740699818011
"1965" 392.8 56.8378663150149 74.585826780186
"1966" 393 60.0249460992955 70.4775671100032
"1967" 393.2 62.5837828426728 65.9548044081607
"1968" 393.4 64.4208295881728 60.8930109364274
"1969" 393.6 65.2527794936061 55.2409579910607
"1970" 393.8 64.8876736513971 49.5635227301993
"1971" 394 65.0819787233987 46.6338330366088
"1972" 394.2 66.043578766248 46.7461395767281
"1973" 394.4 67.3171773065864 46.7579088019662
"1974" 394.6 70.5723899071473 44.999968613143
"1975" 394.8 74.9202093714206 43.0482652460269
"1976" 395 79.3946857989238 41.0837231507548
"1977" 395.2 83.2320826846936 41.3470355788732
"1978" 395.4 87.1753985435686 41.2849309400107
"1979" 395.6 89.1185505752311 41.2897082199232
"1980" 395.8 90.1225916413061 43.084828019425
"1981" 396 91.8202762199061 45.4698281433607
"1982" 396.2 95.9133299555992 47.9206276497365
"1983" 396.4 98.7438377139029 50.9933910942349
"1984" 396.6 100.797466903996 54.7930670462817
"1985" 396.8 104.077199233096 57.4781633109446
"1986" 397 105.456473390061 58.0891654986096
"1987" 397.2 105.390460657317 58.4781536372759
"1988" 397.4 105.905600682883 58.7021585348453
"1989" 397.6 106.553840674193 59.8287905022994
"1990" 397.8 107.618042893542 60.6130704998453
"1991" 398 110.199326095742 61.9328484078478
"1992" 398.2 112.913538896197 62.9771050679172
"1993" 398.4 115.949548055516 64.1108770991381
"1994" 398.6 118.193151119317 65.5620510128011
"1995" 398.8 119.651081939663 65.6318392870431
"1996" 399 120.006963023687 65.1040331680911
"1997" 399.2 120.077539219869 64.7111192042732
"1998" 399.4 120.576392430931 63.8193602872732
"1999" 399.6 121.326778179689 62.9721554347054
"2000" 399.8 121.668465456229 62.1948388654813
"2001" 400 121.533557131776 60.6845092086907
"2002" 400.2 122.122679019126 60.2144248653007
"2003" 400.4 122.335824108232 59.9537840412429
"2004" 400.6 122.470644889653 59.3555284343382
"2005" 400.8 122.783270595277 59.3535402906372
"2006" 401 122.93016979761 59.3580211030071
"2007" 401.2 122.866428938103 59.333210650629
"2008" 401.4 123.065876143658 59.0456278598567
"2009" 401.6 122.790485271115 59.1584630449819
"2010" 401.8 123.015230351681 59.1217017066482
"2011" 402 122.796946357837 58.9679586606669
"2012" 402.2 122.765203874564 58.9207181628546
"2013" 402.4 122.994376202044 58.9396763053617
"2014" 402.6 122.746007983806 58.6960969584297
"2015" 402.8 122.365929346806 58.7009825890207
"2016" 403 121.805813460701 58.2447775009554
"2017" 403.2 121.632377577396 57.4130279246107
"2018" 403.4 121.828444405594 56.8553890693698
"2019" 403.6 121.550420814991 55.8930180479849
"2020" 403.8 121.293430222598 55.2767797071042
"2021" 404 120.495942452766 54.2562013584307
"2022" 404.2 119.258227550159 51.9759213512548
"2023" 404.4 118.196134591369 49.3476807542762
"2024" 404.6 115.985215258988 45.6562868260061
"2025" 404.8 113.182615208382 41.5487912083092
"2026" 405 109.313950585497 37.9400469963267
"2027" 405.2 105.763403430579 34.4629752249607
"2028" 405.4 101.583928470841 31.2759254994262
"2029" 405.6 98.5517549618707 28.5103817167833
"2030" 405.8 95.0583971567002 25.8413900652254
"2031" 406 91.1726520325473 24.056373476743
"2032" 406.2 87.4970680370885 22.0015810814372
"2033" 406.4 83.8829673505561 19.9263949197821
"2034" 406.6 79.4263135764647 17.7215221072046
"2035" 406.8 74.7773029312086 16.5004027539607
"2036" 407 70.6703619117676 15.0255706989222
"2037" 407.2 65.8267956915369 14.3983995924607
"2038" 407.4 62.1605462249403 11.7697304503631
"2039" 407.6 59.4417994434728 8.86383234568289
"2040" 407.8 58.6727514411219 7.0212736644212
"2041" 408 59.1622197990973 7.60135829923282
"2042" 408.2 57.5866112293836 9.12320599893955
"2043" 408.4 55.6767469624215 11.963211780653
"2044" 408.6 53.6305814724399 15.0228102627142
"2045" 408.8 52.6449289623267 19.1416495658579
"2046" 409 51.9954875846003 23.6719429520195
"2047" 409.2 52.6323588469347 28.3371374400178
"2048" 409.4 54.2437191471105 32.6102214501998
"2049" 409.6 56.5173054865561 36.3473467460023
"2050" 409.8 59.2969312147428 40.8028489721316
"2051" 410 62.2546830069847 44.9183935477464
"2052" 410.2 65.7923421077002 48.2732484026019
"2053" 410.4 70.0255654166782 50.3279885157746
"2054" 410.6 74.3611135898991 49.9191422348909
"2055" 410.8 79.8932338420475 48.7157427432193
"2056" 411 84.461723456897 46.0066206862561
"2057" 411.2 88.1986276881201 42.6176809360653
"2058" 411.4 89.4752219303183 39.5292223126558
"2059" 411.6 90.2558376002544 38.9239662604952
"2060" 411.8 92.0295379062544 39.0118242818745
"2061" 412 95.941414583949 38.466790770675
"2062" 412.2 100.442099261971 37.8194358881901
"2063" 412.4 104.802760702178 38.5203301646002
"2064" 412.6 109.363704346178 39.2802509692863
"2065" 412.8 111.748248713193 41.1881524953317
"2066" 413 111.809697678699 41.2558122814964
"2067" 413.2 112.454965758078 40.5945101387433
"2068" 413.4 112.262818638796 39.2558544188076
"2069" 413.6 112.753618011064 36.7786717674929
"2070" 413.8 113.158217850451 33.3061543257188
"2071" 414 113.302217360388 30.4266611764403
"2072" 414.2 112.179821875206 28.4667346274186
"2073" 414.4 110.609114878705 25.606220331
"2074" 414.6 108.264148099022 22.1723369046198
"2075" 414.8 105.362631201454 18.8837929520651
"2076" 415 101.756272019143 15.669478113
"2077" 415.2 97.740369284434 14.180644508077
"2078" 415.4 94.6962045732061 13.7734189733195
"2079" 415.6 93.0998742978061 13.355266472743
"2080" 415.8 92.4425618314649 13.1889047252019
"2081" 416 89.7291769117798 12.8897848832502
"2082" 416.2 85.1832363718719 13.4278574628686
"2083" 416.4 80.8091386145772 15.0200215569787
"2084" 416.6 76.1840853209628 17.4420449150269
"2085" 416.8 72.2668140072436 19.9543761306982
"2086" 417 69.4291541200846 23.5707770244607
"2087" 417.2 68.7507859198694 27.1023358458531
"2088" 417.4 68.5625898234295 31.5370463850451
"2089" 417.6 68.4634518031073 36.1505637434486
"2090" 417.8 69.7176339930139 40.0195101465646
"2091" 418 71.1163136268802 44.0529223085718
"2092" 418.2 72.6835514633987 47.9927037672755
"2093" 418.4 75.7631055601016 51.2051698274039
"2094" 418.6 79.3263427819766 54.1974842453243
"2095" 418.8 83.7004014884016 56.545817427236
"2096" 419 88.1258017005453 58.7689445884715
"2097" 419.2 92.9562890349395 60.4004202965607
"2098" 419.4 97.37473724729 62.1917461579446
"2099" 419.6 99.4491879495851 64.3033741731449
"2100" 419.8 103.067743068161 66.5395845643316
"2101" 420 103.954120004975 67.855658941766
"2102" 420.2 103.813340878244 69.9064111091169
"2103" 420.4 103.693033729032 72.3010868760091
"2104" 420.6 104.193419515244 76.3079661918669
"2105" 420.8 105.300782463321 80.7861835563092
"2106" 421 107.844574411528 83.7585938849555
"2107" 421.2 110.587450752275 86.1611060113982
"2108" 421.4 111.682332807767 88.901262322926
"2109" 421.6 112.775662324321 92.0663547921274
"2110" 421.8 112.15232682487 95.3804092070777
"2111" 422 111.253737798387 96.871716206622
"2112" 422.2 111.755400730556 96.9378532806794
"2113" 422.4 112.611832048747 99.6931849450647
"2114" 422.6 112.107645325958 100.022697337309
"2115" 422.8 111.274911247966 101.105013561801
"2116" 423 110.147984828244 102.586986777211
"2117" 423.2 108.479621972776 103.86382340837
"2118" 423.4 107.040050140275 105.254301395023
"2119" 423.6 105.998793040994 106.357056841492
"2120" 423.8 104.565579847306 108.144555742086
"2121" 424 103.975666129462 109.024371459304
"2122" 424.2 102.817884921732 110.201468086166
"2123" 424.4 102.90913784421 109.919603221631
"2124" 424.6 102.692900729587 109.971865308617
"2125" 424.8 101.707071764869 110.011675974554
"2126" 425 100.963701297336 110.922384768541
"2127" 425.2 100.417347854594 111.638725827582
"2128" 425.4 100.313611693929 111.679417892308
"2129" 425.6 100.176044216071 111.794959628167
"2130" 425.8 99.9265294283886 111.903146420169
"2131" 426 99.6866739778547 112.396644073266
"2132" 426.2 99.469846069835 112.968383510143
"2133" 426.4 98.7346323434275 113.854873980538
"2134" 426.6 98.7136357662961 114.545473854181
"2135" 426.8 99.0445993871945 114.225924847529
"2136" 427 99.2761521490561 113.804040011761
"2137" 427.2 98.5253105279238 113.713365365578
"2138" 427.4 98.5246330258971 113.549637792582
"2139" 427.6 98.8481112078633 112.830384867689
"2140" 427.8 99.3455895923542 112.56047730223
"2141" 428 100.15531462736 112.307591865189
"2142" 428.2 100.625431310406 112.171575218804
"2143" 428.4 100.438026200281 112.634410529817
"2144" 428.6 101.223123598394 112.060988548784
"2145" 428.8 102.33465623046 111.461375462193
"2146" 429 103.574394382188 110.53600586299
"2147" 429.2 105.05244248232 109.871201196175
"2148" 429.4 105.8507816487 109.499343327528
"2149" 429.6 107.16647395066 108.637898790655
"2150" 429.8 108.329103605836 108.673803418667
"2151" 430 109.09328229038 108.146605400134
"2152" 430.2 109.994742338571 106.77787899849
"2153" 430.4 111.211938455044 105.565928251362
"2154" 430.6 112.34366159834 104.459866028344
"2155" 430.8 113.78434992513 103.214590216696
"2156" 431 115.565104803204 101.699247577936
"2157" 431.2 115.742776860469 99.7007529132429
"2158" 431.4 117.091885783863 97.5576484769464
"2159" 431.6 118.369568532525 95.5026980991985
"2160" 431.8 119.634336151918 93.8637629519373
"2161" 432 120.778542098159 92.0900850714313
"2162" 432.2 121.79389180223 90.8696220463698
"2163" 432.4 122.415838662776 89.8813524240667
"2164" 432.6 123.095680329846 87.6704079784207
"2165" 432.8 123.562059175012 86.3873242660783
"2166" 433 123.498563685066 84.4180358139907
"2167" 433.2 124.088413382572 82.5244440297798
"2168" 433.4 124.642711084952 80.2450864485578
"2169" 433.6 125.220319910676 78.9031438830007
"2170" 433.8 125.737061605415 76.4490344211672
"2171" 434 126.346959194146 73.7391111488834
"2172" 434.2 126.922913838337 72.1358084016169
"2173" 434.4 126.823215180715 70.6255365020061
"2174" 434.6 126.792501755503 68.1818854437334
"2175" 434.8 127.329309194688 66.8885284506666
"2176" 435 127.134544823394 66.2451842263473
"2177" 435.2 126.892665913476 65.2974506922007
"2178" 435.4 126.725431313196 64.1700126328507
"2179" 435.6 126.581699534755 62.6469767985423
"2180" 435.8 126.508402572291 61.4956237803395
"2181" 436 126.083098416666 60.1379883867007
"2182" 436.2 125.207111237252 58.1450396466488
"2183" 436.4 124.874448351006 56.2015097388007
"2184" 436.6 124.336852588157 54.2281089825328
"2185" 436.8 123.938928062311 52.6204228765498
"2186" 437 123.425542516624 51.1110718897334
"2187" 437.2 122.773156457878 49.3875876536444
"2188" 437.4 121.714365969092 47.7262641901954
"2189" 437.6 121.419387356585 45.7042823421434
"2190" 437.8 120.349185558643 44.4582147480117
"2191" 438 119.12362587199 42.8826873319709
"2192" 438.2 117.816863160212 41.3900310980857
"2193" 438.4 115.48096320365 39.5149487324294
"2194" 438.6 111.903325108509 37.5645323373838
"2195" 438.8 108.022092089589 35.8504634778085
"2196" 439 104.307774570271 34.2318881966351
"2197" 439.2 99.5747853638418 33.593965259925
"2198" 439.4 95.2506722318885 33.2512322259783
"2199" 439.6 93.8114168624224 33.2408803636235
"2200" 439.8 92.058177292695 33.8661101297199
"2201" 440 90.268943760151 35.9192219293227
"2202" 440.2 89.4272539798177 39.0358319970188
"2203" 440.4 88.7548844248288 42.0718792310516
"2204" 440.6 89.2256636456584 44.5647507490289
"2205" 440.8 88.9771389647002 47.3335293421666
"2206" 441 88.7877916661275 50.4509386654607
"2207" 441.2 87.7219800202544 52.8626413523227
"2208" 441.4 85.4594298790221 53.9890211218698
"2209" 441.6 82.1324940723728 54.442621436794
"2210" 441.8 78.2938896407387 55.2704447225056
"2211" 442 73.770160758949 55.5859020996145
"2212" 442.2 68.5718449850448 55.5220936756084
"2213" 442.4 62.8606508705534 55.5943017126475
"2214" 442.6 57.9848313349728 55.5339644923607
"2215" 442.8 54.8211499599441 54.1541542665986
"2216" 443 52.8778315613294 51.7056227231002
"2217" 443.2 52.6550358076296 51.2407822776607
"2218" 443.4 52.7373770905378 51.1112131249119
"2219" 443.6 52.5380675613793 51.7310943233143
"2220" 443.8 51.0805782362158 53.694116964292
"2221" 444 48.3257269553992 56.2607035699025
"2222" 444.2 45.4240333141165 60.598540134771
"2223" 444.4 42.019867812896 64.4041744967865
"2224" 444.6 39.6583919017529 68.2657881547692
"2225" 444.8 37.8975835630887 72.8099933747759
"2226" 445 35.9789072244125 77.4015736555245
"2227" 445.2 34.2276938403851 82.3504290678607
"2228" 445.4 33.9629078742578 86.6144339170736
"2229" 445.6 36.0956803205461 88.9927590582007
"2230" 445.8 38.4202117437673 91.4211385623053
"2231" 446 41.5449220361633 93.5803517095219
"2232" 446.2 44.6459783809029 94.6731400748478
"2233" 446.4 48.4096076227959 94.6801010444811
"2234" 446.6 52.0595552359352 94.3361620509123
"2235" 446.8 56.339660036654 93.6929378270694
"2236" 447 60.4359162340261 91.9240980125107
"2237" 447.2 64.1411168702104 91.48133564445
"2238" 447.4 66.6250217392749 92.6860741585544
"2239" 447.6 68.1232781520918 94.4656109259607
"2240" 447.8 71.1297617446206 95.6850485613576
"2241" 448 74.6774627624161 96.6172977985507
"2242" 448.2 78.0730539586824 96.1736116204504
"2243" 448.4 81.6692114595189 93.8069561635564
"2244" 448.6 85.1950473261572 91.5789141277692
"2245" 448.8 88.4029025100377 88.9038513646712
"2246" 449 91.2271951800874 85.4484950911169
"2247" 449.2 94.2761176586272 83.1107708813028
"2248" 449.4 97.2807393048061 80.3487487845232
"2249" 449.6 98.3249553496167 76.4044756272923
"2250" 449.8 98.0813304763593 72.5389125701202
"2251" 450 96.184512499143 69.9596735895449
"2252" 450.2 93.6344904025973 68.0131295818893
"2253" 450.4 90.0712476850798 66.2706077539554
"2254" 450.6 86.8904997113117 64.2281129449551
"2255" 450.8 83.1452304455926 62.8797391089775
"2256" 451 79.3798617600126 60.8335603419607
"2257" 451.2 76.7844987011114 57.8424802451659
"2258" 451.4 73.829078723955 55.0317063546096
"2259" 451.6 70.5696573156395 52.2047312022274
"2260" 451.8 69.2351589901728 49.0708355796273
"2261" 452 68.0146842558061 45.2414286656392
"2262" 452.2 67.1570709210369 42.1017233106914
"2263" 452.4 67.0386798546209 40.3490559072755
"2264" 452.6 67.16645998055 39.7156527482656
"2265" 452.8 66.7204924412112 38.0066284258784
"2266" 453 65.1953667712239 36.2408490151822
"2267" 453.2 62.9704307400654 35.7251207820903
"2268" 453.4 60.3530990994377 35.614551119658
"2269" 453.6 56.7033298898766 35.4291969086719
"2270" 453.8 52.7179809574677 35.5830636229068
"2271" 454 48.3456147910561 36.3951195451273
"2272" 454.2 43.7054880976811 37.132943887169
"2273" 454.4 38.7908601664728 39.2084066047107
"2274" 454.6 33.6894743764683 40.6863506785418
"2275" 454.8 28.4247432292936 42.3359325207607
"2276" 455 23.4081059062037 42.3713879957739
"2277" 455.2 18.1648524198784 43.2462633532438
"2278" 455.4 14.449219717705 44.8871073486404
"2279" 455.6 13.3160554643223 47.6564867596542
"2280" 455.8 12.228948825161 51.8892594993317
"2281" 456 10.5713410867124 56.3827278901482
"2282" 456.2 9.5651999484583 61.7183956648846
"2283" 456.4 8.36213400914987 67.0360620950232
"2284" 456.6 9.26926471867346 72.1391394981545
"2285" 456.8 10.5336079397143 77.1270097088382
"2286" 457 13.3656455935484 81.8713220679762
"2287" 457.2 17.3197956527461 85.1059641213907
"2288" 457.4 21.7352122804762 88.3763027983163
"2289" 457.6 26.9972182873163 89.9847173590525
"2290" 457.8 31.8912104297745 91.3820024603344
"2291" 458 38.0699173550204 92.1179190832464
"2292" 458.2 42.5650889226618 92.8048905275122
"2293" 458.4 47.7264866955219 93.4900400806712
"2294" 458.6 52.7104540319231 94.8925167904819
"2295" 458.8 57.5794559350042 96.4767984693221
"2296" 459 62.4055237392377 95.2038263903344
"2297" 459.2 66.7641029340642 93.6745344673317
"2298" 459.4 69.5430855833168 90.0501845557692
"2299" 459.6 72.21494103 85.6520169649403
"2300" 459.8 73.633238020154 80.6447324312759
"2301" 460 74.9733580247104 76.1371191425139
"2302" 460.2 76.5524506911535 72.095872017787
"2303" 460.4 78.9609490014061 70.3861086806817
"2304" 460.6 82.0353628651395 69.5218400761607
"2305" 460.8 85.7394267146126 68.1381754339768
"2306" 461 89.9048382555249 65.8974770492107
"2307" 461.2 93.1378821615061 64.3623777706607
"2308" 461.4 94.7037226121797 64.9430710183398
"2309" 461.6 95.0415803781322 64.2025812193846
"2310" 461.8 94.2155890064191 62.1218848602994
"2311" 462 93.2209982590479 59.7815088095816
"2312" 462.2 90.0037280975252 57.9800749470337
"2313" 462.4 87.2664934777626 55.8278018249498
"2314" 462.6 83.3619974946682 53.5303623148055
"2315" 462.8 78.4314906210271 51.2345607038211
"2316" 463 73.0496585594353 48.9494055933371
"2317" 463.2 68.2462264139785 46.5763999226331
"2318" 463.4 61.9470003008418 45.2050303424964
"2319" 463.6 56.4222858273061 44.3946887272633
"2320" 463.8 51.2206381952204 44.2686834796464
"2321" 464 46.5891085186347 43.7063293870892
"2322" 464.2 41.9049344097192 41.6995157532868
"2323" 464.4 36.8799092415561 39.3358007357107
"2324" 464.6 31.7736725980764 37.4687880996364
"2325" 464.8 26.3254874717204 35.7296368703321
"2326" 465 24.4722508142856 33.3871056117894
"2327" 465.2 25.7437763840494 31.9013202664742
"2328" 465.4 27.1193574777017 30.706749765401
"2329" 465.6 29.0227813449431 29.4186911748853
"2330" 465.8 31.1316478734142 26.5662606452715
"2331" 466 34.2351953924311 23.5389284917107
"2332" 466.2 37.4263838076653 22.2627443272917
"2333" 466.4 41.7276239292386 20.8231954964066
"2334" 466.6 44.4960345419818 18.2512112840553
"2335" 466.8 47.2756108021105 16.9961320898085
"2336" 467 50.001260368897 17.9480633335061
"2337" 467.2 54.1335514262409 18.1094460172433
"2338" 467.4 59.5029232008851 17.9335867277107
"2339" 467.6 62.8268576650659 18.706637477188
"2340" 467.8 66.4052154596209 19.4186720140903
"2341" 468 72.078601989883 19.4549666383068
"2342" 468.2 76.1954244426633 18.3112193303178
"2343" 468.4 80.009785049699 16.2501642823535
"2344" 468.6 82.6430766749769 14.538222419168
"2345" 468.8 84.9602681625724 14.8252526547724
"2346" 469 85.9129327981698 17.2424322053048
"2347" 469.2 86.02456428596 20.5966140430376
"2348" 469.4 87.2832278151099 24.1706582489164
"2349" 469.6 89.4135694449748 27.793201776039
"2350" 469.8 93.5680199360622 31.4661059725338
"2351" 470 97.7164392057573 35.6887553390948
"2352" 470.2 100.049266649317 39.201168301813
"2353" 470.4 102.660963566339 44.251090956794
"2354" 470.6 104.784353633208 49.3936987123163
"2355" 470.8 107.514558775519 54.1209738436309
"2356" 471 110.848394892261 58.6080234776728
"2357" 471.2 113.976193538501 62.4447608513975
"2358" 471.4 115.108802871587 66.5662962369607
"2359" 471.6 115.021829231871 70.7435908873316
"2360" 471.8 115.795420994412 75.2955047238862
"2361" 472 116.010851061484 79.7803552121381
"2362" 472.2 115.957721789645 83.9597046065575
"2363" 472.4 116.403445728869 88.9677579599919
"2364" 472.6 116.280448058839 92.5164807216607
"2365" 472.8 114.293217463025 93.9401101355857
"2366" 473 111.51347124353 96.3561940402692
"2367" 473.2 108.203201145867 99.8373967831274
"2368" 473.4 104.825300249256 103.213765901731
"2369" 473.6 101.457645159337 106.544166971398
"2370" 473.8 97.2385083451395 109.08698277937
"2371" 474 93.9971733480432 112.004630744925
"2372" 474.2 91.4643844052607 116.1670081204
"2373" 474.4 89.5700350749745 119.733164680985
"2374" 474.6 86.502795098449 120.594407182083
"2375" 474.8 81.9585793021092 121.505980337764
"2376" 475 77.5282852411224 124.002850156389
"2377" 475.2 72.7713119505388 125.458332607807
"2378" 475.4 68.4441731156161 125.762527088731
"2379" 475.6 63.7811350813012 126.6767754845
"2380" 475.8 60.7852718478686 126.310162609367
"2381" 476 57.3763215979577 125.188828852127
"2382" 476.2 53.0599069940437 124.943710771688
"2383" 476.4 49.9359943403213 125.659801094006
"2384" 476.6 47.8299255724081 125.498450186694
"2385" 476.8 44.7546635018999 124.813281570117
"2386" 477 42.2142924775158 124.277892324009
"2387" 477.2 39.2815229658989 123.127320388626
"2388" 477.4 37.627785063 122.805605313012
"2389" 477.6 36.2708088617484 121.953344576345
"2390" 477.8 33.9053414324633 120.823456629861
"2391" 478 31.9147400504497 119.358550256164
"2392" 478.2 31.5416142899776 119.003540472718
"2393" 478.4 31.2046441390789 119.282373687582
"2394" 478.6 31.8024981979592 119.627251738573
"2395" 478.8 32.0520056025204 120.302960608918
"2396" 479 32.2313984606003 119.895727605284
"2397" 479.2 31.2110697109324 119.410052271187
"2398" 479.4 32.3975151825361 119.853987292951
"2399" 479.6 32.6238203376499 120.239036053898
"2400" 479.8 33.1212513288935 120.418763817597
"2401" 480 33.3500365278644 121.194260129606
"2402" 480.2 34.4771032405217 122.587573155837
"2403" 480.4 35.8765255441929 123.248271711989
"2404" 480.6 37.6432628955309 124.137340290754
"2405" 480.8 38.7627061933617 124.707562135016
"2406" 481 41.032686676325 125.746879243583
"2407" 481.2 44.1928032072633 126.432438226175
"2408" 481.4 46.1044945451092 126.292911320794
"2409" 481.6 49.4931599066138 126.311693788826
"2410" 481.8 52.295986565222 125.624827907728
"2411" 482 55.3872173061556 125.409397978616
"2412" 482.2 57.9575054198944 123.949858480049
"2413" 482.4 61.3214994582361 122.857940901931
"2414" 482.6 65.4491534560561 121.321886167398
"2415" 482.8 69.6642255403861 119.574994146061
"2416" 483 73.2803570392436 116.990485713398
"2417" 483.2 76.8656644301997 114.680620053578
"2418" 483.4 80.3299773468355 111.686299928196
"2419" 483.6 84.1072137463861 108.789807015601
"2420" 483.8 87.5750198836824 105.936992752966
"2421" 484 91.6775181614041 104.16792167609
"2422" 484.2 94.7836226597161 101.054435381281
"2423" 484.4 97.9838847832561 99.5753895203707
"2424" 484.6 98.7672690850728 100.470120967094
"2425" 484.8 98.8091406323168 100.161754889716
"2426" 485 98.9177116522814 98.2741909116488
"2427" 485.2 99.3809676494659 95.1492052062236
"2428" 485.4 100.776670934712 90.6199005963982
"2429" 485.6 101.911159688903 86.3637551431704
"2430" 485.8 103.129949486848 81.5659494190712
"2431" 486 104.9031954864 76.9503178489662
"2432" 486.2 104.197378667712 72.4741990620857
"2433" 486.4 102.16392353235 68.1531839991998
"2434" 486.6 99.6306878669029 63.202680229751
"2435" 486.8 96.9215441093995 59.0927405408783
"2436" 487 92.9883294804257 56.3678421628846
"2437" 487.2 89.0812900571657 53.9821894652022
"2438" 487.4 84.7381442838061 51.6819536921889
"2439" 487.6 81.3005441669395 48.391400214294
"2440" 487.8 77.0501900353971 45.3595164071993
"2441" 488 73.2407655145561 42.0929737137821
"2442" 488.2 68.5636867314728 39.249691739757
"2443" 488.4 64.5847063121476 36.1734744716802
"2444" 488.6 61.2887357175023 31.9836274222708
"2445" 488.8 60.048441472198 28.3480569369607
"2446" 489 60.9734838652292 27.2848059205376
"2447" 489.2 60.0116199978484 27.8016976004888
"2448" 489.4 57.0695211874148 27.8135554742868
"2449" 489.6 53.5554069653633 28.058690267975
"2450" 489.8 48.8710176127914 29.0562184298724
"2451" 490 43.173830480449 30.0351192146321
"2452" 490.2 37.5875670691212 32.0939679258853
"2453" 490.4 31.5913737466794 34.4010724429959
"2454" 490.6 26.2011613827677 36.9912587478838
"2455" 490.8 21.09446379846 40.8424813234991
"2456" 491 16.677855941013 44.67866666084
"2457" 491.2 12.5064965005314 49.0006054817684
"2458" 491.4 9.16932253390503 53.3222063872299
"2459" 491.6 8.10529995706419 58.0288347159123
"2460" 491.8 7.70330493404789 63.7041280959772
"2461" 492 8.07143113319973 70.1563712690777
"2462" 492.2 9.63230210571523 76.5667355204607
"2463" 492.4 11.613318031897 81.8053366043092
"2464" 492.6 14.3341661712767 87.5938216243724
"2465" 492.8 17.9335063008979 92.3792070458076
"2466" 493 21.7692746509249 96.7605972760052
"2467" 493.2 27.2810040682304 100.157812324733
"2468" 493.4 33.5095060340414 103.113424289137
"2469" 493.6 39.552795586143 104.360111932103
"2470" 493.8 45.989515077 105.412406611175
"2471" 494 52.0631365111979 105.921232654285
"2472" 494.2 58.3149223054286 105.814088105859
"2473" 494.4 64.5704665040226 104.656484735182
"2474" 494.6 70.7197120021146 102.991530905971
"2475" 494.8 76.3396324662255 100.709978089009
"2476" 495 81.6335019436798 97.4245072422923
"2477" 495.2 86.8540459743216 93.9908379532132
"2478" 495.4 91.2035679798706 89.9965426207188
"2479" 495.6 94.9042476166167 85.2711071448923
"2480" 495.8 98.3338738614936 80.7349122441169
"2481" 496 100.934148244133 76.483539353277
"2482" 496.2 103.581424338785 75.1220598080896
"2483" 496.4 104.105629612676 75.9131482396781
"2484" 496.6 103.670061234164 75.3102270915449
"2485" 496.8 102.426104939032 72.9996998524607
"2486" 497 101.044743871226 70.04497791088
"2487" 497.2 99.7241019712347 68.9874846937134
"2488" 497.4 97.2932693697622 68.349114103208
"2489" 497.6 94.1248054537612 66.9377431694831
"2490" 497.8 89.5023858034108 65.6152842357746
"2491" 498 84.1637072528857 63.8041598511879
"2492" 498.2 78.6487993122955 63.0453392971947
"2493" 498.4 73.3048485405619 61.948999651763
"2494" 498.6 67.21321408648 61.4774545910368
"2495" 498.8 61.1909468659457 60.5846973883793
"2496" 499 55.6381005934958 60.2690725545986
"2497" 499.2 50.9782182914532 59.1856797886136
"2498" 499.4 47.2135904555469 57.0801517786088
"2499" 499.6 45.3976591898802 54.8908600458681
"2500" 499.8 44.5866370711261 52.0000512984207
"2501" 500 44.6885761106907 49.0496032244607
"2502" 500.2 45.6058812826811 45.9019065710023
"2503" 500.4 47.1764598533279 41.0126952209389
"2504" 500.6 48.5039808898061 35.206107655794
"2505" 500.8 50.491941211762 30.2421079140342
"2506" 501 52.3364404795561 26.6494685236273
"2507" 501.2 54.6494532807513 26.612530042721
"2508" 501.4 58.1326396938061 24.6732262350376
"2509" 501.6 60.6811156829215 23.683471832653
"2510" 501.8 63.5962701006811 23.7857546205232
"2511" 502 68.2633776849542 22.9668344774977
"2512" 502.2 71.3275318350629 23.1989238853255
"2513" 502.4 73.1896010826523 25.6090831204607
"2514" 502.6 76.6265926131479 27.9295914053847
"2515" 502.8 81.2828839474425 30.7280109297334
"2516" 503 86.4184919421219 32.3810869262501
"2517" 503.2 90.7891689478629 34.2284542110743
"2518" 503.4 94.3726957798526 35.9739288717049
"2519" 503.6 97.8420182222364 38.3692347999258
"2520" 503.8 102.121017850698 39.9677830663041
"2521" 504 106.110258410498 41.7853378864497
"2522" 504.2 107.285253649839 44.0557532892607
"2523" 504.4 109.205706540681 46.7445656666794
"2524" 504.6 112.342824672105 49.7955812286669
"2525" 504.8 115.053374737025 51.7129367756794
"2526" 505 118.8643538187 53.2996882756947
"2527" 505.2 120.426664483022 53.8891325418811
"2528" 505.4 120.821093596419 53.2823759641381
"2529" 505.6 120.6749672475 52.0784636859913
"2530" 505.8 120.756412669714 51.3608967440321
"2531" 506 120.427904613588 50.4938238184706
"2532" 506.2 120.288667885182 49.7029711438468
"2533" 506.4 120.392591776927 48.7523502521273
"2534" 506.6 120.65365589123 46.957251133491
"2535" 506.8 120.540061384747 45.186563546196
"2536" 507 120.215989581958 43.1277063470667
"2537" 507.2 120.188395488994 41.3303150991794
"2538" 507.4 119.819402478906 39.5765756433007
"2539" 507.6 119.254501289012 36.8797168277548
"2540" 507.8 118.094748624083 33.6248227492231
"2541" 508 115.957803526986 30.1978197190807
"2542" 508.2 114.039104513755 26.6477352701443
"2543" 508.4 110.748576260321 23.6093813065819
"2544" 508.6 107.694893958606 19.9380328046817
"2545" 508.8 103.696132562301 16.2925123313947
"2546" 509 100.928620476013 14.5126150202538
"2547" 509.2 96.0913167466649 12.9820766066371
"2548" 509.4 91.2469909424311 11.1281343432675
"2549" 509.6 86.4645255627098 7.99339105435225
"2550" 509.8 82.751369590397 4.50074421010841
"2551" 510 77.8457426591842 3.77186476270458
"2552" 510.2 73.0120144830283 2.33370355664586
"2553" 510.4 69.6065430178297 1.94824610755479
"2554" 510.6 64.9694200544769 1.06396268547287
"2555" 510.8 60.0378440007935 1.81540713432144
"2556" 511 55.3910057922461 2.17365878170068
"2557" 511.2 49.5092971114815 2.54081859405808
"2558" 511.4 47.1980696754984 3.34450884107606
"2559" 511.6 42.1642692246461 4.57885997498068
"2560" 511.8 36.6072105446842 6.512392166168
"2561" 512 31.9635216870284 8.81664933420141
"2562" 512.2 28.565483386923 11.5096963103048
"2563" 512.4 25.242821201628 14.7125221072552
"2564" 512.6 21.0777267793279 17.6940303726781
"2565" 512.8 18.8472894638894 21.2776826664607
"2566" 513 16.7568569603894 25.110122774044
"2567" 513.2 15.6456214235909 29.0229233144733
"2568" 513.4 15.0009310772871 33.48333048341
"2569" 513.6 15.7928540926138 36.8001675513838
"2570" 513.8 16.3334915897311 40.8406439081482
"2571" 514 15.4135687026201 44.7996757612165
"2572" 514.2 14.3244454900235 49.3971676470802
"2573" 514.4 14.0317627924144 53.8774467868937
"2574" 514.6 11.1509193328482 57.1183451847449
"2575" 514.8 8.61219407907612 60.3405450549907
"2576" 515 5.94865151165718 64.0577160616309
"2577" 515.2 4.41620679439123 64.5008850067054
"2578" 515.4 4.92163051380613 63.9404026041573
"2579" 515.6 4.46380851923795 63.565295855563
"2580" 515.8 5.65778282125876 63.724066124808
"2581" 516 5.66259189704856 64.3832240830061
"2582" 516.2 6.59167300971523 64.8155920427637
"2583" 516.4 7.56238521046236 65.6745373199607
"2584" 516.6 9.46169071621272 67.7191431257354
"2585" 516.8 12.5038114866122 69.8304458588076
"2586" 517 16.0379510619401 72.1828014041926
"2587" 517.2 20.7259207768163 74.6662230763586
"2588" 517.4 25.7710988383113 76.5601688126772
"2589" 517.6 30.9731907073274 78.0561626477905
"2590" 517.8 36.4888138324692 78.040076339852
"2591" 518 41.3698611861165 77.4057796246331
"2592" 518.2 46.9700921047704 76.0526092060678
"2593" 518.4 51.7088930596743 74.8588142037574
"2594" 518.6 55.8399072706126 72.9257290667188
"2595" 518.8 60.1719863589997 72.2805394355252
"2596" 519 64.2179412755614 72.7015433756522
"2597" 519.2 66.5943904017535 74.1234501869659
"2598" 519.4 66.84175340829 75.1489621270736
"2599" 519.6 68.4645732547041 76.0935573196035
"2600" 519.8 71.1553340457535 78.0699862662607
"2601" 520 74.6013217343666 80.1043725428453
"2602" 520.2 77.4155654369231 81.1176875619288
"2603" 520.4 80.2477306961567 82.9193686302236
"2604" 520.6 82.6002019506811 84.8473540354607
"2605" 520.8 86.5680074124556 86.2723296244813
"2606" 521 90.6412406147124 87.1285051936794
"2607" 521.2 95.0088085757724 87.3780599186966
"2608" 521.4 99.3103592263861 86.5200389754907
"2609" 521.6 103.722280371462 85.0742748313044
"2610" 521.8 103.400005360506 83.4549361836307
"2611" 522 102.321782279754 81.5780183367449
"2612" 522.2 101.228652889129 79.9447347360091
"2613" 522.4 99.7783989193776 77.114110303109
"2614" 522.6 97.1847194386167 73.3429935107344
"2615" 522.8 94.6372710317387 69.3639572374045
"2616" 523 93.2476826566395 65.2881084559274
"2617" 523.2 91.8343851996129 60.5165226750402
"2618" 523.4 91.5493262218629 56.7815583798129
"2619" 523.6 92.5363094222544 55.7531702557021
"2620" 523.8 92.5543496658767 55.8674373646842
"2621" 524 92.8308298693679 55.2618563541236
"2622" 524.2 93.1203086331287 54.959047107622
"2623" 524.4 94.1398696891578 53.939577945153
"2624" 524.6 94.8722409945535 53.1356023524291
"2625" 524.8 96.1362802978395 51.283246987994
"2626" 525 97.1345552136523 49.1559983228783
"2627" 525.2 97.9376143404909 46.2940127821781
"2628" 525.4 99.4971529295589 42.6111897274045
"2629" 525.6 101.886398082571 38.3994538728607
"2630" 525.8 103.755334690911 34.7340580851118
"2631" 526 106.005073075944 31.1133881598745
"2632" 526.2 107.329335179649 28.0581995040674
"2633" 526.4 109.420898121924 27.4645411696136
"2634" 526.6 109.727270494476 27.9259763820541
"2635" 526.8 109.569948567806 27.587938621994
"2636" 527 107.964708023993 26.2040557102958
"2637" 527.2 105.450294727065 24.7387951244157
"2638" 527.4 102.149968954373 23.676938800294
"2639" 527.6 97.6652894551826 22.3612821572019
"2640" 527.8 93.0813338764891 22.5360881068265
"2641" 528 88.5981636881438 22.3547421376425
"2642" 528.2 83.8406091892037 20.7619666662679
"2643" 528.4 79.2270040473061 18.3647071100582
"2644" 528.6 73.9804755201099 16.972083555448
"2645" 528.8 68.2376637228461 15.4328399361807
"2646" 529 62.8348946259215 13.9672194567684
"2647" 529.2 57.5842405175633 13.191795180275
"2648" 529.4 52.4191995376126 11.6799732164445
"2649" 529.6 46.1947152316698 11.3119872368698
"2650" 529.8 42.8230721954461 10.6224375496207
"2651" 530 40.347921133923 10.6510267779802
"2652" 530.2 36.9767133075526 11.4808945642072
"2653" 530.4 32.4364371594137 13.1550973772581
"2654" 530.6 28.3314739321877 16.3394838516449
"2655" 530.8 24.3518667809818 19.6043435403526
"2656" 531 21.3420548717656 24.5985377840147
"2657" 531.2 19.8044239997633 29.7293733002321
"2658" 531.4 18.2193150936461 35.0617276406607
"2659" 531.6 17.7024081473261 40.6212075175007
"2660" 531.8 17.6044926508418 46.2878804559964
"2661" 532 18.6263050456337 51.944525028909
"2662" 532.2 20.2218173479338 57.2678799306734
"2663" 532.4 23.3926260140996 60.9789558175585
"2664" 532.6 27.7812489813728 64.3751171837607
"2665" 532.8 32.5799966154958 65.7250556822538
"2666" 533 38.0020461698418 66.4070535732107
"2667" 533.2 43.3052041308406 65.4966248266676
"2668" 533.4 47.9223453998516 64.7683017971652
"2669" 533.6 52.6818648878885 63.6594619184371
"2670" 533.8 57.0273535425303 64.547758195771
"2671" 534 62.7248839314414 65.251139178696
"2672" 534.2 68.2572876411253 66.3060869481096
"2673" 534.4 73.9610758346771 66.2272634689768
"2674" 534.6 79.7175706601782 66.3307652273211
"2675" 534.8 84.8730108969352 66.0587744570091
"2676" 535 90.0799016494692 64.7717006524389
"2677" 535.2 95.0002674828061 64.2446480220124
"2678" 535.4 98.4489810101114 62.6418865067344
"2679" 535.6 97.9836804399029 60.1945349429123
"2680" 535.8 97.5079602290996 60.1231995897542
"2681" 536 98.0692003070933 61.1872823439926
"2682" 536.2 99.8702860623885 63.1371542162519
"2683" 536.4 102.471060476742 65.2122199090736
"2684" 536.6 106.426886931338 67.3997791153117
"2685" 536.8 110.447463456038 69.267722309587
"2686" 537 114.97319102274 69.9282413534057
"2687" 537.2 118.55301280754 71.1443534126841
"2688" 537.4 118.281043793594 72.6213778876728
"2689" 537.6 117.901005568996 73.9786231748817
"2690" 537.8 117.130152204459 75.2862945098994
"2691" 538 116.364909978173 74.940337114694
"2692" 538.2 114.722589723619 75.5181838268453
"2693" 538.4 111.654250770709 77.3023338897833
"2694" 538.6 108.13219791848 79.1332262719551
"2695" 538.8 104.522450356583 81.2762525973224
"2696" 539 101.275524145775 83.9635572516482
"2697" 539.2 98.9198284268686 87.9326806456169
"2698" 539.4 98.3151801312804 91.8435245080071
"2699" 539.6 98.4645258929623 96.1774695612732
"2700" 539.8 99.2399075367649 100.468238510863
"2701" 540 101.645642388669 103.076783686134
"2702" 540.2 103.530921335473 104.060705247188
"2703" 540.4 105.148367090706 104.314451193571
"2704" 540.6 103.682688846775 104.780554470367
"2705" 540.8 103.289982597164 104.790569995798
"2706" 541 102.80559371893 105.31446885509
"2707" 541.2 102.245766552353 105.848611778524
"2708" 541.4 101.169826772291 105.504505398521
"2709" 541.6 100.421977451777 106.710435046784
"2710" 541.8 99.0126440218577 106.598916897543
"2711" 542 97.4409685341296 107.002692170843
"2712" 542.2 95.054564430949 107.253121810114
"2713" 542.4 92.7475097280874 107.479717620929
"2714" 542.6 89.6197792777749 108.411287203867
"2715" 542.8 85.5472225704893 110.636466930768
"2716" 543 81.183291149512 113.286220338108
"2717" 543.2 76.7195920682624 116.09231070849
"2718" 543.4 72.402864882988 119.212885979764
"2719" 543.6 67.2700403955612 120.500811494001
"2720" 543.8 61.5773523933535 120.886483199934
"2721" 544 55.8595480395148 121.479969297189
"2722" 544.2 51.3687159887479 122.615384950179
"2723" 544.4 47.7681876309984 123.867931372047
"2724" 544.6 43.5471219989311 123.045688002492
"2725" 544.8 39.4645054745537 120.867735366655
"2726" 545 35.439076546891 119.505768656008
"2727" 545.2 31.3332949989361 116.746844437861
"2728" 545.4 27.9588240166314 113.836321437189
"2729" 545.6 24.2800587848542 110.712037459163
"2730" 545.8 20.6688101212767 107.812019591314
"2731" 546 17.2084033752869 104.541996710634
"2732" 546.2 14.5490592898547 101.732642155966
"2733" 546.4 12.9935976065289 99.3374904406884
"2734" 546.6 12.4379519707407 97.9856179194326
"2735" 546.8 11.021339125078 96.2819049198782
"2736" 547 10.2541337909161 95.9408349629407
"2737" 547.2 10.3470667439238 95.6908427152842
"2738" 547.4 10.4707786140061 95.0579936351107
"2739" 547.6 10.3971383780874 94.5213458582732
"2740" 547.8 10.7076819974566 93.8181271630626
"2741" 548 10.297028379949 93.1498115443464
"2742" 548.2 10.2975504659888 92.3084853039318
"2743" 548.4 11.6707938834469 91.1428504120626
"2744" 548.6 12.3075817193542 91.0039204047492
"2745" 548.8 12.8200265703204 90.609208588975
"2746" 549 13.0486060755414 90.5651023856372
"2747" 549.2 13.4100534068061 88.8363827623982
"2748" 549.4 13.8741758348259 86.8919667716092
"2749" 549.6 14.3818295556193 84.6653624197464
"2750" 549.8 15.1917553683219 81.3648007911765
"2751" 550 15.6678538715114 76.3722918468291
"2752" 550.2 16.621442470154 71.8379207664933
"2753" 550.4 17.7176112928061 66.2190444927833
"2754" 550.6 18.0343434903061 61.561333196716
"2755" 550.8 18.4725974288877 57.0078365916239
"2756" 551 17.001521107154 53.4183910864715
"2757" 551.2 14.1835467733324 49.7080297331028
"2758" 551.4 11.53169376598 46.1984671839281
"2759" 551.6 11.8312652223446 43.4442614604607
"2760" 551.8 13.3865917625469 41.2832795346088
"2761" 552 15.6888582172403 38.2093684195002
"2762" 552.2 17.9868336606811 34.3355810939607
"2763" 552.4 20.489851526714 30.2790837647502
"2764" 552.6 24.0066458063661 26.6842895861007
"2765" 552.8 27.058496271649 22.1785411642464
"2766" 553 30.7300257400978 18.7298000464607
"2767" 553.2 33.8336397091623 15.1994120051867
"2768" 553.4 37.4883684630693 12.2813102838686
"2769" 553.6 40.5381661226811 8.49049676733567
"2770" 553.8 43.7110643687639 6.79243168670011
"2771" 554 47.6044614489061 6.69742437351067
"2772" 554.2 53.1501542887698 5.70548734440613
"2773" 554.4 58.2713170343332 3.91420691962284
"2774" 554.6 62.918815122695 2.13553490842363
"2775" 554.8 67.3860926638446 3.24651335569144
"2776" 555 72.4350508696828 3.92764909930999
"2777" 555.2 78.6766304365854 4.34253558962951
"2778" 555.4 82.3682421942767 4.72244065439009
"2779" 555.6 82.9968537840619 5.8926193575537
"2780" 555.8 85.7751489600654 7.37756748401623
"2781" 556 88.3878150511435 9.32872712627996
"2782" 556.2 91.4484981508406 11.3716907559434
"2783" 556.4 95.2943759519133 13.6203854352821
"2784" 556.6 99.6953565281002 15.8327076320724
"2785" 556.8 103.742076133806 17.8507805425607
"2786" 557 107.749426980437 20.1560604261346
"2787" 557.2 109.315229200554 22.9150324975238
"2788" 557.4 111.558475929502 25.955262824265
"2789" 557.6 114.284257275859 28.8167332399554
"2790" 557.8 117.100840017417 32.119593709987
"2791" 558 117.370610117663 35.1298445025423
"2792" 558.2 118.355711891112 38.7683768767158
"2793" 558.4 119.885820260927 43.0273352135516
"2794" 558.6 121.601893719367 47.8744573629913
"2795" 558.8 122.143257014018 52.2537586405213
"2796" 559 122.548050360369 55.7377951019607
"2797" 559.2 122.229901203038 57.4120221814712
"2798" 559.4 121.621945631827 59.6219608407479
"2799" 559.6 120.979046660732 60.7319160885032
"2800" 559.8 120.176518031587 61.8726187229294
"2801" 560 118.580656390561 64.885473671828
"2802" 560.2 116.311819628878 68.1457234733382
"2803" 560.4 114.128224993301 72.2809287554502
"2804" 560.6 112.065414366291 76.9875221955819
"2805" 560.8 110.849137959 82.2830334630736
"2806" 561 109.326308415883 87.5674287226365
"2807" 561.2 107.356549446453 92.8507029712254
"2808" 561.4 106.206456973709 97.8744313022349
"2809" 561.6 105.325737121306 103.285531262194
"2810" 561.8 104.605515646121 108.087089911254
"2811" 562 104.828563550685 109.268422905339
"2812" 562.2 104.015732752446 109.107018401791
"2813" 562.4 102.620844154656 109.359258781171
"2814" 562.6 101.065178206548 109.898793473396
"2815" 562.8 100.648762870301 110.148332983273
"2816" 563 98.9712974089624 110.481441832617
"2817" 563.2 97.300131072 110.809757957216
"2818" 563.4 96.0138105148062 110.967011318673
"2819" 563.6 94.3629639096546 111.3260311424
"2820" 563.8 91.2295863513804 113.054432763708
"2821" 564 87.3718204957455 115.209621923794
"2822" 564.2 82.841405701085 117.907355973528
"2823" 564.4 79.236229256942 121.713731343393
"2824" 564.6 76.5999899386296 123.451522614667
"2825" 564.8 73.9781180703361 122.089754292001
"2826" 565 69.4783913472316 121.376943471354
"2827" 565.2 64.371950388321 120.864575923629
"2828" 565.4 59.1604033550816 120.161527124706
"2829" 565.6 54.490526929544 119.313032233966
"2830" 565.8 49.4919157866891 118.774850582844
"2831" 566 44.7019763190465 118.230741075297
"2832" 566.2 39.7570011008877 118.952582820318
"2833" 566.4 36.2301642195818 118.694903102741
"2834" 566.6 35.1736321261131 116.974640280025
"2835" 566.8 33.5140808497071 114.901016999193
"2836" 567 30.3421840590414 112.207117110814
"2837" 567.2 26.397955081717 108.403916318193
"2838" 567.4 22.9120193318061 104.041403106127
"2839" 567.6 18.5740551548461 99.9078882022807
"2840" 567.8 15.0347032669238 95.6121581049607
"2841" 568 10.8331448485051 91.4842172096937
"2842" 568.2 7.80203038048259 86.8781663590489
"2843" 568.4 6.16168505674552 81.6045943372789
"2844" 568.6 4.75873966937755 76.2105519297056
"2845" 568.8 5.34058082959023 71.052596372972
"2846" 569 6.10780999631162 66.3626056209112
"2847" 569.2 6.65913285437757 61.9612083916365
"2848" 569.4 5.85994964889988 58.9146862437732
"2849" 569.6 4.38283772069623 56.2578711422519
"2850" 569.8 6.15129669233554 55.0626062076607
"2851" 570 9.25275916799218 52.4610995464723
"2852" 570.2 12.864410212022 49.4723201136879
"2853" 570.4 15.3861332467931 45.3402832023568
"2854" 570.6 18.1137270030973 41.1947068687518
"2855" 570.8 21.470459816698 38.109201839258
"2856" 571 25.7694573730359 34.8141698563661
"2857" 571.2 29.9054662526061 30.3022829065007
"2858" 571.4 33.7861940448484 25.697003013686
"2859" 571.6 37.3164488355018 20.3028406205476
"2860" 571.8 39.7780088486811 16.813579992669
"2861" 572 40.1422508758061 14.8761275837107
"2862" 572.2 38.5403669399568 11.5503554583237
"2863" 572.4 36.5866234534815 10.482270916136
"2864" 572.6 35.027859391964 9.97312977877646
"2865" 572.8 33.8803879414019 10.007367843099
"2866" 573 33.9089612290061 12.0594433473007
"2867" 573.2 33.5119902081395 11.033071298544
"2868" 573.4 32.4800083064259 10.4743015009536
"2869" 573.6 32.6471001541661 10.8619385159007
"2870" 573.8 31.2870854383324 11.4968306350791
"2871" 574 29.9678381314984 12.1249043315376
"2872" 574.2 28.6689437535661 13.1346498129407
"2873" 574.4 26.9899463746186 14.5894907889607
"2874" 574.6 23.955178880975 16.4879942347074
"2875" 574.8 20.4245563272146 18.8553998939255
"2876" 575 18.7346253625869 20.6599083873648
"2877" 575.2 17.2470377422347 23.9976300867724
"2878" 575.4 15.1685505673261 27.5811442683407
"2879" 575.6 13.7560224225369 31.2095251101914
"2880" 575.8 13.0661727352347 35.2993094226295
"2881" 576 12.0902022749454 39.3805499399543
"2882" 576.2 11.5127502920257 43.4815475475826
"2883" 576.4 11.7455710999441 48.0172714732538
"2884" 576.6 12.7403910463776 52.7552325075046
"2885" 576.8 13.6675260318707 57.2603604418155
"2886" 577 15.6984435337436 63.1425789663357
"2887" 577.2 17.1961700750272 67.9843940636186
"2888" 577.4 19.2886029924061 72.8682827489028
"2889" 577.6 22.2417731332255 77.2694579850091
"2890" 577.8 25.8457513111499 81.0812650377732
"2891" 578 30.5005309502597 83.9398350197803
"2892" 578.2 34.7699336875721 86.32187333895
"2893" 578.4 39.0821676025408 89.0448606578994
"2894" 578.6 42.8225970971499 92.1406680352107
"2895" 578.8 47.9767750384836 94.5210890152672
"2896" 579 52.7798655560561 97.5987103352419
"2897" 579.2 57.9253240736243 100.119208042612
"2898" 579.4 63.3747143605487 101.789512130431
"2899" 579.6 67.5927969687361 103.144973070991
"2900" 579.8 71.7552601486576 104.158286170213
"2901" 580 75.0058276697152 105.998640209673
"2902" 580.2 77.4292320942961 109.343971485451
"2903" 580.4 81.1735232804857 111.650831830616
"2904" 580.6 84.8149278468365 113.80056562637
"2905" 580.8 85.8821433496279 115.574566167055
"2906" 581 86.2361012649238 114.852418772167
"2907" 581.2 87.5330659781092 113.792844769946
"2908" 581.4 88.1895654420183 112.183046205491
"2909" 581.6 89.6517382095587 109.699716312914
"2910" 581.8 91.1064006302755 105.864785770236
"2911" 582 93.8090931977752 101.796026824687
"2912" 582.2 95.9078021874796 97.2929806700933
"2913" 582.4 97.4805744644659 92.6394094913679
"2914" 582.6 98.2121407998721 87.840416146208
"2915" 582.8 98.8598288997649 82.8878484328628
"2916" 583 99.3049783378174 77.4026700429775
"2917" 583.2 101.014220082837 72.8842489212419
"2918" 583.4 103.264039085208 68.4437179922648
"2919" 583.6 102.503617653694 66.6715037496405
"2920" 583.8 100.61742965489 65.3654389284291
"2921" 584 100.221127881158 63.6663298373288
"2922" 584.2 96.8508884653418 59.4185755297821
"2923" 584.4 94.892245133343 58.5102936897765
"2924" 584.6 94.8916735865204 56.5182591462739
"2925" 584.8 94.8735746038061 54.0179743334607
"2926" 585 94.5057565679997 51.1043472728478
"2927" 585.2 93.3707349356682 47.3319789064952
"2928" 585.4 92.4392614287347 44.1312798097821
"2929" 585.6 90.3007069241355 43.1520043364018
"2930" 585.8 86.0340750581555 42.8917086031113
"2931" 586 81.1442361592618 41.8865053775999
"2932" 586.2 76.1230285118061 40.7507855478892
"2933" 586.4 70.7560014251686 39.2307005776357
"2934" 586.6 64.7990189453982 37.7517552910396
"2935" 586.8 59.4787515331811 36.209336437419
"2936" 587 54.4724303539294 33.3818702365429
"2937" 587.2 51.409356777144 30.0782069593255
"2938" 587.4 50.7393292206554 26.5025871625429
"2939" 587.6 50.5627401735561 26.463685415919
"2940" 587.8 49.5751115940789 26.7556302994607
"2941" 588 47.586795822116 27.8393775547283
"2942" 588.2 45.2921452005629 30.6876329373526
"2943" 588.4 42.1584775501775 33.906080880875
"2944" 588.6 39.0245767103815 38.1041787089538
"2945" 588.8 36.9982670627272 43.1224236558291
"2946" 589 35.2809981852876 48.2144639212384
"2947" 589.2 33.5743768531016 54.1627403914152
"2948" 589.4 32.0566828677162 59.6591009657191
"2949" 589.6 31.2519057459785 65.95348653784
"2950" 589.8 31.5271351038061 72.1793376462409
"2951" 590 31.3150912326377 78.0659632937028
"2952" 590.2 31.7233047229029 84.1528505471059
"2953" 590.4 33.3805082512391 90.4211756020999
"2954" 590.6 35.9290662568163 96.0294388809913
"2955" 590.8 38.1190039899576 101.82551731237
"2956" 591 41.6302458118163 106.204070139532
"2957" 591.2 45.7878406981837 107.537808694695
"2958" 591.4 50.6846340798667 108.843775802006
"2959" 591.6 56.2975125373819 108.554243686097
"2960" 591.8 61.9214235805324 107.373318377966
"2961" 592 66.5811267879909 105.112713896167
"2962" 592.2 70.3804798534592 101.52428573545
"2963" 592.4 74.1970271916891 98.3565529483117
"2964" 592.6 77.1085657495009 93.9486589522712
"2965" 592.8 79.6090022733819 89.8813524240667
"2966" 593 81.4331126577192 85.3638541535368
"2967" 593.2 81.8664390264728 80.481981813194
"2968" 593.4 80.8980394341165 75.631047592771
"2969" 593.6 82.5072479361974 71.9833162420911
"2970" 593.8 84.6523200754513 70.7435908873316
"2971" 594 85.4124773494513 71.1750871374929
"2972" 594.2 87.5763401927083 70.9406229742324
"2973" 594.4 91.9294048588629 71.3696340398925
"2974" 594.6 95.3927399884039 72.976159632602
"2975" 594.8 97.6195050464801 74.2016357840694
"2976" 595 100.562493557613 75.177728543751
"2977" 595.2 101.353581962343 76.6458539807659
"2978" 595.4 99.7801694720344 78.9747615401237
"2979" 595.6 100.072069509871 81.4405884032349
"2980" 595.8 101.073689001878 86.5244912033679
"2981" 596 101.963151379188 92.1705465556256
"2982" 596.2 102.452943437177 95.1176850088628
"2983" 596.4 102.977959707337 94.1192581323044
"2984" 596.6 104.898485603827 94.2989143502905
"2985" 596.8 106.692004645977 93.471068107813
"2986" 597 110.330105841806 93.4185904118044
"2987" 597.2 112.295804634538 92.068105914203
"2988" 597.4 113.578962837945 89.4688599362924
"2989" 597.6 115.639689225352 87.2678425244607
"2990" 597.8 117.780980736259 84.9170855597975
"2991" 598 119.879904792551 83.1327330274097
"2992" 598.2 120.711243563503 81.9829163020668
"2993" 598.4 121.8472803734 79.8670397266794
"2994" 598.6 123.035770905083 78.2758350007082
"2995" 598.8 122.651929113262 78.1206916530547
"2996" 599 122.488663073337 77.1041795106169
"2997" 599.2 122.117561128569 76.7206175400844
"2998" 599.4 120.798104969181 76.4552656558357
"2999" 599.6 119.329523346773 75.1144424270607
"3000" 599.8 117.779925572894 72.6791146217025
"3001" 600 117.071702675867 70.5869322198849
"3002" 600.2 115.686839132025 67.9477263449919
"3003" 600.4 113.414285614962 63.9786029510232
"3004" 600.6 110.826094985125 59.6951447032373
"3005" 600.8 108.404624957994 53.634530612431
"3006" 601 106.64637267523 48.4458658210259
"3007" 601.2 103.910999972473 43.3805643949607
"3008" 601.4 100.580716176641 38.732177367943
"3009" 601.6 96.9187596505204 34.708663906175
"3010" 601.8 94.0229224162347 31.5056114696035
"3011" 602 88.984701894732 27.0811930786829
"3012" 602.2 85.6408310466811 22.8924032768857
"3013" 602.4 83.5729031993193 17.5212320405265
"3014" 602.6 81.5793826384683 12.6011094199742
"3015" 602.8 78.8867010816201 8.79009517425137
"3016" 603 74.1638136329847 8.45637333938925
"3017" 603.2 70.2272848926276 9.10699336556782
"3018" 603.4 66.9377947843061 9.48917575856782
"3019" 603.6 61.6331170172876 10.4161534234236
"3020" 603.8 56.4961900067228 11.8080522621273
"3021" 604 49.6144067116296 13.3530183410195
"3022" 604.2 44.8879549683478 14.7487334527107
"3023" 604.4 39.5676719034399 17.02523068801
"3024" 604.6 33.6670298956828 19.21494481931
"3025" 604.8 28.2001453908883 22.1676964583785
"3026" 605 23.3875289685724 26.2262001446555
"3027" 605.2 18.7374889687561 30.3115189809982
"3028" 605.4 14.0106714998432 34.5408271939051
"3029" 605.6 10.5131720004407 35.1464937355184
"3030" 605.8 7.51307576607885 31.9440458165516
"3031" 606 8.35138773816327 33.2709301420321
"3032" 606.2 8.65907044430612 34.6434502438773
"3033" 606.4 7.71324257177163 38.8317153380469
"3034" 606.6 7.9565867943285 41.299476687804
"3035" 606.8 8.0740474442179 45.4406024309548
"3036" 607 9.22918839980612 50.0160414596331
"3037" 607.2 10.0462862935814 55.0042053026629
"3038" 607.4 11.3168667102844 60.4098363845042
"3039" 607.6 11.9818791344425 65.9312557960667
"3040" 607.8 11.9150774346061 71.4723112713133
"3041" 608 12.95698865473 77.5665025050476
"3042" 608.2 14.6757639960465 83.1434575333357
"3043" 608.4 18.2923968806903 88.0027055117028
"3044" 608.6 22.1531164427467 92.9387733460052
"3045" 608.8 26.4957971070834 97.3168429371042
"3046" 609 31.6628774741633 101.247398491542
"3047" 609.2 36.5263326863877 103.743283507053
"3048" 609.4 41.6638715359608 103.273536075976
"3049" 609.6 46.6519138545278 102.363390377182
"3050" 609.8 52.1503603135249 103.299597697492
"3051" 610 58.791191787618 104.608580276817
"3052" 610.2 65.0413607517749 105.154774730179
"3053" 610.4 71.5144182400636 105.255641556055
"3054" 610.6 78.681146430338 105.857898853471
"3055" 610.8 85.1424832593381 104.951232112631
"3056" 611 91.2628275523061 103.148317166929
"3057" 611.2 95.9979739049311 101.086124671367
"3058" 611.4 96.4407655170361 98.4403078131607
"3059" 611.6 95.9837699352494 96.0278307076565
"3060" 611.8 95.7526680499286 91.4393503446546
"3061" 612 96.0964942884693 85.5285773885975
"3062" 612.2 96.6636223780642 79.9077493431381
"3063" 612.4 96.1364165267416 75.214713936622
"3064" 612.6 94.582598650938 70.7934014958013
"3065" 612.8 92.7076654915402 65.9645622564926
"3066" 613 90.7553892316798 60.2361489171133
"3067" 613.2 88.6015809785864 55.4347090650211
"3068" 613.4 85.6279754457238 50.4044772765077
"3069" 613.6 83.7924724369847 46.5108201852464
"3070" 613.8 84.6732528091964 42.5960029784363
"3071" 614 86.7276917169913 38.8391995398681
"3072" 614.2 87.5015395504649 38.5388380397195
"3073" 614.4 87.7132425803234 39.196326126771
"3074" 614.6 87.1514146657218 39.2678827803282
"3075" 614.8 86.1055003559403 38.2987814376314
"3076" 615 84.253996496199 36.5467792248892
"3077" 615.2 81.4146659695736 34.0719048693328
"3078" 615.4 77.8364724485257 30.799617165229
"3079" 615.6 74.0226742768182 27.7885971688944
"3080" 615.8 70.3616698392811 26.0071897798357
"3081" 616 66.1289094799215 25.0750077251145
"3082" 616.2 61.8275813800846 23.9432839138404
"3083" 616.4 58.2075847771582 23.6515197835452
"3084" 616.6 53.3618018771345 23.4167632242965
"3085" 616.8 47.8491036138484 24.1467420392635
"3086" 617 43.3095728508061 25.2146848518853
"3087" 617.2 38.6080521766828 27.2983642000223
"3088" 617.4 35.8505295996811 30.3916711217523
"3089" 617.6 34.1105681581974 34.7094551740694
"3090" 617.8 33.494298860171 39.6792484267174
"3091" 618 32.6581008041476 45.6301583179851
"3092" 618.2 33.3415581209133 51.5337887789607
"3093" 618.4 34.5014714142829 56.8339771594025
"3094" 618.6 36.9312417011509 62.5577740115296
"3095" 618.8 39.3398626421395 68.1077652220607
"3096" 619 41.7850352068395 73.679135217794
"3097" 619.2 44.7611497729657 78.7961328129607
"3098" 619.4 47.3344055752482 83.7866302710291
"3099" 619.6 49.7826646891979 89.1879478803576
"3100" 619.8 53.5102691993819 93.4676902331274
"3101" 620 58.1212373346961 95.2987685427007
"3102" 620.2 62.1495492103355 96.7924272598136
"3103" 620.4 65.0576724599461 100.656965692561
"3104" 620.6 68.3789262829311 105.616578455054
"3105" 620.8 71.7792726603776 109.259709367375
"3106" 621 75.9211117358999 111.751402076023
"3107" 621.2 76.5844573132166 115.817537776987
"3108" 621.4 75.6823576283279 117.105763554765
"3109" 621.6 74.6829527871728 115.566325490594
"3110" 621.8 74.6772391867473 115.275816913431
"3111" 622 78.209070668014 115.612406007946
"3112" 622.2 82.1593311660965 115.302770320654
"3113" 622.4 86.5185126360693 112.969273205998
"3114" 622.6 89.9142667526412 109.672136140224
"3115" 622.8 93.330224986897 105.867385650461
"3116" 623 96.4856768498571 102.390045850206
"3117" 623.2 98.2443730208364 97.7218821228849
"3118" 623.4 100.273858571181 93.0682565515544
"3119" 623.6 101.707071764869 88.0123019774919
"3120" 623.8 103.135567670508 83.2318880338437
"3121" 624 103.76558615259 77.8406768304607
"3122" 624.2 103.623556988935 72.2723204593317
"3123" 624.4 104.036743841143 67.3714557727753
"3124" 624.6 103.915941893285 62.5655784208756
"3125" 624.8 105.262390681806 60.0260459309445
"3126" 625 108.658577212419 58.361703251751
"3127" 625.2 111.99690903115 55.7417761685544
"3128" 625.4 114.654011196064 53.4673029284929
"3129" 625.6 114.811866436431 52.4335098291482
"3130" 625.8 114.088661252139 51.5804999603274
"3131" 626 114.460293697206 48.3683798713238
"3132" 626.2 114.392724161739 44.2213656595607
"3133" 626.4 114.688340879406 39.5460010518607
"3134" 626.6 113.816248358465 34.7590615843728
"3135" 626.8 112.378756651168 30.3443500748649
"3136" 627 112.904397319359 27.697533714833
"3137" 627.2 113.038489326551 28.5703466961545
"3138" 627.4 112.645620375019 29.1978028958649
"3139" 627.6 110.227673301338 29.498669886099
"3140" 627.8 106.468319196732 29.8791456595347
"3141" 628 101.635220479325 30.6293555420903
"3142" 628.2 96.9920719855656 31.9062233933088
"3143" 628.4 92.8903437671523 31.8856939593453
"3144" 628.6 89.9325523228061 30.6293555420903
"3145" 628.8 85.1831143954159 29.6717130297899
"3146" 629 80.499545812958 30.5081131201822
"3147" 629.2 76.0807975521394 31.9221700566829
"3148" 629.4 71.6887777468061 33.4847702904964
"3149" 629.6 67.200926148383 35.2616384308453
"3150" 629.8 62.4185264294508 36.6001793963423
"3151" 630 57.5975289811877 37.4600897805923
"3152" 630.2 53.5505805699728 38.9536183427107
"3153" 630.4 49.5917297509347 39.1638186588607
"3154" 630.6 46.0841469009061 37.1764702152607
"3155" 630.8 42.3880123199979 34.0101152661319
"3156" 631 40.3449594822061 30.2808078958464
"3157" 631.2 41.1833358380235 30.4112879716346
"3158" 631.4 42.1142530793713 31.5910684021998
"3159" 631.6 41.1502855217626 32.3665109387215
"3160" 631.8 39.1547406271623 34.8373045550908
"3161" 632 36.8482360218061 37.8407139799959
"3162" 632.2 34.9288389049561 42.8279923517482
"3163" 632.4 33.5605558117561 47.6291586638107
"3164" 632.6 33.4142697317015 53.3543397905769
"3165" 632.8 34.4641063897152 59.5046079299379
"3166" 633 34.6368694065334 65.3936911675289
"3167" 633.2 36.2375478747162 71.8116422262809
"3168" 633.4 39.3289643299674 77.4502754612671
"3169" 633.6 42.7711281150561 82.8687639383669
"3170" 633.8 46.2361783557061 88.240284391094
"3171" 634 50.4302297643979 93.1903696758484
"3172" 634.2 55.4760483872749 96.6193679531794
"3173" 634.4 61.2492845172061 99.0709087616107
"3174" 634.6 67.2843370709826 101.273703162049
"3175" 634.8 72.6105330807551 103.021816744757
"3176" 635 78.3823848539728 103.013757116061
"3177" 635.2 84.9015780977161 103.343707915351
"3178" 635.4 90.8766186147094 103.812641602074
"3179" 635.6 97.3163716770249 102.698456641836
"3180" 635.8 99.8606670226243 100.177114465794
"3181" 636 99.9769221360249 96.6910271518669
"3182" 636.2 100.051635174548 92.7416806693639
"3183" 636.4 99.6812359595429 88.2159230572712
"3184" 636.6 99.2213761101944 83.2092153862489
"3185" 636.8 98.4371487748274 77.9585841644713
"3186" 637 97.1361441711648 72.498431641352
"3187" 637.2 95.7139707011728 67.271210428494
"3188" 637.4 94.593976526013 65.4746603213227
"3189" 637.6 90.9542690889352 64.1766289086865
"3190" 637.8 88.5389306538061 63.7129572346766
"3191" 638 85.031841412397 61.8281031601084
"3192" 638.2 82.0100242893395 59.1901760520607
"3193" 638.4 80.6867566146853 55.850489910153
"3194" 638.6 81.2414208234061 52.4828750549107
"3195" 638.8 82.5584161969146 48.048868605039
"3196" 639 84.9149250452015 43.9553193115653
"3197" 639.2 88.404785252512 41.1331820486724
"3198" 639.4 88.9539590505303 41.2785612334607
"3199" 639.6 88.393086525655 41.693332822763
"3200" 639.8 89.7859302268848 41.4904076535506
"3201" 640 92.9258623917097 39.9631784591595
"3202" 640.2 96.758703586517 38.5910055300751
"3203" 640.4 101.184370482465 36.9246794622254
"3204" 640.6 106.416041132936 35.2565657233666
"3205" 640.8 109.279130822829 33.9635323250175
"3206" 641 110.076720083806 35.1900003518745
"3207" 641.2 112.260795150045 37.3459597982433
"3208" 641.4 114.290280027322 38.870401208751
"3209" 641.6 117.163347573677 41.4717071740091
"3210" 641.8 118.907631418938 42.0457258904717
"3211" 642 118.640366873712 43.1735489320857
"3212" 642.2 117.958634513508 44.2289550971522
"3213" 642.4 117.636497234858 45.9658772493267
"3214" 642.6 117.880209599712 48.6355722987107
"3215" 642.8 118.678357889955 51.8197479453543
"3216" 643 120.081539188342 55.764718603873
"3217" 643.2 121.304060165084 59.1610198695019
"3218" 643.4 122.235277315337 61.6616221934607
"3219" 643.6 122.042298032133 63.329097848728
"3220" 643.8 122.217032561177 65.5990201804504
"3221" 644 122.577519515858 69.2120228029349
"3222" 644.2 123.42214787489 72.2286301121975
"3223" 644.4 123.103507691875 72.6339147238468
"3224" 644.6 122.806020400175 73.6326475349028
"3225" 644.8 122.390450549193 74.9023928412671
"3226" 645 122.098322959531 75.7035752859301
"3227" 645.2 121.598170500066 77.0801338683907
"3228" 645.4 121.469743929038 78.2912497569449
"3229" 645.6 121.415732754306 80.1605239559707
"3230" 645.8 120.884006580321 80.5429765789455
"3231" 646 120.269738076079 81.7242676118546
"3232" 646.2 120.167742590548 82.8248080381411
"3233" 646.4 119.455952282275 83.4898103269919
"3234" 646.6 118.941178224051 85.0574188259394
"3235" 646.8 118.42491979034 85.7180867366646
"3236" 647 117.901005568996 87.4555812438291
"3237" 647.2 117.333846559025 89.3379971532107
"3238" 647.4 116.850910756867 91.3847528599403
"3239" 647.6 116.406139585188 92.7536702068009
"3240" 647.8 116.24200926698 94.5007093089913
"3241" 648 115.900369421839 96.406248188194
"3242" 648.2 115.202610545388 98.6189195845831
"3243" 648.4 114.299816050473 99.1386592767334
"3244" 648.6 113.492410277044 100.673236824144
"3245" 648.8 112.700529607896 102.071040546661
"3246" 649 111.524280305252 102.947411261698
"3247" 649.2 110.500349397962 103.948511552273
"3248" 649.4 109.729255455262 105.338889206015
"3249" 649.6 108.299180599655 106.465752023339
"3250" 649.8 107.576730897202 107.257369139193
"3251" 650 107.018188733165 108.431884896243
"3252" 650.2 107.263621056214 107.557307796379
"3253" 650.4 106.856393945143 108.185178870593
"3254" 650.6 106.637143198615 108.504715213503
"3255" 650.8 106.993860028139 108.058564703661
"3256" 651 107.204096762132 107.7090616747
"3257" 651.2 107.730942654074 107.654843509131
"3258" 651.4 107.68935114515 107.591187485554
"3259" 651.6 107.756171942939 107.377916060889
"3260" 651.8 107.343415298252 107.211961330124
"3261" 652 107.057415531796 107.35575272551
"3262" 652.2 106.718091861516 107.127313606051
"3263" 652.4 106.345614797256 106.714556621611
"3264" 652.6 106.314325495321 106.766865423885
"3265" 652.8 105.696217812927 106.94058469343
"3266" 653 104.953576789244 107.133364827273
"3267" 653.2 104.96375746702 107.697701328501
"3268" 653.4 104.600191819404 107.914885137358
"3269" 653.6 104.163023441451 108.64539960388
"3270" 653.8 103.627260712212 109.410534918898
"3271" 654 103.289053111927 109.770278572915
"3272" 654.2 103.092775128931 110.182861838086
"3273" 654.4 102.429433418394 111.354526674358
"3274" 654.6 101.790213966712 112.440126596742
"3275" 654.8 101.480420085915 112.819825750183
"3276" 655 101.104795795439 113.173049081277
"3277" 655.2 100.544713579249 114.207104535512
"3278" 655.4 100.045273541853 115.222441458989
"3279" 655.6 99.2660044184566 115.929048327014
"3280" 655.8 98.4808024086672 117.056836823294
"3281" 656 97.4910740845051 117.086727032024
"3282" 656.2 96.7514709224416 118.762767265984
"3283" 656.4 95.612013098549 118.985341311146
"3284" 656.6 94.634136685696 120.231366109085
"3285" 656.8 93.7065382760946 120.626730692951
"3286" 657 93.708738133777 120.515237043014
"3287" 657.2 93.5327416343895 120.521249441322
"3288" 657.4 93.8706879821893 120.566525289021
"3289" 657.6 94.3655361590161 120.144445911631
"3290" 657.8 94.778241348321 119.914795917263
"3291" 658 94.2439109951761 119.590281441781
"3292" 658.2 93.7726134852961 119.590281441781
"3293" 658.4 93.9288077061205 119.815223078804
"3294" 658.6 94.7771020445676 119.736983380525
"3295" 658.8 94.8409964349204 120.514070883146
"3296" 659 94.6781055904919 120.797977803661
"3297" 659.2 94.7303050864323 120.745115192292
"3298" 659.4 94.9387309415776 120.765219312832
"3299" 659.6 95.5443016102767 120.386569698255
"3300" 659.8 96.7160510441204 119.291087225546
"3301" 660 97.8179658397965 118.385083964778
"3302" 660.2 99.0569483806873 117.693597256956
"3303" 660.4 100.172178655442 116.576826849947
"3304" 660.6 101.192228190437 115.339077448499
"3305" 660.8 102.53657419423 113.900936759885
"3306" 661 104.100227157133 112.402459582047
"3307" 661.2 105.448629213936 111.289279865821
"3308" 661.4 107.017992005092 110.042273314946
"3309" 661.6 108.383642518988 108.998192930491
"3310" 661.8 109.527717608139 107.786018471885
"3311" 662 111.018921494622 106.326251889305
"3312" 662.2 112.778259415424 104.93066409899
"3313" 662.4 112.900509444595 103.472620976374
"3314" 662.6 114.530166739564 100.763899554036
"3315" 662.8 116.433721600688 97.8265678526372
"3316" 663 118.158458835216 96.1930753423207
"3317" 663.2 119.354820921641 94.2856512554704
"3318" 663.4 120.271770582159 92.3785953092842
"3319" 663.6 121.19182504241 90.9521816992231
"3320" 663.8 121.837620041376 89.7418365484807
"3321" 664 122.476785615931 87.5783657187732
"3322" 664.2 123.28733210317 85.5769749675516
"3323" 664.4 123.815713838456 83.585232799471
"3324" 664.6 124.608009387291 81.1683659493092
"3325" 664.8 124.950464078406 80.1643457799007
"3326" 665 125.142830408969 78.6206408978076
"3327" 665.2 125.931615528971 76.6862496021205
"3328" 665.4 126.002014974106 75.9297648654607
"3329" 665.6 126.509162805588 74.5940184820052
"3330" 665.8 127.046113347512 72.7224302732254
"3331" 666 126.892320387443 71.7605023963698
"3332" 666.2 127.295434093352 70.7297680637334
"3333" 666.4 126.801486223961 69.5114646778627
"3334" 666.6 126.934709663734 68.2427767340896
"3335" 666.8 127.382214724242 68.3126048940844
"3336" 667 127.201977528063 68.0204092465178
"3337" 667.2 127.128789766712 67.0360620950232
"3338" 667.4 127.445484962787 66.5502231456663
"3339" 667.6 126.923072204436 65.0987158478407
"3340" 667.8 127.1243648316 63.9547165514607
"3341" 668 127.10374126743 62.6744686013122
"3342" 668.2 127.079649697836 61.6728628520783
"3343" 668.4 126.89429482192 60.7334649533178
"3344" 668.6 127.176419570655 59.696664233491
"3345" 668.8 127.869468010566 57.9595487466007
"3346" 669 127.465625233544 57.8373245910141
"3347" 669.2 126.848621506718 57.0529521602254
"3348" 669.4 127.141372815648 56.10168823853
"3349" 669.6 127.074476344981 55.6703875277908
"3350" 669.8 127.02281517102 54.8466546030723
"3351" 670 127.23165302991 53.8100574970173
"3352" 670.2 126.320898560117 52.9771883198192
"3353" 670.4 126.709685198235 51.7721977955464
"3354" 670.6 126.254426171498 51.0327868599318
"3355" 670.8 126.128004003778 50.8012725257107
"3356" 671 126.2375146786 50.1961504034607
"3357" 671.2 125.738665989699 49.2178129508296
"3358" 671.4 125.655071397768 48.4971536756049
"3359" 671.6 125.527160318008 47.8026106729414
"3360" 671.8 124.864116116214 47.4701633673053
"3361" 672 124.117272085924 45.4563393530195
"3362" 672.2 123.65234934896 44.5209868561241
"3363" 672.4 123.80298857432 43.3132274971464
"3364" 672.6 122.92508349547 42.4079592025184
"3365" 672.8 122.799290035722 40.4118049029186
"3366" 673 121.87986724372 38.8690972365664
"3367" 673.2 120.627899851398 36.3831634616354
"3368" 673.4 119.14069062712 33.7768668337178
"3369" 673.6 117.398564982054 30.8965702209755
"3370" 673.8 114.403473860564 27.2883693927334
"3371" 674 111.626768674837 23.8320649870219
"3372" 674.2 109.257347659839 20.8373420832216
"3373" 674.4 105.602035421253 18.5007616620032
"3374" 674.6 101.969849000818 16.3893032211118
"3375" 674.8 97.556748791199 14.7760321950678
"3376" 675 93.8783486145531 14.209610699533
"3377" 675.2 90.1650898855276 14.0307304548911
"3378" 675.4 88.4907516716512 13.1549611025593
"3379" 675.6 87.8069273529172 13.0112190549051
"3380" 675.8 87.1788902298423 11.8336334129306
"3381" 676 86.5055099458561 12.0909733947232
"3382" 676.2 86.5654454232292 12.2033007198453
"3383" 676.4 86.6476959901796 12.7499502347016
"3384" 676.6 85.9543959222061 12.4416257403007
"3385" 676.8 84.6255283913617 12.2940372803866
"3386" 677 83.2456403677817 11.8676064290582
"3387" 677.2 81.9028450261854 12.1580200472883
"3388" 677.4 80.5114866699387 11.9993992701354
"3389" 677.6 77.5890461116633 12.6012323872821
"3390" 677.8 73.6022770917027 12.5270237370814
"3391" 678 69.4243429980973 11.1667813832961
"3392" 678.2 64.4085723096354 9.21563348250946
"3393" 678.4 59.1851651501138 7.93069755707606
"3394" 678.6 53.9819396579966 5.77199700760353
"3395" 678.8 50.7825895812326 3.12401899896068
"3396" 679 50.5778458629754 4.3029046881376
"3397" 679.2 47.4059759384728 5.96915459129401
"3398" 679.4 43.6570733189204 7.96135614464639
"3399" 679.6 38.9564055283661 10.9332792292607
"3400" 679.8 35.5549814387672 14.5175213772919
"3401" 680 34.3227134996351 17.1993942358949
"3402" 680.2 34.7979526701019 19.2806450917705
"3403" 680.4 35.9613858688061 20.9508890260694
"3404" 680.6 37.0921670873434 23.3768337205502
"3405" 680.8 39.519492921285 25.653940208841
"3406" 681 41.1967827804238 26.5776532046813
"3407" 681.2 41.8829008655453 27.846788725852
"3408" 681.4 41.4091796658061 29.6742868828189
"3409" 681.6 40.2953381045978 32.913013297794
"3410" 681.8 38.2956587764089 36.2717973726525
"3411" 682 35.7180021802008 40.3666874536712
"3412" 682.2 32.9348337593617 42.6468685664236
"3413" 682.4 29.0085417260953 45.1157338539426
"3414" 682.6 25.2603623389847 48.4945287965321
"3415" 682.8 21.1146511253336 51.5498880372739
"3416" 683 16.5016350737083 54.1910641853629
"3417" 683.2 11.579007902943 55.4126048201975
"3418" 683.4 7.77653936672658 55.7131848721084
"3419" 683.6 7.16033545261932 54.5359504704937
"3420" 683.8 7.62061589115444 54.2011928589438
"3421" 684 8.0702364953175 52.4298906776993
"3422" 684.2 8.47472518778365 52.6295214450337
"3423" 684.4 8.38729378451581 53.4097700951381
"3424" 684.6 8.17944740237755 54.9838298368586
"3425" 684.8 7.59369850726068 57.3533843087334
"3426" 685 7.53611083498796 61.2717189440365
"3427" 685.2 7.931546184594 65.4487022695516
"3428" 685.4 8.64405015452777 69.8778869721823
"3429" 685.6 10.2310963714898 73.5664737413994
"3430" 685.8 12.1958087843111 76.5692581765201
"3431" 686 14.1203013648364 80.1685150423698
"3432" 686.2 17.9210877348364 83.2414158992183
"3433" 686.4 21.9731584179535 84.9975450109554
"3434" 686.6 26.171869813941 85.7290931893483
"3435" 686.8 30.5769385113061 87.0727702613669
"3436" 687 34.955679509734 88.8097055120277
"3437" 687.2 40.1259034075481 89.9636667159446
"3438" 687.4 45.549176002161 90.411600918493
"3439" 687.6 49.929623835916 90.5870896079882
"3440" 687.8 53.6437109494482 90.1670647478502
"3441" 688 56.5489787063061 87.6619681172419
"3442" 688.2 59.5626385260834 84.1864181478963
"3443" 688.4 62.011076538032 80.6803331053317
"3444" 688.6 62.9126874932532 76.5952118556254
"3445" 688.8 63.7878756773007 72.0491436442299
"3446" 689 63.1042430145647 68.3520105214952
"3447" 689.2 60.6533911139096 65.1979075539779
"3448" 689.4 60.8523134963395 62.786937017294
"3449" 689.6 63.5339794351728 60.723152095094
"3450" 689.8 66.8784917345614 58.6380444672798
"3451" 690 71.5565159500479 57.0096365087024
"3452" 690.2 75.7081441388171 54.4687535662299
"3453" 690.4 80.4363451650334 51.3919180421652
"3454" 690.6 83.9391153310221 47.2921432808925
"3455" 690.8 86.5943422784573 43.4798133109723
"3456" 691 87.8194960909133 39.8863253732464
"3457" 691.2 88.8542231594993 40.5518356225289
"3458" 691.4 90.3650555993923 41.62120751684
"3459" 691.6 93.1816633715909 42.4380090839543
"3460" 691.8 96.4400947900296 44.231107563696
"3461" 692 100.209072439874 45.971876832347
"3462" 692.2 103.402005774385 47.6965434541554
"3463" 692.4 106.643343062906 49.830953894594
"3464" 692.6 109.558931795719 50.6226437985476
"3465" 692.8 112.226275930839 51.3936552348607
"3466" 693 112.289802076551 51.1976851141947
"3467" 693.2 113.545626194687 50.2030739975368
"3468" 693.4 115.841246078306 48.2414467059294
"3469" 693.6 117.924793099252 46.6471160800585
"3470" 693.8 119.397315150448 45.0816112915238
"3471" 694 118.937384940878 43.4206213124401
"3472" 694.2 118.921216647259 40.8212833527133
"3473" 694.4 119.125043764645 38.3895911014284
"3474" 694.6 118.011198580327 36.8251876753117
"3475" 694.8 116.577648437494 33.3920683112419
"3476" 695 114.174442888962 29.6259793135544
"3477" 695.2 111.929940388327 25.4532285984926
"3478" 695.4 109.443255688806 21.9475292262349
"3479" 695.6 106.060555819506 19.447453651094
"3480" 695.8 101.939905517918 16.9233798967753
"3481" 696 97.1071231372876 15.0683983554977
"3482" 696.2 91.719082287439 13.6727368209417
"3483" 696.4 86.4927538820116 12.5241352541867
"3484" 696.6 81.2509227893311 11.4221542069732
"3485" 696.8 76.2006279001936 10.4332572650857
"3486" 697 70.6843932361796 11.152151555533
"3487" 697.2 65.2892423221964 11.3269581657899
"3488" 697.4 60.1256161365369 11.2478447373453
"3489" 697.6 55.6592921455673 11.6033343302219
"3490" 697.8 51.4480820779966 10.7221689550321
"3491" 698 46.106714069978 9.56140368105443
"3492" 698.2 40.4692554689007 11.0517213402445
"3493" 698.4 35.6191505592996 14.3686191462529
"3494" 698.6 31.8069152115978 17.880505839794
"3495" 698.8 28.4543866863695 21.9182418885311
"3496" 699 26.041000040793 26.2007953341844
"3497" 699.2 23.4998742903661 31.2246164149407
"3498" 699.4 21.3019639945145 36.5543622088773
"3499" 699.6 19.2587740360846 40.9770080372961
"3500" 699.8 17.7040370557704 46.046741565175
"3501" 700 16.4633517907061 51.894738816794
"3502" 700.2 15.8023923453699 57.6337992431202
"3503" 700.4 17.0639299490295 63.4478505408862
"3504" 700.6 19.4821688137236 69.0583618408009
"3505" 700.8 21.7757425732749 74.4527891591794
"3506" 701 24.8776785453819 79.8596807854001
"3507" 701.2 28.8399791402161 83.5122635425807
"3508" 701.4 33.6784539909032 87.0353173144801
"3509" 701.6 39.0046005337653 90.374699392726
"3510" 701.8 44.3433867434461 92.9903868889807
"3511" 702 49.7670313263673 96.3297250469199
"3512" 702.2 55.1351122989092 98.4194256824091
"3513" 702.4 60.8248633725561 99.7365430960857
"3514" 702.6 66.4063514971324 99.576797560766
"3515" 702.8 71.0082933142391 97.8717622532648
"3516" 703 73.7278662940798 95.4653196065975
"3517" 703.2 76.4586993355484 92.3320875670998
"3518" 703.4 78.9769523124377 89.0527013493133
"3519" 703.6 81.6302095958374 87.1842401259919
"3520" 703.8 82.3413218586428 87.4459343198382
"3521" 704 82.9043628186927 87.0839747065225
"3522" 704.2 83.8935250904728 85.9514365041274
"3523" 704.4 86.1537432889592 83.8814985320627
"3524" 704.6 89.0150291569956 81.6826156232501
"3525" 704.8 90.0945102299814 79.8500894122133
"3526" 705 90.4797577363593 77.039720113216
"3527" 705.2 91.4845400905561 75.3087184768357
"3528" 705.4 93.0238585704061 76.0316801702607
"3529" 705.6 95.6536610947275 77.0204876499775
"3530" 705.8 99.4682131624338 78.6863570192266
"3531" 706 100.497404822153 80.1015874079975
"3532" 706.2 101.1329946569 81.0494165050232
"3533" 706.4 102.293026330244 82.9364420704607
"3534" 706.6 102.933908926711 84.0078937617133
"3535" 706.8 102.318720421775 83.4603179356954
"3536" 707 102.696859882056 82.0752577449007
"3537" 707.2 103.891681554753 79.9630088426522
"3538" 707.4 105.158732871715 77.1342184676425
"3539" 707.6 106.602263856685 73.3934635300971
"3540" 707.8 107.651456400092 68.7852940085627
"3541" 708 108.788226548444 64.0414529810777
"3542" 708.2 108.740314553709 58.8507323352671
"3543" 708.4 107.385170303349 54.340525431099
"3544" 708.6 106.034678125072 50.3235445344607
"3545" 708.8 104.603318151689 45.9081181642692
"3546" 709 102.722774334579 41.9459327606311
"3547" 709.2 100.208249758842 37.4840360458178
"3548" 709.4 98.6728878007945 33.1120049055188
"3549" 709.6 96.6620066399224 28.4813763763793
"3550" 709.8 94.1812885149847 23.7618682209607
"3551" 710 91.1243492892131 19.144571635763
"3552" 710.2 89.1480310336138 14.1730099760761
"3553" 710.4 87.6426958431024 9.02425458471993
"3554" 710.6 86.232246512013 6.67128661215033
"3555" 710.8 82.9258181000622 6.25138955631434
"3556" 711 79.0132098139936 5.34545415827318
"3557" 711.2 73.6742113574362 5.05849015257026
"3558" 711.4 68.6387639931024 5.71200717871993
"3559" 711.6 62.8646187244561 6.37734661937318
"3560" 711.8 57.6798989644385 7.38984894435773
"3561" 712 52.2545269802027 7.95401372428826
"3562" 712.2 46.3326598558677 8.20704482586068
"3563" 712.4 40.2309358911061 14.6659272675607
"3564" 712.6 40.5675769695918 14.3438021077464
"3565" 712.8 41.6531107313434 9.40721162417709
"3566" 713 41.9868991940461 9.03765455998068
"3567" 713.2 41.9620213196243 8.37282264308406
"3568" 713.4 41.3418239579833 8.52536889496701
"3569" 713.6 39.8937379208446 7.55831471261452
"3570" 713.8 37.8354532607672 7.24612909488925
"3571" 714 35.9389339661985 7.73681534991637
"3572" 714.2 32.8526593503436 8.66566369746068
"3573" 714.4 30.0506757831523 10.3805846916914
"3574" 714.6 26.6580195919683 13.1537245017445
"3575" 714.8 23.475469241043 16.3797135772238
"3576" 715 21.3780082563467 19.6611544366093
"3577" 715.2 19.9655538620899 23.0698082120147
"3578" 715.4 19.1745794013061 26.8761382612174
"3579" 715.6 19.0985636739061 30.0733374539321
"3580" 715.8 17.80100407392 32.6560749238784
"3581" 716 16.2324044100712 34.4330452785209
"3582" 716.2 16.5676297757292 35.3204357220761
"3583" 716.4 17.9320146264984 36.6531743233068
"3584" 716.6 20.0647635774377 37.9730187817238
"3585" 716.8 23.89952958045 39.4601408978168
"3586" 717 27.9375035321395 38.9217698099607
"3587" 717.2 31.7171744223061 37.7879620440607
"3588" 717.4 34.8475443075978 35.9333158202523
"3589" 717.6 37.1918687621075 33.7640526295429
"3590" 717.8 39.7378749743404 30.8270071162141
"3591" 718 42.6851579471633 29.2489154347464
"3592" 718.2 46.5105476217905 29.6558373130076
"3593" 718.4 50.8560617303713 29.6026121835476
"3594" 718.6 55.7413116026811 30.540297607919
"3595" 718.8 61.4865768554413 31.575948769731
"3596" 719 66.422202877996 32.8253962372328
"3597" 719.2 72.1165718836892 34.5002007827204
"3598" 719.4 77.5309031296936 35.8913819187982
"3599" 719.6 82.9227686886614 36.952189495158
"3600" 719.8 88.2485928060978 37.1541762423357
"3601" 720 90.7589354199198 39.3531726626652
"3602" 720.2 93.3080125990204 43.7399978359964
"3603" 720.4 96.4565238335589 47.7040921779438
"3604" 720.6 100.180440366862 51.7706846068315
"3605" 720.8 103.965165768567 55.7696436347107
"3606" 721 108.038617247719 58.2662916585476
"3607" 721.2 112.223613544252 60.0525789301781
"3608" 721.4 115.237343355073 60.3324767600273
"3609" 721.6 118.2059477814 59.6051169358892
"3610" 721.8 119.828112614337 58.0428326597419
"3611" 722 119.954805493337 56.9201718803044
"3612" 722.2 120.519833109949 56.5086595885219
"3613" 722.4 121.459283431462 57.5889910680544
"3614" 722.6 121.793810977427 57.8344343000502
"3615" 722.8 121.797730980382 58.1795159461273
"3616" 723 121.601971286436 58.4525640335707
"3617" 723.2 121.374590221435 58.5306159222854
"3618" 723.4 121.390263567291 58.6803368597493
"3619" 723.6 121.15043033937 58.1715275352726
"3620" 723.8 120.905234977159 57.2103213808724
"3621" 724 120.514946384616 57.0117364119607
"3622" 724.2 120.213443188286 56.0250818667668
"3623" 724.4 120.509817168059 54.8948912157811
"3624" 724.6 119.823203265276 53.9657427397507
"3625" 724.8 118.638831692143 51.6845818319811
"3626" 725 117.603544025196 50.1057005704507
"3627" 725.2 116.260916239994 47.8313968467732
"3628" 725.4 113.996597760066 44.9118418495807
"3629" 725.6 110.859548715101 42.0844967358923
"3630" 725.8 107.295170807784 39.9874431866966
"3631" 726 103.479952935875 37.1184839211503
"3632" 726.2 100.560519003862 33.5032250582697
"3633" 726.4 97.9951039719387 29.2206299908583
"3634" 726.6 95.9782226274466 24.5927928619213
"3635" 726.8 93.6310685374688 20.9323371306173
"3636" 727 90.4307827458398 17.6061551831461
"3637" 727.2 87.9231070394264 13.9194621632581
"3638" 727.4 85.9211390414686 10.9587580554607
"3639" 727.6 85.4326089538802 7.79277798505326
"3640" 727.8 84.8864676543427 7.71020771496068
"3641" 728 83.0518183771165 7.44004429921929
"3642" 728.2 79.5560965256842 7.30006075661922
"3643" 728.4 75.2891007006669 7.81905713068852
"3644" 728.6 71.0247323120475 9.16206151825378
"3645" 728.8 66.2923025843378 10.6926817059037
"3646" 729 60.8069279348664 11.9671670201233
"3647" 729.2 56.3311710855595 13.6392701817073
"3648" 729.4 52.0205643150224 15.7205440871634
"3649" 729.6 48.0735722049842 18.9793529332141
"3650" 729.8 43.6570733189204 21.1138902123178
"3651" 730 39.0798405904776 21.7417612865321
"3652" 730.2 34.7475311227115 23.0388204504201
"3653" 730.4 29.5082758501308 26.002846798097
"3654" 730.6 24.3795451802228 27.7429348147107
"3655" 730.8 18.9845400828061 30.7826084144477
"3656" 731 14.5394740720378 34.3790815289363
"3657" 731.2 11.0260642324525 37.7208470872412
"3658" 731.4 7.6188150583001 41.5747909597619
"3659" 731.6 7.42053833408198 43.9801953908745
"3660" 731.8 7.21880908908087 48.4882290867574
"3661" 732 7.24705787351581 54.0220838215575
"3662" 732.2 8.6120714730642 59.4835935021704
"3663" 732.4 10.7638701815072 64.401252680739
"3664" 732.6 13.5936288029082 69.6237553809607
"3665" 732.8 17.2120941617467 74.2685958503419
"3666" 733 21.4155380976774 79.1575032934706
"3667" 733.2 25.8181988419286 83.1561319494301
"3668" 733.4 30.7708561832449 86.9428574963995
"3669" 733.6 35.9688383911002 89.231210896343
"3670" 733.8 41.3897878986122 91.7279370495729
"3671" 734 47.0437475009195 93.5377351161514
"3672" 734.2 52.770670105161 94.6936875153317
"3673" 734.4 58.1892471503806 95.4820534605352
"3674" 734.6 64.1386739888999 97.0453420787107
"3675" 734.8 68.9838847801561 98.0084417090707
"3676" 735 74.1114558615612 97.2890808497566
"3677" 735.2 79.2943096392749 94.5969861235544
"3678" 735.4 81.5614870440377 90.3078687873765
"3679" 735.6 83.4262599560965 87.0500396553317
"3680" 735.8 86.6507980699997 82.3405662964284
"3681" 736 90.4512012962124 77.8486389636482
"3682" 736.2 93.4678227655402 76.124921832099
"3683" 736.4 95.8217277627739 73.5257143288478
"3684" 736.6 98.7319486460789 70.0310305573395
"3685" 736.8 101.936702608056 65.9253445153669
"3686" 737 101.196830429851 62.5963229523708
"3687" 737.2 99.1143054767072 60.2518871394277
"3688" 737.4 97.1540464258062 56.9028349773962
"3689" 737.6 95.8100002311974 52.9655880338955
"3690" 737.8 93.6344904025973 49.8615658176475
"3691" 738 90.5572792778751 47.8195909251503
"3692" 738.2 87.8466445649847 45.1686320193535
"3693" 738.4 85.3975578226977 41.3123283525209
"3694" 738.6 83.5707598987347 37.1109532336035
"3695" 738.8 82.9443585213793 33.0973722841192
"3696" 739 83.2273317017311 31.5583890381607
"3697" 739.2 85.1037895548441 32.6560749238784
"3698" 739.4 87.8011309466885 31.9068494553077
"3699" 739.6 91.3067974338414 29.4249120325313
"3700" 739.8 95.0190367982135 25.8827445870533
"3701" 740 96.8201734270296 23.5123255996489
"3702" 740.2 97.8276817336598 22.8017514775704
"3703" 740.4 99.9501288018759 22.7530844626932
"3704" 740.6 102.868800217842 21.9874499677464
"3705" 740.8 104.064701023353 22.5086654904258
"3706" 741 105.350781062504 24.6284445771816
"3707" 741.2 107.95387777405 26.783775514449
"3708" 741.4 110.867458397565 28.2140734543572
"3709" 741.6 114.083382382181 30.1833286366794
"3710" 741.8 115.691283078673 33.3593260696647
"3711" 742 117.291683626033 36.4546576956978
"3712" 742.2 118.347389591025 38.7824324791794
"3713" 742.4 119.098788739867 41.479303500491
"3714" 742.6 121.288386819229 44.8626703416978
"3715" 742.8 120.421058874498 45.5787907830671
"3716" 743 118.937047879677 47.3482751523962
"3717" 743.2 117.973909541473 48.8457726148607
"3718" 743.4 117.55710833085 50.4814024793955
"3719" 743.6 116.448145837387 53.5782591071058
"3720" 743.8 116.43115979615 58.3613179872419
"3721" 744 117.577722187899 62.6912819739143
"3722" 744.2 118.937384940878 67.0174290616875
"3723" 744.4 119.186346770613 69.4696495773317
"3724" 744.6 120.972307677806 73.0190019935213
"3725" 744.8 122.479952937906 76.2355107798607
"3726" 745 122.151629689774 77.6495856339607
"3727" 745.2 121.657782833659 79.0314767075975
"3728" 745.4 121.889871256018 80.5506974353698
"3729" 745.6 121.989729063245 80.3677604086648
"3730" 745.8 121.662783868356 80.3860115678407
"3731" 746 121.776419624112 81.143824655675
"3732" 746.2 121.905834154648 80.9745724530607
"3733" 746.4 121.472548633033 81.2606182441102
"3734" 746.6 120.782268359306 81.6465764940857
"3735" 746.8 120.739192780446 81.8077300698007
"3736" 747 120.340073310758 82.5827069105966
"3737" 747.2 120.298766963939 82.7349513530627
"3738" 747.4 119.448033977337 83.7246932560232
"3739" 747.6 118.815744275927 84.8585535195046
"3740" 747.8 118.33155298115 86.3601593410857
"3741" 748 117.831859949867 87.1751922473698
"3742" 748.2 117.620947625943 88.6222432856186
"3743" 748.4 116.82878372988 89.5515499464923
"3744" 748.6 116.626741928106 90.8654527839007
"3745" 748.8 116.773343688092 92.1326184060541
"3746" 749 116.75874773429 92.8444178717833
"3747" 749.2 116.743776043064 92.6738944597676
"3748" 749.4 117.38135638865 92.8612410886794
"3749" 749.6 117.965637497827 91.7844241379555
"3750" 749.8 117.842993566506 91.3049625358507
"3751" 750 117.73837398292 91.0436994999762
"3752" 750.2 117.714097333089 90.8971905391455
"3753" 750.4 117.94901550209 90.3963741836502
"3754" 750.6 118.439756209961 90.2793347139762
"3755" 750.8 119.475138944239 89.9455691625953
"3756" 751 119.697926365512 89.5684306548724
"3757" 751.2 119.795873801378 89.1387163340035
"3758" 751.4 120.382746755727 88.7461189752726
"3759" 751.6 121.002762696797 88.2992450081338
"3760" 751.8 121.728845155263 87.1804865489178
"3761" 752 122.413900436913 85.432377569082
"3762" 752.2 123.086903256167 83.7822340329761
"3763" 752.4 123.384540093966 82.2434179978207
"3764" 752.6 124.093915727394 80.6932546916153
"3765" 752.8 124.494369714006 78.8114201086807
"3766" 753 125.293787858202 77.1057106900761
"3767" 753.2 125.056886096766 75.8991902740207
"3768" 753.4 125.697434950714 75.1264018760933
"3769" 753.6 126.474579412776 74.2634496319807
"3770" 753.8 125.989345686206 74.3646369703178
"3771" 754 125.679140091564 73.3703009608243
"3772" 754.2 125.317996430301 72.3008873862956
"3773" 754.4 124.981321947945 71.6160230038765
"3774" 754.6 124.742380622594 70.652559499491
"3775" 754.8 124.011669845016 69.7231228031407
"3776" 755 124.533928919082 68.9646857440525
"3777" 755.2 123.164094484506 68.1485313439807
"3778" 755.4 123.440775384774 67.061489552622
"3779" 755.6 123.0398832186 66.769207507471
"3780" 755.8 122.881750354163 66.1919134846342
"3781" 756 122.160686882826 66.3866705122507
"3782" 756.2 121.871827118706 66.1038555414307
"3783" 756.4 121.166073257453 65.1050106166666
"3784" 756.6 119.570767703869 64.2294101464294
"3785" 756.8 117.072542496087 62.6210592425544
"3786" 757 113.656815632322 60.946571264622
"3787" 757.2 110.641329653263 59.8490252643411
"3788" 757.4 107.823790192024 59.0638896961128
"3789" 757.6 105.367968080973 58.8334724852607
"3790" 757.8 103.42178514757 60.2216390947416
"3791" 758 102.585666663785 61.7768190140458
"3792" 758.2 100.563971786125 63.4885082422692
"3793" 758.4 98.7970947003374 66.0806061125232
"3794" 758.6 96.6749889770874 69.0425196582732
"3795" 758.8 94.379730932602 70.6689072312056
"3796" 759 91.4782054466061 71.2119355474274
"3797" 759.2 87.9561434104061 71.0845414164274
"3798" 759.4 85.1351153046728 69.398692416194
"3799" 759.6 82.4494098827409 67.3597401180803
"3800" 759.8 79.0749725925061 65.283861984894
"3801" 760 75.5839098777636 62.4314080063117
"3802" 760.2 72.1702106870061 59.818653764994
"3803" 760.4 68.6550341333605 56.7915661203411
"3804" 760.6 65.2998368486633 55.6740980364607
"3805" 760.8 61.7882274833791 54.6220229096629
"3806" 761 58.8886656782735 55.1299035420802
"3807" 761.2 57.8475807160561 55.5611805112561
"3808" 761.4 56.9414176241842 53.7212392234485
"3809" 761.6 54.1093682680013 50.7802991017046
"3810" 761.8 51.3228974475561 47.388171432669
"3811" 762 51.9094854773261 44.5092763956207
"3812" 762.2 53.7017229519377 42.5038916250528
"3813" 762.4 55.5337236083737 39.8909981309472
"3814" 762.6 56.9132207334311 36.559670297669
"3815" 762.8 59.1346651913516 34.708663906175
"3816" 763 62.1837217515866 32.5846885861924
"3817" 763.2 66.043578766248 29.9923300231235
"3818" 763.4 69.631221243553 28.5391481334607
"3819" 763.6 73.3967854488802 27.4633754716829
"3820" 763.8 76.842463074699 27.9067272688535
"3821" 764 79.829567740111 29.1916546580948
"3822" 764.2 82.9517746899061 29.5137132356107
"3823" 764.4 85.7607368071633 28.1342167884964
"3824" 764.6 88.8355773948793 25.6354940988387
"3825" 764.8 91.8901118068671 22.8343768038021
"3826" 765 94.5677642062199 21.2645039632538
"3827" 765.2 96.3241368925814 20.9083828260337
"3828" 765.4 98.8770695802061 21.2866751933548
"3829" 765.6 102.475147343806 21.447541507794
"3830" 765.8 105.816481224903 22.0880935239065
"3831" 766 108.450828136639 23.1206510949273
"3832" 766.2 108.493059096306 23.9662913614025
"3833" 766.4 108.206907938565 26.4437343235641
"3834" 766.6 109.04000152516 29.8814472698509
"3835" 766.8 111.529556902774 33.9520139821455
"3836" 767 113.505106173109 37.9817555403092
"3837" 767.2 116.177174166564 41.9386944577334
"3838" 767.4 119.441650853969 45.2693773780525
"3839" 767.6 120.469414515245 46.4705220417668
"3840" 767.8 119.433322600269 48.2436677220291
"3841" 768 119.46933005009 51.3735403720712
"3842" 768.2 120.653575066427 55.4488115732186
"3843" 768.4 121.713794422269 59.7332773473765
"3844" 768.6 121.733757736286 61.8475136295117
"3845" 768.8 121.132785324539 64.4600466044273
"3846" 769 121.349632121784 69.1377190768194
"3847" 769.2 121.115980014816 73.9479324563988
"3848" 769.4 121.399559195285 78.9018428365564
"3849" 769.6 121.240896581286 83.0192482556107
"3850" 769.8 120.400841925721 86.0941902112054
"3851" 770 118.159725764006 88.4865797110273
"3852" 770.2 115.881322397173 92.6170960863484
"3853" 770.4 113.436040545538 96.8355357650277
"3854" 770.6 110.840603618953 101.191271665519
"3855" 770.8 108.980387645727 104.487492785966
"3856" 771 107.166547021628 105.819455185332
"3857" 771.2 106.236342189119 106.416772840398
"3858" 771.4 104.750448027888 107.763998274226
"3859" 771.6 104.058808331306 108.630245866523
"3860" 771.8 103.177716945533 109.272283333552
"3861" 772 102.574691748735 109.674910239226
"3862" 772.2 101.818647879897 109.747116003643
"3863" 772.4 102.080701473105 109.762756707636
"3864" 772.6 102.727266173016 109.848452244211
"3865" 772.8 103.095942450906 109.527843681194
"3866" 773 103.806689502096 109.271356830781
"3867" 773.2 103.6028394054 109.153145167837
"3868" 773.4 103.167999025837 108.725791464773
"3869" 773.6 103.206165255636 108.461130157621
"3870" 773.8 103.857251478352 108.384384844764
"3871" 774 104.592549123529 108.721770981679
"3872" 774.2 104.980154070172 108.335804604589
"3873" 774.4 105.909653311153 108.010381972926
"3874" 774.6 106.547056474866 107.964293046721
"3875" 774.8 107.965172100473 107.056397539794
"3876" 775 109.846369394715 106.091290486764
"3877" 775.2 111.36715889259 104.770745450615
"3878" 775.4 112.748788077261 103.323363458673
"3879" 775.6 114.091617419316 102.395895580711
"3880" 775.8 115.25732988846 101.02893132852
"3881" 776 116.6493930792 98.7294538862486
"3882" 776.2 117.959275050499 95.9810965536488
"3883" 776.4 118.97532685238 94.5810224406785
"3884" 776.6 119.221977902884 92.5936593019946
"3885" 776.8 119.956230788226 90.4335866798107
"3886" 777 120.809982426587 88.5497459676482
"3887" 777.2 121.425528595466 87.5134373955638
"3888" 777.4 121.896896135189 85.8217836119394
"3889" 777.6 122.692259489685 84.380242221794
"3890" 777.8 123.000699853961 82.0052829067597
"3891" 778 124.093915727394 80.4765533347597
"3892" 778.2 124.547580723186 79.6407559014907
"3893" 778.4 124.947453554549 77.3903827238567
"3894" 778.6 125.284785675612 76.070764194917
"3895" 778.8 125.539585965756 74.6227010814007
"3896" 779 125.806028847 72.6071179385627
"3897" 779.2 126.720660113285 70.9613937564607
"3898" 779.4 126.664877037146 70.0448981149946
"3899" 779.6 126.61829429542 69.9435020364904
"3900" 779.8 126.08553387201 69.0022451787519
"3901" 780 125.630804838636 68.0415202739407
"3902" 780.2 125.353347433626 66.9675877496107
"3903" 780.4 124.593190159626 65.6567021416207
"3904" 780.6 123.734212440006 63.7200431522501
"3905" 780.8 122.905395799322 62.2410600151058
"3906" 781 122.016564135018 60.8084675585819
"3907" 781.2 120.209564834847 58.3532746077974
"3908" 781.4 118.458884433129 56.1672366080736
"3909" 781.6 116.137293724133 53.6773900240525
"3910" 781.8 113.708138078722 52.0091700362186
"3911" 782 110.327438623301 50.1304418516817
"3912" 782.2 106.738227942498 48.0792394181203
"3913" 782.4 103.003034339639 47.1132124332607
"3914" 782.6 100.096776478942 47.1965976826425
"3915" 782.8 98.5851000817834 48.456062386847
"3916" 783 96.8584297081395 50.5018963178607
"3917" 783.2 95.2577401078707 52.6618432615252
"3918" 783.4 94.7334037589551 55.2797183330458
"3919" 783.6 94.5115949495204 57.9881914270431
"3920" 783.8 94.1640944814061 60.3547082848489
"3921" 784 92.5532443479634 62.9441518718427
"3922" 784.2 89.6582831232127 64.5230903666915
"3923" 784.4 86.1393980539507 65.4911204687017
"3924" 784.6 82.110644141067 64.8921711893629
"3925" 784.8 78.4330620055728 62.099008709894
"3926" 785 75.6658324701974 59.3256015521889
"3927" 785.2 74.7927532823061 57.754868842794
"3928" 785.4 74.1600006450533 55.6698038522697
"3929" 785.6 73.2905377170204 51.6702824907464
"3930" 785.8 74.1975913856084 49.6969431691932
"3931" 786 75.0593975974108 48.9281344018793
"3932" 786.2 76.586112828151 47.094762248771
"3933" 786.4 77.6552670954767 44.3974693112372
"3934" 786.6 78.4500078463504 41.3640281821063
"3935" 786.8 79.5193722296138 38.3092980263068
"3936" 787 78.791914028635 35.6095224039607
"3937" 787.2 76.252774231264 33.7469588139788
"3938" 787.4 73.3674583935561 33.2891293036035
"3939" 787.6 69.1404868008441 33.1350123530809
"3940" 787.8 64.2231680964647 33.1905875019241
"3941" 788 59.6042262114215 33.4830203711145
"3942" 788.2 54.4282911869255 33.6729414722666
"3943" 788.4 49.5893795845225 33.1652663532069
"3944" 788.6 45.8126621601918 31.2854016145892
"3945" 788.8 43.3738114936794 28.711399352841
"3946" 789 40.5058043546757 26.3014425280694
"3947" 789.2 38.6288784033678 23.7278382818579
"3948" 789.4 37.245333105239 23.7304950394457
"3949" 789.6 35.371988562154 24.6508577003302
"3950" 789.8 33.1031945185661 25.8180094953007
"3951" 790 32.8704267249842 25.0576235944881
"3952" 790.2 32.6726498847644 25.1366632180023
"3953" 790.4 32.0061383175595 26.2565245259538
"3954" 790.6 31.6148455584984 27.4073002772684
"3955" 790.8 31.951280829154 29.2204297905476
"3956" 791 34.165966783549 33.065279616275
"3957" 791.2 36.7308587956738 36.4806734468283
"3958" 791.4 40.4066534058931 39.2956438900694
"3959" 791.6 44.0194255993208 41.2523330300195
"3960" 791.8 48.4692705119979 42.2453605289949
"3961" 792 53.0115801637008 43.6554675197502
"3962" 792.2 57.4748112836138 44.8749955470761
"3963" 792.4 61.9587646396061 45.7118769922607
"3964" 792.6 66.1496472230852 44.7374600228211
"3965" 792.8 69.1006232186633 43.1348757137464
"3966" 793 70.3526098252596 41.3644782055304
"3967" 793.2 72.6684377995387 38.92473246417
"3968" 793.4 74.7528684870654 35.8996979245718
"3969" 793.6 75.935335357732 32.7242812518681
"3970" 793.8 77.6265524372881 32.3379490277378
"3971" 794 79.6812443695744 33.1999090237046
"3972" 794.2 81.0466305219436 34.6254027419857
"3973" 794.4 83.61739958496 35.1685427197299
"3974" 794.6 87.3353483033061 35.8461115043892
"3975" 794.8 90.3409505445238 37.6126077696254
"3976" 795 93.1273498619266 40.0092245306053
"3977" 795.2 96.8961891544297 42.0414272649783
"3978" 795.4 100.456235013935 44.5949181275575
"3979" 795.6 104.684010147241 47.561030498102
"3980" 795.8 108.624624778345 50.0967549825706
"3981" 796 111.764161408359 53.002887055599
"3982" 796.2 114.701663223383 55.571657395038
"3983" 796.4 116.748767174722 57.572941083787
"3984" 796.6 117.500087455542 57.2952233518233
"3985" 796.8 117.486210071774 56.7713313582994
"3986" 797 117.754047328775 55.9341396646875
"3987" 797.2 117.931678581806 54.8872519332254
"3988" 797.4 118.910316432857 52.8311290109811
"3989" 797.6 119.713057244109 50.4007530987031
"3990" 797.8 119.615948620277 48.8697526865783
"3991" 798 118.822487887275 47.9627720443669
"3992" 798.2 118.200267485286 46.6354844420107
"3993" 798.4 116.501315977896 44.4455793301207
"3994" 798.6 113.817960800676 41.5753895586907
"3995" 798.8 110.389408891551 38.6019292257479
"3996" 799 107.474533760076 35.4484904967978
"3997" 799.2 104.281257456062 31.5299475577514
"3998" 799.4 101.354840649727 28.2557319768539
"3999" 799.6 98.1690129733005 24.463967336191
"4000" 799.8 96.8622257494578 22.0119881631236
"4001" 800 93.5061652545992 19.2349836693917
"4002" 800.2 90.1859380808061 16.9902112231503
"4003" 800.4 87.7471001600561 16.0909216186035
"4004" 800.6 82.8846743873246 16.063959897757
"4005" 800.8 77.6769243048423 15.2594611284968
"4006" 801 72.0031637798802 15.1910741853496
"4007" 801.2 66.5577161473061 15.6040940465678
"4008" 801.4 61.2769265998971 15.1975082323698
"4009" 801.6 58.6491568158831 14.256306138653
"4010" 801.8 55.7292012539532 12.3582200533577
"4011" 802 50.905112596568 9.70908229422258
"4012" 802.2 45.3177495298808 8.97939551260993
"4013" 802.4 39.8472126644363 9.69179724578944
"4014" 802.6 34.0821081636395 10.4491815314607
"4015" 802.8 32.259138404695 10.5435475544236
"4016" 803 30.3724658268441 11.4183444774227
"4017" 803.2 26.6202224440754 14.0505156193453
"4018" 803.4 23.9530379279266 17.2164191649426
"4019" 803.6 21.7768511359661 20.9362663953807
"4020" 803.8 19.64597563291 25.5511766972789
"4021" 804 18.2046384640269 30.6088891449022
"4022" 804.2 16.9818180339984 34.9088546834607
"4023" 804.4 14.4663552854686 39.1733732186857
"4024" 804.6 12.2251870497948 43.214083428313
"4025" 804.8 10.5142161725204 46.9678991277904
"4026" 805 7.09533867372748 50.8646117425281
"4027" 805.2 5.56484051488307 53.3810036784607
"4028" 805.4 5.7626555829125 57.6378650132585
"4029" 805.6 4.77854208575907 62.8906008689901
"4030" 805.8 5.14730220452488 68.9350308602419
"4031" 806 5.34089251544529 74.9683988459555
"4032" 806.2 6.51007236466462 80.3501008448758
"4033" 806.4 9.17543990568493 85.8356236577637
"4034" 806.6 12.8236463668633 90.813039198575
"4035" 806.8 16.5980847947196 95.6011336128549
"4036" 807 21.6149853032319 98.9780119522231
"4037" 807.2 26.5100970954061 101.803512871561
"4038" 807.4 32.5028008833216 103.608438172935
"4039" 807.6 38.2165191150061 104.253302010691
"4040" 807.8 44.0501384424865 102.67071230145
"4041" 808 49.6817075507143 100.857416457869
"4042" 808.2 55.4555640766757 99.8410893666346
"4043" 808.4 61.7580051544215 97.9157519792519
"4044" 808.6 67.1574856276785 95.766657370216
"4045" 808.8 72.9828550108775 93.7675430856852
"4046" 809 78.5783915906866 91.7404842976129
"4047" 809.2 82.2186539375072 88.5733040318215
"4048" 809.4 85.8745410166546 85.333767990188
"4049" 809.6 90.078636969 82.1850766855831
"4050" 809.8 92.2757037796798 78.934925366208
"4051" 810 92.8587491409997 74.068166757622
"4052" 810.2 95.2811951710235 69.4160475586781
"4053" 810.4 98.0735915153223 68.2902264935575
"4054" 810.6 99.7106802537162 69.5142536840899
"4055" 810.8 99.6479682069909 70.7370693083955
"4056" 811 98.5546292420039 70.8983966587134
"4057" 811.2 97.6935128783223 71.0394740302994
"4058" 811.4 97.3207475823851 70.8487505248396
"4059" 811.6 97.0887408180741 69.0386617174504
"4060" 811.8 97.0741748281757 66.5704503934063
"4061" 812 95.9159114719425 62.787902124347
"4062" 812.2 94.8102281643061 58.3327581616781
"4063" 812.4 93.5317818398516 54.0367939209948
"4064" 812.6 91.4370302609311 50.5841234387789
"4065" 812.8 87.6903829991085 48.3148649805537
"4066" 813 83.6662371165365 45.3766443464157
"4067" 813.2 79.8014907227716 42.5920386530814
"4068" 813.4 76.7386068533002 39.1818037126489
"4069" 813.6 73.1837537190061 34.8977076969982
"4070" 813.8 69.4342550686977 31.232843313039
"4071" 814 66.1091548730088 26.7418579609742
"4072" 814.2 66.2730580963884 24.6592711817392
"4073" 814.4 65.3778887116186 24.6552195645982
"4074" 814.6 62.58638167096 24.5556316525761
"4075" 814.8 58.7110202283714 25.764171627765
"4076" 815 52.4694680025061 27.9549550470178
"4077" 815.2 47.1162065844523 30.5735344100453
"4078" 815.4 41.4810864349683 32.7328252025958
"4079" 815.6 35.8057346174633 34.4575154764892
"4080" 815.8 30.6960298175661 37.0235972580607
"4081" 816 26.1497262395839 40.7265199991273
"4082" 816.2 21.5122919818905 43.6606779962559
"4083" 816.4 16.4220744333545 47.5249831405575
"4084" 816.6 12.4292053113223 51.4536537610736
"4085" 816.8 9.29853608094297 56.7361627917449
"4086" 817 6.61985421104016 62.0329625327586
"4087" 817.2 4.99216057015664 67.647833008904
"4088" 817.4 5.15582038104857 73.2506276862486
"4089" 817.6 6.56989232574672 77.9996041622033
"4090" 817.8 8.83531152845959 83.1874463483716
"4091" 818 11.918697231149 88.7055762886036
"4092" 818.2 15.2354148867673 92.6530274407131
"4093" 818.4 19.6428206087443 96.2642321878627
"4094" 818.6 24.2908806653886 100.174228514606
"4095" 818.8 29.69824186042 103.454465129639
"4096" 819 35.6921635009311 105.775821118804
"4097" 819.2 39.1208711708783 106.330995219976
"4098" 819.4 44.5556038463319 105.70059127276
"4099" 819.6 51.0915869639274 105.330786128976
"4100" 819.8 56.8657109038061 104.521785141773
"4101" 820 62.8742147692517 102.716588232263
"4102" 820.2 68.2558094126126 100.603131398493
"4103" 820.4 73.643848911164 98.5187557780396
"4104" 820.6 78.2727640650508 95.3641461265245
"4105" 820.8 83.1874234448461 91.8667706535607
"4106" 821 87.9013793917416 88.8253385131381
"4107" 821.2 93.0618664341061 87.4079760685607
"4108" 821.4 98.46949589287 86.0941902112054
"4109" 821.6 100.971725179673 86.329372426094
"4110" 821.8 100.685273478785 87.4724862880883
"4111" 822 100.052146032931 87.2519182580857
"4112" 822.2 100.267071452663 84.9851476873586
"4113" 822.4 99.8710578417518 82.327165791765
"4114" 822.6 99.5189801671395 78.252584520694
"4115" 822.8 99.4767492074728 73.539001673694
"4116" 823 98.1282709781165 68.0357216445297
"4117" 823.2 96.496060828419 62.8821401582026
"4118" 823.4 94.8750142956129 57.8412459240402
"4119" 823.6 92.1560835250308 52.3074576307079
"4120" 823.8 88.8165161752106 48.0648036499888
"4121" 824 87.3860254549061 43.0238608281607
"4122" 824.2 86.0751267833708 37.7564881999313
"4123" 824.4 86.3769249004815 34.0336404587983
"4124" 824.6 88.2376488074037 34.1973118542168
"4125" 824.8 91.020118160514 34.2074712655955
"4126" 825 94.858310401517 32.2550660991354
"4127" 825.2 99.8634423321314 28.9029120978824
"4128" 825.4 103.692889486665 26.8125829697901
"4129" 825.6 104.307558983977 28.087054327107
"4130" 825.8 104.818965605306 29.071473609425
"4131" 826 107.136266752597 30.1123175186002
"4132" 826.2 108.864088241949 30.5547052774964
"4133" 826.4 109.246663290358 31.6625007934952
"4134" 826.6 110.186706209531 33.2345318188893
"4135" 826.8 112.872316798443 34.9354534580651
"4136" 827 115.971419530905 36.2163944455926
"4137" 827.2 115.748560235248 36.8465864655133
"4138" 827.4 115.932306585087 38.4599660850857
"4139" 827.6 116.850829957837 40.5341017804294
"4140" 827.8 118.023818857443 43.5677951632486
"4141" 828 119.812875876049 46.6599981611577
"4142" 828.2 121.780608245826 50.3923373652007
"4143" 828.4 121.823525458587 52.6922791577419
"4144" 828.6 121.010699459321 53.7323026457637
"4145" 828.8 119.611380945322 56.4220248700736
"4146" 829 118.776733145858 59.2122401902133
"4147" 829.2 118.398858573119 63.4252346944919
"4148" 829.4 118.197875979256 68.4664727414831
"4149" 829.6 118.561011687274 73.6906745412542
"4150" 829.8 119.487625502025 78.0397301601482
"4151" 830 118.819876531391 80.902201744599
"4152" 830.2 116.272668671532 83.4527235487238
"4153" 830.4 114.290237894672 86.0753283909762
"4154" 830.6 111.315643079501 88.9682189255975
"4155" 830.8 108.623085998438 91.0078660124502
"4156" 831 104.396656008639 91.0004905627607
"4157" 831.2 99.7966946301648 91.0633567969715
"4158" 831.4 95.327782052987 90.7007077778969
"4159" 831.6 90.8658565314395 90.8348781924607
"4160" 831.8 86.0329176625974 90.7214834165157
"4161" 832 80.8693438419219 89.5354580562607
"4162" 832.2 76.5871100359692 87.9726644014063
"4163" 832.4 71.0594446413387 86.8385796917433
"4164" 832.6 65.4621561462693 86.4900678299344
"4165" 832.8 59.9261357621499 86.2646137428357
"4166" 833 54.4626330698707 85.5788429166865
"4167" 833.2 49.3388202819535 86.4176543238923
"4168" 833.4 44.988601554916 87.433034914109
"4169" 833.6 40.9010745405535 89.1975283613975
"4170" 833.8 36.7032575726412 92.6551695900483
"4171" 834 32.9310990486428 96.4935175010627
"4172" 834.2 29.6267419188061 101.633480704879
"4173" 834.4 27.2890539579029 106.393400126848
"4174" 834.6 27.6099981306428 109.234230541175
"4175" 834.8 27.3662742355956 108.954346593219
"4176" 835 25.7071809747436 107.893748546679
"4177" 835.2 24.3751177409029 105.98245131717
"4178" 835.4 23.8910097604425 104.056844818976
"4179" 835.6 22.6882850986785 100.186149510546
"4180" 835.8 20.4790240438255 95.9961957522956
"4181" 836 17.7110807320329 91.5756028304401
"4182" 836.2 14.3343943097143 87.4537339605117
"4183" 836.4 12.0771926083469 82.4385650074709
"4184" 836.6 10.3415518774261 76.9196172633307
"4185" 836.8 8.73825349368111 71.0569393547107
"4186" 837 8.03405224123947 65.0757849042607
"4187" 837.2 7.39214165430613 59.1054312605694
"4188" 837.4 9.87546443425556 55.7599817202809
"4189" 837.6 13.5705310535395 51.436119945194
"4190" 837.8 15.5457333670918 46.8156561415678
"4191" 838 17.0594664668321 42.3771288046815
"4192" 838.2 19.8777248797561 40.9457440662232
"4193" 838.4 23.8827366018906 41.6786864618128
"4194" 838.6 29.5152521852861 42.2008947419007
"4195" 838.8 35.4049644407656 43.2583348908931
"4196" 839 42.1858620979366 43.1451621963737
"4197" 839.2 48.3959193165414 42.2639923056077
"4198" 839.4 54.5218926423061 42.8709878709607
"4199" 839.6 60.6302993083776 43.6130173223048
"4200" 839.8 65.972333989517 45.1341522825209
"4201" 840 71.7169317199172 46.2280591378681
"4202" 840.2 77.8072985502767 47.8640884289195
"4203" 840.4 83.1086117366682 50.5475824889779
"4204" 840.6 88.9319665170675 52.4906924220402
"4205" 840.8 93.1132888379355 52.4637659352607
"4206" 841 95.6438097204539 50.8229874344039
"4207" 841.2 95.1903068013061 51.1367931149142
"4208" 841.4 95.9355171626151 52.8528190229663
"4209" 841.6 97.1361441711648 56.4883126998085
"4210" 841.8 97.9060299656771 59.4753745259768
"4211" 842 99.143542294938 62.3307913650871
"4212" 842.2 102.434278673161 65.7135774568801
"4213" 842.4 104.755619165806 66.9484786299607
"4214" 842.6 107.237964256542 67.7317425452849
"4215" 842.8 110.693205020796 68.0812357226153
"4216" 843 114.146728821681 67.6690516834294
"4217" 843.2 116.104427677466 66.2412442016772
"4218" 843.4 116.720177926369 65.3879005252107
"4219" 843.6 117.61302679523 63.0243533523395
"4220" 843.8 118.716398760918 59.4335248410729
"4221" 844 120.023403869786 54.9058334301239
"4222" 844.2 120.442731443586 49.9260748457407
"4223" 844.4 120.876328224018 45.3165691433395
"4224" 844.6 120.943699608355 43.6291884248155
"4225" 844.8 120.340149394961 42.9123581299968
"4226" 845 119.207750156889 41.1117668557596
"4227" 845.2 117.460914515627 37.8563525775449
"4228" 845.4 116.013186414092 33.7805066660321
"4229" 845.6 113.692858321647 29.1205532632373
"4230" 845.8 111.866767858064 24.8406088463639
"4231" 846 108.560492402871 22.1899890239446
"4232" 846.2 104.556530355949 19.7353037232821
"4233" 846.4 99.9806082434958 17.3416433086676
"4234" 846.6 95.2677302273617 14.8183283946459
"4235" 846.8 89.9422979288831 12.727576566653
"4236" 847 84.0597760835909 11.4231822292328
"4237" 847.2 78.0066310742881 10.387786769533
"4238" 847.4 72.2272224825561 9.24348707735353
"4239" 847.6 66.8834978361633 7.84670142674639
"4240" 847.8 61.1395909358947 6.79829149875181
"4241" 848 56.7996878541864 4.97841103260152
"4242" 848.2 50.3325184120897 3.49194085490844
"4243" 848.4 45.6516790463737 3.86772527723095
"4244" 848.6 42.4733998494061 6.76430629228568
"4245" 848.8 38.3008653330801 9.39861623198122
"4246" 849 39.2332294689811 8.17360386647318
"4247" 849.2 38.3970564675811 8.47457250096068
"4248" 849.4 35.6523788468549 9.81221087646068
"4249" 849.6 31.7821245691352 11.1716191351062
"4250" 849.8 27.0945297008711 13.5744739140451
"4251" 850 22.9512762802287 15.7764093475029
"4252" 850.2 19.8852743869294 18.5343460372552
"4253" 850.4 17.9474683732775 21.7363015380607
"4254" 850.6 15.6973734925359 25.8638713824607
"4255" 850.8 13.8115217506503 29.9983899976425
"4256" 851 12.7084915893436 35.1652353720982
"4257" 851.2 11.0732736385839 40.6982101922385
"4258" 851.4 8.64640115640613 45.3509269544274
"4259" 851.6 6.05312898487508 49.8842544275641
"4260" 851.8 4.51165805142411 54.1238975435056
"4261" 852 2.96940842376068 59.2614009525743
"4262" 852.2 3.07869107625962 63.477729223763
"4263" 852.4 4.60885746877487 68.0353098100544
"4264" 852.6 7.46272768689185 72.621157291775
"4265" 852.8 10.6688802066243 77.1535206087031
"4266" 853 15.2364378803111 81.4165417946686
"4267" 853.2 20.175714367837 84.4756783749143
"4268" 853.4 25.7990813017455 87.5303516428849
"4269" 853.6 31.3809510126523 88.6635782234387
"4270" 853.8 36.8223215692834 89.2106030222107
"4271" 854 43.0960455266488 89.2717951469326
"4272" 854.2 49.3562784394425 88.0553698797334
"4273" 854.4 55.2966683254215 86.5762743847464
"4274" 854.6 60.4247465761225 83.9048974540831
"4275" 854.8 64.4201107633274 79.6906022433862
"4276" 855 68.0661532378999 74.6677667552419
"4277" 855.2 72.3532414632636 71.2907211376628
"4278" 855.4 77.7254845967402 69.5040608952409
"4279" 855.6 83.4199992235721 67.1192409757692
"4280" 855.8 89.2949566382735 65.2535828001346
"4281" 856 93.2403381419148 66.4458257000368
"4282" 856.2 96.0903831339819 66.7867860790761
"4283" 856.4 100.110672634643 65.4405198401889
"4284" 856.6 99.4641697726784 63.3949955290883
"4285" 856.8 98.8890720634798 62.4608527416291
"4286" 857 98.1460247124444 62.4192106958969
"4287" 857.2 97.2974460580809 61.1842441860871
"4288" 857.4 94.8540833916523 58.8407521498892
"4289" 857.6 91.9089612352061 56.3195616335273
"4290" 857.8 87.7323193241728 53.8651013762607
"4291" 858 83.3415762687829 50.865710254763
"4292" 858.2 79.7675603310395 47.7756619144607
"4293" 858.4 76.0768228735826 44.3210328326371
"4294" 858.6 72.2050512287311 40.7212119103357
"4295" 858.8 68.1657998584688 36.3992125292559
"4296" 859 63.9496968820378 33.0973722841192
"4297" 859.2 59.9112128028446 30.2246704820761
"4298" 859.4 54.5957968217228 27.1059641597107
"4299" 859.6 50.5996922632645 24.075045459669
"4300" 859.8 50.4639942531591 20.9123612613871
"4301" 860 52.3690591685524 19.7033193758935
"4302" 860.2 54.0853158295359 19.4597339862445
"4303" 860.4 55.9240746409683 20.1776171298526
"4304" 860.6 58.8117135252461 21.3082572579007
"4305" 860.8 63.0071482133311 21.1057005896107
"4306" 861 67.999681151714 21.4386015687765
"4307" 861.2 72.833705986658 21.9712729352385
"4308" 861.4 77.8207130904061 21.0770369101357
"4309" 861.6 81.9509009458061 18.370366605425
"4310" 861.8 86.3637818276013 15.2318334856294
"4311" 862 88.9648018976736 14.9049063783643
"4312" 862.2 90.3614764071314 17.4466495221715
"4313" 862.4 93.2189350756616 19.8410452373522
"4314" 862.6 98.1795134934767 22.6580355447077
"4315" 862.8 103.291612564028 24.5804934701644
"4316" 863 107.58263817512 27.5970240949025
"4317" 863.2 110.105190393694 30.3040578359663
"4318" 863.4 110.946677852939 33.397110995594
"4319" 863.6 111.731901244935 37.341671636751
"4320" 863.8 113.264476394129 41.9032034241704
"4321" 864 115.211046963693 47.0572640829452
"4322" 864.2 117.644333907785 52.3487172148937
"4323" 864.4 120.77900307892 57.5495497794297
"4324" 864.6 120.860817944286 61.3456847485807
"4325" 864.8 121.541077836721 65.423814828099
"4326" 865 122.778014605869 69.9476046718712
"4327" 865.2 122.802615440381 71.2825895973862
"4328" 865.4 120.613566788848 71.790126103387
"4329" 865.6 117.852995635901 74.4050582660186
"4330" 865.8 114.590153898181 77.7968850979294
"4331" 866 111.265282144528 81.1227173806566
"4332" 866.2 107.375794971059 83.0106386522519
"4333" 866.4 102.853892371553 84.1567437463554
"4334" 866.6 98.044897406564 84.7642126025975
"4335" 866.8 93.8902650997493 84.5505836166539
"4336" 867 89.2990879278061 83.6625886171607
"4337" 867.2 84.863489366221 81.3413049195351
"4338" 867.4 80.8401284950387 80.2715346091932
"4339" 867.6 75.3628712378061 78.7858590927188
"4340" 867.8 70.7227445444311 76.1469139523925
"4341" 868 65.6226676164257 73.6200538816781
"4342" 868.2 61.4603494624338 70.1645028093543
"4343" 868.4 57.6680991374728 66.7319086072607
"4344" 868.6 55.7441909862948 63.9909080659493
"4345" 868.8 55.0159948704061 61.9418892816607
"4346" 869 55.3174060685852 61.0513154263444
"4347" 869.2 56.3798064502297 58.5921730136019
"4348" 869.4 57.2276905580918 54.8460361849607
"4349" 869.6 58.1697205364403 50.7476737754729
"4350" 869.8 59.4652045536495 45.405824104051
"4351" 870 59.732970796964 41.6942683977765
"4352" 870.2 57.2654180150174 41.1134871482212
"4353" 870.4 55.5845068598343 41.6679207606015
"4354" 870.6 53.9260936978196 43.232511756231
"4355" 870.8 52.7579379423831 45.7765540126145
"4356" 871 50.6840856258451 50.2739104574477
"4357" 871.2 49.2946665683844 54.4400633217137
"4358" 871.4 48.6114292808568 60.23609799341
"4359" 871.6 47.8252690380204 66.2614602806393
"4360" 871.8 47.2831222376243 71.6953576702902
"4361" 872 47.7253179143791 77.8879128565618
"4362" 872.2 48.8934941029019 83.9352662677692
"4363" 872.4 50.9671571794167 89.5877566995133
"4364" 872.6 52.9126235196891 94.9575691126947
"4365" 872.8 56.0189370696735 100.623427237665
"4366" 873 60.5474827511092 105.187950285127
"4367" 873.2 65.5843737403735 109.433196374893
"4368" 873.4 70.9461818619745 112.744146068401
"4369" 873.6 76.5338205740183 114.615115979127
"4370" 873.8 81.4764490417959 114.869470927757
"4371" 874 85.7541960856873 114.677761937936
"4372" 874.2 89.9671049261698 112.445555323915
"4373" 874.4 92.535757583943 109.569861394576
"4374" 874.6 94.3761383525746 105.369878044134
"4375" 874.8 96.032481044343 100.566448810008
"4376" 875 97.1287078500061 94.6651950645274
"4377" 875.2 98.560595939602 89.2749500577668
"4378" 875.4 99.9330271847409 84.0926822811672
"4379" 875.6 101.874377885322 78.5064139021381
"4380" 875.8 103.007257435606 72.685460995994
"4381" 876 102.638230730604 66.3182842585245
"4382" 876.2 101.786782701239 60.761370334394
"4383" 876.4 104.263326835978 56.7387489883893
"4384" 876.6 104.130417349871 54.3530762867433
"4385" 876.8 102.456641642379 53.492652467427
"4386" 877 99.3165628087372 52.6517821010124
"4387" 877.2 95.9710707483965 51.488510142039
"4388" 877.4 92.3877729434268 49.2956056843227
"4389" 877.6 89.6616916849441 46.2820755510124
"4390" 877.8 87.5999128447473 43.0440940136724
"4391" 878 86.821707896276 39.3645795303643
"4392" 878.2 86.5326927850846 36.8794322541189
"4393" 878.4 85.2758165020013 37.7674546961436
"4394" 878.6 82.2627603402676 38.6130840309991
"4395" 878.8 77.85287359046 39.6322370789991
"4396" 879 72.489027704034 41.2575976422835
"4397" 879.2 67.6300808731276 43.1212263425678
"4398" 879.4 62.6542648581165 44.9114904174952
"4399" 879.6 57.0748304751676 47.1187379618342
"4400" 879.8 51.8835545711828 48.9983146782139
"4401" 880 46.4178871835321 49.9256560157209
"4402" 880.2 40.8801512926845 50.3648615499201
"4403" 880.4 34.9254852699238 50.6652605564371
"4404" 880.6 29.6938146194532 50.3595146420371
"4405" 880.8 24.580396642011 49.0434637482679
"4406" 881 19.3862140969084 47.3008292443698
"4407" 881.2 14.3341661712767 45.606964178496
"4408" 881.4 11.5798755523363 43.3521693175691
"4409" 881.6 11.8850465299543 41.5050396885718
"4410" 881.8 13.1144366891395 39.9291271050903
"4411" 882 14.1126230085334 36.7287708406035
"4412" 882.2 15.9130938000224 32.8671055028391
"4413" 882.4 18.4072054443251 28.5972011551822
"4414" 882.6 19.9477530669842 24.0524315471456
"4415" 882.8 22.358388805765 19.5761857113237
"4416" 883 25.2404289999142 16.970383804812
"4417" 883.2 28.4351440298332 13.5462361486093
"4418" 883.4 32.0804141323504 10.0057209488657
"4419" 883.6 35.4405373662506 8.40615713431253
"4420" 883.8 39.7638392503719 6.51840209468436
"4421" 884 44.2721096587931 4.04969453525289
"4422" 884.2 48.5412435012767 3.61298764882832
"4423" 884.4 53.9344983851243 2.7649991752334
"4424" 884.6 57.8938723449215 1.56589078134529
"4425" 884.8 62.7645313500461 2.21442490362068
"4426" 885 67.9826294309989 1.70349769485827
"4427" 885.2 71.9451445137238 2.57772299014303
"4428" 885.4 76.2598568211261 4.12024110338068
"4429" 885.6 81.4935705533183 5.10484237731434
"4430" 885.8 84.5645281162876 6.28292161764586
"4431" 886 85.8783801948061 6.57869018062921
"4432" 886.2 87.9165518857186 7.09871588616068
"4433" 886.4 91.3943932343446 8.93515128226837
"4434" 886.6 94.547792914949 10.4127832083178
"4435" 886.8 98.590892724112 13.3192963651666
"4436" 887 102.833382380979 15.50541066184
"4437" 887.2 105.895855076806 18.9147270108155
"4438" 887.4 109.106864251461 21.9278320246676
"4439" 887.6 111.981200135871 24.4789738938478
"4440" 887.8 114.554925521112 27.9931732863178
"4441" 888 117.166296859188 31.1474444650689
"4442" 888.2 118.437157313327 34.7008642655015
"4443" 888.4 119.773793042466 38.3421265139107
"4444" 888.6 120.942573634775 41.8063369190321
"4445" 888.8 122.099874300906 44.7742561881007
"4446" 889 121.652312314071 45.2342789950219
"4447" 889.2 122.121593080163 45.9167475539505
"4448" 889.4 121.958976462746 46.8530195717637
"4449" 889.6 121.934686277902 47.9643032238261
"4450" 889.8 122.005046600564 48.2852384384607
"4451" 890 122.419140355986 49.3833758476807
"4452" 890.2 122.283644281064 49.9019618947596
"4453" 890.4 121.868026332336 49.8305292474907
"4454" 890.6 121.87895359315 49.7980437440857
"4455" 890.8 122.116630455871 49.5304133317833
"4456" 891 122.390189685338 49.3274308505777
"4457" 891.2 122.29314833121 49.0468927110352
"4458" 891.4 122.378189948 49.0948075935252
"4459" 891.6 122.562098965903 48.8194718910413
"4460" 891.8 122.013564777087 48.6475154984919
"4461" 892 122.253906169585 48.5091839108501
"4462" 892.2 122.677679240076 50.3407212712247
"4463" 892.4 122.279172266621 50.1573782766346
"4464" 892.6 121.998244578404 49.7544251014063
"4465" 892.8 121.349539283817 49.9971865359438
"4466" 893 121.242400189081 50.2941458888453
"4467" 893.2 121.025652047911 50.1143499614502
"4468" 893.4 120.912226518693 50.5402458913163
"4469" 893.6 120.491878245559 50.8305984024013
"4470" 893.8 120.279375196745 51.5324888388484
"4471" 894 119.697460582869 51.9080090387732
"4472" 894.2 119.540808756322 51.9389546492029
"4473" 894.4 118.93721995829 52.0051470636607
"4474" 894.6 118.185064339806 53.2563789850911
"4475" 894.8 117.204861539122 53.9643346993554
"4476" 895 115.667513764034 54.4026793825201
"4477" 895.2 114.935600827872 54.6787438920541
"4478" 895.4 114.491175086462 54.4558916587732
"4479" 895.6 113.197588003173 54.2175584720273
"4480" 895.8 110.8883463399 53.8706748694919
"4481" 896 107.183899346639 52.8714271544607
"4482" 896.2 103.449707951498 51.4112944222299
"4483" 896.4 99.534998807013 50.152221392771
"4484" 896.6 95.4444043170533 49.0052299878202
"4485" 896.8 91.0946318336337 47.6438748823917
"4486" 897 87.6739241006337 45.7593203238055
"4487" 897.2 84.1402677761657 42.8301931211461
"4488" 897.4 81.7497760003936 39.0969367400857
"4489" 897.6 79.70905500155 35.003623488229
"4490" 897.8 79.2455444686232 32.3516505416802
"4491" 898 77.8921495571194 30.5421522413522
"4492" 898.2 74.260795832529 29.3956050623522
"4493" 898.4 69.9815912022811 27.9181017448357
"4494" 898.6 65.7434826444647 28.1989125884729
"4495" 898.8 60.2203955871864 29.2496844134043
"4496" 899 54.4458769149061 31.1598273997464
"4497" 899.2 49.5122450518478 33.3164280459607
"4498" 899.4 44.8856322655661 35.8108051309407
"4499" 899.6 40.7895994219294 39.4967885245429
"4500" 899.8 36.3398191437412 43.3251396756295
"4501" 900 32.1853200605622 47.3965866953875
"4502" 900.2 28.4651532753904 52.0154531057191
"4503" 900.4 24.6816327707416 56.9932437155252
"4504" 900.6 20.9011068268274 62.1915275681522
"4505" 900.8 17.0727445386961 67.5102867476707
"4506" 901 13.972718840012 72.7598991352842
"4507" 901.2 10.8108489734272 78.3918240708923
"4508" 901.4 8.52258172414633 83.8216342796772
"4509" 901.6 8.68402510229097 89.2328004844304
"4510" 901.8 10.2427314318061 90.7319829328068
"4511" 902 12.580573614108 92.4465341327531
"4512" 902.2 17.3052130438163 94.6450026614505
"4513" 902.4 22.579773720551 96.3375246875933
"4514" 902.6 28.0354236693886 96.5004171831969
"4515" 902.8 34.3117112233009 96.3302587065449
"4516" 903 40.7233856033931 94.652547966015
"4517" 903.2 46.4163025793279 93.7594043301998
"4518" 903.4 52.8197125099352 92.4663449668801
"4519" 903.6 58.5127183308061 90.1721576599181
"4520" 903.8 63.555617359868 87.1430750765741
"4521" 904 68.2611088666084 82.9812400066365
"4522" 904.2 72.8890948169195 79.8343293135328
"4523" 904.4 77.2811666774474 75.1986333310259
"4524" 904.6 81.6107581076213 70.8700023146563
"4525" 904.8 84.7422755733387 67.8291597964389
"4526" 905 87.9177268599997 66.4532853142994
"4527" 905.2 92.1432718855814 65.370365939764
"4528" 905.4 95.3051657300699 63.7881242263068
"4529" 905.6 95.5724737824655 61.062449797109
"4530" 905.8 94.7696579727162 56.4126977173146
"4531" 906 93.2964666962544 52.0894907641848
"4532" 906.2 90.9596695918418 49.677474298675
"4533" 906.4 89.1069133360645 47.0943180228202
"4534" 906.6 87.9416642242347 42.1748699408535
"4535" 906.8 86.3546233062278 38.9777925302197
"4536" 907 85.1136981751275 38.5759857401035
"4537" 907.2 82.2465176634728 38.4711720503125
"4538" 907.4 77.8053175000466 37.609932777448
"4539" 907.6 72.1078388081138 37.0647553619222
"4540" 907.8 65.6391927745561 35.8559294731317
"4541" 908 59.7679780398456 35.0261913830659
"4542" 908.2 53.2232906325561 33.8472369251273
"4543" 908.4 46.9678297319311 33.7344400383044
"4544" 908.6 40.5044854453413 34.9070603999255
"4545" 908.8 33.9170235031243 35.2620838648698
"4546" 909 27.6313290745561 34.7336877533357
"4547" 909.2 20.9984632502866 35.6517113694217
"4548" 909.4 15.2579153980744 37.3992545858143
"4549" 909.6 11.1783096151907 37.9761133759991
"4550" 909.8 9.2142833552179 36.744828924343
"4551" 910 10.3718147424854 35.4400641731022
"4552" 910.2 11.1526166537152 33.3453812575516
"4553" 910.4 12.6070441296149 29.770000252093
"4554" 910.6 14.4403646139679 27.4488042475489
"4555" 910.8 16.6558892786512 24.9649353313198
"4556" 911 17.7532994277357 23.5061828171931
"4557" 911.2 18.6244655845956 22.524804159408
"4558" 911.4 19.1355969769984 22.791712915653
"4559" 911.6 20.2531142348711 21.9924133754477
"4560" 911.8 21.5900791601351 20.2819969583817
"4561" 912 23.4139180447677 18.0977291657299
"4562" 912.2 25.9171744216861 15.6570536067407
"4563" 912.4 27.7871613157261 13.3130015963407
"4564" 912.6 31.536880709883 11.3850384168838
"4565" 912.8 35.5299885972745 8.73822997461257
"4566" 913 39.3995138726686 6.12415078401068
"4567" 913.2 43.7042698969215 4.47145692299914
"4568" 913.4 47.5664535852061 3.52403657030068
"4569" 913.6 52.1983452414461 2.42335127846068
"4570" 913.8 57.4104902835061 1.33253903177318
"4571" 914 61.1083773151964 1.03599812013141
"4572" 914.2 62.2220933830466 1.01717808565055
"4573" 914.4 61.7071887798775 1.75908188110353
"4574" 914.6 61.6049630441765 1.75335251542363
"4575" 914.8 61.7044630294688 1.81861287347273
"4576" 915 62.6365715422561 1.33253903177318
"4577" 915.2 62.8551167585311 1.49018926888568
"4578" 915.4 62.4499431858831 1.12001132284529
"4579" 915.6 62.5058336496495 1.08648033748477
"4580" 915.8 62.4447223254847 1.25405514749639
"4581" 916 61.9751420117695 1.32962605621678
"4582" 916.2 61.534807005489 0.998712033009456
"4583" 916.4 60.6558123322037 0.810203908810075
"4584" 916.6 58.8068267999133 0.394144763246386
"4585" 916.8 55.8094090251436 0.773597282010679
"4586" 917 52.2804032446138 1.14451019419144
"4587" 917.2 48.5332177080369 1.78148084919145
"4588" 917.4 45.0316575394357 3.07919513805327
"4589" 917.6 40.5058758921568 4.79916909814899
"4590" 917.8 36.0387178858581 7.17167797936977
"4591" 918 31.637790909515 9.28489592915688
"4592" 918.2 27.0797214422866 12.2194636115905
"4593" 918.4 23.0144915133503 15.089700097446
"4594" 918.6 19.8788427581003 19.1812998342695
"4595" 918.8 16.4892412051105 22.2303692113302
"4596" 919 15.9122377670561 24.4200712311273
"4597" 919.2 15.2105198140033 27.7586347956438
"4598" 919.4 13.9424842400719 32.2497037718278
"4599" 919.6 12.1665862610654 36.4234293520162
"4600" 919.8 8.66667201704613 39.6937782438207
"4601" 920 5.2454012045839 42.5808123503496
"4602" 920.2 5.05421608485263 45.2129660234142
"4603" 920.4 3.83176647036034 49.4855060341474
"4604" 920.6 3.18346601533052 54.6254268361558
"4605" 920.8 2.96007524928889 59.4739574611158
"4606" 921 1.78598175855613 63.9909080659493
"4607" 921.2 1.37689712031138 67.7269238199133
"4608" 921.4 0.838850316354533 70.6079777801381
"4609" 921.6 1.10548743120007 71.0424627489152
"4610" 921.8 1.79785921596238 72.4105019965857
"4611" 922 3.19607350182612 75.4405714024207
"4612" 922.2 5.29798288965907 79.1708214335489
"4613" 922.4 7.97731222909326 83.0474389370745
"4614" 922.6 10.4924973932633 86.889299963775
"4615" 922.8 13.7611736714633 91.0641876282607
"4616" 923 17.1474933373061 93.8698560192254
"4617" 923.2 21.2842077955637 95.6604134576122
"4618" 923.4 25.880812259301 97.229538232038
"4619" 923.6 30.7403723252161 98.9065703326207
"4620" 923.8 36.2186108049576 99.698421367491
"4621" 924 41.8882371145249 99.3424175033044
"4622" 924.2 46.4214666912436 97.9211767293357
"4623" 924.4 52.0472502122735 97.0619587044933
"4624" 924.6 57.9591255334366 96.6008473390259
"4625" 924.8 62.916255670594 97.0617488986122
"4626" 925 68.0582349329624 96.1496020951169
"4627" 925.2 73.0654199577958 94.4912210863163
"4628" 925.4 78.1069850850827 92.3392131436309
"4629" 925.6 81.7095176710798 91.3739565152186
"4630" 925.8 82.0735069577416 92.2279946572671
"4631" 926 82.2564543598649 92.5247238713136
"4632" 926.2 82.7528399139444 92.6970009158011
"4633" 926.4 84.4638607313319 94.0341782245844
"4634" 926.6 88.0908379449219 95.4049750182291
"4635" 926.8 91.4093161936498 97.0572852784919
"4636" 927 93.4989568666561 98.1766019619907
"4637" 927.2 94.6324494469997 97.344307337751
"4638" 927.4 94.5498039130283 99.4929607993125
"4639" 927.6 94.4883248288877 98.5526226388586
"4640" 927.8 94.3071829094532 99.2391439522548
"4641" 928 94.2475627311002 99.550135507343
"4642" 928.2 93.7574103398161 100.637856572911
"4643" 928.4 94.0151657093571 102.682532375461
"4644" 928.6 94.2052050278571 104.909329787736
"4645" 928.8 94.5212100340873 107.913653879648
"4646" 929 94.5261909033223 110.576859009364
"4647" 929.2 94.3168937718364 110.916825751915
"4648" 929.4 95.0230722010262 110.949137536051
"4649" 929.6 96.0872923846261 111.048504958231
"4650" 929.8 97.3995138788686 110.600873830429
"4651" 930 98.6642255434861 109.359258781171
"4652" 930.2 100.584789238331 107.193041409679
"4653" 930.4 102.738981999043 103.628138296285
"4654" 930.6 104.882312044806 99.4027834722668
"4655" 930.8 106.818337602025 95.4728207741794
"4656" 931 108.349473833439 91.081173512394
"4657" 931.2 109.511993314647 86.3015444882586
"4658" 931.4 109.659300387732 81.5458345562817
"4659" 931.6 109.68550361129 76.2321509346475
"4660" 931.8 108.871178565074 71.1702150639762
"4661" 932 108.622447568476 65.7490764391628
"4662" 932.2 106.920180481487 60.3985229371628
"4663" 932.4 104.314194503185 56.2171993317765
"4664" 932.6 100.726507167718 53.0996166418563
"4665" 932.8 96.3625718109297 50.7572571377528
"4666" 933 93.1603413536925 48.6210956929152
"4667" 933.2 91.4613130627394 46.5866500251273
"4668" 933.4 91.9086522281842 44.3810743993997
"4669" 933.6 92.9746719232649 43.6016306811077
"4670" 933.8 93.2467228621016 43.5615219674039
"4671" 934 94.3308107926357 43.8003859630289
"4672" 934.2 96.9466042393116 42.1759198924827
"4673" 934.4 100.75156729763 40.3364046382629
"4674" 934.6 104.070325865761 37.8678729080516
"4675" 934.8 106.939694232045 36.5982116380259
"4676" 935 107.447842844556 37.229454592472
"4677" 935.2 106.895001190738 36.6996108203584
"4678" 935.4 106.283299578864 35.1829001978211
"4679" 935.6 104.899786924668 32.8441911810469
"4680" 935.8 102.52491954627 29.7994400722821
"4681" 936 99.1033891322379 26.8019554380061
"4682" 936.2 95.6024145369297 24.086079127382
"4683" 936.4 91.5193033805257 21.1984497313265
"4684" 936.6 87.2222296613418 18.4704619940678
"4685" 936.8 82.1198247844728 15.7902984311644
"4686" 937 76.5096885970659 13.1525842594347
"4687" 937.2 71.0089622985134 10.9121504465582
"4688" 937.4 65.0558442335909 9.00914407597966
"4689" 937.6 59.351852983923 8.54654191262951
"4690" 937.8 53.6433050683713 6.47226909415633
"4691" 938 51.9266681990405 5.55446015444505
"4692" 938.2 51.4758338514918 2.86741082080353
"4693" 938.4 52.2969707749446 2.78005484526068
"4694" 938.6 52.1377630102152 2.47546705932432
"4695" 938.8 51.8993500470061 2.78642455181067
"4696" 939 50.37167913829 2.69868698094455
"4697" 939.2 48.6456768728982 3.22962202860541
"4698" 939.4 45.6465428485764 3.18082989521744
"4699" 939.6 41.7163665094089 4.82813364172095
"4700" 939.8 37.5273098532461 6.25027097370068
"4701" 940 33.5843107265686 8.54623169964818
"4702" 940.2 29.1881896453446 10.6990700191914
"4703" 940.4 25.3108489749772 13.4831733355396
"4704" 940.6 22.1638465193332 16.7328109659201
"4705" 940.8 19.7244264961661 20.3502533927807
"4706" 941 17.4592894486113 23.8685814865386
"4707" 941.2 16.3239896238061 27.3008771801407
"4708" 941.4 14.7036543818587 30.8523573542502
"4709" 941.6 12.4258660418915 33.87571935279
"4710" 941.8 9.65594336064822 35.8743680973554
"4711" 942 8.44294729777671 36.3851278485783
"4712" 942.2 8.65907044430612 38.5678972238496
"4713" 942.4 9.47201641788946 40.9760001723357
"4714" 942.6 11.2267127920395 44.9092939669607
"4715" 942.8 12.3711717990061 49.051101978943
"4716" 943 14.0142809835754 53.2634090959991
"4717" 943.2 16.1359507191851 57.6292626995975
"4718" 943.4 18.3764142636061 61.8845619227107
"4719" 943.6 21.3810359097851 65.9165861688607
"4720" 943.8 25.8055212134836 69.3093795415575
"4721" 944 30.4713611121395 70.685373139294
"4722" 944.2 35.6172995269766 71.3262042225061
"4723" 944.4 41.1711084316413 71.1755838888014
"4724" 944.6 47.4256517264993 70.9874516468925
"4725" 944.8 53.4000476330965 70.2668902681058
"4726" 945 59.0701669984061 68.6173417460607
"4727" 945.2 64.2261584869997 65.5245410044284
"4728" 945.4 69.4164796589352 62.5821475271381
"4729" 945.6 74.0416454996633 61.2136428317025
"4730" 945.8 76.6398778704539 63.1396836451766
"4731" 946 80.9331812254875 64.6238857230871
"4732" 946.2 86.0810888012061 66.672458012794
"4733" 946.4 91.3810742393728 69.385953003094
"4734" 946.6 95.9149622245973 69.9324411599222
"4735" 946.8 99.5332053325008 67.1234779362291
"4736" 947 101.441808549462 64.0622053494919
"4737" 947.2 101.25726095858 60.6137027287833
"4738" 947.4 101.258607767045 56.004164648597
"4739" 947.6 101.618107279983 52.0591022250254
"4740" 947.8 101.696120917615 48.1320944299181
"4741" 948 102.565058419226 45.6633850327187
"4742" 948.2 103.400432415154 42.5725420696854
"4743" 948.4 104.288166129496 39.1040752043227
"4744" 948.6 105.258071606386 36.0655354865175
"4745" 948.8 106.92888932096 33.2009333667574
"4746" 949 109.486446443011 30.984246852313
"4747" 949.2 112.048905900239 30.377870090894
"4748" 949.4 113.632383274871 30.3129729357542
"4749" 949.6 114.257585090806 31.1692205153962
"4750" 949.8 115.69433625053 32.1292231655777
"4751" 950 115.625598624689 32.5032740183011
"4752" 950.2 115.730726758327 33.0114952855883
"4753" 950.4 115.617421992073 33.065886254994
"4754" 950.6 115.148611932125 32.52896432412
"4755" 950.8 114.892426582317 31.7046153450476
"4756" 951 113.792155461638 29.9310966384923
"4757" 951.2 113.034206977962 26.9467214959607
"4758" 951.4 111.155744828548 23.7554269446742
"4759" 951.6 108.127598868422 20.7905051105486
"4760" 951.8 104.924543004473 17.753111708794
"4761" 952 101.818786645372 14.9417432355209
"4762" 952.2 97.3848084554133 13.9798188763178
"4763" 952.4 92.9596071817704 12.5193361602107
"4764" 952.6 88.371515063699 10.631173147175
"4765" 952.8 84.3010538512561 8.54145441973568
"4766" 953 79.2199655540283 6.97651188642364
"4767" 953.2 73.6485081029833 5.43888324010624
"4768" 953.4 68.8403723292889 7.7958692858055
"4769" 953.6 69.8757589611165 5.99697629806413
"4770" 953.8 69.7089330953146 6.01629761717254
"4771" 954 69.0258368561269 8.55028788070596
"4772" 954.2 68.3322183069707 9.75899560654928
"4773" 954.4 67.6631115165811 11.2310630104732
"4774" 954.6 66.4748784956523 12.6050822099222
"4775" 954.8 64.0516691992817 14.174683069729
"4776" 955 61.6008572564311 16.6580529910732
"4777" 955.2 58.5077172961087 19.0197893183423
"4778" 955.4 54.9653177188061 20.0203579822433
"4779" 955.6 50.7211062723061 20.8541832580012
"4780" 955.8 46.1970359289106 20.0626849096099
"4781" 956 42.5961944859754 19.1786193695222
"4782" 956.2 38.1437153197498 19.4582791617564
"4783" 956.4 33.5199798491575 19.7954347368526
"4784" 956.6 30.0389398772427 19.3344735978269
"4785" 956.8 29.1706475544061 18.274821007175
"4786" 957 29.4072598889892 19.156839527841
"4787" 957.2 27.9021351034186 21.2824599463732
"4788" 957.4 26.8121055258872 24.923909280758
"4789" 957.6 26.413349805988 30.4848039523698
"4790" 957.8 26.403883339313 35.0833671916799
"4791" 958 26.3622308859431 40.3553900649812
"4792" 958.2 27.0994657870659 45.8812946417983
"4793" 958.4 28.2136290376523 51.1908045801145
"4794" 958.6 30.3555985991708 56.5059067741666
"4795" 958.8 33.7054352491932 61.2753303123639
"4796" 959 37.3811723715126 65.4031324321781
"4797" 959.2 41.9708514293728 68.8041864715273
"4798" 959.4 46.6885137006193 72.2591339700541
"4799" 959.6 51.3792424384798 76.1188445756817
"4800" 959.8 56.1225330878164 79.5151873152545
"4801" 960 61.4089175447461 82.3236763003507
"4802" 960.2 66.987663257955 83.6669254386415
"4803" 960.4 72.0852038520642 82.9693179752349
"4804" 960.6 76.5684540021851 80.8136535507449
"4805" 960.8 80.7767061187855 78.0100978912751
"4806" 961 84.2260383307956 73.970577229766
"4807" 961.2 88.0084912373336 71.024390854208
"4808" 961.4 90.8407552082218 66.5340898555281
"4809" 961.6 92.2561832574325 61.0582499905926
"4810" 961.8 93.4886903747371 56.27153258184
"4811" 962 92.1158929375728 52.1962382601607
"4812" 962.2 88.8394579481782 48.9859061589607
"4813" 962.4 85.1668376301898 45.4618289769956
"4814" 962.6 82.4913503157175 41.7607238305366
"4815" 962.8 80.832034918011 36.9149285294486
"4816" 963 82.0824666278446 34.9431531033453
"4817" 963.2 84.0212871076922 35.3748914411695
"4818" 963.4 86.1472163039037 36.7187834958387
"4819" 963.6 89.3558812873579 37.5533811269779
"4820" 963.8 93.283044725276 37.7851992797739
"4821" 964 98.3449594884061 37.5226825006842
"4822" 964.2 103.712182308424 36.8183352537303
"4823" 964.4 108.320296079488 36.9645327064152
"4824" 964.6 111.171613280217 36.2431405818291
"4825" 964.8 112.078746017894 35.594823081153
"4826" 965 114.074098852254 36.020258653909
"4827" 965.2 116.007085633402 37.7287023022247
"4828" 965.4 118.127848200903 38.9484814825897
"4829" 965.6 117.733193071373 39.4143604498273
"4830" 965.8 117.877766718402 40.0249487741522
"4831" 966 118.075350918816 41.3993886566772
"4832" 966.2 117.706006891087 42.1185662847419
"4833" 966.4 117.037071721929 42.9060862539913
"4834" 966.6 116.159284387961 43.8067437301102
"4835" 966.8 114.630702580608 44.0196349532189
"4836" 967 113.176027986922 45.1701166877975
"4837" 967.2 111.147479254709 46.6907570569123
"4838" 967.4 108.452625198753 48.9859061589607
"4839" 967.6 105.570454419164 51.6430795334502
"4840" 967.8 102.469453281829 53.9478359916742
"4841" 968 99.5248206190082 56.3408843391415
"4842" 968.2 96.9578768067094 59.6192066093639
"4843" 968.4 95.3349019349474 62.8441720616563
"4844" 968.6 95.0587411192677 66.5053990424717
"4845" 968.8 96.3911935586359 69.3432172414181
"4846" 969 98.4369785268377 72.4941463010186
"4847" 969.2 101.599814725261 75.1731209358849
"4848" 969.4 104.924543004473 76.0571589964607
"4849" 969.6 106.982746617701 75.0648257655133
"4850" 969.8 109.126523491306 73.1509803830232
"4851" 970 111.627707644617 69.6458817300291
"4852" 970.2 112.872137155935 64.9615411351704
"4853" 970.4 114.216243203975 60.6867218435975
"4854" 970.6 114.698255974284 55.873497545852
"4855" 970.8 115.410882123353 51.0603291477699
"4856" 971 115.725955558416 46.2953421122407
"4857" 971.2 114.825007453136 42.1025573148224
"4858" 971.4 113.650726200396 38.0554897191607
"4859" 971.6 111.946113947349 33.7880573820032
"4860" 971.8 109.520125525503 30.0120533109775
"4861" 972 106.856129511954 26.7758975475743
"4862" 972.2 104.143998370634 25.7628346578745
"4863" 972.4 99.6698050230918 25.7137282994964
"4864" 972.6 94.7346703629748 25.2330402036535
"4865" 972.8 89.0757917285686 25.5055753890232
"4866" 973 83.8095977402492 26.2557292790809
"4867" 973.2 79.5256372620918 27.829380832175
"4868" 973.4 74.9915300407372 30.4808104059434
"4869" 973.6 70.2388481315839 31.988226272757
"4870" 973.8 65.1666283358861 32.8450697612607
"4871" 974 59.2878787088982 32.3911443576449
"4872" 974.2 54.2480124479973 31.5685056309166
"4873" 974.4 49.9066520501633 29.0632839867178
"4874" 974.6 47.6082087030737 25.1156551482776
"4875" 974.8 46.5998058278211 21.0209929995204
"4876" 975 48.0908519365453 18.5802504144172
"4877" 975.2 50.4098824608496 16.2816171811563
"4878" 975.4 53.8640642321138 14.8491788252299
"4879" 975.6 57.7525610568061 11.7231228414607
"4880" 975.8 61.2144821359869 8.16836612584622
"4881" 976 64.7251941474847 6.1996773045321
"4882" 976.2 69.7431371050204 5.13502635260353
"4883" 976.4 73.6195772227661 5.21073486474068
"4884" 976.6 78.036251355439 7.07404335192903
"4885" 976.8 83.7706713896243 7.46948244144769
"4886" 977 88.6196973641686 8.24048578524818
"4887" 977.2 91.8691434732347 11.268143802175
"4888" 977.4 95.846394924699 15.4903492867464
"4889" 977.6 95.5253761260298 16.2539956847896
"4890" 977.8 95.2948284264811 16.5099573137857
"4891" 978 94.4672303699403 17.4418764537899
"4892" 978.2 92.837439048449 20.2949279416035
"4893" 978.4 90.7256168381048 23.8388010403308
"4894" 978.6 88.6515465462506 28.5533030369051
"4895" 978.8 87.0186161058061 32.8117512962299
"4896" 979 86.1202484183516 37.4633551803958
"4897" 979.2 87.1930051274885 41.8525842002019
"4898" 979.4 89.113468128341 45.9062271083909
"4899" 979.6 92.10836480998 49.6048754693629
"4900" 979.8 95.7181937971395 54.1793402327274
"4901" 980 99.1017754117512 58.1225852355706
"4902" 980.2 102.601840222806 60.9136953598478
"4903" 980.4 106.348329644663 63.3255455371341
"4904" 980.6 110.302563911589 65.8891687363194
"4905" 980.8 114.040589840604 67.6071333923649
"4906" 981 117.809304778227 67.3827768038243
"4907" 981.2 120.969640459301 66.057390208387
"4908" 981.4 120.964629321503 65.4487022695516
"4909" 981.6 122.10310901271 64.2894649595139
"4910" 981.8 122.320319910366 63.7075719373207
"4911" 982 122.14607993913 62.894347755196
"4912" 982.2 121.860424759596 62.5228065190207
"4913" 982.4 121.643034684277 61.5267342900489
"4914" 982.6 120.622269620363 60.1460260370277
"4915" 982.8 120.227507116412 57.9285881123395
"4916" 983 118.995130929776 55.1220568021273
"4917" 983.2 116.102550141244 51.1555874525544
"4918" 983.4 112.529954922624 47.8026849119455
"4919" 983.6 108.925701800125 44.172034315216
"4920" 983.8 104.813983301076 40.5413929473371
"4921" 984 100.230873487235 38.4212928667464
"4922" 984.2 96.8920225169652 35.3228856092107
"4923" 984.4 94.6158201258406 31.9963612747365
"4924" 984.6 90.7877292560561 29.071473609425
"4925" 984.8 87.4729629822199 26.5052349385296
"4926" 985 85.7764078775622 22.7831084340095
"4927" 985.2 83.916986734732 19.0742360302755
"4928" 985.4 81.4518546053549 18.6723173288143
"4929" 985.6 77.8379071239847 19.262125522425
"4930" 985.8 74.6706955086354 17.7355043898753
"4931" 986 71.4025456868432 15.4364258450533
"4932" 986.2 70.2589581123775 12.5557344833535
"4933" 986.4 70.6118882753061 10.1061973326145
"4934" 986.6 70.1168475814357 9.99622462123845
"4935" 986.8 68.9900667820832 10.2266255194727
"4936" 987 66.7493591731352 10.8378142602075
"4937" 987.2 63.4120246638427 12.1146267562412
"4938" 987.4 61.3368469373758 12.0327389573088
"4939" 987.6 59.1867244470861 11.7944635548207
"4940" 987.8 56.4741147323516 11.0431359863828
"4941" 988 52.9167913214369 9.20659877678376
"4942" 988.2 47.3658219112488 7.44393309688691
"4943" 988.4 41.9362220424461 6.81080515010068
"4944" 988.6 38.005748234488 6.64472952841522
"4945" 988.8 35.9895398419172 8.79305782846067
"4946" 989 32.2169074450283 11.9354463931273
"4947" 989.2 28.5401068412292 15.976126907153
"4948" 989.4 25.6285121010139 20.4984276573568
"4949" 989.6 24.5282584881918 25.4270915047464
"4950" 989.8 23.105678446849 30.1170154417035
"4951" 990 22.1535741237386 35.2221753840282
"4952" 990.2 19.4804963530378 40.4473922080338
"4953" 990.4 16.285117945022 45.1727681924379
"4954" 990.6 12.7793432048279 49.7211918498411
"4955" 990.8 8.6664052951956 53.481577992408
"4956" 991 5.10966941842719 56.961449254987
"4957" 991.2 2.69667579608702 61.5528361939551
"4958" 991.4 2.34063139743404 62.1756426987746
"4959" 991.6 3.13172530467822 62.7311403630188
"4960" 991.8 4.82160981985877 64.1867079689659
"4961" 992 6.71396212554141 65.0113384615195
"4962" 992.2 9.83786505761046 66.3502801017868
"4963" 992.4 14.4473513536186 67.7009002161794
"4964" 992.6 19.4022089146743 68.9622858546145
"4965" 992.8 24.9686670675728 69.6959453885274
"4966" 993 30.5664967905094 70.4112191028014
"4967" 993.2 35.9941769669002 71.5593967949195
"4968" 993.4 41.7809957237409 73.1381717339824
"4969" 993.6 47.5280280526743 74.3296385826805
"4970" 993.8 53.5125727062728 74.061317610794
"4971" 994 59.1707039281932 72.9298385548155
"4972" 994.2 65.4390449816678 71.5427988862373
"4973" 994.4 70.9367942069352 68.8285694342349
"4974" 994.6 76.5480626865158 66.5847889333962
"4975" 994.8 81.6933838982735 65.2618911130259
"4976" 995 86.6254313089096 62.6148817254262
"4977" 995.2 89.2904497769652 60.7423577254493
"4978" 995.4 89.2101333531891 59.4471327248011
"4979" 995.6 90.9704593699984 58.5453657582299
"4980" 995.8 90.2044437822331 57.1255322930225
"4981" 996 90.4393238388061 56.6850321082671
"4982" 996.2 91.018079945147 54.3277736974834
"4983" 996.4 91.8329455078062 51.6229646706607
"4984" 996.6 94.1472020975395 50.4466921944273
"4985" 996.8 96.6354895257131 51.5456393957979
"4986" 997 101.166936604469 53.0932933376629
"4987" 997.2 107.559569257081 54.3385595642189
"4988" 997.4 113.381517310487 54.6129320303649
"4989" 997.6 119.182259903548 54.8152150242349
"4990" 997.8 121.555353478102 55.0306276808994
"4991" 998 120.934816927898 55.9587849210423
"4992" 998.2 121.112061678353 57.55742982877
"4993" 998.4 121.244889326564 58.9709037296122
"4994" 998.6 120.997646253606 60.3930448468712
"4995" 998.8 120.323528758971 62.9229640839112
"4996" 999 120.445532023017 66.4355496288291
"4997" 999.2 120.86912481759 69.8463667748215
"4998" 999.4 121.165042589476 74.7547572954926
"4999" 999.6 122.341669008274 79.2474332983117
"5000" 999.8 121.825198914786 80.5947540748627
"5001" 1000 120.869875137338 82.2845635916202
"5002" 1000.2 120.304884366786 83.6325130955122
"5003" 1000.4 119.8201943094 84.7239409710544
"5004" 1000.6 119.264649404476 85.74859974945
"5005" 1000.8 118.710121425971 86.8121130042854
"5006" 1001 117.907923666994 87.9247185124294
"5007" 1001.2 116.720177926369 89.8117440778669
"5008" 1001.4 115.32859705761 92.072045938873
"5009" 1001.6 113.736592945531 94.695700325828
"5010" 1001.8 112.353352727655 96.8339836340971
"5011" 1002 109.509187697265 100.194447000624
"5012" 1002.2 106.663690707109 103.5549891514
"5013" 1002.4 103.373752506198 107.162340425368
"5014" 1002.6 100.829394301747 108.422836238639
"5015" 1002.8 97.1744807611287 108.896078377783
"5016" 1003 93.4799529348061 110.314598950824
"5017" 1003.2 90.5710342575685 112.691170291154
"5018" 1003.4 87.4589052199546 114.795065444698
"5019" 1003.6 83.9744348730117 118.041264056769
"5020" 1003.8 81.8542486463628 121.460689953172
"5021" 1004 80.0914966334238 121.649270349637
"5022" 1004.2 79.5500708887561 122.234983601341
"5023" 1004.4 78.0464567657152 122.20857827237
"5024" 1004.6 77.0989399955883 121.7084043755
"5025" 1004.8 75.4832294728561 121.615848124681
"5026" 1005 71.8418127095586 122.143562545748
"5027" 1005.2 68.5698971667179 124.122215245519
"5028" 1005.4 66.4539358102529 128.239963464801
"5029" 1005.6 66.1411653178668 127.342947794491
"5030" 1005.8 65.7302116060482 127.061746076303
"5031" 1006 64.3432863579763 128.801039743886
"5032" 1006.2 63.5164339952288 128.962496925048
"5033" 1006.4 63.0188052643113 128.730035469512
"5034" 1006.6 62.8982410654215 128.314476521374
"5035" 1006.8 62.5358148469759 128.537531811338
"5036" 1007 61.8054787998655 128.852566335738
"5037" 1007.2 61.9119121786929 128.55916477698
"5038" 1007.4 61.9590082797581 128.351224828393
"5039" 1007.6 62.0051390141835 128.303174683555
"5040" 1007.8 62.4581363945318 127.52100577539
"5041" 1008 62.8608179380861 127.627577166571
"5042" 1008.2 62.9742021445631 127.51724432433
"5043" 1008.4 63.0698988199843 127.149773495639
"5044" 1008.6 63.2527374864696 127.06503408272
"5045" 1008.8 63.1458769158361 127.130740055671
"5046" 1009 62.8427730831706 127.160064517788
"5047" 1009.2 62.6175676104061 126.778222296032
"5048" 1009.4 62.6408991703012 126.472440343688
"5049" 1009.6 62.6625565102959 126.190649365297
"5050" 1009.8 63.0736619748061 125.933781199118
"5051" 1010 63.0848407582473 125.373675238284
"5052" 1010.2 63.2923864734571 125.249321033829
"5053" 1010.4 63.3424044454122 125.130922428946
"5054" 1010.6 63.1075303682022 125.004254517114
"5055" 1010.8 62.6043812087143 125.297590508185
"5056" 1011 62.7588493663819 124.999667869733
"5057" 1011.2 62.8190092880161 125.082242429191
"5058" 1011.4 62.9026265881561 125.097529724911
"5059" 1011.6 62.7006876113949 124.991983092078
"5060" 1011.8 62.7936040317535 124.788766581092
"5061" 1012 62.5583630534888 124.106795367672
"5062" 1012.2 62.5035440193061 123.266876062441
"5063" 1012.4 62.2978313549505 120.63328477245
"5064" 1012.6 61.8106923372749 117.683191300711
"5065" 1012.8 60.6449594843761 113.674097998141
"5066" 1013 59.1699376406186 108.988541859961
"5067" 1013.2 57.7961117339624 104.485955542429
"5068" 1013.4 56.2482498198377 99.6653029570396
"5069" 1013.6 53.9997846199009 95.0710682959238
"5070" 1013.8 51.5257408336146 90.4770904202905
"5071" 1014 47.8457287576105 85.874815396352
"5072" 1014.2 44.6160931654936 81.6664818270544
"5073" 1014.4 41.7732549917745 77.5711376690817
"5074" 1014.6 39.7343276500149 72.7631107520321
"5075" 1014.8 39.9320558720107 68.3034889324152
"5076" 1015 40.4343897497355 63.8483049832136
"5077" 1015.2 41.7803152760532 60.9482150598607
"5078" 1015.4 43.532057906611 58.279463374107
"5079" 1015.6 45.6100488115956 54.2962299353817
"5080" 1015.8 47.3109562792228 49.8458165432107
"5081" 1016 49.6459523196965 45.6902374412415
"5082" 1016.2 51.9985928022228 40.7583685318773
"5083" 1016.4 54.5060560324311 37.180716686294
"5084" 1016.6 56.9619974918461 33.7724990349407
"5085" 1016.8 59.5262613628061 30.2246704820761
"5086" 1017 61.8840652018581 28.7625014800191
"5087" 1017.2 62.8814873830645 28.5906783437528
"5088" 1017.4 66.0135473356977 26.7525605613643
"5089" 1017.6 69.8885603265968 24.1884904271002
"5090" 1017.8 70.1193697081936 23.4800087061232
"5091" 1018 69.2299974284358 22.688454709757
"5092" 1018.2 68.139773427477 21.4663549870556
"5093" 1018.4 65.5858890632695 19.7722568989119
"5094" 1018.6 63.2110397954086 17.9669701295089
"5095" 1018.8 60.3098802810654 16.0309317897199
"5096" 1019 56.2697190504822 14.3015082815593
"5097" 1019.2 52.2536814214997 11.9203782701058
"5098" 1019.4 47.6113719695789 9.68481674546068
"5099" 1019.6 43.7371613174311 7.63589447187734
"5100" 1019.8 43.0804843572719 6.41968771667985
"5101" 1020 43.6947192029661 5.75088598018068
"5102" 1020.2 44.7333594909966 4.87417170341306
"5103" 1020.4 44.7348677395561 4.63151621579401
"5104" 1020.6 44.6235589958633 5.20418316657496
"5105" 1020.8 43.9903107081196 5.43707810883381
"5106" 1021 43.0168095763602 6.10400873897419
"5107" 1021.2 42.235029543732 6.48580856701623
"5108" 1021.4 40.211210290958 7.50944101484042
"5109" 1021.6 37.5849316515468 9.35925396623845
"5110" 1021.8 35.1578862940956 12.0701042245791
"5111" 1022 32.9889760153446 15.8144343562684
"5112" 1022.2 31.4967288128461 19.8355811035407
"5113" 1022.4 29.7515438593136 23.8331709062219
"5114" 1022.6 29.2312546884142 28.9471536611228
"5115" 1022.8 29.492596517512 33.6199258286371
"5116" 1023 30.2074176142228 38.613900660044
"5117" 1023.2 31.9318941717802 43.2357983370061
"5118" 1023.4 34.9116448713775 46.7929071896035
"5119" 1023.6 38.245148414936 50.3433981652659
"5120" 1023.8 41.7188733700283 54.3388188115347
"5121" 1024 46.4341728084689 58.3849266379723
"5122" 1024.2 50.4541971171095 61.522776904618
"5123" 1024.4 55.7359085240179 63.7943498218489
"5124" 1024.6 60.641976071419 66.2190444927833
"5125" 1024.8 65.4276974039674 68.9148686842671
"5126" 1025 70.6509743762742 70.7377763988543
"5127" 1025.2 75.8877417365204 73.3846821164717
"5128" 1025.4 81.6249158975926 75.2641663158539
"5129" 1025.6 86.9409656315803 76.6201588657188
"5130" 1025.8 91.526995682987 78.1008861193117
"5131" 1026 95.3176957950259 77.2317048855706
"5132" 1026.2 98.7099933460249 75.0021763491169
"5133" 1026.4 100.300484959213 74.2834407109992
"5134" 1026.6 101.174523639178 75.7874629106202
"5135" 1026.8 101.804501343013 77.263249084515
"5136" 1027 102.68328564502 79.7827873581546
"5137" 1027.2 102.819028015378 81.9588871060525
"5138" 1027.4 103.358196710436 83.9823478859707
"5139" 1027.6 105.549471354434 86.5739510875245
"5140" 1027.8 107.664164196466 88.5702442254288
"5141" 1028 110.820529889548 90.2677688351059
"5142" 1028.2 112.531894717901 91.6274037863659
"5143" 1028.4 112.702717939443 92.8693238602486
"5144" 1028.6 112.268376279291 93.293453586605
"5145" 1028.8 111.298204688947 93.4436884403302
"5146" 1029 111.308383845631 92.4818085045638
"5147" 1029.2 111.434709380587 92.4034184303982
"5148" 1029.4 112.229232098016 91.7215413442207
"5149" 1029.6 113.804157944911 91.4986686645133
"5150" 1029.8 115.324678721146 90.8309381677906
"5151" 1030 117.1561645952 89.4991700310668
"5152" 1030.2 118.356099726456 88.5417838344607
"5153" 1030.4 119.720735600412 87.0516585445819
"5154" 1030.6 120.609449432126 86.5715037307422
"5155" 1030.8 121.344707958503 85.7738568063698
"5156" 1031 122.275434433235 84.8145955446321
"5157" 1031.2 122.177890442185 84.0441005147344
"5158" 1031.4 122.495234450115 82.6199267552957
"5159" 1031.6 122.976481199859 82.2235770395458
"5160" 1031.8 122.878035299817 81.6423858976712
"5161" 1032 123.192508130185 81.076240390616
"5162" 1032.2 123.932314032624 80.3499551683395
"5163" 1032.4 124.086079054466 79.8225092395225
"5164" 1032.6 124.429756345716 79.6827959647207
"5165" 1032.8 124.85755596714 78.9138758734304
"5166" 1033 124.18230514889 79.0113618448081
"5167" 1033.2 123.659732383867 78.1263485181577
"5168" 1033.4 123.292371024494 76.9489179134607
"5169" 1033.6 122.401194374981 75.8312642487081
"5170" 1033.8 121.602045811659 74.5846327175489
"5171" 1034 120.540760058712 72.4941043950544
"5172" 1034.2 119.360565278981 70.784092646306
"5173" 1034.4 118.33244177048 68.4811080222974
"5174" 1034.6 117.008820978985 66.6889968999765
"5175" 1034.8 115.328715795079 64.1515983902789
"5176" 1035 114.08734153465 61.3590611323357
"5177" 1035.2 113.471305573713 61.9269171879143
"5178" 1035.4 113.594883877575 60.7726631474717
"5179" 1035.6 113.150044116322 59.2082577996865
"5180" 1035.8 113.715009065524 58.4075329776998
"5181" 1036 115.499453750894 57.0726336064497
"5182" 1036.2 116.692463859087 55.7736247013044
"5183" 1036.4 116.300184568561 56.153775937879
"5184" 1036.6 116.134310375334 54.9097332504607
"5185" 1036.8 114.799261787755 53.361504576777
"5186" 1037 113.363282415512 51.4438635100195
"5187" 1037.2 112.610577663806 49.1345326451274
"5188" 1037.4 110.598848312412 46.0925152139758
"5189" 1037.6 108.451916563435 42.0770728999349
"5190" 1037.8 105.053556265872 37.8123209218563
"5191" 1038 100.133464355548 33.9025841880337
"5192" 1038.2 95.7560052377712 31.1166572955537
"5193" 1038.4 91.1451841646632 28.4891004391392
"5194" 1038.6 87.4367026065061 25.1807203549732
"5195" 1038.8 84.3168523006254 21.3191241307619
"5196" 1039 79.3987263230592 17.8380411294607
"5197" 1039.2 74.2211448223473 16.2193862885195
"5198" 1039.4 69.3899687975824 16.6261206463949
"5199" 1039.6 64.6414863524311 17.2217720207482
"5200" 1039.8 60.8302709954403 17.9825247170582
"5201" 1040 57.7733872834911 17.4820356126936
"5202" 1040.2 56.4275646972645 16.272154935919
"5203" 1040.4 56.6823396315693 17.2547101085659
"5204" 1040.6 55.4148171114226 20.1677831141867
"5205" 1040.8 53.9137668231061 23.969338662875
"5206" 1041 53.1145000081974 29.3145906699824
"5207" 1041.2 53.0924664640235 34.3715837831563
"5208" 1041.4 54.2381353037239 40.1040920531456
"5209" 1041.6 55.9002790916795 45.1423123458151
"5210" 1041.8 58.4312729085918 50.3235445344607
"5211" 1042 61.1526123421431 56.3969212580042
"5212" 1042.2 64.2017677165402 61.7158324619713
"5213" 1042.4 66.9189256321146 67.3022006319926
"5214" 1042.6 69.559259142338 72.1892563382266
"5215" 1042.8 73.4718133175745 77.828607912787
"5216" 1043 77.7027303468374 82.4069602134919
"5217" 1043.2 81.7545269833561 87.6321897391207
"5218" 1043.4 86.0011139213374 90.9582912568669
"5219" 1043.6 91.3817637244286 93.8065412890525
"5220" 1043.8 96.6434357316546 97.4169082941274
"5221" 1044 99.9812980413851 98.8405935826712
"5222" 1044.2 101.520379358765 96.3981930266463
"5223" 1044.4 102.891603144083 93.2263561367775
"5224" 1044.6 105.170371643375 88.7107486818923
"5225" 1044.8 107.374827737975 84.1205369933344
"5226" 1045 109.494194062837 79.306366007739
"5227" 1045.2 112.278642320826 74.5883046660307
"5228" 1045.4 113.992444323414 69.0465417667906
"5229" 1045.6 115.124000908484 63.4492495155575
"5230" 1045.8 115.400668032795 56.6918196897303
"5231" 1046 115.616654156442 49.8911765747031
"5232" 1046.2 115.305087038827 43.6333826446256
"5233" 1046.4 115.95471277763 37.7241249850101
"5234" 1046.6 114.904385578332 32.0672950667344
"5235" 1046.8 111.839751515785 27.4730604056186
"5236" 1047 109.422599241143 23.5458520857868
"5237" 1047.2 109.740328646461 22.5955529871503
"5238" 1047.4 109.122300395339 22.4242298454607
"5239" 1047.6 107.187305069193 20.3941427256542
"5240" 1047.8 103.865822666783 17.8780369612863
"5241" 1048 99.0091921540204 15.4903492867464
"5242" 1048.2 94.5173440381473 12.6178792674254
"5243" 1048.4 89.6647331988441 9.95250567895435
"5244" 1048.6 84.1541210123183 6.82932390670458
"5245" 1048.8 80.5446099889061 3.79920789326068
"5246" 1049 77.1548885865531 3.85384923137634
"5247" 1049.2 72.0829333703617 3.66898278157179
"5248" 1049.4 66.6502994050369 3.41310568084529
"5249" 1049.6 61.0432418876745 3.22962202860541
"5250" 1049.8 55.3282756964818 2.58173317105527
"5251" 1050 52.7473696552737 1.34463733804509
"5252" 1050.2 51.7188126944311 1.32776175186068
"5253" 1050.4 49.8206818822704 1.67263586363925
"5254" 1050.6 45.9562179938183 2.57870997480214
"5255" 1050.8 40.7635039089748 4.30049612440044
"5256" 1051 37.3080842492876 6.37728764060882
"5257" 1051.2 32.7772732712881 8.99719541187032
"5258" 1051.4 28.3814842791614 12.7137798338423
"5259" 1051.6 24.7757382623587 16.6562929405791
"5260" 1051.8 21.8793855920116 21.1415629100497
"5261" 1052 19.5676744299842 25.6701624983374
"5262" 1052.2 17.5027145107049 29.9711226692581
"5263" 1052.4 16.1289492706087 34.5384059604212
"5264" 1052.6 14.6231377232311 39.9425152845982
"5265" 1052.8 14.5925202774728 44.9305263221273
"5266" 1053 16.7040682608061 48.6124097294379
"5267" 1053.2 19.4177479916449 54.4700180241059
"5268" 1053.4 22.6212015868289 58.7880159430629
"5269" 1053.6 27.0405546713931 61.5896168150694
"5270" 1053.8 31.4891272401061 62.901591735194
"5271" 1054 37.4423819371165 63.792179211909
"5272" 1054.2 42.9073966186317 64.055446794577
"5273" 1054.4 47.8973455750649 63.4661225902136
"5274" 1054.6 52.9065584350561 64.0386808650743
"5275" 1054.8 58.0899342289747 65.4261903342472
"5276" 1055 64.3998059147735 65.5983777851237
"5277" 1055.2 69.6573229628406 65.1056566315297
"5278" 1055.4 71.3829673492199 64.7015097331848
"5279" 1055.6 71.4707481410852 64.628720384077
"5280" 1055.8 71.7727651609747 64.6747081008202
"5281" 1056 72.2623762759051 64.3592979125486
"5282" 1056.2 74.0318842505589 63.4637481589551
"5283" 1056.4 76.841903836469 62.312906795764
"5284" 1056.6 79.0623033046061 60.1838502738607
"5285" 1056.8 81.7372908591201 57.9583044318328
"5286" 1057 84.3031653992395 57.5170664649273
"5287" 1057.2 86.4096729131932 59.1959293353962
"5288" 1057.4 87.3026309114765 61.0204517319442
"5289" 1057.6 89.2123308476213 63.1931212030911
"5290" 1057.8 92.467786999317 65.7853148251781
"5291" 1058 94.9877374178501 69.0126835328123
"5292" 1058.2 97.1581332928707 70.8175616730736
"5293" 1058.4 98.9594199515561 71.0250908219607
"5294" 1058.6 99.3796180002395 69.691698917494
"5295" 1058.8 101.106046877193 68.0354382315575
"5296" 1059 104.19016884269 66.6889968999765
"5297" 1059.2 106.790541902734 65.6502405011617
"5298" 1059.4 110.178074387006 65.1777002090607
"5299" 1059.6 114.008158485275 64.4005960099607
"5300" 1059.8 116.972813529164 62.3803932904712
"5301" 1060 118.094942601136 59.6968632246359
"5302" 1060.2 120.315808213897 56.6276238048546
"5303" 1060.4 122.35496553997 53.6161928433838
"5304" 1060.6 121.806028558967 52.9248504997188
"5305" 1060.8 121.365314159602 50.3508432768178
"5306" 1061 121.006266593827 46.2180388282133
"5307" 1061.2 120.085457524806 41.8279484233982
"5308" 1061.4 119.18527127928 37.0919877915449
"5309" 1061.6 117.455933893316 34.1002919336443
"5310" 1061.8 114.556313563396 30.5868411654291
"5311" 1062 111.185956673349 26.7786696635777
"5312" 1062.2 107.960531335674 23.0919990815816
"5313" 1062.4 104.386928652761 18.9416464665506
"5314" 1062.6 101.474273599706 14.6871596227273
"5315" 1062.8 99.5014234760421 14.153631093573
"5316" 1063 95.1903068013061 13.2655017846392
"5317" 1063.2 89.6040893031765 12.6950928779792
"5318" 1063.4 84.2089208651985 11.9553349283468
"5319" 1063.6 79.2455444686232 12.4222369749973
"5320" 1063.8 73.8074490245411 12.2480480559426
"5321" 1064 68.9791337971936 11.7326774012857
"5322" 1064.2 64.1106666510654 10.3359423039051
"5323" 1064.4 59.2776265877686 8.63700001798568
"5324" 1064.6 54.767825878012 6.5917621825048
"5325" 1064.8 54.0390058493963 4.49924908524756
"5326" 1065 54.4971049051105 3.96869747624329
"5327" 1065.2 54.5611071048537 4.78317589555591
"5328" 1065.4 54.2508529585438 6.78607815811642
"5329" 1065.6 51.3817191413775 12.3964918196035
"5330" 1065.8 50.6480142267292 13.0313625713453
"5331" 1066 50.3790354990061 10.7549274458607
"5332" 1066.2 50.6204972213355 5.45832910522538
"5333" 1066.4 49.5196712587383 4.20902833502
"5334" 1066.6 48.9869974909936 4.0137873826638
"5335" 1066.8 47.720788546897 3.93470892350613
"5336" 1067 45.7993633424583 4.86599526850415
"5337" 1067.2 43.2413536082677 7.31822577342221
"5338" 1067.4 40.7687731952445 10.5294572852415
"5339" 1067.6 39.0092545578918 14.6004102859035
"5340" 1067.8 38.3517823946444 18.113437265593
"5341" 1068 39.4084879515978 22.307451892044
"5342" 1068.2 41.5510000527464 26.7993626130875
"5343" 1068.4 44.9752115835414 29.7475189348577
"5344" 1068.6 48.935807322454 32.1456580392353
"5345" 1068.8 53.7494747671126 33.0821872244445
"5346" 1069 58.7771208608931 33.2416532299389
"5347" 1069.2 63.0836640442008 33.5678638308291
"5348" 1069.4 68.0336881876561 33.6938331590482
"5349" 1069.6 73.1408730522677 32.9342456529607
"5350" 1069.8 78.0682277149891 32.2118277149729
"5351" 1070 82.2743404133708 30.0094262806489
"5352" 1070.2 82.7265085709037 27.2248135624119
"5353" 1070.4 81.8900225494035 24.6627267187464
"5354" 1070.6 80.5667812427311 20.7426273162607
"5355" 1070.8 79.2767762497704 16.1227701513535
"5356" 1071 77.4603422345839 11.1993914140162
"5357" 1071.2 76.2109682748767 9.20521531110773
"5358" 1071.4 74.8751036536561 8.27870402454818
"5359" 1071.6 73.5690152465107 7.51043055498341
"5360" 1071.8 74.1524406235764 6.88903203270392
"5361" 1072 75.9820826839186 6.32001926042318
"5362" 1072.2 78.5143566029311 6.39167845911068
"5363" 1072.4 81.2432748655378 8.05510402083873
"5364" 1072.6 83.8982174193246 10.1566468602755
"5365" 1072.8 87.9590670922292 12.1396036543453
"5366" 1073 92.253116828034 14.0017039440303
"5367" 1073.2 97.6427189590918 15.7178388063892
"5368" 1073.4 102.810419962623 17.3113751488631
"5369" 1073.6 106.565517437235 20.29912774812
"5370" 1073.8 110.667953519139 23.485847603794
"5371" 1074 112.925932764795 27.400909267352
"5372" 1074.2 115.249150786653 31.7370008095831
"5373" 1074.4 118.648760276946 36.1483995780907
"5374" 1074.6 119.052118730462 39.1447095392107
"5375" 1074.8 120.097212534198 43.3260607203576
"5376" 1075 120.609035239041 45.9245471946239
"5377" 1075.2 120.501168534025 49.1730162888669
"5378" 1075.4 121.171396487663 53.2562094276852
"5379" 1075.6 121.930422575244 57.0435849447107
"5380" 1075.8 122.466766536214 59.2814318479403
"5381" 1076 122.194893960156 59.6105766843607
"5382" 1076.2 121.744342409212 59.8542179598982
"5383" 1076.4 121.155163379456 61.1546723525741
"5384" 1076.6 120.638683096439 62.8930987931274
"5385" 1076.8 120.146108371136 64.8871331698437
"5386" 1077 118.69734424185 66.0470266812542
"5387" 1077.2 117.453210794093 67.9161319228756
"5388" 1077.4 115.833327773369 71.2400684180232
"5389" 1077.6 113.58057001865 75.2052107453982
"5390" 1077.8 112.270090551494 79.3136714701482
"5391" 1078 110.293324038225 83.2446536777188
"5392" 1078.2 109.648808421061 87.6136265943178
"5393" 1078.4 110.227934165193 92.3964836692349
"5394" 1078.6 111.140172431776 96.8803087726425
"5395" 1078.8 113.601315977586 98.7536973754207
"5396" 1079 113.440211677903 98.5114019572349
"5397" 1079.2 113.666351655473 97.8956013924304
"5398" 1079.4 114.574317288306 97.144953447099
"5399" 1079.6 115.128431932775 96.2457762828291
"5400" 1079.8 116.362238223582 95.857846786175
"5401" 1080 117.695854212974 94.6453501701934
"5402" 1080.2 118.918073139735 92.9485808149709
"5403" 1080.4 120.174887792336 91.3781766923136
"5404" 1080.6 120.815509560232 89.6391392203023
"5405" 1080.8 121.624967963564 88.3178789981577
"5406" 1081 122.246914824109 86.1097140608243
"5407" 1081.2 123.057672466146 84.3798175746907
"5408" 1081.4 124.097834063858 83.7231336629246
"5409" 1081.6 124.384648899929 82.5963237773192
"5410" 1081.8 124.542743358715 81.0139488208243
"5411" 1082 125.445341977194 79.8919823275831
"5412" 1082.2 125.041682951286 79.1018787273607
"5413" 1082.4 125.142503810785 78.8061902443554
"5414" 1082.6 125.463005765133 77.5871498964904
"5415" 1082.8 125.731285821991 75.6997133279267
"5416" 1083 126.501636495945 74.5410427047577
"5417" 1083.2 126.420101474806 74.4647323589607
"5418" 1083.4 126.390060895249 73.6918308528421
"5419" 1083.6 126.758761285979 72.2034865337107
"5420" 1083.8 126.690293431041 71.0237908818484
"5421" 1084 127.429918245659 70.2007758566666
"5422" 1084.2 127.228700143718 69.4326641844607
"5423" 1084.4 126.68226792739 68.2785490372825
"5424" 1084.6 126.888481209291 67.4792875091274
"5425" 1084.8 127.203629279884 67.2842796645869
"5426" 1085 127.328670407063 66.9794172046321
"5427" 1085.2 127.173924104856 66.0388845346207
"5428" 1085.4 127.285024014133 65.2323326921626
"5429" 1085.6 126.859382391713 63.6463513184794
"5430" 1085.8 126.985346627268 62.538681787653
"5431" 1086 126.747590614863 61.3924119543663
"5432" 1086.2 126.31150757852 59.8526255332607
"5433" 1086.4 126.283373516281 59.193203239332
"5434" 1086.6 126.181334125922 58.1509339295568
"5435" 1086.8 126.315766162688 57.1878400636371
"5436" 1087 126.193864190878 55.9314861786852
"5437" 1087.2 126.58369519235 55.0062064758782
"5438" 1087.4 126.130169694018 54.1086201574414
"5439" 1087.6 126.105179175578 53.2135713920035
"5440" 1087.8 125.482574170206 51.7605503321407
"5441" 1088 125.154427069747 50.3046246140151
"5442" 1088.2 125.456288357928 49.3270128742083
"5443" 1088.4 125.319683325778 49.0350438952035
"5444" 1088.6 125.229188412206 48.5873445205464
"5445" 1088.8 124.832854839787 47.3309842873852
"5446" 1089 125.406558442806 46.0925152139758
"5447" 1089.2 125.197887818571 45.980903421843
"5448" 1089.4 125.218364166233 45.6668561537325
"5449" 1089.6 124.277392783369 44.9655700151209
"5450" 1089.8 124.41111439352 43.9210794936321
"5451" 1090 124.029669795561 42.9575197335267
"5452" 1090.2 123.57494139212 42.148481156575
"5453" 1090.4 122.456424260378 40.7398660509464
"5454" 1090.6 121.547298436345 38.9646428348165
"5455" 1090.8 120.048911502018 37.0647553619222
"5456" 1091 119.513494527379 35.6670352883442
"5457" 1091.2 118.173885556365 33.6911166665489
"5458" 1091.4 116.169855733212 31.5448534117419
"5459" 1091.6 114.2457076334 30.3744198331794
"5460" 1091.8 110.850799652202 28.3123585815706
"5461" 1092 106.968425472886 27.0972781962334
"5462" 1092.2 102.301312928434 26.1438422052397
"5463" 1092.4 97.3769037792278 25.0718789535932
"5464" 1092.6 92.0065616753246 24.250212389794
"5465" 1092.8 86.6818375666922 24.156144993486
"5466" 1093 82.7393778045238 25.0050850640724
"5467" 1093.2 80.1039324688182 26.5913993113041
"5468" 1093.4 78.0425729459573 28.694687479449
"5469" 1093.6 76.1840287868802 31.0634392477199
"5470" 1093.8 77.078838079958 32.9028002661949
"5471" 1094 78.0088032876907 33.7966059243453
"5472" 1094.2 77.6894131976243 34.4952373750191
"5473" 1094.4 75.6857835757451 35.4603780554729
"5474" 1094.6 72.6069284934414 37.046078575296
"5475" 1094.8 69.2800680106964 37.7674546961436
"5476" 1095 65.3637560407808 36.9810250421316
"5477" 1095.2 62.5272989341186 35.5808587244857
"5478" 1095.4 61.823403300464 33.9601036552238
"5479" 1095.6 61.8479083704811 34.0473518725732
"5480" 1095.8 59.9924911575261 33.6705837301407
"5481" 1096 56.5106139612568 31.6127558292776
"5482" 1096.2 53.4661186506394 29.3088210082523
"5483" 1096.4 50.7077232217075 27.3280067471931
"5484" 1096.6 49.3687974986322 25.7586327525042
"5485" 1096.8 49.8212142052914 27.2689537096666
"5486" 1097 49.2983794824548 29.2776897847985
"5487" 1097.2 49.1157741344508 31.219453600158
"5488" 1097.4 50.1561245146034 35.0569073221904
"5489" 1097.6 51.510706257623 39.1810437807987
"5490" 1097.8 53.9221581696373 42.7196039360711
"5491" 1098 57.0063090987939 44.9683302715704
"5492" 1098.2 60.5987313152712 47.8660228678444
"5493" 1098.4 64.7797927453394 50.085742156594
"5494" 1098.6 68.0146842558061 52.5741741821273
"5495" 1098.8 70.6466266453545 55.0576748219446
"5496" 1099 73.4254666499522 56.8378219522247
"5497" 1099.2 76.4244701894268 56.9260748411159
"5498" 1099.4 78.9088483343117 55.6139794577865
"5499" 1099.6 81.7104724140675 54.7360139809152
"5500" 1099.8 84.7133565466105 53.9459689550694
"5501" 1100 87.7620666265314 52.4066485666365
"5502" 1100.2 89.4058515898848 53.2865316262584
"5503" 1100.4 90.9681288989801 56.4135378837868
"5504" 1100.6 91.8226332967247 59.9847599109956
"5505" 1100.8 91.6287463969473 62.4949296856489
"5506" 1101 91.5593428010295 65.2937101836735
"5507" 1101.2 91.541969554938 69.0798804370761
"5508" 1101.4 92.3117112295008 72.7636854623975
"5509" 1101.6 93.599977767543 74.1878177478923
"5510" 1101.8 95.0207018181287 74.4462396625252
"5511" 1102 96.4999255831431 75.0366212296455
"5512" 1102.2 98.8576613093806 75.1084792975245
"5513" 1102.4 100.74031871659 75.1219702620743
"5514" 1102.6 99.7259118695061 75.258822442194
"5515" 1102.8 98.6548697616523 76.1397551912849
"5516" 1103 98.0195438463904 78.5406288535955
"5517" 1103.2 97.2943135418418 81.2803183674607
"5518" 1103.4 95.7903185821881 83.9040649081686
"5519" 1103.6 93.0630924942255 85.5459670119123
"5520" 1103.8 89.3666574632728 86.0660912220274
"5521" 1104 85.8741570988395 85.0511846450607
"5522" 1104.2 83.325243263654 82.6594983074172
"5523" 1104.4 80.5200976710126 79.6809681358846
"5524" 1104.6 77.8802036596757 76.2288641295476
"5525" 1104.8 74.5314492193686 72.6015931930857
"5526" 1105 71.9421635048061 68.787200587394
"5527" 1105.2 70.4436925566337 64.3325060433917
"5528" 1105.4 69.6825587452297 59.9275632573783
"5529" 1105.6 68.564680401112 55.318893224143
"5530" 1105.8 66.8834978361633 50.2461980977821
"5531" 1106 67.0476487363504 46.1001872042202
"5532" 1106.2 67.6251036528811 41.1081715832482
"5533" 1106.4 68.4251691837661 38.0121757146207
"5534" 1106.6 70.2326114919707 36.3666305622455
"5535" 1106.8 71.1403309416614 33.8192996156975
"5536" 1107 69.0649015422535 31.5262052576975
"5537" 1107.2 66.5941403500186 29.2222991609482
"5538" 1107.4 64.6378317501523 28.8772325580376
"5539" 1107.6 62.9349846342791 29.7166830740553
"5540" 1107.8 62.3135047008061 29.9298673968773
"5541" 1108 61.0124662895369 30.5039576154222
"5542" 1108.2 58.7716124748496 31.0039476245476
"5543" 1108.4 55.8521678718061 31.3577432818357
"5544" 1108.6 52.1631693362179 32.0293726342401
"5545" 1108.8 48.1239022528061 33.7844630055042
"5546" 1109 43.9981211062409 35.9889353593302
"5547" 1109.2 39.8674522368484 38.0291137511931
"5548" 1109.4 36.103487341198 41.4817032261364
"5549" 1109.6 32.6628462691276 44.1722279233178
"5550" 1109.8 29.3107729314206 46.6122311759306
"5551" 1110 25.7499398214061 49.7030601787666
"5552" 1110.2 21.7286243081798 53.2466098699332
"5553" 1110.4 17.2016969917237 56.5448434885535
"5554" 1110.6 12.947290996143 60.4855732157028
"5555" 1110.8 8.60094845342469 64.1609111758628
"5556" 1111 6.07374388221238 67.4660172871482
"5557" 1111.2 4.81691497095917 70.8794975293893
"5558" 1111.4 3.4169893116618 72.2025015275431
"5559" 1111.6 1.5187389669155 71.7078437427888
"5560" 1111.8 0.457645705775514 71.8154544102056
"5561" 1112 0.185265960421515 71.3141775038453
"5562" 1112.2 0.840584138745524 71.2740884416425
"5563" 1112.4 0.724058753531407 72.2381349374717
"5564" 1112.6 0.930804825306127 71.8133420075232
"5565" 1112.8 0.46362483399362 72.1079409354607
"5566" 1113 0.976414261746129 72.1423373508307
"5567" 1113.2 0.494832271100252 71.8868746493136
"5568" 1113.4 0.9501965925 72.088441833777
"5569" 1113.6 1.33324102918848 72.1116878216666
"5570" 1113.8 1.67779105742989 72.2706522512924
"5571" 1114 2.00024177451201 71.9205966251666
"5572" 1114.2 2.80138792112966 72.2390819526666
"5573" 1114.4 3.89656994735158 72.7487720186728
"5574" 1114.6 5.32971494511139 72.824030050766
"5575" 1114.8 7.06887889603293 72.2576618729246
"5576" 1115 9.73730771239123 71.4655492536096
"5577" 1115.2 13.5194093655219 70.5590965006712
"5578" 1115.4 17.5026173163213 68.7493683909152
"5579" 1115.6 21.8599175975018 66.4167466049172
"5580" 1115.8 26.4125986624366 64.5598386737107
"5581" 1116 30.7792384309997 63.1739138130736
"5582" 1116.2 34.910252641938 61.2766399294497
"5583" 1116.4 38.6807580216275 61.4841803681393
"5584" 1116.6 42.7371087308802 61.9730300692385
"5585" 1116.8 47.4904378578061 61.6165681715217
"5586" 1117 52.155039311897 61.2418006253925
"5587" 1117.2 56.5497239585355 60.8313122102372
"5588" 1117.4 61.2352381327953 59.9528791754824
"5589" 1117.6 65.6250409104125 57.6825884847798
"5590" 1117.8 68.3237591913886 54.5401502770101
"5591" 1118 69.0158670069281 50.4540458393875
"5592" 1118.2 69.0878474661591 46.8524291533313
"5593" 1118.4 67.8941715172452 41.9388356929119
"5594" 1118.6 66.2361111467677 39.5783395620376
"5595" 1118.8 63.8835914512704 39.1492593296035
"5596" 1119 61.7265478183504 39.7627323329543
"5597" 1119.2 59.6425411284637 40.6852187055155
"5598" 1119.4 55.7665163479751 41.3772468278973
"5599" 1119.6 50.4975306034826 42.7866829313283
"5600" 1119.8 45.116323473067 44.0313822381128
"5601" 1120 40.0976407071442 44.7469113070241
"5602" 1120.2 34.6401601306633 45.5872127354964
"5603" 1120.4 29.7430012665944 45.301218264096
"5604" 1120.6 24.7840929320885 44.6852301718489
"5605" 1120.8 20.1293552544929 43.5547720319306
"5606" 1121 15.5262937189913 42.4534182193496
"5607" 1121.2 13.5191055051859 40.4932328562835
"5608" 1121.4 13.9027479362506 40.5755343623866
"5609" 1121.6 12.9811293224808 41.344560602533
"5610" 1121.8 10.8603592169311 42.962190487472
"5611" 1122 8.94448530092971 44.9772852166517
"5612" 1122.2 7.78488957920614 47.3425218690607
"5613" 1122.4 8.02422895279526 50.7057269274607
"5614" 1122.6 7.78243745896743 54.9015142742671
"5615" 1122.8 7.36442758702487 59.9059718256169
"5616" 1123 7.35500753459923 64.8596541716676
"5617" 1123.2 9.6466080958798 69.5815141691028
"5618" 1123.4 11.7165057385408 73.9369566733892
"5619" 1123.6 15.2605372758364 77.9835126743092
"5620" 1123.8 19.5028291332607 81.6818029015213
"5621" 1124 24.5233943865874 84.6602439055544
"5622" 1124.2 29.96550766048 85.8997403350259
"5623" 1124.4 36.4681573848061 85.9811618013607
"5624" 1124.6 41.5992189843061 86.3561782744919
"5625" 1124.8 46.7086852067039 87.247575276347
"5626" 1125 51.6462427348941 86.6686701281091
"5627" 1125.2 56.070603870082 84.4915290488745
"5628" 1125.4 59.0328259393324 81.1877899986291
"5629" 1125.6 62.9274778836523 79.4912007914387
"5630" 1125.8 66.696802894904 80.2542417253846
"5631" 1126 70.408370990955 80.5159535814607
"5632" 1126.2 75.8523058335219 80.1860698317133
"5633" 1126.4 81.2931762122742 79.7841149565671
"5634" 1126.6 87.0022686375481 79.3735158905575
"5635" 1126.8 92.6991392131431 78.6839705889281
"5636" 1127 97.4087657930587 76.6016012826291
"5637" 1127.2 99.1850916422749 74.0825499659607
"5638" 1127.4 99.3117845212749 71.1047121538357
"5639" 1127.6 99.784300761567 67.6754560079498
"5640" 1127.8 99.6799857008686 63.6840040230857
"5641" 1128 97.669456092647 60.173427117688
"5642" 1128.2 94.6661324173116 56.5854560505376
"5643" 1128.4 90.5575705258728 53.1219689454273
"5644" 1128.6 86.3419925981798 50.369742406142
"5645" 1128.8 81.9264261850902 47.787243199097
"5646" 1129 78.142916116772 45.0120778681084
"5647" 1129.2 73.1574766774357 42.0570809229051
"5648" 1129.4 68.3615060120686 39.0491639409607
"5649" 1129.6 63.1148753209869 36.2058190291836
"5650" 1129.8 57.8665846479061 33.4747607516321
"5651" 1130 52.2466996902644 31.4532888800857
"5652" 1130.2 47.5760893816371 28.7383136058691
"5653" 1130.4 42.4637640529752 25.917699888517
"5654" 1130.6 39.0798405904776 22.0256682070464
"5655" 1130.8 38.5042929401633 19.2739549774464
"5656" 1131 39.9559378184532 18.4506570241224
"5657" 1131.2 41.3682481202831 17.7380857343684
"5658" 1131.4 42.7922435948894 15.1946129112107
"5659" 1131.6 43.7096556265956 10.4961162113028
"5660" 1131.8 45.1931978606444 8.76120929571068
"5661" 1132 47.5365079956243 8.65408241282431
"5662" 1132.2 50.9925910130204 8.26164231057496
"5663" 1132.4 54.9161533180001 6.92587817708754
"5664" 1132.6 59.2778116910009 4.60559619779834
"5665" 1132.8 63.8001413948947 3.52313352329612
"5666" 1133 66.7781617567661 4.48204043542068
"5667" 1133.2 70.4828492318802 5.21658555816438
"5668" 1133.4 75.2411144450009 4.79916909814899
"5669" 1133.6 78.6360598651212 4.89619351992643
"5670" 1133.8 80.5622803115035 7.70015028356594
"5671" 1134 82.1497606546162 11.0216488289923
"5672" 1134.2 85.7263487400061 14.4085911229407
"5673" 1134.4 89.6134739608802 17.5643796628681
"5674" 1134.6 93.9851794156964 20.8675357081192
"5675" 1134.8 97.5097023391435 23.9115179531595
"5676" 1135 101.998185916983 26.6012585877783
"5677" 1135.2 106.137455450713 29.1879694052979
"5678" 1135.4 108.177817403265 32.1766252621313
"5679" 1135.6 109.78202143048 35.8172302262433
"5680" 1135.8 111.3808304796 39.4728878984172
"5681" 1136 114.523898693602 45.394171628828
"5682" 1136.2 117.581640524363 49.5670597978009
"5683" 1136.4 119.111990811673 52.6595369161648
"5684" 1136.6 117.383140182619 53.7379872323618
"5685" 1136.8 114.792362401111 55.7263966797133
"5686" 1137 111.400256330381 59.3332911609288
"5687" 1137.2 108.913571630859 62.7282092264075
"5688" 1137.4 107.654885681027 66.1137118241975
"5689" 1137.6 106.521145737677 70.246342827622
"5690" 1137.8 106.232804223083 74.4864164663649
"5691" 1138 107.166784694564 78.0619403211449
"5692" 1138.2 108.885015190712 80.2213546535232
"5693" 1138.4 111.931770554217 82.2659466441449
"5694" 1138.6 115.340475803943 83.5452519175554
"5695" 1138.8 116.102550141244 86.4517238727419
"5696" 1139 114.744560844462 88.9359094272419
"5697" 1139.2 112.919975010417 91.3900484054502
"5698" 1139.4 110.215167972198 94.4715209629658
"5699" 1139.6 105.959201516306 97.2284711420232
"5700" 1139.8 101.469605967322 99.2589827286923
"5701" 1140 97.2849159931248 99.1210964494827
"5702" 1140.2 92.8692647877162 99.2128315491236
"5703" 1140.4 88.1915469533223 98.0840151951704
"5704" 1140.6 83.8473349783374 96.5596519542732
"5705" 1140.8 79.2997850629019 93.8110219336947
"5706" 1141 74.7539280451932 91.2622649545252
"5707" 1141.2 69.5181064199395 88.7965720964607
"5708" 1141.4 65.1522170208999 85.5878324218982
"5709" 1141.6 59.9966423710083 82.7358640769713
"5710" 1141.8 54.6334374596866 80.3830205751998
"5711" 1142 49.4426599478516 79.0827696077107
"5712" 1142.2 43.9062554422255 78.235187687751
"5713" 1142.4 38.7031850219474 77.8572934562433
"5714" 1142.6 33.3417040804513 76.233866984622
"5715" 1142.8 27.6050470411465 73.9985240497692
"5716" 1143 22.5227979097236 72.1158209848009
"5717" 1143.2 16.5411774163776 71.456670939226
"5718" 1143.4 10.6349402380721 70.0709900961734
"5719" 1143.6 6.64815793932739 68.4243531901628
"5720" 1143.8 6.70300917610916 66.0046039320971
"5721" 1144 7.67138310189797 64.062611580777
"5722" 1144.2 7.8519141990642 60.5890458002026
"5723" 1144.4 7.82289744290612 55.4065703613607
"5724" 1144.6 8.09768992873716 50.3059729301848
"5725" 1144.8 9.0811427883904 48.7346963837865
"5726" 1145 12.0021965828623 46.6992530772472
"5727" 1145.2 16.4313059448414 43.9163691224018
"5728" 1145.4 20.394831867464 40.1655388257765
"5729" 1145.6 23.1970783095561 36.575594564044
"5730" 1145.8 25.310134541449 36.504921153275
"5731" 1146 28.4548327880561 35.636062847919
"5732" 1146.2 31.8969413452115 34.5249507481499
"5733" 1146.4 35.344210558249 34.1845280529178
"5734" 1146.6 39.6392612367912 34.1635039468637
"5735" 1146.8 44.1018494462427 32.2694636031649
"5736" 1147 48.2453162618478 30.2589689019607
"5737" 1147.2 52.8223981654347 28.402654421675
"5738" 1147.4 57.7473545001349 26.7800620506114
"5739" 1147.6 61.5977722025594 24.0423007560841
"5740" 1147.8 61.8584105433456 21.7352957949212
"5741" 1148 60.2509446306861 20.6356162462207
"5742" 1148.2 58.2339939970061 20.0445074783807
"5743" 1148.4 55.7360327327228 18.390082363794
"5744" 1148.6 54.1342124325661 17.3029857792607
"5745" 1148.8 51.9699360795918 16.2547140727464
"5746" 1149 48.432604619947 14.4306966960945
"5747" 1149.2 44.2651991381204 11.4228366755321
"5748" 1149.4 43.1382698031441 9.12858884954519
"5749" 1149.6 41.6392272618851 6.21667915284225
"5750" 1149.8 40.5052088534818 7.10594636386608
"5751" 1150 37.2739240952461 8.42616273118068
"5752" 1150.2 34.0873870335978 9.25486155333567
"5753" 1150.4 29.9525236076633 11.1026968787983
"5754" 1150.6 27.6621796132737 14.2296437306165
"5755" 1150.8 24.4756761805166 17.9335867277107
"5756" 1151 21.9440857362461 22.0879093396207
"5757" 1151.2 20.7235300109979 25.7748700032689
"5758" 1151.4 19.7967629235185 30.1725852103922
"5759" 1151.6 18.8920885224548 34.0291465626364
"5760" 1151.8 17.5434085841811 37.9716219162523
"5761" 1152 17.5259883133186 43.2245065844857
"5762" 1152.2 15.9704281010154 47.7771432415653
"5763" 1152.4 14.4404888226728 53.2918277867607
"5764" 1152.6 12.8392686466798 58.5304085525659
"5765" 1152.8 11.0311924340934 63.6023498061415
"5766" 1153 10.4845996553516 70.0966578369456
"5767" 1153.2 10.2596238156728 75.8236030896274
"5768" 1153.4 10.8012143269898 81.717098245175
"5769" 1153.6 11.7092974856849 87.468584791491
"5770" 1153.8 14.6846605531092 93.3750399560364
"5771" 1154 18.181281107703 98.8213081987596
"5772" 1154.2 21.6335730073516 103.582012148885
"5773" 1154.4 26.1110145265561 106.408810707211
"5774" 1154.6 31.4368193880834 108.982865883827
"5775" 1154.8 37.0282732709114 111.086522048903
"5776" 1155 42.5531787316279 113.183088222738
"5777" 1155.2 48.9580682383012 114.848041221946
"5778" 1155.4 54.791948515964 115.92615803605
"5779" 1155.6 56.4374889727861 116.276760094471
"5780" 1155.8 60.4818491416465 116.095508061705
"5781" 1156 66.1514726765996 116.050607817569
"5782" 1156.2 72.3182829893374 115.660809471086
"5783" 1156.4 78.6766818541499 114.741183087929
"5784" 1156.6 83.7859885230742 113.612160810327
"5785" 1156.8 89.208966189136 111.137825317502
"5786" 1157 92.6722858311811 107.427963755211
"5787" 1157.2 96.0637198307758 102.33509383637
"5788" 1157.4 98.0973439011329 97.6044257278765
"5789" 1157.6 99.2897263860919 91.8764302085486
"5790" 1157.8 100.721881373129 86.2651274288478
"5791" 1158 101.681205302073 80.4012988635607
"5792" 1158.2 102.247384864705 77.187960833427
"5793" 1158.4 102.156975454499 72.8853346666766
"5794" 1158.6 102.436588641502 68.6475286162324
"5795" 1158.8 101.865943287338 63.6104813464181
"5796" 1159 100.229481257795 58.8407521498892
"5797" 1159.2 98.8464980376648 54.3156888787324
"5798" 1159.4 95.8295299635334 48.8947035424493
"5799" 1159.6 92.4721039647837 44.4405121927753
"5800" 1159.8 89.385058095699 38.9217698099607
"5801" 1160 87.7394549001165 36.1125095763572
"5802" 1160.2 88.0931594128802 35.555261940757
"5803" 1160.4 89.524319712695 32.3232256542755
"5804" 1160.6 93.0674285605012 28.7069355255095
"5805" 1160.8 96.0764451965589 24.2191988373034
"5806" 1161 98.5953642374885 21.8487081242371
"5807" 1161.2 99.6908850147238 22.3028307323901
"5808" 1161.4 99.5000490472889 22.2924428133917
"5809" 1161.6 98.4765964797573 22.4195690845704
"5810" 1161.8 97.049977275199 21.5370207188535
"5811" 1162 94.4152026146151 19.5643031742472
"5812" 1162.2 91.6287463969473 17.249030617896
"5813" 1162.4 87.9085563290256 14.8504933988143
"5814" 1162.6 83.4791337987436 11.8712185187482
"5815" 1162.8 78.6206881263775 8.89315321710353
"5816" 1163 73.4353295787347 7.32347553156781
"5817" 1163.2 67.5032204109543 6.08003466827549
"5818" 1163.4 62.6935833378061 6.03233379447287
"5819" 1163.6 57.6765453294061 6.9895209167321
"5820" 1163.8 51.51191504929 8.15403242941229
"5821" 1164 46.4619897812179 9.7953498885342
"5822" 1164.2 40.9770354620938 10.5189865347483
"5823" 1164.4 35.0745357158061 10.3854844659607
"5824" 1164.6 29.2466632818061 11.2655805399818
"5825" 1164.8 27.020488407949 14.3140216615386
"5826" 1165 23.8495466364061 18.5208736716207
"5827" 1165.2 20.6948939493061 23.2767905683068
"5828" 1165.4 18.1561635662677 28.1030682234991
"5829" 1165.6 16.7188765193906 32.6587765255386
"5830" 1165.8 18.1483670814061 36.7280428741407
"5831" 1166 19.8897273630298 41.0304779257238
"5832" 1166.2 22.5952871343061 45.2806012512168
"5833" 1166.4 25.8434304286682 49.0276387191158
"5834" 1166.6 30.1180630837086 51.9082032371436
"5835" 1166.8 34.8075757207704 53.7176881675321
"5836" 1167 40.0990262465002 55.853948574343
"5837" 1167.2 45.4902740305936 56.3572490639482
"5838" 1167.4 51.3409964302704 56.6932510844607
"5839" 1167.6 56.7752159902347 56.2610209971392
"5840" 1167.8 62.413985260013 54.6505520873917
"5841" 1168 68.2747380600693 53.3850266510186
"5842" 1168.2 73.2833605342199 51.4085910984952
"5843" 1168.4 76.0361113041201 48.0126742512049
"5844" 1168.6 78.0126064510378 43.1086866763631
"5845" 1168.8 79.5301620077704 39.4358961243535
"5846" 1169 80.1995582066885 40.1260190365313
"5847" 1169.2 80.83015624696 41.072770714153
"5848" 1169.4 82.29739833777 42.785802638786
"5849" 1169.6 84.4542301212278 44.816434389545
"5850" 1169.8 87.5589688668423 46.7964154617137
"5851" 1170 90.6791353597704 48.7493170585321
"5852" 1170.2 92.8042575801395 51.8352882223274
"5853" 1170.4 94.4174802394061 53.6612707666607
"5854" 1170.6 97.5233426901253 56.7555928932479
"5855" 1170.8 100.346428530718 59.66391422712
"5856" 1171 102.977831992742 63.1533663725897
"5857" 1171.2 106.204668969369 66.3194701081482
"5858" 1171.4 107.111314884712 66.7454442336794
"5859" 1171.6 108.785591530402 66.1519074625281
"5860" 1171.8 113.528008856565 64.9519050941159
"5861" 1172 117.260206323106 63.0459717503274
"5862" 1172.2 118.090044680556 60.3996240832419
"5863" 1172.4 119.309786837051 57.6669062285321
"5864" 1172.6 120.587004592188 53.9601873049658
"5865" 1172.8 120.936675305587 50.2518853357732
"5866" 1173 121.347318599646 48.8292113778307
"5867" 1173.2 122.142839712045 48.0969166795911
"5868" 1173.4 121.559828501301 48.4840292802409
"5869" 1173.6 120.393321220776 47.8126062124507
"5870" 1173.8 119.205071294204 47.3167830548382
"5871" 1174 117.883480203926 46.7634324605368
"5872" 1174.2 116.452705920638 46.449421961208
"5873" 1174.4 114.384277969806 46.0770735011273
"5874" 1174.6 113.469583228015 46.6067157673728
"5875" 1174.8 111.612182693426 47.6358053141237
"5876" 1175 108.404374081006 48.7438573100607
"5877" 1175.2 104.511072445876 49.1725533741467
"5878" 1175.4 101.141992730692 49.4940350223811
"5879" 1175.6 97.4205383437027 50.0380059649779
"5880" 1175.8 94.041021398949 49.0496032244607
"5881" 1176 91.2562744723578 48.0480217807365
"5882" 1176.2 88.8628613103402 46.1195382114607
"5883" 1176.4 85.5507261973923 43.3651892412193
"5884" 1176.6 82.9349805175736 39.8046407643328
"5885" 1176.8 79.0324399831275 36.9198620371035
"5886" 1177 76.7982088547695 33.1999090237046
"5887" 1177.2 76.1724696353183 30.9767260790582
"5888" 1177.4 74.2909828010035 31.1440228646975
"5889" 1177.6 70.2534401298427 32.7291721737899
"5890" 1177.8 65.3351298649561 34.4534206651357
"5891" 1178 59.7702624631024 36.3101901244607
"5892" 1178.2 54.1235910569568 39.5857899037346
"5893" 1178.4 50.040965553464 43.6152377941712
"5894" 1178.6 45.3974020759705 47.0880826320771
"5895" 1178.8 40.79520648296 50.5440343765761
"5896" 1179 36.3342660467721 54.8619604513357
"5897" 1179.2 32.8678520541028 59.6681140336365
"5898" 1179.4 29.0995360674836 63.4533590036542
"5899" 1179.6 25.9917345287742 67.6030676222266
"5900" 1179.8 24.7827609919338 71.7908108646734
"5901" 1180 25.4978876726588 77.0360823188817
"5902" 1180.2 27.0308048280961 82.8740189462707
"5903" 1180.4 29.4469197679674 88.3116525010413
"5904" 1180.6 32.1109672369298 93.4352944747287
"5905" 1180.8 36.2644038886824 97.2413583060483
"5906" 1181 40.7516436237961 100.645500220771
"5907" 1181.2 45.543974534988 103.535687010339
"5908" 1181.4 51.1368172815249 105.879328850242
"5909" 1181.6 56.2018402178461 108.361762735441
"5910" 1181.8 59.9321956893979 109.612513113838
"5911" 1182 66.1926578000845 109.380574314636
"5912" 1182.2 71.7588631692317 108.277032085759
"5913" 1182.4 76.9029815481499 105.644445921211
"5914" 1182.6 81.589492838343 102.203798641071
"5915" 1182.8 85.846373572743 97.7342761292501
"5916" 1183 90.2775882485934 93.6321280476096
"5917" 1183.2 93.8228499660127 89.0112035128194
"5918" 1183.4 96.4968271159936 84.4771148422419
"5919" 1183.6 99.9985059027094 79.6241946644607
"5920" 1183.8 102.264467050638 74.151972610382
"5921" 1184 102.82253104429 69.7655327202994
"5922" 1184.2 101.850036325443 64.5440893992739
"5923" 1184.4 98.9318335988707 60.49041808588
"5924" 1184.6 96.0867966298822 55.8776517022976
"5925" 1184.8 94.8015900134652 51.4787776769379
"5926" 1185 95.6152261763792 48.8892870146629
"5927" 1185.2 95.9893357540902 48.4517194051084
"5928" 1185.4 95.4205897401944 49.1949824092489
"5929" 1185.6 92.9319325744805 49.3280927201351
"5930" 1185.8 89.3885181953355 49.2579300975077
"5931" 1186 85.2572760806842 48.5617769179485
"5932" 1186.2 80.6601240844649 46.6995561961313
"5933" 1186.4 75.3355170934766 45.4159751698016
"5934" 1186.6 70.245969430665 43.7814812189901
"5935" 1186.8 65.5324422931765 42.0948273320903
"5936" 1187 60.7883173497677 39.3725490427299
"5937" 1187.2 58.1840016717791 36.043351066285
"5938" 1187.4 57.2856073027775 31.3563783447178
"5939" 1187.6 57.5705515686653 26.8650815951086
"5940" 1187.8 59.4401102050861 22.8420825951407
"5941" 1188 61.0712964725622 21.2543788620095
"5942" 1188.2 62.804239143515 21.940454664448
"5943" 1188.4 66.590592147553 20.9583910469923
"5944" 1188.6 69.9530853045061 19.2043431844357
"5945" 1188.8 73.6517541611917 16.6500524861595
"5946" 1189 77.1094230697347 13.0289126842107
"5947" 1189.2 79.9606442070968 8.89675072578626
"5948" 1189.4 82.4006606662561 9.36792384459818
"5949" 1189.6 85.5624112074206 11.0416409840631
"5950" 1189.8 88.2821207639413 12.9729625591093
"5951" 1190 91.7813298904357 15.238257196831
"5952" 1190.2 95.9023818380953 17.3453481649908
"5953" 1190.4 100.489310124132 18.9357045140072
"5954" 1190.6 103.482931608579 21.368885282972
"5955" 1190.8 103.988009369512 23.9169893098842
"5956" 1191 105.807915313736 27.572451492343
"5957" 1191.2 107.728482303271 31.6321591279723
"5958" 1191.4 109.870844155431 35.7398118561198
"5959" 1191.6 112.784780372431 39.1486906058044
"5960" 1191.8 115.807551163678 41.9236634287373
"5961" 1192 116.553204974426 44.1504680562215
"5962" 1192.2 115.964604934175 46.2844800863344
"5963" 1192.4 115.804773885867 50.2926611087637
"5964" 1192.6 115.41591998452 55.1659214479662
"5965" 1192.8 115.564947778359 60.6140087544926
"5966" 1193 115.524513880806 66.0200456449455
"5967" 1193.2 116.772163319654 71.052785198265
"5968" 1193.4 118.150159158857 76.0740582179199
"5969" 1193.6 119.761390476417 80.5602062795975
"5970" 1193.8 120.125049049494 83.9476329852732
"5971" 1194 118.323634676212 86.2924812089919
"5972" 1194.2 116.074836073962 88.3467115713669
"5973" 1194.4 113.276048680869 91.3739565152186
"5974" 1194.6 109.411582469056 93.3548933463044
"5975" 1194.8 106.265484816569 96.3390926565947
"5976" 1195 101.980253285212 98.0007980612107
"5977" 1195.2 98.1200796281811 98.5382420513669
"5978" 1195.4 94.3236439751797 98.1719401767574
"5979" 1195.6 91.4056939903274 95.9780774174075
"5980" 1195.8 89.7389542155702 93.4629189173596
"5981" 1196 88.9691295506303 91.6202420110431
"5982" 1196.2 87.4198102226395 87.9515243608274
"5983" 1196.4 87.3986947428061 84.4915290488745
"5984" 1196.6 87.3036750835561 80.4120996703194
"5985" 1196.8 87.431745059067 75.9339190219063
"5986" 1197 88.2089722766303 72.666515202153
"5987" 1197.2 87.1296503143679 70.7638612836742
"5988" 1197.4 84.50424973796 67.8745359668453
"5989" 1197.6 82.3453765008743 64.3470325685175
"5990" 1197.8 79.8901199671785 62.4923945583862
"5991" 1198 76.5580073963728 62.0650369416274
"5992" 1198.2 72.2581995875864 60.8398600517354
"5993" 1198.4 67.670996126604 58.6095840763117
"5994" 1198.6 63.5498044431358 55.7706935863398
"5995" 1198.8 59.7868455798402 52.5514941663811
"5996" 1199 57.7212604631708 50.3640109054842
"5997" 1199.2 57.6527904145936 48.3170869712107
"5998" 1199.4 58.3844417908186 47.4189583476607
"5999" 1199.6 58.5649791433936 47.2660853904607
"6000" 1199.8 59.5338934639507 46.1287474257498
"6001" 1200 61.3633081083061 45.4767769141425
"6002" 1200.2 64.2873221679538 44.8904743794266
"6003" 1200.4 67.2907249472347 45.346073844675
"6004" 1200.6 70.2127293854447 45.6867051398703
"6005" 1200.8 73.8787546552347 44.3496697486393
"6006" 1201 76.1863749513061 41.7111087480188
"6007" 1201.2 78.6662707495098 38.2446935952014
"6008" 1201.4 78.2864296987808 34.5282848743974
"6009" 1201.6 76.8601507168971 31.0258153918113
"6010" 1201.8 74.2337209537186 27.8942153452732
"6011" 1202 71.1930918577186 25.7635485042982
"6012" 1202.2 67.1101933221859 24.8866455168151
"6013" 1202.4 62.8784864585088 24.231849271812
"6014" 1202.6 57.6575413975561 22.7670699332989
"6015" 1202.8 52.4586086128775 21.0429134821892
"6016" 1203 50.6763911385414 18.815978429196
"6017" 1203.2 51.9229042160596 18.6885315251508
"6018" 1203.4 53.6340970200599 18.6024059154607
"6019" 1203.6 55.526386182949 18.9791285599893
"6020" 1203.8 58.6869210394311 19.313689813544
"6021" 1204 63.5881586663549 19.7862391815826
"6022" 1204.2 68.6448146276745 21.2022519310002
"6023" 1204.4 73.5332286215984 23.0347289927204
"6024" 1204.6 78.7531726798461 23.7949906950207
"6025" 1204.8 83.5612742873122 22.8202260598944
"6026" 1205 88.3443665896275 20.2539798280678
"6027" 1205.2 91.5936367363616 18.7675464556459
"6028" 1205.4 93.2380847112607 19.3518804783568
"6029" 1205.6 95.0424984424728 21.6645833606088
"6030" 1205.8 98.0182728504133 24.9402639327107
"6031" 1206 101.479079191668 28.4425043099434
"6032" 1206.2 105.271229719876 32.0632253154258
"6033" 1206.4 109.793772654039 35.4396635626274
"6034" 1206.6 114.16945091411 37.8319961023846
"6035" 1206.8 117.997113365465 39.929023406164
"6036" 1207 119.070566696221 40.6022881337905
"6037" 1207.2 118.517133043711 42.0281751200817
"6038" 1207.4 118.086243894186 42.7104712659007
"6039" 1207.6 117.445124014583 44.5786113290458
"6040" 1207.8 116.37268936548 46.5459733025975
"6041" 1208 115.0692113469 49.2367133543669
"6042" 1208.2 113.852167878006 53.003067756494
"6043" 1208.4 113.027438104387 57.5439151204929
"6044" 1208.6 112.278008856431 61.7332813921482
"6045" 1208.8 111.049394445161 66.3258911832994
"6046" 1209 110.99812284017 71.4868945468357
"6047" 1209.2 110.575229020741 76.7315170594715
"6048" 1209.4 110.697923877613 82.4145370821704
"6049" 1209.6 112.099762758051 87.9034579227479
"6050" 1209.8 113.61611904029 93.8480846383238
"6051" 1210 115.455408674079 97.2586307374304
"6052" 1210.2 114.45229204169 96.4750857186291
"6053" 1210.4 114.942993566196 95.8185365971807
"6054" 1210.6 115.610338089161 95.8648916229123
"6055" 1210.8 115.279046427744 94.7403045209294
"6056" 1211 115.893190158696 94.0490321175907
"6057" 1211.2 116.914409288659 92.8994124919019
"6058" 1211.4 118.726958634143 91.852769912431
"6059" 1211.6 119.63011579137 90.8575820969953
"6060" 1211.8 120.830709754218 89.3436174825195
"6061" 1212 121.467900410365 87.3465271347842
"6062" 1212.2 122.085669341746 85.9552969323395
"6063" 1212.4 122.689996395196 84.5791558649344
"6064" 1212.6 123.678928274624 83.4151351687637
"6065" 1212.8 123.624247941146 82.5530228412374
"6066" 1213 123.700163728775 81.2842994340544
"6067" 1213.2 124.132890669881 79.9020222905777
"6068" 1213.4 124.239174057735 78.8039324536341
"6069" 1213.6 124.546380474859 77.8165389951133
"6070" 1213.8 124.747010219777 77.6158636581078
"6071" 1214 125.382553476259 77.2291850016607
"6072" 1214.2 125.089826245306 75.7665411351169
"6073" 1214.4 125.890658601511 74.6062068939133
"6074" 1214.6 126.485981771886 73.6252050356707
"6075" 1214.8 126.223163039133 72.6376987079359
"6076" 1215 126.227528298726 70.7588370881707
"6077" 1215.2 126.612577194825 70.2852249073068
"6078" 1215.4 126.738792840538 70.094588329038
"6079" 1215.6 127.365425264268 69.6421295344703
"6080" 1215.8 126.930492787349 69.6838126141464
"6081" 1216 126.086092975624 68.6065325470667
"6082" 1216.2 125.995307704041 67.6229181470195
"6083" 1216.4 125.049749926439 66.1529152812668
"6084" 1216.6 123.913392368878 64.0821106824607
"6085" 1216.8 123.057672466146 62.0374348799107
"6086" 1217 121.190061063587 59.3924142350232
"6087" 1217.2 121.131653360672 58.2902744174091
"6088" 1217.4 120.710475727873 57.8015800241607
"6089" 1217.6 119.737052107556 56.5658569534607
"6090" 1217.8 118.1731868824 54.8739036511169
"6091" 1218 117.273651281694 53.1392148175831
"6092" 1218.2 116.280792801367 51.0528109374301
"6093" 1218.4 114.830288615265 47.5078742513382
"6094" 1218.6 112.935228166244 42.9784766689919
"6095" 1218.8 110.694347868931 38.5196820839919
"6096" 1219 107.53033243885 34.5322720324827
"6097" 1219.2 103.144809704235 31.8695947010321
"6098" 1219.4 99.4941384261591 29.4339045594254
"6099" 1219.6 96.6010692715826 26.8170792332371
"6100" 1219.8 95.5070389988061 24.3806397143892
"6101" 1220 95.8328206876633 22.7381653825678
"6102" 1220.2 94.6201888458061 22.2939403933016
"6103" 1220.4 91.9913116065561 21.8600558367464
"6104" 1220.6 87.8627442414689 20.9532720305421
"6105" 1220.8 82.931652879712 19.4746810241901
"6106" 1221 77.8128153524944 18.4187598305126
"6107" 1221.2 72.8767291576893 17.3665173978373
"6108" 1221.4 68.080376859732 16.573536421757
"6109" 1221.6 64.1814521485013 14.939047855729
"6110" 1221.8 61.2905770111024 12.114741836757
"6111" 1222 57.7925693343851 10.0334743671449
"6112" 1222.2 54.0664015773299 8.82338976441305
"6113" 1222.4 50.7182698645673 9.6524928614756
"6114" 1222.6 46.9311792919347 10.516518429275
"6115" 1222.8 41.8427905052005 9.41926278224941
"6116" 1223 39.2687368153324 8.46451506956594
"6117" 1223.2 39.0610226070801 7.70235465209081
"6118" 1223.4 41.1191196533587 7.21739357661857
"6119" 1223.6 41.3815375831152 8.59617598964249
"6120" 1223.8 45.3634593315177 13.4429436099607
"6121" 1224 44.2541800515855 14.3197149821371
"6122" 1224.2 43.4290261367204 15.4685102928607
"6123" 1224.4 42.3620528684259 16.3846714659396
"6124" 1224.6 41.3476963568796 16.3261725453871
"6125" 1224.8 39.5498760631845 16.1440434956228
"6126" 1225 39.4150684607239 15.1575290032141
"6127" 1225.2 39.3490432855453 13.8389731911128
"6128" 1225.4 39.0766422770938 13.5397980520223
"6129" 1225.6 40.222084744765 12.4037216235155
"6130" 1225.8 41.4039731091349 11.3514111989538
"6131" 1226 43.0180056772171 8.88554945781684
"6132" 1226.2 45.54618944546 5.29951877449914
"6133" 1226.4 48.5580116764385 4.33238980035773
"6134" 1226.6 52.7659293393661 4.93556354178068
"6135" 1226.8 57.1943205587124 5.50071575542943
"6136" 1227 61.4641931786209 5.11750123405326
"6137" 1227.2 66.3676768288061 3.97095405505326
"6138" 1227.4 70.692511016488 2.59417522684704
"6139" 1227.6 74.7325741647811 3.38676939414818
"6140" 1227.8 79.3641210239454 4.81965100841004
"6141" 1228 83.7058319363987 5.33454308686808
"6142" 1228.2 87.3384383735256 7.87333434611922
"6143" 1228.4 91.7531759173247 10.3548155084977
"6144" 1228.6 96.8543096145134 12.8137408897777
"6145" 1228.8 101.012836764505 14.5181193782197
"6146" 1229 104.424490050238 17.8684420016311
"6147" 1229.2 108.354266335604 20.646437590382
"6148" 1229.4 110.37323533253 24.4205229833649
"6149" 1229.6 113.090393248104 28.3968461786203
"6150" 1229.8 116.727443175229 32.1954910273163
"6151" 1230 118.971305441836 36.141580245196
"6152" 1230.2 120.431999811483 40.1919642337548
"6153" 1230.4 120.845614798806 41.7618709263267
"6154" 1230.6 121.523487007064 43.6688428666566
"6155" 1230.8 121.169246113479 43.9853711852032
"6156" 1231 120.916144855157 43.6727828913267
"6157" 1231.2 120.906917804774 43.2141301270413
"6158" 1231.4 120.861962267064 42.3018237695575
"6159" 1231.6 120.448453975874 42.3664212285169
"6160" 1231.8 120.493541956111 42.1569102419344
"6161" 1232 120.905002085837 42.7515558731482
"6162" 1232.2 121.369192513041 43.1322758335219
"6163" 1232.4 121.006266593827 43.302420572337
"6164" 1232.6 120.953111787049 43.1894731984607
"6165" 1232.8 120.968348525337 43.2014163982419
"6166" 1233 120.933915896291 43.4172384629758
"6167" 1233.2 121.161080067516 43.8608402688307
"6168" 1233.4 120.590962112016 44.3500337318707
"6169" 1233.6 120.583086255724 44.2283263698112
"6170" 1233.8 120.815208507846 44.2621317814807
"6171" 1234 120.868649867715 44.4827166495213
"6172" 1234.2 120.186066575777 43.6653277466077
"6173" 1234.4 120.261782665682 43.2196800542648
"6174" 1234.6 120.439194078054 42.8123361175795
"6175" 1234.8 122.472941778583 41.4554288133927
"6176" 1235 122.154376143193 41.3025978619512
"6177" 1235.2 122.137882164606 41.0288687367007
"6178" 1235.4 121.413773586074 40.3789222671205
"6179" 1235.6 121.406683262949 39.243894969775
"6180" 1235.8 120.717667534866 38.9299684421538
"6181" 1236 120.00144014189 38.7414065402817
"6182" 1236.2 118.871658006645 37.8265912321704
"6183" 1236.4 118.014684261151 37.6368462472883
"6184" 1236.6 115.419385747168 37.3171458620458
"6185" 1236.8 112.073572619863 37.2815703733357
"6186" 1237 107.827921481556 36.6996108203584
"6187" 1237.2 103.631041925244 35.7447892059775
"6188" 1237.4 98.9796450195893 34.5573696714245
"6189" 1237.6 95.4608333605826 32.2755430579666
"6190" 1237.8 93.294333135341 27.7170115903793
"6191" 1238 90.3818700913526 22.9219557526235
"6192" 1238.2 87.2131801699847 18.6024059154607
"6193" 1238.4 83.2363701571232 15.647483511046
"6194" 1238.6 78.9224832116375 13.445245913533
"6195" 1238.8 74.0371207539847 11.2317454790321
"6196" 1239 68.3567550291061 10.9396489358107
"6197" 1239.2 62.7385926500824 10.2547378578291
"6198" 1239.4 56.7760513278985 9.28891498450683
"6199" 1239.6 51.2783402062129 8.12153961251152
"6200" 1239.8 46.4943697056682 6.04969111089171
"6201" 1240 45.7052200173516 4.16054397391522
"6202" 1240.2 46.3829673465475 3.08448288933999
"6203" 1240.4 46.5792904403404 2.96434005394013
"6204" 1240.6 45.8970312642292 3.43760455219144
"6205" 1240.8 44.4543335074847 3.44705411685353
"6206" 1241 41.8181250347302 4.28266055748599
"6207" 1241.2 38.28048356855 6.46112379637531
"6208" 1241.4 34.1736085762506 8.73171991353475
"6209" 1241.6 29.7452079874815 11.1324773250061
"6210" 1241.8 25.5939594976503 14.021180607162
"6211" 1242 21.8378064704259 16.9283393771086
"6212" 1242.2 18.5419827657513 20.6232607606388
"6213" 1242.4 16.5843174573678 24.1309621758442
"6214" 1242.6 14.0035095242272 28.2474826230133
"6215" 1242.8 11.3432576344628 32.5663237970129
"6216" 1243 6.82202369880613 38.1149403136273
"6217" 1243.2 5.81804239352311 40.2425825455173
"6218" 1243.4 5.94684262676664 44.3745738644738
"6219" 1243.6 5.97886074546129 49.2121405640124
"6220" 1243.8 6.44626413722658 54.3060587887902
"6221" 1244 7.77422070518507 59.0292571497449
"6222" 1244.2 8.7051405821243 64.0517098102902
"6223" 1244.4 9.17527653640187 69.0911394928437
"6224" 1244.6 10.1732546917094 74.8407505198155
"6225" 1244.8 11.2743734465204 80.1844688528382
"6226" 1245 12.9070081519532 85.5480217559607
"6227" 1245.2 16.1170161086081 90.5359434494211
"6228" 1245.4 19.9347366753061 95.0885682265507
"6229" 1245.6 25.4377901322955 97.9011866928224
"6230" 1245.8 31.4683600568474 99.2980511838421
"6231" 1246 36.0797253711688 98.5709217958233
"6232" 1246.2 40.4849884537324 96.7647397427975
"6233" 1246.4 44.8918567417953 94.4448401437324
"6234" 1246.6 49.1747863438798 90.8187863022291
"6235" 1246.8 52.2535509895721 86.3096760285352
"6236" 1247 56.1224460136728 81.6327754632273
"6237" 1247.2 59.4984167740149 76.8747213316695
"6238" 1247.4 62.5265158050589 71.6459622186475
"6239" 1247.6 65.6226676164257 67.0190992895368
"6240" 1247.8 67.0837051224803 66.5684433290562
"6241" 1248 67.9816339395453 66.6992292432215
"6242" 1248.2 70.0335965856771 65.9478182783962
"6243" 1248.4 73.0283058270196 64.1765827346629
"6244" 1248.6 76.5199995326728 61.8527133899607
"6245" 1248.8 79.2930177053114 58.4821328818712
"6246" 1249 79.1864338557162 55.7728642728539
"6247" 1249.2 78.6926581988179 54.172346045143
"6248" 1249.4 80.1901578660675 54.2886868618357
"6249" 1249.6 81.4187908540061 55.2409579910607
"6250" 1249.8 83.1271291519766 56.3429172242107
"6251" 1250 86.9736605680965 56.8494116321381
"6252" 1250.2 91.4343611693792 57.6623053168989
"6253" 1250.4 94.1297647980642 58.6945717875897
"6254" 1250.6 95.2332189054836 57.8480172396542
"6255" 1250.8 96.6726134856061 55.2315710550922
"6256" 1251 96.5957138543991 52.11002502267
"6257" 1251.2 95.7899864285728 48.8457726148607
"6258" 1251.4 94.0025610606811 45.0511647037561
"6259" 1251.6 91.222104841199 41.2876608142464
"6260" 1251.8 88.434861503199 38.0027121506035
"6261" 1252 85.0724303139387 34.704717100051
"6262" 1252.2 82.3400290741633 30.249869321175
"6263" 1252.4 79.51901568305 27.3320110628875
"6264" 1252.6 76.4429280312811 23.0596080738232
"6265" 1252.8 73.9439109930061 18.6501787145857
"6266" 1253 73.1152457177691 13.5774151926829
"6267" 1253.2 72.6788591345469 8.87798724912734
"6268" 1253.4 73.2264474837102 8.06883091935108
"6269" 1253.6 72.6141168757049 7.92064991870118
"6270" 1253.8 70.9286204728061 8.12972976704688
"6271" 1254 69.4515669078793 8.67032445835092
"6272" 1254.2 66.5758151300204 9.07059504242496
"6273" 1254.4 62.3638765683603 9.87667537648477
"6274" 1254.6 58.4880378998321 10.9389044246555
"6275" 1254.8 53.5903884417897 11.4349197254279
"6276" 1255 48.0137345319366 12.5096431285042
"6277" 1255.2 43.1167793392844 13.7725066879824
"6278" 1255.4 38.7011193771811 15.8209673886273
"6279" 1255.6 33.6175676073061 17.116141053794
"6280" 1255.8 29.4208659904311 17.625717577794
"6281" 1256 24.4323338798061 16.5844828804207
"6282" 1256.2 24.1001930889142 16.5417197694201
"6283" 1256.4 23.1495684799311 18.3370014758773
"6284" 1256.6 20.4532390134358 21.1785983423496
"6285" 1256.8 18.0629795519979 24.8377378341319
"6286" 1257 15.7197620470369 28.6371436188453
"6287" 1257.2 14.0012868421394 32.6063237231644
"6288" 1257.4 11.8052769394728 36.8150483473125
"6289" 1257.6 9.02647979340613 40.7824734998019
"6290" 1257.8 5.20548671105929 43.763553079929
"6291" 1258 4.97725177775736 44.5675048350095
"6292" 1258.2 5.02894683484141 46.910880578143
"6293" 1258.4 4.70378056333052 50.8036029061558
"6294" 1258.6 5.03765451878507 55.3281223964817
"6295" 1258.8 4.79215317592701 60.1888900416805
"6296" 1259 5.07035693698003 64.8797087200259
"6297" 1259.2 4.98497695330611 69.9024300425232
"6298" 1259.4 5.26252578616696 74.5980365269658
"6299" 1259.6 6.48896509937313 79.8225092395225
"6300" 1259.8 8.9594956375784 84.8599673157577
"6301" 1260 11.5437698430754 89.6773065213549
"6302" 1260.2 14.4468665594388 94.695700325828
"6303" 1260.4 18.6308035295586 99.2504588066389
"6304" 1260.6 23.2971155085685 103.617176445471
"6305" 1260.8 28.4564007692319 106.984922284778
"6306" 1261 33.5657387022607 109.758697288279
"6307" 1261.2 38.9526714224587 111.899162505598
"6308" 1261.4 44.4818153838693 112.727894852524
"6309" 1261.6 50.3572011943274 114.538318098737
"6310" 1261.8 55.8707991775414 116.182563375255
"6311" 1262 62.1563568028158 116.536644121711
"6312" 1262.2 68.0032818966961 117.174888718021
"6313" 1262.4 74.3751838953979 118.036125041185
"6314" 1262.6 80.4758338545918 117.326357739899
"6315" 1262.8 86.3709310815306 115.606536971399
"6316" 1263 88.6683191259763 111.867107117876
"6317" 1263.2 90.7673917149535 108.210096670008
"6318" 1263.4 93.3982155935158 103.331831494751
"6319" 1263.6 95.9680965893937 98.5336863978421
"6320" 1263.8 97.7834239537416 92.6101770502672
"6321" 1264 98.8960735120561 86.6229097362732
"6322" 1264.2 99.5033730733496 80.225162630265
"6323" 1264.4 100.184710913345 74.0532063739888
"6324" 1264.6 99.6768872337192 67.3888192131998
"6325" 1264.8 98.2741266515107 61.1983708080061
"6326" 1265 94.9762625162588 56.0240966489975
"6327" 1265.2 90.8674583954268 53.2931456570814
"6328" 1265.4 85.3730483706129 50.0716515936198
"6329" 1265.6 79.8284225964414 47.0097983739783
"6330" 1265.8 74.9312315453992 43.2665022079025
"6331" 1266 71.0553133518061 39.0969367400857
"6332" 1266.2 67.167926786034 34.6540664214607
"6333" 1266.4 62.7654901069683 30.2641335288931
"6334" 1266.6 59.6529542418061 26.4396928545807
"6335" 1266.8 56.1477845894728 25.3861433912107
"6336" 1267 51.0220018599311 23.5707770244607
"6337" 1267.2 46.1629168213279 21.3441491695911
"6338" 1267.4 44.6230799051444 18.0853356190489
"6339" 1267.6 45.6251288546831 17.6734087140145
"6340" 1267.8 46.8895027155224 17.3680600786093
"6341" 1268 48.990207614617 15.0284840782174
"6342" 1268.2 50.4686659835524 10.5480545883562
"6343" 1268.4 52.3565961648516 5.7587612537334
"6344" 1268.6 53.2146524817152 3.12401899896068
"6345" 1268.8 53.7952717186296 4.45041671584303
"6346" 1269 54.0915094798208 4.05699366422538
"6347" 1269.2 55.0012455501643 3.50905349937112
"6348" 1269.4 56.8223686030956 2.45519981121068
"6349" 1269.6 58.7195965762618 2.22661603818219
"6350" 1269.8 62.0873819674011 1.83959589337207
"6351" 1270 67.6620811829266 1.21080473038839
"6352" 1270.2 71.6616292727347 2.1230651125321
"6353" 1270.4 73.9270186091395 3.32926509890512
"6354" 1270.6 77.6844771114295 4.26312106640873
"6355" 1270.8 81.9402160042037 5.02802405324381
"6356" 1271 85.9896227227086 6.11622749049726
"6357" 1271.2 87.661826106883 8.16588672199914
"6358" 1271.4 90.0592452018061 10.6138617495826
"6359" 1271.6 94.4636858776297 12.4290362026489
"6360" 1271.8 99.172082998449 13.8842732780678
"6361" 1272 101.030848523206 14.7763355144273
"6362" 1272.2 101.972744547772 15.5669112768055
"6363" 1272.4 102.855225980806 16.4103482820469
"6364" 1272.6 102.824644941048 16.5640998194607
"6365" 1272.8 103.185863494294 16.5656534064241
"6366" 1273 103.733338693875 17.6052173728055
"6367" 1273.2 105.350101136498 19.8203498052409
"6368" 1273.4 108.316434317936 21.8442118607901
"6369" 1273.6 111.101045488487 23.916367486216
"6370" 1273.8 113.852167878006 27.4811063507344
"6371" 1274 115.548268795619 29.8130894434607
"6372" 1274.2 115.769981333869 30.0758398386482
"6373" 1274.4 115.052416205375 31.467872155608
"6374" 1274.6 114.885825037188 33.7518007720071
"6375" 1274.8 116.024617350543 37.1362404896817
"6376" 1275 118.414695182994 40.8326817749607
"6377" 1275.2 120.375414423136 44.3898673812854
"6378" 1275.4 122.179690814676 47.8240716842407
"6379" 1275.6 122.67939626392 49.9965224868421
"6380" 1275.8 122.327921483106 51.1375930315507
"6381" 1276 121.933286642987 51.8400767960458
"6382" 1276.2 121.718244322531 53.2328105056648
"6383" 1276.4 121.31371164648 54.3344481746817
"6384" 1276.6 121.272147491439 55.0498667945607
"6385" 1276.8 121.047289177622 54.9292323521444
"6386" 1277 119.325300250806 55.2179448577187
"6387" 1277.2 117.76367280748 54.8764999988955
"6388" 1277.4 115.760424758944 54.1234039591158
"6389" 1277.6 113.628343791773 52.837455386194
"6390" 1277.8 111.48767867309 51.2327363325449
"6391" 1278 107.749075381327 48.1686863611628
"6392" 1278.2 104.878135356487 44.7839997392189
"6393" 1278.4 102.318892793039 40.7052876439607
"6394" 1278.6 100.399111758374 36.5910362768925
"6395" 1278.8 98.3554444163234 32.3434004591848
"6396" 1279 96.1043054283776 27.9795239151392
"6397" 1279.2 94.1697252760283 23.6840162520162
"6398" 1279.4 92.9234092163418 20.4223220726035
"6399" 1279.6 89.0762832095647 18.6990497389779
"6400" 1279.8 84.0329381380471 17.3683712007137
"6401" 1280 79.0135030845469 17.4747319410533
"6402" 1280.2 75.2504313076936 17.2361038604857
"6403" 1280.4 69.9336178621232 16.3978660143753
"6404" 1280.6 65.4070561386669 15.6126752968024
"6405" 1280.8 60.8370453801523 13.6046361608453
"6406" 1281 56.4731414195808 12.4228934201931
"6407" 1281.2 53.4722908678215 10.1649946238453
"6408" 1281.4 52.3288992367585 8.4290745970321
"6409" 1281.6 51.0948502653561 9.45550730966067
"6410" 1281.8 48.8287429176653 11.8469284053903
"6411" 1282 46.5613567451395 14.488637101919
"6412" 1282.2 44.2544905733478 19.0482853739607
"6413" 1282.4 42.1172713730938 23.9320179164744
"6414" 1282.6 41.6340149158625 29.5026783918691
"6415" 1282.8 42.4778065582409 34.7869994277215
"6416" 1283 44.6029747797017 39.3372267894159
"6417" 1283.2 47.7999304622204 42.8163903862464
"6418" 1283.4 51.6763705799661 46.5628697873407
"6419" 1283.6 55.5833317627086 50.081184968168
"6420" 1283.8 60.0374015987716 53.3853965795296
"6421" 1284 64.2354932629084 54.9835639400175
"6422" 1284.2 69.5084816895968 55.6296582233211
"6423" 1284.4 74.847050230449 55.0644261238178
"6424" 1284.6 80.1901578660675 54.1366825009834
"6425" 1284.8 85.1523872926713 51.981099632191
"6426" 1285 89.7007619419084 49.8023867258243
"6427" 1285.2 92.9251254991854 48.7860291603227
"6428" 1285.4 93.3828217275728 47.1641700856607
"6429" 1285.6 93.0692932580475 43.7385858320814
"6430" 1285.8 91.5706167230532 40.1440040903195
"6431" 1286 89.6614884886666 36.9604927234025
"6432" 1286.2 86.8132862674268 34.4432071701503
"6433" 1286.4 82.8423862041354 32.3702935852412
"6434" 1286.6 78.6297376177347 29.5310024391035
"6435" 1286.8 73.5891709318061 27.8691493704236
"6436" 1287 68.8722975905753 25.8736709309991
"6437" 1287.2 63.5836409054644 23.735260586005
"6438" 1287.4 58.302134221117 21.293176547258
"6439" 1287.6 53.3946731229842 18.1940466462278
"6440" 1287.8 51.0431173397644 14.7699658078773
"6441" 1288 52.2386666272844 11.4406402031563
"6442" 1288.2 54.3800323059611 8.62798374322124
"6443" 1288.4 56.7823603255166 5.71380758310541
"6444" 1288.6 59.2728756048061 4.85376658286328
"6445" 1288.8 62.7423113681907 4.77524292769144
"6446" 1289 66.8427751250561 2.77823492910353
"6447" 1289.2 69.1208105455369 4.18727001538375
"6448" 1289.4 71.4163880569561 6.77386085211068
"6449" 1289.6 74.3797344967661 7.88091585050068
"6450" 1289.8 79.2434271982876 8.97235327209031
"6451" 1290 85.0495976113478 10.029842516919
"6452" 1290.2 91.1253194275379 10.1338033778875
"6453" 1290.4 93.9897054597238 11.1520973836842
"6454" 1290.6 95.6643129175648 13.6472135096676
"6455" 1290.8 98.429613366647 17.3429412112561
"6456" 1291 102.556047615939 20.9691739877739
"6457" 1291.2 107.113597219665 23.9124930464372
"6458" 1291.4 109.902691403861 27.056616433142
"6459" 1291.6 111.359996342064 29.2377611099123
"6460" 1291.8 112.369452507 32.3404246229768
"6461" 1292 114.883131180869 36.1549285273044
"6462" 1292.2 117.569502199447 41.0099257833085
"6463" 1292.4 120.142469320356 45.1487949332407
"6464" 1292.6 120.549153461946 47.4801075305407
"6465" 1292.8 120.861128212561 47.9914519730933
"6466" 1293 120.740486665168 48.7134995596947
"6467" 1293.2 120.645779639146 49.2360977255122
"6468" 1293.4 121.332115454166 50.1706715772607
"6469" 1293.6 121.266682308424 51.9496931478136
"6470" 1293.8 121.594017063414 53.3810036784607
"6471" 1294 121.993452282546 55.1122899187507
"6472" 1294.2 122.210795209255 56.6256541986239
"6473" 1294.4 121.9106268129 57.5770478682732
"6474" 1294.6 122.130280591866 58.7048044129507
"6475" 1294.8 121.700791732056 59.7308048954919
"6476" 1295 121.817815943975 60.9884447854396
"6477" 1295.2 121.505751378859 62.5533811104607
"6478" 1295.4 120.872489045867 63.039795065188
"6479" 1295.6 120.271453453551 63.2852197353543
"6480" 1295.8 119.995546449387 63.6958188013639
"6481" 1296 119.453285914286 64.3667975670423
"6482" 1296.2 119.560783754165 64.9295585973737
"6483" 1296.4 119.018165998685 66.1590210605819
"6484" 1296.6 118.454286707681 67.4102823548357
"6485" 1296.8 117.980406612191 69.21847405212
"6486" 1297 117.065045377583 71.2175372751734
"6487" 1297.2 116.457434171624 74.2852224470971
"6488" 1297.4 116.441404613363 78.0140379159452
"6489" 1297.6 116.977522836837 82.8369154056169
"6490" 1297.8 117.336888855132 87.4877650242923
"6491" 1298 117.573803851435 90.4526957994607
"6492" 1298.2 117.848087403909 91.2446407581514
"6493" 1298.4 117.160852433785 92.7578590751344
"6494" 1298.6 116.756890067442 94.0467544649455
"6495" 1298.8 116.6493930792 95.1817203593092
"6496" 1299 115.70867569461 96.7449151976153
"6497" 1299.2 114.614628658897 98.7217330298243
"6498" 1299.4 113.97941159561 99.1847326482215
"6499" 1299.6 113.288051164143 100.031393459808
"6500" 1299.8 112.687361226836 101.06115252637
"6501" 1300 112.003987515867 102.09960771543
"6502" 1300.2 110.921761586736 102.908019987331
"6503" 1300.4 110.437002958462 104.266996879773
"6504" 1300.6 109.245763848012 105.271630743725
"6505" 1300.8 107.611276658466 106.401167059351
"6506" 1301 105.963160668775 108.132612542304
"6507" 1301.2 105.587041184244 108.435173603429
"6508" 1301.4 105.325737121306 108.902363477225
"6509" 1301.6 105.360125188463 109.354345007546
"6510" 1301.8 104.000529606966 110.337645707251
"6511" 1302 103.647056474556 110.731293572041
"6512" 1302.2 103.339192778586 111.075257725741
"6513" 1302.4 102.758573681363 111.563347981873
"6514" 1302.6 101.755978942424 112.267067290108
"6515" 1302.8 101.809412121136 112.676962501838
"6516" 1303 101.788998781301 112.956049177391
"6517" 1303.2 102.453609554376 112.160655721861
"6518" 1303.4 101.921699503964 112.080196270703
"6519" 1303.6 102.286374954096 111.575916660571
"6520" 1303.8 102.658852018356 111.476549238391
"6521" 1304 103.035667353927 111.391658422006
"6522" 1304.2 102.617353636561 111.398630828063
"6523" 1304.4 102.724806840659 111.131760769725
"6524" 1304.6 102.768609420673 111.03204771641
"6525" 1304.8 103.385032565715 110.727664769521
"6526" 1305 103.704444585588 110.697010676193
"6527" 1305.2 104.171075783489 110.609979042144
"6528" 1305.4 105.112662733897 110.137019253067
"6529" 1305.6 106.231591206156 110.180950926121
"6530" 1305.8 106.671369063412 109.646744870127
"6531" 1306 107.444188242277 108.907695584518
"6532" 1306.2 108.348177635667 108.059573766084
"6533" 1306.4 109.177200642906 107.264899267531
"6534" 1306.6 110.665469345041 106.309518222755
"6535" 1306.8 111.844148465103 105.14969000156
"6536" 1307 112.78870032537 103.795023697659
"6537" 1307.2 113.445045184143 102.487766348259
"6538" 1307.4 114.591949802394 100.137276438574
"6539" 1307.6 116.172883320394 97.3132444424313
"6540" 1307.8 117.195354621677 96.5978859601736
"6541" 1308 118.085245707867 95.1933016439455
"6542" 1308.2 118.855791346277 93.6000802124019
"6543" 1308.4 120.018384824159 92.0076535749019
"6544" 1308.6 120.906427380726 90.2654264268907
"6545" 1308.8 121.905834154648 88.8073000232817
"6546" 1309 121.651842210624 88.7000613911577
"6547" 1309.2 121.831561362113 87.2060374510052
"6548" 1309.4 122.423145485709 86.3390982145897
"6549" 1309.6 122.734490449352 84.9477251689759
"6550" 1309.8 123.419612696905 83.0209510484508
"6551" 1310 123.757090959903 80.6792159629364
"6552" 1310.2 124.767869599188 80.220451731203
"6553" 1310.4 124.846236328466 79.9840502509968
"6554" 1310.6 125.222396629002 79.5151873152545
"6555" 1310.8 125.608232821622 78.4919468266954
"6556" 1311 126.22944714233 77.7182300443539
"6557" 1311.2 126.678504772569 76.4103308447775
"6558" 1311.4 126.428547666739 74.7534923892273
"6559" 1311.6 126.309715600034 73.2015123372132
"6560" 1311.8 126.15508065649 71.2811790240729
"6561" 1312 127.393957580854 69.3405720415691
"6562" 1312.2 127.014583445498 69.1203035747972
"6563" 1312.4 127.258980537699 68.7796146585578
"6564" 1312.6 126.904068272586 68.7065176377607
"6565" 1312.8 127.541706080071 68.1212540124019
"6566" 1313 127.20910960244 67.2757932536686
"6567" 1313.2 127.215732754926 66.3140558575807
"6568" 1313.4 126.86895624612 65.1922595383178
"6569" 1313.6 126.348998328429 63.9495167910117
"6570" 1313.8 127.660156017746 63.3447688939455
"6571" 1314 126.993945691453 63.2315675137254
"6572" 1314.2 127.043820263729 62.5497062797588
"6573" 1314.4 127.281613052006 61.9928469340607
"6574" 1314.6 127.487941454949 61.6980205166035
"6575" 1314.8 127.154174920777 60.5825189661666
"6576" 1315 127.229528201751 59.7400940508773
"6577" 1315.2 127.078904445606 58.8989894669178
"6578" 1315.4 127.23165302991 58.2916868790833
"6579" 1315.6 126.689323842681 57.2432507461818
"6580" 1315.8 126.532175944691 55.9313361855953
"6581" 1316 126.144996937549 54.785978951775
"6582" 1316.2 126.342412445231 54.5095233860928
"6583" 1316.4 125.8541276789 53.8024758501803
"6584" 1316.6 125.815054174161 52.602351700199
"6585" 1316.8 125.153172684806 51.4213821927842
"6586" 1317 125.729049407533 50.493403375794
"6587" 1317.2 125.896859884536 50.2394644080007
"6588" 1317.4 125.668554396466 49.7187316212665
"6589" 1317.6 125.778958723503 49.2078807811577
"6590" 1317.8 126.126124794408 48.7725519104412
"6591" 1318 125.661174228758 47.7744250782374
"6592" 1318.2 125.850610711776 47.519612324431
"6593" 1318.4 125.682301767688 47.000056469843
"6594" 1318.6 124.632058578731 45.8707591065833
"6595" 1318.8 124.441456805718 44.6657463635783
"6596" 1319 123.920450972136 44.1054370003507
"6597" 1319.2 124.042746862983 43.020863319196
"6598" 1319.4 123.825287886985 42.2760813158192
"6599" 1319.6 123.297852927912 40.8755547998164
"6600" 1319.8 122.3100354296 39.8547444752254
"6601" 1320 120.920877895242 37.9007247699161
"6602" 1320.2 119.712688092364 35.4845781600953
"6603" 1320.4 117.932932966747 32.3231322225696
"6604" 1320.6 114.827049990229 29.5674945723576
"6605" 1320.8 111.116427949513 26.719627610265
"6606" 1321 108.108849169774 24.1606672397433
"6607" 1321.2 105.171690097977 21.9812457081198
"6608" 1321.4 101.916814772399 19.1978994115304
"6609" 1321.6 100.199044241772 16.8847815974952
"6610" 1321.8 99.8965746300414 15.3561037066842
"6611" 1322 98.2942823368061 13.2342808091848
"6612" 1322.2 94.7350963407131 11.3320524858328
"6613" 1322.4 90.0723513617027 8.87213004770206
"6614" 1322.6 85.3989628231357 6.45942897423341
"6615" 1322.8 82.5195457282945 4.87494763665835
"6616" 1323 78.1861068709766 3.08927514505158
"6617" 1323.2 73.2313679658391 1.66878604099914
"6618" 1323.4 69.8058594416682 1.07473065028826
"6619" 1323.6 64.1647112386649 0.788210138213618
"6620" 1323.8 59.1642817085204 0.662582396424962
"6621" 1324 55.9200390569847 0.626184073282102
"6622" 1324.2 53.746732264214 1.84672521182909
"6623" 1324.4 51.0117546417767 3.47247941610773
"6624" 1324.6 47.6512403580754 6.37991900086452
"6625" 1324.8 46.9530853020475 9.08079284847792
"6626" 1325 47.4315524351723 11.1902206315029
"6627" 1325.2 48.2671202899366 12.8862866462433
"6628" 1325.4 49.3284300725524 14.1188930662368
"6629" 1325.6 49.2433378403882 15.4080456157592
"6630" 1325.8 47.8539913366757 16.8078103309389
"6631" 1326 44.8038546154499 18.7908794243374
"6632" 1326.2 41.0007369514181 19.5093760719831
"6633" 1326.4 37.1438527394728 19.998433267669
"6634" 1326.6 34.0554842977627 19.1175213147216
"6635" 1326.8 32.4104164433132 17.1759505049677
"6636" 1327 31.9477554620861 15.7232985548607
"6637" 1327.2 32.328944831176 14.5188132231319
"6638" 1327.4 33.0104975620978 15.380396018919
"6639" 1327.6 33.4275282888061 15.2488899881508
"6640" 1327.8 35.3554634040235 14.6033379771128
"6641" 1328 35.2406061112521 14.7495942238661
"6642" 1328.2 35.2342034537239 14.7334636082415
"6643" 1328.4 35.1191458844681 14.6675421227424
"6644" 1328.6 35.1019287707251 14.6153139236228
"6645" 1328.8 34.980893153067 14.4814827213737
"6646" 1329 35.153290748698 14.4190581001904
"6647" 1329.2 35.2397872971105 13.4623296733737
"6648" 1329.4 35.4748852134461 12.0849221735007
"6649" 1329.6 35.3176490782115 9.85352789192014
"6650" 1329.8 36.2524370773196 8.32996294685257
"6651" 1330 38.0434833144772 7.78060973472383
"6652" 1330.2 40.2007245122677 6.2647743055376
"6653" 1330.4 42.7194507565166 4.89915564013173
"6654" 1330.6 45.7610800594561 3.98392938321068
"6655" 1330.8 47.9512832051686 3.01891884088568
"6656" 1331 49.7050293827261 2.56603270518068
"6657" 1331.2 52.8115387758061 1.97989069586574
"6658" 1331.4 55.2512327295224 1.50749076910933
"6659" 1331.6 54.2297426452091 2.06588714968456
"6660" 1331.8 54.9581800918202 2.03937460192547
"6661" 1332 56.9924037828061 1.99180365969818
"6662" 1332.2 59.6393800047704 1.55434131342496
"6663" 1332.4 62.2884995273193 1.50477254440804
"6664" 1332.6 62.9245171931985 1.44290024494169
"6665" 1332.8 61.7175789366209 2.1025068003866
"6666" 1333 62.7824328893126 2.73439149440873
"6667" 1333.2 63.2083733904517 3.00549407961257
"6668" 1333.4 63.3575181720593 3.53280902691637
"6669" 1333.6 63.716871975883 3.91778243057606
"6670" 1333.8 63.17563429205 4.13074335125336
"6671" 1334 62.1614732460061 3.93137930417318
"6672" 1334.2 61.4471489841149 3.91086510219597
"6673" 1334.4 60.8066046929355 4.54708637995479
"6674" 1334.6 60.3370957884061 4.52376201332318
"6675" 1334.8 59.2677394070088 3.99167632360933
"6676" 1335 57.0474151644772 3.27488046988173
"6677" 1335.2 53.8007845433404 2.46697940551547
"6678" 1335.4 50.2060721772409 2.36796252585198
"6679" 1335.6 46.2722370981907 3.10931967615298
"6680" 1335.8 42.5932708041523 4.36366188907606
"6681" 1336 38.7096467824984 6.25497475699914
"6682" 1336.2 34.6206865416669 9.31876019182777
"6683" 1336.4 30.5769385113061 12.3709686052046
"6684" 1336.6 27.6734263919454 15.7626456029164
"6685" 1336.8 25.1958251769377 19.4874598781975
"6686" 1337 22.6302943771877 22.2532535117501
"6687" 1337.2 20.0141201880973 25.0801555892202
"6688" 1337.4 17.023146622732 27.2180238119792
"6689" 1337.6 13.5874234374061 28.6614464992207
"6690" 1337.8 13.1161259275261 29.4563858766607
"6691" 1338 12.2431453107535 31.1339654333028
"6692" 1338.2 10.6041176768225 33.5701720937722
"6693" 1338.4 9.70428669605612 37.7370043916607
"6694" 1338.6 9.38755449855613 41.7865453308232
"6695" 1338.8 10.4171204534885 45.1078789358724
"6696" 1339 10.9358160051591 48.4800765211666
"6697" 1339.2 11.4723976103355 51.8432815795666
"6698" 1339.4 12.371989172419 55.3699959172994
"6699" 1339.6 14.509420647161 57.6836377157833
"6700" 1339.8 17.5208329913806 59.077147642216
"6701" 1340 20.9489914650533 59.4486859403596
"6702" 1340.2 24.6814005623857 59.0268799386879
"6703" 1340.4 27.6788389041811 57.8586178509948
"6704" 1340.6 30.6883408704268 56.39892671284
"6705" 1340.8 33.5402988734105 54.7501406028343
"6706" 1341 35.3058238786317 52.5721990793211
"6707" 1341.2 36.3912367082704 50.6420298619607
"6708" 1341.4 37.2561252907817 51.0040156244363
"6709" 1341.6 38.8706297569543 51.9702316351644
"6710" 1341.8 41.5846005751907 53.3467052585761
"6711" 1342 40.8596065014953 53.4274853208526
"6712" 1342.2 41.0090968900166 53.6072958848423
"6713" 1342.4 41.1215525891575 53.7218690560012
"6714" 1342.6 41.1891341391219 53.7330137772765
"6715" 1342.8 41.2341434513982 53.7229563458817
"6716" 1343 41.3302022866893 53.7284422175516
"6717" 1343.2 41.3647548900529 53.7284422175516
"6718" 1343.4 41.5105339690061 53.7733776019407
"6719" 1343.6 41.5392065679377 53.8134732284344
"6720" 1343.8 41.5651093630369 53.8170835884222
"6721" 1344 41.5242034638456 53.8486742383159
"6722" 1344.2 41.5699821660753 53.8415824597684
"6723" 1344.4 41.5707130865311 53.8635089496232
"6724" 1344.6 41.5276457344815 53.8376371869802
"6725" 1344.8 41.489196220964 53.8185019441317
"6726" 1345 41.4953308235261 53.8090479586207
"6727" 1345.2 41.505402105553 53.8309145968024
"6728" 1345.4 41.5227096482867 53.8128201484737
"6729" 1345.6 41.5358725448061 53.8268831369607
"6730" 1345.8 41.5358725448061 53.8268831369607
"6731" 1346 41.5492086373324 53.808444512737
"6732" 1346.2 41.548702203439 53.8212390931822
"6733" 1346.4 41.5819426826243 53.8078567407724
"6734" 1346.6 41.5651093630369 53.8170835884222
"6735" 1346.8 41.5671344240399 53.8078567407724
"6736" 1347 41.5699821660753 53.8170835884222
"6737" 1347.2 41.634411450695 53.8481154921273
"6738" 1347.4 41.548702203439 53.8454278522328
"6739" 1347.6 41.6214313721828 53.8227469638763
"6740" 1347.8 41.55536375696 53.939577945153
"6741" 1348 41.9108834666461 54.1402726992207
"6742" 1348.2 42.4210773357412 54.3935388495256
"6743" 1348.4 43.7396618347798 55.1309967411449
"6744" 1348.6 45.480021909464 55.4779781242633
"6745" 1348.8 48.2217283998821 55.7176378027518
"6746" 1349 51.2865891224769 55.5715612968753
"6747" 1349.2 55.1313290774958 55.6213832236331
"6748" 1349.4 58.521356481647 55.0834525200061
"6749" 1349.6 62.2964225148735 54.4159020684944
"6750" 1349.8 65.9690924903791 53.1920595740562
"6751" 1350 68.7273317001811 52.1389109012107
"6752" 1350.2 71.5217734972152 49.984791958847
"6753" 1350.4 74.1674866618297 48.592483107343
"6754" 1350.6 76.0006547082266 48.790471980722
"6755" 1350.8 79.0628791813289 48.707955327688
"6756" 1351 82.1085304580503 47.9771224006932
"6757" 1351.2 85.0422071934061 47.7741631599783
"6758" 1351.4 87.0320306459355 48.0933978647195
"6759" 1351.6 88.7996822768643 49.1192255983793
"6760" 1351.8 92.3178734239786 49.7876106040469
"6761" 1352 94.7425130048406 51.6326290530124
"6762" 1352.2 95.618417353971 54.0655721406475
"6763" 1352.4 96.2809672379148 57.115590323102
"6764" 1352.6 96.7846366628272 60.9522380324186
"6765" 1352.8 97.2270325408822 64.8049339040042
"6766" 1353 96.3284992787739 68.3970731840736
"6767" 1353.2 94.0662444493274 71.4370888626415
"6768" 1353.4 91.6187431144453 73.7824514202545
"6769" 1353.6 88.4574852315918 76.0974571399403
"6770" 1353.8 85.1542303706272 77.3217133704922
"6771" 1354 80.8433599713223 79.1146181404607
"6772" 1354.2 76.6129076439395 80.4649959290607
"6773" 1354.4 73.1197404748798 80.9303197549238
"6774" 1354.6 69.7870509525535 82.1975561106607
"6775" 1354.8 65.9902654103114 83.9797329538081
"6776" 1355 62.2685491630965 85.3035072142026
"6777" 1355.2 59.36687354729 85.3569305594607
"6778" 1355.4 57.7811691262578 85.8665070834607
"6779" 1355.6 54.7442790788487 86.6186745590458
"6780" 1355.8 50.7765344068686 86.4119132068044
"6781" 1356 46.7622872058693 86.7515610461975
"6782" 1356.2 42.6681901508686 87.4828201205232
"6783" 1356.4 38.4279378568374 87.6778923836169
"6784" 1356.6 33.4195266332903 88.3567270967975
"6785" 1356.8 29.0146152718482 88.9561500079238
"6786" 1357 24.6939822168713 90.0372801548955
"6787" 1357.2 20.6891351820789 91.0549226005516
"6788" 1357.4 17.045755116291 91.6262659759455
"6789" 1357.6 14.7587195380965 90.8965205139123
"6790" 1357.8 12.7000715304299 88.6780072616686
"6791" 1358 9.71139701069387 86.5294765407056
"6792" 1358.2 7.64491239833039 84.1559625866354
"6793" 1358.4 7.51944954728184 81.2395027720917
"6794" 1358.6 7.02324180074729 77.544672820196
"6795" 1358.8 6.20043676121237 73.5809355751482
"6796" 1359 5.21064864402486 69.2256487215857
"6797" 1359.2 4.69440958951266 64.4642930754607
"6798" 1359.4 3.98638083399713 59.8222799649775
"6799" 1359.6 5.28500239753141 56.1696752054057
"6800" 1359.8 7.49476288629612 53.4001127981107
"6801" 1360 10.108586030512 49.8334518187313
"6802" 1360.2 12.5820249476275 45.8692997398535
"6803" 1360.4 14.5815511970399 41.6226908340841
"6804" 1360.6 16.21678795696 37.5155345946914
"6805" 1360.8 17.2433690295224 33.595317900312
"6806" 1361 15.8976852066305 31.111132345812
"6807" 1361.2 13.5593080313815 29.6438123104881
"6808" 1361.4 13.3745794006861 30.3736236198607
"6809" 1361.6 13.2464084380978 31.2675057723773
"6810" 1361.8 12.49717047045 32.0992033011319
"6811" 1362 12.0019525516347 32.6503387324464
"6812" 1362.2 10.9510598007607 33.2527309804607
"6813" 1362.4 10.4915101760243 33.8897016354607
"6814" 1362.6 8.87755102135713 35.9878049766239
"6815" 1362.8 7.47358707652042 39.5587404649607
"6816" 1363 7.35213337672718 41.7898139960265
"6817" 1363.2 6.91936091072076 45.3924595125826
"6818" 1363.4 6.66474978004751 48.2325236256331
"6819" 1363.6 7.31487292041052 51.5960859089552
"6820" 1363.8 7.83556673080613 54.6631639646542
"6821" 1364 7.48611714147647 58.769355439109
"6822" 1364.2 8.03912944650275 62.8926216615506
"6823" 1364.4 9.31580495993877 67.0810725214097
"6824" 1364.6 11.7404670508754 70.4581238726092
"6825" 1364.8 15.2098375408355 73.5879609867842
"6826" 1365 18.8629149189661 76.7591006582707
"6827" 1365.2 23.2313370982653 78.2228592234607
"6828" 1365.4 27.3420934084875 78.5882423903948
"6829" 1365.6 31.2941836811287 77.6680783303962
"6830" 1365.8 35.0893614782423 75.5313193919075
"6831" 1366 38.8671483516771 72.7408021023639
"6832" 1366.2 42.403571448655 69.1260294737979
"6833" 1366.4 46.0133140640107 65.9495928300743
"6834" 1366.6 49.5366751709573 62.5044973160072
"6835" 1366.8 54.0756205348174 60.0412833587191
"6836" 1367 58.9772588871395 58.1030794675274
"6837" 1367.2 64.0670493215107 56.6208680554834
"6838" 1367.4 69.4837522460084 54.7809077247303
"6839" 1367.6 74.5062546127493 53.3245449158584
"6840" 1367.8 77.8621762144425 53.9325623592675
"6841" 1368 80.5444676373567 55.3047981960337
"6842" 1368.2 84.7113152035473 56.078761746696
"6843" 1368.4 89.6618902631243 56.4645207128925
"6844" 1368.6 93.5509566362237 57.1860283823948
"6845" 1368.8 94.7819244360189 55.9708992565564
"6846" 1369 95.4381841732627 53.759031915015
"6847" 1369.2 94.5533618327073 51.890072365109
"6848" 1369.4 93.1632207373062 50.315051592394
"6849" 1369.6 92.3131999095968 47.9104626809839
"6850" 1369.8 91.5928183069108 43.7286762645537
"6851" 1370 91.3277004120351 40.0322475663281
"6852" 1370.2 92.0924369467218 38.4482627085932
"6853" 1370.4 93.4256559866632 36.3920863515321
"6854" 1370.6 94.1844889448549 35.59554012129
"6855" 1370.8 94.262733937199 34.740512438925
"6856" 1371 95.1151749777131 33.8008220091816
"6857" 1371.2 96.4506825113579 32.7563331596676
"6858" 1371.4 98.4612188361944 30.5894442653195
"6859" 1371.6 99.5612111268061 29.193104672594
"6860" 1371.8 99.0408653737704 27.3152545177821
"6861" 1372 97.9553788854811 24.7364333231107
"6862" 1372.2 95.6031508380475 21.9190462225296
"6863" 1372.4 93.2077978613987 18.772264756794
"6864" 1372.6 90.5689977267238 15.5314579811195
"6865" 1372.8 86.6660130329266 12.9479483419185
"6866" 1373 82.3325832901352 9.54613452690371
"6867" 1373.2 77.9276654510503 7.05249848049556
"6868" 1373.4 74.5401307344206 3.45324840979803
"6869" 1373.6 74.8798546366186 2.42175885182318
"6870" 1373.8 76.4175038521845 3.01039720644716
"6871" 1374 78.3220549115918 3.32420977624639
"6872" 1374.2 79.8785674250204 4.15227162774639
"6873" 1374.4 80.7355877731765 5.15524764323845
"6874" 1374.6 82.1812516348971 5.90352731168795
"6875" 1374.8 85.5257771219266 6.42782462519562
"6876" 1375 88.2586226590186 7.91085347128568
"6877" 1375.2 91.8012722880561 8.83855573238925
"6878" 1375.4 94.9086822690712 10.8344336625571
"6879" 1375.6 96.2527993547379 12.6221200613584
"6880" 1375.8 98.4772831620284 14.5446669280533
"6881" 1376 102.239647639312 16.0170544334018
"6882" 1376.2 105.253653241875 18.5716556079779
"6883" 1376.4 107.872820880982 21.4120764749881
"6884" 1376.6 110.999577686627 24.8420363527554
"6885" 1376.8 113.427951076709 27.8323161808155
"6886" 1377 116.173126337426 31.7544652223955
"6887" 1377.2 117.591676263673 34.4005780995729
"6888" 1377.4 117.702492587211 37.844645275382
"6889" 1377.6 117.061353586937 41.7659822564172
"6890" 1377.8 116.884176633786 45.4221538448524
"6891" 1378 116.325539825451 49.9002672604929
"6892" 1378.2 116.772772141269 54.5878954458291
"6893" 1378.4 117.077175546849 59.5528427483968
"6894" 1378.6 116.500179660322 64.1569711511926
"6895" 1378.8 116.098590988775 69.5043233831482
"6896" 1379 117.270500119525 74.9743088829607
"6897" 1379.2 119.169267968248 79.9527374233554
"6898" 1379.4 120.957637976027 83.2515749208291
"6899" 1379.6 119.620467702944 83.5124261733862
"6900" 1379.8 117.336888855132 85.7981165499765
"6901" 1380 114.217993566119 89.2225462219919
"6902" 1380.2 111.566994052249 93.3092136852854
"6903" 1380.4 109.262814315685 98.0924832312486
"6904" 1380.6 105.791519764688 101.772039027431
"6905" 1380.8 102.151231529456 103.998500615275
"6906" 1381 99.2873910334836 103.257860709009
"6907" 1381.2 95.6587758190038 102.718084225972
"6908" 1381.4 92.9282258810965 101.708583696525
"6909" 1381.6 90.1707900191866 100.439287894809
"6910" 1381.8 86.4798233126963 99.5158782620321
"6911" 1382 82.9590527914657 97.376702344982
"6912" 1382.2 79.3393928915803 94.75943932488
"6913" 1382.4 76.9227773104936 91.9336525723357
"6914" 1382.6 73.7119454743422 89.6646908654401
"6915" 1382.8 70.4653996339624 86.6030044033044
"6916" 1383 69.4001321906771 83.8364199636542
"6917" 1383.2 68.7217122579674 84.0295659042026
"6918" 1383.4 66.0039456600642 85.4555582737833
"6919" 1383.6 63.7872790075408 88.0738053940525
"6920" 1383.8 62.0951616540189 91.3227706090564
"6921" 1384 62.1298712020308 95.3953018033146
"6922" 1384.2 63.1909202777104 100.352846086216
"6923" 1384.4 65.8301546140197 104.949653172771
"6924" 1384.6 69.0560997211861 108.461130157621
"6925" 1384.8 71.7425262409273 113.001456986461
"6926" 1385 74.4560169460166 117.680174071292
"6927" 1385.2 75.0595761638364 119.91548391437
"6928" 1385.4 76.2642005769776 119.556794984489
"6929" 1385.6 78.6380703176972 118.10226753858
"6930" 1385.8 80.2664027688979 116.316304272685
"6931" 1386 83.1114077174461 114.415531840561
"6932" 1386.2 87.6533866129608 110.014918286523
"6933" 1386.4 90.7560560363061 105.947006982336
"6934" 1386.6 93.9658266563319 102.848013411605
"6935" 1386.8 97.1396791921051 99.8063143662854
"6936" 1387 99.1145207699195 99.6841736015122
"6937" 1387.2 99.7301349654728 99.7215839367637
"6938" 1387.4 101.419795661736 98.3485840388407
"6939" 1387.6 102.086894972677 94.3854759080736
"6940" 1387.8 101.720748837033 90.7132747037789
"6941" 1388 99.5416194444865 87.0721546325122
"6942" 1388.2 96.7023587702409 83.8932827717759
"6943" 1388.4 94.1040820650377 80.8257224684186
"6944" 1388.6 90.6211005782409 77.5540400357107
"6945" 1388.8 87.2759610162749 74.6558235554607
"6946" 1389 83.430346823161 72.0175321973317
"6947" 1389.2 80.0531749793114 68.696460206366
"6948" 1389.4 78.3359307983395 65.3390661083273
"6949" 1389.6 78.0403140806728 61.7338122010273
"6950" 1389.8 77.7157389906633 58.2037814948892
"6951" 1390 76.6198354193454 54.0594847806404
"6952" 1390.2 75.1818814106633 49.7593705257464
"6953" 1390.4 73.0911368557372 46.2161820349779
"6954" 1390.6 70.4012245346433 45.0663146400537
"6955" 1390.8 66.1868903610196 44.7582818229101
"6956" 1391 62.4050899145411 43.7481655320029
"6957" 1391.2 61.0620262619037 41.7244406919607
"6958" 1391.4 61.9430483077808 39.482142727967
"6959" 1391.6 62.9207034989403 36.1594921890095
"6960" 1391.8 65.05689281146 32.8215508447684
"6961" 1392 67.8674037839686 29.5710405945607
"6962" 1392.2 70.510200569793 27.7496397689738
"6963" 1392.4 71.2036367223427 27.1082945401558
"6964" 1392.6 71.1585445865469 26.4819688328681
"6965" 1392.8 70.9735242780213 25.3559074423974
"6966" 1393 70.8652740333061 22.8064122384607
"6967" 1393.2 70.9032818970061 19.7795276859007
"6968" 1393.4 70.8652740333061 14.8788574579464
"6969" 1393.6 71.3023644658561 8.91408225291068
"6970" 1393.8 73.1432778122087 5.36996098379834
"6971" 1394 74.4402489777944 5.65316718793126
"6972" 1394.2 74.2303605023549 6.26537183898507
"6973" 1394.4 74.0416454996633 6.44702045498016
"6974" 1394.6 74.76803272055 6.58230357952165
"6975" 1394.8 76.4588409621676 7.35795526840044
"6976" 1395 79.4306176028418 8.03324283285353
"6977" 1395.2 83.6447673828472 8.86460795683054
"6978" 1395.4 88.7567806042817 10.0965172907656
"6979" 1395.6 93.3034878533418 11.6958240991035
"6980" 1395.8 96.829948363248 15.1983162289723
"6981" 1396 101.133950314392 18.3827608620124
"6982" 1396.2 105.494909377383 21.3721041988489
"6983" 1396.4 110.266759402306 24.594176543494
"6984" 1396.6 112.897013738067 27.6044629331889
"6985" 1396.8 113.648125662353 31.5483316067659
"6986" 1397 115.619533540056 36.1708527936794
"6987" 1397.2 118.580499689412 40.6493114348849
"6988" 1397.4 120.214684261386 45.0761802785707
"6989" 1397.6 120.230052658447 50.0161369574824
"6990" 1397.8 120.150847397838 55.2549302505897
"6991" 1398 119.377864317625 60.9595992162479
"6992" 1398.2 119.552473689013 66.2346322062538
"6993" 1398.4 118.902030859602 71.7083866155061
"6994" 1398.6 117.428950455561 77.230811309716
"6995" 1398.8 116.301563538673 83.0595897304273
"6996" 1399 115.420096672839 88.9155666144277
"6997" 1399.2 114.223032487443 94.3131240115819
"6998" 1399.4 111.34756721027 98.2381845475844
"6999" 1399.6 107.798833830765 101.820672081042
"7000" 1399.8 103.932115452306 104.926837491801
"7001" 1400 99.4279876870329 107.189920598059
"7002" 1400.2 95.3881028266837 108.93004455491
"7003" 1400.4 91.598951517 111.585822204226
"7004" 1400.6 87.2482469489936 113.554825242992
"7005" 1400.8 83.2178297358061 114.218200931522
"7006" 1401 78.8789122262913 115.971884496411
"7007" 1401.2 74.7294068428061 118.240058070309
"7008" 1401.4 71.9396547349249 121.549477043758
"7009" 1401.6 69.4898409459447 123.293893708837
"7010" 1401.8 67.343088994311 125.64316002482
"7011" 1402 63.9173530151798 125.773068603087
"7012" 1402.2 63.1225829874893 124.973982644401
"7013" 1402.4 63.2919249544695 124.716671726342
"7014" 1402.6 61.3610723516179 126.521721171767
"7015" 1402.8 58.7807224979215 127.539087243268
"7016" 1403 58.8968838348707 126.805227503525
"7017" 1403.2 58.9928176617535 126.916919064219
"7018" 1403.4 58.7106759542436 126.943152197773
"7019" 1403.6 58.8127804126482 126.985309597703
"7020" 1403.8 59.067322872551 126.631329063348
"7021" 1404 58.9403067974311 126.668458602804
"7022" 1404.2 58.8852706581626 126.612447754985
"7023" 1404.4 58.8623906768461 126.687408479791
"7024" 1404.6 59.0169042778469 126.72492475143
"7025" 1404.8 58.8407862069535 126.466346137734
"7026" 1405 58.8229866059082 126.33104289742
"7027" 1405.2 58.8191082524694 126.52213409392
"7028" 1405.4 58.4382699379917 126.216299729986
"7029" 1405.6 58.1624497829826 126.295409244931
"7030" 1405.8 57.5881039542581 126.124277423028
"7031" 1406 57.0408451777179 125.782085834725
"7032" 1406.2 56.9997839505149 125.799001388956
"7033" 1406.4 57.0408451777179 125.665932362343
"7034" 1406.6 56.9811143183408 125.647531812263
"7035" 1406.8 57.0231172080183 125.625057240097
"7036" 1407 57.0315871474453 125.404654647945
"7037" 1407.2 57.4390941396927 125.420414746626
"7038" 1407.4 57.5229302136186 125.366649826648
"7039" 1407.6 57.4675020790561 125.064088765523
"7040" 1407.8 58.3015635324728 124.012556375894
"7041" 1408 58.4795075761168 122.875120557072
"7042" 1408.2 58.5428235693804 122.55980079555
"7043" 1408.4 58.6086605110197 122.381622903975
"7044" 1408.6 58.6487097697327 121.756589420598
"7045" 1408.8 58.7213889550414 121.334531908343
"7046" 1409 57.8140975980347 120.590507361746
"7047" 1409.2 57.3134410781362 119.168322395839
"7048" 1409.4 56.8849067945637 117.155277742703
"7049" 1409.6 56.3035112532436 114.378906027898
"7050" 1409.8 55.684606322161 109.750851901912
"7051" 1410 54.8850788954395 103.480868929727
"7052" 1410.2 54.182384196896 98.5300562627528
"7053" 1410.4 52.7688768879796 93.2020691368586
"7054" 1410.6 51.0214910015481 88.5089079296865
"7055" 1410.8 49.0186707107436 83.9078223193357
"7056" 1411 45.9261142044693 78.8866496955133
"7057" 1411.2 43.1297506999674 74.6558235554607
"7058" 1411.4 39.6568171078482 70.1447303272081
"7059" 1411.6 36.4604006779286 65.6186398951342
"7060" 1411.8 34.2151139180535 62.1239184214195
"7061" 1412 33.9067578745887 60.7629396823846
"7062" 1412.2 34.1831608171276 58.0399890407464
"7063" 1412.4 34.1790474119652 54.5970385652789
"7064" 1412.6 34.3624343614268 50.0995065799434
"7065" 1412.8 35.0157140219847 45.7328060280678
"7066" 1413 34.5485197118567 42.8347047323847
"7067" 1413.2 32.0269645442445 40.9365167173511
"7068" 1413.4 28.8720930308496 38.6863676113737
"7069" 1413.6 24.1361464734953 36.7922219714877
"7070" 1413.8 21.1622879488602 35.4132665805282
"7071" 1414 20.5828194794215 34.5315720647299
"7072" 1414.2 21.3637336287022 33.8102871122399
"7073" 1414.4 22.0512019621623 32.2510291832826
"7074" 1414.6 22.9921339464679 30.1634233037107
"7075" 1414.8 23.470538643454 27.1934354820522
"7076" 1415 24.8704800863478 24.043196926919
"7077" 1415.2 26.5548734827787 20.916441774447
"7078" 1415.4 29.5226107853815 16.3983129366525
"7079" 1415.6 32.9175493581479 12.4826498756505
"7080" 1415.8 36.3320798481024 8.59488918023845
"7081" 1416 37.4415295039525 7.79876217187531
"7082" 1416.2 40.0204307998446 8.05809168807606
"7083" 1416.4 44.0747311595035 6.58377539875015
"7084" 1416.6 48.9531647335334 4.4211228782334
"7085" 1416.8 53.5046233491591 1.65149272004891
"7086" 1417 54.7386980620033 2.34619708644659
"7087" 1417.2 56.6179145375267 3.04533438863715
"7088" 1417.4 58.4620411792061 2.99407698534068
"7089" 1417.6 62.9047381361395 2.30067544860882
"7090" 1417.8 66.7428826627677 1.7422826550376
"7091" 1418 70.2302646031964 3.28248486922897
"7092" 1418.2 74.2333202684086 4.57216794593056
"7093" 1418.4 78.6986020397695 6.17681738207043
"7094" 1418.6 83.2728411174772 7.49397293997383
"7095" 1418.8 88.2743189445023 7.95451418137207
"7096" 1419 91.2086396341796 9.13533362620767
"7097" 1419.2 93.1484890071898 12.0653094026351
"7098" 1419.4 96.5511630705647 15.4614816511503
"7099" 1419.6 100.670510404562 18.5979619341467
"7100" 1419.8 104.971742312336 22.1724390924254
"7101" 1420 107.986287580306 26.313997311994
"7102" 1420.2 110.61844135953 30.3226659674607
"7103" 1420.4 111.907501796828 33.7091099552519
"7104" 1420.6 113.217436554216 37.8261802833607
"7105" 1420.8 113.9233315377 43.0986709987054
"7106" 1421 114.708928472244 48.5599320334294
"7107" 1421.2 116.014305938796 53.239162790337
"7108" 1421.4 118.093845466926 58.0627379927107
"7109" 1421.6 120.038917283541 62.724973205277
"7110" 1421.8 120.585343558252 67.0647950104389
"7111" 1422 120.26119280858 70.2792187323962
"7112" 1422.2 120.736443275412 73.5675524151096
"7113" 1422.4 120.819009294216 76.9807664462107
"7114" 1422.6 120.61426258498 79.9219092097324
"7115" 1422.8 120.776138058709 81.4981212365897
"7116" 1423 120.588389862655 82.4616094003698
"7117" 1423.2 120.932371878991 82.9502892586129
"7118" 1423.4 119.797519163442 83.8783865542183
"7119" 1423.6 119.098788739867 85.623300106097
"7120" 1423.8 118.657162015238 87.4435123261554
"7121" 1424 117.709966043556 88.5838238976907
"7122" 1424.2 116.877593828526 88.6755476720107
"7123" 1424.4 116.284671154806 89.2225462219919
"7124" 1424.6 114.656859618564 90.4874396533698
"7125" 1424.8 112.39174450917 92.2362136334607
"7126" 1425 110.052965168994 94.2625765296794
"7127" 1425.2 107.659213106969 96.1035354673892
"7128" 1425.4 103.688327639685 99.5594459518546
"7129" 1425.6 100.636833669516 103.366638858931
"7130" 1425.8 97.1004958274659 106.618617020894
"7131" 1426 93.5331639439861 111.132585084691
"7132" 1426.2 89.9671049261698 116.035753561188
"7133" 1426.4 86.5863698127473 121.357013225578
"7134" 1426.6 83.9195133733446 121.089759361393
"7135" 1426.8 79.5525169393903 122.033827007164
"7136" 1427 75.2212733142179 124.043530635196
"7137" 1427.2 73.0172430780347 125.435124172061
"7138" 1427.4 71.5793052591265 124.949294903548
"7139" 1427.6 70.1401725559226 124.259140290946
"7140" 1427.8 67.7813686568556 124.062042478926
"7141" 1428 64.3588763349711 124.009885914729
"7142" 1428.2 60.5621619616885 124.710476379843
"7143" 1428.4 56.6404791189172 126.91572707235
"7144" 1428.6 54.0467943460561 126.448615258683
"7145" 1428.8 50.9648940849274 125.713847088976
"7146" 1429 46.4806210869532 125.546032003755
"7147" 1429.2 42.2999889712749 124.793376237148
"7148" 1429.4 39.5514121223388 122.581019397919
"7149" 1429.6 35.1817373826523 120.751674936816
"7150" 1429.8 31.176014839149 118.501243613346
"7151" 1430 28.7898010817758 117.456391143249
"7152" 1430.2 27.9845153551646 116.419465557819
"7153" 1430.4 27.2794044106672 115.5458008806
"7154" 1430.6 27.0159213749276 115.390989892227
"7155" 1430.8 26.8023043410997 115.213907353277
"7156" 1431 26.2361394243804 114.976696680976
"7157" 1431.2 26.8855687186243 114.553349127733
"7158" 1431.4 27.1024460655231 114.559030512649
"7159" 1431.6 26.8299368540891 114.526581064187
"7160" 1431.8 26.7328758608556 114.511266638015
"7161" 1432 26.8433377589577 114.078516457643
"7162" 1432.2 24.1686359107247 114.285767586193
"7163" 1432.4 24.121479187002 113.939182857945
"7164" 1432.6 23.7481923332061 115.005791314194
"7165" 1432.8 23.4960735039961 113.777287244251
"7166" 1433 23.2485472916499 113.726011106523
"7167" 1433.2 23.093390190164 113.315248845976
"7168" 1433.4 22.8313965906243 113.221501394552
"7169" 1433.6 22.8499398210961 113.081715288991
"7170" 1433.8 22.742224751703 112.950236665749
"7171" 1434 21.9724850113012 113.039296827352
"7172" 1434.2 21.8693369376361 113.146686295801
"7173" 1434.4 21.9550575855731 113.005167495131
"7174" 1434.6 21.3725088930486 112.553647313855
"7175" 1434.8 21.4290458428798 112.554907032534
"7176" 1435 21.2417417841735 112.276090403828
"7177" 1435.2 20.727526963594 112.264115197946
"7178" 1435.4 20.5586031249273 111.935978799915
"7179" 1435.6 20.5719273314532 111.334092624843
"7180" 1435.8 20.644475354602 111.262137116277
"7181" 1436 20.5387230242022 111.55975904851
"7182" 1436.2 20.6454837264961 111.346607224771
"7183" 1436.4 20.5493319181146 111.428003942939
"7184" 1436.6 19.4008166852347 112.029621758546
"7185" 1436.8 19.5145579986226 111.535840103213
"7186" 1437 19.1859817604161 110.853591937801
"7187" 1437.2 19.0430137192677 110.844331364432
"7188" 1437.4 18.4605481754857 110.537679229645
"7189" 1437.6 17.5459246810772 110.165449322517
"7190" 1437.8 16.7296504767581 109.760256307365
"7191" 1438 16.5821562451646 109.608686875017
"7192" 1438.2 15.4715802534469 108.905055414888
"7193" 1438.4 14.4839827643108 107.668762474788
"7194" 1438.6 13.150691569608 105.646248668347
"7195" 1438.8 11.7200182095797 103.374787275989
"7196" 1439 9.95229398277781 100.342566591904
"7197" 1439.2 7.77399635970332 97.2391121237597
"7198" 1439.4 5.89581265135951 93.8478112324218
"7199" 1439.6 4.30823627785562 89.7980665520448
"7200" 1439.8 3.23197399882592 86.5135683626983
"7201" 1440 2.15674474268849 82.9027200946077
"7202" 1440.2 1.70996603115613 79.2279989170507
"7203" 1440.4 0.51271832460614 75.2647675016407
"7204" 1440.6 0.0736061971784687 71.3679707702905
"7205" 1440.8 0.864704192784391 69.0297110092324
"7206" 1441 0.952355675857681 65.5399198103988
"7207" 1441.2 0.811769208223713 62.6835751124717
"7208" 1441.4 1.24316830284061 60.3701092791848
"7209" 1441.6 2.54504685256475 58.4943405227365
"7210" 1441.8 2.93861153815396 57.3856104920694
"7211" 1442 3.366366206082 54.9492693600814
"7212" 1442.2 3.67015207490368 50.4400635567168
"7213" 1442.4 3.7721243921476 46.5203636480217
"7214" 1442.6 4.55528965886637 44.9729910324607
"7215" 1442.8 5.96814840472394 42.1982421517757
"7216" 1443 6.59266590061646 38.746053767202
"7217" 1443.2 7.70887385180612 38.3887259460396
"7218" 1443.4 9.30079741837133 34.7703828019389
"7219" 1443.6 10.6831400111871 30.8686408146035
"7220" 1443.8 13.1513887788478 29.3884423401273
"7221" 1444 16.6383756568802 26.6046446627199
"7222" 1444.2 19.6755921500789 23.0496192158243
"7223" 1444.4 23.2986794170659 18.5875156923568
"7224" 1444.6 26.2009664706461 14.6226132630207
"7225" 1444.8 28.5726571655261 12.7983293071007
"7226" 1445 31.7957240072861 12.4518172707807
"7227" 1445.2 36.6211760568451 10.531904993149
"7228" 1445.4 41.7392479558324 8.42931405968436
"7229" 1445.6 46.8846875300874 6.53380253650755
"7230" 1445.8 53.3253487850839 3.76806710568289
"7231" 1446 57.9521023412311 2.51730445007318
"7232" 1446.2 62.1689677543413 3.56272132331983
"7233" 1446.4 67.4717147743776 4.12414565077237
"7234" 1446.6 73.3266266524327 3.87687226709923
"7235" 1446.8 79.2948752324847 3.45615369763924
"7236" 1447 80.9240993567015 4.49276524365835
"7237" 1447.2 82.732428103011 5.74173816065345
"7238" 1447.4 85.6740879274186 7.19426148441068
"7239" 1447.6 90.3722511381591 8.94443203117832
"7240" 1447.8 94.8275044659879 11.4842588458357
"7241" 1448 99.8801276842889 14.0601462101503
"7242" 1448.2 102.898913180461 16.7529945654262
"7243" 1448.4 105.027510625233 20.4961411436966
"7244" 1448.6 107.922941140806 25.3782749301783
"7245" 1448.8 110.912893085206 30.4118418591607
"7246" 1449 113.823955855466 35.3120505413679
"7247" 1449.2 115.781858791275 41.2705991002732
"7248" 1449.4 116.602696136786 46.5095202451341
"7249" 1449.6 116.710693363312 52.6208386989772
"7250" 1449.8 116.566664982258 58.7356666685574
"7251" 1450 115.588527124932 64.8826822214817
"7252" 1450.2 114.301992904064 71.087474545904
"7253" 1450.4 111.908008062079 77.0184056212789
"7254" 1450.6 109.815655969503 83.1526260503395
"7255" 1450.8 108.530283292713 88.9988266961927
"7256" 1451 105.832508637306 91.9655011050857
"7257" 1451.2 103.757128753093 93.7750338296983
"7258" 1451.4 100.459938737212 94.2307279969294
"7259" 1451.6 96.539973798 95.8695462471852
"7260" 1451.8 92.6923673055587 97.4265394655431
"7261" 1452 90.1265507937749 98.4825071190544
"7262" 1452.2 88.7961555899577 98.4939677653092
"7263" 1452.4 87.7905283891979 99.5305126393782
"7264" 1452.6 86.9354739039624 101.328969733586
"7265" 1452.8 86.2292220135754 104.84543273145
"7266" 1453 85.6842974865508 108.708003720418
"7267" 1453.2 87.0566239695061 111.056148606091
"7268" 1453.4 88.1701414812715 111.166224703243
"7269" 1453.6 88.0600315711861 110.479053192661
"7270" 1453.8 88.8460649059273 109.777999429339
"7271" 1454 89.1899564379744 109.455863894966
"7272" 1454.2 90.0513268968686 109.147784523711
"7273" 1454.4 90.1621831659936 110.027600240929
"7274" 1454.6 89.9300184652261 111.216665211151
"7275" 1454.8 89.3031313175614 112.676195375397
"7276" 1455 87.7585564310295 114.733475065376
"7277" 1455.2 84.8171705350636 116.164867684956
"7278" 1455.4 81.6354615327857 116.066715771134
"7279" 1455.6 77.7700359388061 115.208252094428
"7280" 1455.8 72.959707364564 114.228463616619
"7281" 1456 67.6591268211932 114.102799796396
"7282" 1456.2 62.678530718519 113.826365517886
"7283" 1456.4 57.9090640249826 113.492299079431
"7284" 1456.6 53.6625844195235 111.888143059026
"7285" 1456.8 49.807300187604 110.822204192333
"7286" 1457 45.6801664114762 109.829737127028
"7287" 1457.2 43.3855885782061 106.974440648851
"7288" 1457.4 39.9886837497455 105.079858295188
"7289" 1457.6 38.1062963102761 102.552590361841
"7290" 1457.8 35.2902899255883 98.5542057342429
"7291" 1458 31.2097498502288 95.4289469578009
"7292" 1458.2 26.9810965043944 92.1687696817548
"7293" 1458.4 22.8861636422143 89.1189572442974
"7294" 1458.6 18.5829475606929 85.7078653354229
"7295" 1458.8 14.4197956524361 82.3274981242807
"7296" 1459 9.99307193495317 79.3094562231665
"7297" 1459.2 8.71089934935159 74.9916808099152
"7298" 1459.4 9.29453525318507 71.7659882680396
"7299" 1459.6 11.1574261735974 68.193721262098
"7300" 1459.8 13.6917428930934 63.4153243797798
"7301" 1460 16.4229684355249 59.4879598332732
"7302" 1460.2 19.8073476815864 56.4216635963948
"7303" 1460.4 24.0033057213743 55.2962586251993
"7304" 1460.6 28.8755276715591 55.5796765040724
"7305" 1460.8 34.3296426440953 56.9449696083643
"7306" 1461 39.5902319030204 58.021789879175
"7307" 1461.2 44.5090417961438 58.4833867953957
"7308" 1461.4 49.6101071795369 59.2460334787299
"7309" 1461.6 54.2685068843061 59.5414198703892
"7310" 1461.8 59.2976633420018 60.1522786848737
"7311" 1462 64.187685566013 61.2223320865641
"7312" 1462.2 69.3881502395107 62.4925793661198
"7313" 1462.4 74.493297386488 63.4914651660061
"7314" 1462.6 79.5988201052409 65.428057370852
"7315" 1462.8 84.296096303817 66.8363164059281
"7316" 1463 86.7346013001358 67.7779404169662
"7317" 1463.2 88.5144094514191 68.9641825414284
"7318" 1463.4 91.2248196886061 69.0250029652607
"7319" 1463.6 94.0990500961051 68.4437179922648
"7320" 1463.8 98.2204941765094 68.5675040420651
"7321" 1464 99.6087209564311 67.1714183592107
"7322" 1464.2 99.7085885574796 66.7768865351444
"7323" 1464.4 99.9078762572567 67.6939442866365
"7324" 1464.6 100.269357639953 69.6901344281659
"7325" 1464.8 102.355193447732 72.5389125701202
"7326" 1465 104.755619165806 75.5794310052107
"7327" 1465.2 108.144007286816 78.9716247281137
"7328" 1465.4 111.082344810869 80.8503631753357
"7329" 1465.6 113.973172505296 83.0235380579811
"7330" 1465.8 115.374908459859 84.9395114919288
"7331" 1466 114.6257862704 86.3999700070232
"7332" 1466.2 113.951635265987 88.61496769695
"7333" 1466.4 113.057961892775 92.3437024314919
"7334" 1466.6 111.177364470119 96.0898860962107
"7335" 1466.8 108.22627312995 99.0003520121338
"7336" 1467 105.081576572942 102.738190005509
"7337" 1467.2 101.869397016087 107.336399223554
"7338" 1467.4 97.9648808514061 110.268852876511
"7339" 1467.6 93.6834293768364 112.588391167764
"7340" 1467.8 88.7078544924728 113.314151671643
"7341" 1468 84.0671891388979 115.43884469692
"7342" 1468.2 79.8431921406243 117.398484720067
"7343" 1468.4 76.2290368391326 120.851795324308
"7344" 1468.6 72.5829371043638 124.136194013288
"7345" 1468.8 71.0813971798355 123.582663631872
"7346" 1469 68.4353538152042 121.988308984966
"7347" 1469.2 64.4396871751131 120.410497832936
"7348" 1469.4 60.0367591399532 118.985234257255
"7349" 1469.6 55.8288977511735 117.739738695593
"7350" 1469.8 51.3372943656243 116.024172276552
"7351" 1470 46.1950678092551 115.419345595236
"7352" 1470.2 41.3895879834865 115.030569691564
"7353" 1470.4 36.56215532729 115.549339606461
"7354" 1470.6 31.1627298126618 114.849328556739
"7355" 1470.8 25.9566075802749 114.171890565023
"7356" 1471 24.1840158369661 112.940307803581
"7357" 1471.2 23.8932152457636 112.55015650111
"7358" 1471.4 23.7510364590612 112.39308501393
"7359" 1471.6 23.599780674949 112.209793458104
"7360" 1471.8 23.5454837268061 112.107071386347
"7361" 1472 23.6861128224961 112.168299369721
"7362" 1472.2 23.5305786822179 111.907366214343
"7363" 1472.4 23.3514852558374 112.049982070554
"7364" 1472.6 23.5454837268061 112.003759792103
"7365" 1472.8 23.5890344039624 112.408278063992
"7366" 1473 23.1654050898061 114.460698850643
"7367" 1473.2 22.0109606316285 114.844504788218
"7368" 1473.4 22.1681345376777 115.725821384268
"7369" 1473.6 22.3672399521061 115.25285871977
"7370" 1473.8 22.3683469772624 115.068210315597
"7371" 1474 22.4122863090839 115.160079761738
"7372" 1474.2 22.5500396775204 115.039763082461
"7373" 1474.4 22.7085798049504 114.622057326009
"7374" 1474.6 23.1800234989215 114.669830125134
"7375" 1474.8 23.23690503142 114.757225603807
"7376" 1475 23.3225529877965 114.596333511095
"7377" 1475.2 23.2969707718446 114.611032833903
"7378" 1475.4 23.8487379584551 114.940829342429
"7379" 1475.6 25.4339994543999 115.529434273492
"7380" 1475.8 26.2022333994361 115.848715814311
"7381" 1476 26.6101177893535 116.332478264398
"7382" 1476.2 26.6360221387758 116.417935954188
"7383" 1476.4 26.9778265201225 116.195409842246
"7384" 1476.6 27.3942800299009 116.239949895566
"7385" 1476.8 28.6493968522347 116.519094930195
"7386" 1477 29.8661914601161 116.681873431051
"7387" 1477.2 31.3426309110877 117.057042962665
"7388" 1477.4 33.7026328260633 118.002586586289
"7389" 1477.6 36.7637741024728 119.247308131322
"7390" 1477.8 41.4526172243204 121.282075501461
"7391" 1478 45.8724884305768 124.007608652763
"7392" 1478.2 50.8239715914942 126.777554436892
"7393" 1478.4 53.9091490452734 127.102915748741
"7394" 1478.6 57.9555156687964 126.663549909043
"7395" 1478.8 62.2175625205925 126.923285515936
"7396" 1479 64.8328830946347 126.923815588604
"7397" 1479.2 65.5836862409348 126.835702816243
"7398" 1479.4 65.8826240920633 126.858298606946
"7399" 1479.6 66.7658544485204 128.004845785946
"7400" 1479.8 66.5160884870633 127.604464231375
"7401" 1480 66.4190711099099 127.737112082602
"7402" 1480.2 66.7999231218649 127.348284268784
"7403" 1480.4 67.0495826187179 127.41572822049
"7404" 1480.6 66.4339833823014 127.738695804386
"7405" 1480.8 66.067233715749 127.320557310861
"7406" 1481 65.7602962618355 127.056027144725
"7407" 1481.2 65.8190843624566 127.16075807081
"7408" 1481.4 67.4405229105508 128.79290820361
"7409" 1481.6 69.1651925624007 128.841367788231
"7410" 1481.8 69.5758674744513 127.623015634783
"7411" 1482 69.8707964345537 127.201573666179
"7412" 1482.2 70.349453025949 126.888717205573
"7413" 1482.4 70.5209453671131 126.42324855053
"7414" 1482.6 70.7021089618667 126.265888323309
"7415" 1482.8 70.6150242376576 126.063770062065
"7416" 1483 70.8019275938061 125.450252225117
"7417" 1483.2 71.1290020671428 124.115944946155
"7418" 1483.4 71.3023644658561 122.227339953481
"7419" 1483.6 71.4479220537622 119.700148380252
"7420" 1483.8 71.6994466208272 116.183628279755
"7421" 1484 72.0284817300589 111.388731284131
"7422" 1484.2 72.4911659804728 106.517095718561
"7423" 1484.4 73.8654692317529 101.844983726971
"7424" 1484.6 75.6846711504661 97.7256267382507
"7425" 1484.8 78.3566239685761 93.8846936886007
"7426" 1485 81.0950501142636 89.6395417718011
"7427" 1485.2 83.2844414556927 85.3937041230483
"7428" 1485.4 83.2986975309125 80.5688085932586
"7429" 1485.6 82.5289372062436 76.4791520553982
"7430" 1485.8 82.2613681108281 72.4355258437464
"7431" 1486 81.1295325055477 69.7461396304045
"7432" 1486.2 78.4852376750965 67.5792850528155
"7433" 1486.4 75.3807734924474 65.4363656837433
"7434" 1486.6 71.9018521342152 62.9355635034607
"7435" 1486.8 68.8238839345803 61.2301259432994
"7436" 1487 67.3065377426588 59.713162484587
"7437" 1487.2 64.3006549659909 57.2651399551455
"7438" 1487.4 60.4004422279061 54.5360437995274
"7439" 1487.6 56.2365655842266 52.0477082846993
"7440" 1487.8 54.1418140053061 50.8103721064964
"7441" 1488 53.5945923532399 49.1816019626053
"7442" 1488.2 51.9601626289261 45.2940242425807
"7443" 1488.4 50.3810359128851 40.6382381013291
"7444" 1488.6 50.2228950859683 37.7476779539877
"7445" 1488.8 50.7293688513714 34.7094551740694
"7446" 1489 51.6148046890359 31.0543214495553
"7447" 1489.2 53.3552623815145 26.734397944294
"7448" 1489.4 54.7524736820861 24.9823039959407
"7449" 1489.6 57.3033772130789 24.7768850958763
"7450" 1489.8 60.4323560037555 23.1740813760303
"7451" 1490 63.8940756180866 21.8929031039729
"7452" 1490.2 67.4943385027704 20.3677245878892
"7453" 1490.4 69.8658907936649 19.4791772876371
"7454" 1490.6 72.7391501040968 18.5090823078677
"7455" 1490.8 76.2234557939403 15.9131468817899
"7456" 1491 79.5844589559132 12.8514708588892
"7457" 1491.2 83.0834116812574 11.6112645800948
"7458" 1491.4 85.0282042962535 13.4530010413554
"7459" 1491.6 87.6599988057436 15.5115058120732
"7460" 1491.8 92.2854200756632 17.7834436447464
"7461" 1492 97.2047235774061 20.7741011603901
"7462" 1492.2 101.362265577136 24.0658769426652
"7463" 1492.4 105.20624270134 27.2666544840402
"7464" 1492.6 107.089359584658 31.6009502591993
"7465" 1492.8 109.510825224273 36.0681412755607
"7466" 1493 111.161872134371 41.1179338508955
"7467" 1493.2 112.776862067494 46.0279736798044
"7468" 1493.4 113.874810860636 51.8034848648011
"7469" 1493.6 114.927247451235 56.8557435984913
"7470" 1493.8 116.560728270101 61.7608555165554
"7471" 1494 117.64495259249 67.0591103753028
"7472" 1494.2 118.786209122816 71.6399624950525
"7473" 1494.4 119.748040775633 76.2729490550933
"7474" 1494.6 119.582909104773 81.1614171785274
"7475" 1494.8 118.949308480871 86.2938938455252
"7476" 1495 118.703014639247 91.1084008854901
"7477" 1495.2 116.750073567459 91.9112286053995
"7478" 1495.4 113.96153744498 94.4110134412464
"7479" 1495.6 111.246690037837 98.0339465340729
"7480" 1495.8 107.791230722044 101.691128544114
"7481" 1496 105.044047635019 106.203489315227
"7482" 1496.2 101.495472705202 110.102925174203
"7483" 1496.4 97.9829798341204 113.663906467661
"7484" 1496.6 94.3153733052418 116.702193425609
"7485" 1496.8 92.3358778456547 119.513999380309
"7486" 1497 92.1208838691698 119.093212705188
"7487" 1497.2 92.1365066634299 118.711488976926
"7488" 1497.4 92.5787355481051 118.533251623285
"7489" 1497.6 92.5579800034695 119.256382685758
"7490" 1497.8 92.6654987126633 119.425761021175
"7491" 1498 93.1355066700249 119.235807272273
"7492" 1498.2 93.2193275837204 119.498557667461
"7493" 1498.4 93.0640178226174 119.379576356432
"7494" 1498.6 92.8726107828989 119.329136606646
"7495" 1498.8 93.344479361222 119.468285794748
"7496" 1499 93.2767425744299 119.411526033411
"7497" 1499.2 92.9832164983309 119.562885396976
"7498" 1499.4 92.6698863448365 119.710881219127
"7499" 1499.6 92.6627838652561 119.169880809481
"7500" 1499.8 92.8378783441459 119.112664765791
"7501" 1500 92.7464011653962 119.143128041971
"7502" 1500.2 92.7453778767581 119.145773920076
"7503" 1500.4 92.945027445695 119.01729095035
"7504" 1500.6 93.6283645930633 118.705074222946
"7505" 1500.8 93.990344247349 118.643197073604
"7506" 1501 94.5171768787687 118.752051871788
"7507" 1501.2 94.4552490599382 118.827935732574
"7508" 1501.4 95.6228724881776 118.883426006346
"7509" 1501.6 96.5062394407307 118.636844536074
"7510" 1501.8 97.9214432928919 119.149133765289
"7511" 1502 97.4780878278638 119.465484191143
"7512" 1502.2 97.5870162647187 119.390952916033
"7513" 1502.4 98.1253584981395 119.969529909339
"7514" 1502.6 98.0142910742161 119.701114335751
"7515" 1502.8 98.0622093995725 119.434265302283
"7516" 1503 98.0478704987511 119.316232122176
"7517" 1503.2 98.0722792185584 119.302207080231
"7518" 1503.4 97.9188529797694 119.081312669598
"7519" 1503.6 98.3223009542773 118.976731707788
"7520" 1503.8 99.0233639989759 118.820724744027
"7521" 1504 99.4200390616347 118.086302729518
"7522" 1504.2 100.148263279004 117.458990243431
"7523" 1504.4 100.634581351667 116.886977981961
"7524" 1504.6 101.341002436604 116.525619629605
"7525" 1504.8 102.266042592059 115.583971020713
"7526" 1505 102.993097643247 114.118029075814
"7527" 1505.2 104.118353984436 113.012922458251
"7528" 1505.4 105.281206455915 111.991133234669
"7529" 1505.6 106.256442501652 110.961925946893
"7530" 1505.8 107.369757382004 110.027245492421
"7531" 1506 107.919177985984 110.318612267282
"7532" 1506.2 108.325160280932 110.214864975364
"7533" 1506.4 108.712908503983 110.018935566578
"7534" 1506.6 108.935265972047 109.363374591557
"7535" 1506.8 110.075501883047 107.735424590605
"7536" 1507 111.214422137226 106.806280395931
"7537" 1507.2 111.980839529953 105.297858947167
"7538" 1507.4 113.342716320335 103.983422443941
"7539" 1507.6 114.12852412061 102.336067963115
"7540" 1507.8 115.652424960566 100.569504721855
"7541" 1508 116.445473655075 99.3090377910953
"7542" 1508.2 117.572510419981 98.1965273935481
"7543" 1508.4 118.084455288836 97.0397217494019
"7544" 1508.6 118.997389269865 95.9119090014313
"7545" 1508.8 119.904467697663 93.8377398517464
"7546" 1509 120.672180857651 92.1150036835772
"7547" 1509.2 121.085064340116 91.8400178860507
"7548" 1509.4 121.505163021836 90.4077331649901
"7549" 1509.6 122.358403037163 89.2001970659656
"7550" 1509.8 123.144717926541 87.4551868347548
"7551" 1510 123.43090216137 85.7794754494112
"7552" 1510.2 124.32774938223 83.5965752947334
"7553" 1510.4 124.366141163746 81.4694793498546
"7554" 1510.6 124.955680844012 79.6953855023725
"7555" 1510.8 125.465333489765 78.1637588534091
"7556" 1511 126.274212705049 76.7018505078849
"7557" 1511.2 126.159189407163 76.0773402449359
"7558" 1511.4 126.733107411159 74.963068224343
"7559" 1511.6 126.635356366311 73.1468833630335
"7560" 1511.8 126.789001328365 71.1524849529607
"7561" 1512 127.042706480178 70.0113975224321
"7562" 1512.2 127.042706480178 68.4499094596035
"7563" 1512.4 127.236421571456 66.6864669893988
"7564" 1512.6 127.553806825033 66.0324228941617
"7565" 1512.8 127.6944827871 64.9738695994607
"7566" 1513 127.960096470029 64.10808424315
"7567" 1513.2 127.766846778576 62.9890690384807
"7568" 1513.4 127.72393110335 61.317781723383
"7569" 1513.6 127.003619638662 59.337904246278
"7570" 1513.8 126.865916982985 57.2713319996588
"7571" 1514 126.904294061875 56.5595503133122
"7572" 1514.2 126.565610127915 55.1708281526092
"7573" 1514.4 126.602688271012 53.6770076887254
"7574" 1514.6 126.703942251797 53.652941150403
"7575" 1514.8 126.709158043398 53.0915840022082
"7576" 1515 126.428467985683 52.4327586845078
"7577" 1515.2 126.054502023978 51.6557231614892
"7578" 1515.4 126.170335513349 50.5164556471178
"7579" 1515.6 126.292178567855 49.7447051819558
"7580" 1515.8 125.942931098759 48.8055303566569
"7581" 1516 125.760806492826 48.093528823849
"7582" 1516.2 124.665597059564 46.5634874558546
"7583" 1516.4 124.393015410806 45.3806522516607
"7584" 1516.6 124.111339009923 44.4794933793636
"7585" 1516.8 123.765471243797 42.3834374350308
"7586" 1517 123.415670344235 41.8281759129178
"7587" 1517.2 122.808136222547 40.1736621357491
"7588" 1517.4 122.051007047578 38.5377675008035
"7589" 1517.6 120.765798285036 36.7598914068907
"7590" 1517.8 119.47231179908 34.4377367650456
"7591" 1518 118.075426271441 31.7582998283453
"7592" 1518.2 116.011604949583 28.5131745727714
"7593" 1518.4 113.186454386533 26.1032179316122
"7594" 1518.6 108.846573097387 23.492696750622
"7595" 1518.8 104.320832240147 21.4861457899152
"7596" 1519 99.4782054474613 20.0564561692883
"7597" 1519.2 95.0264798025992 19.0592676266331
"7598" 1519.4 90.6718425343826 19.1734313732372
"7599" 1519.6 85.9462513799847 19.9445940813535
"7600" 1519.8 81.7754800364215 21.2972817635376
"7601" 1520 79.3991573123002 22.1994166731077
"7602" 1520.2 79.4772997350866 23.8177973516436
"7603" 1520.4 79.950080478672 24.456321593607
"7604" 1520.6 80.8983754894984 24.8496181087299
"7605" 1520.8 80.9373579138061 25.6058982671857
"7606" 1521 80.5056636594357 26.3262648949792
"7607" 1521.2 80.0821809805561 27.3113871959482
"7608" 1521.4 79.6520919965824 29.7560973322238
"7609" 1521.6 80.0846173820753 30.1609734165761
"7610" 1521.8 80.6397059691676 30.3671771698583
"7611" 1522 81.0723858506351 30.3142847746317
"7612" 1522.2 80.2898165322506 30.110342415794
"7613" 1522.4 79.1482072567086 30.1238068361436
"7614" 1522.6 78.8052094623427 30.1238068361436
"7615" 1522.8 79.4587593137695 29.0891179185095
"7616" 1523 79.5754094645561 28.9031313648892
"7617" 1523.2 79.6568548867704 29.2352660635678
"7618" 1523.4 79.9639857946598 29.4340142243875
"7619" 1523.6 79.8342028454403 29.9746624876558
"7620" 1523.8 79.9650637261317 30.996669800077
"7621" 1524 79.0767404001201 32.5520632599607
"7622" 1524.2 78.781975263477 33.4736549797898
"7623" 1524.4 78.914964178658 33.516955844757
"7624" 1524.6 78.5709159239133 35.3274353996035
"7625" 1524.8 77.8207130904061 36.439083009943
"7626" 1525 76.2735694621473 38.502867932143
"7627" 1525.2 74.187685567082 42.1659272493917
"7628" 1525.4 70.9827140615926 46.1624800533708
"7629" 1525.6 68.3520574279747 51.5216219237528
"7630" 1525.8 65.2581139306166 55.7827182955238
"7631" 1526 62.3252597101979 60.157846111038
"7632" 1526.2 59.8834274578593 62.980286974982
"7633" 1526.4 58.2429851045481 66.2519203975575
"7634" 1526.6 57.2196247070996 69.9727045223955
"7635" 1526.8 58.6283944377192 72.8058392183302
"7636" 1527 60.348417279721 73.0186734464394
"7637" 1527.2 61.0307393009311 72.7687979900232
"7638" 1527.4 62.0458983135306 72.8216080570831
"7639" 1527.6 62.2678952643661 72.5512725113407
"7640" 1527.8 63.5831290839763 71.8314685660564
"7641" 1528 65.4685660746126 71.7627439353317
"7642" 1528.2 66.9802434293319 72.5649837971926
"7643" 1528.4 67.8816567328561 73.7360379296407
"7644" 1528.6 68.9148705013324 75.382640597587
"7645" 1528.8 70.3696044706206 77.3875739933988
"7646" 1529 71.5647804609763 80.0524557856947
"7647" 1529.2 72.9279924695249 83.5853559252419
"7648" 1529.4 73.9401102066361 86.4703552644007
"7649" 1529.6 75.6646983907179 89.2986548480489
"7650" 1529.8 77.2645980320588 92.5285496393344
"7651" 1530 79.3638323566261 96.0440242090507
"7652" 1530.2 82.182962159816 97.9298483595399
"7653" 1530.4 85.8822193729576 99.2699138359455
"7654" 1530.6 90.4040588106309 100.708580015739
"7655" 1530.8 94.1431513728367 101.231799210195
"7656" 1531 95.0268729873961 100.121910342361
"7657" 1531.2 95.3803461198061 98.6529199599461
"7658" 1531.4 95.5107652599532 97.2383067183136
"7659" 1531.6 96.5244212089576 96.4749638103698
"7660" 1531.8 98.475272163949 93.1630709334913
"7661" 1532 100.325327553275 88.9916443595544
"7662" 1532.2 102.504798868678 84.6467760419713
"7663" 1532.4 104.600191819404 80.5908140501926
"7664" 1532.6 107.562454186126 77.0999521924813
"7665" 1532.8 110.524716552847 73.1481074483679
"7666" 1533 113.048001498669 69.4889858002712
"7667" 1533.2 114.184236581911 64.7298092642817
"7668" 1533.4 115.261985337724 59.9096245568215
"7669" 1533.6 116.044621489332 54.9218021681344
"7670" 1533.8 117.343461643592 50.2923459717668
"7671" 1534 116.328680260143 46.6304557263133
"7672" 1534.2 114.445090551726 43.1767337853607
"7673" 1534.4 112.921179560709 38.8087588872994
"7674" 1534.6 111.240366635491 35.2107233851781
"7675" 1534.8 109.174211260368 31.9014943550225
"7676" 1535 107.065652659573 29.3120058615273
"7677" 1535.2 105.153172682668 29.4704431600814
"7678" 1535.4 102.036141786341 28.7746791431002
"7679" 1535.6 98.1704688414198 28.1699946856766
"7680" 1535.8 94.3306051223775 27.5927917317464
"7681" 1536 90.3856656782885 26.120158398943
"7682" 1536.2 87.3291681628671 23.7478859382899
"7683" 1536.4 84.3533733179543 20.588810698831
"7684" 1536.6 81.102211298529 19.0582620227739
"7685" 1536.8 76.8343403384808 18.0176208080992
"7686" 1537 71.9020708215783 16.052910711524
"7687" 1537.2 67.3260711958297 14.4883248614018
"7688" 1537.4 63.5464427183915 13.983591873229
"7689" 1537.6 61.0368303047292 13.2763512848068
"7690" 1537.8 59.3901838261024 10.968194657757
"7691" 1538 57.3516561931212 8.19971530051547
"7692" 1538.2 58.3669347440116 6.74428098196752
"7693" 1538.4 60.7117447305918 6.27247395081781
"7694" 1538.6 62.9731814155992 7.07543351049516
"7695" 1538.8 65.0193026165918 8.4290745970321
"7696" 1539 68.7848435992008 10.4257141915396
"7697" 1539.2 73.2217615827061 13.1467522553857
"7698" 1539.4 78.3918312528456 14.2575955529344
"7699" 1539.6 83.2975993262876 14.8324832980903
"7700" 1539.8 88.1683539827311 15.7503698076982
"7701" 1540 93.956254011553 15.8594006391189
"7702" 1540.2 98.8790187014215 16.2603138147684
"7703" 1540.4 103.733338693875 18.6990497389779
"7704" 1540.6 107.613574808364 22.3842340136351
"7705" 1540.8 111.617468967129 26.1638640135252
"7706" 1541 114.132184996286 30.0717775257974
"7707" 1541.2 115.532515536322 35.3902703995554
"7708" 1541.4 118.239361287949 40.8469811161954
"7709" 1541.6 121.175784119836 45.5674969771273
"7710" 1541.8 121.053657842217 48.5333217461975
"7711" 1542 120.103343578312 52.8909109627313
"7712" 1542.2 119.48933418888 57.2229424712501
"7713" 1542.4 119.1832506592 62.5726832515213
"7714" 1542.6 119.243562909516 67.5505186361381
"7715" 1542.8 119.355194076188 73.8384971644382
"7716" 1543 118.773813601041 79.6167008920489
"7717" 1543.2 117.907923666994 85.5639460223357
"7718" 1543.4 116.476753906838 91.7225276213639
"7719" 1543.6 114.654718538441 96.8322018979992
"7720" 1543.8 113.556383909014 100.374302081104
"7721" 1544 110.971248593109 101.991515725491
"7722" 1544.2 109.643090848466 102.678592350791
"7723" 1544.4 109.47780829217 103.88312554943
"7724" 1544.6 109.205706540681 104.282921146148
"7725" 1544.8 108.694500773916 105.724704223741
"7726" 1545 107.186053987439 106.488757024114
"7727" 1545.2 105.864855755349 107.545193460865
"7728" 1545.4 104.640443821261 109.171912200036
"7729" 1545.6 103.358196710436 110.551667847331
"7730" 1545.8 101.803291167291 111.067382452188
"7731" 1546 101.130935897616 112.126259306491
"7732" 1546.2 100.76417846333 112.708326801538
"7733" 1546.4 100.720838805 113.032655549155
"7734" 1546.6 101.189548024269 112.691688099503
"7735" 1546.8 101.745703495018 112.387648900733
"7736" 1547 101.189022663049 112.549786885643
"7737" 1547.2 101.811577710232 111.809501998391
"7738" 1547.4 101.82600960295 112.382873113255
"7739" 1547.6 101.890124343718 111.551412024784
"7740" 1547.8 102.247343801758 111.277961387259
"7741" 1548 102.17790635846 110.734086443374
"7742" 1548.2 102.555770084988 110.650456205279
"7743" 1548.4 103.311320345206 110.588248162089
"7744" 1548.6 104.027135111556 110.513449608031
"7745" 1548.8 104.728744918746 110.422690940764
"7746" 1549 106.00040745268 110.177759888665
"7747" 1549.2 106.891299126092 109.557915629124
"7748" 1549.4 106.295614161029 109.331763911927
"7749" 1549.6 107.048391267321 108.704687946713
"7750" 1549.8 107.804858457466 108.396715727111
"7751" 1550 109.144358896602 107.713982131849
"7752" 1550.2 109.82702440966 106.92364378516
"7753" 1550.4 110.754899612571 106.579294029578
"7754" 1550.6 111.26838577737 105.675663789946
"7755" 1550.8 112.325832282291 105.456192712778
"7756" 1551 113.120868426445 104.384659514655
"7757" 1551.2 113.94628258812 103.108392756232
"7758" 1551.4 114.94343211847 102.05046149473
"7759" 1551.6 116.26253065168 100.452516664849
"7760" 1551.8 117.4957060276 98.755795631696
"7761" 1552 118.501169344836 97.2676511439458
"7762" 1552.2 119.102369511797 95.2556995268742
"7763" 1552.4 120.066826219071 93.4614454227842
"7764" 1552.6 120.321622891486 93.7031013942956
"7765" 1552.8 120.986786863978 92.5237603862893
"7766" 1553 121.14451159101 91.5027697530432
"7767" 1553.2 121.745008801212 90.0629454382825
"7768" 1553.4 122.149284523716 88.8169551574207
"7769" 1553.6 123.227691800994 86.6497917899062
"7770" 1553.8 124.230124566378 84.8983116878607
"7771" 1554 124.635111704341 82.6425526395399
"7772" 1554.2 125.29796454652 79.8717032618321
"7773" 1554.4 126.445440050606 77.0435535536321
"7774" 1554.6 127.291899008519 74.412387245728
"7775" 1554.8 127.136821190292 73.0106193494035
"7776" 1555 126.980621484927 72.976537283188
"7777" 1555.2 126.55432066345 73.7085662051537
"7778" 1555.4 126.573136437559 72.7474342465201
"7779" 1555.6 126.613215863185 72.0522833054121
"7780" 1555.8 126.719557370624 70.8339996254607
"7781" 1556 126.691224235866 69.8568866406907
"7782" 1556.2 127.144060783378 68.5154264412607
"7783" 1556.4 127.270405605018 67.2277657633068
"7784" 1556.6 127.242977995836 65.9286949179458
"7785" 1556.8 127.526801035483 64.6403967271371
"7786" 1557 127.096214957786 62.4852693968567
"7787" 1557.2 126.890326968018 60.1867901384222
"7788" 1557.4 126.690220254561 58.4935945584041
"7789" 1557.6 126.5650673652 56.2179729803453
"7790" 1557.8 126.226926193955 53.5134431215795
"7791" 1558 125.653794061049 50.0304143495383
"7792" 1558.2 125.129802153728 46.4312209397325
"7793" 1558.4 124.330260994105 45.3265990409373
"7794" 1558.6 123.513545425515 43.7596546974024
"7795" 1558.8 122.808773263311 42.0557823079102
"7796" 1559 121.59480826597 39.3064020900953
"7797" 1559.2 120.013957583192 36.4325389433419
"7798" 1559.4 118.618891470927 32.5424121894304
"7799" 1559.6 116.526216456825 29.1892153813672
"7800" 1559.8 113.406405748398 25.4445839027616
"7801" 1560 111.574677064924 22.4954206833724
"7802" 1560.2 111.157410341676 21.4190901518707
"7803" 1560.4 110.149664468685 20.7758269988849
"7804" 1560.6 108.337924958755 20.0492392603892
"7805" 1560.8 106.252178798994 17.9773784602419
"7806" 1561 103.68423808035 16.782885392265
"7807" 1561.2 100.473399855606 15.7827491493273
"7808" 1561.4 98.6043072642414 16.3272966112489
"7809" 1561.6 96.1908752613604 16.2172194145691
"7810" 1561.8 95.2536532408061 15.8260924398745
"7811" 1562 95.8899020946853 15.0199709569002
"7812" 1562.2 95.974724413838 15.4839602193862
"7813" 1562.4 95.447173132905 16.5487005289002
"7814" 1562.6 95.4486748635365 17.7092156037303
"7815" 1562.8 94.0730426760589 18.7284001109552
"7816" 1563 93.2608487793591 19.4881698145313
"7817" 1563.2 92.1539967807266 21.3775712464493
"7818" 1563.4 91.2576107867002 23.6966724009783
"7819" 1563.6 90.6360704273708 26.7945979160019
"7820" 1563.8 89.6076223507826 29.6542214683313
"7821" 1564 87.8306022848516 33.1731096485857
"7822" 1564.2 87.5481638697162 36.1699134408876
"7823" 1564.4 89.3209315276337 37.166805832909
"7824" 1564.6 90.4393238388061 36.9837527107054
"7825" 1564.8 92.155678946943 37.5626755808186
"7826" 1565 95.0171598666728 37.8643985226607
"7827" 1565.2 97.3016227463995 39.0176653920871
"7828" 1565.4 99.6475926352152 41.0425925589948
"7829" 1565.6 100.836313650935 43.3333052818478
"7830" 1565.8 102.593577643741 43.6519692827433
"7831" 1566 103.221069462862 42.6283664641685
"7832" 1566.2 106.34478853935 41.5624285905802
"7833" 1566.4 109.153088127225 40.8347365190091
"7834" 1566.6 110.721702013261 42.2977142814607
"7835" 1566.8 112.986930039659 43.9313566672254
"7836" 1567 114.399183014394 46.3780733596666
"7837" 1567.2 115.472346224747 49.1507691520195
"7838" 1567.4 115.071490858927 51.639950554794
"7839" 1567.6 114.609819139015 57.3540206430541
"7840" 1567.8 113.378908671935 62.7588555152994
"7841" 1568 112.776545335296 65.8554369859807
"7842" 1568.2 111.776152150392 68.5760484760124
"7843" 1568.4 111.771737443901 74.2240245009133
"7844" 1568.6 111.132953107643 79.556343442515
"7845" 1568.8 108.702690097126 84.0383356365328
"7846" 1569 105.97988606798 88.1908000041546
"7847" 1569.2 104.459131706703 92.9664315389864
"7848" 1569.4 103.562253982967 98.1004531475575
"7849" 1569.6 103.943992909712 103.247843831773
"7850" 1569.8 104.287239431321 108.608289681067
"7851" 1570 101.583229475646 109.206385823971
"7852" 1570.2 100.083339355412 110.183344391612
"7853" 1570.4 99.2077379943961 111.889306222831
"7854" 1570.6 99.4211821552798 112.080196270703
"7855" 1570.8 100.534677839939 112.143496512379
"7856" 1571 101.651643630306 111.281636217961
"7857" 1571.2 101.891592264776 111.075103308612
"7858" 1571.4 102.210472121341 110.852154023847
"7859" 1571.6 103.3061035796 111.375308373108
"7860" 1571.8 103.768418217559 111.563543032599
"7861" 1572 104.42697031137 111.446239525837
"7862" 1572.2 105.072351363306 110.895632001031
"7863" 1572.4 106.145514573659 110.34491466649
"7864" 1572.6 107.257803526056 109.685228513867
"7865" 1572.8 107.1810568782 109.620612740691
"7866" 1573 107.758985650336 109.220848804725
"7867" 1573.2 108.434730196569 108.604467474916
"7868" 1573.4 109.443255688806 108.667652869612
"7869" 1573.6 110.787873508382 107.777095784036
"7870" 1573.8 111.697896923826 105.929227461626
"7871" 1574 113.040565616776 104.435166783764
"7872" 1574.2 114.504879845008 102.92874603249
"7873" 1574.4 115.710898597027 101.433089936807
"7874" 1574.6 117.229332621525 99.7067044221985
"7875" 1574.8 118.294195829638 97.37738668253
"7876" 1575 119.317991046248 95.3843186014415
"7877" 1575.2 120.577749854635 93.3136039984893
"7878" 1575.4 121.667308614035 91.1551834361178
"7879" 1575.6 123.347491652068 88.6308360425383
"7880" 1575.8 124.37961520245 86.0502486185568
"7881" 1576 124.542417390759 83.3282391148569
"7882" 1576.2 125.2359108915 80.040175500379
"7883" 1576.4 125.858852020836 76.6329804685807
"7884" 1576.6 126.390962112636 72.9678513197107
"7885" 1576.8 127.054858654286 68.6721992187974
"7886" 1577 127.310790805958 64.4488513626122
"7887" 1577.2 126.942709600681 61.9044672556794
"7888" 1577.4 127.111377183525 58.9022405792762
"7889" 1577.6 126.467768102549 55.2616437707478
"7890" 1577.8 125.949527924235 51.2626212715464
"7891" 1578 125.384839663549 47.0622547808607
"7892" 1578.2 123.463934298139 43.0273352135516
"7893" 1578.4 122.197894580975 38.9546240858501
"7894" 1578.6 120.228956602041 34.767161211226
"7895" 1578.8 118.245876921726 32.4756267813607
"7896" 1579 117.327948229837 30.3291656680219
"7897" 1579.2 117.310091644212 31.2422923506169
"7898" 1579.4 117.45985682553 32.071040592909
"7899" 1579.6 117.330866990672 31.8999891770586
"7900" 1579.8 117.34088968289 31.7052275365238
"7901" 1580 117.400385863419 31.5842788131704
"7902" 1580.2 117.408381907676 31.5509115565585
"7903" 1580.4 117.433353257739 31.562635509194
"7904" 1580.6 117.493644691647 31.4665026330351
"7905" 1580.8 117.517987548337 31.4133157216341
"7906" 1581 117.538930656906 31.3978724331007
"7907" 1581.2 117.538930656906 31.3978724331007
"7908" 1581.4 117.523727511426 31.3405450741507
"7909" 1581.6 117.534038555638 31.3733522162033
"7910" 1581.8 117.534038555638 31.3620002639359
"7911" 1582 117.513208163291 31.3765628693698
"7912" 1582.2 117.534038555638 31.3620002639359
"7913" 1582.4 117.534038555638 31.3620002639359
"7914" 1582.6 117.534038555638 31.3620002639359
"7915" 1582.8 117.557934588756 31.4551997920507
"7916" 1583 117.566956657412 31.4306088643395
"7917" 1583.2 117.582313370018 31.446050577188
"7918" 1583.4 117.601509260776 31.4576318618243
"7919" 1583.6 117.601232206682 31.533566882739
"7920" 1583.8 117.601509260776 31.5464217107031
"7921" 1584 117.620705151533 31.5155382850061
"7922" 1584.2 117.611068030867 31.5303103317362
"7923" 1584.4 117.595150621962 31.5687398113044
"7924" 1584.6 117.605150543146 31.5650870800999
"7925" 1584.8 117.595150621962 31.5687398113044
"7926" 1585 117.595150621962 31.5687398113044
"7927" 1585.2 117.595150621962 31.5687398113044
"7928" 1585.4 117.595150621962 31.5687398113044
"7929" 1585.6 117.567947413064 31.6212642060413
"7930" 1585.8 117.614946384306 31.5966072774607
"7931" 1586 117.640415571322 31.5493269814194
"7932" 1586.2 117.620823889002 31.5650870800999
"7933" 1586.4 117.614946384306 31.5966072774607
"7934" 1586.6 117.727242345238 31.6443800765857
"7935" 1586.8 116.96717795458 30.6514250152026
"7936" 1587 116.42870095409 29.4242020961975
"7937" 1587.2 115.032412066585 27.2678888051659
"7938" 1587.4 113.189745110663 24.9396139626545
"7939" 1587.6 110.522840753476 22.196546717716
"7940" 1587.8 108.023181660454 20.3663246523838
"7941" 1588 105.894477980295 18.1454487064389
"7942" 1588.2 104.353506984632 16.2428450543302
"7943" 1588.4 102.036041342727 14.7067512959039
"7944" 1588.6 99.0256457746698 12.4701157005061
"7945" 1588.8 96.033895971233 10.5625933797899
"7946" 1589 92.3104802055754 8.15328730244969
"7947" 1589.2 88.21255878073 6.1274741091672
"7948" 1589.4 83.8217324590395 4.28755206209401
"7949" 1589.6 80.3011393257844 2.57151619168894
"7950" 1589.8 76.4148491881544 2.03114912234831
"7951" 1590 72.9937144005061 1.37022646219401
"7952" 1590.2 68.094235598434 0.777596865193235
"7953" 1590.4 63.8933496377338 1.10489876606309
"7954" 1590.6 62.1398885332876 0.644551745608822
"7955" 1590.8 60.2394953482876 0.493566108868081
"7956" 1591 59.4694680032544 0.108292415115849
"7957" 1591.2 57.5884361908289 0.309766832324314
"7958" 1591.4 53.6395672349847 0.717179881139246
"7959" 1591.6 48.9376603602292 2.04116888546067
"7960" 1591.8 44.3133702767292 3.72669123407606
"7961" 1592 39.0324854040593 5.1389426278784
"7962" 1592.2 34.4020888964984 7.29372690207606
"7963" 1592.4 30.0212539217681 9.51227026423282
"7964" 1592.6 25.9273098520061 12.4467215055407
"7965" 1592.8 22.0407888488198 16.3616653099264
"7966" 1593 19.4108444999818 20.1414647413255
"7967" 1593.2 18.2993983292666 22.0722197466449
"7968" 1593.4 17.8696427476061 23.5758727897007
"7969" 1593.6 18.4473622758461 24.5236851243407
"7970" 1593.8 19.0098786586061 26.3836394369407
"7971" 1594 19.5441002983895 29.027492302294
"7972" 1594.2 21.5764652323478 30.7526211595857
"7973" 1594.4 23.0256702967914 33.3108077166518
"7974" 1594.6 21.4139616409278 35.9917047969607
"7975" 1594.8 18.4005168113183 38.5085156776924
"7976" 1595 15.9574852238418 39.2448049278535
"7977" 1595.2 12.935727628111 40.1397819892778
"7978" 1595.4 12.5135810098314 39.7240303184733
"7979" 1595.6 13.3631301182876 40.4009572199051
"7980" 1595.8 14.1717371010351 42.610827567292
"7981" 1596 15.8284440591099 44.4408383333468
"7982" 1596.2 17.0253252039847 47.925804997425
"7983" 1596.4 17.9083623690533 52.4792249983483
"7984" 1596.6 17.4399651962742 57.1621699070777
"7985" 1596.8 16.8651885525779 62.4121397913085
"7986" 1597 16.9156584298577 68.0575955745947
"7987" 1597.2 15.9012490989796 73.176491707726
"7988" 1597.4 14.8804586388364 78.3463929262486
"7989" 1597.6 13.3755008034425 83.9054095517031
"7990" 1597.8 11.5711616193789 89.1577282736646
"7991" 1598 9.36355963510916 92.3211430541274
"7992" 1598.2 9.45999522887544 93.3587955798963
"7993" 1598.4 10.6151317125031 95.1817203593092
"7994" 1598.6 11.3531572536297 97.2120785148724
"7995" 1598.8 11.8251742185465 97.2290836138068
"7996" 1599 12.5340626434347 97.131788096175
"7997" 1599.2 13.6897812485586 96.3178711375795
"7998" 1599.4 16.2886334715271 93.3546155974723
"7999" 1599.6 14.6313138334457 94.2522998228909
"8000" 1599.8 9.2901886748802 96.3836003426829
"8001" 1600 9.52818359424613 96.8160326429107
"8002" 1600.2 9.45623207405365 97.0519640508666
"8003" 1600.4 9.31968331337757 97.0517117852607
"8004" 1600.6 9.01717174515306 97.2149842633586
"8005" 1600.8 9.66356398494899 97.6013264647178
"8006" 1601 9.40508239686437 97.9776073820238
"8007" 1601.2 9.37036046497757 97.6704832786893
"8008" 1601.4 10.1939139921914 97.7983115181304
"8009" 1601.6 10.5277904095561 97.6149408375088
"8010" 1601.8 10.8485993581131 97.4417144120448
"8011" 1602 11.2980954141556 97.090795809917
"8012" 1602.2 12.7505051837767 97.2120785148724
"8013" 1602.4 14.2316375312304 96.864867059794
"8014" 1602.6 16.5372990629388 95.9787412166137
"8015" 1602.8 20.1683266709624 94.7004938549919
"8016" 1603 24.1952955900642 94.0032935150736
"8017" 1603.2 27.9824017103114 94.5762426713028
"8018" 1603.4 32.2793740728686 95.1065626475544
"8019" 1603.6 36.4161466239535 96.2176154749238
"8020" 1603.8 40.5636986161531 97.4723724055831
"8021" 1604 45.2023644630661 98.1230964269707
"8022" 1604.2 49.6132174793487 99.9991240841841
"8023" 1604.4 54.2914194262529 100.832606962535
"8024" 1604.6 57.8014820694893 103.291753813807
"8025" 1604.8 61.8253644905414 105.710016429814
"8026" 1605 64.7691107967179 109.486877725343
"8027" 1605.2 67.5851953959961 113.697028941721
"8028" 1605.4 69.4236626374122 118.170570362491
"8029" 1605.6 70.6789609759532 120.956096401549
"8030" 1605.8 73.203116215608 121.088580642112
"8031" 1606 74.1704676707473 120.274163112078
"8032" 1606.2 75.4367754172228 118.628031105627
"8033" 1606.4 77.7121191941204 116.783242761004
"8034" 1606.6 80.7550753021837 114.420991589032
"8035" 1606.8 84.4150774423561 110.849770113871
"8036" 1607 87.6612232858886 107.426322078265
"8037" 1607.2 89.1014470365661 105.587118562261
"8038" 1607.4 90.8731509699274 102.647788521552
"8039" 1607.6 92.7353090745612 98.8490089844505
"8040" 1607.8 95.0040306376279 94.145864270431
"8041" 1608 97.3440857443061 88.6930643650232
"8042" 1608.2 100.131329082306 83.5773125457974
"8043" 1608.4 101.916906845712 78.8200192125232
"8044" 1608.6 103.231217750742 74.37637836488
"8045" 1608.8 106.61246167365 72.4224451963669
"8046" 1609 108.654490345355 72.5312182094284
"8047" 1609.2 109.023585527119 72.2114486668982
"8048" 1609.4 110.534970922742 71.3842338508437
"8049" 1609.6 112.863963421806 71.5878576790071
"8050" 1609.8 113.604924805049 69.154713353188
"8051" 1610 115.750943707104 65.6352348752905
"8052" 1610.2 118.265080894964 60.018908398987
"8053" 1610.4 120.611424931564 57.087014762097
"8054" 1610.6 121.279990383949 54.757640257328
"8055" 1610.8 121.831443763525 53.5044167428669
"8056" 1611 121.292305155693 53.6292252326772
"8057" 1611.2 121.170836725311 52.0847355619968
"8058" 1611.4 120.661576721943 52.0172159813344
"8059" 1611.6 119.803220913172 51.2657565726488
"8060" 1611.8 118.840506070959 49.0093050809811
"8061" 1612 117.991065868837 46.1951784767419
"8062" 1612.2 116.561427443884 41.9489264664898
"8063" 1612.4 115.67189131148 37.2708458674096
"8064" 1612.6 114.335757292742 31.9300004288011
"8065" 1612.8 111.299639768469 27.0063955889028
"8066" 1613 107.918670594323 22.5187018976629
"8067" 1613.2 103.913320354872 19.1147823104717
"8068" 1613.4 100.096776478942 15.649178333188
"8069" 1613.6 97.7067615133116 12.6176816294717
"8070" 1613.8 94.8721014307945 11.0831895322514
"8071" 1614 90.0230472363775 10.6766710511035
"8072" 1614.2 85.1482291289903 10.294967583408
"8073" 1614.4 80.1588835970591 10.7285276982318
"8074" 1614.6 75.315729701434 11.0965214761932
"8075" 1614.8 69.9286516778418 11.4000877235678
"8076" 1615 64.5716189559238 12.2446894013195
"8077" 1615.2 59.9662623074413 13.1279013670823
"8078" 1615.4 54.3693258654822 14.0162171994607
"8079" 1615.6 50.1314971046523 16.2554140404991
"8080" 1615.8 47.3586772636461 20.0139328869407
"8081" 1616 44.0393238338461 24.7937606820607
"8082" 1616.2 40.1998385480789 29.1000132037074
"8083" 1616.4 36.4833605302861 34.1903517846207
"8084" 1616.6 32.6229462390529 38.7439143673308
"8085" 1616.8 28.5287369674728 44.1850347407199
"8086" 1617 24.2202300711432 48.5543406477641
"8087" 1617.2 21.2815370629366 52.4795517297541
"8088" 1617.4 18.0363439041851 57.6453545898291
"8089" 1617.6 14.7768008287455 63.4296983146122
"8090" 1617.8 12.6375958532915 68.9948241614121
"8091" 1618 10.3187471592061 74.8711196368507
"8092" 1618.2 8.50957284708613 80.6420737711507
"8093" 1618.4 9.72980977604884 85.3062202743053
"8094" 1618.6 11.0736876676002 91.3706829199019
"8095" 1618.8 13.0990799765334 96.1892921226728
"8096" 1619 16.5661965983649 100.145890414078
"8097" 1619.2 20.3021460244061 105.201296336946
"8098" 1619.4 24.3454587627776 108.247835984004
"8099" 1619.6 29.7649523322607 109.391956608127
"8100" 1619.8 35.9498683343516 110.503759933218
"8101" 1620 41.5972993952304 111.160032729279
"8102" 1620.2 47.3716632837436 111.699648210304
"8103" 1620.4 53.7022281069576 111.519052553006
"8104" 1620.6 60.8961281169936 111.528462346773
"8105" 1620.8 67.5143766622041 111.79641250241
"8106" 1621 73.5790355014861 111.675284082751
"8107" 1621.2 80.1772006398061 112.320339850421
"8108" 1621.4 86.6537406142861 112.030713708241
"8109" 1621.6 91.382067909012 112.083469866019
"8110" 1621.8 92.8740850084992 113.773389740639
"8111" 1622 94.0461925368674 113.079453393195
"8112" 1622.2 96.0727666070141 111.139736814619
"8113" 1622.4 98.8715839091566 107.477542398976
"8114" 1622.6 100.360551765445 102.891353682976
"8115" 1622.8 102.048998568988 97.1891430296122
"8116" 1623 104.312194089306 91.5829798979075
"8117" 1623.2 107.253844373587 86.1053710790857
"8118" 1623.4 110.407455178459 79.9084847252186
"8119" 1623.6 112.095632413677 73.1517509120413
"8120" 1623.8 114.276255620343 66.057390208387
"8121" 1624 116.316017846517 57.9593123451205
"8122" 1624.2 118.755182295306 51.2383428155777
"8123" 1624.4 120.5768723282 44.8764803271577
"8124" 1624.6 120.1967936912 42.6451528205516
"8125" 1624.8 118.932827745208 41.0057716268629
"8126" 1625 117.455620491018 40.0663867748546
"8127" 1625.2 115.753336733694 38.9516684325423
"8128" 1625.4 112.769923346672 36.3719171776256
"8129" 1625.6 108.303019777806 33.0341342329493
"8130" 1625.8 103.12284689375 30.1151137315618
"8131" 1626 98.2942823368061 27.3662435480469
"8132" 1626.2 92.7779253347002 24.7847681551666
"8133" 1626.4 87.2229083731936 22.8207440781982
"8134" 1626.6 81.6024955285561 20.8955002734607
"8135" 1626.8 76.092558072553 20.4262383478784
"8136" 1627 70.393694983695 21.3295839790903
"8137" 1627.2 65.1686192239847 23.0884992428178
"8138" 1627.4 59.5262613628061 24.7859210432299
"8139" 1627.6 54.3483784819366 26.7113192973737
"8140" 1627.8 49.8227385848516 26.095497075188
"8141" 1628 44.4248035883193 26.291312216737
"8142" 1628.2 39.0077737320334 26.8366992919152
"8143" 1628.4 33.3625148377403 26.004675421987
"8144" 1628.6 26.6823994108461 26.3224902540607
"8145" 1628.8 20.332091613988 28.161929148162
"8146" 1629 14.7761995116857 31.0808912772679
"8147" 1629.2 12.4536113906934 31.2521048387001
"8148" 1629.4 13.7039808860861 30.7761890738207
"8149" 1629.6 14.9998446949029 30.0493850090252
"8150" 1629.8 14.8127245671633 31.6603043429607
"8151" 1630 17.1216855286209 29.7894979377199
"8152" 1630.2 16.6407218213061 28.4807591567523
"8153" 1630.4 17.1570386912034 26.7852974258579
"8154" 1630.6 18.0905523028202 25.2286950109959
"8155" 1630.8 19.6443988275978 22.3923813127107
"8156" 1631 21.4814455730978 19.0376691963773
"8157" 1631.2 23.9961483963918 15.5722455138178
"8158" 1631.4 28.0209096774811 12.9556610588857
"8159" 1631.6 32.1048546320461 9.47589037062068
"8160" 1631.8 36.7953136799454 7.90129891146068
"8161" 1632 42.1458752955469 5.43362741097919
"8162" 1632.2 47.7870845988793 2.87233791088751
"8163" 1632.4 53.0529400722791 2.10658749327149
"8164" 1632.6 59.1642817085204 1.27680409946067
"8165" 1632.8 64.2772443253061 1.13961041992221
"8166" 1633 69.6710763405098 1.73919761197919
"8167" 1633.2 74.160728579113 2.49862962859704
"8168" 1633.4 79.0325960088406 3.32828889866757
"8169" 1633.6 83.3571919027061 5.04767037706068
"8170" 1633.8 87.8337245080471 6.59819508954502
"8171" 1634 92.5006915053591 8.83652170844891
"8172" 1634.2 97.0409277838418 11.2817931733535
"8173" 1634.4 100.496789310191 13.9490202951969
"8174" 1634.6 102.833382380979 16.0808807018745
"8175" 1634.8 106.822023709496 18.7956935624952
"8176" 1635 110.725499002641 22.59222210612
"8177" 1635.2 112.645005076578 25.4359932685585
"8178" 1635.4 115.218883636621 29.3192730181411
"8179" 1635.6 118.557541404066 33.5419156578307
"8180" 1635.8 118.922186544897 36.225260703794
"8181" 1636 120.606596274507 40.3828622917906
"8182" 1636.2 121.324513881426 43.4366178126007
"8183" 1636.4 122.742244828984 47.277437342728
"8184" 1636.6 122.708745372336 48.3414417315489
"8185" 1636.8 122.191403442061 48.7207183760627
"8186" 1637 122.232901823856 49.2190374186907
"8187" 1637.2 122.048544093229 49.6813205132339
"8188" 1637.4 121.711567157332 49.1612372567803
"8189" 1637.6 121.451365126525 48.4604053685857
"8190" 1637.8 121.715994877536 48.2482941404707
"8191" 1638 121.876137288816 47.9201294856978
"8192" 1638.2 121.857824221553 48.1028636825028
"8193" 1638.4 121.787724611795 47.6157416223543
"8194" 1638.6 121.894790203025 47.8035293806169
"8195" 1638.8 121.825198914786 47.7428283755431
"8196" 1639 121.985850709806 47.3510148111273
"8197" 1639.2 121.985850709806 46.7386736881207
"8198" 1639.4 121.982124448659 46.6103803044313
"8199" 1639.6 122.038018365865 46.8539279078136
"8200" 1639.8 122.116269849953 46.8539279078136
"8201" 1640 122.187068811747 46.396807790696
"8202" 1640.2 121.830867187923 46.3570107663345
"8203" 1640.4 121.486318786892 45.6281608490321
"8204" 1640.6 121.028201595012 44.9430159428136
"8205" 1640.8 121.218240913512 45.2764888151371
"8206" 1641 120.450022748051 44.7974991173076
"8207" 1641.2 119.795694603529 44.0951067237874
"8208" 1641.4 118.48987988037 43.3345259218765
"8209" 1641.6 118.001026262943 42.4908169642396
"8210" 1641.8 118.069388232893 42.3392558459172
"8211" 1642 116.071361715673 42.4771060169505
"8212" 1642.2 113.334930428524 41.3588749247433
"8213" 1642.4 110.075296568312 39.9702664499326
"8214" 1642.6 107.093307126709 38.0608320536865
"8215" 1642.8 102.960075259979 35.2690725711158
"8216" 1643 98.7711600274241 31.9959664072247
"8217" 1643.2 96.2387259629185 28.672267843382
"8218" 1643.4 94.6731111876669 24.7366752107012
"8219" 1643.6 94.6011849139561 23.0404989541732
"8220" 1643.8 94.0681698730204 19.6852560289607
"8221" 1644 92.6418308121907 14.3004041070761
"8222" 1644.2 90.5134855240744 11.8070165374851
"8223" 1644.4 86.0144577315098 9.87826709253475
"8224" 1644.6 80.1229036916633 8.1941399658373
"8225" 1644.8 75.0732875143776 5.61316796116198
"8226" 1645 69.9193479872893 2.293094358
"8227" 1645.2 66.1142910708061 1.42197415571649
"8228" 1645.4 62.0873819674011 1.04620459651131
"8229" 1645.6 59.1429753111479 1.51062877028346
"8230" 1645.8 54.6060872770846 1.72348984992903
"8231" 1646 49.6758900205561 1.89148078153568
"8232" 1646.2 44.8602936897661 3.83997401518068
"8233" 1646.4 40.1178868606138 5.11332735226837
"8234" 1646.6 37.0359291758802 7.52383481960882
"8235" 1646.8 31.849480276958 10.4701451226379
"8236" 1647 26.8901757324061 13.3486719530207
"8237" 1647.2 21.8950052620253 16.6653170742278
"8238" 1647.4 20.6262686398478 20.4177722822107
"8239" 1647.6 19.6846849404377 25.2755116458686
"8240" 1647.8 19.9090556863196 29.8199756127039
"8241" 1648 20.4027439522091 35.2187836887293
"8242" 1648.2 21.4242340365224 39.7515532037715
"8243" 1648.4 21.2970667296134 44.4158335679667
"8244" 1648.6 22.318866307397 48.8425877615857
"8245" 1648.8 21.7168831732395 53.003067756494
"8246" 1649 21.3663662080061 57.6232282407607
"8247" 1649.2 23.3761008559692 61.6519291617542
"8248" 1649.4 26.3772784068721 66.0350207126255
"8249" 1649.6 30.467521933988 70.0657744112486
"8250" 1649.8 34.5394604715189 71.8355343361947
"8251" 1650 38.6015019924835 71.9476708996865
"8252" 1650.2 43.9703913901357 72.2729742415289
"8253" 1650.4 48.6306737688061 72.1723536983258
"8254" 1650.6 52.8365989057182 72.7925093976475
"8255" 1650.8 57.7443873226771 73.6818748765252
"8256" 1651 63.8000344810728 74.8086965126607
"8257" 1651.2 69.5267362247409 76.5404258629715
"8258" 1651.4 75.9033376684338 77.3202582527586
"8259" 1651.6 81.2306794706213 76.5611966451998
"8260" 1651.8 85.6695457788721 74.0524513525926
"8261" 1652 89.614472328721 70.7784341002373
"8262" 1652.2 92.2922071941811 67.8481996801482
"8263" 1652.4 93.3642768278931 68.0534842445041
"8264" 1652.6 94.3361300749956 68.961976395187
"8265" 1652.8 96.8526047481854 70.2146005747365
"8266" 1653 100.823916820839 70.5664719503607
"8267" 1653.2 102.138619383962 69.6993956462419
"8268" 1653.4 103.049224451775 67.4222255546169
"8269" 1653.6 104.51423589108 64.7660160173028
"8270" 1653.8 106.088479964265 60.6736677081546
"8271" 1654 107.293563612871 56.4014774295897
"8272" 1654.2 108.138319035106 51.4700917134607
"8273" 1654.4 107.676294365732 46.0748147399394
"8274" 1654.6 108.382376855861 40.1642125710871
"8275" 1654.8 107.975365780392 35.2998228785986
"8276" 1655 106.583826873236 29.9878860418095
"8277" 1655.2 105.355092788391 25.2952585538509
"8278" 1655.4 102.694748334073 23.7576217499273
"8279" 1655.6 100.091650543279 22.5376246214057
"8280" 1655.8 96.7173286193708 20.5268066708019
"8281" 1656 91.9234404213776 18.5887565442821
"8282" 1656.2 87.3517714542876 15.8374814426459
"8283" 1656.4 86.3534784910561 13.3876277372896
"8284" 1656.6 87.9233103262709 11.8038656005452
"8285" 1656.8 89.9293449081479 11.3748047111316
"8286" 1657 91.4138844464984 12.0514077174991
"8287" 1657.2 93.6570350270448 12.6004051526652
"8288" 1657.4 95.9673030022618 13.5808195365493
"8289" 1657.6 98.7473956922885 14.9514399964489
"8290" 1657.8 101.903445727319 15.9796792434982
"8291" 1658 103.156307881488 18.8946630395195
"8292" 1658.2 105.070115606618 22.7074944426254
"8293" 1658.4 108.095704157624 26.5500624971652
"8294" 1658.6 112.165775490795 29.6358454351129
"8295" 1658.8 114.670358664322 33.0636945280091
"8296" 1659 114.88161490971 36.418610661482
"8297" 1659.2 116.092588402774 40.9950065547833
"8298" 1659.4 118.56906131327 45.8791967065844
"8299" 1659.6 121.958136642525 50.4947303979919
"8300" 1659.8 121.001647081364 51.3976782074186
"8301" 1660 119.646255544273 52.4000688697607
"8302" 1660.2 118.442673193773 53.6952425349273
"8303" 1660.4 117.769353330587 55.2043321783982
"8304" 1660.6 116.418103016732 58.0607051076415
"8305" 1660.8 115.849735807311 62.490340715739
"8306" 1661 115.813532011025 67.5615628853982
"8307" 1661.2 115.29092388515 73.1828289157732
"8308" 1661.4 115.800175309839 78.3236545798563
"8309" 1661.6 116.548399188643 83.3784217086239
"8310" 1661.8 117.258622662119 87.9724913115544
"8311" 1662 115.754144723994 91.8779176400232
"8312" 1662.2 114.874157101939 96.8351417625607
"8313" 1662.4 113.328953243668 100.088571027227
"8314" 1662.6 110.894465030079 103.485501443582
"8315" 1662.8 108.379035505206 105.468642020431
"8316" 1663 105.999743237586 108.098056884271
"8317" 1663.2 103.42342434723 110.25283209943
"8318" 1663.4 100.732160463018 111.133009731794
"8319" 1663.6 97.5291075230437 113.141464397758
"8320" 1663.8 94.0640737874588 113.604902870145
"8321" 1664 90.9866370760861 115.283085872671
"8322" 1664.2 88.3394834482517 118.31038666348
"8323" 1664.4 85.6557078620183 121.502119909552
"8324" 1664.6 82.0249096573012 123.191726138431
"8325" 1664.8 81.1311234934532 123.563929200843
"8326" 1665 80.9095472818305 123.427579097936
"8327" 1665.2 81.3681137024061 123.209973350594
"8328" 1665.4 80.5610800631761 122.521620396091
"8329" 1665.6 80.6213374740533 122.057891445303
"8330" 1665.8 79.834753551024 121.685700470966
"8331" 1666 79.80104033927 121.476450051852
"8332" 1666.2 80.2114077171361 120.752115916501
"8333" 1666.4 80.4906675569195 119.951660504523
"8334" 1666.6 80.9981704957261 119.296000999171
"8335" 1666.8 81.2566239688861 119.181346281271
"8336" 1667 82.1726134840561 118.455518219898
"8337" 1667.2 82.4459174524144 118.564771820646
"8338" 1667.4 82.0410478020177 118.855462294624
"8339" 1667.6 80.7078054696774 118.556345629273
"8340" 1667.8 78.7499665743367 117.759237797277
"8341" 1668 75.5362404406482 116.943970093198
"8342" 1668.2 71.3655816269082 116.932475885889
"8343" 1668.4 66.2330656448686 116.823280916461
"8344" 1668.6 61.3747104674161 116.368483868791
"8345" 1668.8 56.559761078987 115.424655988886
"8346" 1669 52.9682722343628 113.092077553873
"8347" 1669.2 51.1277904138961 113.280450133351
"8348" 1669.4 48.8505231764826 115.451920565108
"8349" 1669.6 47.2764129942527 118.248116245703
"8350" 1669.8 46.3730066650261 121.092258246271
"8351" 1670 46.6115060097436 125.091956231679
"8352" 1670.2 47.0983567375324 125.34795976664
"8353" 1670.4 47.4334260622561 125.697556081921
"8354" 1670.6 47.2247518202915 126.426077354169
"8355" 1670.8 47.0405488589082 126.31934343641
"8356" 1671 46.9959666213207 126.919575007266
"8357" 1671.2 48.0985636770061 127.862892325689
"8358" 1671.4 47.4666829429936 128.348468705367
"8359" 1671.6 47.5188549521613 128.520919580713
"8360" 1671.8 47.4981162141092 128.755864520127
"8361" 1672 47.4030197712961 128.701509690901
"8362" 1672.2 47.6842034374532 128.779594799431
"8363" 1672.4 48.4594671755629 128.763898384244
"8364" 1672.6 48.4206303115166 128.479843902961
"8365" 1672.8 49.42635241075 128.19588595676
"8366" 1673 50.0665263974728 128.727554713238
"8367" 1673.2 51.4812635463061 128.422155994583
"8368" 1673.4 53.1055618723533 128.865631790234
"8369" 1673.6 55.2613183542879 128.948885930733
"8370" 1673.8 56.9104260375708 129.663859944019
"8371" 1674 58.3764637250891 129.348768022895
"8372" 1674.2 59.127237996236 129.59960259647
"8373" 1674.4 59.9149501954663 129.654219896985
"8374" 1674.6 61.4185922736879 130.032894172697
"8375" 1674.8 62.697102584445 129.714859228488
"8376" 1675 63.688181640236 129.59960259647
"8377" 1675.2 65.0866710522506 129.824559730183
"8378" 1675.4 66.4334136999854 129.662446024697
"8379" 1675.6 67.3172922613107 129.449324927406
"8380" 1675.8 68.0588005261722 129.841368678023
"8381" 1676 68.43028426075 129.692469346171
"8382" 1676.2 68.9382398223482 129.763905307479
"8383" 1676.4 69.9258343833627 129.352373517168
"8384" 1676.6 70.4905236014977 129.346004933825
"8385" 1676.8 71.4993304511052 128.731655666573
"8386" 1677 72.5404354334172 128.57185077535
"8387" 1677.2 74.0744285626929 128.119294475602
"8388" 1677.4 74.2808455685088 128.326626637299
"8389" 1677.6 75.4473331571395 128.242749270266
"8390" 1677.8 75.8892225623788 128.236636925597
"8391" 1678 76.4510091424884 128.363760465835
"8392" 1678.2 77.2690760227603 127.541919222892
"8393" 1678.4 77.6056776092926 127.696542151542
"8394" 1678.6 78.3628629952589 127.967863716112
"8395" 1678.8 78.7812754639152 127.962160479715
"8396" 1679 79.0946552362079 127.756427230496
"8397" 1679.2 79.8075828827236 126.788073218351
"8398" 1679.4 79.9484496082783 127.057276106794
"8399" 1679.6 80.4486853805204 127.316235009987
"8400" 1679.8 80.432889904697 127.361091807088
"8401" 1680 80.510602952964 127.497568103408
"8402" 1680.2 80.7313339797313 127.652972650816
"8403" 1680.4 80.5504310130764 127.159420950569
"8404" 1680.6 81.5022454293474 126.896767293424
"8405" 1680.8 82.3617647683575 126.006373742657
"8406" 1681 82.8870205517506 126.335376031127
"8407" 1681.2 83.823140157695 125.949654912266
"8408" 1681.4 84.2499698876594 126.13590876791
"8409" 1681.6 84.1733545334977 126.020660934919
"8410" 1681.8 84.6422365903575 125.920650589087
"8411" 1682 85.9263180409142 125.406890878163
"8412" 1682.2 86.6282650732115 125.40000470892
"8413" 1682.4 87.4971079613151 125.425797101755
"8414" 1682.6 88.0400774427436 125.077738136702
"8415" 1682.8 88.5155924918851 124.93292309775
"8416" 1683 88.9922354502282 124.887680034809
"8417" 1683.2 90.0030596641626 124.437018850052
"8418" 1683.4 90.9294252391482 123.917122526882
"8419" 1683.6 92.2734647843291 122.89261781814
"8420" 1683.8 93.8600315718061 121.749187315127
"8421" 1684 95.4640331591456 120.774836484452
"8422" 1684.2 96.8572231092919 119.855261234261
"8423" 1684.4 97.1857196455561 119.739332575051
"8424" 1684.6 97.6354793660062 119.181892256118
"8425" 1684.8 98.9006861168741 118.081143355558
"8426" 1685 99.5576254792872 117.039610572876
"8427" 1685.2 100.423697264614 115.889873918172
"8428" 1685.4 101.601827498272 114.066372974723
"8429" 1685.6 103.088340878166 111.656174963101
"8430" 1685.8 104.3636630714 108.650151199492
"8431" 1686 105.766576628847 105.814088105859
"8432" 1686.2 106.941717720796 103.080314049808
"8433" 1686.4 108.522869185483 100.022243169284
"8434" 1686.6 110.505240115718 95.3348885257254
"8435" 1686.8 113.263237949564 91.035620459491
"8436" 1687 116.668750619564 85.5366233337133
"8437" 1687.2 119.317698678066 81.8191955415907
"8438" 1687.4 119.541423397336 80.9730736985783
"8439" 1687.6 120.218680964579 80.2795521012545
"8440" 1687.8 121.513519976447 79.7590098128005
"8441" 1688 122.179690814676 79.8012725065507
"8442" 1688.2 122.649125193983 80.0400990333136
"8443" 1688.4 122.37345565645 80.7127207540944
"8444" 1688.6 122.222016076486 81.1096349686451
"8445" 1688.8 121.745801044332 80.1056103805554
"8446" 1689 121.597685293295 78.9140401469713
"8447" 1689.2 120.510694019667 76.6827776991934
"8448" 1689.4 119.398863857967 73.4147581502349
"8449" 1689.6 117.977748719624 69.154713353188
"8450" 1689.8 114.958355077775 64.3926338767732
"8451" 1690 110.739523882364 60.3729299840817
"8452" 1690.2 106.014629650869 57.2625436073669
"8453" 1690.4 101.875467716539 56.6295540189607
"8454" 1690.6 97.7040086960107 56.2951444250857
"8455" 1690.8 92.4368482310395 55.525471550294
"8456" 1691 88.1753771749366 53.6676404732107
"8457" 1691.2 83.5890693347364 51.3856560684956
"8458" 1691.4 79.3615262615252 48.5113988058539
"8459" 1691.6 74.9391054011509 46.1415027168055
"8460" 1691.8 69.9543959204958 43.536512382909
"8461" 1692 64.9230690011842 41.4587773212168
"8462" 1692.2 60.5333895654897 39.7820833401949
"8463" 1692.4 59.7972879014264 37.5905817702075
"8464" 1692.6 60.2630804748851 36.0168483754475
"8465" 1692.8 60.4747458893737 34.7160419446499
"8466" 1693 60.0431683091261 31.5048835031407
"8467" 1693.2 60.4232469461261 30.8984874395807
"8468" 1693.4 59.731931620923 31.5469732004477
"8469" 1693.6 56.5753730560978 32.3025830867523
"8470" 1693.8 53.777143961698 33.9361832778526
"8471" 1694 50.4360472945561 37.6372123223773
"8472" 1694.2 47.2687253195561 42.228709127169
"8473" 1694.4 44.3933105860359 46.8735737435958
"8474" 1694.6 42.5139415706861 52.0306258898607
"8475" 1694.8 40.4894832108432 58.1087414289051
"8476" 1695 39.4730143737943 64.0506368383313
"8477" 1695.2 38.5792463359692 70.4961282345476
"8478" 1695.4 37.2832149063728 78.1676551000273
"8479" 1695.6 37.2814439306449 84.8843394283317
"8480" 1695.8 37.2659048536743 91.7084379478893
"8481" 1696 37.2691833294513 98.6840004572994
"8482" 1696.2 37.94715903748 104.93823932545
"8483" 1696.4 40.4508962937955 110.56606067362
"8484" 1696.6 44.2141600068661 114.652484924221
"8485" 1696.8 46.3889854811939 119.06957743042
"8486" 1697 46.8648917677436 122.930237071273
"8487" 1697.2 48.9026908325414 123.616385607725
"8488" 1697.4 51.8707500703606 122.907927331748
"8489" 1697.6 56.5021023410761 121.799295673321
"8490" 1697.8 62.3762361263304 121.223944198966
"8491" 1698 68.4399207506675 120.289410342084
"8492" 1698.2 74.8862049603804 119.154215115352
"8493" 1698.4 80.9294396088686 116.906883314929
"8494" 1698.6 87.2374492604425 114.425954996733
"8495" 1698.8 92.7353090745612 112.264390942818
"8496" 1699 98.4724441978999 109.943997842461
"8497" 1699.2 103.369754203684 106.675948400277
"8498" 1699.4 107.033478763497 102.438250845914
"8499" 1699.6 111.188514736255 97.7804582121852
"8500" 1699.8 114.698424598347 93.3034644656137
"8501" 1700 119.012527205775 89.2305083551794
"8502" 1700.2 121.295503797704 86.3968826492566
"8503" 1700.4 122.342419328023 84.6293393370483
"8504" 1700.6 121.502114262715 85.2835824234304
"8505" 1700.8 121.282300892381 84.4882110065777
"8506" 1701 120.762989008154 81.6417299782324
"8507" 1701.2 119.944529490862 77.5143188319438
"8508" 1701.4 119.119087373285 72.8519768707692
"8509" 1701.6 118.189151206871 68.2655695649768
"8510" 1701.8 118.004820862466 63.6132477467184
"8511" 1702 116.909961815677 57.7904844062994
"8512" 1702.2 115.888589206775 52.528133496187
"8513" 1702.4 114.833461813533 47.6212447859758
"8514" 1702.6 114.708928472244 42.0469070860544
"8515" 1702.8 114.249138898873 37.5968708475607
"8516" 1703 110.979743795827 35.3289842644181
"8517" 1703.2 107.572424175573 33.8260045699607
"8518" 1703.4 103.272567229277 32.3384907462254
"8519" 1703.6 98.8902081009913 31.2380163902014
"8520" 1703.8 97.1359474430918 29.8631371377821
"8521" 1704 97.3363605687573 27.0756692139241
"8522" 1704.2 97.2581155764132 22.8382607712107
"8523" 1704.4 99.1721894630532 20.9089890638019
"8524" 1704.6 101.408570083388 21.6109812650072
"8525" 1704.8 103.651375549977 22.9497306358357
"8526" 1705 107.557865607898 23.807126662237
"8527" 1705.2 111.500922792565 26.0395874252193
"8528" 1705.4 113.279674431025 27.9778177437419
"8529" 1705.6 115.307326088235 30.356464410379
"8530" 1705.8 116.265279387612 33.6518125949198
"8531" 1706 118.024412544785 37.3135830737803
"8532" 1706.2 119.920372864291 42.467573122794
"8533" 1706.4 121.807688848712 47.4332901873982
"8534" 1706.6 123.106494938487 52.3920574862648
"8535" 1706.8 123.909514015439 57.0546344356648
"8536" 1707 123.354133803006 59.3551179269344
"8537" 1707.2 123.27346405148 59.917102562828
"8538" 1707.4 123.418747171296 60.1609193302807
"8539" 1707.6 123.473818139764 61.1750850335777
"8540" 1707.8 123.901600607412 62.0631067275213
"8541" 1708 124.753814696654 65.0583374471889
"8542" 1708.2 123.579109642685 65.7343739572486
"8543" 1708.4 123.401037124168 65.8344576120671
"8544" 1708.6 123.438151185922 65.8964713060712
"8545" 1708.8 123.629018958655 66.3327403301274
"8546" 1709 123.411145598556 67.3505663559294
"8547" 1709.2 123.391349836212 67.5376764858357
"8548" 1709.4 123.3042484819 67.5456386190232
"8549" 1709.6 123.415104751025 67.4978658198982
"8550" 1709.8 123.293648170451 67.1272413621704
"8551" 1710 124.035849315753 66.9444128598224
"8552" 1710.2 124.156522036673 67.220252776094
"8553" 1710.4 124.137017428497 67.2065502458524
"8554" 1710.6 124.1277521954 67.2908503570232
"8555" 1710.8 124.374344881269 67.3487643994712
"8556" 1711 124.488994864594 66.9388275594304
"8557" 1711.2 125.007664031697 66.4811565949557
"8558" 1711.4 125.436079113641 65.8817073873636
"8559" 1711.6 126.088348987528 65.8039014632957
"8560" 1711.8 125.636110886935 65.690303920332
"8561" 1712 125.932525849564 64.9661487430365
"8562" 1712.2 126.189294645737 64.2826618391834
"8563" 1712.4 126.235820923533 63.0513763498243
"8564" 1712.6 126.570064474439 62.3232917105933
"8565" 1712.8 126.827054358867 61.2099520926425
"8566" 1713 126.457592224714 59.285331668277
"8567" 1713.2 126.844895245571 58.3156528116077
"8568" 1713.4 126.846471740672 58.1105107918357
"8569" 1713.6 126.897636172575 57.3277718523261
"8570" 1713.8 126.870565044584 56.7463319723773
"8571" 1714 126.8709790736 55.8614423467548
"8572" 1714.2 126.7551066837 55.0604013092395
"8573" 1714.4 126.733179070027 54.417305936403
"8574" 1714.6 126.193057800559 52.9950373013716
"8575" 1714.8 125.960071020961 51.7817744417325
"8576" 1715 125.370360477378 49.894044321375
"8577" 1715.2 125.210874392073 47.935850574233
"8578" 1715.4 125.377600070463 47.3134032105464
"8579" 1715.6 125.232210444182 45.9266938847176
"8580" 1715.8 125.005364325973 45.2950150858218
[truncated: 19,961 more chars]
