# Supplementary material for: Adaptive switch to sexually dimorphic movements by partner-seeking termites
Source: Sci Adv. 2019 Jun 19;5(6):eaau6108. doi: 10.1126/sciadv.aau6108 (PMC6584256; doi:10.1126/sciadv.aau6108)
Supplement: Data file S1 [file aau6108_Data_file_S1.zip › Dataset/CfExperimetns/170627_174_M_11_set2_tandem-position_5FPS.txt]

"time" "x" "y"
"1" 0 6.94125178988495 62.8561563637387
"2" 0.2 7.06575237393909 59.5666411248426
"3" 0.4 7.64320726675699 56.5157600215831
"4" 0.6 7.67709840064024 53.4662507489914
"5" 0.8 7.35461003481901 49.7739456187586
"6" 1 6.05592412294534 48.2189149736307
"7" 1.2 6.17887278475424 47.95723698504
"8" 1.4 7.99089346762235 47.2129152847011
"9" 1.6 10.0305539199259 46.9639096498147
"10" 1.8 12.4597647744777 45.746554566413
"11" 2 14.6429305818364 43.5775354957923
"12" 2.2 16.8284471718228 40.6632898039777
"13" 2.4 17.2997355073816 39.0658104935234
"14" 2.6 17.8961632507887 37.1884570864997
"15" 2.8 18.883148200037 34.5839379895319
"16" 3 21.7754575045737 31.5677496410957
"17" 3.2 24.7944445248735 29.7256817249199
"18" 3.4 27.5214192968993 26.5134757243062
"19" 3.6 30.3757078847803 23.3456849881158
"20" 3.8 33.6603026818589 22.5426760543676
"21" 4 37.2471756353894 23.9240260426451
"22" 4.2 41.352938723856 24.9433621317285
"23" 4.4 44.0097517913803 24.9847831850241
"24" 4.6 47.3394853500403 25.0856850909129
"25" 4.8 50.7001820786327 24.3162979646746
"26" 5 54.7377677400213 23.5293741454585
"27" 5.2 59.0244381240043 22.6395601101886
"28" 5.4 62.7872540427792 22.4500908058028
"29" 5.6 63.3908779559526 23.4692463306637
"30" 5.8 64.5661611397602 25.5209689058782
"31" 6 64.7717436242213 28.0306110888888
"32" 6.2 64.8386158528734 31.2679236791774
"33" 6.4 64.2427452154718 34.0401478865121
"34" 6.6 63.2061794723038 36.5514052886397
"35" 6.8 62.2356403532249 40.3694580895684
"36" 7 61.3329372069509 44.3564426496297
"37" 7.2 60.7562971083878 48.738154655147
"38" 7.4 60.4847056006992 53.2350100781053
"39" 7.6 59.8359436674789 57.252467693594
"40" 7.8 60.5520514983599 61.4371723401108
"41" 8 61.7811209742926 65.151217808782
"42" 8.2 63.2880757531486 69.4504716894818
"43" 8.4 64.1815486053575 73.7909172820037
"44" 8.6 64.3257779114218 78.2159951145119
"45" 8.8 63.2573224609232 81.8563424336427
"46" 9 61.6206139296153 86.3436387903188
"47" 9.2 59.3946777714139 90.4603359552149
"48" 9.4 56.5037611142137 94.6439408513802
"49" 9.6 52.9003923417422 97.4733931803415
"50" 9.8 48.9306792032877 100.217565264575
"51" 10 44.0221983782488 102.752463713064
"52" 10.2 39.5381037141909 104.787632226039
"53" 10.4 36.1270727479468 106.611952678243
"54" 10.6 35.9815491027036 106.446829351977
"55" 10.8 35.6212968932151 106.012378192408
"56" 11 34.8820289441763 105.012865903324
"57" 11.2 34.1277334373756 103.173135064702
"58" 11.4 32.0802932184304 100.694568312657
"59" 11.6 30.1467263424563 97.6034034174209
"60" 11.8 28.4458151353322 93.7491891580195
"61" 12 26.7814004789485 89.9408165009521
"62" 12.2 25.9802249509932 86.2902652413946
"63" 12.4 25.6390302252192 81.7024861783479
"64" 12.6 24.6487861297163 77.0204074130837
"65" 12.8 24.4704149671673 71.8862355112373
"66" 13 25.1422626761333 67.1416617613978
"67" 13.2 24.9806108733853 62.2537835527765
"68" 13.4 25.2777752294336 57.7086325078258
"69" 13.6 24.8164554694149 53.3980222753271
"70" 13.8 24.3447594756283 50.4251594671136
"71" 14 24.0338205086854 46.7641662529605
"72" 14.2 23.314788013995 43.9960933347132
"73" 14.4 22.1453854635431 40.9657056883628
"74" 14.6 21.5084455298683 38.2023481344682
"75" 14.8 22.9804784249445 36.449168895998
"76" 15 25.3430490052676 34.9584146354171
"77" 15.2 28.4635569262758 33.1211528234762
"78" 15.4 30.6479511201148 31.802167869254
"79" 15.6 33.5011063925774 30.5770035268695
"80" 15.8 37.4296520558345 29.4169161748634
"81" 16 41.7467960401446 27.6957962675987
"82" 16.2 45.4720283274087 26.5274541606939
"83" 16.4 50.2706865545431 24.9893552120857
"84" 16.6 54.5706208470212 23.5541660682438
"85" 16.8 60.0989384956367 22.0205512494078
"86" 17 62.9184380802944 21.7663961835825
"87" 17.2 64.9520862507225 23.5224100464674
"88" 17.4 67.9029240279854 26.7953884767745
"89" 17.6 71.0968600084683 29.9719437351124
"90" 17.8 72.1715728237253 31.5646302857699
"91" 18 74.5012930747577 33.7652751331524
"92" 18.2 77.1676697661831 36.5888697124585
"93" 18.4 79.9531190632118 39.4198453470221
"94" 18.6 83.0475502643209 42.0149536853877
"95" 18.8 86.0179637882918 44.974932725529
"96" 19 89.0406298063682 48.6436803972834
"97" 19.2 91.9747317315179 52.4375413796004
"98" 19.4 95.0606245435834 55.9742907596295
"99" 19.6 97.6709498431671 60.3894560956709
"100" 19.8 98.4290611323691 64.722284632817
"101" 20 97.7149376257517 69.5982652682562
"102" 20.2 97.0516732658487 73.664881421814
"103" 20.4 94.9071774311535 77.4406205457678
"104" 20.6 92.1108602105701 80.6997016674862
"105" 20.8 88.1446230873544 83.4964226247365
"106" 21 83.8415421189263 86.46115668649
"107" 21.2 79.670029238258 89.1106441661206
"108" 21.4 75.1865426564669 91.2312197895231
"109" 21.6 70.8171952618635 93.7559606211581
"110" 21.8 66.324529640936 95.8217905621286
"111" 22 61.9938699998268 98.5033479719425
"112" 22.2 57.8140239737023 100.688225654441
"113" 22.4 53.9258535259869 102.084051818971
"114" 22.6 49.8456240364248 103.314488381046
"115" 22.8 45.4028972612567 103.204676343481
"116" 23 41.5966552602102 101.586854921383
"117" 23.2 37.3317475152209 99.3556375763573
"118" 23.4 33.8169771829013 96.4462372409171
"119" 23.6 30.9217293151354 92.980646072228
"120" 23.8 28.4261094573892 88.3354565758388
"121" 24 27.1886541541218 83.8920354699754
"122" 24.2 26.1946517374721 79.3070009710691
"123" 24.4 25.9145408730649 73.9762071930921
"124" 24.6 26.3378641800156 69.4191571932035
"125" 24.8 27.8318419181828 64.376092981084
"126" 25 29.5504083186312 59.3408766800542
"127" 25.2 31.1153363377469 54.8141157749173
"128" 25.4 32.9911956063734 50.6708991114035
"129" 25.6 35.4813166265747 46.3258638302697
"130" 25.8 38.1578550637391 42.77357383719
"131" 26 39.3105401372109 38.5868233472693
"132" 26.2 38.9098133959198 35.5508384006201
"133" 26.4 39.2102413052091 34.7070991703675
"134" 26.6 41.1290024211842 33.2417259814797
"135" 26.8 44.0366386693707 32.491714415925
"136" 27 47.362865756904 30.7077304674213
"137" 27.2 51.1922344034369 29.3352114533984
"138" 27.4 55.7820220870803 28.8465636964013
"139" 27.6 60.2517074580953 28.7882742180171
"140" 27.8 64.844194813651 28.4333464865311
"141" 28 69.4502889974674 27.6233164360753
"142" 28.2 73.6243223850798 27.4574950292734
"143" 28.4 76.2324056217673 29.0790046455036
"144" 28.6 78.8775606797287 31.5836070850066
"145" 28.8 81.7304317486318 35.6069367757818
"146" 29 84.5111720970479 39.5477583503382
"147" 29.2 86.7764571705005 43.1582138974263
"148" 29.4 89.9392547068184 46.7790758273651
"149" 29.6 93.0146062959839 50.5794895938993
"150" 29.8 96.278068154975 54.1964900873182
"151" 30 98.9968501473436 57.8667744629234
"152" 30.2 99.7978266893566 61.3203984215927
"153" 30.4 98.5820664897302 65.7559358483297
"154" 30.6 96.8324108080612 69.5909609835411
"155" 30.8 93.8736430622367 73.0957322872011
"156" 31 90.0795755145114 76.0506961765895
"157" 31.2 86.1249216246389 78.0035303451306
"158" 31.4 82.5009485464185 80.3279142225974
"159" 31.6 79.0776268442707 82.8948879401791
"160" 31.8 75.3866223820836 85.4169148549073
"161" 32 71.4748464767789 88.2441453603667
"162" 32.2 68.0711955544134 91.4306021733216
"163" 32.4 64.4914074909597 94.5683041599825
"164" 32.6 61.3128432043952 98.024759182621
"165" 32.8 57.5282260062118 101.42589095976
"166" 33 54.4792202507554 104.213686553671
"167" 33.2 52.7972691403001 107.96275079656
"168" 33.4 52.4106533089024 111.585700193404
"169" 33.6 51.9657124053665 115.90250196198
"170" 33.8 51.4361039765272 119.842804033401
"171" 34 50.6773230049576 123.721813167881
"172" 34.2 51.1409934218149 126.870615004257
"173" 34.4 51.9255202429615 126.693642995005
"174" 34.6 52.8576157251807 127.209850050858
"175" 34.8 53.9491840152775 127.186018488733
"176" 35 55.1755047961309 127.928589244964
"177" 35.2 56.7658338322576 128.345985514799
"178" 35.4 58.4212686953269 128.749827387864
"179" 35.6 59.5965051527308 129.075732445816
"180" 35.8 61.4167662083265 129.269787956122
"181" 36 63.7137590069928 129.643791713766
"182" 36.2 65.9574396790402 129.646224594795
"183" 36.4 67.3237705335566 129.8773771748
"184" 36.6 67.6483225065392 129.642260475456
"185" 36.8 68.6498583416079 129.421304281989
"186" 37 69.5685179820287 129.485803815025
"187" 37.2 71.4782089623387 129.718508650076
"188" 37.4 72.9970816571848 129.213081944423
"189" 37.6 74.3380764929333 128.798539634772
"190" 37.8 75.6743812919724 128.582618237804
"191" 38 77.2092183231236 128.302432326664
"192" 38.2 78.4794325145188 127.684140603248
"193" 38.4 80.4829834734685 127.306787465915
"194" 38.6 82.1593900783744 127.074391860411
"195" 38.8 83.3165095816878 126.844129704108
"196" 39 83.2657167309356 126.72254982829
"197" 39.2 83.1449282244903 126.65128081197
"198" 39.4 83.3321943819391 126.477496685852
"199" 39.6 84.4126747278662 126.183534809817
"200" 39.8 85.737367362023 125.829717965801
"201" 40 87.0860844293619 125.373669746389
"202" 40.2 87.8603899665049 125.048305210986
"203" 40.4 88.7697686964949 124.790259957178
"204" 40.6 89.6598541928608 124.584283480835
"205" 40.8 90.875513812047 124.090673795902
"206" 41 91.6570295653001 123.612038359262
"207" 41.2 93.3527304091993 122.887110107175
"208" 41.4 95.4204188982607 121.77157817743
"209" 41.6 97.9090936925657 120.211327233479
"210" 41.8 100.386097242439 118.427674747428
"211" 42 101.955954484666 116.53819599564
"212" 42.2 104.589587664424 114.71803566629
"213" 42.4 106.441336175485 112.65748828067
"214" 42.6 109.532246946522 109.760373880244
"215" 42.8 112.360653034739 107.024007444739
"216" 43 114.346715635486 104.525585098492
"217" 43.2 117.175739022614 101.066125885384
"218" 43.4 118.501990796561 98.3531115799946
"219" 43.6 120.408536795116 95.0942457722921
"220" 43.8 122.303098090286 91.8601246491654
"221" 44 123.683498227614 88.4561302632427
"222" 44.2 125.096212544453 84.8468771050001
"223" 44.4 125.460463113929 81.8979553837291
"224" 44.6 126.476313729345 79.4006652165551
"225" 44.8 126.483694743308 78.5898511364829
"226" 45 126.662456062615 78.221356265841
"227" 45.2 126.807703714915 77.5512240558186
"228" 45.4 127.146831650187 76.1866060087489
"229" 45.6 127.195185890893 74.3635355755961
"230" 45.8 127.58676696475 71.9862861270974
"231" 46 127.775540262013 69.594335563811
"232" 46.2 127.833346839995 69.0826241109685
"233" 46.4 128.022417750757 67.805389998829
"234" 46.6 128.249971747278 65.7763227068028
"235" 46.8 128.108308798289 64.3912089340267
"236" 47 128.122621417097 62.4421660723834
"237" 47.2 128.296902688918 60.1170092594486
"238" 47.4 128.229933117972 59.379081952273
"239" 47.6 128.309887052132 58.2136219129847
"240" 47.8 128.034177041535 57.1936835078733
"241" 48 127.593254684492 55.2890421281622
"242" 48.2 127.255796002724 53.0940335184128
"243" 48.4 126.407534924953 50.3065461878353
"244" 48.6 125.92514564919 47.5725856998605
"245" 48.8 125.243154205891 45.604661018395
"246" 49 124.301426837403 42.5072846544372
"247" 49.2 123.10822067562 39.7583937029246
"248" 49.4 121.984145773893 37.3551607078916
"249" 49.6 120.773216759742 35.9212636189714
"250" 49.8 119.15881337792 33.0792876643551
"251" 50 117.668095031311 29.8336747737554
"252" 50.2 115.842223727887 26.9248321569505
"253" 50.4 113.592476573073 23.6911285969882
"254" 50.6 110.751793387712 21.5663242638211
"255" 50.8 107.603838261729 18.4196267601197
"256" 51 105.281326528563 16.4097689634314
"257" 51.2 102.437221949555 13.7379411626189
"258" 51.4 99.6926084865305 12.1975303196156
"259" 51.6 96.8128882675571 10.3838719052523
"260" 51.8 94.1679562705503 8.4309046025808
"261" 52 91.5204314409513 6.96964593316817
"262" 52.2 89.4127072032258 5.55323836442503
"263" 52.4 86.7437686710084 4.60399833537108
"264" 52.6 84.3885514260975 3.92998725109727
"265" 52.8 81.4194608319538 3.34043108368733
"266" 53 77.316867678226 2.01888424846997
"267" 53.2 74.7427406083853 1.10823257550071
"268" 53.4 72.0342744896089 0.843802192426235
"269" 53.6 68.5512875159455 0.819620851593315
"270" 53.8 64.7848417586673 0.207714824210433
"271" 54 60.9244105579128 0.441896870391906
"272" 54.2 57.4114804604425 0.443790805652455
"273" 54.4 53.3803258036723 1.05465894827395
"274" 54.6 50.944259884306 1.07768232949802
"275" 54.8 48.5571376017392 1.95923457774987
"276" 55 45.3528092537353 3.09183644097439
"277" 55.2 41.7175816894113 4.50803040579729
"278" 55.4 38.3915489314354 5.7151763829163
"279" 55.6 34.5876199289257 7.85027992551301
"280" 55.8 31.9448972963328 9.63150310405486
"281" 56 29.450921455332 12.2406601265052
"282" 56.2 27.3867759930665 15.218181638295
"283" 56.4 26.0006636466662 18.2917928648515
"284" 56.6 26.1097125474109 19.6424377923861
"285" 56.8 26.3586207871011 21.0881814130842
"286" 57 26.9080765117149 21.8075930682082
"287" 57.2 27.98836586526 23.8868421611657
"288" 57.4 29.4633658377286 26.0469502691735
"289" 57.6 30.4728252096787 27.9115458337394
"290" 57.8 32.2370836341278 29.7603846895405
"291" 58 34.8346277499555 31.882838534149
"292" 58.2 37.2808664612214 32.8892768450214
"293" 58.4 40.5575938590968 33.4929069137394
"294" 58.6 43.0525165200232 33.4946648820442
"295" 58.8 46.0956788207764 33.1670893793638
"296" 59 49.5948364970165 33.807755777452
"297" 59.2 53.6305371658489 33.6106150227961
"298" 59.4 58.0554615739283 34.5097436714225
"299" 59.6 60.7728206592973 36.083182527303
"300" 59.8 64.5101654655146 37.8307642201557
"301" 60 67.9640028784832 38.0725700222745
"302" 60.2 71.1723062995115 37.5129003644746
"303" 60.4 73.1097046609945 35.6221461168598
"304" 60.6 75.3276078093206 34.0869601629903
"305" 60.8 78.3137858856744 32.6900864434822
"306" 61 79.6837009242152 33.6567554330706
"307" 61.2 79.7555285540001 34.7879435973882
"308" 61.4 79.4640612903801 35.4946241206597
"309" 61.6 79.2205282698184 37.2748129093168
"310" 61.8 79.3671908011408 39.291075591746
"311" 62 78.6126984706607 41.6761998301038
"312" 62.2 78.5788121815219 43.9886938354472
"313" 62.4 78.9500411617444 47.4502187131999
"314" 62.6 80.0794850269939 51.0746286298075
"315" 62.8 82.0843574987066 54.3426618935692
"316" 63 84.0658254481241 57.5258649577163
"317" 63.2 86.6170046090638 60.5903494219175
"318" 63.4 89.3936128288969 62.7713545073317
"319" 63.6 92.4206361649019 64.8902015791083
"320" 63.8 95.3269479710984 67.4196364004373
"321" 64 97.4535243511972 70.5796986890502
"322" 64.2 99.8789579512725 74.4801180237443
"323" 64.4 101.238785896577 78.0635055785152
"324" 64.6 101.240609042611 82.0431246824242
"325" 64.8 100.807311501309 86.764798303772
"326" 65 99.563458993169 90.9261560289612
"327" 65.2 97.431680877853 95.0887913101556
"328" 65.4 94.167401393293 98.8112414725237
"329" 65.6 91.2559430872569 101.563832879001
"330" 65.8 87.0198218642803 104.027687992533
"331" 66 81.939153387633 106.18748924086
"332" 66.2 76.9303913209907 108.410610620219
"333" 66.4 72.024559286402 110.90409436012
"334" 66.6 67.2581670605257 113.619980758896
"335" 66.8 62.5804638035602 115.324411994284
"336" 67 58.6554982044035 116.441792699694
"337" 67.2 56.0211932176662 119.215179794407
"338" 67.4 54.3416190215497 121.57522049976
"339" 67.6 50.9921280632612 121.416607690762
"340" 67.8 47.5921632001222 121.855717079509
"341" 68 42.0508732833583 122.581475911951
"342" 68.2 37.4779801486574 122.442061647462
"343" 68.4 34.2641055929923 119.887826679107
"344" 68.6 31.8962660657281 117.756585663019
"345" 68.8 28.980486849083 115.910228904029
"346" 69 25.4144414150182 114.633673070652
"347" 69.2 23.9816454155947 113.75494362296
"348" 69.4 22.002254847482 112.122733813119
"349" 69.6 19.7282946091016 110.208367065736
"350" 69.8 17.5269523836716 107.55496644354
"351" 70 13.6889255500017 103.649012271889
"352" 70.2 11.021102599386 100.584722726959
"353" 70.4 8.25399318611147 95.6990031893148
"354" 70.6 6.48157805831057 91.5992373617501
"355" 70.8 4.28247806171891 86.5389910587281
"356" 71 2.8651556670526 82.9605027054301
"357" 71.2 2.81098482213166 79.0146506654136
"358" 71.4 3.25904568771408 74.1244217497905
"359" 71.6 3.38934039246207 69.4352381522473
"360" 71.8 3.73549834219303 63.9561238476716
"361" 72 3.05541716770754 58.7664552722723
"362" 72.2 2.57835203448148 54.6008705386528
"363" 72.4 4.11162826884948 51.6361227463201
"364" 72.6 6.39194022918426 48.6486942827593
"365" 72.8 8.75647900757365 45.0833174366692
"366" 73 10.7034978339089 40.4200102687686
"367" 73.2 12.5277822446943 36.2751245844181
"368" 73.4 13.7460250271296 31.9382431713236
"369" 73.6 16.1616689777598 27.5394661455009
"370" 73.8 17.2835226653601 23.5713550774339
"371" 74 20.0820981171801 21.2077622775433
"372" 74.2 23.874489051846 18.3632149205021
"373" 74.4 28.0403300197208 15.8054436036003
"374" 74.6 32.5312748641947 13.168340193185
"375" 74.8 37.8770551010689 11.1279748697124
"376" 75 43.3653298945772 10.3288157639172
"377" 75.2 49.1789682950901 9.69034153130561
"378" 75.4 55.1611187085264 9.00384179040114
"379" 75.6 60.7979359045643 7.79342657581422
"380" 75.8 66.3330924630409 6.81073877725194
"381" 76 72.2471655904684 6.60326771662424
"382" 76.2 76.7436101994616 7.60619357964512
"383" 76.4 80.9665576094022 10.0556906054805
"384" 76.6 85.1893000525469 13.5818698603577
"385" 76.8 89.3439115301128 18.5392615682201
"386" 77 92.6536625993791 23.6057851417614
"387" 77.2 95.2210016234825 29.682025357306
"388" 77.4 97.3740072813491 35.2069039760032
"389" 77.6 99.7534461568446 40.9945366491377
"390" 77.8 102.474163782542 46.3784925791623
"391" 78 105.177777506834 52.0217422000577
"392" 78.2 108.06057283496 57.3226792016903
"393" 78.4 110.699118361706 63.0449021475842
"394" 78.6 112.559733491188 69.5511482549712
"395" 78.8 114.235653713273 76.5159752476938
"396" 79 115.646839970759 83.3526522602371
"397" 79.2 115.805674032524 89.235408775654
"398" 79.4 115.663131840987 95.1508402146162
"399" 79.6 116.651828469718 97.3685597446725
"400" 79.8 116.414169706008 97.58965604144
"401" 80 114.315850737386 99.5097486309895
"402" 80.2 111.477585235782 101.719160399109
"403" 80.4 107.655567624412 102.697510874484
"404" 80.6 102.602435270889 104.628104750881
"405" 80.8 98.5776918873809 105.725636251753
"406" 81 94.7776189884519 106.245495101763
"407" 81.2 90.4699438844281 107.654256204334
"408" 81.4 85.9662140776973 108.974435560909
"409" 81.6 81.2527051322187 110.552266464479
"410" 81.8 76.7560349502912 112.073720182886
"411" 82 71.3357031799483 113.284854624405
"412" 82.2 66.4384763646373 113.888695604501
"413" 82.4 61.0578645474839 113.892938739389
"414" 82.6 55.3180129514687 113.181621179033
"415" 82.8 49.787279235928 111.600535298267
"416" 83 44.852020216503 109.008452614715
"417" 83.2 40.2832413860582 105.557904093594
"418" 83.4 36.109032893862 102.277741722873
"419" 83.6 32.6004638194501 97.3556897459916
"420" 83.8 30.638901726412 92.1322336476247
"421" 84 28.9800740744754 87.0905936726583
"422" 84.2 26.7870310797494 81.8650683015647
"423" 84.4 25.9699732180165 75.9536218171705
"424" 84.6 25.8048817188937 69.4318765681872
"425" 84.8 25.4689247980645 64.3445295581954
"426" 85 25.5601615777687 58.990311917946
"427" 85.2 25.9832868595339 54.144769905039
"428" 85.4 25.2204934880929 49.4106780715265
"429" 85.6 24.4706831801705 44.9759067633755
"430" 85.8 23.4430574574751 41.3317717644148
"431" 86 22.5611672926498 38.8749852849653
"432" 86.2 21.5756724246456 38.1666289052129
"433" 86.4 22.6367786414908 35.2720412495386
"434" 86.6 25.0726359862164 32.6003735260831
"435" 86.8 28.6877722240777 30.468830628207
"436" 87 32.937385308497 28.0117926865523
"437" 87.2 37.1627494004084 26.3242911971874
"438" 87.4 41.4401436175724 24.9501728012967
"439" 87.6 46.2915876791017 23.9778491523304
"440" 87.8 51.330875037341 22.4926464338792
"441" 88 56.0683885282712 21.3737285124007
"442" 88.2 60.54061086841 20.6384798369692
"443" 88.4 63.4628093356437 22.4157537044752
"444" 88.6 66.3703440695493 24.9806765485983
"445" 88.8 69.4641324973077 27.1117853157974
"446" 89 73.2139346893516 29.7639400823727
"447" 89.2 76.7129650895944 32.7429887500752
"448" 89.4 80.6473002413698 35.8163701668166
"449" 89.6 84.7875596809668 38.9994999759519
"450" 89.8 88.203288707623 41.1685063727869
"451" 90 91.7443616993995 45.0225592628988
"452" 90.2 93.6067048184421 49.583781143525
"453" 90.4 94.6822057556989 54.2153234568752
"454" 90.6 94.8751289753204 59.730432004269
"455" 90.8 94.2656439786946 64.551659624792
"456" 91 92.4744750003345 70.1427223652324
"457" 91.2 89.8148165904845 74.8575594956163
"458" 91.4 86.6643648634596 79.5291851435555
"459" 91.6 83.3622388082747 84.0663599405584
"460" 91.8 79.1525891816434 89.0638829164903
"461" 92 74.8796422317858 92.3068624173147
"462" 92.2 70.3454047528268 95.2730734942039
"463" 92.4 65.5620470586159 98.115889564285
"464" 92.6 60.2247262016504 100.599861026533
"465" 92.8 54.8013398967906 102.462956165656
"466" 93 49.4868492539277 104.548266853632
"467" 93.2 44.1746176855243 105.816884302966
"468" 93.4 39.744557574904 105.595318340235
"469" 93.6 34.3482650320111 104.557583484881
"470" 93.8 29.084625048304 102.736021083903
"471" 94 24.0020426286678 101.085355680468
"472" 94.2 18.4889413188246 99.1640113986847
"473" 94.4 13.8366564054152 98.7850815327847
"474" 94.6 11.3129728379706 99.5371012335522
"475" 94.8 11.6926131141092 99.6411221978347
"476" 95 12.0061697155647 100.745879228616
"477" 95.2 12.6503015659028 101.753018440825
"478" 95.4 13.5627792200045 102.016266919433
"479" 95.6 14.0374436582049 102.491218505136
"480" 95.8 14.3301514751942 102.803303299529
"481" 96 14.8826379557832 103.848101152906
"482" 96.2 15.3819259192222 105.734105169819
"483" 96.4 16.427327127089 107.010773000633
"484" 96.6 17.7269211366396 109.10258709682
"485" 96.8 19.2070396571533 111.199768717785
"486" 97 20.5806449996067 112.543929666673
"487" 97.2 21.931952507717 114.101430255774
"488" 97.4 23.2459905811166 115.398190982363
"489" 97.6 24.660311705235 116.788385822673
"490" 97.8 26.8091475811629 118.25659360699
"491" 98 28.6704303158375 119.53738284346
"492" 98.2 31.4316459559854 121.219594824566
"493" 98.4 34.0378538557474 122.726909833485
"494" 98.6 36.6813061721904 124.578114278674
"495" 98.8 38.9504407366423 125.393934768809
"496" 99 41.5340004736166 126.525261924599
"497" 99.2 44.0929697381426 127.180228015875
"498" 99.4 47.4545300750547 128.176266971847
"499" 99.6 49.6902551162632 128.729793392614
"500" 99.8 51.1311301722477 128.911963385905
"501" 100 51.3725529362874 129.292374551394
"502" 100.2 51.326153361889 129.456997283486
"503" 100.4 50.8238294511746 129.470924336376
"504" 100.6 50.8898131524667 129.550463141557
"505" 100.8 50.6528090478945 129.494293132956
"506" 101 50.2377098785912 129.335710445697
"507" 101.2 49.7929062836729 129.314868620139
"508" 101.4 49.3795691177018 129.281077537019
"509" 101.6 48.8929857656549 129.163445501787
"510" 101.8 48.8772176397557 129.050455365257
"511" 102 49.846502905548 128.654742625275
"512" 102.2 50.1707469445995 128.440637338924
"513" 102.4 50.3161044349196 128.366373338406
"514" 102.6 51.1327343134218 128.135954849326
"515" 102.8 51.5540658607289 128.244931027551
"516" 103 52.5419099909754 128.633404431916
"517" 103.2 53.3926415652345 128.785364303754
"518" 103.4 54.1201491104515 128.703044470364
"519" 103.6 55.4458611915268 129.260900833391
"520" 103.8 57.1304041894565 129.4830583278
"521" 104 59.1517561192869 129.448629436546
"522" 104.2 61.5644501705239 129.796092526238
"523" 104.4 63.8861973459055 129.799988298849
"524" 104.6 66.0817453552198 129.840001460247
"525" 104.8 68.4283700536657 129.559959301953
"526" 105 70.2636890335075 129.056919099324
"527" 105.2 72.264132836933 128.927153311678
"528" 105.4 73.1783764692645 128.763607125234
"529" 105.6 74.545935535866 128.271078168001
"530" 105.8 77.0680624215053 127.659874868022
"531" 106 79.099300682234 127.599989411538
"532" 106.2 79.8392848554741 127.817885610895
"533" 106.4 79.6304662518667 127.769652129637
"534" 106.6 80.2192680797334 127.519874445198
"535" 106.8 81.0737221134543 127.803502334391
"536" 107 81.4089558349587 127.308179521936
"537" 107.2 82.6398880438605 126.894148813253
"538" 107.4 83.2588423713139 127.291666313562
"539" 107.6 83.2023245629599 127.160678278074
"540" 107.8 83.7651325328129 126.650085287216
"541" 108 84.9483262292128 126.119307215794
"542" 108.2 86.3123962104999 125.784025023263
"543" 108.4 87.0161630921895 125.406354872357
"544" 108.6 86.8416329101336 125.703179543977
"545" 108.8 86.8151993745288 125.75309062767
"546" 109 87.4651444302713 125.448130377601
"547" 109.2 88.5671433628063 124.961614331285
"548" 109.4 89.8042514925019 124.55585192086
"549" 109.6 90.7055277141379 124.458633399181
"550" 109.8 91.6876173881635 124.501666465094
"551" 110 92.1796979884617 124.462665643907
"552" 110.2 92.4734460210432 124.249516921134
"553" 110.4 92.2415869195775 124.327332203786
"554" 110.6 91.8699718060705 124.51742892917
"555" 110.8 91.5205851496652 124.720214268439
"556" 111 91.598449487739 124.554022169197
"557" 111.2 91.5587120926885 124.59044931279
"558" 111.4 91.156345809446 125.054596766913
"559" 111.6 90.5699938236219 125.197789674222
"560" 111.8 90.6647242861357 125.124576028148
"561" 112 90.5624295283237 124.95524239905
"562" 112.2 90.4415944652838 124.567225657826
"563" 112.4 89.9376796864264 124.287482896861
"564" 112.6 89.6898763348028 124.064611708168
"565" 112.8 89.7622600211057 123.206877270919
"566" 113 89.5080103541909 122.027159095562
"567" 113.2 88.9056926501212 121.137114976042
"568" 113.4 88.6933270690934 120.040725148241
"569" 113.6 88.7282074199941 119.226309008586
"570" 113.8 88.6722679194903 118.507841891291
"571" 114 88.6476500810771 118.003591537226
"572" 114.2 88.7096420175848 116.166818841698
"573" 114.4 89.2648348833521 114.196693874442
"574" 114.6 89.4520259915372 112.883445408616
"575" 114.8 89.6666993101007 111.741539816796
"576" 115 89.271411748332 109.400831851996
"577" 115.2 89.0057626660403 107.407797659028
"578" 115.4 88.002986971485 105.514411891049
"579" 115.6 86.9842391286784 102.957305988156
"580" 115.8 86.5156207756408 99.4745172285476
"581" 116 85.6052549902641 96.7373092031946
"582" 116.2 84.0257126582301 94.0649113520826
"583" 116.4 82.4049973284878 90.8171831554982
"584" 116.6 80.95873026985 87.4340930950474
"585" 116.8 79.4501804592142 83.8070738099144
"586" 117 78.5002838456166 80.4493258649511
"587" 117.2 78.2462534171382 77.0902565359363
"588" 117.4 77.7059859861367 73.557758180973
"589" 117.6 76.553719210654 69.318831244916
"590" 117.8 75.435490293741 66.1619596480265
"591" 118 73.8561023055901 62.2844076768238
"592" 118.2 72.17414960039 59.0378287249928
"593" 118.4 70.1173559566478 55.9789309234775
"594" 118.6 68.3741706944259 52.9570264890323
"595" 118.8 66.3937333298487 50.1229853117589
"596" 119 64.0372622206562 47.7583848666828
"597" 119.2 60.9893532557626 45.7567585453072
"598" 119.4 59.1029807837803 43.4804048550707
"599" 119.6 57.7154295515447 41.3498540185399
"600" 119.8 55.4857783912521 40.1295194888517
"601" 120 54.2189063639393 39.3915572213009
"602" 120.2 53.4158261916835 37.4955207293701
"603" 120.4 53.3129620980737 34.2826114692507
"604" 120.6 54.7028698712281 32.0078841058362
"605" 120.8 56.9832659548292 29.3519928496176
"606" 121 58.3451159929922 26.6918165192945
"607" 121.2 57.0080865321853 24.631492138781
"608" 121.4 54.8007321520095 22.5480590704745
"609" 121.6 51.9127218366291 20.1973519001787
"610" 121.8 49.0089642578175 18.5400328933285
"611" 122 46.5365675844131 17.4419508204487
"612" 122.2 43.6132337084639 15.3612723681947
"613" 122.4 41.4409889481716 12.8095467007125
"614" 122.6 40.1777934068014 10.3609863403721
"615" 122.8 40.2575877312583 7.70262884542319
"616" 123 42.0086521427164 7.17386030589218
"617" 123.2 43.3107050551233 6.81330801117481
"618" 123.4 44.8685387574317 7.39585236684408
"619" 123.6 45.985231525544 8.82235187461014
"620" 123.8 47.5904649142123 10.6088205945134
"621" 124 50.1906862720556 12.3607796704933
"622" 124.2 53.2648072678059 13.1683380915498
"623" 124.4 57.2898149074059 13.5868709817007
"624" 124.6 61.0534427213092 12.8498237590932
"625" 124.8 65.0142793733507 12.1219717927253
"626" 125 68.5263035245896 11.270347730003
"627" 125.2 72.5839188981867 10.5389761365952
"628" 125.4 76.3794372650447 9.29182973025979
"629" 125.6 79.7262310981007 7.7391636860885
"630" 125.8 82.3869375994944 7.13581680038322
"631" 126 85.4229442355454 8.62346647179099
"632" 126.2 87.110915811843 11.5186071609076
"633" 126.4 88.3403706875107 15.6688344947881
"634" 126.6 89.0484652752842 19.9839356497274
"635" 126.8 88.8986726711112 24.5812813026458
"636" 127 89.6789157377578 29.2393825020038
"637" 127.2 90.7162613760157 33.6077686088152
"638" 127.4 92.3851737730773 37.5209554453661
"639" 127.6 94.0406083214093 40.8764823746985
"640" 127.8 96.0794897280108 45.225245606692
"641" 128 98.5194147725234 48.6892823576123
"642" 128.2 100.873033432503 52.2726310701453
"643" 128.4 103.266618485149 55.8608787806589
"644" 128.6 105.19250672654 59.903045667344
"645" 128.8 107.017280715698 64.6220013047537
"646" 129 108.610082743528 69.4999706617359
"647" 129.2 110.177611513765 74.2210407805852
"648" 129.4 111.848186083334 79.7351267579949
"649" 129.6 113.75454431022 84.3068245203391
"650" 129.8 116.599357461162 89.183998984938
"651" 130 119.106930618575 92.1281166698251
"652" 130.2 119.213715328958 91.4374951008818
"653" 130.4 120.055853466092 90.6627709687719
"654" 130.6 119.586649863082 90.6517840675697
"655" 130.8 117.901734542634 92.8613868618876
"656" 131 116.467785785995 95.6488747579414
"657" 131.2 114.727469198213 96.707096600505
"658" 131.4 111.520321934419 97.6591816113342
"659" 131.6 108.137162138398 99.8856280733628
"660" 131.8 103.844184651942 103.971973052517
"661" 132 100.792844498653 107.408237975531
"662" 132.2 97.6372563340722 111.980098673992
"663" 132.4 94.3380032129123 116.49968730984
"664" 132.6 90.5186108238858 121.057123660148
"665" 132.8 87.2158588428297 123.109020841286
"666" 133 82.4614784314378 125.002099751243
"667" 133.2 76.9330733077943 126.552400175017
"668" 133.4 71.5920954814822 127.494725518262
"669" 133.6 66.642643184187 127.886069957729
"670" 133.8 61.7731706983637 127.942690968537
"671" 134 57.5977795749195 128.528363398879
"672" 134.2 56.1424825309776 128.330193636646
"673" 134.4 53.4075566048431 126.683083049052
"674" 134.6 50.2573487120052 125.03800678189
"675" 134.8 46.9792251915785 123.023898880387
"676" 135 42.9611125175362 120.456683579985
"677" 135.2 38.5415968651686 118.268228158454
"678" 135.4 34.4163025410061 115.724840940421
"679" 135.6 29.9486637421854 112.459243448749
"680" 135.8 26.3164008508699 108.700219425209
"681" 136 24.1070625069769 104.571236099538
"682" 136.2 22.3949314831659 99.455453199805
"683" 136.4 21.8086979577734 94.7123408759263
"684" 136.6 21.3325409193245 89.4504001340834
"685" 136.8 20.8953319914152 84.3051892320095
"686" 137 20.853116020678 79.3196629635704
"687" 137.2 20.7081255237755 73.9766128114934
"688" 137.4 21.4409273570879 68.4471924397438
"689" 137.6 21.8309036320671 63.5204730582105
"690" 137.8 21.420216565747 59.3031559976719
"691" 138 20.1245837878597 54.4170914526705
"692" 138.2 19.0347620874291 50.6812751297618
"693" 138.4 17.1000360154213 46.4256556455197
"694" 138.6 16.7004179049302 41.9207587442695
"695" 138.8 15.6824049599786 38.8002156157888
"696" 139 15.3288490864328 36.175918362135
"697" 139.2 17.1252600984929 34.0262793257972
"698" 139.4 20.1065185715298 32.9488293452003
"699" 139.6 24.3455617469862 31.3322876955142
"700" 139.8 27.8657404303198 29.874248735978
"701" 140 33.0870953975195 28.7583894374112
"702" 140.2 38.3497811410589 27.5945084747132
"703" 140.4 43.2702585335598 26.5559718517547
"704" 140.6 47.8135231823874 25.0238325799488
"705" 140.8 53.0253496113158 23.8954045074911
"706" 141 58.7449482821501 22.4904285155149
"707" 141.2 62.3787760263181 21.7530876033272
"708" 141.4 66.6058461107886 22.2237868452452
"709" 141.6 70.858418745262 24.6442393220482
"710" 141.8 74.7550077854692 27.927670443685
"711" 142 78.5264123528028 31.4649749627142
"712" 142.2 81.7735988540624 35.8242728039856
"713" 142.4 84.9524832943774 39.4989323751061
"714" 142.6 87.8078696120365 44.6578472756939
"715" 142.8 90.0501561399396 49.7219472843771
"716" 143 92.4599653912037 55.3748666078459
"717" 143.2 94.1549463588492 61.0227936775439
"718" 143.4 95.3186805257843 66.9477865534151
"719" 143.6 95.9793967226023 72.7314773738424
"720" 143.8 96.2072985969937 78.9659179665588
"721" 144 95.8600337583472 85.506962182708
"722" 144.2 95.4783382072636 91.0939501267152
"723" 144.4 94.5708307344401 97.4962383201392
"724" 144.6 92.6881946751008 103.263137025233
"725" 144.8 90.6022101078718 108.798324710427
"726" 145 87.7260940131908 113.897795994493
"727" 145.2 84.7423771563939 119.243093988987
"728" 145.4 84.509051992609 123.716550081105
"729" 145.6 83.302547577448 123.658417605658
"730" 145.8 79.820107828172 123.533583552333
"731" 146 74.7032164442851 123.357112612272
"732" 146.2 70.3389840327008 122.746593309173
"733" 146.4 65.8551847635362 122.460509077416
"734" 146.6 61.4074583048013 123.08597776943
"735" 146.8 56.274923655286 123.120830741256
"736" 147 50.1646630377844 122.458822277143
"737" 147.2 44.3313618462728 122.24802615045
"738" 147.4 38.9126685027965 121.75603849136
"739" 147.6 33.0295451531466 120.179428796322
"740" 147.8 28.1080242568823 117.190273860112
"741" 148 23.5169660046379 113.51245681309
"742" 148.2 19.3349692652613 109.352643105164
"743" 148.4 16.3651283352848 105.891965611831
"744" 148.6 13.2013139829986 102.196853033031
"745" 148.8 10.0437784245804 98.0964404002648
"746" 149 7.42468647686089 94.0689329564455
"747" 149.2 6.22212580091773 87.9818236423111
"748" 149.4 6.57125468699849 82.5869309211682
"749" 149.6 6.66264871869026 77.7367760665296
"750" 149.8 7.68193118101433 72.1275381630942
"751" 150 9.35003248766516 66.4539911785584
"752" 150.2 11.4322079361563 61.109274997504
"753" 150.4 13.825385642272 55.2817337318165
"754" 150.6 15.912151015285 49.9549783683952
"755" 150.8 17.9670369011116 44.8886370677039
"756" 151 19.2909255792105 40.6823334105466
"757" 151.2 19.5835215623737 35.8217147164439
"758" 151.4 20.9360004197709 31.3551547624122
"759" 151.6 24.8401053234961 29.9260957164978
"760" 151.8 30.1223264400366 30.2602378432139
"761" 152 33.7369389758914 30.971773472904
"762" 152.2 34.6237857474275 31.1243784920855
"763" 152.4 34.5989159924298 31.2376825629318
"764" 152.6 37.2341682371698 31.7010277853884
"765" 152.8 41.9375973754378 32.4554603340649
"766" 153 47.5422115474567 33.3309862810821
"767" 153.2 52.9372086332333 34.6154399324468
"768" 153.4 58.4544165069414 36.5154188206901
"769" 153.6 63.9295973306473 39.4451616009307
"770" 153.8 68.7779783292372 43.2608940229566
"771" 154 73.1026686428747 47.3257968151729
"772" 154.2 76.985967820128 52.238774575409
"773" 154.4 80.5050308383476 57.1490718347595
"774" 154.6 84.0665762082931 62.1411945890312
"775" 154.8 87.4009879358248 67.6644095102595
"776" 155 90.3982302463615 73.23465427435
"777" 155.2 92.4971246741424 78.2180209307838
"778" 155.4 94.7729591238658 84.4157920631977
"779" 155.6 96.9151895347369 90.3621019662595
"780" 155.8 97.5775981145449 97.0636623292625
"781" 156 95.5104178002901 103.002078656832
"782" 156.2 93.3127849887937 109.427608855781
"783" 156.4 93.895826380441 114.661548251156
"784" 156.6 94.6197690754748 119.61188338756
"785" 156.8 91.5521723898852 120.66874010594
"786" 157 87.4407180819148 121.425876717604
"787" 157.2 83.8420140494162 122.344661808604
"788" 157.4 78.0361003559488 123.117976281715
"789" 157.6 73.0199590593189 124.062413621023
"790" 157.8 66.9109698155987 124.540067638861
"791" 158 61.2357098788369 124.726781326135
"792" 158.2 55.2832884170759 125.003126286047
"793" 158.4 50.2508462385962 124.795504869456
"794" 158.6 44.9256077498861 124.261846276977
"795" 158.8 39.7635895681181 123.935942586395
"796" 159 35.5170068621395 121.52625145111
"797" 159.2 31.0250484689419 117.882888450767
"798" 159.4 27.4514758602347 113.527111058391
"799" 159.6 24.6337175955417 108.788898848187
"800" 159.8 22.4490957939995 103.588179242252
"801" 160 20.8244148274538 97.9119059882384
"802" 160.2 20.2129857585202 91.6281842423196
"803" 160.4 20.3750070136929 85.7989797412579
"804" 160.6 21.2771246080184 79.4654931001126
"805" 160.8 23.3193686636086 73.7694342331115
"806" 161 25.719459390359 68.1338827185165
"807" 161.2 28.4146333967023 62.6868407110331
"808" 161.4 30.9505187931398 57.8061428969959
"809" 161.6 32.5057788349262 54.1729114961756
"810" 161.8 34.3533037199125 49.0850137606882
"811" 162 36.885510445333 44.5859514194863
"812" 162.2 39.8076221854963 39.79847946424
"813" 162.4 42.1916638773284 34.7935244612734
"814" 162.6 43.8067297093832 30.6358909534583
"815" 162.8 43.4472481715471 27.8522076078331
"816" 163 44.8832842555793 25.7460090091452
"817" 163.2 48.2506034305522 24.6733487438562
"818" 163.4 51.4556052416016 26.6100340371235
"819" 163.6 55.4865991108138 29.711773579733
"820" 163.8 58.4766406560961 33.144496865183
"821" 164 62.3955967586765 37.0428932233024
"822" 164.2 66.1068853688269 41.0633713135442
"823" 164.4 69.1660648514373 45.6594980863903
"824" 164.6 72.4421631932975 50.4748781262107
"825" 164.8 75.4040879221518 55.7322265497668
"826" 165 77.8613366682765 62.1188035906091
"827" 165.2 79.8360560398352 67.7460680196147
"828" 165.4 81.2016479932438 72.992373087046
"829" 165.6 82.4099499934339 78.5134233665672
"830" 165.8 82.9876081189941 84.5081667913291
"831" 166 83.4881357742566 89.6846452017812
"832" 166.2 83.886381025752 94.3448194573599
"833" 166.4 83.9621635784481 100.117223898332
"834" 166.6 83.5744776137721 105.458698009004
"835" 166.8 83.8414065424455 110.438128116365
"836" 167 83.5513733387641 115.486208905082
"837" 167.2 84.4409739262042 119.037372062178
"838" 167.4 86.9061084528531 122.441478254672
"839" 167.6 87.8128775207714 122.424963896716
"840" 167.8 88.9883047389491 122.010403200293
"841" 168 88.6321016909235 122.24940342573
"842" 168.2 87.2753737659918 122.759443568229
"843" 168.4 85.3344180292002 123.290521194609
"844" 168.6 83.6762301422031 123.499354959427
"845" 168.8 82.1643859164325 124.108661629165
"846" 169 79.8061755997081 125.27876643071
"847" 169.2 77.2773708332691 126.418386614054
"848" 169.4 74.063264737893 127.462288580044
"849" 169.6 70.2519983049013 128.364849069045
"850" 169.8 66.1029811638002 128.928745306203
"851" 170 62.1012452569689 129.258746129182
"852" 170.2 58.7878044706285 128.768631714623
"853" 170.4 54.9530769934708 128.462921958708
"854" 170.6 51.8218077617601 128.296465001987
"855" 170.8 48.6593723919032 127.264275517761
"856" 171 46.1109388523334 126.579553837742
"857" 171.2 42.9451485332181 126.116252259768
"858" 171.4 39.0572919041863 124.69320035275
"859" 171.6 35.384125931919 123.202255817006
"860" 171.8 33.3223180395893 121.655342288461
"861" 172 29.7960418548805 119.704118430534
"862" 172.2 26.1907518131764 117.150806998661
"863" 172.4 22.7269817528521 114.485995692006
"864" 172.6 19.7442537741093 112.102164414299
"865" 172.8 16.4360883633697 108.727536994512
"866" 173 13.5297387417593 105.595484896648
"867" 173.2 11.8430960945669 103.406800282999
"868" 173.4 9.45618043166207 100.13783647409
"869" 173.6 7.57722260546927 96.3608010989876
"870" 173.8 6.41667099809301 92.4167119171719
"871" 174 4.72049405734819 88.3835837375024
"872" 174.2 3.2633966739595 84.3549666009632
"873" 174.4 3.27741521865964 79.7089798188833
"874" 174.6 2.96057291900397 74.9746919988386
"875" 174.8 2.82000565655343 70.3405058086651
"876" 175 1.80526452412944 65.2536342224331
"877" 175.2 1.61760503579488 60.6314801768227
"878" 175.4 2.36305777407424 55.9549504550129
"879" 175.6 3.70392690605069 51.1237738737205
"880" 175.8 6.41814766426212 46.5831395394583
"881" 176 9.25480541859615 42.2926743902415
"882" 176.2 11.4358865676613 38.3439582457055
"883" 176.4 12.9150608390162 33.8819604189249
"884" 176.6 14.7441578033939 29.8768487209361
"885" 176.8 18.2901849229201 27.2823911755566
"886" 177 23.2860063032524 26.2268315437553
"887" 177.2 27.8160550764351 25.7846276806563
"888" 177.4 32.7744486555847 25.5483463407283
"889" 177.6 37.6492376782012 25.1014224142773
"890" 177.8 42.613249031296 24.2550104473645
"891" 178 47.8149803008282 23.6155317827349
"892" 178.2 52.9622567051793 23.5056865671332
"893" 178.4 57.8777324544014 24.2926708692529
"894" 178.6 62.7594163411958 25.4555968362039
"895" 178.8 67.4350317771168 27.2179776123722
"896" 179 72.0741430317913 29.7470427281967
"897" 179.2 76.6809297014258 33.3255135723524
"898" 179.4 80.612142138893 36.6943999905039
"899" 179.6 84.7499397528608 41.0178138045596
"900" 179.8 88.3869420800023 46.2637144036059
"901" 180 91.3303781346045 51.5186225431117
"902" 180.2 93.9301339058177 57.2591575212597
"903" 180.4 95.4953691366794 62.8267513276771
"904" 180.6 97.5032463188532 68.4619861287969
"905" 180.8 99.1607680512352 74.7034751501674
"906" 181 99.9929702275625 81.0471258463421
"907" 181.2 100.455996029708 86.6564938875005
"908" 181.4 99.6929861063952 92.8363096780439
"909" 181.6 98.142696560438 99.0270841309568
"910" 181.8 97.7211014225536 104.259637458391
"911" 182 99.9401341158147 106.58140247281
"912" 182.2 103.257261698593 109.344532032333
"913" 182.4 103.922715947552 110.09213425055
"914" 182.6 103.79276897715 109.205951358474
"915" 182.8 103.997990549483 109.222921369863
"916" 183 103.782653796915 110.149806332888
"917" 183.2 102.074260544458 112.065417886805
"918" 183.4 100.18756949577 113.471815612295
"919" 183.6 97.6429300457375 116.238207288793
"920" 183.8 94.1990153781762 119.313693806066
"921" 184 90.4995849146002 122.498569796114
"922" 184.2 86.9043864198469 123.668256446914
"923" 184.4 83.1607874630365 125.519725366018
"924" 184.6 80.369680462539 126.54138985074
"925" 184.8 76.2281865732211 127.481054569202
"926" 185 72.0712632462922 128.331462095101
"927" 185.2 68.050644192954 128.688912225397
"928" 185.4 63.6740379626744 128.687307853147
"929" 185.6 62.0082195855097 129.70358301412
"930" 185.8 61.168875096793 129.876358273289
"931" 186 58.8048095718245 129.560674950326
"932" 186.2 55.0232310966085 129.272945869192
"933" 186.4 52.1795689459732 128.719055629336
"934" 186.6 48.3611402791826 127.880484918124
"935" 186.8 44.1617094182104 126.585254751568
"936" 187 39.5908848341567 124.663298129417
"937" 187.2 35.398678714804 123.199753533491
"938" 187.4 31.6477371428557 120.878391115381
"939" 187.6 27.9102041694178 118.890358517722
"940" 187.8 25.7147535805549 117.061369386992
"941" 188 23.2164121543528 115.07456988625
"942" 188.2 22.2227232230096 114.881071011662
"943" 188.4 21.7938457805036 114.73800963996
"944" 188.6 19.8228137060027 112.890270349781
"945" 188.8 17.7368822291829 110.620327870471
"946" 189 16.0842109689493 108.049922244681
"947" 189.2 12.8149833432866 104.363628634954
"948" 189.4 10.5736411094633 100.86885552563
"949" 189.6 7.9533602800577 96.7533406414893
"950" 189.8 5.6636642596116 92.1057288814462
"951" 190 3.88282288925015 88.1311103402608
"952" 190.2 2.64286033760649 83.6434121565026
"953" 190.4 2.25568142661788 79.0889619941647
"954" 190.6 2.03284231378886 74.3324869686695
"955" 190.8 2.08021987711044 69.6976600530537
"956" 191 1.2359600224775 66.6374620966622
"957" 191.2 0.895509501925963 63.2796426669318
"958" 191.4 1.12473428291744 59.5701668665375
"959" 191.6 1.42481336061081 55.4277379726453
"960" 191.8 2.44835646996048 51.6665686664075
"961" 192 4.60883856090258 47.1300277775784
"962" 192.2 6.59113419580937 43.015164696534
"963" 192.4 7.65482712227892 40.7999211865654
"964" 192.6 8.77197506644822 37.0901652568554
"965" 192.8 10.7853201286619 31.775488005203
"966" 193 13.1511192690875 30.2306438120856
"967" 193.2 16.0874951416127 27.568374835917
"968" 193.4 19.6362722782989 24.3935227182545
"969" 193.6 23.5830030184302 21.0715507102956
"970" 193.8 27.6942164097486 17.9321899006278
"971" 194 32.2690223548596 14.9156892842745
"972" 194.2 37.0751643433812 12.1311838723949
"973" 194.4 41.8596154854937 9.47683821680072
"974" 194.6 46.2344294837841 8.09828106844943
"975" 194.8 52.0511126295776 8.11413530179432
"976" 195 55.4176915627379 10.4786616074884
"977" 195.2 57.4745487132713 13.2207773886078
"978" 195.4 59.1400963808681 17.0462090661853
"979" 195.6 60.2796050658995 21.0832138985365
"980" 195.8 61.0116898337326 25.3384323936456
"981" 196 62.6173776297789 29.741476506605
"982" 196.2 63.3500106546387 34.0894126994611
"983" 196.4 63.5359225510278 38.626839660766
"984" 196.6 63.7333538906562 43.6887678983305
"985" 196.8 62.9937989398253 48.7273685246767
"986" 197 62.0580141182042 53.9497733552751
"987" 197.2 60.7116120855084 58.5930811614073
"988" 197.4 58.6463651323613 63.0878541855339
"989" 197.6 55.3766975123023 68.2819400507403
"990" 197.8 52.0676974639035 71.8038231175503
"991" 198 48.3950474970214 75.6562193595695
"992" 198.2 43.6838158788314 79.5617595076746
"993" 198.4 39.0869174132459 82.1507486400071
"994" 198.6 34.351379283207 84.4634361094348
"995" 198.8 29.1790119707557 86.1471929709698
"996" 199 24.1516898955522 88.6204176985073
"997" 199.2 19.8879409042113 91.9036824070777
"998" 199.4 18.3145755243694 95.4501692614511
"999" 199.6 18.1140641133993 97.517283605062
"1000" 199.8 15.7530704877808 96.6398524010008
"1001" 200 14.1447713355134 94.1522160232349
"1002" 200.2 14.1056824328774 91.5661803177246
"1003" 200.4 13.72706500135 88.4012519118568
"1004" 200.6 13.8980838038936 84.9090755743991
"1005" 200.8 14.0800904014727 81.1295931521219
"1006" 201 14.5356317604186 75.9153902133029
"1007" 201.2 15.7676181790602 71.2071116532789
"1008" 201.4 17.4577789132311 66.363814123916
"1009" 201.6 19.2470367804759 62.4637796582149
"1010" 201.8 21.8337396968323 58.3950153769802
"1011" 202 25.0916207010464 53.5281482937969
"1012" 202.2 28.0326222815503 49.1181967823628
"1013" 202.4 30.275266371268 45.7774672322211
"1014" 202.6 33.4934151642551 41.6125987837504
"1015" 202.8 37.4675248667772 37.616760883216
"1016" 203 41.1367998540901 34.1174331030979
"1017" 203.2 43.4858346871404 31.608865300333
"1018" 203.4 46.821897713503 27.0734100310922
"1019" 203.6 50.4740423246618 23.9842140032715
"1020" 203.8 54.5194508042961 21.9912328133961
"1021" 204 59.8110157974754 21.3139741615445
"1022" 204.2 62.4143101870993 23.244850782028
"1023" 204.4 64.6154594318161 25.5921840212226
"1024" 204.6 67.9122943735046 28.8127077933118
"1025" 204.8 70.9380777236798 32.3532243387975
"1026" 205 74.1680036659572 36.5094274400703
"1027" 205.2 76.2964396949239 40.8917943745607
"1028" 205.4 78.1569048569004 45.9198255915119
"1029" 205.6 79.7684711872315 51.3729284626667
"1030" 205.8 80.0179918050629 56.5049649139001
"1031" 206 79.8315449477779 61.9227524405738
"1032" 206.2 78.8193925777117 67.3726329703128
"1033" 206.4 77.4519896180143 73.0185825768067
"1034" 206.6 75.5757793333397 78.4989044715773
"1035" 206.8 73.7119810640755 83.2988459372533
"1036" 207 70.9514849028933 88.7571523319003
"1037" 207.2 67.942573210225 93.3937075073564
"1038" 207.4 65.1458775692037 98.5561773791546
"1039" 207.6 62.5297972352728 103.893880303403
"1040" 207.8 59.4879644658373 108.923318559082
"1041" 208 56.563351076403 113.465736063981
"1042" 208.2 54.6882274391618 118.333142394747
"1043" 208.4 54.648787072663 123.652765010788
"1044" 208.6 54.7579628282461 127.622076511873
"1045" 208.8 53.6620977578452 126.874395704876
"1046" 209 51.8514422570104 126.111290388814
"1047" 209.2 49.4365124156588 125.27419173599
"1048" 209.4 46.5728154117747 124.811126323461
"1049" 209.6 44.0478896944691 123.69750041356
"1050" 209.8 39.8311952425534 122.376249373294
"1051" 210 35.2732651880323 120.86156113176
"1052" 210.2 31.268635316635 118.700839219751
"1053" 210.4 27.5730472479562 116.044986666038
"1054" 210.6 24.6430544811026 112.758183817645
"1055" 210.8 21.4743705187538 108.918420005225
"1056" 211 19.4826198634986 104.378333713265
"1057" 211.2 17.7808625904325 99.7427440881153
"1058" 211.4 17.0723081691684 95.061936585845
"1059" 211.6 17.1173205217296 89.8232007767002
"1060" 211.8 17.5389889338766 84.5962653269172
"1061" 212 18.5746405414267 79.6360411432899
"1062" 212.2 19.6873842084163 75.0662944470983
"1063" 212.4 20.8728186507835 70.1770239399013
"1064" 212.6 22.9461238212099 65.1808285892773
"1065" 212.8 25.785280098219 60.5231024073871
"1066" 213 28.4872468537505 56.465880097294
"1067" 213.2 31.248268945782 52.4452155831182
"1068" 213.4 34.2111183464416 47.962489019883
"1069" 213.6 37.5343766047923 44.6280226614964
"1070" 213.8 40.7367420315033 40.7011389641173
"1071" 214 43.1916360640491 36.4660928882459
"1072" 214.2 45.4149107690759 32.1350022134477
"1073" 214.4 48.2748959802281 28.2384476659845
"1074" 214.6 52.2608342520945 26.068646128411
"1075" 214.8 56.7181309333479 26.0008357647766
"1076" 215 61.373666106107 27.795745505983
"1077" 215.2 65.5997653189682 30.0639260124132
"1078" 215.4 69.7659013767947 33.4590550535289
"1079" 215.6 73.4517457866556 37.4833667827114
"1080" 215.8 77.3232713166253 41.5914436307223
"1081" 216 80.3571157687718 45.9882271408383
"1082" 216.2 83.1857616481264 50.7299494117094
"1083" 216.4 86.1856512140218 55.750303176633
"1084" 216.6 89.0391950725255 60.7442039060079
"1085" 216.8 91.3870548001047 65.5942947970761
"1086" 217 92.9463836262548 70.5969562768751
"1087" 217.2 94.636597942842 76.4124654462203
"1088" 217.4 95.7729021073305 81.7505843121456
"1089" 217.6 97.1491413449449 87.0001710031741
"1090" 217.8 97.8714478296231 92.338078736744
"1091" 218 98.2631034729592 97.0905469118404
"1092" 218.2 98.1200803492017 101.45603874403
"1093" 218.4 101.232684280537 104.421658768448
"1094" 218.6 103.210189256613 104.095482475671
"1095" 218.8 104.139282199661 105.055626566701
"1096" 219 104.790320772056 107.157591388207
"1097" 219.2 102.608647695768 108.431154631134
"1098" 219.4 99.8523397837052 109.804544537356
"1099" 219.6 95.893397982149 111.735147230796
"1100" 219.8 92.0036825547149 113.494013149966
"1101" 220 88.3846250899074 114.683407095221
"1102" 220.2 85.0104495280415 116.022245969337
"1103" 220.4 80.1512734995064 118.026096783185
"1104" 220.6 76.2728056419642 119.677681386434
"1105" 220.8 72.1323384497023 121.130232368582
"1106" 221 67.2642328930373 122.822147513968
"1107" 221.2 62.4416112017407 124.721578955878
"1108" 221.4 57.4903697113091 126.662966289305
"1109" 221.6 53.0900427642253 127.35428588553
"1110" 221.8 48.8841163325598 125.536511095251
"1111" 222 45.2139943596191 123.548220199751
"1112" 222.2 42.5710749132768 121.101776575632
"1113" 222.4 39.6065032188058 117.323707812867
"1114" 222.6 37.6104612529137 113.602345150648
"1115" 222.8 36.1687484074061 109.374751869583
"1116" 223 35.4065591315801 104.681164523819
"1117" 223.2 35.1851325351264 100.370630918528
"1118" 223.4 34.9797507851912 94.9503927151624
"1119" 223.6 35.8117588945326 90.5255000925614
"1120" 223.8 37.8411923381891 86.5422483914605
"1121" 224 40.1174000198005 82.0445999462403
"1122" 224.2 42.8310576246388 77.6805182875677
"1123" 224.4 45.2911946479363 73.1404618439454
"1124" 224.6 47.8799504139185 69.122881044363
"1125" 224.8 50.9902728744037 65.0099447877771
"1126" 225 54.0029663629441 61.1772704488042
"1127" 225.2 57.9901417154922 57.2348313800062
"1128" 225.4 62.5399390726579 53.8330258286563
"1129" 225.6 66.2659507062457 51.5656716864151
"1130" 225.8 70.4592260167944 49.1647319616788
"1131" 226 73.8567625595479 46.1334037561305
"1132" 226.2 76.7571048543441 42.5164151207715
"1133" 226.4 80.2182288025572 39.17054490432
"1134" 226.6 84.6374092289043 37.7894359865175
"1135" 226.8 87.0892127331857 39.3947735909506
"1136" 227 88.772564209729 42.2923392639254
"1137" 227.2 90.9998455769259 46.7562794095916
"1138" 227.4 92.5202290260973 51.9723324305454
"1139" 227.6 92.9701293217828 55.3883775111581
"1140" 227.8 93.7748032928846 60.6726949295635
"1141" 228 94.2944414604473 66.5500046739696
"1142" 228.2 94.3928989808851 72.5712924328255
"1143" 228.4 94.0533912851848 78.8197836936998
"1144" 228.6 93.3508119379432 84.6129248530767
"1145" 228.8 93.3403502936535 90.4632158957126
"1146" 229 92.7791752377332 96.6146041340474
"1147" 229.2 92.1786953634055 103.284721932284
"1148" 229.4 91.3246498580586 109.077893587249
"1149" 229.6 90.8212056335462 111.964390445282
"1150" 229.8 92.4921416547628 115.02753417299
"1151" 230 94.518345500042 118.459200483979
"1152" 230.2 95.6172404888691 117.922683494926
"1153" 230.4 95.6294970851779 117.209937688683
"1154" 230.6 95.1145054675866 117.076046318634
"1155" 230.8 93.6753895382713 118.9347301051
"1156" 231 91.4766689433858 119.929571830298
"1157" 231.2 88.9098548862239 121.141787423411
"1158" 231.4 85.8075684897433 122.741604251261
"1159" 231.6 83.1349753529369 123.550172775257
"1160" 231.8 79.3624728855486 124.693723110642
"1161" 232 76.6988694577789 125.430087957869
"1162" 232.2 73.839002217166 126.697531552682
"1163" 232.4 71.50387338788 127.973567322487
"1164" 232.6 68.1091523696252 128.905758539275
"1165" 232.8 64.4436241526288 129.074551559696
"1166" 233 60.5240031715147 128.253979661504
"1167" 233.2 56.4602120472353 127.360212110505
"1168" 233.4 53.7296754438099 126.722527058232
"1169" 233.6 49.5433009260906 125.52644528481
"1170" 233.8 45.1112504280793 124.496045733347
"1171" 234 40.8324656662077 122.905578389364
"1172" 234.2 36.8145756987939 120.405508199811
"1173" 234.4 33.0736143530626 116.914923747165
"1174" 234.6 30.987158078161 113.147822653707
"1175" 234.8 29.3339648364668 108.436371139877
"1176" 235 28.6926944406215 103.187613442957
"1177" 235.2 28.7962899721636 98.5169784743138
"1178" 235.4 28.886682609999 94.1320302409591
"1179" 235.6 30.6417723566388 89.5450915373872
"1180" 235.8 33.5545229064826 85.8333886145956
"1181" 236 36.6549287628458 81.3619854725612
"1182" 236.2 39.6830654528103 77.6840501922803
"1183" 236.4 42.6736951830537 73.8031202441693
"1184" 236.6 46.3826524063297 70.1849436542911
"1185" 236.8 50.4373891629757 67.4075258711695
"1186" 237 54.0789468583068 64.7649068873823
"1187" 237.2 58.4800849198972 62.1747892532098
"1188" 237.4 62.5908246624538 59.5632943913742
"1189" 237.6 66.8415341559943 57.0976992419511
"1190" 237.8 70.8578544747964 54.2973914644087
"1191" 238 75.0989813748118 51.4787053999048
"1192" 238.2 79.0815751693652 48.8727303890778
"1193" 238.4 83.5273478978342 46.1126435399963
"1194" 238.6 86.6848945328563 43.5791284153578
"1195" 238.8 89.4961802039364 42.1765570405518
"1196" 239 90.5113415326344 43.318775643282
"1197" 239.2 91.0742173394113 45.7282916514071
"1198" 239.4 91.9284727934855 48.3051767342655
"1199" 239.6 93.1487169765989 51.764698291312
"1200" 239.8 93.5137777383913 54.1412102365119
"1201" 240 93.8533832416422 55.6905590458474
"1202" 240.2 93.9761022685122 56.8260726229223
"1203" 240.4 93.9624623749532 57.185359525804
"1204" 240.6 93.814909295188 59.1965958970971
"1205" 240.8 93.9252733929407 63.7370217557747
"1206" 241 93.8575175461093 68.4672940352508
"1207" 241.2 93.3613141898648 73.4108666474368
"1208" 241.4 92.0638809748019 79.020734240857
"1209" 241.6 90.1780512026243 84.4928880873544
"1210" 241.8 88.4862905477674 90.4910551301391
"1211" 242 87.0442319580637 96.3713650557009
"1212" 242.2 86.1194708888329 102.042839142971
"1213" 242.4 85.7720322138822 107.996540229897
"1214" 242.6 86.4399314881122 112.338849315151
"1215" 242.8 87.8140553314793 114.48866690409
"1216" 243 89.1664129858586 115.851429815004
"1217" 243.2 90.5488063749011 119.071731203212
"1218" 243.4 90.3078365374534 120.484968399219
"1219" 243.6 87.5155579354187 121.393037236922
"1220" 243.8 83.925048658692 123.268628732833
"1221" 244 82.3974357317581 124.301382537758
"1222" 244.2 80.5307805637877 124.57224538441
"1223" 244.4 78.6023309905988 124.887277529717
"1224" 244.6 74.946374324277 125.163150649892
"1225" 244.8 70.9121195912266 124.93406254032
"1226" 245 66.3474484975109 124.336369083552
"1227" 245.2 61.4603121664779 124.067754537107
"1228" 245.4 56.5457707566252 123.833172439356
"1229" 245.6 50.7495593375525 124.108570709165
"1230" 245.8 45.0384867158752 124.071609331052
"1231" 246 40.1622282844979 122.107768890308
"1232" 246.2 35.8378058582781 119.054489762465
"1233" 246.4 32.6164270236665 114.669502012942
"1234" 246.6 31.1078545433459 109.711374458924
"1235" 246.8 30.3099521963967 104.600414440532
"1236" 247 30.4982571906364 98.6606593329708
"1237" 247.2 31.7847869931317 93.349718087095
"1238" 247.4 34.2532141690097 88.4525229883066
"1239" 247.6 36.5487407155844 83.7023354301573
"1240" 247.8 39.294749089003 79.308529260923
"1241" 248 42.4780687027764 74.9720072639479
"1242" 248.2 45.6776401604351 70.6180183171562
"1243" 248.4 49.0541686396007 66.4351679368005
"1244" 248.6 52.1670458248376 61.967639057235
"1245" 248.8 54.3148176744209 57.2282271193047
"1246" 249 57.2215143577694 52.6672002016991
"1247" 249.2 59.9617383712661 48.8814261093603
"1248" 249.4 62.0481177293293 44.5955222002259
"1249" 249.6 64.376642346559 40.4903654990803
"1250" 249.8 66.1436972567157 36.5250854403295
"1251" 250 67.1229178605998 32.6873060808661
"1252" 250.2 68.562438285507 30.6730207577873
"1253" 250.4 70.4988965564386 30.542896671393
"1254" 250.6 73.1378831632999 31.3265037666004
"1255" 250.8 76.0865460598665 33.3295444160024
"1256" 251 78.6400777112936 35.7165678824624
"1257" 251.2 79.6075508903522 37.7859389132772
"1258" 251.4 81.9534356311697 42.3176494863937
"1259" 251.6 83.8411207827428 46.5895981784928
"1260" 251.8 85.6802697436511 51.6165871869018
"1261" 252 87.4471636891288 57.0233357005978
"1262" 252.2 88.8299943223878 62.7518684058236
"1263" 252.4 90.1345993380114 68.7165509233395
"1264" 252.6 90.3850078966845 74.5864309001101
"1265" 252.8 89.8396531128235 80.480880148779
"1266" 253 89.2736724742465 86.4347631567218
"1267" 253.2 88.5653359221887 92.3840549613581
"1268" 253.4 86.6263223077551 98.6243959376369
"1269" 253.6 84.553025849163 104.306008167128
"1270" 253.8 82.1013259547969 109.087495130643
"1271" 254 79.441123242696 114.59892588979
"1272" 254.2 77.6208773482083 119.317768056166
"1273" 254.4 77.9079368832113 122.561303339457
"1274" 254.6 78.9748583361549 124.866230584826
"1275" 254.8 81.2025351445059 124.86718545874
"1276" 255 82.4879433349022 124.38203827058
"1277" 255.2 83.9911090766058 124.370630582122
"1278" 255.4 85.37014538139 124.14680326816
"1279" 255.6 87.4071060680184 123.830379723684
"1280" 255.8 88.5355951973361 123.596722756657
"1281" 256 89.2098721456058 123.299040543377
"1282" 256.2 90.434265954175 123.303041640824
"1283" 256.4 92.6242287600088 122.493124044909
"1284" 256.6 94.557309438636 121.947125696559
"1285" 256.8 94.8408126535057 121.801086530921
"1286" 257 95.6110352749945 121.568663583066
"1287" 257.2 96.4531324042628 120.470859585452
"1288" 257.4 98.727171856802 119.283434300272
"1289" 257.6 101.30866863812 117.518977825939
"1290" 257.8 103.391471077793 115.348201454545
"1291" 258 106.427496756313 113.163050785489
"1292" 258.2 108.773964575538 111.218002443154
"1293" 258.4 111.441490862754 108.0409040418
"1294" 258.6 113.554152588894 105.572312808957
"1295" 258.8 116.233928481728 102.586585409459
"1296" 259 117.699421433374 99.9042000338564
"1297" 259.2 119.345844120712 96.5768251163412
"1298" 259.4 121.772273060257 92.7829460068962
"1299" 259.6 123.055502822315 89.4260276439655
"1300" 259.8 124.714440711957 86.2818883077172
"1301" 260 125.239105286094 82.9400990622913
"1302" 260.2 126.287561488915 78.9349495133075
"1303" 260.4 126.866318735888 76.0735865915748
"1304" 260.6 127.557635502305 73.4677546963674
"1305" 260.8 127.981359508063 70.3796823471902
"1306" 261 128.173691587461 68.6084684620485
"1307" 261.2 128.457215672657 66.6933393234881
"1308" 261.4 128.425267632907 65.3540546054736
"1309" 261.6 128.337357737837 64.7446457752088
"1310" 261.8 127.890635985996 64.3619660257551
"1311" 262 127.850887507596 62.6193546411092
"1312" 262.2 127.943691554189 60.5331809545868
"1313" 262.4 127.812278685595 58.1148188303896
"1314" 262.6 127.587191537106 57.0624852468337
"1315" 262.8 127.449153202111 55.3658549025789
"1316" 263 127.212279335778 54.9625329684845
"1317" 263.2 127.118619692452 54.1956476823886
"1318" 263.4 127.270197828952 52.585416032658
"1319" 263.6 126.937364298197 51.0016848993051
"1320" 263.8 126.421501556485 48.5426847930904
"1321" 264 125.84518271291 46.8759487106445
"1322" 264.2 125.33944426648 45.0636561991811
"1323" 264.4 124.85995498267 43.9546845103226
"1324" 264.6 124.825089443803 42.792985071624
"1325" 264.8 124.566701284418 42.4337805857187
"1326" 265 123.987856876021 41.2034387645076
"1327" 265.2 123.011037989613 38.6424666006182
"1328" 265.4 121.741132420957 35.4769505656083
"1329" 265.6 120.129865495204 33.0274969424716
"1330" 265.8 118.803342654874 30.8633079601091
"1331" 266 118.12689019104 29.9599635669433
"1332" 266.2 116.269158998974 26.7073748784252
"1333" 266.4 113.604723827456 23.5169542583007
"1334" 266.6 111.086541230374 20.4040299840303
"1335" 266.8 107.878716556086 17.3956182418976
"1336" 267 105.037163360379 14.8802178276495
"1337" 267.2 101.703724504903 12.8642319326808
"1338" 267.4 98.0047725316419 10.2889242853009
"1339" 267.6 95.4178741476782 8.49074649284425
"1340" 267.8 92.3576875948956 6.72469960315283
"1341" 268 89.0079406183257 5.02269125877156
"1342" 268.2 85.9911052682675 4.18496496570365
"1343" 268.4 82.8300008999631 3.12107529034224
"1344" 268.6 79.5436190470285 2.08050186564994
"1345" 268.8 75.9564651289074 1.2222186226748
"1346" 269 72.2279496720819 0.603889143820568
"1347" 269.2 69.4211976027456 0.0649554002197475
"1348" 269.4 66.4803265266382 0.719323241159493
"1349" 269.6 62.9594429791972 0.57658100209567
"1350" 269.8 59.8200570499388 0.458486061888243
"1351" 270 57.2870780011436 0.524810737154939
"1352" 270.2 54.9906880405743 1.82783013430983
"1353" 270.4 51.4257800621159 1.58780406755316
"1354" 270.6 47.8672952220888 2.1906528332177
"1355" 270.8 43.9915784497689 3.49209045144016
"1356" 271 39.7483071985659 4.75025482999602
"1357" 271.2 35.0384557647447 6.94003699796653
"1358" 271.4 31.7081388672337 9.11698718231719
"1359" 271.6 27.4389923589488 11.589534945693
"1360" 271.8 24.2628227589334 14.3485256784851
"1361" 272 20.7315978220865 17.753275677864
"1362" 272.2 18.7298061468465 19.6608605984119
"1363" 272.4 18.3862841920703 19.8170110206243
"1364" 272.6 18.4070457522023 19.8415254095429
"1365" 272.8 18.0745249164931 19.9410481441713
"1366" 273 18.1292226633819 19.9788291955265
"1367" 273.2 18.157317180582 19.6692378665988
"1368" 273.4 18.1604198332297 19.6997970063407
"1369" 273.6 18.6521238848384 20.0420840382542
"1370" 273.8 19.2883321457898 20.676567075984
"1371" 274 18.8565525881507 22.3582111908747
"1372" 274.2 18.2723975073743 24.0855513743916
"1373" 274.4 17.0844549145411 24.9459720528261
"1374" 274.6 14.9895984661614 25.7649471996184
"1375" 274.8 13.5232301777803 27.020150744241
"1376" 275 11.9355156681174 29.6567903507302
"1377" 275.2 10.1295997044725 32.2044260899355
"1378" 275.4 6.6771386121034 36.2144946453708
"1379" 275.6 5.82512987990679 38.9142396025455
"1380" 275.8 4.6828593216703 40.9113841427728
"1381" 276 3.38594433560783 44.2356098517624
"1382" 276.2 3.05495557990666 47.6426640320221
"1383" 276.4 2.11400715703211 51.2999756879729
"1384" 276.6 1.48124693229644 54.0332421345287
"1385" 276.8 0.390994640153238 57.9402603444126
"1386" 277 0.177665830319699 62.160111672329
"1387" 277.2 0.226287803577066 65.7191766667737
"1388" 277.4 0.0939633446535603 69.5805392810327
"1389" 277.6 1.08669521754545 73.3999364765238
"1390" 277.8 2.32468255484471 77.3781431399478
"1391" 278 4.3940721409617 80.8392862833412
"1392" 278.2 7.01260045136844 83.6772695788789
"1393" 278.4 9.55938615536383 85.7856892794847
"1394" 278.6 12.7153954595161 87.1120742729916
"1395" 278.8 16.1982033030304 88.4864719900527
"1396" 279 19.2505453179628 89.1492439099445
"1397" 279.2 21.7188839884162 89.5972677042898
"1398" 279.4 24.3540646223454 91.2434369108434
"1399" 279.6 25.7849053470708 94.7549999196268
"1400" 279.8 25.7845696447357 99.2968625257603
"1401" 280 25.5350196185092 101.921060194091
"1402" 280.2 26.3234464209459 105.392328238896
"1403" 280.4 27.3780607504391 109.234401149645
"1404" 280.6 29.85548636819 113.746176633923
"1405" 280.8 32.3004222971041 117.661757580027
"1406" 281 35.8702669459512 121.3376633281
"1407" 281.2 38.7912644008881 123.709467257427
"1408" 281.4 41.5386068766138 124.011169085988
"1409" 281.6 45.7482303684488 124.673934423805
"1410" 281.8 50.7086044032917 125.890856293223
"1411" 282 56.189462648987 126.507958694134
"1412" 282.2 60.7091846388336 127.31132728836
"1413" 282.4 65.7787092018544 127.922534513252
"1414" 282.6 70.0041510008882 128.086521842051
"1415" 282.8 74.4859479591102 126.527866684695
"1416" 283 79.0384200076131 124.673573148675
"1417" 283.2 84.3581098713329 122.839118567682
"1418" 283.4 89.5716178675192 120.648762034087
"1419" 283.6 93.3420868357554 118.534059710991
"1420" 283.8 96.9509772964564 115.629571639877
"1421" 284 98.116874453505 112.951234979459
"1422" 284.2 99.4956190392808 110.340359141451
"1423" 284.4 99.7253803975153 109.84842127161
"1424" 284.6 99.646197885398 109.037647875571
"1425" 284.8 99.6376085423334 108.199275728896
"1426" 285 99.4507902384478 108.134499037697
"1427" 285.2 99.4090548181058 107.981664835751
"1428" 285.4 99.4185619054644 107.962878439734
"1429" 285.6 99.4187941393691 107.981679392574
"1430" 285.8 99.360326248858 107.949000789111
"1431" 286 99.246115442633 107.993182940462
"1432" 286.2 99.1482398009058 107.751105602522
"1433" 286.4 99.2502826523613 107.278926377382
"1434" 286.6 99.2531251208004 107.014776046689
"1435" 286.8 99.0794139668678 106.940505784082
"1436" 287 98.9227148796836 106.957268169739
"1437" 287.2 98.867612570109 107.813795599793
"1438" 287.4 98.8660364864468 107.51042689645
"1439" 287.6 98.8730464838004 107.429623601484
"1440" 287.8 98.8512841717053 107.39400990296
"1441" 288 98.8243759496168 107.326367001544
"1442" 288.2 98.7436512833513 107.370334887465
"1443" 288.4 98.695450686357 107.252606103464
"1444" 288.6 98.6193187746751 107.128244502875
"1445" 288.8 98.4697640228077 107.098072209266
"1446" 289 98.1516703974044 106.690523728235
"1447" 289.2 98.0344441429146 106.617851724148
"1448" 289.4 97.9771063924106 106.423117065665
"1449" 289.6 97.841400250209 106.257270944666
"1450" 289.8 97.7858129918152 106.132558795371
"1451" 290 97.7575158206985 106.055902574572
"1452" 290.2 97.661342794903 105.979290417791
"1453" 290.4 97.5419944306276 105.983096619253
"1454" 290.6 97.2733905891516 106.013062873206
"1455" 290.8 97.2171895984087 106.030597249507
"1456" 291 97.2171895984087 106.030597249507
"1457" 291.2 97.2015761731407 105.999713245035
"1458" 291.4 97.3074249293779 106.267755594385
"1459" 291.6 97.5806514969684 106.77048730098
"1460" 291.8 97.4581776375876 106.521355535144
"1461" 292 97.4036155363765 106.471221648784
"1462" 292.2 97.3929591259933 106.446219062326
"1463" 292.4 97.347298022109 106.385823204129
"1464" 292.6 97.3444237347496 106.447009283137
"1465" 292.8 97.3329216710666 106.449727078284
"1466" 293 97.3444237347496 106.447009283137
"1467" 293.2 97.3457219384468 106.42757678295
"1468" 293.4 97.3309696237053 106.396277107075
"1469" 293.6 97.2823754989468 106.370584671713
"1470" 293.8 97.2704261240062 106.37260209158
"1471" 294 97.2468814296788 106.274519884527
"1472" 294.2 97.2390331982363 106.259952926371
"1473" 294.4 97.2390331982363 106.259952926371
"1474" 294.6 97.2390331982363 106.259952926371
"1475" 294.8 97.2323651519731 106.206313292266
"1476" 295 97.2199732075903 106.206876983111
"1477" 295.2 97.2199732075903 106.206876983111
"1478" 295.4 97.2379315210276 106.192466104114
"1479" 295.6 97.206519096546 106.108794776058
"1480" 295.8 97.2141470970041 106.14602856956
"1481" 296 97.1844241986673 106.050365304317
"1482" 296.2 97.1423465274205 105.998459710108
"1483" 296.4 97.1718308885059 105.830223662053
"1484" 296.6 97.2478466159059 105.816930361427
"1485" 296.8 97.2561538575606 105.787978510739
"1486" 297 97.2468814296788 105.726612383058
"1487" 297.2 97.1428823525666 105.797969604507
"1488" 297.4 97.125914556272 105.808206632891
"1489" 297.6 97.1288654773667 105.624177502348
"1490" 297.8 97.1352760990552 105.536395879248
"1491" 298 96.9979803753602 105.276787088642
"1492" 298.2 96.9004380702894 105.117826270314
"1493" 298.4 96.7945159417449 105.068551915404
"1494" 298.6 96.758701935245 105.109062103087
"1495" 298.8 96.6863901225984 104.986185020361
"1496" 299 96.7025163976015 105.019332323861
"1497" 299.2 96.6355750114205 104.989364093503
"1498" 299.4 96.5372648162972 104.893045967914
"1499" 299.6 96.5568407728517 104.617153170945
"1500" 299.8 96.6175827831415 104.320660508412
"1501" 300 96.7357809288752 104.107848856627
"1502" 300.2 96.8248025677667 103.935928322835
"1503" 300.4 96.8049723780102 103.52051267827
"1504" 300.6 96.7756039829468 103.219256168029
"1505" 300.8 96.9034682754796 102.88201509009
"1506" 301 96.9426623562899 102.614253777105
"1507" 301.2 96.7115301202181 102.372908077629
"1508" 301.4 96.6437951029346 102.050628881024
"1509" 301.6 96.6137050431721 101.626552720491
"1510" 301.8 96.6711776155756 101.232254945275
"1511" 302 96.4622058085784 100.852407313134
"1512" 302.2 96.4060275188113 100.658298887216
"1513" 302.4 96.2621644206836 100.148387115503
"1514" 302.6 96.1858986415488 99.5397329191318
"1515" 302.8 96.1653647321346 98.8779119259268
"1516" 303 96.0264013563791 98.5569781942747
"1517" 303.2 95.6739392705897 97.8136758000071
"1518" 303.4 95.5784515342006 97.0521350218372
"1519" 303.6 95.4469048371091 96.3900164344839
"1520" 303.8 95.4770439986985 95.6727456286141
"1521" 304 95.2316063740811 94.9571918799123
"1522" 304.2 94.9971200785406 94.5807680072266
"1523" 304.4 94.7756829595928 94.2284955406353
"1524" 304.6 94.4055194213631 93.7565833437841
"1525" 304.8 94.0587128160869 93.1385912597287
"1526" 305 94.0245277134121 92.8538560704074
"1527" 305.2 93.9360450807192 92.5660562327715
"1528" 305.4 93.8015696555688 92.3295971195042
"1529" 305.6 93.622051846481 91.4611974283855
"1530" 305.8 93.4395765026961 90.6935927
"1531" 306 93.4603066521586 89.2996877876337
"1532" 306.2 93.5905117916959 87.7270493161532
"1533" 306.4 93.9984901687216 85.5873294849626
"1534" 306.6 94.727186047488 82.9417159810649
"1535" 306.8 95.5735575534069 80.3464148693207
"1536" 307 96.6424007867682 77.4849101866018
"1537" 307.2 97.6997627056021 74.3089151751398
"1538" 307.4 98.2462668341521 70.9591187745095
"1539" 307.6 98.6247725229806 67.5377437017318
"1540" 307.8 98.2614178943453 64.0451776774536
"1541" 308 98.5892165396072 60.2995852954615
"1542" 308.2 99.9685273755171 58.7540359410061
"1543" 308.4 102.188025656825 59.6145773812643
"1544" 308.6 103.700751807618 60.5582612279995
"1545" 308.8 105.889071024432 61.5481843352455
"1546" 309 108.099587543345 62.8475323764259
"1547" 309.2 110.915116169379 64.4700050645899
"1548" 309.4 113.332113648693 65.7587176129325
"1549" 309.6 115.821830359716 65.8732843867919
"1550" 309.8 116.864547148391 64.2470991545562
"1551" 310 117.518292029391 62.4909293549995
"1552" 310.2 117.840142299598 60.7342351635927
"1553" 310.4 117.789808861383 59.3056845279651
"1554" 310.6 117.099964590337 57.4514023492319
"1555" 310.8 116.932380755841 54.6616736619969
"1556" 311 117.228506881013 50.9524265337174
"1557" 311.2 118.433160910435 47.4630164583425
"1558" 311.4 119.854147079873 44.8521823429057
"1559" 311.6 121.614011422006 42.4021074766765
"1560" 311.8 121.447497507654 40.4112621531607
"1561" 312 120.63244245705 37.7075627201298
"1562" 312.2 119.921580270772 35.0333989510364
"1563" 312.4 118.219719663764 32.5987801972079
"1564" 312.6 116.432390355845 29.412649302747
"1565" 312.8 114.691790290362 26.4187259855979
"1566" 313 112.416892693074 23.4336079055273
"1567" 313.2 110.179757726563 20.8453947359869
"1568" 313.4 107.742937898168 18.1271687870621
"1569" 313.6 105.024334233595 15.5887128622853
"1570" 313.8 102.419072199804 13.6106572537807
"1571" 314 99.7305127883172 11.5017873805623
"1572" 314.2 96.7926806016224 9.30948538028145
"1573" 314.4 93.559086850923 7.29906027941093
"1574" 314.6 90.9212486820202 6.00660347998332
"1575" 314.8 87.6863196862909 5.14405000340577
"1576" 315 84.2991076465328 3.79745109228302
"1577" 315.2 80.7022682297877 2.50879780324847
"1578" 315.4 76.9934467048673 1.71608388611936
"1579" 315.6 73.3401803644285 0.713201534773175
"1580" 315.8 70.2235805607109 0.760488212933884
"1581" 316 66.6754736640105 0.257687214388041
"1582" 316.2 62.232510939639 0.147441397908291
"1583" 316.4 58.0390133035825 0.39144450347053
"1584" 316.6 54.0910570409659 1.06660393557326
"1585" 316.8 52.7508573124015 1.26257723817719
"1586" 317 51.433335339395 1.36614360905869
"1587" 317.2 49.249943339469 2.12625484517096
"1588" 317.4 46.6033408438196 2.92944547953085
"1589" 317.6 43.1735274180014 3.79522147372979
"1590" 317.8 39.6368601207316 5.00649436381648
"1591" 318 37.2361143931004 5.94700815958122
"1592" 318.2 35.9285286604062 6.66474956711516
"1593" 318.4 35.8210221197369 6.83675231851719
"1594" 318.6 35.8096907373346 6.83713617824937
"1595" 318.8 35.7916836790796 6.85696527023463
"1596" 319 35.8192203615159 6.83208871282794
"1597" 319.2 36.3013063269422 7.03646507287634
"1598" 319.4 36.5078010735275 7.74049533886689
"1599" 319.6 35.8890133992713 8.81864813499252
"1600" 319.8 34.3070493041602 10.5062075140067
"1601" 320 32.0014139388447 12.4905038468278
"1602" 320.2 29.9383343169885 13.9588666462646
"1603" 320.4 27.3850299442494 15.4300833733372
"1604" 320.6 24.7070644249706 16.0133221989337
"1605" 320.8 23.7395108532478 16.4854576567294
"1606" 321 24.2870026621196 17.0256226014854
"1607" 321.2 24.6157395413312 18.6190039845719
"1608" 321.4 24.3739782983843 21.434372058085
"1609" 321.6 23.748559984253 23.6155167576207
"1610" 321.8 22.0419740542572 26.2122675265508
"1611" 322 20.6698325852835 27.8692558793773
"1612" 322.2 19.72204553809 30.249244320105
"1613" 322.4 20.1018234162274 32.6744617059692
"1614" 322.6 21.7000281266536 36.2316877036485
"1615" 322.8 23.7026485095844 38.7028826425239
"1616" 323 26.4515948494462 40.849488306928
"1617" 323.2 29.542998585679 41.7644826424194
"1618" 323.4 32.6976968513042 41.1631504317132
"1619" 323.6 35.2811320410423 39.6694818655788
"1620" 323.8 38.8627678418506 38.8990606159768
"1621" 324 42.618246085436 38.4162211882056
"1622" 324.2 45.8228154588696 36.3835476316187
"1623" 324.4 48.7039440330415 33.9310987267334
"1624" 324.6 51.4338133367319 31.3427002933468
"1625" 324.8 53.7403926400588 28.011307348213
"1626" 325 54.9976033929544 25.6179134646016
"1627" 325.2 55.9888186471289 25.6725331926282
"1628" 325.4 59.0358085016848 26.8954422671286
"1629" 325.6 61.3318349451112 28.6776240357591
"1630" 325.8 63.6529304816117 30.7269868540513
"1631" 326 66.3394143526205 33.1709816971657
"1632" 326.2 69.2445105202205 35.5270288691369
"1633" 326.4 72.3590853266404 36.8873026401986
"1634" 326.6 76.0763255780526 37.420610715306
"1635" 326.8 80.4494021191345 37.867458317951
"1636" 327 84.4951764917906 37.9617131705375
"1637" 327.2 87.3777425054725 38.5079951179045
"1638" 327.4 88.4241665863055 41.2538160749846
"1639" 327.6 89.7182833740236 45.0024027479139
"1640" 327.8 91.396641742832 49.5025133801531
"1641" 328 93.1607699690155 53.9564881025534
"1642" 328.2 95.9527863838598 57.8691754407898
"1643" 328.4 98.6588135813229 61.5718967183584
"1644" 328.6 101.695786359208 64.6451093477464
"1645" 328.8 104.346381234697 66.2022419650751
"1646" 329 107.911328639863 66.6724170832369
"1647" 329.2 111.9066585164 67.3811368779928
"1648" 329.4 115.99584507212 67.0381392039389
"1649" 329.6 119.143453282285 65.2852918474262
"1650" 329.8 122.359342178327 63.2506337495966
"1651" 330 124.827775467619 60.5890461972685
"1652" 330.2 125.438419337412 57.7346628570938
"1653" 330.4 125.129023039379 55.3757048158398
"1654" 330.6 125.482552146747 52.3126541874977
"1655" 330.8 125.309714778265 49.6490107630625
"1656" 331 124.87540816724 46.3251744237857
"1657" 331.2 123.904015099771 44.1388571061017
"1658" 331.4 123.201108872 42.1738193891451
"1659" 331.6 122.853596393231 41.6207571821413
"1660" 331.8 122.462753340044 39.7114735149537
"1661" 332 121.476604350021 36.3118673243212
"1662" 332.2 119.526978495902 32.5609307223598
"1663" 332.4 117.960283049698 29.6460083313717
"1664" 332.6 115.807756696164 26.4971791431902
"1665" 332.8 113.248862093321 23.4315702877711
"1666" 333 110.745251851117 20.1882265993129
"1667" 333.2 107.427989995731 17.0687740600707
"1668" 333.4 104.055255087248 14.7058294874693
"1669" 333.6 101.093270887548 15.0739657823767
"1670" 333.8 98.4897354018517 15.7150449506153
"1671" 334 95.2268369874666 14.5579732726303
"1672" 334.2 93.6488072389862 14.4192051015705
"1673" 334.4 92.3285263380912 14.05646425795
"1674" 334.6 92.5460521710513 12.3940619856659
"1675" 334.8 92.8591032842524 9.71454497576491
"1676" 335 94.6289834602829 9.98720757095065
"1677" 335.2 96.3345001839138 11.0115624911137
"1678" 335.4 98.7748993615765 12.0150373015699
"1679" 335.6 100.22386175148 13.036521833599
"1680" 335.8 102.149741745428 14.3018646788012
"1681" 336 104.507944702534 16.0832090947921
"1682" 336.2 106.767725845769 17.8182335296087
"1683" 336.4 108.790320609285 19.2269666055589
"1684" 336.6 110.789437242071 21.6225041122545
"1685" 336.8 113.0175381915 23.9949073941941
"1686" 337 115.58894019664 26.8206533536471
"1687" 337.2 117.40536647029 29.8454645154957
"1688" 337.4 119.424434267558 33.6985121537979
"1689" 337.6 121.122093563862 37.1472546869314
"1690" 337.8 122.202012795869 39.3898706649453
"1691" 338 123.587968207191 42.9518706026511
"1692" 338.2 124.836371690619 46.9193826363183
"1693" 338.4 125.081294153404 49.8895068577
"1694" 338.6 125.737724580612 53.5453989179648
"1695" 338.8 126.33043352863 56.2282357926524
"1696" 339 127.15055771883 60.1010327563608
"1697" 339.2 127.053065187542 63.8666820557474
"1698" 339.4 127.052783223687 66.4410782427308
"1699" 339.6 127.135542957038 69.6708740204893
"1700" 339.8 127.045503400182 72.1036478046752
"1701" 340 126.627523314617 75.5035139979628
"1702" 340.2 125.590699023355 78.5608323831714
"1703" 340.4 124.65155442263 82.3928617149713
"1704" 340.6 124.189302705623 84.0627972711659
"1705" 340.8 123.663092624939 85.4480368408146
"1706" 341 122.825956647693 87.6830177398285
"1707" 341.2 121.690467028373 90.7385895576784
"1708" 341.4 120.136032125101 94.5592031196161
"1709" 341.6 118.047556848413 98.3990616322716
"1710" 341.8 115.533462481944 102.339615823793
"1711" 342 113.237229214843 104.825386915776
"1712" 342.2 110.996042354995 107.266815459631
"1713" 342.4 110.014324418972 108.340139502355
"1714" 342.6 108.781613970716 109.649743018545
"1715" 342.8 106.566805370607 111.358243352648
"1716" 343 103.248853695157 114.459255276501
"1717" 343.2 99.9422134192118 117.244656607055
"1718" 343.4 97.6998619838003 118.841380624322
"1719" 343.6 94.8125421453675 121.080710626224
"1720" 343.8 91.1196259644086 123.216847901991
"1721" 344 86.8674326418908 125.321409217659
"1722" 344.2 83.1693310140228 126.431690377429
"1723" 344.4 78.875756161537 127.016431075807
"1724" 344.6 75.4609760621145 127.266151996832
"1725" 344.8 72.8971407591523 127.707259274351
"1726" 345 71.5301995895785 127.893215658045
"1727" 345.2 70.4813752150848 128.289106325952
"1728" 345.4 67.9429104701444 129.21474545758
"1729" 345.6 64.7063103673045 129.176876261994
"1730" 345.8 61.0353295064254 129.221483575953
"1731" 346 56.4925422954924 129.053749523436
"1732" 346.2 51.4274436424216 128.514198558399
"1733" 346.4 47.231960428212 127.200152966742
"1734" 346.6 41.8416084840503 125.881286139183
"1735" 346.8 37.0058071461619 123.721585913726
"1736" 347 32.9292482649671 121.662301597176
"1737" 347.2 28.1842859661253 118.690036246583
"1738" 347.4 23.982688725823 115.944212432786
"1739" 347.6 20.0946673204265 112.094080063844
"1740" 347.8 16.6878146997745 107.849706118907
"1741" 348 13.4815371100359 104.064480134828
"1742" 348.2 10.2109211812114 99.4570952454602
"1743" 348.4 7.79994912344016 95.3206507509006
"1744" 348.6 5.3670483001219 90.3601222489596
"1745" 348.8 2.99372504389391 85.1652241932174
"1746" 349 1.59498763357493 79.6482849809016
"1747" 349.2 1.13286264486505 73.4835969625008
"1748" 349.4 0.62526934791737 67.8401579590209
"1749" 349.6 0.126973583399109 62.4544723906134
"1750" 349.8 0.971750316561107 56.8781239300338
"1751" 350 1.94583395019884 51.7123018625796
"1752" 350.2 3.33249562466373 47.0436187356843
"1753" 350.4 5.64702631604796 42.5394882924469
"1754" 350.6 7.93617249355905 37.9310344213349
"1755" 350.8 10.2627370040587 31.2400662401034
"1756" 351 12.2731251924132 29.6914882627295
"1757" 351.2 15.0159366429784 25.1115541532124
"1758" 351.4 17.7987223355922 22.5566459115496
"1759" 351.6 21.4252225844351 18.5354765777524
"1760" 351.8 25.3295175247637 14.8558472716322
"1761" 352 29.4442775107133 11.6674792000899
"1762" 352.2 34.0074976972175 8.59601574488921
"1763" 352.4 39.2689454095668 6.88507042227785
"1764" 352.6 44.4556597306836 4.18664133208231
"1765" 352.8 49.2920755059732 2.57319627341665
"1766" 353 55.7496285501264 2.15591893829555
"1767" 353.2 62.1501974694269 2.06950019047308
"1768" 353.4 68.1414498122347 1.44901862192136
"1769" 353.6 74.0622773649975 2.08558927745255
"1770" 353.8 80.9271228482345 3.69340658888884
"1771" 354 86.7050167468462 6.04402634696957
"1772" 354.2 92.4145796116208 9.0895974704711
"1773" 354.4 96.3472465467747 12.3976861295424
"1774" 354.6 101.567185842624 16.3611487693612
"1775" 354.8 107.099391052898 19.7988170098654
"1776" 355 112.301539187988 23.9018653902159
"1777" 355.2 115.17321835852 28.3039631917979
"1778" 355.4 116.317817779202 34.185128490297
"1779" 355.6 116.320522664508 40.9990048231609
"1780" 355.8 115.766886497438 47.6643378459111
"1781" 356 115.22664847664 54.1243466261794
"1782" 356.2 114.753870737905 60.0187922580452
"1783" 356.4 113.679880873737 66.2103239493421
"1784" 356.6 113.019398976999 70.8123382134482
"1785" 356.8 112.500377080559 76.7799132285502
"1786" 357 112.74657055206 82.9394704019369
"1787" 357.2 112.770120716433 89.7586340767408
"1788" 357.4 112.616116251671 96.4659021878339
"1789" 357.6 112.578184423449 102.114138753999
"1790" 357.8 109.765644805984 106.206794423724
"1791" 358 105.129136722358 109.337466306189
"1792" 358.2 99.8837107395068 112.884603970342
"1793" 358.4 94.6430177127976 116.598623476441
"1794" 358.6 88.9367763348331 121.103690025208
"1795" 358.8 83.029557711484 124.77519142293
"1796" 359 76.5304417601426 126.890269907207
"1797" 359.2 70.1601126032431 128.061185399055
"1798" 359.4 63.8614471601682 127.99785462388
"1799" 359.6 57.267233523273 126.839270815555
"1800" 359.8 51.5700234232956 125.084626537979
"1801" 360 49.7362279682552 123.548669039448
"1802" 360.2 49.4183734055582 122.705110529855
"1803" 360.4 49.038035205938 122.128227161706
"1804" 360.6 46.3830703376859 120.416695054498
"1805" 360.8 41.9736293417905 117.167896348869
"1806" 361 38.8057773679936 113.381160539864
"1807" 361.2 36.0661283688646 108.404266383698
"1808" 361.4 35.014306856057 102.820785044724
"1809" 361.6 35.4109719914693 97.059530454685
"1810" 361.8 37.6241917540952 92.5583977151667
"1811" 362 39.7983655315558 87.4416694693006
"1812" 362.2 42.4401225057888 82.6761423666903
"1813" 362.4 45.1800618738181 78.1820047476302
"1814" 362.6 47.3161240859502 73.0914329151779
"1815" 362.8 49.2563699474587 67.9755640482293
"1816" 363 52.6886428114781 63.4015921183244
"1817" 363.2 55.3611520634106 59.3320902185334
"1818" 363.4 57.2684695268166 54.1952514003244
"1819" 363.6 59.9618329525925 49.1817640013022
"1820" 363.8 62.7388197665188 44.3114319431742
"1821" 364 65.4382083599734 38.7931718008444
"1822" 364.2 67.2986964178313 33.5131218160446
"1823" 364.4 70.197447391788 28.7719125019017
"1824" 364.6 72.5544838488689 26.8473862585551
"1825" 364.8 72.3808218171062 26.950481049549
"1826" 365 72.179764997297 23.5269923436212
"1827" 365.2 72.0246893158919 20.1663214231171
"1828" 365.4 72.217986188375 16.0851393746745
"1829" 365.6 73.3664756804119 11.6217179638414
"1830" 365.8 75.677081202544 9.90135268958533
"1831" 366 77.7622871822716 11.2102314107729
"1832" 366.2 78.2920855677774 13.8765959128541
"1833" 366.4 78.6143465588286 17.089421961797
"1834" 366.6 79.6620956025672 22.0653078766668
"1835" 366.8 80.0447682594358 26.437994777076
"1836" 367 80.1341813097919 31.7618785857107
"1837" 367.2 80.2085858493769 37.0466539663354
"1838" 367.4 81.1635299686531 42.0669785010676
"1839" 367.6 81.480307091585 47.4803445503963
"1840" 367.8 81.0292011491368 52.8543210447163
"1841" 368 80.1393416323782 58.1179507600826
"1842" 368.2 78.4395515743413 63.9787856382881
"1843" 368.4 76.4713161120463 69.958811684698
"1844" 368.6 74.0917344306106 75.1621337502689
"1845" 368.8 71.9615628929467 80.6413311880234
"1846" 369 70.0488455474398 86.8088992883545
"1847" 369.2 67.3643358528211 92.7357982201666
"1848" 369.4 64.5277223368833 98.3376493188819
"1849" 369.6 61.2350656174942 103.775606282186
"1850" 369.8 57.9494595451077 109.288891291091
"1851" 370 53.6992799979912 115.229630307714
"1852" 370.2 51.1953094498415 120.511874458548
"1853" 370.4 48.1353004809951 125.690616975679
"1854" 370.6 46.876973036899 124.976349681673
"1855" 370.8 43.1165314094127 124.161654870809
"1856" 371 38.5503848690523 123.356339646935
"1857" 371.2 35.0447830654816 120.73856671558
"1858" 371.4 30.8344373959828 117.762852228009
"1859" 371.6 26.7740331277244 114.005033426913
"1860" 371.8 23.9532262679539 111.396832451978
"1861" 372 19.9526559630778 107.964478878759
"1862" 372.2 16.4059102548246 103.958756021453
"1863" 372.4 13.5260410839329 99.5604489484912
"1864" 372.6 11.958424782321 94.1754840822583
"1865" 372.8 11.7234264847542 88.7945317300618
"1866" 373 11.6112146663166 82.7518134238028
"1867" 373.2 12.5018574749199 76.6323526260119
"1868" 373.4 13.72983997001 71.1988865983351
"1869" 373.6 14.2942619212035 65.6194966401066
"1870" 373.8 15.2641448348767 60.143515893256
"1871" 374 15.8581603498324 54.5097496808214
"1872" 374.2 16.3396221936344 48.4055800809216
"1873" 374.4 17.3055802811848 42.4193068507027
"1874" 374.6 17.3438684382204 37.524393094829
"1875" 374.8 14.9504552388911 34.9695309685116
"1876" 375 13.1644374638525 31.6089004269576
"1877" 375.2 14.7385479367135 29.2773738477166
"1878" 375.4 18.2041386694899 27.5237304954784
"1879" 375.6 21.0246430954912 26.5359427136945
"1880" 375.8 23.6863832367462 25.7858939246097
"1881" 376 28.0200012521832 24.0297250800083
"1882" 376.2 31.7474883579085 21.7626945156191
"1883" 376.4 36.292147351959 19.1871587065061
"1884" 376.6 40.6183911119951 16.5393186925612
"1885" 376.8 45.0652103064611 14.4438848057105
"1886" 377 49.9301617728085 13.0961481273529
"1887" 377.2 54.5678989933579 14.1381043734019
"1888" 377.4 56.4533075809548 17.2928031741084
"1889" 377.6 57.7051813601288 21.7392639801741
"1890" 377.8 58.5694329181585 26.7675031409733
"1891" 378 59.4424477612306 31.7694501202445
"1892" 378.2 61.0592670339979 36.635960750417
"1893" 378.4 62.4583236057617 41.9284738766296
"1894" 378.6 63.602166144744 46.8348071101572
"1895" 378.8 64.2460985660126 52.2380050430995
"1896" 379 64.9178170101644 58.4283633397504
"1897" 379.2 65.0834801981336 64.1740703652227
"1898" 379.4 66.0408586920611 69.7650555143678
"1899" 379.6 68.1824566680095 75.5464050365853
"1900" 379.8 70.4018075208522 81.277598897455
"1901" 380 72.2438717211824 86.8587685841708
"1902" 380.2 74.0402414306379 92.8900108483051
"1903" 380.4 76.1898882267578 98.7617804541957
"1904" 380.6 77.8836668351978 104.315907009128
"1905" 380.8 79.9575099326699 109.635989968982
"1906" 381 82.6063661545611 114.704676196576
"1907" 381.2 85.5173604356971 118.139150644297
"1908" 381.4 89.0684326887707 122.599939116048
"1909" 381.6 88.1349346759752 122.368202398259
"1910" 381.8 84.8458456588992 125.14710748117
"1911" 382 82.2812769236169 125.807272860621
"1912" 382.2 78.6390410456659 126.280233667868
"1913" 382.4 75.962893838951 126.28188554246
"1914" 382.6 75.1460998025761 126.047453278695
"1915" 382.8 74.8902016851171 125.658979404588
"1916" 383 74.2537776256862 125.407793687236
"1917" 383.2 73.718506520887 125.385499069757
"1918" 383.4 73.1329496496562 125.156951028181
"1919" 383.6 73.074124203743 125.100534049006
"1920" 383.8 72.6948146530934 125.160054822865
"1921" 384 71.7622490827555 125.1106883417
"1922" 384.2 70.6306216293433 125.544560886802
"1923" 384.4 68.6479513566311 126.332086688491
"1924" 384.6 68.1128131699673 126.875852916615
"1925" 384.8 68.2885364415933 127.034405838733
"1926" 385 68.2298687020621 127.249040169153
"1927" 385.2 68.0619731784349 127.451204316759
"1928" 385.4 68.5278664800708 127.818605252185
"1929" 385.6 68.5367073342933 127.256687641665
"1930" 385.8 68.4657093272991 126.694166323652
"1931" 386 67.9369810653738 125.68106725903
"1932" 386.2 66.3675219745533 124.146738285638
"1933" 386.4 64.4453914628501 122.443792656553
"1934" 386.6 62.9652144297244 120.974884827305
"1935" 386.8 61.7712799763569 119.537812335796
"1936" 387 60.9358211419143 118.476729923343
"1937" 387.2 59.9797840745835 117.800040414156
"1938" 387.4 59.0952174408729 117.15444886603
"1939" 387.6 58.0176406272483 116.417321657758
"1940" 387.8 57.4462303344574 115.761900509439
"1941" 388 57.2927684518817 115.528378829884
"1942" 388.2 57.3307763871521 115.213731720134
"1943" 388.4 57.4769604044057 114.694355584677
"1944" 388.6 57.4404348555646 114.287276299439
"1945" 388.8 57.3297026448532 114.035654292445
"1946" 389 57.2999015783234 114.046405043636
"1947" 389.2 57.3613573530167 114.01689139291
"1948" 389.4 57.4067920406363 113.760785260566
"1949" 389.6 57.3693350155406 113.62009782894
"1950" 389.8 57.459711544077 113.637449703651
"1951" 390 57.7120389958344 113.743402509981
"1952" 390.2 58.0461542075897 113.684129136912
"1953" 390.4 58.1046301146958 113.565906670982
"1954" 390.6 58.2361935260899 113.575404835456
"1955" 390.8 58.4534160941535 113.510243732213
"1956" 391 58.7888756081795 113.465503864131
"1957" 391.2 59.1208593191123 113.021899300784
"1958" 391.4 59.1735825311775 112.955891514986
"1959" 391.6 59.2611002595267 112.740675337719
"1960" 391.8 59.4635386727964 112.075103398062
"1961" 392 59.9277777243399 110.663508228019
"1962" 392.2 60.749617744568 108.446619385971
"1963" 392.4 62.0486754491233 105.348081353105
"1964" 392.6 63.3117342472318 102.197455187648
"1965" 392.8 64.7434873292772 98.6465376810432
"1966" 393 67.1849130949181 94.4041211900797
"1967" 393.2 69.9076800512575 90.8801410695518
"1968" 393.4 72.6804152825438 86.6696334548321
"1969" 393.6 76.4482335626998 82.9596053474456
"1970" 393.8 79.624018955753 79.122755099131
"1971" 394 80.8333227578268 74.4347201734241
"1972" 394.2 82.6409493469146 70.4049244117679
"1973" 394.4 84.8109617648909 66.5003490676269
"1974" 394.6 87.2845189116178 62.6999374552354
"1975" 394.8 88.5283350714136 58.1649191551504
"1976" 395 88.9042182516664 53.9839722791211
"1977" 395.2 89.3315507434432 49.9809764092647
"1978" 395.4 91.6299060185019 47.108458501322
"1979" 395.6 93.2684507791775 48.2717664063895
"1980" 395.8 94.0124517444263 50.0980633562851
"1981" 396 95.3537522056768 53.0101489700421
"1982" 396.2 96.5614522105757 56.1870793913115
"1983" 396.4 97.6011244353395 60.2183542464361
"1984" 396.6 99.0933557451356 64.6911363112643
"1985" 396.8 100.024665242434 66.6032721158933
"1986" 397 100.645837019113 67.6608697400094
"1987" 397.2 101.350978609516 69.0885795068735
"1988" 397.4 101.547773709454 70.6086471908979
"1989" 397.6 102.630155151658 74.4943893025397
"1990" 397.8 103.434351470063 79.1334737631964
"1991" 398 105.196604250667 82.7016017192769
"1992" 398.2 107.882171802112 84.1322076971091
"1993" 398.4 111.030345150404 83.64505488049
"1994" 398.6 115.129567214006 82.5494480918632
"1995" 398.8 117.702836722069 80.5873597862568
"1996" 399 120.356181247523 77.7601942945669
"1997" 399.2 122.663940164086 73.4602471123315
"1998" 399.4 124.758471628884 69.0448209156718
"1999" 399.6 126.206046672937 64.7494968055821
"2000" 399.8 126.457019595309 60.9335787439037
"2001" 400 126.504922746018 56.7196439880278
"2002" 400.2 126.121066470708 52.6701193448287
"2003" 400.4 125.282346222216 48.4705990765044
"2004" 400.6 124.229702556294 44.5730169223039
"2005" 400.8 123.049204136205 40.6298042883659
"2006" 401 121.121051818685 36.7346122463977
"2007" 401.2 119.721632128538 32.5611685578135
"2008" 401.4 117.317783631762 28.7837950343508
"2009" 401.6 114.96956190724 25.3312057600466
"2010" 401.8 112.140421962414 21.951155864937
"2011" 402 109.24032658707 18.5929729248438
"2012" 402.2 105.90804144485 15.6530326456673
"2013" 402.4 102.231949470013 13.1635438058026
"2014" 402.6 99.0663446028596 10.9479133395312
"2015" 402.8 95.5037970140529 9.07161573399345
"2016" 403 92.3136492049186 7.0846988399825
"2017" 403.2 88.145509386165 5.0670613200989
"2018" 403.4 84.9147962149976 4.23906660522359
"2019" 403.6 83.112172767092 3.62140670843332
"2020" 403.8 81.865285935622 2.82760434320629
"2021" 404 81.8378663884607 3.16134750651413
"2022" 404.2 82.2767780953828 4.4668505934569
"2023" 404.4 82.0127942292309 7.14823555838684
"2024" 404.6 80.3026387058545 10.635703254868
"2025" 404.8 78.7031700245441 12.2352526176252
"2026" 405 77.7322889870852 12.2969334100719
"2027" 405.2 77.2833166029508 12.5034393127795
"2028" 405.4 77.261828312126 13.050385007458
"2029" 405.6 75.5551556776921 14.9616841455626
"2030" 405.8 73.6961142239601 17.8769705857102
"2031" 406 72.0222951128068 21.288214695983
"2032" 406.2 70.2755607768884 23.9691640178582
"2033" 406.4 68.1422974896254 26.3692654742879
"2034" 406.6 65.8572666626298 29.8047541151142
"2035" 406.8 64.053225653328 32.9979957389516
"2036" 407 63.2577916565492 37.9108060467822
"2037" 407.2 62.8009396894535 42.749287440879
"2038" 407.4 63.6812901204737 47.8647602971766
"2039" 407.6 65.2200509105657 53.1678676644447
"2040" 407.8 67.3982729534643 58.2667452753869
"2041" 408 69.9259392309146 63.2956551638996
"2042" 408.2 73.2688679988211 67.9997222377622
"2043" 408.4 76.5600285451446 72.7344470413648
"2044" 408.6 80.6869333663437 77.5181805982127
"2045" 408.8 85.1890967644751 81.3393601287196
"2046" 409 89.7097099423697 84.5509892901092
"2047" 409.2 94.9217850840374 87.6118403924415
"2048" 409.4 99.8910540626698 89.8296334016431
"2049" 409.6 102.742460146482 88.64932451965
"2050" 409.8 106.610013594443 86.0524210791187
"2051" 410 110.232308682319 83.9286207413328
"2052" 410.2 114.50777317066 82.5867680446692
"2053" 410.4 118.836500730435 84.0573087485328
"2054" 410.6 121.144779734641 85.790693884053
"2055" 410.8 120.28025222953 86.9931152997697
"2056" 411 120.275930128515 88.8728734056688
"2057" 411.2 119.6134222021 91.4602921050966
"2058" 411.4 118.901085209485 94.612934702115
"2059" 411.6 118.059385935097 96.4859455436782
"2060" 411.8 116.848748456002 99.3386085553825
"2061" 412 115.250938227291 102.170064103472
"2062" 412.2 113.486367082709 103.480166348075
"2063" 412.4 111.440105861241 105.983408949653
"2064" 412.6 109.271529408961 109.03411872711
"2065" 412.8 107.146704491796 110.718420970827
"2066" 413 104.304270821748 113.238757103973
"2067" 413.2 102.15706114215 115.235342901807
"2068" 413.4 99.3943483134795 117.869024169422
"2069" 413.6 96.2565074166311 120.3960772647
"2070" 413.8 92.8312030364709 122.389882923206
"2071" 414 89.6598098991082 124.072224358867
"2072" 414.2 86.125957167469 125.760397633746
"2073" 414.4 83.5914146810965 126.521407862913
"2074" 414.6 80.0397437798922 127.617379958544
"2075" 414.8 75.9921078710245 128.289554961995
"2076" 415 71.7636741354487 128.942027727195
"2077" 415.2 67.171921357689 129.515246939653
"2078" 415.4 62.8244635241084 129.260626089133
"2079" 415.6 58.5060320947611 129.654721294237
"2080" 415.8 56.3575811447578 129.226891078261
"2081" 416 52.1585420447728 128.3049902099
"2082" 416.2 48.481335705992 127.567404659443
"2083" 416.4 44.1827978887627 126.82393650863
"2084" 416.6 39.909569535521 125.183800912044
"2085" 416.8 35.2718266469757 123.140517890452
"2086" 417 31.053949370574 120.943394267148
"2087" 417.2 27.1897101058777 118.185868524727
"2088" 417.4 23.3322992144277 115.74358075388
"2089" 417.6 21.3432274232848 113.332380606293
"2090" 417.8 18.1533226592845 110.317246751105
"2091" 418 15.1292192185454 106.881025379341
"2092" 418.2 12.3557864168544 103.331452607867
"2093" 418.4 10.1707608017076 99.430758170733
"2094" 418.6 7.64887523047226 95.307390923383
"2095" 418.8 5.27807117505836 90.4260584187198
"2096" 419 3.98105439589183 86.0987858836699
"2097" 419.2 3.6677016534174 80.9228500579133
"2098" 419.4 2.87353533943365 75.7475549254358
"2099" 419.6 1.36295271472413 71.4235953123233
"2100" 419.8 2.29209844437115 66.6723235536294
"2101" 420 3.47756613531607 61.8527715473258
"2102" 420.2 5.52150003141967 57.8360487640578
"2103" 420.4 6.29146393487525 53.6704745343488
"2104" 420.6 5.77188507988551 49.8049344286746
"2105" 420.8 4.37137416458906 47.1617450867725
"2106" 421 5.2688289750163 44.0534883769584
"2107" 421.2 7.98005059004593 40.6627340493448
"2108" 421.4 11.2535831674082 37.7043779785579
"2109" 421.6 14.7381723869467 34.7571376368534
"2110" 421.8 16.631253829011 31.1056546541478
"2111" 422 16.9174233673243 29.0807512962518
"2112" 422.2 16.3416525587814 27.3899822521728
"2113" 422.4 17.1520643262628 25.4588766408494
"2114" 422.6 18.7973065155113 23.5008814479191
"2115" 422.8 21.399760458498 22.9135562977256
"2116" 423 24.3866267938409 23.1135797942859
"2117" 423.2 27.1740064667532 22.4814913146335
"2118" 423.4 30.2197980413188 21.7639883403292
"2119" 423.6 33.3280237121474 22.1618843739172
"2120" 423.8 36.7285823997465 23.3800980912231
"2121" 424 40.0680560038776 24.1542967181302
"2122" 424.2 43.924342607257 24.0242819404964
"2123" 424.4 46.9937745010242 22.0492924303451
"2124" 424.6 50.4200603286265 20.6761328999295
"2125" 424.8 53.5026816430488 18.494942184121
"2126" 425 54.5564275820452 17.3281555354544
"2127" 425.2 56.2880550883997 18.6698084856968
"2128" 425.4 56.3065342802477 20.0928102046814
"2129" 425.6 56.6610141575044 22.5057459528504
"2130" 425.8 57.7820415303926 25.8035669018737
"2131" 426 59.4042041026093 27.6972669858564
"2132" 426.2 61.7406295504161 29.6218280925994
"2133" 426.4 64.5277759927968 31.5306852284031
"2134" 426.6 67.3012161653162 34.8286417438231
"2135" 426.8 69.7205423220436 38.9032673241375
"2136" 427 72.644665037616 42.9168765963142
"2137" 427.2 75.321789977079 46.6531392921351
"2138" 427.4 78.6122749225131 49.4331043346957
"2139" 427.6 82.2494467498204 53.2638948966582
"2140" 427.8 84.9258759412796 57.724622352917
"2141" 428 86.8940089052551 62.4717847908809
"2142" 428.2 88.8293776596634 67.745782390417
"2143" 428.4 90.508401298331 73.1593992027318
"2144" 428.6 92.3191629887315 78.7374485847532
"2145" 428.8 93.7615080410657 84.1641105858899
"2146" 429 94.2903644748886 89.8403468765431
"2147" 429.2 94.4303834918455 95.1117164120336
"2148" 429.4 94.6612768181896 100.502206224103
"2149" 429.6 93.104552083127 105.357709029037
"2150" 429.8 89.3955183852224 108.860721303195
"2151" 430 84.8517749416637 111.58681762196
"2152" 430.2 79.4607221072529 114.418551065559
"2153" 430.4 74.4092235506357 116.912462125222
"2154" 430.6 69.2321269394807 117.776825443865
"2155" 430.8 63.5998364109025 117.352303232548
"2156" 431 58.5173693096324 115.669073212884
"2157" 431.2 53.8101659593405 113.338488747287
"2158" 431.4 48.4631972662972 111.395213335155
"2159" 431.6 43.4197656204447 109.382420196754
"2160" 431.8 39.0692134270672 106.325530430692
"2161" 432 36.2752549283035 101.763716252297
"2162" 432.2 36.2004373698366 97.1230364000229
"2163" 432.4 38.1780438971415 92.4273257628114
"2164" 432.6 41.1278439593429 88.5564914307541
"2165" 432.8 44.1998327544097 84.6580953829548
"2166" 433 48.0724354843623 81.0324702373529
"2167" 433.2 50.8445300267049 78.2849898988899
"2168" 433.4 54.4945373403433 74.9775614437959
"2169" 433.6 58.2642560118893 71.2860429590794
"2170" 433.8 62.1469796580145 67.1747126174236
"2171" 434 66.508113702228 63.609325618878
"2172" 434.2 70.9189199159049 60.1952028349018
"2173" 434.4 74.0432502964838 56.4410249003889
"2174" 434.6 77.5648585863455 52.8188625251072
"2175" 434.8 81.3525083016899 49.0746450260797
"2176" 435 82.5735373583861 46.0734765180182
"2177" 435.2 83.8601239139186 42.4734053463541
"2178" 435.4 87.0988194238365 39.7556058397803
"2179" 435.6 87.910417758992 40.5380993995083
"2180" 435.8 88.2898141011424 42.9011443163417
"2181" 436 88.0118404538162 44.9695823325633
"2182" 436.2 88.4934545745271 48.216098706806
"2183" 436.4 88.6155063750888 52.2942904082352
"2184" 436.6 88.0002298667439 56.7863883542503
"2185" 436.8 87.3740880390053 60.1797171189677
"2186" 437 86.9814014896582 64.2248539581822
"2187" 437.2 86.3876056134992 69.1568393646427
"2188" 437.4 86.2936034904299 74.8239761980371
"2189" 437.6 85.938719313724 80.2760804114355
"2190" 437.8 84.229638535095 85.8017590745554
"2191" 438 82.1635606766495 90.8820827114481
"2192" 438.2 80.0753909231612 96.2754810471851
"2193" 438.4 77.2397034888875 101.320946050314
"2194" 438.6 73.1962183427699 106.324785904107
"2195" 438.8 68.9524547632932 110.459556728291
"2196" 439 64.0852371393141 113.638714203933
"2197" 439.2 59.5999150811788 116.758043321911
"2198" 439.4 56.2919564054484 120.603457214668
"2199" 439.6 53.9151675707267 125.035438088511
"2200" 439.8 52.3156170907177 125.335915187563
"2201" 440 49.6219659847124 123.100535341441
"2202" 440.2 47.0883816250854 120.508959563311
"2203" 440.4 45.0572587768213 116.666934494614
"2204" 440.6 43.7879440075853 113.174526590848
"2205" 440.8 42.8422832463442 108.355020381127
"2206" 441 41.544205677386 103.677884354485
"2207" 441.2 40.481343548795 96.9170555060863
"2208" 441.4 39.3410201843059 91.5596526225074
"2209" 441.6 38.2410221226196 86.8376872384766
"2210" 441.8 36.5287931524251 81.6114289901156
"2211" 442 34.7077529926874 76.5165997278679
"2212" 442.2 32.6952939167737 71.4180068823189
"2213" 442.4 29.9157100880463 67.1682752216616
"2214" 442.6 26.8032264763093 62.3869170244542
"2215" 442.8 25.063896945505 57.0083539928701
"2216" 443 23.6983799325732 52.4071466098034
"2217" 443.2 21.4240692725366 47.5599114100362
"2218" 443.4 20.0852544996456 43.7682753177389
"2219" 443.6 21.4287186806788 40.7406272792719
"2220" 443.8 23.3164933541883 40.3838787141231
"2221" 444 25.9884336573854 39.496108720401
"2222" 444.2 29.320784927143 38.4183765981559
"2223" 444.4 33.1573523818457 36.5038260434302
"2224" 444.6 36.6085838804384 34.8787994688726
"2225" 444.8 40.6192280433475 34.1993505525951
"2226" 445 44.2681794144398 35.746114317738
"2227" 445.2 48.6243912453717 37.4016119009228
"2228" 445.4 53.0020033498881 38.310507011724
"2229" 445.6 58.1024002289101 38.6859793379194
"2230" 445.8 63.1722701702096 39.2059611747189
"2231" 446 67.7519555637126 38.9895434754356
"2232" 446.2 72.3428496836149 38.1853573396928
"2233" 446.4 77.0297129164553 36.567255937321
"2234" 446.6 81.3707779433269 34.7724866054057
"2235" 446.8 83.1302561418803 35.442774295578
"2236" 447 84.6390908056639 38.6976475318521
"2237" 447.2 85.3362043739245 42.3435183130008
"2238" 447.4 85.5081474210085 46.9143314629486
"2239" 447.6 84.9931441460509 51.8526234945951
"2240" 447.8 83.8446006780205 56.8903950071584
"2241" 448 81.4506504861355 61.8620767354939
"2242" 448.2 78.3638629473962 66.6670033968089
"2243" 448.4 74.6171905350341 70.9135348526028
"2244" 448.6 70.4578363500142 74.8492094244806
"2245" 448.8 66.0108211550544 78.1059552003121
"2246" 449 61.1704999178106 80.9242136464167
"2247" 449.2 55.7132701367146 83.6812249025262
"2248" 449.4 50.7643769604482 85.8362144244692
"2249" 449.6 46.0298204025931 88.3473703432811
"2250" 449.8 41.7995725186415 91.0637069837639
"2251" 450 38.9860528465614 95.2505976753255
"2252" 450.2 36.4278161837199 100.218553106218
"2253" 450.4 33.8283140039796 104.650436662412
"2254" 450.6 31.945176932225 108.668792247611
"2255" 450.8 30.4668115213071 112.330037764584
"2256" 451 29.314388663506 117.045029895904
"2257" 451.2 29.5954008406673 117.318073012947
"2258" 451.4 28.8509206646825 116.933735786681
"2259" 451.6 29.7204955383061 117.368548065954
"2260" 451.8 30.929472083697 118.501778360149
"2261" 452 32.0211811046988 119.759220150901
"2262" 452.2 32.4372410623866 120.049391325563
"2263" 452.4 33.1522805332715 120.782419054292
"2264" 452.6 34.6455684544175 122.730546176328
"2265" 452.8 37.1575748392428 124.304497827035
"2266" 453 40.6805383477858 125.859897115273
"2267" 453.2 44.2694536705161 126.562440526626
"2268" 453.4 48.68604574786 127.929915838044
"2269" 453.6 52.8559423417978 128.895533182749
"2270" 453.8 57.1218369474056 129.894670213967
"2271" 454 60.7600248866877 129.668352639654
"2272" 454.2 64.4107814653851 129.652941892944
"2273" 454.4 67.5008546735027 129.225866002306
"2274" 454.6 70.5567887118439 129.316943115017
"2275" 454.8 72.4461528436359 129.302875231051
"2276" 455 75.7169349350077 128.853384774033
"2277" 455.2 79.7683004872075 127.757110255114
"2278" 455.4 82.5139905863078 126.687549385627
"2279" 455.6 85.738603342849 125.759753858959
"2280" 455.8 88.7411062818972 124.663447779615
"2281" 456 90.5852100040875 123.693541384573
"2282" 456.2 92.2598497248394 122.96939059593
"2283" 456.4 94.2118597250664 122.066884376493
"2284" 456.6 95.5656412753699 120.91461764313
"2285" 456.8 96.211771922507 120.509553000887
"2286" 457 96.8422583313661 119.963064350141
"2287" 457.2 99.0904489608106 118.842836063683
"2288" 457.4 101.259643178695 116.594948223669
"2289" 457.6 102.770019276888 115.380484108082
"2290" 457.8 103.445895850766 113.085358917221
"2291" 458 106.477150880095 109.547090947209
"2292" 458.2 108.975266875329 108.547722681443
"2293" 458.4 110.557391935848 107.333522651961
"2294" 458.6 112.259832362332 106.773691764031
"2295" 458.8 114.518066804359 104.683829239669
"2296" 459 117.20448411646 101.559786205609
"2297" 459.2 118.601341884296 98.6440332993059
"2298" 459.4 120.628395329659 95.0393841855577
"2299" 459.6 121.98792623819 91.8309553589493
"2300" 459.8 123.752108014932 88.1229663170796
"2301" 460 125.113455422661 84.6947985170001
"2302" 460.2 125.840340971586 81.1856562794408
"2303" 460.4 126.623651609711 77.792544621413
"2304" 460.6 127.819392320067 73.9379952101012
"2305" 460.8 127.161975124677 71.9355600217531
"2306" 461 127.315064602576 68.8574309338005
"2307" 461.2 127.474570279676 66.8402468996047
"2308" 461.4 127.250944933499 64.6016903129701
"2309" 461.6 127.303961497355 62.152269666966
"2310" 461.8 127.560909224789 60.0650771764722
"2311" 462 126.418978189959 59.0878180633378
"2312" 462.2 124.907322702742 57.8493168798878
"2313" 462.4 122.08947271203 55.3083831783581
"2314" 462.6 118.94171421344 52.9500511835865
"2315" 462.8 116.678345219225 51.3250678133285
"2316" 463 115.559255447913 50.193160150357
"2317" 463.2 114.127464727809 48.9688757954243
"2318" 463.4 111.923338373274 45.7671983447704
"2319" 463.6 110.095980028478 42.0412919485769
"2320" 463.8 109.773436423885 37.8676033807723
"2321" 464 110.544506002429 33.0811108979331
"2322" 464.2 112.404832816279 28.260272576762
"2323" 464.4 113.347629621718 26.5541663297611
"2324" 464.6 112.39958677942 25.5076454997729
"2325" 464.8 111.239238487695 23.2363774878218
"2326" 465 108.665984730229 21.2494579813129
"2327" 465.2 104.729690496502 17.402969931811
"2328" 465.4 101.341191855439 14.041742804223
"2329" 465.6 98.2868200696474 11.0450156974348
"2330" 465.8 96.6276023474102 10.3902333003599
"2331" 466 96.0277700782235 9.82227332129323
"2332" 466.2 92.2474795239506 8.08829044519055
"2333" 466.4 87.6603742883971 6.22167593055544
"2334" 466.6 82.7494566805442 4.57185815367867
"2335" 466.8 78.8097386650091 3.38951718807428
"2336" 467 75.1271380945879 2.21402653564892
"2337" 467.2 71.4680378533256 1.32059772406224
"2338" 467.4 67.7823485965858 0.96944358719857
"2339" 467.6 63.7121875329424 0.934820552635078
"2340" 467.8 59.5497764604362 1.36062996731108
"2341" 468 57.0741949362234 1.76809488487395
"2342" 468.2 53.6673377782795 1.63028520585475
"2343" 468.4 49.7527508925237 2.49327687323859
"2344" 468.6 46.0124824956912 3.26814940369841
"2345" 468.8 41.6121342215787 4.53390126907432
"2346" 469 38.4409311222804 5.97196579719772
"2347" 469.2 35.0692396989252 7.68495955626581
"2348" 469.4 33.4171158805942 9.16732042003071
"2349" 469.6 32.079346167165 10.4661928324191
"2350" 469.8 31.5661755485653 11.7844602272112
"2351" 470 30.4988725864627 14.0419244126879
"2352" 470.2 30.2890104268098 15.6273211635961
"2353" 470.4 29.9456644960572 19.5921453683067
"2354" 470.6 29.3537072215137 22.3042782335315
"2355" 470.8 27.6712498688614 25.0200826074017
"2356" 471 25.6677077288346 26.2001835267299
"2357" 471.2 24.6390166041237 26.3139976942004
"2358" 471.4 22.7547671506319 26.239913678864
"2359" 471.6 21.5036502315018 26.3748387200272
"2360" 471.8 20.8803060274372 26.1792312828205
"2361" 472 21.1559685380897 26.0911705638388
"2362" 472.2 21.4160161907909 25.9664812587148
"2363" 472.4 21.5312819145738 25.8443544039776
"2364" 472.6 21.2872209007832 24.8309085139936
"2365" 472.8 21.6079592333142 24.3785697744059
"2366" 473 22.7808944999713 23.4951942295912
"2367" 473.2 23.3376748411615 22.9357698951901
"2368" 473.4 23.4793084115052 22.3121327058331
"2369" 473.6 24.2227843371345 20.9004941512519
"2370" 473.8 24.922037800506 20.0891303869868
"2371" 474 24.7857005570061 19.8940834816084
"2372" 474.2 25.0614125755548 19.5437544330661
"2373" 474.4 24.9794694241543 19.5798843859626
"2374" 474.6 25.2258854236843 19.0038829671962
"2375" 474.8 25.4650623486756 18.6860663140327
"2376" 475 25.5240141351638 18.9275752958426
"2377" 475.2 25.6960434401874 19.0389035042218
"2378" 475.4 26.03277421267 19.1793701752158
"2379" 475.6 26.4039111911767 19.4012519580271
"2380" 475.8 26.7888135609813 17.9362782258528
"2381" 476 27.4572104890471 17.6693256847118
"2382" 476.2 27.8720296151953 18.0888190694636
"2383" 476.4 27.9520125792624 18.1269090643763
"2384" 476.6 28.0963554391087 18.442427886162
"2385" 476.8 28.1841354878894 18.8058211699842
"2386" 477 28.3783200523747 18.4748315113821
"2387" 477.2 29.1850166500035 17.5192845794303
"2388" 477.4 29.6741506476989 16.9992105997116
"2389" 477.6 30.7598743134502 16.1407015501706
"2390" 477.8 31.7756301575204 15.4893680429987
"2391" 478 33.9440888238447 14.6343291790203
"2392" 478.2 35.2366184436702 13.5495054522614
"2393" 478.4 37.3555916347665 11.9038798760223
"2394" 478.6 40.2583526894773 10.6063708498966
"2395" 478.8 43.9429516069198 9.60160817810337
"2396" 479 48.2388256418088 8.10054568706604
"2397" 479.2 52.3221186723724 6.23857638071746
"2398" 479.4 54.578408318553 4.96358675122724
"2399" 479.6 57.5688127525339 3.29258703181297
"2400" 479.8 60.7853679460664 2.91567690266714
"2401" 480 63.5324058624143 3.49293850153717
"2402" 480.2 65.3185486135048 5.15119771316313
"2403" 480.4 67.0541894530428 7.37287702072113
"2404" 480.6 69.1568098321802 10.5030714972886
"2405" 480.8 70.2981034759445 13.5292533233916
"2406" 481 70.7048985886086 17.0791015237109
"2407" 481.2 70.5759110184386 20.2137151415715
"2408" 481.4 70.7065370657185 22.5488350347202
"2409" 481.6 71.4656046265056 24.97484776166
"2410" 481.8 73.6618301442272 27.7287074885257
"2411" 482 76.5314790893937 30.433993306873
"2412" 482.2 79.8279730433338 33.0123191755504
"2413" 482.4 83.2240158066808 35.5530042017573
"2414" 482.6 86.8284639965046 38.4593664153589
"2415" 482.8 90.7254950434469 41.4211306421792
"2416" 483 94.5646350463078 43.8138671044693
"2417" 483.2 99.6203367074025 45.0826326632728
"2418" 483.4 104.923282080648 45.6534811794948
"2419" 483.6 109.965382921008 45.7740687931137
"2420" 483.8 115.149986269826 44.9291640858397
"2421" 484 115.674802591234 44.7381057031867
"2422" 484.2 116.433389091905 44.664039937041
"2423" 484.4 118.299035701773 45.0866600893536
"2424" 484.6 120.392264483133 45.831854735701
"2425" 484.8 120.714083838516 46.4782792765809
"2426" 485 121.487346073462 48.2167466001739
"2427" 485.2 122.895904657418 50.7367988952316
"2428" 485.4 124.343106713739 53.5252296836615
"2429" 485.6 125.075582975489 57.1041758853957
"2430" 485.8 125.531085859359 60.0089059533545
"2431" 486 125.714061475375 62.0953112865802
"2432" 486.2 126.053554822123 64.3250311529138
"2433" 486.4 126.099651117314 66.4019116895473
"2434" 486.6 125.91461424292 69.3857972494812
"2435" 486.8 125.823527844272 72.4611803110751
"2436" 487 125.256090718996 75.6841741497882
"2437" 487.2 124.888866514569 78.2678380758062
"2438" 487.4 123.891969739818 82.1393952747186
"2439" 487.6 123.177704112643 85.2257602471373
"2440" 487.8 122.061795613996 89.1166383610304
"2441" 488 120.092071894292 92.742549669845
"2442" 488.2 118.298089050815 96.4487785508778
"2443" 488.4 116.393681169094 99.7072720235825
"2444" 488.6 113.621352559002 103.606766166559
"2445" 488.8 110.073101628957 107.248313544445
"2446" 489 107.285188443979 110.146873385799
"2447" 489.2 105.246605876343 112.193077332269
"2448" 489.4 102.304831712533 114.830767799485
"2449" 489.6 99.0173192119581 117.176085612141
"2450" 489.8 95.907474788628 119.610352219392
"2451" 490 92.516813802251 121.928292952405
"2452" 490.2 89.0299518145292 123.890452621097
"2453" 490.4 85.9714365049103 125.625574183336
"2454" 490.6 81.4596003545583 126.377405869275
"2455" 490.8 76.86391363427 127.082447487983
"2456" 491 72.3776754901338 127.815244089175
"2457" 491.2 70.6438101846249 127.636020023721
"2458" 491.4 68.4601896759279 127.639951439866
"2459" 491.6 66.3341292371998 127.475088149483
"2460" 491.8 64.973142275968 127.179676774381
"2461" 492 61.6513613616211 127.001945535259
"2462" 492.2 57.7113842771994 127.345701914103
"2463" 492.4 52.5062006636381 126.92684718341
"2464" 492.6 47.3770954879623 126.045680791079
"2465" 492.8 42.8828920841092 124.899233279797
"2466" 493 37.6862984676513 123.582118672547
"2467" 493.2 33.2413878674193 121.768707327576
"2468" 493.4 29.9308730961416 119.456640935772
"2469" 493.6 26.0973505910574 116.900912167937
"2470" 493.8 23.6154475464864 114.967469432571
"2471" 494 20.2821292109968 112.216431017466
"2472" 494.2 17.1134664388181 108.369546871234
"2473" 494.4 14.3216603018866 103.91654534239
"2474" 494.6 12.004362147307 100.957213186244
"2475" 494.8 9.19382333092714 97.7705616930504
"2476" 495 6.10798587843177 93.4864409906882
"2477" 495.2 4.14950043773256 89.3039334598547
"2478" 495.4 2.59926440630831 84.6929510505401
"2479" 495.6 2.58785287229817 80.3427396180393
"2480" 495.8 2.5698958809691 75.5657787783456
"2481" 496 2.62820101240228 70.8442855830492
"2482" 496.2 3.04834249264509 66.3760959571621
"2483" 496.4 3.33177926843733 62.823863807217
"2484" 496.6 3.07505076440933 59.021149545177
"2485" 496.8 2.61339582019192 54.4978199836581
"2486" 497 2.93899907776862 50.2680090131837
"2487" 497.2 3.43524264081695 48.1843334403572
"2488" 497.4 3.51590580568885 48.3419060253624
"2489" 497.6 3.84133036943908 47.6905611401538
"2490" 497.8 4.19718146509121 46.5709159156157
"2491" 498 4.51932790821932 46.2057839998594
"2492" 498.2 5.95560069247045 44.6483519937423
"2493" 498.4 7.78029666280869 42.8971000625533
"2494" 498.6 10.5075600338194 41.2318548508245
"2495" 498.8 12.6182661642844 39.910044813422
"2496" 499 17.2409893329527 35.4883100502135
"2497" 499.2 19.5405484004294 33.6679689680628
"2498" 499.4 21.0850369201398 33.1554792245018
"2499" 499.6 22.7500514568454 32.5075151673343
"2500" 499.8 25.5873881994825 31.7660027295504
"2501" 500 85.1052109790052 96.1004786227533
"2502" 500.2 80.9922409062039 96.2447494245466
"2503" 500.4 80.8314834509305 95.9902137027934
"2504" 500.6 80.9174662103345 94.8831192590012
"2505" 500.8 31.7852197051026 32.7724847333936
"2506" 501 74.9892359085837 100.98847867587
"2507" 501.2 32.6380251891143 33.2553070446865
"2508" 501.4 29.7710672587941 33.0973027394731
"2509" 501.6 30.2673566250939 34.3732958593674
"2510" 501.8 31.9519303221848 34.4773216486844
"2511" 502 31.6455882615584 34.9827262662401
"2512" 502.2 32.4957824769953 35.3955425559745
"2513" 502.4 33.6721625685258 35.9241588388257
"2514" 502.6 34.8114311501699 36.6732891618358
"2515" 502.8 35.7015083896209 37.5706411741342
"2516" 503 38.262761221047 37.3724128080592
"2517" 503.2 40.9438467707708 36.468876481548
"2518" 503.4 43.9207248906346 35.5433898406505
"2519" 503.6 46.000444327728 34.810398147514
"2520" 503.8 48.4133125783406 34.4915043214091
"2521" 504 50.9599924757409 34.5674723878813
"2522" 504.2 52.5498005077881 34.6870917738467
"2523" 504.4 52.7745853462485 34.7444433870704
"2524" 504.6 53.8293825631897 34.5506658169618
"2525" 504.8 54.3106699061375 34.3736235944797
"2526" 505 55.1218099643188 33.9632532858704
"2527" 505.2 56.4796071375139 32.4440354771247
"2528" 505.4 57.5337881588904 30.0543791214854
"2529" 505.6 58.0967856807673 28.675857345974
"2530" 505.8 58.2974202377264 26.8608076889779
"2531" 506 58.4587768070636 24.8310860088304
"2532" 506.2 58.4013877239832 23.0205943152209
"2533" 506.4 58.1643103424068 21.7797439913341
"2534" 506.6 58.0793658209922 21.1842566994453
"2535" 506.8 57.7865837112857 20.0499343184702
"2536" 507 57.7556937092859 19.453939314855
"2537" 507.2 58.274412072362 18.9230618613967
"2538" 507.4 59.7780910058255 18.6873817064739
"2539" 507.6 61.5956122298141 19.3500141913598
"2540" 507.8 63.9670787126189 20.1451278234413
"2541" 508 67.8782439116346 21.7169183383255
"2542" 508.2 71.1982684023496 22.6291554654568
"2543" 508.4 74.2026008958849 22.9306088605832
"2544" 508.6 78.623762991423 22.2119736015033
"2545" 508.8 82.5020707090551 21.1419973752914
"2546" 509 86.4740615059869 20.0242103467354
"2547" 509.2 89.3183620724868 19.70749679324
"2548" 509.4 92.5147292932971 20.1845809708272
"2549" 509.6 96.4865802800258 21.2925337511379
"2550" 509.8 101.072095871857 23.1050297072814
"2551" 510 105.258042042427 24.6721847780362
"2552" 510.2 109.113302742152 25.5840339283815
"2553" 510.4 112.161428212524 27.9317627059288
"2554" 510.6 114.179535930906 32.2842808808596
"2555" 510.8 114.755438627509 36.8144865757532
"2556" 511 115.174320015233 41.4396560278922
"2557" 511.2 114.692929741842 46.7064371506011
"2558" 511.4 113.395939442149 52.939184417005
"2559" 511.6 112.167454490929 58.1167939271448
"2560" 511.8 110.536500580507 63.5113278164588
"2561" 512 110.424135241256 68.1371772024998
"2562" 512.2 112.110273365393 73.1915775526689
"2563" 512.4 116.140721993779 77.5725548378575
"2564" 512.6 118.284942904544 79.6220037820317
"2565" 512.8 119.60348665327 81.0847479923738
"2566" 513 121.167131252498 84.3967373112066
"2567" 513.2 120.351083370615 89.3242284444805
"2568" 513.4 118.31186086776 94.6893632881462
"2569" 513.6 116.109077383369 97.9155406249649
"2570" 513.8 113.467575189489 101.748602059809
"2571" 514 110.147025320984 106.053521519809
"2572" 514.2 106.374197981682 110.1533215043
"2573" 514.4 102.328196008349 113.806047764684
"2574" 514.6 99.7340040214985 115.843123438677
"2575" 514.8 97.0567537848318 118.047154020514
"2576" 515 92.8176117590108 120.84207091569
"2577" 515.2 88.1612242690211 122.397316709975
"2578" 515.4 83.7305096609009 123.680400490364
"2579" 515.6 80.5779863364751 124.677886380463
"2580" 515.8 76.6289399532514 126.128721609362
"2581" 516 72.1565238134414 127.551543663494
"2582" 516.2 68.3297716925297 128.205749854481
"2583" 516.4 64.1977385722438 128.851719833821
"2584" 516.6 59.525550325587 128.635826822716
"2585" 516.8 53.5170916343297 127.9712083224
"2586" 517 48.1823915876681 127.369269473217
"2587" 517.2 43.4145603703234 125.635471374568
"2588" 517.4 39.331860621664 123.874478668704
"2589" 517.6 36.7971921688101 122.753134431638
"2590" 517.8 34.451745868958 121.3209151278
"2591" 518 33.1133024356636 117.831755916196
"2592" 518.2 32.780543990051 113.245572896183
"2593" 518.4 32.9005287828534 108.087918612426
"2594" 518.6 33.7310000980132 102.615189962844
"2595" 518.8 36.0423392268523 97.5836705760464
"2596" 519 37.9578616991651 92.933614919073
"2597" 519.2 41.4034723745087 88.6957130724515
"2598" 519.4 44.852498417131 84.2239112742238
"2599" 519.6 48.0417294823254 80.153910367637
"2600" 519.8 52.0819537749103 76.5659594300555
"2601" 520 56.1695595251727 73.1318612733265
"2602" 520.2 59.6314285491735 68.894122832277
"2603" 520.4 62.9199461372231 64.5305123368437
"2604" 520.6 65.7964792576312 59.9031054017532
"2605" 520.8 68.1685957449075 54.9854312393414
"2606" 521 70.5772727990766 50.6533358451211
"2607" 521.2 72.2236452471426 45.7490037048895
"2608" 521.4 73.6672632379858 43.0094787449365
"2609" 521.6 74.6964783505661 41.9718439690743
"2610" 521.8 77.0364666015824 41.4696745376157
"2611" 522 80.7387802934779 43.118403738239
"2612" 522.2 84.1369633598012 46.4125773758397
"2613" 522.4 87.0091040747452 51.376719689875
"2614" 522.6 88.2395348813456 56.943128017559
"2615" 522.8 88.7715052880251 62.1533647805722
"2616" NA NA NA
"2617" NA NA NA
"2618" NA NA NA
"2619" NA NA NA
"2620" NA NA NA
"2621" NA NA NA
"2622" NA NA NA
"2623" NA NA NA
"2624" NA NA NA
"2625" NA NA NA
"2626" NA NA NA
"2627" NA NA NA
"2628" NA NA NA
"2629" NA NA NA
"2630" NA NA NA
"2631" NA NA NA
"2632" NA NA NA
"2633" NA NA NA
"2634" NA NA NA
"2635" NA NA NA
"2636" NA NA NA
"2637" NA NA NA
"2638" NA NA NA
"2639" NA NA NA
"2640" NA NA NA
"2641" NA NA NA
"2642" NA NA NA
"2643" NA NA NA
"2644" NA NA NA
"2645" NA NA NA
"2646" NA NA NA
"2647" NA NA NA
"2648" NA NA NA
"2649" NA NA NA
"2650" NA NA NA
"2651" NA NA NA
"2652" NA NA NA
"2653" NA NA NA
"2654" NA NA NA
"2655" NA NA NA
"2656" NA NA NA
"2657" NA NA NA
"2658" NA NA NA
"2659" NA NA NA
"2660" NA NA NA
"2661" NA NA NA
"2662" NA NA NA
"2663" NA NA NA
"2664" NA NA NA
"2665" NA NA NA
"2666" NA NA NA
"2667" NA NA NA
"2668" NA NA NA
"2669" NA NA NA
"2670" NA NA NA
"2671" NA NA NA
"2672" NA NA NA
"2673" NA NA NA
"2674" NA NA NA
"2675" NA NA NA
"2676" NA NA NA
"2677" NA NA NA
"2678" NA NA NA
"2679" NA NA NA
"2680" NA NA NA
"2681" NA NA NA
"2682" NA NA NA
"2683" NA NA NA
"2684" NA NA NA
"2685" NA NA NA
"2686" NA NA NA
"2687" NA NA NA
"2688" NA NA NA
"2689" NA NA NA
"2690" NA NA NA
"2691" NA NA NA
"2692" NA NA NA
"2693" NA NA NA
"2694" NA NA NA
"2695" NA NA NA
"2696" NA NA NA
"2697" NA NA NA
"2698" NA NA NA
"2699" NA NA NA
"2700" NA NA NA
"2701" NA NA NA
"2702" NA NA NA
"2703" NA NA NA
"2704" NA NA NA
"2705" NA NA NA
"2706" NA NA NA
"2707" NA NA NA
"2708" NA NA NA
"2709" NA NA NA
"2710" NA NA NA
"2711" NA NA NA
"2712" NA NA NA
"2713" NA NA NA
"2714" NA NA NA
"2715" NA NA NA
"2716" NA NA NA
"2717" NA NA NA
"2718" NA NA NA
"2719" NA NA NA
"2720" NA NA NA
"2721" NA NA NA
"2722" NA NA NA
"2723" NA NA NA
"2724" NA NA NA
"2725" NA NA NA
"2726" NA NA NA
"2727" NA NA NA
"2728" NA NA NA
"2729" NA NA NA
"2730" NA NA NA
"2731" NA NA NA
"2732" NA NA NA
"2733" NA NA NA
"2734" NA NA NA
"2735" NA NA NA
"2736" NA NA NA
"2737" NA NA NA
"2738" NA NA NA
"2739" NA NA NA
"2740" NA NA NA
"2741" NA NA NA
"2742" NA NA NA
"2743" NA NA NA
"2744" NA NA NA
"2745" NA NA NA
"2746" NA NA NA
"2747" NA NA NA
"2748" NA NA NA
"2749" NA NA NA
"2750" NA NA NA
"2751" NA NA NA
"2752" NA NA NA
"2753" NA NA NA
"2754" NA NA NA
"2755" NA NA NA
"2756" NA NA NA
"2757" NA NA NA
"2758" NA NA NA
"2759" NA NA NA
"2760" NA NA NA
"2761" NA NA NA
"2762" NA NA NA
"2763" NA NA NA
"2764" NA NA NA
"2765" NA NA NA
"2766" NA NA NA
"2767" NA NA NA
"2768" NA NA NA
"2769" NA NA NA
"2770" NA NA NA
"2771" NA NA NA
"2772" NA NA NA
"2773" NA NA NA
"2774" NA NA NA
"2775" NA NA NA
"2776" NA NA NA
"2777" NA NA NA
"2778" NA NA NA
"2779" NA NA NA
"2780" NA NA NA
"2781" NA NA NA
"2782" NA NA NA
"2783" NA NA NA
"2784" NA NA NA
"2785" NA NA NA
"2786" NA NA NA
"2787" NA NA NA
"2788" NA NA NA
"2789" NA NA NA
"2790" NA NA NA
"2791" NA NA NA
"2792" NA NA NA
"2793" NA NA NA
"2794" NA NA NA
"2795" NA NA NA
"2796" NA NA NA
"2797" NA NA NA
"2798" NA NA NA
"2799" NA NA NA
"2800" NA NA NA
"2801" NA NA NA
"2802" NA NA NA
"2803" NA NA NA
"2804" NA NA NA
"2805" NA NA NA
"2806" NA NA NA
"2807" NA NA NA
"2808" NA NA NA
"2809" NA NA NA
"2810" NA NA NA
"2811" NA NA NA
"2812" NA NA NA
"2813" NA NA NA
"2814" NA NA NA
"2815" NA NA NA
"2816" NA NA NA
"2817" NA NA NA
"2818" NA NA NA
"2819" NA NA NA
"2820" NA NA NA
"2821" NA NA NA
"2822" NA NA NA
"2823" NA NA NA
"2824" NA NA NA
"2825" NA NA NA
"2826" NA NA NA
"2827" NA NA NA
"2828" NA NA NA
"2829" NA NA NA
"2830" NA NA NA
"2831" NA NA NA
"2832" NA NA NA
"2833" NA NA NA
"2834" NA NA NA
"2835" NA NA NA
"2836" NA NA NA
"2837" NA NA NA
"2838" NA NA NA
"2839" NA NA NA
"2840" NA NA NA
"2841" NA NA NA
"2842" NA NA NA
"2843" NA NA NA
"2844" NA NA NA
"2845" NA NA NA
"2846" NA NA NA
"2847" NA NA NA
"2848" NA NA NA
"2849" NA NA NA
"2850" NA NA NA
"2851" NA NA NA
"2852" NA NA NA
"2853" NA NA NA
"2854" NA NA NA
"2855" NA NA NA
"2856" NA NA NA
"2857" NA NA NA
"2858" NA NA NA
"2859" NA NA NA
"2860" NA NA NA
"2861" NA NA NA
"2862" NA NA NA
"2863" NA NA NA
"2864" NA NA NA
"2865" NA NA NA
"2866" NA NA NA
"2867" NA NA NA
"2868" NA NA NA
"2869" NA NA NA
"2870" NA NA NA
"2871" NA NA NA
"2872" NA NA NA
"2873" NA NA NA
"2874" NA NA NA
"2875" NA NA NA
"2876" NA NA NA
"2877" NA NA NA
"2878" NA NA NA
"2879" NA NA NA
"2880" NA NA NA
"2881" NA NA NA
"2882" NA NA NA
"2883" NA NA NA
"2884" NA NA NA
"2885" NA NA NA
"2886" NA NA NA
"2887" NA NA NA
"2888" NA NA NA
"2889" NA NA NA
"2890" NA NA NA
"2891" NA NA NA
"2892" NA NA NA
"2893" NA NA NA
"2894" NA NA NA
"2895" NA NA NA
"2896" NA NA NA
"2897" NA NA NA
"2898" NA NA NA
"2899" NA NA NA
"2900" NA NA NA
"2901" NA NA NA
"2902" NA NA NA
"2903" NA NA NA
"2904" NA NA NA
"2905" NA NA NA
"2906" NA NA NA
"2907" NA NA NA
"2908" NA NA NA
"2909" NA NA NA
"2910" NA NA NA
"2911" NA NA NA
"2912" NA NA NA
"2913" NA NA NA
"2914" NA NA NA
"2915" NA NA NA
"2916" NA NA NA
"2917" NA NA NA
"2918" NA NA NA
"2919" NA NA NA
"2920" NA NA NA
"2921" NA NA NA
"2922" NA NA NA
"2923" NA NA NA
"2924" NA NA NA
"2925" NA NA NA
"2926" NA NA NA
"2927" NA NA NA
"2928" NA NA NA
"2929" NA NA NA
"2930" NA NA NA
"2931" NA NA NA
"2932" NA NA NA
"2933" NA NA NA
"2934" NA NA NA
"2935" NA NA NA
"2936" NA NA NA
"2937" NA NA NA
"2938" NA NA NA
"2939" NA NA NA
"2940" NA NA NA
"2941" NA NA NA
"2942" NA NA NA
"2943" NA NA NA
"2944" NA NA NA
"2945" NA NA NA
"2946" NA NA NA
"2947" NA NA NA
"2948" NA NA NA
"2949" NA NA NA
"2950" NA NA NA
"2951" NA NA NA
"2952" NA NA NA
"2953" NA NA NA
"2954" NA NA NA
"2955" NA NA NA
"2956" NA NA NA
"2957" NA NA NA
"2958" NA NA NA
"2959" NA NA NA
"2960" NA NA NA
"2961" NA NA NA
"2962" NA NA NA
"2963" NA NA NA
"2964" NA NA NA
"2965" NA NA NA
"2966" NA NA NA
"2967" NA NA NA
"2968" NA NA NA
"2969" NA NA NA
"2970" NA NA NA
"2971" NA NA NA
"2972" NA NA NA
"2973" NA NA NA
"2974" NA NA NA
"2975" NA NA NA
"2976" NA NA NA
"2977" NA NA NA
"2978" NA NA NA
"2979" NA NA NA
"2980" NA NA NA
"2981" NA NA NA
"2982" NA NA NA
"2983" NA NA NA
"2984" NA NA NA
"2985" NA NA NA
"2986" NA NA NA
"2987" NA NA NA
"2988" NA NA NA
"2989" NA NA NA
"2990" NA NA NA
"2991" NA NA NA
"2992" NA NA NA
"2993" NA NA NA
"2994" NA NA NA
"2995" NA NA NA
"2996" NA NA NA
"2997" NA NA NA
"2998" NA NA NA
"2999" NA NA NA
"3000" NA NA NA
"3001" NA NA NA
"3002" NA NA NA
"3003" NA NA NA
"3004" NA NA NA
"3005" NA NA NA
"3006" NA NA NA
"3007" NA NA NA
"3008" NA NA NA
"3009" NA NA NA
"3010" NA NA NA
"3011" NA NA NA
"3012" NA NA NA
"3013" NA NA NA
"3014" NA NA NA
"3015" NA NA NA
"3016" NA NA NA
"3017" NA NA NA
"3018" NA NA NA
"3019" NA NA NA
"3020" NA NA NA
"3021" NA NA NA
"3022" NA NA NA
"3023" NA NA NA
"3024" NA NA NA
"3025" NA NA NA
"3026" NA NA NA
"3027" NA NA NA
"3028" NA NA NA
"3029" NA NA NA
"3030" NA NA NA
"3031" NA NA NA
"3032" NA NA NA
"3033" NA NA NA
"3034" NA NA NA
"3035" NA NA NA
"3036" NA NA NA
"3037" NA NA NA
"3038" NA NA NA
"3039" NA NA NA
"3040" NA NA NA
"3041" NA NA NA
"3042" NA NA NA
"3043" NA NA NA
"3044" NA NA NA
"3045" NA NA NA
"3046" NA NA NA
"3047" NA NA NA
"3048" NA NA NA
"3049" NA NA NA
"3050" NA NA NA
"3051" NA NA NA
"3052" NA NA NA
"3053" NA NA NA
"3054" NA NA NA
"3055" NA NA NA
"3056" NA NA NA
"3057" NA NA NA
"3058" NA NA NA
"3059" NA NA NA
"3060" NA NA NA
"3061" NA NA NA
"3062" NA NA NA
"3063" NA NA NA
"3064" NA NA NA
"3065" NA NA NA
"3066" NA NA NA
"3067" NA NA NA
"3068" NA NA NA
"3069" NA NA NA
"3070" NA NA NA
"3071" NA NA NA
"3072" NA NA NA
"3073" NA NA NA
"3074" NA NA NA
"3075" NA NA NA
"3076" NA NA NA
"3077" NA NA NA
"3078" NA NA NA
"3079" NA NA NA
"3080" NA NA NA
"3081" NA NA NA
"3082" NA NA NA
"3083" NA NA NA
"3084" NA NA NA
"3085" NA NA NA
"3086" NA NA NA
"3087" NA NA NA
"3088" NA NA NA
"3089" NA NA NA
"3090" NA NA NA
"3091" NA NA NA
"3092" NA NA NA
"3093" NA NA NA
"3094" NA NA NA
"3095" NA NA NA
"3096" NA NA NA
"3097" NA NA NA
"3098" NA NA NA
"3099" NA NA NA
"3100" NA NA NA
"3101" NA NA NA
"3102" NA NA NA
"3103" NA NA NA
"3104" NA NA NA
"3105" NA NA NA
"3106" NA NA NA
"3107" NA NA NA
"3108" NA NA NA
"3109" NA NA NA
"3110" NA NA NA
"3111" NA NA NA
"3112" NA NA NA
"3113" NA NA NA
"3114" NA NA NA
"3115" NA NA NA
"3116" NA NA NA
"3117" NA NA NA
"3118" NA NA NA
"3119" NA NA NA
"3120" NA NA NA
"3121" NA NA NA
"3122" NA NA NA
"3123" NA NA NA
"3124" NA NA NA
"3125" NA NA NA
"3126" NA NA NA
"3127" NA NA NA
"3128" NA NA NA
"3129" NA NA NA
"3130" NA NA NA
"3131" NA NA NA
"3132" NA NA NA
"3133" NA NA NA
"3134" NA NA NA
"3135" NA NA NA
"3136" NA NA NA
"3137" NA NA NA
"3138" NA NA NA
"3139" NA NA NA
"3140" NA NA NA
"3141" NA NA NA
"3142" NA NA NA
"3143" NA NA NA
"3144" NA NA NA
"3145" NA NA NA
"3146" NA NA NA
"3147" NA NA NA
"3148" NA NA NA
"3149" NA NA NA
"3150" NA NA NA
"3151" NA NA NA
"3152" NA NA NA
"3153" NA NA NA
"3154" NA NA NA
"3155" NA NA NA
"3156" NA NA NA
"3157" NA NA NA
"3158" NA NA NA
"3159" NA NA NA
"3160" NA NA NA
"3161" NA NA NA
"3162" NA NA NA
"3163" NA NA NA
"3164" NA NA NA
"3165" NA NA NA
"3166" NA NA NA
"3167" NA NA NA
"3168" NA NA NA
"3169" NA NA NA
"3170" NA NA NA
"3171" NA NA NA
"3172" NA NA NA
"3173" NA NA NA
"3174" NA NA NA
"3175" NA NA NA
"3176" NA NA NA
"3177" NA NA NA
"3178" NA NA NA
"3179" NA NA NA
"3180" NA NA NA
"3181" NA NA NA
"3182" NA NA NA
"3183" NA NA NA
"3184" NA NA NA
"3185" NA NA NA
"3186" NA NA NA
"3187" NA NA NA
"3188" NA NA NA
"3189" NA NA NA
"3190" NA NA NA
"3191" NA NA NA
"3192" NA NA NA
"3193" NA NA NA
"3194" NA NA NA
"3195" NA NA NA
"3196" NA NA NA
"3197" NA NA NA
"3198" NA NA NA
"3199" NA NA NA
"3200" NA NA NA
"3201" NA NA NA
"3202" NA NA NA
"3203" NA NA NA
"3204" NA NA NA
"3205" NA NA NA
"3206" NA NA NA
"3207" NA NA NA
"3208" NA NA NA
"3209" NA NA NA
"3210" NA NA NA
"3211" NA NA NA
"3212" NA NA NA
"3213" NA NA NA
"3214" NA NA NA
"3215" NA NA NA
"3216" NA NA NA
"3217" NA NA NA
"3218" NA NA NA
"3219" NA NA NA
"3220" NA NA NA
"3221" NA NA NA
"3222" NA NA NA
"3223" NA NA NA
"3224" NA NA NA
"3225" NA NA NA
"3226" NA NA NA
"3227" NA NA NA
"3228" NA NA NA
"3229" NA NA NA
"3230" NA NA NA
"3231" NA NA NA
"3232" NA NA NA
"3233" NA NA NA
"3234" NA NA NA
"3235" NA NA NA
"3236" NA NA NA
"3237" NA NA NA
"3238" NA NA NA
"3239" NA NA NA
"3240" NA NA NA
"3241" NA NA NA
"3242" NA NA NA
"3243" NA NA NA
"3244" NA NA NA
"3245" NA NA NA
"3246" NA NA NA
"3247" NA NA NA
"3248" NA NA NA
"3249" NA NA NA
"3250" NA NA NA
"3251" NA NA NA
"3252" NA NA NA
"3253" NA NA NA
"3254" NA NA NA
"3255" NA NA NA
"3256" NA NA NA
"3257" NA NA NA
"3258" NA NA NA
"3259" NA NA NA
"3260" NA NA NA
"3261" NA NA NA
"3262" NA NA NA
"3263" NA NA NA
"3264" NA NA NA
"3265" NA NA NA
"3266" NA NA NA
"3267" NA NA NA
"3268" NA NA NA
"3269" NA NA NA
"3270" NA NA NA
"3271" NA NA NA
"3272" NA NA NA
"3273" NA NA NA
"3274" NA NA NA
"3275" NA NA NA
"3276" NA NA NA
"3277" NA NA NA
"3278" NA NA NA
"3279" NA NA NA
"3280" NA NA NA
"3281" NA NA NA
"3282" NA NA NA
"3283" NA NA NA
"3284" NA NA NA
"3285" NA NA NA
"3286" NA NA NA
"3287" NA NA NA
"3288" NA NA NA
"3289" NA NA NA
"3290" NA NA NA
"3291" NA NA NA
"3292" NA NA NA
"3293" NA NA NA
"3294" NA NA NA
"3295" NA NA NA
"3296" NA NA NA
"3297" NA NA NA
"3298" NA NA NA
"3299" NA NA NA
"3300" NA NA NA
"3301" NA NA NA
"3302" NA NA NA
"3303" NA NA NA
"3304" NA NA NA
"3305" NA NA NA
"3306" NA NA NA
"3307" NA NA NA
"3308" NA NA NA
"3309" NA NA NA
"3310" NA NA NA
"3311" NA NA NA
"3312" NA NA NA
"3313" NA NA NA
"3314" NA NA NA
"3315" NA NA NA
"3316" NA NA NA
"3317" NA NA NA
"3318" NA NA NA
"3319" NA NA NA
"3320" NA NA NA
"3321" NA NA NA
"3322" NA NA NA
"3323" NA NA NA
"3324" NA NA NA
"3325" NA NA NA
"3326" NA NA NA
"3327" NA NA NA
"3328" NA NA NA
"3329" NA NA NA
"3330" NA NA NA
"3331" NA NA NA
"3332" NA NA NA
"3333" NA NA NA
"3334" NA NA NA
"3335" NA NA NA
"3336" NA NA NA
"3337" NA NA NA
"3338" NA NA NA
"3339" NA NA NA
"3340" NA NA NA
"3341" NA NA NA
"3342" NA NA NA
"3343" NA NA NA
"3344" NA NA NA
"3345" NA NA NA
"3346" NA NA NA
"3347" NA NA NA
"3348" NA NA NA
"3349" NA NA NA
"3350" NA NA NA
"3351" NA NA NA
"3352" NA NA NA
"3353" NA NA NA
"3354" NA NA NA
"3355" NA NA NA
"3356" NA NA NA
"3357" NA NA NA
"3358" NA NA NA
"3359" NA NA NA
"3360" NA NA NA
"3361" NA NA NA
"3362" NA NA NA
"3363" NA NA NA
"3364" NA NA NA
"3365" NA NA NA
"3366" NA NA NA
"3367" NA NA NA
"3368" NA NA NA
"3369" NA NA NA
"3370" NA NA NA
"3371" NA NA NA
"3372" NA NA NA
"3373" NA NA NA
"3374" NA NA NA
"3375" NA NA NA
"3376" NA NA NA
"3377" NA NA NA
"3378" NA NA NA
"3379" NA NA NA
"3380" NA NA NA
"3381" NA NA NA
"3382" NA NA NA
"3383" NA NA NA
"3384" NA NA NA
"3385" NA NA NA
"3386" NA NA NA
"3387" NA NA NA
"3388" NA NA NA
"3389" NA NA NA
"3390" NA NA NA
"3391" NA NA NA
"3392" NA NA NA
"3393" NA NA NA
"3394" NA NA NA
"3395" NA NA NA
"3396" NA NA NA
"3397" NA NA NA
"3398" NA NA NA
"3399" NA NA NA
"3400" NA NA NA
"3401" NA NA NA
"3402" NA NA NA
"3403" NA NA NA
"3404" NA NA NA
"3405" NA NA NA
"3406" NA NA NA
"3407" NA NA NA
"3408" NA NA NA
"3409" NA NA NA
"3410" NA NA NA
"3411" NA NA NA
"3412" NA NA NA
"3413" NA NA NA
"3414" NA NA NA
"3415" NA NA NA
"3416" NA NA NA
"3417" NA NA NA
"3418" NA NA NA
"3419" NA NA NA
"3420" NA NA NA
"3421" NA NA NA
"3422" NA NA NA
"3423" NA NA NA
"3424" NA NA NA
"3425" NA NA NA
"3426" NA NA NA
"3427" NA NA NA
"3428" NA NA NA
"3429" NA NA NA
"3430" NA NA NA
"3431" NA NA NA
"3432" NA NA NA
"3433" NA NA NA
"3434" NA NA NA
"3435" NA NA NA
"3436" NA NA NA
"3437" NA NA NA
"3438" NA NA NA
"3439" NA NA NA
"3440" NA NA NA
"3441" NA NA NA
"3442" NA NA NA
"3443" NA NA NA
"3444" NA NA NA
"3445" NA NA NA
"3446" NA NA NA
"3447" NA NA NA
"3448" NA NA NA
"3449" NA NA NA
"3450" NA NA NA
"3451" NA NA NA
"3452" NA NA NA
"3453" NA NA NA
"3454" NA NA NA
"3455" NA NA NA
"3456" NA NA NA
"3457" NA NA NA
"3458" NA NA NA
"3459" NA NA NA
"3460" NA NA NA
"3461" NA NA NA
"3462" NA NA NA
"3463" NA NA NA
"3464" NA NA NA
"3465" NA NA NA
"3466" NA NA NA
"3467" NA NA NA
"3468" NA NA NA
"3469" NA NA NA
"3470" NA NA NA
"3471" NA NA NA
"3472" NA NA NA
"3473" NA NA NA
"3474" NA NA NA
"3475" NA NA NA
"3476" NA NA NA
"3477" NA NA NA
"3478" NA NA NA
"3479" NA NA NA
"3480" NA NA NA
"3481" NA NA NA
"3482" NA NA NA
"3483" NA NA NA
"3484" NA NA NA
"3485" NA NA NA
"3486" NA NA NA
"3487" NA NA NA
"3488" NA NA NA
"3489" NA NA NA
"3490" NA NA NA
"3491" NA NA NA
"3492" NA NA NA
"3493" NA NA NA
"3494" NA NA NA
"3495" NA NA NA
"3496" NA NA NA
"3497" NA NA NA
"3498" NA NA NA
"3499" NA NA NA
"3500" NA NA NA
"3501" NA NA NA
"3502" NA NA NA
"3503" NA NA NA
"3504" NA NA NA
"3505" NA NA NA
"3506" NA NA NA
"3507" NA NA NA
"3508" NA NA NA
"3509" NA NA NA
"3510" NA NA NA
"3511" NA NA NA
"3512" NA NA NA
"3513" NA NA NA
"3514" NA NA NA
"3515" NA NA NA
"3516" NA NA NA
"3517" NA NA NA
"3518" NA NA NA
"3519" NA NA NA
"3520" NA NA NA
"3521" NA NA NA
"3522" NA NA NA
"3523" NA NA NA
"3524" NA NA NA
"3525" NA NA NA
"3526" NA NA NA
"3527" NA NA NA
"3528" NA NA NA
"3529" NA NA NA
"3530" NA NA NA
"3531" NA NA NA
"3532" NA NA NA
"3533" NA NA NA
"3534" NA NA NA
"3535" NA NA NA
"3536" NA NA NA
"3537" NA NA NA
"3538" NA NA NA
"3539" NA NA NA
"3540" NA NA NA
"3541" NA NA NA
"3542" NA NA NA
"3543" NA NA NA
"3544" NA NA NA
"3545" NA NA NA
"3546" NA NA NA
"3547" NA NA NA
"3548" NA NA NA
"3549" NA NA NA
"3550" NA NA NA
"3551" NA NA NA
"3552" NA NA NA
"3553" NA NA NA
"3554" NA NA NA
"3555" NA NA NA
"3556" NA NA NA
"3557" NA NA NA
"3558" NA NA NA
"3559" NA NA NA
"3560" NA NA NA
"3561" NA NA NA
"3562" NA NA NA
"3563" NA NA NA
"3564" NA NA NA
"3565" NA NA NA
"3566" NA NA NA
"3567" NA NA NA
"3568" NA NA NA
"3569" NA NA NA
"3570" NA NA NA
"3571" NA NA NA
"3572" NA NA NA
"3573" NA NA NA
"3574" NA NA NA
"3575" NA NA NA
"3576" NA NA NA
"3577" NA NA NA
"3578" NA NA NA
"3579" NA NA NA
"3580" NA NA NA
"3581" NA NA NA
"3582" NA NA NA
"3583" NA NA NA
"3584" NA NA NA
"3585" NA NA NA
"3586" NA NA NA
"3587" NA NA NA
"3588" NA NA NA
"3589" NA NA NA
"3590" NA NA NA
"3591" NA NA NA
"3592" NA NA NA
"3593" NA NA NA
"3594" NA NA NA
"3595" NA NA NA
"3596" NA NA NA
"3597" NA NA NA
"3598" NA NA NA
"3599" NA NA NA
"3600" NA NA NA
"3601" NA NA NA
"3602" NA NA NA
"3603" NA NA NA
"3604" NA NA NA
"3605" NA NA NA
"3606" NA NA NA
"3607" NA NA NA
"3608" NA NA NA
"3609" NA NA NA
"3610" NA NA NA
"3611" NA NA NA
"3612" NA NA NA
"3613" NA NA NA
"3614" NA NA NA
"3615" NA NA NA
"3616" NA NA NA
"3617" NA NA NA
"3618" NA NA NA
"3619" NA NA NA
"3620" NA NA NA
"3621" NA NA NA
"3622" NA NA NA
"3623" NA NA NA
"3624" NA NA NA
"3625" NA NA NA
"3626" NA NA NA
"3627" NA NA NA
"3628" NA NA NA
"3629" NA NA NA
"3630" NA NA NA
"3631" NA NA NA
"3632" NA NA NA
"3633" NA NA NA
"3634" NA NA NA
"3635" NA NA NA
"3636" NA NA NA
"3637" NA NA NA
"3638" NA NA NA
"3639" NA NA NA
"3640" NA NA NA
"3641" NA NA NA
"3642" NA NA NA
"3643" NA NA NA
"3644" NA NA NA
"3645" NA NA NA
"3646" NA NA NA
"3647" NA NA NA
"3648" NA NA NA
"3649" NA NA NA
"3650" NA NA NA
"3651" NA NA NA
"3652" NA NA NA
"3653" NA NA NA
"3654" NA NA NA
"3655" NA NA NA
"3656" NA NA NA
"3657" NA NA NA
"3658" NA NA NA
"3659" NA NA NA
"3660" NA NA NA
"3661" NA NA NA
"3662" NA NA NA
"3663" NA NA NA
"3664" NA NA NA
"3665" NA NA NA
"3666" NA NA NA
"3667" NA NA NA
"3668" NA NA NA
"3669" NA NA NA
"3670" NA NA NA
"3671" NA NA NA
"3672" NA NA NA
"3673" NA NA NA
"3674" NA NA NA
"3675" NA NA NA
"3676" NA NA NA
"3677" NA NA NA
"3678" NA NA NA
"3679" NA NA NA
"3680" NA NA NA
"3681" NA NA NA
"3682" NA NA NA
"3683" NA NA NA
"3684" NA NA NA
"3685" NA NA NA
"3686" NA NA NA
"3687" NA NA NA
"3688" NA NA NA
"3689" NA NA NA
"3690" NA NA NA
"3691" NA NA NA
"3692" NA NA NA
"3693" NA NA NA
"3694" NA NA NA
"3695" NA NA NA
"3696" NA NA NA
"3697" NA NA NA
"3698" NA NA NA
"3699" NA NA NA
"3700" NA NA NA
"3701" NA NA NA
"3702" NA NA NA
"3703" NA NA NA
"3704" NA NA NA
"3705" NA NA NA
"3706" NA NA NA
"3707" NA NA NA
"3708" NA NA NA
"3709" NA NA NA
"3710" NA NA NA
"3711" NA NA NA
"3712" NA NA NA
"3713" NA NA NA
"3714" NA NA NA
"3715" NA NA NA
"3716" NA NA NA
"3717" NA NA NA
"3718" NA NA NA
"3719" NA NA NA
"3720" NA NA NA
"3721" NA NA NA
"3722" NA NA NA
"3723" NA NA NA
"3724" NA NA NA
"3725" NA NA NA
"3726" NA NA NA
"3727" NA NA NA
"3728" NA NA NA
"3729" NA NA NA
"3730" NA NA NA
"3731" NA NA NA
"3732" NA NA NA
"3733" NA NA NA
"3734" NA NA NA
"3735" NA NA NA
"3736" NA NA NA
"3737" NA NA NA
"3738" NA NA NA
"3739" NA NA NA
"3740" NA NA NA
"3741" NA NA NA
"3742" NA NA NA
"3743" NA NA NA
"3744" NA NA NA
"3745" NA NA NA
"3746" NA NA NA
"3747" NA NA NA
"3748" NA NA NA
"3749" NA NA NA
"3750" NA NA NA
"3751" NA NA NA
"3752" NA NA NA
"3753" NA NA NA
"3754" NA NA NA
"3755" NA NA NA
"3756" NA NA NA
"3757" NA NA NA
"3758" NA NA NA
"3759" NA NA NA
"3760" NA NA NA
"3761" NA NA NA
"3762" NA NA NA
"3763" NA NA NA
"3764" NA NA NA
"3765" NA NA NA
"3766" NA NA NA
"3767" NA NA NA
"3768" NA NA NA
"3769" NA NA NA
"3770" NA NA NA
"3771" NA NA NA
"3772" NA NA NA
"3773" NA NA NA
"3774" NA NA NA
"3775" NA NA NA
"3776" NA NA NA
"3777" NA NA NA
"3778" NA NA NA
"3779" NA NA NA
"3780" NA NA NA
"3781" NA NA NA
"3782" NA NA NA
"3783" NA NA NA
"3784" NA NA NA
"3785" NA NA NA
"3786" NA NA NA
"3787" NA NA NA
"3788" NA NA NA
"3789" NA NA NA
"3790" NA NA NA
"3791" NA NA NA
"3792" NA NA NA
"3793" NA NA NA
"3794" NA NA NA
"3795" NA NA NA
"3796" NA NA NA
"3797" NA NA NA
"3798" NA NA NA
"3799" NA NA NA
"3800" NA NA NA
"3801" NA NA NA
"3802" NA NA NA
"3803" NA NA NA
"3804" NA NA NA
"3805" NA NA NA
"3806" NA NA NA
"3807" NA NA NA
"3808" NA NA NA
"3809" NA NA NA
"3810" NA NA NA
"3811" NA NA NA
"3812" NA NA NA
"3813" NA NA NA
"3814" NA NA NA
"3815" NA NA NA
"3816" NA NA NA
"3817" NA NA NA
"3818" NA NA NA
"3819" NA NA NA
"3820" NA NA NA
"3821" NA NA NA
"3822" NA NA NA
"3823" NA NA NA
"3824" NA NA NA
"3825" NA NA NA
"3826" NA NA NA
"3827" NA NA NA
"3828" NA NA NA
"3829" NA NA NA
"3830" NA NA NA
"3831" NA NA NA
"3832" NA NA NA
"3833" NA NA NA
"3834" NA NA NA
"3835" NA NA NA
"3836" NA NA NA
"3837" NA NA NA
"3838" NA NA NA
"3839" NA NA NA
"3840" NA NA NA
"3841" NA NA NA
"3842" NA NA NA
"3843" NA NA NA
"3844" NA NA NA
"3845" NA NA NA
"3846" NA NA NA
"3847" NA NA NA
"3848" NA NA NA
"3849" NA NA NA
"3850" NA NA NA
"3851" NA NA NA
"3852" NA NA NA
"3853" NA NA NA
"3854" NA NA NA
"3855" NA NA NA
"3856" NA NA NA
"3857" NA NA NA
"3858" NA NA NA
"3859" NA NA NA
"3860" NA NA NA
"3861" NA NA NA
"3862" NA NA NA
"3863" NA NA NA
"3864" NA NA NA
"3865" NA NA NA
"3866" NA NA NA
"3867" NA NA NA
"3868" NA NA NA
"3869" NA NA NA
"3870" NA NA NA
"3871" NA NA NA
"3872" NA NA NA
"3873" NA NA NA
"3874" NA NA NA
"3875" NA NA NA
"3876" NA NA NA
"3877" NA NA NA
"3878" NA NA NA
"3879" NA NA NA
"3880" NA NA NA
"3881" NA NA NA
"3882" NA NA NA
"3883" NA NA NA
"3884" NA NA NA
"3885" NA NA NA
"3886" NA NA NA
"3887" NA NA NA
"3888" NA NA NA
"3889" NA NA NA
"3890" NA NA NA
"3891" NA NA NA
"3892" NA NA NA
"3893" NA NA NA
"3894" NA NA NA
"3895" NA NA NA
"3896" NA NA NA
"3897" NA NA NA
"3898" NA NA NA
"3899" NA NA NA
"3900" NA NA NA
"3901" NA NA NA
"3902" NA NA NA
"3903" NA NA NA
"3904" NA NA NA
"3905" NA NA NA
"3906" NA NA NA
"3907" NA NA NA
"3908" NA NA NA
"3909" NA NA NA
"3910" NA NA NA
"3911" NA NA NA
"3912" NA NA NA
"3913" NA NA NA
"3914" NA NA NA
"3915" NA NA NA
"3916" NA NA NA
"3917" NA NA NA
"3918" NA NA NA
"3919" NA NA NA
"3920" NA NA NA
"3921" NA NA NA
"3922" NA NA NA
"3923" NA NA NA
"3924" NA NA NA
"3925" NA NA NA
"3926" NA NA NA
"3927" NA NA NA
"3928" NA NA NA
"3929" NA NA NA
"3930" NA NA NA
"3931" NA NA NA
"3932" NA NA NA
"3933" NA NA NA
"3934" NA NA NA
"3935" NA NA NA
"3936" NA NA NA
"3937" NA NA NA
"3938" NA NA NA
"3939" NA NA NA
"3940" NA NA NA
"3941" NA NA NA
"3942" NA NA NA
"3943" NA NA NA
"3944" NA NA NA
"3945" NA NA NA
"3946" NA NA NA
"3947" NA NA NA
"3948" NA NA NA
"3949" NA NA NA
"3950" NA NA NA
"3951" NA NA NA
"3952" NA NA NA
"3953" NA NA NA
"3954" NA NA NA
"3955" NA NA NA
"3956" NA NA NA
"3957" NA NA NA
"3958" NA NA NA
"3959" NA NA NA
"3960" NA NA NA
"3961" NA NA NA
"3962" NA NA NA
"3963" NA NA NA
"3964" NA NA NA
"3965" NA NA NA
"3966" NA NA NA
"3967" NA NA NA
"3968" NA NA NA
"3969" NA NA NA
"3970" NA NA NA
"3971" NA NA NA
"3972" NA NA NA
"3973" NA NA NA
"3974" NA NA NA
"3975" NA NA NA
"3976" NA NA NA
"3977" NA NA NA
"3978" NA NA NA
"3979" NA NA NA
"3980" NA NA NA
"3981" NA NA NA
"3982" NA NA NA
"3983" NA NA NA
"3984" NA NA NA
"3985" NA NA NA
"3986" NA NA NA
"3987" NA NA NA
"3988" NA NA NA
"3989" NA NA NA
"3990" NA NA NA
"3991" NA NA NA
"3992" NA NA NA
"3993" NA NA NA
"3994" NA NA NA
"3995" NA NA NA
"3996" NA NA NA
"3997" NA NA NA
"3998" NA NA NA
"3999" NA NA NA
"4000" NA NA NA
"4001" NA NA NA
"4002" NA NA NA
"4003" NA NA NA
"4004" NA NA NA
"4005" NA NA NA
"4006" NA NA NA
"4007" NA NA NA
"4008" NA NA NA
"4009" NA NA NA
"4010" NA NA NA
"4011" NA NA NA
"4012" NA NA NA
"4013" NA NA NA
"4014" NA NA NA
"4015" NA NA NA
"4016" NA NA NA
"4017" NA NA NA
"4018" NA NA NA
"4019" NA NA NA
"4020" NA NA NA
"4021" NA NA NA
"4022" NA NA NA
"4023" NA NA NA
"4024" NA NA NA
"4025" NA NA NA
"4026" NA NA NA
"4027" NA NA NA
"4028" NA NA NA
"4029" NA NA NA
"4030" NA NA NA
"4031" NA NA NA
"4032" NA NA NA
"4033" NA NA NA
"4034" NA NA NA
"4035" NA NA NA
"4036" NA NA NA
"4037" NA NA NA
"4038" NA NA NA
"4039" NA NA NA
"4040" NA NA NA
"4041" NA NA NA
"4042" NA NA NA
"4043" NA NA NA
"4044" NA NA NA
"4045" NA NA NA
"4046" NA NA NA
"4047" NA NA NA
"4048" NA NA NA
"4049" NA NA NA
"4050" NA NA NA
"4051" NA NA NA
"4052" NA NA NA
"4053" NA NA NA
"4054" NA NA NA
"4055" NA NA NA
"4056" NA NA NA
"4057" NA NA NA
"4058" NA NA NA
"4059" NA NA NA
"4060" NA NA NA
"4061" NA NA NA
"4062" NA NA NA
"4063" NA NA NA
"4064" NA NA NA
"4065" NA NA NA
"4066" NA NA NA
"4067" NA NA NA
"4068" NA NA NA
"4069" NA NA NA
"4070" NA NA NA
"4071" NA NA NA
"4072" NA NA NA
"4073" NA NA NA
"4074" NA NA NA
"4075" NA NA NA
"4076" NA NA NA
"4077" NA NA NA
"4078" NA NA NA
"4079" NA NA NA
"4080" NA NA NA
"4081" NA NA NA
"4082" NA NA NA
"4083" NA NA NA
"4084" NA NA NA
"4085" NA NA NA
"4086" NA NA NA
"4087" NA NA NA
"4088" NA NA NA
"4089" NA NA NA
"4090" NA NA NA
"4091" NA NA NA
"4092" NA NA NA
"4093" NA NA NA
"4094" NA NA NA
"4095" NA NA NA
"4096" NA NA NA
"4097" NA NA NA
"4098" NA NA NA
"4099" NA NA NA
"4100" NA NA NA
"4101" NA NA NA
"4102" NA NA NA
"4103" NA NA NA
"4104" NA NA NA
"4105" NA NA NA
"4106" NA NA NA
"4107" NA NA NA
"4108" NA NA NA
"4109" NA NA NA
"4110" NA NA NA
"4111" NA NA NA
"4112" NA NA NA
"4113" NA NA NA
"4114" NA NA NA
"4115" NA NA NA
"4116" NA NA NA
"4117" NA NA NA
"4118" NA NA NA
"4119" NA NA NA
"4120" NA NA NA
"4121" NA NA NA
"4122" NA NA NA
"4123" NA NA NA
"4124" NA NA NA
"4125" NA NA NA
"4126" NA NA NA
"4127" NA NA NA
"4128" NA NA NA
"4129" NA NA NA
"4130" NA NA NA
"4131" NA NA NA
"4132" NA NA NA
"4133" NA NA NA
"4134" NA NA NA
"4135" NA NA NA
"4136" NA NA NA
"4137" NA NA NA
"4138" NA NA NA
"4139" NA NA NA
"4140" NA NA NA
"4141" NA NA NA
"4142" NA NA NA
"4143" NA NA NA
"4144" NA NA NA
"4145" NA NA NA
"4146" NA NA NA
"4147" NA NA NA
"4148" NA NA NA
"4149" NA NA NA
"4150" NA NA NA
"4151" NA NA NA
"4152" NA NA NA
"4153" NA NA NA
"4154" NA NA NA
"4155" NA NA NA
"4156" NA NA NA
"4157" NA NA NA
"4158" NA NA NA
"4159" NA NA NA
"4160" NA NA NA
"4161" NA NA NA
"4162" NA NA NA
"4163" NA NA NA
"4164" NA NA NA
"4165" NA NA NA
"4166" NA NA NA
"4167" NA NA NA
"4168" NA NA NA
"4169" NA NA NA
"4170" NA NA NA
"4171" NA NA NA
"4172" NA NA NA
"4173" NA NA NA
"4174" NA NA NA
"4175" NA NA NA
"4176" NA NA NA
"4177" NA NA NA
"4178" NA NA NA
"4179" NA NA NA
"4180" NA NA NA
"4181" NA NA NA
"4182" NA NA NA
"4183" NA NA NA
"4184" NA NA NA
"4185" NA NA NA
"4186" NA NA NA
"4187" NA NA NA
"4188" NA NA NA
"4189" NA NA NA
"4190" NA NA NA
"4191" NA NA NA
"4192" NA NA NA
"4193" NA NA NA
"4194" NA NA NA
"4195" NA NA NA
"4196" NA NA NA
"4197" NA NA NA
"4198" NA NA NA
"4199" NA NA NA
"4200" NA NA NA
"4201" NA NA NA
"4202" NA NA NA
"4203" NA NA NA
"4204" NA NA NA
"4205" NA NA NA
"4206" NA NA NA
"4207" NA NA NA
"4208" NA NA NA
"4209" NA NA NA
"4210" NA NA NA
"4211" NA NA NA
"4212" NA NA NA
"4213" NA NA NA
"4214" NA NA NA
"4215" NA NA NA
"4216" NA NA NA
"4217" NA NA NA
"4218" NA NA NA
"4219" NA NA NA
"4220" NA NA NA
"4221" NA NA NA
"4222" NA NA NA
"4223" NA NA NA
"4224" NA NA NA
"4225" NA NA NA
"4226" NA NA NA
"4227" NA NA NA
"4228" NA NA NA
"4229" NA NA NA
"4230" NA NA NA
"4231" NA NA NA
"4232" NA NA NA
"4233" NA NA NA
"4234" NA NA NA
"4235" NA NA NA
"4236" NA NA NA
"4237" NA NA NA
"4238" NA NA NA
"4239" NA NA NA
"4240" NA NA NA
"4241" NA NA NA
"4242" NA NA NA
"4243" NA NA NA
"4244" NA NA NA
"4245" NA NA NA
"4246" NA NA NA
"4247" NA NA NA
"4248" NA NA NA
"4249" NA NA NA
"4250" NA NA NA
"4251" NA NA NA
"4252" NA NA NA
"4253" NA NA NA
"4254" NA NA NA
"4255" NA NA NA
"4256" NA NA NA
"4257" NA NA NA
"4258" NA NA NA
"4259" NA NA NA
"4260" NA NA NA
"4261" NA NA NA
"4262" NA NA NA
"4263" NA NA NA
"4264" NA NA NA
"4265" NA NA NA
"4266" NA NA NA
"4267" NA NA NA
"4268" NA NA NA
"4269" NA NA NA
"4270" NA NA NA
"4271" NA NA NA
"4272" NA NA NA
"4273" NA NA NA
"4274" NA NA NA
"4275" NA NA NA
"4276" NA NA NA
"4277" NA NA NA
"4278" NA NA NA
"4279" NA NA NA
"4280" NA NA NA
"4281" NA NA NA
"4282" NA NA NA
"4283" NA NA NA
"4284" NA NA NA
"4285" NA NA NA
"4286" NA NA NA
"4287" NA NA NA
"4288" NA NA NA
"4289" NA NA NA
"4290" NA NA NA
"4291" NA NA NA
"4292" NA NA NA
"4293" NA NA NA
"4294" NA NA NA
"4295" NA NA NA
"4296" NA NA NA
"4297" NA NA NA
"4298" NA NA NA
"4299" NA NA NA
"4300" NA NA NA
"4301" NA NA NA
"4302" NA NA NA
"4303" NA NA NA
"4304" NA NA NA
"4305" NA NA NA
"4306" NA NA NA
"4307" NA NA NA
"4308" NA NA NA
"4309" NA NA NA
"4310" NA NA NA
"4311" NA NA NA
"4312" NA NA NA
"4313" NA NA NA
"4314" NA NA NA
"4315" NA NA NA
"4316" NA NA NA
"4317" NA NA NA
"4318" NA NA NA
"4319" NA NA NA
"4320" NA NA NA
"4321" NA NA NA
"4322" NA NA NA
"4323" NA NA NA
"4324" NA NA NA
"4325" NA NA NA
"4326" NA NA NA
"4327" NA NA NA
"4328" NA NA NA
"4329" NA NA NA
"4330" NA NA NA
"4331" NA NA NA
"4332" NA NA NA
"4333" NA NA NA
"4334" NA NA NA
"4335" NA NA NA
"4336" NA NA NA
"4337" NA NA NA
"4338" NA NA NA
"4339" NA NA NA
"4340" NA NA NA
"4341" NA NA NA
"4342" NA NA NA
"4343" NA NA NA
"4344" NA NA NA
"4345" NA NA NA
"4346" NA NA NA
"4347" NA NA NA
"4348" NA NA NA
"4349" NA NA NA
"4350" NA NA NA
"4351" NA NA NA
"4352" NA NA NA
"4353" NA NA NA
"4354" NA NA NA
"4355" NA NA NA
"4356" NA NA NA
"4357" NA NA NA
"4358" NA NA NA
"4359" NA NA NA
"4360" NA NA NA
"4361" NA NA NA
"4362" NA NA NA
"4363" NA NA NA
"4364" NA NA NA
"4365" NA NA NA
"4366" NA NA NA
"4367" NA NA NA
"4368" NA NA NA
"4369" NA NA NA
"4370" NA NA NA
"4371" NA NA NA
"4372" NA NA NA
"4373" NA NA NA
"4374" NA NA NA
"4375" NA NA NA
"4376" NA NA NA
"4377" NA NA NA
"4378" NA NA NA
"4379" NA NA NA
"4380" NA NA NA
"4381" NA NA NA
"4382" NA NA NA
"4383" NA NA NA
"4384" NA NA NA
"4385" NA NA NA
"4386" NA NA NA
"4387" NA NA NA
"4388" NA NA NA
"4389" NA NA NA
"4390" NA NA NA
"4391" NA NA NA
"4392" NA NA NA
"4393" NA NA NA
"4394" NA NA NA
"4395" NA NA NA
"4396" NA NA NA
"4397" NA NA NA
"4398" NA NA NA
"4399" NA NA NA
"4400" NA NA NA
"4401" NA NA NA
"4402" NA NA NA
"4403" NA NA NA
"4404" NA NA NA
"4405" NA NA NA
"4406" NA NA NA
"4407" NA NA NA
"4408" NA NA NA
"4409" NA NA NA
"4410" NA NA NA
"4411" NA NA NA
"4412" NA NA NA
"4413" NA NA NA
"4414" NA NA NA
"4415" NA NA NA
"4416" NA NA NA
"4417" NA NA NA
"4418" NA NA NA
"4419" NA NA NA
"4420" NA NA NA
"4421" NA NA NA
"4422" NA NA NA
"4423" NA NA NA
"4424" NA NA NA
"4425" NA NA NA
"4426" NA NA NA
"4427" NA NA NA
"4428" NA NA NA
"4429" NA NA NA
"4430" NA NA NA
"4431" NA NA NA
"4432" NA NA NA
"4433" NA NA NA
"4434" NA NA NA
"4435" NA NA NA
"4436" NA NA NA
"4437" NA NA NA
"4438" NA NA NA
"4439" NA NA NA
"4440" NA NA NA
"4441" NA NA NA
"4442" NA NA NA
"4443" NA NA NA
"4444" NA NA NA
"4445" NA NA NA
"4446" NA NA NA
"4447" NA NA NA
"4448" NA NA NA
"4449" NA NA NA
"4450" NA NA NA
"4451" NA NA NA
"4452" NA NA NA
"4453" NA NA NA
"4454" NA NA NA
"4455" NA NA NA
"4456" NA NA NA
"4457" NA NA NA
"4458" NA NA NA
"4459" NA NA NA
"4460" NA NA NA
"4461" NA NA NA
"4462" NA NA NA
"4463" NA NA NA
"4464" NA NA NA
"4465" NA NA NA
"4466" NA NA NA
"4467" NA NA NA
"4468" NA NA NA
"4469" NA NA NA
"4470" NA NA NA
"4471" NA NA NA
"4472" NA NA NA
"4473" NA NA NA
"4474" NA NA NA
"4475" NA NA NA
"4476" NA NA NA
"4477" NA NA NA
"4478" NA NA NA
"4479" NA NA NA
"4480" NA NA NA
"4481" NA NA NA
"4482" NA NA NA
"4483" NA NA NA
"4484" NA NA NA
"4485" NA NA NA
"4486" NA NA NA
"4487" NA NA NA
"4488" NA NA NA
"4489" NA NA NA
"4490" NA NA NA
"4491" NA NA NA
"4492" NA NA NA
"4493" NA NA NA
"4494" NA NA NA
"4495" NA NA NA
"4496" NA NA NA
"4497" NA NA NA
"4498" NA NA NA
"4499" NA NA NA
"4500" NA NA NA
"4501" NA NA NA
"4502" NA NA NA
"4503" NA NA NA
"4504" NA NA NA
"4505" NA NA NA
"4506" NA NA NA
"4507" NA NA NA
"4508" NA NA NA
"4509" NA NA NA
"4510" NA NA NA
"4511" NA NA NA
"4512" NA NA NA
"4513" NA NA NA
"4514" NA NA NA
"4515" NA NA NA
"4516" NA NA NA
"4517" NA NA NA
"4518" NA NA NA
"4519" NA NA NA
"4520" NA NA NA
"4521" NA NA NA
"4522" NA NA NA
"4523" NA NA NA
"4524" NA NA NA
"4525" NA NA NA
"4526" NA NA NA
"4527" NA NA NA
"4528" NA NA NA
"4529" NA NA NA
"4530" NA NA NA
"4531" NA NA NA
"4532" NA NA NA
"4533" NA NA NA
"4534" NA NA NA
"4535" NA NA NA
"4536" NA NA NA
"4537" NA NA NA
"4538" NA NA NA
"4539" NA NA NA
"4540" NA NA NA
"4541" NA NA NA
"4542" NA NA NA
"4543" NA NA NA
"4544" NA NA NA
"4545" NA NA NA
"4546" NA NA NA
"4547" NA NA NA
"4548" NA NA NA
"4549" NA NA NA
"4550" NA NA NA
"4551" NA NA NA
"4552" NA NA NA
"4553" NA NA NA
"4554" NA NA NA
"4555" NA NA NA
"4556" NA NA NA
"4557" NA NA NA
"4558" NA NA NA
"4559" NA NA NA
"4560" NA NA NA
"4561" NA NA NA
"4562" NA NA NA
"4563" NA NA NA
"4564" NA NA NA
"4565" NA NA NA
"4566" NA NA NA
"4567" NA NA NA
"4568" NA NA NA
"4569" NA NA NA
"4570" NA NA NA
"4571" NA NA NA
"4572" NA NA NA
"4573" NA NA NA
"4574" NA NA NA
"4575" NA NA NA
"4576" NA NA NA
"4577" NA NA NA
"4578" NA NA NA
"4579" NA NA NA
"4580" NA NA NA
"4581" NA NA NA
"4582" NA NA NA
"4583" NA NA NA
"4584" NA NA NA
"4585" NA NA NA
"4586" NA NA NA
"4587" NA NA NA
"4588" NA NA NA
"4589" NA NA NA
"4590" NA NA NA
"4591" NA NA NA
"4592" NA NA NA
"4593" NA NA NA
"4594" NA NA NA
"4595" NA NA NA
"4596" NA NA NA
"4597" NA NA NA
"4598" NA NA NA
"4599" NA NA NA
"4600" NA NA NA
"4601" NA NA NA
"4602" NA NA NA
"4603" NA NA NA
"4604" NA NA NA
"4605" NA NA NA
"4606" NA NA NA
"4607" NA NA NA
"4608" NA NA NA
"4609" NA NA NA
"4610" NA NA NA
"4611" NA NA NA
"4612" NA NA NA
"4613" NA NA NA
"4614" NA NA NA
"4615" NA NA NA
"4616" NA NA NA
"4617" NA NA NA
"4618" NA NA NA
"4619" NA NA NA
"4620" NA NA NA
"4621" NA NA NA
"4622" NA NA NA
"4623" NA NA NA
"4624" NA NA NA
"4625" NA NA NA
"4626" NA NA NA
"4627" NA NA NA
"4628" NA NA NA
"4629" NA NA NA
"4630" NA NA NA
"4631" NA NA NA
"4632" NA NA NA
"4633" NA NA NA
"4634" NA NA NA
"4635" NA NA NA
"4636" NA NA NA
"4637" NA NA NA
"4638" NA NA NA
"4639" NA NA NA
"4640" NA NA NA
"4641" NA NA NA
"4642" NA NA NA
"4643" NA NA NA
"4644" NA NA NA
"4645" NA NA NA
"4646" NA NA NA
"4647" NA NA NA
"4648" NA NA NA
"4649" NA NA NA
"4650" NA NA NA
"4651" NA NA NA
"4652" NA NA NA
"4653" NA NA NA
"4654" NA NA NA
"4655" NA NA NA
"4656" NA NA NA
"4657" NA NA NA
"4658" NA NA NA
"4659" NA NA NA
"4660" NA NA NA
"4661" NA NA NA
"4662" NA NA NA
"4663" NA NA NA
"4664" NA NA NA
"4665" NA NA NA
"4666" NA NA NA
"4667" NA NA NA
"4668" NA NA NA
"4669" NA NA NA
"4670" NA NA NA
"4671" NA NA NA
"4672" NA NA NA
"4673" NA NA NA
"4674" NA NA NA
"4675" NA NA NA
"4676" NA NA NA
"4677" NA NA NA
"4678" NA NA NA
"4679" NA NA NA
"4680" NA NA NA
"4681" NA NA NA
"4682" NA NA NA
"4683" NA NA NA
"4684" NA NA NA
"4685" NA NA NA
"4686" NA NA NA
"4687" NA NA NA
"4688" NA NA NA
"4689" NA NA NA
"4690" NA NA NA
"4691" NA NA NA
"4692" NA NA NA
"4693" NA NA NA
"4694" NA NA NA
"4695" NA NA NA
"4696" NA NA NA
"4697" NA NA NA
"4698" NA NA NA
"4699" NA NA NA
"4700" NA NA NA
"4701" NA NA NA
"4702" NA NA NA
"4703" NA NA NA
"4704" NA NA NA
"4705" NA NA NA
"4706" NA NA NA
"4707" NA NA NA
"4708" NA NA NA
"4709" NA NA NA
"4710" NA NA NA
"4711" NA NA NA
"4712" NA NA NA
"4713" NA NA NA
"4714" NA NA NA
"4715" NA NA NA
"4716" NA NA NA
"4717" NA NA NA
"4718" NA NA NA
"4719" NA NA NA
"4720" NA NA NA
"4721" NA NA NA
"4722" NA NA NA
"4723" NA NA NA
"4724" NA NA NA
"4725" NA NA NA
"4726" NA NA NA
"4727" NA NA NA
"4728" NA NA NA
"4729" NA NA NA
"4730" NA NA NA
"4731" NA NA NA
"4732" NA NA NA
"4733" NA NA NA
"4734" NA NA NA
"4735" NA NA NA
"4736" NA NA NA
"4737" NA NA NA
"4738" NA NA NA
"4739" NA NA NA
"4740" NA NA NA
"4741" NA NA NA
"4742" NA NA NA
"4743" NA NA NA
"4744" NA NA NA
"4745" NA NA NA
"4746" NA NA NA
"4747" NA NA NA
"4748" NA NA NA
"4749" NA NA NA
"4750" NA NA NA
"4751" NA NA NA
"4752" NA NA NA
"4753" NA NA NA
"4754" NA NA NA
"4755" NA NA NA
"4756" NA NA NA
"4757" NA NA NA
"4758" NA NA NA
"4759" NA NA NA
"4760" NA NA NA
"4761" NA NA NA
"4762" NA NA NA
"4763" NA NA NA
"4764" NA NA NA
"4765" NA NA NA
"4766" NA NA NA
"4767" NA NA NA
"4768" NA NA NA
"4769" NA NA NA
"4770" NA NA NA
"4771" NA NA NA
"4772" NA NA NA
"4773" NA NA NA
"4774" NA NA NA
"4775" NA NA NA
"4776" NA NA NA
"4777" NA NA NA
"4778" NA NA NA
"4779" NA NA NA
"4780" NA NA NA
"4781" NA NA NA
"4782" NA NA NA
"4783" NA NA NA
"4784" NA NA NA
"4785" NA NA NA
"4786" NA NA NA
"4787" NA NA NA
"4788" NA NA NA
"4789" NA NA NA
"4790" NA NA NA
"4791" NA NA NA
"4792" NA NA NA
"4793" NA NA NA
"4794" NA NA NA
"4795" NA NA NA
"4796" NA NA NA
"4797" NA NA NA
"4798" NA NA NA
"4799" NA NA NA
"4800" NA NA NA
"4801" NA NA NA
"4802" NA NA NA
"4803" NA NA NA
"4804" NA NA NA
"4805" NA NA NA
"4806" NA NA NA
"4807" NA NA NA
"4808" NA NA NA
"4809" NA NA NA
"4810" NA NA NA
"4811" NA NA NA
"4812" NA NA NA
"4813" NA NA NA
"4814" NA NA NA
"4815" NA NA NA
"4816" NA NA NA
"4817" NA NA NA
"4818" NA NA NA
"4819" NA NA NA
"4820" NA NA NA
"4821" NA NA NA
"4822" NA NA NA
"4823" NA NA NA
"4824" NA NA NA
"4825" NA NA NA
"4826" NA NA NA
"4827" NA NA NA
"4828" NA NA NA
"4829" NA NA NA
"4830" NA NA NA
"4831" NA NA NA
"4832" NA NA NA
"4833" NA NA NA
"4834" NA NA NA
"4835" NA NA NA
"4836" NA NA NA
"4837" NA NA NA
"4838" NA NA NA
"4839" NA NA NA
"4840" NA NA NA
"4841" NA NA NA
"4842" NA NA NA
"4843" NA NA NA
"4844" NA NA NA
"4845" NA NA NA
"4846" NA NA NA
"4847" NA NA NA
"4848" NA NA NA
"4849" NA NA NA
"4850" NA NA NA
"4851" NA NA NA
"4852" NA NA NA
"4853" NA NA NA
"4854" NA NA NA
"4855" NA NA NA
"4856" NA NA NA
"4857" NA NA NA
"4858" NA NA NA
"4859" NA NA NA
"4860" NA NA NA
"4861" NA NA NA
"4862" NA NA NA
"4863" NA NA NA
"4864" NA NA NA
"4865" NA NA NA
"4866" NA NA NA
"4867" NA NA NA
"4868" NA NA NA
"4869" NA NA NA
"4870" NA NA NA
"4871" NA NA NA
"4872" NA NA NA
"4873" NA NA NA
"4874" NA NA NA
"4875" NA NA NA
"4876" NA NA NA
"4877" NA NA NA
"4878" NA NA NA
"4879" NA NA NA
"4880" NA NA NA
"4881" NA NA NA
"4882" NA NA NA
"4883" NA NA NA
"4884" NA NA NA
"4885" NA NA NA
"4886" NA NA NA
"4887" NA NA NA
"4888" NA NA NA
"4889" NA NA NA
"4890" NA NA NA
"4891" NA NA NA
"4892" NA NA NA
"4893" NA NA NA
"4894" NA NA NA
"4895" NA NA NA
"4896" NA NA NA
"4897" NA NA NA
"4898" NA NA NA
"4899" NA NA NA
"4900" NA NA NA
"4901" NA NA NA
"4902" NA NA NA
"4903" NA NA NA
"4904" NA NA NA
"4905" NA NA NA
"4906" NA NA NA
"4907" NA NA NA
"4908" NA NA NA
"4909" NA NA NA
"4910" NA NA NA
"4911" NA NA NA
"4912" NA NA NA
"4913" NA NA NA
"4914" NA NA NA
"4915" NA NA NA
"4916" NA NA NA
"4917" NA NA NA
"4918" NA NA NA
"4919" NA NA NA
"4920" NA NA NA
"4921" NA NA NA
"4922" NA NA NA
"4923" NA NA NA
"4924" NA NA NA
"4925" NA NA NA
"4926" NA NA NA
"4927" NA NA NA
"4928" NA NA NA
"4929" NA NA NA
"4930" NA NA NA
"4931" NA NA NA
"4932" NA NA NA
"4933" NA NA NA
"4934" NA NA NA
"4935" NA NA NA
"4936" NA NA NA
"4937" NA NA NA
"4938" NA NA NA
"4939" NA NA NA
"4940" NA NA NA
"4941" NA NA NA
"4942" NA NA NA
"4943" NA NA NA
"4944" NA NA NA
"4945" NA NA NA
"4946" NA NA NA
"4947" NA NA NA
"4948" NA NA NA
"4949" NA NA NA
"4950" NA NA NA
"4951" NA NA NA
"4952" NA NA NA
"4953" NA NA NA
"4954" NA NA NA
"4955" NA NA NA
"4956" NA NA NA
"4957" NA NA NA
"4958" NA NA NA
"4959" NA NA NA
"4960" NA NA NA
"4961" NA NA NA
"4962" NA NA NA
"4963" NA NA NA
"4964" NA NA NA
"4965" NA NA NA
"4966" NA NA NA
"4967" NA NA NA
"4968" NA NA NA
"4969" NA NA NA
"4970" NA NA NA
"4971" NA NA NA
"4972" NA NA NA
"4973" NA NA NA
"4974" NA NA NA
"4975" NA NA NA
"4976" NA NA NA
"4977" NA NA NA
"4978" NA NA NA
"4979" NA NA NA
"4980" NA NA NA
"4981" NA NA NA
"4982" NA NA NA
"4983" NA NA NA
"4984" NA NA NA
"4985" NA NA NA
"4986" NA NA NA
"4987" NA NA NA
"4988" NA NA NA
"4989" NA NA NA
"4990" NA NA NA
"4991" NA NA NA
"4992" NA NA NA
"4993" NA NA NA
"4994" NA NA NA
"4995" NA NA NA
"4996" NA NA NA
"4997" NA NA NA
"4998" NA NA NA
"4999" NA NA NA
"5000" NA NA NA
"5001" NA NA NA
"5002" NA NA NA
"5003" NA NA NA
"5004" NA NA NA
"5005" NA NA NA
"5006" NA NA NA
"5007" NA NA NA
"5008" NA NA NA
"5009" NA NA NA
"5010" NA NA NA
"5011" NA NA NA
"5012" NA NA NA
"5013" NA NA NA
"5014" NA NA NA
"5015" NA NA NA
"5016" NA NA NA
"5017" NA NA NA
"5018" NA NA NA
"5019" NA NA NA
"5020" NA NA NA
"5021" NA NA NA
"5022" NA NA NA
"5023" NA NA NA
"5024" NA NA NA
"5025" NA NA NA
"5026" NA NA NA
"5027" NA NA NA
"5028" NA NA NA
"5029" NA NA NA
"5030" NA NA NA
"5031" NA NA NA
"5032" NA NA NA
"5033" NA NA NA
"5034" NA NA NA
"5035" NA NA NA
"5036" NA NA NA
"5037" NA NA NA
"5038" NA NA NA
"5039" NA NA NA
"5040" NA NA NA
"5041" NA NA NA
"5042" NA NA NA
"5043" NA NA NA
"5044" NA NA NA
"5045" NA NA NA
"5046" NA NA NA
"5047" NA NA NA
"5048" NA NA NA
"5049" NA NA NA
"5050" NA NA NA
"5051" NA NA NA
"5052" NA NA NA
"5053" NA NA NA
"5054" NA NA NA
"5055" NA NA NA
"5056" NA NA NA
"5057" NA NA NA
"5058" NA NA NA
"5059" NA NA NA
"5060" NA NA NA
"5061" NA NA NA
"5062" NA NA NA
"5063" NA NA NA
"5064" NA NA NA
"5065" NA NA NA
"5066" NA NA NA
"5067" NA NA NA
"5068" NA NA NA
"5069" NA NA NA
"5070" NA NA NA
"5071" NA NA NA
"5072" NA NA NA
"5073" NA NA NA
"5074" NA NA NA
"5075" NA NA NA
"5076" NA NA NA
"5077" NA NA NA
"5078" NA NA NA
"5079" NA NA NA
"5080" NA NA NA
"5081" NA NA NA
"5082" NA NA NA
"5083" NA NA NA
"5084" NA NA NA
"5085" NA NA NA
"5086" NA NA NA
"5087" NA NA NA
"5088" NA NA NA
"5089" NA NA NA
"5090" NA NA NA
"5091" NA NA NA
"5092" NA NA NA
"5093" NA NA NA
"5094" NA NA NA
"5095" NA NA NA
"5096" NA NA NA
"5097" NA NA NA
"5098" NA NA NA
"5099" NA NA NA
"5100" NA NA NA
"5101" NA NA NA
"5102" NA NA NA
"5103" NA NA NA
"5104" NA NA NA
"5105" NA NA NA
"5106" NA NA NA
"5107" NA NA NA
"5108" NA NA NA
"5109" NA NA NA
"5110" NA NA NA
"5111" NA NA NA
"5112" NA NA NA
"5113" NA NA NA
"5114" NA NA NA
"5115" NA NA NA
"5116" NA NA NA
"5117" NA NA NA
"5118" NA NA NA
"5119" NA NA NA
"5120" NA NA NA
"5121" NA NA NA
"5122" NA NA NA
"5123" NA NA NA
"5124" NA NA NA
"5125" NA NA NA
"5126" NA NA NA
"5127" NA NA NA
"5128" NA NA NA
"5129" NA NA NA
"5130" NA NA NA
"5131" NA NA NA
"5132" NA NA NA
"5133" NA NA NA
"5134" NA NA NA
"5135" NA NA NA
"5136" NA NA NA
"5137" NA NA NA
"5138" NA NA NA
"5139" NA NA NA
"5140" NA NA NA
"5141" NA NA NA
"5142" NA NA NA
"5143" NA NA NA
"5144" NA NA NA
"5145" NA NA NA
"5146" NA NA NA
"5147" NA NA NA
"5148" NA NA NA
"5149" NA NA NA
"5150" NA NA NA
"5151" NA NA NA
"5152" NA NA NA
"5153" NA NA NA
"5154" NA NA NA
"5155" NA NA NA
"5156" NA NA NA
"5157" NA NA NA
"5158" NA NA NA
"5159" NA NA NA
"5160" NA NA NA
"5161" NA NA NA
"5162" NA NA NA
"5163" NA NA NA
"5164" NA NA NA
"5165" NA NA NA
"5166" NA NA NA
"5167" NA NA NA
"5168" NA NA NA
"5169" NA NA NA
"5170" NA NA NA
"5171" NA NA NA
"5172" NA NA NA
"5173" NA NA NA
"5174" NA NA NA
"5175" NA NA NA
"5176" NA NA NA
"5177" NA NA NA
"5178" NA NA NA
"5179" NA NA NA
"5180" NA NA NA
"5181" NA NA NA
"5182" NA NA NA
"5183" NA NA NA
"5184" NA NA NA
"5185" NA NA NA
"5186" NA NA NA
"5187" NA NA NA
"5188" NA NA NA
"5189" NA NA NA
"5190" NA NA NA
"5191" NA NA NA
"5192" NA NA NA
"5193" NA NA NA
"5194" NA NA NA
"5195" NA NA NA
"5196" NA NA NA
"5197" NA NA NA
"5198" NA NA NA
"5199" NA NA NA
"5200" NA NA NA
"5201" NA NA NA
"5202" NA NA NA
"5203" NA NA NA
"5204" NA NA NA
"5205" NA NA NA
"5206" NA NA NA
"5207" NA NA NA
"5208" NA NA NA
"5209" NA NA NA
"5210" NA NA NA
"5211" NA NA NA
"5212" NA NA NA
"5213" NA NA NA
"5214" NA NA NA
"5215" NA NA NA
"5216" NA NA NA
"5217" NA NA NA
"5218" NA NA NA
"5219" NA NA NA
"5220" NA NA NA
"5221" NA NA NA
"5222" NA NA NA
"5223" NA NA NA
"5224" NA NA NA
"5225" NA NA NA
"5226" NA NA NA
"5227" NA NA NA
"5228" NA NA NA
"5229" NA NA NA
"5230" NA NA NA
"5231" NA NA NA
"5232" NA NA NA
"5233" NA NA NA
"5234" NA NA NA
"5235" NA NA NA
"5236" NA NA NA
"5237" NA NA NA
"5238" NA NA NA
"5239" NA NA NA
"5240" NA NA NA
"5241" NA NA NA
"5242" NA NA NA
"5243" NA NA NA
"5244" NA NA NA
"5245" NA NA NA
"5246" NA NA NA
"5247" NA NA NA
"5248" NA NA NA
"5249" NA NA NA
"5250" NA NA NA
"5251" NA NA NA
"5252" NA NA NA
"5253" NA NA NA
"5254" NA NA NA
"5255" NA NA NA
"5256" NA NA NA
"5257" NA NA NA
"5258" NA NA NA
"5259" NA NA NA
"5260" NA NA NA
"5261" NA NA NA
"5262" NA NA NA
"5263" NA NA NA
"5264" NA NA NA
"5265" NA NA NA
"5266" NA NA NA
"5267" NA NA NA
"5268" NA NA NA
"5269" NA NA NA
"5270" NA NA NA
"5271" NA NA NA
"5272" NA NA NA
"5273" NA NA NA
"5274" NA NA NA
"5275" NA NA NA
"5276" NA NA NA
"5277" NA NA NA
"5278" NA NA NA
"5279" NA NA NA
"5280" NA NA NA
"5281" NA NA NA
"5282" NA NA NA
"5283" NA NA NA
"5284" NA NA NA
"5285" NA NA NA
"5286" NA NA NA
"5287" NA NA NA
"5288" NA NA NA
"5289" NA NA NA
"5290" NA NA NA
"5291" NA NA NA
"5292" NA NA NA
"5293" NA NA NA
"5294" NA NA NA
"5295" NA NA NA
"5296" NA NA NA
"5297" NA NA NA
"5298" NA NA NA
"5299" NA NA NA
"5300" NA NA NA
"5301" NA NA NA
"5302" NA NA NA
"5303" NA NA NA
"5304" NA NA NA
"5305" NA NA NA
"5306" NA NA NA
"5307" NA NA NA
"5308" NA NA NA
"5309" NA NA NA
"5310" NA NA NA
"5311" NA NA NA
"5312" NA NA NA
"5313" NA NA NA
"5314" NA NA NA
"5315" NA NA NA
"5316" NA NA NA
"5317" NA NA NA
"5318" NA NA NA
"5319" NA NA NA
"5320" NA NA NA
"5321" NA NA NA
"5322" NA NA NA
"5323" NA NA NA
"5324" NA NA NA
"5325" NA NA NA
"5326" NA NA NA
"5327" NA NA NA
"5328" NA NA NA
"5329" NA NA NA
"5330" NA NA NA
"5331" NA NA NA
"5332" NA NA NA
"5333" NA NA NA
"5334" NA NA NA
"5335" NA NA NA
"5336" NA NA NA
"5337" NA NA NA
"5338" NA NA NA
"5339" NA NA NA
"5340" NA NA NA
"5341" NA NA NA
"5342" NA NA NA
"5343" NA NA NA
"5344" NA NA NA
"5345" NA NA NA
"5346" NA NA NA
"5347" NA NA NA
"5348" NA NA NA
"5349" NA NA NA
"5350" NA NA NA
"5351" NA NA NA
"5352" NA NA NA
"5353" NA NA NA
"5354" NA NA NA
"5355" NA NA NA
"5356" NA NA NA
"5357" NA NA NA
"5358" NA NA NA
"5359" NA NA NA
"5360" NA NA NA
"5361" NA NA NA
"5362" NA NA NA
"5363" NA NA NA
"5364" NA NA NA
"5365" NA NA NA
"5366" NA NA NA
"5367" NA NA NA
"5368" NA NA NA
"5369" NA NA NA
"5370" NA NA NA
"5371" NA NA NA
"5372" NA NA NA
"5373" NA NA NA
"5374" NA NA NA
"5375" NA NA NA
"5376" NA NA NA
"5377" NA NA NA
"5378" NA NA NA
"5379" NA NA NA
"5380" NA NA NA
"5381" NA NA NA
"5382" NA NA NA
"5383" NA NA NA
"5384" NA NA NA
"5385" NA NA NA
"5386" NA NA NA
"5387" NA NA NA
"5388" NA NA NA
"5389" NA NA NA
"5390" NA NA NA
"5391" NA NA NA
"5392" NA NA NA
"5393" NA NA NA
"5394" NA NA NA
"5395" NA NA NA
"5396" NA NA NA
"5397" NA NA NA
"5398" NA NA NA
"5399" NA NA NA
"5400" NA NA NA
"5401" NA NA NA
"5402" NA NA NA
"5403" NA NA NA
"5404" NA NA NA
"5405" NA NA NA
"5406" NA NA NA
"5407" NA NA NA
"5408" NA NA NA
"5409" NA NA NA
"5410" NA NA NA
"5411" NA NA NA
"5412" NA NA NA
"5413" NA NA NA
"5414" NA NA NA
"5415" NA NA NA
"5416" NA NA NA
"5417" NA NA NA
"5418" NA NA NA
"5419" NA NA NA
"5420" NA NA NA
"5421" NA NA NA
"5422" NA NA NA
"5423" NA NA NA
"5424" NA NA NA
"5425" NA NA NA
"5426" NA NA NA
"5427" NA NA NA
"5428" NA NA NA
"5429" NA NA NA
"5430" NA NA NA
"5431" NA NA NA
"5432" NA NA NA
"5433" NA NA NA
"5434" NA NA NA
"5435" NA NA NA
"5436" NA NA NA
"5437" NA NA NA
"5438" NA NA NA
"5439" NA NA NA
"5440" NA NA NA
"5441" NA NA NA
"5442" NA NA NA
"5443" NA NA NA
"5444" NA NA NA
"5445" NA NA NA
"5446" NA NA NA
"5447" NA NA NA
"5448" NA NA NA
"5449" NA NA NA
"5450" NA NA NA
"5451" NA NA NA
"5452" NA NA NA
"5453" NA NA NA
"5454" NA NA NA
"5455" NA NA NA
"5456" NA NA NA
"5457" NA NA NA
"5458" NA NA NA
"5459" NA NA NA
"5460" NA NA NA
"5461" NA NA NA
"5462" NA NA NA
"5463" NA NA NA
"5464" NA NA NA
"5465" NA NA NA
"5466" NA NA NA
"5467" NA NA NA
"5468" NA NA NA
"5469" NA NA NA
"5470" NA NA NA
"5471" NA NA NA
"5472" NA NA NA
"5473" NA NA NA
"5474" NA NA NA
"5475" NA NA NA
"5476" NA NA NA
"5477" NA NA NA
"5478" NA NA NA
"5479" NA NA NA
"5480" NA NA NA
"5481" NA NA NA
"5482" NA NA NA
"5483" NA NA NA
"5484" NA NA NA
"5485" NA NA NA
"5486" NA NA NA
"5487" NA NA NA
"5488" NA NA NA
"5489" NA NA NA
"5490" NA NA NA
"5491" NA NA NA
"5492" NA NA NA
"5493" NA NA NA
"5494" NA NA NA
"5495" NA NA NA
"5496" NA NA NA
"5497" NA NA NA
"5498" NA NA NA
"5499" NA NA NA
"5500" NA NA NA
"5501" NA NA NA
"5502" NA NA NA
"5503" NA NA NA
"5504" NA NA NA
"5505" NA NA NA
"5506" NA NA NA
"5507" NA NA NA
"5508" NA NA NA
"5509" NA NA NA
"5510" NA NA NA
"5511" NA NA NA
"5512" NA NA NA
"5513" NA NA NA
"5514" NA NA NA
"5515" NA NA NA
"5516" NA NA NA
"5517" NA NA NA
"5518" NA NA NA
"5519" NA NA NA
"5520" NA NA NA
"5521" NA NA NA
"5522" NA NA NA
"5523" NA NA NA
"5524" NA NA NA
"5525" NA NA NA
"5526" NA NA NA
"5527" NA NA NA
"5528" NA NA NA
"5529" NA NA NA
"5530" NA NA NA
"5531" NA NA NA
"5532" NA NA NA
"5533" NA NA NA
"5534" NA NA NA
"5535" NA NA NA
"5536" NA NA NA
"5537" NA NA NA
"5538" NA NA NA
"5539" NA NA NA
"5540" NA NA NA
"5541" NA NA NA
"5542" NA NA NA
"5543" NA NA NA
"5544" NA NA NA
"5545" NA NA NA
"5546" NA NA NA
"5547" NA NA NA
"5548" NA NA NA
"5549" NA NA NA
"5550" NA NA NA
"5551" NA NA NA
"5552" NA NA NA
"5553" NA NA NA
"5554" NA NA NA
"5555" NA NA NA
"5556" NA NA NA
"5557" NA NA NA
"5558" NA NA NA
"5559" NA NA NA
"5560" NA NA NA
"5561" NA NA NA
"5562" NA NA NA
"5563" NA NA NA
"5564" NA NA NA
"5565" NA NA NA
"5566" NA NA NA
"5567" NA NA NA
"5568" NA NA NA
"5569" NA NA NA
"5570" NA NA NA
"5571" NA NA NA
"5572" NA NA NA
"5573" NA NA NA
"5574" NA NA NA
"5575" NA NA NA
"5576" NA NA NA
"5577" NA NA NA
"5578" NA NA NA
"5579" NA NA NA
"5580" NA NA NA
"5581" NA NA NA
"5582" NA NA NA
"5583" NA NA NA
"5584" NA NA NA
"5585" NA NA NA
"5586" NA NA NA
"5587" NA NA NA
"5588" NA NA NA
"5589" NA NA NA
"5590" NA NA NA
"5591" NA NA NA
"5592" NA NA NA
"5593" NA NA NA
"5594" NA NA NA
"5595" NA NA NA
"5596" NA NA NA
"5597" NA NA NA
"5598" NA NA NA
"5599" NA NA NA
"5600" NA NA NA
"5601" NA NA NA
"5602" NA NA NA
"5603" NA NA NA
"5604" NA NA NA
"5605" NA NA NA
"5606" NA NA NA
"5607" NA NA NA
"5608" NA NA NA
"5609" NA NA NA
"5610" NA NA NA
"5611" NA NA NA
"5612" NA NA NA
"5613" NA NA NA
"5614" NA NA NA
"5615" NA NA NA
"5616" NA NA NA
"5617" NA NA NA
"5618" NA NA NA
"5619" NA NA NA
"5620" NA NA NA
"5621" NA NA NA
"5622" NA NA NA
"5623" NA NA NA
"5624" NA NA NA
"5625" NA NA NA
"5626" NA NA NA
"5627" NA NA NA
"5628" NA NA NA
"5629" NA NA NA
"5630" NA NA NA
"5631" NA NA NA
"5632" NA NA NA
"5633" NA NA NA
"5634" NA NA NA
"5635" NA NA NA
"5636" NA NA NA
"5637" NA NA NA
"5638" NA NA NA
"5639" NA NA NA
"5640" NA NA NA
"5641" NA NA NA
"5642" NA NA NA
"5643" NA NA NA
"5644" NA NA NA
"5645" NA NA NA
"5646" NA NA NA
"5647" NA NA NA
"5648" NA NA NA
"5649" NA NA NA
"5650" NA NA NA
"5651" NA NA NA
"5652" NA NA NA
"5653" NA NA NA
"5654" NA NA NA
"5655" NA NA NA
"5656" NA NA NA
"5657" NA NA NA
"5658" NA NA NA
"5659" NA NA NA
"5660" NA NA NA
"5661" NA NA NA
"5662" NA NA NA
"5663" NA NA NA
"5664" NA NA NA
"5665" NA NA NA
"5666" NA NA NA
"5667" NA NA NA
"5668" NA NA NA
"5669" NA NA NA
"5670" NA NA NA
"5671" NA NA NA
"5672" NA NA NA
"5673" NA NA NA
"5674" NA NA NA
"5675" NA NA NA
"5676" NA NA NA
"5677" NA NA NA
"5678" NA NA NA
"5679" NA NA NA
"5680" NA NA NA
"5681" NA NA NA
"5682" NA NA NA
"5683" NA NA NA
"5684" NA NA NA
"5685" NA NA NA
"5686" NA NA NA
"5687" NA NA NA
"5688" NA NA NA
"5689" NA NA NA
"5690" NA NA NA
"5691" NA NA NA
"5692" NA NA NA
"5693" NA NA NA
"5694" NA NA NA
"5695" NA NA NA
"5696" NA NA NA
"5697" NA NA NA
"5698" NA NA NA
"5699" NA NA NA
"5700" NA NA NA
"5701" NA NA NA
"5702" NA NA NA
"5703" NA NA NA
"5704" NA NA NA
"5705" NA NA NA
"5706" NA NA NA
"5707" NA NA NA
"5708" NA NA NA
"5709" NA NA NA
"5710" NA NA NA
"5711" NA NA NA
"5712" NA NA NA
"5713" NA NA NA
"5714" NA NA NA
"5715" NA NA NA
"5716" NA NA NA
"5717" NA NA NA
"5718" NA NA NA
"5719" NA NA NA
"5720" NA NA NA
"5721" NA NA NA
"5722" NA NA NA
"5723" NA NA NA
"5724" NA NA NA
"5725" NA NA NA
"5726" NA NA NA
"5727" NA NA NA
"5728" NA NA NA
"5729" NA NA NA
"5730" NA NA NA
"5731" NA NA NA
"5732" NA NA NA
"5733" NA NA NA
"5734" NA NA NA
"5735" NA NA NA
"5736" NA NA NA
"5737" NA NA NA
"5738" NA NA NA
"5739" NA NA NA
"5740" NA NA NA
"5741" NA NA NA
"5742" NA NA NA
"5743" NA NA NA
"5744" NA NA NA
"5745" NA NA NA
"5746" NA NA NA
"5747" NA NA NA
"5748" NA NA NA
"5749" NA NA NA
"5750" NA NA NA
"5751" NA NA NA
"5752" NA NA NA
"5753" NA NA NA
"5754" NA NA NA
"5755" NA NA NA
"5756" NA NA NA
"5757" NA NA NA
"5758" NA NA NA
"5759" NA NA NA
"5760" NA NA NA
"5761" NA NA NA
"5762" NA NA NA
"5763" NA NA NA
"5764" NA NA NA
"5765" NA NA NA
"5766" NA NA NA
"5767" NA NA NA
"5768" NA NA NA
"5769" NA NA NA
"5770" NA NA NA
"5771" NA NA NA
"5772" NA NA NA
"5773" NA NA NA
"5774" NA NA NA
"5775" NA NA NA
"5776" NA NA NA
"5777" NA NA NA
"5778" NA NA NA
"5779" NA NA NA
"5780" NA NA NA
"5781" NA NA NA
"5782" NA NA NA
"5783" NA NA NA
"5784" NA NA NA
"5785" NA NA NA
"5786" NA NA NA
"5787" NA NA NA
"5788" NA NA NA
"5789" NA NA NA
"5790" NA NA NA
"5791" NA NA NA
"5792" NA NA NA
"5793" NA NA NA
"5794" NA NA NA
"5795" NA NA NA
"5796" NA NA NA
"5797" NA NA NA
"5798" NA NA NA
"5799" NA NA NA
"5800" NA NA NA
"5801" NA NA NA
"5802" NA NA NA
"5803" NA NA NA
"5804" NA NA NA
"5805" NA NA NA
"5806" NA NA NA
"5807" NA NA NA
"5808" NA NA NA
"5809" NA NA NA
"5810" NA NA NA
"5811" NA NA NA
"5812" NA NA NA
"5813" NA NA NA
"5814" NA NA NA
"5815" NA NA NA
"5816" NA NA NA
"5817" NA NA NA
"5818" NA NA NA
"5819" NA NA NA
"5820" NA NA NA
"5821" NA NA NA
"5822" NA NA NA
"5823" NA NA NA
"5824" NA NA NA
"5825" NA NA NA
"5826" NA NA NA
"5827" NA NA NA
"5828" NA NA NA
"5829" NA NA NA
"5830" NA NA NA
"5831" NA NA NA
"5832" NA NA NA
"5833" NA NA NA
"5834" NA NA NA
"5835" NA NA NA
"5836" NA NA NA
"5837" NA NA NA
"5838" NA NA NA
"5839" NA NA NA
"5840" NA NA NA
"5841" NA NA NA
"5842" NA NA NA
"5843" NA NA NA
"5844" NA NA NA
"5845" NA NA NA
"5846" NA NA NA
"5847" NA NA NA
"5848" NA NA NA
"5849" NA NA NA
"5850" NA NA NA
"5851" NA NA NA
"5852" NA NA NA
"5853" NA NA NA
"5854" NA NA NA
"5855" NA NA NA
"5856" NA NA NA
"5857" NA NA NA
"5858" NA NA NA
"5859" NA NA NA
"5860" NA NA NA
"5861" NA NA NA
"5862" NA NA NA
"5863" NA NA NA
"5864" NA NA NA
"5865" NA NA NA
"5866" NA NA NA
"5867" NA NA NA
"5868" NA NA NA
"5869" NA NA NA
"5870" NA NA NA
"5871" NA NA NA
"5872" NA NA NA
"5873" NA NA NA
"5874" NA NA NA
"5875" NA NA NA
"5876" NA NA NA
"5877" NA NA NA
"5878" NA NA NA
"5879" NA NA NA
"5880" NA NA NA
"5881" NA NA NA
"5882" NA NA NA
"5883" NA NA NA
"5884" NA NA NA
"5885" NA NA NA
"5886" NA NA NA
"5887" NA NA NA
"5888" NA NA NA
"5889" NA NA NA
"5890" NA NA NA
"5891" NA NA NA
"5892" NA NA NA
"5893" NA NA NA
"5894" NA NA NA
"5895" NA NA NA
"5896" NA NA NA
"5897" NA NA NA
"5898" NA NA NA
"5899" NA NA NA
"5900" NA NA NA
"5901" NA NA NA
"5902" NA NA NA
"5903" NA NA NA
"5904" NA NA NA
"5905" NA NA NA
"5906" NA NA NA
"5907" NA NA NA
"5908" NA NA NA
"5909" NA NA NA
"5910" NA NA NA
"5911" NA NA NA
"5912" NA NA NA
"5913" NA NA NA
"5914" NA NA NA
"5915" NA NA NA
"5916" NA NA NA
"5917" NA NA NA
"5918" NA NA NA
"5919" NA NA NA
"5920" NA NA NA
"5921" NA NA NA
"5922" NA NA NA
"5923" NA NA NA
"5924" NA NA NA
"5925" NA NA NA
"5926" NA NA NA
"5927" NA NA NA
"5928" NA NA NA
"5929" NA NA NA
"5930" NA NA NA
"5931" NA NA NA
"5932" NA NA NA
"5933" NA NA NA
"5934" NA NA NA
"5935" NA NA NA
"5936" NA NA NA
"5937" NA NA NA
"5938" NA NA NA
"5939" NA NA NA
"5940" NA NA NA
"5941" NA NA NA
"5942" NA NA NA
"5943" NA NA NA
"5944" NA NA NA
"5945" NA NA NA
"5946" NA NA NA
"5947" NA NA NA
"5948" NA NA NA
"5949" NA NA NA
"5950" NA NA NA
"5951" NA NA NA
"5952" NA NA NA
"5953" NA NA NA
"5954" NA NA NA
"5955" NA NA NA
"5956" NA NA NA
"5957" NA NA NA
"5958" NA NA NA
"5959" NA NA NA
"5960" NA NA NA
"5961" NA NA NA
"5962" NA NA NA
"5963" NA NA NA
"5964" NA NA NA
"5965" NA NA NA
"5966" NA NA NA
"5967" NA NA NA
"5968" NA NA NA
"5969" NA NA NA
"5970" NA NA NA
"5971" NA NA NA
"5972" NA NA NA
"5973" NA NA NA
"5974" NA NA NA
"5975" NA NA NA
"5976" NA NA NA
"5977" NA NA NA
"5978" NA NA NA
"5979" NA NA NA
"5980" NA NA NA
"5981" NA NA NA
"5982" NA NA NA
"5983" NA NA NA
"5984" NA NA NA
"5985" NA NA NA
"5986" NA NA NA
"5987" NA NA NA
"5988" NA NA NA
"5989" NA NA NA
"5990" NA NA NA
"5991" NA NA NA
"5992" NA NA NA
"5993" NA NA NA
"5994" NA NA NA
"5995" NA NA NA
"5996" NA NA NA
"5997" NA NA NA
"5998" NA NA NA
"5999" NA NA NA
"6000" NA NA NA
"6001" NA NA NA
"6002" NA NA NA
"6003" NA NA NA
"6004" NA NA NA
"6005" NA NA NA
"6006" NA NA NA
"6007" NA NA NA
"6008" NA NA NA
"6009" NA NA NA
"6010" NA NA NA
"6011" NA NA NA
"6012" NA NA NA
"6013" NA NA NA
"6014" NA NA NA
"6015" NA NA NA
"6016" NA NA NA
"6017" NA NA NA
"6018" NA NA NA
"6019" NA NA NA
"6020" NA NA NA
"6021" NA NA NA
"6022" NA NA NA
"6023" NA NA NA
"6024" NA NA NA
"6025" NA NA NA
"6026" NA NA NA
"6027" NA NA NA
"6028" NA NA NA
"6029" NA NA NA
"6030" NA NA NA
"6031" NA NA NA
"6032" NA NA NA
"6033" NA NA NA
"6034" NA NA NA
"6035" NA NA NA
"6036" NA NA NA
"6037" NA NA NA
"6038" NA NA NA
"6039" NA NA NA
"6040" NA NA NA
"6041" NA NA NA
"6042" NA NA NA
"6043" NA NA NA
"6044" NA NA NA
"6045" NA NA NA
"6046" NA NA NA
"6047" NA NA NA
"6048" NA NA NA
"6049" NA NA NA
"6050" NA NA NA
"6051" NA NA NA
"6052" NA NA NA
"6053" NA NA NA
"6054" NA NA NA
"6055" NA NA NA
"6056" NA NA NA
"6057" NA NA NA
"6058" NA NA NA
"6059" NA NA NA
"6060" NA NA NA
"6061" NA NA NA
"6062" NA NA NA
"6063" NA NA NA
"6064" NA NA NA
"6065" NA NA NA
"6066" NA NA NA
"6067" NA NA NA
"6068" NA NA NA
"6069" NA NA NA
"6070" NA NA NA
"6071" NA NA NA
"6072" NA NA NA
"6073" NA NA NA
"6074" NA NA NA
"6075" NA NA NA
"6076" NA NA NA
"6077" NA NA NA
"6078" NA NA NA
"6079" NA NA NA
"6080" NA NA NA
"6081" NA NA NA
"6082" NA NA NA
"6083" NA NA NA
"6084" NA NA NA
"6085" NA NA NA
"6086" NA NA NA
"6087" NA NA NA
"6088" NA NA NA
"6089" NA NA NA
"6090" NA NA NA
"6091" NA NA NA
"6092" NA NA NA
"6093" NA NA NA
"6094" NA NA NA
"6095" NA NA NA
"6096" NA NA NA
"6097" NA NA NA
"6098" NA NA NA
"6099" NA NA NA
"6100" NA NA NA
"6101" NA NA NA
"6102" NA NA NA
"6103" NA NA NA
"6104" NA NA NA
"6105" NA NA NA
"6106" NA NA NA
"6107" NA NA NA
"6108" NA NA NA
"6109" NA NA NA
"6110" NA NA NA
"6111" NA NA NA
"6112" NA NA NA
"6113" NA NA NA
"6114" NA NA NA
"6115" NA NA NA
"6116" NA NA NA
"6117" NA NA NA
"6118" NA NA NA
"6119" NA NA NA
"6120" NA NA NA
"6121" NA NA NA
"6122" NA NA NA
"6123" NA NA NA
"6124" NA NA NA
"6125" NA NA NA
"6126" NA NA NA
"6127" NA NA NA
"6128" NA NA NA
"6129" NA NA NA
"6130" NA NA NA
"6131" NA NA NA
"6132" NA NA NA
"6133" NA NA NA
"6134" NA NA NA
"6135" NA NA NA
"6136" NA NA NA
"6137" NA NA NA
"6138" NA NA NA
"6139" NA NA NA
"6140" NA NA NA
"6141" NA NA NA
"6142" NA NA NA
"6143" NA NA NA
"6144" NA NA NA
"6145" NA NA NA
"6146" NA NA NA
"6147" NA NA NA
"6148" NA NA NA
"6149" NA NA NA
"6150" NA NA NA
"6151" NA NA NA
"6152" NA NA NA
"6153" NA NA NA
"6154" NA NA NA
"6155" NA NA NA
"6156" NA NA NA
"6157" NA NA NA
"6158" NA NA NA
"6159" NA NA NA
"6160" NA NA NA
"6161" NA NA NA
"6162" NA NA NA
"6163" NA NA NA
"6164" NA NA NA
"6165" NA NA NA
"6166" NA NA NA
"6167" NA NA NA
"6168" NA NA NA
"6169" NA NA NA
"6170" NA NA NA
"6171" NA NA NA
"6172" NA NA NA
"6173" NA NA NA
"6174" NA NA NA
"6175" NA NA NA
"6176" NA NA NA
"6177" NA NA NA
"6178" NA NA NA
"6179" NA NA NA
"6180" NA NA NA
"6181" NA NA NA
"6182" NA NA NA
"6183" NA NA NA
"6184" NA NA NA
"6185" NA NA NA
"6186" NA NA NA
"6187" NA NA NA
"6188" NA NA NA
"6189" NA NA NA
"6190" NA NA NA
"6191" NA NA NA
"6192" NA NA NA
"6193" NA NA NA
"6194" NA NA NA
"6195" NA NA NA
"6196" NA NA NA
"6197" NA NA NA
"6198" NA NA NA
"6199" NA NA NA
"6200" NA NA NA
"6201" NA NA NA
"6202" NA NA NA
"6203" NA NA NA
"6204" NA NA NA
"6205" NA NA NA
"6206" NA NA NA
"6207" NA NA NA
"6208" NA NA NA
"6209" NA NA NA
"6210" NA NA NA
"6211" NA NA NA
"6212" NA NA NA
"6213" NA NA NA
"6214" NA NA NA
"6215" NA NA NA
"6216" NA NA NA
"6217" NA NA NA
"6218" NA NA NA
"6219" NA NA NA
"6220" NA NA NA
"6221" NA NA NA
"6222" NA NA NA
"6223" NA NA NA
"6224" NA NA NA
"6225" NA NA NA
"6226" NA NA NA
"6227" NA NA NA
"6228" NA NA NA
"6229" NA NA NA
"6230" NA NA NA
"6231" NA NA NA
"6232" NA NA NA
"6233" NA NA NA
"6234" NA NA NA
"6235" NA NA NA
"6236" NA NA NA
"6237" NA NA NA
"6238" NA NA NA
"6239" NA NA NA
"6240" NA NA NA
"6241" NA NA NA
"6242" NA NA NA
"6243" NA NA NA
"6244" NA NA NA
"6245" NA NA NA
"6246" NA NA NA
"6247" NA NA NA
"6248" NA NA NA
"6249" NA NA NA
"6250" NA NA NA
"6251" NA NA NA
"6252" NA NA NA
"6253" NA NA NA
"6254" NA NA NA
"6255" NA NA NA
"6256" NA NA NA
"6257" NA NA NA
"6258" NA NA NA
"6259" NA NA NA
"6260" NA NA NA
"6261" NA NA NA
"6262" NA NA NA
"6263" NA NA NA
"6264" NA NA NA
"6265" NA NA NA
"6266" NA NA NA
"6267" NA NA NA
"6268" NA NA NA
"6269" NA NA NA
"6270" NA NA NA
"6271" NA NA NA
"6272" NA NA NA
"6273" NA NA NA
"6274" NA NA NA
"6275" NA NA NA
"6276" NA NA NA
"6277" NA NA NA
"6278" NA NA NA
"6279" NA NA NA
"6280" NA NA NA
"6281" NA NA NA
"6282" NA NA NA
"6283" NA NA NA
"6284" NA NA NA
"6285" NA NA NA
"6286" NA NA NA
"6287" NA NA NA
"6288" NA NA NA
"6289" NA NA NA
"6290" NA NA NA
"6291" NA NA NA
"6292" NA NA NA
"6293" NA NA NA
"6294" NA NA NA
"6295" NA NA NA
"6296" NA NA NA
"6297" NA NA NA
"6298" NA NA NA
"6299" NA NA NA
"6300" NA NA NA
"6301" NA NA NA
"6302" NA NA NA
"6303" NA NA NA
"6304" NA NA NA
"6305" NA NA NA
"6306" NA NA NA
"6307" NA NA NA
"6308" NA NA NA
"6309" NA NA NA
"6310" NA NA NA
"6311" NA NA NA
"6312" NA NA NA
"6313" NA NA NA
"6314" NA NA NA
"6315" NA NA NA
"6316" NA NA NA
"6317" NA NA NA
"6318" NA NA NA
"6319" NA NA NA
"6320" NA NA NA
"6321" NA NA NA
"6322" NA NA NA
"6323" NA NA NA
"6324" NA NA NA
"6325" NA NA NA
"6326" NA NA NA
"6327" NA NA NA
"6328" NA NA NA
"6329" NA NA NA
"6330" NA NA NA
"6331" NA NA NA
"6332" NA NA NA
"6333" NA NA NA
"6334" NA NA NA
"6335" NA NA NA
"6336" NA NA NA
"6337" NA NA NA
"6338" NA NA NA
"6339" NA NA NA
"6340" NA NA NA
"6341" NA NA NA
"6342" NA NA NA
"6343" NA NA NA
"6344" NA NA NA
"6345" NA NA NA
"6346" NA NA NA
"6347" NA NA NA
"6348" NA NA NA
"6349" NA NA NA
"6350" NA NA NA
"6351" NA NA NA
"6352" NA NA NA
"6353" NA NA NA
"6354" NA NA NA
"6355" NA NA NA
"6356" NA NA NA
"6357" NA NA NA
"6358" NA NA NA
"6359" NA NA NA
"6360" NA NA NA
"6361" NA NA NA
"6362" NA NA NA
"6363" NA NA NA
"6364" NA NA NA
"6365" NA NA NA
"6366" NA NA NA
"6367" NA NA NA
"6368" NA NA NA
"6369" NA NA NA
"6370" NA NA NA
"6371" NA NA NA
"6372" NA NA NA
"6373" NA NA NA
"6374" NA NA NA
"6375" NA NA NA
"6376" NA NA NA
"6377" NA NA NA
"6378" NA NA NA
"6379" NA NA NA
"6380" NA NA NA
"6381" NA NA NA
"6382" NA NA NA
"6383" NA NA NA
"6384" NA NA NA
"6385" NA NA NA
"6386" NA NA NA
"6387" NA NA NA
"6388" NA NA NA
"6389" NA NA NA
"6390" NA NA NA
"6391" NA NA NA
"6392" NA NA NA
"6393" NA NA NA
"6394" NA NA NA
"6395" NA NA NA
"6396" NA NA NA
"6397" NA NA NA
"6398" NA NA NA
"6399" NA NA NA
"6400" NA NA NA
"6401" NA NA NA
"6402" NA NA NA
"6403" NA NA NA
"6404" NA NA NA
"6405" NA NA NA
"6406" NA NA NA
"6407" NA NA NA
"6408" NA NA NA
"6409" NA NA NA
"6410" NA NA NA
"6411" NA NA NA
"6412" NA NA NA
"6413" NA NA NA
"6414" NA NA NA
"6415" NA NA NA
"6416" NA NA NA
"6417" NA NA NA
"6418" NA NA NA
"6419" NA NA NA
"6420" NA NA NA
"6421" NA NA NA
"6422" NA NA NA
"6423" NA NA NA
"6424" NA NA NA
"6425" NA NA NA
"6426" NA NA NA
"6427" NA NA NA
"6428" NA NA NA
"6429" NA NA NA
"6430" NA NA NA
"6431" NA NA NA
"6432" NA NA NA
"6433" NA NA NA
"6434" NA NA NA
"6435" NA NA NA
"6436" NA NA NA
"6437" NA NA NA
"6438" NA NA NA
"6439" NA NA NA
"6440" NA NA NA
"6441" NA NA NA
"6442" NA NA NA
"6443" NA NA NA
"6444" NA NA NA
"6445" NA NA NA
"6446" NA NA NA
"6447" NA NA NA
"6448" NA NA NA
"6449" NA NA NA
"6450" NA NA NA
"6451" NA NA NA
"6452" NA NA NA
"6453" NA NA NA
"6454" NA NA NA
"6455" NA NA NA
"6456" NA NA NA
"6457" NA NA NA
"6458" NA NA NA
"6459" NA NA NA
"6460" NA NA NA
"6461" NA NA NA
"6462" NA NA NA
"6463" NA NA NA
"6464" NA NA NA
"6465" NA NA NA
"6466" NA NA NA
"6467" NA NA NA
"6468" NA NA NA
"6469" NA NA NA
"6470" NA NA NA
"6471" NA NA NA
"6472" NA NA NA
"6473" NA NA NA
"6474" NA NA NA
"6475" NA NA NA
"6476" NA NA NA
"6477" NA NA NA
"6478" NA NA NA
"6479" NA NA NA
"6480" NA NA NA
"6481" NA NA NA
"6482" NA NA NA
"6483" NA NA NA
"6484" NA NA NA
"6485" NA NA NA
"6486" NA NA NA
"6487" NA NA NA
"6488" NA NA NA
"6489" NA NA NA
"6490" NA NA NA
"6491" NA NA NA
"6492" NA NA NA
"6493" NA NA NA
"6494" NA NA NA
"6495" NA NA NA
"6496" NA NA NA
"6497" NA NA NA
"6498" NA NA NA
"6499" NA NA NA
"6500" NA NA NA
"6501" NA NA NA
"6502" NA NA NA
"6503" NA NA NA
"6504" NA NA NA
"6505" NA NA NA
"6506" NA NA NA
"6507" NA NA NA
"6508" NA NA NA
"6509" NA NA NA
"6510" NA NA NA
"6511" NA NA NA
"6512" NA NA NA
"6513" NA NA NA
"6514" NA NA NA
"6515" NA NA NA
"6516" NA NA NA
"6517" NA NA NA
"6518" NA NA NA
"6519" NA NA NA
"6520" NA NA NA
"6521" NA NA NA
"6522" NA NA NA
"6523" NA NA NA
"6524" NA NA NA
"6525" NA NA NA
"6526" NA NA NA
"6527" NA NA NA
"6528" NA NA NA
"6529" NA NA NA
"6530" NA NA NA
"6531" NA NA NA
"6532" NA NA NA
"6533" NA NA NA
"6534" NA NA NA
"6535" NA NA NA
"6536" NA NA NA
"6537" NA NA NA
"6538" NA NA NA
"6539" NA NA NA
"6540" NA NA NA
"6541" NA NA NA
"6542" NA NA NA
"6543" NA NA NA
"6544" NA NA NA
"6545" NA NA NA
"6546" NA NA NA
"6547" NA NA NA
"6548" NA NA NA
"6549" NA NA NA
"6550" NA NA NA
"6551" NA NA NA
"6552" NA NA NA
"6553" NA NA NA
"6554" NA NA NA
"6555" NA NA NA
"6556" NA NA NA
"6557" NA NA NA
"6558" NA NA NA
"6559" NA NA NA
"6560" NA NA NA
"6561" NA NA NA
"6562" NA NA NA
"6563" NA NA NA
"6564" NA NA NA
"6565" NA NA NA
"6566" NA NA NA
"6567" NA NA NA
"6568" NA NA NA
"6569" NA NA NA
"6570" NA NA NA
"6571" NA NA NA
"6572" NA NA NA
"6573" NA NA NA
"6574" NA NA NA
"6575" NA NA NA
"6576" NA NA NA
"6577" NA NA NA
"6578" NA NA NA
"6579" NA NA NA
"6580" NA NA NA
"6581" NA NA NA
"6582" NA NA NA
"6583" NA NA NA
"6584" NA NA NA
"6585" NA NA NA
"6586" NA NA NA
"6587" NA NA NA
"6588" NA NA NA
"6589" NA NA NA
"6590" NA NA NA
"6591" NA NA NA
"6592" NA NA NA
"6593" NA NA NA
"6594" NA NA NA
"6595" NA NA NA
"6596" NA NA NA
"6597" NA NA NA
"6598" NA NA NA
"6599" NA NA NA
"6600" NA NA NA
"6601" NA NA NA
"6602" NA NA NA
"6603" NA NA NA
"6604" NA NA NA
"6605" NA NA NA
"6606" NA NA NA
"6607" NA NA NA
"6608" NA NA NA
"6609" NA NA NA
"6610" NA NA NA
"6611" NA NA NA
"6612" NA NA NA
"6613" NA NA NA
"6614" NA NA NA
"6615" NA NA NA
"6616" NA NA NA
"6617" NA NA NA
"6618" NA NA NA
"6619" NA NA NA
"6620" NA NA NA
"6621" NA NA NA
"6622" NA NA NA
"6623" NA NA NA
"6624" NA NA NA
"6625" NA NA NA
"6626" NA NA NA
"6627" NA NA NA
"6628" NA NA NA
"6629" NA NA NA
"6630" NA NA NA
"6631" NA NA NA
"6632" NA NA NA
"6633" NA NA NA
"6634" NA NA NA
"6635" NA NA NA
"6636" NA NA NA
"6637" NA NA NA
"6638" NA NA NA
"6639" NA NA NA
"6640" NA NA NA
"6641" NA NA NA
"6642" NA NA NA
"6643" NA NA NA
"6644" NA NA NA
"6645" NA NA NA
"6646" NA NA NA
"6647" NA NA NA
"6648" NA NA NA
"6649" NA NA NA
"6650" NA NA NA
"6651" NA NA NA
"6652" NA NA NA
"6653" NA NA NA
"6654" NA NA NA
"6655" NA NA NA
"6656" NA NA NA
"6657" NA NA NA
"6658" NA NA NA
"6659" NA NA NA
"6660" NA NA NA
"6661" NA NA NA
"6662" NA NA NA
"6663" NA NA NA
"6664" NA NA NA
"6665" NA NA NA
"6666" NA NA NA
"6667" NA NA NA
"6668" NA NA NA
"6669" NA NA NA
"6670" NA NA NA
"6671" NA NA NA
"6672" NA NA NA
"6673" NA NA NA
"6674" NA NA NA
"6675" NA NA NA
"6676" NA NA NA
"6677" NA NA NA
"6678" NA NA NA
"6679" NA NA NA
"6680" NA NA NA
"6681" NA NA NA
"6682" NA NA NA
"6683" NA NA NA
"6684" NA NA NA
"6685" NA NA NA
"6686" NA NA NA
"6687" NA NA NA
"6688" NA NA NA
"6689" NA NA NA
"6690" NA NA NA
"6691" NA NA NA
"6692" NA NA NA
"6693" NA NA NA
"6694" NA NA NA
"6695" NA NA NA
"6696" NA NA NA
"6697" NA NA NA
"6698" NA NA NA
"6699" NA NA NA
"6700" NA NA NA
"6701" NA NA NA
"6702" NA NA NA
"6703" NA NA NA
"6704" NA NA NA
"6705" NA NA NA
"6706" NA NA NA
"6707" NA NA NA
"6708" NA NA NA
"6709" NA NA NA
"6710" NA NA NA
"6711" NA NA NA
"6712" NA NA NA
"6713" NA NA NA
"6714" NA NA NA
"6715" NA NA NA
"6716" NA NA NA
"6717" NA NA NA
"6718" NA NA NA
"6719" NA NA NA
"6720" NA NA NA
"6721" NA NA NA
"6722" NA NA NA
"6723" NA NA NA
"6724" NA NA NA
"6725" NA NA NA
"6726" NA NA NA
"6727" NA NA NA
"6728" NA NA NA
"6729" NA NA NA
"6730" NA NA NA
"6731" NA NA NA
"6732" NA NA NA
"6733" NA NA NA
"6734" NA NA NA
"6735" NA NA NA
"6736" NA NA NA
"6737" NA NA NA
"6738" NA NA NA
"6739" NA NA NA
"6740" NA NA NA
"6741" NA NA NA
"6742" NA NA NA
"6743" NA NA NA
"6744" NA NA NA
"6745" NA NA NA
"6746" NA NA NA
"6747" NA NA NA
"6748" NA NA NA
"6749" NA NA NA
"6750" NA NA NA
"6751" NA NA NA
"6752" NA NA NA
"6753" NA NA NA
"6754" NA NA NA
"6755" NA NA NA
"6756" NA NA NA
"6757" NA NA NA
"6758" NA NA NA
"6759" NA NA NA
"6760" NA NA NA
"6761" NA NA NA
"6762" NA NA NA
"6763" NA NA NA
"6764" NA NA NA
"6765" NA NA NA
"6766" NA NA NA
"6767" NA NA NA
"6768" NA NA NA
"6769" NA NA NA
"6770" NA NA NA
"6771" NA NA NA
"6772" NA NA NA
"6773" NA NA NA
"6774" NA NA NA
"6775" NA NA NA
"6776" NA NA NA
"6777" NA NA NA
"6778" NA NA NA
"6779" NA NA NA
"6780" NA NA NA
"6781" NA NA NA
"6782" NA NA NA
"6783" NA NA NA
"6784" NA NA NA
"6785" NA NA NA
"6786" NA NA NA
"6787" NA NA NA
"6788" NA NA NA
"6789" NA NA NA
"6790" NA NA NA
"6791" NA NA NA
"6792" NA NA NA
"6793" NA NA NA
"6794" NA NA NA
"6795" NA NA NA
"6796" NA NA NA
"6797" NA NA NA
"6798" NA NA NA
"6799" NA NA NA
"6800" NA NA NA
"6801" NA NA NA
"6802" NA NA NA
"6803" NA NA NA
"6804" NA NA NA
"6805" NA NA NA
"6806" NA NA NA
"6807" NA NA NA
"6808" NA NA NA
"6809" NA NA NA
"6810" NA NA NA
"6811" NA NA NA
"6812" NA NA NA
"6813" NA NA NA
"6814" NA NA NA
"6815" NA NA NA
"6816" NA NA NA
"6817" NA NA NA
"6818" NA NA NA
"6819" NA NA NA
"6820" NA NA NA
"6821" NA NA NA
"6822" NA NA NA
"6823" NA NA NA
"6824" NA NA NA
"6825" NA NA NA
"6826" NA NA NA
"6827" NA NA NA
"6828" NA NA NA
"6829" NA NA NA
"6830" NA NA NA
"6831" NA NA NA
"6832" NA NA NA
"6833" NA NA NA
"6834" NA NA NA
"6835" NA NA NA
"6836" NA NA NA
"6837" NA NA NA
"6838" NA NA NA
"6839" NA NA NA
"6840" NA NA NA
"6841" NA NA NA
"6842" NA NA NA
"6843" NA NA NA
"6844" NA NA NA
"6845" NA NA NA
"6846" NA NA NA
"6847" NA NA NA
"6848" NA NA NA
"6849" NA NA NA
"6850" NA NA NA
"6851" NA NA NA
"6852" NA NA NA
"6853" NA NA NA
"6854" NA NA NA
"6855" NA NA NA
"6856" NA NA NA
"6857" NA NA NA
"6858" NA NA NA
"6859" NA NA NA
"6860" NA NA NA
"6861" NA NA NA
"6862" NA NA NA
"6863" NA NA NA
"6864" NA NA NA
"6865" NA NA NA
"6866" NA NA NA
"6867" NA NA NA
"6868" NA NA NA
"6869" NA NA NA
"6870" NA NA NA
"6871" NA NA NA
"6872" NA NA NA
"6873" NA NA NA
"6874" NA NA NA
"6875" NA NA NA
"6876" NA NA NA
"6877" NA NA NA
"6878" NA NA NA
"6879" NA NA NA
"6880" NA NA NA
"6881" NA NA NA
"6882" NA NA NA
"6883" NA NA NA
"6884" NA NA NA
"6885" NA NA NA
"6886" NA NA NA
"6887" NA NA NA
"6888" NA NA NA
"6889" NA NA NA
"6890" NA NA NA
"6891" NA NA NA
"6892" NA NA NA
"6893" NA NA NA
"6894" NA NA NA
"6895" NA NA NA
"6896" NA NA NA
"6897" NA NA NA
"6898" NA NA NA
"6899" NA NA NA
"6900" NA NA NA
"6901" NA NA NA
"6902" NA NA NA
"6903" NA NA NA
"6904" NA NA NA
"6905" NA NA NA
"6906" NA NA NA
"6907" NA NA NA
"6908" NA NA NA
"6909" NA NA NA
"6910" NA NA NA
"6911" NA NA NA
"6912" NA NA NA
"6913" NA NA NA
"6914" NA NA NA
"6915" NA NA NA
"6916" NA NA NA
"6917" NA NA NA
"6918" NA NA NA
"6919" NA NA NA
"6920" NA NA NA
"6921" NA NA NA
"6922" NA NA NA
"6923" NA NA NA
"6924" NA NA NA
"6925" NA NA NA
"6926" NA NA NA
"6927" NA NA NA
"6928" NA NA NA
"6929" NA NA NA
"6930" NA NA NA
"6931" NA NA NA
"6932" NA NA NA
"6933" NA NA NA
"6934" NA NA NA
"6935" NA NA NA
"6936" NA NA NA
"6937" NA NA NA
"6938" NA NA NA
"6939" NA NA NA
"6940" NA NA NA
"6941" NA NA NA
"6942" NA NA NA
"6943" NA NA NA
"6944" NA NA NA
"6945" NA NA NA
"6946" NA NA NA
"6947" NA NA NA
"6948" NA NA NA
"6949" NA NA NA
"6950" NA NA NA
"6951" NA NA NA
"6952" NA NA NA
"6953" NA NA NA
"6954" NA NA NA
"6955" NA NA NA
"6956" NA NA NA
"6957" NA NA NA
"6958" NA NA NA
"6959" NA NA NA
"6960" NA NA NA
"6961" NA NA NA
"6962" NA NA NA
"6963" NA NA NA
"6964" NA NA NA
"6965" NA NA NA
"6966" NA NA NA
"6967" NA NA NA
"6968" NA NA NA
"6969" NA NA NA
"6970" NA NA NA
"6971" NA NA NA
"6972" NA NA NA
"6973" NA NA NA
"6974" NA NA NA
"6975" NA NA NA
"6976" NA NA NA
"6977" NA NA NA
"6978" NA NA NA
"6979" NA NA NA
"6980" NA NA NA
"6981" NA NA NA
"6982" NA NA NA
"6983" NA NA NA
"6984" NA NA NA
"6985" NA NA NA
"6986" NA NA NA
"6987" NA NA NA
"6988" NA NA NA
"6989" NA NA NA
"6990" NA NA NA
"6991" NA NA NA
"6992" NA NA NA
"6993" NA NA NA
"6994" NA NA NA
"6995" NA NA NA
"6996" NA NA NA
"6997" NA NA NA
"6998" NA NA NA
"6999" NA NA NA
"7000" NA NA NA
"7001" NA NA NA
"7002" NA NA NA
"7003" NA NA NA
"7004" NA NA NA
"7005" NA NA NA
"7006" NA NA NA
"7007" NA NA NA
"7008" NA NA NA
"7009" NA NA NA
"7010" NA NA NA
"7011" NA NA NA
"7012" NA NA NA
"7013" NA NA NA
"7014" NA NA NA
"7015" NA NA NA
"7016" NA NA NA
"7017" NA NA NA
"7018" NA NA NA
"7019" NA NA NA
"7020" NA NA NA
"7021" NA NA NA
"7022" NA NA NA
"7023" NA NA NA
"7024" NA NA NA
"7025" NA NA NA
"7026" NA NA NA
"7027" NA NA NA
"7028" NA NA NA
"7029" NA NA NA
"7030" NA NA NA
"7031" NA NA NA
"7032" NA NA NA
"7033" NA NA NA
"7034" NA NA NA
"7035" NA NA NA
"7036" NA NA NA
"7037" NA NA NA
"7038" NA NA NA
"7039" NA NA NA
"7040" NA NA NA
"7041" NA NA NA
"7042" NA NA NA
"7043" NA NA NA
"7044" NA NA NA
"7045" NA NA NA
"7046" NA NA NA
"7047" NA NA NA
"7048" NA NA NA
"7049" NA NA NA
"7050" NA NA NA
"7051" NA NA NA
"7052" NA NA NA
"7053" NA NA NA
"7054" NA NA NA
"7055" NA NA NA
"7056" NA NA NA
"7057" NA NA NA
"7058" NA NA NA
"7059" NA NA NA
"7060" NA NA NA
"7061" NA NA NA
"7062" NA NA NA
"7063" NA NA NA
"7064" NA NA NA
"7065" NA NA NA
"7066" NA NA NA
"7067" NA NA NA
"7068" NA NA NA
"7069" NA NA NA
"7070" NA NA NA
"7071" NA NA NA
"7072" NA NA NA
"7073" NA NA NA
"7074" NA NA NA
"7075" NA NA NA
"7076" NA NA NA
"7077" NA NA NA
"7078" NA NA NA
"7079" NA NA NA
"7080" NA NA NA
"7081" NA NA NA
"7082" NA NA NA
"7083" NA NA NA
"7084" NA NA NA
"7085" NA NA NA
"7086" NA NA NA
"7087" NA NA NA
"7088" NA NA NA
"7089" NA NA NA
"7090" NA NA NA
"7091" NA NA NA
"7092" NA NA NA
"7093" NA NA NA
"7094" NA NA NA
"7095" NA NA NA
"7096" NA NA NA
"7097" NA NA NA
"7098" NA NA NA
"7099" NA NA NA
"7100" NA NA NA
"7101" NA NA NA
"7102" NA NA NA
"7103" NA NA NA
"7104" NA NA NA
"7105" NA NA NA
"7106" NA NA NA
"7107" NA NA NA
"7108" NA NA NA
"7109" NA NA NA
"7110" NA NA NA
"7111" NA NA NA
"7112" NA NA NA
"7113" NA NA NA
"7114" NA NA NA
"7115" NA NA NA
"7116" NA NA NA
"7117" NA NA NA
"7118" NA NA NA
"7119" NA NA NA
"7120" NA NA NA
"7121" NA NA NA
"7122" NA NA NA
"7123" NA NA NA
"7124" NA NA NA
"7125" NA NA NA
"7126" NA NA NA
"7127" NA NA NA
"7128" NA NA NA
"7129" NA NA NA
"7130" NA NA NA
"7131" NA NA NA
"7132" NA NA NA
"7133" NA NA NA
"7134" NA NA NA
"7135" NA NA NA
"7136" NA NA NA
"7137" NA NA NA
"7138" NA NA NA
"7139" NA NA NA
"7140" NA NA NA
"7141" NA NA NA
"7142" NA NA NA
"7143" NA NA NA
"7144" NA NA NA
"7145" NA NA NA
"7146" NA NA NA
"7147" NA NA NA
"7148" NA NA NA
"7149" NA NA NA
"7150" NA NA NA
"7151" NA NA NA
"7152" NA NA NA
"7153" NA NA NA
"7154" NA NA NA
"7155" NA NA NA
"7156" NA NA NA
"7157" NA NA NA
"7158" NA NA NA
"7159" NA NA NA
"7160" NA NA NA
"7161" NA NA NA
"7162" NA NA NA
"7163" NA NA NA
"7164" NA NA NA
"7165" NA NA NA
"7166" NA NA NA
"7167" NA NA NA
"7168" NA NA NA
"7169" NA NA NA
"7170" NA NA NA
"7171" NA NA NA
"7172" NA NA NA
"7173" NA NA NA
"7174" NA NA NA
"7175" NA NA NA
"7176" NA NA NA
"7177" NA NA NA
"7178" NA NA NA
"7179" NA NA NA
"7180" NA NA NA
"7181" NA NA NA
"7182" NA NA NA
"7183" NA NA NA
"7184" NA NA NA
"7185" NA NA NA
"7186" NA NA NA
"7187" NA NA NA
"7188" NA NA NA
"7189" NA NA NA
"7190" NA NA NA
"7191" NA NA NA
"7192" NA NA NA
"7193" NA NA NA
"7194" NA NA NA
"7195" NA NA NA
"7196" NA NA NA
"7197" NA NA NA
"7198" NA NA NA
"7199" NA NA NA
"7200" NA NA NA
"7201" NA NA NA
"7202" NA NA NA
"7203" NA NA NA
"7204" NA NA NA
"7205" NA NA NA
"7206" NA NA NA
"7207" NA NA NA
"7208" NA NA NA
"7209" NA NA NA
"7210" NA NA NA
"7211" NA NA NA
"7212" NA NA NA
"7213" NA NA NA
"7214" NA NA NA
"7215" NA NA NA
"7216" NA NA NA
"7217" NA NA NA
"7218" NA NA NA
"7219" NA NA NA
"7220" NA NA NA
"7221" NA NA NA
"7222" NA NA NA
"7223" NA NA NA
"7224" NA NA NA
"7225" NA NA NA
"7226" NA NA NA
"7227" NA NA NA
"7228" NA NA NA
"7229" NA NA NA
"7230" NA NA NA
"7231" NA NA NA
"7232" NA NA NA
"7233" NA NA NA
"7234" NA NA NA
"7235" NA NA NA
"7236" NA NA NA
"7237" NA NA NA
"7238" NA NA NA
"7239" NA NA NA
"7240" NA NA NA
"7241" NA NA NA
"7242" NA NA NA
"7243" NA NA NA
"7244" NA NA NA
"7245" NA NA NA
"7246" NA NA NA
"7247" NA NA NA
"7248" NA NA NA
"7249" NA NA NA
"7250" NA NA NA
"7251" NA NA NA
"7252" NA NA NA
"7253" NA NA NA
"7254" NA NA NA
"7255" NA NA NA
"7256" NA NA NA
"7257" NA NA NA
"7258" NA NA NA
"7259" NA NA NA
"7260" NA NA NA
"7261" NA NA NA
"7262" NA NA NA
"7263" NA NA NA
"7264" NA NA NA
"7265" NA NA NA
"7266" NA NA NA
"7267" NA NA NA
"7268" NA NA NA
"7269" NA NA NA
"7270" NA NA NA
"7271" NA NA NA
"7272" NA NA NA
"7273" NA NA NA
"7274" NA NA NA
"7275" NA NA NA
"7276" NA NA NA
"7277" NA NA NA
"7278" NA NA NA
"7279" NA NA NA
"7280" NA NA NA
"7281" NA NA NA
"7282" NA NA NA
"7283" NA NA NA
"7284" NA NA NA
"7285" NA NA NA
"7286" NA NA NA
"7287" NA NA NA
"7288" NA NA NA
"7289" NA NA NA
"7290" NA NA NA
"7291" NA NA NA
"7292" NA NA NA
"7293" NA NA NA
"7294" NA NA NA
"7295" NA NA NA
"7296" NA NA NA
"7297" NA NA NA
"7298" NA NA NA
"7299" NA NA NA
"7300" NA NA NA
"7301" NA NA NA
"7302" NA NA NA
"7303" NA NA NA
"7304" NA NA NA
"7305" NA NA NA
"7306" NA NA NA
"7307" NA NA NA
"7308" NA NA NA
"7309" NA NA NA
"7310" NA NA NA
"7311" NA NA NA
"7312" NA NA NA
"7313" NA NA NA
"7314" NA NA NA
"7315" NA NA NA
"7316" NA NA NA
"7317" NA NA NA
"7318" NA NA NA
"7319" NA NA NA
"7320" NA NA NA
"7321" NA NA NA
"7322" NA NA NA
"7323" NA NA NA
"7324" NA NA NA
"7325" NA NA NA
"7326" NA NA NA
"7327" NA NA NA
"7328" NA NA NA
"7329" NA NA NA
"7330" NA NA NA
"7331" NA NA NA
"7332" NA NA NA
"7333" NA NA NA
"7334" NA NA NA
"7335" NA NA NA
"7336" NA NA NA
"7337" NA NA NA
"7338" NA NA NA
"7339" NA NA NA
"7340" NA NA NA
"7341" NA NA NA
"7342" NA NA NA
"7343" NA NA NA
"7344" NA NA NA
"7345" NA NA NA
"7346" NA NA NA
"7347" NA NA NA
"7348" NA NA NA
"7349" NA NA NA
"7350" NA NA NA
"7351" NA NA NA
"7352" NA NA NA
"7353" NA NA NA
"7354" NA NA NA
"7355" NA NA NA
"7356" NA NA NA
"7357" NA NA NA
"7358" NA NA NA
"7359" NA NA NA
"7360" NA NA NA
"7361" NA NA NA
"7362" NA NA NA
"7363" NA NA NA
"7364" NA NA NA
"7365" NA NA NA
"7366" NA NA NA
"7367" NA NA NA
"7368" NA NA NA
"7369" NA NA NA
"7370" NA NA NA
"7371" NA NA NA
"7372" NA NA NA
"7373" NA NA NA
"7374" NA NA NA
"7375" NA NA NA
"7376" NA NA NA
"7377" NA NA NA
"7378" NA NA NA
"7379" NA NA NA
"7380" NA NA NA
"7381" NA NA NA
"7382" NA NA NA
"7383" NA NA NA
"7384" NA NA NA
"7385" NA NA NA
"7386" NA NA NA
"7387" NA NA NA
"7388" NA NA NA
"7389" NA NA NA
"7390" NA NA NA
"7391" NA NA NA
"7392" NA NA NA
"7393" NA NA NA
"7394" NA NA NA
"7395" NA NA NA
"7396" NA NA NA
"7397" NA NA NA
"7398" NA NA NA
"7399" NA NA NA
"7400" NA NA NA
"7401" NA NA NA
"7402" NA NA NA
"7403" NA NA NA
"7404" NA NA NA
"7405" NA NA NA
"7406" NA NA NA
"7407" NA NA NA
"7408" NA NA NA
"7409" NA NA NA
"7410" NA NA NA
"7411" NA NA NA
"7412" NA NA NA
"7413" NA NA NA
"7414" NA NA NA
"7415" NA NA NA
"7416" NA NA NA
"7417" NA NA NA
"7418" NA NA NA
"7419" NA NA NA
"7420" NA NA NA
"7421" NA NA NA
"7422" NA NA NA
"7423" NA NA NA
"7424" NA NA NA
"7425" NA NA NA
"7426" NA NA NA
"7427" NA NA NA
"7428" NA NA NA
"7429" NA NA NA
"7430" NA NA NA
"7431" NA NA NA
"7432" NA NA NA
"7433" NA NA NA
"7434" NA NA NA
"7435" NA NA NA
"7436" NA NA NA
"7437" NA NA NA
"7438" NA NA NA
"7439" NA NA NA
"7440" NA NA NA
"7441" NA NA NA
"7442" NA NA NA
"7443" NA NA NA
"7444" NA NA NA
"7445" NA NA NA
"7446" NA NA NA
"7447" NA NA NA
"7448" NA NA NA
"7449" NA NA NA
"7450" NA NA NA
"7451" NA NA NA
"7452" NA NA NA
"7453" NA NA NA
"7454" NA NA NA
"7455" NA NA NA
"7456" NA NA NA
"7457" NA NA NA
"7458" NA NA NA
"7459" NA NA NA
"7460" NA NA NA
"7461" NA NA NA
"7462" NA NA NA
"7463" NA NA NA
"7464" NA NA NA
"7465" NA NA NA
"7466" NA NA NA
"7467" NA NA NA
"7468" NA NA NA
"7469" NA NA NA
"7470" NA NA NA
"7471" NA NA NA
"7472" NA NA NA
"7473" NA NA NA
"7474" NA NA NA
"7475" NA NA NA
"7476" NA NA NA
"7477" NA NA NA
"7478" NA NA NA
"7479" NA NA NA
"7480" NA NA NA
"7481" NA NA NA
"7482" NA NA NA
"7483" NA NA NA
"7484" NA NA NA
"7485" NA NA NA
"7486" NA NA NA
"7487" NA NA NA
"7488" NA NA NA
"7489" NA NA NA
"7490" NA NA NA
"7491" NA NA NA
"7492" NA NA NA
"7493" NA NA NA
"7494" NA NA NA
"7495" NA NA NA
"7496" NA NA NA
"7497" NA NA NA
"7498" NA NA NA
"7499" NA NA NA
"7500" NA NA NA
"7501" NA NA NA
"7502" NA NA NA
"7503" NA NA NA
"7504" NA NA NA
"7505" NA NA NA
"7506" NA NA NA
"7507" NA NA NA
"7508" NA NA NA
"7509" NA NA NA
"7510" NA NA NA
"7511" NA NA NA
"7512" NA NA NA
"7513" NA NA NA
"7514" NA NA NA
"7515" NA NA NA
"7516" NA NA NA
"7517" NA NA NA
"7518" NA NA NA
"7519" NA NA NA
"7520" NA NA NA
"7521" NA NA NA
"7522" NA NA NA
"7523" NA NA NA
"7524" NA NA NA
"7525" NA NA NA
"7526" NA NA NA
"7527" NA NA NA
"7528" NA NA NA
"7529" NA NA NA
"7530" NA NA NA
"7531" NA NA NA
"7532" NA NA NA
"7533" NA NA NA
"7534" NA NA NA
"7535" NA NA NA
"7536" NA NA NA
"7537" NA NA NA
"7538" NA NA NA
"7539" NA NA NA
"7540" NA NA NA
"7541" NA NA NA
"7542" NA NA NA
"7543" NA NA NA
"7544" NA NA NA
"7545" NA NA NA
"7546" NA NA NA
"7547" NA NA NA
"7548" NA NA NA
"7549" NA NA NA
"7550" NA NA NA
"7551" NA NA NA
"7552" NA NA NA
"7553" NA NA NA
"7554" NA NA NA
"7555" NA NA NA
"7556" NA NA NA
"7557" NA NA NA
"7558" NA NA NA
"7559" NA NA NA
"7560" NA NA NA
"7561" NA NA NA
"7562" NA NA NA
"7563" NA NA NA
"7564" NA NA NA
"7565" NA NA NA
"7566" NA NA NA
"7567" NA NA NA
"7568" NA NA NA
"7569" NA NA NA
"7570" NA NA NA
"7571" NA NA NA
"7572" NA NA NA
"7573" NA NA NA
"7574" NA NA NA
"7575" NA NA NA
"7576" NA NA NA
"7577" NA NA NA
"7578" NA NA NA
"7579" NA NA NA
"7580" NA NA NA
"7581" NA NA NA
"7582" NA NA NA
"7583" NA NA NA
"7584" NA NA NA
"7585" NA NA NA
"7586" NA NA NA
"7587" NA NA NA
"7588" NA NA NA
"7589" NA NA NA
"7590" NA NA NA
"7591" NA NA NA
"7592" NA NA NA
"7593" NA NA NA
"7594" NA NA NA
"7595" NA NA NA
"7596" NA NA NA
"7597" NA NA NA
"7598" NA NA NA
"7599" NA NA NA
"7600" NA NA NA
"7601" NA NA NA
"7602" NA NA NA
"7603" NA NA NA
"7604" NA NA NA
"7605" NA NA NA
"7606" NA NA NA
"7607" NA NA NA
"7608" NA NA NA
"7609" NA NA NA
"7610" NA NA NA
"7611" NA NA NA
"7612" NA NA NA
"7613" NA NA NA
"7614" NA NA NA
"7615" NA NA NA
"7616" NA NA NA
"7617" NA NA NA
"7618" NA NA NA
"7619" NA NA NA
"7620" NA NA NA
"7621" NA NA NA
"7622" NA NA NA
"7623" NA NA NA
"7624" NA NA NA
"7625" NA NA NA
"7626" NA NA NA
"7627" NA NA NA
"7628" NA NA NA
"7629" NA NA NA
"7630" NA NA NA
"7631" NA NA NA
"7632" NA NA NA
"7633" NA NA NA
"7634" NA NA NA
"7635" NA NA NA
"7636" NA NA NA
"7637" NA NA NA
"7638" NA NA NA
"7639" NA NA NA
"7640" NA NA NA
"7641" NA NA NA
"7642" NA NA NA
"7643" NA NA NA
"7644" NA NA NA
"7645" NA NA NA
"7646" NA NA NA
"7647" NA NA NA
"7648" NA NA NA
"7649" NA NA NA
"7650" NA NA NA
"7651" NA NA NA
"7652" NA NA NA
"7653" NA NA NA
"7654" NA NA NA
"7655" NA NA NA
"7656" NA NA NA
"7657" NA NA NA
"7658" NA NA NA
"7659" NA NA NA
"7660" NA NA NA
"7661" NA NA NA
"7662" NA NA NA
"7663" NA NA NA
"7664" NA NA NA
"7665" NA NA NA
"7666" NA NA NA
"7667" NA NA NA
"7668" NA NA NA
"7669" NA NA NA
"7670" NA NA NA
"7671" NA NA NA
"7672" NA NA NA
"7673" NA NA NA
"7674" NA NA NA
"7675" NA NA NA
"7676" NA NA NA
"7677" NA NA NA
"7678" NA NA NA
"7679" NA NA NA
"7680" NA NA NA
"7681" NA NA NA
"7682" NA NA NA
"7683" NA NA NA
"7684" NA NA NA
"7685" NA NA NA
"7686" NA NA NA
"7687" NA NA NA
"7688" NA NA NA
"7689" NA NA NA
"7690" NA NA NA
"7691" NA NA NA
"7692" NA NA NA
"7693" NA NA NA
"7694" NA NA NA
"7695" NA NA NA
"7696" NA NA NA
"7697" NA NA NA
"7698" NA NA NA
"7699" NA NA NA
"7700" NA NA NA
"7701" NA NA NA
"7702" NA NA NA
"7703" NA NA NA
"7704" NA NA NA
"7705" NA NA NA
"7706" NA NA NA
"7707" NA NA NA
"7708" NA NA NA
"7709" NA NA NA
"7710" NA NA NA
"7711" NA NA NA
"7712" NA NA NA
"7713" NA NA NA
"7714" NA NA NA
"7715" NA NA NA
"7716" NA NA NA
"7717" NA NA NA
"7718" NA NA NA
"7719" NA NA NA
"7720" NA NA NA
"7721" NA NA NA
"7722" NA NA NA
"7723" NA NA NA
"7724" NA NA NA
"7725" NA NA NA
"7726" NA NA NA
"7727" NA NA NA
"7728" NA NA NA
"7729" NA NA NA
"7730" NA NA NA
"7731" NA NA NA
"7732" NA NA NA
"7733" NA NA NA
"7734" NA NA NA
"7735" NA NA NA
"7736" NA NA NA
"7737" NA NA NA
"7738" NA NA NA
"7739" NA NA NA
"7740" NA NA NA
"7741" NA NA NA
"7742" NA NA NA
"7743" NA NA NA
"7744" NA NA NA
"7745" NA NA NA
"7746" NA NA NA
"7747" NA NA NA
"7748" NA NA NA
"7749" NA NA NA
"7750" NA NA NA
"7751" NA NA NA
"7752" NA NA NA
"7753" NA NA NA
"7754" NA NA NA
"7755" NA NA NA
"7756" NA NA NA
"7757" NA NA NA
"7758" NA NA NA
"7759" NA NA NA
"7760" NA NA NA
"7761" NA NA NA
"7762" NA NA NA
"7763" NA NA NA
"7764" NA NA NA
"7765" NA NA NA
"7766" NA NA NA
"7767" NA NA NA
"7768" NA NA NA
"7769" NA NA NA
"7770" NA NA NA
"7771" NA NA NA
"7772" NA NA NA
"7773" NA NA NA
"7774" NA NA NA
"7775" NA NA NA
"7776" NA NA NA
"7777" NA NA NA
"7778" NA NA NA
"7779" NA NA NA
"7780" NA NA NA
"7781" NA NA NA
"7782" NA NA NA
"7783" NA NA NA
"7784" NA NA NA
"7785" NA NA NA
"7786" NA NA NA
"7787" NA NA NA
"7788" NA NA NA
"7789" NA NA NA
"7790" NA NA NA
"7791" NA NA NA
"7792" NA NA NA
"7793" NA NA NA
"7794" NA NA NA
"7795" NA NA NA
"7796" NA NA NA
"7797" NA NA NA
"7798" NA NA NA
"7799" NA NA NA
"7800" NA NA NA
"7801" NA NA NA
"7802" NA NA NA
"7803" NA NA NA
"7804" NA NA NA
"7805" NA NA NA
"7806" NA NA NA
"7807" NA NA NA
"7808" NA NA NA
"7809" NA NA NA
"7810" NA NA NA
"7811" NA NA NA
"7812" NA NA NA
"7813" NA NA NA
"7814" NA NA NA
"7815" NA NA NA
"7816" NA NA NA
"7817" NA NA NA
"7818" NA NA NA
"7819" NA NA NA
"7820" NA NA NA
"7821" NA NA NA
"7822" NA NA NA
"7823" NA NA NA
"7824" NA NA NA
"7825" NA NA NA
"7826" NA NA NA
"7827" NA NA NA
"7828" NA NA NA
"7829" NA NA NA
"7830" NA NA NA
"7831" NA NA NA
"7832" NA NA NA
"7833" NA NA NA
"7834" NA NA NA
"7835" NA NA NA
"7836" NA NA NA
"7837" NA NA NA
"7838" NA NA NA
"7839" NA NA NA
"7840" NA NA NA
"7841" NA NA NA
"7842" NA NA NA
"7843" NA NA NA
"7844" NA NA NA
"7845" NA NA NA
"7846" NA NA NA
"7847" NA NA NA
"7848" NA NA NA
"7849" NA NA NA
"7850" NA NA NA
"7851" NA NA NA
"7852" NA NA NA
"7853" NA NA NA
"7854" NA NA NA
"7855" NA NA NA
"7856" NA NA NA
"7857" NA NA NA
"7858" NA NA NA
"7859" NA NA NA
"7860" NA NA NA
"7861" NA NA NA
"7862" NA NA NA
"7863" NA NA NA
"7864" NA NA NA
"7865" NA NA NA
"7866" NA NA NA
"7867" NA NA NA
"7868" NA NA NA
"7869" NA NA NA
"7870" NA NA NA
"7871" NA NA NA
"7872" NA NA NA
"7873" NA NA NA
"7874" NA NA NA
"7875" NA NA NA
"7876" NA NA NA
"7877" NA NA NA
"7878" NA NA NA
"7879" NA NA NA
"7880" NA NA NA
"7881" NA NA NA
"7882" NA NA NA
"7883" NA NA NA
"7884" NA NA NA
"7885" NA NA NA
"7886" NA NA NA
"7887" NA NA NA
"7888" NA NA NA
"7889" NA NA NA
"7890" NA NA NA
"7891" NA NA NA
"7892" NA NA NA
"7893" NA NA NA
"7894" NA NA NA
"7895" NA NA NA
"7896" NA NA NA
"7897" NA NA NA
"7898" NA NA NA
"7899" NA NA NA
"7900" NA NA NA
"7901" NA NA NA
"7902" NA NA NA
"7903" NA NA NA
"7904" NA NA NA
"7905" NA NA NA
"7906" NA NA NA
"7907" NA NA NA
"7908" NA NA NA
"7909" NA NA NA
"7910" NA NA NA
"7911" NA NA NA
"7912" NA NA NA
"7913" NA NA NA
"7914" NA NA NA
"7915" NA NA NA
"7916" NA NA NA
"7917" NA NA NA
"7918" NA NA NA
"7919" NA NA NA
"7920" NA NA NA
"7921" NA NA NA
"7922" NA NA NA
"7923" NA NA NA
"7924" NA NA NA
"7925" NA NA NA
"7926" NA NA NA
"7927" NA NA NA
"7928" NA NA NA
"7929" NA NA NA
"7930" NA NA NA
"7931" NA NA NA
"7932" NA NA NA
"7933" NA NA NA
"7934" NA NA NA
"7935" NA NA NA
"7936" NA NA NA
"7937" NA NA NA
"7938" NA NA NA
"7939" NA NA NA
"7940" NA NA NA
"7941" NA NA NA
"7942" NA NA NA
"7943" NA NA NA
"7944" NA NA NA
"7945" NA NA NA
"7946" NA NA NA
"7947" NA NA NA
"7948" NA NA NA
"7949" NA NA NA
"7950" NA NA NA
"7951" NA NA NA
"7952" NA NA NA
"7953" NA NA NA
"7954" NA NA NA
"7955" NA NA NA
"7956" NA NA NA
"7957" NA NA NA
"7958" NA NA NA
"7959" NA NA NA
"7960" NA NA NA
"7961" NA NA NA
"7962" NA NA NA
"7963" NA NA NA
"7964" NA NA NA
"7965" NA NA NA
"7966" NA NA NA
"7967" NA NA NA
"7968" NA NA NA
"7969" NA NA NA
"7970" NA NA NA
"7971" NA NA NA
"7972" NA NA NA
"7973" NA NA NA
"7974" NA NA NA
"7975" NA NA NA
"7976" NA NA NA
"7977" NA NA NA
"7978" NA NA NA
"7979" NA NA NA
"7980" NA NA NA
"7981" NA NA NA
"7982" NA NA NA
"7983" NA NA NA
"7984" NA NA NA
"7985" NA NA NA
"7986" NA NA NA
"7987" NA NA NA
"7988" NA NA NA
"7989" NA NA NA
"7990" NA NA NA
"7991" NA NA NA
"7992" NA NA NA
"7993" NA NA NA
"7994" NA NA NA
"7995" NA NA NA
"7996" NA NA NA
"7997" NA NA NA
"7998" NA NA NA
"7999" NA NA NA
"8000" NA NA NA
"8001" NA NA NA
"8002" NA NA NA
"8003" NA NA NA
"8004" NA NA NA
"8005" NA NA NA
"8006" NA NA NA
"8007" NA NA NA
"8008" NA NA NA
"8009" NA NA NA
"8010" NA NA NA
"8011" NA NA NA
"8012" NA NA NA
"8013" NA NA NA
"8014" NA NA NA
"8015" NA NA NA
"8016" NA NA NA
"8017" NA NA NA
"8018" NA NA NA
"8019" NA NA NA
"8020" NA NA NA
"8021" NA NA NA
"8022" NA NA NA
"8023" NA NA NA
"8024" NA NA NA
"8025" NA NA NA
"8026" NA NA NA
"8027" NA NA NA
"8028" NA NA NA
"8029" NA NA NA
"8030" NA NA NA
"8031" NA NA NA
"8032" NA NA NA
"8033" NA NA NA
"8034" NA NA NA
"8035" NA NA NA
"8036" NA NA NA
"8037" NA NA NA
"8038" NA NA NA
"8039" NA NA NA
"8040" NA NA NA
"8041" NA NA NA
"8042" NA NA NA
"8043" NA NA NA
"8044" NA NA NA
"8045" NA NA NA
"8046" NA NA NA
"8047" NA NA NA
"8048" NA NA NA
"8049" NA NA NA
"8050" NA NA NA
"8051" NA NA NA
"8052" NA NA NA
"8053" NA NA NA
"8054" NA NA NA
"8055" NA NA NA
"8056" NA NA NA
"8057" NA NA NA
"8058" NA NA NA
"8059" NA NA NA
"8060" NA NA NA
"8061" NA NA NA
"8062" NA NA NA
"8063" NA NA NA
"8064" NA NA NA
"8065" NA NA NA
"8066" NA NA NA
"8067" NA NA NA
"8068" NA NA NA
"8069" NA NA NA
"8070" NA NA NA
"8071" NA NA NA
"8072" NA NA NA
"8073" NA NA NA
"8074" NA NA NA
"8075" NA NA NA
"8076" NA NA NA
"8077" NA NA NA
"8078" NA NA NA
"8079" NA NA NA
"8080" NA NA NA
"8081" NA NA NA
"8082" NA NA NA
"8083" NA NA NA
"8084" NA NA NA
"8085" NA NA NA
"8086" NA NA NA
"8087" NA NA NA
"8088" NA NA NA
"8089" NA NA NA
"8090" NA NA NA
"8091" NA NA NA
"8092" NA NA NA
"8093" NA NA NA
"8094" NA NA NA
"8095" NA NA NA
"8096" NA NA NA
"8097" NA NA NA
"8098" NA NA NA
"8099" NA NA NA
"8100" NA NA NA
"8101" NA NA NA
"8102" NA NA NA
"8103" NA NA NA
"8104" NA NA NA
"8105" NA NA NA
"8106" NA NA NA
"8107" NA NA NA
"8108" NA NA NA
"8109" NA NA NA
"8110" NA NA NA
"8111" NA NA NA
"8112" NA NA NA
"8113" NA NA NA
"8114" NA NA NA
"8115" NA NA NA
"8116" NA NA NA
"8117" NA NA NA
"8118" NA NA NA
"8119" NA NA NA
"8120" NA NA NA
"8121" NA NA NA
"8122" NA NA NA
"8123" NA NA NA
"8124" NA NA NA
"8125" NA NA NA
"8126" NA NA NA
"8127" NA NA NA
"8128" NA NA NA
"8129" NA NA NA
"8130" NA NA NA
"8131" NA NA NA
"8132" NA NA NA
"8133" NA NA NA
"8134" NA NA NA
"8135" NA NA NA
"8136" NA NA NA
"8137" NA NA NA
"8138" NA NA NA
"8139" NA NA NA
"8140" NA NA NA
"8141" NA NA NA
"8142" NA NA NA
"8143" NA NA NA
"8144" NA NA NA
"8145" NA NA NA
"8146" NA NA NA
"8147" NA NA NA
"8148" NA NA NA
"8149" NA NA NA
"8150" NA NA NA
"8151" NA NA NA
"8152" NA NA NA
"8153" NA NA NA
"8154" NA NA NA
"8155" NA NA NA
"8156" NA NA NA
"8157" NA NA NA
"8158" NA NA NA
"8159" NA NA NA
"8160" NA NA NA
"8161" NA NA NA
"8162" NA NA NA
"8163" NA NA NA
"8164" NA NA NA
"8165" NA NA NA
"8166" NA NA NA
"8167" NA NA NA
"8168" NA NA NA
"8169" NA NA NA
"8170" NA NA NA
"8171" NA NA NA
"8172" NA NA NA
"8173" NA NA NA
"8174" NA NA NA
"8175" NA NA NA
"8176" NA NA NA
"8177" NA NA NA
"8178" NA NA NA
"8179" NA NA NA
"8180" NA NA NA
"8181" NA NA NA
"8182" NA NA NA
"8183" NA NA NA
"8184" NA NA NA
"8185" NA NA NA
"8186" NA NA NA
"8187" NA NA NA
"8188" NA NA NA
"8189" NA NA NA
"8190" NA NA NA
"8191" NA NA NA
"8192" NA NA NA
"8193" NA NA NA
"8194" NA NA NA
"8195" NA NA NA
"8196" NA NA NA
"8197" NA NA NA
"8198" NA NA NA
"8199" NA NA NA
"8200" NA NA NA
"8201" NA NA NA
"8202" NA NA NA
"8203" NA NA NA
"8204" NA NA NA
"8205" NA NA NA
"8206" NA NA NA
"8207" NA NA NA
"8208" NA NA NA
"8209" NA NA NA
"8210" NA NA NA
"8211" NA NA NA
"8212" NA NA NA
"8213" NA NA NA
"8214" NA NA NA
"8215" NA NA NA
"8216" NA NA NA
"8217" NA NA NA
"8218" NA NA NA
"8219" NA NA NA
"8220" NA NA NA
"8221" NA NA NA
"8222" NA NA NA
"8223" NA NA NA
"8224" NA NA NA
"8225" NA NA NA
"8226" NA NA NA
"8227" NA NA NA
"8228" NA NA NA
"8229" NA NA NA
"8230" NA NA NA
"8231" NA NA NA
"8232" NA NA NA
"8233" NA NA NA
"8234" NA NA NA
"8235" NA NA NA
"8236" NA NA NA
"8237" NA NA NA
"8238" NA NA NA
"8239" NA NA NA
"8240" NA NA NA
"8241" NA NA NA
"8242" NA NA NA
"8243" NA NA NA
"8244" NA NA NA
"8245" NA NA NA
"8246" NA NA NA
"8247" NA NA NA
"8248" NA NA NA
"8249" NA NA NA
"8250" NA NA NA
"8251" NA NA NA
"8252" NA NA NA
"8253" NA NA NA
"8254" NA NA NA
"8255" NA NA NA
"8256" NA NA NA
"8257" NA NA NA
"8258" NA NA NA
"8259" NA NA NA
"8260" NA NA NA
"8261" NA NA NA
"8262" NA NA NA
"8263" NA NA NA
"8264" NA NA NA
"8265" NA NA NA
"8266" NA NA NA
"8267" NA NA NA
"8268" NA NA NA
"8269" NA NA NA
"8270" NA NA NA
"8271" NA NA NA
"8272" NA NA NA
"8273" NA NA NA
"8274" NA NA NA
"8275" NA NA NA
"8276" NA NA NA
"8277" NA NA NA
"8278" NA NA NA
"8279" NA NA NA
"8280" NA NA NA
"8281" NA NA NA
"8282" NA NA NA
"8283" NA NA NA
"8284" NA NA NA
"8285" NA NA NA
"8286" NA NA NA
"8287" NA NA NA
"8288" NA NA NA
"8289" NA NA NA
"8290" NA NA NA
"8291" NA NA NA
"8292" NA NA NA
"8293" NA NA NA
"8294" NA NA NA
"8295" NA NA NA
"8296" NA NA NA
"8297" NA NA NA
"8298" NA NA NA
"8299" NA NA NA
"8300" NA NA NA
"8301" NA NA NA
"8302" NA NA NA
"8303" NA NA NA
"8304" NA NA NA
"8305" NA NA NA
"8306" NA NA NA
"8307" NA NA NA
"8308" NA NA NA
"8309" NA NA NA
"8310" NA NA NA
"8311" NA NA NA
"8312" NA NA NA
"8313" NA NA NA
"8314" NA NA NA
"8315" NA NA NA
"8316" NA NA NA
"8317" NA NA NA
"8318" NA NA NA
"8319" NA NA NA
"8320" NA NA NA
"8321" NA NA NA
"8322" NA NA NA
"8323" NA NA NA
"8324" NA NA NA
"8325" NA NA NA
"8326" NA NA NA
"8327" NA NA NA
"8328" NA NA NA
"8329" NA NA NA
"8330" NA NA NA
"8331" NA NA NA
"8332" NA NA NA
"8333" NA NA NA
"8334" NA NA NA
"8335" NA NA NA
"8336" NA NA NA
"8337" NA NA NA
"8338" NA NA NA
"8339" NA NA NA
"8340" NA NA NA
"8341" NA NA NA
"8342" NA NA NA
"8343" NA NA NA
"8344" NA NA NA
"8345" NA NA NA
"8346" NA NA NA
"8347" NA NA NA
"8348" NA NA NA
"8349" NA NA NA
"8350" NA NA NA
"8351" NA NA NA
"8352" NA NA NA
"8353" NA NA NA
"8354" NA NA NA
"8355" NA NA NA
"8356" NA NA NA
"8357" NA NA NA
"8358" NA NA NA
"8359" NA NA NA
"8360" NA NA NA
"8361" NA NA NA
"8362" NA NA NA
"8363" NA NA NA
"8364" NA NA NA
"8365" NA NA NA
"8366" NA NA NA
"8367" NA NA NA
"8368" NA NA NA
"8369" NA NA NA
"8370" NA NA NA
"8371" NA NA NA
"8372" NA NA NA
"8373" NA NA NA
"8374" NA NA NA
"8375" NA NA NA
"8376" NA NA NA
"8377" NA NA NA
"8378" NA NA NA
"8379" NA NA NA
"8380" NA NA NA
"8381" NA NA NA
"8382" NA NA NA
"8383" NA NA NA
"8384" NA NA NA
"8385" NA NA NA
"8386" NA NA NA
"8387" NA NA NA
"8388" NA NA NA
"8389" NA NA NA
"8390" NA NA NA
"8391" NA NA NA
"8392" NA NA NA
"8393" NA NA NA
"8394" NA NA NA
"8395" NA NA NA
"8396" NA NA NA
"8397" NA NA NA
"8398" NA NA NA
"8399" NA NA NA
"8400" NA NA NA
"8401" NA NA NA
"8402" NA NA NA
"8403" NA NA NA
"8404" NA NA NA
"8405" NA NA NA
"8406" NA NA NA
"8407" NA NA NA
"8408" NA NA NA
"8409" NA NA NA
"8410" NA NA NA
"8411" NA NA NA
"8412" NA NA NA
"8413" NA NA NA
"8414" NA NA NA
"8415" NA NA NA
"8416" NA NA NA
"8417" NA NA NA
"8418" NA NA NA
"8419" NA NA NA
"8420" NA NA NA
"8421" NA NA NA
"8422" NA NA NA
"8423" NA NA NA
"8424" NA NA NA
"8425" NA NA NA
"8426" NA NA NA
"8427" NA NA NA
"8428" NA NA NA
"8429" NA NA NA
"8430" NA NA NA
"8431" NA NA NA
"8432" NA NA NA
"8433" NA NA NA
"8434" NA NA NA
"8435" NA NA NA
"8436" NA NA NA
"8437" NA NA NA
"8438" NA NA NA
"8439" NA NA NA
"8440" NA NA NA
"8441" NA NA NA
"8442" NA NA NA
"8443" NA NA NA
"8444" NA NA NA
"8445" NA NA NA
"8446" NA NA NA
"8447" NA NA NA
"8448" NA NA NA
"8449" NA NA NA
"8450" NA NA NA
"8451" NA NA NA
"8452" NA NA NA
"8453" NA NA NA
"8454" NA NA NA
"8455" NA NA NA
"8456" NA NA NA
"8457" NA NA NA
"8458" NA NA NA
"8459" NA NA NA
"8460" NA NA NA
"8461" NA NA NA
"8462" NA NA NA
"8463" NA NA NA
"8464" NA NA NA
"8465" NA NA NA
"8466" NA NA NA
"8467" NA NA NA
"8468" NA NA NA
"8469" NA NA NA
"8470" NA NA NA
"8471" NA NA NA
"8472" NA NA NA
"8473" NA NA NA
"8474" NA NA NA
"8475" NA NA NA
"8476" NA NA NA
"8477" NA NA NA
"8478" NA NA NA
"8479" NA NA NA
"8480" NA NA NA
"8481" NA NA NA
"8482" NA NA NA
"8483" NA NA NA
"8484" NA NA NA
"8485" NA NA NA
"8486" NA NA NA
"8487" NA NA NA
"8488" NA NA NA
"8489" NA NA NA
"8490" NA NA NA
"8491" NA NA NA
"8492" NA NA NA
"8493" NA NA NA
"8494" NA NA NA
"8495" NA NA NA
"8496" NA NA NA
"8497" NA NA NA
"8498" NA NA NA
"8499" NA NA NA
"8500" NA NA NA
"8501" NA NA NA
"8502" NA NA NA
"8503" NA NA NA
"8504" NA NA NA
"8505" NA NA NA
"8506" NA NA NA
"8507" NA NA NA
"8508" NA NA NA
"8509" NA NA NA
"8510" NA NA NA
"8511" NA NA NA
"8512" NA NA NA
"8513" NA NA NA
"8514" NA NA NA
"8515" NA NA NA
"8516" NA NA NA
"8517" NA NA NA
"8518" NA NA NA
"8519" NA NA NA
"8520" NA NA NA
"8521" NA NA NA
"8522" NA NA NA
"8523" NA NA NA
"8524" NA NA NA
"8525" NA NA NA
"8526" NA NA NA
"8527" NA NA NA
"8528" NA NA NA
"8529" NA NA NA
"8530" NA NA NA
"8531" NA NA NA
"8532" NA NA NA
"8533" NA NA NA
"8534" NA NA NA
"8535" NA NA NA
"8536" NA NA NA
"8537" NA NA NA
"8538" NA NA NA
"8539" NA NA NA
"8540" NA NA NA
"8541" NA NA NA
"8542" NA NA NA
"8543" NA NA NA
"8544" NA NA NA
"8545" NA NA NA
"8546" NA NA NA
"8547" NA NA NA
"8548" NA NA NA
"8549" NA NA NA
"8550" NA NA NA
"8551" NA NA NA
"8552" NA NA NA
"8553" NA NA NA
"8554" NA NA NA
"8555" NA NA NA
"8556" NA NA NA
"8557" NA NA NA
"8558" NA NA NA
"8559" NA NA NA
"8560" NA NA NA
"8561" NA NA NA
"8562" NA NA NA
"8563" NA NA NA
"8564" NA NA NA
"8565" NA NA NA
"8566" NA NA NA
"8567" NA NA NA
"8568" NA NA NA
"8569" NA NA NA
"8570" NA NA NA
"8571" NA NA NA
"8572" NA NA NA
"8573" NA NA NA
"8574" NA NA NA
"8575" NA NA NA
"8576" NA NA NA
"8577" NA NA NA
"8578" NA NA NA
"8579" NA NA NA
"8580" NA NA NA
"8581" NA NA NA
"8582" NA NA NA
"8583" NA NA NA
"8584" NA NA NA
"8585" NA NA NA
"8586" NA NA NA
"8587" NA NA NA
"8588" NA NA NA
"8589" NA NA NA
"8590" NA NA NA
"8591" NA NA NA
"8592" NA NA NA
"8593" NA NA NA
"8594" NA NA NA
"8595" NA NA NA
"8596" NA NA NA
"8597" NA NA NA
"8598" NA NA NA
"8599" NA NA NA
"8600" NA NA NA
"8601" NA NA NA
"8602" NA NA NA
"8603" NA NA NA
"8604" NA NA NA
"8605" NA NA NA
"8606" NA NA NA
"8607" NA NA NA
"8608" NA NA NA
"8609" NA NA NA
"8610" NA NA NA
"8611" NA NA NA
"8612" NA NA NA
"8613" NA NA NA
"8614" NA NA NA
"8615" NA NA NA
"8616" NA NA NA
"8617" NA NA NA
"8618" NA NA NA
"8619" NA NA NA
"8620" NA NA NA
"8621" NA NA NA
"8622" NA NA NA
"8623" NA NA NA
"8624" NA NA NA
"8625" NA NA NA
"8626" NA NA NA
"8627" NA NA NA
"8628" NA NA NA
"8629" NA NA NA
"8630" NA NA NA
"8631" NA NA NA
"8632" NA NA NA
"8633" NA NA NA
"8634" NA NA NA
"8635" NA NA NA
"8636" NA NA NA
"8637" NA NA NA
"8638" NA NA NA
"8639" NA NA NA
"8640" NA NA NA
"8641" NA NA NA
"8642" NA NA NA
"8643" NA NA NA
"8644" NA NA NA
"8645" NA NA NA
"8646" NA NA NA
"8647" NA NA NA
"8648" NA NA NA
"8649" NA NA NA
"8650" NA NA NA
"8651" NA NA NA
"8652" NA NA NA
"8653" NA NA NA
"8654" NA NA NA
"8655" NA NA NA
"8656" NA NA NA
"8657" NA NA NA
"8658" NA NA NA
"8659" NA NA NA
"8660" NA NA NA
"8661" NA NA NA
"8662" NA NA NA
"8663" NA NA NA
"8664" NA NA NA
"8665" NA NA NA
"8666" NA NA NA
"8667" NA NA NA
"8668" NA NA NA
"8669" NA NA NA
"8670" NA NA NA
"8671" NA NA NA
"8672" NA NA NA
"8673" NA NA NA
"8674" NA NA NA
"8675" NA NA NA
"8676" NA NA NA
"8677" NA NA NA
"8678" NA NA NA
"8679" NA NA NA
"8680" NA NA NA
"8681" NA NA NA
"8682" NA NA NA
"8683" NA NA NA
"8684" NA NA NA
"8685" NA NA NA
"8686" NA NA NA
"8687" NA NA NA
"8688" NA NA NA
"8689" NA NA NA
"8690" NA NA NA
"8691" NA NA NA
"8692" NA NA NA
"8693" NA NA NA
"8694" NA NA NA
"8695" NA NA NA
"8696" NA NA NA
"8697" NA NA NA
"8698" NA NA NA
"8699" NA NA NA
"8700" NA NA NA
"8701" NA NA NA
"8702" NA NA NA
"8703" NA NA NA
"8704" NA NA NA
"8705" NA NA NA
"8706" NA NA NA
"8707" NA NA NA
"8708" NA NA NA
"8709" NA NA NA
"8710" NA NA NA
"8711" NA NA NA
"8712" NA NA NA
"8713" NA NA NA
"8714" NA NA NA
"8715" NA NA NA
"8716" NA NA NA
"8717" NA NA NA
"8718" NA NA NA
"8719" NA NA NA
"8720" NA NA NA
"8721" NA NA NA
"8722" NA NA NA
"8723" NA NA NA
"8724" NA NA NA
"8725" NA NA NA
"8726" NA NA NA
"8727" NA NA NA
"8728" NA NA NA
"8729" NA NA NA
"8730" NA NA NA
"8731" NA NA NA
"8732" NA NA NA
"8733" NA NA NA
"8734" NA NA NA
"8735" NA NA NA
"8736" NA NA NA
"8737" NA NA NA
"8738" NA NA NA
"8739" NA NA NA
"8740" NA NA NA
"8741" NA NA NA
"8742" NA NA NA
"8743" NA NA NA
"8744" NA NA NA
"8745" NA NA NA
"8746" NA NA NA
"8747" NA NA NA
"8748" NA NA NA
"8749" NA NA NA
"8750" NA NA NA
"8751" NA NA NA
"8752" NA NA NA
"8753" NA NA NA
"8754" NA NA NA
"8755" NA NA NA
"8756" NA NA NA
"8757" NA NA NA
"8758" NA NA NA
"8759" NA NA NA
"8760" NA NA NA
"8761" NA NA NA
"8762" NA NA NA
"8763" NA NA NA
"8764" NA NA NA
"8765" NA NA NA
"8766" NA NA NA
"8767" NA NA NA
"8768" NA NA NA
"8769" NA NA NA
"8770" NA NA NA
"8771" NA NA NA
"8772" NA NA NA
"8773" NA NA NA
"8774" NA NA NA
"8775" NA NA NA
"8776" NA NA NA
"8777" NA NA NA
"8778" NA NA NA
"8779" NA NA NA
"8780" NA NA NA
"8781" NA NA NA
"8782" NA NA NA
"8783" NA NA NA
"8784" NA NA NA
"8785" NA NA NA
"8786" NA NA NA
"8787" NA NA NA
"8788" NA NA NA
"8789" NA NA NA
"8790" NA NA NA
"8791" NA NA NA
"8792" NA NA NA
"8793" NA NA NA
"8794" NA NA NA
"8795" NA NA NA
"8796" NA NA NA
"8797" NA NA NA
"8798" NA NA NA
"8799" NA NA NA
"8800" NA NA NA
"8801" NA NA NA
"8802" NA NA NA
"8803" NA NA NA
"8804" NA NA NA
"8805" NA NA NA
"8806" NA NA NA
"8807" NA NA NA
"8808" NA NA NA
"8809" NA NA NA
"8810" NA NA NA
"8811" NA NA NA
"8812" NA NA NA
"8813" NA NA NA
"8814" NA NA NA
"8815" NA NA NA
"8816" NA NA NA
"8817" NA NA NA
"8818" NA NA NA
"8819" NA NA NA
"8820" NA NA NA
"8821" NA NA NA
"8822" NA NA NA
"8823" NA NA NA
"8824" NA NA NA
"8825" NA NA NA
"8826" NA NA NA
"8827" NA NA NA
"8828" NA NA NA
"8829" NA NA NA
"8830" NA NA NA
"8831" NA NA NA
"8832" NA NA NA
"8833" NA NA NA
"8834" NA NA NA
"8835" NA NA NA
"8836" NA NA NA
"8837" NA NA NA
"8838" NA NA NA
"8839" NA NA NA
"8840" NA NA NA
"8841" NA NA NA
"8842" NA NA NA
"8843" NA NA NA
"8844" NA NA NA
"8845" NA NA NA
"8846" NA NA NA
"8847" NA NA NA
"8848" NA NA NA
"8849" NA NA NA
"8850" NA NA NA
"8851" NA NA NA
"8852" NA NA NA
"8853" NA NA NA
"8854" NA NA NA
"8855" NA NA NA
"8856" NA NA NA
"8857" NA NA NA
"8858" NA NA NA
"8859" NA NA NA
"8860" NA NA NA
"8861" NA NA NA
"8862" NA NA NA
"8863" NA NA NA
"8864" NA NA NA
"8865" NA NA NA
"8866" NA NA NA
"8867" NA NA NA
"8868" NA NA NA
"8869" NA NA NA
"8870" NA NA NA
"8871" NA NA NA
"8872" NA NA NA
"8873" NA NA NA
"8874" NA NA NA
"8875" NA NA NA
"8876" NA NA NA
"8877" NA NA NA
"8878" NA NA NA
"8879" NA NA NA
"8880" NA NA NA
"8881" NA NA NA
"8882" NA NA NA
"8883" NA NA NA
"8884" NA NA NA
"8885" NA NA NA
"8886" NA NA NA
"8887" NA NA NA
"8888" NA NA NA
"8889" NA NA NA
"8890" NA NA NA
"8891" NA NA NA
"8892" NA NA NA
"8893" NA NA NA
"8894" NA NA NA
"8895" NA NA NA
"8896" NA NA NA
"8897" NA NA NA
"8898" NA NA NA
"8899" NA NA NA
"8900" NA NA NA
"8901" NA NA NA
"8902" NA NA NA
"8903" NA NA NA
"8904" NA NA NA
"8905" NA NA NA
"8906" NA NA NA
"8907" NA NA NA
"8908" NA NA NA
"8909" NA NA NA
"8910" NA NA NA
"8911" NA NA NA
"8912" NA NA NA
"8913" NA NA NA
"8914" NA NA NA
"8915" NA NA NA
"8916" NA NA NA
"8917" NA NA NA
"8918" NA NA NA
"8919" NA NA NA
"8920" NA NA NA
"8921" NA NA NA
"8922" NA NA NA
"8923" NA NA NA
"8924" NA NA NA
"8925" NA NA NA
"8926" NA NA NA
"8927" NA NA NA
"8928" NA NA NA
"8929" NA NA NA
"8930" NA NA NA
"8931" NA NA NA
"8932" NA NA NA
"8933" NA NA NA
"8934" NA NA NA
"8935" NA NA NA
"8936" NA NA NA
"8937" NA NA NA
"8938" NA NA NA
"8939" NA NA NA
"8940" NA NA NA
"8941" NA NA NA
"8942" NA NA NA
"8943" NA NA NA
"8944" NA NA NA
"8945" NA NA NA
"8946" NA NA NA
"8947" NA NA NA
"8948" NA NA NA
"8949" NA NA NA
"8950" NA NA NA
"8951" NA NA NA
"8952" NA NA NA
"8953" NA NA NA
"8954" NA NA NA
"8955" NA NA NA
"8956" NA NA NA
"8957" NA NA NA
"8958" NA NA NA
"8959" NA NA NA
"8960" NA NA NA
"8961" NA NA NA
"8962" NA NA NA
"8963" NA NA NA
"8964" NA NA NA
"8965" NA NA NA
"8966" NA NA NA
"8967" NA NA NA
"8968" NA NA NA
"8969" NA NA NA
"8970" NA NA NA
"8971" NA NA NA
"8972" NA NA NA
"8973" NA NA NA
"8974" NA NA NA
"8975" NA NA NA
"8976" NA NA NA
"8977" NA NA NA
"8978" NA NA NA
"8979" NA NA NA
"8980" NA NA NA
"8981" NA NA NA
"8982" NA NA NA
"8983" NA NA NA
"8984" NA NA NA
"8985" NA NA NA
"8986" NA NA NA
"8987" NA NA NA
"8988" NA NA NA
"8989" NA NA NA
"8990" NA NA NA
"8991" NA NA NA
"8992" NA NA NA
"8993" NA NA NA
"8994" NA NA NA
"8995" NA NA NA
"8996" NA NA NA
"8997" NA NA NA
"8998" NA NA NA
"8999" NA NA NA
"9000" NA NA NA
"9001" NA NA NA
