# Supplementary material for: Adaptive switch to sexually dimorphic movements by partner-seeking termites
Source: Sci Adv. 2019 Jun 19;5(6):eaau6108. doi: 10.1126/sciadv.aau6108 (PMC6584256; doi:10.1126/sciadv.aau6108)
Supplement: Data file S1 [file aau6108_Data_file_S1.zip › Dataset/CfExperimetns/170627_174_M_12_set2_after-position_5FPS.txt]

"time" "x" "y"
"1" 0 50.0968052285807 35.4922811474262
"2" 0.2 48.1848211303389 37.8469947869343
"3" 0.4 46.5342944567 39.5845091847399
"4" 0.6 45.5241755565649 43.7252966484374
"5" 0.8 46.9457327172149 45.8047834001098
"6" 1 48.0752935563735 45.8562146940557
"7" 1.2 47.8591784998596 45.8485810031838
"8" 1.4 46.8098207178262 45.0115060366522
"9" 1.6 46.2335468747748 44.3354305504053
"10" 1.8 46.5958309979286 43.1419397396883
"11" 2 46.8492167559286 41.660527987774
"12" 2.2 46.2157523609286 39.5385057485455
"13" 2.4 47.1271679293019 38.6108785810697
"14" 2.6 48.7490294075208 39.3221760921304
"15" 2.8 50.1142732375857 40.6013367843169
"16" 3 52.4851335085529 41.8803096272219
"17" 3.2 53.4614139290824 44.1771508714278
"18" 3.4 54.4290707166714 46.8764076941455
"19" 3.6 53.4482815718359 48.8852770880309
"20" 3.8 51.2711320977582 49.8203252728464
"21" 4 48.6093183668081 50.2637143448968
"22" 4.2 46.3036484462128 50.6413942426224
"23" 4.4 45.0197915086541 48.851133599995
"24" 4.6 45.3555982074321 47.6086964578758
"25" 4.8 46.3786432053572 46.5815812766883
"26" 5 48.2101527373337 44.7982436324068
"27" 5.2 49.2238032880429 42.0572697100312
"28" 5.4 49.609584812049 39.2176167581964
"29" 5.6 48.9004702850823 37.1255110319572
"30" 5.8 48.0290379649018 35.9270574477198
"31" 6 47.3630286101587 33.8794013237565
"32" 6.2 47.0363297903075 32.8913895487978
"33" 6.4 47.4066654235286 33.277994167974
"34" 6.6 48.8525305022481 33.7396229009108
"35" 6.8 50.85072084423 34.9446733846855
"36" 7 53.4829115895462 36.4700221124397
"37" 7.2 54.91756226013 38.6556644207155
"38" 7.4 53.7788236286091 40.3569165295152
"39" 7.6 51.6925045302714 41.5950110061169
"40" 7.8 48.9154101545411 44.817623289237
"41" 8 46.1553369956204 48.5181009115101
"42" 8.2 42.6750344502385 50.739389728007
"43" 8.4 38.024587160028 52.6183159665775
"44" 8.6 33.6381854346193 53.4265207715939
"45" 8.8 29.351180099105 53.8971930095207
"46" 9 24.9239631363048 53.6176119680938
"47" 9.2 20.0277686784187 52.1475389176001
"48" 9.4 16.4344234831186 49.7537374622199
"49" 9.6 13.7886047542349 46.7555314024059
"50" 9.8 10.5428703602798 42.8079315979068
"51" 10 9.74760934039445 39.0289292245455
"52" 10.2 12.1610821249924 35.3921873339228
"53" 10.4 14.6843714807263 30.4164154735191
"54" 10.6 18.4482930806714 25.7653802712883
"55" 10.8 23.533072995802 23.9977217066577
"56" 11 29.0325781719857 20.7060133544312
"57" 11.2 30.6076971162421 18.829220565237
"58" 11.4 31.1141403819772 17.1751597819118
"59" 11.6 29.9501965956 17.2878468280855
"60" 11.8 28.5697362256806 20.0954403182542
"61" 12 28.8958303025889 20.5355478743788
"62" 12.2 29.7861997022278 20.415231195101
"63" 12.4 30.71415465597 20.6510518864855
"64" 12.6 31.9426857580269 21.7743741354493
"65" 12.8 33.53813892888 21.6944098193755
"66" 13 35.4547585479981 21.7817237968532
"67" 13.2 37.2626792207909 21.7805359727879
"68" 13.4 39.4901703843 20.8770854732026
"69" 13.6 42.7836834843238 19.960172071496
"70" 13.8 46.6670783394981 20.5984283108339
"71" 14 51.7582231665349 21.6798275203027
"72" 14.2 55.7252869514273 23.853585922697
"73" 14.4 58.7122034334757 26.787186654994
"74" 14.6 60.5434555315788 30.4626390218485
"75" 14.8 63.5732684814404 34.7208026983243
"76" 15 65.5102076892288 38.7190185020166
"77" 15.2 64.7338460466339 41.2547210227719
"78" 15.4 63.7668295075909 44.0204629028182
"79" 15.6 63.7971041695857 45.0091737169169
"80" 15.8 65.9574645608455 44.8786360943727
"81" 16 68.993690493231 44.2261588166693
"82" 16.2 73.3620874616727 43.1240714719636
"83" 16.4 77.1737900081336 42.1799610488375
"84" 16.6 80.5360419483207 41.0540566173386
"85" 16.8 82.0622827599261 39.5983256013628
"86" 17 82.7551217581737 35.8910106293876
"87" 17.2 81.1073734371444 31.5162142214066
"88" 17.4 79.1543767760684 26.0481377710718
"89" 17.6 75.8872545384025 21.0263486793471
"90" 17.8 71.4370904401396 18.4657593207179
"91" 18 66.3201023599572 18.1217324112883
"92" 18.2 59.9989320970889 19.2616065643788
"93" 18.4 53.356586469266 21.1757234131775
"94" 18.6 46.9280696211595 24.3304009748427
"95" 18.8 41.1173178464838 27.7872579349509
"96" 19 36.6179125723542 30.8304620650501
"97" 19.2 32.5462989378913 35.9027880273107
"98" 19.4 27.9952703887696 39.7379052579368
"99" 19.6 23.162119896305 41.5714591499656
"100" 19.8 16.0238576554881 41.533627393359
"101" 20 8.55810397645 41.8761880523955
"102" 20.2 6.13193534359999 45.3190144426705
"103" 20.4 5.26102397215161 49.2841567700454
"104" 20.6 5.05684151920394 55.253123514262
"105" 20.8 4.41782028225469 60.4958355646939
"106" 21 5.14697186802558 65.3372986031501
"107" 21.2 6.90800067082781 70.092982325756
"108" 21.4 6.72625731180447 75.5406575906275
"109" 21.6 6.16149701536668 79.2628267750343
"110" 21.8 6.82671169391168 83.2188846506914
"111" 22 8.23882867371458 88.3490556049031
"112" 22.2 11.7472452806111 91.5634378682566
"113" 22.4 14.7050722810657 96.015936690232
"114" 22.6 17.2048929682 101.550494333955
"115" 22.8 19.28899082775 107.651597803853
"116" 23 23.1066695816166 111.229552968795
"117" 23.2 27.1303255024603 114.812731043806
"118" 23.4 31.9405238806225 117.533319598876
"119" 23.6 36.1192660589069 120.45574343889
"120" 23.8 37.3388721410287 121.020860977804
"121" 24 37.169421572409 120.926242813083
"122" 24.2 37.0266977370778 120.694229156923
"123" 24.4 36.8972515651191 120.937735128237
"124" 24.6 35.9135186222956 120.462817301641
"125" 24.8 34.9916682306643 120.09982431871
"126" 25 34.7341569692515 119.563564612229
"127" 25.2 34.6425720125473 118.977012458446
"128" 25.4 35.3588039904907 118.58804536115
"129" 25.6 36.5562986701632 118.782338838303
"130" 25.8 37.3997378808 119.202955637115
"131" 26 38.6655649935913 120.27315155098
"132" 26.2 39.2559748712073 120.400993679244
"133" 26.4 41.7117024756348 120.688567195545
"134" 26.6 45.0996839150824 121.20751093506
"135" 26.8 48.9932460279482 122.639464179764
"136" 27 53.6818073164883 123.883649196392
"137" 27.2 58.1271486149806 124.82016965992
"138" 27.4 61.3885884177634 125.935949394271
"139" 27.6 61.9369138312957 126.491776439609
"140" 27.8 62.6320270594099 125.762938001332
"141" 28 63.2093130897882 124.332414030766
"142" 28.2 63.222509097309 123.394495166034
"143" 28.4 64.9057144897376 122.084155532891
"144" 28.6 68.3498336598923 120.814001416838
"145" 28.8 73.3434822137077 120.008478526976
"146" 29 77.6483508986323 119.71347527556
"147" 29.2 82.0527376312746 120.064906375128
"148" 29.4 86.1025769253907 118.861973648186
"149" 29.6 88.8293712008168 117.486976005524
"150" 29.8 89.0183073541252 114.92172578516
"151" 30 89.7056654935049 110.733181933984
"152" 30.2 89.131481005596 107.784051301769
"153" 30.4 85.954023600276 104.469765589673
"154" 30.6 81.441730021812 101.562121943729
"155" 30.8 77.5473255325359 98.3408498715298
"156" 31 72.9630182853046 94.7534922473129
"157" 31.2 67.3209761040571 92.5101986957835
"158" 31.4 61.355334213636 90.7448314922574
"159" 31.6 54.957850595652 89.9284899008095
"160" 31.8 50.3806110800906 92.2408605832564
"161" 32 44.98230668895 96.6429249692955
"162" 32.2 41.4151400826699 101.923315914185
"163" 32.4 38.5723508608778 107.816098003168
"164" 32.6 34.703500649013 114.002806503752
"165" 32.8 32.4978580265955 116.171779759866
"166" 33 29.9365818384537 115.547168236978
"167" 33.2 26.6684811232839 113.520090145334
"168" 33.4 22.6318795405467 110.895027139399
"169" 33.6 20.0323636071963 107.343799502253
"170" 33.8 16.4227021500261 102.961396923132
"171" 34 13.7522738709406 98.3112612675605
"172" 34.2 10.5006449893063 92.8935752594903
"173" 34.4 7.3238229668077 87.3201244672301
"174" 34.6 5.84311517100469 80.6559567954439
"175" 34.8 4.9603377527164 73.4524941634471
"176" 35 4.20342251960245 66.9127080439113
"177" 35.2 4.50952124017058 61.4256738854782
"178" 35.4 7.20079063252928 55.6740599505698
"179" 35.6 8.18574402325461 49.5073641340244
"180" 35.8 8.47788488717664 42.7495522093585
"181" 36 9.24303735354375 39.2478878872017
"182" 36.2 13.2440128692818 36.9431398615364
"183" 36.4 18.7664698758743 33.5463065775638
"184" 36.6 23.7929226762 30.6892461579
"185" 36.8 27.689708289566 27.1825883831022
"186" 37 30.2393544606118 22.9135716530455
"187" 37.2 31.5589525187481 20.2235955792378
"188" 37.4 33.1591462308429 19.5885848339455
"189" 37.6 36.5953673775979 21.9074180061679
"190" 37.8 41.413895129195 24.6409603897237
"191" 38 46.4236048887316 28.1011947664507
"192" 38.2 51.5979227496355 29.8442233282551
"193" 38.4 55.1655837877213 31.0491776997795
"194" 38.6 57.3436786484938 32.9586645494733
"195" 38.8 58.8842645902408 35.8492757099944
"196" 39 60.2469354778765 37.1404985767807
"197" 39.2 63.0876240471857 39.494827760774
"198" 39.4 64.33211009862 39.3244836084655
"199" 39.6 65.0122588999424 37.932567612303
"200" 39.8 62.195811925891 36.6614023405679
"201" 40 60.5127421063667 34.0759998283939
"202" 40.2 58.47509830245 29.2474486037017
"203" 40.4 56.2243801111242 25.8146834544545
"204" 40.6 53.9271965724647 20.4818425054278
"205" 40.8 51.174421150075 14.0079256828267
"206" 41 50.3944681137312 8.3946217856392
"207" 41.2 50.8868078804097 6.3461703909003
"208" 41.4 50.2643995363105 6.30472944777703
"209" 41.6 47.4896621871184 7.45078401789239
"210" 41.8 44.4038860447776 9.20509737208914
"211" 42 40.8749474560868 11.7221174278379
"212" 42.2 35.3262797630301 14.4035200186231
"213" 42.4 28.8206619277777 17.0936388043027
"214" 42.6 22.3949106599079 20.482361875793
"215" 42.8 18.7427288718064 24.9993117339923
"216" 43 14.8679229704297 29.7911331847346
"217" 43.2 11.2327314220055 35.7909950616288
"218" 43.4 8.68570180458572 40.5103409764598
"219" 43.6 5.89836565128976 45.650157520366
"220" 43.8 4.16233224701405 52.4189999522975
"221" 44 2.76492125931903 59.0722725018788
"222" 44.2 2.91843852592315 64.2919223926859
"223" 44.4 3.94569135035625 70.8983625741626
"224" 44.6 5.75997296916093 76.2757882756705
"225" 44.8 6.37360439173758 82.1848884140567
"226" 45 7.25066292863023 85.9425586288478
"227" 45.2 10.7002138384895 90.4952002979364
"228" 45.4 13.5394376280409 95.2357988859773
"229" 45.6 14.6131973347435 99.4303639443281
"230" 45.8 16.9845575264609 104.467970994089
"231" 46 20.8247546153115 109.417394367934
"232" 46.2 26.2714636470592 113.792238427961
"233" 46.4 28.5384368813331 116.373663823258
"234" 46.6 28.8130124108825 116.491070061721
"235" 46.8 29.0754441836774 116.584177335884
"236" 47 28.5020072062748 116.248831575026
"237" 47.2 28.8980698231773 115.569639386273
"238" 47.4 30.306589172613 116.202078234241
"239" 47.6 31.7263950710451 117.789005002644
"240" 47.8 32.8264818302493 118.149655993222
"241" 48 34.8677672160192 119.330599969354
"242" 48.2 36.5958455307616 121.226065720861
"243" 48.4 39.2147435363918 122.712912290888
"244" 48.6 42.6652888441615 124.222640745734
"245" 48.8 46.8348432572474 125.211523788129
"246" 49 51.2970417579643 126.383994809324
"247" 49.2 53.5802284273714 127.039164625895
"248" 49.4 55.928303773538 128.02718685456
"249" 49.6 59.4642597911892 128.427531527661
"250" 49.8 64.1363420586348 128.401450996306
"251" 50 66.725972047325 128.594965450733
"252" 50.2 68.8268114658857 128.365883504453
"253" 50.4 70.7603773119044 127.998386639275
"254" 50.6 71.9889248023488 129.074212933049
"255" 50.8 73.2432946379958 128.831923020102
"256" 51 73.6037319633259 129.101162364243
"257" 51.2 73.5378415993791 129.476860829605
"258" 51.4 73.2869863620088 129.253012340641
"259" 51.6 73.7952969858739 128.534384002567
"260" 51.8 74.1752171081676 127.905123940107
"261" 52 75.2513470300333 127.386667505457
"262" 52.2 76.5924078643403 127.055524231927
"263" 52.4 77.5740498117 126.342035631257
"264" 52.6 79.7059194598353 124.747938076583
"265" 52.8 80.7224624017746 123.655709604881
"266" 53 81.7858841891222 123.496900038923
"267" 53.2 83.3529096720722 122.5139298171
"268" 53.4 84.7589437496556 122.273916381323
"269" 53.6 86.8514238148364 122.975870911227
"270" 53.8 86.304841690613 123.978659100502
"271" 54 86.0220388071468 124.567311907482
"272" 54.2 85.5557011887 123.950231637766
"273" 54.4 86.5587658622864 122.690474968403
"274" 54.6 87.5920349081014 122.798474372472
"275" 54.8 89.3005936414941 122.275373503737
"276" 55 90.5238719437714 122.573090376267
"277" 55.2 91.6810264690478 122.674253976567
"278" 55.4 93.3228796205357 121.748668357081
"279" 55.6 95.5580584127719 121.067083570387
"280" 55.8 97.7155219795298 119.69109825495
"281" 56 98.8049609347889 118.79181013399
"282" 56.2 99.1950116660817 117.947162193339
"283" 56.4 99.8483597845433 116.921884008814
"284" 56.6 100.38760706977 116.520112723057
"285" 56.8 100.355378577115 116.465941730322
"286" 57 100.646550707768 115.914182604205
"287" 57.2 101.5190039427 115.46643519657
"288" 57.4 101.814295806831 114.793158794807
"289" 57.6 102.010182488977 113.834762947745
"290" 57.8 103.483718127808 112.497124572245
"291" 58 104.286091595405 111.466969303841
"292" 58.2 102.941131509475 111.548038296295
"293" 58.4 102.14233290738 109.694963266769
"294" 58.6 101.543724504456 107.044966482838
"295" 58.8 100.5054609107 103.696616675022
"296" 59 98.5525365319683 100.349006670521
"297" 59.2 97.435439066772 96.5876359164414
"298" 59.4 97.1371056070388 93.0440407685455
"299" 59.6 97.9530629093829 89.5018624919601
"300" 59.8 98.186474453484 86.0638615427934
"301" 60 99.1241995225781 82.5915076786918
"302" 60.2 101.954208488883 79.8427023843851
"303" 60.4 104.780608990444 77.5286206744292
"304" 60.6 108.479003943444 75.8794651341295
"305" 60.8 111.843483793083 72.612211742772
"306" 61 113.578959424652 69.4366950168074
"307" 61.2 114.634782069498 65.2865034188842
"308" 61.4 114.616634433605 60.5555041699502
"309" 61.6 114.380374594732 55.5994126027632
"310" 61.8 114.326133695052 50.5637034218095
"311" 62 116.753303409339 47.3638468773487
"312" 62.2 117.681847981125 48.2363400425705
"313" 62.4 116.760476680213 49.2118953932177
"314" 62.6 115.317791069039 49.4687702988675
"315" 62.8 114.5683704797 49.7650696145705
"316" 63 113.504365029793 49.9578342085539
"317" 63.2 111.77479249775 49.6121966573705
"318" 63.4 108.654116537291 46.8625101525818
"319" 63.6 103.789646144778 44.2465974692092
"320" 63.8 100.117670533239 40.3394271112672
"321" 64 95.3325454136732 37.2317620193669
"322" 64.2 90.8872629866174 36.8667352580317
"323" 64.4 86.4812630547278 36.626134364851
"324" 64.6 82.5876325597636 33.5764604177454
"325" 64.8 80.4605929737811 30.0493645313563
"326" 65 81.0990928568176 25.221653555869
"327" 65.2 81.0953665956706 21.0139003466631
"328" 65.4 82.3163153742688 18.1468105220042
"329" 65.6 80.6515797462437 19.0676294166911
"330" 65.8 77.7878440450125 19.5967744566526
"331" 66 73.0274487577754 20.2815608333285
"332" 66.2 66.7399987589286 21.2337890400026
"333" 66.4 60.9204001455979 23.4907450628822
"334" 66.6 56.1511128047187 26.8193328375828
"335" 66.8 52.1669564342816 29.2273807782189
"336" 67 47.3357936175316 28.0931488213349
"337" 67.2 45.4631637524273 24.9538079631515
"338" 67.4 43.2517971371546 20.3946422446364
"339" 67.6 41.2877187616412 16.1017325307513
"340" 67.8 38.7270025864426 15.3474954668722
"341" 68 34.9650418426327 17.5225950133243
"342" 68.2 30.543758653943 20.4579604830688
"343" 68.4 26.7074509159991 25.351323832695
"344" 68.6 22.7160332047 28.8993742677346
"345" 68.8 17.4028505916375 33.6419773994026
"346" 69 13.6415180366739 40.3959236389281
"347" 69.2 10.3375158466672 46.4428499630701
"348" 69.4 7.0453306712476 51.762275937355
"349" 69.6 4.53011836871574 57.0587096229234
"350" 69.8 3.67754875133636 63.7781344924545
"351" 70 4.337457405444 71.6601715154094
"352" 70.2 5.654049804012 76.9801504259695
"353" 70.4 7.32053649234962 83.6373325262389
"354" 70.6 9.36695291663283 91.3812621482544
"355" 70.8 13.0836481395529 96.9248781562881
"356" 71 18.0972515072435 102.161029447937
"357" 71.2 20.5150912191526 107.243372012122
"358" 71.4 24.4906012701452 111.825949465634
"359" 71.6 29.5931368056296 115.428625012074
"360" 71.8 34.555353468802 119.523820854974
"361" 72 39.6411311950521 122.283685258348
"362" 72.2 43.5625201862435 123.291838568154
"363" 72.4 48.3246405424226 125.175258305582
"364" 72.6 51.0220377706111 125.920219508612
"365" 72.8 50.7316846218304 125.612627302458
"366" 73 50.7115136254554 126.073947870049
"367" 73.2 50.0197774962564 124.897362771591
"368" 73.4 49.9127712300333 123.145454007688
"369" 73.6 51.4773119011488 120.362558592593
"370" 73.8 54.7394041399677 117.70834701286
"371" 74 57.9808487570488 115.338013693545
"372" 74.2 60.6243524997714 112.407948680545
"373" 74.4 63.1823420567238 109.101767661736
"374" 74.6 65.4054031271032 104.870120139037
"375" 74.8 68.3767500957238 101.051671859974
"376" 75 71.5278758015769 97.480296391907
"377" 75.2 74.0635597235031 94.3621186278683
"378" 75.4 74.8255472714107 89.5601797811157
"379" 75.6 74.4471843862966 84.7516463254698
"380" 75.8 73.295884673628 79.4016580680175
"381" 76 72.6790047851758 74.0243024846503
"382" 76.2 70.27020533735 68.8550801449204
"383" 76.4 66.820991706575 64.0746153791454
"384" 76.6 63.0206114034949 60.9603188536224
"385" 76.8 57.6165873460684 58.5269362218086
"386" 77 52.5092211252536 56.9278046300455
"387" 77.2 47.2350294069212 55.0016730122269
"388" 77.4 41.35889034955 54.1856459602704
"389" 77.6 35.521515949625 52.2619945821705
"390" 77.8 30.3626290339314 49.3110042935207
"391" 78 24.3981739510865 47.7570330064194
"392" 78.2 19.5657455663723 46.7871247485539
"393" 78.4 15.092289210875 48.5739344897205
"394" 78.6 10.0882839535525 50.3617858126028
"395" 78.8 6.25106751853063 52.4309972801503
"396" 79 6.65527438993079 53.1696777655455
"397" 79.2 5.31456831642656 55.2049980616001
"398" 79.4 5.13640645533281 58.3102300047251
"399" 79.6 4.63573331128063 61.9393253640616
"400" 79.8 4.14226787409534 64.7832822660106
"401" 80 5.07721712592499 63.7051723992455
"402" 80.2 5.51616606971652 62.9937656693554
"403" 80.4 5.21064056412187 60.4510485655142
"404" 80.6 4.9790301447 56.032360758843
"405" 80.8 7.2341633909 50.1536217141205
"406" 81 8.93966267044766 44.8069078950408
"407" 81.2 9.59756146097274 38.3880981413333
"408" 81.4 12.6587498941766 34.7130065621623
"409" 81.6 16.6503128186151 31.2350524364794
"410" 81.8 19.7979202993813 25.8345370852598
"411" 82 21.813346441825 22.4039951290455
"412" 82.2 23.6816801482976 24.759232965582
"413" 82.4 26.9475753633 26.9023489441981
"414" 82.6 32.0743267926897 27.2180486051331
"415" 82.8 37.4659577670402 26.4536838191331
"416" 83 41.8502435812189 23.5192946910077
"417" 83.2 46.28977720023 19.4051372853055
"418" 83.4 50.8918321023055 15.8186535591418
"419" 83.6 56.2223405477312 13.5819515572954
"420" 83.8 62.6896799627323 13.6692781793519
"421" 84 69.49737877545 14.0397742155767
"422" 84.2 72.4275796188081 17.1309110310319
"423" 84.4 74.6889074308364 21.3883164664364
"424" 84.6 77.6437890111495 27.1088123248299
"425" 84.8 81.8002452983422 31.1620494469216
"426" 85 87.1616190333216 32.6936535207617
"427" 85.2 92.7253663866545 33.5799348031364
"428" 85.4 98.0142080156734 34.7798276339348
"429" 85.6 101.135591282568 38.0399484707297
"430" 85.8 102.318821596213 43.5696991634063
"431" 86 102.236195805561 48.7042365302324
"432" 86.2 102.202506701675 55.4649132013774
"433" 86.4 101.982124970977 61.721142626285
"434" 86.6 104.43603022992 67.0960313055942
"435" 86.8 106.644032547962 71.3081754650693
"436" 87 110.839980040557 74.183642993355
"437" 87.2 114.796627071617 75.2236022453554
"438" 87.4 115.476851124237 75.6780456914967
"439" 87.6 115.489863216802 79.2377018214204
"440" 87.8 113.28243775785 80.2823336956205
"441" 88 109.299048390509 79.0628118350585
"442" 88.2 104.109539915937 78.1724522128612
"443" 88.4 99.1171624719101 79.6772918637891
"444" 88.6 95.24010485946 82.1931182664894
"445" 88.8 91.427155973076 85.5593807840335
"446" 89 87.2233330378628 88.7452295108478
"447" 89.2 81.8347632718513 89.6943245004866
"448" 89.4 76.3539654475487 88.7083581588816
"449" 89.6 71.2394058617 86.3336289844757
"450" 89.8 66.6513137436286 83.1770620032359
"451" 90 63.265928218829 78.3670040309164
"452" 90.2 62.6296133199101 73.5912781265203
"453" 90.4 62.5249902656189 67.9370677076806
"454" 90.6 60.2626048837257 62.9986249496224
"455" 90.8 56.6568407551068 58.5731322202488
"456" 91 52.3998323412135 55.0186142073563
"457" 91.2 49.167611866943 50.5575027803679
"458" 91.4 44.6031160861486 46.3642118515641
"459" 91.6 43.1637621213238 41.956471581486
"460" 91.8 43.1005256021536 36.7292681587619
"461" 92 42.3236193605235 32.7304135124572
"462" 92.2 42.8218091841849 31.3543979388485
"463" 92.4 44.0598241637312 27.2171046408892
"464" 92.6 42.1435943688562 21.5361226116079
"465" 92.8 37.393283715266 17.5954675995077
"466" 93 31.7284480050204 17.5834259487299
"467" 93.2 27.4219427390942 19.5106784230647
"468" 93.4 23.9555689397811 23.3422356884373
"469" 93.6 20.3988559691579 26.947917567938
"470" 93.8 17.2229919509143 31.8914455457508
"471" 94 13.3170052438875 35.9589581569651
"472" 94.2 11.8799361799696 38.1992057104672
"473" 94.4 12.8582255412913 41.5790273946498
"474" 94.6 14.7574168966091 45.7923994521818
"475" 94.8 15.0060199496237 51.0428435446133
"476" 95 12.531952819164 54.4986533401375
"477" 95.2 7.75119099710476 57.8286631278312
"478" 95.4 3.875281782852 61.3932237098575
"479" 95.6 4.30301241629541 66.0841362363851
"480" 95.8 3.84185938399838 72.0548303142713
"481" 96 6.12498152392557 77.5153666950718
"482" 96.2 6.9057364661077 82.9044478957993
"483" 96.4 8.22388059789401 88.6517953564559
"484" 96.6 11.6360791076776 92.7616821349111
"485" 96.8 13.3755765223947 97.3851659653699
"486" 97 14.5364820021087 100.3473510231
"487" 97.2 18.2548265079979 104.989273434865
"488" 97.4 20.7550084276071 108.415962589853
"489" 97.6 24.0383901292625 112.644158631775
"490" 97.8 28.5043141140125 115.760006752483
"491" 98 31.8804531020786 117.50098404631
"492" 98.2 35.2092552655015 120.122787378457
"493" 98.4 35.974175331038 119.917922417172
"494" 98.6 37.6291927616556 119.997807907457
"495" 98.8 37.95085190445 118.503956902225
"496" 99 39.2554869084381 117.446083242236
"497" 99.2 41.2796051284984 117.86740361711
"498" 99.4 43.6240845008471 118.956569046876
"499" 99.6 45.636427531613 121.206452032437
"500" 99.8 45.9560795878805 122.848520318891
"501" 100 47.5164024134594 123.946217116831
"502" 100.2 48.9029004553957 124.330377679567
"503" 100.4 50.893068612934 125.55122828095
"504" 100.6 52.0683472351468 125.320834639779
"505" 100.8 53.0575270433794 124.155438012454
"506" 101 53.2200034072878 123.93079645321
"507" 101.2 54.2935294461222 122.823126634968
"508" 101.4 56.5789597290582 122.332331766434
"509" 101.6 60.3614963438395 122.003985664476
"510" 101.8 65.589088411408 123.456832363334
"511" 102 70.3630406366172 126.483682285725
"512" 102.2 72.4804201991773 125.775646472068
"513" 102.4 73.3734770235222 124.629292314479
"514" 102.6 75.9144698089214 123.773255619454
"515" 102.8 80.3781855335667 122.99581645699
"516" 103 86.1649875533565 120.803319160874
"517" 103.2 92.1456360527752 117.555437853433
"518" 103.4 98.8409113927615 114.619706785676
"519" 103.6 101.504385533585 110.424520056361
"520" 103.8 101.806380473115 105.62188082435
"521" 104 101.313882138605 99.7170666780692
"522" 104.2 102.081396722651 93.3702940308625
"523" 104.4 105.247394381843 88.3152919535692
"524" 104.6 110.475373114587 85.8627103194325
"525" 104.8 114.508191362175 86.0150695906205
"526" 105 115.374597891518 85.0750640946694
"527" 105.2 117.039920086421 82.4400456840782
"528" 105.4 117.73878252492 78.0301763541064
"529" 105.6 119.670076412115 72.5926219821552
"530" 105.8 119.21198659559 68.4904414352149
"531" 106 116.272965578973 63.562301460595
"532" 106.2 113.712421028895 57.3550410449845
"533" 106.4 113.760048970708 51.2345503872149
"534" 106.6 115.913342083164 44.4334978380895
"535" 106.8 115.633890077444 40.3224696316224
"536" 107 112.007289636444 37.8265813104793
"537" 107.2 106.261426575538 36.6118838201671
"538" 107.4 99.6491527910303 34.870420805474
"539" 107.6 93.8131618421071 32.0064686758817
"540" 107.8 86.9863745487283 30.0091843834605
"541" 108 81.4218935367572 28.3933392022026
"542" 108.2 75.5397241546143 28.0839534554883
"543" 108.4 71.2270729265761 28.8813666304658
"544" 108.6 66.8461439693176 29.9427301752807
"545" 108.8 61.9202956383495 29.0186398793702
"546" 109 59.4838423617606 25.8455668801515
"547" 109.2 60.7279837717645 22.6649476231906
"548" 109.4 62.8616854843311 19.3867331623027
"549" 109.6 64.9354753369121 16.5535161735758
"550" 109.8 65.1097062747882 12.0775767456337
"551" 110 61.8628784307594 9.73963104681278
"552" 110.2 58.4355067777625 9.54515003123295
"553" 110.4 53.4700831897102 10.8748262735454
"554" 110.6 48.0141195279062 13.3846219884011
"555" 110.8 41.4665792967 14.8577663103984
"556" 111 35.0194510148776 16.2110925832838
"557" 111.2 28.5367343436623 17.9596225211398
"558" 111.4 24.9917688443075 22.965362724994
"559" 111.6 22.2949656950824 28.7849423376631
"560" 111.8 17.3582268731579 34.6630013892464
"561" 112 11.2765399749931 39.8053744884851
"562" 112.2 7.90271196777694 43.9842342688275
"563" 112.4 7.351354303975 49.5166510591205
"564" 112.6 9.15381389350799 55.1957540249695
"565" 112.8 10.548528912078 61.2296135339313
"566" 113 8.43318479775601 65.4107250250735
"567" 113.2 4.10239715936129 67.6998003037148
"568" 113.4 5.46303653400469 68.0319946266626
"569" 113.6 7.08961833349546 70.9064151861364
"570" 113.8 8.65213384758281 76.1802426774205
"571" 114 9.20587240617581 82.3306053002551
"572" 114.2 10.6830250970111 88.6446967780121
"573" 114.4 11.5538232832522 94.2818553846798
"574" 114.6 16.3352368487786 97.8704584172883
"575" 114.8 19.2943800024537 103.633915583538
"576" 115 20.2268907584647 107.552920879273
"577" 115.2 24.4669470216712 110.772904581956
"578" 115.4 29.6787118548857 115.794812648988
"579" 115.6 35.0906224513739 118.794271856328
"580" 115.8 39.704863452227 122.528895925802
"581" 116 42.7775751750478 122.851497984915
"582" 116.2 45.721807515287 123.402616073372
"583" 116.4 48.6551532027945 120.952383388089
"584" 116.6 53.9540484085168 119.741377244446
"585" 116.8 58.178253940607 121.375902972104
"586" 117 60.404670752889 125.689037613144
"587" 117.2 60.6914870984442 125.89098798708
"588" 117.4 61.7768554990556 124.368842091101
"589" 117.6 63.7421111067231 124.065491621899
"590" 117.8 69.1089160508691 123.607391549928
"591" 118 75.9712375750488 122.723910637336
"592" 118.2 82.5939032174111 124.068758138079
"593" 118.4 87.5170230101656 122.635460708996
"594" 118.6 93.88575798295 119.724425249568
"595" 118.8 96.7831034657952 115.13782291626
"596" 119 98.9640308828667 108.558826008188
"597" 119.2 103.295720745819 102.686563207807
"598" 119.4 109.151228185684 99.4240210387874
"599" 119.6 113.071091000609 96.5589606556818
"600" 119.8 115.545425962548 91.6712416128895
"601" 120 119.16799897225 88.1544400764233
"602" 120.2 120.303202830684 83.8209047374751
"603" 120.4 118.696003184599 79.2822630037975
"604" 120.6 116.926094057188 72.7697308959845
"605" 120.8 115.211181070692 65.5645001833323
"606" 121 115.3285277537 58.2903003969601
"607" 121.2 115.748394236998 50.6281122098926
"608" 121.4 113.734482103987 44.2813265928242
"609" 121.6 109.232364517112 39.522447664806
"610" 121.8 102.643134826708 35.4672916129438
"611" 122 95.5071514148478 32.898502085815
"612" 122.2 88.8556362706906 31.5198190916763
"613" 122.4 81.4544717056429 29.3615345978026
"614" 122.6 76.0607737569778 28.5896879342677
"615" 122.8 70.8353583016459 29.2608981530049
"616" 123 67.0766398374143 27.3377878310597
"617" 123.2 64.6701919278089 23.8122678742088
"618" 123.4 63.8336312074273 19.9468325720303
"619" 123.6 63.7347159115235 15.4347867861043
"620" 123.8 61.65635649414 15.5221641724255
"621" 124 56.8399683328562 15.7197843181392
"622" 124.2 52.8237805488386 18.7757850516049
"623" 124.4 47.7307055121623 22.9315991244134
"624" 124.6 42.9546230170302 27.2221373099794
"625" 124.8 39.5805287017755 32.2157468788945
"626" 125 35.73499345074 36.0950423876155
"627" 125.2 30.8557601004523 38.7250533157381
"628" 125.4 24.8527573370654 38.2045422037474
"629" 125.6 20.8190641515649 36.3536524735455
"630" 125.8 15.9651126522714 35.6366055076312
"631" 126 14.1467889923379 38.8103823963644
"632" 126.2 14.5891218888466 42.3093280977955
"633" 126.4 15.2075180660894 48.3084079171207
"634" 126.6 14.7192993421047 55.1988842807597
"635" 126.8 11.4819380746219 60.1375395712564
"636" 127 6.1897645125629 63.9581113916019
"637" 127.2 4.47924170077087 68.8040472597659
"638" 127.4 6.01108982824615 74.7257446855993
"639" 127.6 8.35295896853078 79.8293495644301
"640" 127.8 9.68394296938181 86.5845792626136
"641" 128 11.4718020489406 93.5325445791469
"642" 128.2 16.5108975310111 98.6012558608344
"643" 128.4 21.4892086353907 103.626918686941
"644" 128.6 23.4519697812441 109.531276795979
"645" 128.8 27.660624299193 114.492009006693
"646" 129 33.4100219109482 118.365716544173
"647" 129.2 37.1438539533549 121.12906380344
"648" 129.4 42.1028590890111 121.922874775901
"649" 129.6 47.5535962559273 121.62954657225
"650" 129.8 52.1594582843 123.83661772159
"651" 130 54.3268114643357 125.936295434667
"652" 130.2 55.7902727480212 125.102727340487
"653" 130.4 58.1985485479164 125.580882106934
"654" 130.6 61.7965632802333 126.285416017479
"655" 130.8 63.3311029935947 125.68184242038
"656" 131 64.5954822364941 125.543594996818
"657" 131.2 66.8172210851762 124.522523899926
"658" 131.4 68.4835975989406 123.431851339786
"659" 131.6 70.5933688909214 122.043223870988
"660" 131.8 72.8610747129 121.234402049138
"661" 132 75.7525960359231 120.522954825245
"662" 132.2 79.82284841395 120.022643328955
"663" 132.4 85.9938070985244 121.217593205194
"664" 132.6 90.3446920149 120.173110942422
"665" 132.8 92.7914839622639 117.928999590951
"666" 133 93.3413745184969 114.2521777801
"667" 133.2 94.7374433801646 109.270241265049
"668" 133.4 95.8147089890361 104.092871097324
"669" 133.6 98.0924035176535 99.4167099727548
"670" 133.8 102.638615431537 95.5504462296152
"671" 134 108.725415560105 92.3706717904026
"672" 134.2 113.509023099138 88.8253351227378
"673" 134.4 116.514011121486 85.3063639070931
"674" 134.6 116.863146336426 81.2087150498358
"675" 134.8 115.483031264676 75.9390483013503
"676" 135 112.672131159585 69.6087417354881
"677" 135.2 109.462647456 64.3453279075204
"678" 135.4 105.493369532747 58.7198488428919
"679" 135.6 100.29153686911 54.0770998953733
"680" 135.8 95.1887287126655 50.0320481770368
"681" 136 91.0301671707526 45.4086932059402
"682" 136.2 90.7582454676358 40.2467703667656
"683" 136.4 92.8857891879857 34.5871963535187
"684" 136.6 96.2312432560158 30.9360494289139
"685" 136.8 98.7772400997257 28.1579633792121
"686" 137 100.307503287263 27.9604266463222
"687" 137.2 102.82995313981 27.7426729069692
"688" 137.4 102.774915960613 27.006246583302
"689" 137.6 100.851202225354 25.6906446489099
"690" 137.8 97.9693999762826 22.9684065181281
"691" 138 93.2581797615319 20.8453899422534
"692" 138.2 87.6511789838416 19.5939962660587
"693" 138.4 81.3748361817 19.1554447885455
"694" 138.6 73.4043635881412 18.818225030016
"695" 138.8 67.9488151395649 16.3011276372211
"696" 139 62.8616854843311 12.22916193806
"697" 139.2 57.143843488834 8.34139041066916
"698" 139.4 52.7038537461849 4.50511972354546
"699" 139.6 48.4322512401808 5.83663338120892
"700" 139.8 43.9699818577096 9.45634162260315
"701" 140 38.3705989428845 13.7838650707493
"702" 140.2 33.3210408009936 19.2197262307932
"703" 140.4 28.6021158804027 25.5767976078698
"704" 140.6 24.3493441042405 31.7743499267887
"705" 140.8 21.3420707755448 37.0905616278644
"706" 141 19.1728911768681 43.1034003387135
"707" 141.2 16.0672746786669 48.1139205997438
"708" 141.4 10.7292521044742 51.5618405476825
"709" 141.6 5.31421760410156 55.0274252506793
"710" 141.8 4.45458055256045 59.6371519044524
"711" 142 5.74789150962367 65.0455337027363
"712" 142.2 7.14459447179303 71.8640258262431
"713" 142.4 5.08976171610944 77.8440150437974
"714" 142.6 6.21716509856363 80.1975007856591
"715" 142.8 7.31752923952442 85.7271442674462
"716" 143 10.5902674268221 90.9464137413164
"717" 143.2 13.5265763812333 97.2650329756788
"718" 143.4 18.5314691355394 102.266631945611
"719" 143.6 21.296299262929 107.645742119423
"720" 143.8 23.5065253933901 112.134320441426
"721" 144 28.5201507238875 115.361900093108
"722" 144.2 34.3886113922874 119.585672550944
"723" 144.4 40.8978091377851 122.564242486014
"724" 144.6 45.4465455955714 124.221934414638
"725" 144.8 46.7375309500958 125.009351471962
"726" 145 49.2595585445417 126.09319446538
"727" 145.2 50.4512159657833 126.944149836525
"728" 145.4 51.7094231445478 126.631780350458
"729" 145.6 54.4167948849174 126.291139521915
"730" 145.8 57.1375138683923 126.232171803753
"731" 146 59.3705866062909 126.123085011159
"732" 146.2 59.4605879112429 126.648792610188
"733" 146.4 60.3103351496786 127.440456138545
"734" 146.6 61.3750393758395 129.896496478057
"735" 146.8 62.1988979412328 128.249455364604
"736" 147 62.9019361862319 128.269873246758
"737" 147.2 64.4613368352 128.234849541138
"738" 147.4 65.7753229802571 128.477808348117
"739" 147.6 66.3710326441825 129.442236644538
"740" 147.8 67.1123169688079 128.974684737783
"741" 148 69.7013915732515 128.679738751141
"742" 148.2 71.1210358725613 128.533999919976
"743" 148.4 72.430503877408 129.390423238597
"744" 148.6 73.0629095753069 128.892749231945
"745" 148.8 74.3976783453428 128.657980047674
"746" 149 78.0148354532208 127.782827865608
"747" 149.2 79.4659337734836 128.353130509889
"748" 149.4 81.5042832537217 126.797946608285
"749" 149.6 84.7841982837448 125.934543425829
"750" 149.8 87.6042132542956 124.700545600494
"751" 150 89.6456778259826 123.906653722111
"752" 150.2 91.6452822705613 123.030015530275
"753" 150.4 94.3189227206578 122.200251073961
"754" 150.6 96.5228978012652 120.070982603958
"755" 150.8 98.2813997866489 118.923647044903
"756" 151 99.4994816326702 118.333677176986
"757" 151.2 99.2770908230044 118.531175281437
"758" 151.4 99.7288625760664 117.03984368782
"759" 151.6 100.516978445155 115.893915356091
"760" 151.8 101.570832847745 114.703938359705
"761" 152 102.594002475707 113.088651649172
"762" 152.2 104.141251903398 111.960587894941
"763" 152.4 105.478892997956 111.077716940569
"764" 152.6 107.199873952211 110.490229395568
"765" 152.8 107.925653198031 110.025036877668
"766" 153 109.28792473929 109.12422234865
"767" 153.2 109.889438047624 107.540714896919
"768" 153.4 110.596000053102 105.680134218994
"769" 153.6 110.897223334723 103.182243472778
"770" 153.8 111.467942344812 100.011990157721
"771" 154 111.67572718354 95.606910933369
"772" 154.2 112.277428171832 90.7951658609752
"773" 154.4 114.62411534646 86.0210571147775
"774" 154.6 116.094718021938 83.8959288853074
"775" 154.8 118.206551028621 80.8202228129077
"776" 155 118.95701180826 76.2952795777134
"777" 155.2 118.735378453059 70.4952795815454
"778" 155.4 119.452634350908 64.2213734180575
"779" 155.6 118.721303198417 58.22331266301
"780" 155.8 115.622845057223 51.9711929792916
"781" 156 111.826374598486 45.8354156522597
"782" 156.2 107.162692611431 41.2117580742009
"783" 156.4 102.6085627021 36.6848772141455
"784" 156.6 99.1162459505348 31.6987817043107
"785" 156.8 95.8707048937174 26.0657455640063
"786" 157 94.3801356303522 20.0139704539802
"787" 157.2 95.871640831877 14.4260785978817
"788" 157.4 95.8800190737545 13.2200364124091
"789" 157.6 95.9929586616118 13.3927338038984
"790" 157.8 95.9171242117811 14.0321348715725
"791" 158 94.5685224330391 13.2908836623368
"792" 158.2 92.3386430182385 11.4660657020326
"793" 158.4 90.0019659336052 9.38892748696787
"794" 158.6 87.6791157226835 8.80914623204132
"795" 158.8 85.4061620528312 6.90890078552906
"796" 159 81.226669933378 5.23925539371495
"797" 159.2 75.9050088405261 3.85596354297154
"798" 159.4 69.6023135295783 3.0849521066585
"799" 159.6 63.1416193456167 2.91977053776767
"800" 159.8 55.6984127043667 4.14996032803031
"801" 160 47.6486746781082 5.91035498488219
"802" 160.2 40.5665817694641 7.89668800356432
"803" 160.4 33.5790758389569 10.8748262735455
"804" 160.6 27.4151872621546 15.4764567023939
"805" 160.8 21.99134993682 20.8612522026355
"806" 161 19.56264744639 23.8384530441055
"807" 161.2 17.4008525146906 28.6623806393398
"808" 161.4 14.7132663478667 34.0994841000177
"809" 161.6 14.3622214956375 39.2348072398222
"810" 161.8 13.939384011975 44.9877897020705
"811" 162 11.8644216513446 48.2876398692893
"812" 162.2 7.84098979595641 50.4813349498275
"813" 162.4 5.12545388190491 53.3033371816766
"814" 162.6 6.2338929462238 59.2633636983788
"815" 162.8 7.42875573473906 65.4761498734751
"816" 163 7.5983317593744 70.824134198778
"817" 163.2 5.19373105415038 76.9398666512935
"818" 163.4 6.67023276204884 81.6378220627315
"819" 163.6 10.6520557265889 86.9574322874343
"820" 163.8 14.8114992323087 92.6673972508063
"821" 164 16.788402598259 98.9633538947738
"822" 164.2 17.1585649751328 102.50162894159
"823" 164.4 19.6404217465881 106.968029146351
"824" 164.6 24.6191219828702 110.708456762737
"825" 164.8 28.7466142451 115.366323500434
"826" 165 29.5064069352755 115.895248453603
"827" 165.2 32.9539357062441 115.974984348545
"828" 165.4 37.8926615704907 116.194220760034
"829" 165.6 43.3784900161546 116.073425267955
"830" 165.8 48.556617630512 117.58704692353
"831" 166 51.9840224961275 122.27078285308
"832" 166.2 53.4776357727226 125.825520011733
"833" 166.4 53.3576109399857 124.371502787237
"834" 166.6 55.4941327134209 122.972773590918
"835" 166.8 57.914409778784 122.089902636545
"836" 167 62.2972456811186 121.310724579499
"837" 167.2 66.5049904295308 119.46166371853
"838" 167.4 71.5699950928406 119.256378488444
"839" 167.6 76.6180944519727 121.038901055795
"840" 167.8 82.1127990827365 123.710690741166
"841" 168 86.2409944887455 123.294356238727
"842" 168.2 90.8332816520817 121.666876323683
"843" 168.4 94.6575843379105 117.319806603613
"844" 168.6 97.8738403217079 111.78301526627
"845" 168.8 100.979537490184 105.44647584461
"846" 169 103.2040192334 98.7417432775204
"847" 169.2 104.221075597339 92.2796759825455
"848" 169.4 103.583170849334 86.5251898700577
"849" 169.6 103.393184807907 80.8174988683472
"850" 169.8 102.991409418809 74.4230868642261
"851" 170 102.377348197925 68.9506257431704
"852" 170.2 103.885997730846 64.1535375968869
"853" 170.4 105.886843117902 60.5215519706745
"854" 170.6 109.4499781681 59.2877809068205
"855" 170.8 112.08457702124 58.1668152912229
"856" 171 113.436510957394 56.0671046127521
"857" 171.2 111.480231554075 52.4371615122954
"858" 171.4 108.728137764822 48.4032729617894
"859" 171.6 104.487549159269 43.9962021082782
"860" 171.8 99.2585362594894 40.0212624554928
"861" 172 93.82241154345 36.4217424401144
"862" 172.2 88.038196790727 33.4649044760049
"863" 172.4 82.7317524371579 32.0448734072931
"864" 172.6 77.0564189060714 32.8666931164598
"865" 172.8 71.0987651428101 33.0378988070592
"866" 173 65.3882633070673 32.1522460307699
"867" 173.2 59.16304063542 29.6782000091455
"868" 173.4 55.3006660128122 26.0685263054638
"869" 173.6 56.00838794832 22.0804140363055
"870" 173.8 58.9614860631653 16.2253797755455
"871" 174 61.4615573123355 15.1574121539847
"872" 174.2 62.1526413520366 13.7884940221593
"873" 174.4 63.1464183183061 10.2108326210606
"874" 174.6 61.5441353378134 6.84024101135989
"875" 174.8 58.15583224737 5.23381415286546
"876" 175 53.3541451773383 6.03249403883269
"877" 175.2 48.8348364377495 9.26284905158506
"878" 175.4 44.8981464193286 13.7466539695169
"879" 175.6 39.5778211720163 15.6131079826781
"880" 175.8 33.064841005121 15.1311312397981
"881" 176 27.8643711058818 15.8895225210909
"882" 176.2 24.9733592122673 19.9479832765935
"883" 176.4 21.9140803417515 25.1928759247001
"884" 176.6 17.9585379914103 30.0160921061342
"885" 176.8 14.6743694113316 35.4518361251507
"886" 177 14.0941303141821 41.4118819428044
"887" 177.2 15.9715653330652 47.4380496455976
"888" 177.4 15.4130936794857 53.7277853870693
"889" 177.6 11.7444298833 57.3322809959705
"890" 177.8 6.36572329687969 61.8066017406861
"891" 178 4.37748836488111 66.835958401325
"892" 178.2 5.82807677735323 72.828441448489
"893" 178.4 9.18310606082977 78.2818811610645
"894" 178.6 13.7928233860409 83.5213294762954
"895" 178.8 16.2871061819558 89.9273285403594
"896" 179 15.7644923900308 97.6684477238455
"897" 179.2 15.8931343902461 100.549514994153
"898" 179.4 20.0720079038304 103.872541903545
"899" 179.6 24.8135042014778 108.787124379457
"900" 179.8 28.6485649735261 114.809051106132
"901" 180 33.9382068867889 118.845598767079
"902" 180.2 40.0977453648957 121.126138341154
"903" 180.4 45.9651219704463 124.28317323518
"904" 180.6 51.3627008452556 125.068094321257
"905" 180.8 56.6725611844388 126.556302841307
"906" 181 61.9256693569286 126.818044812803
"907" 181.2 65.9568636460044 127.573389144806
"908" 181.4 70.3837561938269 126.028662970374
"909" 181.6 76.14875492295 125.006853547825
"910" 181.8 81.9463830042564 125.403107893154
"911" 182 86.1388752805855 123.192688472836
"912" 182.2 92.3790176719857 120.879658392045
"913" 182.4 96.9525519126565 117.53417773448
"914" 182.6 99.4612344470672 112.896624604928
"915" 182.8 103.379868949452 107.200076605265
"916" 183 108.92899232909 102.43702754935
"917" 183.2 113.3774574171 98.6180239772224
"918" 183.4 115.621441689948 93.1357645428655
"919" 183.6 118.628575601938 88.3092255663788
"920" 183.8 122.370294749281 85.3737290206617
"921" 184 121.501170973175 86.6127255814225
"922" 184.2 121.210244661275 87.3941110586954
"923" 184.4 119.459354396725 87.1089730184278
"924" 184.6 119.205122157856 86.2681348992094
"925" 184.8 118.848779891629 83.9353604020454
"926" 185 119.094575753652 80.2748338798438
"927" 185.2 120.488666407397 74.6710921214553
"928" 185.4 121.927980590134 68.4026743477422
"929" 185.6 125.043379254069 62.9205498579881
"930" 185.8 126.981371258059 58.8868540720264
"931" 186 127.185127185968 53.6792542895455
"932" 186.2 124.863188615216 49.5307260558519
"933" 186.4 121.434506507456 44.4851266400577
"934" 186.6 118.00808214455 37.4747208263455
"935" 186.8 116.862538829159 30.6897782709779
"936" 187 113.356666790803 25.8779350859301
"937" 187.2 109.815763249521 21.566133729007
"938" 187.4 105.816091342832 17.9594139388264
"939" 187.6 100.018348634545 14.0278310157955
"940" 187.8 94.8789976689564 9.01617856741725
"941" 188 88.206749681775 5.27903906937045
"942" 188.2 82.1382984873261 3.67650398451937
"943" 188.4 74.6010618290644 2.23685642497766
"944" 188.6 66.9951944152 1.46889293471212
"945" 188.8 59.1585089285942 1.18062288187238
"946" 189 53.9085652667294 2.94641506189839
"947" 189.2 46.857791807933 4.99738054041924
"948" 189.4 39.9853382534383 7.8959466869847
"949" 189.6 32.6211128356091 11.7704456187576
"950" 189.8 26.3416853007882 16.4726742651337
"951" 190 21.8782254564742 21.6005902061261
"952" 190.2 16.5311172026091 27.3665755957273
"953" 190.4 12.3574374464615 32.7153228423253
"954" 190.6 8.41049482025661 39.7440189221398
"955" 190.8 6.04062909632069 46.0125436989334
"956" 191 6.29849012843172 50.7056888415699
"957" 191.2 6.66826853136667 57.0551987610454
"958" 191.4 4.68506307389531 63.1173679166783
"959" 191.6 3.77643758231719 69.0441808081236
"960" 191.8 6.12817414875469 75.1023688971626
"961" 192 9.5399737887 81.2226433911714
"962" 192.2 11.3649315190282 88.1048438880187
"963" 192.4 11.9481056109137 95.412988120576
"964" 192.6 14.2202121873788 99.8033687848885
"965" 192.8 18.4020951017719 103.547182791999
"966" 193 24.2552571376254 108.117428432762
"967" 193.2 29.9600504861889 112.614610270834
"968" 193.4 35.4656194082915 117.958564796722
"969" 193.6 39.9941068148958 121.368299516895
"970" 193.8 46.5287860706565 122.776723168893
"971" 194 52.7639913203642 122.714514159434
"972" 194.2 59.2601068719462 120.934535863861
"973" 194.4 65.1792631495333 119.005144750188
"974" 194.6 71.1620361646007 116.500120461065
"975" 194.8 78.0535336306846 116.465941730322
"976" 195 82.7221298576328 119.403217455904
"977" 195.2 85.4082079862821 123.493139482486
"978" 195.4 85.2785009797601 122.380131371079
"979" 195.6 87.4802263506524 120.62183693645
"980" 195.8 91.7695449517465 118.232526856034
"981" 196 97.4638342329756 115.93285400601
"982" 196.2 100.6321537897 111.783110799926
"983" 196.4 103.624762197692 106.740964595094
"984" 196.6 107.064696782564 101.753166815091
"985" 196.8 108.200220974923 96.0351707369008
"986" 197 107.182798713733 89.9427246286274
"987" 197.2 105.706099747028 84.3039680105946
"988" 197.4 105.09807777445 77.8968785926455
"989" 197.6 105.28938402174 71.7182632391454
"990" 197.8 106.168180127432 65.3051061908937
"991" 198 105.059075214593 59.1340393532727
"992" 198.2 102.514006553383 52.9304253731796
"993" 198.4 99.4684956657756 48.3190659373018
"994" 198.6 96.0408457366835 43.7046096854628
"995" 198.8 92.0574003508327 39.179998371041
"996" 199 87.7789930387619 35.1112778508729
"997" 199.2 83.3785840837789 30.2890213425191
"998" 199.4 77.4440229095684 26.5510093408086
"999" 199.6 70.6129799599778 24.4246075957399
"1000" 199.8 64.1106457216794 25.6499187864321
"1001" 200 58.2559713331592 28.240726233025
"1002" 200.2 52.07710791295 30.0914347215767
"1003" 200.4 46.7310727581255 29.7765916464923
"1004" 200.6 44.3009955151787 26.9102236989923
"1005" 200.8 42.94508519463 25.0767239974255
"1006" 201 38.600152909325 26.0188035961705
"1007" 201.2 35.7369826473448 28.5266523128539
"1008" 201.4 33.4884800564944 31.1912136696576
"1009" 201.6 31.9577028510273 33.6911151356455
"1010" 201.8 30.8243774607 37.458551571257
"1011" 202 27.6473098796231 43.0108124473403
"1012" 202.2 23.886384636118 46.3833297543242
"1013" 202.4 20.2841479419439 48.7450620937406
"1014" 202.6 15.800629097364 52.9179469626895
"1015" 202.8 14.9082162430721 58.7661315669175
"1016" 203 15.1045625835281 66.7570580500142
"1017" 203.2 16.0637115879537 72.6029869578663
"1018" 203.4 18.3048175086091 79.2767886570682
"1019" 203.6 20.0592090068471 86.2490626341778
"1020" 203.8 23.4646729442455 92.6097425946818
"1021" 204 25.7313237249 99.5184936040343
"1022" 204.2 28.6155146572652 105.87484531035
"1023" 204.4 33.8622322600796 110.524003356414
"1024" 204.6 40.3120547151361 113.299707597545
"1025" 204.8 47.2301598219537 115.23914063665
"1026" 205 54.0697665641783 117.190767468306
"1027" 205.2 60.9484888265636 119.238011294841
"1028" 205.4 68.1255764356111 121.246270391257
"1029" 205.6 75.4192963080923 120.561173064545
"1030" 205.8 82.252160554324 120.043933735673
"1031" 206 89.7847851272597 119.354731629926
"1032" 206.2 94.8720473142349 115.397266777732
"1033" 206.4 99.4177561934317 113.945999774326
"1034" 206.6 99.2684595724323 115.418261965042
"1035" 206.8 98.101336838796 115.791536799905
"1036" 207 97.403979329511 116.411334324805
"1037" 207.2 96.7016580435809 117.888929507141
"1038" 207.4 94.8763988406692 119.649815050469
"1039" 207.6 92.1014999370333 121.639776707012
"1040" 207.8 88.6592004351812 123.882998976636
"1041" 208 84.3225571664333 125.778670474168
"1042" 208.2 80.0501503439206 127.313998729097
"1043" 208.4 75.5519126882859 128.103303726405
"1044" 208.6 72.6642280158269 128.221933569008
"1045" 208.8 69.488010640031 128.105238188341
"1046" 209 65.6911627106357 128.627951431081
"1047" 209.2 61.4415149638533 128.433572429845
"1048" 209.4 57.0186029285731 128.54992592121
"1049" 209.6 53.3165865791667 127.45461104199
"1050" 209.8 49.1818981981379 126.664932742531
"1051" 210 44.8337548273056 125.607595507327
"1052" 210.2 40.8001033768901 123.893157589433
"1053" 210.4 37.0360275938606 121.423175688173
"1054" 210.6 33.2371729563222 120.051596540545
"1055" 210.8 29.7005478218007 116.799838434157
"1056" 211 25.4644363900139 114.63316149429
"1057" 211.2 23.0040544260237 111.276065574179
"1058" 211.4 19.7315109551143 107.837229251881
"1059" 211.6 16.6094364369 103.212923403034
"1060" 211.8 13.3966540759059 99.4624568392219
"1061" 212 12.2373975483045 94.9036148001574
"1062" 212.2 10.0709233350435 91.4307059339729
"1063" 212.4 7.50812483451202 87.164753730365
"1064" 212.6 6.97818392041653 81.2505541688053
"1065" 212.8 7.20218852143808 75.0511363615931
"1066" 213 9.12948886074 69.1347102624654
"1067" 213.2 10.1613721952238 63.6190297011407
"1068" 213.4 8.99131188528871 59.1746672469567
"1069" 213.6 7.34911400306586 55.7797038640821
"1070" 213.8 10.4154008132656 53.0840522020865
"1071" 214 15.5914866960652 50.5353886914759
"1072" 214.2 20.750696611137 49.1508746750076
"1073" 214.4 25.7387234859743 48.568833087572
"1074" 214.6 30.0642201867 49.1386469598666
"1075" 214.8 33.5949506830421 50.2597276153349
"1076" 215 38.7623029768062 50.3207842342446
"1077" 215.2 44.0355036557089 51.0551626804651
"1078" 215.4 48.7423703478429 53.2097159210026
"1079" 215.6 51.4929129708944 57.0481213093232
"1080" 215.8 51.9398572940333 60.7000863979899
"1081" 216 51.6925045302714 64.540513915374
"1082" 216.2 49.9131482921732 68.8095822409919
"1083" 216.4 51.6156212483281 72.2198381483058
"1084" 216.6 55.7839216722868 75.4731262870661
"1085" 216.8 61.3186205019893 77.6367208259504
"1086" 217 66.9502388774903 77.6334604056422
"1087" 217.2 72.6330275307 77.2089502852455
"1088" 217.4 78.445063354825 77.9510210983205
"1089" 217.6 83.3629398213923 75.9895597954429
"1090" 217.8 89.1491719385182 74.1465427741736
"1091" 218 95.9347716606231 72.7883739395455
"1092" 218.2 100.366203448659 71.1459372092975
"1093" 218.4 101.420121695676 68.5129026162284
"1094" 218.6 101.503678191208 65.7457387136987
"1095" 218.8 101.686107481381 60.970371838761
"1096" 219 101.515755407341 60.2776169721096
"1097" 219.2 103.045986536963 61.4368863720191
"1098" 219.4 104.556412033302 64.2184196015963
"1099" 219.6 106.741917879475 69.2277079780955
"1100" 219.8 108.261537161676 76.2746230854479
"1101" 220 108.118272535127 83.2151726130858
"1102" 220.2 104.892201846075 85.6105932246954
"1103" 220.4 99.1680336638371 87.8075255612309
"1104" 220.6 93.3231812702476 90.0988097875693
"1105" 220.8 87.8741808744 91.5121263432705
"1106" 221 82.4589949167492 93.3948967358897
"1107" 221.2 78.4647684495549 96.1014999125454
"1108" 221.4 75.6471395124907 100.45660160022
"1109" 221.6 74.2759480906355 105.696127246489
"1110" 221.8 72.4503540772581 109.365302807592
"1111" 222 68.6150533681286 114.293956529711
"1112" 222.2 64.0122809640778 119.612794533768
"1113" 222.4 62.3090310652116 125.59472256615
"1114" 222.6 63.4131512190984 124.830866986342
"1115" 222.8 63.1162147839422 123.331995413795
"1116" 223 62.8957748304143 122.27796063945
"1117" 223.2 61.637681764259 120.470893759112
"1118" 223.4 58.8206243360864 117.037567213932
"1119" 223.6 56.4434874927714 112.72340081445
"1120" 223.8 53.334154658388 108.352738702553
"1121" 224 51.2168223958693 103.168792066973
"1122" 224.2 50.6683150378513 97.8646775071421
"1123" 224.4 51.4444160355049 91.596097718643
"1124" 224.6 52.7315990672798 86.273952663974
"1125" 224.8 54.0315318845823 80.2618061119068
"1126" 225 55.1927525294105 74.7730404014402
"1127" 225.2 56.6534820999051 69.1527414317762
"1128" 225.4 57.9447158408182 63.5082905604273
"1129" 225.6 58.7325151975091 57.1849091489727
"1130" 225.8 59.4188372482048 51.2006344980503
"1131" 226 62.0115572567182 45.6325777242
"1132" 226.2 66.5123272159924 41.4818671620077
"1133" 226.4 72.6094828363726 37.8237581976516
"1134" 226.6 76.6961690660628 33.3830017196959
"1135" 226.8 77.0574380720883 29.3605804670018
"1136" 227 75.8898481449936 27.1649124926097
"1137" 227.2 77.16229795495 27.6377706776288
"1138" 227.4 79.4675324760273 28.663679475
"1139" 227.6 82.7262268910333 30.383821945851
"1140" 227.8 87.8115382842278 31.8842417109621
"1141" 228 94.1127009611587 33.8233011559767
"1142" 228.2 99.8052565169411 36.6516637442776
"1143" 228.4 105.738580662728 37.8576109645177
"1144" 228.6 110.484961533469 37.5230652658019
"1145" 228.8 114.863277433339 38.469037371495
"1146" 229 116.141037457039 40.2428584232479
"1147" 229.2 119.432958213865 42.0526973586942
"1148" 229.4 121.207680638724 43.0266783830693
"1149" 229.6 119.850730599989 43.2213542629091
"1150" 229.8 117.76500981513 45.1006809061736
"1151" 230 115.681606268946 49.7509205123159
"1152" 230.2 112.513698063015 55.9199526743116
"1153" 230.4 111.440895458579 62.9163561590697
"1154" 230.6 110.149024759288 70.4406820968312
"1155" 230.8 108.905614174889 78.0606113774061
"1156" 231 106.795564395427 85.988595497772
"1157" 231.2 103.389469675968 93.9949827857738
"1158" 231.4 101.482516393548 101.482628005985
"1159" 231.6 101.557909629952 108.719537501908
"1160" 231.8 99.4506690343744 111.768015371336
"1161" 232 93.839619828196 114.912697854616
"1162" 232.2 88.4676422422512 119.231057964498
"1163" 232.4 84.1828798431179 124.568383976225
"1164" 232.6 79.1803675549336 125.147361780545
"1165" 232.8 73.9803212066328 126.060036151889
"1166" 233 68.0806570890383 127.371490894696
"1167" 233.2 64.9879343360817 127.163300968049
"1168" 233.4 63.5707048052149 126.365211644807
"1169" 233.6 62.6475792218691 125.549215326126
"1170" 233.8 60.4790843490383 123.012312773034
"1171" 234 57.377657505158 118.927416270042
"1172" 234.2 52.5723618944955 115.746253976977
"1173" 234.4 46.9420871609812 112.762263607389
"1174" 234.6 40.6696402191193 111.555229900465
"1175" 234.8 34.9818530131154 111.415254413599
"1176" 235 29.5121351592328 109.034328919465
"1177" 235.2 25.3174603201667 103.994274073168
"1178" 235.4 21.9087343943279 97.5680137461501
"1179" 235.6 20.069672348148 90.1853164689054
"1180" 235.8 19.9137073811048 83.1285309057121
"1181" 236 20.130484930068 76.3105668734335
"1182" 236.2 20.9905968526047 70.094898026974
"1183" 236.4 22.49305373766 63.7566396281694
"1184" 236.6 24.8320086273532 58.1020908536987
"1185" 236.8 28.0278639120415 52.2437399353504
"1186" 237 32.0307140042217 47.338349890902
"1187" 237.2 37.553421851413 44.7727428700672
"1188" 237.4 43.3995506505857 42.1773841764026
"1189" 237.6 50.1277652065182 40.9630037588182
"1190" 237.8 56.5456991162052 39.9971246201454
"1191" 238 61.54233290304 37.0199237786755
"1192" 238.2 66.35792923383 34.5624909916855
"1193" 238.4 71.5350225793667 35.8865406598788
"1194" 238.6 77.4248600663355 37.7311759274426
"1195" 238.8 83.3379946462046 40.222226543362
"1196" 239 87.2437981980784 44.9441486044914
"1197" 239.2 90.0651087463271 50.521391296537
"1198" 239.4 92.5618173974 57.1061564134455
"1199" 239.6 95.6911315087 61.9412297609845
"1200" 239.8 100.785995142771 65.5936387316407
"1201" 240 101.493874776617 68.0442586148678
"1202" 240.2 98.8844417665718 70.0118351869814
"1203" 240.4 95.623224125556 73.0727176399375
"1204" 240.6 92.1151228272484 76.7766321374648
"1205" 240.8 87.4148455293744 80.1624202664989
"1206" 241 82.886028842412 83.1653902742814
"1207" 241.2 79.8964200661252 87.4888541742305
"1208" 241.4 75.3089037411919 90.4612274997229
"1209" 241.6 70.3435062173428 89.4527395517835
"1210" 241.8 65.4084433574805 86.9788372633747
"1211" 242 60.5519565689143 82.1518425680455
"1212" 242.2 56.3885283867244 77.6511011350333
"1213" 242.4 52.42804718778 72.3817318733934
"1214" 242.6 48.609017043204 67.7313365153695
"1215" 242.8 44.063276544684 63.4570086320575
"1216" 243 39.7049449791762 59.7001435760931
"1217" 243.2 37.187527308475 54.1155791882204
"1218" 243.4 36.9579400522872 48.2375380149033
"1219" 243.6 36.6634286781412 41.3182766963396
"1220" 243.8 36.1838701602152 36.0679807858485
"1221" 244 34.2040963210823 34.7237569739866
"1222" 244.2 35.0892598506158 34.5459968041981
"1223" 244.4 37.5193042853562 33.6982810555142
"1224" 244.6 41.1467111368485 31.2515805933969
"1225" 244.8 46.12254259995 27.6283794436128
"1226" 245 51.1252786802567 24.002988474329
"1227" 245.2 55.5059788469165 19.8305023486898
"1228" 245.4 58.2177533919812 13.6177811566392
"1229" 245.6 57.6330924110762 10.1407333602583
"1230" 245.8 56.4554251196681 9.8380548882795
"1231" 246 55.1452789391674 11.5602620870781
"1232" 246.2 54.2789075439581 13.6816066436422
"1233" 246.4 52.7317966304629 17.4113272012465
"1234" 246.6 49.4443123372361 21.8359749057723
"1235" 246.8 45.9288486791712 25.0633476136705
"1236" 247 42.0001512294115 27.6614529199301
"1237" 247.2 36.7680833840714 29.7983144755169
"1238" 247.4 31.4733796616151 32.5258193864228
"1239" 247.6 25.9244447620784 35.7235679877887
"1240" 247.8 19.4973169485962 36.2575059595832
"1241" 248 13.9370303139936 34.622728546839
"1242" 248.2 12.5253187193182 36.3351224181273
"1243" 248.4 11.7834468053283 39.8665738204127
"1244" 248.6 12.6553191979564 44.1573596263403
"1245" 248.8 14.5404866389696 48.5114836711542
"1246" 249 15.5759845239143 53.5761257073074
"1247" 249.2 14.4691186122937 58.2744004053814
"1248" 249.4 11.8560779829187 62.7172707240064
"1249" 249.6 9.11927606072289 68.9694674323928
"1250" 249.8 9.44569071595581 75.0636923722896
"1251" 250 11.9666297018539 80.6466319125378
"1252" 250.2 13.4893623325647 86.9865935170868
"1253" 250.4 13.0277542223471 93.8758495062513
"1254" 250.6 15.1144604647 97.3928131495
"1255" 250.8 20.2046988031889 100.152633278345
"1256" 251 25.6280784832074 103.765112524419
"1257" 251.2 28.6374634570385 108.925189129976
"1258" 251.4 29.142909570612 114.586897897169
"1259" 251.6 31.3705645390556 115.09738033499
"1260" 251.8 35.2960602126773 115.946031136955
"1261" 252 40.6253758427515 116.064909617487
"1262" 252.2 46.0835035151418 117.296328125894
"1263" 252.4 51.8903777368119 119.180753077889
"1264" 252.6 57.1632597232522 122.049973132799
"1265" 252.8 61.1449363973165 126.538160864846
"1266" 253 64.8961237608591 126.340234098091
"1267" 253.2 69.7283389691014 124.929768885261
"1268" 253.4 74.6818889332781 121.854024440866
"1269" 253.6 78.2929582413744 118.50212838908
"1270" 253.8 81.9687090520125 114.885167368506
"1271" 254 87.0288742003279 111.824305801313
"1272" 254.2 92.050484937756 111.257324889353
"1273" 254.4 96.1021351791567 112.899469343459
"1274" 254.6 97.3678325792156 115.195690562819
"1275" 254.8 95.7517237551783 115.184032961293
"1276" 255 96.0859418758163 114.141101392987
"1277" 255.2 96.3064969209857 112.280554549545
"1278" 255.4 96.4852065613299 109.968401227065
"1279" 255.6 97.5191287628428 107.336448989307
"1280" 255.8 98.6171337141762 103.238604442141
"1281" 256 100.005186465418 98.2214689130327
"1282" 256.2 101.70747268832 93.1008943476694
"1283" 256.4 103.247456791914 86.8836245766169
"1284" 256.6 102.857541751265 82.1402109299976
"1285" 256.8 100.713752593124 77.4296228308082
"1286" 257 98.9573357307244 72.7386591567162
"1287" 257.2 97.0365889427083 67.7978931053306
"1288" 257.4 95.2269458343807 63.1117726781253
"1289" 257.6 93.863586729125 58.2813672719205
"1290" 257.8 93.0098296298638 52.5986006265799
"1291" 258 91.1868662579368 46.5049532279665
"1292" 258.2 87.5570002065319 43.3332725179791
"1293" 258.4 82.6498272458182 40.9977476127273
"1294" 258.6 78.0385903680333 39.7225194933232
"1295" 258.8 72.4198993230364 37.5061526493212
"1296" 259 66.4078560683796 35.8539706393319
"1297" 259.2 60.0491196143739 36.140405776002
"1298" 259.4 53.8579185335877 35.7634796625863
"1299" 259.6 47.8257444490871 35.1125870683197
"1300" 259.8 42.0529863366429 34.3444650360597
"1301" 260 42.1444515049577 32.986244722164
"1302" 260.2 43.522106619251 30.2452338861067
"1303" 260.4 46.8808367433765 27.7582955172513
"1304" 260.6 52.0448075007297 24.6069045329217
"1305" 260.8 57.5617460676184 22.1609063280557
"1306" 261 62.3192431577388 18.5481582029047
"1307" 261.2 65.4228228921653 19.5212299171593
"1308" 261.4 69.2050105931423 22.2778259416128
"1309" 261.6 74.6334414096474 25.3206502335191
"1310" 261.8 81.0055144872566 27.2942471954511
"1311" 262 87.7106424516908 28.8233737026005
"1312" 262.2 94.2095286737278 29.4885243029899
"1313" 262.4 99.7620366584547 28.9635910441209
"1314" 262.6 103.446790182619 28.5344072978428
"1315" 262.8 107.389861460646 28.7043173755544
"1316" 263 110.067379715941 29.8986373536794
"1317" 263.2 110.921670043619 31.2200133027076
"1318" 263.4 109.552959719287 32.8695983037198
"1319" 263.6 108.420805734205 36.8453700072183
"1320" 263.8 105.223103641884 41.2985562426244
"1321" 264 100.966162288882 45.4923388956942
"1322" 264.2 97.8953728696068 50.2169409156726
"1323" 264.4 97.4745774207769 55.2341159909814
"1324" 264.6 97.4100457048622 60.8064394563022
"1325" 264.8 98.2412615685716 66.0879101503436
"1326" 265 100.502293588725 71.9093544356454
"1327" 265.2 102.020583127593 77.5374600689553
"1328" 265.4 103.344627559766 83.0822374100209
"1329" 265.6 107.928650077068 86.8343412470815
"1330" 265.8 111.318951519108 90.0202136751295
"1331" 266 109.414831111345 90.8742310534487
"1332" 266.2 106.328460541662 94.5080933201916
"1333" 266.4 101.794867469555 99.6428512799406
"1334" 266.6 96.3245959037 102.826090113188
"1335" 266.8 90.1405867940858 103.049997120711
"1336" 267 83.6192660639845 101.896834647778
"1337" 267.2 77.5086264397574 101.937613012209
"1338" 267.4 70.3555250730516 101.007169222694
"1339" 267.6 64.3341451653378 97.7205087899785
"1340" 267.8 60.1946476198451 93.0440407685455
"1341" 268 56.3758824691034 87.4044417592345
"1342" 268.2 53.7121380719773 81.1096729333522
"1343" 268.4 52.6927201295454 74.3379498238909
"1344" 268.6 53.717780696 67.7626754715955
"1345" 268.8 56.2070203490478 61.7815210211454
"1346" 269 59.1502379865947 56.421580583177
"1347" 269.2 63.1310616057 51.4981789088041
"1348" 269.4 67.0972525677278 46.1063809467677
"1349" 269.6 69.2932624703944 40.0763920794343
"1350" 269.8 69.6390118524453 34.0473379698756
"1351" 270 67.9272920249857 28.6736062904026
"1352" 270.2 69.1274478690495 28.7817411144969
"1353" 270.4 73.1158301236459 28.1522249048428
"1354" 270.6 76.0899332291286 30.1004205576026
"1355" 270.8 78.4095056835962 33.4091654834511
"1356" 271 81.9399088455584 37.3434935975986
"1357" 271.2 84.4452105623348 42.0609095423455
"1358" 271.4 86.4493996054297 46.8206297232752
"1359" 271.6 90.1102028219034 51.1205755567488
"1360" 271.8 95.08807340466 55.2171562389775
"1361" 272 98.7130320921522 60.5253041119802
"1362" 272.2 101.487592485097 66.6513459263306
"1363" 272.4 102.832002870518 73.4927266142479
"1364" 272.6 99.7024076225504 78.5812960381675
"1365" 272.8 94.8938933920659 83.7598050751796
"1366" 273 89.571865453 88.8432192988204
"1367" 273.2 84.1107990686762 94.1632892051883
"1368" 273.4 78.0023924026047 97.9911795223788
"1369" 273.6 71.0954366810182 100.279448345114
"1370" 273.8 64.292581920372 100.501183620761
"1371" 274 58.010642208036 98.6361335429215
"1372" 274.2 52.9573287873977 94.4572268263827
"1373" 274.4 49.4512234188732 88.6534572143171
"1374" 274.6 47.2933780622339 82.3073065923166
"1375" 274.8 45.884214602159 76.6070652269799
"1376" 275 42.741681820829 70.0668654474567
"1377" 275.2 38.6175600920802 64.9962750673884
"1378" 275.4 33.691690698228 59.6351847020575
"1379" 275.6 29.77536042258 53.3612785385695
"1380" 275.8 28.2985821548182 46.626251946
"1381" 276 26.0419966977522 41.4328010877628
"1382" 276.2 24.1712578332138 41.0111351527656
"1383" 276.4 22.5981537433696 40.7481961055194
"1384" 276.6 18.4221718461595 39.8724849568427
"1385" 276.8 17.7657123637734 39.2194360442978
"1386" 277 18.4193347083286 36.2226185102312
"1387" 277.2 20.1231342830301 30.9338361430406
"1388" 277.4 22.6703648413395 24.0512308694175
"1389" 277.6 26.5590505343667 18.089966602
"1390" 277.8 31.8134457319841 12.4991014437955
"1391" 278 36.6783337227294 10.5863160356925
"1392" 278.2 42.2574499959121 7.61276443430303
"1393" 278.4 48.5895344938111 4.70328837176768
"1394" 278.6 55.2480844902289 2.27939726174738
"1395" 278.8 61.37509830276 2.37126802929545
"1396" 279 68.2410077253666 2.36419057757323
"1397" 279.2 74.2982873216237 2.6870543285963
"1398" 279.4 80.4039080271818 4.55839363287273
"1399" 279.6 87.416433994187 7.05632566870198
"1400" 279.8 93.8149752222913 8.93068105698024
"1401" 280 98.4155792458043 13.0715442020063
"1402" 280.2 103.818966976854 18.2702189039044
"1403" 280.4 109.140235922545 22.3106459813299
"1404" 280.6 113.865006565252 26.382865272261
"1405" 280.8 118.419619267607 30.7709825464183
"1406" 281 119.79445173845 35.2835417731455
"1407" 281.2 123.998374849428 42.0303349509055
"1408" 281.4 125.426877231066 47.0671881732528
"1409" 281.6 126.89149752133 52.0542267917502
"1410" 281.8 127.519974007708 57.8260837191045
"1411" 282 128.336645446374 64.2411165457082
"1412" 282.2 127.610284494406 67.9067164827387
"1413" 282.4 127.506494488798 72.0892598060089
"1414" 282.6 127.376228716106 73.6034973246158
"1415" 282.8 126.061224503271 76.6071646759502
"1416" 283 124.811539625936 79.6044614997423
"1417" 283.2 122.722603495023 82.9026654582305
"1418" 283.4 119.911769344404 86.7426174727615
"1419" 283.6 115.352027239321 92.3906321611583
"1420" 283.8 110.826511030165 97.1147276521269
"1421" 284 109.408515044064 99.6511636535909
"1422" 284.2 108.608817258078 102.649758866624
"1423" 284.4 108.542605862799 106.837350770455
"1424" 284.6 108.221435429498 107.521337983978
"1425" 284.8 106.149052793427 109.034899530205
"1426" 285 103.125699999109 111.991022433636
"1427" 285.2 100.10770419756 115.740934666011
"1428" 285.4 97.9543270290182 117.674537868932
"1429" 285.6 96.2906781250701 118.82781040023
"1430" 285.8 94.3813507155088 120.89558265842
"1431" 286 91.0135210408727 122.24937442643
"1432" 286.2 86.9285225342821 123.58440691962
"1433" 286.4 82.3104143650846 124.765179387545
"1434" 286.6 78.2104605527233 123.328292096034
"1435" 286.8 75.26190476995 122.364958146659
"1436" 287 71.1921323993866 120.147617490031
"1437" 287.2 65.7315996483316 118.075550734132
"1438" 287.4 60.4531029648527 117.174045138797
"1439" 287.6 56.1100814293063 115.433308515947
"1440" 287.8 55.2958339659049 111.294816355578
"1441" 288 55.6505758650982 106.65041038836
"1442" 288.2 56.4183824522322 102.626339638199
"1443" 288.4 56.7144399104647 98.1055487632345
"1444" 288.6 58.4341548720415 93.2926146826918
"1445" 288.8 61.2708393335537 89.6137207533259
"1446" 289 64.9286466347902 86.0206561365291
"1447" 289.2 66.6970026390171 81.8271428926918
"1448" 289.4 65.8370915597256 78.1846586680583
"1449" 289.6 63.4789301887169 72.7009254258929
"1450" 289.8 60.8248217405136 67.6418669694014
"1451" 290 56.6085256741322 63.5253091600539
"1452" 290.2 51.4272608180793 60.3377940848299
"1453" 290.4 46.322083884375 56.7781165261205
"1454" 290.6 42.1913055113186 52.6395886272319
"1455" 290.8 38.448885980519 47.3370033712265
"1456" 291 37.5717140561555 41.26021850909
"1457" 291.2 39.1785811650564 35.5766744072484
"1458" 291.4 40.6840644558176 33.2025211743984
"1459" 291.6 39.513501944195 32.5948949450306
"1460" 291.8 36.455445422467 32.1323304434192
"1461" 292 33.5402791775155 33.6239549287202
"1462" 292.2 30.5463569762278 36.2651843270177
"1463" 292.4 27.2836448949632 39.9609178671244
"1464" 292.6 23.052529491324 43.9595916707695
"1465" 292.8 19.312555703244 47.1546364762495
"1466" 293 16.4574049821 51.5879522350495
"1467" 293.2 13.093554541139 55.6585240809357
"1468" 293.4 8.56351159933415 59.6325995333503
"1469" 293.6 4.90795852965124 62.0033732395211
"1470" 293.8 6.57099886197048 64.5933809880045
"1471" 294 9.29648591187187 68.6201972158892
"1472" 294.2 9.6104722455629 73.592806234489
"1473" 294.4 7.0012806026313 78.3198076580798
"1474" 294.6 6.74978410467675 79.0662382090571
"1475" 294.8 8.28188403676977 80.251299892778
"1476" 295 9.58122263302557 82.9976803448013
"1477" 295.2 9.93123120914116 87.6260433148396
"1478" 295.4 10.0379062666302 92.6825969550106
"1479" 295.6 12.6309074101853 95.9806628324057
"1480" 295.8 16.2719726773818 100.41842376075
"1481" 296 17.8707344322778 104.455723925457
"1482" 296.2 21.4056404343131 106.626858808816
"1483" 296.4 25.2452669569993 110.236669148538
"1484" 296.6 27.2274013743087 114.329938396067
"1485" 296.8 31.5363557525451 116.760880536968
"1486" 297 35.1677398559826 119.594639331524
"1487" 297.2 39.4928852317071 121.522088795517
"1488" 297.4 42.8891593380429 123.140904217295
"1489" 297.6 44.5460485453861 123.702321783655
"1490" 297.8 46.7224428367075 124.642538768896
"1491" 298 48.6768946162588 124.886016467685
"1492" 298.2 50.6578240002109 125.599285486137
"1493" 298.4 51.4443473672778 126.101402272701
"1494" 298.6 52.8808158641062 126.676091352545
"1495" 298.8 53.3310484042036 126.802568979006
"1496" 299 54.0949063410834 126.041036398763
"1497" 299.2 55.5701079566771 125.617066858965
"1498" 299.4 58.9882044624 124.335959161561
"1499" 299.6 63.0043687267 122.70613471208
"1500" 299.8 67.6065612150256 121.204069027964
"1501" 300 72.3134159495864 121.11997004825
"1502" 300.2 77.2896946832778 122.627788967434
"1503" 300.4 81.6291141430733 124.584853892257
"1504" 300.6 85.0323621423692 123.906738935576
"1505" 300.8 90.0445131205686 122.396764411947
"1506" 301 93.6116536526323 120.210599741643
"1507" 301.2 96.2659768104313 118.034205898889
"1508" 301.4 97.7771444931651 115.536511525569
"1509" 301.6 99.5168574218102 112.363812131223
"1510" 301.8 102.610658373783 108.164670482576
"1511" 302 107.043402736305 104.441371511731
"1512" 302.2 112.27905961963 101.30688335829
"1513" 302.4 115.575928021354 100.034668319246
"1514" 302.6 116.0253385882 98.2217022356169
"1515" 302.8 116.672446831708 94.4492960289608
"1516" 303 118.322157878458 89.4996072850777
"1517" 303.2 119.476959383676 83.6026069318735
"1518" 303.4 121.47467742031 78.1358202676186
"1519" 303.6 124.51221644609 74.2021380762528
"1520" 303.8 125.45762342975 70.5589766470455
"1521" 304 125.264416789275 65.4600265537704
"1522" 304.2 124.185790399273 59.4458934613439
"1523" 304.4 123.758315925841 53.357084007843
"1524" 304.6 123.358199818708 47.222221117489
"1525" 304.8 121.729534640319 41.4403181327597
"1526" 305 119.912317654569 36.8193720016274
"1527" 305.2 117.90672784135 34.2229856325705
"1528" 305.4 117.392694660334 34.3805970300089
"1529" 305.6 116.42930194829 33.404791605152
"1530" 305.8 115.060110637175 32.1507257618251
"1531" 306 112.763533788183 29.494882013859
"1532" 306.2 109.557333712937 25.2536006908876
"1533" 306.4 106.961191860098 20.4835004196782
"1534" 306.6 104.984426809465 17.5292961751925
"1535" 306.8 101.905470455952 15.3518200201169
"1536" 307 98.986211008742 14.8026335562261
"1537" 307.2 94.5645921251595 13.0060956543292
"1538" 307.4 88.9272608220879 10.9967292782092
"1539" 307.6 84.3349401427424 7.5032002471641
"1540" 307.8 81.2124094137513 5.21722025067366
"1541" 308 75.7195281863379 5.09925959312304
"1542" 308.2 68.905467320122 5.1736467229216
"1543" 308.4 62.2041351338326 4.76770762621892
"1544" 308.6 55.7012551728058 2.94821644949738
"1545" 308.8 51.51205767261 6.00582258672546
"1546" 309 45.4149690208747 9.74312112922506
"1547" 309.2 38.58938401461 11.8876096149955
"1548" 309.4 33.5660683028798 12.1287280573207
"1549" 309.6 27.3917922702937 15.2898291260142
"1550" 309.8 24.1712252448028 19.7221700815922
"1551" 310 21.4282066202258 25.4016972322156
"1552" 310.2 18.355008599122 30.9727113806647
"1553" 310.4 16.0793624806553 35.6177238775008
"1554" 310.6 15.9279621088052 40.8694391697823
"1555" 310.8 17.7531276082363 43.6903962906818
"1556" 311 19.3980494276459 44.9166039275184
"1557" 311.2 21.3803896328695 47.8623087147319
"1558" 311.4 22.611511579525 51.7651574712705
"1559" 311.6 24.5869629294674 56.0493776569873
"1560" 311.8 28.3507509215361 59.0454710043733
"1561" 312 32.6736676356832 61.6151592736043
"1562" 312.2 38.7175622583983 62.2684741046403
"1563" 312.4 44.1374955367091 62.0698950085909
"1564" 312.6 49.4937101687256 60.7087971078019
"1565" 312.8 53.9599048647555 58.1522037779899
"1566" 313 59.5203145542 55.7673599094818
"1567" 313.2 65.3615230807263 54.8123915600191
"1568" 313.4 71.857033646825 53.3575841087705
"1569" 313.6 77.6588887931732 52.222183916233
"1570" 313.8 83.8813892619155 49.4818373181489
"1571" 314 89.2343194253786 49.3592283115276
"1572" 314.2 95.0677576969832 48.6432402791295
"1573" 314.4 96.2691677691375 49.6151540211258
"1574" 314.6 96.1780728349435 52.994649307302
"1575" 314.8 97.0247407613316 58.2956152997297
"1576" 315 99.707295773 63.7656846114704
"1577" 315.2 103.757954569061 66.2045596063522
"1578" 315.4 106.846335658028 70.3104536701766
"1579" 315.6 108.895001556676 76.8836291751064
"1580" 315.8 111.571002366773 84.1885950770821
"1581" 316 114.97861408789 87.9664746901169
"1582" 316.2 118.697312175634 88.1038634426356
"1583" 316.4 120.32656183025 86.5564946473704
"1584" 316.6 119.750316924044 86.550072730111
"1585" 316.8 121.605399750876 85.7856327606894
"1586" 317 122.100112498991 84.0221288456006
"1587" 317.2 124.113597387773 81.531961369643
"1588" 317.4 124.371231992325 79.1361846232798
"1589" 317.6 125.206485448635 76.040006396118
"1590" 317.8 125.799145533102 71.6358081401832
"1591" 318 126.292654118307 67.6821665576602
"1592" 318.2 126.123156959747 63.1920129153111
"1593" 318.4 125.995450151456 58.9086280083991
"1594" 318.6 125.743520046369 52.889621246157
"1595" 318.8 125.080838807604 48.5549527642015
"1596" 319 123.937463385261 43.7487264193991
"1597" 319.2 122.231793286613 39.6167478132541
"1598" 319.4 120.608760001055 35.6149719881503
"1599" 319.6 119.560673211724 32.6106915770216
"1600" 319.8 117.85924418794 31.1147004416777
"1601" 320 116.426881721229 29.0111180140909
"1602" 320.2 115.260812594235 27.4470455562179
"1603" 320.4 113.391629840853 25.1159786635539
"1604" 320.6 111.625928364925 22.8498745875455
"1605" 320.8 109.417304741411 20.5266079353612
"1606" 321 105.728614392834 17.8087068322597
"1607" 321.2 102.124552957581 14.5735745176641
"1608" 321.4 100.882372225725 13.2443571101454
"1609" 321.6 98.7296132677678 11.4319056938505
"1610" 321.8 96.2789033899623 9.49333090212742
"1611" 322 93.7967713179381 7.47461625328355
"1612" 322.2 91.6105191276913 7.46177133779763
"1613" 322.4 86.0373525648983 5.1750371365627
"1614" 322.6 80.4377457490965 3.38602817622649
"1615" 322.8 73.6422018427345 2.68426223045925
"1616" 323 66.2553777410395 2.69472055915096
"1617" 323.2 58.9250970660679 3.67825970346998
"1618" 323.4 51.0625431641839 4.16814169960998
"1619" 323.6 45.5160152423075 5.81358841484452
"1620" 323.8 40.14010485357 8.98302342819545
"1621" 324 33.8452107943562 11.9457331872642
"1622" 324.2 28.7155540554097 15.1815697989648
"1623" 324.4 23.7161760283442 19.5327274072762
"1624" 324.6 18.2280339455788 24.4866961494849
"1625" 324.8 13.9380265882714 29.175903149774
"1626" 325 11.4440215759789 33.7359480702089
"1627" 325.2 9.7702137322673 39.8545411889108
"1628" 325.4 8.62145041594999 45.4782571064205
"1629" 325.6 8.72693600868261 48.873726113215
"1630" 325.8 9.27828030092951 52.8898283630209
"1631" 326 8.74060205215237 57.3008874422597
"1632" 326.2 5.75451317019194 60.6818220064487
"1633" 326.4 4.17326343426 60.9437772156894
"1634" 326.6 4.27404557607096 59.7294481400212
"1635" 326.8 4.42932963664215 57.9464312560165
"1636" 327 4.63727876521261 54.1449387179908
"1637" 327.2 4.87450851952501 49.4625085534455
"1638" 327.4 6.06999660275556 44.6024224557955
"1639" 327.6 6.87573324584561 43.0857520369726
"1640" 327.8 8.60878112805 38.2505510841355
"1641" 328 10.0479996896406 34.7139260349316
"1642" 328.2 13.198230669825 30.8622304613051
"1643" 328.4 15.7381792536231 27.3637916330743
"1644" 328.6 19.4341485199659 23.7348572209816
"1645" 328.8 22.7022622395913 19.6442505303172
"1646" 329 26.9106964460465 16.4751227254266
"1647" 329.2 32.080289478613 12.1626147716976
"1648" 329.4 36.7070360045378 9.2428041628968
"1649" 329.6 42.8864957141717 6.50857270823413
"1650" 329.8 48.16356488064 5.35611251862546
"1651" 330 54.722311554133 3.10509762410216
"1652" 330.2 60.7527477583337 2.21707067766427
"1653" 330.4 67.1381763786429 2.25570335331689
"1654" 330.6 73.5783513201616 2.14669504195571
"1655" 330.8 80.1712538312 3.38874483872966
"1656" 331 85.6381710816339 6.33550898310206
"1657" 331.2 92.4929923469162 9.00867440862654
"1658" 331.4 99.3352187915158 12.6214668590981
"1659" 331.6 105.247079616926 16.5577122911976
"1660" 331.8 110.176350674367 21.2754137890326
"1661" 332 113.042297164473 26.0127234217364
"1662" 332.2 114.147654504153 29.8938085667058
"1663" 332.4 117.205300232446 35.7879361630031
"1664" 332.6 121.076058361993 41.3965957567894
"1665" 332.8 122.994943305787 45.5360609394825
"1666" 333 123.66998690706 52.2177888187135
"1667" 333.2 124.995701192916 59.4211625619775
"1668" 333.4 125.973746086819 66.5824598436883
"1669" 333.6 125.442502021611 73.5157533326745
"1670" 333.8 123.93730888175 80.8460527252954
"1671" 334 120.878882452748 88.2455285008788
"1672" 334.2 116.57777846756 94.4483388637548
"1673" 334.4 110.307163646993 97.9316253554479
"1674" 334.6 104.9397116757 101.801392008147
"1675" 334.8 102.489666307962 105.265057750861
"1676" 335 102.987627796068 108.979517827073
"1677" 335.2 101.359901257444 107.943228787127
"1678" 335.4 98.952712985676 106.851526262849
"1679" 335.6 95.2412644214034 105.678731574418
"1680" 335.8 90.7259772507476 104.530744913712
"1681" 336 89.3364834199105 101.86440810173
"1682" 336.2 88.656509402225 98.0633695299454
"1683" 336.4 86.8112068502656 94.2281796583324
"1684" 336.6 84.6491201774951 89.8330821388324
"1685" 336.8 84.1631179859213 85.5476271091274
"1686" 337 85.1882918396 80.7282131541204
"1687" 337.2 86.3652995862122 76.9519870014967
"1688" 337.4 89.3004103827492 73.2081480433323
"1689" 337.6 92.6987663666048 69.5610559542121
"1690" 337.8 95.8672655112122 65.6729456471064
"1691" 338 96.9378791321336 60.8392554044216
"1692" 338.2 97.7182175727 55.8892655186324
"1693" 338.4 96.5019659343 52.8716862765107
"1694" 338.6 94.801032820341 49.8998950698788
"1695" 338.8 95.0853091963909 46.4664302180182
"1696" 339 98.107798175625 43.5100177824704
"1697" 339.2 103.35491950178 41.0092254930365
"1698" 339.4 109.250693693565 40.8124470585455
"1699" 339.6 114.785714297984 40.810250608011
"1700" 339.8 120.162687345457 41.1636117500846
"1701" 340 120.19986895125 41.8061212803455
"1702" 340.2 121.479363182528 43.7769711397668
"1703" 340.4 123.523717934821 46.6304548315535
"1704" 340.6 125.50255981027 50.6456815451079
"1705" 340.8 126.386164378979 53.6081505885222
"1706" 341 127.2376583797 56.730647046355
"1707" 341.2 127.021054425281 59.356512095239
"1708" 341.4 126.639550136979 63.0590175161966
"1709" 341.6 125.873273528931 67.7938707011096
"1710" 341.8 125.983723731136 73.4710758210583
"1711" 342 124.055253919105 76.7375920005454
"1712" 342.2 121.004562157143 81.7740363093164
"1713" 342.4 118.920524259108 88.1826807295855
"1714" 342.6 116.80594628755 95.1355113444116
"1715" 342.8 112.529218427224 99.9445561977121
"1716" 343 107.49124733184 104.479886016452
"1717" 343.2 101.801853160933 107.125536225359
"1718" 343.4 97.6480492089461 110.815522043045
"1719" 343.6 94.9124338133829 116.037127827082
"1720" 343.8 91.9830011248343 120.01642054915
"1721" 344 88.2701210608181 121.882260234049
"1722" 344.2 85.1209142630409 121.229992252295
"1723" 344.4 82.6311266383488 120.424054190721
"1724" 344.6 79.5830368929857 118.745088309839
"1725" 344.8 77.0919988574561 116.273273045521
"1726" 345 75.4747092151453 112.568186610944
"1727" 345.2 73.5031249063116 108.094446575529
"1728" 345.4 74.545583232084 104.341352305625
"1729" 345.6 76.4118258803777 99.9106897138512
"1730" 345.8 78.3066207330145 95.4018595640697
"1731" 346 80.8076875905516 90.9509950068814
"1732" 346.2 82.6627059434355 86.0984285189008
"1733" 346.4 82.0212947181359 80.5463498658275
"1734" 346.6 78.3312143405268 75.8398144631832
"1735" 346.8 73.0254664485781 71.5921119777162
"1736" 347 69.3421027469195 67.1768178276918
"1737" 347.2 68.9466011045761 62.4390100229083
"1738" 347.4 70.666120584225 56.1761792571455
"1739" 347.6 73.88095238885 49.9689002241705
"1740" 347.8 78.0830246821174 46.1452761597107
"1741" 348 83.3437120039973 42.5615340463292
"1742" 348.2 88.4649012233075 40.7136273120688
"1743" 348.4 91.3048185898081 41.4390884596806
"1744" 348.6 96.0378699143842 40.4704943911244
"1745" 348.8 99.9560943750362 38.6291752272696
"1746" 349 101.889252959778 36.2537139742265
"1747" 349.2 102.724889800091 32.7773517778364
"1748" 349.4 102.059633038433 27.5722432366834
"1749" 349.6 101.8990825797 21.3738175889397
"1750" 349.8 102.275884676726 16.6998130909937
"1751" 350 100.187046949319 15.467779279687
"1752" 350.2 97.3130097696174 13.4837738489008
"1753" 350.4 93.0059151794522 10.3945616734924
"1754" 350.6 87.5307526773964 8.0118706688401
"1755" 350.8 82.0516428774105 4.97111404483492
"1756" 351 75.7626840551865 4.48790430043734
"1757" 351.2 71.2509233961545 6.15661091269091
"1758" 351.4 64.56775885356 7.68360329199546
"1759" 351.6 58.1776454561022 7.01976909198023
"1760" 351.8 52.4543071663364 3.949218061
"1761" 352 50.1123241163703 5.06649386124875
"1762" 352.2 45.5816614626808 8.17015087693007
"1763" 352.4 41.1824083531486 12.0142298564146
"1764" 352.6 35.7168790646362 13.9444827279604
"1765" 352.8 30.1733917100936 14.6885186632689
"1766" 353 26.0676357309727 17.8004344860909
"1767" 353.2 21.9409708861118 22.3477918359572
"1768" 353.4 18.0996614261375 26.5084747872017
"1769" 353.6 15.6585611325482 31.6628185785097
"1770" 353.8 13.8498563146817 36.4109213948207
"1771" 354 14.6065577622803 41.0024008074472
"1772" 354.2 15.7943035029053 45.9366484885008
"1773" 354.4 15.739187419769 50.3252743233903
"1774" 354.6 14.2139986800719 54.3299119172975
"1775" 354.8 11.1296677704381 58.2442106503788
"1776" 355 7.09661112227142 62.1934287113788
"1777" 355.2 4.59600516167674 66.8630655209408
"1778" 355.4 5.63803745885323 72.791456055618
"1779" 355.6 7.71678407684062 78.9809230261236
"1780" 355.8 7.87788387610475 85.0060777411645
"1781" 356 9.95540857797906 89.0474202401966
"1782" 356.2 13.7376069708618 93.3672097038028
"1783" 356.4 16.1044327285139 98.7678887009176
"1784" 356.6 17.3036388885971 102.623892075435
"1785" 356.8 20.8345494046254 106.762677412799
"1786" 357 24.7238399175478 112.164238169067
"1787" 357.2 30.3416498487438 115.517481337947
"1788" 357.4 35.5427822543143 119.600257333574
"1789" 357.6 40.8937847310803 121.449343414475
"1790" 357.8 45.6556474397504 124.113544659912
"1791" 358 51.3458291628397 125.335642812391
"1792" 358.2 56.8789153443512 124.412623536638
"1793" 358.4 61.7235829030594 122.316823432389
"1794" 358.6 67.4680829519326 121.669205738825
"1795" 358.8 73.9821616238679 122.480837298087
"1796" 359 80.3154680658064 125.459070824482
"1797" 359.2 85.2842164479857 124.032423671643
"1798" 359.4 91.4454693803794 121.474326415759
"1799" 359.6 94.580288345628 118.136607963353
"1800" 359.8 97.9818204983613 114.104139892489
"1801" 360 103.416450781677 109.88376729422
"1802" 360.2 109.509563412755 108.316407488819
"1803" 360.4 111.607547921653 104.738220132309
"1804" 360.6 112.475861043757 99.1057041329307
"1805" 360.8 115.372421349574 93.1824690368762
"1806" 361 119.099198603282 88.3137504945291
"1807" 361.2 123.060783699598 84.0191195354194
"1808" 361.4 123.482119466486 78.9973212289978
"1809" 361.6 123.671717346383 73.5465243776918
"1810" 361.8 123.378160675529 66.9406726092528
"1811" 362 120.988532123025 60.5776464831955
"1812" 362.2 117.963535293547 54.2586921111906
"1813" 362.4 113.379870614795 48.9535386681645
"1814" 362.6 108.660649592549 43.280039259848
"1815" 362.8 104.444651266162 37.4959174968816
"1816" 363 102.140950803245 30.8838117397909
"1817" 363.2 102.125075282781 23.5970239504374
"1818" 363.4 104.152405927629 20.0437913627508
"1819" 363.6 104.213189679311 20.7270148647755
"1820" 363.8 104.471400497968 20.9071140897955
"1821" 364 106.046607355384 20.6942317919402
"1822" 364.2 108.326178090051 21.3900067079779
"1823" 364.4 109.828757390956 23.2124578834685
"1824" 364.6 112.187877963753 24.9183529777297
"1825" 364.8 114.673029814526 26.9098701537628
"1826" 365 117.00720840045 29.7401399142179
"1827" 365.2 119.451805088427 32.9434905701653
"1828" 365.4 120.532131243595 36.6937126135535
"1829" 365.6 122.946715953241 41.9412425963405
"1830" 365.8 125.072001979294 46.9761334123189
"1831" 366 126.503235596747 52.1355957178189
"1832" 366.2 126.685639406914 55.6053322225216
"1833" 366.4 125.871402372564 58.8585900794815
"1834" 366.6 125.823087494487 64.4224916360809
"1835" 366.8 125.766151744102 69.7747717914635
"1836" 367 125.9833988776 74.0240970102455
"1837" 367.2 123.09239302465 78.0820738624215
"1838" 367.4 119.853273432271 83.9080616596883
"1839" 367.6 115.814864934377 89.835557936989
"1840" 367.8 111.895459739822 94.6069492537406
"1841" 368 108.308590503655 98.5046164745909
"1842" 368.2 106.134244534843 102.586467819164
"1843" 368.4 104.40819545677 106.548813921194
"1844" 368.6 104.398830538431 110.780243668307
"1845" 368.8 103.863354527221 111.995791197898
"1846" 369 101.401360555057 113.330039533498
"1847" 369.2 98.1824357552954 116.453441695507
"1848" 369.4 94.059960691575 120.027241780207
"1849" 369.6 90.3193534391 121.229284507123
"1850" 369.8 86.2852069597161 121.602928297078
"1851" 370 81.08977720395 122.401196359876
"1852" 370.2 76.0594507319255 123.178978779004
"1853" 370.4 70.9538741493269 125.158770210187
"1854" 370.6 65.4616213100953 126.365012660569
"1855" 370.8 60.6520412419836 125.321340332583
"1856" 371 55.1888257910556 122.092733617234
"1857" 371.2 50.0268578524164 119.754026667389
"1858" 371.4 44.5619166813591 120.870972428568
"1859" 371.6 40.5954501578825 122.170802559151
"1860" 371.8 37.2968114761817 120.538855844516
"1861" 372 34.7265181339 118.797472095368
"1862" 372.2 29.1297411318203 116.351419637891
"1863" 372.4 24.4204625840525 112.408865185085
"1864" 372.6 20.5154329803304 107.932537469763
"1865" 372.8 16.560411801113 102.81738616635
"1866" 373 13.9164675059206 96.6185702089572
"1867" 373.2 11.2006250642077 91.1096098870532
"1868" 373.4 7.23358751417727 86.02288695775
"1869" 373.6 6.59360419467599 79.3557961808575
"1870" 373.8 7.22980832318437 72.4091773464908
"1871" 374 6.1705465067238 66.4520325190931
"1872" 374.2 4.60513164813904 62.4010915021552
"1873" 374.4 7.34185233804999 58.0966457819705
"1874" 374.6 11.0232074940659 54.179509291765
"1875" 374.8 14.6452673450136 49.9157293686472
"1876" 375 17.9817203578579 46.4580185481244
"1877" 375.2 21.1177538080846 42.0733223038275
"1878" 375.4 23.4784328305407 39.2442591273862
"1879" 375.6 27.8058888678262 38.9299823266814
"1880" 375.8 32.0150319664041 40.3301692769026
"1881" 376 36.1044895060823 42.0189444168396
"1882" 376.2 40.4733549339736 44.0634010618945
"1883" 376.4 43.8526285178667 46.308088320851
"1884" 376.6 45.9869320183019 49.222933376992
"1885" 376.8 49.7963400795504 52.9827536667884
"1886" 377 52.3797631238944 57.0375051317399
"1887" 377.2 53.6221217607551 61.2142080744721
"1888" 377.4 54.0932625117265 65.5269084725454
"1889" 377.6 55.9899093284073 69.9794887096918
"1890" 377.8 56.0021917083555 74.5676096178816
"1891" 378 53.861008069378 77.4943995075878
"1892" 378.2 51.1990847228312 82.302209411193
"1893" 378.4 48.4687972629692 87.1172738124839
"1894" 378.6 46.1113198055504 90.8984026094194
"1895" 378.8 47.6868906485781 91.8135998935211
"1896" 379 51.1817600668464 93.4510805529601
"1897" 379.2 55.486920058356 93.4231657024015
"1898" 379.4 59.808540853925 92.2924153956454
"1899" 379.6 65.3870122253129 92.2858402146906
"1900" 379.8 70.370799483276 92.0931709747614
"1901" 380 75.3262409975672 92.6678299754361
"1902" 380.2 79.194705119868 94.8999184689534
"1903" 380.4 82.9647834570893 97.6039726789195
"1904" 380.6 85.3445463903666 101.263995411641
"1905" 380.8 86.5390792495095 104.015102002522
"1906" 381 89.0961187286291 104.298860845868
"1907" 381.2 92.6968534659927 102.144953200228
"1908" 381.4 96.1059485157484 99.4887454763116
"1909" 381.6 99.6631512229734 95.4655245241939
"1910" 381.8 103.373419873224 90.8002602677067
"1911" 382 107.456953796159 87.865782607652
"1912" 382.2 111.097624382725 87.7802009187387
"1913" 382.4 115.239219658667 88.8901567265946
"1914" 382.6 114.408042323089 89.313534755457
"1915" 382.8 113.429226748691 87.6671298601317
"1916" 383 111.193732884518 83.8621877400248
"1917" 383.2 108.341727016716 80.1814103942996
"1918" 383.4 104.975142735081 76.1632387997658
"1919" 383.6 102.106988842674 71.8182186342378
"1920" 383.8 100.66463914329 67.8951327026737
"1921" 384 100.162056528147 63.5422420106507
"1922" 384.2 99.5503915151616 58.624759785289
"1923" 384.4 101.036719285666 54.2798266214026
"1924" 384.6 103.930427227868 49.4527666493102
"1925" 384.8 107.377240785717 45.5870948609008
"1926" 385 112.391169323776 43.4598897977303
"1927" 385.2 116.63979905135 41.3857206480455
"1928" 385.4 116.110158397022 41.2388935140116
"1929" 385.6 115.852926105039 38.2457322626585
"1930" 385.8 114.127699596222 35.9659312052846
"1931" 386 109.874065910437 35.314384562756
"1932" 386.2 104.4076015839 34.8341879292545
"1933" 386.4 98.7366807165058 35.1526845007202
"1934" 386.6 92.4150448922943 33.9355676473945
"1935" 386.8 87.3305326811196 30.9428142488401
"1936" 387 83.4812533007748 26.2657041374426
"1937" 387.2 79.1122925972943 21.2009618730926
"1938" 387.4 74.9031335716909 15.3637321986
"1939" 387.6 72.6783580103422 10.1104614875455
"1940" 387.8 70.2716130360055 10.5386473167399
"1941" 388 65.65098296901 12.4914577959354
"1942" 388.2 60.8309981013804 16.5011815024527
"1943" 388.4 57.8329957566091 21.6068167032424
"1944" 388.6 56.9063043364653 25.6161471464026
"1945" 388.8 56.3664705450511 29.4513300354284
"1946" 389 55.5481201714353 32.7079321952219
"1947" 389.2 55.6439211435065 36.3331050330616
"1948" 389.4 56.7528669785438 40.8642009242642
"1949" 389.6 59.7286268840942 44.9735803566897
"1950" 389.8 62.9596535929353 48.2425224048102
"1951" 390 66.880485997727 51.2897535621401
"1952" 390.2 70.5675182165115 53.851549630652
"1953" 390.4 73.3900436589397 57.3305174821735
"1954" 390.6 76.9593139292478 60.6648837685541
"1955" 390.8 81.0614380073316 62.0101599615191
"1956" 391 84.4253803725783 62.014153782102
"1957" 391.2 86.7957882670474 63.0977830933082
"1958" 391.4 90.7107173241454 64.4670749457387
"1959" 391.6 94.7812462867909 66.4176145454876
"1960" 391.8 97.8449104517 69.9697787911705
"1961" 392 97.721466108059 73.9512536994429
"1962" 392.2 96.6791316215468 78.9464418525616
"1963" 392.4 93.52214942022 84.5137297567855
"1964" 392.6 90.1490546389558 88.7007896977082
"1965" 392.8 86.0614751229756 93.0831618008998
"1966" 393 82.744958365079 98.08946477936
"1967" 393.2 81.6035275649797 103.291711035088
"1968" 393.4 82.5610493471758 107.227938934562
"1969" 393.6 81.1756014123048 108.889199497683
"1970" 393.8 77.2515588469727 110.007727439659
"1971" 394 71.6709534807937 110.669217845725
"1972" 394.2 66.0618242206922 110.925996641022
"1973" 394.4 59.6098372083694 110.545467542207
"1974" 394.6 53.6713266403667 109.966227836379
"1975" 394.8 47.509829625 107.969733147476
"1976" 395 40.8818429320846 106.637974501099
"1977" 395.2 34.470091746804 106.319528371793
"1978" 395.4 28.1905512808641 107.761048698991
"1979" 395.6 21.9984292641046 107.4531922115
"1980" 395.8 19.7783420728875 105.948668132186
"1981" 396 17.6691183681179 103.528387609351
"1982" 396.2 14.3123897570459 99.1129822273124
"1983" 396.4 10.7925056606318 93.3596307748864
"1984" 396.6 7.64808982691641 87.7077478035977
"1985" 396.8 6.6790718001186 81.6852245300803
"1986" 397 5.46770267798571 75.2324142846967
"1987" 397.2 3.66685389791428 68.7663592322597
"1988" 397.4 3.93848699094591 63.1617633355373
"1989" 397.6 5.39927969455366 56.2488871270333
"1990" 397.8 7.01278425496316 49.2774518157823
"1991" 398 7.29986429983275 43.9082371800145
"1992" 398.2 9.5710006162102 39.4449100604638
"1993" 398.4 13.159601182186 34.2165266310688
"1994" 398.6 17.1123097104692 29.0248151103435
"1995" 398.8 21.5147404845434 23.0263845280876
"1996" 399 24.0067169095125 19.9675823736704
"1997" 399.2 28.4708135931231 18.3531067519589
"1998" 399.4 33.2413823853116 15.4424624461959
"1999" 399.6 37.4392814157606 10.7937572810909
"2000" 399.8 41.0752111952347 8.58551589963457
"2001" 400 47.0637373299947 8.0869062909244
"2002" 400.2 53.9323499123489 8.60612653637524
"2003" 400.4 60.3464854862053 10.2995411977665
"2004" 400.6 66.8945853642294 11.9576763870455
"2005" 400.8 74.3214537835269 14.8950910614493
"2006" 401 80.2013895160107 15.898855012594
"2007" 401.2 83.9465832208402 19.6793085048071
"2008" 401.4 87.6282054546056 25.0408132744605
"2009" 401.6 91.8288437411272 30.2399710217688
"2010" 401.8 94.1998749604707 36.077826648628
"2011" 402 95.6208745485273 40.6398859174636
"2012" 402.2 96.2290003677273 45.4762303816091
"2013" 402.4 96.0061202262138 49.3244787656372
"2014" 402.6 96.3546021118842 53.1126856543086
"2015" 402.8 97.866383821022 56.3124262006387
"2016" 403 99.4919178787 58.3259552177705
"2017" 403.2 100.164774177255 58.6187208478144
"2018" 403.4 100.596393702885 59.2332274523358
"2019" 403.6 103.277672890175 59.7164405654099
"2020" 403.8 105.074993902429 59.9140094295878
"2021" 404 103.7994757647 60.6945683847827
"2022" 404.2 102.560227771792 64.0206602177807
"2023" 404.4 101.243446930875 68.4251249527954
"2024" 404.6 99.3961257018952 72.8784819834235
"2025" 404.8 98.3463136253695 77.9802245834353
"2026" 405 95.5795211152952 80.6018806408788
"2027" 405.2 92.3641964577945 85.1385829227895
"2028" 405.4 90.2556979925781 90.4215859743016
"2029" 405.6 89.7208604668983 96.9700962602727
"2030" 405.8 90.4406462937492 100.963361174316
"2031" 406 91.0869268816269 105.87666908635
"2032" 406.2 92.4208715695125 110.791635643483
"2033" 406.4 94.8926717363977 114.671416496452
"2034" 406.6 96.368489499574 116.543743972774
"2035" 406.8 96.6840501185372 115.892030030685
"2036" 407 96.819007138822 115.679802825497
"2037" 407.2 98.3894854880468 115.37088959832
"2038" 407.4 100.497542605763 114.099901982889
"2039" 407.6 103.150561018602 113.231349771155
"2040" 407.8 105.328839804057 111.764911638355
"2041" 408 107.404375452554 109.439665428245
"2042" 408.2 111.236923638723 106.5651905815
"2043" 408.4 113.791772145066 103.53217590469
"2044" 408.6 114.767886824582 100.248329342104
"2045" 408.8 117.368582380117 95.0843530713328
"2046" 409 120.861765585374 91.2871868224292
"2047" 409.2 120.519895163604 88.9134134650015
"2048" 409.4 119.141674404578 86.1026142160089
"2049" 409.6 118.786369606407 80.8570349779679
"2050" 409.8 120.31731948088 76.6947792188159
"2051" 410 123.508392183329 73.3955508058438
"2052" 410.2 125.543651981458 71.2257410907471
"2053" 410.4 124.635262029093 68.0862774486192
"2054" 410.6 123.79033449565 63.6513242917723
"2055" 410.8 123.488177390452 58.5118085150827
"2056" 411 125.198212034822 53.6357538545699
"2057" 411.2 124.333068358692 49.6099515968651
"2058" 411.4 121.295255583084 45.3018162349855
"2059" 411.6 119.977339039587 40.0624654808842
"2060" 411.8 119.2940148664 34.9427624727205
"2061" 412 117.875269355293 34.3563716061726
"2062" 412.2 114.356074304078 31.8569839577076
"2063" 412.4 110.603225780186 28.7065615289238
"2064" 412.6 107.786967430068 23.9696019494928
"2065" 412.8 105.871408865514 18.6875813870853
"2066" 413 101.742579611524 15.9556039687219
"2067" 413.2 96.5709431684222 13.1608431798232
"2068" 413.4 90.7634453202263 10.1708060759139
"2069" 413.6 85.1166448321655 7.25727224325235
"2070" 413.8 78.6555462969818 5.8473906129
"2071" 414 72.071789917186 5.64214210770433
"2072" 414.2 65.6495265929243 5.19923914759218
"2073" 414.4 58.7543985129727 5.11506738106061
"2074" 414.6 52.9465054754755 7.84076605156586
"2075" 414.8 46.88269987395 11.4759673292017
"2076" 415 40.5678516862937 12.7419465060142
"2077" 415.2 34.9074004423337 11.1245692234266
"2078" 415.4 35.2365946815261 12.1792313974802
"2079" 415.6 33.8138421247962 15.1927523483051
"2080" 415.8 31.5918439392577 18.8896320344397
"2081" 416 28.0060585108698 22.109546430036
"2082" 416.2 23.4493162316394 23.1355462752424
"2083" 416.4 18.9634452125804 25.809018695665
"2084" 416.6 16.7278326140894 30.8159536109614
"2085" 416.8 16.0454268880661 35.2321291417062
"2086" 417 16.5068521057485 38.9188508006717
"2087" 417.2 17.483617302 40.4557434917455
"2088" 417.4 18.9369656139572 41.7515237956312
"2089" 417.6 21.2618680360009 44.2329231068109
"2090" 417.8 24.3002753521954 45.3448731137565
"2091" 418 26.7264387017727 47.2029999208909
"2092" 418.2 28.0259223634964 50.3985735708729
"2093" 418.4 29.8041663824368 54.6213003635191
"2094" 418.6 32.5035773405607 58.2936367886356
"2095" 418.8 34.8607497627248 61.0165245287107
"2096" 419 34.360761300613 63.4863868264411
"2097" 419.2 32.1310940969975 67.3967595192892
"2098" 419.4 27.7629628142391 70.8237175755298
"2099" 419.6 22.8340219927763 74.570919299263
"2100" 419.8 17.6552465615203 77.9567936448814
"2101" 420 13.0883198699463 80.5689229552469
"2102" 420.2 8.62835660672256 83.9435021322221
"2103" 420.4 9.04793400281628 87.5483172102896
"2104" 420.6 10.5189642173364 92.2912572671818
"2105" 420.8 12.7121685667385 97.709605827707
"2106" 421 15.4579389366556 101.268039669768
"2107" 421.2 19.6517061601101 104.963182305632
"2108" 421.4 23.7276852982074 108.904610078045
"2109" 421.6 24.8974369107902 113.429017429763
"2110" 421.8 27.5078394282111 113.953664136679
"2111" 422 32.3363691188387 116.449225274166
"2112" 422.2 36.8922526021014 119.374254506003
"2113" 422.4 39.7029050458727 121.179813628754
"2114" 422.6 45.0139799087 122.003043001773
"2115" 422.8 49.5304864981254 121.682051276851
"2116" 423 54.2615702875828 119.892353876795
"2117" 423.2 58.0233894607846 118.46798949673
"2118" 423.4 62.027313243852 118.038769270745
"2119" 423.6 65.6668987619344 119.208605689319
"2120" 423.8 69.4319207879667 123.04677410939
"2121" 424 72.0875711661504 126.264734731072
"2122" 424.2 75.3835202625779 124.870206610049
"2123" 424.4 79.2783706839619 122.493317384712
"2124" 424.6 84.0497835587682 121.093912157818
"2125" 424.8 89.8838834968628 120.940392803336
"2126" 425 94.5528751739344 119.172776089975
"2127" 425.2 97.6828614204209 115.456519861918
"2128" 425.4 100.327487580676 111.956002834855
"2129" 425.6 104.167676944294 107.841665297514
"2130" 425.8 103.72979468125 103.95853294197
"2131" 426 102.397116655769 99.2413259515885
"2132" 426.2 101.44932285925 94.1237060287704
"2133" 426.4 100.113671167238 90.3302246165707
"2134" 426.6 97.5649085426496 86.6336537397387
"2135" 426.8 94.6131683687339 83.392315928376
"2136" 427 93.3473132472 79.3081464574183
"2137" 427.2 93.307304969621 74.8333849898086
"2138" 427.4 95.9200304077336 71.018773111453
"2139" 427.6 99.2570725420171 67.4129630461308
"2140" 427.8 103.256057548163 64.6046170778678
"2141" 428 104.866148068539 60.6078512207067
"2142" 428.2 104.356487560303 56.4896127484161
"2143" 428.4 102.05046983342 51.3051890855709
"2144" 428.6 98.3939129273667 47.0253608319301
"2145" 428.8 95.0080916393087 42.3832720825281
"2146" 429 92.8925763065036 37.3819051023312
"2147" 429.2 89.4708475025761 32.7674513168109
"2148" 429.4 84.5571309514909 29.7581108731364
"2149" 429.6 79.4638852567833 26.243512688351
"2150" 429.8 73.6113780963111 22.9666525409621
"2151" 430 67.87824378183 21.3771984331855
"2152" 430.2 61.38903451945 19.9636013070767
"2153" 430.4 54.6439448248546 19.9762832614836
"2154" 430.6 48.16356488064 19.0955695469755
"2155" 430.8 41.5684560447618 17.3758669792156
"2156" 431 36.14167759233 18.8433291675955
"2157" 431.2 32.1808048899936 22.319260500628
"2158" 431.4 26.4442479255641 26.0025701207396
"2159" 431.6 20.0835013631712 28.7565524691032
"2160" 431.8 15.2219574529424 28.2428927998788
"2161" 432 14.9852588158188 29.7833947668227
"2162" 432.2 13.6537660950529 33.2549775812807
"2163" 432.4 11.8411771727182 37.8186849800455
"2164" 432.6 9.45628674936056 42.6871276651877
"2165" 432.8 6.74208399027983 46.9701869031841
"2166" 433 5.9292267372 51.5708814214955
"2167" 433.2 6.0432503283 56.4182281060455
"2168" 433.4 7.30623294665902 59.6594689472258
"2169" 433.6 7.687090433325 63.7019875459705
"2170" 433.8 7.17405793202558 67.070451315592
"2171" 434 4.64573041686924 71.2273058573685
"2172" 434.2 4.9543095829439 74.3171035115455
"2173" 434.4 7.05000980457402 78.8701898155533
"2174" 434.6 9.95196742575344 82.232071696347
"2175" 434.8 12.7426519159791 86.9617116768478
"2176" 435 15.3509538388333 91.7389586709677
"2177" 435.2 17.481616888121 96.5756359640116
"2178" 435.4 17.9923379392154 101.99592835843
"2179" 435.6 19.2819893791737 104.658937253553
"2180" 435.8 23.3845403109128 107.496498353482
"2181" 436 28.1266764582338 110.411788011342
"2182" 436.2 33.7442063697465 111.323617239941
"2183" 436.4 39.1950857102197 111.087864614435
"2184" 436.6 43.6753969494295 110.696481625554
"2185" 436.8 46.7355726596274 108.405307274287
"2186" 437 49.290117960708 104.952844134425
"2187" 437.2 51.4679873975926 101.581553233661
"2188" 437.4 52.616617294742 97.1741799063438
"2189" 437.6 55.3657151440659 93.106184247082
"2190" 437.8 57.9664636558765 89.1290799528564
"2191" 438 59.7876580022593 84.9631503402827
"2192" 438.2 59.2686408621324 80.33561543014
"2193" 438.4 58.7023192267435 75.8823896602672
"2194" 438.6 56.4796854582 71.6871704342912
"2195" 438.8 53.9265485270478 67.7867695789802
"2196" 439 51.1650265509966 63.2823966221302
"2197" 439.2 48.6231026925205 59.268263472648
"2198" 439.4 45.4740751008579 55.1945739530191
"2199" 439.6 43.6403623784895 50.1692107327823
"2200" 439.8 43.2210494335661 44.8958839361347
"2201" 440 45.23695937574 40.6659438078955
"2202" 440.2 48.8685147728212 35.2379887202424
"2203" 440.4 51.5405827662758 30.5938935810606
"2204" 440.6 54.804236772649 28.6853057514128
"2205" 440.8 60.5265227353105 28.3425731199244
"2206" 441 65.9684803413238 29.2763408988821
"2207" 441.2 71.3121601882545 29.2460690261692
"2208" 441.4 75.6736566267 30.9783278905177
"2209" 441.6 79.8614321543727 32.9371735058182
"2210" 441.8 85.2925698246231 33.8167943456512
"2211" 442 89.4670558894636 31.2937892159182
"2212" 442.2 90.8904986341595 28.5550658055725
"2213" 442.4 90.5381865937363 27.9236353867364
"2214" 442.6 90.5510204178429 29.7801153139455
"2215" 442.8 91.3918619418869 31.9091450808071
"2216" 443 93.8860485629477 35.3415119465179
"2217" 443.2 96.1877223469232 39.5180316917776
"2218" 443.4 98.9284679694631 44.1615717129928
"2219" 443.6 102.206312811275 48.2586340154955
"2220" 443.8 104.78053344311 52.7580967269301
"2221" 444 107.334516095822 57.6968301769357
"2222" 444.2 109.248308027921 64.0232400410701
"2223" 444.4 111.349512418327 70.8968949775794
"2224" 444.6 114.341336840532 76.1026596516415
"2225" 444.8 115.851135879575 76.3840732870204
"2226" 445 116.853100885868 76.2761897277639
"2227" 445.2 121.140157510905 76.2410815412634
"2228" 445.4 123.70090422812 74.93694554389
"2229" 445.6 122.1192660681 75.3553656791954
"2230" 445.8 121.385299086734 76.433558948411
"2231" 446 120.54132669449 77.7690735128358
"2232" 446.2 119.143154522246 81.2381376032681
"2233" 446.4 117.521212383952 86.2640649305218
"2234" 446.6 115.705516320481 92.2579257650577
"2235" 446.8 112.440134455853 97.6579685291987
"2236" 447 108.905493423002 103.280011061685
"2237" 447.2 105.855491698708 109.372557811207
"2238" 447.4 103.264990181419 112.62790260985
"2239" 447.6 97.9374937094308 116.133737034869
"2240" 447.8 92.8306878406111 119.870413776457
"2241" 448 87.5780599064687 123.861061338434
"2242" 448.2 86.1969025534099 123.784925310843
"2243" 448.4 82.9120431135667 125.16151668399
"2244" 448.6 79.3286985569481 125.604256521049
"2245" 448.8 76.4688980825769 125.788252254961
"2246" 449 72.7044708835195 126.296782511373
"2247" 449.2 69.5952348424388 126.524929659792
"2248" 449.4 65.6372944226098 125.36862527123
"2249" 449.6 61.4249943403692 124.420353168297
"2250" 449.8 57.1498241076474 122.383004922906
"2251" 450 53.5305567748111 120.42245501079
"2252" 450.2 49.6281152194557 120.001027877858
"2253" 450.4 46.2045061228145 121.687298283614
"2254" 450.6 42.8319387080769 120.958054780353
"2255" 450.8 40.6810834469 117.336686059901
"2256" 451 38.6367750696609 112.735391407881
"2257" 451.2 36.4721084573719 107.495312503858
"2258" 451.4 33.5309980575182 103.79436823225
"2259" 451.6 30.2718015961385 100.143813684661
"2260" 451.8 29.373997381908 95.1750897919135
"2261" 452 27.473604196908 89.7175252198735
"2262" 452.2 23.9087278859109 85.0659833146704
"2263" 452.4 20.5420985764045 80.2959417050682
"2264" 452.6 17.4126103628395 75.4666133447547
"2265" 452.8 13.3407601587 70.9921166924454
"2266" 453 11.0632810818732 66.9713773594746
"2267" 453.2 12.224095015886 62.3361298891269
"2268" 453.4 14.6227714342952 58.0834513898312
"2269" 453.6 18.3320407718653 54.0488025538512
"2270" 453.8 21.6609689770613 49.9569904787303
"2271" 454 24.720948014875 45.5801724112205
"2272" 454.2 27.6242510795303 43.7390997287508
"2273" 454.4 32.0639131957811 43.4808376403022
"2274" 454.6 36.2551164470654 43.5183473987282
"2275" 454.8 42.0031609018765 43.6713212336337
"2276" 455 46.49121887784 43.8304140219355
"2277" 455.2 51.1722987178237 44.1956149086073
"2278" 455.4 56.0996068212 44.8890592505455
"2279" 455.6 60.5096945113392 43.91587315703
"2280" 455.8 63.8724031055911 41.4834735703474
"2281" 456 68.6924009074641 38.4820959263851
"2282" 456.2 72.8497078751579 37.1632600350408
"2283" 456.4 77.2156899539572 37.8423438900883
"2284" 456.6 81.1536995201727 40.9247855195182
"2285" 456.8 85.2656411762526 44.0576449219139
"2286" 457 89.5118240451261 48.1957677812846
"2287" 457.2 92.8255103726746 52.6978876363336
"2288" 457.4 96.6659337429893 57.617943909967
"2289" 457.6 100.653085656665 62.1637034141454
"2290" 457.8 100.404756314572 66.8302484281609
"2291" 458 97.9603644462726 71.1178670282067
"2292" 458.2 95.7890789445655 76.8382226586463
"2293" 458.4 93.84775011925 83.1423319365704
"2294" 458.6 91.8239335489016 88.556479766868
"2295" 458.8 87.5277485429705 91.9131568023733
"2296" 459 82.6266824861048 93.4019576127835
"2297" 459.2 76.4430093515952 93.8423088313438
"2298" 459.4 71.170484935524 92.9033976479215
"2299" 459.6 68.17977283385 91.6586295939205
"2300" 459.8 67.3243882073557 93.1066936198569
"2301" 460 66.6994031894355 96.7426819437768
"2302" 460.2 68.2989050087806 101.751018673586
"2303" 460.4 70.7031708854674 106.313768972011
"2304" 460.6 74.6247574424209 109.208282134499
"2305" 460.8 79.4864139773929 110.729756702884
"2306" 461 83.589467609889 113.432117245514
"2307" 461.2 86.823643521732 118.008194679305
"2308" 461.4 88.1930407385702 121.392638576034
"2309" 461.6 89.5566816499443 119.998110455011
"2310" 461.8 90.639633037212 118.304768216273
"2311" 462 91.0096751261391 116.596419133911
"2312" 462.2 94.257981661452 113.259960628673
"2313" 462.4 98.5681572018968 109.592237454427
"2314" 462.6 102.513289657092 107.224536278417
"2315" 462.8 104.207365033676 105.55352299796
"2316" 463 102.646355832107 102.3621657233
"2317" 463.2 100.52446484255 97.4614322609705
"2318" 463.4 99.4124664122085 92.373602163876
"2319" 463.6 100.442646794221 88.3550803166127
"2320" 463.8 102.680870345237 84.0208076850333
"2321" 464 105.671598637857 79.7245105926694
"2322" 464.2 108.942797965394 75.06297560111
"2323" 464.4 112.44707689029 73.0170300721096
"2324" 464.6 114.623864054799 72.7504715534628
"2325" 464.8 115.083449725471 70.4357593727996
"2326" 465 113.959142983291 66.3909730132411
"2327" 465.2 111.123175887734 63.8568677636379
"2328" 465.4 107.077654008825 61.1031472735705
"2329" 465.6 103.407234611316 58.0605932428974
"2330" 465.8 99.1751856812 55.8959121689455
"2331" 466 96.5940866886915 53.0995030323675
"2332" 466.2 95.4410222906741 49.8969664691661
"2333" 466.4 95.1764416877625 46.6157047046347
"2334" 466.6 94.0385182020982 43.3095975024835
"2335" 466.8 90.6884445520805 41.090910336041
"2336" 467 86.1610116105889 39.0041581435177
"2337" 467.2 81.5941123184308 37.3262576659878
"2338" 467.4 77.5055671744027 34.7354027013833
"2339" 467.6 73.4784360877654 31.2805086212931
"2340" 467.8 71.5273442230636 27.8784683766545
"2341" 468 67.6034432371951 25.149153126662
"2342" 468.2 63.6570290124576 24.1238158975455
"2343" 468.4 58.0796939139581 24.1895677070938
"2344" 468.6 53.9820258436286 24.9453780484842
"2345" 468.8 48.4730794232152 26.783650935697
"2346" 469 42.6788301073421 29.0586622352297
"2347" 469.2 37.1091120947303 29.9221790721515
"2348" 469.4 32.7516448927606 28.4976810618788
"2349" 469.6 29.0051661204961 24.496103600759
"2350" 469.8 26.4146896008122 19.8873110717393
"2351" 470 28.1066108627968 18.3664230739648
"2352" 470.2 30.0265886384822 16.868657070694
"2353" 470.4 33.2327965466406 12.7062745726742
"2354" 470.6 36.9643750784182 10.2841807570909
"2355" 470.8 42.0348522102728 7.20884370768137
"2356" 471 45.4334194401466 5.85821855183671
"2357" 471.2 50.3324136081947 5.24668766505072
"2358" 471.4 55.576998695325 2.4628325609517
"2359" 471.6 59.3186401753836 2.75150051212708
"2360" 471.8 63.7764781590962 2.57858395002659
"2361" 472 69.1256351962789 2.56403546436124
"2362" 472.2 75.218247088673 2.54256148922113
"2363" 472.4 80.5720838880362 3.44862701645925
"2364" 472.6 85.4420024511359 5.36421347875059
"2365" 472.8 90.4333770302 7.6497432729665
"2366" 473 95.7913841346913 11.0875190835628
"2367" 473.2 101.323734184241 14.0514982740776
"2368" 473.4 105.812604138641 18.0844703991217
"2369" 473.6 110.79897703547 22.198247970572
"2370" 473.8 113.208990129349 26.0863741318698
"2371" 474 117.214015894112 32.0201109417135
"2372" 474.2 121.366524962627 37.2920189994479
"2373" 474.4 122.583674652684 41.942074704522
"2374" 474.6 124.305765691661 48.0488349407029
"2375" 474.8 127.205465926839 53.9142024819635
"2376" 475 127.168181639603 58.7400888807229
"2377" 475.2 127.123325781578 65.116761514204
"2378" 475.4 126.030960630536 70.3856370917504
"2379" 475.6 123.949925817221 75.8237233583306
"2380" 475.8 122.07492356045 82.8015526361454
"2381" 476 120.074318385093 90.093091471775
"2382" 476.2 117.520000445824 96.6731942359587
"2383" 476.4 113.140288347612 102.372348616889
"2384" 476.6 107.438653895346 106.730383472199
"2385" 476.8 102.424394517017 111.221008240497
"2386" 477 100.274840279395 114.709005171733
"2387" 477.2 97.0445822648464 114.859508908814
"2388" 477.4 92.8626393263744 116.608992349336
"2389" 477.6 88.5760207392114 119.46422207395
"2390" 477.8 84.9049604920182 122.857162743705
"2391" 478 81.5257070910435 125.730846350011
"2392" 478.2 78.296199222 125.750034015661
"2393" 478.4 73.1628341156091 126.441570338659
"2394" 478.6 68.7113070489273 127.643128619682
"2395" 478.8 63.6854620235797 126.405977480801
"2396" 479 59.3068857811154 124.776938845792
"2397" 479.2 56.0615989575 121.228522320015
"2398" 479.4 52.0310377751318 118.06251090425
"2399" 479.6 49.1602923123364 116.776988309614
"2400" 479.8 46.9248514521135 115.699123373147
"2401" 480 44.2816332666756 117.550321529448
"2402" 480.2 40.1039269981222 120.796144461723
"2403" 480.4 38.5945565133541 120.584161479162
"2404" 480.6 34.8804838311275 119.624680330553
"2405" 480.8 31.0013606428145 117.115696681851
"2406" 481 26.2331376934609 113.77328143235
"2407" 481.2 21.6095820614333 109.809108408145
"2408" 481.4 16.9329319384669 104.865832985102
"2409" 481.6 13.7617703412231 98.588625331607
"2410" 481.8 10.9585350008102 92.0991173716793
"2411" 482 7.97288033153078 85.6943793646993
"2412" 482.2 5.09815926972985 80.9710701001201
"2413" 482.4 4.48099606863103 74.8936717768472
"2414" 482.6 3.66917236264215 68.3759044930909
"2415" 482.8 2.89472794179677 62.3954785428035
"2416" 483 3.19681267036387 55.6319172722681
"2417" 483.2 4.38815159138067 49.9569904787303
"2418" 483.4 5.74267437867249 44.3105262703161
"2419" 483.6 7.34555750715281 38.5614168004039
"2420" 483.8 7.95760558567958 36.0403669064944
"2421" 484 8.30379569748639 35.850260130662
"2422" 484.2 8.56680541044726 34.9019193543477
"2423" 484.4 8.74180865100001 33.4618056998454
"2424" 484.6 9.51739485976931 32.3148801224365
"2425" 484.8 13.09750983102 30.4387429712155
"2426" 485 17.9925921724174 26.6855457056976
"2427" 485.2 21.0891814629954 21.3500982271364
"2428" 485.4 25.5493466805182 17.1325804053939
"2429" 485.6 30.8159312687667 12.8876535433455
"2430" 485.8 36.8733648250302 9.25235385043225
"2431" 486 42.2379153541412 6.41228480233957
"2432" 486.2 48.4757772240784 3.20019065195086
"2433" 486.4 54.690148542325 2.53051069304545
"2434" 486.6 61.6525139408868 2.21902504307293
"2435" 486.8 69.1478421717803 2.16311511882224
"2436" 487 74.5502383545053 2.22668132751891
"2437" 487.2 77.7968545299414 2.93136291558855
"2438" 487.4 83.8387942422517 4.39090429575235
"2439" 487.6 90.5236316917885 6.79934146323572
"2440" 487.8 96.9614238264611 10.0732578917667
"2441" 488 102.867778574886 13.8747889513419
"2442" 488.2 107.801869063891 18.2293448449281
"2443" 488.4 112.957096941649 23.0197334288788
"2444" 488.6 117.960681532924 28.2871878856575
"2445" 488.8 120.757781129383 34.6602426834235
"2446" 489 123.851689016748 41.1812736152309
"2447" 489.2 125.637002005993 47.6793014368381
"2448" 489.4 126.721384897775 55.1856898886205
"2449" 489.6 127.756690496894 62.7714967036584
"2450" 489.8 127.409830753726 69.848509378007
"2451" 490 126.711474245144 76.5701303606019
"2452" 490.2 125.056513774836 82.9758278073535
"2453" 490.4 121.541427765286 89.4312228347173
"2454" 490.6 118.172529501492 96.1106722899775
"2455" 490.8 114.954341808747 103.389629267429
"2456" 491 111.573545732262 105.77953404913
"2457" 491.2 106.076857516481 105.413700171253
"2458" 491.4 100.634230722143 104.327819289742
"2459" 491.6 98.1270416528345 102.31597831973
"2460" 491.8 97.5281782542 101.799776739324
"2461" 492 93.665058987732 100.213782461225
"2462" 492.2 89.4522797355049 100.165683408838
"2463" 492.4 86.7333218836672 102.955721846021
"2464" 492.6 86.2130503067902 105.590274243668
"2465" 492.8 87.2384687025145 107.841280033005
"2466" 493 87.8780714431252 108.066517192608
"2467" 493.2 88.80917432142 109.404504648089
"2468" 493.4 90.1289054338935 112.40897605257
"2469" 493.6 91.5122460779344 117.509685520436
"2470" 493.8 90.9268899890953 120.341936653057
"2471" 494 88.3812470250023 122.720947983127
"2472" 494.2 84.6168502271552 125.384086695613
"2473" 494.4 81.1708233838985 124.992802724553
"2474" 494.6 76.3665692187692 125.658898214253
"2475" 494.8 71.0869933756849 124.423226720124
"2476" 495 66.1166068412652 123.244758128437
"2477" 495.2 61.1639370569519 122.65296524608
"2478" 495.4 56.4318129581198 124.059163058492
"2479" 495.6 55.3020402325347 121.906334715498
"2480" 495.8 54.1624833477504 118.345157508495
"2481" 496 54.5939106823154 112.57127448952
"2482" 496.2 55.8056143712128 108.311737391469
"2483" 496.4 58.9720043893475 104.15239130607
"2484" 496.6 63.577503179319 101.882766905069
"2485" 496.8 68.7568287327238 100.220576814879
"2486" 497 73.5302623459131 98.4447165515947
"2487" 497.2 77.450524254675 95.6810992802454
"2488" 497.4 81.8297334480307 92.6317652737344
"2489" 497.6 86.7419143541758 90.0513060620697
"2490" 497.8 90.0623478845571 85.4967414109824
"2491" 498 91.6997822959066 80.0214126169835
"2492" 498.2 91.8817557909712 75.4733671920624
"2493" 498.4 92.6484083155265 71.2849126249339
"2494" 498.6 94.617409359175 66.1511397144454
"2495" 498.8 96.7339113589308 61.1269111787762
"2496" 499 97.5840721714059 55.8021329599068
"2497" 499.2 98.7328342731661 52.2088237266472
"2498" 499.4 102.049197671624 49.5683848522345
"2499" 499.6 106.577217136775 47.9911063403955
"2500" 499.8 112.074521177279 47.9062886689665
"2501" 500 118.515743651849 49.5952721891405
"2502" 500.2 124.286337378733 51.389292574111
"2503" 500.4 125.484582495863 54.3665900661036
"2504" 500.6 126.818365280152 58.3898039429502
"2505" 500.8 127.637532779044 62.866560721272
"2506" 501 126.698453486676 66.7804667215855
"2507" 501.2 124.991255231045 71.1761423321001
"2508" 501.4 122.56902578855 76.4796188852704
"2509" 501.6 120.969377366319 82.719049770355
"2510" 501.8 120.1428571557 88.8653027029339
"2511" 502 119.951297522652 93.5332342315855
"2512" 502.2 117.564804385351 98.4745859341966
"2513" 502.4 113.636629149102 101.412932382191
"2514" 502.6 108.805317658212 106.165636261545
"2515" 502.8 103.85589368738 110.191489854475
"2516" 503 99.7772262518811 114.410143054372
"2517" 503.2 96.7649558299016 114.002430062094
"2518" 503.4 92.5497711892328 113.108616401045
"2519" 503.6 89.1559736320937 110.070717773223
"2520" 503.8 86.9407335099712 105.756463586554
"2521" 504 84.6815203236 101.23866824512
"2522" 504.2 83.6119657029895 96.3194109260981
"2523" 504.4 82.5605515877256 91.0710649961352
"2524" 504.6 81.2789604894838 85.4658115163563
"2525" 504.8 78.06181739585 81.4448051409954
"2526" 505 75.421284411732 77.2002874843374
"2527" 505.2 75.5395112254059 71.3495696364866
"2528" 505.4 75.5131061679673 65.4774883355196
"2529" 505.6 75.2769078740421 59.3114158705981
"2530" 505.8 74.3515027355974 54.1333000384942
"2531" 506 72.3244166715974 48.6912840834685
"2532" 506.2 70.0758317887789 45.1203801726244
"2533" 506.4 67.8454985454115 41.1223577810743
"2534" 506.6 68.2934889179621 38.829798592594
"2535" 506.8 72.1037591483355 35.5666662997978
"2536" 507 77.2350607570784 32.4698530203563
"2537" 507.2 80.3837900160645 30.4018462971997
"2538" 507.4 83.5497306045333 26.4169102555454
"2539" 507.6 84.4154652777 23.440411867695
"2540" 507.8 83.8959082418009 23.8409775516556
"2541" 508 84.0138727555868 25.5455824727624
"2542" 508.2 86.9674218404143 27.7527287148883
"2543" 508.4 91.4469200622 30.9285854232247
"2544" 508.6 95.4270893403168 35.5488073094707
"2545" 508.8 99.9286749089368 40.5543063194139
"2546" 509 103.80581040865 45.4368540138455
"2547" 509.2 107.993676864226 50.5279257858612
"2548" 509.4 112.658475328775 54.5964920327455
"2549" 509.6 117.50069759849 58.6599538628358
"2550" 509.8 122.298713031143 62.237633778693
"2551" 510 123.897666271224 64.8796640973035
"2552" 510.2 122.599685465268 67.7863707799614
"2553" 510.4 120.869567509644 72.9381894376015
"2554" 510.6 119.103137909031 77.8199156920165
"2555" 510.8 116.047816357055 83.7637892740051
"2556" 511 112.492634350164 88.7085637023535
"2557" 511.2 107.912574813165 92.3300411041036
"2558" 511.4 102.9252948996 95.4008321920455
"2559" 511.6 99.3396820805468 99.2144371458519
"2560" 511.8 97.9600857962455 103.274526478686
"2561" 512 98.6964527531754 107.159728169021
"2562" 512.2 100.320530176031 112.637052641941
"2563" 512.4 100.375574093574 113.534155620142
"2564" 512.6 99.0689102496422 113.416573287967
"2565" 512.8 95.7423889330282 115.840782897568
"2566" 513 91.9655988036699 118.70485858426
"2567" 513.2 87.5655109510182 120.963622705659
"2568" 513.4 83.1917272419046 123.983442674591
"2569" 513.6 77.9991748056778 125.727712821768
"2570" 513.8 72.8435326219615 125.914666431107
"2571" 514 68.0803464657652 127.332448070958
"2572" 514.2 63.0304525547294 126.420366368994
"2573" 514.4 57.6832678087 124.270079469341
"2574" 514.6 52.780160914846 121.364592985597
"2575" 514.8 48.4877218701186 117.414834294266
"2576" 515 44.7031864399031 113.446011794866
"2577" 515.2 42.503433818436 108.741036013841
"2578" 515.4 43.4652686809241 103.675959580709
"2579" 515.6 45.9566608219373 99.3500502530455
"2580" 515.8 49.2021141792492 94.3722812163487
"2581" 516 51.2952794885947 89.0311256420455
"2582" 516.2 53.4274887515087 84.9118641105368
"2583" 516.4 56.3901628040306 80.6468019873471
"2584" 516.6 61.0844843295462 78.7693650641865
"2585" 516.8 65.6031970138795 77.4758246571096
"2586" 517 70.7645737269605 77.6796662465959
"2587" 517.2 74.8632410205347 78.672719378876
"2588" 517.4 79.3840964354459 80.1532166112094
"2589" 517.6 84.279270432775 81.5403507392454
"2590" 517.8 89.6650984178026 82.0652798892891
"2591" 518 95.1168596883148 81.4376000630946
"2592" 518.2 99.381441688212 78.1878467878495
"2593" 518.4 102.560357606676 74.3512824247406
"2594" 518.6 105.970484939244 69.9051899667535
"2595" 518.8 110.182927627102 66.0500597809963
"2596" 519 113.185219296568 64.3013979892066
"2597" 519.2 116.5321101042 64.2896739460539
"2598" 519.4 121.492791625045 65.5895073127782
"2599" 519.6 122.861645470369 67.5456945000858
"2600" 519.8 124.484875504788 69.0521588655774
"2601" 520 123.067942346052 69.1255378850335
"2602" 520.2 121.407656653616 71.0733705961673
"2603" 520.4 118.496896777287 74.9298587532149
"2604" 520.6 114.339705283456 78.2818574421796
"2605" 520.8 109.432116549093 81.0240912444389
"2606" 521 105.050057086442 83.5387948007067
"2607" 521.2 101.214312803948 85.3688075868099
"2608" 521.4 97.4484843464419 88.5441513025777
"2609" 521.6 93.0645718221146 90.5738374967162
"2610" 521.8 89.3983859911252 94.2868858733407
"2611" 522 86.7198790610858 97.9492163637423
"2612" 522.2 84.7281106081355 102.345867075594
"2613" 522.4 82.9705631576762 106.35369426445
"2614" 522.6 81.7187168532714 109.829734124593
"2615" 522.8 81.6436722907976 114.210109558106
"2616" 523 79.7307751007233 118.211788276569
"2617" 523.2 79.920362027511 123.778125648144
"2618" 523.4 81.8410263848953 124.523329591975
"2619" 523.6 83.144668002845 123.837438922095
"2620" 523.8 84.4040343412489 123.558287620177
"2621" 524 85.9299770984175 123.452339106248
"2622" 524.2 88.4374914513269 122.942682752269
"2623" 524.4 90.2050352133977 122.054350786034
"2624" 524.6 92.0897001100676 120.578034052472
"2625" 524.8 93.5493235463929 120.651452369979
"2626" 525 94.4251925068172 119.578844882538
"2627" 525.2 96.675281792772 118.341457726001
"2628" 525.4 99.1158295685976 117.217829453341
"2629" 525.6 101.857184147275 114.494403739443
"2630" 525.8 105.914952209398 111.018463856383
"2631" 526 109.933768185119 107.851386506638
"2632" 526.2 111.584957522603 106.352617969949
"2633" 526.4 111.652390829168 104.084180540529
"2634" 526.6 113.38523855455 99.8450817778368
"2635" 526.8 115.406721014958 94.9609243334361
"2636" 527 118.887713749793 90.1169384097548
"2637" 527.2 122.40775198438 88.2416997155209
"2638" 527.4 121.166617355361 86.9044655519648
"2639" 527.6 120.601992149196 83.1715051925695
"2640" 527.8 120.356072000846 78.1389274415455
"2641" 528 120.036058199849 72.3746062248099
"2642" 528.2 121.225602180431 67.2772396001505
"2643" 528.4 122.845638574367 62.6666069122359
"2644" 528.6 126.198986181617 59.4340999097603
"2645" 528.8 125.887652291995 55.9974097880701
"2646" 529 124.238584548012 52.0435136475055
"2647" 529.2 122.116813947861 47.7862483587713
"2648" 529.4 120.52607693846 42.1821971778099
"2649" 529.6 118.759620148913 37.4083088039553
"2650" 529.8 116.412085271463 32.4915988179665
"2651" 530 114.842117593254 28.1890536135633
"2652" 530.2 111.092234612138 25.5479002905097
"2653" 530.4 106.760784101674 22.5629608490324
"2654" 530.6 103.234494006997 18.3945230871671
"2655" 530.8 100.897982598316 13.8845126184205
"2656" 531 97.0076357730913 11.948260299102
"2657" 531.2 92.4662218614272 10.3501940795182
"2658" 531.4 87.1960405694368 8.30012383649282
"2659" 531.6 81.0434855750846 6.3801000105711
"2660" 531.8 76.4338139007 3.21141035873511
"2661" 532 72.249700358341 2.8653286014429
"2662" 532.2 66.1537624641057 2.78770261789451
"2663" 532.4 60.7853237551242 3.59405866548485
"2664" 532.6 55.0022830143774 4.45580586638417
"2665" 532.8 49.6737718429088 4.47852094894106
"2666" 533 45.0988771987516 5.53215282088566
"2667" 533.2 40.26933159015 8.72313940095546
"2668" 533.4 35.2660807479941 11.908966866369
"2669" 533.6 29.7636928923279 14.2167002216385
"2670" 533.8 26.9429683495182 16.9858841333333
"2671" 534 23.3686934904576 20.5374780884848
"2672" 534.2 19.0223480313804 23.813867290164
"2673" 534.4 15.68964613536 27.8475463466755
"2674" 534.6 14.0168615802865 32.0418511166224
"2675" 534.8 13.8345071731206 35.8916999237511
"2676" 535 13.3718575017273 39.6774811641818
"2677" 535.2 14.5088917494798 42.4942833384445
"2678" 535.4 15.3084238989212 44.980377167457
"2679" 535.6 17.0589207380478 47.644095805302
"2680" 535.8 19.0387457755739 50.3455961052261
"2681" 536 19.9649878321286 52.2340267529908
"2682" 536.2 18.8612465911918 54.785077115193
"2683" 536.4 16.71585845526 56.5593808031934
"2684" 536.6 13.8722522364561 57.3954343060333
"2685" 536.8 10.731900394332 57.1555853362735
"2686" 537 8.59750237174879 57.4171845235211
"2687" 537.2 6.52999619568386 60.3212144259567
"2688" 537.4 5.38362998408709 64.038246409489
"2689" 537.6 4.46715004486934 69.1422306256825
"2690" 537.8 5.00355134708709 74.6623005116745
"2691" 538 6.13446920118001 79.8266448890334
"2692" 538.2 8.24425116256365 85.3888116239091
"2693" 538.4 11.0776965185473 90.3045807149042
"2694" 538.6 11.4741517414333 95.0398821542121
"2695" 538.8 13.3607642974895 96.6302334487259
"2696" 539 17.7016624148053 99.1589590565455
"2697" 539.2 19.9864634907224 103.143353108941
"2698" 539.4 21.1582866697227 107.558285739068
"2699" 539.6 24.5956260662821 108.610843014769
"2700" 539.8 28.8680903584941 110.554176730185
"2701" 540 32.7163244537667 114.593465772368
"2702" 540.2 35.988804742074 119.152057829286
"2703" 540.4 40.2801909797786 119.930572116095
"2704" 540.6 45.3220739553591 119.872086628682
"2705" 540.8 50.5439261194266 120.205862871053
"2706" 541 55.2997398388567 122.255324866351
"2707" 541.2 58.6136384163183 123.916209338973
"2708" 541.4 63.1732925653667 124.176335404257
"2709" 541.6 68.5906197414643 124.677823412003
"2710" 541.8 74.1019028646699 124.115756674628
"2711" 542 79.3259747791219 123.526072410241
"2712" 542.2 84.6968975508985 121.060052371439
"2713" 542.4 87.6159687210095 116.618021390736
"2714" 542.6 91.007549157828 112.312148294033
"2715" 542.8 94.3880047532714 107.733797350284
"2716" 543 95.6230733505595 102.541747014421
"2717" 543.2 98.0982962097 98.1157890822094
"2718" 543.4 102.26358422338 92.6273993073242
"2719" 543.6 107.167221720413 89.8268168537012
"2720" 543.8 109.241808661743 90.3160492047179
"2721" 544 110.959666861732 91.9622180270697
"2722" 544.2 110.730321498229 91.9777840082429
"2723" 544.4 110.240982403943 89.7572721887454
"2724" 544.6 108.909776766381 86.0170233241421
"2725" 544.8 107.308650077002 81.7795442024506
"2726" 545 105.996597008411 77.1465942105981
"2727" 545.2 105.398318956708 72.466203657843
"2728" 545.4 105.769274613848 68.0459889411889
"2729" 545.6 107.788704484137 63.3879717184446
"2730" 545.8 110.581209461254 59.5667582610496
"2731" 546 113.003032842469 55.8933853432066
"2732" 546.2 114.885635000221 53.9875694973438
"2733" 546.4 117.414087454162 53.7870493234685
"2734" 546.6 119.946264757252 54.3447788014937
"2735" 546.8 122.501293826315 55.5052368338788
"2736" 547 124.663629886846 57.3146477839357
"2737" 547.2 126.043577995125 57.7208330955204
"2738" 547.4 126.119900237555 58.8387165950454
"2739" 547.6 125.450503962656 58.2992644562534
"2740" 547.8 124.595206903414 57.7483727091337
"2741" 548 123.756771529175 56.8099650588704
"2742" 548.2 121.656783827448 54.5335443444866
"2743" 548.4 119.024077296789 50.9978133064003
"2744" 548.6 117.3809523935 46.2298824793205
"2745" 548.8 116.839340335775 40.9239169231705
"2746" 549 117.353351444861 35.5631263927865
"2747" 549.2 116.708452895241 33.5854124377617
"2748" 549.4 114.535825519957 32.78544805205
"2749" 549.6 110.588466591114 31.2985215684334
"2750" 549.8 106.191530305819 28.8759676098941
"2751" 550 101.814994385673 25.7292074244835
"2752" 550.2 98.8484514143052 21.2742103357033
"2753" 550.4 98.7417626740947 16.0711658274928
"2754" 550.6 98.5009537756307 13.5538870086346
"2755" 550.8 96.8509472282727 13.5605261807182
"2756" 551 93.5541702045053 11.6087517539083
"2757" 551.2 89.7836555843548 8.7271641535897
"2758" 551.4 84.8192988295125 5.87574407939366
"2759" 551.6 79.9587909942929 3.67762156289059
"2760" 551.8 74.2822383121174 4.26805586238024
"2761" 552 68.2674514103916 4.4384461596576
"2762" 552.2 60.9798948870093 3.60154073253515
"2763" 552.4 55.0679648064857 4.94319954137198
"2764" 552.6 48.3507002275315 6.3831096097477
"2765" 552.8 43.5421067556118 7.11295252283957
"2766" 553 39.2744085721849 9.97534650012121
"2767" 553.2 33.2279223651571 12.461793162574
"2768" 553.4 26.7776578549941 16.2928237272513
"2769" 553.6 23.3883835328584 20.3688423531197
"2770" 553.8 21.0125648207543 24.2595183414368
"2771" 554 17.3387571422377 28.8626372044605
"2772" 554.2 14.5058610272607 31.3376573903398
"2773" 554.4 12.0361659181865 36.3433232196806
"2774" 554.6 9.06314786228182 41.3208654540818
"2775" 554.8 6.58877496022942 46.1319549319824
"2776" 555 5.58715596390001 50.1997328506672
"2777" 555.2 5.8616921033529 54.6141798129173
"2778" 555.4 7.28571428649311 55.1256169665023
"2779" 555.6 8.06153231087796 54.7772189609607
"2780" 555.8 8.60535418951968 55.0607496609635
"2781" 556 10.0869162175537 56.6590340853747
"2782" 556.2 13.1271622469975 58.7676496211405
"2783" 556.4 17.289712777022 58.932642776376
"2784" 556.6 21.2836998226722 59.0262690656843
"2785" 556.8 25.2620092339956 57.810147459102
"2786" 557 27.57470511435 54.6633739515204
"2787" 557.2 30.118036630877 50.9228060568463
"2788" 557.4 31.3585420316189 46.9686823620049
"2789" 557.6 31.9930304660551 42.5066699409099
"2790" 557.8 31.7435472256898 37.8264846207189
"2791" 558 31.5559266652484 36.78103923561
"2792" 558.2 33.4577794456286 37.6275937835454
"2793" 558.4 37.2236606346796 36.8359302551883
"2794" 558.6 40.9006844371667 37.7337555593788
"2795" 558.8 44.8066642885182 39.5192036074849
"2796" 559 49.0835087493061 41.6385786959394
"2797" 559.2 53.5886617831468 42.4455313974284
"2798" 559.4 57.4337604041388 44.9592560166067
"2799" 559.6 61.6700253772321 47.5783610434904
"2800" 559.8 66.1751459620364 49.2216178330091
"2801" 560 71.1660573528052 49.1936398874928
"2802" 560.2 76.0570402953261 48.6909432296063
"2803" 560.4 80.5854420894692 46.6921761816224
"2804" 560.6 85.3045187851174 44.128017789702
"2805" 560.8 88.1125938376091 40.8101308016182
"2806" 561 88.6095504112043 39.5252124479194
"2807" 561.2 89.1318956368363 37.4677720555636
"2808" 561.4 90.2844272940784 37.6034921911941
"2809" 561.6 91.684469210325 39.1631480411347
"2810" 561.8 93.4509710572909 41.1992619654
"2811" 562 94.3239500927087 44.5633733852063
"2812" 562.2 95.6327426166391 49.0598323219802
"2813" 562.4 96.1134411053667 53.4865298349557
"2814" 562.6 95.9718217664845 57.9063233431575
"2815" 562.8 97.0522390760097 62.675760177864
"2816" 563 98.3495878705265 67.6115397070909
"2817" 563.2 100.900198227915 71.7902777727025
"2818" 563.4 101.58868502615 75.1738290425205
"2819" 563.6 99.3535138932378 78.2995082789404
"2820" 563.8 95.7961938961634 82.9830115934723
"2821" 564 92.0263842136918 87.5180592828733
"2822" 564.2 87.5333461291878 90.9870916289845
"2823" 564.4 83.7532970273016 95.1818735293892
"2824" 564.6 81.6449747170884 100.138104030347
"2825" 564.8 79.3446600474805 105.003553212911
"2826" 565 77.1401017615819 109.739693653301
"2827" 565.2 73.8225866236008 114.676731181484
"2828" 565.4 70.4983001484519 118.874398142057
"2829" 565.6 65.9105679739901 119.146222983591
"2830" 565.8 62.5563085448708 117.472642181277
"2831" 566 57.9547525494143 113.99127573726
"2832" 566.2 54.17640891798 109.471768749257
"2833" 566.4 50.224224557575 105.05412246857
"2834" 566.6 47.523512455932 99.6634398153055
"2835" 566.8 46.7876802147 94.5928852033349
"2836" 567 44.1679646505843 88.3630960873388
"2837" 567.2 39.9522502390464 83.6429557627817
"2838" 567.4 35.1548797263614 77.1097433596084
"2839" 567.6 31.4065614046762 71.3718725305693
"2840" 567.8 27.4754956118575 65.7435788055848
"2841" 568 23.8268056554674 60.3007864473361
"2842" 568.2 20.038523856385 55.2621514448053
"2843" 568.4 15.5408901549927 51.7621279766918
"2844" 568.6 13.4869442498539 48.1523089138531
"2845" 568.8 14.4384010500362 43.4328125461834
"2846" 569 16.9018572981595 37.5656182603563
"2847" 569.2 18.5828348254426 31.3272602751791
"2848" 569.4 19.0505778645409 25.5671334953523
"2849" 569.6 22.3345774711891 25.0404997532194
"2850" 569.8 27.473781320933 23.1343469189047
"2851" 570 32.8037968969574 20.9137360619514
"2852" 570.2 38.5735535548747 17.5982679834095
"2853" 570.4 43.9184591314647 12.6995598558102
"2854" 570.6 49.1386820930505 10.7566255334424
"2855" 570.8 54.7654132552361 8.17590937452483
"2856" 571 59.1420809591272 4.33690999717652
"2857" 571.2 60.5259392812625 4.1746911962642
"2858" 571.4 62.6069531694158 6.50185510311387
"2859" 571.6 67.01166448947 8.65434657021545
"2860" 571.8 71.7961571373055 11.7899602604537
"2861" 572 75.5481260676908 15.6678843582335
"2862" 572.2 79.3839480831286 19.6286229894026
"2863" 572.4 83.1872482007278 24.0601188320455
"2864" 572.6 85.5697781752555 29.0886482806843
"2865" 572.8 86.9685187484576 33.4506104580303
"2866" 573 86.2413332397588 36.6796315734572
"2867" 573.2 86.8287801184573 41.2193661760115
"2868" 573.4 89.45150721795 43.8858304689205
"2869" 573.6 92.5686565705142 46.4516102732534
"2870" 573.8 96.7035122207092 48.5320638957473
"2871" 574 99.9667500134395 50.5318698766043
"2872" 574.2 101.958275154315 54.785077115193
"2873" 574.4 103.081191560878 59.7747395745115
"2874" 574.6 104.382929812726 65.6878273748612
"2875" 574.8 103.526196083551 71.7523753866198
"2876" 575 100.755731270036 76.6571875080291
"2877" 575.2 96.9300217107246 78.9878735768159
"2878" 575.4 91.6243947976587 80.7984115316777
"2879" 575.6 86.6926320680739 79.7075369154237
"2880" 575.8 83.0961840583612 76.6259905304132
"2881" 576 78.9167866358557 73.19561747307
"2882" 576.2 74.5084975263885 70.5955241436438
"2883" 576.4 69.6211438778345 67.8681770817639
"2884" 576.6 65.1368547488596 66.6509743343101
"2885" 576.8 60.9396172121865 65.7644813114373
"2886" 577 58.028589992169 63.1424961976339
"2887" 577.2 57.4920102894404 58.6439505678435
"2888" 577.4 58.5403078725235 54.012727161869
"2889" 577.6 61.6907636128579 49.4450756723612
"2890" 577.8 64.7951896920243 45.5604607517617
"2891" 578 67.8118498649703 41.125767759113
"2892" 578.2 71.1760594222 36.2722617787399
"2893" 578.4 72.3208200788786 31.4137175545008
"2894" 578.6 72.4127950494476 29.2624427143305
"2895" 578.8 74.9170514894944 28.83382694648
"2896" 579 79.1405421380271 28.7052422161249
"2897" 579.2 83.7843913143792 30.4238162249228
"2898" 579.4 89.0420588680909 33.1074183899727
"2899" 579.6 94.9098587548666 35.2920347152121
"2900" 579.8 99.2983593135611 34.7046062222677
"2901" 580 102.572065854388 32.2665215000867
"2902" 580.2 105.855798646931 29.5135675936993
"2903" 580.4 107.672346014131 25.7865289521489
"2904" 580.6 108.503354964495 22.9446035567506
"2905" 580.8 107.349079731117 21.5991965536411
"2906" 581 106.424169748511 22.8126178133851
"2907" 581.2 105.653255531955 21.0891915506115
"2908" 581.4 104.214107005064 18.1884075214091
"2909" 581.6 101.863040639985 15.704820998873
"2910" 581.8 99.2352270890739 12.3204727166324
"2911" 582 96.6153108135482 12.1919905922776
"2912" 582.2 92.178487350231 10.5569046368906
"2913" 582.4 88.0312576208416 6.65052708012068
"2914" 582.6 84.071741988587 6.04935814627589
"2915" 582.8 79.2421727185333 4.67143983901768
"2916" 583 74.510484935881 2.77651315290752
"2917" 583.2 69.1771273313111 2.7039082602399
"2918" 583.4 64.0483667776904 2.33819455297815
"2919" 583.6 59.5810487693907 3.86158236076195
"2920" 583.8 53.8796969798209 4.12993700807293
"2921" 584 49.2018060628978 5.05809424821579
"2922" 584.2 44.6614977403931 6.0956543690009
"2923" 584.4 39.9498845452429 8.71276587885975
"2924" 584.6 34.9240606229039 10.1735401349338
"2925" 584.8 30.0359164584128 13.3915379891518
"2926" 585 26.3961027748981 18.0028884524228
"2927" 585.2 21.8763559321787 21.0473831595667
"2928" 585.4 19.7244465134742 22.6608381350938
"2929" 585.6 17.5458855042319 23.7104626001518
"2930" 585.8 16.7733453491062 25.3181358756704
"2931" 586 15.5652203920895 26.3793625116718
"2932" 586.2 13.9406882033765 28.4027599446631
"2933" 586.4 11.8986970947882 31.3628000473102
"2934" 586.6 10.51297509942 32.7280155052855
"2935" 586.8 8.8380267564027 36.1918274963292
"2936" 587 7.3656500545108 40.6643944198157
"2937" 587.2 7.22556637411071 44.6877310256615
"2938" 587.4 7.51729443353479 47.9664583454846
"2939" 587.6 5.75884665854483 50.8128863420455
"2940" 587.8 3.9612989183529 52.6685239940083
"2941" 588 3.85146352159999 52.7588316930705
"2942" 588.2 3.08909783961743 52.7536015211785
"2943" 588.4 2.60872155395454 53.0086979091
"2944" 588.6 2.42281499781764 53.0909931552219
"2945" 588.8 2.13431787189588 52.8951893801949
"2946" 589 2.29076561841874 52.6720444413267
"2947" 589.2 2.51047817243196 52.0244439281022
"2948" 589.4 2.27671280251319 52.0497293611499
"2949" 589.6 2.08800646964681 52.2318401203114
"2950" 589.8 1.90498754215056 52.5705053691938
"2951" 590 1.68885446885152 53.3047927529697
"2952" 590.2 1.36500655322586 55.6593544463816
"2953" 590.4 1.29808838997027 56.4922544254103
"2954" 590.6 1.74076015746 57.6722959316095
"2955" 590.8 1.87041950387075 59.4430619238138
"2956" 591 1.91694499661129 61.7297414711261
"2957" 591.2 2.29593264791187 65.1576814149014
"2958" 591.4 2.96430436157806 68.7086545736186
"2959" 591.6 3.08491925122067 72.0303262178926
"2960" 591.8 3.23802477521613 74.3417604401261
"2961" 592 4.2901376151375 77.7567450485455
"2962" 592.2 5.91596818009535 81.3474819502199
"2963" 592.4 6.15698378303587 85.7300616902935
"2964" 592.6 6.56027332916564 85.8205017985607
"2965" 592.8 6.45933641512105 86.2624584566657
"2966" 593 7.07234203181363 87.8006141494318
"2967" 593.2 8.8441375148077 90.8597213993224
"2968" 593.4 10.5164835176077 94.7021243812532
"2969" 593.6 12.2424446856044 98.1557302749204
"2970" 593.8 14.4864648270669 100.668442033215
"2971" 594 17.2281821003691 103.896896663884
"2972" 594.2 18.5610826502227 106.828664806977
"2973" 594.4 21.3278802930669 110.000291255099
"2974" 594.6 24.9331585872 113.097538650524
"2975" 594.8 28.5185670629 116.558166370457
"2976" 595 31.8304679704059 117.919618289398
"2977" 595.2 36.0328624862556 119.799639259234
"2978" 595.4 38.8279038671676 122.265871508143
"2979" 595.6 41.7369169187915 123.379095356595
"2980" 595.8 45.2205443853304 124.510391125545
"2981" 596 49.16317169595 124.779655993341
"2982" 596.2 51.225098301675 123.580413969245
"2983" 596.4 51.5773152419797 122.588683047749
"2984" 596.6 53.242935785508 121.032021772721
"2985" 596.8 55.2390222650659 118.672011317033
"2986" 597 57.95565749855 118.153423988645
"2987" 597.2 61.1527834541017 118.123977148529
"2988" 597.4 65.1272226362433 117.648160809238
"2989" 597.6 68.8865381088428 115.680764569807
"2990" 597.8 72.0478270896047 113.539329891569
"2991" 598 74.338820453556 113.666602694825
"2992" 598.2 76.1345393833772 115.881695732931
"2993" 598.4 77.7007426907 119.990794796205
"2994" 598.6 80.4660767338353 124.219204540403
"2995" 598.8 82.8408537815571 123.957711324139
"2996" 599 86.2122006526091 123.549144500727
"2997" 599.2 90.6839263804612 121.000397605754
"2998" 599.4 94.5182006611839 117.719462045626
"2999" 599.6 98.0055941031146 114.41207586335
"3000" 599.8 101.287789438525 113.350665249945
"3001" 600 103.7994757647 113.684972106618
"3002" 600.2 102.492538697121 113.132083740966
"3003" 600.4 101.57470512226 109.991853092614
"3004" 600.6 100.672465160291 105.524033092691
"3005" 600.8 100.838695121851 100.690900245293
"3006" 601 102.665736924418 96.3072904318531
"3007" 601.2 105.94692006375 93.4357777213704
"3008" 601.4 108.428958179307 91.9664117259881
"3009" 601.6 107.584556405898 90.0971302506198
"3010" 601.8 106.11859965148 87.6222329220878
"3011" 602 102.506585319167 85.359668555193
"3012" 602.2 98.8337329219439 83.697661596643
"3013" 602.4 96.5300725898092 80.6728930556379
"3014" 602.6 95.5665327268735 77.6935744050744
"3015" 602.8 93.9703117087174 73.9249511430759
"3016" 603 94.2464068296832 69.8368981482261
"3017" 603.2 96.0906227642564 67.0833770891987
"3018" 603.4 98.0823265190698 65.7067590104278
"3019" 603.6 100.080359184469 64.6425194639504
"3020" 603.8 100.986244143828 61.9076085456737
"3021" 604 99.6025057307085 57.0865074881556
"3022" 604.2 97.8405037428652 53.4034183015542
"3023" 604.4 94.1495146182133 50.2734342032534
"3024" 604.6 90.9429027392217 46.7467980130411
"3025" 604.8 87.6928100160421 43.4139693126507
"3026" 605 83.5720526832143 41.2455871039455
"3027" 605.2 78.3342070857 39.2789101608473
"3028" 605.4 72.5416624737288 37.697415566882
"3029" 605.6 67.1967512681546 37.6623376374545
"3030" 605.8 61.2069135058875 39.2518689537955
"3031" 606 54.799225417082 40.5562274018151
"3032" 606.2 48.7927889425469 41.9368952556373
"3033" 606.4 43.0179911877273 44.4582354620727
"3034" 606.6 38.7378095951616 49.0179357014173
"3035" 606.8 35.51834862765 54.4022159829704
"3036" 607 31.9805830623303 59.681765991369
"3037" 607.2 28.9703353289927 65.4740865157894
"3038" 607.4 26.3478957360333 71.3718725305693
"3039" 607.6 22.1945299585837 75.9554512892896
"3040" 607.8 17.1443829364388 80.3892401883887
"3041" 608 13.3617093749126 84.4825533033092
"3042" 608.2 10.3755878509279 88.502814687016
"3043" 608.4 9.32069765196924 87.8199014426916
"3044" 608.6 8.69233809824762 86.0070316275931
"3045" 608.8 6.76361811998906 83.8716633365455
"3046" 609 4.72759350791539 80.9435582332532
"3047" 609.2 3.9448626905372 76.9509031036152
"3048" 609.4 2.89444500484615 73.0500218855224
"3049" 609.6 2.36005078662187 69.1755560057173
"3050" 609.8 1.91407601593199 65.8938035698254
"3051" 610 2.80307994787499 65.2816747703705
"3052" 610.2 2.55524998415902 64.721819333193
"3053" 610.4 2.79281782467599 63.0136770561774
"3054" 610.6 2.47232103877141 61.8597774159026
"3055" 610.8 2.86615205240079 61.8886524635927
"3056" 611 2.30008878390967 61.708166658618
"3057" 611.2 2.11004946540967 60.9900336137067
"3058" 611.4 2.12532496853608 60.5710679338077
"3059" 611.6 2.01096151576363 60.6071787590182
"3060" 611.8 1.61569277200188 60.3494186956775
"3061" 612 1.23425536331053 60.3412968454191
"3062" 612.2 0.957798165240004 60.6579047857254
"3063" 612.4 0.85663877416155 60.1579808170358
"3064" 612.6 0.638532110160003 59.9432237108155
"3065" 612.8 0.720673376758244 59.5233054446425
"3066" 613 0.640112635185147 58.8519605393573
"3067" 613.2 0.702222957486402 57.5381833062445
"3068" 613.4 2.32656646521063 55.0900765275348
"3069" 613.6 5.86740671792893 55.3645405044611
"3070" 613.8 6.19960788140733 54.1484375524967
"3071" 614 4.5014092026292 54.2068689205897
"3072" 614.2 3.72061852303613 55.2465232625202
"3073" 614.4 3.10536123886406 57.0770946273111
"3074" 614.6 2.31239842750799 58.6262231845375
"3075" 614.8 2.26024183003063 59.8496506668519
"3076" 615 2.24371011776557 61.5359218440045
"3077" 615.2 2.28503276564399 63.7596970873135
"3078" 615.4 2.66147748006586 66.5802404337406
"3079" 615.6 2.95090561447868 68.4966536247094
"3080" 615.8 3.32297322634284 69.0666453981883
"3081" 616 3.38574049839599 70.3943834297935
"3082" 616.2 3.36223409653846 71.9916706433685
"3083" 616.4 3.97166725313903 75.326935037765
"3084" 616.6 4.92031881052928 78.0643552673016
"3085" 616.8 6.517588467276 80.6613312353455
"3086" 617 7.76826864614881 83.3149409530415
"3087" 617.2 7.39106764873847 86.5704590040378
"3088" 617.4 7.76525176593386 86.8921370876745
"3089" 617.6 7.66609771790929 86.1143925729873
"3090" 617.8 6.26069066481627 85.0241358239641
"3091" 618 4.91470914459231 82.9661850515916
"3092" 618.2 3.8702293089406 80.3400681410793
"3093" 618.4 3.26425675916512 77.5375086370571
"3094" 618.6 2.37880962808094 74.1927425741407
"3095" 618.8 2.72730376583445 72.6631208863774
"3096" 619 2.95603094776452 71.3736826622309
"3097" 619.2 2.86959370934999 68.7372405737454
"3098" 619.4 2.84149387849489 65.3309175017762
"3099" 619.6 4.2375652626836 62.1593177145536
"3100" 619.8 5.97163220496447 59.8573432210165
"3101" 620 8.50880392136086 57.2551521579629
"3102" 620.2 9.58369964959379 54.5755227333065
"3103" 620.4 9.21231979128619 51.6332606166748
"3104" 620.6 8.0510706983033 49.1783459422314
"3105" 620.8 9.29723449112016 47.03763085489
"3106" 621 11.1107412531159 43.5970798335012
"3107" 621.2 13.9753557401196 42.8518906021437
"3108" 621.4 17.61664482495 43.2435517251288
"3109" 621.6 20.5622542617 43.3067527075641
"3110" 621.8 21.8565761066189 44.3898119804103
"3111" 622 22.0549267270091 45.5213973916909
"3112" 622.2 23.8114220788858 46.5666032056605
"3113" 622.4 26.2273918769845 48.0190012621834
"3114" 622.6 27.7328449758161 49.7414107045276
"3115" 622.8 28.2154881756612 48.2878851921765
"3116" 623 29.1339324751857 46.7854118862883
"3117" 623.2 31.1975455770273 45.0071883538364
"3118" 623.4 34.1482727106906 42.4517451216021
"3119" 623.6 37.62398427663 40.2761177670355
"3120" 623.8 41.7574558046082 39.2733179656475
"3121" 624 46.2655519860939 37.7897317684546
"3122" 624.2 49.2758238692876 34.6765153056382
"3123" 624.4 51.6777641216691 31.418114903463
"3124" 624.6 55.3790410718875 29.2076379377642
"3125" 624.8 59.9943686783703 28.1318312497762
"3126" 625 65.1361703335469 27.7298497689128
"3127" 625.2 69.1326842737571 26.9410461088026
"3128" 625.4 73.2724121536906 28.5373677070501
"3129" 625.6 77.6066279805857 28.487974842374
"3130" 625.8 81.8255489016823 26.1283005428375
"3131" 626 82.7473423708666 23.5611584856288
"3132" 626.2 82.3303609793916 24.876274689994
"3133" 626.4 81.9002390034353 25.9410557073984
"3134" 626.6 81.8301779151356 27.6643636769217
"3135" 626.8 80.6255382973286 29.7509966554312
"3136" 627 79.3597022760962 34.0040720385926
"3137" 627.2 79.37942333745 38.7091699557355
"3138" 627.4 79.4634791898635 42.7833812583435
"3139" 627.6 79.0772437003757 47.3887386858428
"3140" 627.8 77.1057386339678 51.4919425581794
"3141" 628 75.5718498489321 55.9314005340097
"3142" 628.2 76.1219545062385 60.1436898087506
"3143" 628.4 76.7749101133923 64.3738282611865
"3144" 628.6 79.6208667339049 68.5561738334553
"3145" 628.8 81.1643794157578 72.9557761447438
"3146" 629 83.9593709133 75.6623855349054
"3147" 629.2 88.0382783176762 78.3937157035454
"3148" 629.4 92.2929015445548 80.8450253532713
"3149" 629.6 96.201096962826 81.9029422700833
"3150" 629.8 95.6503321069881 83.1396868889353
"3151" 630 94.157316899823 84.9649555919307
"3152" 630.2 91.8379927093612 88.5652421464463
"3153" 630.4 88.852732539819 92.5526634061169
"3154" 630.6 84.4330073686385 96.7394505223993
"3155" 630.8 79.5103559387787 100.329580716994
"3156" 631 73.770222812604 102.769818305609
"3157" 631.2 67.3813060464381 105.20108069826
"3158" 631.4 60.841166346419 106.537290213967
"3159" 631.6 54.9219615955347 104.437289114199
"3160" 631.8 49.2176911725689 101.054207808718
"3161" 632 44.6339012717 96.4244292213594
"3162" 632.2 42.432612499075 91.2732623476455
"3163" 632.4 40.8653073545607 84.9367618088405
"3164" 632.6 39.7755514625898 79.5866861675709
"3165" 632.8 40.1234200456068 73.7179192513336
"3166" 633 42.5380078682431 68.7293333518213
"3167" 633.2 45.5023233695727 63.9321655781182
"3168" 633.4 48.5844155896091 59.2243733734364
"3169" 633.6 50.1338627247588 54.3574406928102
"3170" 633.8 51.0926525317408 49.1203643159026
"3171" 634 51.6720950391255 43.9905240499816
"3172" 634.2 50.7987228519766 38.9367717680774
"3173" 634.4 49.2420177961787 33.3178774369497
"3174" 634.6 47.1089838047412 29.164420792164
"3175" 634.8 47.5987758627309 29.660863900597
"3176" 635 49.3997099966362 28.0933628092369
"3177" 635.2 52.70930537916 25.3327862007355
"3178" 635.4 56.4216734557105 20.9684644213033
"3179" 635.6 60.5338575862 16.7110698999829
"3180" 635.8 65.4577112060271 15.321714864994
"3181" 636 69.4806106002882 16.3565207927513
"3182" 636.2 74.9544882253176 16.431458516869
"3183" 636.4 78.7987476420333 14.7320374621566
"3184" 636.6 79.4069523976065 11.8570707415361
"3185" 636.8 78.5593022008165 10.3219604817299
"3186" 637 78.3122794720269 11.2496590051416
"3187" 637.2 77.9963594083667 9.65750457732323
"3188" 637.4 77.0799475836 6.66387117976363
"3189" 637.6 74.6701156640947 3.25799823059808
"3190" 637.8 71.9356658575957 2.36046722253676
"3191" 638 68.7622266749368 1.59516957333492
"3192" 638.2 64.4098308516813 0.741635161947322
"3193" 638.4 62.7805036395349 1.46126577800176
"3194" 638.6 59.4543825457408 1.90523949905566
"3195" 638.8 54.8136125979524 2.11802581257458
"3196" 639 52.1474928457278 2.14832830004545
"3197" 639.2 49.9358062989424 3.36243297275758
"3198" 639.4 46.7554093870302 4.56881678904545
"3199" 639.6 42.86526868086 5.57777830656545
"3200" 639.8 38.5275553808881 7.98007844537714
"3201" 640 35.6487419422247 9.96667009215932
"3202" 640.2 31.6521042701667 12.4247882007121
"3203" 640.4 27.1898754943875 15.2739048596392
"3204" 640.6 23.573362686865 18.5704212549241
"3205" 640.8 21.52005242694 21.4345257921355
"3206" 641 18.0801080608837 24.9219791264638
"3207" 641.2 14.4590684560269 28.763902130507
"3208" 641.4 11.5562004630714 33.6310579024598
"3209" 641.6 8.85290856027694 37.8186849800455
"3210" 641.8 7.10747051189998 42.4013993106545
"3211" 642 4.89970938567392 45.7431538157715
"3212" 642.2 4.49993942579242 46.2186685841757
"3213" 642.4 3.981323722575 47.7554271980455
"3214" 642.6 3.56640454384999 48.9147137901455
"3215" 642.8 3.21866593122631 49.3780261297297
"3216" 643 2.95786430869064 49.2109349097043
"3217" 643.2 2.56669430578162 49.1671621599434
"3218" 643.4 2.71603320256206 49.4708550654765
"3219" 643.6 2.44080384473448 50.0331464023041
"3220" 643.8 1.98852130852418 50.0422218462707
"3221" 644 1.81319867415883 50.0732510050043
"3222" 644.2 1.8086180994805 49.8807341639967
"3223" 644.4 1.65669570598235 50.284575387016
"3224" 644.6 1.41247828354882 50.8706580991269
"3225" 644.8 1.26365470436291 51.7254004826353
"3226" 645 1.63088287876363 54.8292758539364
"3227" 645.2 3.14416775918275 59.4603120963041
"3228" 645.4 5.27933919121852 57.137769031138
"3229" 645.6 6.28749758355246 57.3350481635701
"3230" 645.8 6.50519205634615 58.4624139311685
"3231" 646 6.4993446927 60.6722445217934
"3232" 646.2 5.66832529993728 64.0370449066133
"3233" 646.4 5.77236888700951 67.5955465044978
"3234" 646.6 7.12397004963024 71.1144743112896
"3235" 646.8 6.9961403914559 75.1025334688132
"3236" 647 5.05142607555715 77.0682101024264
"3237" 647.2 5.47749393092951 76.4942900946192
"3238" 647.4 4.47433556114262 76.8138196363078
"3239" 647.6 4.09851463565 76.4859885918205
"3240" 647.8 3.645587593225 76.3745187271955
"3241" 648 2.79440423985651 76.2845120042063
"3242" 648.2 2.8273985386322 75.6547418870454
"3243" 648.4 3.10276893665237 74.948007779355
"3244" 648.6 3.35696226081024 73.7182507855061
"3245" 648.8 2.93728540048512 70.8900961032397
"3246" 649 2.83158584565001 67.2785777737954
"3247" 649.2 2.95402101314263 63.3027322509881
"3248" 649.4 3.91044840297049 59.4307860399389
"3249" 649.6 4.11580069795423 54.8841004776472
"3250" 649.8 5.02055134033865 51.081056340495
"3251" 650 5.90158465450909 46.5602386235727
"3252" 650.2 6.20335424972654 42.4978826854924
"3253" 650.4 6.9709237423111 41.3503333894343
"3254" 650.6 7.20681779919504 40.1779990596049
"3255" 650.8 8.40757455062784 37.3478520319681
"3256" 651 10.1180100491375 34.2357250456705
"3257" 651.2 12.3096957710936 30.9394019060455
"3258" 651.4 14.6806333335788 27.3781568803636
"3259" 651.6 17.26317169254 24.7900872026755
"3260" 651.8 20.1116455683495 22.1748170274011
"3261" 652 23.5468717690895 18.8121511302718
"3262" 652.2 27.0235910907 15.3251279164788
"3263" 652.4 32.2686762813 11.961028864177
"3264" 652.6 36.5472757949572 8.94935497928832
"3265" 652.8 40.6810834469 7.22771429463117
"3266" 653 44.5038448649389 4.79372943625342
"3267" 653.2 46.2226984569973 4.22967295381572
"3268" 653.4 48.0374883453757 3.45153582932924
"3269" 653.6 49.6346153899212 3.49209139338199
"3270" 653.8 53.7545933438604 2.60382240994168
"3271" 654 59.5105187130402 2.80171572450422
"3272" 654.2 65.6454279735462 2.38964218280507
"3273" 654.4 72.0578642835584 1.91214183593483
"3274" 654.6 77.0998232554431 3.83074895669225
"3275" 654.8 83.7057609201159 5.30781548701448
"3276" 655 89.9599457455158 7.03288748075598
"3277" 655.2 94.6232915285571 10.5131179373133
"3278" 655.4 100.137222729681 14.4966295118819
"3279" 655.6 103.426184246218 19.1565822361437
"3280" 655.8 103.782040964838 25.1207626291326
"3281" 656 102.652135580111 31.2269316503118
"3282" 656.2 100.270672272553 37.0946421896372
"3283" 656.4 97.9215929837263 40.8090945814139
"3284" 656.6 97.6931180400679 42.8699824573379
"3285" 656.8 98.8036344495173 45.0691259549397
"3286" 657 100.099393990828 46.0029412677506
"3287" 657.2 101.65634328212 48.852194317453
"3288" 657.4 104.981942635367 52.0557957483403
"3289" 657.6 108.896601771611 52.9626623026705
"3290" 657.8 112.856392345521 53.3754682848532
"3291" 658 116.485798001372 54.4018680578228
"3292" 658.2 120.206735918221 54.9478429049656
"3293" 658.4 120.922178058456 55.2786394299992
"3294" 658.6 121.43453064863 56.8979466305923
"3295" 658.8 120.831942814651 58.7812338773991
"3296" 659 120.209370917175 63.2147049948954
"3297" 659.2 120.2062035952 68.8901135309455
"3298" 659.4 120.376014638902 74.3395848287807
"3299" 659.6 120.599590307725 80.476984434016
"3300" 659.8 120.896834289261 86.2113653034479
"3301" 660 120.658005060394 89.1590461950744
"3302" 660.2 117.667710909871 92.2268540257894
"3303" 660.4 113.350882813212 97.310190570082
"3304" 660.6 109.056208526434 102.250321477344
"3305" 660.8 106.405294899972 107.866602698657
"3306" 661 104.087504106802 112.598044610397
"3307" 661.2 99.2648452571077 115.063626334469
"3308" 661.4 94.2226912103693 118.17178078075
"3309" 661.6 90.0610948780615 122.380949228138
"3310" 661.8 86.9941526456538 124.08607067383
"3311" 662 82.7537261205837 124.202275087778
"3312" 662.2 78.0363842731254 126.373767967038
"3313" 662.4 74.755364445335 127.298183860859
"3314" 662.6 71.2854759995182 127.874754312409
"3315" 662.8 67.0332022789 128.465271147923
"3316" 663 61.9964985101776 127.950983365016
"3317" 663.2 57.0498034137 126.389454557795
"3318" 663.4 53.8359031743618 124.23967859717
"3319" 663.6 51.3097837060139 122.642253832268
"3320" 663.8 50.0438762988492 120.113392201105
"3321" 664 48.7745953658463 116.583990438204
"3322" 664.2 47.113027527972 114.669449294057
"3323" 664.4 43.9633560340659 114.53946999435
"3324" 664.6 41.373117336782 115.912331497234
"3325" 664.8 39.7235624223328 116.834894732795
"3326" 665 37.1993327812909 118.352043020159
"3327" 665.2 34.2993821418428 117.506587472373
"3328" 665.4 29.3977054754391 115.711887773654
"3329" 665.6 24.6665362597522 112.780624048844
"3330" 665.8 21.0227875006927 109.483462972553
"3331" 666 18.8916101035433 105.011483462784
"3332" 666.2 16.0556075658428 100.431942515936
"3333" 666.4 13.0464135450834 95.9003512846507
"3334" 666.6 9.682503277575 91.8288201908033
"3335" 666.8 7.50002047917656 86.752960283772
"3336" 667 8.20817824465199 81.1474672392415
"3337" 667.2 8.65312363569998 74.6992859045454
"3338" 667.4 10.0917008424097 68.7939515094809
"3339" 667.6 13.0946436642492 64.5683198474799
"3340" 667.8 14.0843922745696 59.0165144909194
"3341" 668 12.7738632085983 53.1675185429861
"3342" 668.2 10.455329839475 49.2873416233204
"3343" 668.4 10.3169487015053 47.9126969438375
"3344" 668.6 12.378579104673 45.484712890086
"3345" 668.8 14.8082860071167 42.3553315339899
"3346" 669 18.2173048137803 37.6958406394383
"3347" 669.2 21.5664987337734 32.4768971292611
"3348" 669.4 23.8469338509316 26.4115462921349
"3349" 669.6 25.3528287488875 21.0663567535455
"3350" 669.8 27.5813151776022 17.5713264639368
"3351" 670 28.5164772834526 16.3120603182877
"3352" 670.2 31.35268676613 17.2075885255555
"3353" 670.4 36.8933750515065 17.8034232047068
"3354" 670.6 43.3549699984263 17.8949133870718
"3355" 670.8 49.8407031792978 16.553558134752
"3356" 671 56.8558049427312 15.9347619142017
"3357" 671.2 62.6701151735936 18.1484890509604
"3358" 671.4 68.8632679882102 20.7140729831271
"3359" 671.6 74.3590727170762 22.9258435647473
"3360" 671.8 80.2949865962047 25.3477520346296
"3361" 672 86.7066940422566 27.0202296306587
"3362" 672.2 91.9751944980303 29.9208332347932
"3363" 672.4 96.7644353326811 31.6244458180266
"3364" 672.6 99.5174889184982 29.7385076895088
"3365" 672.8 100.542655150406 28.2167906384812
"3366" 673 100.608184866646 26.3721501554644
"3367" 673.2 100.690364031403 24.9570423759779
"3368" 673.4 100.607519063228 20.6452483760732
"3369" 673.6 98.7294359647184 15.5942528880225
"3370" 673.8 96.6385251613991 12.4001737004747
"3371" 674 93.6146566952593 9.46593355358783
"3372" 674.2 90.0399623006737 6.91890325828229
"3373" 674.4 86.9347475707354 6.50171269700563
"3374" 674.6 82.6538834209956 5.22849683261502
"3375" 674.8 78.2198471418239 3.80614307558085
"3376" 675 72.5234553110243 3.51351135251842
"3377" 675.2 66.6796804184596 2.75345042229545
"3378" 675.4 61.9242139748134 2.37619306013308
"3379" 675.6 56.4894812993598 3.17207804349391
"3380" 675.8 51.8267873052484 4.34074019967449
"3381" 676 46.9020728141854 6.37026874828331
"3382" 676.2 41.9746435971796 6.3276357609128
"3383" 676.4 39.6842687950398 8.05112917574933
"3384" 676.6 35.6325567229427 10.6299327013319
"3385" 676.8 30.2024306001545 13.2721521932727
"3386" 677 26.5892155055571 16.1668824704944
"3387" 677.2 23.4373045455416 19.2449990786544
"3388" 677.4 19.8516724620913 21.8999574803063
"3389" 677.6 16.9902530906709 25.7057294271474
"3390" 677.8 14.3058617957882 29.3881910168102
"3391" 678 12.5992341904353 33.0001893192807
"3392" 678.2 12.8280125635019 37.3824201729417
"3393" 678.4 14.2361377170173 39.7406214371512
"3394" 678.6 15.7553773819941 41.4681521445749
"3395" 678.8 17.0953687503729 43.5246323895548
"3396" 679 19.7233419548081 45.1713921895184
"3397" 679.2 21.1729789091872 46.9502309598019
"3398" 679.4 23.6473970719432 47.85011202514
"3399" 679.6 25.9809900589294 47.2102036924354
"3400" 679.8 28.6694673312803 46.0936162570544
"3401" 680 31.5519565658143 43.8080290532026
"3402" 680.2 34.8334761605942 41.0966339661608
"3403" 680.4 39.1196859653214 39.4086379450988
"3404" 680.6 44.1348864625775 39.1134253318414
"3405" 680.8 49.3147988117745 38.1236177404178
"3406" 681 54.6318563400191 36.5095069955135
"3407" 681.2 58.8759283592862 37.0828740509937
"3408" 681.4 63.35277414395 37.5001996525455
"3409" 681.6 68.3463674391742 39.3178643670197
"3410" 681.8 73.4692005321 40.1208789188312
"3411" 682 78.6056918264143 40.7737738402062
"3412" 682.2 82.6361590920982 43.4550297405278
"3413" 682.4 87.1126899911473 46.1194183578349
"3414" 682.6 90.2011067520334 50.3212756570326
"3415" 682.8 92.0876721006823 54.9103550953154
"3416" 683 92.8763462404826 59.8307291542672
"3417" 683.2 93.5766710453896 65.4511309291058
"3418" 683.4 95.1776919464368 70.4550498559665
"3419" 683.6 94.37986021105 73.6673934434454
"3420" 683.8 94.9842065368008 75.2035097339656
"3421" 684 95.9833425038129 76.4437636016261
"3422" 684.2 97.0442966281034 76.8703388261253
"3423" 684.4 97.9643340671508 76.7574320701274
"3424" 684.6 101.014416786683 76.6069031937437
"3425" 684.8 105.280807888392 75.2643932035967
"3426" 685 108.731074608419 72.6746667812975
"3427" 685.2 110.005349903257 72.5408951768651
"3428" 685.4 110.129861130532 73.7068963294446
"3429" 685.6 113.0480559317 75.6190093868869
"3430" 685.8 113.036632803266 77.481072502775
"3431" 686 114.23606128888 81.8135171709635
"3432" 686.2 116.073234676602 86.9291224805455
"3433" 686.4 116.100495380827 90.6796920660878
"3434" 686.6 115.073047898526 96.2941703751322
"3435" 686.8 113.024744441964 101.458168332833
"3436" 687 110.984771902271 105.947246322688
"3437" 687.2 106.798856016374 110.342978696662
"3438" 687.4 102.715220428142 115.180993020452
"3439" 687.6 97.6538965725923 117.644827419499
"3440" 687.8 92.1378382046535 120.593762260848
"3441" 688 87.417188686448 122.532271233168
"3442" 688.2 84.0383103225231 123.624511937669
"3443" 688.4 80.2031651954594 124.523801034072
"3444" 688.6 76.1156085301884 126.234655875359
"3445" 688.8 70.9402157551385 125.288475279499
"3446" 689 65.4724620641656 125.990496983423
"3447" 689.2 60.874160551886 125.227353444197
"3448" 689.4 57.0498034137 123.055727908778
"3449" 689.6 51.6653560562 121.674355113998
"3450" 689.8 48.0810821435955 122.851415315135
"3451" 690 47.1765978897698 122.937221740406
"3452" 690.2 45.1977329393107 120.251926242729
"3453" 690.4 42.3296149987601 116.193374287403
"3454" 690.6 39.4771051811531 111.445525831506
"3455" 690.8 34.953017922158 107.199376423782
"3456" 691 30.9764089155 102.947150935961
"3457" 691.2 29.1977697345559 96.8529093631895
"3458" 691.4 28.0780027933451 90.3687640175454
"3459" 691.6 28.4245420998074 84.3106993086694
"3460" 691.8 30.5061002280903 79.403547229765
"3461" 692 32.715347208419 74.5382007636942
"3462" 692.2 35.097094804975 69.4315385876954
"3463" 692.4 37.3211453490813 64.3933166289014
"3464" 692.6 38.8060288377 59.1793574235889
"3465" 692.8 38.3232262447541 53.8135345897887
"3466" 693 38.2969949488607 49.3114555124026
"3467" 693.2 41.3511982818964 45.8001547767151
"3468" 693.4 45.3144230217572 42.3775749536883
"3469" 693.6 49.6638522081519 37.5357230159974
"3470" 693.8 54.3572463326368 33.6770347316928
"3471" 694 59.0302131538579 30.4868174932823
"3472" 694.2 62.9037980907928 28.5812971409888
"3473" 694.4 66.9356111305218 30.5439755687336
"3474" 694.6 71.4780312842825 30.8522049523027
"3475" 694.8 76.7816217100302 32.2950677529134
"3476" 695 80.5788224325113 35.8753235665832
"3477" 695.2 84.1270127406911 39.7295969450455
"3478" 695.4 87.1360281530684 44.319138138177
"3479" 695.6 89.6308051836652 47.9731049957976
"3480" 695.8 90.5943583489294 53.0060522761877
"3481" 696 92.3704444696474 58.2252132799665
"3482" 696.2 93.7885909867678 62.4273444886387
"3483" 696.4 95.5157105993154 66.281473710007
"3484" 696.6 94.9578159463526 70.9292833159692
"3485" 696.8 93.4501214031098 75.7267926660536
"3486" 697 89.4444396399892 79.2412551701157
"3487" 697.2 84.2101002077081 81.5015160767309
"3488" 697.4 78.3844654178653 83.5779198444049
"3489" 697.6 72.848405425 83.7347146457204
"3490" 697.8 68.4677395170197 81.7164052514307
"3491" 698 63.6264099932656 79.987186555234
"3492" 698.2 59.4803903276244 80.7403370073438
"3493" 698.4 56.6268126725226 84.0288512562471
"3494" 698.6 56.5036399941454 88.2747898979152
"3495" 698.8 57.4268169004016 92.6248729826745
"3496" 699 60.4495619304874 95.7915409638919
"3497" 699.2 64.0578687436154 99.3265313365532
"3498" 699.4 68.7733142402349 101.890526237522
"3499" 699.6 73.2871163478628 103.774774314638
"3500" 699.8 77.8153695812238 105.783453868545
"3501" 700 81.0532311811616 109.874765383353
"3502" 700.2 83.5625329033299 114.720102003026
"3503" 700.4 85.660447269763 119.748659315648
"3504" 700.6 86.0995535473342 122.503156768814
"3505" 700.8 84.7476348428092 122.700109818646
"3506" 701 82.1644569159325 124.40669822822
"3507" 701.2 78.8437939990111 126.503401530523
"3508" 701.4 75.3737508271922 127.52704433696
"3509" 701.6 71.2831894301779 127.80015721431
"3510" 701.8 67.0827615521559 127.440456138545
"3511" 702 62.0537164044194 127.203997967337
"3512" 702.2 56.9231105347 127.30396242676
"3513" 702.4 52.1402162079406 124.520927482245
"3514" 702.6 47.4774525559222 121.51804453739
"3515" 702.8 43.5471579096111 117.319700175768
"3516" 703 39.7675710611552 113.827347468478
"3517" 703.2 34.4380938765516 111.890410023358
"3518" 703.4 29.0247627021773 110.285678270932
"3519" 703.6 25.8752684001894 105.984031862035
"3520" 703.8 23.4171960846618 101.201155049675
"3521" 704 21.8496173870226 94.4957174387309
"3522" 704.2 20.5353195551409 89.062723398947
"3523" 704.4 20.100078639108 83.0644941225295
"3524" 704.6 21.5461675074822 77.5070936466664
"3525" 704.8 23.5312291884295 72.9512713529553
"3526" 705 26.6339306393218 68.9055292913354
"3527" 705.2 30.2261667363783 64.4734143979281
"3528" 705.4 33.1493629969432 59.5393843155455
"3529" 705.6 34.5669535889973 54.7397243530049
"3530" 705.8 37.5973102894027 50.1225478754103
"3531" 706 41.5572402559844 46.1723505885088
"3532" 706.2 46.2194818482758 44.8813383941212
"3533" 706.4 50.5132861949637 45.267041837029
"3534" 706.6 54.4011304121062 47.0428162777642
"3535" 706.8 57.6924105937825 48.7778635999372
"3536" 707 62.6690052234647 50.1496874836043
"3537" 707.2 68.0720838867 50.0068289313545
"3538" 707.4 73.2876074055333 51.3472339470732
"3539" 707.6 78.0631944923609 52.3632175275629
"3540" 707.8 82.2407544677348 54.9454411741802
"3541" 708 86.4782852306487 57.4390144121352
"3542" 708.2 88.8757043255718 61.0877129846224
"3543" 708.4 92.2328453793864 65.0507998982149
"3544" 708.6 93.3073890206244 68.5265585150833
"3545" 708.8 94.2503926532951 70.6879500441322
"3546" 709 97.5135598450846 70.6357397772634
"3547" 709.2 100.101761567446 68.4256647584353
"3548" 709.4 101.48035187792 65.0993824057997
"3549" 709.6 101.831441466336 62.7738997094099
"3550" 709.8 101.560877012878 61.1836322944692
"3551" 710 102.369507777954 60.7715570580045
"3552" 710.2 106.482962003519 58.6476253985455
"3553" 710.4 107.196845335779 59.924919185677
"3554" 710.6 106.596221068625 61.8834363259454
"3555" 710.8 106.856209887692 65.9609122069692
"3556" 711 107.492981874256 71.1856735818035
"3557" 711.2 106.540368049407 76.9426654797162
"3558" 711.4 105.735002269087 83.1715308855034
"3559" 711.6 106.033216606741 89.8957349901438
"3560" 711.8 104.587219391385 94.2460660368519
"3561" 712 100.232817835092 97.0431973288974
"3562" 712.2 95.4110214715359 100.711575028108
"3563" 712.4 90.3191457458557 102.354254473431
"3564" 712.6 84.7955439147 102.97765034398
"3565" 712.8 79.4152504220853 104.321554004611
"3566" 713 74.249919437282 103.666831708406
"3567" 713.2 69.6131839851609 100.153230438335
"3568" 713.4 65.5042355342854 96.1139286082528
"3569" 713.6 62.6865628607339 91.593043208681
"3570" 713.8 62.0722711169143 85.8883579281794
"3571" 714 62.1527722443783 79.7906200443367
"3572" 714.2 61.7397023095393 74.6037403062954
"3573" 714.4 61.9976128132178 68.6730885292062
"3574" 714.6 64.0399453028739 63.3235438937715
"3575" 714.8 65.6084832668727 57.7234388845636
"3576" 715 66.2244794012833 51.5383251435732
"3577" 715.2 65.7011171511286 46.2794751946026
"3578" 715.4 63.46173001989 41.2965447563455
"3579" 715.6 60.8311980165061 37.0075223500046
"3580" 715.8 60.2255715806333 32.3449838180788
"3581" 716 61.8822317984143 27.8390447383414
"3582" 716.2 63.8592122576368 27.9885515348297
"3583" 716.4 67.7777092560824 28.1741998861043
"3584" 716.6 72.5423665714156 28.300940890151
"3585" 716.8 78.1713162412714 28.8592377384312
"3586" 717 83.3823424371273 27.3468874118455
"3587" 717.2 86.873991956673 25.4356311383833
"3588" 717.4 88.2162516477 22.3332206118232
"3589" 717.6 88.0564054919523 22.3045800828912
"3590" 717.8 87.1356359150529 23.8765214079572
"3591" 718 86.0347586374187 24.7926350852955
"3592" 718.2 85.0228458446706 26.8403083968102
"3593" 718.4 82.3457301257198 29.1439014557633
"3594" 718.6 79.2222754394596 31.9830538253916
"3595" 718.8 76.0752491488132 34.5376851910832
"3596" 719 73.163767969754 36.9561922823292
"3597" 719.2 70.2419873779364 40.2716010660273
"3598" 719.4 65.5011746156717 42.1380671198002
"3599" 719.6 60.2589209776484 43.0017874335661
"3600" 719.8 54.6541562471546 42.9434034316364
"3601" 720 49.1201627975526 41.8034392986402
"3602" 720.2 44.5349224599812 38.798027362108
"3603" 720.4 42.2849118722816 34.9757159545659
"3604" 720.6 42.4410362277319 30.9922569178433
"3605" 720.8 44.76946265223 27.1022906803255
"3606" 721 46.8187070422102 22.316899141525
"3607" 721.2 47.286277996571 16.6815329542874
"3608" 721.4 46.6074367373598 12.9551592993599
"3609" 721.6 44.3642085094723 12.2521964819811
"3610" 721.8 40.7138745449941 11.9202075249866
"3611" 722 36.76880734338 12.4570613805655
"3612" 722.2 32.6403087263667 12.5479358606788
"3613" 722.4 30.0230068405193 13.4948477388105
"3614" 722.6 28.5208705697909 15.9126850903636
"3615" 722.8 26.108299679149 17.9802989270761
"3616" 723 24.127940443865 19.8541424967104
"3617" 723.2 22.0625646709105 22.5334007463244
"3618" 723.4 19.2135881304097 24.732020135868
"3619" 723.6 16.3362313968386 27.777883199595
"3620" 723.8 14.2574204008765 29.0135023962219
"3621" 724 13.32175622685 29.8119638466955
"3622" 724.2 12.0259983429551 31.1499922042291
"3623" 724.4 10.8519760068058 33.4382867833531
"3624" 724.6 9.84552720275882 36.3611462459572
"3625" 724.8 9.2033327102143 39.2691581572883
"3626" 725 7.32456047213243 42.1862378225725
"3627" 725.2 6.09633027588103 45.2119374791144
"3628" 725.4 5.38859764146725 45.8543992604506
"3629" 725.6 5.13852742986963 46.0765545430812
"3630" 725.8 4.60599000097776 46.3540917570454
"3631" 726 4.71490770203898 47.7133223581387
"3632" 726.2 4.88482261928975 49.8247651977506
"3633" 726.4 4.20002599613802 52.4916461922893
"3634" 726.6 3.431349934836 55.6757751105775
"3635" 726.8 3.1744291365049 59.6823143161796
"3636" 727 2.77840677585126 62.5240468132597
"3637" 727.2 2.59599742065238 62.6575073314502
"3638" 727.4 2.44412551611322 62.7568757563388
"3639" 727.6 2.33205392273571 62.1725755054115
"3640" 727.8 1.83282364953333 62.6109983629899
"3641" 728 1.61463035792222 62.455294425101
"3642" 728.2 1.38426770877475 62.2515696465548
"3643" 728.4 1.33322729658348 62.1948716869726
"3644" 728.6 1.16706499125881 62.3495489699572
"3645" 728.8 1.16333873011175 62.004835439016
"3646" 729 1.14872310386504 61.7013740338755
"3647" 729.2 1.05281782449 61.9649685697855
"3648" 729.4 0.948762333492437 61.8673317848568
"3649" 729.6 1.02764657890754 61.3229021495454
"3650" 729.8 1.00449354064286 60.7114103207455
"3651" 730 1.2410090542046 60.2394676592978
"3652" 730.2 1.26826239925262 59.733827989177
"3653" 730.4 1.53233412882821 59.6863775436224
"3654" 730.6 2.02353866338799 58.9778309860975
"3655" 730.8 2.51293852323488 57.192962181778
"3656" 731 2.92157967168347 53.3349742826281
"3657" 731.2 3.56995812460244 49.556034488643
"3658" 731.4 4.40395464176088 46.1319828590846
"3659" 731.6 4.91901772833156 45.5092675198876
"3660" 731.8 5.82479071532163 43.1847323628428
"3661" 732 7.32543397515917 39.472208802821
"3662" 732.2 10.0053762013531 35.3890969102597
"3663" 732.4 12.3387346611545 30.9413321201515
"3664" 732.6 15.3294544411849 26.8454177870909
"3665" 732.8 18.2742561300564 23.6155007015752
"3666" 733 21.9208332194872 19.8113890375242
"3667" 733.2 25.6113381159647 17.6941591682513
"3668" 733.4 29.1731469377333 13.5033918431788
"3669" 733.6 34.1971141035932 10.2959869210406
"3670" 733.8 38.0530428587377 8.53486048998885
"3671" 734 42.6210237548776 6.41007869176975
"3672" 734.2 47.3437211836444 4.22202165465656
"3673" 734.4 52.9969240701796 3.24677769489239
"3674" 734.6 58.8888935927323 3.11200325873901
"3675" 734.8 64.3524793614961 2.09576276055516
"3676" 735 70.6687273182398 1.55025231335961
"3677" 735.2 75.5383743999712 1.8287633612658
"3678" 735.4 80.4180865092517 3.20152633132994
"3679" 735.6 85.2351131209696 4.59374172771937
"3680" 735.8 90.8768021067 6.45007667182994
"3681" 736 96.9947345531474 10.217740755756
"3682" 736.2 102.295978855505 13.7293567132977
"3683" 736.4 106.522821824596 17.6843195192585
"3684" 736.6 111.309305385424 21.6385321177782
"3685" 736.8 113.400741513781 26.0037401009509
"3686" 737 117.531882171091 32.1839871771628
"3687" 737.2 120.49126257295 34.9268382063455
"3688" 737.4 121.848650078556 39.6852637874575
"3689" 737.6 124.640977884493 45.3817902696198
"3690" 737.8 125.968702503636 50.4597498109135
"3691" 738 124.198102952166 55.4411798979522
"3692" 738.2 121.985759454431 60.1667201203017
"3693" 738.4 117.88138926555 64.6892920612205
"3694" 738.6 112.379750994975 67.0460834847205
"3695" 738.8 108.881389264588 67.1676570218041
"3696" 739 105.768676289157 67.9913259722351
"3697" 739.2 101.984685876322 67.1244997369779
"3698" 739.4 99.0419397222517 64.8811520154075
"3699" 739.6 98.589371262815 62.6250280018021
"3700" 739.8 98.2785059082776 60.1005774271058
"3701" 740 97.9694559937678 57.3650471983082
"3702" 740.2 98.4946175234949 56.5080573009814
"3703" 740.4 98.778253404333 55.4534220955822
"3704" 740.6 99.9884169991054 53.4967708045995
"3705" 740.8 101.699041191805 50.3267771579665
"3706" 741 101.39915932743 50.7767339535184
"3707" 741.2 101.925754764753 50.5413356943876
"3708" 741.4 102.115274097994 50.5095948099858
"3709" 741.6 102.204444903444 50.4486697880327
"3710" 741.8 102.205163605957 50.4594521821472
"3711" 742 102.344811163091 50.3438443142727
"3712" 742.2 102.401204815737 50.3132442227565
"3713" 742.4 102.490316015033 50.2042254939343
"3714" 742.6 102.4311926715 50.2905704049455
"3715" 742.8 102.382173183737 50.3360513003118
"3716" 743 102.306803299391 50.3681650120091
"3717" 743.2 102.326671046325 50.3419830363847
"3718" 743.4 102.363249410727 50.2497591877578
"3719" 743.6 102.336851724102 50.2805608660812
"3720" 743.8 102.320250799078 50.3360191219509
"3721" 744 102.303130139754 50.3497914604373
"3722" 744.2 102.347032401879 50.3453953791794
"3723" 744.4 102.299706007889 50.353234545059
"3724" 744.6 102.330990121745 50.3681650120091
"3725" 744.8 102.207254447538 50.4496409144644
"3726" 745 102.292615327744 50.2937270736782
"3727" 745.2 102.268603476783 50.289154914601
"3728" 745.4 102.248344029916 50.2912590218698
"3729" 745.6 102.313402535349 50.2499420064103
"3730" 745.8 102.436435135459 50.0155747980282
"3731" 746 102.467518771319 50.0434483384393
"3732" 746.2 102.5832241263 49.9964057751818
"3733" 746.4 102.648874072691 49.9095461404091
"3734" 746.6 102.645785742656 49.8506660694039
"3735" 746.8 103.217373347673 49.7334793131671
"3736" 747 103.637078528891 49.5864282990545
"3737" 747.2 103.842818065411 49.4283132867034
"3738" 747.4 106.384665804295 48.3912996277782
"3739" 747.6 110.1087811389 47.2752067129281
"3740" 747.8 114.796204732692 46.2604196018984
"3741" 748 117.347237429006 44.920644572281
"3742" 748.2 118.499098264059 41.3220235825455
"3743" 748.4 118.3184796981 37.0360419056846
"3744" 748.6 116.076671047795 33.0776465013644
"3745" 748.8 113.267200371051 28.9992237217617
"3746" 749 109.8807339567 24.663044503761
"3747" 749.2 106.564295584293 20.270425280218
"3748" 749.4 101.952899023877 16.6616764896782
"3749" 749.6 96.7183710681594 12.9028031156806
"3750" 749.8 91.9196624991297 8.83757302160331
"3751" 750 85.8657653399368 6.34898214591387
"3752" 750.2 79.6418170753789 5.56634789738032
"3753" 750.4 73.7834441194768 4.70872284362581
"3754" 750.6 67.1876701352192 4.73785900133392
"3755" 750.8 60.5734491108875 3.8402816023892
"3756" 751 55.5746467235614 3.5036252679613
"3757" 751.2 49.78650066063 5.32935975111546
"3758" 751.4 44.6880225015641 6.71534605458429
"3759" 751.6 38.9339761016406 8.28279717250585
"3760" 751.8 33.9590854272446 11.5408074732286
"3761" 752 29.337931306096 16.176187982387
"3762" 752.2 24.3203787438735 19.1385455670863
"3763" 752.4 21.9358057716505 21.0121196482682
"3764" 752.6 19.9519356811327 23.1708098021801
"3765" 752.8 17.4068097441062 26.4646830546705
"3766" 753 14.8834322735824 29.2458093409866
"3767" 753.2 12.2729201785571 33.1469602046597
"3768" 753.4 9.73873050713119 37.2033362647106
"3769" 753.6 7.29931972867143 41.7551636279455
"3770" 753.8 7.4309099794647 41.5805587307513
"3771" 754 8.16726259487474 40.7741051356231
"3772" 754.2 8.64094162810385 38.9211341906224
"3773" 754.4 9.33300027350197 37.1659477246742
"3774" 754.6 10.3699414245979 34.694928890321
"3775" 754.8 11.3636203258442 31.6229204166032
"3776" 755 13.4847899579842 28.7569392933876
"3777" 755.2 16.67024901882 26.3532131900455
"3778" 755.4 19.6120576692 23.0314789870561
"3779" 755.6 24.0669793776158 19.415597013956
"3780" 755.8 27.2276333063526 15.477106879777
"3781" 756 31.9389900928011 11.5876608492533
"3782" 756.2 36.9494908800462 9.33139737873776
"3783" 756.4 41.7162387935529 6.52469138851604
"3784" 756.6 47.746757149186 4.09198174731181
"3785" 756.8 54.4833318252446 2.89818781370387
"3786" 757 61.7322154880814 1.6315283974836
"3787" 757.2 67.7943341135077 2.95924094160315
"3788" 757.4 74.6601135947 3.47888922382323
"3789" 757.6 82.4137177895 4.11929749823117
"3790" 757.8 89.4854428105393 6.52408921037581
"3791" 758 96.1378906083316 9.66793450617703
"3792" 758.2 101.323919332558 13.4723136879171
"3793" 758.4 106.951101276815 17.7338164771207
"3794" 758.6 110.919163089932 22.9511074237865
"3795" 758.8 116.080766722763 28.6326581768669
"3796" 759 119.931361785111 34.7797185324809
"3797" 759.2 123.316359271139 41.4680607571064
"3798" 759.4 125.754955780153 47.8778449958033
"3799" 759.6 126.109782749578 54.2105810310333
"3800" 759.8 127.058434306968 62.0189091091552
"3801" 760 126.310637313846 68.6931187039845
"3802" 760.2 124.242508778726 75.708639404007
"3803" 760.4 123.263334704851 83.5248087277723
"3804" 760.6 120.988152044388 90.5736137801935
"3805" 760.8 117.844141559124 96.7619110876495
"3806" 761 112.672850097739 101.525550028584
"3807" 761.2 108.372779689578 107.08225256996
"3808" 761.4 105.873448169747 111.89135043279
"3809" 761.6 101.5950196701 113.825590570313
"3810" 761.8 96.520209708876 116.195121406913
"3811" 762 93.5636657021077 118.861931347976
"3812" 762.2 89.6679805769932 119.974968491824
"3813" 762.4 87.9905799569813 119.235477888827
"3814" 762.6 86.932363968385 117.575937364892
"3815" 762.8 85.5376022059857 114.679810683379
"3816" 763 84.745697536077 113.349829878595
"3817" 763.2 83.3097819700636 110.766564794355
"3818" 763.4 82.3314747849966 108.305425817834
"3819" 763.6 80.362357795742 105.399130397714
"3820" 763.8 77.3840104932 104.493849345718
"3821" 764 72.206217913741 104.424931209275
"3822" 764.2 67.1374642875197 104.816511529972
"3823" 764.4 62.626317175764 107.028858893201
"3824" 764.6 58.6349375742116 106.27229181308
"3825" 764.8 56.5535023835678 103.457721344752
"3826" 765 57.0031270898579 99.4640344755191
"3827" 765.2 58.1834292614478 94.9117495065107
"3828" 765.4 58.5335719389115 89.7330183061128
"3829" 765.6 57.090978599375 84.4035338334704
"3830" 765.8 56.0615989575 79.3054145714846
"3831" 766 58.2495298939696 74.0711774499628
"3832" 766.2 62.4804185152424 70.2329340405878
"3833" 766.4 66.9286540375739 65.6650079927051
"3834" 766.6 71.8194707787744 61.5661091269091
"3835" 766.8 76.2549533656412 57.5010782195454
"3836" 767 80.364460471675 52.4244220991955
"3837" 767.2 82.4888597729069 47.0964920377006
"3838" 767.4 85.2299194998428 41.7053434231437
"3839" 767.6 87.7403270935435 41.2101383022759
"3840" 767.8 91.3467175124454 43.4993050941818
"3841" 768 96.5644074246643 46.0902039142597
"3842" 768.2 101.702601250403 49.9643118762319
"3843" 768.4 107.181856240187 54.2059594362009
"3844" 768.6 110.40650940455 57.9565122378704
"3845" 768.8 108.688073406114 58.9705036271144
"3846" 769 107.281905669521 61.1399772434942
"3847" 769.2 106.356954050954 66.6410673131556
"3848" 769.4 105.398318956708 73.1705563325454
"3849" 769.6 105.687407355044 79.987186555234
"3850" 769.8 107.374099639956 85.9878798928265
"3851" 770 110.7675841097 88.7190100210955
"3852" 770.2 112.953302433961 87.5939271473606
"3853" 770.4 113.936983017143 84.8772416000946
"3854" 770.6 116.089723493921 80.3975627313242
"3855" 770.8 118.681253941871 75.7867967789357
"3856" 771 119.491738834938 70.1945458952504
"3857" 771.2 121.510517169167 64.3145757996684
"3858" 771.4 124.549959446629 57.9681900332121
"3859" 771.6 125.670992778407 53.9464712472528
"3860" 771.8 123.984478420584 48.3981884953636
"3861" 772 122.593604207076 41.7215315773615
"3862" 772.2 121.75740607651 38.2119222356529
"3863" 772.4 119.822460288146 36.3736565106446
"3864" 772.6 117.801301267039 32.0450009715097
"3865" 772.8 115.091812111358 28.1534934097033
"3866" 773 112.682552581665 24.7551496440941
"3867" 773.2 109.156932030587 22.1408985541542
"3868" 773.4 105.060798675098 18.3290740095809
"3869" 773.6 101.200647477521 13.6219663804942
"3870" 773.8 96.2379113022789 9.96630497088756
"3871" 774 91.5371082133526 8.42950672511325
"3872" 774.2 86.4320808558322 5.32212671243802
"3873" 774.4 82.0060382038607 3.41544492445616
"3874" 774.6 79.9503397774815 2.89717027176394
"3875" 774.8 77.3446920135103 2.22630229401959
"3876" 775 72.5063346517 1.94090452264802
"3877" 775.2 67.9179979527811 1.70589192616707
"3878" 775.4 62.2964559388856 2.18707187596813
"3879" 775.6 56.4424228467294 2.3918759034278
"3880" 775.8 50.7785059032 3.50985307510795
"3881" 776 45.5334207126 5.35611251862546
"3882" 776.2 42.2507415372474 6.75932534681914
"3883" 776.4 40.0295200691857 7.71181199243117
"3884" 776.6 37.8286837711286 8.56717258628832
"3885" 776.8 36.439004454799 8.88823462676328
"3886" 777 34.8897283721412 9.90438274622192
"3887" 777.2 31.9966199937631 11.6391910595455
"3888" 777.4 29.4918126008566 13.0620146672202
"3889" 777.6 26.9925642631898 15.1841277456373
"3890" 777.8 24.59488860027 16.9591699701055
"3891" 778 25.9528319197968 15.9541535611584
"3892" 778.2 26.3154445775526 15.9679095318402
"3893" 778.4 26.6039209290125 15.9705915135454
"3894" 778.6 26.7306138080125 15.9188376478267
"3895" 778.8 26.4897727803067 15.4266615160174
"3896" 779 26.4353741524857 15.3882183432597
"3897" 779.2 26.1573653598628 15.2654798117315
"3898" 779.4 25.7375110515488 15.0166168581501
"3899" 779.6 25.8638639675462 14.8632425286993
"3900" 779.8 26.3789007443962 14.7595409770771
"3901" 780 26.5937402512357 14.7876460114026
"3902" 780.2 26.6898635069927 14.286503245204
"3903" 780.4 26.5247378796375 14.2762495712455
"3904" 780.6 26.3132060191643 14.7284987362954
"3905" 780.8 26.5581015240371 15.5082510156466
"3906" 781 26.2510399481022 15.872276477665
"3907" 781.2 25.4520299849022 15.688606751669
"3908" 781.4 25.4801010160537 15.3351744455089
"3909" 781.6 25.0491566127779 15.3270029816104
"3910" 781.8 25.10292704506 15.2011309623055
"3911" 782 25.0872445211189 15.0788325965455
"3912" 782.2 24.8844305568154 14.9465386912762
"3913" 782.4 25.0713690006545 14.8356256191818
"3914" 782.6 25.0398929989603 14.6024134491071
"3915" 782.8 24.8698121477 14.7148493651169
"3916" 783 24.6599770668562 14.9056561997173
"3917" 783.2 24.7491522629381 14.8665090448788
"3918" 783.4 24.9392888877968 14.6165151856584
"3919" 783.6 24.5827735937156 14.8817698001548
"3920" 783.8 24.3692714290279 14.9034046128733
"3921" 784 24.52140673045 14.8558928672955
"3922" 784.2 24.5989515098379 14.9140988064592
"3923" 784.4 24.3963808630158 14.8508641515981
"3924" 784.6 24.2972577906808 14.9832869982955
"3925" 784.8 24.0602661242593 15.0205335874438
"3926" 785 23.9093983875387 15.0356829715293
"3927" 785.2 23.9548080215889 15.2486914378788
"3928" 785.4 23.7417582442962 15.1743781947955
"3929" 785.6 23.9960681545966 14.9734029708903
"3930" 785.8 24.4193485779222 14.7815796242121
"3931" 786 24.8132876324539 14.6790110161762
"3932" 786.2 25.273228946621 14.1284053297428
"3933" 786.4 25.5605486660835 14.0474636729701
"3934" 786.6 25.9354207464123 13.4925138968331
"3935" 786.8 26.7397348934468 12.3261518165834
"3936" 787 28.590925676267 11.6313110102052
"3937" 787.2 31.2581628616239 10.0149158892955
"3938" 787.4 34.7713479218539 8.78752243485315
"3939" 787.6 38.9996538037189 7.30178144842281
"3940" 787.8 43.2056183433509 5.72978594513979
"3941" 788 48.4421401639941 4.0292651753984
"3942" 788.2 53.6577808608509 2.16034661429074
"3943" 788.4 59.4953598962152 1.82984297254546
"3944" 788.6 65.8327016470784 1.44077441030221
"3945" 788.8 71.997433843616 1.95937818137739
"3946" 789 78.7987476420333 2.64320550123776
"3947" 789.2 84.0216901132405 4.30197773086978
"3948" 789.4 90.1866593184632 6.34562966878229
"3949" 789.6 95.7478099019368 9.68469689183493
"3950" 789.8 101.468993595726 13.6037426586507
"3951" 790 107.353544422963 17.9988401781507
"3952" 790.2 109.927004399465 22.0644620755542
"3953" 790.4 114.325257117295 27.3431000187617
"3954" 790.6 118.448885989071 30.9064551480282
"3955" 790.8 122.35364789425 36.0574611189705
"3956" 791 124.10351787301 41.9680938183312
"3957" 791.2 126.76105183489 48.0648129447597
"3958" 791.4 127.274568903503 53.607030845199
"3959" 791.6 128.548202750995 59.5686223128242
"3960" 791.8 129.399417976495 65.5238991623643
"3961" 792 127.47204020585 70.3647005972704
"3962" 792.2 126.06574924895 76.6866343481454
"3963" 792.4 125.533337507438 82.3671993133074
"3964" 792.6 122.985721757651 88.5044596614479
"3965" 792.8 120.7763215507 95.1521103172359
"3966" 793 117.649900426401 100.362683128986
"3967" 793.2 113.830736384189 106.00143938159
"3968" 793.4 109.061649762235 109.815626247406
"3969" 793.6 103.827286396676 112.265018679911
"3970" 793.8 98.7871887392625 114.216348180756
"3971" 794 95.5408678615139 116.712685246662
"3972" 794.2 93.5520842958163 119.867911979569
"3973" 794.4 90.1938036537451 122.62438327638
"3974" 794.6 86.4513903797698 123.98303867629
"3975" 794.8 82.8226166386695 123.321055078118
"3976" 795 80.6116861625268 121.972539539482
"3977" 795.2 80.9841998047833 121.375080012601
"3978" 795.4 81.1684141633293 120.696254772416
"3979" 795.6 81.0225681766756 119.865166104936
"3980" 795.8 81.308322420225 117.809459834945
"3981" 796 82.6650113715165 116.364179262518
"3982" 796.2 83.1889930372966 115.592801955545
"3983" 796.4 82.8983717350983 114.689167314469
"3984" 796.6 82.2722440746167 113.720815975018
"3985" 796.8 82.8388427834778 112.666275668407
"3986" 797 81.4151985148327 112.024638905855
"3987" 797.2 79.4116473958044 110.125932073067
"3988" 797.4 79.0001855823903 107.945771950475
"3989" 797.6 79.2301067300571 106.195209899099
"3990" 797.8 80.149082577375 103.72922350617
"3991" 798 82.0551450025487 100.613821443344
"3992" 798.2 84.655350974823 97.8557797492668
"3993" 798.4 87.5900565162492 94.3942097143077
"3994" 798.6 89.680025572014 90.3845566784132
"3995" 798.8 90.5063864858949 86.0708315132149
"3996" 799 92.1839018095537 81.0658852806186
"3997" 799.2 95.8178243877 77.8077027009454
"3998" 799.4 98.2821047308722 76.1403014847094
"3999" 799.6 98.5709990523554 71.8955444836295
"4000" 799.8 96.6786862578282 67.1928317240839
"4001" 800 94.4993215053637 61.6678809467667
"4002" 800.2 94.4775470888053 56.5355648056507
"4003" 800.4 96.3815003324034 54.0841085194183
"4004" 800.6 98.9235119891325 54.5503546988157
"4005" 800.8 104.163171701829 54.2920639886662
"4006" 801 109.098219115818 54.8643408695202
"4007" 801.2 109.371868343526 57.2294444526198
"4008" 801.4 110.845065705122 60.8459637913388
"4009" 801.6 112.260750183629 63.6281292819264
"4010" 801.8 115.426143578503 66.8645468480454
"4011" 802 119.937735351605 70.3648522569502
"4012" 802.2 124.802683046724 73.2544500285698
"4013" 802.4 124.119547688279 75.0151391219008
"4014" 802.6 123.974797512339 79.8900746357012
"4015" 802.8 123.295989528252 85.0518425661295
"4016" 803 121.294970524106 89.3416488363579
"4017" 803.2 118.291114036236 94.3923802510495
"4018" 803.4 116.415729436281 100.003315506197
"4019" 803.6 112.993897143731 103.645955395736
"4020" 803.8 108.007275478259 108.915142663679
"4021" 804 104.365174201165 113.388587223825
"4022" 804.2 98.6359684278952 115.897305000375
"4023" 804.4 92.8495912225571 118.064854735664
"4024" 804.6 87.3722975088496 120.145888259553
"4025" 804.8 82.6907144931318 122.854267422545
"4026" 805 81.8999830007611 123.749916236675
"4027" 805.2 81.4193766469734 123.340952813631
"4028" 805.4 78.6811042543905 122.074736668569
"4029" 805.6 74.9959970413512 119.90642648429
"4030" 805.8 70.4213888476843 118.984294529648
"4031" 806 67.2261024043452 120.641308082433
"4032" 806.2 64.8782887728045 123.399019937941
"4033" 806.4 64.1186901851773 125.4195219695
"4034" 806.6 63.2464928954556 124.637785256545
"4035" 806.8 59.7571327818692 123.915558529261
"4036" 807 54.2528888635626 122.332048732874
"4037" 807.2 47.8930997620053 121.87693076869
"4038" 807.4 42.1394592540555 120.544187180412
"4039" 807.6 37.2030884990478 116.545488500415
"4040" 807.8 33.5482743592 111.382729245355
"4041" 808 31.056289849378 105.380758861232
"4042" 808.2 28.2720032291538 98.9120104333762
"4043" 808.4 25.2788206547079 92.7521376809785
"4044" 808.6 21.8760693927472 87.2029697070258
"4045" 808.8 19.7025525827714 81.496672751474
"4046" 809 19.078427262852 75.0294914920975
"4047" 809.2 18.7247087253378 68.5813583063644
"4048" 809.4 18.898631375159 62.215705280734
"4049" 809.6 20.8892986702814 56.1975103674524
"4050" 809.8 24.0969855858 50.3765614433705
"4051" 810 25.6792388746444 44.7581263936843
"4052" 810.2 28.7566101970211 40.8112783050501
"4053" 810.4 33.3881154366906 38.3703256039039
"4054" 810.6 37.3937758629647 38.2083611454572
"4055" 810.8 42.7580709918122 38.8170389862495
"4056" 811 47.6377485641194 38.3673016409648
"4057" 811.2 53.8371387241105 38.7942558253349
"4058" 811.4 59.0808486301687 37.8465524462017
"4059" 811.6 64.0479523382567 36.465286505865
"4060" 811.8 69.5060169262909 36.7068816549546
"4061" 812 74.7976658633286 38.8032596210598
"4062" 812.2 80.3816118189736 41.0600243319983
"4063" 812.4 85.609517632877 44.4865839871207
"4064" 812.6 88.8797787597508 48.9116908785624
"4065" 812.8 93.356815213125 52.8288984651205
"4066" 813 97.3510229572932 56.7820571072912
"4067" 813.2 96.9899996799605 61.0145869417471
"4068" 813.4 95.2850645888282 65.7326989918531
"4069" 813.6 93.5649389183855 71.2843012961261
"4070" 813.8 89.758737449525 74.7088404643704
"4071" 814 84.678353001625 76.7981042127705
"4072" 814.2 79.287571000175 78.9160316406454
"4073" 814.4 73.7429916918504 78.8288850359879
"4074" 814.6 69.3285421908322 77.0113314555868
"4075" 814.8 65.6950347061181 73.9035946928897
"4076" 815 64.0517693384327 70.2877150060368
"4077" 815.2 64.2412913085158 64.6284446012823
"4078" 815.4 65.7546132593283 58.7727647661649
"4079" 815.6 68.303996275378 52.4906022706387
"4080" 815.8 71.2470511216396 47.4786744307006
"4081" 816 75.7067069429609 42.5859949170759
"4082" 816.2 79.6079841394297 37.9615729918428
"4083" 816.4 81.5945146599661 36.2426208914812
"4084" 816.6 81.3132996404714 37.329127533774
"4085" 816.8 81.7657742083286 37.8714625486026
"4086" 817 80.8555208162941 36.1291360842583
"4087" 817.2 78.7070461296143 33.4709052806312
"4088" 817.4 75.2587083899752 30.6922105417656
"4089" 817.6 71.0708694630303 27.9573273624996
"4090" 817.8 67.9573431660962 23.6779364390455
"4091" 818 66.54796855233 18.5834451403555
"4092" 818.2 67.72621232703 14.2112785644355
"4093" 818.4 69.643760412673 11.6082032979509
"4094" 818.6 72.5239614870391 11.1772488627889
"4095" 818.8 75.0917663240363 10.8173298073419
"4096" 819 76.9349795370982 10.9999656411649
"4097" 819.2 78.958109753983 11.0659174700455
"4098" 819.4 81.9977428367833 11.0729949217677
"4099" 819.6 87.3505169745333 12.8812838367955
"4100" 819.8 93.0613982364838 14.9273368731941
"4101" 820 99.8210825549804 16.5754159859567
"4102" 820.2 105.306454220174 20.2349424249139
"4103" 820.4 110.087741071495 25.8447741136437
"4104" 820.6 113.972571535214 32.208178589113
"4105" 820.8 117.734627808658 38.0418923440244
"4106" 821 121.057421375981 43.5126054757564
"4107" 821.2 123.125248396031 49.1177225021261
"4108" 821.4 123.620105512386 55.4954102893389
"4109" 821.6 122.6133682962 61.6595866386169
"4110" 821.8 119.635047173479 67.4973406462914
"4111" 822 114.607762383255 72.0207975367975
"4112" 822.2 109.353417649511 73.6216004179779
"4113" 822.4 104.90943992585 72.6666167169968
"4114" 822.6 101.092654862935 72.8648104181455
"4115" 822.8 97.8483345835649 71.5213187987887
"4116" 823 97.0439911209782 68.5810442913889
"4117" 823.2 95.2316014052085 64.5423029854946
"4118" 823.4 93.3276540073552 60.2455431623817
"4119" 823.6 92.0070359483053 55.9321189219665
"4120" 823.8 90.6104222072641 51.3959594800839
"4121" 824 86.9538476033785 47.5438619447776
"4122" 824.2 82.8819306031957 43.8588284520237
"4123" 824.4 79.5292620308827 39.3143410757282
"4124" 824.6 78.9867949341339 34.3105390518473
"4125" 824.8 79.4674045034222 33.5757526725732
"4126" 825 80.3475966222405 33.2789779064373
"4127" 825.2 82.3589683667893 33.2768567203758
"4128" 825.4 85.9593245200274 30.805807175749
"4129" 825.6 90.3816537906083 28.3324972345271
"4130" 825.8 95.9336578770715 27.2467920232026
"4131" 826 101.1642638815 25.3868377106026
"4132" 826.2 106.036605285989 23.0107934898612
"4133" 826.4 110.186908414283 23.6602428097399
"4134" 826.6 113.566139311896 27.1653507751705
"4135" 826.8 117.781384968438 31.8948578885455
"4136" 827 120.498993831314 36.5683165997974
"4137" 827.2 122.457881581064 41.7747465274215
"4138" 827.4 124.311559646316 46.9283844995935
"4139" 827.6 124.831507221732 52.5877413751375
"4140" 827.8 124.487495884334 58.6693756160333
"4141" 828 122.9301004937 65.0587350411204
"4142" 828.2 119.274105985414 70.9745241695931
"4143" 828.4 114.711410826958 76.4684205302067
"4144" 828.6 110.320991711225 78.9096619340954
"4145" 828.8 105.309517917105 78.1526997800319
"4146" 829 103.574595904475 75.9031604424954
"4147" 829.2 102.498689394967 73.6482843237955
"4148" 829.4 103.194040767709 72.6429417015012
"4149" 829.6 104.1922236896 71.9189089954705
"4150" 829.8 105.096214643876 68.6004257002849
"4151" 830 106.58980917292 64.8277943390089
"4152" 830.2 108.599146486485 60.6785615861405
"4153" 830.4 109.696925435528 55.549441901193
"4154" 830.6 113.367405750667 51.063989649843
"4155" 830.8 117.405054941212 47.0205805643503
"4156" 831 119.86015403727 41.9579413934876
"4157" 831.2 120.4342507774 39.0289292245455
"4158" 831.4 119.087811284028 35.5684214074679
"4159" 831.6 116.999772079291 31.0241466975368
"4160" 831.8 113.178082833832 27.1879799958086
"4161" 832 109.863766160405 22.3675968059026
"4162" 832.2 106.337740053535 17.9900654336585
"4163" 832.4 105.147027295882 17.5560693802636
"4164" 832.6 105.531692561647 18.3189275743685
"4165" 832.8 105.661157236672 18.4760094232121
"4166" 833 104.840560726917 16.8003150276237
"4167" 833.2 102.816513772459 14.5813365504851
"4168" 833.4 102.868111897457 15.1408081197346
"4169" 833.6 103.207430195527 17.3351786475262
"4170" 833.8 103.066960573391 18.4107681864273
"4171" 834 102.4058540957 19.468765489113
"4172" 834.2 103.521853108109 19.7813376930237
"4173" 834.4 105.204409297896 20.9821856312776
"4174" 834.6 108.091743130821 22.9300450320541
"4175" 834.8 112.346108899403 26.1827805012752
"4176" 835 115.909567509114 30.3331815585282
"4177" 835.2 119.118577439039 35.2146625735031
"4178" 835.4 122.024709919383 40.439586187326
"4179" 835.6 124.185511749245 45.1133150348678
"4180" 835.8 123.271196706392 49.1616624133147
"4181" 836 121.254587168925 54.0455124161705
"4182" 836.2 118.53144938065 59.3425024767273
"4183" 836.4 115.9366535729 64.0268425800204
"4184" 836.6 112.343519921651 68.3482223981064
"4185" 836.8 109.856013394944 72.3160835026674
"4186" 837 107.046604277653 74.9129469274037
"4187" 837.2 104.204274963456 77.4335989601552
"4188" 837.4 101.018125118747 79.8157897240106
"4189" 837.6 99.080419407708 82.6272774649375
"4190" 837.8 96.2535242886512 86.0435779113991
"4191" 838 94.0763165345607 89.5041546694471
"4192" 838.2 92.1269781193116 93.9284297771405
"4193" 838.4 92.0201791634603 98.0661069244959
"4194" 838.6 93.8648049298846 99.3294712011147
"4195" 838.8 95.5454845769362 100.389766920616
"4196" 839 98.2008571117476 102.349878718736
"4197" 839.2 101.03717196981 103.606719504215
"4198" 839.4 103.625641349328 107.116648262731
"4199" 839.6 105.550878123996 110.193329107241
"4200" 839.8 104.105320292911 110.66623204578
"4201" 840 101.410410046414 112.592973489855
"4202" 840.2 97.3920083488181 116.173598820498
"4203" 840.4 93.6659085752735 119.718123668222
"4204" 840.6 88.793623012303 122.028636756752
"4205" 840.8 83.9576432831318 123.262507705977
"4206" 841 79.3165641782539 122.868966745353
"4207" 841.2 74.9726919273148 122.923185558988
"4208" 841.4 70.4762320905809 122.114168185307
"4209" 841.6 66.7203526051113 120.293028966231
"4210" 841.8 64.1657201175333 116.117544447522
"4211" 842 60.5483225212039 112.141123177821
"4212" 842.2 58.7254544481261 106.975419824685
"4213" 842.4 59.5517123546478 101.039961095137
"4214" 842.6 59.0803136095649 95.1649808954644
"4215" 842.8 60.1913383425319 89.8715886921384
"4216" 843 63.9063013652952 86.9715871908788
"4217" 843.2 68.5625079344419 82.80216905936
"4218" 843.4 72.6267967333721 77.7755409039389
"4219" 843.6 74.1632571735783 71.8345796196237
"4220" 843.8 74.9495412924155 65.484077687123
"4221" 844 74.4229705134949 59.4544548948788
"4222" 844.2 74.8073512648892 53.7550021512211
"4223" 844.4 76.4404819469631 47.2391457197823
"4224" 844.6 76.9812666163789 40.6990779694904
"4225" 844.8 77.800702209911 36.1339268164078
"4226" 845 80.7867899886056 36.0267543260738
"4227" 845.2 84.2485148483635 37.4204294957511
"4228" 845.4 86.8767512085641 40.013450858293
"4229" 845.6 91.0401692401474 43.8129140913086
"4230" 845.8 94.9876526279368 46.6625196531507
"4231" 846 98.2304974747435 49.5683010709281
"4232" 846.2 100.890774790634 54.1877779694876
"4233" 846.4 105.744584083465 58.4228122261925
"4234" 846.6 110.694290708626 61.7493039929752
"4235" 846.8 115.279719841298 65.0225530194881
"4236" 847 119.278178256525 66.9218742069954
"4237" 847.2 124.031595606989 66.853491985438
"4238" 847.4 123.683589721437 66.7136853771244
"4239" 847.6 121.867346178122 67.0524795123719
"4240" 847.8 120.407954020162 69.4515041384782
"4241" 848 118.936657183733 74.1402257098265
"4242" 848.2 115.930838162061 77.8789181086028
"4243" 848.4 112.90297215091 82.6203242110777
"4244" 848.6 107.937771964356 86.5347102509695
"4245" 848.8 102.591806547135 88.6705180615535
"4246" 849 98.6134441143942 89.1337779376859
"4247" 849.2 93.7118148908803 87.8595173225209
"4248" 849.4 88.9280938407254 86.1841906975794
"4249" 849.6 83.6804371697826 83.4547370896364
"4250" 849.8 79.6925209031754 79.6770549412422
"4251" 850 75.4709480203 75.7471026320205
"4252" 850.2 72.756553087725 70.8870165343704
"4253" 850.4 69.9724770717 65.0864270704437
"4254" 850.6 68.965431110418 59.0657394695198
"4255" 850.8 69.6087811345707 52.9346575583558
"4256" 851 71.3918857868681 46.8168819408994
"4257" 851.2 74.2856908897982 42.036340674224
"4258" 851.4 77.6391083171324 36.7737087973833
"4259" 851.6 79.1983481377472 32.4104435696681
"4260" 851.8 77.9075150309547 30.8961359747624
"4261" 852 76.4443716406167 26.6398499847955
"4262" 852.2 77.3749610018429 21.2155898784312
"4263" 852.4 80.7715921064615 16.2534298594354
"4264" 852.6 86.086441627754 15.1821251351941
"4265" 852.8 93.4118897146514 14.9304122497493
"4266" 853 98.6755854602377 16.6904885368379
"4267" 853.2 103.699455070753 20.4226811442823
"4268" 853.4 108.653813444279 25.1127966513612
"4269" 853.6 113.294467769755 30.8114233982978
"4270" 853.8 116.482460192159 37.0698140748428
"4271" 854 119.729061865418 43.7579226519084
"4272" 854.2 121.394703460105 50.0272892008788
"4273" 854.4 120.974086044749 57.4855423499113
"4274" 854.6 118.635004202356 63.6911799291192
"4275" 854.8 115.422525696184 70.2548745278842
"4276" 855 110.906637269578 75.0193248190089
"4277" 855.2 106.298025493175 77.3463688724553
"4278" 855.4 100.907573091874 77.5905787907194
"4279" 855.6 96.235596773824 77.8767692711405
"4280" 855.8 92.5581669246153 79.3437736296471
"4281" 856 88.47470512086 82.4866343443135
"4282" 856.2 84.7747583642391 86.2513458929595
"4283" 856.4 79.9450165472714 88.897665123855
"4284" 856.6 74.4150355664705 90.2277951020946
"4285" 856.8 69.3080876432433 92.7792214726084
"4286" 857 63.1756020709734 95.399836925397
"4287" 857.2 58.202201841084 93.9001293288655
"4288" 857.4 53.4692213333905 89.7742580728788
"4289" 857.6 48.4859680927238 84.8331857062359
"4290" 857.8 44.5645218379619 79.7950511445454
"4291" 858 41.0684016769857 74.1806097997597
"4292" 858.2 37.0303489554656 68.8411464118423
"4293" 858.4 33.9959580198681 62.5818559147219
"4294" 858.6 32.1237916042898 56.2369364580839
"4295" 858.8 30.4510859422178 50.0416968704562
"4296" 859 28.9307713942178 43.5036480759205
"4297" 859.2 25.9506257349212 39.2746984330233
"4298" 859.4 26.4147614221722 39.4854248606288
"4299" 859.6 28.0818492564647 37.3990337249866
"4300" 859.8 31.1004723196528 34.1338698324417
"4301" 860 35.7026683161757 31.8392002584969
"4302" 860.2 40.9636469588515 32.0261124477576
"4303" 860.4 47.2931039341149 32.0696860044923
"4304" 860.6 53.5563146651043 31.0573092400561
"4305" 860.8 59.1441950696687 28.8533230109205
"4306" 861 64.9732794891184 29.3014773646169
"4307" 861.2 71.35216252401 31.2222168768655
"4308" 861.4 78.3198644956245 32.1039765564134
"4309" 861.6 82.1842629086444 33.0166339865177
"4310" 861.8 84.0799003549432 36.1539535654914
"4311" 862 87.5103913218429 40.0444424402312
"4312" 862.2 90.1577344150784 44.6755880040049
"4313" 862.4 93.5990747375205 49.5895760328275
"4314" 862.6 97.2062108137661 53.1296696913471
"4315" 862.8 100.259590831963 57.5788102316811
"4316" 863 105.265945839125 61.3738598019454
"4317" 863.2 109.82503277714 62.7231393652782
"4318" 863.4 112.714355937905 61.4047983766169
"4319" 863.6 115.385643395872 59.2835518393569
"4320" 863.8 118.220833479163 56.6124264764723
"4321" 864 121.618976513351 53.1607898029175
"4322" 864.2 124.071401050742 49.7321773063774
"4323" 864.4 123.425354475245 47.9465183945455
"4324" 864.6 122.389338205285 45.734210558643
"4325" 864.8 121.612295035755 42.8968959106557
"4326" 865 121.273746870708 41.5120705648569
"4327" 865.2 120.855105357809 38.8544313812429
"4328" 865.4 118.764685837798 36.0677924722772
"4329" 865.6 115.297680791857 31.6954583791542
"4330" 865.8 112.238509908259 27.0301294623929
"4331" 866 109.851988513566 22.5908041698816
"4332" 866.2 106.430537363933 18.4229285352955
"4333" 866.4 102.144620106258 16.0224510712977
"4334" 866.6 96.9447242061737 13.1813305400718
"4335" 866.8 93.0458715695793 8.49936502050235
"4336" 867 90.4508519100621 8.15342406132132
"4337" 867.2 85.9488859855965 5.5572195295627
"4338" 867.4 82.6118193821182 5.8091723736
"4339" 867.6 76.4372691610364 5.9238270915
"4340" 867.8 71.0408062135378 4.09539265357248
"4341" 868 66.9212902357833 2.47742980512878
"4342" 868.2 61.8938668587306 2.8879942239128
"4343" 868.4 56.3487694832333 5.10811861027879
"4344" 868.6 50.5500748031849 5.66324818718182
"4345" 868.8 47.2539622539062 5.52821279621556
"4346" 869 42.0808478009424 7.07616491281819
"4347" 869.2 41.4926631247294 8.15458688807486
"4348" 869.4 39.1861074747 10.6646259573955
"4349" 869.6 35.4116631884525 12.9143936975752
"4350" 869.8 30.7789332758413 14.0942975189259
"4351" 870 26.64731324007 17.0394282726355
"4352" 870.2 22.4514686632588 20.0322161607219
"4353" 870.4 20.7382906830474 23.3420182304612
"4354" 870.6 17.4556931572408 27.7688479722801
"4355" 870.8 13.3733383275857 30.8138276912026
"4356" 871 10.3850029913505 34.4105827667396
"4357" 871.2 10.0565855283116 36.7444927201086
"4358" 871.4 8.48091972249611 41.1562875286231
"4359" 871.6 6.2719472175718 45.0948497698531
"4360" 871.8 4.89850500974236 49.0930655735455
"4361" 872 4.30261901105593 53.5205514314353
"4362" 872.2 3.32492791647601 55.5718214996814
"4363" 872.4 2.63323230696562 57.5279504190533
"4364" 872.6 3.06617536504426 58.2873715035045
"4365" 872.8 2.94994891725119 62.0692110744588
"4366" 873 2.65258106822419 64.1800237488277
"4367" 873.2 2.10217477033415 65.0111176006918
"4368" 873.4 1.96880733965999 65.2914841184575
"4369" 873.6 1.75128541202308 66.8233887441839
"4370" 873.8 1.40629095690001 67.7531209117705
"4371" 874 1.02174080652352 68.5843676165454
"4372" 874.2 0.920669822352897 69.6898538772893
"4373" 874.4 0.668048126835136 71.9138304456536
"4374" 874.6 0.658928409294057 73.1289325075653
"4375" 874.8 1.393621669 74.5018250014955
"4376" 875 2.19673574728594 74.8455901018658
"4377" 875.2 3.60652395553332 77.4776912377835
"4378" 875.4 4.92010322423487 80.8527186972664
"4379" 875.6 6.84726282964617 83.4777214852993
"4380" 875.8 9.06415015153968 85.4820807482706
"4381" 876 9.85472640996562 88.5056248516704
"4382" 876.2 9.21704983395563 91.5095640928913
"4383" 876.4 8.45776515052442 91.5123937736981
"4384" 876.6 8.05031074368386 91.5338038929809
"4385" 876.8 7.86700470616722 92.0948500711766
"4386" 877 7.43197462550671 91.8011450871085
"4387" 877.2 7.50076927540435 91.8642603379802
"4388" 877.4 7.18484366300355 91.6381555371526
"4389" 877.6 6.83315288693478 90.8606161407107
"4390" 877.8 6.52347666965237 90.2656354353074
"4391" 878 6.98716215593622 89.8752371478447
"4392" 878.2 6.82553158266268 89.5416528685156
"4393" 878.4 6.53125969275344 87.5009373586218
"4394" 878.6 5.40449130552088 84.276662588829
"4395" 878.8 3.91480996109999 80.282088706907
"4396" 879 2.80590877742518 76.0763094884844
"4397" 879.2 2.8192182074619 71.6903578580692
"4398" 879.4 2.52058499267619 66.7219867490692
"4399" 879.6 1.85564199064354 62.6667047571906
"4400" 879.8 2.56322729285908 61.30842554375
"4401" 880 2.85239967577141 59.4423221204978
"4402" 880.2 2.49645301572381 57.0824975034026
"4403" 880.4 2.76962993774878 56.3172449534235
"4404" 880.6 3.07235466817935 53.6129251139008
"4405" 880.8 3.66841415504483 49.8277782773299
"4406" 881 5.06826599860434 45.6235141101368
"4407" 881.2 6.24476371886037 41.7306462668851
"4408" 881.4 8.57250089451819 37.1759236827273
"4409" 881.6 10.6375478118735 32.959508840474
"4410" 881.8 13.2702301023495 28.8767989912465
"4411" 882 16.1642014621286 26.7548946847291
"4412" 882.2 19.4874082237323 23.1950715876745
"4413" 882.4 21.8883982016674 21.1522093200889
"4414" 882.6 25.6688553548584 17.6178859203375
"4415" 882.8 28.5843395362532 13.981074659205
"4416" 883 33.6507068996681 11.3789817706944
"4417" 883.2 38.6253974062545 9.41042443106031
"4418" 883.4 44.3896582987825 7.55338547664854
"4419" 883.6 50.2045095942612 4.75990798554545
"4420" 883.8 56.0181613989857 2.54325010614546
"4421" 884 62.4342507712 2.2478549648892
"4422" 884.2 69.3483112366266 1.67439875765555
"4423" 884.4 75.7069968580158 2.08798371167703
"4424" 884.6 79.4709877363636 5.68756888491818
"4425" 884.8 82.6118845757094 10.4277449836209
"4426" 885 85.306041691847 16.4127240858396
"4427" 885.2 85.1792423482429 22.1583064478312
"4428" 885.4 84.1633339046406 26.6124161001494
"4429" 885.6 84.2765903911039 29.623812514757
"4430" 885.8 86.8969402250365 32.2329423131224
"4431" 886 90.6317046678869 32.994971692695
"4432" 886.2 95.5254562053923 33.4970840745839
"4433" 886.4 99.4931130945396 32.8791578252341
"4434" 886.6 102.690622493452 31.9088829304904
"4435" 886.8 105.783219527989 28.5893154368086
"4436" 887 108.597135051042 25.4078146389402
"4437" 887.2 109.431249655552 24.8261452806237
"4438" 887.4 108.8671909247 25.9006287772823
"4439" 887.6 108.793780097616 26.9264867795455
"4440" 887.8 108.886950364544 28.6270231153712
"4441" 888 109.704515679545 32.8364163294818
"4442" 888.2 111.541437911159 38.0717516997346
"4443" 888.4 113.373525569131 43.8644150762092
"4444" 888.6 114.957951082625 50.0039336101954
"4445" 888.8 117.871580784595 55.975430763618
"4446" 889 121.205841311212 61.167543453204
"4447" 889.2 122.181182104127 66.6950304640535
"4448" 889.4 120.652795993675 72.6068373028704
"4449" 889.6 119.992082159204 79.2475722344628
"4450" 889.8 120.25054610285 86.1424637216204
"4451" 890 117.984129272114 92.6230429762564
"4452" 890.2 113.345057270995 97.9622895964963
"4453" 890.4 107.591140247412 102.109407130505
"4454" 890.6 101.718706277395 103.696565264961
"4455" 890.8 96.9988951935843 104.569524669843
"4456" 891 93.6159895250793 103.98236443027
"4457" 891.2 91.8190138538849 102.409115205419
"4458" 891.4 92.1154512362089 101.103994449492
"4459" 891.6 92.7532263686459 100.880501367356
"4460" 891.8 93.5678945990303 100.728636742081
"4461" 892 94.7718228495099 99.3421539226116
"4462" 892.2 95.19069463665 98.8213646093955
"4463" 892.4 96.8253344254619 98.1762043316883
"4464" 892.6 99.855381056159 96.2111424023405
"4465" 892.8 102.808103986525 95.2670683544954
"4466" 893 106.416050183055 95.4919032030496
"4467" 893.2 110.294803366115 94.6504496887162
"4468" 893.4 114.4416776007 92.4754279399357
"4469" 893.6 118.4958497287 90.6599506026883
"4470" 893.8 121.0930537482 86.783529187974
"4471" 894 121.927980590134 82.1267814275209
"4472" 894.2 122.465559937367 75.7912355988312
"4473" 894.4 123.164639377138 69.4119030460165
"4474" 894.6 123.937412728372 62.8391011512832
"4475" 894.8 123.389985668653 56.0024417493565
"4476" 895 122.325141996475 49.0070745351205
"4477" 895.2 120.557488396064 42.0842826804298
"4478" 895.4 118.194954141075 35.5701785678955
"4479" 895.6 114.328942411759 29.4236276694014
"4480" 895.8 110.865771090925 23.6046848137205
"4481" 896 107.021735359797 21.3324188324481
"4482" 896.2 101.248497525376 19.5410702661671
"4483" 896.4 95.0853091963909 17.3406574860273
"4484" 896.6 89.8436792661273 13.3034216617909
"4485" 896.8 86.3584534823638 7.22762016103684
"4486" 897 84.8964497475319 6.29878399275784
"4487" 897.2 79.689708773408 6.08909099836846
"4488" 897.4 72.8487478381865 5.59313446397788
"4489" 897.6 65.5961430513857 4.30492894625975
"4490" 897.8 58.8618955012152 4.95292939615152
"4491" 898 52.8487214579234 7.50836859903481
"4492" 898.2 45.4574049852 8.96391430854545
"4493" 898.4 38.7655949401468 9.34203093140715
"4494" 898.6 34.6962065665878 13.3072207560969
"4495" 898.8 30.2788942316722 18.2070662577677
"4496" 899 25.7291723363887 22.3763530062813
"4497" 899.2 20.3022004574368 24.4805194643455
"4498" 899.4 17.5024292749424 27.4708071574546
"4499" 899.6 15.8473132389155 31.7960176144937
"4500" 899.8 11.8448543305073 35.9586137920959
"4501" 900 7.84182428210366 40.9480224640134
"4502" 900.2 7.11947299517367 45.9987291810981
"4503" 900.4 6.81762192530977 52.0883812390089
"4504" 900.6 7.28402316908709 55.4175677544809
"4505" 900.8 7.70756214852927 56.7211775639113
"4506" 901 7.92703503504452 57.0546634915875
"4507" 901.2 7.67357137611464 60.1514975791308
"4508" 901.4 5.67950564925372 63.8307766953471
"4509" 901.6 3.30545808178063 64.6176842311342
"4510" 901.8 2.87613604654426 64.6435032690536
"4511" 902 1.82980715241429 64.9745103919068
"4512" 902.2 1.72882497783083 64.7982616671997
"4513" 902.4 1.68613646662036 63.257489130041
"4514" 902.6 2.57384501993437 62.875518121108
"4515" 902.8 3.30668414190001 61.6639264386839
"4516" 903 3.52001860266773 57.1990308444325
"4517" 903.2 4.06933373483114 52.5671661787668
"4518" 903.4 4.80899496498946 47.6649103154928
"4519" 903.6 6.66428447856791 42.8411385031492
"4520" 903.8 8.58185889126248 37.8624767125767
"4521" 904 12.3383959101412 33.8057698535455
"4522" 904.2 16.238859765825 29.9655717700358
"4523" 904.4 19.3291102394333 24.4465476960788
"4524" 904.6 21.0408718045889 22.359171268138
"4525" 904.8 25.2737240985713 19.7709728670405
"4526" 905 29.8586674544449 15.6248074436883
"4527" 905.2 35.06605504962 11.4060597998155
"4528" 905.4 39.7562254302 9.91937029104546
"4529" 905.6 45.835524453968 10.7408654347619
"4530" 905.8 52.5412844092862 12.074088265373
"4531" 906 58.4281105588648 14.7008500100619
"4532" 906.2 62.3062100956149 17.6483993239497
"4533" 906.4 66.6170353672758 20.0394828491212
"4534" 906.6 69.18064657795 22.5880088738232
"4535" 906.8 69.042575940399 24.5999978435163
"4536" 907 68.6422018422 27.2572215427185
"4537" 907.2 68.9365764728176 30.7183356198984
"4538" 907.4 69.2084014612361 34.3573733073599
"4539" 907.6 70.4804326332981 37.8311862732744
"4540" 907.8 70.6035510350208 42.0226913030455
"4541" 908 69.2489940521474 46.2468124888349
"4542" 908.2 68.5309175565919 51.9404965556265
"4543" 908.4 69.7067583785761 56.959935008218
"4544" 908.6 72.88007864475 61.7241936621955
"4545" 908.8 76.3113092160471 65.763798385562
"4546" 909 79.3604194056 69.7563936217454
"4547" 909.2 83.8406356035595 73.7517262524793
"4548" 909.4 87.7929120276268 76.4237674339357
"4549" 909.6 90.8768021067 76.2051498632891
"4550" 909.8 92.400310592826 75.9839326037051
"4551" 910 96.2607259399066 75.8742598731074
"4552" 910.2 98.0550352266268 77.5112783083259
"4553" 910.4 97.1667920091836 79.5799430217094
"4554" 910.6 96.9237909133967 83.7839493447094
"4555" 910.8 95.1704023026407 88.9793043006217
"4556" 911 93.1356434371634 93.3392222915942
"4557" 911.2 89.6399888371181 97.0788843930045
"4558" 911.4 84.6615817721508 98.3507372746274
"4559" 911.6 78.9625628968693 99.0510849940051
"4560" 911.8 73.1706997488951 100.989084499448
"4561" 912 66.9171162455837 102.800061079778
"4562" 912.2 61.4697501439742 103.967060129771
"4563" 912.4 55.611585851292 103.048047087713
"4564" 912.6 50.2785563114539 100.337844745722
"4565" 912.8 46.1314506930047 96.0955283126548
"4566" 913 41.7638988756435 91.2471670982309
"4567" 913.2 38.763460030356 85.5379785700255
"4568" 913.4 36.106572691448 79.9144204483959
"4569" 913.6 33.1470802423667 74.119945927855
"4570" 913.8 31.7186801359941 68.0769321703774
"4571" 914 31.112603760425 62.0044607503954
"4572" 914.2 28.5316450375064 56.9771184872067
"4573" 914.4 24.6688851599109 52.5774941097251
"4574" 914.6 20.1881611150465 50.1433148267502
"4575" 914.8 17.4148262098488 47.1695194798512
"4576" 915 18.2228047201655 44.918711332761
"4577" 915.2 20.3833937266412 41.9825460936967
"4578" 915.4 23.7206068293372 37.0898327172888
"4579" 915.6 26.9383398076346 32.5056353577324
"4580" 915.8 29.5352447640711 26.4733839424836
"4581" 916 30.6746495127909 20.1977604058182
"4582" 916.2 32.4752240658515 15.1328785915152
"4583" 916.4 36.573066845325 13.9690337245647
"4584" 916.6 42.7910957589727 12.7780173821212
"4585" 916.8 49.2398004534097 13.3281906673197
"4586" 917 56.4176318031796 13.9868829022597
"4587" 917.2 63.4491708997109 15.1536074125672
"4588" 917.4 69.5735826605911 17.8222210611494
"4589" 917.6 75.153354803234 21.7577482023707
"4590" 917.8 79.8043225684358 26.7029461345832
"4591" 918 83.1784168836905 30.8781085033945
"4592" 918.2 84.7475728245932 34.3660566627008
"4593" 918.4 85.456068924632 38.8446406272736
"4594" 918.6 88.7449064791636 42.2207312703273
"4595" 918.8 90.992478213613 46.5440751784933
"4596" 919 93.1376146888552 51.4355800685713
"4597" 919.2 95.6198002238849 56.5054770276967
"4598" 919.4 98.348514645725 61.7719664613205
"4599" 919.6 100.520119590915 66.7650530845785
"4600" 919.8 99.6387919242664 71.7196160971738
"4601" 920 96.337771963116 74.8857909123295
"4602" 920.2 92.317933605325 78.4096399699204
"4603" 920.4 87.15836610805 81.4193263147954
"4604" 920.6 81.8617137745512 84.1622482965124
"4605" 920.8 76.929848732039 85.102420195359
"4606" 921 70.7745327781252 85.7615101302777
"4607" 921.2 64.6966236104857 86.1374589521883
"4608" 921.4 59.7367941257087 84.8786308589715
"4609" 921.6 54.4671379212984 82.2489544875782
"4610" 921.8 50.9490540095462 77.6293509175455
"4611" 922 50.3417488729631 74.0153805697034
"4612" 922.2 49.8117841525696 68.212155199015
"4613" 922.4 49.3285762879778 62.7808572043232
"4614" 922.6 48.0405320181444 57.6603208832955
"4615" 922.8 45.6407762574368 52.6735111500718
"4616" 923 44.0445039650478 47.4314029952846
"4617" 923.2 42.916782251467 42.4772286151086
"4618" 923.4 43.3392584144187 38.3003940378892
"4619" 923.6 45.6549706133436 34.4755350373177
"4620" 923.8 50.0283506985947 31.3115268676507
"4621" 924 54.9920039244879 28.2042885177576
"4622" 924.2 60.0250426366678 27.3456545654164
"4623" 924.4 66.5225325204692 27.0955289918339
"4624" 924.6 71.71450415795 28.5330683204899
"4625" 924.8 76.6709271788284 31.3022998663712
"4626" 925 81.3264625369909 34.1740547049818
"4627" 925.2 85.8452849121286 37.2417715582312
"4628" 925.4 90.9065473913348 40.7947226577107
"4629" 925.6 95.3722149512172 45.0010782278041
"4630" 925.8 99.4613368389414 49.9332079029851
"4631" 926 104.807783553766 54.6173383450909
"4632" 926.2 109.30301442846 57.2228494374414
"4633" 926.4 113.876517192639 57.1488057529541
"4634" 926.6 115.083659164036 55.635128889016
"4635" 926.8 116.974496714479 54.5751900632996
"4636" 927 116.335682909448 54.488581710016
"4637" 927.2 115.033603346848 55.7906553787422
"4638" 927.4 115.767391886556 59.6932764257935
"4639" 927.6 116.414317138188 65.4511037003802
"4640" 927.8 116.5321101042 71.3632870503929
"4641" 928 117.575768656618 76.9453906240619
"4642" 928.2 117.358630314819 82.3520333453312
"4643" 928.4 115.843606999471 88.3012199242668
"4644" 928.6 114.757903026684 94.6155747685615
"4645" 928.8 113.347792742993 101.259408631082
"4646" 929 111.357787521627 105.743060607497
"4647" 929.2 106.858203843414 109.753904284712
"4648" 929.4 103.057562265276 114.577725519737
"4649" 929.6 98.9338889383718 117.229476172897
"4650" 929.8 93.8004839297769 119.335249542384
"4651" 930 89.2107431189481 121.618640136906
"4652" 930.2 86.1662212040386 122.706811223671
"4653" 930.4 83.5702157715358 122.50345821106
"4654" 930.6 81.8767720916313 121.173831862484
"4655" 930.8 78.6170563039326 119.630899642825
"4656" 931 74.7720747435837 117.939224089313
"4657" 931.2 71.7720918302227 115.13244589125
"4658" 931.4 70.7326343457 111.745916885021
"4659" 931.6 70.3168218197513 107.759696157135
"4660" 931.8 70.7159642300421 103.728385386888
"4661" 932 71.201397998 99.6239476346954
"4662" 932.2 73.7272861872242 97.0415453146825
"4663" 932.4 75.284456102412 95.4594334923055
"4664" 932.6 78.4648591171687 92.5394405777876
"4665" 932.8 78.4357798248983 88.8532131487523
"4666" 933 76.3603533238008 85.0760196170076
"4667" 933.2 72.9358544122122 81.5443900653503
"4668" 933.4 68.4113276288157 79.2223039770744
"4669" 933.6 63.8912188797 76.7428562208347
"4670" 933.8 59.3045071925136 74.2490880009268
"4671" 934 53.7117214713522 72.9844501237802
"4672" 934.2 48.0731494260171 72.0550808928138
"4673" 934.4 42.9657783648666 68.8270231041645
"4674" 934.6 39.234757540236 63.8330761067694
"4675" 934.8 36.0424062059542 58.34641385152
"4676" 935 33.1900393220276 52.3976254026748
"4677" 935.2 31.9957107147273 47.3593472634818
"4678" 935.4 32.0974563904573 41.5124963609338
"4679" 935.6 32.9257737710365 36.7052112773628
"4680" 935.8 35.3524296841904 34.9302680483339
"4681" 936 38.4331214957377 32.576296306253
"4682" 936.2 43.1677079535641 31.1601771719047
"4683" 936.4 47.87470511652 29.5138615801555
"4684" 936.6 53.5688852035515 27.0475742703969
"4685" 936.8 59.4637070976255 25.1700740798008
"4686" 937 64.7780690327 22.9772687185454
"4687" 937.2 70.123138873754 19.1485586193022
"4688" 937.4 73.8975882295037 14.1144471188819
"4689" 937.6 76.107551707877 9.52196824522687
"4690" 937.8 76.5673550434297 4.845985101086
"4691" 938 75.0135200466474 3.40215474725598
"4692" 938.2 72.3981821940171 2.14988188700887
"4693" 938.4 69.4842726155534 1.72880624795925
"4694" 938.6 66.9285139525684 1.65886663883493
"4695" 938.8 65.0868060485155 2.44455057552603
"4696" 939 61.8219018560333 2.4552323429091
"4697" 939.2 60.5364431551592 3.39497086768831
"4698" 939.4 59.4926004869187 2.8131664212017
"4699" 939.6 58.7149098234143 2.6087670878026
"4700" 939.8 57.8768263738389 2.41019401376767
"4701" 940 56.36186108073 1.92793645341546
"4702" 940.2 55.9173242095775 1.81164381097402
"4703" 940.4 55.6272233723571 1.82984297254546
"4704" 940.6 55.8631134470667 1.85956826977879
"4705" 940.8 55.901393768571 1.66135396057772
"4706" 941 55.6871810661574 1.70651461168375
"4707" 941.2 55.5090545303774 1.64491600819062
"4708" 941.4 55.2157030142233 1.19139099044081
"4709" 941.6 55.5154118791444 0.820126526841749
"4710" 941.8 55.4027959867 1.01829517506397
"4711" 942 55.3230263962185 0.688014094693599
"4712" 942.2 55.1975214485734 0.754249486760642
"4713" 942.4 55.2311993024848 0.536550655304945
"4714" 942.6 55.3194454084105 0.510643221269134
"4715" 942.8 55.418632596575 0.582442106503787
"4716" 943 55.3624846161091 0.428507531545456
"4717" 943.2 55.2503686166531 0.394668465498579
"4718" 943.4 55.2838995925615 0.385389517976228
"4719" 943.6 55.4751919175571 0.452773080307355
"4720" 943.8 55.3164144782909 0.428507531545456
"4721" 944 55.2605101379769 0.520623287806995
"4722" 944.2 55.0166843554619 0.42850753154545
"4723" 944.4 54.9155156828539 0.350111143237764
"4724" 944.6 54.9690339263949 0.504080321121723
"4725" 944.8 54.9080904591762 0.42850753154545
"4726" 945 54.7059851522 0.492204597045452
"4727" 945.2 54.4941022338724 0.371399817648904
"4728" 945.4 54.4492653710684 0.39498276022966
"4729" 945.6 54.4492653710684 0.39498276022966
"4730" 945.8 54.5453566806107 0.439882007527596
"4731" 946 54.6159665276474 0.482147165650715
"4732" 946.2 54.6259056909453 0.649644513658661
"4733" 946.4 54.2778505955793 0.503186849717867
"4734" 946.6 54.3824658361821 0.385284522813307
"4735" 946.8 54.4774854954321 0.508128863420454
"4736" 947 54.5092777874368 0.542491754019138
"4737" 947.2 54.5343738888273 0.479465183945453
"4738" 947.4 54.7286088805928 0.310212981331164
"4739" 947.6 54.9557852626811 0.310728051941678
"4740" 947.8 55.0633546882472 0.303517063394511
"4741" 948 55.0599799611706 0.376051124663102
"4742" 948.2 55.1996092939641 0.238618166469983
"4743" 948.4 55.7116098792625 0.40462113198295
"4744" 948.6 61.6781803642645 1.9181969666261
"4745" 948.8 61.2353607495518 2.89146073087878
"4746" 949 61.7579847278892 3.60647463730221
"4747" 949.2 63.2296005115889 2.68975335679545
"4748" 949.4 66.0393418906018 1.32026644854545
"4749" 949.6 69.8524522389632 0.834157264466504
"4750" 949.8 74.3979144190304 1.91514165156284
"4751" 950 79.6859650207696 2.64959651115415
"4752" 950.2 83.8093939376189 4.07817723046437
"4753" 950.4 89.5430716168636 6.61870416968182
"4754" 950.6 95.0343289517789 9.69475432322966
"4755" 950.8 100.355013116888 13.239579830233
"4756" 951 103.582764261147 17.8111014587823
"4757" 951.2 103.901533917228 22.1952103032399
"4758" 951.4 104.984630060073 27.1940144546455
"4759" 951.6 103.506272244729 30.3188104964597
"4760" 951.8 100.973985519832 32.4392875238568
"4761" 952 98.8815887050826 35.1749798180324
"4762" 952.2 100.11677207804 38.5144053556523
"4763" 952.4 102.971447305521 40.5212604734026
"4764" 952.6 105.781082333674 42.9552816722891
"4765" 952.8 107.145467184444 45.503164292289
"4766" 953 108.481651387743 47.3501820744334
"4767" 953.2 109.864351256829 50.3219796475885
"4768" 953.4 110.916120588528 54.2755906096575
"4769" 953.6 109.234275420264 57.9877891302891
"4770" 953.8 108.525535537889 61.9588285903569
"4771" 954 109.605504598872 66.5186058888644
"4772" 954.2 112.510632912716 69.3826356793438
"4773" 954.4 117.370518862288 70.9256362257639
"4774" 954.6 121.246311263119 69.6939294026745
"4775" 954.8 124.815043327602 66.3409880413747
"4776" 955 126.2241153477 61.936243247989
"4777" 955.2 126.284800172095 56.6467881646043
"4778" 955.4 125.5906509527 51.698578871855
"4779" 955.6 123.198568737295 47.8858545226407
"4780" 955.8 120.906055058796 43.2686059042255
"4781" 956 120.206735918221 38.2763403666211
"4782" 956.2 118.613196411708 34.4792880051438
"4783" 956.4 117.098708813061 30.7766205164343
"4784" 956.6 116.126805008992 30.2037853531472
"4785" 956.8 115.261662067561 28.791395308351
"4786" 957 114.27312098777 27.5180386574063
"4787" 957.2 111.699681719486 24.7801231617151
"4788" 957.4 108.865006564717 20.864283304373
"4789" 957.6 108.241438270161 20.0704669816411
"4790" 957.8 108.761229607718 20.4815018794091
"4791" 958 108.521773547049 21.3668146096775
"4792" 958.2 107.4102228162 21.6237060766705
"4793" 958.4 105.729875157884 20.7009367462033
"4794" 958.6 102.707967884085 18.0546288360583
"4795" 958.8 98.7896461442431 14.1332606414506
"4796" 959 94.4023591188724 10.4926438805455
"4797" 959.2 90.3777423311609 7.32551500638024
"4798" 959.4 85.5654467947769 4.92976682687879
"4799" 959.6 81.764416784625 3.21525414717045
"4800" 959.8 76.4306727549397 1.98355820499174
"4801" 960 71.4674530439 0.466725770845454
"4802" 960.2 67.2758846729845 0.414230603071316
"4803" 960.4 63.6458953958182 0.604543058018181
"4804" 960.6 59.3339653195544 1.53176544272991
"4805" 960.8 54.6320809727833 1.58567088812879
"4806" 961 52.658603627001 1.86571122302118
"4807" 961.2 48.8762676762728 3.77662318802118
"4808" 961.4 44.1519947132607 5.30639308955479
"4809" 961.6 40.3048295005868 6.60231555934734
"4810" 961.8 35.7946365599308 9.31302322522815
"4811" 962 31.088779990787 11.7928948480346
"4812" 962.2 28.0415028426655 13.5061740138558
"4813" 962.4 26.8565235579528 15.0494339509301
"4814" 962.6 24.8351383071316 16.4104365132086
"4815" 962.8 22.4044721451184 18.8265599401475
"4816" 963 19.3005499203186 23.1283029975661
"4817" 963.2 16.41179554566 25.3671826161055
"4818" 963.4 14.27195281935 27.0143887299355
"4819" 963.6 12.1641337399021 29.0691476424284
"4820" 963.8 11.3770205342 29.5562656266169
"4821" 964 11.6233677989222 29.1252151145825
"4822" 964.2 11.1084673188549 29.3649181038976
"4823" 964.4 11.1405866402915 29.0527127687708
"4824" 964.6 10.542500048613 29.3303586427628
"4825" 964.8 10.3001310627 29.8912956464545
"4826" 965 10.3441981510478 29.7125410357629
"4827" 965.2 10.4334919879632 29.3737950855981
"4828" 965.4 10.4811208898429 29.4379710764026
"4829" 965.6 9.96439493335 30.0858612283455
"4830" 965.8 9.10027497334705 32.4344095021925
"4831" 966 8.38973580830526 38.331613981177
"4832" 966.2 11.0046670727488 39.9859387940089
"4833" 966.4 11.4478194959941 40.317858079369
"4834" 966.6 12.1694269046727 42.0574351569545
"4835" 966.8 13.7175622557259 45.0702664196403
"4836" 967 14.9624290099 48.4752040381955
"4837" 967.2 16.9826611968393 51.2796500843159
"4838" 967.4 17.771843601725 54.7684741095955
"4839" 967.6 16.6294066703695 57.9447984554861
"4840" 967.8 14.4087497172124 59.6172947758265
"4841" 968 11.7882355567169 60.9698692610963
"4842" 968.2 8.80956179933478 60.6881470446498
"4843" 968.4 7.61131029185702 60.7859516800413
"4844" 968.6 6.32972282164215 62.118852257281
"4845" 968.8 5.4502020087496 65.3310794777851
"4846" 969 4.9552752298875 69.3875478018345
"4847" 969.2 4.595784185725 74.0304667167954
"4848" 969.4 5.27830466202283 78.3435605338604
"4849" 969.6 7.57434322570745 81.4388157154335
"4850" 969.8 9.25705811153457 84.9492452716958
"4851" 970 8.5323234487465 89.0355696233594
"4852" 970.2 9.01439629847344 91.8527065903658
"4853" 970.4 9.28853715191539 94.2376257805301
"4854" 970.6 9.75516536994264 96.0143848082587
"4855" 970.8 10.5909488076773 98.4727679418409
"4856" 971 11.0545295694727 99.4571771359318
"4857" 971.2 13.5052718075507 100.687688628545
"4858" 971.4 16.1280034967 101.876700517879
"4859" 971.6 18.6111839251 104.908680835679
"4860" 971.8 19.7462030704941 107.7608730637
"4861" 972 21.8170727029721 110.025865775156
"4862" 972.2 24.7431192687 112.55672364472
"4863" 972.4 27.463826058736 115.020903122855
"4864" 972.6 31.2240189687221 116.219468673479
"4865" 972.8 35.831127626294 116.644521924252
"4866" 973 39.4193375474045 117.309727402886
"4867" 973.2 43.08191350395 116.843852132631
"4868" 973.4 46.65085190538 114.907931107289
"4869" 973.6 48.9957561058429 112.186525548093
"4870" 973.8 50.3372281636322 109.0503576008
"4871" 974 52.339868943996 107.698442445737
"4872" 974.2 54.9464868886068 108.036602609198
"4873" 974.4 57.4205358547082 110.298636019726
"4874" 974.6 60.0609690494674 113.089359148685
"4875" 974.8 62.0175499738641 116.425840140288
"4876" 975 63.0661701310903 120.564280238472
"4877" 975.2 62.3020711927157 124.650825600664
"4878" 975.4 60.4564341601445 125.368178274279
"4879" 975.6 57.7310212784769 125.38549081003
"4880" 975.8 53.5244363458739 126.160975953285
"4881" 976 49.789403623448 125.291808669238
"4882" 976.2 45.3240938214761 124.15482840171
"4883" 976.4 40.9112871036362 122.480216569822
"4884" 976.6 36.8564168363978 120.811378803848
"4885" 976.8 32.8796174978111 118.814457979501
"4886" 977 28.6532807860381 116.637617130653
"4887" 977.2 25.2008782110723 113.874376013297
"4888" 977.4 21.4202258908103 109.969662482067
"4889" 977.6 17.6976910048985 105.307599320398
"4890" 977.8 14.0466204845571 100.558378796327
"4891" 978 10.8000806544462 95.0784270451301
"4892" 978.2 8.40266155952308 89.4515262743455
"4893" 978.4 8.03439097081627 84.1797793743129
"4894" 978.6 6.25693233366849 79.4028377176084
"4895" 978.8 5.21387548138293 75.4232574294967
"4896" 979 6.63421130582904 71.6264161801825
"4897" 979.2 8.481834863292 67.3369242857934
"4898" 979.4 9.53363914475 62.3165763713455
"4899" 979.6 9.22870249115689 58.4565342020454
"4900" 979.8 7.75912146533709 56.8291769157229
"4901" 980 9.20498922727626 56.8500726179099
"4902" 980.2 12.4334756703774 56.070976361868
"4903" 980.4 16.5620823772082 53.4724998802176
"4904" 980.6 21.3030855033102 51.5934452972404
"4905" 980.8 25.4545485123154 50.3964055291609
"4906" 981 29.5507806244368 51.6040709450981
"4907" 981.2 34.2486708412189 52.0351489007907
"4908" 981.4 38.5107891821732 51.1336465647419
"4909" 981.6 41.3997136105611 47.8828213290454
"4910" 981.8 42.3497031885529 44.2445948231337
"4911" 982 42.86906946723 40.0506301551655
"4912" 982.2 44.4739976380107 37.4012527546814
"4913" 982.4 48.7025525858714 36.1680210255169
"4914" 982.6 53.2797304689121 33.4853543119394
"4915" 982.8 58.6334644012 32.7229197400454
"4916" 983 64.7865152246333 33.2282497930121
"4917" 983.2 69.5365045174941 34.5813752981631
"4918" 983.4 74.5130593601464 37.4433272726347
"4919" 983.6 79.8967525933667 40.0834695311566
"4920" 983.8 84.9455749556211 42.9982621483349
"4921" 984 90.0550104591324 43.983527995059
"4922" 984.2 91.0301671707526 45.2377168722297
"4923" 984.4 91.3933192287769 48.1817075594685
"4924" 984.6 92.436777034213 52.4629172822585
"4925" 984.8 94.4501910015718 56.6942487232121
"4926" 985 97.6711003862951 59.6899410158182
"4927" 985.2 99.6505501389605 60.8829106550833
"4928" 985.4 100.533376290819 62.6799735280794
"4929" 985.6 101.522119341364 65.5331737576766
"4930" 985.8 101.802505221118 69.0855904270373
"4931" 986 102.160985506036 73.4563902231085
"4932" 986.2 103.636136185163 78.7927436014711
"4933" 986.4 104.75121739231 84.4340618173016
"4934" 986.6 103.641363051708 90.0630181031455
"4935" 986.8 101.965445516319 96.8658646985455
"4936" 987 100.737731188867 103.67841751345
"4937" 987.2 101.653870555829 109.431651926457
"4938" 987.4 99.515488646886 111.960587894941
"4939" 987.6 95.5538002963488 114.174934451744
"4940" 987.8 89.9400728674795 117.1606525599
"4941" 988 84.258791641074 120.812071429416
"4942" 988.2 79.0768222687615 122.813109318684
"4943" 988.4 73.7526390195372 123.402358451266
"4944" 988.6 69.8880151523667 123.009971360434
"4945" 988.8 65.7887326810864 122.506828883455
"4946" 989 61.8921793308985 121.025043297271
"4947" 989.2 57.4992614844381 118.180116092284
"4948" 989.4 53.2128190782714 118.280211480926
"4949" 989.6 49.6868847015837 120.084185736848
"4950" 989.8 47.8460530346538 119.370527917122
"4951" 990 46.0395889291762 116.075079737188
"4952" 990.2 43.6668782812078 110.827465242827
"4953" 990.4 42.945718659025 104.87577068517
"4954" 990.6 44.5226587437976 99.6747499283991
"4955" 990.8 46.1680562182462 94.3768617189236
"4956" 991 49.0553762841958 90.4169382687639
"4957" 991.2 50.8800786423983 88.6588272764506
"4958" 991.4 53.6012850487244 84.8100298624479
"4959" 991.6 56.3894973070474 80.4352606333844
"4960" 991.8 58.9212075501152 75.923565095681
"4961" 992 62.5448386232085 71.5057957393082
"4962" 992.2 66.6603632349857 68.0994134876127
"4963" 992.4 70.083333340825 64.7689133930954
"4964" 992.6 74.9410857053855 63.8903048380051
"4965" 992.8 79.9079211116256 63.9413253214215
"4966" 993 85.3688828755983 65.5754909801302
"4967" 993.2 90.575906519075 66.6830102113704
"4968" 993.4 95.7060365532882 64.9327593741841
"4969" 993.6 98.3145478479931 61.1647577110627
"4970" 993.8 97.8371987112391 58.3950526866498
"4971" 994 96.5057353092124 55.2079838615455
"4972" 994.2 95.5053868640644 52.4420197630539
"4973" 994.4 94.3299951932898 48.2209057536224
"4974" 994.6 94.9989276879818 44.1629127038454
"4975" 994.8 98.5504587261311 41.6306248826403
"4976" 995 101.92697825948 41.2495608658299
"4977" 995.2 105.79240983523 43.8123018998324
"4978" 995.4 110.143865320777 46.5680485668019
"4979" 995.6 115.180550471028 50.3221641494335
"4980" 995.8 118.829042024653 54.5158425198919
"4981" 996 122.978364447605 58.3776711685693
"4982" 996.2 126.043125520557 62.7333371713312
"4983" 996.4 125.916885116125 65.2530110908954
"4984" 996.6 123.92463959385 68.5461493772454
"4985" 996.8 121.37032422929 73.6279221471192
"4986" 997 120.018191362764 78.8574303403854
"4987" 997.2 119.347859339975 84.9576983033204
"4988" 997.4 119.450133188265 90.7386179462551
"4989" 997.6 118.251513462057 96.5746781134026
"4990" 997.8 114.654751988109 101.428890845273
"4991" 998 109.549305385236 105.081257418473
"4992" 998.2 103.166978490914 108.176713077637
"4993" 998.4 97.1249240905537 110.873004760692
"4994" 998.6 91.5092767135828 113.463926594538
"4995" 998.8 86.9464434740864 117.034671892773
"4996" 999 85.8459974705031 121.479012669782
"4997" 999.2 86.2787776200659 123.391808511887
"4998" 999.4 85.482726090396 123.221162519825
"4999" 999.6 84.3452969139462 124.362417942615
"5000" 999.8 81.8585726287909 125.604822523682
"5001" 1000 78.7086549280778 126.633626642212
"5002" 1000.2 74.3588660824111 127.548033404723
"5003" 1000.4 69.9157489169239 128.056511339202
"5004" 1000.6 64.9519034480721 126.764970978825
"5005" 1000.8 60.1810666462154 125.059165843699
"5006" 1001 56.5392500207149 122.261029081172
"5007" 1001.2 52.7315253610154 120.120193380315
"5008" 1001.4 48.9632049503642 117.201390535038
"5009" 1001.6 46.355910883068 112.997019142289
"5010" 1001.8 45.6087922389203 109.257642966495
"5011" 1002 47.4222182781661 103.764580775579
"5012" 1002.2 49.2123197955621 99.5213733947351
"5013" 1002.4 50.7785059032 95.3437244781489
"5014" 1002.6 52.251310621575 92.4134398200955
"5015" 1002.8 53.7007498499705 87.90963960357
"5016" 1003 55.8790254693696 82.4862521619204
"5017" 1003.2 57.7901304979435 77.2216896983455
"5018" 1003.4 58.9225545160091 72.8404897204091
"5019" 1003.6 60.8272516217789 67.6758463138875
"5020" 1003.8 63.534076022519 62.8582210731489
"5021" 1004 67.1317169141224 57.2473881828127
"5022" 1004.2 68.7044271057796 51.9543603034393
"5023" 1004.4 69.8035532330333 45.5861882451843
"5024" 1004.6 71.3318574220514 40.0825131187617
"5025" 1004.8 71.4551600714822 35.1717881097138
"5026" 1005 70.0561641110395 30.8850548685088
"5027" 1005.2 69.1356066783055 27.5716387090134
"5028" 1005.4 70.4004935548081 27.2742383263292
"5029" 1005.6 74.2733669114368 25.8201693261244
"5030" 1005.8 79.7957822079818 23.4903196279364
"5031" 1006 86.1524601701579 22.3188672751529
"5032" 1006.2 92.3012409624838 24.1513605745184
"5033" 1006.4 97.1349934573034 27.7369770267696
"5034" 1006.6 102.211890661479 32.0774937223685
"5035" 1006.8 106.137638094102 37.0577325368401
"5036" 1007 108.397418214072 42.6128756178994
"5037" 1007.2 110.48171299811 48.3287007875455
"5038" 1007.4 112.5666229915 52.5550010834705
"5039" 1007.6 114.342795353676 56.5875690850577
"5040" 1007.8 116.234790525256 61.230438667368
"5041" 1008 117.554553049188 66.1080783924793
"5042" 1008.2 119.924311939425 70.5016492880955
"5043" 1008.4 123.431884101078 74.4495131595139
"5044" 1008.6 124.357712935115 77.1508461328138
"5045" 1008.8 122.394823079925 78.2472124528954
"5046" 1009 119.677640904012 81.7742463637614
"5047" 1009.2 116.329710504822 87.0409807419113
"5048" 1009.4 112.158165149604 92.3622273794334
"5049" 1009.6 108.433983015861 96.6470344573922
"5050" 1009.8 103.975609767212 101.899486460009
"5051" 1010 99.8116194405516 106.047199530381
"5052" 1010.2 94.8179252042077 108.437171612761
"5053" 1010.4 89.3323555817476 109.098734468141
"5054" 1010.6 83.677479257525 109.356859243095
"5055" 1010.8 79.4804759909381 107.227254019879
"5056" 1011 77.1251380357157 104.404186702207
"5057" 1011.2 75.5098829050659 100.641081019643
"5058" 1011.4 72.225583231836 98.1408251615935
"5059" 1011.6 67.631675307319 95.6738196156169
"5060" 1011.8 62.4714209960306 93.6883813319504
"5061" 1012 56.7624268832854 93.9109422941308
"5062" 1012.2 50.835672202261 95.3495638222528
"5063" 1012.4 45.0506020690359 98.275162272733
"5064" 1012.6 40.8379877047385 102.745593821622
"5065" 1012.8 37.3441879261616 107.675746691322
"5066" 1013 32.6234163425 111.131176389857
"5067" 1013.2 27.8637649198579 112.489365982312
"5068" 1013.4 24.2400740138471 110.60194952931
"5069" 1013.6 20.551237489613 107.544816201502
"5070" 1013.8 17.1585649751328 103.682401409516
"5071" 1014 13.7351274662639 99.7738991475379
"5072" 1014.2 10.4674791192895 95.0119948817544
"5073" 1014.4 7.88432821085908 89.6304571219773
"5074" 1014.6 6.02498298295581 83.7531571681734
"5075" 1014.8 3.94780903656046 77.9700561516152
"5076" 1015 3.4523277204479 71.3238767025034
"5077" 1015.2 3.56463915127377 64.4116877192012
"5078" 1015.4 3.69209721591052 58.4431242935191
"5079" 1015.6 6.49284762198206 52.8005614372634
"5080" 1015.8 10.4755519720846 46.7509734728532
"5081" 1016 13.4323862586911 41.4494177135455
"5082" 1016.2 15.0635465039804 35.2523480700408
"5083" 1016.4 16.1489139718747 31.3123080273707
"5084" 1016.6 17.7289407858818 31.0297359262091
"5085" 1016.8 22.5640017499 29.3178566100312
"5086" 1017 28.2038352792789 27.3891286237034
"5087" 1017.2 34.6528778979812 28.1884848897642
"5088" 1017.4 37.4468345814717 31.7411541000563
"5089" 1017.6 39.0232166302714 36.1156634376114
"5090" 1017.8 39.28112713395 40.8952532436955
"5091" 1018 39.7113070458273 45.0593041347
"5092" 1018.2 39.5485898785056 50.7279569213788
"5093" 1018.4 41.1977431876024 55.4845223410333
"5094" 1018.6 44.8389719487254 59.0200912900285
"5095" 1018.8 49.2770240804568 61.2988005571941
"5096" 1019 55.4989468323696 62.1998742477687
"5097" 1019.2 60.9568829618441 63.6904896858421
"5098" 1019.4 65.9706573730388 66.3797121594049
"5099" 1019.6 70.9051070045067 68.1186831881001
"5100" 1019.8 75.607142865225 66.9760167126705
"5101" 1020 80.3125651193154 64.7723432350839
"5102" 1020.2 84.5431966229213 61.6455643337996
"5103" 1020.4 88.5770042523102 57.5723325640031
"5104" 1020.6 91.0338593947165 54.0203757642892
"5105" 1020.8 93.345716278137 49.8317374255623
"5106" 1021 94.177314031418 49.6647059049557
"5107" 1021.2 96.0635648857603 51.0006828627437
"5108" 1021.4 99.7819503372372 53.4202546513141
"5109" 1021.6 103.21035387735 56.3290522143455
"5110" 1021.8 107.495199747237 60.7542893209357
"5111" 1022 110.713137583188 65.473213425595
"5112" 1022.2 113.806083913616 69.2459606666127
"5113" 1022.4 116.550209086914 73.6316017590216
"5114" 1022.6 120.654616580322 77.5641491969549
"5115" 1022.8 122.58018682789 81.317714329355
"5116" 1023 121.513632567831 82.9224726391766
"5117" 1023.2 120.298479904708 87.6664034749155
"5118" 1023.4 118.978489267748 93.3898248384026
"5119" 1023.6 115.572864020343 98.2399013971883
"5120" 1023.8 111.716806141592 103.912720052553
"5121" 1024 107.994847589906 109.871735751935
"5122" 1024.2 104.41746622028 113.276368214767
"5123" 1024.4 99.1691526869619 114.24606399926
"5124" 1024.6 93.5789236666219 116.476598739358
"5125" 1024.8 88.2015199175837 119.73459254015
"5126" 1025 83.0218436087 120.824647290023
"5127" 1025.2 77.5711261298769 120.984513561407
"5128" 1025.4 72.5612016465425 120.907243735372
"5129" 1025.6 68.5501515473016 121.041886855741
"5130" 1025.8 65.0861630793591 118.074092188886
"5131" 1026 60.8865027257787 114.280742716585
"5132" 1026.2 55.693682836884 111.877989095585
"5133" 1026.4 51.9463281668855 108.214216077787
"5134" 1026.6 49.756225431269 103.181758210451
"5135" 1026.8 50.427017252169 98.8444195649614
"5136" 1027 53.0963358818282 94.8406246672634
"5137" 1027.2 56.463848848325 90.8464920087955
"5138" 1027.4 61.3594047332322 86.4051627482067
"5139" 1027.6 65.2214941092 82.0296695079881
"5140" 1027.8 68.5535168269 77.5879478249705
"5141" 1028 70.0267740198428 71.9489376120633
"5142" 1028.2 69.5827354185051 65.8345976872488
"5143" 1028.4 67.0838794305 61.6573117434205
"5144" 1028.6 65.0490510238944 55.5724726252399
"5145" 1028.8 63.8477813211857 49.3114555124026
"5146" 1029 62.0127533083731 43.4264766311801
"5147" 1029.2 60.1447294578428 38.1696688103516
"5148" 1029.4 57.8653888222625 33.2285151974517
"5149" 1029.6 55.6346169993383 28.9471745382795
"5150" 1029.8 57.5169834050125 26.8667707806392
"5151" 1030 60.3896433515936 26.6459486400029
"5152" 1030.2 65.6297964073634 26.075090359496
"5153" 1030.4 70.9715409175286 26.7335756668883
"5154" 1030.6 76.3310899447541 28.7203338674103
"5155" 1030.8 81.3854925920832 31.3626599767978
"5156" 1031 86.2011177420962 34.0545489584228
"5157" 1031.2 90.1543102832135 37.5070858217887
"5158" 1031.4 93.7964970909272 41.1471461845364
"5159" 1031.6 97.9662349883695 45.3295406526471
"5160" 1031.8 100.356028284187 49.5601773872121
"5161" 1032 100.008435000777 53.1272130552121
"5162" 1032.2 99.0898056975261 58.0228402691194
"5163" 1032.4 99.7245343122738 64.2895146591438
"5164" 1032.6 101.438478807742 70.0256486748929
"5165" 1032.8 104.330967842456 72.9530541576674
"5166" 1033 109.209261698 74.0718698093705
"5167" 1033.2 111.414268631204 73.6424685047715
"5168" 1033.4 114.405003346253 73.0934493585191
"5169" 1033.6 117.456755191692 71.9565652018396
"5170" 1033.8 121.157421904466 70.28569568861
"5171" 1034 125.109008602783 67.8673808131487
"5172" 1034.2 125.913416144438 65.6421698291645
"5173" 1034.4 126.79577833831 62.2643758493747
"5174" 1034.6 127.204005583716 59.4149759844908
"5175" 1034.8 127.229281991006 56.7588231587603
"5176" 1035 126.607309383364 53.9173351245291
"5177" 1035.2 125.470345949952 50.7406249652177
"5178" 1035.4 124.573940598725 47.7872757307955
"5179" 1035.6 123.803774587284 44.6169453867295
"5180" 1035.8 122.6767147357 40.4939617310455
"5181" 1036 121.485198373676 36.4264491198312
"5182" 1036.2 120.164664946348 35.8419875211684
"5183" 1036.4 118.943909910529 34.5017768131552
"5184" 1036.6 118.878057657784 33.8924835057387
"5185" 1036.8 118.982617105911 33.2626685582297
"5186" 1037 119.495781129072 35.3471335542397
"5187" 1037.2 119.740607264875 36.0797550918954
"5188" 1037.4 120.400329780765 37.0080884529567
"5189" 1037.6 119.769166394952 37.7753281539488
"5190" 1037.8 119.389196952418 37.5981951379301
"5191" 1038 119.012203059078 37.5248220476127
"5192" 1038.2 118.891218885579 38.194278021442
"5193" 1038.4 118.450069948893 38.3662656355623
"5194" 1038.6 118.273617957339 38.8242632435946
"5195" 1038.8 118.233414479343 39.1775557107121
"5196" 1039 118.0524246522 40.0898508400864
"5197" 1039.2 118.393238967196 41.1714668822727
"5198" 1039.4 118.138248860555 43.3603296785455
"5199" 1039.6 118.095542816902 46.3278635536043
"5200" 1039.8 117.581999453946 49.4940438219389
"5201" 1040 116.795609999599 52.4363586081085
"5202" 1040.2 117.57654106951 56.648274532686
"5203" 1040.4 119.237466581383 60.5088225807162
"5204" 1040.6 121.880797374885 65.6779321601019
"5205" 1040.8 125.022006170212 70.1042092259175
"5206" 1041 124.923533761716 71.7373723587955
"5207" 1041.2 124.979664326555 74.8996234492632
"5208" 1041.4 123.727758859884 76.5245890135134
"5209" 1041.6 121.76959372206 78.7840513209294
"5210" 1041.8 119.151729017677 80.8965204002685
"5211" 1042 116.910668426652 84.2263285972494
"5212" 1042.2 114.271402371324 88.4425647568254
"5213" 1042.4 112.307155975308 93.9429337568815
"5214" 1042.6 111.453156059773 99.7599716906987
"5215" 1042.8 109.33342071942 106.185000169457
"5216" 1043 106.050484126467 110.609617575499
"5217" 1043.2 104.157196834818 112.923145533854
"5218" 1043.4 102.114560232172 114.900660613892
"5219" 1043.6 102.016029852623 114.45507437023
"5220" 1043.8 100.266806882816 115.326163076708
"5221" 1044 98.390196602916 116.262385508081
"5222" 1044.2 95.0518643864175 118.136794678416
"5223" 1044.4 91.6900586020456 118.858213283972
"5224" 1044.6 88.2459452912156 120.167047471764
"5225" 1044.8 84.5520560378719 120.820937659788
"5226" 1045 79.501808658564 120.591747655985
"5227" 1045.2 75.3569244292 118.783445872864
"5228" 1045.4 71.362230255845 117.591236605965
"5229" 1045.6 67.1646093115372 115.969059040127
"5230" 1045.8 63.5511485202789 112.727870783959
"5231" 1046 61.5478994090622 109.501958148994
"5232" 1046.2 57.4738580913446 107.908093177289
"5233" 1046.4 52.7776016799791 108.959419180918
"5234" 1046.6 47.8041695927233 112.182786960638
"5235" 1046.8 42.884783166103 116.394244137881
"5236" 1047 38.0293464055696 119.18753199985
"5237" 1047.2 34.5937287554594 118.236469636448
"5238" 1047.4 29.3310188444021 116.126773100375
"5239" 1047.6 25.0437784890134 112.349955829866
"5240" 1047.8 21.0066109034868 107.797405204207
"5241" 1048 16.7143048491526 102.620917813575
"5242" 1048.2 12.4989563626778 97.4943424114788
"5243" 1048.4 11.4257485645846 91.7593199551532
"5244" 1048.6 10.7065228361077 85.5767847822378
"5245" 1048.8 9.15105611363023 80.5238640800338
"5246" 1049 8.12120696814274 73.9640953470187
"5247" 1049.2 5.40471821814 68.6424593402814
"5248" 1049.4 3.93532214150952 64.1801705162597
"5249" 1049.6 5.654049804012 59.1398763207295
"5250" 1049.8 8.98422855476722 54.6074115296883
"5251" 1050 11.0343000538282 49.7627013903403
"5252" 1050.2 10.5795051035718 45.7742851351865
"5253" 1050.4 9.2486985715598 42.3173646434426
"5254" 1050.6 10.3740352421167 43.5797306819343
"5255" 1050.8 11.6269510318636 43.5896391143455
"5256" 1051 12.9714384642566 44.8349768364417
"5257" 1051.2 16.1608079028696 46.632766418608
"5258" 1051.4 20.4055551745158 47.544221138756
"5259" 1051.6 24.6993934078062 48.8461689833773
"5260" 1051.8 29.0058977750534 48.0816001024161
"5261" 1052 33.57994757895 46.4441462289592
"5262" 1052.2 37.6148895378161 43.5138851043044
"5263" 1052.4 41.1885588122278 40.2533283724899
"5264" 1052.6 44.4311926653 35.7434345860555
"5265" 1052.8 47.2057667154 30.5037139780255
"5266" 1053 48.61585845867 27.1634398632055
"5267" 1053.2 51.51585845898 25.1378731803055
"5268" 1053.4 55.95897772551 23.1696338563555
"5269" 1053.6 61.886110151853 21.5330352538414
"5270" 1053.8 68.2762001917555 19.9481193814343
"5271" 1054 74.3349725777973 18.2614311081649
"5272" 1054.2 78.5453618840333 16.5863298133788
"5273" 1054.4 79.2617384383789 15.0122136473069
"5274" 1054.6 80.2241393907826 12.4245934084629
"5275" 1054.8 80.8047182262 7.5706857667909
"5276" 1055 79.4077625340684 4.87724468515071
"5277" 1055.2 76.4338139007 3.53027767763241
"5278" 1055.4 73.6979030222948 3.02361383803684
"5279" 1055.6 70.6995840294391 2.75261959100632
"5280" 1055.8 67.4968297334027 2.85588218978869
"5281" 1056 63.1388183125775 2.66570446471892
"5282" 1056.2 58.9575767664087 3.14212620546778
"5283" 1056.4 55.4305100539812 4.7718511853267
"5284" 1056.6 50.8091574061839 5.49139686677126
"5285" 1056.8 46.46841415962 4.80959169663545
"5286" 1057 43.5397354985182 6.33496269609091
"5287" 1057.2 39.6027321344885 8.82059591117045
"5288" 1057.4 35.2803470049572 9.98670718885974
"5289" 1057.6 31.9568566648224 12.6531443470965
"5290" 1057.8 27.9025229387625 15.0270787308267
"5291" 1058 27.1396150956789 15.4891757974507
"5292" 1058.2 27.4077565947645 15.3007449537713
"5293" 1058.4 27.2547729420711 15.1418729912671
"5294" 1058.6 27.3169126475152 15.3073112010563
"5295" 1058.8 26.3943497916667 15.9875773976788
"5296" 1059 25.5569833066239 15.9138180421215
"5297" 1059.2 25.40065531071 17.3948578981255
"5298" 1059.4 24.20340760416 19.1720060255755
"5299" 1059.6 21.4213903474187 21.4883498124829
"5300" 1059.8 18.0157273938 23.8537403398255
"5301" 1060 15.9856372718443 25.7011391071434
"5302" 1060.2 14.7171614363796 28.1212705712542
"5303" 1060.4 13.0713840373311 30.5219696806814
"5304" 1060.6 11.720813346632 32.7668274259726
"5305" 1060.8 11.2485177569286 33.3580704788883
"5306" 1061 12.04089122016 33.1522379615155
"5307" 1061.2 12.3337476874732 32.7498432419578
"5308" 1061.4 12.8286542056895 32.4339362113033
"5309" 1061.6 12.9896398940429 31.5745526448883
"5310" 1061.8 13.2028884962588 30.6808667578396
"5311" 1062 13.9358327721849 29.3855795506667
"5312" 1062.2 15.3451748654053 27.5218867181139
"5313" 1062.4 17.08833551952 26.2462021200055
"5314" 1062.6 19.2699868959 23.5471898309139
"5315" 1062.8 21.6194844933552 20.6402453498558
"5316" 1063 24.6164263897 17.2564760233267
"5317" 1063.2 28.1764962896 14.1403624981788
"5318" 1063.4 32.0513704518848 10.9122136815563
"5319" 1063.6 36.4509621430177 8.76746541494732
"5320" 1063.8 40.9036326362377 6.50857270823413
"5321" 1064 44.5799190884739 4.79978788742372
"5322" 1064.2 48.1246234904631 3.58654098949282
"5323" 1064.4 52.0653435741857 2.44133480134546
"5324" 1064.6 57.1157354221592 2.09633069555566
"5325" 1064.8 63.2287961123571 1.27658846077403
"5326" 1065 68.7363952435435 1.08098703727589
"5327" 1065.2 73.9519328864436 2.32635343182751
"5328" 1065.4 79.1927775782089 2.91383053364366
"5329" 1065.6 84.4361968397182 4.53407293513636
"5330" 1065.8 89.6836856896826 6.33516410973676
"5331" 1066 95.5071514148478 9.27298354810197
"5332" 1066.2 100.369022425623 12.7628726252891
"5333" 1066.4 105.037253980771 16.6785872150322
"5334" 1066.6 108.965240196274 20.662018859502
"5335" 1066.8 110.589987841816 25.745816172599
"5336" 1067 110.662204051466 31.9520066575922
"5337" 1067.2 110.872558209443 37.3764453538597
"5338" 1067.4 112.406002188971 42.4405008682743
"5339" 1067.6 113.859098050544 47.5204790056274
"5340" 1067.8 116.573983174378 51.0493212122912
"5341" 1068 119.242040858558 55.6744269396163
"5342" 1068.2 120.414341896414 60.0004297420216
"5343" 1068.4 119.85779817795 65.4249931677455
"5344" 1068.6 118.961100049061 70.829287723327
"5345" 1068.8 120.123365943546 76.1332865073403
"5346" 1069 121.565086894152 80.60462029961
"5347" 1069.2 122.659345550676 85.1230024620132
"5348" 1069.4 120.172784607432 86.0564225280258
"5349" 1069.6 116.37223575689 89.267714742474
"5350" 1069.8 111.556671253708 92.6558397551833
"5351" 1070 106.197370255041 95.1755620823503
"5352" 1070.2 102.407897529232 97.2973609487067
"5353" 1070.4 100.472229991618 98.523032615734
"5354" 1070.6 97.9231037129578 99.3022774539205
"5355" 1070.8 96.413280919 98.4073336836454
"5356" 1071 95.5846669044983 97.1902379900833
"5357" 1071.2 96.3806331386423 97.1782253082089
"5358" 1071.4 96.8680416741474 97.0133736923349
"5359" 1071.6 96.9546361668351 96.4320360362211
"5360" 1071.8 97.5361630995151 95.3628280605286
"5361" 1072 98.0577960270689 93.2069381819553
"5362" 1072.2 99.3287202718525 90.9258434378505
"5363" 1072.4 101.405922695328 89.9392036419422
"5364" 1072.6 102.598040751132 90.3201815099607
"5365" 1072.8 103.868855198438 90.8116102824502
"5366" 1073 106.009085467937 91.6286703809099
"5367" 1073.2 108.250956761244 93.2060861031775
"5368" 1073.4 110.735150732676 94.9794124066975
"5369" 1073.6 112.869672358068 95.6734556323855
"5370" 1073.8 116.138126151212 95.5359942578625
"5371" 1074 117.025573544675 95.5009275806883
"5372" 1074.2 117.730583870869 93.870047875997
"5373" 1074.4 119.358944966888 91.7093881929908
"5374" 1074.6 121.236314157531 88.5842662286916
"5375" 1074.8 122.46193071427 85.376506508983
"5376" 1075 123.913949882184 81.5307961794204
"5377" 1075.2 124.41795653551 79.1212309475207
"5378" 1075.4 125.325199206224 77.4716248505931
"5379" 1075.6 125.240382404876 74.4487797982093
"5380" 1075.8 125.60078638302 70.9844730445855
"5381" 1076 126.694688898271 69.1879731419978
"5382" 1076.2 125.910550472175 68.6225858558455
"5383" 1076.4 125.947418099964 65.9152057838335
"5384" 1076.6 126.246472914582 64.6950997348396
"5385" 1076.8 125.841067346348 64.9924502823345
"5386" 1077 125.320306305385 62.7402872448447
"5387" 1077.2 125.646012546885 58.7022228832597
"5388" 1077.4 126.331854173936 54.3804235617423
"5389" 1077.6 125.009717751432 50.4912938406186
"5390" 1077.8 123.597011808756 45.6350792816815
"5391" 1078 122.859484790651 42.3390882021684
"5392" 1078.2 121.483947630968 37.9724900894235
"5393" 1078.4 119.848602727055 34.896838943239
"5394" 1078.6 117.99672347264 30.8043201981748
"5395" 1078.8 114.97247707651 27.624958049511
"5396" 1079 111.644688656623 23.1928587863916
"5397" 1079.2 109.029761433151 19.671785602687
"5398" 1079.4 107.226910553222 18.7958100293508
"5399" 1079.6 104.959541865457 17.8604557525542
"5400" 1079.8 101.681430710649 14.6672515579301
"5401" 1080 99.1682654819269 11.8254648309236
"5402" 1080.2 96.3767635597588 11.3051829177639
"5403" 1080.4 92.2411869574693 9.26770031323777
"5404" 1080.6 87.3205880770304 5.97292166767589
"5405" 1080.8 81.7675841066 3.61336080654545
"5406" 1081 76.5914074818951 1.62476949337473
"5407" 1081.2 73.2378483182739 2.28070741878024
"5408" 1081.4 68.7222183973579 1.74603104425598
"5409" 1081.6 65.4595045178068 2.7784963558173
"5410" 1081.8 59.9197849583939 2.70470266808627
"5411" 1082 56.8505388855641 3.08646857541923
"5412" 1082.2 53.6568097479812 5.52427277154545
"5413" 1082.4 48.2772813374879 8.06829496333333
"5414" 1082.6 42.0793591400265 9.37339544390259
"5415" 1082.8 37.08427261209 10.2327598533055
"5416" 1083 34.5402526458383 10.9358128256199
"5417" 1083.2 33.398375358799 15.2112720396643
"5418" 1083.4 31.3199701932588 20.9801783708102
"5419" 1083.6 29.5525758676615 25.8791600294974
"5420" 1083.8 27.9920606945942 29.5907390384397
"5421" 1084 28.3294058138584 31.4937555750999
"5422" 1084.2 29.1269808204614 31.8036552720341
"5423" 1084.4 30.6264198372625 32.9299352029204
"5424" 1084.6 33.4121469041043 34.6677131228646
"5425" 1084.8 37.3137200840053 35.3465683432191
"5426" 1085 40.3783541465526 34.8115129930191
"5427" 1085.2 42.1337386063277 36.2858896379072
"5428" 1085.4 45.9749588738808 38.6359047778433
"5429" 1085.6 48.9075002416794 42.0246613153805
"5430" 1085.8 53.84574050379 44.9387429616355
"5431" 1086 58.7966294726394 45.6920283186667
"5432" 1086.2 64.8586917738818 44.5728901799727
"5433" 1086.4 69.8581171278239 42.2848075460322
"5434" 1086.6 74.0875592376808 41.4383932214397
"5435" 1086.8 80.0341951711909 39.9450088392818
"5436" 1087 84.8548222342321 39.370205245206
"5437" 1087.2 89.6467294269545 42.2797958219727
"5438" 1087.4 93.8355177033466 45.2448842371317
"5439" 1087.6 96.8864061294295 49.030412722234
"5440" 1087.8 99.666120587325 53.1346443795204
"5441" 1088 101.754137336776 57.8249616034438
"5442" 1088.2 103.679934903063 63.7269526861584
"5443" 1088.4 105.609522388446 68.80051995357
"5444" 1088.6 106.408490137327 74.7284354090963
"5445" 1088.8 106.997698441895 81.914143762643
"5446" 1089 110.132124551251 88.1900234464273
"5447" 1089.2 112.696907164708 91.2143801784352
"5448" 1089.4 114.893582121857 93.5255303975218
"5449" 1089.6 117.351559645572 94.4474145156415
"5450" 1089.8 116.061536553629 93.4929534206407
"5451" 1090 114.737640473774 93.620447000611
"5452" 1090.2 110.677972073334 96.2133581739113
"5453" 1090.4 105.525155382692 97.192569002239
"5454" 1090.6 99.833988652 98.0633695299454
"5455" 1090.8 95.7305932251098 98.8049704466356
"5456" 1091 90.961939721388 99.4830497258095
"5457" 1091.2 86.6236907472124 98.9315447400496
"5458" 1091.4 82.0452111005032 97.6813877576242
"5459" 1091.6 78.3033063835049 94.6286994712284
"5460" 1091.8 75.657820016825 90.5439309476704
"5461" 1092 75.3846712167496 86.196343016281
"5462" 1092.2 73.9987338195813 81.2384914254522
"5463" 1092.4 75.2488628559353 77.0277080467723
"5464" 1092.6 77.4276260744951 72.4594464701602
"5465" 1092.8 79.8938401133896 67.5926702002265
"5466" 1093 81.3908058723302 62.674992800411
"5467" 1093.2 81.58387943205 57.8991848789205
"5468" 1093.4 80.6634069380846 52.8038279534429
"5469" 1093.6 79.3730886935 47.8409632574312
"5470" 1093.8 78.2589084878038 41.6837748413285
"5471" 1094 75.4373915280243 37.1834358673563
"5472" 1094.2 72.0029872675649 34.0708873694103
"5473" 1094.4 70.1394275010364 29.2945888969193
"5474" 1094.6 71.0168052892514 29.0445630323398
"5475" 1094.8 73.4692005321 28.8026548906364
"5476" 1095 77.5669455381112 28.4230701689567
"5477" 1095.2 82.1565073408132 28.9744075269417
"5478" 1095.4 88.1353089750055 30.9181695508788
"5479" 1095.6 94.5396838384964 33.6434268901472
"5480" 1095.8 100.924251260728 35.8051499650732
"5481" 1096 107.31436227501 37.0357183961561
"5482" 1096.2 112.745942143315 38.5324187652634
"5483" 1096.4 116.794395775188 40.7229553136281
"5484" 1096.6 117.1022280597 42.8296962733884
"5485" 1096.8 116.985037146625 47.9942911936705
"5486" 1097 115.367919657255 53.0915284246799
"5487" 1097.2 112.650323368938 57.416496870275
"5488" 1097.4 109.379154771807 60.8216793390536
"5489" 1097.6 105.366521292659 64.4085550766356
"5490" 1097.8 100.850699005975 66.6097585860454
"5491" 1098 96.9705218933557 69.6338028760127
"5492" 1098.2 95.0193398561874 72.4447309475202
"5493" 1098.4 94.7021096790871 75.2633131458277
"5494" 1098.6 93.9142372645739 78.7073836059236
"5495" 1098.8 90.8987901270223 80.6720702447355
"5496" 1099 86.5640089777661 81.9797025645868
"5497" 1099.2 81.43184797725 81.7601056152205
"5498" 1099.4 76.74421145425 80.3205519349204
"5499" 1099.6 73.9196871789049 76.8921357004471
"5500" 1099.8 71.3545812062454 71.588131713595
"5501" 1100 71.5934962158282 65.9646216405967
"5502" 1100.2 70.6769331661396 59.9391383128213
"5503" 1100.4 68.7168601458964 53.6792542895454
"5504" 1100.6 66.0586943501595 47.9947215792482
"5505" 1100.8 64.9569295677588 42.1575792064572
"5506" 1101 65.9027671377849 35.7923971982907
"5507" 1101.2 69.5819375547826 31.2742497824812
"5508" 1101.4 73.1261025192405 29.0749715834373
"5509" 1101.6 75.3739792398346 29.2232559682474
"5510" 1101.8 80.7212430115318 29.3017324930501
"5511" 1102 87.0760157367 29.2715282589241
"5512" 1102.2 94.082244062992 30.207167498218
"5513" 1102.4 99.6562762082135 32.0222520195455
"5514" 1102.6 104.488368294263 35.5767757639651
"5515" 1102.8 109.21311756823 38.8804873675542
"5516" 1103 112.81855489679 41.7626819701028
"5517" 1103.2 117.719076995159 45.4999245508323
"5518" 1103.4 121.209009942539 46.7708217109946
"5519" 1103.6 121.910377321261 48.4995953535211
"5520" 1103.8 122.241014834749 52.7377805897162
"5521" 1104 123.786586237684 58.091723736
"5522" 1104.2 125.45497983818 63.9440113172856
"5523" 1104.4 124.883197916364 70.5319690912735
"5524" 1104.6 123.235176946332 76.9465183753855
"5525" 1104.8 119.681333096486 82.3429337645454
"5526" 1105 114.705280526361 87.3174691056906
"5527" 1105.2 108.840042450629 91.2301909985931
"5528" 1105.4 103.270406301996 93.8450950642735
"5529" 1105.6 97.5802858092726 95.3833668676342
"5530" 1105.8 93.3840435356496 94.4828450716043
"5531" 1106 90.4967234697 92.9628692868463
"5532" 1106.2 89.7660550554672 91.3406933790541
"5533" 1106.4 88.0047562771113 88.2236112310293
"5534" 1106.6 85.147352239857 84.3391260982314
"5535" 1106.8 83.1671035475534 79.6577729861403
"5536" 1107 81.8443450862294 74.9562152443774
"5537" 1107.2 79.1678249365992 72.7016602873522
"5538" 1107.4 74.6547903644899 71.368839336974
"5539" 1107.6 69.5170109364521 69.2413423086446
"5540" 1107.8 66.7386932585361 66.3225996842012
"5541" 1108 67.2304811904857 62.4865110425187
"5542" 1108.2 69.615334214519 58.7629390516058
"5543" 1108.4 74.086828317225 55.0965139969205
"5544" 1108.6 79.3466579377086 53.2048209740972
"5545" 1108.8 84.6102955033891 50.4194632904278
"5546" 1109 88.9637396338 46.2935795448204
"5547" 1109.2 90.6691665550055 43.5938855853788
"5548" 1109.4 90.2237579031273 39.8616235899
"5549" 1109.6 87.8889617102833 35.0230915497677
"5550" 1109.8 84.5491966499778 29.4885243029899
"5551" 1110 81.6688592782472 23.5373221623756
"5552" 1110.2 79.9203044747192 17.1955350808532
"5553" 1110.4 80.4577657089385 11.1798709358482
"5554" 1110.6 83.995378363121 6.8853784869665
"5555" 1110.8 85.2373447235205 6.36703394585315
"5556" 1111 87.7247706515793 7.38905927532132
"5557" 1111.2 92.2870004140738 8.34599324322769
"5558" 1111.4 96.7404084296487 10.1921243920326
"5559" 1111.6 101.225161635103 12.9238377587051
"5560" 1111.8 103.169435501565 16.0187946982482
"5561" 1112 104.753065916459 20.6307143234294
"5562" 1112.2 106.533930403117 26.0170342332399
"5563" 1112.4 108.301679982982 32.1554367928636
"5564" 1112.6 109.856547134345 38.2599319246909
"5565" 1112.8 112.158011840574 43.7521469217891
"5566" 1113 113.219771899931 49.4910406274132
"5567" 1113.2 112.784924567623 55.7992232900326
"5568" 1113.4 110.81160451681 61.8735039021726
"5569" 1113.6 107.88610639889 67.7915760409835
"5570" 1113.8 103.923078573481 71.5486115427406
"5571" 1114 100.465735177454 74.6733752338336
"5572" 1114.2 97.4355144542703 78.8243289232066
"5573" 1114.4 96.3787468923048 82.0624612019406
"5574" 1114.6 96.74901704835 82.6391251191204
"5575" 1114.8 96.8135675937248 82.671421110595
"5576" 1115 97.2439045628901 82.5166530340909
"5577" 1115.2 98.2218990184805 82.4547920259113
"5578" 1115.4 99.1568623309314 82.8830427662231
"5579" 1115.6 99.9557772905226 84.4511011581906
"5580" 1115.8 102.327811282236 86.9933291225694
"5581" 1116 106.546548189846 88.6784614013503
"5582" 1116.2 110.76226087949 89.9962164747891
"5583" 1116.4 113.981257137993 89.9089022763747
"5584" 1116.6 117.051969727535 89.2980216107107
"5585" 1116.8 119.750517917506 89.3146803207229
"5586" 1117 120.406460081361 88.6766822936987
"5587" 1117.2 120.867382057481 86.8992644810923
"5588" 1117.4 120.982708337458 86.3496846589003
"5589" 1117.6 122.211833607111 85.4188856049809
"5590" 1117.8 121.59151753443 84.5232529901848
"5591" 1118 119.776232629744 83.9359240928906
"5592" 1118.2 118.67955440325 83.2442472413705
"5593" 1118.4 117.980561044364 84.0836300419068
"5594" 1118.6 116.396367733843 86.7744296071883
"5595" 1118.8 113.20642203045 90.25472572286
"5596" 1119 108.86085628075 93.4517019877455
"5597" 1119.2 103.521958029748 95.4766620319264
"5598" 1119.4 99.8909505684638 97.3503636377029
"5599" 1119.6 95.659711674708 99.5625436635534
"5600" 1119.8 91.5771044772354 102.020813038774
"5601" 1120 87.641572748556 104.044778768657
"5602" 1120.2 83.006006998825 106.20703935412
"5603" 1120.4 79.6555742221453 108.211904490733
"5604" 1120.6 77.0158093136062 110.836422642663
"5605" 1120.8 72.6890081051419 113.353035373313
"5606" 1121 69.0324352519443 116.864798316981
"5607" 1121.2 67.3796925712349 120.418965662499
"5608" 1121.4 66.5065218819143 123.366877140141
"5609" 1121.6 64.9306763642227 124.597250760318
"5610" 1121.8 61.4504013827156 124.427783993725
"5611" 1122 57.2171514702895 121.915924084508
"5612" 1122.2 52.8422141275359 118.704005498561
"5613" 1122.4 49.6382699922 113.530866302989
"5614" 1122.6 48.2725637033186 108.049557944554
"5615" 1122.8 46.3542020997744 102.146930492727
"5616" 1123 45.523918746675 97.5474232993954
"5617" 1123.2 47.0336134504059 93.6381898669068
"5618" 1123.4 47.9380968034768 88.2769978844294
"5619" 1123.6 48.8747786950684 82.1987772478875
"5620" 1123.8 49.2066853716813 75.7636817280408
"5621" 1124 47.3659195085974 69.7309147955454
"5622" 1124.2 44.0176155721576 63.5641751661217
"5623" 1124.4 41.3292399572798 57.4304226510917
"5624" 1124.6 38.8190229791359 50.8994490208019
"5625" 1124.8 37.5305726423827 44.1871665864781
"5626" 1125 37.1228234452714 37.4014042040148
"5627" 1125.2 37.4148672246029 32.4922497843998
"5628" 1125.4 39.99187418514 30.9585110256955
"5629" 1125.6 44.5742810933471 29.5980166443396
"5630" 1125.8 50.6844864508895 28.4552163515455
"5631" 1126 56.8840244337319 28.6503733181837
"5632" 1126.2 63.0875109285437 27.9376776943579
"5633" 1126.4 69.4768843391412 27.7545486310455
"5634" 1126.6 75.8761284239804 27.1407946634707
"5635" 1126.8 82.081177011523 24.8802890117136
"5636" 1127 87.6426784318636 21.3084056024454
"5637" 1127.2 91.8269986992 16.7604351257455
"5638" 1127.4 93.2514527060097 12.6166309850056
"5639" 1127.6 92.7910163330454 13.6821296694
"5640" 1127.8 93.1258912889477 14.6931439430592
"5641" 1128 94.4360431746813 16.5289826111062
"5642" 1128.2 97.4798046094909 20.0611012471091
"5643" 1128.4 100.271654961273 24.5569559429454
"5644" 1128.6 103.440512607533 29.4708306736843
"5645" 1128.8 106.421669664003 34.4684530854445
"5646" 1129 108.277493160627 39.5906215294091
"5647" 1129.2 110.063862754527 44.8195715427273
"5648" 1129.4 110.882158539404 50.7115249247716
"5649" 1129.6 111.827858121659 55.6810128889471
"5650" 1129.8 113.406504077163 60.3721069279357
"5651" 1130 114.3149847217 65.0268865083705
"5652" 1130.2 117.305151399793 67.531746618876
"5653" 1130.4 120.334416788748 68.9848947644094
"5654" 1130.6 121.017641320224 70.6075077445693
"5655" 1130.8 119.5474006244 72.6323161290704
"5656" 1131 117.086902308208 76.9677233339648
"5657" 1131.2 113.672174130708 80.9363772526028
"5658" 1131.4 109.488295038822 84.9249952977406
"5659" 1131.6 105.389724781908 88.7758278035215
"5660" 1131.8 101.801853160933 93.1951361332199
"5661" 1132 99.6037639359422 97.7108460830689
"5662" 1132.2 96.1593012881297 102.25821939978
"5663" 1132.4 94.0622230644143 107.406212441998
"5664" 1132.6 94.6116244157331 112.472172168074
"5665" 1132.8 95.0944489172806 117.833500340312
"5666" 1133 95.1480136749541 117.378408217922
"5667" 1133.2 93.7856297398693 118.132465599352
"5668" 1133.4 90.5610444698077 119.817387330476
"5669" 1133.6 86.4158791566474 121.986454770771
"5670" 1133.8 81.9870239099977 124.505528754133
"5671" 1134 77.7683757313691 125.041040362944
"5672" 1134.2 74.1353856076606 123.257514986813
"5673" 1134.4 73.8381549163098 120.859461761521
"5674" 1134.6 74.4901597326269 120.06713241018
"5675" 1134.8 75.4057323416016 118.3996496943
"5676" 1135 75.5857045454107 114.882132216496
"5677" 1135.2 75.5637165250884 109.528420182322
"5678" 1135.4 76.2123767817522 104.772055245911
"5679" 1135.6 76.9544258152462 101.275414493411
"5680" 1135.8 75.8876504811454 98.0445280450244
"5681" 1136 72.0866644900125 94.3637643443736
"5682" 1136.2 68.0630343953428 91.3454523552121
"5683" 1136.4 64.1291542866025 87.7307733536674
"5684" 1136.6 60.071585635138 85.1319176737934
"5685" 1136.8 55.949095680948 82.5905879552095
"5686" 1137 51.7041812933129 78.0094785664971
"5687" 1137.2 50.9222747789348 74.1908171555976
"5688" 1137.4 51.8146333179783 70.9406051525194
"5689" 1137.6 53.7191143052526 66.4991268407033
"5690" 1137.8 54.5811373151272 60.8108519530988
"5691" 1138 53.5732017634941 54.6122289548102
"5692" 1138.2 51.5051268268765 50.475666583516
"5693" 1138.4 48.2849596937909 45.7576555982727
"5694" 1138.6 45.1553424894789 39.4942530504086
"5695" 1138.8 44.6352348809526 33.6891036493665
"5696" 1139 47.4334448892145 29.0860028254289
"5697" 1139.2 52.3045792184273 26.5018396762121
"5698" 1139.4 57.857470517325 25.2186092108267
"5699" 1139.6 63.9029738890918 24.7831133590094
"5700" 1139.8 70.1820531425691 23.4689862522183
"5701" 1140 77.0858754155532 22.8451995735638
"5702" 1140.2 84.0069695463448 23.6225735690314
"5703" 1140.4 90.9918717857917 25.9131774990225
"5704" 1140.6 96.906698320727 29.9942751774103
"5705" 1140.8 102.258616425511 34.7629473783563
"5706" 1141 105.660208570187 39.9805079943628
"5707" 1141.2 108.383355188519 45.7489696347955
"5708" 1141.4 111.233180440025 50.4912161612705
"5709" 1141.6 114.125452174716 55.2905352584335
"5710" 1141.8 116.579239855188 61.1792015697775
"5711" 1142 119.963460039036 66.5725594997934
"5712" 1142.2 123.928679799834 71.3408957424352
"5713" 1142.4 123.27772062451 73.1105442212479
"5714" 1142.6 120.55310076389 76.795222678855
"5715" 1142.8 117.821885151069 82.0641285762094
"5716" 1143 114.660147998346 86.9652342027187
"5717" 1143.2 110.0327654115 91.4021852082175
"5718" 1143.4 105.120701502843 94.490874113474
"5719" 1143.6 101.287916131404 97.2663918464094
"5720" 1143.8 99.3366169302484 101.470546110981
"5721" 1144 98.0982962097 106.288014875577
"5722" 1144.2 98.2271364256322 112.055995403376
"5723" 1144.4 98.1161123958094 115.712233953358
"5724" 1144.6 95.1220352699661 117.405086206223
"5725" 1144.8 91.0800999823046 120.110849624731
"5726" 1145 86.8974939526546 122.978766232386
"5727" 1145.2 82.1959220921656 125.584975207645
"5728" 1145.4 76.7991608075837 126.433153707383
"5729" 1145.6 72.6727372390433 126.932781019486
"5730" 1145.8 67.8263187530007 125.472073137004
"5731" 1146 62.6431994746254 124.739510420851
"5732" 1146.2 57.9798443209045 122.599479160545
"5733" 1146.4 52.8718177903136 121.180771792591
"5734" 1146.6 47.6929056707611 122.279535121622
"5735" 1146.8 44.5944857093444 123.162844317634
"5736" 1147 42.0578127320333 121.147186067145
"5737" 1147.2 39.052941236919 117.913792838582
"5738" 1147.4 35.1375661413222 114.112199055257
"5739" 1147.6 30.3010384143692 112.00910705503
"5740" 1147.8 25.0869999402714 111.631451120164
"5741" 1148 22.6806337238029 109.556568277869
"5742" 1148.2 19.333240858846 105.600266687472
"5743" 1148.4 15.7738393122227 101.237799648773
"5744" 1148.6 14.6076889487 95.5797906141645
"5745" 1148.8 13.9880815873406 89.667101030397
"5746" 1149 13.3890241126047 84.0384889842835
"5747" 1149.2 12.6186107484 78.3476578254147
"5748" 1149.4 11.4055506100053 72.9750890017744
"5749" 1149.6 12.1413316730853 67.0431074742831
"5750" 1149.8 14.0576564496268 61.5186541069357
"5751" 1150 17.880419399028 57.0027123790735
"5752" 1150.2 20.7834475668393 52.2351060668159
"5753" 1150.4 20.8209632499101 47.4326597148816
"5754" 1150.6 20.205513786621 46.0087866124928
"5755" 1150.8 19.3794233310362 45.2613576161403
"5756" 1151 19.3695937111138 44.7078520814506
"5757" 1151.2 18.7180466143435 42.9017108069455
"5758" 1151.4 15.834609461121 40.4202072341507
"5759" 1151.6 13.7384350288944 38.2008673730455
"5760" 1151.8 12.9679211147857 36.2044193486597
"5761" 1152 16.9155538256189 39.3732376867076
"5762" 1152.2 19.2971353699714 40.8652246271026
"5763" 1152.4 17.4330631531951 39.7351627080503
"5764" 1152.6 17.5521671990303 38.9652321590455
"5765" 1152.8 18.0884090980684 37.1414845994665
"5766" 1153 19.3227185266189 34.3394479698968
"5767" 1153.2 21.29073831595 30.383821945851
"5768" 1153.4 23.53826998941 26.4793333797355
"5769" 1153.6 27.4073243299789 23.0385158969108
"5770" 1153.8 31.9941340425349 21.78372176306
"5771" 1154 37.0219862558633 21.3302445963312
"5772" 1154.2 41.94547837932 21.0829179905755
"5773" 1154.4 46.24923547895 21.2733722164204
"5774" 1154.6 49.727224566817 23.8243041640242
"5775" 1154.8 52.1126994691639 26.5837046332465
"5776" 1155 53.3400775504812 29.4584451331705
"5777" 1155.2 54.5420680767928 33.2029460790197
"5778" 1155.4 56.6658064402361 36.27222529703
"5779" 1155.6 59.3264360575485 38.8281869575152
"5780" 1155.8 62.07824378121 41.2124646298855
"5781" 1156 64.9892238310333 44.0574586731843
"5782" 1156.2 68.2374884787278 45.1403087866843
"5783" 1156.4 71.1788136152217 46.6404516080324
"5784" 1156.6 74.1669163157357 47.0012994404294
"5785" 1156.8 76.1735798789703 46.2903946915455
"5786" 1157 78.2443703169545 45.6047826410727
"5787" 1157.2 80.4713159130421 43.4441416068349
"5788" 1157.4 82.0235910965793 41.0079311561144
"5789" 1157.6 83.2514744518875 39.456609521474
"5790" 1157.8 84.2150601781909 40.129151265
"5791" 1158 87.0511507791392 41.4387023193492
"5792" 1158.2 90.6935499067178 43.6264924165276
"5793" 1158.4 94.3669155038478 45.5836342082585
"5794" 1158.6 97.8984272712776 47.9069822849248
"5795" 1158.8 99.3401048598983 50.0287535012351
"5796" 1159 99.0566141405975 52.9802198271352
"5797" 1159.2 99.5195986757925 57.6134848057219
"5798" 1159.4 100.008435000777 62.7438366876224
"5799" 1159.6 100.502293588725 67.6320964873205
"5800" 1159.8 103.029736676322 72.1813783741925
"5801" 1160 106.076882436402 74.6931216724003
"5802" 1160.2 106.453743932179 75.3941629827273
"5803" 1160.4 104.65465269795 75.9447910245901
"5804" 1160.6 102.369349367853 76.1535222982488
"5805" 1160.8 99.1890909971878 76.290158955082
"5806" 1161 94.9244771639821 74.9834728121609
"5807" 1161.2 90.5559160443148 73.7657584200045
"5808" 1161.4 87.3386717053585 70.504601103326
"5809" 1161.6 83.6708849970197 67.4064940118897
"5810" 1161.8 80.8833551855793 63.1086164340799
"5811" 1162 80.3974911151286 59.1458274465633
"5812" 1162.2 82.0960110313923 55.2439155395198
"5813" 1162.4 84.4966786616744 52.5849713694173
"5814" 1162.6 88.1099584695559 50.5861679733166
"5815" 1162.8 91.9295862959124 50.3444592497401
"5816" 1163 94.0453081272981 51.0396955191996
"5817" 1163.2 96.9512120349703 50.425539322113
"5818" 1163.4 99.368473535059 48.077179041725
"5819" 1163.6 99.8053735362258 45.6567187123472
"5820" 1163.8 99.7747144836107 42.466295866349
"5821" 1164 99.4028904502135 39.6796722180319
"5822" 1164.2 98.6736446051587 37.2874865163803
"5823" 1164.4 98.6753246858727 35.1642545413909
"5824" 1164.6 100.110272113819 33.7391509043069
"5825" 1164.8 101.8357361402 33.4705221403876
"5826" 1165 103.523054937791 33.8926294883182
"5827" 1165.2 106.355417424526 34.8927106042794
"5828" 1165.4 110.855294564392 36.5594429928532
"5829" 1165.6 115.166994332975 38.2964129712955
"5830" 1165.8 119.468936211103 40.5244720901505
"5831" 1166 120.97269551315 40.7137166070205
"5832" 1166.2 120.422419128369 40.186004844124
"5833" 1166.4 119.926605517407 38.8663918849937
"5834" 1166.6 119.4587156091 37.5212473785368
"5835" 1166.8 118.312478456463 36.6419655068612
"5836" 1167 117.004771998931 35.5925542037249
"5837" 1167.2 115.48773473439 32.7370120111738
"5838" 1167.4 114.838573876505 28.9523916769525
"5839" 1167.6 112.766640775691 27.9884803317755
"5840" 1167.8 109.171029599116 26.1080076724127
"5841" 1168 104.102193263196 23.9197598116074
"5842" 1168.2 99.4085673004105 21.7670244740455
"5843" 1168.4 95.7363789654857 18.5696592754651
"5844" 1168.6 93.6664358763792 14.2820183620832
"5845" 1168.8 93.1306017436474 9.27234220465072
"5846" 1169 90.3180540249564 8.35634229916084
"5847" 1169.2 86.7129048959946 7.75935730203652
"5848" 1169.4 81.3504274618927 7.91554242316014
"5849" 1169.6 75.5143855788143 7.55893903523117
"5850" 1169.8 70.5263059427572 5.8445780152026
"5851" 1170 65.6600463826615 3.65010911356469
"5852" 1170.2 60.6172741847495 4.46475722659496
"5853" 1170.4 56.0336748127408 6.93990755378015
"5854" 1170.6 50.7242089550571 9.94666903340259
"5855" 1170.8 45.6594467869737 12.0817180409139
"5856" 1171 40.6449951722758 11.6970974827273
"5857" 1171.2 35.9846758784308 10.7021092305551
"5858" 1171.4 31.8616754075125 12.8534163706392
"5859" 1171.6 27.6984245890469 16.0381883993822
"5860" 1171.8 23.5581682239353 19.1854198781925
"5861" 1172 20.217080805649 23.2489562020046
"5862" 1172.2 16.8064234294097 26.7127933985132
"5863" 1172.4 14.3402262041444 30.9641729870732
"5864" 1172.6 11.9518746720925 34.7380091486202
"5865" 1172.8 10.1171302374778 38.6184370246566
"5866" 1173 9.33993240080525 42.4249885588349
"5867" 1173.2 9.34831020252051 45.8265493940583
"5868" 1173.4 9.45300664294577 48.1408484248844
"5869" 1173.6 9.49449429367437 48.8676759571608
"5870" 1173.8 9.16306247367499 51.2746900669205
"5871" 1174 7.41527189989671 52.3196874160865
"5872" 1174.2 4.95004109611525 52.4582139322488
"5873" 1174.4 4.72906851856487 51.5479849087617
"5874" 1174.6 5.59300332754616 50.7655218574429
"5875" 1174.8 6.12876802162499 49.5007267927454
"5876" 1175 5.91745439003628 46.874378407103
"5877" 1175.2 6.55117359774545 44.4582354620727
"5878" 1175.4 7.22330400127143 41.3074642532883
"5879" 1175.6 8.54650091574949 37.3967707541098
"5880" 1175.8 10.80943643628 33.8287007971255
"5881" 1176 13.1564796074273 30.1383630520303
"5882" 1176.2 16.6109416988287 26.8697270182088
"5883" 1176.4 19.3179968289947 22.7265034291033
"5884" 1176.6 22.9095530967989 20.5637799070729
"5885" 1176.8 27.8090869405 19.3119575780597
"5886" 1177 32.8892277482481 18.2869597993243
"5887" 1177.2 37.5018374362294 15.2324549309866
"5888" 1177.4 41.0943373326278 11.1821481978135
"5889" 1177.6 43.3437023610673 7.36888779082096
"5890" 1177.8 46.4459933592152 7.8057858449091
"5891" 1178 51.8064458532682 7.20500670439773
"5892" 1178.2 57.521769193711 6.1752427816004
"5893" 1178.4 63.8658803039 3.93730588251689
"5894" 1178.6 69.9091306322 2.76853656938756
"5895" 1178.8 75.5073722230125 4.03990365587581
"5896" 1179 82.3691490445661 4.91687575409902
"5897" 1179.2 88.0998311642946 5.9133413337887
"5898" 1179.4 92.8922649707918 7.88749233927023
"5899" 1179.6 97.5115081385421 10.3887170894665
"5900" 1179.8 101.8357361402 13.2919622854139
"5901" 1180 103.199351601016 17.1473109867297
"5902" 1180.2 105.027163397488 22.2794194522711
"5903" 1180.4 105.200337026786 27.5488981052883
"5904" 1180.6 104.611461943745 33.5625628761818
"5905" 1180.8 102.707177699808 39.6658998795455
"5906" 1181 100.231323732864 43.5382421718386
"5907" 1181.2 99.2419873810364 45.9417980239909
"5908" 1181.4 98.3126995433924 48.1327098167762
"5909" 1181.6 96.2142857245707 51.0501029997696
"5910" 1181.8 95.0376629749105 54.2827001732297
"5911" 1182 95.2608125920966 57.6888747402437
"5912" 1182.2 96.9133451649353 60.5521141300497
"5913" 1182.4 99.4236986361616 62.4563832638275
"5914" 1182.6 101.13259066175 63.6956178394204
"5915" 1182.8 101.596365081204 66.5618448642092
"5916" 1183 101.003182935343 70.7750916907062
"5917" 1183.2 98.8646336241391 75.525794169082
"5918" 1183.4 96.8198498852454 80.9437040116612
"5919" 1183.6 95.4769602132476 86.2041892112835
"5920" 1183.8 94.0292190371117 91.8750122723102
"5921" 1184 93.3324664254422 97.406294488647
"5922" 1184.2 94.3064179327547 103.721261372983
"5923" 1184.4 95.8683035816766 109.895895659889
"5924" 1184.6 96.8701082174107 115.646497002496
"5925" 1184.8 96.6305128554317 115.30383478035
"5926" 1185 94.4935821524381 114.597914456307
"5927" 1185.2 90.8255216556762 116.311668837617
"5928" 1185.4 85.8545416437458 117.993840958897
"5929" 1185.6 80.7643161663614 119.522961052065
"5930" 1185.8 74.9018046254077 120.437698752961
"5931" 1186 70.6980817423364 121.319747208227
"5932" 1186.2 65.4597523592597 122.828598455851
"5933" 1186.4 60.4648383312224 124.927749509941
"5934" 1186.6 55.6987209595467 125.292423710735
"5935" 1186.8 50.1717877826556 124.357518168345
"5936" 1187 43.7070428411211 123.558287620177
"5937" 1187.2 40.0087062390643 121.019791936145
"5938" 1187.4 34.3893486179628 119.174715770232
"5939" 1187.6 29.9213334810609 115.426135949576
"5940" 1187.8 24.7239786179158 112.004686683135
"5941" 1188 20.5044162082435 106.963234299111
"5942" 1188.2 16.2399001270577 101.605484302246
"5943" 1188.4 14.0273538255387 95.6576751980938
"5944" 1188.6 11.7283053350636 90.0647552958409
"5945" 1188.8 8.90845851491539 84.3244024790224
"5946" 1189 6.42681060166945 78.9820626444233
"5947" 1189.2 6.74006116279999 72.3838975736204
"5948" 1189.4 8.0032765408293 66.1067714136489
"5949" 1189.6 10.1069763455361 60.0479166253569
"5950" 1189.8 13.571974662875 55.0742200239955
"5951" 1190 18.1687011923281 51.2977210306859
"5952" 1190.2 23.9667193179051 49.1649289294942
"5953" 1190.4 28.0336148760611 48.0420639927955
"5954" 1190.6 31.6769862950513 49.5923128436806
"5955" 1190.8 36.3256880772776 52.8292279327006
"5956" 1191 40.7454044470077 55.7240934179044
"5957" 1191.2 44.2676630332462 59.5372432377135
"5958" 1191.4 46.3806933556115 63.9677395949083
"5959" 1191.6 48.0098296250534 69.1444625028386
"5960" 1191.8 48.3355811153855 74.1629977079164
"5961" 1192 48.4336139732339 78.796410710859
"5962" 1192.2 47.398973355875 82.6677887985955
"5963" 1192.4 47.8230668465276 83.4664182129334
"5964" 1192.6 50.6957468451435 84.2692563099083
"5965" 1192.8 54.5953973001915 82.4595317827488
"5966" 1193 59.1450268243891 80.3902707818227
"5967" 1193.2 64.210612692305 77.5961642111505
"5968" 1193.4 69.3544630277976 75.4698650383991
"5969" 1193.6 73.9397441669975 74.0517868089669
"5970" 1193.8 78.0389393842289 72.3019599848182
"5971" 1194 82.8700215636173 72.0082164926777
"5972" 1194.2 87.5246331443066 70.3386474532668
"5973" 1194.4 91.9762031228157 67.9810879713967
"5974" 1194.6 95.4346046049397 65.2584332377934
"5975" 1194.8 98.2078103932424 63.5868470029946
"5976" 1195 99.1299382244143 64.0624112355034
"5977" 1195.2 101.792283623849 66.5913338150331
"5978" 1195.4 104.905995022418 70.0237158224406
"5979" 1195.6 107.933989718407 75.3393637334723
"5980" 1195.8 108.509410234404 80.5757223793135
"5981" 1196 107.453838397495 81.2120497983733
"5982" 1196.2 105.76955003315 83.9576543749705
"5983" 1196.4 104.27378877451 88.4294252629835
"5984" 1196.6 102.779899738462 93.8630030392597
"5985" 1196.8 101.288464441569 100.0548948303
"5986" 1197 100.28525662101 106.293030392545
"5987" 1197.2 96.9639529907465 109.021634919313
"5988" 1197.4 91.7265714170659 111.395009980399
"5989" 1197.6 86.1228497798484 114.079001383272
"5990" 1197.8 80.427656086319 116.405697839069
"5991" 1198 74.1299526241154 117.394938931769
"5992" 1198.2 68.6077852727079 117.705337702679
"5993" 1198.4 63.6655471889813 116.819965733069
"5994" 1198.6 59.1928621900154 112.77347184103
"5995" 1198.8 56.240996074164 108.563703383489
"5996" 1199 54.2359439246496 103.876824059209
"5997" 1199.2 52.349806609822 98.0652338343016
"5998" 1199.4 52.7422455277 93.2383168183204
"5999" 1199.6 52.815121962523 87.5954050594924
"6000" 1199.8 53.555012556539 81.5299864709607
"6001" 1200 54.1449166880571 75.7264010857329
"6002" 1200.2 54.4141179122607 69.8666431220314
"6003" 1200.4 53.036041945381 65.4478362533041
"6004" 1200.6 51.5095580563486 61.2574835417346
"6005" 1200.8 50.7909383819804 56.0687871953118
"6006" 1201 49.8639416829187 49.8375250265767
"6007" 1201.2 48.0584481828515 44.2636698801818
"6008" 1201.4 45.4141287047495 39.1941631964365
"6009" 1201.6 43.7858346530877 33.5132833282903
"6010" 1201.8 45.1022810061849 28.8760030266667
"6011" 1202 47.2497365969353 26.5293168417219
"6012" 1202.2 50.8578427060689 22.5740601097493
"6013" 1202.4 54.6782710849187 17.0255741608892
"6014" 1202.6 58.7996704058287 13.2284643769712
"6015" 1202.8 62.4589225423737 13.8397570487139
"6016" 1203 64.391526473302 16.0147894773618
"6017" 1203.2 67.352517535098 19.8765203067299
"6018" 1203.4 69.68741809395 24.3945284259205
"6019" 1203.6 71.7534169707857 29.6891195060883
"6020" 1203.8 73.5814142249286 33.4599857836883
"6021" 1204 74.5223504641369 37.4643314020697
"6022" 1204.2 77.2634086179981 40.5013113924493
"6023" 1204.4 79.5626755374321 42.8996634012687
"6024" 1204.6 82.8144260634345 44.9093521209702
"6025" 1204.8 86.5439056449 46.0887796320498
"6026" 1205 89.7748934532126 47.2014233090328
"6027" 1205.2 90.8999373280826 50.784638078215
"6028" 1205.4 91.513515037059 55.3615101219814
"6029" 1205.6 91.4584876728913 61.1434425910933
"6030" 1205.8 92.1794647856487 66.6538565544685
"6031" 1206 94.7542172341597 71.968531064239
"6032" 1206.2 97.9300646818476 76.9861149774143
"6033" 1206.4 99.6707183127726 79.2115038348035
"6034" 1206.6 97.7085545565051 80.1534820893929
"6035" 1206.8 94.5529725301426 81.7352011068241
"6036" 1207 89.700078646548 84.2538457295454
"6037" 1207.2 85.0210142925813 86.1518023591895
"6038" 1207.4 78.9857704634143 87.3402094242765
"6039" 1207.6 72.93075579635 87.8017722778954
"6040" 1207.8 68.02774137905 86.4705036089454
"6041" 1208 63.5601826474742 83.1350375951987
"6042" 1208.2 60.1356799664857 79.3552380732359
"6043" 1208.4 56.059759867321 75.6331670745374
"6044" 1208.6 54.5069764263372 71.2664086576871
"6045" 1208.8 56.0880392105087 67.4976402903628
"6046" 1209 59.0419397179759 63.8037930282437
"6047" 1209.2 63.4488859831914 60.8912996195196
"6048" 1209.4 68.1647080923555 58.9944800073186
"6049" 1209.6 72.46199214405 55.5392086021455
"6050" 1209.8 75.949213638525 51.6696118730205
"6051" 1210 78.0475376052509 47.4121108111133
"6052" 1210.2 81.5631937363195 43.7628049419702
"6053" 1210.4 83.0171943287367 39.1913859604078
"6054" 1210.6 83.6333803900269 38.5316021362185
"6055" 1210.8 84.7510302004568 39.8036232644103
"6056" 1211 87.8501208505899 40.9410099430409
"6057" 1211.2 92.1251337768468 42.2453388439216
"6058" 1211.4 95.6081258293552 45.7324962557868
"6059" 1211.6 98.7817989686748 48.9870822208648
"6060" 1211.8 102.37025444375 53.413937586967
"6061" 1212 106.2446483294 57.9788062107954
"6062" 1212.2 109.532594700961 61.3742880175118
"6063" 1212.4 111.269986905734 60.7924593454679
"6064" 1212.6 115.002293590275 59.5266449024455
"6065" 1212.8 118.900648927456 57.2276469139845
"6066" 1213 122.192114473525 54.5869374729204
"6067" 1213.2 123.85641236311 51.7589443968487
"6068" 1213.4 123.85242465282 49.1419849198495
"6069" 1213.6 123.680040600039 47.2746170907229
"6070" 1213.8 123.070405004328 44.9617054905372
"6071" 1214 122.838248156425 43.2615992270205
"6072" 1214.2 121.654122212343 40.7032520891169
"6073" 1214.4 121.003355189868 37.2698710636975
"6074" 1214.6 118.879095687675 34.6975287705455
"6075" 1214.8 116.738392099495 32.0941153754942
"6076" 1215 114.466086320507 28.5674166871051
"6077" 1215.2 112.897608137888 25.3295103516526
"6078" 1215.4 110.125743326006 22.2329079696446
"6079" 1215.6 106.271583874263 20.0825314897723
"6080" 1215.8 102.878268220785 16.9444008877997
"6081" 1216 100.620035340404 13.7295625829976
"6082" 1216.2 100.857385574589 13.981827579601
"6083" 1216.4 99.3640626797092 14.7001564640317
"6084" 1216.6 95.6447528654946 14.8399686009205
"6085" 1216.8 90.9155138197278 13.7128844141566
"6086" 1217 86.5559081281737 11.7129455564402
"6087" 1217.2 83.7639018999857 7.26115525401866
"6088" 1217.4 83.728534163122 5.93450524843537
"6089" 1217.6 81.9741909554308 6.85823631634354
"6090" 1217.8 78.1013661188892 7.01168532808599
"6091" 1218 73.3403042986826 4.87622436602371
"6092" 1218.2 69.0609610484522 2.55136725431536
"6093" 1218.4 64.1135290258698 3.01845425140394
"6094" 1218.6 58.8765078833633 4.19443403671892
"6095" 1218.8 53.353434251667 4.30212907524875
"6096" 1219 51.0186654815242 4.54151804668831
"6097" 1219.2 46.7840256124212 5.35890538995892
"6098" 1219.4 44.3370779551857 4.83998429645974
"6099" 1219.6 43.5001959214732 6.96632180080318
"6100" 1219.8 39.791130611149 8.1488518581679
"6101" 1220 36.4886561771563 10.3034079383804
"6102" 1220.2 31.7045595674368 12.9707949762086
"6103" 1220.4 27.9737876832 16.1215258644042
"6104" 1220.6 25.9966478503442 20.9071140897955
"6105" 1220.8 22.0705663264263 24.4563816289981
"6106" 1221 18.5051276181433 26.9422468782259
"6107" 1221.2 16.3078256475387 26.71690288661
"6108" 1221.4 16.7414637529105 26.0293638991349
"6109" 1221.6 17.6744402877928 26.0439212534424
"6110" 1221.8 18.5637762671516 24.8799617073519
"6111" 1222 19.8302509608111 23.0810713438047
"6112" 1222.2 21.6180282533667 20.6034914109121
"6113" 1222.4 24.16920052683 17.7617529954055
"6114" 1222.6 26.6633082160437 14.8399686009205
"6115" 1222.8 31.0384447390103 11.5820833456489
"6116" 1223 35.4034200874143 9.03671095483117
"6117" 1223.2 40.5607844141299 6.69582253700339
"6118" 1223.4 45.4946675966706 5.55050097498663
"6119" 1223.6 51.1605849540789 4.90071202507177
"6120" 1223.8 57.7499482713316 4.55875935765072
"6121" 1224 64.5015374602673 3.89264793989161
"6122" 1224.2 70.2540168028111 4.30695107532323
"6123" 1224.4 76.4870959526159 3.89553285371368
"6124" 1224.6 80.0798779936912 4.35743272212068
"6125" 1224.8 84.5421581567 8.29251280732924
"6126" 1225 89.6190873442636 12.6988786037727
"6127" 1225.2 94.4382797052555 16.2076861462399
"6128" 1225.4 98.3909231249124 20.520704015457
"6129" 1225.6 102.139132245174 24.2646199370718
"6130" 1225.8 106.853801388159 27.1261856875995
"6131" 1226 111.992680345313 28.3686844889794
"6132" 1226.2 115.683486250898 30.1387956862265
"6133" 1226.4 119.063306069095 34.5091139213354
"6134" 1226.6 121.187300889895 38.6467468315455
"6135" 1226.8 122.604172845305 44.6918038219003
"6136" 1227 123.177044240903 50.8711853511472
"6137" 1227.2 122.846668597773 57.1655034354479
"6138" 1227.4 122.386547174119 63.9272902308761
"6139" 1227.6 121.21341198325 70.7118496042454
"6140" 1227.8 119.20823755652 77.2304610975291
"6141" 1228 115.828030006151 83.8372042683242
"6142" 1228.2 113.873241409081 90.4668462245986
"6143" 1228.4 113.435403832249 95.7381133749389
"6144" 1228.6 113.527604184444 100.738225143322
"6145" 1228.8 110.73440264139 103.739081385355
"6146" 1229 105.473000305909 106.248590579406
"6147" 1229.2 99.8759868425976 109.321399538128
"6148" 1229.4 96.0692149822512 113.01081382016
"6149" 1229.6 92.7070269279462 116.67173224963
"6150" 1229.8 90.1737995149556 119.061179010816
"6151" 1230 88.1311594155358 120.854940127822
"6152" 1230.2 86.1834068164727 120.760950224523
"6153" 1230.4 84.6584663734869 119.30498339575
"6154" 1230.6 84.4594413183446 117.806933009207
"6155" 1230.8 85.1289462278579 116.551610415177
"6156" 1231 86.1082229110056 116.746426586268
"6157" 1231.2 85.8862043513087 116.234203710754
"6158" 1231.4 83.9097674301661 116.094821200588
"6159" 1231.6 80.5640017561 116.089639066445
"6160" 1231.8 77.6192972684857 118.116419026784
"6161" 1232 74.1474493866535 120.401189737243
"6162" 1232.2 70.6426920728221 123.321055078118
"6163" 1232.4 67.5776958851887 123.644494174989
"6164" 1232.6 63.9804797717227 121.649813820364
"6165" 1232.8 62.1012758969051 118.614329421571
"6166" 1233 62.8411711198525 113.746666667325
"6167" 1233.2 65.0626087773393 109.274261900783
"6168" 1233.4 68.8199805595064 104.339996174554
"6169" 1233.6 73.6103725972714 102.483339236926
"6170" 1233.8 78.9604022171508 100.546719713095
"6171" 1234 83.9810896925571 97.6817937756645
"6172" 1234.2 88.3089537542854 94.4857694705942
"6173" 1234.4 91.7117289486344 90.1118873271684
"6174" 1234.6 93.4233289746 85.2698139242704
"6175" 1234.8 93.889160890857 81.5848860428926
"6176" 1235 92.9400861361286 80.5173303694115
"6177" 1235.2 93.1011967527492 78.1076010158897
"6178" 1235.4 94.4003179956099 73.7062382112586
"6179" 1235.6 96.9190778743923 69.6067871807249
"6180" 1235.8 101.007973842532 68.5907908500412
"6181" 1236 104.364802813011 70.2255037747219
"6182" 1236.2 108.93813893694 74.0969664531774
"6183" 1236.4 109.283916262237 78.3221223076116
"6184" 1236.6 107.142372123196 81.9396862002777
"6185" 1236.8 103.655413700676 86.43290179286
"6186" 1237 100.139686308426 91.4074371340051
"6187" 1237.2 95.7729332101016 95.1264834138683
"6188" 1237.4 90.5925156465049 96.346966652765
"6189" 1237.6 85.4747008234377 96.1986118320782
"6190" 1237.8 81.9698773265115 94.7575962519143
"6191" 1238 79.0472228233279 92.2796759825455
"6192" 1238.2 76.6097180632785 87.7282311204546
"6193" 1238.4 73.5592695872546 82.96277579689
"6194" 1238.6 70.9562100145235 77.9205375026883
"6195" 1238.8 71.1484468716487 72.0828064447762
"6196" 1239 73.3997378846483 66.4428283454248
"6197" 1239.2 75.8379279020136 60.7431508923675
"6198" 1239.4 77.5540456729105 55.0235976193086
"6199" 1239.6 79.0669713047811 49.3891708510049
"6200" 1239.8 82.0049665535684 43.7156922544928
"6201" 1240 83.6051089384358 38.4171970294605
"6202" 1240.2 83.6659644140832 36.3631772683866
"6203" 1240.4 85.9697154182893 37.317070589233
"6204" 1240.6 90.5565506625611 37.135710888851
"6205" 1240.8 96.9683326942946 37.8272926915995
"6206" 1241 102.985533777917 39.0589750101587
"6207" 1241.2 105.896461348148 42.0292806546489
"6208" 1241.4 105.717629633672 44.5926000111155
"6209" 1241.6 105.227338752349 48.3562454645184
"6210" 1241.8 103.372720803858 53.5987948383876
"6211" 1242 102.181705155931 59.6961770921609
"6212" 1242.2 100.691205555336 65.60787931852
"6213" 1242.4 100.878871501437 70.498632058677
"6214" 1242.6 100.75570552294 75.8237233583306
"6215" 1242.8 102.705217108176 80.780300915747
"6216" 1243 105.76068153162 85.9018162081614
"6217" 1243.2 106.228270957237 89.8063655367894
"6218" 1243.4 103.521369444944 92.5935005491552
"6219" 1243.6 99.0529819199598 96.6371571247817
"6220" 1243.8 94.3337078051286 101.136601280641
"6221" 1244 89.8691517667465 105.576068073894
"6222" 1244.2 85.5350767665372 109.67045619115
"6223" 1244.4 80.5023829467682 112.885676671795
"6224" 1244.6 75.3364900938774 113.95003408886
"6225" 1244.8 70.2545666850984 114.91502536796
"6226" 1245 64.6572235173462 115.081265521838
"6227" 1245.2 60.2729899652669 112.156169728727
"6228" 1245.4 57.1365930237236 108.138740636955
"6229" 1245.6 53.3716230556355 104.524923138908
"6230" 1245.8 51.9682478551538 99.5732576170244
"6231" 1246 51.2527779415435 94.8585763040063
"6232" 1246.2 51.3880659814075 90.0875354642058
"6233" 1246.4 52.5673884137083 85.1287591416198
"6234" 1246.6 52.677246572387 79.365234424302
"6235" 1246.8 51.8876444711727 73.4519815492091
"6236" 1247 49.5249132057263 69.0369520293086
"6237" 1247.2 45.675950201475 65.4058840480955
"6238" 1247.4 42.2879356732678 60.4257451761472
"6239" 1247.6 40.8597870867526 54.5374884352297
"6240" 1247.8 38.6827600905649 48.8795943270049
"6241" 1248 35.1862322948429 44.0628173152026
"6242" 1248.2 33.6302521044353 38.8753068901043
"6243" 1248.4 35.1368081497385 34.0703576640839
"6244" 1248.6 38.0232926347693 32.1408168543375
"6245" 1248.8 42.0386976660789 31.3678484834612
"6246" 1249 47.6105308721227 30.0075860715661
"6247" 1249.2 53.5490791255421 29.2718797807981
"6248" 1249.4 59.7646508208428 28.3811197651475
"6249" 1249.6 65.89423329669 28.0844994303355
"6250" 1249.8 71.3812089005807 29.4720318925546
"6251" 1250 76.3154875325774 31.4910425299039
"6252" 1250.2 80.7437622183792 34.3538049831304
"6253" 1250.4 84.6676992822545 36.9257679345818
"6254" 1250.6 88.4877363884143 40.1766138511437
"6255" 1250.8 91.232911820646 44.183226903113
"6256" 1251 94.5288620535261 47.6607124310846
"6257" 1251.2 98.0131061703724 51.475116178192
"6258" 1251.4 100.547691870367 53.7935823558275
"6259" 1251.6 103.739463348332 54.6045379778612
"6260" 1251.8 106.651777608132 53.4038075198157
"6261" 1252 108.902924813649 51.9088025202634
"6262" 1252.2 112.714941034329 50.9875041595368
"6263" 1252.4 115.778183627528 49.1525857822914
"6264" 1252.6 118.358686363832 46.2756548747355
"6265" 1252.8 119.220246915885 43.3387548660374
"6266" 1253 119.342199699069 42.1667928610619
"6267" 1253.2 118.675073801432 38.8362844410821
"6268" 1253.4 117.680608594265 34.1513956698237
"6269" 1253.6 115.825297200305 31.1036732854928
"6270" 1253.8 112.597962808937 27.2315621985191
"6271" 1254 109.900564146457 23.4768752670759
"6272" 1254.2 106.722149421631 20.0669717603558
"6273" 1254.4 102.326671046325 16.430120343224
"6274" 1254.6 98.1790208759655 14.9739860993508
"6275" 1254.8 92.7805888509589 12.2909485333222
"6276" 1255 88.5114913032268 8.11424095267938
"6277" 1255.2 84.4842726171569 6.186502607692
"6278" 1255.4 79.9257863781375 5.23422363400081
"6279" 1255.6 74.0922580120393 3.31648698341152
"6280" 1255.8 69.2088005510611 2.53404941890656
"6281" 1256 64.2384060961904 5.01714613468007
"6282" 1256.2 58.5872001476326 6.20704805791624
"6283" 1256.4 52.8478229268667 5.25249862541212
"6284" 1256.6 48.4165886589857 4.34652702985157
"6285" 1256.8 44.2550770196406 6.36810122341674
"6286" 1257 39.0445095511118 9.74701352557486
"6287" 1257.2 33.99803407965 12.6863708163655
"6288" 1257.4 28.1995991087118 14.1391135361102
"6289" 1257.6 25.322117566186 17.6005220307324
"6290" 1257.8 21.8598964769121 21.0393337560606
"6291" 1258 18.8439820902625 24.0640998986392
"6292" 1258.2 16.1176612208633 27.0083830066169
"6293" 1258.4 13.2774137192 30.2237466407219
"6294" 1258.6 10.5058617010762 33.6444818711785
"6295" 1258.8 9.20650856944527 37.0867696425077
"6296" 1259 7.59340282537289 40.1171370351436
"6297" 1259.2 6.41599411441053 43.1256562793349
"6298" 1259.4 5.44681923639233 46.9632970245198
"6299" 1259.6 4.30658332539233 48.7239492452634
"6300" 1259.8 3.69209721591052 49.0997705278086
"6301" 1260 3.47599189838182 49.2389897599636
"6302" 1260.2 3.22564850797359 49.0353776651681
"6303" 1260.4 3.0786369597 49.5200080666265
"6304" 1260.6 3.08188549505899 50.6511937911608
"6305" 1260.8 3.86853951833478 52.1870812942672
"6306" 1261 3.76090926710165 54.9730356691274
"6307" 1261.2 3.37425367736666 57.5981404145931
"6308" 1261.4 2.82116433463548 59.3595942113116
"6309" 1261.6 2.83158584565001 59.4088053312705
"6310" 1261.8 3.64220183525172 58.7794124306144
"6311" 1262 4.11614891475406 57.8660451894374
"6312" 1262.2 4.53398080052053 56.8902396939814
"6313" 1262.4 4.1560499554934 55.1700814754628
"6314" 1262.6 4.044670162075 52.9371834764705
"6315" 1262.8 4.00216136714737 50.3871217463349
"6316" 1263 4.61895564648946 47.4872290275191
"6317" 1263.2 5.77342873734865 44.3002917802482
"6318" 1263.4 7.04388043224808 41.4604422056512
"6319" 1263.6 8.82453164846471 38.1071952178984
"6320" 1263.8 10.4475084933735 34.9991148765863
"6321" 1264 12.4277877626072 32.0879190973805
"6322" 1264.2 14.0732033654187 28.9210011430142
"6323" 1264.4 16.1764448916118 27.8219925827513
"6324" 1264.6 19.7189547858562 26.7035470502955
"6325" 1264.8 23.50786369845 27.1693318417642
"6326" 1265 27.2232283545788 28.6984233289091
"6327" 1265.2 29.5812035855125 30.2626205851079
"6328" 1265.4 31.0555593120711 31.457515150164
"6329" 1265.6 32.4100818817323 31.6236316741584
"6330" 1265.8 34.4253286710402 31.0044123131022
"6331" 1266 36.8096561989121 30.0495732031515
"6332" 1266.2 39.5785799802978 30.1002623040237
"6333" 1266.4 43.12752294039 28.3252743379255
"6334" 1266.6 45.1327544827625 25.5251513385454
"6335" 1266.8 45.6989132857937 21.7351759412955
"6336" 1267 45.553404228566 19.9211229161022
"6337" 1267.2 46.1058896699784 20.5988071593599
"6338" 1267.4 47.7960521087816 21.0299584304026
"6339" 1267.6 50.6208137027426 21.7426298532157
"6340" 1267.8 54.2931891233703 22.6426841327323
"6341" 1268 58.9788046681516 23.7621809450293
"6342" 1268.2 62.8762836182605 24.6165931954795
"6343" 1268.4 65.7235979928158 26.4195922372507
"6344" 1268.6 69.21612058407 28.0844994303355
"6345" 1268.8 72.3108656383857 29.4124922502026
"6346" 1269 76.7031900220689 32.3364084202639
"6347" 1269.2 80.2888972188429 35.061512001974
"6348" 1269.4 84.0565021205333 35.5255906220455
"6349" 1269.6 87.0021115572833 36.3430362959621
"6350" 1269.8 89.2757628924345 39.196909096395
"6351" 1270 90.3236519474946 44.100808064983
"6352" 1270.2 91.2434266326557 48.4166365593862
"6353" 1270.4 91.7233408891091 51.6154693673455
"6354" 1270.6 93.01157711785 55.2398323942955
"6355" 1270.8 96.2745575397252 57.7997585771001
"6356" 1271 98.5911100356407 59.2370931572404
"6357" 1271.2 99.4173926557588 61.717931009537
"6358" 1271.4 98.7437745846052 65.4017107920799
"6359" 1271.6 96.8324144682868 68.1737584339835
"6360" 1271.8 94.7215645173446 72.1377163117934
"6361" 1272 92.3909863541032 76.7797142535374
"6362" 1272.2 91.7927293138967 81.7978539581356
"6363" 1272.4 92.3569457418464 85.4842866045698
"6364" 1272.6 92.2972654873525 87.3728427164861
"6365" 1272.8 92.1944080483 90.7477615572705
"6366" 1273 93.0697955122476 95.3371351265454
"6367" 1273.2 94.8960588743457 100.269394513372
"6368" 1273.4 94.9932989574339 104.984158433723
"6369" 1273.6 93.1059934776762 108.886410916474
"6370" 1273.8 90.0695032963279 113.044919335545
"6371" 1274 85.9125689165702 117.845052393683
"6372" 1274.2 81.6649725458221 122.644212977538
"6373" 1274.4 79.788793749106 124.239319403192
"6374" 1274.6 77.3357915616403 126.379472181859
"6375" 1274.8 73.4960632327601 127.236433958824
"6376" 1275 69.998196678715 127.874362464433
"6377" 1275.2 65.69659240545 128.323529092068
"6378" 1275.4 60.5220932474357 127.893615261674
"6379" 1275.6 55.9153262699273 127.263841547841
"6380" 1275.8 51.0852836602071 126.621493867831
"6381" 1276 46.8472447772149 124.41151806865
"6382" 1276.2 41.7947047387144 123.030236294143
"6383" 1276.4 36.5482482776104 120.840679590769
"6384" 1276.6 33.7308611554059 116.306583777766
"6385" 1276.8 30.5886697788395 111.936886661266
"6386" 1277 26.2948688919406 109.03248313435
"6387" 1277.2 21.8939371898556 106.502522963523
"6388" 1277.4 19.2092877702895 102.162228159747
"6389" 1277.6 18.0773462031318 97.5781137036818
"6390" 1277.8 17.4631515292385 92.7735732288839
"6391" 1278 16.0992996413016 88.0547690599283
"6392" 1278.2 15.3873374348539 83.5423985056532
"6393" 1278.4 16.1832285978026 78.3316518961352
"6394" 1278.6 17.3533936378475 73.3773107418733
"6395" 1278.8 19.5788762008905 69.1788735612121
"6396" 1279 22.5368091319683 64.7439006429845
"6397" 1279.2 23.6876942932289 59.3677707341157
"6398" 1279.4 23.5000752017902 54.4342211478487
"6399" 1279.6 21.5268235757672 51.4343341827639
"6400" 1279.8 20.0595696127645 47.2006463049809
"6401" 1280 19.1009174332345 45.9664182377092
"6402" 1280.2 20.3918741830448 46.7538457543213
"6403" 1280.4 22.7118793398148 45.972953578234
"6404" 1280.6 26.8473728135454 45.1114199155636
"6405" 1280.8 31.8526259161553 44.9914295343847
"6406" 1281 36.6940824490868 45.7002954621021
"6407" 1281.2 42.4982213114143 45.3913561099169
"6408" 1281.4 45.6743185507606 44.9006405351818
"6409" 1281.6 49.1829674582937 44.5148389907329
"6410" 1281.8 53.3027238076239 44.0789987436433
"6411" 1282 57.3265597027776 45.6200294585163
"6412" 1282.2 62.1421191327291 45.7610287879726
"6413" 1282.4 66.9618541838842 45.6232517423612
"6414" 1282.6 71.4019763701513 44.4798196969791
"6415" 1282.8 75.6131131270009 43.7763335222534
"6416" 1283 79.5711296675158 41.2315066999928
"6417" 1283.2 83.4323772646904 41.3869455916128
"6418" 1283.4 87.1921508757833 43.1904708372121
"6419" 1283.6 90.2612765264256 46.7120354437047
"6420" 1283.8 93.5537352655707 50.5328388988989
"6421" 1284 94.89930101495 54.6506345384205
"6422" 1284.2 95.6181220530051 58.7901340874607
"6423" 1284.4 95.9112335442508 64.4321826349692
"6424" 1284.6 95.9299787396017 69.7434453658077
"6425" 1284.8 94.2538942584049 74.3922869331192
"6426" 1285 91.5633957735387 79.2854746205455
"6427" 1285.2 88.4805250749891 84.0985841323892
"6428" 1285.4 84.8374423471252 88.5872523903328
"6429" 1285.6 79.1530756938707 90.8752333676186
"6430" 1285.8 73.2903766487902 91.7690552443569
"6431" 1286 67.3056958153721 93.5296003662094
"6432" 1286.2 63.995740504875 93.1109226873205
"6433" 1286.4 60.834753173825 90.7732403834705
"6434" 1286.6 57.7125851691297 86.7617202753471
"6435" 1286.8 55.5016782337244 82.1098957200333
"6436" 1287 53.0712383263935 78.4378927005858
"6437" 1287.2 51.5622217704025 78.6885120397438
"6438" 1287.4 48.7132025657826 79.6108034344215
"6439" 1287.6 44.7197947489881 82.1000212266217
"6440" 1287.8 39.2591995202769 84.1891687091916
"6441" 1288 33.8561675186302 84.6212148514989
"6442" 1288.2 28.7725466937703 82.2264875666783
"6443" 1288.4 24.7431192687 79.0447298060572
"6444" 1288.6 21.4188930358615 73.8290859943301
"6445" 1288.8 19.4365251689061 68.4851752397363
"6446" 1289 18.8085055901882 63.044227573136
"6447" 1289.2 18.0438470327976 57.4233988713747
"6448" 1289.4 19.0764923170636 51.5409280080496
"6449" 1289.6 21.836277852924 47.5796232972654
"6450" 1289.8 25.829510706125 43.9081244418455
"6451" 1290 30.0383895997194 39.4531640491377
"6452" 1290.2 34.9407008123604 36.6072389041209
"6453" 1290.4 40.2590377937312 34.6457749048267
"6454" 1290.6 46.1027860371356 33.6279226013573
"6455" 1290.8 50.8518874222247 31.9175617930801
"6456" 1291 54.90615990102 29.8501820859955
"6457" 1291.2 58.9924275583667 27.7333162758788
"6458" 1291.4 61.7374399367 27.2224907898102
"6459" 1291.6 64.0327375211362 29.2399099882369
"6460" 1291.8 67.1698770210939 32.388992699697
"6461" 1292 70.9919403316906 35.4380815694426
"6462" 1292.2 74.8736815907286 38.934293584374
"6463" 1292.4 78.9688338006908 41.5546055281326
"6464" 1292.6 81.8349313738579 44.5906887858349
"6465" 1292.8 85.3689384101741 47.7323644674334
"6466" 1293 90.0744138730333 50.879849923725
"6467" 1293.2 94.6838192740279 54.0489061122832
"6468" 1293.4 96.7762835592652 57.1255424768585
"6469" 1293.6 95.5577705834368 59.670130923677
"6470" 1293.8 93.9886959471375 63.4556163961972
"6471" 1294 91.9646133781138 67.6651530678644
"6472" 1294.2 89.917103548275 71.4443658574955
"6473" 1294.4 89.09676715675 76.6420464022954
"6474" 1294.6 89.8557433954373 81.0182507244014
"6475" 1294.8 92.672449210637 84.9339498304746
"6476" 1295 93.6047858722645 86.7257028197551
"6477" 1295.2 94.689750993084 86.6539511575855
"6478" 1295.4 94.2975098397 86.4152638008816
"6479" 1295.6 92.400365190059 86.6188034434942
"6480" 1295.8 90.0449906634295 88.5299028315537
"6481" 1296 86.866212329076 92.4080892665934
"6482" 1296.2 84.4481282855672 97.1017428942251
"6483" 1296.4 80.9802507264939 101.419961763225
"6484" 1296.6 77.063224123572 104.102870492393
"6485" 1296.8 72.4650858073744 107.439577571545
"6486" 1297 67.6194711586695 108.818546104049
"6487" 1297.2 62.7687991548094 108.722476281381
"6488" 1297.4 57.6380203519143 106.314262747712
"6489" 1297.6 53.8100855078429 102.753293466903
"6490" 1297.8 51.7015540216286 100.035552005569
"6491" 1298 48.784650758282 100.136343537004
"6492" 1298.2 45.5944825264131 101.733991245447
"6493" 1298.4 41.5981449787385 104.753521317153
"6494" 1298.6 37.5780824720077 107.987372334845
"6495" 1298.8 33.4643034975372 110.079302472034
"6496" 1299 29.1154742760206 109.603332849981
"6497" 1299.2 24.6016946595837 107.824722618755
"6498" 1299.4 20.3584439780913 104.304574173893
"6499" 1299.6 18.0888637375864 100.403947154955
"6500" 1299.8 14.9838693432692 95.6399411763839
"6501" 1300 13.8202439776846 90.3011471326301
"6502" 1300.2 13.6400346760228 84.8346425944982
"6503" 1300.4 12.8800587805182 79.7139821520909
"6504" 1300.6 11.5391275644165 74.6481276314667
"6505" 1300.8 9.5723835949558 70.9574536381966
"6506" 1301 9.18135120378871 66.1217568745535
"6507" 1301.2 11.2728746929881 60.9925410979692
"6508" 1301.4 14.795110645733 57.1820664700165
"6509" 1301.6 18.6005580707322 52.13203202111
"6510" 1301.8 21.097531675475 47.5898148277455
"6511" 1302 23.4582516639743 43.4482654503862
"6512" 1302.2 25.0743804660853 41.0216539342244
"6513" 1302.4 29.2273162648442 40.3102201959493
"6514" 1302.6 34.2864798967396 40.4693658344662
"6515" 1302.8 39.75242464383 40.0391646833755
"6516" 1303 45.3914729767408 39.2382195826169
"6517" 1303.2 50.2083879477 38.8647615299578
"6518" 1303.4 55.1371496275065 39.5220677961584
"6519" 1303.6 60.24626475087 38.7741409625455
"6520" 1303.8 65.1490048846175 36.9065692689166
"6521" 1304 69.4903402821722 33.5615977691288
"6522" 1304.2 72.8727167612405 30.8722617559238
"6523" 1304.4 72.6083928042278 30.7907754198788
"6524" 1304.6 73.3471146668818 33.0066612136364
"6525" 1304.8 75.2279280433091 35.8417596926182
"6526" 1305 76.9256803721118 39.8794723932807
"6527" 1305.2 77.8000425147811 43.8526907794374
"6528" 1305.4 77.8511164816626 48.3751341623959
"6529" 1305.6 77.311926613769 53.6957276685541
"6530" 1305.8 76.1727164022391 58.8470249079368
"6531" 1306 75.4137737979821 65.1806577575198
"6532" 1306.2 74.1630050948949 71.1430463493421
"6533" 1306.4 74.8977936238984 77.1281971460083
"6534" 1306.6 76.512870257196 82.1625436750495
"6535" 1306.8 78.5354251876412 87.9150888221505
"6536" 1307 78.8307614340387 94.2830514297229
"6537" 1307.2 75.9877712027331 98.8746911609256
"6538" 1307.4 70.8321787506286 102.319546782784
"6539" 1307.6 65.857452458511 105.731292492073
"6540" 1307.8 60.0589974344594 108.270991900177
"6541" 1308 54.4345004114857 109.02290462826
"6542" 1308.2 48.6247269602 108.355602037307
"6543" 1308.4 42.6619411168832 106.446681329171
"6544" 1308.6 41.4253304523744 103.677006725731
"6545" 1308.8 41.8433813937259 100.074878929425
"6546" 1309 41.6099422913579 95.1862736556244
"6547" 1309.2 41.1853829067244 89.2626100995942
"6548" 1309.4 40.651249317329 82.7867584789971
"6549" 1309.6 40.4061918388513 77.1818656506715
"6550" 1309.8 41.2372756561959 71.0764495014793
"6551" 1310 43.2760134916487 65.6641021520839
"6552" 1310.2 45.5707617716737 59.2410138508349
"6553" 1310.4 46.0718039469524 53.7683064976231
"6554" 1310.6 47.09934469704 48.0229548731455
"6555" 1310.8 48.653168218751 42.4867699231169
"6556" 1311 52.5896969591082 38.442656233923
"6557" 1311.2 57.1381045111849 33.886838846
"6558" 1311.4 62.3934832606307 30.4153201097039
"6559" 1311.6 69.1053073659233 29.6128950565552
"6560" 1311.8 75.0619110109572 29.1795429820883
"6561" 1312 76.0640076592946 27.5910021115184
"6562" 1312.2 75.8783143543154 24.3945284259205
"6563" 1312.4 75.1246541510333 22.1315132377399
"6564" 1312.6 74.5299654553636 24.3658647464454
"6565" 1312.8 74.6773339860204 26.5554359125552
"6566" 1313 75.2030830761286 29.3396956039169
"6567" 1313.2 76.70366973297 32.7853428642355
"6568" 1313.4 78.1275623898553 36.8743605235552
"6569" 1313.6 80.5055822618944 40.9433799154066
"6570" 1313.8 82.5251626759832 45.4809346379348
"6571" 1314 83.7055070689641 50.199952315536
"6572" 1314.2 85.8954174925672 55.2451874573242
"6573" 1314.4 87.9915094971261 59.3355537059455
"6574" 1314.6 90.0795639900659 63.4761736808382
"6575" 1314.8 91.1595052251297 67.292527957562
"6576" 1315 92.140482361341 71.3249746911352
"6577" 1315.2 91.728811717975 76.1770578241455
"6578" 1315.4 90.9671486679541 81.8887005925373
"6579" 1315.6 87.9955608262161 85.2771082656422
"6580" 1315.8 83.329073840275 88.4674066123704
"6581" 1316 78.296199222 89.4069383284955
"6582" 1316.2 76.0829720819308 91.632905779007
"6583" 1316.4 77.361074713381 95.3239564233386
"6584" 1316.6 80.2346002707 98.5352373911694
"6585" 1316.8 84.9752710221186 101.383912367731
"6586" 1317 87.2972090418393 100.894443037873
"6587" 1317.2 88.2162516477 100.605137231657
"6588" 1317.4 86.8124128110387 100.607553610658
"6589" 1317.6 85.248470957125 101.095349847745
"6590" 1317.8 84.0449684550781 104.124118548798
"6591" 1318 81.2988204543 108.089797216169
"6592" 1318.2 77.6477084622814 112.236114736406
"6593" 1318.4 73.5422925776769 117.150930173161
"6594" 1318.6 69.0894372308504 121.911742423267
"6595" 1318.8 64.2684611089612 125.891761814672
"6596" 1319 61.2878231029556 126.135863609057
"6597" 1319.2 56.1291684929667 126.016472852034
"6598" 1319.4 51.4989534688567 125.324192439993
"6599" 1319.6 47.8393263682037 122.227833124245
"6600" 1319.8 45.5756184195425 117.937054586624
"6601" 1320 43.8224635466762 112.768898718379
"6602" 1320.2 42.3062879133279 107.916564899243
"6603" 1320.4 40.5901996295678 103.056587758711
"6604" 1320.6 37.869515076132 97.9512626946655
"6605" 1320.8 34.7665884398163 92.8662815159873
"6606" 1321 30.6610624213641 89.2998476371236
"6607" 1321.2 26.4932488065139 85.7677620304989
"6608" 1321.4 22.3807843556538 82.7780337196532
"6609" 1321.6 17.6473204629756 80.419984558821
"6610" 1321.8 13.4789705721545 77.0560773280455
"6611" 1322 11.4609913958628 72.5513616028013
"6612" 1322.2 11.3460839009558 66.6675303431268
"6613" 1322.4 14.5397074038707 62.6838443294967
"6614" 1322.6 18.789567498732 57.9566396320015
"6615" 1322.8 22.3015971767847 52.7302759747234
"6616" 1323 25.0421975404377 47.7334987000865
"6617" 1323.2 26.6236822639435 42.453061910815
"6618" 1323.4 28.7248954658429 39.0653275476883
"6619" 1323.6 33.4559695473571 38.3555602464026
"6620" 1323.8 39.0126735335446 37.5459625928076
"6621" 1324 45.0773263482 36.3893228302255
"6622" 1324.2 50.9271505186604 34.5777026077237
"6623" 1324.4 55.3920136140191 32.2079221891944
"6624" 1324.6 58.7174953923735 29.4106723340455
"6625" 1324.8 61.2061472183129 31.3154200669003
"6626" 1325 64.5801114092625 34.8249229015454
"6627" 1325.2 69.6910726962289 38.3515354318243
"6628" 1325.4 73.55155090345 40.8902990274899
"6629" 1325.6 77.6877181891206 42.728121420966
"6630" 1325.8 82.2539745942391 45.5902808585715
"6631" 1326 84.7055252901474 49.2070497960191
"6632" 1326.2 87.8941511078695 53.1254137030794
"6633" 1326.4 91.2826487868864 57.8929771140624
"6634" 1326.6 91.5660972619373 62.8386763861895
"6635" 1326.8 88.9362380088464 68.0437193532772
"6636" 1327 85.9267303343428 73.7043984053073
"6637" 1327.2 81.9357586863048 79.4765658170455
"6638" 1327.4 79.8513276955739 85.9688490729236
"6639" 1327.6 79.8885124061146 90.7354105409113
"6640" 1327.8 82.106723143857 93.252503892
"6641" 1328 85.8690484619519 96.0752431069195
"6642" 1328.2 87.4207382214209 97.0910264184524
"6643" 1328.4 85.1787379503639 97.9152999580127
"6644" 1328.6 82.3534638533457 99.2853500841517
"6645" 1328.8 77.586212328084 101.644673340617
"6646" 1329 71.8728702567 103.688417573585
"6647" 1329.2 67.7543619010828 102.503054995295
"6648" 1329.4 65.0968781626426 98.3664004874553
"6649" 1329.6 62.4368683926669 93.5241376589256
"6650" 1329.8 61.1673219812 87.9673846481954
"6651" 1330 60.6692678651312 82.7847225858115
"6652" 1330.2 62.481900747815 77.2866268837047
"6653" 1330.4 65.4081994045684 72.6810946713349
"6654" 1330.6 68.9233343877496 67.6210153036116
"6655" 1330.8 71.641655752525 62.9917652656455
"6656" 1331 74.2596352568441 58.1229343166302
"6657" 1331.2 77.8928254427322 53.3278930572712
"6658" 1331.4 82.7083879511741 50.3911678394248
"6659" 1331.6 87.5391367649773 46.5719464264446
"6660" 1331.8 90.9070738565496 46.076192170395
"6661" 1332 92.0072083977776 48.7174725321489
"6662" 1332.2 94.035386641769 51.9067187082179
"6663" 1332.4 97.4573161354373 56.6071600799861
"6664" 1332.6 99.5052539712263 62.0503896870981
"6665" 1332.8 100.543039307014 68.483963767537
"6666" 1333 99.6057267361068 73.5559775593844
"6667" 1333.2 100.155746682717 79.3139014101074
"6668" 1333.4 103.139835155031 82.1850071558678
"6669" 1333.6 106.178959668608 81.7455730494362
"6670" 1333.8 107.194631992692 80.3164035966211
"6671" 1334 105.261316676238 80.8926005808532
"6672" 1334.2 103.276867638825 81.5976780981955
"6673" 1334.4 101.064208992444 82.7381822222634
"6674" 1334.6 98.0890259990415 85.5961448659357
"6675" 1334.8 94.1292783118475 87.7154157645045
"6676" 1335 90.3411007206921 90.6516391745691
"6677" 1335.2 86.814521634444 93.7075094027934
"6678" 1335.4 83.4099028994953 97.3202705358919
"6679" 1335.6 79.5533824059231 100.120294768169
"6680" 1335.8 75.0012098073923 103.380604566915
"6681" 1336 71.3854411649748 106.586717625843
"6682" 1336.2 68.5215419574381 106.717677495879
"6683" 1336.4 65.390249024028 104.252685990449
"6684" 1336.6 63.926059421425 100.439270073095
"6685" 1336.8 62.944189609175 95.0122800924954
"6686" 1337 62.4449019424434 90.0914281217401
"6687" 1337.2 62.331243952187 84.9650373130411
"6688" 1337.4 62.3184796921138 79.624826228123
"6689" 1337.6 61.7600636650928 74.0202296884115
"6690" 1337.8 62.3064842237339 68.5973229519014
"6691" 1338 62.0899766434826 63.3434838447107
"6692" 1338.2 60.5060325146439 61.1514558424052
"6693" 1338.4 58.7105073681594 57.1016804034374
"6694" 1338.6 58.2047996601175 52.7256535613804
"6695" 1338.8 59.8678639384838 48.3011561105725
"6696" 1339 62.0867678749136 43.2564354357882
"6697" 1339.2 64.6940017952327 38.3740995792183
"6698" 1339.4 66.499085171195 34.0592967875157
"6699" 1339.6 66.7399270797891 29.6396033714365
"6700" 1339.8 68.2950146257096 29.8222533726608
"6701" 1340 71.4784490296245 30.81320960647
"6702" 1340.2 75.5795419165857 32.0331715164883
"6703" 1340.4 80.8405747013887 33.531752288753
"6704" 1340.6 84.4806216154714 35.0032746849455
"6705" 1340.8 85.6241838259973 37.7274432375725
"6706" 1341 87.978702499575 41.903259305233
"6707" 1341.2 90.8734680835684 45.1907821923876
"6708" 1341.4 91.9194957126292 49.6714123806516
"6709" 1341.6 94.2780186275462 54.4730177211608
"6710" 1341.8 97.4771920955781 59.1043799657894
"6711" 1342 98.9591580798282 63.2958779219557
"6712" 1342.2 99.0208802516487 68.1368548999557
"6713" 1342.4 100.549043261076 72.9045573870175
"6714" 1342.6 99.8517682409017 76.0545881721589
"6715" 1342.8 96.8437277005781 78.7448263572772
"6716" 1343 92.6986666476918 81.8596783419917
"6717" 1343.2 88.1440052952124 85.2614174929091
"6718" 1343.4 82.8395294657488 88.2621000951552
"6719" 1343.6 77.5896268050197 90.1306831825619
"6720" 1343.8 71.5496537779913 92.2164804687423
"6721" 1344 65.5403736436322 92.0270469431048
"6722" 1344.2 60.2804718282 90.8496768620705
"6723" 1344.4 56.716841963105 87.9461698404297
"6724" 1344.6 55.5575274536754 84.1097441715291
"6725" 1344.8 53.8271198445151 79.1313170166463
"6726" 1345 53.3056954369368 74.1226598379139
"6727" 1345.2 54.1645108041261 69.887111077902
"6728" 1345.4 55.8211009233983 64.4133080515627
"6729" 1345.6 55.231109374971 59.5798646936202
"6730" 1345.8 53.6147530906245 54.4111696270832
"6731" 1346 53.6872709822816 48.8473768923312
"6732" 1346.2 53.9811685233947 43.1511351055349
"6733" 1346.4 52.8297550420608 37.3596721059784
"6734" 1346.6 53.0800932050334 32.4623408357273
"6735" 1346.8 55.4251535535824 30.9356550198396
"6736" 1347 57.7254987683667 31.7172781907879
"6737" 1347.2 62.6978536968613 32.2729307934487
"6738" 1347.4 67.7183473334525 33.9079374239514
"6739" 1347.6 72.895885653485 35.4130789829847
"6740" 1347.8 77.5118551256454 38.2773038516454
"6741" 1348 82.2224451774876 41.2701640247932
"6742" 1348.2 86.9471195032826 45.1316619869715
"6743" 1348.4 90.9668207312526 49.8239055882297
"6744" 1348.6 95.440994286059 54.6232774654173
"6745" 1348.8 97.8076478402294 60.3369358079404
"6746" 1349 98.6422018454069 66.0375832218127
"6747" 1349.2 99.35889035575 72.8074830591954
"6748" 1349.4 98.048449831077 77.9603668153078
"6749" 1349.6 94.2387985055293 81.2305654987406
"6750" 1349.8 89.8511930862238 85.5399198139264
"6751" 1350 85.3958268413905 89.9987143989264
"6752" 1350.2 81.4200836384857 94.057127429355
"6753" 1350.4 77.4021094759143 98.6857808556883
"6754" 1350.6 72.3766252755809 101.121435312664
"6755" 1350.8 67.710852124262 100.899310284174
"6756" 1351 64.1662351292366 98.5872390540089
"6757" 1351.2 59.6852247066173 99.7369704443058
"6758" 1351.4 56.1478707751047 103.059646020022
"6759" 1351.6 54.740825693925 108.34089104837
"6760" 1351.8 54.297400617425 113.586344392295
"6761" 1352 54.4073519374143 118.659360680331
"6762" 1352.2 52.5636783990307 123.609604278002
"6763" 1352.4 50.2112243554388 124.41151806865
"6764" 1352.6 47.4779700921926 123.913699497259
"6765" 1352.8 43.6157004132662 122.57044079245
"6766" 1353 40.4373152505175 120.583490284575
"6767" 1353.2 38.7169479071531 116.264606943241
"6768" 1353.4 36.9468844970256 111.551741614057
"6769" 1353.6 35.6127697378653 106.149586607246
"6770" 1353.8 35.047115537878 100.052877196105
"6771" 1354 34.644010705262 94.250600058843
"6772" 1354.2 35.8855955499821 88.4055877936737
"6773" 1354.4 36.0543851516504 82.3271411036777
"6774" 1354.6 36.0057913582641 76.3684756722634
"6775" 1354.8 38.0203200586916 70.8068064060917
"6776" 1355 42.7259924074373 66.7382323283251
"6777" 1355.2 47.8068291263018 63.0004461046605
"6778" 1355.4 53.1108066302454 60.5898068320636
"6779" 1355.6 58.7228281283518 57.9617444968222
"6780" 1355.8 63.9828449796911 56.7469504619294
"6781" 1356 68.9313921094826 53.8088639706498
"6782" 1356.2 74.491547645522 50.1003428974692
"6783" 1356.4 77.5350673873923 47.2213518026993
"6784" 1356.6 80.3112828027263 45.6131943109665
"6785" 1356.8 83.9900561610578 47.5012233127932
"6786" 1357 87.3215532632575 51.3320456104127
"6787" 1357.2 90.9515184199564 56.4459934935711
"6788" 1357.4 93.3601972687932 62.171476615359
"6789" 1357.6 95.567605951675 68.5684433501704
"6790" 1357.8 95.9089176147496 74.3550058976281
"6791" 1358 93.0460314007976 78.1233915719113
"6792" 1358.2 89.4970208362462 83.3256884894026
"6793" 1358.4 85.5856286404323 89.18008649601
"6794" 1358.6 80.4869475624787 93.3948967358897
"6795" 1358.8 75.147627793092 97.5629653833775
"6796" 1359 69.5602379346462 102.372231022307
"6797" 1359.2 65.3402686832625 107.360951506319
"6798" 1359.4 64.6299201016113 111.47817699865
"6799" 1359.6 63.107490837514 116.283100386313
"6800" 1359.8 59.8235070547076 117.241145864286
"6801" 1360 57.3755851025571 114.848552032335
"6802" 1360.2 54.5870174487488 110.643073890106
"6803" 1360.4 51.434141552025 104.76111596727
"6804" 1360.6 50.1108456426292 98.5062050578817
"6805" 1360.8 50.3933819745584 91.8805828641915
"6806" 1361 53.1450639122128 85.3023974231609
"6807" 1361.2 56.8776310396744 79.9518439211608
"6808" 1361.4 60.831742909138 75.3057240818678
"6809" 1361.6 65.3221031601706 70.4053543126043
"6810" 1361.8 68.972434100577 65.5143779022832
"6811" 1362 73.421690702475 60.4502523521955
"6812" 1362.2 76.98492792435 56.0328608597705
"6813" 1362.4 81.2534665329101 51.4921432842261
"6814" 1362.6 87.2313522231261 49.6513841998411
"6815" 1362.8 92.2876024711576 49.8023701842827
"6816" 1363 95.0249017139586 50.2198446977351
"6817" 1363.2 96.2106787772042 52.2982590879488
"6818" 1363.4 98.658912199275 56.8290741785205
"6819" 1363.6 102.301332470525 62.5204069809454
"6820" 1363.8 103.549257328675 66.9664621528454
"6821" 1364 101.126041284107 69.1025810307827
"6822" 1364.2 98.418044904319 73.5375727575693
"6823" 1364.4 96.0691160485265 79.0991212223058
"6824" 1364.6 94.2975098397 84.7993802743922
"6825" 1364.8 91.8420811847952 89.916818171855
"6826" 1365 90.9993067913529 95.9877927542975
"6827" 1365.2 92.89882045554 98.3976517296894
"6828" 1365.4 94.3699057705571 98.3976274641407
"6829" 1365.6 92.9368921980025 96.9493667339908
"6830" 1365.8 91.6791903403667 96.0721012669301
"6831" 1366 89.6950450000613 94.8072183631421
"6832" 1366.2 85.70139799955 94.7543069772205
"6833" 1366.4 81.7392090898984 94.4211607962149
"6834" 1366.6 78.3249368750415 94.3024462089113
"6835" 1366.8 74.2997658159049 93.3573050251028
"6836" 1367 69.641048500236 93.1693965934495
"6837" 1367.2 65.0067342289439 92.5282498966918
"6838" 1367.4 63.3937175743586 90.6421953231064
"6839" 1367.6 63.5948863830559 86.7088817794946
"6840" 1367.8 64.7207818178478 82.1867374821889
"6841" 1368 67.0896772402169 77.2806364742149
"6842" 1368.2 68.7948563767328 72.2683552736602
"6843" 1368.4 71.5357037238774 67.2220723124648
"6844" 1368.6 74.2299965937252 62.6653579501673
"6845" 1368.8 77.066213649658 58.0342065996967
"6846" 1369 81.4546846348513 54.1513619514866
"6847" 1369.2 83.4860292830193 51.5114129847135
"6848" 1369.4 82.9124270313818 47.8388124474273
"6849" 1369.6 81.0984153547909 43.5062538649636
"6850" 1369.8 78.6432429868121 38.5062561076389
"6851" 1370 76.1141215892047 33.734333892237
"6852" 1370.2 76.2949390141039 31.4428537122089
"6853" 1370.4 77.8404600712794 31.8412809175641
"6854" 1370.6 80.3287481899569 32.02108326605
"6855" 1370.8 85.1541086665868 31.855197451536
"6856" 1371 91.2743155435624 33.5883817033987
"6857" 1371.2 96.0791284506375 35.2389538272955
"6858" 1371.4 98.1487491261159 37.5768616074835
"6859" 1371.6 98.4115091605611 40.2462509207677
"6860" 1371.8 98.3875595971513 44.3242410237225
"6861" 1372 98.6389253054328 49.3368715828731
"6862" 1372.2 99.5619323644632 54.5877755922034
"6863" 1372.4 100.635321111675 59.6412996203455
"6864" 1372.6 102.048515206213 64.8409400748532
"6865" 1372.8 103.188182623525 70.2245670531705
"6866" 1373 106.018644580732 75.1924244761584
"6867" 1373.2 109.799733591438 79.9965844829307
"6868" 1373.4 112.357687107997 81.3227011052658
"6869" 1373.6 114.245196271403 81.0538778966302
"6870" 1373.8 114.312890624526 80.8552651108017
"6871" 1374 115.77352340308 80.4446559282397
"6872" 1374.2 115.860419409502 80.425432447942
"6873" 1374.4 113.323612943525 80.0275454336204
"6874" 1374.6 111.813337195683 79.8198822039776
"6875" 1374.8 109.424000804675 80.2039970104446
"6876" 1375 105.639689832175 81.3237807165454
"6877" 1375.2 101.314346215085 81.8366237567249
"6878" 1375.4 96.1589206003923 81.9770839524429
"6879" 1375.6 91.6898398867174 82.7915826606759
"6880" 1375.8 88.719855841725 84.4162732465705
"6881" 1376 85.2185346558774 85.918188408739
"6882" 1376.2 81.2240611852041 87.0902076213967
"6883" 1376.4 76.6377585351878 89.5857561879845
"6884" 1376.6 72.6752584903667 90.7145480874026
"6885" 1376.8 69.4596725614619 92.8620491528312
"6886" 1377 66.235543912716 96.5173143561295
"6887" 1377.2 64.654416782796 100.268816725817
"6888" 1377.4 62.3494482796113 102.348949191666
"6889" 1377.6 60.5663033235049 101.812485590058
"6890" 1377.8 58.4548482111344 98.80183780407
"6891" 1378 55.6919418315145 94.7731078852632
"6892" 1378.2 53.6226536699034 89.6335487360963
"6893" 1378.4 54.1651040149308 84.2146475353916
"6894" 1378.6 55.7280885138622 78.2835369956536
"6895" 1378.8 58.5668969563017 72.2798770268251
"6896" 1379 60.5465268741 66.7290458178
"6897" 1379.2 63.5967435393216 61.5467026499509
"6898" 1379.4 66.1254202589348 56.9261429674672
"6899" 1379.6 71.0737305583923 53.3101379612634
"6900" 1379.8 76.2092219788364 49.9964057751818
"6901" 1380 82.5848112921495 48.5390764167198
"6902" 1380.2 87.5355653614364 49.6698135484364
"6903" 1380.4 93.2233745612217 52.3166909753716
"6904" 1380.6 97.8091765627513 55.567300641289
"6905" 1380.8 98.589231115825 58.6508102518204
"6906" 1381 101.357003212175 63.8133529891766
"6907" 1381.2 103.128748758229 69.8947072496883
"6908" 1381.4 105.860919219615 72.111457667198
"6909" 1381.6 108.619411046302 71.3408158492446
"6910" 1381.8 111.38204457285 68.5143008444955
"6911" 1382 114.23263435035 65.3294475694955
"6912" 1382.2 116.078709210456 62.8606596520888
"6913" 1382.4 116.913709055748 59.7360808538095
"6914" 1382.6 115.924298399576 55.3974957919587
"6915" 1382.8 114.364373471141 52.2736004034268
"6916" 1383 109.780217292369 50.1069544012562
"6917" 1383.2 105.091070424948 47.9938684255366
"6918" 1383.4 100.015359510358 45.3684634803612
"6919" 1383.6 96.3425347184257 40.9995924191295
"6920" 1383.8 93.3281349673514 36.018220220362
"6921" 1384 91.9210958374864 31.0785459811668
"6922" 1384.2 91.4918384465727 24.7272008271
"6923" 1384.4 93.3473132472 20.0813271334919
"6924" 1384.6 95.8805896672046 18.0591540098482
"6925" 1384.8 96.16622980495 17.7965740578788
"6926" 1385 93.6097484965572 16.9788250646026
"6927" 1385.2 89.8513069163038 16.6868830425643
"6928" 1385.4 85.7959395724641 18.7456202727813
"6929" 1385.6 80.9766585619857 21.3429840094312
"6930" 1385.8 75.5553302585774 22.1456013727719
"6931" 1386 70.8101261066417 21.3236186879921
"6932" 1386.2 65.20629096372 20.1007092405655
"6933" 1386.4 60.6724279226062 20.4174428987642
"6934" 1386.6 55.2214251283421 20.0995023487981
"6935" 1386.8 49.2640688598959 20.0353836315351
"6936" 1387 43.5084911231362 19.9699540729178
"6937" 1387.2 37.4608485636118 20.3994110088984
"6938" 1387.4 31.555014063865 18.8672619485163
"6939" 1387.6 30.1185171348428 17.2939305478108
"6940" 1387.8 31.2327598259872 14.9975171937795
"6941" 1388 34.1606232743667 11.5310990696061
"6942" 1388.2 37.3062590808892 9.04310525484275
"6943" 1388.4 42.42057667557 7.38550102545546
"6944" 1388.6 48.5300208971852 5.72860791235734
"6945" 1388.8 55.4600121256032 4.66128027122288
"6946" 1389 62.4515270728818 3.30066612136364
"6947" 1389.2 70.0341114452676 2.6975002971941
"6948" 1389.4 76.5690961274288 2.01013805624884
"6949" 1389.6 78.8209744629105 2.68472464109808
"6950" 1389.8 81.5186497200243 4.07473414584275
"6951" 1390 83.6722757999946 6.3398226994651
"6952" 1390.2 88.5556075735928 9.5644866404026
"6953" 1390.4 94.1929010405257 13.2029832364078
"6954" 1390.6 100.171452411518 16.8820386144273
"6955" 1390.8 106.513842667877 20.338068181634
"6956" 1391 111.367413227089 23.3684701650676
"6957" 1391.2 112.712824331514 27.4371906852357
"6958" 1391.4 112.948511526771 32.8230151286883
"6959" 1391.6 112.189359751811 37.963772740351
"6960" 1391.8 109.537329574147 44.0140627192033
"6961" 1392 106.11021933655 48.4335472847402
"6962" 1392.2 104.634993458105 51.9956749548644
"6963" 1392.4 103.644867505581 54.2071842052997
"6964" 1392.6 102.436218504717 57.0967861013306
"6965" 1392.8 100.428209155212 59.1230230093504
"6966" 1393 98.670011134263 62.3987937600917
"6967" 1393.2 98.8453473238035 64.851499933192
"6968" 1393.4 99.8996773127924 66.3137545757807
"6969" 1393.6 101.358453483967 67.2104878072265
"6970" 1393.8 101.466042165413 70.0222505541438
"6971" 1394 102.5072083989 73.6790250814933
"6972" 1394.2 101.3669724879 74.7375041438455
"6973" 1394.4 98.0110650471098 76.4911574520536
"6974" 1394.6 94.0928521120846 79.3998026868275
"6975" 1394.8 90.220026221964 83.2876886400414
"6976" 1395 87.4812235397826 87.7787676352314
"6977" 1395.2 87.4315731713129 92.3598110004325
"6978" 1395.4 88.3449396901488 96.853827457821
"6979" 1395.6 88.0524779260659 98.1833064435211
"6980" 1395.8 85.2535075182984 98.3037476361438
"6981" 1396 80.64508519866 98.0857908970015
"6982" 1396.2 75.357456752221 96.8048439803354
"6983" 1396.4 70.194442995708 93.8359226868415
"6984" 1396.6 66.9103919236113 89.6043992315455
"6985" 1396.8 63.1373438972207 85.1824541885702
"6986" 1397 62.118583219742 80.7788764083186
"6987" 1397.2 63.3047182243293 76.3202663989937
"6988" 1397.4 66.2025914038951 72.7852667656186
"6989" 1397.6 69.0867005871661 68.4418589276302
"6990" 1397.8 70.3461678324479 65.0483775771085
"6991" 1398 72.9261390219458 62.2427309598166
"6992" 1398.2 77.5740498117 59.9528754356556
"6993" 1398.4 83.2359108870103 57.8898499641489
"6994" 1398.6 89.18545217205 55.7685180379455
"6995" 1398.8 94.6645943352641 53.1696777655455
"6996" 1399 97.6199213734758 51.0632817029765
"6997" 1399.2 98.5279503210913 48.3984906158324
"6998" 1399.4 100.657273929502 45.0570877164334
"6999" 1399.6 101.571884448717 43.7591286973281
"7000" 1399.8 102.2791612167 46.049255800724
"7001" 1400 103.376802108036 49.5806775922006
"7002" 1400.2 104.776820831271 54.013262431327
"7003" 1400.4 106.196894859623 60.5748699444429
"7004" 1400.6 107.265277573276 67.6191951325285
"7005" 1400.8 108.291039974962 74.6204228710693
"7006" 1401 109.13615367602 82.0422000782504
"7007" 1401.2 107.324705122875 88.6935311948955
"7008" 1401.4 103.545092424976 94.4824910351124
"7009" 1401.6 99.6096325221803 100.179115207939
"7010" 1401.8 95.5403066527476 105.501366864188
"7011" 1402 91.7141628538406 111.776949625436
"7012" 1402.2 88.3958163580937 117.864831142278
"7013" 1402.4 84.9752710221186 122.107678561801
"7014" 1402.6 81.0306704867787 125.207547984168
"7015" 1402.8 77.9122080107956 125.878004590692
"7016" 1403 71.4434684377992 126.051762863217
"7017" 1403.2 65.3535061548756 126.614825472752
"7018" 1403.4 59.4876515463328 125.986371565178
"7019" 1403.6 55.3002811380435 123.183936204294
"7020" 1403.8 50.4665010519313 120.378638190277
"7021" 1404 45.2044955162188 116.2249833575
"7022" 1404.2 43.020340764756 111.220635379625
"7023" 1404.4 43.0765058810659 106.488782349936
"7024" 1404.6 42.8902636827508 100.775137142198
"7025" 1404.8 44.8512450899845 95.2613575831058
"7026" 1405 47.6860479021545 90.4445687897108
"7027" 1405.2 50.3165404053829 87.4355918306186
"7028" 1405.4 55.6766160800226 84.161382247368
"7029" 1405.6 60.8443074921793 81.7996662306942
"7030" 1405.8 66.1748318474603 79.0106823214463
"7031" 1406 71.3940310289835 76.0263916944116
"7032" 1406.2 76.3627422856512 72.3906556769113
"7033" 1406.4 80.0653215500193 68.7706413879236
"7034" 1406.6 83.5754595505487 63.7316147104698
"7035" 1406.8 86.5138826265151 59.3798740170664
"7036" 1407 88.5380924290306 55.1555878883116
"7037" 1407.2 90.3218200261248 50.9295703469879
"7038" 1407.4 92.7166517920009 51.4673314132446
"7039" 1407.6 94.5685224330391 53.8985937498759
"7040" 1407.8 97.4339570794815 58.1273434853858
"7041" 1408 101.580203045268 62.74151137102
"7042" 1408.2 102.847654904521 66.4056013248275
"7043" 1408.4 101.0502402904 70.8679074147205
"7044" 1408.6 98.386522509425 75.9063452957704
"7045" 1408.8 95.95085191065 81.7537359086704
"7046" 1409 92.7802604419984 87.3976041235777
"7047" 1409.2 91.1696495811099 93.4042946635864
"7048" 1409.4 89.1649032050903 99.6529997109113
"7049" 1409.6 86.294574059028 105.570450881513
"7050" 1409.8 83.9552138032078 112.141217218764
"7051" 1410 82.9229613616756 118.498009577131
"7052" 1410.2 83.433342079692 124.545042329177
"7053" 1410.4 83.1158415511839 122.764886056441
"7054" 1410.6 82.4247255314459 123.812856047611
"7055" 1410.8 80.8544208171923 124.953330719484
"7056" 1411 78.9244807264955 125.1647337075
"7057" 1411.2 76.1522741695889 126.749696850457
"7058" 1411.4 72.9123277412227 127.782104035318
"7059" 1411.6 69.5163827073 127.695244400545
"7060" 1411.8 66.6495836938103 128.002489069428
"7061" 1412 65.1210447551357 127.732552681767
"7062" 1412.2 64.4993446989 127.75502164663
"7063" 1412.4 64.1539202905676 127.67932013417
"7064" 1412.6 61.9936621024388 126.929928912075
"7065" 1412.8 58.6371906623471 124.248109091134
"7066" 1413 55.2654647743488 120.890841846294
"7067" 1413.2 52.7222938932118 116.838656370522
"7068" 1413.4 50.387785064364 112.538400270689
"7069" 1413.6 48.645504592356 108.355796161697
"7070" 1413.8 46.1590886227385 104.297842310115
"7071" 1414 44.8779408337082 100.675158058283
"7072" 1414.2 46.0047831931872 96.473882757007
"7073" 1414.4 48.0755499764355 92.2322979999421
"7074" 1414.6 51.8605039585306 88.5133301418519
"7075" 1414.8 55.2522183846098 84.3164985808569
"7076" 1415 58.066513767675 80.3332913480205
"7077" 1415.2 60.5280020329689 76.179841225327
"7078" 1415.4 64.6838615072898 73.2456862046737
"7079" 1415.6 68.2445565455067 69.8979188664362
"7080" 1415.8 71.4835214090415 65.8251971695211
"7081" 1416 73.0131061677 61.6008529808182
"7082" 1416.2 73.5305241441202 57.7869121101085
"7083" 1416.4 73.27282656965 54.5646434999954
"7084" 1416.6 74.3577541187672 51.7265913068228
"7085" 1416.8 76.6354208298913 47.7703821612498
"7086" 1417 78.8247359249051 46.3165268209814
"7087" 1417.2 81.3171456742982 48.0215899360276
"7088" 1417.4 85.7895957345462 50.2102141069301
"7089" 1417.6 90.9650346474321 52.2938431149204
"7090" 1417.8 94.584126516782 54.9197807455127
"7091" 1418 95.33005680355 59.1794958954704
"7092" 1418.2 95.6327426166391 64.1776384589976
"7093" 1418.4 95.4275650729232 69.7855122802597
"7094" 1418.6 94.1831772415781 75.8582617792528
"7095" 1418.8 93.409646143668 82.3673934376975
"7096" 1419 92.3130008907738 88.4672499802422
"7097" 1419.2 89.0397553612 93.8235715225216
"7098" 1419.4 84.5651025363614 97.6392574150887
"7099" 1419.6 79.028523965889 101.112001364081
"7100" 1419.8 74.284797847888 106.118701581703
"7101" 1420 70.3377088869422 111.314150633913
"7102" 1420.2 68.3166306066302 115.817963675452
"7103" 1420.4 67.1187718955361 120.567438349677
"7104" 1420.6 68.40655308726 123.539138270801
"7105" 1420.8 70.0962236046767 126.501294754197
"7106" 1421 71.2870347635797 125.926094325681
"7107" 1421.2 71.8896384318618 125.566076314053
"7108" 1421.4 73.9137272858087 125.637552241132
"7109" 1421.6 76.8336003188778 125.504065347345
"7110" 1421.8 79.5798662682766 125.36495467583
"7111" 1422 82.0867295017952 125.402150042545
"7112" 1422.2 83.8148830039672 123.259789198324
"7113" 1422.4 87.2901870321524 121.786583277022
"7114" 1422.6 91.0980419103269 121.493812187762
"7115" 1422.8 93.1630766559824 119.960183957996
"7116" 1423 94.8851698861385 119.408746156422
"7117" 1423.2 96.1891989337763 118.352683969118
"7118" 1423.4 97.1480996172 117.179437950727
"7119" 1423.6 99.4948642247232 115.767598553894
"7120" 1423.8 102.128336360748 114.69194345776
"7121" 1424 103.422437756796 114.473771908841
"7122" 1424.2 103.101675142083 114.24620618021
"7123" 1424.4 102.205597609539 113.65106882982
"7124" 1424.6 101.734888608516 112.174562632553
"7125" 1424.8 102.000232539547 109.570347149723
"7126" 1425 102.084330991011 106.285536620134
"7127" 1425.2 103.235488109797 101.914370825433
"7128" 1425.4 105.201205777956 97.6669189942735
"7129" 1425.6 108.897555333717 94.5822459370661
"7130" 1425.8 112.158011840574 92.771053344974
"7131" 1426 115.534403682075 92.1064995857173
"7132" 1426.2 117.205350170514 90.472456914871
"7133" 1426.4 117.406919198452 87.9145845186942
"7134" 1426.6 117.992245534675 84.0022423208204
"7135" 1426.8 119.313594674973 78.5621707528016
"7136" 1427 121.243246112821 73.6852697166664
"7137" 1427.2 124.854625655652 70.1737610604502
"7138" 1427.4 125.675112872033 66.8706132352359
"7139" 1427.6 125.445714299124 63.6129390484015
"7140" 1427.8 125.371907778802 60.5704805633267
"7141" 1428 127.171342575848 56.7187986338736
"7142" 1428.2 125.944377470868 55.5595916631055
"7143" 1428.4 124.4630843296 53.9499668179205
"7144" 1428.6 121.827772688228 51.5817650933171
"7145" 1428.8 119.32089847731 47.4773351315943
"7146" 1429 116.308623865644 43.0882158147295
"7147" 1429.2 115.26574190216 38.7200266414127
"7148" 1429.4 115.684369492109 35.1284532658411
"7149" 1429.6 116.291617869284 32.1924866547755
"7150" 1429.8 116.201681379241 31.753691419059
"7151" 1430 114.907811778153 30.1209547059417
"7152" 1430.2 113.415801633576 28.2049376163065
"7153" 1430.4 111.838817649102 26.557953757724
"7154" 1430.6 110.502079902404 25.3578773056672
"7155" 1430.8 109.554952267843 24.617334337806
"7156" 1431 107.92463959214 23.671347087442
"7157" 1431.2 104.781070157648 22.1242819283715
"7158" 1431.4 100.534697728931 19.9622742848788
"7159" 1431.6 96.016744048186 16.7290033027698
"7160" 1431.8 92.3601178493283 12.5286952131649
"7161" 1432 91.9751944980303 8.74652615839867
"7162" 1432.2 92.1414885448593 9.81621486638616
"7163" 1432.4 90.8604194068293 9.99844251028684
"7164" 1432.6 87.7601572833 9.89935121331689
"7165" 1432.8 83.3088646443106 10.019143570634
"7166" 1433 78.3167722858376 9.41271565078399
"7167" 1433.2 72.0044359387385 8.68095234449738
"7168" 1433.4 66.8708919678792 7.3270199083379
"7169" 1433.6 62.7151264935113 4.19745087886621
"7170" 1433.8 59.0830396174573 4.19591066772021
"7171" 1434 54.5028847121536 5.20907079793721
"7172" 1434.2 48.5847911613848 6.91176102439328
"7173" 1434.4 42.4939205630465 8.600651835991
"7174" 1434.6 37.0214691420714 10.8384279504026
"7175" 1434.8 32.9474429784879 14.2025153923939
"7176" 1435 27.6831393137294 17.9939100647219
"7177" 1435.2 23.6604710299727 19.8155780128182
"7178" 1435.4 22.7712261420861 22.0943390977534
"7179" 1435.6 20.5157140204347 25.756540678525
"7180" 1435.8 19.4947993662957 28.1502835911731
"7181" 1436 18.3371336975155 29.7984204900503
"7182" 1436.2 17.8622616799924 32.6880666287341
"7183" 1436.4 18.1124404727198 36.223735686486
"7184" 1436.6 19.8434916907396 37.8697687652484
"7185" 1436.8 20.8626973747572 39.418391282174
"7186" 1437 21.9798448537541 42.0071974222482
"7187" 1437.2 21.0248027916339 44.997224078753
"7188" 1437.4 19.07361293345 48.5675647831705
"7189" 1437.6 18.4219753795771 52.5671661787668
"7190" 1437.8 18.2323413161878 55.0308749477162
"7191" 1438 15.9203102524377 56.6928564376274
"7192" 1438.2 12.285661862388 58.6292806436814
"7193" 1438.4 8.2524205765372 61.396968504778
"7194" 1438.6 7.08861389735116 65.1417634253362
"7195" 1438.8 9.13065833346924 69.4457479330762
"7196" 1439 10.7041516610858 74.4886341918683
"7197" 1439.2 13.516617438506 79.2911788353663
"7198" 1439.4 14.9546325250385 83.798166722507
"7199" 1439.6 15.9590796580333 89.4224076158312
"7200" 1439.8 18.7104425566173 94.552655477756
"7201" 1440 23.0942487111265 98.998779671244
"7202" 1440.2 27.9781397286618 103.660542509973
"7203" 1440.4 32.0452361128818 107.630668768045
"7204" 1440.6 37.2396441518818 111.912848762341
"7205" 1440.8 42.7162317850182 114.098816237455
"7206" 1441 47.9569297621122 115.37983008769
"7207" 1441.2 53.7306434081427 117.699181251316
"7208" 1441.4 59.6664986453539 118.297477352161
"7209" 1441.6 65.525866025822 117.690144356155
"7210" 1441.8 70.7185573591445 118.548345794745
"7211" 1442 77.2446483263 120.14218792259
"7212" 1442.2 83.0808380027381 120.485320070515
"7213" 1442.4 88.5779393829097 119.439282814126
"7214" 1442.6 92.0083339267763 119.058700298171
"7215" 1442.8 93.1513812366535 117.367431826918
"7216" 1443 94.543800796476 114.345358624793
"7217" 1443.2 97.0611824095139 109.45714508808
"7218" 1443.4 99.8573378354852 104.089427779463
"7219" 1443.6 104.438132490807 99.5630699475045
"7220" 1443.8 109.618298707343 96.8415991497835
"7221" 1444 112.38442656551 96.0651015894026
"7222" 1444.2 113.199469372456 94.926988168204
"7223" 1444.4 112.440943655532 93.8236928502655
"7224" 1444.6 111.755359098514 89.7436690866217
"7225" 1444.8 112.254667738618 84.6986809738569
"7226" 1445 113.965021605118 79.1069139943077
"7227" 1445.2 116.571374426204 73.6285434977107
"7228" 1445.4 120.05562599311 68.7034080340373
"7229" 1445.6 125.04527770013 63.869789502897
"7230" 1445.8 126.043577995125 59.8865333225204
"7231" 1446 124.3870686022 56.2430611759205
"7232" 1446.2 121.411829379232 52.5234607623277
"7233" 1446.4 117.778269569774 48.0843546674307
"7234" 1446.6 115.166100985751 42.2954454040326
"7235" 1446.8 114.192776546381 36.3660536721384
"7236" 1447 114.527280897322 31.3577366875725
"7237" 1447.2 112.583515375367 28.7418531462955
"7238" 1447.4 108.063267019773 26.4227008978636
"7239" 1447.6 103.208996453646 23.2343318757419
"7240" 1447.8 98.4133163412676 18.7973639878968
"7241" 1448 95.8178243877 13.1393462470221
"7242" 1448.2 93.4449010053487 10.1207907414103
"7243" 1448.4 88.9664068523053 8.87004494886124
"7244" 1448.6 82.8884236741779 7.21872745201448
"7245" 1448.8 76.7614678981138 4.62482627767477
"7246" 1449 70.4381590053216 3.61336080654545
"7247" 1449.2 63.8871320126355 2.90652885390029
"7248" 1449.4 57.667431198825 2.4787568273267
"7249" 1449.6 51.96055046427 3.36494225109546
"7250" 1449.8 46.6935655045857 6.0993662772026
"7251" 1450 41.9994346407294 9.55217544286898
"7252" 1450.2 35.9686101020762 11.8624461208029
"7253" 1450.4 30.4832812480077 12.8690344011224
"7254" 1450.6 26.45727392157 16.7719005975355
"7255" 1450.8 23.863947472003 21.6608626982121
"7256" 1451 19.8558037516239 26.0582680824042
"7257" 1451.2 16.3813892547 29.6702679217436
"7258" 1451.4 15.7400065547625 33.4235874605455
"7259" 1451.6 16.5817943542091 35.8973498588727
"7260" 1451.8 17.1653014435125 35.852038082733
"7261" 1452 17.2708516320093 36.2958654450506
"7262" 1452.2 16.2441386357833 38.4945816195177
"7263" 1452.4 13.9649259937734 41.3231923360409
"7264" 1452.6 10.8588791444436 44.5003438251865
"7265" 1452.8 7.46650908149463 47.4995014884472
"7266" 1453 6.01996623161891 47.650413117086
"7267" 1453.2 5.64995156479566 47.8069387379715
"7268" 1453.4 5.83587408951578 48.3890453759139
"7269" 1453.6 7.0361224168842 50.7592467079402
"7270" 1453.8 8.45581505365082 54.2995175175291
"7271" 1454 8.46462935230976 58.2716573533991
"7272" 1454.2 7.07569344552788 62.5446327501192
"7273" 1454.4 4.30865522589685 65.9813143098919
"7274" 1454.6 4.42423794069194 69.2377762239325
"7275" 1454.8 6.776041940436 73.3264867488895
"7276" 1455 7.96410928606154 77.7655646422301
"7277" 1455.2 10.0393471803788 81.8910100589542
"7278" 1455.4 12.1803685624045 86.1271185194773
"7279" 1455.6 13.6889237956466 90.257901949347
"7280" 1455.8 12.9068121085819 95.2227813396636
"7281" 1456 15.1349549010088 98.4451772343249
"7282" 1456.2 19.8625640435864 100.238913848886
"7283" 1456.4 24.0894991884046 102.309068477636
"7284" 1456.6 28.5075745925162 104.605058156795
"7285" 1456.8 32.4486197610047 105.891937933225
"7286" 1457 37.309285057886 106.725577907104
"7287" 1457.2 42.1042318860471 107.086874812165
"7288" 1457.4 46.4836173051 105.148521519641
"7289" 1457.6 50.1239260283667 102.409142655135
"7290" 1457.8 52.9423989835992 98.9694736684194
"7291" 1458 56.909610473823 97.4704647137012
"7292" 1458.2 60.5006761178905 94.3483140144978
"7293" 1458.4 63.2670246953586 90.8659118458381
"7294" 1458.6 64.610200968025 86.4131762499954
"7295" 1458.8 66.5255570189069 82.0760650246058
"7296" 1459 66.1716907017 77.4913406089621
"7297" 1459.2 65.3072640671071 72.9439526128021
"7298" 1459.4 64.2647444367517 67.7837613967265
"7299" 1459.6 63.6524084086646 62.1921134327401
"7300" 1459.8 65.5812113906464 57.8047767282687
"7301" 1460 68.0817469028949 55.1270130155709
"7302" 1460.2 70.5731370605303 53.0001980734115
"7303" 1460.4 73.7537722295462 50.8047200515967
"7304" 1460.6 77.5905749698304 47.9731049957976
"7305" 1460.8 80.2619933256189 44.2314300878157
"7306" 1461 80.7069310040592 40.3140020605552
"7307" 1461.2 80.2416387639778 37.9743889179343
"7308" 1461.4 80.1600750477588 38.9127757521631
"7309" 1461.6 81.8490627379569 39.6577186050776
"7310" 1461.8 84.9656743522143 40.3574680192597
"7311" 1462 88.0741661759243 41.9458976446389
"7312" 1462.2 91.7568039959703 43.3809881862752
"7313" 1462.4 95.3271774199363 44.2949393487
"7314" 1462.6 99.1700494834027 43.9869710796806
"7315" 1462.8 99.1223969816167 44.6024224557955
"7316" 1463 98.4946175234949 46.8979667009301
"7317" 1463.2 97.1720851622534 49.987298162992
"7318" 1463.4 95.97619048645 54.270221508351
"7319" 1463.6 94.6349934570362 58.2983897635627
"7320" 1463.8 93.7635150604438 61.8819623442645
"7321" 1464 92.3873710486231 63.7727892841608
"7322" 1464.2 90.4709554265136 64.2961516137319
"7323" 1464.4 87.9753089403161 64.7727807149294
"7324" 1464.6 85.6683170811444 63.9486367384899
"7325" 1464.8 83.8586834147263 62.8683941072033
"7326" 1465 81.2526680483786 62.0872669355455
"7327" 1465.2 77.233631554213 62.6289689360585
"7328" 1465.4 73.8978793882574 64.4430141448569
"7329" 1465.6 70.8933179971147 67.2700330454967
"7330" 1465.8 66.2784896575512 68.5717334878512
"7331" 1466 62.336063789975 68.2849914086954
"7332" 1466.2 58.8201696965684 66.1303543562297
"7333" 1466.4 55.0827297660684 62.6840078649665
"7334" 1466.6 52.6366681285333 59.1324308415177
"7335" 1466.8 50.7021349621206 55.3579993802931
"7336" 1467 51.0194835957309 51.3428196601743
"7337" 1467.2 51.4753167377 46.5644850946061
"7338" 1467.4 54.4676196839784 43.076647902298
"7339" 1467.6 57.8797710495979 41.4962155575863
"7340" 1467.8 61.3058923176062 41.3220235825454
"7341" 1468 64.2901132908089 41.9829594701098
"7342" 1468.2 66.77601573453 42.9246417505255
"7343" 1468.4 69.2257739087442 43.8642692940941
"7344" 1468.6 72.1341743196375 45.5988265518312
"7345" 1468.8 75.8470258295421 47.289432876756
"7346" 1469 79.6925750840217 49.5450377948324
"7347" 1469.2 83.9494558184217 51.6752892201628
"7348" 1469.4 87.7084416654787 54.2713237344389
"7349" 1469.6 89.6238310067593 57.4524957119607
"7350" 1469.8 92.9530994542785 61.5439994016942
"7351" 1470 97.1100917535 64.1829003904955
"7352" 1470.2 98.6684141652 67.3876981564963
"7353" 1470.4 97.676344502522 70.0612758471217
"7354" 1470.6 96.454456104675 74.0973486355705
"7355" 1470.8 94.489069472748 79.2671298656815
"7356" 1471 92.3721934653885 84.5765079137996
"7357" 1471.2 89.587575369996 90.4482579552895
"7358" 1471.4 86.738505907044 94.1661282743935
"7359" 1471.6 81.493420716444 96.3797286946495
"7360" 1471.8 75.8806913314073 98.2299140524235
"7361" 1472 69.948152038932 99.7123591616094
"7362" 1472.2 63.577503179319 100.578493659117
"7363" 1472.4 57.7609182829258 99.5288129852551
"7364" 1472.6 54.455615891319 95.6889855835931
"7365" 1472.8 51.802785619861 90.9064104348166
"7366" 1473 50.1197029324 85.1519743530955
"7367" 1473.2 50.4274163147848 79.2757581190285
"7368" 1473.4 51.8228812730097 73.3328992959437
"7369" 1473.6 52.3347738357811 67.8716490998698
"7370" 1473.8 52.6358713179736 61.2291592984322
"7371" 1474 51.8721283964547 55.8930277735266
"7372" 1474.2 50.1239260283667 51.019419251394
"7373" 1474.4 48.7226260030636 45.4719839105758
"7374" 1474.6 49.8156400228 40.0056175622121
"7375" 1474.8 50.7137672342605 34.427341217985
"7376" 1475 51.8672728321062 29.5380664650454
"7377" 1475.2 54.6400264883907 29.5308430864836
"7378" 1475.4 58.8561986562161 29.955179506868
"7379" 1475.6 64.1811757780299 31.3905347307723
"7380" 1475.8 69.33774574791 31.4324171930155
"7381" 1476 74.4947090026722 32.1071814402121
"7382" 1476.2 77.6019454914798 34.9558232930317
"7383" 1476.4 81.0234427248509 37.8907948655171
"7384" 1476.6 84.6815203236 41.0220683104636
"7385" 1476.8 88.3893231699053 43.2545470519115
"7386" 1477 90.734272617825 45.0903874754294
"7387" 1477.2 91.0786137723637 48.1900328396428
"7388" 1477.4 92.2102983415983 52.050120868537
"7389" 1477.6 94.1123433242385 55.4235739293916
"7390" 1477.8 95.5068509574273 58.6191986089835
"7391" 1478 97.291021749295 62.3557421702975
"7392" 1478.2 99.248034086625 64.7466194201704
"7393" 1478.4 98.1761811762984 66.8864753460045
"7394" 1478.6 97.1743119369931 70.5545837459765
"7395" 1478.8 96.4094250487696 74.2905169102933
"7396" 1479 95.3610912356748 77.5961642111505
"7397" 1479.2 94.9565171538532 81.5939795589083
"7398" 1479.4 93.1327527263129 83.6713257918277
"7399" 1479.6 91.2816013054561 86.8700861759357
"7400" 1479.8 89.7516486812952 90.720614474593
"7401" 1480 89.9421825075197 94.4850563487094
"7402" 1480.2 88.9671387110415 96.6701127411552
"7403" 1480.4 86.3249079540571 97.0357235398788
"7404" 1480.6 83.0176554143529 97.2417300271984
"7405" 1480.8 78.5383815601215 96.6953039611736
"7406" 1481 73.9361542861286 95.7482220702765
"7407" 1481.2 69.7456559496193 94.2614766172148
"7408" 1481.4 65.4609745512122 92.6370009841308
"7409" 1481.6 62.865315566822 89.4241831437894
"7410" 1481.8 61.6992136370017 85.2883739312868
"7411" 1482 61.2973488833316 80.9650656634665
"7412" 1482.2 62.0353394089432 76.6101978695454
"7413" 1482.4 62.6500771358681 72.3351665000587
"7414" 1482.6 65.7916120647 69.0918030627135
"7415" 1482.8 69.044451733025 67.1862170288204
"7416" 1483 72.1501407377902 65.4391944807094
"7417" 1483.2 74.9422447958345 63.8279632129068
"7418" 1483.4 78.9729947109101 62.514411963016
"7419" 1483.6 82.9518291229368 62.3487601518086
"7420" 1483.8 87.0991509580826 63.702402961615
"7421" 1484 90.6950253672652 64.4900310237107
"7422" 1484.2 94.6321089816744 65.2394550487506
"7423" 1484.4 97.9297395967696 66.4707328169976
"7424" 1484.6 98.056423139522 67.6094786310116
"7425" 1484.8 97.9290174890193 68.247147858016
"7426" 1485 100.001883332826 70.6654952691841
"7427" 1485.2 102.938613894572 72.3735263847506
"7428" 1485.4 104.366426398225 69.9984424706454
"7429" 1485.6 105.203567919568 66.5881752828595
"7430" 1485.8 103.747499198956 62.6687068154942
"7431" 1486 101.722149421097 59.2373723670541
"7432" 1486.2 99.1922616779348 55.2312471376411
"7433" 1486.4 97.8074534266043 50.6417350964846
"7434" 1486.6 97.7149410327258 45.7193175525799
"7435" 1486.8 99.7464553901454 39.9172137561545
"7436" 1487 103.104376996132 36.9837369593022
"7437" 1487.2 106.066251059241 36.4018556582482
"7438" 1487.4 109.300435323423 36.6073032879472
"7439" 1487.6 111.488015650454 37.3490540733929
"7440" 1487.8 112.872545613085 37.4172181543711
"7441" 1488 114.415237347691 37.1590049364759
"7442" 1488.2 116.485006341495 35.6546180111352
"7443" 1488.4 116.822170116647 33.4168825062823
"7444" 1488.6 115.723511435288 31.0892773542807
"7445" 1488.8 113.907513029781 29.3194305915725
"7446" 1489 111.421970264535 26.4461290929308
"7447" 1489.2 109.423351190141 23.8916994724183
"7448" 1489.4 106.945305197727 22.8862729106883
"7449" 1489.6 103.270080520307 22.1492068670455
"7450" 1489.8 98.5776746707811 19.9611265900049
"7451" 1490 94.7494952458621 16.0979856445454
"7452" 1490.2 93.2056475734091 11.0381223869182
"7453" 1490.4 91.9103492774895 9.93613267670334
"7454" 1490.6 89.2571877346189 10.4582130343292
"7455" 1490.8 84.9980157119804 10.9426904367884
"7456" 1491 79.5127995563973 10.397974847417
"7457" 1491.2 74.0129526722405 8.35793141514005
"7458" 1491.4 69.5621266848504 4.65844363342156
"7459" 1491.6 69.12490171119 3.66304451763545
"7460" 1491.8 64.4363821772152 5.42004120981818
"7461" 1492 58.7957896524187 6.96541887848295
"7462" 1492.2 52.3928399035105 6.11967271011387
"7463" 1492.4 49.0566345022455 5.65166690254546
"7464" 1492.6 44.5787083343139 8.16927764983259
"7465" 1492.8 38.4146607362347 9.95531813989199
"7466" 1493 34.0684829987303 11.4693322182121
"7467" 1493.2 29.2531245386691 15.8313773085351
"7468" 1493.4 25.0978593299 19.5849450016312
"7469" 1493.6 20.1656504665696 21.891649167415
"7470" 1493.8 17.5725635397309 25.6893190331331
"7471" 1494 14.7879826611231 29.9949704156512
"7472" 1494.2 10.9598902061717 34.3934654201398
"7473" 1494.4 9.20962506682148 38.9098692890314
"7474" 1494.6 7.67445020342478 43.6513492989033
"7475" 1494.8 6.55935710906841 47.9196985774928
"7476" 1495 4.72003850709823 50.9194239117755
"7477" 1495.2 3.57825645833709 55.1709984686745
"7478" 1495.4 3.26095110265122 59.3094534449601
"7479" 1495.6 2.71426405150165 63.0537777806529
"7480" 1495.8 2.47173720061934 66.1556601513519
"7481" 1496 3.65660777960082 69.1371107469173
"7482" 1496.2 5.57979960318386 72.9702187878277
"7483" 1496.4 7.33731334120394 76.1768572034667
"7484" 1496.6 8.45313735562562 77.6304037616033
"7485" 1496.8 8.79188250317619 79.7040553366883
"7486" 1497 8.18211220651452 81.9823261840535
"7487" 1497.2 6.66795100535412 82.7883342977409
"7488" 1497.4 6.66762378389084 83.2123257730493
"7489" 1497.6 6.34493774641875 83.5760691419595
"7490" 1497.8 5.58478047241875 84.4061215267564
"7491" 1498 5.2571364644561 84.6733142096674
"7492" 1498.2 5.79695937152399 85.2811520019294
"7493" 1498.4 6.27836874095582 85.6374052452896
"7494" 1498.6 7.23593119851396 87.0268900694524
"7495" 1498.8 8.16331100901495 89.5743061297344
"7496" 1499 8.28456253315454 91.24604632875
"7497" 1499.2 8.33927082181365 92.1146426764773
"7498" 1499.4 8.44878028247419 93.3738271883116
"7499" 1499.6 8.15934626113592 94.5237725978532
"7500" 1499.8 8.42328257202744 95.4521280589525
"7501" 1500 8.77670111603608 96.2831931813487
"7502" 1500.2 9.98991982220735 97.4728602638984
"7503" 1500.4 11.9661900504519 99.4434406874251
"7504" 1500.6 14.1508547718679 101.55527055718
"7505" 1500.8 15.4824731132238 103.547990188855
"7506" 1501 16.5755900181307 104.718736496319
"7507" 1501.2 17.4321948981706 106.350170407185
"7508" 1501.4 19.3999848065261 108.264869985415
"7509" 1501.6 21.5757972937 110.469342339241
"7510" 1501.8 23.7637925616854 112.870101111983
"7511" 1502 26.4479647491565 114.720429101958
"7512" 1502.2 29.6950790644338 116.571628803804
"7513" 1502.4 32.6618799359806 118.845476566474
"7514" 1502.6 36.0015914661214 120.411029981581
"7515" 1502.8 39.8078075309357 122.592199495917
"7516" 1503 43.4248105351565 123.962042474719
"7517" 1503.2 47.0118992667432 125.488301469265
"7518" 1503.4 49.1212512580456 125.48177137442
"7519" 1503.6 52.3476877045286 126.449511790981
"7520" 1503.8 54.6350180883992 126.601379005042
"7521" 1504 58.0942714791567 125.442274178293
"7522" 1504.2 61.9095875127458 124.794353616019
"7523" 1504.4 66.1744250803835 124.935649231905
"7524" 1504.6 69.8127338764391 126.44899746685
"7525" 1504.8 72.946212327588 125.309407115177
"7526" 1505 76.2556520396062 122.436255430202
"7527" 1505.2 79.3734846087469 119.614674481881
"7528" 1505.4 82.2038265946843 116.36920398227
"7529" 1505.6 85.82935780734 114.608300111177
"7530" 1505.8 89.5910673424734 115.318108360577
"7531" 1506 91.1202899835281 116.625888736624
"7532" 1506.2 92.6576544300629 115.614376768054
"7533" 1506.4 94.3434870941758 112.196310043562
"7534" 1506.6 95.3580518429419 108.331336488545
"7535" 1506.8 95.5514444882641 103.251903829443
"7536" 1507 97.3718555889822 98.2651453954971
"7537" 1507.2 99.9527121402242 93.5001939472874
"7538" 1507.4 102.420936581295 88.630744087474
"7539" 1507.6 106.053223307536 85.0749407145064
"7540" 1507.8 109.40956209265 84.0927605886942
"7541" 1508 112.949401640675 85.4285866916356
"7542" 1508.2 114.604130566514 87.027750194868
"7543" 1508.4 117.11780505302 88.3419442776192
"7544" 1508.6 118.213718527566 87.0126245159908
"7545" 1508.8 118.524457798152 85.021292631618
"7546" 1509 118.067043061315 81.4871065255198
"7547" 1509.2 117.186689979033 77.6489500146224
"7548" 1509.4 116.583939009245 72.3935574178512
"7549" 1509.6 115.699104424775 67.1384442296954
"7550" 1509.8 115.552676693469 61.822679125007
"7551" 1510 117.282921182208 56.2386232656192
"7552" 1510.2 120.18846659214 50.8725067953535
"7553" 1510.4 123.700642429913 46.7843080027176
"7554" 1510.6 122.046471346098 44.4485778484438
"7555" 1510.8 119.361069390163 41.384167061082
"7556" 1511 116.201877845823 38.968364801611
"7557" 1511.2 113.84101761187 34.9898528032865
"7558" 1511.4 111.314666996291 30.0395360898
"7559" 1511.6 109.49380705597 24.2271084361941
"7560" 1511.8 106.644929344403 20.615312668113
"7561" 1512 102.104530491592 17.1997727234644
"7562" 1512.2 96.4232593846911 13.6921531175189
"7563" 1512.4 91.8708539265462 10.4371131054942
"7564" 1512.6 86.6731973521872 6.45849639887879
"7565" 1512.8 80.5548517148389 4.88376339068434
"7566" 1513 74.3075249220113 5.04113653888508
"7567" 1513.2 67.0425504913311 4.63004018209885
"7568" 1513.4 60.1217792014113 2.93567656328772
"7569" 1513.6 55.6419611154245 2.52921075293321
"7570" 1513.8 50.3158849359424 5.47022677657576
"7571" 1514 43.9991824917594 8.07467804760486
"7572" 1514.2 37.5272225902937 8.9201225760142
"7573" 1514.4 33.07064220537 12.2774356558555
"7574" 1514.6 27.8619998487882 16.9148068374278
"7575" 1514.8 22.8936644577309 19.5980408931537
"7576" 1515 21.4864454737737 22.4971939933033
"7577" 1515.2 17.6598355791545 25.3326124814659
"7578" 1515.4 15.5889611530302 29.5116261737058
"7579" 1515.6 12.32214941154 32.8656011667655
"7580" 1515.8 10.4037888727909 37.8823820455455
"7581" 1516 8.27189324525453 43.0754300764909
"7582" 1516.2 5.82663914048761 47.3850823127932
"7583" 1516.4 4.7983370221918 52.3886055525291
"7584" 1516.6 5.28909429593684 56.9412145385718
"7585" 1516.8 5.28884214292688 61.1494748451589
"7586" 1517 3.6674473071836 64.2675861611848
"7587" 1517.2 3.4377663804874 67.8260214509077
"7588" 1517.4 4.34556574970001 72.3129763287406
"7589" 1517.6 4.9548981677476 77.9660354066169
"7590" 1517.8 5.48285531467674 81.6496726795687
"7591" 1518 8.12061762865312 85.0779265144517
"7592" 1518.2 11.4374875900864 87.9309036015909
"7593" 1518.4 11.6708083520386 89.0266116767738
"7594" 1518.6 11.3997478827229 89.8057014080111
"7595" 1518.8 11.0926981429558 92.0722901878943
"7596" 1519 11.3333818758778 94.0009122413899
"7597" 1519.2 13.6805274251091 96.5994951519091
"7598" 1519.4 17.6549363294239 98.8937130673738
"7599" 1519.6 21.3767084838428 101.388356349045
"7600" 1519.8 23.8930197218221 104.0135506745
"7601" 1520 25.4886581335846 108.401893238022
"7602" 1520.2 26.3017363150023 112.68643817622
"7603" 1520.4 25.8278052250615 113.296767732984
"7604" 1520.6 25.828623855972 113.373086617001
"7605" 1520.8 27.5444395932556 113.730016662257
"7606" 1521 31.2478936562143 115.478147237645
"7607" 1521.2 35.4269355540066 117.950058321129
"7608" 1521.4 39.8824753271056 120.598589522601
"7609" 1521.6 43.1796873562217 123.142288936111
"7610" 1521.8 47.5733651583492 123.304900393396
"7611" 1522 52.2245863424109 123.206591816092
"7612" 1522.2 56.9134393225626 123.291880849645
"7613" 1522.4 59.5768911452038 124.362575034614
"7614" 1522.6 63.0579695601231 124.918052344745
"7615" 1522.8 67.731533427948 123.141668582081
"7616" 1523 73.4021630402197 120.200055842813
"7617" 1523.2 77.260865014812 116.962543652057
"7618" 1523.4 80.0310935989205 114.133286517711
"7619" 1523.6 83.1661904134623 114.283357363136
"7620" 1523.8 85.336775893788 116.354109282401
"7621" 1524 85.5147696431769 116.06024042083
"7622" 1524.2 85.6965924075879 113.780730264597
"7623" 1524.4 85.587911242683 110.935358895088
"7624" 1524.6 86.1849069995319 106.690200330369
"7625" 1524.8 87.8518787395016 102.813380781347
"7626" 1525 89.384993456475 98.1206968888954
"7627" 1525.2 90.5092880527413 93.7357593145537
"7628" 1525.4 92.2070773362 89.4003526996895
"7629" 1525.6 94.6775884767 85.6025389676529
"7630" 1525.8 97.1151175867165 81.5059227385537
"7631" 1526 97.1808650169414 77.2328915960713
"7632" 1526.2 96.0809557517769 72.1448702521865
"7633" 1526.4 96.087046755575 67.2308049746704
"7634" 1526.6 97.5454545558818 64.1024104622727
"7635" 1526.8 98.7714863379458 61.0832284454607
"7636" 1527 97.4060101208785 57.3884709073222
"7637" 1527.2 94.6317169170621 53.540877905873
"7638" 1527.4 91.2469656488217 49.5749477212411
"7639" 1527.6 88.9387434711865 45.1610629356536
"7640" 1527.8 88.2418338636519 41.423693898632
"7641" 1528 88.6346868443973 38.0553575628666
"7642" 1528.2 88.4442988299 33.8931258290883
"7643" 1528.4 84.9061122454636 30.5537451276545
"7644" 1528.6 79.9332766665919 28.4724317746536
"7645" 1528.8 74.8731370195672 25.4992215596694
"7646" 1529 69.6066069818776 21.8509617285828
"7647" 1529.2 63.4266783233667 18.2598254433333
"7648" 1529.4 57.7091234982918 14.439262061321
"7649" 1529.6 51.925006846678 11.7357866094246
"7650" 1529.8 48.4863990208837 11.2258101038516
"7651" 1530 44.7666851544981 13.2818403833051
"7652" 1530.2 41.1552767940143 16.1926212847169
"7653" 1530.4 37.4086809075529 19.8935813711043
"7654" 1530.6 32.6398987170495 23.7057652540697
"7655" 1530.8 27.3305776821231 26.9375112716512
"7656" 1531 21.5938962764143 28.2368264126883
"7657" 1531.2 15.8524138320711 28.3685358088032
"7658" 1531.4 13.3005595336327 31.0937447955262
"7659" 1531.6 11.7943617826706 34.8998606256631
"7660" 1531.8 10.9975230571954 39.6471998236189
"7661" 1532 10.0014978479143 44.0564476086526
"7662" 1532.2 9.51761622181764 48.7686922820076
"7663" 1532.4 7.76952201805898 52.0492627159814
"7664" 1532.6 4.81657717888548 54.8196372364003
"7665" 1532.8 3.75040385300232 56.5204396762664
"7666" 1533 2.6357106740622 58.4610481673171
"7667" 1533.2 2.17135247137742 59.5445211756664
"7668" 1533.4 2.85375709947499 61.3483809757454
"7669" 1533.6 3.68495288062856 63.8404528335931
"7670" 1533.8 4.92385743932904 66.4823644550455
"7671" 1534 6.49639834667674 68.6110315044292
"7672" 1534.2 7.81341501907209 70.8359848156152
"7673" 1534.4 9.15692578734843 73.0033515356079
"7674" 1534.6 10.7913096089769 74.9168358820993
"7675" 1534.8 12.4152251571504 77.2053521304004
"7676" 1535 13.0853948244656 79.9931092075845
"7677" 1535.2 12.6831637867476 82.2883362798312
"7678" 1535.4 10.936611954819 84.4085386029026
"7679" 1535.6 9.76564547941875 84.8002471195376
"7680" 1535.8 10.2972073808769 86.2353144440224
"7681" 1536 10.9984150702116 89.6606896615222
"7682" 1536.2 12.7735215868136 92.3839075442727
"7683" 1536.4 15.3332936193364 94.23980840725
"7684" 1536.6 17.5779331119222 95.654204963701
"7685" 1536.8 19.8906867451962 98.1876985389966
"7686" 1537 22.5826722794368 101.644581386959
"7687" 1537.2 24.1483397222496 104.804172266126
"7688" 1537.4 24.2242817642238 107.306117053355
"7689" 1537.6 22.5893403257 109.138165984879
"7690" 1537.8 23.3814202148811 109.059589552372
"7691" 1538 25.5478170079734 110.304950252397
"7692" 1538.2 27.0840581465864 110.621535525386
"7693" 1538.4 28.06880734245 110.257177453272
"7694" 1538.6 28.394914812996 109.688848348481
"7695" 1538.8 28.9511327497714 109.420252989236
"7696" 1539 30.4105821704177 108.818310828013
"7697" 1539.2 32.1932785679439 108.614089315887
"7698" 1539.4 34.7699556924143 109.15029875926
"7699" 1539.6 37.273354008822 109.185809318424
"7700" 1539.8 40.41756225858 110.462385511913
"7701" 1540 43.3639559845809 110.982347690784
"7702" 1540.2 46.2729280449047 111.289488396569
"7703" 1540.4 48.8646453649205 113.344847250262
"7704" 1540.6 50.555019664644 116.788268480849
"7705" 1540.8 51.863569108829 119.701262680295
"7706" 1541 50.78484054715 121.37968035622
"7707" 1541.2 48.9933334073693 122.70380191349
"7708" 1541.4 46.8510266542 123.352262661909
"7709" 1541.6 45.7584161685175 123.322929043159
"7710" 1541.8 42.7853369917455 123.418855048568
"7711" 1542 41.0779274573616 123.141622605252
"7712" 1542.2 38.7031504096398 122.273809953478
"7713" 1542.4 36.0556960235031 121.488040600325
"7714" 1542.6 34.7301109170358 120.181842778956
"7715" 1542.8 32.5502160124111 119.063584280123
"7716" 1543 30.2095443714353 117.790350715295
"7717" 1543.2 28.0013296134174 116.38763055548
"7718" 1543.4 25.6878074751565 114.551493406502
"7719" 1543.6 23.8506383210778 112.518356927412
"7720" 1543.8 21.8954088748136 111.244029574591
"7721" 1544 21.5431925086632 110.635671505163
"7722" 1544.2 20.7467851941565 109.63574161248
"7723" 1544.4 20.1739724886496 109.376151663653
"7724" 1544.6 19.5890226002909 109.118863843818
"7725" 1544.8 19.5141586263364 108.846703654864
"7726" 1545 19.7372773751884 108.86461424622
"7727" 1545.2 19.4157875533721 109.0361810658
"7728" 1545.4 19.3797873910333 109.171531114426
"7729" 1545.6 19.8475764827256 109.464817602828
"7730" 1545.8 19.4514818109325 109.125327816638
"7731" 1546 19.4252393560983 109.089223606867
"7732" 1546.2 19.4939251198622 109.333274113437
"7733" 1546.4 19.0015773805672 109.440680071767
"7734" 1546.6 18.8899082589 109.641676121688
"7735" 1546.8 18.519331587825 109.470534006142
"7736" 1547 18.1132570063132 109.257948516857
"7737" 1547.2 17.7316686229895 108.901257600914
"7738" 1547.4 17.3799009281746 108.53862185424
"7739" 1547.6 16.7645832903639 107.676614192341
"7740" 1547.8 15.9944623539703 107.253651001978
"7741" 1548 14.9911016088316 106.306440301072
"7742" 1548.2 13.99449541434 104.818315932089
"7743" 1548.4 12.54892966495 103.508053139851
"7744" 1548.6 11.2759098711519 101.856284791757
"7745" 1548.8 12.2731863400676 100.094743886465
"7746" 1549 11.7747218648955 99.1043615718312
"7747" 1549.2 10.8542915181733 96.746250361805
"7748" 1549.4 10.7384475553693 93.6851209116422
"7749" 1549.6 11.6760746555605 91.1953445419408
"7750" 1549.8 11.9987902019077 88.537228395707
"7751" 1550 11.9760683597079 85.6170632415848
"7752" 1550.2 12.5867331852968 82.9223715861906
"7753" 1550.4 11.7184732934561 80.003231797643
"7754" 1550.6 10.0876461554008 77.0886781883407
"7755" 1550.8 10.3723774151876 75.7795039079008
"7756" 1551 12.7193617521762 74.2170081229026
"7757" 1551.2 15.9425992835293 72.3875485029845
"7758" 1551.4 19.556884963829 70.3904876350777
"7759" 1551.6 23.3754592552328 69.0573966439471
"7760" 1551.8 27.2102963860684 68.7855162444402
"7761" 1552 30.3330562957976 70.6630669735943
"7762" 1552.2 33.2399185503942 73.2811049586198
"7763" 1552.4 34.3903184940171 77.1632748285211
"7764" 1552.6 35.2456340842641 79.7460534018532
"7765" 1552.8 37.659711668508 82.0952795738815
"7766" 1553 39.9552429842197 83.9709705725218
"7767" 1553.2 42.9364146507234 84.9316223171314
"7768" 1553.4 46.07186544835 86.0755818028454
"7769" 1553.6 48.906618615975 86.2698578526204
"7770" 1553.8 52.0962165496587 85.9657701676116
"7771" 1554 54.5516797226487 86.0896278224173
"7772" 1554.2 57.1283320577083 87.668219009157
"7773" 1554.4 60.2943771441878 89.7131503189845
"7774" 1554.6 62.1943323664795 93.2577017914037
"7775" 1554.8 63.4312917895487 97.4664370304026
"7776" 1555 63.9257714830636 102.844966103083
"7777" 1555.2 63.6238754316407 108.120812289012
"7778" 1555.4 61.4207077392 111.898372156545
"7779" 1555.6 58.667418092772 115.534710231809
"7780" 1555.8 55.5614038657534 119.575084142148
"7781" 1556 52.646994677065 122.405133369458
"7782" 1556.2 50.9508671455605 124.442250078732
"7783" 1556.4 52.0333936344521 124.654630761471
"7784" 1556.6 52.8408998187246 124.508302697168
"7785" 1556.8 53.3417191502854 124.569427430155
"7786" 1557 54.206467045303 124.913967952759
"7787" 1557.2 56.2393416142147 125.681293064884
"7788" 1557.4 58.3505169714333 126.296739940234
"7789" 1557.6 59.8892144077588 126.333251264707
"7790" 1557.8 62.5159725137611 125.634571396049
"7791" 1558 65.3743828842338 126.405977480801
"7792" 1558.2 67.2359108853 127.389498486145
"7793" 1558.4 68.3585610683194 127.015492134389
"7794" 1558.6 71.0320902415182 126.974309431932
"7795" 1558.8 73.2549743912455 127.437560817386
"7796" 1559 76.4763600167821 126.795879863784
"7797" 1559.2 80.0529450397809 126.409125710376
"7798" 1559.4 83.3636197473977 125.345859612569
"7799" 1559.6 85.1078565931651 124.44817538715
"7800" 1559.8 87.7897511924405 122.297039658706
"7801" 1560 91.141336838052 121.065653823305
"7802" 1560.2 91.8863859862312 120.88961105853
"7803" 1560.4 92.1089925266516 119.528664180231
"7804" 1560.6 92.156906956116 116.332707068393
"7805" 1560.8 92.976736576125 112.433427506745
"7806" 1561 94.503385768075 108.707149174995
"7807" 1561.2 97.3783098485537 105.724417563936
"7808" 1561.4 101.061673550212 104.577870384936
"7809" 1561.6 102.477053399601 104.275781177702
"7810" 1561.8 100.781981890083 103.804967625363
"7811" 1562 99.0609543968558 100.856851327086
"7812" 1562.2 97.1612057770966 97.6038720781317
"7813" 1562.4 94.9829508004436 94.0207291062121
"7814" 1562.6 93.0548179482913 91.6249809267107
"7815" 1562.8 92.2240451324946 90.1879098494294
"7816" 1563 90.7601112970947 87.6666674494928
"7817" 1563.2 90.076984453187 84.4000720364324
"7818" 1563.4 91.3180798462678 81.4198661204353
"7819" 1563.6 93.0305810497 80.9129346440704
"7820" 1563.8 94.3486128497168 80.2072086271925
"7821" 1564 96.5779816617 78.0147181638205
"7822" 1564.2 98.0145500693441 74.3073870100285
"7823" 1564.4 99.09283530985 69.5844115448955
"7824" 1564.6 99.4962125525644 64.5941243269183
"7825" 1564.8 98.9542994008565 59.5615398165889
"7826" 1565 97.9606815307862 54.3480734772955
"7827" 1565.2 96.8613736278842 49.5858797118876
"7828" 1565.4 96.9336515788927 46.940221634995
"7829" 1565.6 97.7217045326725 41.295142252151
"7830" 1565.8 99.1118392417 35.7131430926843
"7831" 1566 102.486476836882 34.0038098208273
"7832" 1566.2 104.296501674623 35.2720273036128
"7833" 1566.4 106.764773959673 37.0698140748428
"7834" 1566.6 109.610169503242 40.8146062811048
"7835" 1566.8 111.5277413837 44.4718434715205
"7836" 1567 113.497923018997 49.2550072654946
"7837" 1567.2 116.107225449017 54.434297553765
"7838" 1567.4 119.495781129072 58.8497714576529
"7839" 1567.6 123.554369437805 62.0225424980213
"7840" 1567.8 125.828710959208 63.97968620411
"7841" 1568 126.024413013005 63.4087111418505
"7842" 1568.2 126.009712014008 62.4302511343916
"7843" 1568.4 126.011528991412 61.2289759682149
"7844" 1568.6 127.2883355313 59.4303349394094
"7845" 1568.8 127.031003601659 58.4346057040865
"7846" 1569 126.70072189251 57.1674269240693
"7847" 1569.2 126.551662790968 55.3105206011308
"7848" 1569.4 126.427837497132 53.5477835463535
"7849" 1569.6 126.668047195716 51.1507355774575
"7850" 1569.8 126.214919896805 50.8313790384809
"7851" 1570 125.549782282055 49.1300509664164
"7852" 1570.2 125.342457525807 46.5117680995127
"7853" 1570.4 124.557377062495 43.0971877030373
"7854" 1570.6 123.789727383444 40.9093087118678
"7855" 1570.8 123.525237631187 41.1796419067219
"7856" 1571 123.118062879757 39.7170663747832
"7857" 1571.2 122.2332896592 37.9234769265132
"7858" 1571.4 121.210697135843 36.3536524735455
"7859" 1571.6 120.578557056651 34.3930257257162
"7860" 1571.8 119.784586309348 32.8127221602586
"7861" 1572 119.54106598045 30.7514955628205
"7862" 1572.2 119.163671514615 30.9005358999777
"7863" 1572.4 118.688506668667 30.2555796904711
"7864" 1572.6 118.110535848766 29.4596295827355
"7865" 1572.8 117.868882404418 28.9909250049814
"7866" 1573 116.502621244433 28.1158647439679
"7867" 1573.2 115.778394840997 27.2503701634438
"7868" 1573.4 114.8977719651 25.6302514966204
"7869" 1573.6 113.739011212969 24.0071271557051
"7870" 1573.8 112.876849338457 22.8154437413292
"7871" 1574 111.752381698566 21.6594353129908
"7872" 1574.2 110.998230120187 20.2595272572121
"7873" 1574.4 110.192593351162 19.8936774451096
"7874" 1574.6 108.942998958856 19.0478907271274
"7875" 1574.8 108.797988931969 19.1029883816631
"7876" 1575 107.2961992251 18.6647004404324
"7877" 1575.2 105.38426793862 18.3239705942508
"7878" 1575.4 103.081913510364 17.2203718676661
"7879" 1575.6 101.390163726768 15.6585838537234
"7880" 1575.8 100.05570119025 14.3813497293205
"7881" 1576 98.6732869682385 13.0666586299814
"7882" 1576.2 97.5219474568721 11.363518513775
"7883" 1576.4 97.512341644325 10.8716414202705
"7884" 1576.6 96.2411640077732 9.68167148564302
"7885" 1576.8 94.0962917377588 8.54961574806646
"7886" 1577 91.2217474243134 6.58089468160428
"7887" 1577.2 86.9074591237696 5.59406259983241
"7888" 1577.4 80.8565471312454 3.2690807996281
"7889" 1577.6 75.7293578062603 2.82263861413166
"7890" 1577.8 68.7527701729636 2.2166578794
"7891" 1578 62.5423123444647 1.74366458981016
"7892" 1578.2 57.3106416939941 2.07339057592781
"7893" 1578.4 52.1046498431674 4.11185958002371
"7894" 1578.6 45.52201835349 5.86059327738545
"7895" 1578.8 42.1615802329286 7.82100696185975
"7896" 1579 37.8036645891412 10.5226189701925
"7897" 1579.2 32.5429939062652 12.5198722260237
"7898" 1579.4 27.5036904216474 14.6443515602928
"7899" 1579.6 23.9754356850564 17.2394875114266
"7900" 1579.8 20.5426625793804 21.1267704651537
"7901" 1580 16.8305730984273 25.254921363697
"7902" 1580.2 13.4637267765529 28.4814445549866
"7903" 1580.4 12.5843291458471 29.6767012546631
"7904" 1580.6 11.0531170416623 32.7313325600171
"7905" 1580.8 9.26739213994242 37.1218776877576
"7906" 1581 6.80412473180377 41.5611880360266
"7907" 1581.2 5.29088953916156 45.2091778361352
"7908" 1581.4 4.621122761525 49.0612170407955
"7909" 1581.6 3.9064353470644 53.1124583677234
"7910" 1581.8 3.03265970522419 57.19594872836
"7911" 1582 2.13428773084615 60.2851299593224
"7912" 1582.2 1.74686535761338 60.9617849278132
"7913" 1582.4 1.48360609844359 61.2771709230326
"7914" 1582.6 1.61111111128332 60.4736079428788
"7915" 1582.8 1.39014602364691 60.3860479649348
"7916" 1583 1.5548031650611 60.0524995654066
"7917" 1583.2 1.10291287367297 60.3553953708698
"7918" 1583.4 0.837607260407537 60.5224824208096
"7919" 1583.6 0.665322118942706 61.0186404386134
"7920" 1583.8 0.5946886956697 61.245693585303
"7921" 1584 0.623639232955096 61.0421150853006
"7922" 1584.2 0.367966240875828 61.3984986668422
"7923" 1584.4 0.354740061199991 61.251242950858
"7924" 1584.6 0.312958367061696 61.3188363794072
"7925" 1584.8 0.244220741221274 61.5424537370135
"7926" 1585 0.106021935584202 62.4935871638928
"7927" 1585.2 0 63.4631235503455
"7928" 1585.4 0.378644377992448 64.9680568601398
"7929" 1585.6 5.23129472677964 66.2405410824835
"7930" 1585.8 7.59039395655882 65.0637933374984
"7931" 1586 7.19964706323542 65.7074670834116
"7932" 1586.2 5.16605296608095 66.1001820620454
"7933" 1586.4 3.90733300430657 66.3413955395946
"7934" 1586.6 3.47117719135574 65.8119789460127
"7935" 1586.8 3.540812582292 64.8450950834334
"7936" 1587 3.52102356997868 63.3528545320373
"7937" 1587.2 3.00698279042951 60.5115477250619
"7938" 1587.4 3.99456416689671 58.6162989728897
"7939" 1587.6 6.128689492981 56.4556040700992
"7940" 1587.8 8.6197834043842 54.8660311941244
"7941" 1588 10.8590702347588 54.6941251818816
"7942" 1588.2 12.3572233348842 54.4603814612033
"7943" 1588.4 14.7824377473207 52.7336823344506
"7944" 1588.6 16.2880366070158 50.8028289106507
"7945" 1588.8 17.5249886934611 47.7402075452269
"7946" 1589 19.0672782895 45.7298605151455
"7947" 1589.2 21.9356476559017 44.4041051216127
"7948" 1589.4 25.4195895033606 42.0489882566923
"7949" 1589.6 29.7572335952769 41.2877251626608
"7950" 1589.8 33.8901060893321 41.7306462668851
"7951" 1590 37.0217707917833 44.5493415678788
"7952" 1590.2 38.9062313874545 47.6477212509273
"7953" 1590.4 40.8797912255421 51.2688232319402
"7954" 1590.6 40.7901681630559 56.2152611854692
"7955" 1590.8 39.3645791825087 60.561860688702
"7956" 1591 37.9571865484 65.3708506620704
"7957" 1591.2 36.164325253262 70.2141702180992
"7958" 1591.4 35.5940528151836 74.9937543057094
"7959" 1591.6 35.324636280305 76.8317994251505
"7960" 1591.8 35.4520015673316 75.9296450118349
"7961" 1592 35.34097859705 76.1515789979454
"7962" 1592.2 35.331476631125 76.2917125420455
"7963" 1592.4 35.2973690234107 76.408051810438
"7964" 1592.6 35.2254467573905 76.476737351355
"7965" 1592.8 35.1780054845182 76.7460147530083
"7966" 1593 35.1298584142574 76.907798913275
"7967" 1593.2 34.7445273695926 77.6019769720413
"7968" 1593.4 33.341619581159 79.3261989738979
"7969" 1593.6 30.2969815225372 81.1993492397548
"7970" 1593.8 26.8910055196535 83.4124519341036
"7971" 1594 23.3116940793532 84.6144533100374
"7972" 1594.2 19.7329917809727 85.2993198789917
"7973" 1594.4 15.8852560720511 85.8525934498813
"7974" 1594.6 12.3846248374969 86.8694064816392
"7975" 1594.8 10.7610138193772 85.8066497829943
"7976" 1595 8.99660210765555 82.8185385202788
"7977" 1595.2 7.85171751737441 79.1017900595687
"7978" 1595.4 7.0427629092372 75.2109681166611
"7979" 1595.6 7.95835623473225 70.6802065459003
"7980" 1595.8 8.17616220887646 66.0439787689572
"7981" 1596 8.989619922324 61.3871087915695
"7982" 1596.2 9.18152564323658 56.9355725648625
"7983" 1596.4 11.5840941893723 52.7671551331421
"7984" 1596.6 14.8678618252178 49.3694653399115
"7985" 1596.8 19.0902547946746 46.8129265509014
"7986" 1597 23.1236537719174 44.6398098638063
"7987" 1597.2 27.5384248808182 44.1107969229818
"7988" 1597.4 31.7089241068091 44.5450950968455
"7989" 1597.6 35.595655884399 44.9298748459144
"7990" 1597.8 38.4259502007 44.0814285332624
"7991" 1598 41.3436126788471 42.2812264512513
"7992" 1598.2 44.8947395519941 40.9286005309278
"7993" 1598.4 48.6240601555737 39.289081449956
"7994" 1598.6 51.6084735390979 36.3952505571373
"7995" 1598.8 54.596226469898 33.7527940762979
"7996" 1599 56.0349125851149 33.0779969987901
"7997" 1599.2 57.3018555624474 34.7471454320928
"7998" 1599.4 59.2736677791255 37.2698060113752
"7999" 1599.6 62.4849279228 40.2799395909655
"8000" 1599.8 64.5653206132472 44.0273461191587
"8001" 1600 67.2177478353903 46.857467681749
"8002" 1600.2 70.0683527639162 47.5746652554103
"8003" 1600.4 71.6331810261594 47.8019088404373
"8004" 1600.6 72.6963739702 47.6012132499928
"8005" 1600.8 74.7101239416737 48.7008257491507
"8006" 1601 78.0945178551594 49.8539872749238
"8007" 1601.2 81.1644355076464 50.2873855516704
"8008" 1601.4 84.7853632369232 50.0314598420722
"8009" 1601.6 87.7016319002575 49.0288048172003
"8010" 1601.8 88.928899092075 49.8437809883669
"8011" 1602 90.6343381486138 52.4108041058817
"8012" 1602.2 91.9910497348282 56.6583170452378
"8013" 1602.4 93.5844419543549 60.8866054354127
"8014" 1602.6 93.7681145953071 66.4550657126883
"8015" 1602.8 92.5248479999213 71.6136329774553
"8016" 1603 90.274474097217 77.0150520994183
"8017" 1603.2 86.963512460148 81.6733502120095
"8018" 1603.4 84.9918140305279 86.6816437178651
"8019" 1603.6 83.1527246820471 92.5228829599091
"8020" 1603.8 79.7803599484317 97.7048016587894
"8021" 1604 75.3474474028181 102.926615403286
"8022" 1604.2 70.9357298005855 105.982811096446
"8023" 1604.4 65.9311721892234 108.391052487452
"8024" 1604.6 60.6427342790906 111.14396003703
"8025" 1604.8 55.228466585196 112.015574757065
"8026" 1605 49.4868324102703 113.434068595085
"8027" 1605.2 44.3624165309857 114.097437513093
"8028" 1605.4 39.1247101564154 115.222379020792
"8029" 1605.6 36.2145835854273 115.92865921
"8030" 1605.8 37.3814592898603 114.571703958981
"8031" 1606 37.4624950510954 112.028728941755
"8032" 1606.2 35.7506680115837 107.990631254476
"8033" 1606.4 34.69484491415 103.27697434112
"8034" 1606.6 33.4600047303885 98.2348294997012
"8035" 1606.8 32.612267369148 92.7199500992814
"8036" 1607 32.1172945335718 87.2753731955711
"8037" 1607.2 31.442005245825 82.7187464509955
"8038" 1607.4 29.9406173779195 78.8007554879601
"8039" 1607.6 29.262189842522 73.5754105624183
"8040" 1607.8 29.5734099782906 68.599414167451
"8041" 1608 30.4851337185843 63.9634350466364
"8042" 1608.2 31.3321874429213 59.4088575419799
"8043" 1608.4 33.7025797887513 54.5089493991352
"8044" 1608.6 36.5153763379232 50.3044472656437
"8045" 1608.8 39.6048978247278 45.9648319123232
"8046" 1609 42.784870064673 41.8522586142752
"8047" 1609.2 44.3075711288212 37.805173481303
"8048" 1609.4 44.0689544541184 35.4631934966577
"8049" 1609.6 44.8496968348319 35.834276401007
"8050" 1609.8 47.8370277559826 36.0199352390781
"8051" 1610 51.5465814821375 36.9946041951392
"8052" 1610.2 56.0402195341687 37.4006729877017
"8053" 1610.4 60.2400379306468 38.0829600390348
"8054" 1610.6 64.5859862806678 38.4083965219326
"8055" 1610.8 68.6041939785 40.0444424402312
"8056" 1611 72.300458723325 41.7189927943222
"8057" 1611.2 75.7883973473038 42.9961747569134
"8058" 1611.4 78.3940342785611 45.1226151573788
"8059" 1611.6 80.9380791514631 48.627071252256
"8060" 1611.8 82.3350348435947 52.090180129177
"8061" 1612 82.7884619894895 56.4986875572034
"8062" 1612.2 83.4193971255621 60.3740355186489
"8063" 1612.4 85.7569192906412 63.628842974537
"8064" 1612.6 87.495941327579 64.5128922846664
"8065" 1612.8 90.8296849202951 67.4093936479835
"8066" 1613 94.1261629131836 70.71143191857
"8067" 1613.2 95.8178243877 71.5503643075198
"8068" 1613.4 96.3425347184257 70.4918974364747
"8069" 1613.6 97.9115909143316 68.9028529440454
"8070" 1613.8 100.152530747771 66.3731694856169
"8071" 1614 102.59434837909 64.7128289037162
"8072" 1614.2 104.211764455683 63.130171431698
"8073" 1614.4 102.622565599253 63.5187746707297
"8074" 1614.6 101.396960343663 64.1734919248574
"8075" 1614.8 100.292083430279 65.9325582054665
"8076" 1615 98.7967313118795 68.5484359385711
"8077" 1615.2 96.9580602987 71.3720509537219
"8078" 1615.4 94.3159007414903 74.5205231723358
"8079" 1615.6 92.4290560359605 78.9771594127471
"8080" 1615.8 90.1914144006344 82.9851254904881
"8081" 1616 87.373997388108 87.2226385583695
"8082" 1616.2 85.4599090118951 91.1175929339113
"8083" 1616.4 83.5388322923613 95.4974051623197
"8084" 1616.6 81.5829744829143 99.9081578745692
"8085" 1616.8 78.6252047921531 103.906380969592
"8086" 1617 75.5939627189419 107.872101193731
"8087" 1617.2 74.8856887207244 112.327162158448
"8088" 1617.4 73.4859599050701 112.899469343459
"8089" 1617.6 69.7705602957937 113.57738699246
"8090" 1617.8 64.8267970630846 115.436989133784
"8091" 1618 59.5975180273406 116.166075545045
"8092" 1618.2 55.6833302187714 114.643412360236
"8093" 1618.4 51.7378979465951 110.661416239416
"8094" 1618.6 47.8780697470771 106.843331269898
"8095" 1618.8 44.2719216174143 102.325613169974
"8096" 1619 40.9706954499891 97.6272436846001
"8097" 1619.2 39.9332706072641 92.135949270648
"8098" 1619.4 39.8877911122385 86.5926713140583
"8099" 1619.6 41.1189860132898 81.3009151032891
"8100" 1619.8 43.8412854915099 76.4333200678265
"8101" 1620 46.8939733928441 72.0434421565793
"8102" 1620.2 51.0439056411052 68.350445634623
"8103" 1620.4 55.1188681953696 64.8376152280276
"8104" 1620.6 58.2726651153522 60.5120108113541
"8105" 1620.8 61.322520757975 57.1029715601705
"8106" 1621 64.0862157456391 53.8487438725281
"8107" 1621.2 68.0687498635684 51.0743795583086
"8108" 1621.4 69.4290313012526 51.8186294815191
"8109" 1621.6 73.2588466657603 52.4338668364937
"8110" 1621.8 78.2260812665534 52.3679733204592
"8111" 1622 83.4547109452833 52.5220909329621
"8112" 1622.2 88.6921484284815 53.1300678256547
"8113" 1622.4 90.4107926474217 54.3738292472585
"8114" 1622.6 90.5174550317182 54.2733741913909
"8115" 1622.8 91.6299854607551 52.7255514372886
"8116" 1623 92.4073890502946 50.4634132529509
"8117" 1623.2 92.4471270016737 48.5801365724139
"8118" 1623.4 91.5317590436732 49.202260542974
"8119" 1623.6 91.2568807437 51.0074519239364
"8120" 1623.8 92.0103109621779 53.2564861556959
"8121" 1624 93.9142900569397 56.089214337967
"8122" 1624.2 97.1319945902085 59.7164405654099
"8123" 1624.4 100.179382517208 63.2181509017176
"8124" 1624.6 100.126474453691 66.8546628206403
"8125" 1624.8 99.0831956342739 71.186531214102
"8126" 1625 96.2570955993148 75.8959553645946
"8127" 1625.2 93.895259948875 80.8110193392705
"8128" 1625.4 91.8924220711426 86.6409193645127
"8129" 1625.6 88.91559633978 92.8881103522015
"8130" 1625.8 85.8669466867157 97.6212015540021
"8131" 1626 81.7788567800858 101.578444442152
"8132" 1626.2 76.7225558109791 105.330167774522
"8133" 1626.4 71.3160108583047 107.729917684057
"8134" 1626.6 65.8688155378406 108.865794678756
"8135" 1626.8 60.1664482371 110.022111395177
"8136" 1627 54.4107090067887 110.162113435658
"8137" 1627.2 49.2284977116844 108.579157884006
"8138" 1627.4 44.2019483850307 106.435471074451
"8139" 1627.6 39.9225098338875 102.204475000764
"8140" 1627.8 35.9017638328374 97.9190543464309
"8141" 1628 32.7633723822703 93.536697759522
"8142" 1628.2 29.4247227974619 88.2788936304264
"8143" 1628.4 26.669624726471 83.9766905590493
"8144" 1628.6 23.3288731775372 80.9623369030106
"8145" 1628.8 20.1465432524812 79.1720142226236
"8146" 1629 16.3753562604619 77.750678661355
"8147" 1629.2 12.3047393578452 76.0523348604084
"8148" 1629.4 10.352355608242 73.4652160401256
"8149" 1629.6 10.9220779232454 70.5213374719773
"8150" 1629.8 12.82385321238 67.8108304531135
"8151" 1630 15.5175741706091 64.7025315752479
"8152" 1630.2 19.4313645466918 61.9369000923979
"8153" 1630.4 23.428680649075 58.6253314256205
"8154" 1630.6 27.8297256191758 55.5316060491664
"8155" 1630.8 32.3060399439203 52.6525439625878
"8156" 1631 37.5096892007893 50.6047334315722
"8157" 1631.2 42.7218848867917 49.4471978826556
"8158" 1631.4 47.0149821446706 48.1263689324278
"8159" 1631.6 52.3282079746794 47.0324326710815
"8160" 1631.8 57.2993499935485 47.3172685959697
"8161" 1632 61.5347313303 48.5725695526026
"8162" 1632.2 66.3163223954256 49.8844875201118
"8163" 1632.4 69.2321499874565 52.8251597243194
"8164" 1632.6 72.7850589855 56.8641075645455
"8165" 1632.8 77.1556439171874 60.5039398788312
"8166" 1633 82.1730013194 64.2402277494455
"8167" 1633.2 86.6897063023721 66.3789872503815
"8168" 1633.4 89.7685055769605 68.9023176745875
"8169" 1633.6 91.4591806633935 73.0842570825132
"8170" 1633.8 95.246109463137 76.3885963139404
"8171" 1634 97.4115995125992 75.9421815859824
"8172" 1634.2 97.83857580775 74.8171254757204
"8173" 1634.4 98.0065530904241 74.4554798952178
"8174" 1634.6 96.2838338469783 74.709255880015
"8175" 1634.8 94.8837328221915 75.6255923824946
"8176" 1635 93.2615432892929 77.9529094626516
"8177" 1635.2 91.56727829725 81.4702839671954
"8178" 1635.4 88.8165345743905 85.3973597149502
"8179" 1635.6 85.166199114419 88.7136931586033
"8180" 1635.8 80.5380501502403 90.4889665443761
"8181" 1636 75.8207838410226 92.7450755095051
"8182" 1636.2 70.9998771373406 95.3371351265454
"8183" 1636.4 66.0697183844561 97.6053720931308
"8184" 1636.6 60.7570783730095 99.2438884772121
"8185" 1636.8 55.5053568887476 100.132614200617
"8186" 1637 50.6650953421597 99.8031213157148
"8187" 1637.2 45.218715601164 98.8501556830015
"8188" 1637.4 39.8708772504521 98.0282045384132
"8189" 1637.6 35.3180764227692 95.5840837497147
"8190" 1637.8 29.9475031249441 94.0220665774037
"8191" 1638 25.5247325947887 94.6775622870132
"8192" 1638.2 21.8539277546297 96.1343437119439
"8193" 1638.4 18.320688126952 97.5008291467581
"8194" 1638.6 17.4450201690953 96.714769333871
"8195" 1638.8 16.7205363461769 94.1141514689455
"8196" 1639 15.4458110713154 90.8979396386224
"8197" 1639.2 13.589383026512 87.0699265200718
"8198" 1639.4 12.701115623261 82.9488326802772
"8199" 1639.6 13.5430600783935 78.2529657362309
"8200" 1639.8 13.9862905421762 73.2069546556883
"8201" 1640 16.2237956735049 68.3233650066918
"8202" 1640.2 19.0674912187084 63.8986187813606
"8203" 1640.4 23.3546061835306 59.6154098453358
"8204" 1640.6 27.793171801981 55.9249706649422
"8205" 1640.8 32.670954201523 52.7863679908552
"8206" 1641 38.1058839800684 51.5303164482034
"8207" 1641.2 43.2929748709566 51.3624849160499
"8208" 1641.4 48.3233514753061 51.0618839617273
"8209" 1641.6 53.3273837729784 51.2797792654527
"8210" 1641.8 57.2152080057278 52.2496090416566
"8211" 1642 60.9521625228983 54.3941989385196
"8212" 1642.2 65.4586228163548 55.282391053103
"8213" 1642.4 69.7907003322652 54.2807761428759
"8214" 1642.6 73.6014017971435 52.6789334174324
"8215" 1642.8 77.2103538745707 52.7106196038386
"8216" 1643 81.1237127965393 54.8053274117776
"8217" 1643.2 83.6585845436741 57.9392701011748
"8218" 1643.4 84.5464167408681 61.9780719661169
"8219" 1643.6 85.2575360510534 66.8777255512524
"8220" 1643.8 85.7096985674845 73.2331551727782
"8221" 1644 85.6141748251616 78.5472419639814
"8222" 1644.2 84.073080389824 83.994846091314
"8223" 1644.4 81.2366257682454 89.168521791595
"8224" 1644.6 76.5031933344381 93.5445177117597
"8225" 1644.8 71.1755358979066 95.4287325595785
"8226" 1645 65.5312432346291 97.5971270725533
"8227" 1645.2 62.7172663154177 101.461299762763
"8228" 1645.4 63.4895097511634 104.410082992887
"8229" 1645.6 66.6362312580333 107.093793501688
"8230" 1645.8 70.5484423908461 110.148172787576
"8231" 1646 75.0585675347611 112.097729384446
"8232" 1646.2 77.8234764172312 112.066572220131
"8233" 1646.4 82.253577990444 113.275247924393
"8234" 1646.6 86.1747686656318 116.6293269305
"8235" 1646.8 87.8990206593378 120.010469301404
"8236" 1647 87.2585731922669 121.825083340608
"8237" 1647.2 87.0177778810306 121.7015560114
"8238" 1647.4 87.1100065091146 122.065045245131
"8239" 1647.6 86.8933422832581 122.655769590522
"8240" 1647.8 86.379711673716 123.276196784417
"8241" 1648 85.3999312555033 123.89117211175
"8242" 1648.2 84.281677597476 124.511410278593
"8243" 1648.4 84.0061498224692 124.662284127892
"8244" 1648.6 82.9826291461524 124.850108808212
"8245" 1648.8 81.7783042732846 125.591281329338
"8246" 1649 79.6469402242616 126.579075822015
"8247" 1649.2 78.2313286576398 126.405977480801
"8248" 1649.4 75.8791806304111 127.412146331657
"8249" 1649.6 72.7549930634687 128.247602535702
"8250" 1649.8 69.9137884586338 128.570142329619
"8251" 1650 66.9484937554226 128.366620769757
"8252" 1650.2 64.2627882934836 128.122109809642
"8253" 1650.4 60.7541930279391 127.966649288328
"8254" 1650.6 57.2795524405433 127.397674527389
"8255" 1650.8 54.2048030279206 126.99082979384
"8256" 1651 51.0062629490359 126.355174839339
"8257" 1651.2 47.3704674581 125.546530057679
"8258" 1651.4 44.0855153063934 124.391365952056
"8259" 1651.6 41.5969712378606 122.190330126677
"8260" 1651.8 38.1068002001656 120.485320070515
"8261" 1652 34.0688168403087 118.473017091198
"8262" 1652.2 30.7280194963901 115.743521772503
"8263" 1652.4 27.5476389083818 114.397034316841
"8264" 1652.6 25.4949536528387 112.939842424575
"8265" 1652.8 24.3999139323045 109.611932715837
"8266" 1653 22.6947565379977 106.146186775897
"8267" 1653.2 20.9111324135731 102.504481049001
"8268" 1653.4 18.6273084733364 99.8856846674773
"8269" 1653.6 16.5640627081419 96.7295826049175
"8270" 1653.8 14.9388180642682 91.9872485454773
"8271" 1654 13.1302550674385 88.2785203142916
"8272" 1654.2 12.7313778811959 83.9916875591405
"8273" 1654.4 12.966762779892 80.2516317100495
"8274" 1654.6 15.3008351131463 77.8957204641818
"8275" 1654.8 18.3658982036262 74.91543824157
"8276" 1655 22.1876311971634 72.2787974155455
"8277" 1655.2 26.8029002692161 70.2148070189406
"8278" 1655.4 31.3256880767431 69.6584319279075
"8279" 1655.6 35.8612754339162 68.7289771706536
"8280" 1655.8 39.8974473090853 67.8410403934629
"8281" 1656 44.6730608888455 67.6567067171727
"8282" 1656.2 48.4574273892128 69.5185912438788
"8283" 1656.4 52.5347313293379 72.4061915465454
"8284" 1656.6 56.837592841375 74.1069031953954
"8285" 1656.8 61.6452996610636 74.1939207567768
"8286" 1657 66.5642309333557 74.9311014543979
"8287" 1657.2 70.7855961229869 75.4730486182422
"8288" 1657.4 74.4140571768074 74.8256271914876
"8289" 1657.6 78.2128374369101 75.1553354827471
"8290" 1657.8 81.2666837240171 76.0975141716186
"8291" 1658 82.648859772924 78.6189485271535
"8292" 1658.2 82.7082268098639 81.8730373797094
"8293" 1658.4 82.119156845825 86.6807039250955
"8294" 1658.6 80.5141622433694 91.3321163304793
"8295" 1658.8 77.570882489725 95.5377808828704
"8296" 1659 75.9893671074339 99.0140996011342
"8297" 1659.2 76.728374844375 102.52534896822
"8298" 1659.4 79.9465719285984 105.109658347553
"8299" 1659.6 82.9041289652197 104.924797363538
"8300" 1659.8 85.2478689041876 104.133647229893
"8301" 1660 86.5794613883613 102.213336084473
"8302" 1660.2 87.332568816675 100.222700050395
"8303" 1660.4 86.1079521997257 100.749752435956
"8304" 1660.6 85.6081258282862 100.532838865864
"8305" 1660.8 85.52402796895 100.37238815432
"8306" 1661 85.5237618074395 100.376161803999
"8307" 1661.2 85.5401241953803 100.289843022718
"8308" 1661.4 85.6474443079759 100.282443504933
"8309" 1661.6 85.6555523560475 100.35408874313
"8310" 1661.8 85.6723919983052 100.416137980888
"8311" 1662 85.7011225802478 100.451732542432
"8312" 1662.2 85.7124002758842 100.396023118098
"8313" 1662.4 85.7611491005919 100.312392404789
"8314" 1662.6 85.7649187870486 100.309012496032
"8315" 1662.8 85.7611491005919 100.312392404789
"8316" 1663 85.7422212605611 100.372742026907
"8317" 1663.2 85.7562982471167 100.422284188962
"8318" 1663.4 85.8000374553428 100.332804977903
"8319" 1663.6 85.7857487847789 100.201579444466
"8320" 1663.8 85.812335482059 100.102982232417
"8321" 1664 85.912844045881 99.976038655373
"8322" 1664.2 86.0232315474876 99.8861202467667
"8323" 1664.4 86.4862385413552 99.7025805638299
"8324" 1664.6 86.654064029522 99.5022754434776
"8325" 1664.8 86.57557886465 99.3341259866704
"8326" 1665 86.6572850349203 99.0002561984353
"8327" 1665.2 86.9655655344949 98.5317879500839
"8328" 1665.4 87.3167322068 98.1238817421705
"8329" 1665.6 88.7477437254561 97.0025803513259
"8330" 1665.8 90.3338326252714 95.2536330911001
"8331" 1666 91.8599807296835 92.2038712103802
"8332" 1666.2 93.0992958315305 88.1015803302573
"8333" 1666.4 94.2208553246748 84.2024598615791
"8334" 1666.6 95.9717405299562 80.0119370204628
"8335" 1666.8 98.2914509268639 76.5663408736274
"8336" 1667 101.880235705138 74.0707380020083
"8337" 1667.2 104.226643790355 74.1344676777224
"8338" 1667.4 105.156899468271 75.4347461398144
"8339" 1667.6 107.945207452313 76.9377827778312
"8340" 1667.8 109.130239698895 76.0855067876302
"8341" 1668 110.986979095285 73.5340956819845
"8342" 1668.2 113.173735267668 70.7031868033374
"8343" 1668.4 115.173796286725 67.1872090322996
"8344" 1668.6 115.3158584658 63.2624777940204
"8345" 1668.8 115.183142482716 59.7691114370209
"8346" 1669 115.53757100405 55.4882509497455
"8347" 1669.2 116.0633464519 52.0295002930955
"8348" 1669.4 115.355751016956 50.4922953264297
"8349" 1669.6 112.585260456345 48.0507499562727
"8350" 1669.8 109.851744908115 47.3764836388844
"8351" 1670 105.040617508532 44.9939057477402
"8352" 1670.2 101.96298960716 41.4494177135455
"8353" 1670.4 99.9575998123216 36.8046965589779
"8354" 1670.6 99.1106551961018 32.859243366209
"8355" 1670.8 98.89012670345 27.4502182069899
"8356" 1671 100.707017763655 24.6716106608455
"8357" 1671.2 100.15645788553 23.7572573130643
"8358" 1671.4 101.232217334782 20.8532611162364
"8359" 1671.6 101.479561819992 20.6709542148756
"8360" 1671.8 99.5317356406714 20.2401148182026
"8361" 1672 95.7431660840035 19.2418908060097
"8362" 1672.2 92.0965090054364 18.5566923728455
"8363" 1672.4 87.0007171388038 17.4440368400172
"8364" 1672.6 81.7994285329432 15.2131128967887
"8365" 1672.8 77.6356841852676 11.4085043898968
"8366" 1673 75.2969715489589 6.42171892653652
"8367" 1673.2 75.7116644904 4.49585469583636
"8368" 1673.4 75.2103226692143 5.92465432611688
"8369" 1673.6 71.8290150293539 7.29554116987238
"8370" 1673.8 67.1328511010366 7.51603101198776
"8371" 1674 61.7400521610093 7.7425066608135
"8372" 1674.2 56.4107701009418 6.33063562271029
"8373" 1674.4 52.4675070372843 5.0089706686241
"8374" 1674.6 48.7883139193484 7.65777448191908
"8375" 1674.8 45.5506318206906 11.7509613820266
"8376" 1675 40.8100798327909 14.9746010348182
"8377" 1675.2 35.41699432445 16.7110698999829
"8378" 1675.4 30.5243153788579 16.3500919248402
"8379" 1675.6 30.0758552470163 16.3150756432903
"8380" 1675.8 28.2076822290462 17.823931130882
"8381" 1676 26.73853211295 20.1503929516555
"8382" 1676.2 24.1096548737 24.0638657182513
"8383" 1676.4 21.17798165364 27.3163128204055
"8384" 1676.6 17.6850234582421 30.1339614422931
"8385" 1676.8 14.7850589793 32.8086212463545
"8386" 1677 12.4041378032357 36.0135556416794
"8387" 1677.2 11.4506393692946 39.0323723091671
"8388" 1677.4 11.2378951764196 41.4208433290221
"8389" 1677.6 11.4292967221369 42.573701840526
"8390" 1677.8 12.1761155278927 43.6127804335546
"8391" 1678 12.1493598157962 45.8592145558531
"8392" 1678.2 10.9823234880846 48.439762337648
"8393" 1678.4 9.44875491582 52.3278573478974
"8394" 1678.6 9.5399737887 55.1985859338487
"8395" 1678.8 8.99562387638643 57.8152451019268
"8396" 1679 7.32546602766695 59.2256367863058
"8397" 1679.2 4.912136304588 61.2800977215295
"8398" 1679.4 5.52734030955246 64.7249519757586
"8399" 1679.6 6.93153088477257 68.5997781969084
"8400" 1679.8 7.964927916972 73.0849474765134
"8401" 1680 8.98767201930937 77.1536134595923
"8402" 1680.2 10.6094973951419 81.0275152956152
"8403" 1680.4 11.8292846487698 85.0270984781734
"8404" 1680.6 12.1327582891651 88.9378020344524
"8405" 1680.8 14.5687065243923 92.5942414906301
"8406" 1681 17.5561777690636 96.6400296481364
"8407" 1681.2 21.8528197828567 99.7636058275604
"8408" 1681.4 25.6933158612 103.264524460136
"8409" 1681.6 30.5690121264656 105.405252542139
"8410" 1681.8 35.7020533022 106.511420331403
"8411" 1682 40.353278092259 108.731574742632
"8412" 1682.2 45.4302565111286 110.318078293426
"8413" 1682.4 50.75950197135 110.465188182795
"8414" 1682.6 56.0578908732366 110.441107584863
"8415" 1682.8 60.0049884750256 111.572480193522
"8416" 1683 64.6571349209273 113.264963743636
"8417" 1683.2 69.6199847873855 113.2935433654
"8418" 1683.4 73.3136334620721 111.756164754499
"8419" 1683.6 76.0659958648935 110.103553230279
"8420" 1683.8 79.2999806715197 108.882681580086
"8421" 1684 83.3600161395693 106.317529263892
"8422" 1684.2 86.0189220275438 103.703346573311
"8423" 1684.4 88.0483099243744 101.890526237522
"8424" 1684.6 90.612267375348 99.0978098736655
"8425" 1684.8 92.816723469948 95.8538457218815
"8426" 1685 95.8057583992238 92.6830907307121
"8427" 1685.2 99.0971805614852 88.7200102229504
"8428" 1685.4 102.787976166232 83.4771524792551
"8429" 1685.6 107.108029145798 78.7685885972258
"8430" 1685.8 111.537011594359 74.0964941627406
"8431" 1686 115.807488637724 70.5201369729601
"8432" 1686.2 119.679736127423 70.0713461708227
"8433" 1686.4 120.915476024356 70.4044329471438
"8434" 1686.6 119.221166460975 70.9825621326204
"8435" 1686.8 119.48550803761 73.8440744841438
"8436" 1687 118.795911810542 75.9195875804402
"8437" 1687.2 115.794499867988 77.656341199537
"8438" 1687.4 111.0209698677 78.9878735768159
"8439" 1687.6 105.559335672154 80.6439885049068
"8440" 1687.8 100.564016443011 82.6544605890917
"8441" 1688 99.0312165005182 85.198246849438
"8442" 1688.2 97.072392896822 88.1875279209113
"8443" 1688.4 95.5273577870659 92.341819461082
"8444" 1688.6 95.7220062439185 96.2074832652261
"8445" 1688.8 96.908213920077 100.725280339332
"8446" 1689 99.01681958245 103.6351255685
"8447" 1689.2 100.216719000421 104.088815660825
"8448" 1689.4 100.408231491933 104.228060408662
"8449" 1689.6 100.602524003482 104.031784567295
"8450" 1689.8 100.898112123479 104.08940366853
"8451" 1690 101.040164714983 103.997929827758
"8452" 1690.2 101.240498044898 103.636423471089
"8453" 1690.4 102.250415773566 103.054650171747
"8454" 1690.6 104.142772598119 102.845169879352
"8455" 1690.8 106.498328722002 101.757206798104
"8456" 1691 108.788381968472 99.5772531717187
"8457" 1691.2 111.554889857771 96.605010049355
"8458" 1691.4 113.947874647117 92.7551469911596
"8459" 1691.6 115.505258996675 92.5269704721337
"8460" 1691.8 117.428009748557 93.824463638285
"8461" 1692 117.044914614438 96.0863339445693
"8462" 1692.2 115.5819135117 98.0882417174264
"8463" 1692.4 113.779605136248 101.741772325368
"8464" 1692.6 111.472874388857 106.610011064955
"8465" 1692.8 108.345455682834 108.560044062309
"8466" 1693 103.998423176255 112.171075218217
"8467" 1693.2 99.3139675753717 116.49428561537
"8468" 1693.4 96.1920103326535 118.825057697894
"8469" 1693.6 91.3358201529231 121.21970272633
"8470" 1693.8 86.3901595496323 124.058285638087
"8471" 1694 82.5730993655244 125.15319662624
"8472" 1694.2 77.328837787829 124.515527985666
"8473" 1694.4 73.3423081367551 124.061000805168
"8474" 1694.6 71.6234436511687 123.546973009858
"8475" 1694.8 71.578309313025 122.80012491687
"8476" 1695 72.1885287857339 121.448613536427
"8477" 1695.2 71.9346716610902 119.433268929106
"8478" 1695.4 70.951179561975 115.92084184287
"8479" 1695.6 70.419069470175 112.560821637745
"8480" 1695.8 67.9855619205537 109.959495626204
"8481" 1696 64.6168235503364 108.713518881545
"8482" 1696.2 60.5278245919619 106.917868273165
"8483" 1696.4 56.5440536144661 103.483167906376
"8484" 1696.6 53.09065094495 99.3086471604704
"8485" 1696.8 50.5130790864521 94.3327218953554
"8486" 1697 48.8394321489478 88.9212059272446
"8487" 1697.2 48.8558558610784 83.8785495057887
"8488" 1697.4 50.8030271055871 78.2221445755051
"8489" 1697.6 53.2901066260784 73.3151658866536
"8490" 1697.8 54.9028727344297 67.3483002373833
"8491" 1698 56.7359770161771 62.0171417258207
"8492" 1698.2 59.2394599861513 57.7851784054924
"8493" 1698.4 59.5112650628429 53.6537754633455
"8494" 1698.6 60.3521847785774 49.4752479665455
"8495" 1698.8 61.3220334776712 44.2569883698147
"8496" 1699 62.04403670388 39.6378731707254
"8497" 1699.2 60.1531258931227 34.9444369832052
"8498" 1699.4 56.3954412242258 30.4331087359372
"8499" 1699.6 53.57208388515 27.2284108700155
"8500" 1699.8 54.8097654892532 26.6662774906944
"8501" 1700 57.3005769473907 25.2046959987104
"8502" 1700.2 60.6664279698959 21.977815793896
"8503" 1700.4 66.1163394438845 18.4182903994581
"8504" 1700.6 70.8701866143286 18.4019994994883
"8505" 1700.8 75.153354803234 19.6501792778658
"8506" 1701 81.1955538057566 21.8463453480643
"8507" 1701.2 87.3638422773408 23.7948174621474
"8508" 1701.4 93.1182004239617 25.4084726017417
"8509" 1701.6 97.1832920835889 25.9497984418788
"8510" 1701.8 99.3109280515572 25.6525454695455
"8511" 1702 100.737924908865 24.8402617902335
"8512" 1702.2 102.968053746263 23.5619167840276
"8513" 1702.4 105.873525568329 21.4705036518903
"8514" 1702.6 104.453649572614 21.0651318099782
"8515" 1702.8 102.957340745465 21.9468750119278
"8516" 1703 101.598030193957 22.3024582226544
"8517" 1703.2 99.7729001053931 23.4641413380108
"8518" 1703.4 96.882729397673 25.6284438771941
"8519" 1703.6 92.4984709579 27.0138427550883
"8520" 1703.8 87.7524859713606 29.7630515129124
"8521" 1704 85.4427048371595 32.9449986981401
"8522" 1704.2 84.6290332737286 34.9377577032883
"8523" 1704.4 85.1276126186052 34.815535965577
"8524" 1704.6 85.7263487400061 35.2058053544332
"8525" 1704.8 86.5919533216528 36.1096806943662
"8526" 1705 87.8150575308667 37.8611496903788
"8527" 1705.2 89.7400214560364 41.2062107361818
"8528" 1705.4 92.9845109118818 44.2671442655727
"8529" 1705.6 96.842104104361 47.0331672519522
"8530" 1705.8 102.069943618351 49.4226540592519
"8531" 1706 105.306570186196 51.1767904466846
"8532" 1706.2 104.038286235735 52.8912144880499
"8533" 1706.4 103.575900095876 56.2357012208732
"8534" 1706.6 102.214190509521 60.2351522617762
"8535" 1706.8 100.748844599305 64.2362047768875
"8536" 1707 101.23313283111 68.0159938013147
"8537" 1707.2 100.241690490487 72.1712433541274
"8538" 1707.4 98.7431837331345 77.2398590252258
"8539" 1707.6 98.1405271693667 81.9770839524429
"8540" 1707.8 97.8745402379177 86.2664675249406
"8541" 1708 96.6533691599479 90.3592884210248
"8542" 1708.2 96.033709053516 94.9549527335455
"8543" 1708.4 97.2223337259891 99.4455958512955
"8544" 1708.6 98.7561246198923 104.465414590122
"8545" 1708.8 99.4809444797315 108.614211645569
"8546" 1709 101.627156400383 111.724370416643
"8547" 1709.2 101.884000094105 112.162259999331
"8548" 1709.4 99.521310626628 112.455848873801
"8549" 1709.6 96.4502989945828 114.726919971405
"8550" 1709.8 92.0198957518128 118.480721541748
"8551" 1710 87.4151628281769 122.695514736222
"8552" 1710.2 85.193866326276 124.065021243569
"8553" 1710.4 81.8050027010953 124.027478489429
"8554" 1710.6 77.9860434487534 126.078019668843
"8555" 1710.8 75.1726438779273 126.485000156045
"8556" 1711 71.0800499748328 125.90276916671
"8557" 1711.2 66.511761061121 124.474950653012
"8558" 1711.4 62.1978834596328 122.908457463344
"8559" 1711.6 58.5429694876286 122.074736668569
"8560" 1711.8 54.5943747587952 122.435686706403
"8561" 1712 50.8925294943 123.247773738301
"8562" 1712.2 47.8301017705897 120.519020594729
"8563" 1712.4 45.6297662275605 116.955622891825
"8564" 1712.6 45.0919447573154 111.656649959263
"8565" 1712.8 46.7557408334395 106.600275061428
"8566" 1713 48.1759335413695 101.147603033681
"8567" 1713.2 50.4260398167513 95.836912102007
"8568" 1713.4 53.8129042018721 92.0509930752586
"8569" 1713.6 58.199541290625 88.5725067704455
"8570" 1713.8 63.6430683646339 85.7952094302397
"8571" 1714 68.7285833506091 84.9581984042479
"8572" 1714.2 74.7466355608464 82.9736900716918
"8573" 1714.4 80.44744430742 80.6949632859294
"8574" 1714.6 84.9396059787242 77.2297032001342
"8575" 1714.8 88.3769352991147 73.6956687261796
"8576" 1715 90.4624540843967 68.9571520818487
"8577" 1715.2 92.7868583078949 63.6581013474522
"8578" 1715.4 93.5897772052862 58.3445152247868
"8579" 1715.6 93.4626942620036 52.928538874724
"8580" 1715.8 92.9689163740805 49.1810013453862
"8581" 1716 91.6171291909435 47.2951466638672
"8582" 1716.2 88.4788514332636 43.4124454594091
"8583" 1716.4 85.2401001776196 39.1665603839294
"8584" 1716.6 81.7091646123944 34.9417008549621
"8585" 1716.8 78.5190159642413 31.3128186478299
"8586" 1717 74.4022431330186 27.6874694204747
"8587" 1717.2 72.0149557284757 23.2011013973118
"8588" 1717.4 72.2529488937 17.1280581894883
"8589" 1717.6 74.5200846231737 14.1803687252823
"8590" 1717.8 76.3888955163273 15.0857813673273
"8591" 1718 79.2161371268942 16.3700896136717
"8592" 1718.2 82.8098994466346 17.7612529436763
"8593" 1718.4 83.6951257656714 20.1200003518312
"8594" 1718.6 83.8051466971327 24.3357311346897
"8595" 1718.8 84.92857143765 29.4412469254855
"8596" 1719 87.0289583816429 34.908639044774
"8597" 1719.2 89.8707115969941 39.7483313760749
"8598" 1719.4 93.1737990868304 42.9715006352324
"8599" 1719.6 96.3598495743783 45.7232138648324
"8600" 1719.8 98.7536042045276 48.8920903496403
"8601" 1720 101.5316732306 53.4499448537455
"8602" 1720.2 105.681328528383 57.6502225680333
"8603" 1720.4 110.571786023973 61.8314258294876
"8604" 1720.6 114.077841640495 63.230547598366
"8605" 1720.8 117.404341848085 63.2664792763403
"8606" 1721 122.731011683843 63.6827267666407
"8607" 1721.2 123.560171329441 62.8345700075722
[truncated: 18,605 more chars]
