# Supplementary material for: Adaptive switch to sexually dimorphic movements by partner-seeking termites
Source: Sci Adv. 2019 Jun 19;5(6):eaau6108. doi: 10.1126/sciadv.aau6108 (PMC6584256; doi:10.1126/sciadv.aau6108)
Supplement: Data file S1 [file aau6108_Data_file_S1.zip › Dataset/CfExperimetns/170627_174_M_12_set2_before-position_5FPS.txt]

"time" "x" "y"
"1" 0 44.2831677656272 115.479727852252
"2" 0.2 37.3631620645256 107.736021099254
"3" 0.4 35.6574843170141 97.6874963219435
"4" 0.6 37.9275212527983 87.8654319844128
"5" 0.8 44.174037183017 78.7386677267388
"6" 1 51.0351075218887 70.9475055111306
"7" 1.2 59.4376314467704 64.6443025063064
"8" 1.4 70.0941540669514 62.1920496953781
"9" 1.6 81.3220508517711 62.9752103367716
"10" 1.8 89.1125099674584 67.7655881485024
"11" 2 95.9466834470469 75.2340298348286
"12" 2.2 98.0894054519913 83.3998528408758
"13" 2.4 97.3945062596899 92.7284091764756
"14" 2.6 91.5760047831634 102.909070343758
"15" 2.8 86.6898827497301 107.288900788828
"16" 3 82.5946692665611 115.087690093069
"17" 3.2 74.8575765290812 122.919947693616
"18" 3.4 67.9607559574172 123.09359605372
"19" 3.6 62.1067368774988 122.068725111727
"20" 3.8 53.1116119882963 119.442060014972
"21" 4 46.2350786774161 112.905987360587
"22" 4.2 43.1993847110051 103.666357678035
"23" 4.4 44.8016435634352 93.9324661147817
"24" 4.6 48.1630041042469 85.2114443595825
"25" 4.8 51.8636450594559 74.8892563315645
"26" 5 57.5140158518826 65.5660119297745
"27" 5.2 65.626169899214 59.4047051829194
"28" 5.4 75.7900004818657 58.0616339248507
"29" 5.6 79.3665818689622 58.4036779127748
"30" 5.8 84.6644209534096 56.6811156039099
"31" 6 92.5717554272383 59.7611190644929
"32" 6.2 99.159155513986 66.1014396183528
"33" 6.4 103.995623249614 75.9978811544075
"34" 6.6 101.147717777488 83.1222625743183
"35" 6.8 94.9333993293876 90.0344834886599
"36" 7 85.1411371225844 95.5956887033371
"37" 7.2 75.6425583355324 98.4274962397262
"38" 7.4 65.3915737617423 100.509158250984
"39" 7.6 55.593602879484 101.529076141797
"40" 7.8 43.9781776236022 101.040557252331
"41" 8 33.0573577880948 97.1057515016573
"42" 8.2 24.1201256818605 91.1939183656094
"43" 8.4 18.5224955630062 83.4084091631071
"44" 8.6 15.9183701312377 72.5908447351492
"45" 8.8 19.1867102196825 64.8348066330783
"46" 9 26.4814095576447 57.4810137122526
"47" 9.2 32.6314851331399 52.0861447788371
"48" 9.4 42.1113675684956 47.8809186658116
"49" 9.6 51.6034077890242 47.041914580259
"50" 9.8 61.2668450303968 48.127470778241
"51" 10 70.7784089007755 52.8244128399933
"52" 10.2 79.1701968705472 60.7652965529111
"53" 10.4 85.7244830117501 70.4394204306155
"54" 10.6 88.9323467080301 77.9363102517035
"55" 10.8 92.4694912298253 85.3816600472212
"56" 11 93.774299311517 95.3479386094109
"57" 11.2 91.0158958976317 104.653712348455
"58" 11.4 85.0329774415582 109.221139896295
"59" 11.6 76.2277181628354 112.393526146962
"60" 11.8 69.2998232660686 111.130673799782
"61" 12 60.3664677731285 106.086049953717
"62" 12.2 52.8710053951275 98.5970512190894
"63" 12.4 47.9598696394301 89.2453420488355
"64" 12.6 48.8689429695662 79.3620635972879
"65" 12.8 52.2588305086408 68.0060105368998
"66" 13 58.4609914389843 60.2575632676812
"67" 13.2 65.9143979306623 56.0859452830711
"68" 13.4 75.8470838553134 53.4851017319632
"69" 13.6 84.8313626349081 54.5474992095541
"70" 13.8 89.9684602361208 60.1030246245069
"71" 14 96.2531516806978 68.734270534621
"72" 14.2 100.363367485738 79.1866356136158
"73" 14.4 101.416421684921 89.1822516220545
"74" 14.6 98.5007515758758 97.503591358156
"75" 14.8 93.2125225846978 106.185062932548
"76" 15 86.8003707256022 109.892968029726
"77" 15.2 79.8293160345789 114.819861979796
"78" 15.4 70.7152343647749 118.315351759577
"79" 15.6 60.7685197063301 121.702426763074
"80" 15.8 54.1380333770469 122.682995023775
"81" 16 49.3492373869454 123.364372971556
"82" 16.2 45.8231063823688 122.321042935191
"83" 16.4 40.4966564608128 120.027888368864
"84" 16.6 35.5638763784158 116.242888281971
"85" 16.8 30.2050144010255 109.664304991208
"86" 17 26.0190761943253 101.09663606415
"87" 17.2 23.1292719542777 92.6036939974831
"88" 17.4 21.5615692096011 84.4345698083468
"89" 17.6 22.7068115327551 75.4963304606605
"90" 17.8 26.341125607086 66.800007622427
"91" 18 32.9433082175937 59.2141234270925
"92" 18.2 41.1094353583148 54.0746294690626
"93" 18.4 49.474809338018 51.4336058395719
"94" 18.6 58.2425952318376 51.018411373543
"95" 18.8 68.1106474636823 54.1338578826572
"96" 19 76.5612582455441 60.7460115312661
"97" 19.2 81.8430816434486 70.2677916316078
"98" 19.4 84.13214044664 80.066908174542
"99" 19.6 85.7521477518858 89.2392856065421
"100" 19.8 85.0312195778621 98.8523882558075
"101" 20 79.9630941742539 105.992210526864
"102" 20.2 72.4188348795158 112.207224203507
"103" 20.4 62.8310401849254 115.706297377514
"104" 20.6 52.6429172864978 117.091191326951
"105" 20.8 43.1967932657528 113.564302592504
"106" 21 36.0486589810883 107.223506040346
"107" 21.2 30.6347258030267 98.0677095039694
"108" 21.4 27.6564878352144 88.421493231589
"109" 21.6 26.2529599476952 79.7538867584936
"110" 21.8 27.3960448048499 70.6227416379686
"111" 22 32.2493029363583 67.6337443537304
"112" 22.2 39.2960093190691 62.398432435249
"113" 22.4 48.4019611066775 57.2955644894618
"114" 22.6 56.9170561847301 55.2827744694077
"115" 22.8 65.3152909265775 55.726434726944
"116" 23 74.5951195140649 57.8293954567094
"117" 23.2 84.1352558453039 63.0660569711732
"118" 23.4 91.5953692232057 69.2913818081306
"119" 23.6 99.3949307365446 75.6104714925484
"120" 23.8 104.814689622279 81.6672555586916
"121" 24 107.971221271432 88.6539867117097
"122" 24.2 109.503947165722 96.0903748974519
"123" 24.4 108.649150458293 103.127992086636
"124" 24.6 105.779107837167 105.926650555061
"125" 24.8 100.906344088078 106.713115715032
"126" 25 93.9685431517911 107.720908935155
"127" 25.2 85.6068131377911 107.522049803838
"128" 25.4 77.5847189217581 105.135466796727
"129" 25.6 70.5303098799022 100.33823821637
"130" 25.8 65.9662508372383 93.8755966035912
"131" 26 63.0627529962215 86.0918980164786
"132" 26.2 63.2024306817856 77.5661312168244
"133" 26.4 65.985342639307 70.1848934899099
"134" 26.6 72.3853977758572 61.0251668875202
"135" 26.8 79.7356797207179 54.7777723959111
"136" 27 87.7624775473657 51.5580555761728
"137" 27.2 93.5476809156008 51.5933476966251
"138" 27.4 100.524425742717 51.6468377272884
"139" 27.6 108.003275470315 50.8163626270457
"140" 27.8 113.175282490438 54.8219191230635
"141" 28 113.64379275698 61.4224638384355
"142" 28.2 113.694158368714 69.3125462469273
"143" 28.4 112.627082403005 77.5951487688855
"144" 28.6 109.752621833059 86.3093734053745
"145" 28.8 104.114207784358 93.5690988549755
"146" 29 96.0808657127261 98.6505959523035
"147" 29.2 86.9523179990872 100.671988960816
"148" 29.4 77.8500850751285 99.8128842686152
"149" 29.6 68.9266140928643 95.7023601861794
"150" 29.8 59.9235756594609 87.4516980146791
"151" 30 56.0063784719182 77.4349711023392
"152" 30.2 54.1899107508711 67.2515619607304
"153" 30.4 55.0160479857544 58.0489930393821
"154" 30.6 57.2822297771419 49.0315111555825
"155" 30.8 62.1709323097913 40.7677153949763
"156" 31 67.6366814467856 35.4022125816855
"157" 31.2 73.1130029422036 33.1449125923514
"158" 31.4 79.804351013364 30.9309060731051
"159" 31.6 88.1355389940337 28.9244485098551
"160" 31.8 96.6341219977846 27.5217274508719
"161" 32 103.353515584869 26.120134647991
"162" 32.2 108.096454555052 28.1396096670873
"163" 32.4 112.483693979357 32.8764619929185
"164" 32.6 115.695631841457 38.6815409160195
"165" 32.8 116.053352911575 45.0341188433641
"166" 33 114.694767775957 52.5117181548115
"167" 33.2 110.69818332023 60.8554045967891
"168" 33.4 105.253406020349 67.7315065165307
"169" 33.6 98.1545498330088 72.5516986597306
"170" 33.8 89.8180951838214 75.6324483201963
"171" 34 80.4699472172031 76.2638800999355
"172" 34.2 70.8117700350577 74.955893806651
"173" 34.4 61.9629635540826 71.1294789349601
"174" 34.6 54.1631530780459 65.4487888734618
"175" 34.8 48.2195339825841 58.3013076289355
"176" 35 43.9345882240245 50.3540569333747
"177" 35.2 43.5661605957101 42.8114552406455
"178" 35.4 46.327531914209 37.1565638646407
"179" 35.6 50.8747804170378 31.8829497128105
"180" 35.8 54.4490538141113 29.410589108589
"181" 36 61.1958202345937 25.7965020828749
"182" 36.2 69.9813277663183 23.346606214259
"183" 36.4 79.8620415207658 22.7173969663998
"184" 36.6 89.5870859449754 23.3640681178977
"185" 36.8 97.1561222537856 27.2808367304355
"186" 37 101.812561130906 33.3527164606652
"187" 37.2 106.440150832385 39.8557955885991
"188" 37.4 109.103152458974 47.590401076397
"189" 37.6 110.308359077153 55.9363499149868
"190" 37.8 108.54440437723 64.3602967862526
"191" 38 103.646643079303 71.7833352974477
"192" 38.2 96.3407128075551 78.1015404396105
"193" 38.4 88.1519594420607 82.683927879121
"194" 38.6 78.4532213470506 85.4003258539611
"195" 38.8 68.4171191251453 85.2257333324016
"196" 39 58.9815515633954 81.9695322033056
"197" 39.2 50.8049369068199 75.9894927408586
"198" 39.4 43.9343126272042 67.6647762574355
"199" 39.6 40.412032155006 59.0294309811165
"200" 39.8 39.3497310876765 48.9821994567658
"201" 40 40.4689336511905 39.2602996925394
"202" 40.2 44.557047959936 34.7071651904943
"203" 40.4 50.8401883400222 34.378960217589
"204" 40.6 59.0892260295204 35.0128385845161
"205" 40.8 67.315097472366 36.498358684586
"206" 41 74.2804928585198 40.020845130113
"207" 41.2 81.9422338103617 45.8435026079881
"208" 41.4 86.9460227007518 53.0836871331963
"209" 41.6 90.1414515686404 61.5939559378586
"210" 41.8 91.788734295247 70.1295288089016
"211" 42 91.9455079361461 79.8319863068514
"212" 42.2 89.3241676118643 89.867087551594
"213" 42.4 85.0973827241603 98.4897119781215
"214" 42.6 79.1706105019939 104.560423732841
"215" 42.8 71.7062400484626 108.085748962052
"216" 43 62.9257724863349 110.74967683604
"217" 43.2 54.2949126221199 111.298269228329
"218" 43.4 45.2281298484206 110.702760180269
"219" 43.6 35.894676421571 108.963637270708
"220" 43.8 27.533785283112 105.087053014534
"221" 44 20.8561057112379 99.4247302757246
"222" 44.2 17.8698041054141 91.1689934269355
"223" 44.4 17.0981073947629 82.2660232555748
"224" 44.6 16.6778774997821 73.3470640765595
"225" 44.8 19.7061790840208 65.3287234134006
"226" 45 24.4944944064984 58.7269904569111
"227" 45.2 30.6949642548617 53.6044871675934
"228" 45.4 38.9028398069182 49.5426689343116
"229" 45.6 46.7502601519679 48.2346976074889
"230" 45.8 55.8693060754001 47.0727889225955
"231" 46 65.2287758517564 47.452691631146
"232" 46.2 74.227304283888 48.6998131240934
"233" 46.4 83.2025800418711 52.1667902438586
"234" 46.6 90.4427730313277 57.6021934953989
"235" 46.8 96.7524646643051 64.1295891221855
"236" 47 101.470718633063 70.9800568570307
"237" 47.2 103.787190617402 78.1372003541486
"238" 47.4 105.48819828791 86.6141311365912
"239" 47.6 104.2456855293 93.8916726452843
"240" 47.8 101.143345563836 102.261310754479
"241" 48 96.370457056779 110.622939296184
"242" 48.2 90.8765065239574 117.710402492322
"243" 48.4 86.9851746138609 122.410934122405
"244" 48.6 85.9282747939095 122.064501380142
"245" 48.8 84.0685006998866 122.084923340073
"246" 49 80.9901320617865 121.757952626071
"247" 49.2 75.1735000486301 120.811647800928
"248" 49.4 68.8847703600421 117.631532202402
"249" 49.6 62.4613778895396 113.96950968234
"250" 49.8 56.5912744958729 108.697819213816
"251" 50 51.7778208511011 102.295432448952
"252" 50.2 49.1806692273327 94.8176919994227
"253" 50.4 47.8098743201854 86.7227107655158
"254" 50.6 48.592885564062 78.032741971962
"255" 50.8 51.2459921501481 70.3118592253453
"256" 51 55.7103065122551 63.1199906340105
"257" 51.2 61.7053017587007 56.7340386559607
"258" 51.4 69.6937576125779 51.6014841133877
"259" 51.6 77.4828054224025 49.4155669916855
"260" 51.8 85.4554832124463 48.8948004426652
"261" 52 93.3349242532801 49.5588853890605
"262" 52.2 101.461413506357 51.4544128933253
"263" 52.4 109.916552676908 52.6884085859779
"264" 52.6 116.304089830222 56.5432686211355
"265" 52.8 122.331981390293 60.8050536996126
"266" 53 121.489066055552 62.5337407414975
"267" 53.2 119.410914917033 65.4155388953535
"268" 53.4 117.295483238889 71.413581600155
"269" 53.6 112.607846715889 77.9697185857648
"270" 53.8 106.724353017937 83.0592694779111
"271" 54 99.1561627688128 87.1696201962504
"272" 54.2 91.131285532093 90.4138749891532
"273" 54.4 82.5878145333277 92.2502899534721
"274" 54.6 73.4494122481881 92.4407936591036
"275" 54.8 64.0371959845301 90.3218224557855
"276" 55 54.9683990458253 86.9801530719117
"277" 55.2 47.2574843182541 82.5041542128395
"278" 55.4 40.3323550242063 75.7664363503165
"279" 55.6 34.8465335831973 67.727429108747
"280" 55.8 30.3105131285088 59.4541200930666
"281" 56 26.6735812799739 51.333585654076
"282" 56.2 24.1793072441082 45.7700751820331
"283" 56.4 22.7408111925398 41.0253106073072
"284" 56.6 20.8837914988587 34.5295627843355
"285" 56.8 18.3795640060239 27.4745546100489
"286" 57 19.7430084093115 25.8291361678773
"287" 57.2 21.0209495322202 27.2499341937078
"288" 57.4 22.5832859757301 29.199710828623
"289" 57.6 26.7684560805602 31.2331468819937
"290" 57.8 32.3057462382205 34.2679148383586
"291" 58 38.1165638615859 38.6483130350509
"292" 58.2 44.9222215523478 43.9394928017884
"293" 58.4 51.4071459761815 49.8079532835277
"294" 58.6 56.7051335507664 56.9636692534355
"295" 58.8 61.6193111168455 65.0009323130637
"296" 59 65.4912490356372 73.6731569757054
"297" 59.2 66.7478202957063 82.0087487693164
"298" 59.4 66.6112457882128 90.8263471435562
"299" 59.6 65.8867076745769 99.5091995193387
"300" 59.8 64.0691225900381 107.306262788967
"301" 60 64.3306166922941 113.470100423272
"302" 60.2 65.8036566974444 121.237041536531
"303" 60.4 65.4464106232532 122.978327982782
"304" 60.6 65.9239063385981 123.018545329983
"305" 60.8 62.8467896934461 122.66388006928
"306" 61 62.2564804529987 123.828216101481
"307" 61.2 62.0734563600301 124.291467486936
"308" 61.4 62.6796026029957 123.660468431826
"309" 61.6 62.8696419214957 123.308144038279
"310" 61.8 62.8554165946022 123.284165055773
"311" 62 63.3210795684682 122.890132045935
"312" 62.2 63.616185802007 123.09004283612
"313" 62.4 63.5209225026051 122.845544100085
"314" 62.6 63.0345123421587 122.24406181015
"315" 62.8 62.9468453946363 121.827187265404
"316" 63 62.8828603821575 121.987072036669
"317" 63.2 63.0935834314112 122.41165172714
"318" 63.4 63.1221278721165 121.85650239214
"319" 63.6 63.6185422022823 120.759607810331
"320" 63.8 64.4935637867984 121.07545305759
"321" 64 64.8936213512593 120.663989348023
"322" 64.2 65.7841070329095 120.492010465432
"323" 64.4 67.1571458395562 121.114922524827
"324" 64.6 69.2118548394507 121.743584866935
"325" 64.8 71.8971120299692 122.181156012544
"326" 65 72.962756938982 122.809672594778
"327" 65.2 73.8108477500523 123.589384276091
"328" 65.4 74.3567471235731 123.978096522359
"329" 65.6 73.892554174145 124.296888513787
"330" 65.8 73.9224320465354 123.356919701508
"331" 66 74.108161986686 122.252224669384
"332" 66.2 75.2536406604627 121.34362654868
"333" 66.4 76.7966594042889 121.336110992046
"334" 66.6 79.591355264583 120.86119316545
"335" 66.8 83.682303969991 120.657965315805
"336" 67 88.5586027149801 119.69080216514
"337" 67.2 90.4537550075035 120.231352376648
"338" 67.4 90.601769029007 120.191336378443
"339" 67.6 90.3236648701392 119.852940150049
"340" 67.8 90.4140861107823 119.399152575547
"341" 68 91.3224354122953 118.663970221892
"342" 68.2 92.5321521017983 118.141805345026
"343" 68.4 93.3471062608762 116.983944141805
"344" 68.6 94.9551312635686 116.243098272297
"345" 68.8 95.9618010786511 116.131538148672
"346" 69 96.6882200290211 116.9292275581
"347" 69.2 97.0350601694079 116.874298082047
"348" 69.4 97.4802034663257 116.471715975259
"349" 69.6 98.3385891244523 116.792199642069
"350" 69.8 99.0195765793278 116.214871151657
"351" 70 99.2113622908968 115.640799353316
"352" 70.2 99.4873367017417 115.433131401122
"353" 70.4 99.669869852992 114.294061397031
"354" 70.6 99.7879773171147 113.009247254605
"355" 70.8 100.017678985928 112.008303135168
"356" 71 100.012087888356 110.639230298668
"357" 71.2 100.447209094582 107.923869536056
"358" 71.4 101.241464852016 103.189539644864
"359" 71.6 101.647816205859 96.8894008576452
"360" 71.8 102.064968565516 90.271168122745
"361" 72 102.577773075754 83.5435447285069
"362" 72.2 104.295000599624 78.134067711583
"363" 72.4 105.071165450498 71.3359022519843
"364" 72.6 106.273202765889 64.2018309159843
"365" 72.8 108.182424722944 57.9342912039117
"366" 73 111.070992693681 53.8310266878617
"367" 73.2 116.16498104908 52.6354536527105
"368" 73.4 120.369754228408 52.5377505732097
"369" 73.6 121.46707803523 54.0788086095
"370" 73.8 121.238412838986 55.0356678318379
"371" 74 121.083778392832 55.3895960076897
"372" 74.2 120.143355885678 54.6903429502458
"373" 74.4 119.909682644596 54.1563376105453
"374" 74.6 119.547025610385 54.1368374155562
"375" 74.8 118.52146859848 54.2822282702903
"376" 75 117.784247104299 54.5058411053493
"377" 75.2 117.24187052058 54.4348957530855
"378" 75.4 116.15864640513 53.4571457976605
"379" 75.6 115.265307104669 51.3598810763989
"380" 75.8 113.015565666033 48.5300774708961
"381" 76 109.592016082575 44.5042020799607
"382" 76.2 104.660992216578 40.5913078698311
"383" 76.4 99.3645389920606 35.4837232332999
"384" 76.6 95.3465013614025 29.9275596244872
"385" 76.8 90.8819265401713 23.9048922589355
"386" 77 86.9172512200783 18.0322503093551
"387" 77.2 84.7877774987977 13.6582724249895
"388" 77.4 80.3710754096051 11.3781818598016
"389" 77.6 75.2566625538199 7.48411542465344
"390" 77.8 72.2127849224609 3.5446969121919
"391" 78 73.5500212991587 4.12354107839084
"392" 78.2 74.0312460209735 5.08325493995318
"393" 78.4 75.0877387151532 5.28901655203805
"394" 78.6 76.5150749132842 6.04905541120575
"395" 78.8 79.2976753606199 6.31154684557955
"396" 79 82.0787400404659 7.6332966022468
"397" 79.2 86.9392003877622 9.92192543981622
"398" 79.4 93.0867419528104 12.5213166960069
"399" 79.6 94.9937747102736 15.2310136004137
"400" 79.8 98.3104351513412 18.158001460491
"401" 80 99.842604003809 21.0485817428302
"402" 80.2 102.751481702954 24.7285612093665
"403" 80.4 104.168454760088 29.6680674595726
"404" 80.6 106.148256448317 37.4042390447268
"405" 80.8 106.917525725398 44.8713469029542
"406" 81 105.17939782379 51.0991463263665
"407" 81.2 102.915471174718 56.5293710795719
"408" 81.4 100.553406804238 60.6006672720667
"409" 81.6 96.7973976896115 64.885856823588
"410" 81.8 92.1563078524654 69.9241486395825
"411" 82 86.8829872185285 75.4563656889194
"412" 82.2 80.8290701671901 80.3700477303275
"413" 82.4 73.9663702975181 85.3873381856315
"414" 82.6 65.4918605861392 87.5366814273487
"415" 82.8 56.3756420846285 88.1861792815683
"416" 83 46.6904687932545 87.2881331923257
"417" 83.2 37.7220952281129 84.4390003502011
"418" 83.4 30.5583493230221 79.1042596447115
"419" 83.6 24.7446664914701 71.2985664500795
"420" 83.8 23.046202264384 62.7829678271919
"421" 84 25.2600656878251 56.2514202482991
"422" 84.2 30.0500444983327 55.3418439703201
"423" 84.4 37.735417951354 54.2427335439797
"424" 84.6 46.7706620578936 54.9829355050989
"425" 84.8 55.3194473573402 56.8076406617979
"426" 85 62.1941366956199 62.022727709927
"427" 85.2 67.5546229154008 69.285167460277
"428" 85.4 69.9105288045242 76.6846018939103
"429" 85.6 69.3866417500352 85.1318071510711
"430" 85.8 65.1038293658253 91.4723127864593
"431" 86 59.0533774475529 98.0121647787623
"432" 86.2 51.6946578585092 103.161817666191
"433" 86.4 43.5852502595835 107.37295217977
"434" 86.6 35.0576617541916 111.730406170335
"435" 86.8 28.1911383336041 113.052582204745
"436" 87 27.5383315143293 110.905358989111
"437" 87.2 25.720311827491 108.256423606718
"438" 87.4 19.7126440878848 104.077959866756
"439" 87.6 16.1177260507634 97.3320383866466
"440" 87.8 15.2485663470096 89.1738207768646
"441" 88 17.2414157333039 80.7372936835748
"442" 88.2 20.3661605932301 72.3307116932347
"443" 88.4 25.0759683700551 65.6997217867605
"444" 88.6 31.4251153206774 62.9511934104355
"445" 88.8 39.5968060161774 61.3989964985144
"446" 89 48.063963248122 61.6548720503949
"447" 89.2 56.0999944820267 64.5425404366558
"448" 89.4 63.3410348571019 68.884820050474
"449" 89.6 69.0284867304236 73.4406617774516
"450" 89.8 71.3808137151563 79.7724397733781
"451" 90 71.392490128035 87.247739931277
"452" 90.2 70.7804244693051 95.5959394791855
"453" 90.4 66.5295100856022 103.884705293261
"454" 90.6 61.0141089794686 111.454058901551
"455" 90.8 54.4310711048102 117.898421554157
"456" 91 50.8473155271846 122.806167732322
"457" 91.2 50.7335458659781 120.705372854455
"458" 91.4 50.1711796110907 115.891808554444
"459" 91.6 51.4162582240668 115.168487779201
"460" 91.8 52.5786372128198 114.341659204218
"461" 92 51.7816258652646 112.353758832022
"462" 92.2 50.3461024734649 108.244238081144
"463" 92.4 48.3597784661866 102.245636173622
"464" 92.6 45.9900707902823 95.4261729524398
"465" 92.8 43.950527299384 88.7779035835509
"466" 93 43.002702425177 81.2626905145727
"467" 93.2 43.4414432666877 73.2355704604863
"468" 93.4 45.594713629888 65.5594206188039
"469" 93.6 50.2141059448938 59.7150442685284
"470" 93.8 57.4509761748015 56.2300155525873
"471" 94 64.3766455258508 54.9143809047631
"472" 94.2 72.1440863878203 54.3917697070994
"473" 94.4 79.651700909708 55.4873629300328
"474" 94.6 87.3779561442991 56.2058938190389
"475" 94.8 92.7759318489192 60.5911903701876
"476" 95 95.8719491552551 67.7539521491355
"477" 95.2 99.1098717587946 75.9679969569677
"478" 95.4 100.25869009063 83.5667486595105
"479" 95.6 98.7981021855872 90.3894626729593
"480" 95.8 96.8242746035088 99.3702516636076
"481" 96 92.9821294764427 106.269711915707
"482" 96.2 87.2184296043082 110.170624278904
"483" 96.4 80.1246181684254 114.980747990803
"484" 96.6 73.1317651204957 119.125038314896
"485" 96.8 65.352030519402 121.615195469287
"486" 97 57.6738794355985 123.456221755868
"487" 97.2 49.9925864980523 123.629018005735
"488" 97.4 49.1716824032374 123.155149033782
"489" 97.6 48.9146044843122 123.788545880227
"490" 97.8 49.1606895136211 120.933243251702
"491" 98 47.6241335100801 115.94396705316
"492" 98.2 47.2744396906708 109.199581408554
"493" 98.4 48.5628418499928 101.449052031868
"494" 98.6 50.4113768480801 93.5576333831855
"495" 98.8 54.1836573203051 87.4681939213855
"496" 99 60.0875454817051 82.0125402613105
"497" 99.2 67.1251791402219 77.9273133022552
"498" 99.4 74.637711776472 75.8200553854839
"499" 99.6 83.6638720628455 74.8984763369099
"500" 99.8 91.7072200326474 77.2449152189749
"501" 100 98.1566100159962 81.8733313520323
"502" 100.2 103.100600907128 86.8957729697701
"503" 100.4 103.03483471361 93.1525516319272
"504" 100.6 100.161043871694 99.9933673791306
"505" 100.8 94.9354016696833 106.104351403741
"506" 101 88.2949840705993 110.239894837636
"507" 101.2 80.5663935980634 113.560028546983
"508" 101.4 72.1235865889782 115.199805420378
"509" 101.6 63.9207969019488 114.735912395287
"510" 101.8 55.5415334984444 112.686468791555
"511" 102 47.4072937748686 109.657801654451
"512" 102.2 39.7943662705789 104.859418528122
"513" 102.4 32.6244219773904 99.1481449143782
"514" 102.6 25.4709090563224 92.9005736536816
"515" 102.8 19.7549941449341 85.8979338626795
"516" 103 15.6181941278491 78.2991530023402
"517" 103.2 13.5337233627498 70.2934087006284
"518" 103.4 15.2933368493994 64.2806128097419
"519" 103.6 19.4037033995365 59.1180683881694
"520" 103.8 25.1712197845716 54.324125002594
"521" 104 31.8176678028422 50.1700477502803
"522" 104.2 38.7694324543997 47.4364081707926
"523" 104.4 45.7718090938771 46.7496574562002
"524" 104.6 52.1841722049444 44.020165555813
"525" 104.8 59.2981370577007 43.1189247227002
"526" 105 66.9275696941273 43.7283715220196
"527" 105.2 74.4921738993412 45.1089376187133
"528" 105.4 81.8864751476439 47.6265580313493
"529" 105.6 87.8837194941532 52.444444119115
"530" 105.8 90.6147443772632 59.1225259940595
"531" 106 92.49387046064 67.7462249641404
"532" 106.2 92.7898333337137 76.5708790713617
"533" 106.4 92.0959605987667 85.4331503580087
"534" 106.6 89.3823598142381 93.8045232090635
"535" 106.8 85.258649132277 102.407544421092
"536" 107 81.8551029223797 110.560988233959
"537" 107.2 80.4035027536348 116.650852820531
"538" 107.4 81.4021475136041 121.801933323882
"539" 107.6 81.7683133123561 121.794743140014
"540" 107.8 79.1856472216447 123.213278134326
"541" 108 79.3567782533253 122.456385361816
"542" 108.2 79.7338403932063 122.177331551055
"543" 108.4 79.7998525743464 122.036887633656
"544" 108.6 80.1432526832931 122.122757949754
"545" 108.8 79.7593863531832 121.779414466279
"546" 109 79.8050724787183 121.725529005849
"547" 109.2 79.6024473907882 120.949593538842
"548" 109.4 79.2227993735916 120.926302518828
"549" 109.6 78.3972579424574 120.217750616095
"550" 109.8 78.0001589489856 119.750574461958
"551" 110 75.7289995950147 120.599977552497
"552" 110.2 73.3286568182686 121.25556734972
"553" 110.4 68.0730680300079 121.791711538647
"554" 110.6 62.1205137150872 121.849906284537
"555" 110.8 55.5347801466853 121.638056892749
"556" 111 49.3235803580496 119.893017490304
"557" 111.2 42.5842356995997 116.48719224437
"558" 111.4 35.4445474366576 112.722913422997
"559" 111.6 29.305152898012 108.361454008281
"560" 111.8 23.5527619193823 102.562459838544
"561" 112 18.1628475922752 95.651734277161
"562" 112.2 15.2099467309875 88.0384700019208
"563" 112.4 14.5547292198637 79.1667158330271
"564" 112.6 13.8595763074444 70.9254593723164
"565" 112.8 16.0513334436809 65.7100072965175
"566" 113 21.4573540994559 62.0799819339194
"567" 113.2 27.4455383363084 57.8327187818659
"568" 113.4 34.766183388091 56.4103356148746
"569" 113.6 42.6007608577301 56.6836218102889
"570" 113.8 50.6977932495337 57.6734365547212
"571" 114 58.0957524339979 61.0175324934712
"572" 114.2 63.4717456614143 67.0847977136723
"573" 114.4 66.1237632815521 74.1877876091473
"574" 114.6 68.4803775590334 81.3105672730748
"575" 114.8 69.124378586913 89.012614721716
"576" 115 66.286296236492 96.373953636364
"577" 115.2 61.281927515992 103.868975010197
"578" 115.4 54.4377060061603 109.475233786215
"579" 115.6 47.1457470017034 114.776779107516
"580" 115.8 41.4806806320256 119.152272429549
"581" 116 42.3543036165504 118.530864125779
"582" 116.2 42.5892433232756 118.214188374004
"583" 116.4 41.7741670740106 117.011358976375
"584" 116.6 41.1898628870483 116.381450080299
"585" 116.8 40.6226243151619 115.70973557139
"586" 117 39.8806458362152 115.374829019406
"587" 117.2 37.3092216114968 113.867796590447
"588" 117.4 33.0852206956944 110.605697985221
"589" 117.6 28.3190181340937 106.560520708663
"590" 117.8 23.3524927410872 101.051138160221
"591" 118 19.3129655914667 95.0054044711721
"592" 118.2 16.7381372400483 88.8237832880719
"593" 118.4 15.7962387137104 81.6686011851953
"594" 118.6 14.5670819953665 74.5643265795491
"595" 118.8 14.4208654908886 69.8164942017648
"596" 119 17.5440018948758 65.2046651843843
"597" 119.2 22.0435324292466 60.272231705233
"598" 119.4 28.3478119702301 56.7916871765855
"599" 119.6 34.9710953489084 52.9241675256833
"600" 119.8 41.9532817637257 49.2168659687762
"601" 120 49.5141329588903 46.1531022436733
"602" 120.2 57.3703214848417 43.871139411683
"603" 120.4 65.3421326382301 42.8793381133069
"604" 120.6 73.1970911362301 44.1153920778537
"605" 120.8 80.1549270856355 47.9754968486922
"606" 121 86.1631070949406 53.4603306509355
"607" 121.2 91.0153075802045 60.2612173366278
"608" 121.4 94.7930346746236 67.793214602624
"609" 121.6 97.3542558395551 75.6587579776855
"610" 121.8 98.5502054633285 83.4063051494437
"611" 122 99.3502707367425 91.6017123347124
"612" 122.2 98.740171189734 99.327233327904
"613" 122.4 99.5420579508672 106.431632218355
"614" 122.6 100.01102594652 110.157910550105
"615" 122.8 99.4225170892301 109.928774483334
"616" 123 98.7665749253753 110.721937791387
"617" 123.2 99.1579823578781 111.391028205352
"618" 123.4 99.1661849852069 110.962486199284
"619" 123.6 99.5284406438039 110.378357639034
"620" 123.8 99.8352587340973 110.725983068732
"621" 124 99.6679221934348 110.759602705912
"622" 124.2 99.5628538167378 111.101275154166
"623" 124.4 100.674740455775 110.847974323641
"624" 124.6 100.099532161386 110.272141477045
"625" 124.8 100.306350745111 110.223515592221
"626" 125 100.104862988726 110.229964114038
"627" 125.2 99.8560442845582 109.307728094709
"628" 125.4 99.9911386721435 108.932951425983
"629" 125.6 99.2090883161455 108.487735558959
"630" 125.8 97.2204741923253 108.461230113388
"631" 126 93.3035651481061 108.929419838828
"632" 126.2 88.6567124444496 108.702775896033
"633" 126.4 83.3895816078408 108.883584955913
"634" 126.6 76.9410153479387 109.727409313794
"635" 126.8 69.9927358581378 110.278113076935
"636" 127 62.6564370276728 111.964383482691
"637" 127.2 55.8567342435609 114.461540348005
"638" 127.4 49.2996468348551 116.172082168982
"639" 127.6 45.7554135448301 114.427085135343
"640" 127.8 40.7032913545532 110.871965718366
"641" 128 35.6716349370378 105.741902058482
"642" 128.2 31.1380718053491 99.1857240991498
"643" 128.4 28.4076668736947 91.861134768589
"644" 128.6 28.8719526712543 84.3605990226048
"645" 128.8 33.6327149228015 77.3709957621974
"646" 129 40.3931374411551 73.2382694886855
"647" 129.2 48.2385939732301 71.7756868693201
"648" 129.4 56.2502515584143 71.6810438610671
"649" 129.6 62.3521806938301 74.9198720178855
"650" 129.8 68.5074594497813 79.8810709376205
"651" 130 72.6625089882545 85.5885090543501
"652" 130.2 75.1187687249021 91.5267161467835
"653" 130.4 78.359576560049 98.5207381993686
"654" 130.6 80.3069748458253 105.340073903888
"655" 130.8 84.1650746610872 108.792486782341
"656" 131 87.5742389484191 108.966053837975
"657" 131.2 94.1743912695341 108.831934901824
"658" 131.4 101.2714710602 109.042485791296
"659" 131.6 102.754834441532 109.353764963633
"660" 131.8 101.882386027894 108.587338170303
"661" 132 101.533367040172 108.550395978002
"662" 132.2 100.496912606419 108.033167681833
"663" 132.4 99.8538761772539 107.514873711674
"664" 132.6 99.4284097812766 105.825243800354
"665" 132.8 99.8768298350192 103.760111796318
"666" 133 101.287277902011 99.3978580762167
"667" 133.2 103.511331801332 95.110249354748
"668" 133.4 106.558186983875 91.0611193643952
"669" 133.6 111.444036559504 87.3040198719194
"670" 133.8 114.431203731695 83.6171878474239
"671" 134 116.977960275388 78.3794251572505
"672" 134.2 119.421185997004 76.4967724956699
"673" 134.4 119.395337923714 76.4956956497879
"674" 134.6 118.803462425932 74.6765903225565
"675" 134.8 118.29975606023 71.304830512716
"676" 135 118.320525384656 65.7475990073043
"677" 135.2 119.829572574155 60.0816406096605
"678" 135.4 121.290721547662 54.4489091074955
"679" 135.6 121.127834293114 52.0442553931256
"680" 135.8 120.78293648863 50.0859149090075
"681" 136 120.747091674084 49.1133943273014
"682" 136.2 119.450630304581 48.5862895473324
"683" 136.4 117.65362237733 46.8644995184105
"684" 136.6 114.889024144474 42.9297512238646
"685" 136.8 112.257238665941 38.1246041042743
"686" 137 110.496626467276 33.1085391594537
"687" 137.2 108.222535981933 28.322369828476
"688" 137.4 106.201678295721 23.7599265236596
"689" 137.6 105.117199573512 22.258568104474
"690" 137.8 102.69119336743 21.9574237172137
"691" 138 99.0188937579027 20.4618685768647
"692" 138.2 93.410066236687 17.6746603178751
"693" 138.4 88.9771416902479 13.5006590780694
"694" 138.6 85.5782368246991 9.73370441229831
"695" 138.8 83.4592143352301 6.53682573260216
"696" 139 79.7417785435196 5.01368362248811
"697" 139.2 75.1038721974822 3.31521728815397
"698" 139.4 71.7296570942475 2.96462044769201
"699" 139.6 68.8492756998936 3.37062518083268
"700" 139.8 64.6051211786628 4.82884608525279
"701" 140 58.1244777133816 6.0002262111173
"702" 140.2 51.7206477318511 7.02852237856706
"703" 140.4 45.3061520548031 7.04163094083436
"704" 140.6 42.1599480055394 6.88792570876022
"705" 140.8 39.4575105297401 9.27877207882548
"706" 141 35.9063569400037 11.826486442426
"707" 141.2 31.2250072523201 14.8395258969755
"708" 141.4 26.7672869450816 17.1883205007672
"709" 141.6 23.3182276767252 18.4652865488578
"710" 141.8 22.7388845115893 20.1906730803627
"711" 142 22.4494218016924 20.8402221263883
"712" 142.2 20.9881074537756 21.8974695886325
"713" 142.4 18.2339194396601 23.9851505614655
"714" 142.6 18.7617901928166 25.9223743142913
"715" 142.8 16.7889498920536 29.1168109713178
"716" 143 14.0039747130127 32.7316438746572
"717" 143.2 11.2577274162743 36.5507326786434
"718" 143.4 7.547144745321 39.9079113694628
"719" 143.6 7.02640949285841 43.2981120948824
"720" 143.8 5.33263698428795 46.9842868510925
"721" 144 3.60843117992681 51.0241789491076
"722" 144.2 2.49956329058888 55.4801597355691
"723" 144.4 2.0733436124559 60.8070679959436
"724" 144.6 2.48100860214138 64.8230652385161
"725" 144.8 2.77696589206343 68.3563443971498
"726" 145 2.74378442375389 72.4754212994831
"727" 145.2 3.56300665747204 75.2128785191855
"728" 145.4 3.28775109431274 76.5355138668611
"729" 145.6 3.40476515832766 75.5834090099599
"730" 145.8 4.04513676911245 74.4717979546078
"731" 146 4.60075002213092 73.1400917802909
"732" 146.2 3.62223479246855 70.9691840246047
"733" 146.4 3.10274758092056 67.5646808687926
"734" 146.6 3.56170019996781 63.1788321035339
"735" 146.8 3.86209555081548 58.4255945860087
"736" 147 4.85000917687716 53.3233016696918
"737" 147.2 6.46933580678471 48.1269057715909
"738" 147.4 6.2018967210301 42.8320202932212
"739" 147.6 8.24630609705662 39.0283955247926
"740" 147.8 11.6924792450886 35.6624090850959
"741" 148 16.0858357559871 32.3914844623747
"742" 148.2 20.4288920187544 30.0235210556054
"743" 148.4 23.2299214126063 27.8705075843216
"744" 148.6 26.6564620355801 23.9087140828655
"745" 148.8 32.1341191540587 22.3142855375926
"746" 149 39.4545543625634 21.7901496843355
"747" 149.2 46.3497183226846 24.1958720354241
"748" 149.4 50.1699864796875 29.1090780359568
"749" 149.6 51.8196894998578 34.7930246892972
"750" 149.8 53.4289586224748 40.3428009280738
"751" 150 53.1450636508665 46.1448191889658
"752" 150.2 51.6086245546301 51.0245548662155
"753" 150.4 50.5063965073301 58.0615750369628
"754" 150.6 47.5607870705801 65.1073390776105
"755" 150.8 43.6796454926789 70.5251255845733
"756" 151 39.9566704971828 76.9800959230378
"757" 151.2 37.825057333474 84.8893949208136
"758" 151.4 36.2614818024008 92.9742614784233
"759" 151.6 35.0655510543491 101.051138160221
"760" 151.8 34.8745721711727 107.540183474624
"761" 152 35.4238072200035 110.845415066545
"762" 152.2 34.0100858379781 113.835117710998
"763" 152.4 31.4489081221165 111.989247881958
"764" 152.6 27.7283137193718 110.040377572628
"765" 152.8 24.2457780879412 104.703912100513
"766" 153 21.5154459955872 97.990645822626
"767" 153.2 18.5046730954821 90.7657458626678
"768" 153.4 16.7983256459075 82.8534442631129
"769" 153.6 14.9960172704559 74.8738457512016
"770" 153.8 14.288017799894 67.3734404988371
"771" 154 17.4197909992061 62.6704167457115
"772" 154.2 20.6771340235028 56.9999923734314
"773" 154.4 25.6453884410521 52.6203930753592
"774" 154.6 31.3268066926625 47.9031920716382
"775" 154.8 37.029793428369 44.2631821379077
"776" 155 43.7596280744654 40.3649633613767
"777" 155.2 51.3185839636767 37.2107763492073
"778" 155.4 59.5646787989342 36.3375194924457
"779" 155.6 67.864919966667 37.0771980370908
"780" 155.8 76.6248373625079 39.7937713753244
"781" 156 83.505085894868 44.8392623030907
"782" 156.2 88.8130806529715 51.6921879706769
"783" 156.4 91.8534297028199 59.699376553756
"784" 156.6 93.08254990902 68.3697261335994
"785" 156.8 92.8596075210318 76.5933476801079
"786" 157 88.7468683331741 83.1462206330795
"787" 157.2 83.2367292794252 89.9012664647892
"788" 157.4 75.3817951126868 93.7058419096048
"789" 157.6 67.239509326111 94.3356475403641
"790" 157.8 59.1310661685662 92.7102535691978
"791" 158 51.5808727811348 89.0214923615069
"792" 158.2 44.7061570870962 84.127207603156
"793" 158.4 39.4086941798004 77.2969668810136
"794" 158.6 36.7842582974865 69.381330509756
"795" 158.8 36.565374225368 60.8480920236682
"796" 159 38.1339808400139 53.3260503506922
"797" 159.2 41.4876734208015 46.4741275027033
"798" 159.4 47.1828199815634 42.4774123874506
"799" 159.6 54.1411485253775 40.4875851425776
"800" 159.8 61.986771758609 38.753683970125
"801" 160 70.1235706197205 38.4461973464451
"802" 160.2 78.0931950328574 40.3317863871537
"803" 160.4 85.122891877888 43.1078812686197
"804" 160.6 87.4120321600301 47.9094209247264
"805" 160.8 87.4107215440404 54.5552612423751
"806" 161 88.2085730300506 62.6784393094483
"807" 161.2 88.0856887787128 71.2757409361251
"808" 161.4 88.6796106571019 79.3899360837047
"809" 161.6 86.8238448922793 87.8828513756486
"810" 161.8 82.2153206141392 95.1582195621338
"811" 162 75.1232039282451 101.019529090123
"812" 162.2 67.612628642986 103.76596584503
"813" 162.4 59.4267817877777 104.448314986888
"814" 162.6 50.4013511517498 104.319678918353
"815" 162.8 41.1521004790006 103.157616525386
"816" 163 32.734921198858 101.144250149656
"817" 163.2 24.5232706854176 98.6394648901074
"818" 163.4 18.1441624076916 95.1907281471201
"819" 163.6 17.6543296832063 91.4086157209593
"820" 163.8 18.4029444930235 85.4552087249768
"821" 164 20.9422172774332 79.3183534439902
"822" 164.2 24.4822059877185 72.4094669736332
"823" 164.4 28.4121801264962 65.676811390621
"824" 164.6 33.7255912814669 59.809922338146
"825" 164.8 40.1941567446903 55.1863520187319
"826" 165 47.507395071573 53.1254660780212
"827" 165.2 55.4419890935158 54.2246954369355
"828" 165.4 63.196065435691 56.9121577135094
"829" 165.6 70.7298010011284 61.4688871234609
"830" 165.8 77.4361939988994 66.5059006141452
"831" 166 83.5090607138531 72.8712282014191
"832" 166.2 88.3855048861138 78.9036050004239
"833" 166.4 91.491742380175 85.0751403102032
"834" 166.6 92.0532146273968 93.6531789814355
"835" 166.8 89.9504786159624 101.803895606951
"836" 167 86.4703799709975 108.642727953401
"837" 167.2 85.823432297586 114.938794971232
"838" 167.4 86.1981937193253 116.732749047602
"839" 167.6 85.6012078941371 115.921969345656
"840" 167.8 83.9961508224206 114.382024011293
"841" 168 78.9132344170962 112.495974680408
"842" 168.2 72.4548903332695 110.392466863817
"843" 168.4 65.8172309344801 107.518872012322
"844" 168.6 59.4702841635855 103.522012757704
"845" 168.8 53.6127291196487 99.2274128762378
"846" 169 48.4359025552793 94.0071675913453
"847" 169.2 43.8697330812623 87.7108591935
"848" 169.4 39.2283170786348 80.5770813923641
"849" 169.6 35.9587309062219 72.9902686189109
"850" 169.8 34.5987481251765 65.2215388164712
"851" 170 36.2709897107686 57.3670840016022
"852" 170.2 38.9678425524051 50.0366133803105
"853" 170.4 43.7925027522488 43.4497712729168
"854" 170.6 50.3806179068383 39.1646078062448
"855" 170.8 58.0565959810103 36.399316645474
"856" 171 66.3243289785187 35.9653077741211
"857" 171.2 74.5422714103183 37.1501349967296
"858" 171.4 81.0474426204483 40.5402495106082
"859" 171.6 87.1665915486792 47.3346162501389
"860" 171.8 91.5073794737051 54.5527353242605
"861" 172 94.2882344843318 62.3530887615033
"862" 172.2 95.5023671803375 71.2544480726793
"863" 172.4 94.8140636156051 79.4136999889105
"864" 172.6 92.9642208893261 87.7079496759275
"865" 172.8 90.4034379571399 95.6298764403125
"866" 173 87.0263227284079 103.251619007113
"867" 173.2 83.798361426707 110.513302241859
"868" 173.4 84.5660033261741 114.882646547799
"869" 173.6 87.2168099510255 117.858063871436
"870" 173.8 86.7759943159254 117.39626014656
"871" 174 85.4052169566701 116.876109909688
"872" 174.2 83.6710138810393 116.474719204661
"873" 174.4 79.9712619202993 117.604255564289
"874" 174.6 74.0141105685214 118.39723194555
"875" 174.8 67.2706797963412 118.918266139424
"876" 175 60.2483052054591 119.578857114218
"877" 175.2 53.366270648482 119.7626547536
"878" 175.4 50.0410881153665 116.743365225185
"879" 175.6 45.6918691477067 112.335329239256
"880" 175.8 40.8728649002917 106.750275603089
"881" 176 37.1794029764269 100.124700525896
"882" 176.2 34.4014838095446 92.6699839542823
"883" 176.4 33.3231036365334 85.3673393954929
"884" 176.6 34.3077005134402 78.2679289506246
"885" 176.8 37.0142331229822 70.676436684919
"886" 177 42.2555227624551 64.4480744496855
"887" 177.2 48.0718928166512 58.9315733296723
"888" 177.4 54.1225252032478 54.4355158130151
"889" 177.6 60.7063250202755 51.6096413660446
"890" 177.8 68.1676022759284 48.9279549730303
"891" 178 75.7342827393617 47.5532659450934
"892" 178.2 83.3536369360634 47.2074020543521
"893" 178.4 88.5919002024096 45.806883242397
"894" 178.6 88.8728561387605 44.8385174198659
"895" 178.8 88.8753349124801 46.6164348355466
"896" 179 90.2776940214111 50.6378917141251
"897" 179.2 92.7489696879051 55.5241155731355
"898" 179.4 94.8394021914051 61.5084548768605
"899" 179.6 97.6477697346433 68.1338182852082
"900" 179.8 99.4556985575396 75.824067028626
"901" 180 98.7622109825776 83.3051048658846
"902" 180.2 95.8301609395204 90.3491505516291
"903" 180.4 91.2583082566632 97.4674796359827
"904" 180.6 84.9117629246952 103.555850676029
"905" 180.8 79.7089071592067 109.56152109006
"906" 181 76.5861256494801 116.204835489595
"907" 181.2 76.8610491969101 120.915013438911
"908" 181.4 78.4109117937865 121.845294697331
"909" 181.6 79.3964040563892 122.522426258731
"910" 181.8 78.9742864186301 122.393294935036
"911" 182 79.0048078849346 121.427994860595
"912" 182.2 79.3532133021846 121.47431999914
"913" 182.4 80.6223955228388 122.073147944957
"914" 182.6 81.3416333576587 121.999330979545
"915" 182.8 81.2603890352523 122.08896451098
"916" 183 81.824317256958 121.929055734127
"917" 183.2 82.4587132172448 122.482658171046
"918" 183.4 82.8359971583845 122.713091672708
"919" 183.6 83.2387106984973 121.874868895065
"920" 183.8 83.3077544272526 121.815423662612
"921" 184 82.9002751631713 121.560924164399
"922" 184.2 83.1991605309669 121.010829151033
"923" 184.4 83.6710138810393 120.649551299187
"924" 184.6 85.073854968325 120.175800159884
"925" 184.8 87.3394201219167 120.012355668794
"926" 185 88.8732233644968 119.824179959869
"927" 185.2 90.0234295922902 119.910258801266
"928" 185.4 89.7433716492376 120.217728846763
"929" 185.6 88.7603111144406 119.930373664056
"930" 185.8 87.9234713084143 121.857569089409
"931" 186 87.9017728300006 122.06624705119
"932" 186.2 87.3527758056002 122.008404162873
"933" 186.4 86.8769527038785 121.824201465459
"934" 186.6 86.7894271546587 121.249174310912
"935" 186.8 86.9949038407679 120.940680679961
"936" 187 86.3588465175043 120.911413527339
"937" 187.2 85.8754285275872 121.661688639864
"938" 187.4 86.2271152489553 121.492686502065
"939" 187.6 84.7894895647301 121.002036940219
"940" 187.8 84.440611412857 121.284395573853
"941" 188 83.8251109335361 120.967811651294
"942" 188.2 82.8276550963053 120.881519318815
"943" 188.4 81.3732709494899 121.021350423471
"944" 188.6 78.6731471908532 120.929242383389
"945" 188.8 74.7602716959218 120.640140965341
"946" 189 69.8706886289519 119.881523282996
"947" 189.2 64.1197443135035 120.274571293842
"948" 189.4 58.4978377886165 120.61440961489
"949" 189.6 52.4367352819119 121.529331101163
"950" 189.8 46.8218531657264 121.963967414724
"951" 190 44.1507690492457 122.048136461357
"952" 190.2 45.2469143986619 120.507282732004
"953" 190.4 45.5979951487183 117.978937830376
"954" 190.6 46.347946394307 113.123248669269
"955" 190.8 48.9966743147875 107.286439426813
"956" 191 52.8613390216204 102.851967391814
"957" 191.2 57.9970357264496 99.3408608544965
"958" 191.4 64.3162293253521 98.0109904138136
"959" 191.6 70.5697221455396 97.1686503583164
"960" 191.8 77.4020881201825 96.9654263874355
"961" 192 84.593602882584 98.6685879234201
"962" 192.2 91.9689138949324 100.822745628745
"963" 192.4 96.8905646653053 104.393078935101
"964" 192.6 96.7650317805285 107.29770683475
"965" 192.8 98.1909444515091 111.750552218959
"966" 193 99.4592988928108 111.477056229169
"967" 193.2 99.4048390130906 110.740287133587
"968" 193.4 100.333545272574 109.732555004485
"969" 193.6 102.811309822177 108.606429785416
"970" 193.8 105.542680968482 108.147521468715
"971" 194 106.408724416944 106.623114794674
"972" 194.2 107.222900193199 103.845689416289
"973" 194.4 108.815020366774 99.8919243647675
"974" 194.6 111.423425233876 96.4774165864
"975" 194.8 114.922599004386 94.1995803714277
"976" 195 114.853111202395 93.3266688267859
"977" 195.2 114.510487224685 91.7075231625264
"978" 195.4 114.459181843933 88.8316796185057
"979" 195.6 115.203505700279 83.7024544807648
"980" 195.8 117.106988955498 77.9635042379111
"981" 196 120.052687041804 73.4476344334847
"982" 196.2 121.279962398553 70.0519462814047
"983" 196.4 120.629669005742 67.5606859308867
"984" 196.6 119.56977492045 62.5767789522526
"985" 196.8 117.626120752376 56.7011130566184
"986" 197 115.275474432488 50.9812819565564
"987" 197.2 112.121434775448 45.4920332312903
"988" 197.4 107.05436157908 40.977960576316
"989" 197.6 101.795529796761 37.125079731579
"990" 197.8 97.4057034208247 32.3886527666112
"991" 198 92.3096168825158 27.5936348199444
"992" 198.2 86.3931546910196 23.3886107806723
"993" 198.4 79.9443586829732 19.5010290882199
"994" 198.6 72.9359936377692 15.952175159379
"995" 198.8 67.4825754887038 11.695170545725
"996" 199 63.4220590060068 9.7864067699549
"997" 199.2 58.6416306805056 10.4193135345069
"998" 199.4 51.792458507628 11.7920502930375
"999" 199.6 45.0947820170136 13.1249847615334
"1000" 199.8 39.707069379127 13.1959052055953
"1001" 200 33.672831224694 13.8578293501726
"1002" 200.2 28.1597318199621 15.4732394649149
"1003" 200.4 26.9430115177889 17.8761523536708
"1004" 200.6 25.0432393763134 20.8085071304633
"1005" 200.8 21.4495623155198 23.5834304330476
"1006" 201 15.9058260002007 27.8091476854649
"1007" 201.2 12.2255672407574 30.9509458316991
"1008" 201.4 10.7753912483703 33.0915568831972
"1009" 201.6 8.86340335270178 36.2681321230581
"1010" 201.8 7.09734389081938 40.3250857867569
"1011" 202 4.77968794087113 45.1339809094227
"1012" 202.2 3.79408781895043 50.0001764996219
"1013" 202.4 3.51396425269782 53.8907995290726
"1014" 202.6 2.3717176031021 59.0167530686315
"1015" 202.8 1.58544953003961 63.721624583626
"1016" 203 2.84421603371749 64.5832299878262
"1017" 203.2 3.00018667887295 67.5131165776736
"1018" 203.4 3.08930606975809 70.7084768352875
"1019" 203.6 3.52250475694807 72.6347806245252
"1020" 203.8 4.7920583635181 74.9858621777435
"1021" 204 4.67735907706343 80.2009653865545
"1022" 204.2 5.68635415956088 84.3867258834663
"1023" 204.4 6.9560578435049 88.5433128643401
"1024" 204.6 8.16534171092778 90.7986616507727
"1025" 204.8 8.80496264985696 92.4695544060997
"1026" 205 9.37979306230883 92.6285088647701
"1027" 205.2 9.26100583095942 92.4678388527701
"1028" 205.4 8.76188470732385 91.7422670164355
"1029" 205.6 7.87954614667196 90.9823462117494
"1030" 205.8 7.8292383877077 90.3076569889803
"1031" 206 7.4814947989301 90.8544279188509
"1032" 206.2 7.18105168587295 91.8726943410307
"1033" 206.4 6.86370596353518 92.7689773433931
"1034" 206.6 6.75741278539111 93.0701888904185
"1035" 206.8 7.37438172850282 93.3578562232082
"1036" 207 8.10716270906856 93.4121100873894
"1037" 207.2 9.48714052956088 94.1970539253201
"1038" 207.4 10.9756462986286 96.6344890020182
"1039" 207.6 12.656390285033 99.4961061503297
"1040" 207.8 14.927004947071 101.852728503981
"1041" 208 17.9552968300695 105.178628300264
"1042" 208.2 21.3543650494301 107.081430346914
"1043" 208.4 23.8187833262835 110.470662984859
"1044" 208.6 24.7896911915455 111.81566224262
"1045" 208.8 27.9649791402084 113.080783958935
"1046" 209 31.598988224856 115.040270664533
"1047" 209.2 35.8283226258523 117.848155439024
"1048" 209.4 39.8677493636186 120.245099944741
"1049" 209.6 44.0863966979746 121.163337146176
"1050" 209.8 48.877606961471 123.102145636213
"1051" 210 51.7021403056042 124.380368427274
"1052" 210.2 53.4678183759248 123.636992294852
"1053" 210.4 57.747178182954 123.024181094227
"1054" 210.6 62.6678112141214 123.167075808979
"1055" 210.8 66.4926157673845 123.898981156869
"1056" 211 68.3226519741206 124.611347640687
"1057" 211.2 68.454492261311 125.138263769465
"1058" 211.4 67.5181059541936 124.929368026103
"1059" 211.6 68.2363610740523 124.591551439958
"1060" 211.8 69.4545649952593 124.025520614921
"1061" 212 71.1709366375169 123.879310004288
"1062" 212.2 71.7466439847374 124.10974350595
"1063" 212.4 71.8596715714481 124.752193629875
"1064" 212.6 71.8349114955951 124.932157678607
"1065" 212.8 71.0442576624764 124.019566580473
"1066" 213 71.3761173679167 123.48907460213
"1067" 213.2 72.472018044107 123.733873175097
"1068" 213.4 73.6565891899167 123.777137450585
"1069" 213.6 73.9286710691023 122.502202549281
"1070" 213.8 76.6121260537525 120.448728102592
"1071" 214 80.6777297644574 117.727774419276
"1072" 214.2 84.2515321092839 114.10875660062
"1073" 214.4 88.1536207067263 111.165009622523
"1074" 214.6 91.894036394807 107.846845084543
"1075" 214.8 95.4481514991828 104.44907925614
"1076" 215 99.2040466915844 101.328424598337
"1077" 215.2 103.211042858037 100.033159251677
"1078" 215.4 106.100158833596 100.959698470375
"1079" 215.6 109.956566467547 101.074663905667
"1080" 215.8 110.174659026842 101.007821147555
"1081" 216 110.792715699176 99.2477412420432
"1082" 216.2 113.064099176905 97.2572478270518
"1083" 216.4 113.397716203538 96.9223083738663
"1084" 216.6 113.33339520343 95.987431443297
"1085" 216.8 114.745533523976 94.1264971758432
"1086" 217 117.390959109293 91.3856637599749
"1087" 217.2 117.119563164315 89.9430699047739
"1088" 217.4 117.865380475087 87.353235884126
"1089" 217.6 119.315294255679 83.8232672748646
"1090" 217.8 121.089945744253 80.2516126656564
"1091" 218 122.214974708037 78.1008212791936
"1092" 218.2 122.218113421942 75.2885506329995
"1093" 218.4 122.921029646611 72.384425491626
"1094" 218.6 124.298975420746 68.5450488183617
"1095" 218.8 123.957353264854 66.3607699325195
"1096" 219 123.55751053873 62.1231315589355
"1097" 219.2 123.577595995157 55.1537404410574
"1098" 219.4 123.12675475013 49.2595091812105
"1099" 219.6 121.247683049645 46.5779404030087
"1100" 219.8 119.12325977373 41.937228182626
"1101" 220 116.902829359604 36.4903246266833
"1102" 220.2 114.939777145263 32.9919893222495
"1103" 220.4 112.150193881291 32.2564083772746
"1104" 220.6 107.541133740825 31.4418044956652
"1105" 220.8 101.826257658365 30.5225009016922
"1106" 221 96.5188532678247 27.940187435476
"1107" 221.2 92.3662745675345 24.436624283979
"1108" 221.4 90.8130572493283 20.2400360974891
"1109" 221.6 91.0079983756467 15.3305594974633
"1110" 221.8 91.5894419066937 13.5060567839446
"1111" 222 90.0712129662841 10.160098449422
"1112" 222.2 87.8719917309081 8.85079257534226
"1113" 222.4 86.3031360664669 8.17171708043548
"1114" 222.6 82.8596075199629 6.90765979784065
"1115" 222.8 78.251194664602 3.7850423133983
"1116" 223 74.922853596122 3.78350573017873
"1117" 223.2 69.6508217106497 4.98345146264084
"1118" 223.4 63.521374977173 6.56473111367834
"1119" 223.6 57.0927282695291 6.54514356246126
"1120" 223.8 52.6568414271985 5.37105768471443
"1121" 224 53.1148927182192 5.20703409705505
"1122" 224.2 52.2078549163684 6.63756648158442
"1123" 224.4 49.7397126304725 9.2198233400264
"1124" 224.6 46.3185203410068 12.1462902840131
"1125" 224.8 41.2963162152107 14.2241751391588
"1126" 225 36.2258055371392 15.1378597892082
"1127" 225.2 32.2726240007248 14.1290689432513
"1128" 225.4 29.3771916121051 15.8312892068105
"1129" 225.6 27.5627897386693 18.5507669588701
"1130" 225.8 25.2518987088483 22.3761626869355
"1131" 226 22.6501845520245 26.9730667971317
"1132" 226.2 19.8064084187392 30.3533515444628
"1133" 226.4 17.0273663595835 33.7230261480734
"1134" 226.6 15.1950907161511 38.2233220879092
"1135" 226.8 13.1606361808604 42.4840951455321
"1136" 227 12.4064972365524 46.188336743357
"1137" 227.2 11.3003504811809 50.1313758179191
"1138" 227.4 10.2338203434496 54.8927378312038
"1139" 227.6 6.5408001723551 57.9818270347871
"1140" 227.8 4.51320324997204 58.4276743879113
"1141" 228 4.58306753780768 58.8053930265993
"1142" 228.2 5.0616608100301 61.2250029353855
"1143" 228.4 5.75897841604609 63.8872854850235
"1144" 228.6 6.77037057046674 67.7829318827523
"1145" 228.8 7.24329284398582 71.7127004581034
"1146" 229 6.73265284313085 76.4243383565385
"1147" 229.2 5.12330540488681 79.8176059333534
"1148" 229.4 6.63725952341191 82.0747896662309
"1149" 229.6 9.12752766532242 85.853718299674
"1150" 229.8 11.2128382299895 90.3356633970859
"1151" 230 13.3990048262677 95.3729997499355
"1152" 230.2 16.5907127990301 99.6534425515355
"1153" 230.4 20.1928894498919 103.724809102847
"1154" 230.6 24.0937466331412 107.956708912047
"1155" 230.8 27.8648549051699 112.085577176161
"1156" 231 29.6298682681704 115.195146252547
"1157" 231.2 31.5642983460361 114.31669717013
"1158" 231.4 35.3737583686866 115.495733572675
"1159" 231.6 40.8484865533257 117.207979114715
"1160" 231.8 45.4196774154801 118.327105899208
"1161" 232 50.3980457317077 119.339258319928
"1162" 232.2 55.753785204821 119.928218500185
"1163" 232.4 61.2143018596487 120.472606211145
"1164" 232.6 66.205947722321 121.72910826114
"1165" 232.8 69.2177829821847 124.569418318208
"1166" 233 67.9456229456194 124.007504996462
"1167" 233.2 66.324774968035 123.023740524789
"1168" 233.4 65.7106937407756 122.921980578686
"1169" 233.6 64.6330612025365 122.908624742371
"1170" 233.8 62.8259747986786 123.359429543222
"1171" 234 60.7896351861634 124.05083412838
"1172" 234.2 58.6081307000779 124.582258438131
"1173" 234.4 55.6501273947301 124.687497068088
"1174" 234.6 51.6829384373868 124.624213351488
"1175" 234.8 46.5433676146704 124.053791869398
"1176" 235 40.5722670950745 122.383386502624
"1177" 235.2 39.9044887223203 120.211981743108
"1178" 235.4 38.0772492007074 117.018420735299
"1179" 235.6 35.5166798004147 113.144481024435
"1180" 235.8 33.0230882123521 109.056993723692
"1181" 236 29.4537550718767 104.372964072311
"1182" 236.2 25.9512856025812 99.9008400089889
"1183" 236.4 21.7951384145092 95.9122028160285
"1184" 236.6 17.9935484955937 91.1081916825946
"1185" 236.8 16.4187297097419 84.5485110285103
"1186" 237 15.6746555853751 77.8071967861721
"1187" 237.2 16.6558691368015 71.3258409268879
"1188" 237.4 18.175300807596 64.515655482594
"1189" 237.6 19.919719019611 57.9221584295307
"1190" 237.8 22.712596476197 53.7561798311917
"1191" 238 27.8215492420763 50.8569172558842
"1192" 238.2 34.8913279639868 48.7880648193949
"1193" 238.4 42.4746600015292 47.3144567797018
"1194" 238.6 50.5591421140974 46.063671412262
"1195" 238.8 58.208939632715 45.51556939039
"1196" 239 66.0143087462579 44.751526306741
"1197" 239.2 73.2565817054997 47.138258428179
"1198" 239.4 80.3657047332127 49.9331748848137
"1199" 239.6 86.0437490668301 54.6610203356105
"1200" 239.8 91.2057323181538 60.3579671166897
"1201" 240 95.4175562448086 66.974636977514
"1202" 240.2 97.991814577596 74.6947572668867
"1203" 240.4 97.3943925590088 80.5556004147716
"1204" 240.6 93.5417728238364 82.9295021510772
"1205" 240.8 87.5853480185021 86.9527572673595
"1206" 241 82.7529264743482 93.2333802111717
"1207" 241.2 79.0671945298967 100.756918381483
"1208" 241.4 74.1980615924515 106.890985151187
"1209" 241.6 70.5724536193088 112.790887078156
"1210" 241.8 70.8511959422875 116.653040697878
"1211" 242 70.6203375420805 115.195325912857
"1212" 242.2 69.1239649554663 113.552242553975
"1213" 242.4 64.0447975572701 110.482962839583
"1214" 242.6 58.2869833839935 107.319846309745
"1215" 242.8 51.8372750362539 103.853809042221
"1216" 243 45.5536794990378 99.9209702266355
"1217" 243.2 39.6566132618916 95.4817747387124
"1218" 243.4 33.3665776087983 90.7462765377082
"1219" 243.6 27.6459149252593 85.4139403119063
"1220" 243.8 23.347862768765 78.8088000657262
"1221" 244 20.1677371871492 72.1610397044943
"1222" 244.2 17.3021420426455 65.9184967078817
"1223" 244.4 18.3258984698141 61.6064209635995
"1224" 244.6 22.3148688592047 60.6105961561304
"1225" 244.8 28.6078657744932 59.6322410501723
"1226" 245 35.672030029176 58.2565475288544
"1227" 245.2 42.6841114360196 57.3056219208565
"1228" 245.4 50.4500634236319 59.6355336616408
"1229" 245.6 57.3271975387809 63.5806067864779
"1230" 245.8 62.6290509854984 68.6699470227648
"1231" 246 66.964419503474 74.7755437889843
"1232" 246.2 71.7467110574381 80.0428996019195
"1233" 246.4 73.7352824862221 85.7878653334955
"1234" 246.6 72.0016825198591 91.4648765699032
"1235" 246.8 70.6107747860192 98.6125926905996
"1236" 247 69.3005369206868 106.513466040376
"1237" 247.2 66.9979791032999 113.800708931796
"1238" 247.4 68.1996509325504 119.029492716646
"1239" 247.6 69.3786266900906 119.486042359447
"1240" 247.8 67.9648795768833 117.440950829613
"1241" 248 66.2705834380659 116.412996116809
"1242" 248.2 63.0164133594444 114.885534148102
"1243" 248.4 57.2487521080962 112.956399138117
"1244" 248.6 51.2376678049181 110.317860045807
"1245" 248.8 44.6429294073253 107.581603970769
"1246" 249 38.2010626960937 105.020209852026
"1247" 249.2 31.0547842474896 102.926207501668
"1248" 249.4 24.1874127359916 101.173352529851
"1249" 249.6 19.8824241461392 99.5827967152537
"1250" 249.8 20.3691299575817 100.475731856475
"1251" 250 20.1789576824689 97.8971148081818
"1252" 250.2 20.3600302926333 93.8905019190242
"1253" 250.4 21.123301370111 87.4715304343403
"1254" 250.6 23.5508517532543 81.9133988609758
"1255" 250.8 27.2653480120541 76.3158569053835
"1256" 251 32.2813242134682 72.639213753626
"1257" 251.2 37.7908001756956 69.4537852177717
"1258" 251.4 44.1145223257818 66.2546550142976
"1259" 251.6 50.5651359330483 64.9721275794809
"1260" 251.8 57.2932789514997 64.8549048375964
"1261" 252 63.9439039554483 65.2917710354446
"1262" 252.2 69.082190190197 65.8028215411256
"1263" 252.4 74.7295682006141 69.0666212749595
"1264" 252.6 78.7456161566973 73.7765619028699
"1265" 252.8 80.3163792191965 78.5344931407002
"1266" 253 80.5098041121101 84.0787456719995
"1267" 253.2 80.7104856324461 89.2336217887835
"1268" 253.4 80.9598172183181 95.2629312207515
"1269" 253.6 82.1017906316586 102.349345018983
"1270" 253.8 83.052411419066 107.068378135725
"1271" 254 85.8151216119018 108.250504198042
"1272" 254.2 85.5828283070396 107.733263650531
"1273" 254.4 83.2899356145494 108.068520754381
"1274" 254.6 79.7445395314254 109.092750498646
"1275" 254.8 73.9123572326317 110.245010664943
"1276" 255 67.1070618987609 111.554014296643
"1277" 255.2 60.1300465230905 112.837846313773
"1278" 255.4 52.068310213238 112.848063971597
"1279" 255.6 43.9544255418147 113.873567435697
"1280" 255.8 37.1750646559045 115.145753942819
"1281" 256 36.1135095762074 116.433565861163
"1282" 256.2 37.3778469209551 117.08414452561
"1283" 256.4 37.6181674758082 116.924503755201
"1284" 256.6 38.5450436946204 117.303433325496
"1285" 256.8 39.5380982175562 117.25155703037
"1286" 257 42.0221336790137 118.01588048148
"1287" 257.2 45.4183003189692 121.239547218196
"1288" 257.4 47.1501869672756 122.852492870867
"1289" 257.6 48.1060084021836 121.879866960563
"1290" 257.8 50.9610401899095 120.279038597577
"1291" 258 54.9650112875224 119.07712770962
"1292" 258.2 59.4995284741138 119.954141724517
"1293" 258.4 63.1805572103686 122.754898276105
"1294" 258.6 64.0354941398868 124.270552032592
"1295" 258.8 64.610905234238 122.971383420825
"1296" 259 66.1874441423776 121.439718538075
"1297" 259.2 68.5516855728968 119.954000645745
"1298" 259.4 71.8957018831421 118.676953345503
"1299" 259.6 75.5272655492224 118.777261524343
"1300" 259.8 79.5866020810726 119.456509129298
"1301" 260 83.9706436776639 122.38992273745
"1302" 260.2 82.7162034659068 122.174617640996
"1303" 260.4 82.3749589986719 121.651742586447
"1304" 260.6 82.6032648844252 120.071925294301
"1305" 260.8 82.3434996266172 118.334764490661
"1306" 261 83.4561978381111 115.607434223769
"1307" 261.2 84.4499111103613 112.417707949222
"1308" 261.4 84.5240627479822 108.23770129282
"1309" 261.6 85.7301043428519 103.655759342767
"1310" 261.8 85.7396861572301 98.6130947277585
"1311" 262 85.6161606002051 93.5321545569855
"1312" 262.2 84.7439429512053 88.6737530098281
"1313" 262.4 83.3831986078301 83.6416619474138
"1314" 262.6 83.5646142933898 78.5055885899691
"1315" 262.8 81.690749272164 73.1685185698528
"1316" 263 80.9711365350368 67.9008300884061
"1317" 263.2 78.1883717493954 62.9885693744892
"1318" 263.4 75.6837073037216 59.0818665841304
"1319" 263.6 73.206754152425 54.191227487266
"1320" 263.8 70.8224405369204 49.619341232201
"1321" 264 68.0299875970146 45.2148553444872
"1322" 264.2 65.0051049795311 40.2459724411879
"1323" 264.4 61.1276552347607 35.9826358418028
"1324" 264.6 58.9499010159574 34.6446035450567
"1325" 264.8 59.2556499976115 33.7313137861726
"1326" 265 60.9501128328968 32.0368842877688
"1327" 265.2 62.9881789464101 31.6020456539555
"1328" 265.4 66.9756097577641 31.4298038414986
"1329" 265.6 72.4763759849376 30.8526797241336
"1330" 265.8 77.5488171818815 32.7581999866878
"1331" 266 82.7166532944245 36.0462606884077
"1332" 266.2 88.3531472275752 40.4232887847054
"1333" 266.4 93.0561999194801 46.0987697952926
"1334" 266.6 96.2885353455459 51.5024840060934
"1335" 266.8 97.9316914009973 56.7000951892975
"1336" 267 100.022475929453 62.0599609154644
"1337" 267.2 100.027475586455 67.9482281989105
"1338" 267.4 99.9190714375688 74.3283112063548
"1339" 267.6 98.3787626783917 79.700581772374
"1340" 267.8 93.7213375342301 83.6598737692715
"1341" 268 88.5096992636861 88.9615079249675
"1342" 268.2 83.5250547290411 95.0269290791087
"1343" 268.4 79.4606634711813 101.456846298667
"1344" 268.6 76.6055382680365 108.404186504806
"1345" 268.8 74.663536271112 111.367483362495
"1346" 269 72.3112626999962 109.359642487306
"1347" 269.2 69.4905642682061 105.245535325911
"1348" 269.4 66.5503500940594 99.3253249848623
"1349" 269.6 64.1369260200506 93.197499974397
"1350" 269.8 61.7717962464111 86.767306555832
"1351" 270 61.3386376618301 80.0491474532137
"1352" 270.2 62.5580832383561 73.7491841863304
"1353" 270.4 65.5955183962301 67.6663555235223
"1354" 270.6 69.9554287115689 62.4073994545553
"1355" 270.8 75.459022536913 58.1521632804477
"1356" 271 81.0094637925494 54.4923301659271
"1357" 271.2 87.4739945596755 52.6713434698683
"1358" 271.4 92.5575569289027 53.2280900227408
"1359" 271.6 94.1333555524906 56.3968188974313
"1360" 271.8 95.5556300867084 60.591078661779
"1361" 272 97.8866255479104 66.793901624206
"1362" 272.2 99.6333170055494 72.8756244309019
"1363" 272.4 102.333285984255 79.5665729461105
"1364" 272.6 102.958768727878 85.5493835202635
"1365" 272.8 98.4708001821821 89.9215500961835
"1366" 273 92.5899406612999 95.290045432075
"1367" 273.2 86.1722959879618 99.4962195508379
"1368" 273.4 78.9171175657921 102.062770893522
"1369" 273.6 71.290664956992 104.363385566221
"1370" 273.8 64.2302759321261 103.536415664416
"1371" 274 57.4408230869374 101.136807384204
"1372" 274.2 50.6873139385421 98.1155406021035
"1373" 274.4 43.8975891671741 94.6208648005115
"1374" 274.6 37.525679832672 90.8875412770518
"1375" 274.8 32.2041482948686 86.426991889174
"1376" 275 26.4177251417145 81.542774403248
"1377" 275.2 20.0162469274206 78.1292941610069
"1378" 275.4 14.6266785399278 75.0136400236099
"1379" 275.6 10.8525892136652 73.29977848705
"1380" 275.8 12.6266560898027 72.3619211520484
"1381" 276 15.2146815462879 69.4130238154975
"1382" 276.2 19.3785792167629 65.838445641706
"1383" 276.4 24.7094785660446 63.6611074791532
"1384" 276.6 30.4028134143487 63.548218448088
"1385" 276.8 36.8739003137436 64.3232626321517
"1386" 277 43.7508263886525 65.6583186941855
"1387" 277.2 49.8845092202387 68.5345706690907
"1388" 277.4 55.7647542852539 71.2439446998164
"1389" 277.6 60.7709718265688 74.7844643850968
"1390" 277.8 66.2742302480158 79.008920303626
"1391" 278 70.9764742176947 83.0227907666914
"1392" 278.2 74.3252610587539 85.0722743005069
"1393" 278.4 74.0413641741563 88.6942058001322
"1394" 278.6 72.4217307167501 93.5262944269595
"1395" 278.8 70.2192849554367 100.243456361555
"1396" 279 68.9122983769254 107.429659929107
"1397" 279.2 66.1641631787185 113.809596894424
"1398" 279.4 64.3562704033225 117.8992796197
"1399" 279.6 66.8322822150396 120.066228808769
"1400" 279.8 68.4057968031392 119.438909224299
"1401" 280 69.6456363521021 118.652493672352
"1402" 280.2 72.7021050043231 118.078781610029
"1403" 280.4 77.562056733027 118.318872329662
"1404" 280.6 83.3641946759801 119.360735553004
"1405" 280.8 88.296066915719 120.588544745869
"1406" 281 89.0624048666285 119.086222915607
"1407" 281.2 90.2800053790673 117.326267440866
"1408" 281.4 92.8594269243403 114.764994556959
"1409" 281.6 96.402673543691 112.269641640459
"1410" 281.8 101.298968312844 111.138775788731
"1411" 282 101.733153882421 110.666361857126
"1412" 282.2 101.94623923891 107.969731423215
"1413" 282.4 102.75200594935 103.447749349239
"1414" 282.6 104.209035859254 99.7914010738867
"1415" 282.8 108.024132800353 97.2807790723699
"1416" 283 109.660119085843 94.9260929194113
"1417" 283.2 111.225904052443 90.9974627466127
"1418" 283.4 113.722595727718 86.9038379210555
"1419" 283.6 116.646251562512 84.6914918430124
"1420" 283.8 116.635121797891 84.8579989547007
"1421" 284 117.084994926289 84.9448801695069
"1422" 284.2 117.972806695069 84.7674383441855
"1423" 284.4 119.311272006166 84.6627203685035
"1424" 284.6 119.109302083671 84.7463859242321
"1425" 284.8 118.939400595669 85.7749394899599
"1426" 285 118.803412177566 85.924949772165
"1427" 285.2 118.635180649714 87.1717415132634
"1428" 285.4 118.609122392672 87.8537833667262
"1429" 285.6 118.527407327183 88.183193481623
"1430" 285.8 118.710759730687 89.8479062574315
"1431" 286 117.978074922144 90.1269492460214
"1432" 286.2 117.564319347986 91.3026019057892
"1433" 286.4 116.742819351894 91.9244008130996
"1434" 286.6 116.33601643573 93.1605219904589
"1435" 286.8 115.235556196044 95.2130164226332
"1436" 287 114.221641970844 97.2327534418567
"1437" 287.2 112.850028020803 99.0956313031263
"1438" 287.4 112.628039965463 99.9799270454006
"1439" 287.6 112.775357266625 100.803544915587
"1440" 287.8 112.749024299043 100.144308062545
"1441" 288 112.523535338438 101.011659978966
"1442" 288.2 112.565395036921 100.298906148602
"1443" 288.4 113.193300102519 99.3653844173074
"1444" 288.6 112.274692290367 98.6277143225806
"1445" 288.8 111.109162659425 98.0234191095209
"1446" 289 109.301340645832 97.5333019205372
"1447" 289.2 105.012086250825 96.9290280642926
"1448" 289.4 100.68944587923 94.987550840756
"1449" 289.6 96.5054135502551 91.9906855718855
"1450" 289.8 92.8677183003121 88.0927384275421
"1451" 290 89.4996376323458 82.9283829861338
"1452" 290.2 87.3201798227551 77.5696699426855
"1453" 290.4 86.4433028075441 70.1868641980181
"1454" 290.6 87.5197211071801 64.4066713571105
"1455" 290.8 91.0956276169551 59.8682554402355
"1456" 291 95.9284608473353 57.7615588107513
"1457" 291.2 100.78365340464 58.8337497661919
"1458" 291.4 105.224037404398 62.1017293449275
"1459" 291.6 109.706096340319 66.7555520160242
"1460" 291.8 114.330370705099 72.4155973888817
"1461" 292 117.457559954746 75.9568811285093
"1462" 292.2 119.210738190182 77.6348836049831
"1463" 292.4 120.885966069569 78.2190115153652
"1464" 292.6 119.987938672905 77.8563067374355
"1465" 292.8 121.30237729253 78.3818075278105
"1466" 293 119.811021116873 78.7632316224117
"1467" 293.2 119.090078305421 80.8834339454831
"1468" 293.4 118.357910168624 84.6029746094929
"1469" 293.6 118.124898946238 89.3212521054066
"1470" 293.8 116.679313269149 91.1936503555161
"1471" 294 115.071581600041 94.4852532465103
"1472" 294.2 113.871352658876 96.0550483282124
"1473" 294.4 111.173754351103 99.4857386358012
"1474" 294.6 107.649933599929 104.039632060372
"1475" 294.8 103.669607919344 108.294818082958
"1476" 295 99.8976153854801 112.39748816539
"1477" 295.2 96.3935827205224 115.884434795789
"1478" 295.4 92.108179349711 120.04564476979
"1479" 295.6 89.0619562576258 121.163437493389
"1480" 295.8 84.9426555826256 122.245555771174
"1481" 296 79.663976558471 123.855351812198
"1482" 296.2 73.979771588719 125.939098247869
"1483" 296.4 71.6966314424017 125.648119911838
"1484" 296.6 67.3909644948943 125.919070115831
"1485" 296.8 66.1397218992074 125.545141548822
"1486" 297 63.565616934919 124.399044753113
"1487" 297.2 59.6972610294523 122.363569637802
"1488" 297.4 54.5846688596812 119.188997292672
"1489" 297.6 49.4350319884481 116.01659607559
"1490" 297.8 45.8227251813064 112.425336292569
"1491" 298 41.0931155976301 107.832145761736
"1492" 298.2 36.2323003873955 103.686185185642
"1493" 298.4 31.5287777937378 98.8655588490432
"1494" 298.6 27.964809651407 93.6531789814355
"1495" 298.8 25.3274924197186 86.7228410076072
"1496" 299 25.0006678443914 79.8730380209274
"1497" 299.2 27.9078784297655 73.660826793282
"1498" 299.4 33.1569061292962 69.3182678502909
"1499" 299.6 38.8796683954882 66.2654955604839
"1500" 299.8 44.5788222859431 66.3769877592833
"1501" 300 51.3225653699406 67.3060612043565
"1502" 300.2 56.8719535198061 70.0174910687435
"1503" 300.4 60.4691685153706 75.205771821795
"1504" 300.6 63.0463702963508 80.9027836287631
"1505" 300.8 63.0483784982704 87.1314213718548
"1506" 301 62.0311588949151 93.6035253634473
"1507" 301.2 58.4697921387734 96.0260200592347
"1508" 301.4 53.9914252404378 98.0423967718124
"1509" 301.6 50.509089977986 101.415694593589
"1510" 301.8 48.818188955112 107.377138062353
"1511" 302 50.6204200984301 112.445851610031
"1512" 302.2 53.9651121040301 113.882387029382
"1513" 302.4 58.0391931130158 113.611592838102
"1514" 302.6 63.8746899216238 114.497165950841
"1515" 302.8 68.5209721476846 116.682563480845
"1516" 303 71.0630199744079 119.43916658618
"1517" 303.2 70.2342053977983 119.960067032936
"1518" 303.4 69.844678783316 121.480834471748
"1519" 303.6 70.3798670406041 123.371506815745
"1520" 303.8 70.7928058188437 123.422871139208
"1521" 304 72.0875968796933 122.690610355472
"1522" 304.2 72.6541216548015 122.232088677537
"1523" 304.4 72.9939956813446 121.807768169577
"1524" 304.6 73.5171573568617 122.553926482169
"1525" 304.8 74.5814651498286 124.011572352403
"1526" 305 73.5597615913828 123.984165613684
"1527" 305.2 70.3998457288353 124.415509140804
"1528" 305.4 63.3925383351718 123.650786323266
"1529" 305.6 62.9778800414075 124.261673698234
"1530" 305.8 62.8629833468892 124.123538859708
"1531" 306 62.263891593777 124.329287619576
"1532" 306.2 61.7042371126587 124.367297326816
"1533" 306.4 61.460035913051 123.968228647085
"1534" 306.6 60.8948399592154 123.927082803413
"1535" 306.8 60.5608946598495 124.327594180801
"1536" 307 59.4052670656786 123.783764406038
"1537" 307.2 59.282907990404 123.311086565762
"1538" 307.4 59.0215656747856 123.009033234869
"1539" 307.6 58.3796550878523 122.386217483313
"1540" 307.8 57.4981909123171 121.170311277435
"1541" 308 55.8660811657528 119.997706208004
"1542" 308.2 53.235480830797 117.491429581038
"1543" 308.4 49.8460098755426 113.980505009123
"1544" 308.6 45.8373219642766 109.795200440819
"1545" 308.8 42.6973382163121 104.92442693237
"1546" 309 41.086677107058 99.0757832624437
"1547" 309.2 40.6012873442814 92.6977229989355
"1548" 309.4 42.1644305824541 87.0903429288395
"1549" 309.6 45.8131854976541 82.5408437225675
"1550" 309.8 51.0004987354301 78.8754597854355
"1551" 310 56.9463339508856 77.2048838070699
"1552" 310.2 62.523988598035 76.1395931428623
"1553" 310.4 68.0940681247055 77.708028322665
"1554" 310.6 73.7089712360607 79.8514632084194
"1555" 310.8 76.5092049729444 83.4161505975069
"1556" 311 79.465372149611 88.053903604626
"1557" 311.2 81.9536315173464 93.6724362337959
"1558" 311.4 85.1238998383696 98.6674712306797
"1559" 311.6 88.7438277040781 103.936942812279
"1560" 311.8 88.7359727455801 105.94352776966
"1561" 312 86.1616632266553 106.552587072731
"1562" 312.2 81.790431569652 109.439103292303
"1563" 312.4 76.1532583128968 112.325518753721
"1564" 312.6 69.7270602213293 115.106447889264
"1565" 312.8 63.4138071649466 116.531459633266
"1566" 313 56.672308577571 119.082784721731
"1567" 313.2 52.0307421923892 121.454052751026
"1568" 313.4 52.4143912650701 122.526294407799
"1569" 313.6 53.3165263008914 121.956250875944
"1570" 313.8 53.3063091332301 121.664721833459
"1571" 314 52.7805835644663 121.740575556754
"1572" 314.2 52.3083430945498 121.809370360813
"1573" 314.4 51.3617207578813 122.179095035703
"1574" 314.6 50.8143719911345 122.429265042612
"1575" 314.8 50.5246965898523 122.261654333002
"1576" 315 50.3048727983596 122.101021637367
"1577" 315.2 49.142761857892 122.271491481727
"1578" 315.4 48.5799083711331 122.573548123376
"1579" 315.6 47.0392347186968 122.389048464002
"1580" 315.8 44.9333175299857 122.42018925158
"1581" 316 43.2374619321206 122.0225501173
"1582" 316.2 41.7688109522968 121.149078922269
"1583" 316.4 39.7287581992723 119.310536393189
"1584" 316.6 36.5930215261717 115.801625034162
"1585" 316.8 33.0828374327034 111.859356260187
"1586" 317 28.6541440060211 107.739737481637
"1587" 317.2 23.9893919795221 104.152036178921
"1588" 317.4 19.3610637531634 100.072427693491
"1589" 317.6 16.8356523650968 94.5944800604911
"1590" 317.8 14.3784138119206 88.7485049379355
"1591" 318 13.6773996617629 82.2691558981404
"1592" 318.2 13.4569791686952 75.3128680987494
"1593" 318.4 13.1168558582545 68.9060922412038
"1594" 318.6 15.2520943799374 64.2204739595452
"1595" 318.8 20.0695138521569 60.6503311176184
"1596" 319 25.6010251818267 58.2980960121876
"1597" 319.2 31.5569976791605 57.5502361435616
"1598" 319.4 37.7482051560318 59.250174259832
"1599" 319.6 44.189882745187 60.6668848545734
"1600" 319.8 49.8306637801328 63.8818469957497
"1601" 320 54.6978015101461 68.6234438566834
"1602" 320.2 58.380255090558 73.9927142398945
"1603" 320.4 59.699508615541 80.737662229759
"1604" 320.6 59.4791268848435 87.0517007561288
"1605" 320.8 56.7716127596381 93.6638800884395
"1606" 321 53.1654266517821 98.5863893102795
"1607" 321.2 47.9461525156887 100.916081224349
"1608" 321.4 41.9363598294859 104.637219462424
"1609" 321.6 38.0760842592454 107.669937051424
"1610" 321.8 38.0351821084008 111.396695690594
"1611" 322 41.1660365371461 113.536874397401
"1612" 322.2 44.2908051787415 114.181624846661
"1613" 322.4 50.0268010974362 115.415694711081
"1614" 322.6 55.3823447186619 118.341582505004
"1615" 322.8 58.9941525957038 121.410252854996
"1616" 323 58.555014120373 122.362356360364
"1617" 323.2 57.8292449135301 122.027036808411
"1618" 323.4 57.0453196366103 122.962778285927
"1619" 323.6 55.9094518814332 123.081223242435
"1620" 323.8 54.6250668282755 122.655611032049
"1621" 324 52.6755595856372 123.048464751607
"1622" 324.2 50.9679205665444 123.610818844164
"1623" 324.4 48.1317559484017 123.788545880227
"1624" 324.6 46.8403144777963 124.13503498784
"1625" 324.8 44.8454281704475 124.249925922479
"1626" 325 43.2166025590346 124.068288295033
"1627" 325.2 42.0047284497074 123.078327921276
"1628" 325.4 38.7619666240301 122.023851955135
"1629" 325.6 38.7431014070111 122.237353360081
"1630" 325.8 38.1610017066866 121.83774574637
"1631" 326 37.3991132256444 121.495166311485
"1632" 326.2 36.3615826686667 121.275276864245
"1633" 326.4 34.9061901533578 120.353091479638
"1634" 326.6 32.424507276719 118.906942216669
"1635" 326.8 28.7496093864872 116.818891745707
"1636" 327 25.3470512627266 113.888801279334
"1637" 327.2 21.338390729904 110.940008670609
"1638" 327.4 18.1840307961881 107.653615804726
"1639" 327.6 16.4710481381352 103.610843593213
"1640" 327.8 12.4717865328745 99.4835837102022
"1641" 328 9.43246987772632 94.7235770370182
"1642" 328.2 7.11018720739934 89.3109990240432
"1643" 328.4 4.97873456195736 83.0128737217764
"1644" 328.6 3.26856065693322 77.7299078730839
"1645" 328.8 3.27539768073429 71.3468948589019
"1646" 329 2.98451560847401 65.6342380962526
"1647" 329.2 2.87929475587113 59.6079141007304
"1648" 329.4 3.96158009966229 54.3110643393084
"1649" 329.6 3.56473571661472 48.3384332814996
"1650" 329.8 4.58091269620307 47.0389778316112
"1651" 330 5.41074493913188 42.990125509373
"1652" 330.2 6.85609267804829 39.8368794903597
"1653" 330.4 7.04229281839677 36.9097097985188
"1654" 330.6 8.36810131177818 34.8411884278586
"1655" 330.8 12.1140686475955 31.4419700285797
"1656" 331 17.115196717531 27.9790307784889
"1657" 331.2 22.575833453436 26.2204679341708
"1658" 331.4 28.3245418495974 24.5093644111294
"1659" 331.6 34.2997650589208 22.93170616542
"1660" 331.8 39.9006188740426 22.1651661574667
"1661" 332 44.8294037746846 21.6156583291476
"1662" 332.2 51.2990188315738 21.317198972998
"1663" 332.4 57.8499158569459 21.7365100502302
"1664" 332.6 64.6414434502913 25.1684340480375
"1665" 332.8 68.6841185823369 29.9715739342267
"1666" 333 71.2720632247579 36.1241126573521
"1667" 333.2 73.4939144527444 41.2960110565926
"1668" 333.4 72.4752904219273 46.8147982760181
"1669" 333.6 70.0254004412646 52.5323303001165
"1670" 333.8 65.7010957953968 57.7401668138164
"1671" 334 61.0377957576284 62.5765682963931
"1672" 334.2 56.4245887034559 68.4075662309274
"1673" 334.4 51.5142179254398 73.4468260095968
"1674" 334.6 45.5323510004924 76.3296655938125
"1675" 334.8 41.2942405430426 79.7811524355136
"1676" 335 39.0672172793707 87.5502038932167
"1677" 335.2 37.9866062045501 94.8318294814475
"1678" 335.4 35.6762031898863 102.067163227326
"1679" 335.6 34.5255516623916 106.735576280282
"1680" 335.8 34.1853556163675 105.455613110302
"1681" 336 32.9878119707261 102.316489465959
"1682" 336.2 31.2806575721555 99.2176405392191
"1683" 336.4 28.2400284761555 95.3102533869056
"1684" 336.6 23.8971201445965 89.7686304602179
"1685" 336.8 20.8017891848686 83.0873057472663
"1686" 337 18.9879892753277 75.4746579225209
"1687" 337.2 19.1155792714882 69.5664418742177
"1688" 337.4 21.2379282606349 63.020956863126
"1689" 337.6 25.1981439209924 58.2762464884109
"1690" 337.8 32.6464004488673 54.2731728496169
"1691" 338 38.8266466727827 52.9004669699618
"1692" 338.2 45.9238808325814 52.8991078576112
"1693" 338.4 53.369063549931 53.1686338089261
"1694" 338.6 59.997062797176 54.692954945476
"1695" 338.8 67.5273230388334 56.9273461334396
"1696" 339 72.4432685061801 61.3810607458605
"1697" 339.2 75.5018879909981 67.9781658196955
"1698" 339.4 77.2987730938551 74.9007628982355
"1699" 339.6 76.1968853373458 79.1728882317785
"1700" 339.8 72.3102409832301 82.3181345160307
"1701" 340 65.8965406767341 85.3965105630635
"1702" 340.2 58.4300048676719 87.2375512911913
"1703" 340.4 51.083150756492 89.7100273076259
"1704" 340.6 43.9123436952465 90.4202918537634
"1705" 340.8 36.1665725028015 90.1741059276974
"1706" 341 28.1577726517301 89.4091051494919
"1707" 341.2 20.445711935858 88.8077580221215
"1708" 341.4 16.3926112064119 87.1502876581173
"1709" 341.6 16.5856837687186 84.5581132548897
"1710" 341.8 15.0774694814859 78.2044186070285
"1711" 342 13.4358557685769 72.1523372591129
"1712" 342.2 12.9576436688491 67.0884694743403
"1713" 342.4 15.4734022661348 61.4436961936022
"1714" 342.6 20.1472352983181 57.6561837495515
"1715" 342.8 26.0542339883335 55.7281658277889
"1716" 343 32.9594327658301 56.4604624359855
"1717" 343.2 39.703494756388 58.1705610208039
"1718" 343.4 45.3579414786792 60.8049261864694
"1719" 343.6 51.4792644571248 64.5469725250671
"1720" 343.8 56.6365219526587 69.8502814543808
"1721" 344 60.2744174782301 76.2607215677619
"1722" 344.2 60.8955215923521 83.1773420871306
"1723" 344.4 60.8034869409341 90.4749502012475
"1724" 344.6 58.2882000848752 96.442494027121
"1725" 344.8 54.123779852492 99.316151423745
"1726" 345 48.8486689136455 102.754999663959
"1727" 345.2 48.3003434436671 107.570720158456
"1728" 345.4 50.6276596915158 113.538796191816
"1729" 345.6 54.5489128904621 117.420337637319
"1730" 345.8 58.1955025091846 118.738241503799
"1731" 346 61.1719877979147 119.033029741197
"1732" 346.2 66.8250151992528 119.311515093299
"1733" 346.4 72.1249290109614 121.116121236637
"1734" 346.6 75.1903279577492 123.639909717699
"1735" 346.8 74.7783343206957 122.586720069813
"1736" 347 78.1866948971474 121.835538525402
"1737" 347.2 82.1389411751248 120.677497139093
"1738" 347.4 87.1225876595455 120.464743782666
"1739" 347.6 90.7848781387412 119.841165844002
"1740" 347.8 93.034272305807 117.354367076559
"1741" 348 96.375854998992 115.037193827864
"1742" 348.2 100.997128585373 113.07775076534
"1743" 348.4 102.115730556097 111.529163254021
"1744" 348.6 104.198543992928 110.168494871191
"1745" 348.8 106.804044302546 108.13731696577
"1746" 349 108.944190795408 105.697586322313
"1747" 349.2 111.368681018322 103.328273253459
"1748" 349.4 111.923863265905 101.713079757842
"1749" 349.6 112.850987702622 98.8449797971124
"1750" 349.8 115.437927398303 95.7767569554436
"1751" 350 115.649181418474 95.2857297546835
"1752" 350.2 115.221218858703 94.6959049591875
"1753" 350.4 114.727634886474 92.5050782154721
"1754" 350.6 114.927929831726 88.7946476940457
"1755" 350.8 116.05874595464 84.2834450678044
"1756" 351 117.969118546742 80.8997835987648
"1757" 351.2 118.56327724855 80.2049449365515
"1758" 351.4 120.168963305784 78.2247697624817
"1759" 351.6 121.060686261822 74.9174221307509
"1760" 351.8 121.291411438297 72.3778238349775
"1761" 352 119.670066239494 70.4394204306155
"1762" 352.2 118.15279232059 66.6695733060635
"1763" 352.4 117.225013925662 61.2421687547321
"1764" 352.6 118.008985518263 56.0364070540256
"1765" 352.8 118.688884188587 50.3725395709831
"1766" 353 118.231536817692 45.8950791792432
"1767" 353.2 116.522834748832 40.8990534120796
"1768" 353.4 114.388113421105 36.8449511152605
"1769" 353.6 112.069720909404 32.4426365429263
"1770" 353.8 108.23400682368 28.1789653539855
"1771" 354 105.510443327493 22.9594937078302
"1772" 354.2 101.80838886939 19.0007534848935
"1773" 354.4 96.9951241134318 15.2110457223725
"1774" 354.6 91.966867397364 11.7364778532391
"1775" 354.8 86.6286836471623 7.48400469529142
"1776" 355 82.6183323949646 5.71571606819212
"1777" 355.2 76.6644751930722 4.58791902677759
"1778" 355.4 70.4211596624265 3.77206977054263
"1779" 355.6 63.5103163326888 3.12679261748595
"1780" 355.8 57.7041827349529 1.65128183088598
"1781" 356 55.7454804562932 3.28715789972496
"1782" 356.2 51.3919797315401 4.00083323149548
"1783" 356.4 46.5719948639105 5.60741769097672
"1784" 356.6 43.370143341366 6.97384119816849
"1785" 356.8 40.3544961130601 8.58320012356548
"1786" 357 35.6972533371707 9.9419909701236
"1787" 357.2 32.0003676718001 11.9387615341055
"1788" 357.4 29.2105904762201 15.4051558386155
"1789" 357.6 25.665333897557 19.0761647166086
"1790" 357.8 21.2086029329724 21.2256754832654
"1791" 358 20.626010273628 23.2380229813539
"1792" 358.2 17.1050858877701 25.6132475556455
"1793" 358.4 15.6773723167846 29.1234191160809
"1794" 358.6 13.1066586265301 33.1467573987537
"1795" 358.8 10.5936882509058 37.5360642759355
"1796" 359 7.00391772896053 41.8674647299355
"1797" 359.2 5.1630151132301 45.558628012756
"1798" 359.4 3.4450596739901 48.2728416366155
"1799" 359.6 3.31329907983009 52.1768347811105
"1800" 359.8 2.4629364759821 57.0324620841755
"1801" 360 2.50840338293322 62.0275859606855
"1802" 360.2 2.08081491630822 66.7391782743886
"1803" 360.4 2.09457538525449 71.5130111658136
"1804" 360.6 2.1683632717059 75.4686941532097
"1805" 360.8 1.9703545624301 75.7685717186075
"1806" 361 1.76325659644269 77.6993210563213
"1807" 361.2 1.65435529894084 78.5474988614148
"1808" 361.4 0.937231721857366 79.03296525649
"1809" 361.6 1.89498854210189 81.8038915403457
"1810" 361.8 2.74483364014315 82.7139003412181
"1811" 362 4.35141862520001 83.5425868778979
"1812" 362.2 6.26869842086647 86.2527380987991
"1813" 362.4 7.42286251306731 89.6521144717727
"1814" 362.6 8.57787548258394 91.2954076030817
"1815" 362.8 9.77944468963884 94.3240904085632
"1816" 363 11.9539513852535 97.0958063183808
"1817" 363.2 13.5500837030301 100.270596341713
"1818" 363.4 16.042408880591 103.025268265417
"1819" 363.6 18.9855808382448 106.369174042649
"1820" 363.8 22.6245988710562 108.383817737718
"1821" 364 25.8590007472079 111.331237893202
"1822" 364.2 28.9993753479444 113.283848288048
"1823" 364.4 31.7851654829527 116.814268892987
"1824" 364.6 32.0363023792983 116.50594889014
"1825" 364.8 33.0841765236147 116.078465856851
"1826" 365 34.9991881177301 116.426753340788
"1827" 365.2 38.7646814714372 118.555091759621
"1828" 365.4 43.016132511023 120.886404356921
"1829" 365.6 46.0735534409856 123.631848986424
"1830" 365.8 45.0854540369241 122.336823208309
"1831" 366 45.4012627528347 122.030962325238
"1832" 366.2 46.1372068222978 121.111403464981
"1833" 366.4 48.1920739317223 119.856559301498
"1834" 366.6 52.0144408001199 119.230810865715
"1835" 366.8 55.544220066191 117.808300539014
"1836" 367 58.9982184775716 117.070395280984
"1837" 367.2 63.5065365745507 115.581987813378
"1838" 367.4 68.4033861563929 114.941330802377
"1839" 367.6 73.3178913231836 114.982807961308
"1840" 367.8 77.7494615778918 116.852799657266
"1841" 368 80.7410762039574 120.055612631186
"1842" 368.2 81.1470692934801 122.331335062231
"1843" 368.4 81.8092605622068 121.696182399587
"1844" 368.6 83.7977218713082 120.193954695318
"1845" 368.8 85.2329146412301 118.300980675726
"1846" 369 87.6853267990158 115.801558613864
"1847" 369.2 91.4997926326952 113.157812968377
"1848" 369.4 95.9156977900348 111.400773856373
"1849" 369.6 98.4421555255396 112.401348593602
"1850" 369.8 99.2840388261371 112.991904332656
"1851" 370 100.484324075135 112.398315400007
"1852" 370.2 102.097799278346 111.824618574191
"1853" 370.4 103.039297134968 110.281146270531
"1854" 370.6 104.656577097993 108.79897969334
"1855" 370.8 106.272840648285 108.286584513412
"1856" 371 107.259100284169 107.4773871435
"1857" 371.2 109.419469146137 106.391110754331
"1858" 371.4 110.438858833527 104.614050580678
"1859" 371.6 110.964905170756 102.939061710605
"1860" 371.8 111.977472391108 102.39521282457
"1861" 372 110.57149044123 103.01361441634
"1862" 372.2 109.53260883343 104.083700851192
"1863" 372.4 108.830223512254 104.435308652751
"1864" 372.6 107.821028906811 104.899820530282
"1865" 372.8 107.488630385563 104.815331411912
"1866" 373 106.808205163414 105.707211656656
"1867" 373.2 105.859528885462 106.911850559391
"1868" 373.4 104.455679645866 107.932902938072
"1869" 373.6 103.177233321412 109.296599204004
"1870" 373.8 102.349993003222 110.2080949286
"1871" 374 101.24689454683 110.906590789869
"1872" 374.2 100.545476698548 112.07900283789
"1873" 374.4 98.7280876998241 113.98786848568
"1874" 374.6 96.1961352758993 116.108549734056
"1875" 374.8 93.1470581337994 117.366620088709
"1876" 375 88.4790677409412 119.317434416558
"1877" 375.2 83.5317484262606 119.975626621455
"1878" 375.4 77.7402185941207 120.725427085584
"1879" 375.6 71.3605279513369 122.446683773142
"1880" 375.8 66.3088543888605 124.344086801914
"1881" 376 65.7469559781598 123.203641040193
"1882" 376.2 62.7977966998166 121.553930446349
"1883" 376.4 59.3604188511587 118.367640395435
"1884" 376.6 57.0811583783954 113.850164261904
"1885" 376.8 55.6879223292217 109.115507814196
"1886" 377 57.4143257348051 104.379764811635
"1887" 377.2 60.0970474476301 99.4973847410605
"1888" 377.4 64.364935923976 96.2250785277716
"1889" 377.6 68.1417362571082 92.4833279979843
"1890" 377.8 72.5364782671587 88.806135616245
"1891" 378 76.5289095105769 85.762961835629
"1892" 378.2 81.4310898050088 85.7369912182306
"1893" 378.4 87.0475157979309 85.980942674715
"1894" 378.6 93.7458587366172 85.0201718621371
"1895" 378.8 100.263674728492 85.9938679086076
"1896" 379 103.108676568706 88.3177914474117
"1897" 379.2 105.387552888098 92.7356253850181
"1898" 379.4 105.51935227455 96.2595375959929
"1899" 379.6 107.258935165913 98.8250699826428
"1900" 379.8 110.183303459974 98.9318821935515
"1901" 380 110.73378297218 97.2554849253735
"1902" 380.2 111.563749069558 96.1557092907995
"1903" 380.4 113.114543472125 95.2712899195403
"1904" 380.6 114.355929342972 94.1617281334113
"1905" 380.8 114.057040986317 92.0447026896363
"1906" 381 114.517923742994 88.8758990689355
"1907" 381.2 115.13552415545 84.2337812222526
"1908" 381.4 115.854076724014 79.1440066135835
"1909" 381.6 118.117441917279 75.2385127040819
"1910" 381.8 120.18747995733 74.6841928755355
"1911" 382 120.887764628835 74.7382326440081
"1912" 382.2 122.015098395556 74.4685116490983
"1913" 382.4 122.253959588394 73.6065181486074
"1914" 382.6 122.287565251611 72.0568405833402
"1915" 382.8 123.464700638998 70.1608124287727
"1916" 383 123.602481675169 67.9521424078973
"1917" 383.2 124.006828307277 64.999868796168
"1918" 383.4 124.780888651574 61.7319917660996
"1919" 383.6 125.493096190119 59.9857411388244
"1920" 383.8 125.150441736889 58.1614848022282
"1921" 384 123.91858524388 55.5145610133105
"1922" 384.2 122.834762579395 52.3699572619827
"1923" 384.4 122.649544905897 49.1683617136736
"1924" 384.6 122.34619121852 47.9765481722408
"1925" 384.8 120.964393386295 47.5262298391936
"1926" 385 118.058630903424 45.6800423117177
"1927" 385.2 114.05554461373 42.3643018408355
"1928" 385.4 110.942298867572 38.3128577576428
"1929" 385.6 107.084633328929 33.5845914515549
"1930" 385.8 103.219939931469 29.4110244341921
"1931" 386 100.867471217825 24.1486982682631
"1932" 386.2 98.2049770486708 19.6134374222829
"1933" 386.4 94.7665537859801 15.7670430286769
"1934" 386.6 90.1872730147564 11.8359745852513
"1935" 386.8 84.0114653462558 9.8621392033201
"1936" 387 78.3281527357301 7.17452853778031
"1937" 387.2 72.7269938746775 4.40688526167233
"1938" 387.4 67.0305816611647 4.35286964882333
"1939" 387.6 61.1157565970262 2.6510985977316
"1940" 387.8 58.5922872728935 3.24433913240083
"1941" 388 55.3760570850566 5.19745410361915
"1942" 388.2 50.0579037156701 8.21630502628548
"1943" 388.4 43.9761939450915 10.8728510560444
"1944" 388.6 38.2524354611608 13.1810813504008
"1945" 388.8 33.2197290445028 14.5703768420264
"1946" 389 28.7943121166087 16.6545583179452
"1947" 389.2 23.9713725189485 19.5858601671685
"1948" 389.4 21.6964358227301 21.8837353728778
"1949" 389.6 19.4842305520359 26.5653269752559
"1950" 389.8 17.8590363730191 31.0716886928071
"1951" 390 16.4907159195337 35.4317862192391
"1952" 390.2 14.3799220604801 39.3075016319958
"1953" 390.4 11.6623598059301 42.4279989063355
"1954" 390.6 10.7265799893163 46.2955090074527
"1955" 390.8 10.1194877453277 51.5991334687648
"1956" 391 9.02203933889944 56.5907332086532
"1957" 391.2 7.27098970766856 61.2705708360893
"1958" 391.4 4.17870889946089 63.3905398365765
"1959" 391.6 2.67104792064138 62.6101058984032
"1960" 391.8 2.66185246974623 63.7813100059839
"1961" 392 2.60342304218322 67.2258636654745
"1962" 392.2 2.7658262294742 71.1510621022426
"1963" 392.4 3.49489220639675 75.8786645133403
"1964" 392.6 4.51481898811381 80.962649675889
"1965" 392.8 5.77632382293465 85.4044089991855
"1966" 393 8.6312326758551 90.0027750953546
"1967" 393.2 10.1731426009574 95.1529553418446
"1968" 393.4 13.1865869281345 98.6131195964723
"1969" 393.6 15.8137261724465 102.625908894704
"1970" 393.8 19.5178691425344 106.877243666762
"1971" 394 22.5273376605513 110.158158019279
"1972" 394.2 25.3238286539527 113.449947973585
"1973" 394.4 27.4128740091425 114.610443415103
"1974" 394.6 31.6991622877192 116.976068738198
"1975" 394.8 35.5804032597118 119.238476918658
"1976" 395 39.6301462474933 119.806810935492
"1977" 395.2 43.2985388134438 119.745150216516
"1978" 395.4 47.345710825992 119.219967795697
"1979" 395.6 51.5113244235581 118.487390878575
"1980" 395.8 56.2598368749176 118.892145919162
"1981" 396 58.3464379405446 122.695958733363
"1982" 396.2 58.0033690935111 122.915400303324
"1983" 396.4 56.7402991841898 122.846982420919
"1984" 396.6 55.2947934606598 122.370602855451
"1985" 396.8 53.7392524247769 123.214574652943
"1986" 397 52.0346529969988 124.102277695376
"1987" 397.2 50.8778748248067 123.98646547987
"1988" 397.4 50.5838854077417 123.37896999047
"1989" 397.6 49.4154300492745 123.507285836113
"1990" 397.8 46.7358499704929 123.883248337235
"1991" 398 44.7555143613378 123.877926538612
"1992" 398.2 41.482558490904 122.873515420153
"1993" 398.4 36.6429588653396 121.305609423862
"1994" 398.6 32.2156710408772 118.939040541833
"1995" 398.8 28.5956893421866 116.437342367022
"1996" 399 24.2446272686024 113.352310135957
"1997" 399.2 20.8044994592593 108.768911072461
"1998" 399.4 16.6259664697084 104.096728285805
"1999" 399.6 13.2137716969574 99.1861377164582
"2000" 399.8 12.1350826106988 94.3399129688574
"2001" 400 10.8342672164978 88.6020518424552
"2002" 400.2 11.9539513852535 83.2506519719667
"2003" 400.4 14.4236612687063 78.8451278494831
"2004" 400.6 18.3667553263225 76.5529256072464
"2005" 400.8 23.2728275466809 73.8705411798371
"2006" 401 28.3101182211061 71.8514106534809
"2007" 401.2 32.6021375541293 71.6680565336918
"2008" 401.4 37.4131586345441 72.587348649919
"2009" 401.6 43.4072302345578 74.051076160633
"2010" 401.8 49.3103748608994 74.907749028
"2011" 402 54.8760124306708 75.6193521659779
"2012" 402.2 60.2325444080521 77.8476698471982
"2013" 402.4 63.0948422845396 81.8813546383164
"2014" 402.6 67.1629744806022 84.7578097180053
"2015" 402.8 69.6874940445769 86.9187553628468
"2016" 403 68.2688446077343 90.5555746280867
"2017" 403.2 66.0570424554444 94.4721412521498
"2018" 403.4 62.1335618189045 98.4334215481448
"2019" 403.6 59.5471804011356 103.106926915369
"2020" 403.8 59.969726339478 108.600932492778
"2021" 404 62.0805511612541 114.641107275423
"2022" 404.2 65.4897822340571 117.47636040374
"2023" 404.4 68.4817405459488 116.91256055542
"2024" 404.6 67.4927961825662 116.195674883304
"2025" 404.8 67.4433803874984 115.805775492765
"2026" 405 67.5536835340541 115.561402477768
"2027" 405.2 67.3579798178027 115.440657498508
"2028" 405.4 67.4310201066204 115.45777201296
"2029" 405.6 67.4376737255607 115.366686712766
"2030" 405.8 67.4355816388491 115.30714805784
"2031" 406 67.4772191892465 115.036597134042
"2032" 406.2 67.6140872918939 114.8418204757
"2033" 406.4 67.8292592382711 114.679475881567
"2034" 406.6 67.8605398671325 114.715157444448
"2035" 406.8 67.8470011696453 114.702360100986
"2036" 407 67.7882797635378 114.717308564859
"2037" 407.2 67.9019785011019 114.612780047115
"2038" 407.4 67.9694521781481 114.356813697313
"2039" 407.6 67.9934128865716 114.199366572594
"2040" 407.8 67.8663272020352 114.184146686749
"2041" 408 67.9146422830098 114.171191351393
"2042" 408.2 67.9251383178422 114.149357143961
"2043" 408.4 67.9415210177128 114.149357143961
"2044" 408.6 67.9916663251431 114.116553632718
"2045" 408.8 67.9982763883953 114.116553632718
"2046" 409 68.0574692070679 114.072392329963
"2047" 409.2 68.0038042731505 114.099937006935
"2048" 409.4 67.9710098774801 114.113586378114
"2049" 409.6 68.0711657345274 114.048290737611
"2050" 409.8 68.0313267046562 114.050087129588
"2051" 410 69.305958204976 113.720887256501
"2052" 410.2 72.0631898691801 112.74000465851
"2053" 410.4 75.4990190103188 110.913028987887
"2054" 410.6 79.241268485596 108.696561548179
"2055" 410.8 83.3764552771736 106.675119388089
"2056" 411 88.2056363540861 104.673790465984
"2057" 411.2 93.1125937009862 104.110372832179
"2058" 411.4 95.9384629167301 105.573629810721
"2059" 411.6 97.2923089144162 108.624952028145
"2060" 411.8 100.176688872884 110.238992044581
"2061" 412 101.652730579065 109.106297640547
"2062" 412.2 101.81701250233 108.004127838585
"2063" 412.4 102.162123904726 106.104681345375
"2064" 412.6 102.358931075085 103.294038056468
"2065" 412.8 103.926920109544 99.9023348868115
"2066" 413 105.859332715843 96.0788043305565
"2067" 413.2 108.997458112534 92.8414235787035
"2068" 413.4 110.61551084834 92.5260648054694
"2069" 413.6 111.109136692449 93.1505609603893
"2070" 413.8 112.656974004144 94.2055519713183
"2071" 414 113.940917723206 94.1384899566736
"2072" 414.2 114.906729124323 92.6463371309691
"2073" 414.4 116.303570698425 91.3181377754233
"2074" 414.6 117.550747759582 89.5087931117435
"2075" 414.8 118.857808027254 87.0711488797688
"2076" 415 120.145710898785 84.5793329476308
"2077" 415.2 121.65262823597 81.6054056713922
"2078" 415.4 122.386623124746 78.0484253059597
"2079" 415.6 123.563741336058 73.6982458387306
"2080" 415.8 124.185866349899 69.1565204365645
"2081" 416 125.216987737285 64.1875183431717
"2082" 416.2 125.140157983198 58.6070535433355
"2083" 416.4 124.548207313861 53.9281386073945
"2084" 416.6 121.982225939924 51.1030128054066
"2085" 416.8 118.01469708248 47.0237421821605
"2086" 417 114.054024299182 42.4330946715755
"2087" 417.2 112.765631717363 37.4233261069089
"2088" 417.4 110.848631114043 33.3843805424533
"2089" 417.6 107.050530082239 30.2424733324224
"2090" 417.8 102.180609853301 26.7289833930505
"2091" 418 98.4475327595344 21.9474537417442
"2092" 418.2 97.1420452672301 16.9519777147245
"2093" 418.4 93.3769927861788 13.2266508681919
"2094" 418.6 88.0612475616085 11.3823934900976
"2095" 418.8 81.890526142521 9.65296338542639
"2096" 419 75.3117104620846 8.57937829963548
"2097" 419.2 68.0099226903158 6.7540023940212
"2098" 419.4 61.4332846949654 5.47770589840607
"2099" 419.6 58.5471294150321 3.70220120718301
"2100" 419.8 58.7769076484501 4.62379053208548
"2101" 420 55.2868549559648 6.64428744854773
"2102" 420.2 50.2317211212095 9.48440196635816
"2103" 420.4 45.4591873081579 12.5970214557396
"2104" 420.6 40.5461848294188 15.4860631301147
"2105" 420.8 36.3752135535356 18.189849993241
"2106" 421 32.5181192373134 21.5516395612966
"2107" 421.2 30.2307703553677 23.9259298218529
"2108" 421.4 27.2668543787622 27.4286840476052
"2109" 421.6 24.7318344787714 30.4335492843116
"2110" 421.8 23.2080329707989 33.6663214526236
"2111" 422 22.2869151337837 36.5339729419087
"2112" 422.2 22.2378685980791 39.9998186962185
"2113" 422.4 21.3706541338729 43.7135421818373
"2114" 422.6 22.1828076378742 47.7232763108168
"2115" 422.8 24.218483049603 52.3450921990457
"2116" 423 24.5732379200232 58.0772696744182
"2117" 423.2 24.7489423761363 64.0698731232792
"2118" 423.4 24.3968332356091 69.8222575082419
"2119" 423.6 20.8412588894801 75.8620265543546
"2120" 423.8 17.8146249370906 81.5225913214471
"2121" 424 14.4862873506853 85.5646023654056
"2122" 424.2 12.3845092162301 84.5771115124715
"2123" 424.4 10.4758534521649 85.796284423892
"2124" 424.6 9.37039723443939 89.4388033687029
"2125" 424.8 10.1364472004859 93.192486251889
"2126" 425 12.2127699802523 96.4968990834244
"2127" 425.2 15.0337140442749 100.988799241107
"2128" 425.4 17.3145939824963 104.842324652756
"2129" 425.6 20.9573940285634 107.543385731469
"2130" 425.8 24.787650924374 110.753778932971
"2131" 426 27.6592637147953 113.033703519218
"2132" 426.2 31.309609941519 116.387369403558
"2133" 426.4 34.5302421735179 117.938258018648
"2134" 426.6 39.4533213418432 118.9650909733
"2135" 426.8 44.5358327504856 121.659895291826
"2136" 427 50.2386646439139 124.005767413737
"2137" 427.2 53.0275847994301 124.155580413869
"2138" 427.4 55.8041079707455 123.798550195451
"2139" 427.6 59.6168211062777 122.517049233721
"2140" 427.8 64.5626329399553 121.314723708378
"2141" 428 69.602548987858 122.208721577796
"2142" 428.2 75.1598852914838 123.523299891055
"2143" 428.4 75.5753773133404 123.94394379134
"2144" 428.6 77.311224779482 122.531289035714
"2145" 428.8 81.2541779679018 120.763330790233
"2146" 429 85.1755069304332 118.405460528076
"2147" 429.2 89.256186067035 116.675784192277
"2148" 429.4 93.4476809155901 116.316594886335
"2149" 429.6 95.5954175828224 115.278822696112
"2150" 429.8 97.6281923610673 112.959315136354
"2151" 430 101.363081187084 110.492508077887
"2152" 430.2 105.144482194691 110.069107080764
"2153" 430.4 103.52736636883 109.762166846385
"2154" 430.6 103.281075412054 109.7614024816
"2155" 430.8 103.696893506921 110.432805950293
"2156" 431 102.121973235482 110.019312401361
"2157" 431.2 101.491493540641 110.567831987758
"2158" 431.4 101.198196971464 110.167638478959
"2159" 431.6 100.403650314974 110.965448853494
"2160" 431.8 100.021990711815 111.965308519204
"2161" 432 99.2592020498942 112.610022834225
"2162" 432.2 98.3765864039519 113.648789370086
"2163" 432.4 97.7267816318455 113.944124185174
"2164" 432.6 96.3671562631138 114.80208605454
"2165" 432.8 95.217130879843 116.76904952579
"2166" 433 93.0453198058255 118.429392512371
"2167" 433.2 90.6046927108301 119.91792897422
"2168" 433.4 87.2114192253128 121.174621605176
"2169" 433.6 82.0560668858541 122.769442869199
"2170" 433.8 76.8064093206737 125.145870230184
"2171" 434 74.697842813208 124.772942364391
"2172" 434.2 72.5012548623378 124.104296109851
"2173" 434.4 68.3083985226431 122.458099775588
"2174" 434.6 64.396355564765 120.176340790215
"2175" 434.8 61.2143018596487 117.275902319308
"2176" 435 59.1217199725744 113.470275851255
"2177" 435.2 56.8537097452301 108.992590482299
"2178" 435.4 55.9530191936839 105.80754256386
"2179" 435.6 55.729716511025 102.190219016525
"2180" 435.8 54.3445465399504 99.7357089310457
"2181" 436 53.0719273070801 95.6787456643355
"2182" 436.2 52.5744315197212 90.9710775448462
"2183" 436.4 54.6479542364865 86.8637251023714
"2184" 436.6 57.5609052419432 82.8298989173781
"2185" 436.8 61.0816919386351 80.5626423881421
"2186" 437 65.3505090269243 79.0402298804892
"2187" 437.2 68.461433925222 76.7785934840564
"2188" 437.4 71.0412352607875 73.7640313326076
"2189" 437.6 74.4356232464542 72.8967214305734
"2190" 437.8 79.0239165216433 73.3990914185223
"2191" 438 83.8332117140381 74.3713128897995
"2192" 438.2 89.0600531300621 76.0253982867035
"2193" 438.4 94.2362827843591 77.4320020914436
"2194" 438.6 99.9704637909051 77.7543914326355
"2195" 438.8 102.104523600319 79.39839214575
"2196" 439 102.487471217998 83.3663576914475
"2197" 439.2 102.879422787659 89.2307827195783
"2198" 439.4 102.484430588902 95.1008858861195
"2199" 439.6 102.165164533822 101.637733535991
"2200" 439.8 104.677653946263 105.357119950539
"2201" 440 106.717574799391 105.075501146419
"2202" 440.2 107.504509226398 103.915540598272
"2203" 440.4 107.550352557384 103.647085232577
"2204" 440.6 109.004824839937 103.265221524082
"2205" 440.8 110.296329344652 101.589435236076
"2206" 441 111.390642109268 100.05254599705
"2207" 441.2 113.172079384978 98.1941476433019
"2208" 441.4 114.423557262254 95.2941367164593
"2209" 441.6 115.903564758199 92.2192426801402
"2210" 441.8 118.576641303851 88.7526144260323
"2211" 442 119.632010865964 85.9946021217089
"2212" 442.2 120.672080219505 83.3724726097355
"2213" 442.4 121.706497649088 81.1118788016914
"2214" 442.6 120.955318610608 80.3083929833371
"2215" 442.8 121.025126131742 78.4680948316564
"2216" 443 120.909421674386 75.076608567583
"2217" 443.2 119.483252954303 71.4073672523014
"2218" 443.4 117.031780221643 68.5160006782082
"2219" 443.6 114.480429268913 64.7145146139111
"2220" 443.8 112.990078270665 60.487892139706
"2221" 444 113.729310450305 56.5751171538855
"2222" 444.2 114.650585758542 54.3541779963125
"2223" 444.4 116.377732383694 50.3096562891306
"2224" 444.6 118.33221456642 45.8819591225223
"2225" 444.8 119.129292767968 42.1404521535069
"2226" 445 117.086671743805 39.7718312749855
"2227" 445.2 114.735602670842 36.3116066366545
"2228" 445.4 112.511043243376 31.5971815144082
"2229" 445.6 110.105441636337 26.3822531278462
"2230" 445.8 108.540885130591 24.3649266208799
"2231" 446 105.003671811493 21.8665861629355
"2232" 446.2 100.312615777589 19.3742343179868
"2233" 446.4 94.9111489196214 16.882706203205
"2234" 446.6 89.6171856466246 14.3468261734493
"2235" 446.8 83.0791356982301 12.8251091224217
"2236" 447 76.5822775012862 11.2857296938046
"2237" 447.2 70.4211596624265 8.29342397344441
"2238" 447.4 65.4617870239523 7.19856746862992
"2239" 447.6 60.3120490264479 9.29114570679687
"2240" 447.8 54.7024646598101 12.1030999630955
"2241" 448 48.7376871329271 14.2267987311476
"2242" 448.2 43.3221345973423 15.929759670313
"2243" 448.4 38.5812499890791 17.7827629823883
"2244" 448.6 34.7374358488527 19.9316375694449
"2245" 448.8 31.3305243215444 22.4271203393355
"2246" 449 29.5640636086301 25.9513052541809
"2247" 449.2 27.1142840301483 29.6341537685446
"2248" 449.4 25.7804883467206 32.1831071110864
"2249" 449.6 24.2483923854444 35.4317862192391
"2250" 449.8 23.6635094703617 38.4110608072776
"2251" 450 23.4102449495665 41.6902710749991
"2252" 450.2 23.5069922389846 45.4460816825718
"2253" 450.4 24.9370193321084 48.9494706384833
"2254" 450.6 26.0705340863561 53.0824304135994
"2255" 450.8 28.0054270823541 57.1168580638528
"2256" 451 30.2482051552301 60.7077611712999
"2257" 451.2 32.9917980055074 63.5908404127254
"2258" 451.4 35.9159377901741 68.2502796835115
"2259" 451.6 38.5737372038015 71.9021477099831
"2260" 451.8 41.771224149992 76.2001830344355
"2261" 452 44.9667503730551 80.7449686578605
"2262" 452.2 46.5143830730895 86.8813847054667
"2263" 452.4 46.8323030163301 93.2264086425855
"2264" 452.6 45.536161570759 98.9642508312661
"2265" 452.8 41.8273450266254 103.315875685075
"2266" 453 37.4354064488767 107.355710868808
"2267" 453.2 34.1455194330396 108.694786020221
"2268" 453.4 31.3735942444723 108.698624905865
"2269" 453.6 26.8722125559948 109.865018872737
"2270" 453.8 27.0288823716853 111.803990541525
"2271" 454 28.8279113011775 113.028102175439
"2272" 454.2 31.8445354306301 114.779675691628
"2273" 454.4 34.9841490349711 117.990498777403
"2274" 454.6 38.1965649727848 120.01957961968
"2275" 454.8 42.6246917348745 120.472474537624
"2276" 455 47.4784366992301 122.484787083663
"2277" 455.2 50.403978370795 124.847722776493
"2278" 455.4 49.1254441262301 124.908170893822
"2279" 455.6 49.5401653473317 125.84308819185
"2280" 455.8 50.0587160974896 125.372858889012
"2281" 456 50.7036184142458 124.479047821558
"2282" 456.2 53.2915774031138 123.263426476308
"2283" 456.4 56.8770991998147 122.281580081697
"2284" 456.6 61.8576021767113 122.539558723033
"2285" 456.8 66.8765241727857 124.135763549047
"2286" 457 70.7448800782523 124.730269493713
"2287" 457.2 72.1703115347823 123.911186498876
"2288" 457.4 74.4388747746728 122.718004097943
"2289" 457.6 78.417233666277 121.274814275521
"2290" 457.8 82.2616649789682 119.132005181435
"2291" 458 84.9476138831767 117.224496876424
"2292" 458.2 88.2451645323341 115.78459699528
"2293" 458.4 92.2226534777667 115.58516614396
"2294" 458.6 95.7923171941041 114.199244242912
"2295" 458.8 99.5088985976392 113.44848974614
"2296" 459 98.1342859567434 115.188987719732
"2297" 459.2 98.545192716606 114.148787387996
"2298" 459.4 98.385403289044 113.670352146587
"2299" 459.6 97.9863420868255 113.501865323233
"2300" 459.8 97.5545337104859 113.196327473098
"2301" 460 97.2696836154764 112.862122390801
"2302" 460.2 97.3443451869236 111.742118211411
"2303" 460.4 97.4573042917185 110.719548554122
"2304" 460.6 98.2503661781766 109.802573152821
"2305" 460.8 99.3845092255301 107.852724813666
"2306" 461 101.317062910584 104.74528797212
"2307" 461.2 104.676724167118 101.903732481519
"2308" 461.4 108.28217958116 98.3445419218657
"2309" 461.6 111.086180262168 94.719109561912
"2310" 461.8 115.042523009811 92.1953380791048
"2311" 462 115.346291664982 92.8383661195595
"2312" 462.2 115.376396405949 93.493673106671
"2313" 462.4 115.388836340349 93.8321374035545
"2314" 462.6 115.370494091738 94.0045402137097
"2315" 462.8 115.707660624561 93.6840001421613
"2316" 463 116.170498319617 92.8579930347097
"2317" 463.2 116.629437143494 92.4745284814235
"2318" 463.4 116.935371209461 91.5511758199355
"2319" 463.6 117.527813402137 90.614977089796
"2320" 463.8 117.558508171155 89.8227987292042
"2321" 464 117.956587947033 88.5539028795575
"2322" 464.2 118.54047253033 87.5323809643124
"2323" 464.4 119.740766668703 85.9438891073706
"2324" 464.6 121.046067852707 84.0604009171355
"2325" 464.8 121.878591747471 81.6575368793415
"2326" 465 122.954982776974 79.1465426455866
"2327" 465.2 123.566281584199 77.0929219062893
"2328" 465.4 123.901391210302 74.729084140745
"2329" 465.6 124.696295767909 72.2932676047217
"2330" 465.8 124.22938183012 70.1760456035654
"2331" 466 124.468178952982 66.3301953410795
"2332" 466.2 124.79656689535 62.6092675628315
"2333" 466.4 125.14623924139 58.7171220725195
"2334" 466.6 125.491269405604 55.5968566494622
"2335" 466.8 124.856631781591 53.6023437805748
"2336" 467 123.75069100299 50.9419276645553
"2337" 467.2 123.069890271881 47.0846987925169
"2338" 467.4 122.838924365652 44.5158692814277
"2339" 467.6 122.214974708037 42.5054627569597
"2340" 467.8 121.948115060183 40.7239033508808
"2341" 468 121.330487275058 40.5328121543808
"2342" 468.2 120.270861549788 39.3580966146564
"2343" 468.4 120.018028231668 38.156115397912
"2344" 468.6 119.716412798139 37.9008747419809
"2345" 468.8 118.671660963101 36.6401958708387
"2346" 469 118.052355792577 34.8166509756126
"2347" 469.2 117.591473035899 34.0131651572583
"2348" 469.4 117.506903849714 33.4532878517903
"2349" 469.6 116.966464333611 32.6222906516498
"2350" 469.8 116.839620629755 31.9625710446855
"2351" 470 116.86681591154 30.9357304198148
"2352" 470.2 116.706593106805 30.6026386962605
"2353" 470.4 116.829451859204 31.0289061635407
"2354" 470.6 116.189592698525 30.4991048594683
"2355" 470.8 115.864194679454 29.5519665830907
"2356" 471 115.530765086154 28.6368284976897
"2357" 471.2 114.732864236076 27.8018460610637
"2358" 471.4 113.779574472952 26.3076563471007
"2359" 471.6 113.292110799756 25.6774278402631
"2360" 471.8 112.597511859188 24.4958297405489
"2361" 472 110.950522029643 23.0584056364231
"2362" 472.2 109.922994687705 21.9713084570626
"2363" 472.4 109.338008571286 21.4252928931515
"2364" 472.6 107.790427243669 20.7169318100087
"2365" 472.8 106.297272786546 19.3321134514618
"2366" 473 105.221883625455 18.9747393892355
"2367" 473.2 104.230349420512 18.8809903748842
"2368" 473.4 101.745954322369 18.6507151864746
"2369" 473.6 98.932415688888 17.7162194740407
"2370" 473.8 94.420951308531 16.9917877342275
"2371" 474 88.640836854331 15.4372731846694
"2372" 474.2 82.3880836309574 13.2836961189264
"2373" 474.4 76.3016272596903 10.7043800476169
"2374" 474.6 70.5232045847038 7.63867321651443
"2375" 474.8 69.1709484062389 4.1125793046346
"2376" 475 69.423946848921 3.0829006112173
"2377" 475.2 69.476321321388 2.67700706177759
"2378" 475.4 70.8385674512747 2.43101905224798
"2379" 475.6 71.9092213744946 2.61322687700986
"2380" 475.8 73.6763207220127 2.7652209383007
"2381" 476 76.6990122532045 3.10045071178164
"2382" 476.2 80.8248761960232 3.67228816054755
"2383" 476.4 84.9351863755801 5.00915777836048
"2384" 476.6 89.4480209668787 6.76177392788143
"2385" 476.8 94.0072373939204 9.21623621646646
"2386" 477 98.7326264540032 12.0219102917086
"2387" 477.2 101.198520902121 14.4754103080082
"2388" 477.4 101.640734651721 15.8065791382975
"2389" 477.6 102.245014097908 16.6633667428746
"2390" 477.8 103.924987096769 18.5902704349099
"2391" 478 106.550602035679 21.3364970246219
"2392" 478.2 109.134607789157 24.2062881298379
"2393" 478.4 112.226013547493 26.7194388650118
"2394" 478.6 113.664287193289 28.7672800152548
"2395" 478.8 115.115763969572 30.6199039534881
"2396" 479 117.276789590949 32.9793551935553
"2397" 479.2 118.070891504617 34.5690138700645
"2398" 479.4 119.491249395558 36.7999012441263
"2399" 479.6 120.41063898908 39.0236666087937
"2400" 479.8 121.894666501855 41.9659961281308
"2401" 480 122.655197869002 44.6510766474552
"2402" 480.2 123.281359654035 48.1137582155292
"2403" 480.4 123.921384272602 51.1701989471448
"2404" 480.6 125.392480351787 55.4380723240011
"2405" 480.8 125.55672416935 58.1790092631755
"2406" 481 125.465269588788 62.3779198209355
"2407" 481.2 124.98953910412 64.6840545230536
"2408" 481.4 124.300944352702 68.4184399364315
"2409" 481.6 123.059638935718 73.7244202323983
"2410" 481.8 122.641583331533 78.538178602542
"2411" 482 122.309332294822 81.8468004968795
"2412" 482.2 120.713002019422 83.1767952245195
"2413" 482.4 119.080537756393 85.5429130834704
"2414" 482.6 116.296240764416 88.6537000032378
"2415" 482.8 113.589641768375 93.2340111955645
"2416" 483 110.518361169391 95.5733372946532
"2417" 483.2 109.599122594905 95.5959394791855
"2418" 483.4 107.904759841791 96.5816904074721
"2419" 483.6 104.724771132668 97.1038753810429
"2420" 483.8 102.22040688765 96.1566342364229
"2421" 484 101.081042050685 95.1297927725719
"2422" 484.2 98.8663044497179 93.7541621340575
"2423" 484.4 95.7832641399551 91.2167662260605
"2424" 484.6 92.4693137888183 90.2761639710195
"2425" 484.8 88.2672090932801 88.3026254794355
"2426" 485 86.0860481409478 85.4886535051694
"2427" 485.2 84.7687289669107 84.0424158633472
"2428" 485.4 85.3372499533477 83.2619929936078
"2429" 485.6 83.5599189313583 84.4661022266278
"2430" 485.8 80.4926683633911 86.7058803968169
"2431" 486 75.6272002168915 89.6312359243922
"2432" 486.2 72.2149679382221 92.9698368627515
"2433" 486.4 68.6632959663015 97.4901688794117
"2434" 486.6 63.806225120507 100.150279662435
"2435" 486.8 59.1572166361392 103.792593680572
"2436" 487 56.304377340191 109.253983695693
"2437" 487.2 55.7045657411754 113.437089419076
"2438" 487.4 55.1709188333217 117.700036800539
"2439" 487.6 55.0779325067875 119.951713319427
"2440" 487.8 53.7434479218408 118.855336248081
"2441" 488 51.9933102054119 118.489243884117
"2442" 488.2 52.8286146714268 118.084658350345
"2443" 488.4 52.7225473292224 117.804166354474
"2444" 488.6 52.7856805835895 117.850101738248
"2445" 488.8 52.6339390509781 117.8796305944
"2446" 489 52.5049030149045 117.939536862191
"2447" 489.2 52.3953270032777 117.942993292102
"2448" 489.4 52.4163689100106 117.965261371911
"2449" 489.6 52.4368281652543 117.967992678024
"2450" 489.8 52.4153721131656 117.955664213734
"2451" 490 52.4405744600634 117.949059679293
"2452" 490.2 52.3983435003968 117.973325228055
"2453" 490.4 52.4276327143591 117.952582097661
"2454" 490.6 52.4405744600634 117.949059679293
"2455" 490.8 52.4508788142221 117.973737742384
"2456" 491 52.4478381851261 117.95539298752
"2457" 491.2 52.4306978646575 117.971074794097
"2458" 491.4 52.4616899398967 117.961192453674
"2459" 491.6 52.4417569269341 117.958450446663
"2460" 491.8 52.4705448185365 117.977239026242
"2461" 492 52.4998008059374 117.977690067618
"2462" 492.2 52.4796900210662 117.97501586055
"2463" 492.4 52.4998008059374 117.977690067618
"2464" 492.6 52.5337915783521 118.018083328667
"2465" 492.8 52.5503400535772 118.010199837795
"2466" 493 52.5056101379501 118.059346598416
"2467" 493.2 52.5708724209862 118.046047894009
"2468" 493.4 52.498131171222 118.051209811984
"2469" 493.6 52.5700365823203 118.056464567255
"2470" 493.8 52.5708724209862 118.046047894009
"2471" 494 52.6037395315028 118.073370481266
"2472" 494.2 52.5739624912057 118.080226807204
"2473" 494.4 52.5778250789801 118.182918905485
"2474" 494.6 52.4923073856551 118.51095879281
"2475" 494.8 52.4472696122057 118.555624418009
"2476" 495 51.3979352944348 119.426416027487
"2477" 495.2 48.9191999046022 120.647402809494
"2478" 495.4 45.5107379222613 121.877945864475
"2479" 495.6 41.5490165377874 121.708575792768
"2480" 495.8 38.4075911466546 119.607212785202
"2481" 496 34.7687149016769 117.198053852318
"2482" 496.2 32.5112687953828 114.353752794653
"2483" 496.4 30.0944968829139 111.47243305506
"2484" 496.6 28.2417435133929 107.807259466377
"2485" 496.8 26.7176309412223 103.658594598178
"2486" 497 25.7638665078348 99.7784665591681
"2487" 497.2 26.3786114457732 95.4850187271941
"2488" 497.4 27.5405375098251 92.3123820737619
"2489" 497.6 29.3078381826525 89.2086613249096
"2490" 497.8 32.0901247037686 86.4358114828586
"2491" 498 34.7436179997473 85.1232633307717
"2492" 498.2 37.4088866763101 83.4825411389195
"2493" 498.4 41.1448144659962 81.3555358518387
"2494" 498.6 45.1415386370032 80.1724176821288
"2495" 498.8 49.0700825320452 78.3064683515993
"2496" 499 53.3021552683449 76.7932966935175
"2497" 499.2 58.039817215868 76.6987773057631
"2498" 499.4 61.7282182647551 75.5982457654605
"2499" 499.6 63.6761212793801 76.5696260143355
"2500" 499.8 65.4210560710498 79.0143402725093
"2501" 500 67.6950003910872 82.2999353544593
"2502" 500.2 70.8447934300726 85.2105592683528
"2503" 500.4 73.1695047835446 89.0762366136532
"2504" 500.6 74.5518875681172 93.5360585706774
"2505" 500.8 76.0722021161172 97.4811671435806
"2506" 501 76.5922473642217 100.479470379095
"2507" 501.2 78.7735573884645 101.05796284581
"2508" 501.4 81.004028946222 99.5307743318468
"2509" 501.6 84.6533196593482 97.4193306730851
"2510" 501.8 88.1674752803929 95.515207151982
"2511" 502 92.8508348494882 95.0493775623145
"2512" 502.2 96.7467634847501 95.6970904191995
"2513" 502.4 99.0862936795763 97.6896130244278
"2514" 502.6 99.8581456808686 100.241415463843
"2515" 502.8 100.607644177829 102.92034968414
"2516" 503 99.1245354378221 104.637100956255
"2517" 503.2 97.324602722797 107.470426677967
"2518" 503.4 94.7584513344161 112.686750949098
"2519" 503.6 91.6398131237848 118.151667532725
"2520" 503.8 87.6487834331537 122.432096658905
"2521" 504 82.948660942245 124.281960462234
"2522" 504.2 78.6777670544973 125.390363426096
"2523" 504.4 74.6088117879444 126.870001326424
"2524" 504.6 71.4533715878561 126.55441514218
"2525" 504.8 68.4262533195585 126.937272461361
"2526" 505 64.3434946508183 127.341432858524
"2527" 505.2 60.3838340555483 126.425319181185
"2528" 505.4 56.1502806260062 126.175759782771
"2529" 505.6 52.17381019194 124.984841650317
"2530" 505.8 47.2633534395324 124.561069019982
"2531" 506 42.002278824842 123.486222494719
"2532" 506.2 38.8623754579838 121.412740407324
"2533" 506.4 34.9736604480808 119.538905838659
"2534" 506.6 31.3284286498617 118.02520880271
"2535" 506.8 27.5654603232666 115.653773451468
"2536" 507 23.846432888745 111.70701888957
"2537" 507.2 20.2895775842823 107.534385748085
"2538" 507.4 17.7607360434133 102.062650338859
"2539" 507.6 14.4924838106686 97.6543346496893
"2540" 507.8 10.9889533048026 93.9638845146759
"2541" 508 12.0424384429301 89.7049408752894
"2542" 508.2 13.4529192430726 84.8674979077071
"2543" 508.4 14.0315166432301 80.3746712051306
"2544" 508.6 14.0704990675378 76.6133973311406
"2545" 508.8 14.1193842851172 72.4697952145887
"2546" 509 14.8689256727179 67.5979720180087
"2547" 509.2 18.1098207481825 64.0886410086498
"2548" 509.4 21.5945747480141 59.7627730997675
"2549" 509.6 26.884038045916 56.9020778760512
"2550" 509.8 31.7345841106408 54.8207179783998
"2551" 510 37.2914322868938 54.6181516468381
"2552" 510.2 42.3208847704846 56.0846497495355
"2553" 510.4 47.7963641125697 57.2773472552374
"2554" 510.6 51.9880478836353 60.6965369367889
"2555" 510.8 56.3134326744532 64.1698604073983
"2556" 511 58.900287021384 68.8227562430637
"2557" 511.2 61.6030957386671 72.140164195633
"2558" 511.4 64.1184648313033 74.0453579161794
"2559" 511.6 66.7969534097979 73.4558111615372
"2560" 511.8 67.0938449239078 73.7623226184809
"2561" 512 69.6206134700334 73.4664302888781
"2562" 512.2 72.4305992182801 72.3369560118605
"2563" 512.4 75.9428316345577 71.6941647629441
"2564" 512.6 80.4279314352219 69.3814643833699
"2565" 512.8 84.8821533646598 65.8912604419851
"2566" 513 88.8575670087179 61.5172326432038
"2567" 513.2 93.2933498253393 58.6545854712044
"2568" 513.4 97.7443732767132 57.0219682625372
"2569" 513.6 97.6914316607119 58.24224307729
"2570" 513.8 98.8652831553233 60.7142388389779
"2571" 514 102.308074101334 64.2297209091515
"2572" 514.2 104.855579156114 66.9759591537727
"2573" 514.4 104.977512553076 69.6687839335509
"2574" 514.6 104.960329510783 73.9707857419355
"2575" 514.8 104.793876339395 79.0433884126628
"2576" 515 105.079720603585 85.0825019284975
"2577" 515.2 105.745643504776 90.8247134200181
"2578" 515.4 107.52255361546 95.4231220309847
"2579" 515.6 108.882584581805 96.5616772714709
"2580" 515.8 109.282753860583 96.7137707680011
"2581" 516 108.304859017776 97.4187996183472
"2582" 516.2 106.763374731123 100.714077655415
"2583" 516.4 104.19630476995 105.208845816183
"2584" 516.6 102.698432960516 110.717926148245
"2585" 516.8 99.3114171799532 113.603099896036
"2586" 517 94.7777765803797 115.303661079376
"2587" 517.2 89.6279509436824 116.505259527959
"2588" 517.4 83.9791619106461 117.429510014751
"2589" 517.6 78.1121989647074 118.133119381549
"2590" 517.8 73.9926045625092 120.173378136005
"2591" 518 69.5695759095683 121.844750794494
"2592" 518.2 65.1239922676211 121.961974805793
"2593" 518.4 59.7685985402677 121.605654379236
"2594" 518.6 56.6531958186238 118.990066051227
"2595" 518.8 54.8803414619261 114.399568003047
"2596" 519 54.4165388360459 109.949570318041
"2597" 519.2 56.8147273209224 106.0479746245
"2598" 519.4 59.4984235943551 102.32553444926
"2599" 519.6 61.7757280943801 97.7998579454855
"2600" 519.8 65.323592216913 93.4745164806428
"2601" 520 67.7945447960158 89.1943843964355
"2602" 520.2 71.3343917003541 85.4204648710677
"2603" 520.4 75.5686561852797 82.4135422418446
"2604" 520.6 80.1590193407911 80.0018103339111
"2605" 520.8 84.1134480546563 75.819044855624
"2606" 521 89.1033820946801 72.5503411812855
"2607" 521.2 94.1014161712301 69.9891970410912
"2608" 521.4 99.7181338068968 69.1494078610124
"2609" 521.6 103.650113076189 70.5593379880257
"2610" 521.8 104.357359229791 72.2307683429111
"2611" 522 106.846512105386 73.3317266585584
"2612" 522.2 112.506241017145 73.8477100560541
"2613" 522.4 116.600825322165 74.4406821267716
"2614" 522.6 117.57205729242 73.2001038915884
"2615" 522.8 119.17102921991 70.2460737314683
"2616" 523 121.787964097615 66.3240052393699
"2617" 523.2 123.445900145325 62.2474924963402
"2618" 523.4 123.580686065376 58.4846308906184
"2619" 523.6 123.901465999486 55.1080316014727
"2620" 523.8 122.878353629992 52.9288256289765
"2621" 524 122.674747252795 51.5792124746371
"2622" 524.2 122.221154051038 49.5355722630875
"2623" 524.4 121.269313541181 48.2806717149111
"2624" 524.6 120.277799719456 44.5550699452258
"2625" 524.8 119.953373550482 44.0409193823007
"2626" 525 119.158335901387 45.8440567364396
"2627" 525.2 119.618792405303 45.8094911867661
"2628" 525.4 119.655574208883 46.6694015710161
"2629" 525.6 119.87510931796 47.6377923357224
"2630" 525.8 120.808070721077 49.0272203665403
"2631" 526 122.126085349383 50.9473786797581
"2632" 526.2 123.400134228097 52.8641659285214
"2633" 526.4 122.356944685349 53.0993806131021
"2634" 526.6 122.505766218787 54.9141797031874
"2635" 526.8 122.893133081254 58.3655142709595
"2636" 527 123.897742221851 62.6686661037823
"2637" 527.2 124.560668908517 65.3842124696978
"2638" 527.4 123.825434823828 66.6122083554027
"2639" 527.6 123.033743636523 70.0930326812526
"2640" 527.8 122.111691403582 74.4752665006955
"2641" 528 120.283226542935 79.3056760311076
"2642" 528.2 118.756269244065 83.3231995078281
"2643" 528.4 117.289136710053 86.8385729277894
"2644" 528.6 115.00574120623 91.6915084173652
"2645" 528.8 113.497687259424 96.5041363485726
"2646" 529 112.393454701135 99.4283795867688
"2647" 529.2 109.507657106116 102.354392623592
"2648" 529.4 105.928745095829 107.298895997644
"2649" 529.6 102.668267989325 110.411573595126
"2650" 529.8 100.076605906393 111.581680929029
"2651" 530 96.2472144604348 112.848063971597
"2652" 530.2 92.2793598045431 114.132028658256
"2653" 530.4 87.481463848049 114.187207002187
"2654" 530.6 82.4031179698255 112.40199690979
"2655" 530.8 77.5592244162609 110.563279939405
"2656" 531 74.1333824127423 106.238786972057
"2657" 531.2 74.1624236036549 102.390950771838
"2658" 531.4 75.2736183237423 97.6660941079355
"2659" 531.6 77.2086774225494 93.6387267060699
"2660" 531.8 80.5301956326349 89.8192222770545
"2661" 532 84.3339984997539 86.7344643906974
"2662" 532.2 88.893396500602 83.7653940121256
"2663" 532.4 93.7151573937911 80.5393514232526
"2664" 532.6 98.5294867957911 77.637250975594
"2665" 532.8 103.013178684303 73.8837848719843
"2666" 533 107.966165083333 73.6833323181406
"2667" 533.2 109.420366860941 76.6072470936464
"2668" 533.4 112.496015603182 81.0290272380545
"2669" 533.6 114.903180304182 85.9670664111022
"2670" 533.8 115.291560341254 89.5607699171915
"2671" 534 115.825091054845 90.7617498934109
"2672" 534.2 115.321966632214 92.6518611117755
"2673" 534.4 115.080510774165 96.5978629930748
"2674" 534.6 112.932304088937 99.3874684633989
"2675" 534.8 110.81603716116 104.080240471075
"2676" 535 107.940403442463 107.487292811773
"2677" 535.2 103.704929823673 111.337137570516
"2678" 535.4 98.9795683017489 115.163151182951
"2679" 535.6 94.7107025358866 119.535095771508
"2680" 535.8 89.03277624569 121.902595059644
"2681" 536 82.7533540093729 123.263693783454
"2682" 536.2 76.9921187390028 123.778995641776
"2683" 536.4 72.0710372639241 122.171400978503
"2684" 536.6 67.5810038133943 119.650138027667
"2685" 536.8 64.7036803346081 116.146267930085
"2686" 537 61.8429959801348 111.864473327245
"2687" 537.2 58.8925811933231 107.780595578494
"2688" 537.4 53.6628882846091 105.738156102024
"2689" 537.6 49.0007464106789 104.768066135337
"2690" 537.8 43.9369748159332 102.72702501524
"2691" 538 40.3052065501348 97.7904550453403
"2692" 538.2 39.5694779577219 92.1119188391732
"2693" 538.4 40.2526479223657 86.4338183543423
"2694" 538.6 41.8606890401569 80.0981327256428
"2695" 538.8 44.6039621986399 75.3178220451322
"2696" 539 46.8073939079165 69.7214357451897
"2697" 539.2 50.0322984180196 64.1446752692776
"2698" 539.4 52.5982498655478 59.1692545588327
"2699" 539.6 57.2826058218448 55.4682491560547
"2700" 539.8 62.6550918499846 54.1424683160173
"2701" 540 68.6428745477522 53.9112833270417
"2702" 540.2 74.3911715208051 54.6642051888855
"2703" 540.4 80.3928171960437 56.0729899477152
"2704" 540.6 84.4802730464928 59.4446159740965
"2705" 540.8 89.0005195429206 62.9997245079593
"2706" 541 93.6901835475907 66.8189627647306
"2707" 541.2 99.5770206002057 69.5772418093989
"2708" 541.4 103.059963879693 69.9183889632661
"2709" 541.6 102.466367190628 70.625070386266
"2710" 541.8 101.425982446976 73.1286889437999
"2711" 542 99.6624027863531 77.3728355681486
"2712" 542.2 98.3196659621973 82.7797766363289
"2713" 542.4 94.4784541791341 87.9342016525835
"2714" 542.6 90.3772585586898 93.1076444365887
"2715" 542.8 86.4538661767543 97.7678039383306
"2716" 543 81.5139299726317 99.9862722575654
"2717" 543.2 77.4791061030769 101.876264663081
"2718" 543.4 74.7083561928729 105.42803651815
"2719" 543.6 75.1376552340838 109.507533943082
"2720" 543.8 76.9598696425301 110.625017095197
"2721" 544 79.177390940277 110.564749871685
"2722" 544.2 83.301335516784 112.033212220174
"2723" 544.4 88.3295243116719 113.222991360982
"2724" 544.6 88.5457354694567 113.747612613389
"2725" 544.8 90.970440513976 116.471347429075
"2726" 545 90.674675443992 117.181661699697
"2727" 545.2 89.0089563083004 115.870516374506
"2728" 545.4 88.1838841613224 115.960871274389
"2729" 545.6 86.1821214456129 116.849858756568
"2730" 545.8 82.3602272685557 118.677237760308
"2731" 546 77.831781381439 119.761370216674
"2732" 546.2 73.2754279545431 121.402246393798
"2733" 546.4 68.9962219904406 122.068296223394
"2734" 546.6 64.0516330800441 120.300772267005
"2735" 546.8 59.0272844505738 118.739870121951
"2736" 547 55.9093605163763 115.390537549451
"2737" 547.2 53.4423482082219 111.086334858854
"2738" 547.4 51.8072875060704 105.133103046801
"2739" 547.6 50.8357979927301 99.3572511969605
"2740" 547.8 48.8785003790267 94.8450698341812
"2741" 548 47.5924602903301 90.5479470383105
"2742" 548.2 47.5010604276229 85.5181537590069
"2743" 548.4 49.0096730471439 80.3756355004872
"2744" 548.6 51.4146533881611 75.3084241174355
"2745" 548.8 54.866631958809 70.7121779700407
"2746" 549 58.6495813050551 66.2729953762605
"2747" 549.2 62.9478519588233 62.5862847979101
"2748" 549.4 66.808465003004 58.5937602427094
"2749" 549.6 71.8603738959335 55.6519415486473
"2750" 549.8 77.0695316755006 55.2469811275011
"2751" 550 82.6373348894096 55.6717621044483
"2752" 550.2 88.4227836540182 55.2049824788677
"2753" 550.4 93.5105376179107 54.7781640564901
"2754" 550.6 95.2968771833327 57.8080636858329
"2755" 550.8 97.3256425749335 62.2753567493677
"2756" 551 99.3415167239678 66.9286052545257
"2757" 551.2 101.445414958883 72.4199464447206
"2758" 551.4 103.010818551931 74.5545919170693
"2759" 551.6 103.743069116666 73.853191159474
"2760" 551.8 103.145418492632 73.378716297042
"2761" 552 101.66433684645 74.6736126849948
"2762" 552.2 99.833247229214 78.0145220291613
"2763" 552.4 97.8894267887259 82.3755867711876
"2764" 552.6 95.734811966602 88.3894851142082
"2765" 552.8 92.8988236088473 93.103791791498
"2766" 553 90.5104332088541 98.6597683297355
"2767" 553.2 88.6406282327942 104.32652059791
"2768" 553.4 89.5621030187667 107.509621108131
"2769" 553.6 89.6393547742545 106.959651323082
"2770" 553.8 88.7894371405181 105.499304434863
"2771" 554 87.0637305894022 104.373081840829
"2772" 554.2 83.624732451343 102.853295458089
"2773" 554.4 78.0052403977911 100.965912818228
"2774" 554.6 73.5712770811836 98.3089900713541
"2775" 554.8 69.1972159563729 95.5731905272212
"2776" 555 65.8272736626935 92.4771136501306
"2777" 555.2 63.292499536442 87.625709207088
"2778" 555.4 61.1525301912991 83.4792201057113
"2779" 555.6 61.0413018077522 78.7159352762629
"2780" 555.8 60.8111952024143 74.0177204217776
"2781" 556 61.2803152502904 68.1293255454786
"2782" 556.2 62.3281757272827 63.1758093782513
"2783" 556.4 65.5638451764801 58.1866529110355
"2784" 556.6 69.1964358278077 53.58992123247
"2785" 556.8 73.2427005726701 50.0859149090075
"2786" 557 77.7350990004111 46.8786666243579
"2787" 557.2 82.7332983798787 45.3862972132328
"2788" 557.4 86.2913047100442 47.1469931854488
"2789" 557.6 88.9605249518077 49.7120878138407
"2790" 557.8 93.1769876219165 52.9799036314863
"2791" 558 95.8361340529224 53.9535745940381
"2792" 558.2 96.566969764291 52.3558789239181
"2793" 558.4 97.1030628429224 49.5568438164483
"2794" 558.6 98.993290352618 45.1852032622717
"2795" 558.8 100.002464664652 40.2530735870907
"2796" 559 102.805895670382 36.7114147672301
"2797" 559.2 106.100534262688 35.570384740599
"2798" 559.4 109.213746401681 36.02650019267
"2799" 559.6 113.305216959652 37.3405801783665
"2800" 559.8 117.140028937076 39.1725888818586
"2801" 560 117.699631896546 38.8435303572513
"2802" 560.2 118.208797070179 39.450242757115
"2803" 560.4 119.575806737518 41.5494889789595
"2804" 560.6 120.737085732421 44.5730734168879
"2805" 560.8 122.257400280421 48.4434284444117
"2806" 561 124.063775283214 52.4554457456075
"2807" 561.2 125.809096384318 56.0204431075115
"2808" 561.4 125.26786440523 59.7698509973134
"2809" 561.6 124.452975807502 64.9207066756955
"2810" 561.8 123.74754985723 70.2142124643989
"2811" 562 123.051760739496 75.1882215906048
"2812" 562.2 121.844091521932 79.3768173332419
"2813" 562.4 118.077021805214 82.7702271291532
"2814" 562.6 114.351161331397 86.8921904576498
"2815" 562.8 110.526242984444 90.5229231911498
"2816" 563 105.989777472804 92.656998645583
"2817" 563.2 100.411978003734 93.0641127310677
"2818" 563.4 96.905329624888 91.6953323365934
"2819" 563.6 94.1075464718269 88.2070798811855
"2820" 563.8 90.8116599013982 84.7007972966666
"2821" 564 88.8186425107427 79.8544676240867
"2822" 564.2 87.2726699931301 74.4357743200855
"2823" 564.4 87.1268107555122 69.0873440536022
"2824" 564.6 88.303606454281 63.0721098737575
"2825" 564.8 89.2324777696611 56.7330419473148
"2826" 565 92.1398238836623 51.1596790139779
"2827" 565.2 94.375201630086 49.6277106081389
"2828" 565.4 98.0569248182389 49.2845088701921
"2829" 565.6 104.25054301869 48.3748946648004
"2830" 565.8 109.581568115484 49.028526347927
"2831" 566 114.390076637205 50.8187449097867
"2832" 566.2 117.790855252146 49.6267307928599
"2833" 566.4 119.106264387523 46.062149531155
"2834" 566.6 118.315998737025 43.641183015397
"2835" 566.8 117.391275415694 40.3635925493501
"2836" 567 117.754243746519 38.6615545737785
"2837" 567.2 117.235954696065 38.6204936555223
"2838" 567.4 115.550935972419 37.8545496034355
"2839" 567.6 113.71980848438 36.2557532593855
"2840" 567.8 110.933470095516 33.982945613843
"2841" 568 107.472975805687 30.1120614693838
"2842" 568.2 104.45771814754 24.9465929407408
"2843" 568.4 104.520452568992 20.0690432869905
"2844" 568.6 104.675135369933 21.1366522231517
"2845" 568.8 104.297889423839 20.7536247093809
"2846" 569 103.430619079412 19.4403070316173
"2847" 569.2 103.322603283311 19.1844232426922
"2848" 569.4 102.640301482137 18.645026104427
"2849" 569.6 102.769141698069 17.7381526295118
"2850" 569.8 103.219939931469 18.5475744667939
"2851" 570 103.233218554108 18.7902948430485
"2852" 570.2 103.246848153558 19.8327895936965
"2853" 570.4 104.463560064177 20.317741728146
"2854" 570.6 105.337490877543 21.1306575668908
"2855" 570.8 106.60535912745 22.0036967954524
"2856" 571 108.154580134153 23.3887827025765
"2857" 571.2 109.95069533413 24.6947358711355
"2858" 571.4 110.98405443182 25.6034806722688
"2859" 571.6 111.504508338272 26.3761224780796
"2860" 571.8 112.342023425255 26.8317724186605
"2861" 572 112.987172310566 27.5789818185321
"2862" 572.2 114.399581311015 29.3048658979613
"2863" 572.4 115.86870663614 31.0191235253535
"2864" 572.6 116.463232839023 32.5434777536049
"2865" 572.8 117.842425667742 33.9534927383013
"2866" 573 117.394806924516 34.6991361486246
"2867" 573.2 117.127327696369 35.3891599043289
"2868" 573.4 117.25453980848 37.2366880680855
"2869" 573.6 117.236366649607 41.0780388034109
"2870" 573.8 117.253550020363 46.6029434432011
"2871" 574 116.831315761899 52.9266796454867
"2872" 574.2 117.644483874583 59.8237719158044
"2873" 574.4 116.97102586584 66.3892813604721
"2874" 574.6 115.157154646986 73.7998911759599
"2875" 574.8 112.804325740726 80.6880234813035
"2876" 575 109.229743021899 86.1705292161245
"2877" 575.2 106.279258306722 88.3889247294677
"2878" 575.4 102.660910679279 90.0845897264721
"2879" 575.6 97.9238330327667 92.1539675617404
"2880" 575.8 90.7605568913814 92.5499886285321
"2881" 576 83.7759465327301 92.1244494094355
"2882" 576.2 75.8483713845716 91.9955016914721
"2883" 576.4 70.0131537016891 93.6249851983453
"2884" 576.6 65.436130580714 93.2771608205806
"2885" 576.8 61.360783976112 88.8217314856756
"2886" 577 59.4168041434609 82.5257916160124
"2887" 577.2 59.8582969015146 75.492925962332
"2888" 577.4 61.3949941493853 68.0206012440217
"2889" 577.6 64.8604902883127 61.0902915381834
"2890" 577.8 68.5502166699518 54.0540980789007
"2891" 578 72.9300088507706 47.1870304703409
"2892" 578.2 78.5215555819912 41.7693825228824
"2893" 578.4 83.0584041362119 39.2894707698809
"2894" 578.6 83.842717104095 41.6161195525571
"2895" 578.8 87.910135215888 44.5829712065144
"2896" 579 93.0423936442045 49.2693903926534
"2897" 579.2 96.8263867381962 54.7806952459609
"2898" 579.4 100.584383491767 60.6658669872526
"2899" 579.6 104.221396140133 67.3525052777891
"2900" 579.8 105.4032586169 72.5241780064479
"2901" 580 104.467197180321 75.3763325591669
"2902" 580.2 105.950367679705 79.7258156098605
"2903" 580.4 110.305744402352 83.3295936095453
"2904" 580.6 115.108813378976 84.6751315797745
"2905" 580.8 116.726097142125 83.7030268549092
"2906" 581 118.803412177566 82.3255434643207
"2907" 581.2 120.168729411238 80.3241858431675
"2908" 581.4 120.821828256137 78.2458957659587
"2909" 581.6 122.20884440744 75.6967707425806
"2910" 581.8 122.576662443246 73.4499081256694
"2911" 582 122.046391441625 70.5804580620968
"2912" 582.2 122.555206391158 66.6106925606129
"2913" 582.4 124.495736150537 62.0057684618725
"2914" 582.6 124.934516748189 62.1356621291978
"2915" 582.8 124.699266764278 62.1781658235275
"2916" 583 125.083858080968 61.8228453930069
"2917" 583.2 125.194300798069 61.0104876567339
"2918" 583.4 125.551415134421 58.8351497016974
"2919" 583.6 125.878384420569 56.227892914156
"2920" 583.8 125.178082050033 55.2378298645733
"2921" 584 124.544194680382 53.1892359401675
"2922" 584.2 124.347361456246 51.3384221564667
"2923" 584.4 124.187807611755 51.6831825234855
"2924" 584.6 123.169579037329 51.5641585027454
"2925" 584.8 122.60731394623 50.3081425377304
"2926" 585 122.464404378718 49.2970904498555
"2927" 585.2 122.869969914889 49.3495395457404
"2928" 585.4 122.513904789679 50.3953142279779
"2929" 585.6 120.713308637482 50.4424814468262
"2930" 585.8 118.7060109119 49.451100478638
"2931" 586 116.220746685165 48.9096452173453
"2932" 586.2 111.353121084552 47.496557942088
"2933" 586.4 107.359074390654 44.7888928526982
"2934" 586.6 103.465767417316 41.669784181832
"2935" 586.8 101.175465975394 36.7574225614613
"2936" 587 100.229731718287 31.3665485032212
"2937" 587.2 102.076280429712 26.3617790710783
"2938" 587.4 103.769057399538 25.2016991821919
"2939" 587.6 107.564201576546 24.243492449225
"2940" 587.8 109.124703010507 25.8942881082123
"2941" 588 111.243937260538 27.334734247397
"2942" 588.2 111.35567567504 27.9705221982631
"2943" 588.4 112.808311775507 29.3068316289019
"2944" 588.6 113.855759689153 31.163091209756
"2945" 588.8 115.122932119305 33.5645522420105
"2946" 589 115.898771499669 35.653116876277
"2947" 589.2 117.091612766086 37.7765843952635
"2948" 589.4 117.569062246463 38.8899972495866
"2949" 589.6 118.552167257622 40.9325877993663
"2950" 589.8 119.816111455761 44.7398042773261
"2951" 590 120.874862484556 49.2355857484704
"2952" 590.2 122.430330764116 54.1935762598973
"2953" 590.4 123.960764702376 59.9108237230331
"2954" 590.6 122.39827069588 65.2729514479105
"2955" 590.8 120.653051348112 70.6123955798253
"2956" 591 117.418014491061 76.0789531355806
"2957" 591.2 114.557681024401 82.9940188254477
"2958" 591.4 111.971193368422 89.1052085047355
"2959" 591.6 108.801688377661 93.6296600649432
"2960" 591.8 108.352844744182 97.6722090262235
"2961" 592 108.583932555478 98.9471694892715
"2962" 592.2 107.636613252495 102.587087234332
"2963" 592.4 106.342871964453 106.353393887282
"2964" 592.6 103.093731196616 107.886577799526
"2965" 592.8 98.5072877313341 108.847222197544
"2966" 593 95.204571239596 107.413298716399
"2967" 593.2 93.5819753673301 105.035844586285
"2968" 593.4 92.8624196695136 101.782830435684
"2969" 593.6 91.0047098992793 97.199330365665
"2970" 593.8 89.0856243222957 92.3844587423781
"2971" 594 87.7636048992551 87.3599089100355
"2972" 594.2 86.4464439533045 81.8576405792991
"2973" 594.4 88.5871086127551 76.2033678877105
"2974" 594.6 91.0512052608519 69.9851693577926
"2975" 594.8 94.8330675474551 65.3780516059855
"2976" 595 99.6125564077301 64.1992240497236
"2977" 595.2 101.872267631911 62.6402018553472
"2978" 595.4 101.638568803264 58.6705346865796
"2979" 595.6 102.66585479163 52.9571238334855
"2980" 595.8 104.197058644933 49.5016369934148
"2981" 596 101.689534800186 46.6802571656788
"2982" 596.2 98.258943016309 41.1030999439355
"2983" 596.4 95.7472612782393 34.7813122872474
"2984" 596.6 94.6253083465544 28.7561984908003
"2985" 596.8 96.7992957820783 23.0176831323283
"2986" 597 100.575747141666 20.6514421441663
"2987" 597.2 102.804242397922 21.2818797668073
"2988" 597.4 105.678941957413 22.5689155460137
"2989" 597.6 109.540472529368 25.5423461323924
"2990" 597.8 112.001154049946 28.8502006373234
"2991" 598 114.677639134974 32.6689551684996
"2992" 598.2 117.494944738714 37.5099589212224
"2993" 598.4 118.931193369166 43.1118506015435
"2994" 598.6 120.983618008966 49.3643545510235
"2995" 598.8 120.99276502542 55.948201159638
"2996" 599 122.064808541281 62.629441566756
"2997" 599.2 123.062805011206 70.1186298759831
"2998" 599.4 122.376099442055 77.5537456763105
"2999" 599.6 119.154691213177 83.636207635134
"3000" 599.8 113.871490785577 89.7576269519985
"3001" 600 109.141222071693 91.9965288564066
"3002" 600.2 105.956702323655 93.7519094329605
"3003" 600.4 101.86135500998 95.1213963412105
"3004" 600.6 97.4027603653375 93.9263920144479
"3005" 600.8 94.2990570624701 91.0161204697355
"3006" 601 92.7727115146103 86.2859026866214
"3007" 601.2 91.1558067344801 81.0093114796855
"3008" 601.4 88.4567772399161 75.32579604439
"3009" 601.6 87.279491917384 69.5381232863714
"3010" 601.8 86.6556133644268 63.9995844557142
"3011" 602 84.9795288832301 57.5267964077231
"3012" 602.2 82.3350834512216 52.8859774501558
"3013" 602.4 80.1740128988996 47.4805609193007
"3014" 602.6 77.8690311963451 45.0940311274753
"3015" 602.8 78.919192451065 45.0616680328988
"3016" 603 83.8659651572827 42.6452394244618
"3017" 603.2 88.5325854273283 43.276762304123
"3018" 603.4 91.4108595040459 45.5283697576197
"3019" 603.6 96.0619884737551 50.1608226580355
"3020" 603.8 99.352250450457 55.5810682434649
"3021" 604 102.27156183162 62.7103874311062
"3022" 604.2 105.835203852694 67.0731579130715
"3023" 604.4 108.589651834016 69.0206137945069
"3024" 604.6 112.868996599902 68.7454852931036
"3025" 604.8 116.989880531586 67.7004034296643
"3026" 605 121.04899153453 65.1678512898355
"3027" 605.2 124.006127946337 61.6751636720584
"3028" 605.4 123.887742797107 59.0719377000666
"3029" 605.6 124.427534293738 56.6710608587949
"3030" 605.8 123.687219914849 55.7776905576974
"3031" 606 123.57017982663 53.9507980552855
"3032" 606.2 123.29581705096 53.0509986890339
"3033" 606.4 122.690356337507 49.9992783356161
"3034" 606.6 122.155409425073 48.8099433177386
"3035" 606.8 120.648447124769 47.6119600831816
"3036" 607 119.665567097255 45.1082471356184
"3037" 607.2 119.090028854648 41.3662419194437
"3038" 607.4 119.077567259992 40.0098076885502
"3039" 607.6 118.862148840181 38.564538845716
"3040" 607.8 117.720588613373 37.1463881105237
"3041" 608 116.845955273705 34.7365782472105
"3042" 608.2 116.044404378032 32.9191252524527
"3043" 608.4 114.970900664505 32.1823259206605
"3044" 608.6 113.801626532709 30.9319097033388
"3045" 608.8 112.224103747832 29.0592813468293
"3046" 609 111.250434331256 26.2404513272688
"3047" 609.2 110.633212613051 26.1457223580637
"3048" 609.4 109.578879276195 26.4871159055529
"3049" 609.6 107.791034221748 26.6074677522926
"3050" 609.8 104.729541020675 27.0862068080744
"3051" 610 100.394576612177 28.2408022396965
"3052" 610.2 95.5506879833422 29.9233719991691
"3053" 610.4 89.9931116312937 29.6688976224537
"3054" 610.6 84.5451532980872 28.1378031326666
"3055" 610.8 79.2717392649779 25.812480898779
"3056" 611 74.4640199262301 22.8761846511105
"3057" 611.2 70.8527405517091 17.6582976842716
"3058" 611.4 66.686606207618 12.660163747651
"3059" 611.6 61.7072803044425 9.35152201929831
"3060" 611.8 56.1006567448189 8.53187338536539
"3061" 612 53.5083006101263 6.49756590606756
"3062" 612.2 54.7936835326901 4.70022701068548
"3063" 612.4 57.2337883822301 3.36258863518548
"3064" 612.6 60.8359751040679 3.36344940634089
"3065" 612.8 65.8847817836814 2.50944254107708
"3066" 613 68.9687162996051 3.28410475090869
"3067" 613.2 74.1599570166301 4.84991511461048
"3068" 613.4 80.6419647890459 4.54768930119864
"3069" 613.6 84.3460644882301 6.66645484835654
"3070" 613.8 89.8263723869204 10.1902939968558
"3071" 614 95.1302497231094 13.5892623237372
"3072" 614.2 100.754504384663 15.5485258822598
"3073" 614.4 103.204611067246 19.2278569085338
"3074" 614.6 105.51644456913 24.5131992344605
"3075" 614.8 107.33448738278 30.9466028499605
"3076" 615 108.363082458661 37.9264279434034
"3077" 615.2 108.732791179917 45.5098291014833
"3078" 615.4 108.713328215897 52.7743622532432
"3079" 615.6 108.996729366718 58.0675762480925
"3080" 615.8 110.535292475801 63.1544173813164
"3081" 616 111.357635998102 69.0448793432688
"3082" 616.2 110.341416172966 74.9155406174315
"3083" 616.4 111.311753792081 79.409778144795
"3084" 616.6 113.515354109962 85.0871775509276
"3085" 616.8 115.484580433947 88.9090014809276
"3086" 617 116.465127117764 89.724869117508
"3087" 617.2 116.334543262718 91.6519060630518
"3088" 617.4 115.358885136671 92.8090674756363
"3089" 617.6 113.636297567574 95.5918064634851
"3090" 617.8 111.016411890317 97.2628465436678
"3091" 618 107.911978448451 97.1836671528371
"3092" 618.2 105.316659644553 99.4064939283663
"3093" 618.4 105.86546301644 101.056421787774
"3094" 618.6 107.17612128403 103.007475232503
"3095" 618.8 108.2029274768 103.664566198068
"3096" 619 109.233296906793 105.220167969576
"3097" 619.2 109.560963906349 104.481680116435
"3098" 619.4 109.142953411876 104.211343751833
"3099" 619.6 108.490955818902 104.49163278292
"3100" 619.8 108.071482103711 105.939905302958
"3101" 620 107.389771548162 107.017981451799
"3102" 620.2 105.751402272003 108.042925142117
"3103" 620.4 103.31832311848 109.893035362776
"3104" 620.6 100.502898096766 111.746656445313
"3105" 620.8 96.7382117154176 114.449275600537
"3106" 621 95.1886178538115 115.856790953052
"3107" 621.2 92.2127177135224 114.955437594343
"3108" 621.4 87.6108425239993 113.779491769728
"3109" 621.6 82.645187648112 111.43669749666
"3110" 621.8 77.3719706528836 109.39036657351
"3111" 622 72.3102409832301 105.801946564981
"3112" 622.2 72.3018645945359 101.191016013621
"3113" 622.4 73.1432466626551 96.1501039490355
"3114" 622.6 76.8439613639739 90.9573717713074
"3115" 622.8 81.920359365913 88.1488203700575
"3116" 623 87.3134001831557 86.614390032671
"3117" 623.2 94.8183124621569 87.0209162346184
"3118" 623.4 101.241909908968 87.688627536583
"3119" 623.6 104.187182882662 91.4655669639035
"3120" 623.8 107.359277288632 96.9980272477308
"3121" 624 107.852785873837 99.7649646268699
"3122" 624.2 107.03929297471 102.334834220823
"3123" 624.4 107.211013749066 106.61605391778
"3124" 624.6 105.407247373421 105.488700390055
"3125" 624.8 103.352039771762 104.868999369556
"3126" 625 99.6707942633994 103.312530752903
"3127" 625.2 94.0799601191414 101.623531145129
"3128" 625.4 88.1539456594541 98.4946655359595
"3129" 625.6 83.1168294473541 94.8581590056462
"3130" 625.8 78.6619192699024 90.4881306763808
"3131" 626 75.0694457332547 85.7150627202716
"3132" 626.2 72.9437053782301 80.2863497862605
"3133" 626.4 73.8077092743613 74.290315283624
"3134" 626.6 75.4328478244654 67.9746972736078
"3135" 626.8 78.0327134590704 62.4057538327506
"3136" 627 81.2617849045074 57.1676069169271
"3137" 627.2 85.0947986337957 52.7377344324765
"3138" 627.4 88.6492536542646 49.2804852838148
"3139" 627.6 93.7246140742042 48.4864684155993
"3140" 627.8 98.2664445683551 47.2084636721105
"3141" 628 105.192503983687 46.6249765876251
"3142" 628.2 111.175465976463 47.3135638301855
"3143" 628.4 116.830746892982 45.9861906842495
"3144" 628.6 119.860527157827 46.7330641030027
"3145" 628.8 121.569406899038 48.8908011674509
"3146" 629 123.45869009311 51.4097947183595
"3147" 629.2 123.876237899679 53.1493685988882
"3148" 629.4 125.438139634606 56.7236587106315
"3149" 629.6 126.144738740986 60.6545881905575
"3150" 629.8 125.331743167751 63.3339110728935
"3151" 630 125.54658873903 66.4704562793105
"3152" 630.2 124.785813450986 70.3633568128867
"3153" 630.4 124.20364422163 74.9461152088715
"3154" 630.6 122.959353995255 77.9461091576486
"3155" 630.8 121.400715098611 81.9298857358402
"3156" 631 119.85325207654 87.0893480413402
"3157" 631.2 118.496383408438 90.7226043919115
"3158" 631.4 116.599030852534 95.4188616370955
"3159" 631.6 114.460667191928 100.821320840842
"3160" 631.8 110.792466392974 103.579551909703
"3161" 632 106.535417295944 107.742363231316
"3162" 632.2 102.309373912245 111.946878945607
"3163" 632.4 100.179728017207 114.12363824061
"3164" 632.6 97.2058984782461 116.451123088671
"3165" 632.8 98.350047136765 117.201835964075
"3166" 633 97.7802370084615 118.010176266659
"3167" 633.2 95.7033772412523 119.798701133669
"3168" 633.4 95.3359573079519 118.780952933229
"3169" 633.6 91.9466396465057 117.488420270857
"3170" 633.8 88.0081869985372 115.375884523723
"3171" 634 84.0738727560035 112.768270231326
"3172" 634.2 82.4591713641071 108.805771071116
"3173" 634.4 81.9544767805498 104.275969921296
"3174" 634.6 82.4595117017763 99.0117615253052
"3175" 634.8 83.9830201879024 93.4299716174565
"3176" 635 86.9346533919581 88.8728416097915
"3177" 635.2 90.7226068706553 84.4191106907229
"3178" 635.4 95.7811185347462 81.4079318250726
"3179" 635.6 100.064089828486 78.5692042945115
"3180" 635.8 102.456966044791 76.7237418411062
"3181" 636 102.005015685275 73.1961839275516
"3182" 636.2 100.375934687128 68.8534282763423
"3183" 636.4 98.3987568895688 63.1587225593226
"3184" 636.6 97.661810924666 57.6872025871919
"3185" 636.8 95.5267110599801 52.1995680441424
"3186" 637 93.5546363776511 47.2448380489881
"3187" 637.2 93.8998092420388 42.3360535770051
"3188" 637.4 95.6456996422841 36.9472968056382
"3189" 637.6 99.4062744124352 31.2937518569355
"3190" 637.8 104.622386028187 27.7959043807717
"3191" 638 109.094518193941 26.0236578060934
"3192" 638.2 110.26719072251 26.9516360087392
"3193" 638.4 112.562872148421 28.3521055592991
"3194" 638.6 114.437275766543 29.8436743136398
"3195" 638.8 115.729856540515 30.9818558810389
"3196" 639 117.182259896743 32.4762307139098
"3197" 639.2 117.867324993891 34.1227438403818
"3198" 639.4 119.222519155309 36.4958460566678
"3199" 639.6 121.176611434596 39.5153340673257
"3200" 639.8 122.636777406463 42.2111326182145
"3201" 640 124.268718291298 46.3783750957991
"3202" 640.2 125.811669224322 50.845811100874
"3203" 640.4 126.527810123159 55.1475505591402
"3204" 640.6 126.965957670537 60.3016009600403
"3205" 640.8 126.794211947468 64.4556574336736
"3206" 641 125.907825870948 68.3360453323201
"3207" 641.2 124.95113220773 73.251918859864
"3208" 641.4 123.340322746159 77.8563067374355
"3209" 641.6 120.865536255411 81.4790146437859
"3210" 641.8 117.636598021714 86.4335147136699
"3211" 642 114.355929342972 91.1720755430081
"3212" 642.2 111.133690091793 95.2237097526699
"3213" 642.4 109.233849346672 99.8377196433541
"3214" 642.6 105.164315735207 103.252958860569
"3215" 642.8 102.910990780765 107.273981708703
"3216" 643 101.445612826332 111.548041973361
"3217" 643.2 101.79022007382 111.349476834362
"3218" 643.4 100.795514336067 110.358104740587
"3219" 643.6 98.637639253474 108.693454374253
"3220" 643.8 94.9369858732063 106.768708087245
"3221" 644 90.7548701234984 104.318553485277
"3222" 644.2 86.4666619629206 101.333225164578
"3223" 644.4 83.9981783040908 97.2149935784929
"3224" 644.6 84.088420146062 91.9012420454565
"3225" 644.8 85.9564252146929 86.8639140743818
"3226" 645 89.7887497013994 82.2123641200161
"3227" 645.2 94.5848761974941 78.7862838937355
"3228" 645.4 99.5758261192805 77.554950032591
"3229" 645.6 104.390905032094 77.8354140999515
"3230" 645.8 109.461618939247 79.8361799882248
"3231" 646 115.070109362496 81.9288094413387
"3232" 646.2 117.971551672899 85.538574078093
"3233" 646.4 118.405663388769 87.9741874854511
"3234" 646.6 117.638926003366 90.5055247926875
"3235" 646.8 117.194258519278 92.6946408828629
"3236" 647 116.644830328293 96.0268899379589
"3237" 647.2 115.814548545766 97.9871273180555
"3238" 647.4 115.345972889351 96.7137202415081
"3239" 647.6 115.088883408074 96.8390275230839
"3240" 647.8 114.710124488563 98.4607908298879
"3241" 648 114.319818041019 99.5262474738652
"3242" 648.2 114.28359179593 100.855847157205
"3243" 648.4 113.5240283948 102.314984622787
"3244" 648.6 112.424610163917 104.799214741465
"3245" 648.8 111.426920760238 106.178060364831
"3246" 649 111.936318274094 106.476556395049
"3247" 649.2 111.126123711519 106.677105640669
"3248" 649.4 110.390905815193 107.300512940428
"3249" 649.6 109.744204850745 108.044912974555
"3250" 649.8 109.465889993554 108.677896150849
"3251" 650 110.279802184928 107.549508550168
"3252" 650.2 111.035381290492 106.609162104136
"3253" 650.4 111.758867888602 106.370372174866
"3254" 650.6 112.032356792161 106.144663503412
"3255" 650.8 111.962165764207 105.608970043075
"3256" 651 112.369515779998 104.282435695551
"3257" 651.2 112.597562962198 103.802414609943
"3258" 651.4 112.183582507876 103.973608247526
"3259" 651.6 112.413673384527 105.471566945152
"3260" 651.8 112.226805598001 104.492122258321
"3261" 652 112.064656515159 104.050966625912
"3262" 652.2 112.382908474566 102.240613132546
"3263" 652.4 112.847234916999 100.906088126204
"3264" 652.6 113.868384678844 100.190814158663
"3265" 652.8 114.155641659352 98.9555950064546
"3266" 653 115.18311123683 97.9180513892466
"3267" 653.2 115.41115841903 97.6604321465577
"3268" 653.4 115.547065325594 97.42867777289
"3269" 653.6 116.333092753907 96.287297628574
"3270" 653.8 116.783167773377 95.7411313196634
"3271" 654 117.413851376476 94.3405368673534
"3272" 654.2 117.518798462812 93.6988127000026
"3273" 654.4 117.767070091707 93.4302392521855
"3274" 654.6 117.474823479674 92.505195026522
"3275" 654.8 117.914804620192 90.9191049392047
"3276" 655 118.399300465159 88.6605423236736
"3277" 655.2 119.107054870602 86.567991439889
"3278" 655.4 120.421125196974 84.4467310260285
"3279" 655.6 121.272686671268 82.7814027408668
"3280" 655.8 121.84715667223 81.4703802384201
"3281" 656 122.046245482087 79.8339489615307
"3282" 656.2 122.204200240321 78.4845914289582
"3283" 656.4 122.966108179558 76.4167530571355
"3284" 656.6 123.17743190173 74.971739628364
"3285" 656.8 123.762875608722 72.2016511162742
"3286" 657 123.716395870591 69.7009939250584
"3287" 657.2 123.90591595598 66.5500776111855
"3288" 657.4 123.929736311329 63.3044225918446
"3289" 657.6 124.170540598408 61.4573944872581
"3290" 657.8 125.282946890825 59.5722157453402
"3291" 658 125.466541874571 59.05119580914
"3292" 658.2 125.113360894254 57.0397950146428
"3293" 658.4 124.409718107629 54.790006893248
"3294" 658.6 123.531197402322 52.9977919599201
"3295" 658.8 123.049265849718 50.9094853767262
"3296" 659 122.566382400707 49.4787740797586
"3297" 659.2 122.73400682523 49.198693649626
"3298" 659.4 122.74414225555 49.1472749517995
"3299" 659.6 122.081051218076 49.2435849148355
"3300" 659.8 121.515728100766 48.0496471191035
"3301" 660 120.315411187779 46.686411143928
"3302" 660.2 118.726354738738 44.8771510748105
"3303" 660.4 117.223856376847 42.7602189135839
"3304" 660.6 115.163334787425 40.2486271140574
"3305" 660.8 113.934312634687 36.2632211912027
"3306" 661 114.096267324837 32.8418180381051
"3307" 661.2 114.160393892902 32.7445074349613
"3308" 661.4 114.679959517373 32.775377716633
"3309" 661.6 114.64466650108 32.1313682682605
"3310" 661.8 114.65593431908 31.9036653513691
"3311" 662 114.170925628534 31.5212413765783
"3312" 662.2 113.371066714354 31.0953326794488
"3313" 662.4 113.606658637273 31.5057093335131
"3314" 662.6 113.518192057971 31.80552483147
"3315" 662.8 114.191739458655 32.0198984036355
"3316" 663 114.459181843933 32.7361482161917
"3317" 663.2 114.83570602652 33.057154828146
"3318" 663.4 115.10076086548 33.4403429642855
"3319" 663.6 115.533815064717 34.2271990150063
"3320" 663.8 115.675710329078 34.6383876013253
"3321" 664 116.588310013739 34.4643282034613
"3322" 664.2 117.405576567123 34.4164873325223
"3323" 664.4 118.551114732166 35.8259254613915
"3324" 664.6 119.101468598542 36.1714183446635
"3325" 664.8 119.668232577673 36.9778640378133
"3326" 665 120.448807656999 38.1055350555549
"3327" 665.2 120.701118033948 39.250536435882
"3328" 665.4 121.296893570902 40.0592286317116
"3329" 665.6 122.420243992082 41.5031971366074
"3330" 665.8 122.812200086488 43.1006001073495
"3331" 666 123.785852355532 46.0922096324006
"3332" 666.2 124.974826677467 49.1201779283935
"3333" 666.4 125.881837588076 51.8630042391663
"3334" 666.6 126.808644725992 55.5731133158278
"3335" 666.8 127.365778771663 59.3936872246756
"3336" 667 126.90158951427 63.5778903451936
"3337" 667.2 126.933412253547 67.9770472370818
"3338" 667.4 125.887024765504 70.7499744460887
"3339" 667.6 124.339123864819 73.2033388398629
"3340" 667.8 121.601040177779 76.3390635215093
"3341" 668 119.257318517788 78.7228830936564
"3342" 668.2 116.26383095816 82.4113875842378
"3343" 668.4 111.407060143206 85.6273487284355
"3344" 668.6 107.6837304389 87.0344748117537
"3345" 668.8 105.865007043668 85.8152813927619
"3346" 669 103.345909471166 83.5962342366048
"3347" 669.2 100.883639062615 80.2047444474273
"3348" 669.4 97.9115487372219 76.9843878900175
"3349" 669.6 96.2678644021301 73.2955968476355
"3350" 669.8 94.9401020892384 68.9992561007619
"3351" 670 94.1457586788801 64.4385198898605
"3352" 670.2 93.185922410804 59.2118987218224
"3353" 670.4 94.4029661642218 54.9974829753983
"3354" 670.6 93.6418665464937 54.7053187493446
"3355" 670.8 91.1314211582124 54.337433605962
"3356" 671 86.4263828543309 52.0900408384985
"3357" 671.2 80.5655063930284 48.4512790631288
"3358" 671.4 75.4908990507564 46.0144789416986
"3359" 671.6 69.3424883220531 44.1402662175107
"3360" 671.8 63.5242641725787 41.5343699837428
"3361" 672 59.1341815672301 37.1154232773506
"3362" 672.2 58.1383755382901 32.5422143407355
"3363" 672.4 59.3202617332613 31.6719531833417
"3364" 672.6 61.6997123669801 32.018305976998
"3365" 672.8 65.3885448810321 31.321501073589
"3366" 673 70.5767413022974 31.2729278162913
"3367" 673.2 76.4223298559158 30.8715313084784
"3368" 673.4 80.636266640421 31.7500544716082
"3369" 673.6 86.5251820070301 31.1044805765926
"3370" 673.8 92.9332845804503 30.7561252490456
"3371" 674 98.2754940597122 29.8560180927926
"3372" 674.2 104.216842352441 27.897692522646
"3373" 674.4 109.916142730766 27.5946895440809
"3374" 674.6 112.491643066074 28.6348376548713
"3375" 674.8 111.54638140845 28.9380400447151
"3376" 675 111.773475822667 29.9106155775069
"3377" 675.2 112.715178800947 31.5485401189355
"3378" 675.4 113.33972984738 32.9498755599355
"3379" 675.6 114.538695423476 34.7808962902406
"3380" 675.8 115.464876199726 36.5841753291035
"3381" 676 116.27266999623 38.9063279776672
"3382" 676.2 117.163510476128 42.8003508860772
"3383" 676.4 118.681911629673 48.066964367206
"3384" 676.6 120.180197610742 53.4834020289906
"3385" 676.8 118.962850241448 58.5941086558306
"3386" 677 117.024718925974 63.4898157963035
"3387" 677.2 114.855477559044 69.3520078296332
"3388" 677.4 111.809489361222 74.545563986526
"3389" 677.6 108.737460192849 78.7268332992688
"3390" 677.8 106.013563294349 80.6680772002212
"3391" 678 104.643277247062 83.4336217926155
"3392" 678.2 104.50087870965 86.2295268686666
"3393" 678.4 104.457001330148 89.5400192928371
"3394" 678.6 106.011536585347 92.9306153946699
"3395" 678.8 108.815020366774 95.8469059172555
"3396" 679 109.7774153886 97.2177068909512
"3397" 679.2 111.249150026579 98.5548903707262
"3398" 679.4 110.034067422246 98.9575007423468
"3399" 679.6 108.90890602091 100.006178104419
"3400" 679.8 106.496883977908 100.794441921605
"3401" 680 102.997728333206 101.621526516789
"3402" 680.2 99.4515061378148 100.785091094876
"3403" 680.4 94.412115374492 99.367715714864
"3404" 680.6 91.9803321647462 97.5089061882339
"3405" 680.8 91.6260322276917 94.1382566340894
"3406" 681 91.6714052133613 88.5751653826404
"3407" 681.2 92.6089122552057 82.2731544744233
"3408" 681.4 94.7992654719514 77.1034283075093
"3409" 681.6 97.507160178364 71.3496765741953
"3410" 681.8 101.335474857271 66.0365529219686
"3411" 682 106.612599734627 63.1559715796876
"3412" 682.2 111.307160856264 63.2407741872044
"3413" 682.4 117.7242697624 63.4542922667575
"3414" 682.6 123.021383355645 63.0086761280819
"3415" 682.8 123.172870958086 61.9213392554315
"3416" 683 124.331573128718 59.4354261122282
"3417" 683.2 124.357514766609 57.2749629767661
"3418" 683.4 124.226510741255 55.2687058763501
"3419" 683.6 123.774915519094 53.0577651969755
"3420" 683.8 122.779786605037 50.195186957238
"3421" 684 122.644095749811 47.5200656070484
"3422" 684.2 122.45592669251 45.9030516933084
"3423" 684.4 121.9399317726 44.2388011526442
"3424" 684.6 121.232949594838 43.2708384770315
"3425" 684.8 120.641497389287 41.3631092768781
"3426" 685 120.151649627488 40.5119115547636
"3427" 685.2 120.477666980182 40.2932372540069
"3428" 685.4 120.428389851673 39.9740573020195
"3429" 685.6 120.205098185816 40.5596843538886
"3430" 685.8 119.382584260433 39.407165574998
"3431" 686 119.033348698311 39.3740328272177
"3432" 686.2 118.689580303307 39.2921433740278
"3433" 686.4 118.432341631277 39.3699472314936
"3434" 686.6 117.883917336416 38.4093304965
"3435" 686.8 117.782514058362 37.0380690365719
"3436" 687 117.992073354087 35.6465630892548
"3437" 687.2 117.428742517105 35.0550635747105
"3438" 687.4 117.258174440255 34.5997339778043
"3439" 687.6 117.54466650139 34.4989881928955
"3440" 687.8 117.725484239845 34.9881816559355
"3441" 688 117.904227072133 35.9016907904233
"3442" 688.2 118.473958768855 36.4786929886355
"3443" 688.4 118.129129360287 36.9514895941694
"3444" 688.6 118.156715712972 37.5833233890484
"3445" 688.8 118.17615325145 37.8063884075696
"3446" 689 118.946396514646 38.4797999983835
"3447" 689.2 119.435004062608 39.7759941540693
"3448" 689.4 119.831855992323 39.6899138860983
"3449" 689.6 120.566261738088 41.0037927079591
"3450" 689.8 120.648893488406 42.0746017520958
"3451" 690 121.680152422639 42.9474195222764
"3452" 690.2 122.085810700114 44.400534078889
"3453" 690.4 123.319961390605 45.6447007140855
"3454" 690.6 122.769790310138 46.6607904680958
"3455" 690.8 123.444674693371 48.8751372015839
"3456" 691 123.999990145984 52.0523402926444
"3457" 691.2 124.109529511516 54.9405291254117
"3458" 691.4 123.857416338238 57.7549062389433
"3459" 691.6 123.041261996348 59.9865213303528
"3460" 691.8 121.401237641419 63.63681458003
"3461" 692 119.381065050765 68.9550121655866
"3462" 692.2 118.596402801303 74.9712957463745
"3463" 692.4 116.553421416094 81.5227098276155
"3464" 692.6 112.612766107678 87.5306170455755
"3465" 692.8 107.978847365374 92.2115869950395
"3466" 693 103.945743005894 96.1315296902408
"3467" 693.2 100.416329263025 97.2807790723699
"3468" 693.4 96.8436364199987 96.4153153672082
"3469" 693.6 93.0826808081236 94.8153893732634
"3470" 693.8 90.4158995517957 92.1087861966076
"3471" 694 90.8546427297386 90.4143451424524
"3472" 694.2 91.0417831433801 87.2898421379855
"3473" 694.4 91.7738271628251 82.5398835287867
"3474" 694.6 92.8973270492141 77.8476439365275
"3475" 694.8 94.6497263360826 72.9777380486486
"3476" 695 95.9835655816541 67.7182817924555
"3477" 695.2 98.9941233712555 63.8947736688592
"3478" 695.4 101.470037488553 63.0385200324919
"3479" 695.6 101.680631344348 62.7237038907926
"3480" 695.8 101.446435831255 59.9001039729855
"3481" 696 99.5166958665398 56.9721246161125
"3482" 696.2 96.0342947098199 53.5517931039611
"3483" 696.4 92.4683664342894 50.4633297385965
"3484" 696.6 88.163520973888 47.3588222714618
"3485" 696.8 85.7804088683372 42.7683232277212
"3486" 697 85.995375422121 39.9391808379809
"3487" 697.2 88.4866181246392 38.1707186740082
"3488" 697.4 93.0041456713692 35.4002739753442
"3489" 697.6 98.5804463158767 32.629193781901
"3490" 697.8 104.641811229462 30.4531780818551
"3491" 698 109.484235188721 30.83976549919
"3492" 698.2 113.275383200941 32.8928834486986
"3493" 698.4 116.199821590805 35.2334153581105
"3494" 698.6 118.464751437532 38.8011176233076
"3495" 698.8 120.85895221603 42.1202930822278
"3496" 699 122.053656089183 45.6953072802977
"3497" 699.2 124.121781130584 50.1520030643509
"3498" 699.4 125.047173583746 55.6013739493548
"3499" 699.6 125.881597942025 60.5818714166732
"3500" 699.8 124.265560257658 63.34673163975
"3501" 700 121.306732360246 66.972070670123
"3502" 700.2 117.788897677166 71.0612681694194
"3503" 700.4 113.732632275791 74.2846103085453
"3504" 700.6 110.326412413001 77.8145381698945
"3505" 700.8 107.20941742909 79.7382654908446
"3506" 701 105.337294555933 81.9523965445057
"3507" 701.2 103.523040270523 84.643928180594
"3508" 701.4 104.048884105173 87.1686088706978
"3509" 701.6 102.902906591676 87.8935955629603
"3510" 701.8 100.122992593784 88.7084968637371
"3511" 702 96.1475061670801 87.5541849598105
"3512" 702.2 91.7518391425028 85.7868546032
"3513" 702.4 88.9524876272558 82.4114635497304
"3514" 702.6 87.5978483825634 78.2172567752688
"3515" 702.8 87.4107215440404 74.0235005547631
"3516" 703 88.5967179455267 69.277715509249
"3517" 703.2 90.0108977254842 64.5634601175175
"3518" 703.4 93.268862966373 59.6510787788164
"3519" 703.6 96.4217349471091 55.5458958600484
"3520" 703.8 97.5021197654406 56.625069063146
"3521" 704 101.006710399751 58.381598047633
"3522" 704.2 105.928947993806 59.5612139922999
"3523" 704.4 111.491680825546 60.1149977571197
"3524" 704.6 116.448751624671 60.3903554550796
"3525" 704.8 120.959268053009 59.1220599811158
"3526" 705 124.35567567643 57.6834460935855
"3527" 705.2 123.615748394399 57.0345579231048
"3528" 705.4 123.623803324253 55.5045620553541
"3529" 705.6 123.928681082675 54.2824209025449
"3530" 705.8 123.241825389817 53.0928880747454
"3531" 706 122.866732698468 51.033775774745
"3532" 706.2 122.471571575873 48.1916733760069
"3533" 706.4 121.707287733814 44.8087404264635
"3534" 706.6 120.91976479795 42.4392095898635
"3535" 706.8 120.523011743327 41.312683836871
"3536" 707 119.063080656205 40.0680226295605
"3537" 707.2 116.593128454877 37.4290103843388
"3538" 707.4 113.271432803785 33.475510167675
"3539" 707.6 111.426091497757 28.96707177349
"3540" 707.8 110.50870458969 25.8935935605638
"3541" 708 109.082312278747 24.7340337217151
"3542" 708.2 107.426908213743 22.8661401138586
"3543" 708.4 106.421206473989 20.4388933155217
"3544" 708.6 104.85764159833 20.6658964782605
"3545" 708.8 102.816316600142 19.9849861218824
"3546" 709 98.9924281052564 18.5576912340671
"3547" 709.2 94.9167985463327 15.2780230289098
"3548" 709.4 91.5188305608455 11.0870827706278
"3549" 709.6 91.2093632696937 10.2609808288355
"3550" 709.8 89.6016716297979 10.5511803408084
"3551" 710 86.0149155150577 10.21221962697
"3552" 710.2 81.609274066646 7.92425679942221
"3553" 710.4 76.7193716084284 6.19271514886652
"3554" 710.6 71.5672624046877 3.35125271674904
"3555" 710.8 68.3746254942943 3.46689988465108
"3556" 711 63.2607496260873 3.87853486573549
"3557" 711.2 57.753103747636 3.29353092555925
"3558" 711.4 55.9706987703816 3.85382812517791
"3559" 711.6 52.7687869184437 3.8013562854015
"3560" 711.8 50.8564689361459 4.18428078013548
"3561" 712 48.9414958115282 4.48708682997395
"3562" 712.2 45.0037813991366 4.61003910953361
"3563" 712.4 40.9226778188999 5.89905385665246
"3564" 712.6 37.2704347300942 8.35786093204228
"3565" 712.8 33.089745441373 10.2591609126783
"3566" 713 30.5783744762604 13.5087590836931
"3567" 713.2 27.0043656988539 15.9169018468266
"3568" 713.4 24.7743623550712 18.7329286602065
"3569" 713.6 23.0548650253412 21.1269924579633
"3570" 713.8 20.1063109128321 23.0469317848539
"3571" 714 18.8306428997501 23.7825938931755
"3572" 714.2 18.6519283732913 23.4330139981906
"3573" 714.4 19.2220063457662 23.0538469301932
"3574" 714.6 19.5439496642097 22.9884344798028
"3575" 714.8 19.4275990610464 22.8948387917212
"3576" 715 18.4500940623744 23.1405274729355
"3577" 715.2 18.2276961740653 22.9431365666608
"3578" 715.4 16.8939838781363 24.1477373211542
"3579" 715.6 15.0716651798201 25.5673856684855
"3580" 715.8 13.1097968905053 28.9258572752291
"3581" 716 10.8532308613936 32.2100096452816
"3582" 716.2 8.23531742898009 35.4128287592688
"3583" 716.4 6.59964262189065 37.4916516431098
"3584" 716.6 5.91968542725763 40.49301061933
"3585" 716.8 4.7322593246301 44.4217170564855
"3586" 717 4.12498522226371 48.4833952306077
"3587" 717.2 3.26566255732609 52.1894468000795
"3588" 717.4 2.80715579298217 55.7839574866132
"3589" 717.6 3.46679640265159 58.5760999280347
"3590" 717.8 3.60531578126289 61.5968476079191
"3591" 718 3.67861350730883 65.9509741092977
"3592" 718.2 2.99537913658947 68.7187636381308
"3593" 718.4 3.27488252942363 73.3574446434919
"3594" 718.6 3.8802497133551 76.4878150958339
"3595" 718.8 6.01891738739039 80.3541069318897
"3596" 719 8.50711784962544 82.3787983879355
"3597" 719.2 10.6088746678026 84.4501686095385
"3598" 719.4 12.8819650793625 87.555121681362
"3599" 719.6 15.7880705445534 90.5339384731535
"3600" 719.8 16.5294612811514 94.6357187555654
"3601" 720 14.9515482645396 97.162583971126
"3602" 720.2 15.2954990872068 97.4587083132843
"3603" 720.4 16.2912191408039 98.0733376414601
"3604" 720.6 18.700777863169 99.6849507182866
"3605" 720.8 22.7779831206639 102.864898718597
"3606" 721 25.4783633290622 106.252069547623
"3607" 721.2 27.0334942407568 111.328385301974
"3608" 721.4 29.918063857398 114.183626582045
"3609" 721.6 34.0795087880549 116.261917697264
"3610" 721.8 37.3861971334346 116.448042466958
"3611" 722 40.4469819147301 116.867864035026
"3612" 722.2 44.8982511261629 118.403767089301
"3613" 722.4 49.9408509264105 118.824056210635
"3614" 722.6 54.2263407545396 118.131051295007
"3615" 722.8 59.2410786838863 117.638109942131
"3616" 723 64.3535291493403 115.881448634148
"3617" 723.2 69.0584570888968 114.639845466888
"3618" 723.4 74.7792789507185 115.027247774447
"3619" 723.6 80.2975231548523 116.047651720891
"3620" 723.8 84.5015512033665 117.003944129504
"3621" 724 88.6460017499293 117.062568940642
"3622" 724.2 93.7094600768238 116.82298655706
"3623" 724.4 96.8328768237002 114.744513281697
"3624" 724.6 100.635728098534 112.338840539991
"3625" 724.8 103.66419467815 109.629931738408
"3626" 725 105.437412344611 106.286430305602
"3627" 725.2 105.650199018435 103.220269376698
"3628" 725.4 107.661452466661 99.6799013325893
"3629" 725.6 111.031638977758 96.2168584736795
"3630" 725.8 113.326811164049 90.9643603346205
"3631" 726 116.990596310563 86.9498211359593
"3632" 726.2 119.755250995718 84.5474612691448
"3633" 726.4 120.002384751181 82.1177957780819
"3634" 726.6 120.892399136086 79.1012021855675
"3635" 726.8 122.046104083785 75.2905093177636
"3636" 727 123.231508130572 72.687522910155
"3637" 727.2 123.418347888175 71.0728200375339
"3638" 727.4 123.477816630972 67.9514130521855
"3639" 727.6 123.054465283877 64.6795784902632
"3640" 727.8 123.921129077277 60.7538954265339
"3641" 728 125.431179444566 57.8385086374121
"3642" 728.2 125.650935787403 56.6221125478804
"3643" 728.4 125.062978264972 54.3660233010136
"3644" 728.6 124.35567567643 53.2748447961995
"3645" 728.8 123.871296390207 52.5744970423541
"3646" 729 124.20997886558 52.0494406501105
"3647" 729.2 123.920312874048 53.4245339529685
"3648" 729.4 124.263823339155 54.2565439696855
"3649" 729.6 124.228333090358 55.0445909979868
"3650" 729.8 124.227321251476 55.6416940907633
"3651" 730 124.79276610898 56.1196831355605
"3652" 730.2 124.954679608342 57.3198632437115
"3653" 730.4 125.781730722454 59.1359939752475
"3654" 730.6 125.470164324924 60.8286428084516
"3655" 730.8 125.264749006566 62.0949377758453
"3656" 731 125.157518994488 64.68437001525
"3657" 731.2 124.983577945035 67.9086894106916
"3658" 731.4 124.999028296133 71.3141520344965
"3659" 731.6 124.18464028978 73.4994274572355
"3660" 731.8 123.497180596349 76.5095687811498
"3661" 732 122.717659356972 80.0918682620807
"3662" 732.2 121.527407977611 84.3170090952926
"3663" 732.4 119.934697498754 88.2874595114593
"3664" 732.6 117.019858707813 91.1088072233134
"3665" 732.8 113.284912731624 94.2053873996678
"3666" 733 109.731371268189 95.1349189149519
"3667" 733.2 107.101393958789 95.3535667469016
"3668" 733.4 106.553052202179 94.2101199900381
"3669" 733.6 104.513654462154 92.8326109023472
"3670" 733.8 103.828852474111 90.4694053177151
"3671" 734 103.815229205378 87.7042907494109
"3672" 734.2 104.350763617726 84.113071431801
"3673" 734.4 105.151735232206 80.2016118048617
"3674" 734.6 106.32474513715 75.2182290726875
"3675" 734.8 108.481556728592 72.3457582441402
"3676" 735 112.21156935141 66.9929712697402
"3677" 735.2 116.173787749206 62.4307417776916
"3678" 735.4 120.712953755468 57.9403575911021
"3679" 735.6 122.951760211011 54.2824209025449
"3680" 735.8 122.540420106118 52.2016766366555
"3681" 736 121.667591961836 50.2995518573843
"3682" 736.2 121.979084794164 48.7214795465471
"3683" 736.4 121.915695442837 48.5117996115175
"3684" 736.6 122.04479756347 47.7255564498395
"3685" 736.8 121.408840179561 45.3163526151532
"3686" 737 120.502976126742 43.240835605594
"3687" 737.2 119.711918150547 40.7053816813013
"3688" 737.4 118.726185750523 37.6821014504965
"3689" 737.6 117.520107574076 36.3934369163509
"3690" 737.8 116.62026327964 34.1519535139868
"3691" 738 115.746734851474 32.4766973590783
"3692" 738.2 113.586131254358 30.392193391397
"3693" 738.4 112.279659947747 27.720126837332
"3694" 738.6 111.294190690134 26.1281967886485
"3695" 738.8 110.590218953778 25.1278759165355
"3696" 739 108.814032812025 24.0616850355509
"3697" 739.2 106.17524753993 21.3092368398105
"3698" 739.4 104.822146651238 19.612447035076
"3699" 739.6 104.05947646063 18.1023665356485
"3700" 739.8 103.149842882331 17.7450113364649
"3701" 740 102.054797236387 16.880316704952
"3702" 740.2 101.294871686255 15.5438692514191
"3703" 740.4 102.060520510442 16.6045607858677
"3704" 740.6 101.57629603223 17.173118178725
"3705" 740.8 99.4296213628189 18.1971589503934
"3706" 741 95.3199035663183 18.9590024671708
"3707" 741.2 89.3316004834733 19.7835199668544
"3708" 741.4 83.2813793766338 19.1118341742474
"3709" 741.6 78.312461415854 16.2367005755318
"3710" 741.8 75.5237407365572 10.4249263600383
"3711" 742 77.0970284550127 6.10848604576157
"3712" 742.2 78.3904345291881 5.35138230632203
"3713" 742.4 79.9409642971593 5.41132301182044
"3714" 742.6 83.5725711217038 6.06971391893548
"3715" 742.8 88.3161484222036 8.61421439386469
"3716" 743 92.8036701944463 11.3686211516112
"3717" 743.2 97.220800300122 15.0045185120436
"3718" 743.4 101.827497430247 18.7124831954182
"3719" 743.6 106.359778472387 23.1937006754398
"3720" 743.8 111.276861605392 27.2068104110706
"3721" 744 114.110301705501 29.5113136342151
"3722" 744.2 113.645459768546 31.3071617654618
"3723" 744.4 114.07487064612 35.8043677833592
"3724" 744.6 115.026472768248 42.0133889163537
"3725" 744.8 116.318449776037 47.6740678101372
"3726" 745 115.273665491328 53.6430681339273
"3727" 745.2 114.033736823083 59.5731605105584
"3728" 745.4 112.12498645754 64.4192591105307
"3729" 745.6 109.997285618666 67.9452488200403
"3730" 745.8 110.466605352878 69.7636467763699
"3731" 746 110.304138539088 71.692737934841
"3732" 746.2 109.79232923538 74.7701839139605
"3733" 746.4 110.815530003238 77.9492418002142
"3734" 746.6 112.240975637085 81.1736910035564
"3735" 746.8 113.458060996366 85.4454299093675
"3736" 747 114.703547535828 88.3809415435748
"3737" 747.2 113.127519275055 88.1847859082605
"3738" 747.4 109.892495792839 90.094105446623
"3739" 747.6 106.90246466539 92.9423197304555
"3740" 747.8 104.319923788935 94.119942723706
"3741" 748 101.706182849356 92.3444451566666
"3742" 748.2 99.7866260355998 89.1520981092548
"3743" 748.4 100.010201704423 86.3579915385825
"3744" 748.6 98.7558217751481 81.6175662445011
"3745" 748.8 98.9443536426817 76.6738015375887
"3746" 749 99.378901507935 72.2509649734355
"3747" 749.2 102.330273165791 69.0832011550331
"3748" 749.4 106.537212236379 65.9860164071917
"3749" 749.6 110.932156459674 65.5319519352097
"3750" 749.8 117.484105211131 65.0510908838198
"3751" 750 123.041689531373 66.4138515341288
"3752" 750.2 122.881469028656 65.5314466702797
"3753" 750.4 122.03719599073 64.4444197000257
"3754" 750.6 122.319087646505 61.9607040419105
"3755" 750.8 123.560625937394 57.5306775578044
"3756" 751 123.292058792254 54.9101971894593
"3757" 751.2 121.575671931516 51.7014352120027
"3758" 751.4 119.670066239494 46.9764789595595
"3759" 751.6 119.046413273353 41.5604657585093
"3760" 751.8 117.86900027163 37.6666432602105
"3761" 752 115.541156329656 33.7585513480224
"3762" 752.2 112.93463473512 29.3590884437829
"3763" 752.4 110.0487492346 25.3404849452464
"3764" 752.6 106.756746381171 21.5243493872829
"3765" 752.8 103.168546367459 17.4531352516812
"3766" 753 102.186422265309 16.8211080799092
"3767" 753.2 100.37271368173 16.9198265583016
"3768" 753.4 97.4245815991593 15.5104081932187
"3769" 753.6 94.6597617795664 12.4698597745726
"3770" 753.8 93.9227467264865 10.7244994747047
"3771" 754 92.2042169243561 9.88618515435565
"3772" 754.2 89.3328665490368 7.72476708301952
"3773" 754.4 84.098139630187 5.96208784274583
"3774" 754.6 78.4727125592045 3.6198267843201
"3775" 754.8 74.0457149895318 3.26374836113376
"3776" 755 67.3916422206372 2.43503534951956
"3777" 755.2 63.1344151427845 2.92270048482657
"3778" 755.4 57.4685428344948 3.98644518846489
"3779" 755.6 51.551424601339 3.55462582770776
"3780" 755.8 48.8866767773455 5.42416865896433
"3781" 756 43.767637794688 6.36736375772053
"3782" 756.2 43.2548961961459 7.51530205807232
"3783" 756.4 41.0605374287444 11.5840598750783
"3784" 756.6 36.9457073509097 16.1870342255374
"3785" 756.8 31.8107506628968 18.4809906209052
"3786" 757 27.833587931936 17.7262769054355
"3787" 757.2 27.3239266623934 16.5069330801498
"3788" 757.4 28.7440641662514 16.3954148134993
"3789" 757.6 30.1419466115527 15.7023540177742
"3790" 757.8 31.4349813074954 12.7631055568845
"3791" 758 34.1355440861311 10.3279573472127
"3792" 758.2 37.9603462259937 8.72530248605367
"3793" 758.4 43.1816357557867 5.90987033947322
"3794" 758.6 49.6859641363513 4.30549822599609
"3795" 758.8 52.4501724054422 4.22828966175367
"3796" 759 57.4713375303551 5.43274326393548
"3797" 759.2 64.5968804088183 7.86821929775901
"3798" 759.4 71.7762364184731 10.4249263600383
"3799" 759.6 78.3157202569497 11.1392859731224
"3800" 759.8 84.7569603120139 11.151706820449
"3801" 760 89.3572203272479 14.6574432854533
"3802" 760.2 94.4481545769143 19.6673611646197
"3803" 760.4 98.1029988022867 25.2064756916996
"3804" 760.6 100.652589768976 31.0933956327264
"3805" 760.8 104.24951577913 36.4613210616809
"3806" 761 107.552894889404 42.2928503499703
"3807" 761.2 110.59810659228 47.3336364348598
"3808" 761.4 114.503918630816 52.9835979263339
"3809" 761.6 118.476928133207 58.3938674272402
"3810" 761.8 121.688541178049 61.1932547129749
"3811" 762 121.225758265706 64.1796368165069
"3812" 762.2 120.529142043924 70.8609306247016
"3813" 762.4 121.145710732401 78.0908983689111
"3814" 762.6 120.58022788223 78.7340833717648
"3815" 762.8 117.046327331107 80.1577548089437
"3816" 763 112.98498978618 81.8596673041105
"3817" 763.2 110.831373269948 80.987262495474
"3818" 763.4 111.033748242987 79.9066636296112
"3819" 763.6 111.039279532922 79.0469518848586
"3820" 763.8 108.877752034271 77.238131937829
"3821" 764 105.494112265035 75.9043695438084
"3822" 764.2 101.440101187305 73.8911644100605
"3823" 764.4 97.7233420061713 71.7611934193809
"3824" 764.6 94.855185568978 68.221991763196
"3825" 764.8 94.3406035893422 63.2663840621338
"3826" 765 94.4591372413477 59.4446431911876
"3827" 765.2 96.1253349132551 58.4701048525105
"3828" 765.4 96.0738932356611 58.8251610814096
"3829" 765.6 94.6256625670921 58.8251610814096
"3830" 765.8 91.7324777699284 58.9174120038579
"3831" 766 85.9587145243148 58.6964453572914
"3832" 766.2 81.5652631610267 56.0017356032575
"3833" 766.4 79.4847713466008 52.1435585555131
"3834" 766.6 79.7378989529664 47.4195325846082
"3835" 766.8 81.6395458164956 45.2969598317231
"3836" 767 84.460947014103 44.248007601588
"3837" 767.2 86.2519660592736 45.3203995675616
"3838" 767.4 88.1940922707386 47.687649138588
"3839" 767.6 92.6395752596917 50.4780013790637
"3840" 767.8 96.822296572611 54.3429899871498
"3841" 768 100.01196107712 59.2794354483084
"3842" 768.2 103.466304555017 64.2407979332634
"3843" 768.4 105.645126840445 69.7415111615471
"3844" 768.6 105.356141430495 75.8690635782413
"3845" 768.8 106.749588591397 82.0633462540307
"3846" 769 110.76152975973 87.520061531864
"3847" 769.2 113.126463501063 92.6673910629831
"3848" 769.4 111.692313733674 95.7921675358064
"3849" 769.6 109.862218012074 101.597560527731
"3850" 769.8 108.757619222376 106.086535449643
"3851" 770 106.353714910427 105.586598504597
"3852" 770.2 101.975328721994 107.810478728432
"3853" 770.4 96.4178009353088 109.456571397495
"3854" 770.6 91.3533872957777 108.861611667959
"3855" 770.8 86.02698969386 108.725309023487
"3856" 771 81.2185894671091 107.676807111677
"3857" 771.2 76.9345310667301 105.394671388602
"3858" 771.4 74.2825957235021 100.772472598239
"3859" 771.6 70.7857725703449 96.0684463994929
"3860" 771.8 68.9687162996051 90.8823566321855
"3861" 772 66.3834863022057 86.2410155789843
"3862" 772.2 65.905330394457 81.980557911196
"3863" 772.4 67.6875478687931 77.9885182935573
"3864" 772.6 71.5739684323203 74.290315283624
"3865" 772.8 74.7513964566447 69.9873887677404
"3866" 773 77.2491691670566 66.0491870506628
"3867" 773.2 77.8006297998939 61.8826202254096
"3868" 773.4 80.7612790922629 57.5494734131978
"3869" 773.6 84.2732160828051 53.0399300186355
"3870" 773.8 87.0815289974214 48.7733344051877
"3871" 774 86.9613674904444 46.8665469240873
"3872" 774.2 87.6368308068711 48.3776314756534
"3873" 774.4 90.3766455286301 50.2303103658537
"3874" 774.6 92.8759902209025 52.7135374692113
"3875" 774.8 95.8004001639737 55.8644865590381
"3876" 775 98.5569598570704 59.4703361251708
"3877" 775.2 101.075704656669 63.425037434277
"3878" 775.4 101.531641984714 67.727429108747
"3879" 775.6 101.74733141888 73.4484698048355
"3880" 775.8 102.141541184692 78.292386647397
"3881" 776 100.188854503669 82.2669401265697
"3882" 776.2 97.2617550741592 86.4955347156835
"3883" 776.4 93.3072681248155 91.1814221226428
"3884" 776.6 89.8146276096563 95.4387852438125
"3885" 776.8 87.1204405807067 101.252039842256
"3886" 777 87.2754510563277 106.782542409253
"3887" 777.2 89.0174843227181 110.385124146975
"3888" 777.4 92.1191598951839 112.774058089682
"3889" 777.6 95.8202792609465 114.6361332001
"3890" 777.8 96.9795689033217 114.266230109233
"3891" 778 99.0208079606935 113.211285263862
"3892" 778.2 100.30429952707 112.610954403807
"3893" 778.4 101.977490149063 112.055564523745
"3894" 778.6 105.228949189861 110.448625221505
"3895" 778.8 106.330295491849 108.367201111935
"3896" 779 109.197664534574 105.700881760771
"3897" 779.2 110.30926564516 104.73794970554
"3898" 779.4 111.382134351223 103.921816435462
"3899" 779.6 110.950522029643 104.403243234126
"3900" 779.8 110.395094971238 103.669297542597
"3901" 780 110.231368789145 103.442927971359
"3902" 780.2 110.57149044123 103.579551909703
"3903" 780.4 110.067598308844 104.334018737322
"3904" 780.6 109.774422643427 104.852326820408
"3905" 780.8 108.989809029964 105.662066361482
"3906" 781 108.553599828125 106.249787370073
"3907" 781.2 108.244850875188 106.485438651486
"3908" 781.4 107.539237733924 106.200448040878
"3909" 781.6 106.312196509135 106.626147988269
"3910" 781.8 106.243308133067 106.554056735842
"3911" 782 105.566622929868 106.718099132691
"3912" 782.2 104.261210506422 106.650320207997
"3913" 782.4 103.530720003862 107.712432747458
"3914" 782.6 102.031238643185 109.334238379072
"3915" 782.8 100.437034681838 110.060563099382
"3916" 783 98.3693220874667 111.602623049623
"3917" 783.2 94.7967538327185 113.024493528959
"3918" 783.4 89.7928684971129 113.652067015139
"3919" 783.6 84.4554810655483 114.14915746664
"3920" 783.8 79.2520361918224 115.999089513689
"3921" 784 74.3573311860196 116.246480221755
"3922" 784.2 70.4309632780634 114.239463912316
"3923" 784.4 66.7151298850673 110.518088067889
"3924" 784.6 65.1598184952789 105.84417588335
"3925" 784.8 65.3793268779365 99.717256492385
"3926" 785 66.2257342558711 95.1476101335509
"3927" 785.2 66.6079692482387 90.7999897371424
"3928" 785.4 67.3597167363051 84.6941867188605
"3929" 785.6 67.853443180442 79.029844198427
"3930" 785.8 69.279357493307 73.2390861177304
"3931" 786 72.0412782319104 68.0626218632634
"3932" 786.2 77.4666411585301 64.3875622374605
"3933" 786.4 83.3744033997012 61.5545957676958
"3934" 786.6 89.4478483215746 60.0195225890615
"3935" 786.8 95.4380260446801 58.5943141302355
"3936" 787 99.7930139118519 58.4361955323472
"3937" 787.2 101.466218612771 60.5599429187142
"3938" 787.4 104.279793229874 61.8510695164609
"3939" 787.6 109.285869259246 62.7778538551404
"3940" 787.8 112.276085540503 60.9418405260264
"3941" 788 114.48883425991 58.1637219674555
"3942" 788.2 116.990596310563 54.4006206654593
"3943" 788.4 119.710336618545 50.3356635795575
"3944" 788.6 120.036375523596 47.3858056239843
"3945" 788.8 121.001555363556 47.8638768495634
"3946" 789 121.04899153453 48.4664807157355
"3947" 789.2 121.562896179012 49.4757848057086
"3948" 789.4 122.479556421188 49.8579671987086
"3949" 789.6 122.692503985558 50.4995153304527
"3950" 789.8 123.355308703846 51.1285084771115
"3951" 790 123.608496697352 51.1361645536672
"3952" 790.2 123.488131104992 51.9952981444355
"3953" 790.4 124.687434238649 53.0514843700518
"3954" 790.6 125.03922335016 54.9183962908964
"3955" 790.8 125.943882133635 57.3764845863324
"3956" 791 126.307759556062 58.9678337223275
"3957" 791.2 126.969310178675 61.334880373373
"3958" 791.4 127.217698713742 63.6580754787892
"3959" 791.6 127.381855501933 64.2582993082578
"3960" 791.8 127.41280431016 65.5538851333076
"3961" 792 127.310400820328 66.8988578844721
"3962" 792.2 127.162127289633 69.5387028295645
"3963" 792.4 127.044581208349 70.600907657626
"3964" 792.6 126.289515781486 70.6198105201115
"3965" 792.8 125.839478733317 71.9846410224079
"3966" 793 125.522297211817 74.3782363923239
"3967" 793.2 125.408397682776 75.2104698066246
"3968" 793.4 124.340113401529 76.9409748906835
"3969" 793.6 123.394836882094 79.6087404034715
"3970" 793.8 122.34886047307 81.1833318626315
"3971" 794 120.864297071863 82.4265711870605
"3972" 794.2 118.975451414897 84.0743536076736
"3973" 794.4 117.175481456821 86.128398873589
"3974" 794.6 114.892016889647 88.713396319156
"3975" 794.8 111.174054134035 91.7034273423501
"3976" 795 107.559240550126 96.0272960067515
"3977" 795.2 103.752489869207 99.0301912644893
"3978" 795.4 100.572023210889 103.224828263033
"3979" 795.6 96.3064525385583 105.840712926149
"3980" 795.8 91.7303102127147 108.696465942828
"3981" 796 86.947688026765 111.869058387331
"3982" 796.2 81.9726845549634 115.034160634269
"3983" 796.4 76.7873724149686 118.606749379774
"3984" 796.6 71.0116389734801 121.119552678365
"3985" 796.8 64.9499436525022 122.763674636487
"3986" 797 60.2427442584801 124.911066214981
"3987" 797.2 59.9029120435684 123.999323051184
"3988" 797.4 57.8010269541165 121.905722851845
"3989" 797.6 54.3527342864973 118.756143871271
"3990" 797.8 50.1772896565324 114.597662914098
"3991" 798 47.1632495368399 109.063208071545
"3992" 798.2 46.2273445191051 103.029387023035
"3993" 798.4 45.9011684716796 96.6878474322749
"3994" 798.6 46.1291575378801 90.0288159544855
"3995" 798.8 47.4028468302469 83.3679763462884
"3996" 799 50.6719348888995 76.3302092755801
"3997" 799.2 53.9182809862569 70.3810011219712
"3998" 799.4 56.7822419673327 64.6775472112945
"3999" 799.6 59.7010785173318 59.0430005780626
"4000" 799.8 64.3152535137038 54.1073587373302
"4001" 800 69.7276553728455 51.0333091295765
"4002" 800.2 75.4906691181266 48.8422934021855
"4003" 800.4 81.4154581555722 49.172512399646
"4004" 800.6 88.2488778669823 50.7523598309178
"4005" 800.8 92.4471394806809 53.8153634750339
"4006" 801 94.3204445383148 57.9029310667406
"4007" 801.2 96.9253062097673 63.3802273640099
"4008" 801.4 98.3780993220116 68.4500165522968
"4009" 801.6 100.590339352916 74.0909882687661
"4010" 801.8 101.924182216369 77.7863443868044
"4011" 802 100.610262829855 78.5824532841355
"4012" 802.2 98.0225607762801 82.0157251145855
"4013" 802.4 94.9862867479957 86.3349833154746
"4014" 802.6 89.9600793424781 91.2698895786875
"4015" 802.8 84.6862398562537 94.6898863388253
"4016" 803 79.9824294262793 95.9431406968699
"4017" 803.2 75.3424936905359 96.4153153672082
"4018" 803.4 69.7733182529317 98.1653969116936
"4019" 803.6 64.0239233972063 100.086582596935
"4020" 803.8 60.088797678765 103.084788656749
"4021" 804 58.843714966596 107.870053283643
"4022" 804.2 59.4612984269432 112.546146294411
"4023" 804.4 61.2067978846207 116.5751651616
"4024" 804.6 60.3694371374801 117.590536196335
"4025" 804.8 58.6284317679962 119.589185732202
"4026" 805 55.1137942069634 122.966568524535
"4027" 805.2 51.6790094874079 123.03168108038
"4028" 805.4 46.7164695269587 123.47978488085
"4029" 805.6 41.5407637700968 122.428682193647
"4030" 805.8 36.4157223286769 120.003435247744
"4031" 806 30.494138390936 115.923733867649
"4032" 806.2 25.332151543814 111.449767128468
"4033" 806.4 21.5499169588484 105.738603126493
"4034" 806.6 17.7538290657898 99.9164068547788
"4035" 806.8 15.4525039740941 93.4315131934955
"4036" 807 14.1994583665557 86.9531364870983
"4037" 807.2 13.2002877541813 81.4901466448623
"4038" 807.4 12.5152562673581 77.0618769365195
"4039" 807.6 14.4027562421603 71.8850771785867
"4040" 807.8 17.6535025791575 67.2856759805081
"4041" 808 20.9317894309703 61.9967405313292
"4042" 808.2 24.2787347976418 57.1547604499355
"4043" 808.4 26.2507114204669 51.8779614448302
"4044" 808.6 26.8111147223594 47.2740277205648
"4045" 808.8 26.4575994630069 47.4602945703551
"4046" 809 27.9280729537171 48.6337547486138
"4047" 809.2 31.2701146981075 48.9378390004355
"4048" 809.4 36.5691525777706 50.389099168449
"4049" 809.6 40.6751412145221 51.5978960986169
"4050" 809.8 45.9468102870336 53.2749266924266
"4051" 810 50.5388252350741 54.4935087408804
"4052" 810.2 54.2594115257072 57.2318981806327
"4053" 810.4 56.8920370027427 60.6714807888851
"4054" 810.6 60.6358037232465 64.8767243740748
"4055" 810.8 64.3579823541581 68.6080024033595
"4056" 811 66.1594055544022 72.8336364906322
"4057" 811.2 66.5792513390536 76.9575893174817
"4058" 811.4 65.9659340170352 82.1812295237575
"4059" 811.6 66.4436277515193 88.0104612533818
"4060" 811.8 64.9056277610032 93.4010670667254
"4061" 812 63.2594253102789 98.6386395470331
"4062" 812.2 60.7929743783231 100.688001401424
"4063" 812.4 58.1206385352301 101.736639912745
"4064" 812.6 55.1521269241993 105.439096008643
"4065" 812.8 55.1218731731605 109.749704377049
"4066" 813 57.5706060361569 113.916613745253
"4067" 813.2 59.8702068642777 115.413309833674
"4068" 813.4 62.6432796809278 116.221197420796
"4069" 813.6 65.8742427300301 116.959227502713
"4070" 813.8 66.7214656366662 117.157396150935
"4071" 814 65.7516747354627 116.680408823238
"4072" 814.2 65.782634032907 116.648799581789
"4073" 814.4 65.7957124874744 116.623507769874
"4074" 814.6 65.8977856587261 116.702990313589
"4075" 814.8 65.9484485591586 116.726682660412
"4076" 815 66.0238609871349 116.811612081078
"4077" 815.2 66.064677963777 116.852844556514
"4078" 815.4 66.1418814369176 116.846872956623
"4079" 815.6 66.1418814369176 116.846872956623
"4080" 815.8 66.0982995853325 116.84141858192
"4081" 816 66.1701254694899 116.907623405904
"4082" 816.2 66.2569150795136 116.859474443006
"4083" 816.4 66.2873802901442 116.7662563581
"4084" 816.6 66.2636253753317 116.718483558975
"4085" 816.8 66.2479368439939 116.696971693227
"4086" 817 66.2380322825872 116.681184756483
"4087" 817.2 66.2539223343403 116.721046174676
"4088" 817.4 66.2190849100582 116.805071757389
"4089" 817.6 66.092314094986 117.015958572424
"4090" 817.8 65.9786621835285 117.274516561694
"4091" 818 65.8519942244496 117.514721152521
"4092" 818.2 65.9725564041341 117.961507905807
"4093" 818.4 65.8687980773789 118.446077277745
"4094" 818.6 65.6849486637595 118.894880811549
"4095" 818.8 65.5861722002383 119.030716405149
"4096" 819 65.3648723857429 119.329629410294
"4097" 819.2 65.497222197006 119.68770716666
"4098" 819.4 65.8203982564551 120.35180398576
"4099" 819.6 66.2258154692551 120.79768344426
"4100" 819.8 67.2505064770254 122.038497264684
"4101" 820 69.2048147659095 124.526806263287
"4102" 820.2 70.8142904504224 124.507057554782
"4103" 820.4 73.2731068636301 124.778396165424
"4104" 820.6 76.4319826466968 125.174733461869
"4105" 820.8 79.9319694085256 125.038460345981
"4106" 821 82.3010219531907 124.331591622684
"4107" 821.2 83.9483077750906 122.641269092354
"4108" 821.4 87.3542837779743 120.911079034122
"4109" 821.6 91.138598449734 119.853738073203
"4110" 821.8 93.8916127636061 118.349805217095
"4111" 822 96.8461061758255 115.611162041852
"4112" 822.2 100.65777265948 113.092085051202
"4113" 822.4 104.579424036046 111.210638115855
"4114" 822.6 105.793359004659 108.640188535507
"4115" 822.8 107.310610647892 105.830097995328
"4116" 823 110.438764567992 103.441294713269
"4117" 823.2 110.879173147373 103.244137129578
"4118" 823.4 110.043603445397 103.159207708912
"4119" 823.6 109.862419005537 101.913250055952
"4120" 823.8 109.452195501966 98.9895190886545
"4121" 824 109.832448647063 94.8118589348164
"4122" 824.2 111.324318375123 90.7204818582909
"4123" 824.4 113.75908327687 86.9435848899275
"4124" 824.6 115.404666717792 86.3996098448694
"4125" 824.8 116.003447628355 86.8312232663855
"4126" 825 116.365857320453 86.4311951666049
"4127" 825.2 117.826975316645 86.337337970716
"4128" 825.4 118.081726454509 86.6924229166797
"4129" 825.6 118.009588498649 87.0143009610968
"4130" 825.8 118.001122845444 87.4290657240069
"4131" 826 117.904594937635 87.468497240745
"4132" 826.2 117.992073354087 86.8557921345069
"4133" 826.4 118.535911586686 86.0202322284395
"4134" 826.6 118.483311097521 86.1193709430457
"4135" 826.8 118.461582258617 85.991867229322
"4136" 827 118.68490241239 85.2466950650075
"4137" 827.2 118.479075212045 84.6189751838278
"4138" 827.4 118.756824985238 83.7311360862432
"4139" 827.6 119.115341468793 82.3220681889746
"4140" 827.8 120.323801495134 80.3455880571755
"4141" 828 121.343401653349 78.0807630634831
"4142" 828.2 121.186543803159 76.003025450745
"4143" 828.4 121.588578583124 73.525950497624
"4144" 828.6 122.026201980569 70.562729526671
"4145" 828.8 122.16388886973 68.2168174917688
"4146" 829 121.479338636424 64.3576657115565
"4147" 829.2 120.766775664695 59.3304917108725
"4148" 829.4 120.849830328742 53.7090039946475
"4149" 829.6 121.605556298323 49.9851372634239
"4150" 829.8 121.427231081351 49.4741271970645
"4151" 830 121.037676216329 48.0115572464088
"4152" 830.2 120.141089406899 47.1461794362588
"4153" 830.4 120.244745138638 47.6613498078155
"4154" 830.6 121.332008767536 48.4561628439685
"4155" 830.8 121.501918576955 48.6957901515355
"4156" 831 121.19342141659 48.8170693642475
"4157" 831.2 121.590680844011 49.6695784602038
"4158" 831.4 121.759446217538 50.4878009276022
"4159" 831.6 122.191804249849 51.1920673523677
"4160" 831.8 123.125324346658 52.1247470194839
"4161" 832 124.187310263676 54.1415207563652
"4162" 832.2 124.66758147854 56.0112464645307
"4163" 832.4 125.121914208622 58.1331473760155
"4164" 832.6 125.60934130566 60.6003735868261
"4165" 832.8 125.926871719383 63.5532334166129
"4166" 833 125.533316151706 66.8094156635783
"4167" 833.2 125.045162078863 70.5908602038417
"4168" 833.4 123.346015168141 73.7088058757661
"4169" 833.6 121.60390634455 76.6338326563595
"4170" 833.8 118.77636260504 79.8551813166974
"4171" 834 115.49224186159 83.6201268003995
"4172" 834.2 113.510349847542 88.0770752147142
"4173" 834.4 110.953564241679 93.2875477944315
"4174" 834.6 110.055523474335 97.1513807238145
"4175" 834.8 106.942851647276 101.015295536668
"4176" 835 103.341358187389 104.305065525731
"4177" 835.2 98.8119970738915 106.173413989912
"4178" 835.4 96.1152199172704 105.223442717903
"4179" 835.6 95.9539002843393 103.890207365364
"4180" 835.8 95.4720934605687 103.841198599558
"4181" 836 93.6429086091348 101.54858190984
"4182" 836.2 92.3847276607801 97.6087667489855
"4183" 836.4 93.1918262707173 93.7495412087304
"4184" 836.6 94.8554921870381 89.5332527848955
"4185" 836.8 96.7094354364984 85.1037899217648
"4186" 837 99.2613637471421 82.1219718198395
"4187" 837.2 102.19647810927 79.9192697620161
"4188" 837.4 104.950652711937 78.075362499277
"4189" 837.6 109.65296706848 76.2957286326855
"4190" 837.8 114.589175020078 76.8417398781515
"4191" 838 117.394806924516 78.2081571944831
"4192" 838.2 117.727490767798 77.8638640163931
"4193" 838.4 119.192786353669 75.108011399155
"4194" 838.6 120.106151302746 71.5359140445968
"4195" 838.8 119.582135201328 67.9646185413745
"4196" 839 118.858063662603 62.6510614746897
"4197" 839.2 118.25921433895 56.2864420530395
"4198" 839.4 117.065522206746 49.8408990097016
"4199" 839.6 117.16585479318 43.5458824058605
"4200" 839.8 118.837681562869 39.1859226938043
"4201" 840 118.241121339371 40.1744914849107
"4202" 840.2 116.967333493798 40.241570142766
"4203" 840.4 115.039457859512 39.8024469613065
"4204" 840.6 111.652674586594 38.7743784137067
"4205" 840.8 107.143070967769 36.9190335718746
"4206" 841 103.15882583331 34.2033428131676
"4207" 841.2 99.4588724371171 30.5615125474485
"4208" 841.4 98.6931770020139 26.0981371629085
"4209" 841.6 98.7793070881532 21.347210090397
"4210" 841.8 99.8348057802132 17.9907816689524
"4211" 842 100.708937091384 18.0676278461919
"4212" 842.2 101.875161285256 18.2636188169611
"4213" 842.4 102.46314618523 19.2571656999948
"4214" 842.6 102.233098589151 19.6237789619092
"4215" 842.8 102.704721590103 19.9114101354694
"4216" 843 104.655151427928 20.4158305849096
"4217" 843.2 106.375920010775 21.205729108373
"4218" 843.4 107.617143564549 22.1224726502027
"4219" 843.6 108.550635174558 23.121731617542
"4220" 843.8 109.396304770506 24.1454035924613
"4221" 844 110.385306992961 25.0314994869964
"4222" 844.2 111.365153270007 26.0274258795636
"4223" 844.4 113.576241907779 27.9161163129001
"4224" 844.6 114.68900900873 29.1649288783828
"4225" 844.8 115.756068860308 31.7198632606251
"4226" 845 117.480964065371 34.1764388873322
"4227" 845.2 119.055859162102 36.9785875586795
"4228" 845.4 120.384614077054 39.9993571929515
"4229" 845.6 122.034272308907 43.9047908710816
"4230" 845.8 123.113087880506 47.8078430274315
"4231" 846 123.311849956279 51.9098508614477
"4232" 846.2 122.298500053668 56.8979816546386
"4233" 846.4 121.591693981787 63.0973833968289
"4234" 846.6 118.831656742313 68.708671140795
"4235" 846.8 115.771791172277 73.4197320590053
"4236" 847 112.203047517133 77.4787851053257
"4237" 847.2 109.088256735864 79.4891266359843
"4238" 847.4 106.977738775937 81.1421431650575
"4239" 847.6 103.642596558778 83.9226939279117
"4240" 847.8 100.787061704033 87.1811394409601
"4241" 848 99.099751897492 89.837421438626
"4242" 848.2 99.0792202558108 92.0628070879839
"4243" 848.4 97.2788735765501 92.2329892090475
"4244" 848.6 92.9060075548591 92.0812997844194
"4245" 848.8 88.5528911507629 90.3231799342306
"4246" 849 85.2860439130688 86.9773155682258
"4247" 849.2 82.6447601130872 82.4976282076078
"4248" 849.4 79.3137803876114 76.8986915323762
"4249" 849.6 76.5544524297301 71.4420122415855
"4250" 849.8 75.3913266288267 66.1023247095825
"4251" 850 75.8707477551266 60.0408964522458
"4252" 850.2 78.7430719144551 54.5304413513355
"4253" 850.4 83.7028544871532 50.9941109354227
"4254" 850.6 89.6661183576433 48.2634923813818
"4255" 850.8 91.713742682384 47.5740684954996
"4256" 851 91.741623590204 48.2449257053007
"4257" 851.2 93.5686563723583 50.1154180831406
"4258" 851.4 95.2099788624801 53.7246734727605
"4259" 851.6 97.4279163788199 58.4646334379099
"4260" 851.8 100.67677659133 63.0308147423105
"4261" 852 104.282325986256 64.0895742989868
"4262" 852.2 105.838374423204 62.8123664728073
"4263" 852.4 107.063750208743 59.3647716790225
"4264" 852.6 109.160499587206 54.689067591871
"4265" 852.8 110.006740828061 50.0617143425626
"4266" 853 109.098417305739 44.9087297047406
"4267" 853.2 107.901467617445 39.4457856415803
"4268" 853.4 105.674155359885 35.0969059573924
"4269" 853.6 102.577506129106 31.9476332372895
"4270" 853.8 100.016821867085 26.9866721006718
"4271" 854 98.223002858698 21.6398479848254
"4272" 854.2 99.6806837105886 18.0423585700864
"4273" 854.4 101.28564766276 17.6738204985531
"4274" 854.6 100.81613875823 17.3768038163409
"4275" 854.8 100.381763173087 17.6152620198498
"4276" 855 98.5673401559801 17.3770804927837
"4277" 855.2 96.524823549025 16.1469163326534
"4278" 855.4 94.0916705651532 14.4515944354996
"4279" 855.6 90.4874481143318 11.3220227944863
"4280" 855.8 87.3412140892045 8.6894598948842
"4281" 856 83.5425649135196 8.1683646033039
"4282" 856.2 77.9820096913194 7.77474786865869
"4283" 856.4 71.9739289771574 6.92904523895366
"4284" 856.6 66.3028869706468 4.18711176082437
"4285" 856.8 64.1609078546125 3.62674411270019
"4286" 857 60.6312259945974 4.98686380543548
"4287" 857.2 55.2333745032827 6.82335077811443
"4288" 857.4 49.1333624311676 7.84128855315423
"4289" 857.6 43.3723204908401 7.89144999223549
"4290" 857.8 38.6434715195536 10.1650605419649
"4291" 858 33.263734718598 11.7976424882374
"4292" 858.2 31.8653321862395 13.1244643809166
"4293" 858.4 30.1885849768771 16.3961323023472
"4294" 858.6 27.3296196582668 19.85516139733
"4295" 858.8 26.1064136529684 23.0869505019542
"4296" 859 24.6990570550301 26.5401308544783
"4297" 859.2 24.7309346181333 28.063694212871
"4298" 859.4 25.8113688212709 29.1228518694865
"4299" 859.6 27.2555859923248 29.4565943888302
"4300" 859.8 27.6407839680688 30.3321316422903
"4301" 860 27.8410404542301 33.6331713534809
"4302" 860.2 27.5488711618423 37.0355873327212
"4303" 860.4 27.5527495152811 40.0891466563845
"4304" 860.6 26.9276999719846 42.0307608433082
"4305" 860.8 24.6895550891051 43.4790004870855
"4306" 861 21.9822429867734 46.6974075706048
"4307" 861.2 20.4285172446129 51.6728317503417
"4308" 861.4 20.5517803926952 55.2231099054704
"4309" 861.6 20.0848425469466 59.8962420249197
"4310" 861.8 21.2490204193325 63.7030194040142
"4311" 862 23.2889358482999 67.8973446128657
"4312" 862.2 24.781870936913 72.1903750818623
"4313" 862.4 27.394691695907 76.7842361273278
"4314" 862.6 30.078951387191 81.4352856052167
"4315" 862.8 34.3652401621232 84.6339662489202
"4316" 863 38.8692136192766 86.3280164489355
"4317" 863.2 42.6935000451581 88.1176492012235
"4318" 863.4 47.3517438202301 91.3218663841355
"4319" 863.6 51.8191760535396 93.456021397745
"4320" 863.8 55.2751573415607 93.0305915347742
"4321" 864 57.6824057898367 92.252887754624
"4322" 864.2 59.6700301374268 92.8355592718207
"4323" 864.4 61.6274974259501 95.3485400767835
"4324" 864.6 63.8627189409309 99.7425181328961
"4325" 864.8 67.2289861262377 104.069837257821
"4326" 865 70.1593197743429 108.013754237206
"4327" 865.2 70.0402396470979 109.655882238745
"4328" 865.4 68.2311456659186 111.929015708993
"4329" 865.6 65.3031502139224 115.516951725597
"4330" 865.8 60.5018887837074 117.018420735299
"4331" 866 55.4006398791609 117.022162381105
"4332" 866.2 49.6531648584427 117.536569233754
"4333" 866.4 44.8006099385483 115.318867214913
"4334" 866.6 39.3850561690962 112.234164694652
"4335" 866.8 33.9155287977339 109.633362627676
"4336" 867 28.7821875553729 105.235029620432
"4337" 867.2 25.5163734418813 99.3725829324936
"4338" 867.4 23.0050805606935 93.1420488704721
"4339" 867.6 22.4580662697417 86.7161241503541
"4340" 867.8 22.1522211801082 80.9246409901794
"4341" 868 21.6370485356988 74.7739659272246
"4342" 868.2 22.5251318673367 69.1747099740421
"4343" 868.4 24.4512334234252 64.189402220277
"4344" 868.6 28.1514380077801 60.0593466367355
"4345" 868.8 32.0915865446801 58.0751830464105
"4346" 869 38.8523991273163 56.7132738925044
"4347" 869.2 43.5341398114248 54.3475800411744
"4348" 869.4 47.3974940265356 51.2981691497966
"4349" 869.6 49.6506660615019 49.1920088443238
"4350" 869.8 53.239236432583 45.9365831495237
"4351" 870 56.7331078700282 42.3892906896086
"4352" 870.2 59.0411010846995 38.6579125928028
"4353" 870.4 60.6855229427403 35.6550509335171
"4354" 870.6 62.4902759319401 31.2580815002555
"4355" 870.8 62.8665537825701 32.1103482366455
"4356" 871 65.5563350315909 34.4129380541004
"4357" 871.2 68.1188182363134 36.5947631968799
"4358" 871.4 71.5859613386814 39.665688288847
"4359" 871.6 74.5188060360679 42.9967964858274
"4360" 871.8 77.2412611948353 46.8827705187776
"4361" 872 79.9558808115779 50.5812232903355
"4362" 872.2 81.9775518520098 52.8892162839948
"4363" 872.4 81.4670780309542 55.78746999222
"4364" 872.6 80.3276262491788 60.0978915276535
"4365" 872.8 79.2783493282301 64.6073171134355
"4366" 873 78.9437501862557 69.6589843850124
"4367" 873.2 77.2037534346051 71.9515887655855
"4368" 873.4 73.5174880037838 72.9600554463983
"4369" 873.6 67.9382981915088 73.908132890624
"4370" 873.8 62.2558110284924 74.0303059506814
"4371" 874 57.5456477766917 72.7817738526022
"4372" 874.2 53.128310873478 68.8981830712082
"4373" 874.4 49.7381391968039 64.1812777245175
"4374" 874.6 47.2135334067755 59.3748927147264
"4375" 874.8 46.5010916326587 53.9517080133641
"4376" 875 45.9958863747782 48.1808238758393
"4377" 875.2 47.0958492923489 44.0621755016187
"4378" 875.4 48.4919797312301 40.1828937937996
"4379" 875.6 52.0529106506961 36.5799898753238
"4380" 875.8 56.0365406756801 32.4275596228355
"4381" 876 60.3841308992198 30.3113723725231
"4382" 876.2 63.7920840471995 31.2053559293028
"4383" 876.4 67.9892828888743 33.1507663049739
"4384" 876.6 73.1936041762576 34.8900063623208
"4385" 876.8 77.9818193982768 37.4241479365523
"4386" 877 82.3500757672574 39.5014082787264
"4387" 877.2 85.9246801840885 42.2597935581479
"4388" 877.4 87.1066356411774 45.7127559998565
"4389" 877.6 88.4782884791854 50.2413539479891
"4390" 877.8 90.9974406357301 55.0336481687855
"4391" 878 91.6974187922051 60.3236894585605
"4392" 878.2 92.9706036975111 65.2027004281504
"4393" 878.4 92.4576572795891 70.1064971016022
"4394" 878.6 90.738199324499 74.2983706502212
"4395" 878.8 87.6038813768015 77.8896718669831
"4396" 879 84.3021306672865 81.787032102
"4397" 879.2 80.4185852392301 83.9753345135323
"4398" 879.4 77.5512720017021 88.4325674930555
"4399" 879.6 76.0330625046147 93.2824293950637
"4400" 879.8 76.8659493842962 98.6452390817371
"4401" 880 78.2779823556461 102.270627578799
"4402" 880.2 80.7898248381603 105.549716958889
"4403" 880.4 82.0792365147378 106.717937092912
"4404" 880.6 83.5419733932865 109.310328630145
"4405" 880.8 81.848553225976 110.497398056526
"4406" 881 79.6020100425504 114.401502801412
"4407" 881.2 75.9675080762379 118.775699721295
"4408" 881.4 72.0370003710585 122.145732011809
"4409" 881.6 68.1417594907188 124.410240962454
"4410" 881.8 66.4346150794532 125.145008164635
"4411" 882 65.6803051690993 123.410488073328
"4412" 882.2 64.0406512448665 122.661401674367
"4413" 882.4 59.698360794027 121.561451070271
"4414" 882.6 55.6930080614686 118.936014210666
"4415" 882.8 52.1955366824627 115.009471849191
"4416" 883 49.5332035603225 110.95897582749
"4417" 883.2 48.3286401516929 105.423449126183
"4418" 883.4 48.0313759592725 100.117891324046
"4419" 883.6 48.3621195302551 94.5895258442855
"4420" 883.8 49.6769307759948 90.1059482833809
"4421" 884 51.7697519084352 86.5632056138586
"4422" 884.2 53.5343563154301 82.1558586586855
"4423" 884.4 56.6636704267301 77.9614068955105
"4424" 884.6 58.9093017070051 73.8115430781855
"4425" 884.8 62.0626563113285 70.1740229524601
"4426" 885 65.7747424689618 66.8149641884477
"4427" 885.2 68.9881875412547 63.3730559425994
"4428" 885.4 70.6187198419868 58.2565475288544
"4429" 885.6 70.8159147181019 52.9997518696278
"4430" 885.8 70.3890963783939 48.1009913467975
"4431" 886 70.177383800065 42.7440298514951
"4432" 886.2 72.1824169178104 38.6018526754623
"4433" 886.4 73.3249680608282 38.7064234420383
"4434" 886.6 75.6288905637023 40.1228728804077
"4435" 886.8 79.6017495719932 42.3636313454092
"4436" 887 84.2395527757965 44.9925667753514
"4437" 887.2 87.7241675362566 48.6486655968824
"4438" 887.4 90.6427005745301 52.1386165418105
"4439" 887.6 93.0058953939948 55.5168359085069
"4440" 887.8 95.4253567567801 58.9860510830605
"4441" 888 96.1686731480838 62.1759535156916
"4442" 888.2 97.1327750565716 66.7403920142038
"4443" 888.4 96.3429055689224 71.5012995102432
"4444" 888.6 95.2447421524496 75.6859457495453
"4445" 888.8 94.0462434658591 80.3137806193064
"4446" 889 94.0162785565421 85.7389459871915
"4447" 889.2 94.603999492883 90.287762950514
"4448" 889.4 96.4965148837539 94.0353613744355
"4449" 889.6 96.5483687185276 95.9699623307371
"4450" 889.8 95.2690177440941 98.5038379133915
"4451" 890 92.2102931968886 99.350182376277
"4452" 890.2 87.2444237119104 100.144014377304
"4453" 890.4 81.6262544567946 100.816016734113
"4454" 890.6 75.516468645482 101.442778385219
"4455" 890.8 70.533524180111 100.389901956459
"4456" 891 68.6085611395446 97.7400648936774
"4457" 891.2 65.8977120666318 93.2334048776486
"4458" 891.4 63.4624908730663 88.65515579022
"4459" 891.6 62.6356139664956 83.0586095471656
"4460" 891.8 61.9978775046267 77.6410545850562
"4461" 892 62.4590433830736 72.0465804763094
"4462" 892.2 64.3919360457301 67.0628389884605
"4463" 892.4 66.604802844062 61.9882436555237
"4464" 892.6 70.5428229687508 57.7138206446545
"4465" 892.8 75.3243054433107 54.2668176899274
"4466" 893 79.8136267420051 51.6322248710855
"4467" 893.2 84.9923046357343 48.5925902000363
"4468" 893.4 89.0570391731511 46.8626556559881
"4469" 893.6 89.0005477344824 48.1323985366831
"4470" 893.8 89.9696992638422 50.1305116406596
"4471" 894 92.0828472755662 53.5288451415573
"4472" 894.2 93.5488648754234 57.0134493130279
"4473" 894.4 93.8884410729111 60.9798790557372
"4474" 894.6 94.794500744583 65.7747398012968
"4475" 894.8 96.2235218944801 70.3782712477355
"4476" 895 97.7962789866563 74.6349059658371
"4477" 895.2 97.0960680127543 78.1316424399194
"4478" 895.4 94.5191885573541 80.9858856993983
"4479" 895.6 90.5389330736349 84.6476271971736
"4480" 895.8 86.0589522123101 88.3958779833275
"4481" 896 81.4493585027741 92.1687825670235
"4482" 896.2 76.8984723242455 95.2701044902816
"4483" 896.4 75.1400531285741 99.1367319561995
"4484" 896.6 75.6436477407847 102.663369767667
"4485" 896.8 77.4752562743021 105.401465742255
"4486" 897 78.3341857299682 105.212679772888
"4487" 897.2 80.2647438861587 104.596941473055
"4488" 897.4 82.7465668908551 104.990261373787
"4489" 897.6 87.3895729678437 106.334685658254
"4490" 897.8 91.6791689846348 107.14785728665
"4491" 898 94.2534476260301 109.321128364863
"4492" 898.2 94.0132379274461 111.280959676167
"4493" 898.4 93.7478546484394 113.433339809842
"4494" 898.6 93.208533023992 117.481947865626
"4495" 898.8 91.8466639562451 120.163131362048
"4496" 899 89.8514459575028 120.316191535504
"4497" 899.2 87.9229950193955 122.364272061582
"4498" 899.4 85.0702939308719 123.232384935189
"4499" 899.6 83.9135940591624 124.427482273417
"4500" 899.8 82.2395590075435 125.163261652062
"4501" 900 79.9137046617226 125.793577389771
"4502" 900.2 76.8035515865609 126.657358491221
"4503" 900.4 75.0485347997983 126.700374691299
"4504" 900.6 73.5743750773698 126.742867787134
"4505" 900.8 71.5436103504491 126.882124778658
"4506" 901 68.7507300225022 126.675423835428
"4507" 901.2 67.0020867827921 126.572473350753
"4508" 901.4 66.7180762310906 126.507532835494
"4509" 901.6 65.3771753494429 126.692982381957
"4510" 901.8 63.9420376104491 126.101022077636
"4511" 902 62.8578505326214 124.947824205349
"4512" 902.2 61.2682527290523 123.043005003136
"4513" 902.4 58.1739829053354 120.097039670026
"4514" 902.6 56.5891750138781 116.616225882447
"4515" 902.8 55.8516842476846 112.20165917063
"4516" 903 55.4428578446861 107.468308123599
"4517" 903.2 57.2116171284051 102.624910657111
"4518" 903.4 58.6598954048198 98.045009984756
"4519" 903.6 60.1849872107007 94.4705354437758
"4520" 903.8 63.1736950150152 90.7710183730677
"4521" 904 65.6866116232797 86.4154025057371
"4522" 904.2 68.2497865637094 82.764139313109
"4523" 904.4 71.922709823936 80.7280273795153
"4524" 904.6 76.0275954573033 78.6657255453745
"4525" 904.8 80.0445878604221 76.7102691349595
"4526" 905 84.4436803130334 74.0365712358125
"4527" 905.2 88.3291650011813 70.7828252930087
"4528" 905.4 92.1219666297341 67.3055248080155
"4529" 905.6 95.2014811693764 63.4001800428623
"4530" 905.8 98.4151541976691 59.0408150235209
"4531" 906 99.1849679411051 56.8585690953605
"4532" 906.2 98.7613718971376 56.531706800843
"4533" 906.4 98.3756903347809 55.0559961222745
"4534" 906.6 99.0749238058198 54.1038343382945
"4535" 906.8 100.840625617196 50.0281828863472
"4536" 907 103.496180429384 48.3514993462175
"4537" 907.2 105.575682050392 49.7900024442868
"4538" 907.4 107.619975827917 51.4770847301982
"4539" 907.6 110.267642265323 53.7086412452575
"4540" 907.8 111.52422089131 56.2619823798875
"4541" 908 112.810056157099 59.947631783397
"4542" 908.2 113.133158653206 64.826372875277
"4543" 908.4 113.256172877182 69.8699080011736
"4544" 908.6 112.320865714462 75.5148026096555
"4545" 908.8 112.412831860594 80.8533076497745
"4546" 909 112.562842616281 85.6387815350637
"4547" 909.2 112.310638143866 89.8676781714314
"4548" 909.4 109.601881230174 91.8039093378871
"4549" 909.6 105.683502388649 93.5924445701448
"4550" 909.8 101.797248413206 96.3055247888555
"4551" 910 97.7359181375426 98.454345293498
"4552" 910.2 94.882358995691 102.368729021803
"4553" 910.4 93.432595623951 106.832546231517
"4554" 910.6 91.5223111344444 111.263900995388
"4555" 910.8 92.2319236884252 114.559798748106
"4556" 911 92.429688182474 116.144457450789
"4557" 911.2 92.1149114200348 116.584122561435
"4558" 911.4 92.1273643356487 115.530898990029
"4559" 911.6 91.3289045633464 114.822824634005
"4560" 911.8 88.1246796044051 114.00120655541
"4561" 912 83.8514554886141 112.907527940775
"4562" 912.2 80.3664776841575 111.529452202403
"4563" 912.4 76.1261098388253 110.690627405888
"4564" 912.6 71.2670043077145 110.639394870318
"4565" 912.8 67.1423500584394 109.371540888889
"4566" 913 66.9687057299075 106.428550102282
"4567" 913.2 67.8077709756917 103.382497422038
"4568" 913.4 69.9569207558051 98.9559596843105
"4569" 913.6 72.7114351000634 94.399344605864
"4570" 913.8 75.673833074058 89.9034058304437
"4571" 914 78.279464976445 85.3857210171586
"4572" 914.2 81.3270658837667 81.0737853386672
"4573" 914.4 85.7059695039478 77.5028907611129
"4574" 914.6 90.5203627632457 74.1081325394199
"4575" 914.8 95.552351285492 70.0700987784593
"4576" 915 100.645795391507 67.2006976373641
"4577" 915.2 104.376645530127 67.0058410970907
"4578" 915.4 105.003183905669 68.4555520218136
"4579" 915.6 107.613971873854 71.1793255434635
"4580" 915.8 112.528999268402 73.6199297745912
"4581" 916 115.993295955358 73.8858563212688
"4582" 916.2 117.40023661933 72.1203859891605
"4583" 916.4 117.898046931694 70.2452842036672
"4584" 916.6 118.283919450355 67.9418584923605
"4585" 916.8 118.267563607369 64.7670818842797
"4586" 917 119.72505094898 60.7154264113855
"4587" 917.2 120.089292976105 58.6611960490105
"4588" 917.4 120.10594171982 59.5262511962432
"4589" 917.6 121.019926697583 60.0002528885741
"4590" 917.8 120.676914553046 61.2079053020144
"4591" 918 121.207512136791 62.9838187366672
"4592" 918.2 123.517010356099 65.2150497711568
"4593" 918.4 123.008508063063 65.5385075471736
"4594" 918.6 121.746006712383 66.0836507122016
"4595" 918.8 120.222627014085 67.8497032217903
"4596" 919 117.975871845367 71.8472077679274
"4597" 919.2 115.289291935421 75.3872871509117
"4598" 919.4 112.784951153676 79.2550100682909
"4599" 919.6 110.607250528045 82.0428477360242
"4600" 919.8 107.317378856206 84.7380975699197
"4601" 920 104.291713486073 88.1235715236599
"4602" 920.2 102.46314618523 91.4791250409273
"4603" 920.4 101.814599304635 94.9786845825545
"4604" 920.6 102.191220005913 99.1730734624477
"4605" 920.8 100.891140942598 103.297933851183
"4606" 921 97.8905970866652 105.493539607317
"4607" 921.2 94.113387151923 107.310933238369
"4608" 921.4 89.9142165202801 106.672859169635
"4609" 921.6 84.7670439759309 104.840289579684
"4610" 921.8 79.782104347111 102.868021123769
"4611" 922 76.4798671058027 99.6571410908226
"4612" 922.2 73.4169713394532 94.7412933152248
"4613" 922.4 71.4212615381461 90.3500311562212
"4614" 922.6 72.1835481042301 85.191268818474
"4615" 922.8 74.4401352031399 80.1076325278945
"4616" 923 77.6638004074202 75.5563688930595
"4617" 923.2 82.0934032982057 71.0407207289355
"4618" 923.4 86.7958063043039 67.3421140731814
"4619" 923.6 91.8925985185006 63.015934690124
"4620" 923.8 96.9101328785521 60.8405533586982
"4621" 924 100.478637236304 62.5366403775912
"4622" 924.2 104.449363578585 65.4579811494677
"4623" 924.4 108.072473402955 66.3972046539855
"4624" 924.6 111.821803771689 64.5885212580421
"4625" 924.8 114.567424713561 62.1786096482419
"4626" 925 115.817434566603 58.965268565927
"4627" 925.2 116.735859161854 54.6659887067195
"4628" 925.4 117.83794008194 50.0412365544194
"4629" 925.6 117.499810939933 45.4397646182247
"4630" 925.8 118.268855358035 42.1812892965452
"4631" 926 118.111793674173 43.1831746074765
"4632" 926.2 118.25541355258 43.8802919997355
"4633" 926.4 119.174245932352 44.2662030014477
"4634" 926.6 119.455282491109 44.9117451707286
"4635" 926.8 119.698486313061 45.5475113205968
"4636" 927 121.175888756883 46.8111789103548
"4637" 927.2 122.919626624695 48.6312042897727
"4638" 927.4 123.712465675353 50.4371699268201
"4639" 927.6 124.189025812515 53.4946290708201
"4640" 927.8 123.895183707966 57.6696011942247
"4641" 928 124.956324538837 62.4739875262798
"4642" 928.2 124.906029542806 64.7525464227755
"4643" 928.4 124.726735498315 67.4801627286135
"4644" 928.6 124.263370864587 70.1246962631736
"4645" 928.8 123.544404378834 73.4041015040389
"4646" 929 122.132975807254 76.6491199520795
"4647" 929.2 119.989332294574 80.6696787264395
"4648" 929.4 117.00266229904 84.3200422888879
"4649" 929.6 114.313879312316 89.4670874581074
"4650" 929.8 110.944747153976 93.5855620965201
"4651" 930 108.955134517214 98.1222472866774
"4652" 930.2 107.499936311773 102.61941866603
"4653" 930.4 104.440144366835 106.257791314912
"4654" 930.6 100.352557996435 109.887244720458
"4655" 930.8 96.3557757204591 114.146615772493
"4656" 931 92.461230668484 118.027596061151
"4657" 931.2 86.9312025192539 119.18660266615
"4658" 931.4 81.3889375170256 118.984343802322
"4659" 931.6 76.4189885052609 116.831071184605
"4660" 931.8 71.9100066609346 114.621094815572
"4661" 932 66.8860179544161 112.728228108029
"4662" 932.2 64.3588009850686 110.404527253082
"4663" 932.4 64.4681665068233 106.323496959537
"4664" 932.6 67.0675178632555 101.066869638868
"4665" 932.8 69.6537773912946 96.7106381254355
"4666" 933 72.7084186029444 91.2569560411974
"4667" 933.2 75.8514107979022 85.903021274206
"4668" 933.4 78.9693423062789 80.6356738149843
"4669" 933.6 81.3307739680301 75.2510967584855
"4670" 933.8 83.842408370894 69.2436281104847
"4671" 934 84.4077866600506 63.4101389336535
"4672" 934.2 83.7533621499518 56.6795249525529
"4673" 934.4 83.2103132809115 50.2416559252275
"4674" 934.6 83.8218581723677 43.6205949730548
"4675" 934.8 83.0140771927977 40.1769101807193
"4676" 935 83.1759481812395 40.97690764436
"4677" 935.2 84.9007738503382 42.3770412539355
"4678" 935.4 89.1303876820459 43.3425546678302
"4679" 935.6 93.761345811809 45.541779666146
"4680" 935.8 96.5888951080247 48.4737603803641
"4681" 936 99.3266711720736 51.4918143832224
"4682" 936.2 103.776697954702 54.4764262397915
"4683" 936.4 108.630640706633 56.7950593741708
"4684" 936.6 112.712704801189 58.9393311279933
"4685" 936.8 116.19031962488 60.1580770882605
"4686" 937 117.842648152798 61.7073171153515
"4687" 937.2 120.407014961722 65.2791221011308
"4688" 937.4 122.162914309122 68.1322147227201
"4689" 937.6 122.619674227108 72.4171987785209
"4690" 937.8 121.901887995958 77.8690461505355
"4691" 938 120.244083066174 82.9089223524194
"4692" 938.2 117.650965913738 88.5800159259677
"4693" 938.4 114.461061584703 93.3718084795024
"4694" 938.6 111.247866940408 98.3379954117581
"4695" 938.8 106.662110174944 101.839768494983
"4696" 939 100.667815387694 104.352732398472
"4697" 939.2 94.7885983469261 106.584702430983
"4698" 939.4 89.4906261486071 106.747624905534
"4699" 939.6 83.7338930140704 105.091352029078
"4700" 939.8 79.528718589111 102.385743342126
"4701" 940 77.2417612983051 98.1374523926355
"4702" 940.2 76.9173523712725 92.4548104610118
"4703" 940.4 78.0824122376697 87.5184926386251
"4704" 940.6 80.1742489725872 81.4961390517212
"4705" 940.8 84.2795507267551 77.5537456763105
"4706" 941 89.1815093700634 73.0547612761736
"4707" 941.2 94.3970328888968 69.1146427959593
"4708" 941.4 100.012294284575 67.2298790516079
"4709" 941.6 104.275587288941 66.8356615618776
"4710" 941.8 105.126863966205 65.7347551727855
"4711" 942 106.827819713402 62.7935170679683
"4712" 942.2 108.711268169084 57.7979454527892
"4713" 942.4 108.13238635897 53.4453431061119
"4714" 942.6 106.395993776561 47.690887972427
"4715" 942.8 105.719495588717 41.5920179602058
"4716" 943 107.65868541065 36.0869560358105
"4717" 943.2 109.36953235841 34.1192883521919
"4718" 943.4 112.189854260804 32.5222743897964
"4719" 943.6 112.903536355566 32.6984694430063
"4720" 943.8 112.636033530326 33.3364890531442
"4721" 944 112.939672717922 33.8775661549099
"4722" 944.2 113.749549100891 34.4343410694694
"4723" 944.4 113.305568017507 34.486567265123
"4724" 944.6 113.044148918662 35.5517387439185
"4725" 944.8 114.322835687718 36.8493788381062
"4726" 945 115.817589174862 38.9567636248475
"4727" 945.2 117.313799380916 42.7027181856048
"4728" 945.4 118.668861298262 46.7094448113292
"4729" 945.6 119.723007515448 50.8395046172177
"4730" 945.8 121.427231081351 56.0636913602419
"4731" 946 121.963379065362 61.6051322824727
"4732" 946.2 123.059926674261 67.0915026679355
"4733" 946.4 123.070824479157 72.4296274742282
"4734" 946.6 122.15060655177 77.5737794307823
"4735" 946.8 120.181608823913 82.770302302716
"4736" 947 117.946029542062 87.5734214735915
"4737" 947.2 115.217878119905 93.162859709796
"4738" 947.4 112.470886044506 99.3001495362741
"4739" 947.6 111.222496927169 103.913306301205
"4740" 947.8 108.208866205504 104.954431774443
"4741" 948 103.427248093718 105.381206968253
"4742" 948.2 98.8083100118381 106.881275967951
"4743" 948.4 95.1279277656474 109.522776221479
"4744" 948.6 92.3344857137263 113.070086741829
"4745" 948.8 89.7005056375459 116.510846989845
"4746" 949 87.6074163343629 121.1613538776
"4747" 949.2 86.4062419758495 121.158902847794
"4748" 949.4 83.2976060958758 120.323190461455
"4749" 949.6 77.7004471079574 119.43601390314
"4750" 949.8 72.4693436684859 118.466889311447
"4751" 950 66.729815578527 117.423132346068
"4752" 950.2 60.8148417902145 117.608251942678
"4753" 950.4 56.1631851986194 118.461484163691
"4754" 950.6 50.8473155271846 118.964076554208
"4755" 950.8 45.4252383624591 120.028140232706
"4756" 951 39.2599247223605 119.071077553566
"4757" 951.2 34.7127109361107 115.765567734637
"4758" 951.4 31.3999586006847 110.115975092026
"4759" 951.6 30.3042823311809 104.05355229914
"4760" 951.8 30.9041473190849 97.3732930810403
"4761" 952 33.644192326474 91.3026019057892
"4762" 952.2 37.0681645691414 86.0064490053629
"4763" 952.4 41.1846614198752 81.5866945572823
"4764" 952.6 45.987052021238 78.4486392914158
"4765" 952.8 51.4484930633039 74.3623660626322
"4766" 953 56.239736562384 72.5988489465509
"4767" 953.2 60.9952562725404 74.0926887465993
"4768" 953.4 65.8382576938099 76.2863614171708
"4769" 953.6 69.2092819448491 77.3345974390545
"4770" 953.8 69.6647730098253 79.6762228945783
"4771" 954 70.2261431236801 84.3757013913605
"4772" 954.2 71.2808613413551 90.1020675798105
"4773" 954.4 69.8933306761532 96.5754043556047
"4774" 954.6 67.204913874777 102.264226023717
"4775" 954.8 62.9379844343491 106.034675237197
"4776" 955 58.0847107038719 110.144064028644
"4777" 955.2 52.9622892387147 113.723634343059
"4778" 955.4 46.5706373300175 114.048778733857
"4779" 955.6 40.1878373895028 112.070316874413
"4780" 955.8 34.0288358399346 109.238692780822
"4781" 956 28.6735936590872 104.918938919454
"4782" 956.2 24.2322729789645 99.6307504719511
"4783" 956.4 21.6859612146238 93.1792126279119
"4784" 956.6 18.7201507479545 86.1073337023213
"4785" 956.8 18.9386211456002 80.3535326360536
"4786" 957 21.147103417691 75.1024039212089
"4787" 957.2 24.3508559811333 69.1996700615806
"4788" 957.4 25.7221020529551 63.4352911082355
"4789" 957.6 27.8670287371019 57.8537949123457
"4790" 957.8 29.1179713136248 52.3406032889881
"4791" 958 30.1181782530985 47.3387074086723
"4792" 958.2 29.9701846707579 44.0968620224355
"4793" 958.4 30.3370085750899 44.7641929609916
"4794" 958.6 33.2149300718134 44.3021081223799
"4795" 958.8 38.0288534068936 45.428375680099
"4796" 959 42.5808519767444 46.6902425463641
"4797" 959.2 47.1303387889679 49.3552712257996
"4798" 959.4 51.3665550537835 51.9526272947316
"4799" 959.6 55.5080259223382 54.1007443905571
"4800" 959.8 60.4693295997686 54.7506045418329
"4801" 960 64.9053756079932 55.1499791252513
"4802" 960.2 69.9277968439862 55.6943887043257
"4803" 960.4 74.7331114130318 55.8818719839933
"4804" 960.6 76.9847713463335 55.3723408412027
"4805" 960.8 78.0819278795866 55.9783033445268
"4806" 961 77.6280933658711 58.7030891190124
"4807" 961.2 77.1040255940409 62.3125012131247
"4808" 961.4 75.7560688560318 66.7653297635648
"4809" 961.6 72.6464260243561 70.4107717976914
"4810" 961.8 68.5073605160566 73.5096400445967
"4811" 962 63.480564690343 75.2097964031129
"4812" 962.2 57.1646831755028 75.439503202638
"4813" 962.4 51.1682359190317 74.7414675922826
"4814" 962.6 45.8906218468449 72.7866468521486
"4815" 962.8 42.2650247283801 68.4450653098105
"4816" 963 39.8135175197301 63.1327300471105
"4817" 963.2 38.5157563919204 57.7635465626788
"4818" 963.4 38.4100662308077 51.2803534954613
"4819" 963.6 40.1031012431587 46.190903050748
"4820" 963.8 41.8830395480553 40.5687866954695
"4821" 964 44.5820618713984 36.778006130084
"4822" 964.2 48.8459745402007 36.2096665590531
"4823" 964.4 53.0372500293744 37.1788353725128
"4824" 964.6 58.0692087526657 39.3208434379652
"4825" 964.8 62.990861854436 41.215506530112
"4826" 965 67.4233511141665 43.1286666268355
"4827" 965.2 70.8548971424096 45.4540994950124
"4828" 965.4 73.6931259675691 48.1605188790796
"4829" 965.6 76.8013961769335 51.700564265088
"4830" 965.8 81.0771697740318 53.9029154336338
"4831" 966 85.4668877806736 57.3520158785806
"4832" 966.2 88.2778384110945 61.3814386098084
"4833" 966.4 91.8338283708233 65.1028586907999
"4834" 966.6 94.2651898928643 67.8589746278623
"4835" 966.8 96.5470041224186 68.5105897501404
"4836" 967 97.5791356997801 67.5660458059105
"4837" 967.2 97.9281908241019 67.228696347474
"4838" 967.4 98.4836903704865 66.4741311100124
"4839" 967.6 100.913842588645 64.9150063281389
"4840" 967.8 101.7624794805 64.6123021011703
"4841" 968 102.053322263595 66.2673180291181
"4842" 968.2 103.707335227717 68.6398313370124
"4843" 968.4 105.454732876456 71.94583548225
"4844" 968.6 108.241577495718 75.6704098799111
"4845" 968.8 111.596910930636 79.7990672351855
"4846" 969 112.079739000754 82.5425908420783
"4847" 969.2 110.51447864568 84.9298658612105
"4848" 969.4 108.336548872621 89.1207346644511
"4849" 969.6 105.558947986601 93.3295567938145
"4850" 969.8 102.855195802923 98.298049245967
"4851" 970 99.7669633540113 102.756883014693
"4852" 970.2 95.4837989558027 105.026187289258
"4853" 970.4 90.2917907631603 107.466554232308
"4854" 970.6 84.5692852750396 107.59373674515
"4855" 970.8 78.5996374764444 106.674679085793
"4856" 971 73.0999281763955 104.349975657695
"4857" 971.2 69.9882305123776 100.059433028034
"4858" 971.4 67.3163468708364 95.5445304302583
"4859" 971.6 65.1898882542217 90.992354505801
"4860" 971.8 64.1952286809669 87.327054634146
"4861" 972 65.8338727957047 83.4929572285457
"4862" 972.2 68.1374843204861 79.8625095124235
"4863" 972.4 71.3438151376351 76.4439164338281
"4864" 972.6 74.3151557934051 72.6554413393605
"4865" 972.8 78.4563906498399 69.2230239817404
"4866" 973 81.5649514508269 64.838475818879
"4867" 973.2 85.1177392966846 60.2974999626214
"4868" 973.4 89.6786829406846 56.5514808047867
"4869" 973.6 94.1626152737979 53.9677479523762
"4870" 973.8 96.4285643170722 55.8003596887776
"4871" 974 98.5657824566482 59.1439884790748
"4872" 974.2 101.178417569255 63.1022765327371
"4873" 974.4 104.06008949069 67.4890956412984
"4874" 974.6 103.746690434771 69.6258105034847
"4875" 974.8 102.531684955837 72.5360354469027
"4876" 975 100.989562617189 77.2851215763125
"4877" 975.2 98.4237057873464 82.2573295653541
"4878" 975.4 94.8738340464236 87.3317589165726
"4879" 975.6 91.7375124533033 91.7531421251794
"4880" 975.8 89.4017136597539 97.074621356864
"4881" 976 88.4854266555577 102.113906440263
"4882" 976.2 89.0469833291898 107.420991477653
"4883" 976.4 90.692313892795 111.010386211615
"4884" 976.6 91.817927852111 112.110162008459
"4885" 976.8 90.6807084382301 110.926294415464
"4886" 977 89.1816782939021 111.253442543872
"4887" 977.2 85.0237240735789 113.258543211494
"4888" 977.4 80.221064057797 114.650640770077
"4889" 977.6 74.3903612756487 115.021322466029
"4890" 977.8 69.0337682201686 114.217531589397
"4891" 978 63.6951252112301 112.600160646526
"4892" 978.2 58.6284076329545 111.072570964747
"4893" 978.4 53.3093256303491 109.237727673769
"4894" 978.6 50.6964358258301 105.444270170272
"4895" 978.8 49.7556599858711 100.968541965397
"4896" 979 50.7360962053431 95.4660528543181
"4897" 979.2 53.1067678488051 91.7072336304105
"4898" 979.4 55.7103326884698 87.6882909716793
"4899" 979.6 58.8385648495635 83.2378921431406
"4900" 979.8 62.4800706708994 79.1437899432505
"4901" 980 66.3089446902711 74.9857619331814
"4902" 980.2 70.2281162095006 70.6689804778207
"4903" 980.4 72.9912152078551 65.8876281299855
"4904" 980.6 76.846464065474 59.9822887233501
"4905" 980.8 79.7369566092384 55.4744213336049
"4906" 981 82.5734378506962 51.0819470018423
"4907" 981.2 86.8078381887991 48.7994626167631
"4908" 981.4 90.0082616189224 47.3127472011406
"4909" 981.6 90.2449286216697 48.7796945619527
"4910" 981.8 91.0897761238148 51.127290675588
"4911" 982 93.4066822691727 54.8710640196322
"4912" 982.2 95.7993084430744 59.1627843344683
"4913" 982.4 96.1391486956503 63.7739025673556
"4914" 982.6 96.141496376666 68.4275077853458
"4915" 982.8 96.143160915445 73.1085064585553
"4916" 983 95.7357543103301 78.2289345706105
"4917" 983.2 94.7158766343801 83.0508024289605
"4918" 983.4 92.6434095965088 88.4905840333699
"4919" 983.6 89.4801425848491 92.7614200644355
"4920" 983.8 85.9629069440396 97.5599323321022
"4921" 984 81.4840025208994 101.918249393833
"4922" 984.2 77.2995272181349 103.659684652126
"4923" 984.4 73.4798696421581 103.080854251959
"4924" 984.6 68.2100916007543 102.548165966903
"4925" 984.8 62.8414565265396 100.860046963721
"4926" 985 59.2145233929374 97.6785228036428
"4927" 985.2 54.7424916912692 94.8206267600527
"4928" 985.4 51.2730429287911 91.1161714701794
"4929" 985.6 48.7651612515738 86.797782306998
"4930" 985.8 47.8426787263551 81.2226966491105
"4931" 986 47.8864307163487 75.1626765946812
"4932" 986.2 48.9249388742475 70.5544074810311
"4933" 986.4 50.2464498680961 65.4023929845873
"4934" 986.6 51.3003385490634 60.4103882421577
"4935" 986.8 53.151462281119 55.4880205693521
"4936" 987 54.6544197680262 50.6799228209549
"4937" 987.2 55.9965936352607 45.4007019550171
"4938" 987.4 58.0167503744501 41.9133266170955
"4939" 987.6 61.5227149624948 40.8670461129649
"4940" 987.8 66.4331674311718 40.7431806029549
"4941" 988 71.7465157876796 42.0568027961924
"4942" 988.2 77.1795080053274 43.4942765089886
"4943" 988.4 80.9362785551439 46.1110071625562
"4944" 988.6 84.8166380388015 49.5384113322926
"4945" 988.8 88.736699671935 53.7558432662879
"4946" 989 92.6614434489374 57.7140517567648
"4947" 989.2 95.7763389783487 61.5336638002406
"4948" 989.4 97.8373110666204 63.9408283061306
"4949" 989.6 97.9437237368687 65.9674368061708
"4950" 989.8 97.6854910376775 68.7409214166723
"4951" 990 99.1570653427539 71.6776913839355
"4952" 990.2 100.989948823635 72.9758481072661
"4953" 990.4 101.00463304162 73.2281711734233
"4954" 990.6 100.425675459017 72.9276157675994
"4955" 990.8 99.1873836951538 73.9837410772914
"4956" 991 96.5734476262781 76.4840171583035
"4957" 991.2 93.1236332260446 79.456952351129
"4958" 991.4 89.0944298292632 83.0041877582991
"4959" 991.6 84.1726406292711 86.2726730969437
"4960" 991.8 78.8584237373511 88.4998809080806
"4961" 992 73.3777842587383 90.5894545523043
"4962" 992.2 68.0958704214532 91.2511152634479
"4963" 992.4 64.7855147436072 89.9222016858371
"4964" 992.6 62.7025231509656 86.7754751735223
"4965" 992.8 60.3382962407511 82.3531054539523
"4966" 993 57.9028524291805 77.7831340754148
"4967" 993.2 55.5329364816551 73.4962426039605
"4968" 993.4 53.6132117108077 68.4851505320648
"4969" 993.6 53.638449924122 62.9253702757733
"4970" 993.8 54.9067031424848 57.6703461310581
"4971" 994 56.2835917897301 52.6494180093778
"4972" 994.2 59.1485241573056 47.3658434971525
"4973" 994.4 61.9918098380079 42.713220210741
"4974" 994.6 66.1212346418002 39.4529292377112
"4975" 994.8 71.2576244464918 37.8670508966644
"4976" 995 76.0245920245665 36.7026447273373
"4977" 995.2 78.6061732202023 38.9480158945188
"4978" 995.4 82.0196244534956 42.4390472469001
"4979" 995.6 86.5031774543617 46.3966613346986
"4980" 995.8 89.5504745966248 50.8420460111723
"4981" 996 92.1717861679993 55.488837198397
"4982" 996.2 95.3461737074051 60.1931104742855
"4983" 996.4 97.6760400464863 65.38905382639
"4984" 996.6 98.9274566796923 70.9454427654145
"4985" 996.8 98.2884114788269 76.7292796268952
"4986" 997 96.317519836964 80.3415196639597
"4987" 997.2 93.1557086964899 85.9598775034473
"4988" 997.4 90.0333870095895 92.1244494094355
"4989" 997.6 87.9346402859051 97.5004817376355
"4990" 997.8 86.9858456228039 103.42389114346
"4991" 998 87.1116773346935 106.530861321179
"4992" 998.2 87.8180526722539 106.705011021745
"4993" 998.4 88.582794071797 106.898657743558
"4994" 998.6 87.8700428873057 106.440231063196
"4995" 998.8 85.525125636343 106.132666959315
"4996" 999 82.3781709988449 105.666863220411
"4997" 999.2 77.9125382912057 104.725593269692
"4998" 999.4 73.1084061209301 103.03257187631
"4999" 999.6 68.5673143532458 100.305259136762
"5000" 999.8 63.8519830614206 97.8147205941021
"5001" 1000 59.5022892235372 95.3067949259512
"5002" 1000.2 56.5364540234367 92.2176261085553
"5003" 1000.4 55.3238932313051 87.3503543502105
"5004" 1000.6 54.4356232443163 82.1481710818148
"5005" 1000.8 55.6596573900531 76.8354626169001
"5006" 1001 58.3675822824335 71.6453030455457
"5007" 1001.2 61.7082100600838 66.808749840594
"5008" 1001.4 64.9918640904066 62.4956791016918
"5009" 1001.6 67.5218998641019 57.1220952881406
"5010" 1001.8 69.6886729485378 53.2316745183714
"5011" 1002 71.1432717124411 47.0356926866511
"5012" 1002.2 72.9401861315912 41.9453166988799
"5013" 1002.4 76.7712251080191 38.9747998287887
"5014" 1002.6 79.8333314088053 39.0129342901833
"5015" 1002.8 84.286237295369 40.4236645786021
"5016" 1003 88.8662460755084 43.4560141547529
"5017" 1003.2 92.1715341264628 47.2180182319355
"5018" 1003.4 94.6146847579481 50.5661973159099
"5019" 1003.6 97.5643548638968 54.0123718852688
"5020" 1003.8 100.018900641596 58.8637061096916
"5021" 1004 102.36812652598 65.3747640155081
"5022" 1004.2 104.816593105534 68.5774278119195
"5023" 1004.4 104.985486230776 70.0668399754231
"5024" 1004.6 104.111192078451 72.9119525547716
"5025" 1004.8 103.484204896493 77.8509086810372
"5026" 1005 102.966669165871 83.0157690429355
"5027" 1005.2 104.305767417406 88.0167530494715
"5028" 1005.4 107.160052918889 92.6480082161062
"5029" 1005.6 108.918352713633 94.170974481629
"5030" 1005.8 107.494356617383 93.4361771142236
"5031" 1006 105.342241860505 94.5990804041105
"5032" 1006.2 102.801326389805 97.3260420574709
"5033" 1006.4 99.6948568999939 100.428640854187
"5034" 1006.6 95.5669993955021 102.631407757791
"5035" 1006.8 90.4048449113752 102.877952386669
"5036" 1007 84.9135648222632 103.395671470762
"5037" 1007.2 79.1630795776645 104.019093230919
"5038" 1007.4 73.7991356972381 105.169098847311
"5039" 1007.6 68.5839229466881 107.512396217668
"5040" 1007.8 63.3030755935372 108.150530778896
"5041" 1008 59.5022892235372 105.878501592164
"5042" 1008.2 56.5747810680769 101.521821314734
"5043" 1008.4 56.3135979979143 96.3787428894092
"5044" 1008.6 57.0339194438077 90.7736323307286
"5045" 1008.8 58.8893851569589 85.8216787587745
"5046" 1009 61.2293257893706 81.0616904715636
"5047" 1009.2 64.5615756633742 76.9796623783507
"5048" 1009.4 69.0805942854962 73.6810668311129
"5049" 1009.6 73.6827471723968 69.9700033898164
"5050" 1009.8 78.7177333386551 68.0405889438855
"5051" 1010 84.3854563917847 66.9566147645237
"5052" 1010.2 89.8859985608665 67.3347096452991
"5053" 1010.4 95.9829624816681 67.3315511131256
"5054" 1010.6 100.504279363769 68.0485919085253
"5055" 1010.8 101.245025307632 70.9383877384601
"5056" 1011 102.52649262473 74.7956627401605
"5057" 1011.2 104.282093948016 79.4820985044831
"5058" 1011.4 106.150208238647 83.3177031644394
"5059" 1011.6 110.290881419974 85.1740993615305
"5060" 1011.8 114.206601507922 85.3153964332945
"5061" 1012 115.654655952328 83.5470957844233
"5062" 1012.2 116.479324774271 81.6206988870667
"5063" 1012.4 117.892528949159 79.0877833371022
"5064" 1012.6 119.038282842694 77.2302111911794
"5065" 1012.8 119.708460214825 75.2932581494593
"5066" 1013 119.761435887371 71.8893130395636
"5067" 1013.2 119.54768091838 67.4768699142105
"5068" 1013.4 119.824157475295 62.8967426931532
"5069" 1013.6 121.163653913255 58.2595566112128
"5070" 1013.8 122.703106123035 56.2381441415209
"5071" 1014 123.140047117763 53.5177624313043
"5072" 1014.2 122.559404874339 50.1470127060195
"5073" 1014.4 120.932495887254 47.1061599705696
"5074" 1014.6 120.499886056523 44.570706046277
"5075" 1014.8 120.455629100404 42.7044757559272
"5076" 1015 119.004551740045 41.3857222177506
"5077" 1015.2 117.949740140281 38.6059590540796
"5078" 1015.4 117.44608737554 37.466300823245
"5079" 1015.6 116.756701764717 36.0661319951663
"5080" 1015.8 116.558821153971 35.6207594098665
"5081" 1016 116.461635646264 34.887777806927
"5082" 1016.2 115.125766038967 33.7242977773302
"5083" 1016.4 114.353216820584 31.5485401189355
"5084" 1016.6 113.791507684487 29.7695318116965
"5085" 1016.8 113.383619880462 30.0505216320873
"5086" 1017 111.886475150851 28.2538643172113
"5087" 1017.2 111.019873065169 26.1614300402137
"5088" 1017.4 110.895738317993 25.7931323870626
"5089" 1017.6 109.597673142476 25.0093345980287
"5090" 1017.8 108.645108973358 24.0028877443201
"5091" 1018 106.849887120605 22.0958955987355
"5092" 1018.2 105.586817672507 20.1601471308851
"5093" 1018.4 104.747011566489 19.1173753180516
"5094" 1018.6 102.427715125849 17.5697332698846
"5095" 1018.8 101.275793087825 16.1475372406876
"5096" 1019 100.821599658187 15.1575280053579
"5097" 1019.2 101.143428695647 16.5301875643799
"5098" 1019.4 100.873092437781 17.0396342268804
"5099" 1019.6 100.221386076258 17.0893062504355
"5100" 1019.8 99.8362310038407 17.2217735990417
"5101" 1020 100.231048007939 17.2132259960446
"5102" 1020.2 100.138558092864 17.4282656347033
"5103" 1020.4 100.56275300023 17.5527573132113
"5104" 1020.6 100.290800182377 17.8591621627717
"5105" 1020.8 99.8125977956248 18.2961980178039
"5106" 1021 99.9790608076944 18.6669460691587
"5107" 1021.2 100.313851945911 18.9094639893691
"5108" 1021.4 100.79080018243 19.3082803867628
"5109" 1021.6 100.670385888584 19.9004324951125
"5110" 1021.8 100.833765593569 20.8009065627442
"5111" 1022 102.313031093306 23.2850502265909
"5112" 1022.2 104.018891792611 26.2595244598762
"5113" 1022.4 105.293374607177 29.9754500906051
"5114" 1022.6 106.316721254813 34.4502953250466
"5115" 1022.8 107.751196786969 39.3982341386398
"5116" 1023 110.279122258922 43.7587775978586
"5117" 1023.2 112.85196226323 47.5638023017926
"5118" 1023.4 115.262073310253 50.5213776753076
"5119" 1023.6 118.394039132974 53.9876831001913
"5120" 1023.8 121.84715667223 57.2457562577926
"5121" 1024 123.674574758926 58.6957198585115
"5122" 1024.2 124.839521814325 61.1858747380069
"5123" 1024.4 124.209073916444 60.5580036637926
"5124" 1024.6 124.063775283214 61.9916608157435
"5125" 1024.8 123.433311614041 64.5004866020064
"5126" 1025 121.904928625054 68.2411073060795
"5127" 1025.2 120.228853100629 72.8809687618964
"5128" 1025.4 118.287690071754 78.1414269353879
"5129" 1025.6 115.070062206338 82.2024065142432
"5130" 1025.8 111.932191913325 86.7182236690851
"5131" 1026 109.521325248894 90.3568558418105
"5132" 1026.2 108.869310308859 95.4993665089113
"5133" 1026.4 109.054343215205 98.2043343114105
"5134" 1026.6 108.563096769214 99.0256609813945
"5135" 1026.8 108.660626770362 101.952222267448
"5136" 1027 108.386291664238 104.786916454311
"5137" 1027.2 107.208281784084 103.854509009974
"5138" 1027.4 105.075812721458 103.537258271266
"5139" 1027.6 100.574723980923 103.826152048652
"5140" 1027.8 97.2074686391727 102.662659000026
"5141" 1028 95.2694627142057 100.036867814106
"5142" 1028.2 93.9129738217931 95.9575139980531
"5143" 1028.4 93.086799470764 91.7940883578592
"5144" 1028.6 92.3000350681376 87.3664391974229
"5145" 1028.8 92.6476153847051 83.0253236027605
"5146" 1029 95.1819703127838 78.3800966562165
"5147" 1029.2 98.1472119105359 75.1520767748446
"5148" 1029.4 101.845132141328 73.4549948700818
"5149" 1029.6 101.89302822973 72.2542038072745
"5150" 1029.8 101.429709230081 68.8950245390347
"5151" 1030 101.06952451623 63.4352911082355
"5152" 1030.2 98.999177469157 57.8787319748867
"5153" 1030.4 97.0334513709444 54.0073760369943
"5154" 1030.6 96.3231485675119 49.9315132222355
"5155" 1030.8 98.2017560432725 46.0909040559694
"5156" 1031 103.016881440859 42.1442174972803
"5157" 1031.2 109.188605456891 39.0820676284101
"5158" 1031.4 114.480241177682 39.3982341386398
"5159" 1031.6 117.952961145679 39.9500750972575
"5160" 1031.8 117.97668921878 41.6413401474105
"5161" 1032 119.019012483529 43.9589353058016
"5162" 1032.2 120.323872759879 47.5404846260292
"5163" 1032.4 122.046391441625 51.0922381351694
"5164" 1032.6 123.36747122023 54.944620409796
"5165" 1032.8 123.850931246494 59.6618769480155
"5166" 1033 124.244104205569 64.4871145866048
"5167" 1033.2 123.594292342311 69.8777355975484
"5168" 1033.4 122.866879844669 75.1390831384233
"5169" 1033.6 120.752898015706 79.9994047799032
"5170" 1033.8 119.425260241114 85.0629631015634
"5171" 1034 117.135949381044 89.880238845889
"5172" 1034.2 115.706705905615 94.6368287470257
"5173" 1034.4 113.543198611054 98.5160677499675
"5174" 1034.6 109.862802149324 99.6337362718964
"5175" 1034.8 104.27630820764 99.6208630688535
"5176" 1035 100.348349666538 98.9008372237817
"5177" 1035.2 99.6995235534843 96.3284557324355
"5178" 1035.4 100.046479518305 93.1308630443355
"5179" 1035.6 99.6295517939374 88.7951125468379
"5180" 1035.8 100.955191918108 85.0323249214477
"5181" 1036 103.309825425376 82.534157084277
"5182" 1036.2 106.203602612849 78.3264517446974
"5183" 1036.4 109.618676227263 74.7256749314148
"5184" 1036.6 114.380257465025 70.4860045522189
"5185" 1036.8 117.537504689057 67.8305991965471
"5186" 1037 120.126973185808 68.1227361938751
"5187" 1037.2 120.903402090527 69.2356106693423
"5188" 1037.4 120.780381338129 67.7659421849943
"5189" 1037.6 120.432603136265 64.9778678683877
"5190" 1037.8 119.160165960221 60.6907784164746
"5191" 1038 118.117441917279 55.9243195749111
"5192" 1038.2 117.431446328547 50.3065491152038
"5193" 1038.4 117.069908112864 44.3718469149599
"5194" 1038.6 118.633483643937 40.2361984183501
"5195" 1038.8 117.480887452059 38.5862890632038
"5196" 1039 115.674046142955 35.5296067126855
"5197" 1039.2 114.378773881948 32.9368094952175
"5198" 1039.4 112.668089412292 30.5508073230505
"5199" 1039.6 111.197980916285 27.5759469880272
"5200" 1039.8 109.848911563544 25.9194469067829
"5201" 1040 109.297651130557 25.6108154858718
"5202" 1040.2 107.477016871655 22.9048483305855
"5203" 1040.4 104.965867379713 20.7923729396728
"5204" 1040.6 101.073893236196 18.8277968484786
"5205" 1040.8 96.617798871368 15.048803703901
"5206" 1041 93.2697911193327 11.3974018076791
"5207" 1041.2 93.1132117150301 11.9309517199877
"5208" 1041.4 91.0542339952818 12.7062892088751
"5209" 1041.6 86.4319722460515 12.511079667623
"5210" 1041.8 81.2310469128173 11.8819250516236
"5211" 1042 75.4342206575195 9.15734535711969
"5212" 1042.2 71.2366855348617 6.09988621311969
"5213" 1042.4 66.9401362158056 6.98070213872793
"5214" 1042.6 61.1470470019546 8.33680947469058
"5215" 1042.8 54.787537580262 9.00384470207378
"5216" 1043 49.4461354761988 7.72583762193548
"5217" 1043.2 47.301325225526 6.80028026201711
"5218" 1043.4 46.4862182112202 6.13151899239093
"5219" 1043.6 45.3633324245564 7.63196826225127
"5220" 1043.8 41.8156489257453 10.1579073955719
"5221" 1044 36.7530926613863 12.1886132735292
"5222" 1044.2 32.4581469208796 12.9358635773685
"5223" 1044.4 29.4967853211611 13.1598562442458
"5224" 1044.6 29.897084890573 17.5788636967069
"5225" 1044.8 25.3107350110245 22.7047681089542
"5226" 1045 22.5938437156468 26.6898695116299
"5227" 1045.2 21.7804916751436 30.0051112241278
"5228" 1045.4 22.085739669366 32.2424052402073
"5229" 1045.6 22.4252273839679 33.5039781879743
"5230" 1045.8 22.6506758049854 33.5001097853185
"5231" 1046 21.0840869075634 33.3886775667133
"5232" 1046.2 17.1611731677166 33.6625940766112
"5233" 1046.4 11.9934667723936 34.2679148383586
"5234" 1046.6 9.53743868536898 36.8743225399077
"5235" 1046.8 6.81808481434826 40.4464411050537
"5236" 1047 6.55215207854867 44.8369881020948
"5237" 1047.2 4.90111218689396 49.3826479200195
"5238" 1047.4 4.21593391939404 54.2100764382961
"5239" 1047.6 4.06327938486124 59.1878454749929
"5240" 1047.8 3.97951821915694 64.4037972212282
"5241" 1048 4.42431389131881 69.2181627580161
"5242" 1048.2 6.10305693298582 71.8819109832485
"5243" 1048.4 6.94353734348396 75.4759963974432
"5244" 1048.6 5.72884646756092 78.9075477808377
"5245" 1048.8 5.22394374969574 82.47215591905
"5246" 1049 8.25995215545232 86.1185238779577
"5247" 1049.2 12.2800601251461 89.0480270169278
"5248" 1049.4 16.7396960041098 93.1661119467475
"5249" 1049.6 20.4136704228551 98.1617368988574
"5250" 1049.8 21.9253808284821 104.069906173321
"5251" 1050 22.7640096413624 109.044450793649
"5252" 1050.2 27.4017169457553 112.529964730655
"5253" 1050.4 32.8944669436662 114.657406061387
"5254" 1050.6 38.769678364491 116.636741876414
"5255" 1050.8 42.7964729917077 120.793833099256
"5256" 1051 47.4040734876431 122.735043538631
"5257" 1051.2 53.3024406483751 123.184791753516
"5258" 1051.4 59.3355665166853 123.460553528025
"5259" 1051.6 65.6834470361331 123.278018653756
"5260" 1051.8 70.9926350416301 122.816635431897
"5261" 1052 75.2506943144394 120.988108043563
"5262" 1052.2 81.2135588769248 121.691071255684
"5263" 1052.4 86.6372564769147 122.116947666251
"5264" 1052.6 90.1061709636952 119.169038359052
"5265" 1052.8 93.9523083982532 115.702163192974
"5266" 1053 98.7474974299181 112.369415131431
"5267" 1053.2 104.192192443714 110.929702730575
"5268" 1053.4 104.482123904974 109.434254353192
"5269" 1053.6 106.901295192661 105.365599394605
"5270" 1053.8 110.108914115579 101.402001065866
"5271" 1054 112.690185202353 96.2431996601509
"5272" 1054.2 115.528729410742 90.5422143024155
"5273" 1054.4 118.726002441272 85.2224944985626
"5274" 1054.6 120.621096552875 82.6037928612339
"5275" 1054.8 120.420304084148 79.9290719016568
"5276" 1055 121.724550660295 74.9139132601452
"5277" 1055.2 123.388927272319 70.0195129368871
"5278" 1055.4 124.307025610894 67.5042596523755
"5279" 1055.6 123.416912343742 64.5467272218623
"5280" 1055.8 123.38344091086 60.0933897742632
"5281" 1056 123.47027937614 55.7638671508207
"5282" 1056.2 124.161345147512 53.4192357699677
"5283" 1056.4 124.11495920633 53.6769006736355
"5284" 1056.6 123.898324853726 53.2413390869024
"5285" 1056.8 123.602316556913 52.2547471673257
"5286" 1057 122.84803041633 50.9474814169605
"5287" 1057.2 123.157014454288 50.420769855919
"5288" 1057.4 123.777477308962 50.8653021714316
"5289" 1057.6 123.76275300271 51.7338853876235
"5290" 1057.8 123.74754985723 52.5161757607016
"5291" 1058 124.403185506055 52.9985269260605
"5292" 1058.2 124.215338948922 53.068348709397
"5293" 1058.4 124.758076392111 53.6847869769831
"5294" 1058.6 125.423634338427 54.820941738583
"5295" 1058.8 125.644973677879 56.0171706707714
"5296" 1059 126.190912523659 58.0343865925545
"5297" 1059.2 126.948524628214 60.3346373916933
"5298" 1059.4 126.531625873255 59.5720640856605
"5299" 1059.6 126.482918945561 59.9985585710772
"5300" 1059.8 126.860004837388 61.0157054122898
"5301" 1060 127.129351902978 62.7189749747938
"5302" 1060.2 127.551352724349 65.2988852531498
"5303" 1060.4 126.942682464206 67.827902888594
"5304" 1060.6 126.899421481133 72.1158029076184
"5305" 1060.8 125.613673656927 75.8441059961486
"5306" 1061 123.970034913035 79.5108768534721
"5307" 1061.2 122.975326594754 82.6426862307212
"5308" 1061.4 121.179049693129 85.3914705327558
"5309" 1061.6 119.501358834496 87.6815790908105
"5310" 1061.8 117.675341156587 90.346997962626
"5311" 1062 115.86091813948 93.8472559778808
"5312" 1062.2 114.38995488737 97.9386582951913
"5313" 1062.4 112.728238748582 102.326927822568
"5314" 1062.6 110.067598308844 104.678561955254
"5315" 1062.8 108.498680631426 107.795364298349
"5316" 1063 108.616800308087 106.398658468626
"5317" 1063.2 109.340194023449 105.327656767607
"5318" 1063.4 109.824200412754 104.96936077417
"5319" 1063.6 110.46800847136 104.440349959432
"5320" 1063.8 110.729108353687 103.443969655652
"5321" 1064 111.20804490645 102.407641520277
"5322" 1064.2 111.764078781569 101.440540055332
"5323" 1064.4 111.88131524538 100.901102552621
"5324" 1064.6 111.96511211023 100.674239394774
"5325" 1064.8 112.461907808986 99.4716802165969
"5326" 1065 112.545232135125 98.4735621713415
"5327" 1065.2 113.12302609737 97.239471901796
"5328" 1065.4 113.588548769044 96.0484849096564
"5329" 1065.6 114.866475751451 94.1535169997523
"5330" 1065.8 116.464182487742 91.3852671842146
"5331" 1066 117.985441665764 88.4324507961416
"5332" 1066.2 119.741398417238 86.2807573358226
"5333" 1066.4 120.697798873942 84.8278231622795
"5334" 1066.6 121.036122730285 82.7970925031087
"5335" 1066.8 121.700512158742 80.6424264134394
"5336" 1067 121.643858796625 77.807422942982
"5337" 1067.2 123.033743636523 73.2623500866184
"5338" 1067.4 123.237831995207 68.1373196038192
"5339" 1067.6 124.238484763355 63.7792552619355
"5340" 1067.8 125.780668915468 59.4812199374831
"5341" 1068 124.844873664053 59.2660099596532
"5342" 1068.2 124.340214850518 57.1515216160965
"5343" 1068.4 123.38344091086 54.2257659758514
"5344" 1068.6 122.891600406425 50.5706588989843
"5345" 1068.8 122.380492824149 46.8943960443145
"5346" 1069 121.844066602011 44.1823093054233
"5347" 1069.2 120.356305584463 40.8275731024704
"5348" 1069.4 119.214644801206 36.8708998378453
"5349" 1069.6 116.741863115917 34.0877858486982
"5350" 1069.8 114.196855901845 30.4771228120637
"5351" 1070 112.816084633779 26.9285299522275
"5352" 1070.2 111.404496120655 24.8093905890355
"5353" 1070.4 109.729355421995 23.953066510154
"5354" 1070.6 108.026115326776 22.139272773919
"5355" 1070.8 107.758258820358 21.3014788638842
"5356" 1071 108.083112356256 21.4158069301663
"5357" 1071.2 107.964623405535 22.272520004088
"5358" 1071.4 107.825081998114 22.3319432365057
"5359" 1071.6 107.49840283904 22.2719311252082
"5360" 1071.8 107.202950364289 21.7916484388178
"5361" 1072 106.217201575271 21.2985336443781
"5362" 1072.2 104.753199821608 20.4941552726666
"5363" 1072.4 102.360940165196 18.0629613945069
"5364" 1072.6 101.29097089297 15.9465059576414
"5365" 1072.8 100.269196329376 15.6770957006916
"5366" 1073 98.7515956691345 15.2110736494746
"5367" 1073.2 97.8705293214801 13.9777046007605
"5368" 1073.4 98.0427358187763 13.2294781889187
"5369" 1073.6 98.5169384236823 13.3865681385442
"5370" 1073.8 98.4640579176649 14.1609029000137
"5371" 1074 98.9059999671532 14.729248310756
"5372" 1074.2 99.9762523448594 15.2464842520044
"5373" 1074.4 100.199199521361 15.1745170727529
"5374" 1074.6 100.623952102798 15.5130737821304
"5375" 1074.8 101.352399133997 16.8608753948493
"5376" 1075 102.047636488849 17.5470614330118
"5377" 1075.2 102.421970999555 17.7422011718105
"5378" 1075.4 103.355231581164 18.4216804056462
"5379" 1075.6 104.035568288303 19.5159589715806
"5380" 1075.8 105.16234870901 21.0741514836643
"5381" 1076 106.895302853057 23.4247953685553
"5382" 1076.2 107.985854032421 25.972000506292
"5383" 1076.4 109.518964984922 29.3207760845252
"5384" 1076.6 111.619874014955 33.7046857861105
"5385" 1076.8 114.189506756279 39.1013413445338
"5386" 1077 116.261521022878 43.5704694731435
"5387" 1077.2 118.936166801253 48.5926897850518
"5388" 1077.4 121.955332899684 53.565185820297
"5389" 1077.6 124.988564194707 58.5503052486173
"5390" 1077.8 124.106513014397 61.7621815211021
"5391" 1078 122.628769998319 67.322661373379
"5392" 1078.2 120.53245843605 73.2941349477716
"5393" 1078.4 117.258626675545 77.965208172
"5394" 1078.6 114.547777602632 82.3725331028044
"5395" 1078.8 114.251714232827 85.8677537820968
"5396" 1079 112.806714806444 88.7758036802926
"5397" 1079.2 111.600115958825 93.1284364894593
"5398" 1079.4 111.739030852015 96.7567635866596
"5399" 1079.6 112.351223741468 98.9157698691736
"5400" 1079.8 111.997775118097 101.879057830771
"5401" 1080 109.708395203043 103.921344993365
"5402" 1080.2 106.147878009581 105.884474268859
"5403" 1080.4 102.84322482223 106.053206154318
"5404" 1080.6 101.220704254196 104.616032750389
"5405" 1080.8 101.110323917942 103.185066969563
"5406" 1081 101.030283359018 102.22860780844
"5407" 1081.2 101.38681730169 101.224110722413
"5408" 1081.4 101.296921991358 98.6558485103201
"5409" 1081.6 102.493797688214 95.3421785892097
"5410" 1081.8 104.011499321206 91.9176950001076
"5411" 1082 104.770983669094 88.9187034969515
"5412" 1082.2 105.307605662133 85.9756278446371
"5413" 1082.4 106.254509117949 82.318786276638
"5414" 1082.6 108.130609086948 78.0114399130887
"5415" 1082.8 108.740885706527 74.1003390954948
"5416" 1083 107.752835645627 69.324584914638
"5417" 1083.2 107.721424188023 65.2911393290099
"5418" 1083.4 109.184048912669 63.5368956956428
"5419" 1083.6 111.470700875108 58.7673837179599
"5420" 1083.8 112.673578689598 52.4371009907435
"5421" 1084 114.413076212942 46.3370554277321
"5422" 1084.2 116.366358847928 40.2616563559859
"5423" 1084.4 116.223941965846 35.3899631460124
"5424" 1084.6 114.573237929644 31.3903956804527
"5425" 1084.8 112.030642909713 28.3065791300389
"5426" 1085 109.169055354561 24.1209083941094
"5427" 1085.2 106.944241376079 22.2220050830363
"5428" 1085.4 105.100760864411 21.5030735994786
"5429" 1085.6 101.269093830053 18.2600921357762
"5430" 1085.8 97.4997663373477 14.7293032101876
"5431" 1086 98.1149070995512 15.0585970521557
"5432" 1086.2 99.1399807573009 15.936558472139
"5433" 1086.4 99.5073560707033 16.6331897635516
"5434" 1086.6 100.505062492828 17.5340482613373
"5435" 1086.8 102.833643007852 18.4933180387254
"5436" 1087 104.65638684464 20.1864455335994
"5437" 1087.2 107.070360271995 22.5988254724224
"5438" 1087.4 110.745693149855 26.6725297549105
"5439" 1087.6 114.367982137366 31.5226294482236
"5440" 1087.8 118.10971674173 36.6321725845545
"5441" 1088 119.930658460239 40.248047810444
"5442" 1088.2 120.867604412645 44.2351312621794
"5443" 1088.4 122.018503598746 49.3513478190912
"5444" 1088.6 124.486921580769 54.5272564980605
"5445" 1088.8 125.775649464262 60.3528627145595
"5446" 1089 124.771310056891 65.5042128905564
"5447" 1089.2 122.622277672096 70.2663249089985
"5448" 1089.4 119.77511507052 75.3299989299436
"5449" 1089.6 116.930459423998 81.2750556369515
"5450" 1089.8 116.685443569746 85.7968651124274
"5451" 1090 117.950602456687 87.3261043256678
"5452" 1090.2 117.824907159411 87.010126756652
"5453" 1090.4 117.936024891488 87.6091493631048
"5454" 1090.6 117.390428138375 88.6539867117097
"5455" 1090.8 116.457516983624 92.0555312729929
"5456" 1091 114.520085170063 95.4912943001498
"5457" 1091.2 111.320498741878 96.3544441351595
"5458" 1091.4 106.749588591397 99.3313173917212
"5459" 1091.6 104.182408144785 103.237596805889
"5460" 1091.8 101.98804788898 108.041748917896
"5461" 1092 101.464685638825 111.021245507769
"5462" 1092.2 101.105722481659 112.292153624174
"5463" 1092.4 100.036490272076 112.638824319851
"5464" 1092.6 96.3354661749705 114.543385279729
"5465" 1092.8 92.9374253454176 115.255441585771
"5466" 1093 89.4786711228399 113.817184179594
"5467" 1093.2 85.5724515569501 110.865145232583
"5468" 1093.4 81.4310898050088 107.104746158009
"5469" 1093.6 79.2718522575122 101.932164238346
"5470" 1093.8 80.3252325915459 97.4046008916723
"5471" 1094 82.5419997732136 95.2150731412578
"5472" 1094.2 85.8693955333491 92.2154452172926
"5473" 1094.4 90.113705881394 89.026265912083
"5474" 1094.6 93.7454695111825 84.4686687750545
"5475" 1094.8 96.1774759531629 78.5055885899691
"5476" 1095 99.0269881011325 72.9360968243013
"5477" 1095.2 102.285367467924 68.1671611772661
"5478" 1095.4 103.778803005615 63.8805172634996
"5479" 1095.6 102.394338845773 61.2236850650648
"5480" 1095.8 101.5709276899 60.4130272919524
"5481" 1096 98.3847371586388 57.7230490517007
"5482" 1096.2 93.7405011629864 54.6240064525909
"5483" 1096.4 88.7770667178712 51.0463751942945
"5484" 1096.6 84.3836428845437 47.4674084375372
"5485" 1096.8 80.5699439884779 43.2000298878293
"5486" 1097 76.4711018514406 38.2870191534092
"5487" 1097.2 74.0298088772937 33.1398086279718
"5488" 1097.4 74.4177282973647 31.4640190127913
"5489" 1097.6 76.1409077492206 30.8995511496902
"5490" 1097.8 79.9484879776775 29.1548714469881
"5491" 1098 85.6544961179025 26.2309333749527
"5492" 1098.2 92.386104757291 23.8550423815877
"5493" 1098.4 98.2474115785053 23.824248267752
"5494" 1098.6 102.954221238345 25.1055537590682
"5495" 1098.8 106.885278500934 27.876265820979
"5496" 1099 110.520157981635 30.4942438623838
"5497" 1099.2 114.194221954257 32.3301203280436
"5498" 1099.4 115.743351442442 34.4149080664355
"5499" 1099.6 118.126712127937 37.125917317594
"5500" 1099.8 118.880689261498 39.6209779808379
"5501" 1100 118.828158067767 43.5950534332526
"5502" 1100.2 120.158258857819 48.4878500538387
"5503" 1100.4 122.411144327133 52.0631046980322
"5504" 1100.6 124.798003413033 55.1866715914945
"5505" 1100.8 125.601965787754 57.746526735871
"5506" 1101 124.34300638853 59.4032668620855
"5507" 1101.2 123.267778462984 63.3824538702962
"5508" 1101.4 121.321127838622 68.6294046173675
"5509" 1101.6 119.263857968718 73.6693898710331
"5510" 1101.8 116.532041244577 78.1567362038489
"5511" 1102 114.474837713278 82.8792753311498
"5512" 1102.2 115.452892543877 87.1994351265321
"5513" 1102.4 115.778258761108 88.7112188508136
"5514" 1102.6 116.5646574908 90.1120202462949
"5515" 1102.8 114.971750433815 91.7189632119843
"5516" 1103 112.861232473889 94.5775632246672
"5517" 1103.2 109.423146185974 95.9447446098635
"5518" 1103.4 104.604859139754 97.9360483379117
"5519" 1103.6 100.637522568165 98.0200827178453
"5520" 1103.8 96.4872879513897 95.4275972346498
"5521" 1104 93.0398172196094 91.9498315919441
"5522" 1104.2 92.4139980845491 87.4954299080131
"5523" 1104.4 91.3011786917942 82.4571947762432
"5524" 1104.6 91.1986917134336 77.0214805957939
"5525" 1104.8 92.6091402112055 71.8123950142552
"5526" 1105 94.4016463550788 66.2307893794985
"5527" 1105.2 97.2394207858003 60.6196702443239
"5528" 1105.4 96.9257403518643 56.3375737071794
"5529" 1105.6 95.1394460621965 53.6733678952128
"5530" 1105.8 93.1690865232045 49.641773237115
"5531" 1106 93.748730589149 45.4448296518003
"5532" 1106.2 93.4911981760466 39.7847460011098
"5533" 1106.4 94.2792511298264 34.37809233133
"5534" 1106.6 97.5055987460997 29.7040946570659
"5535" 1106.8 102.072701767221 25.3710828938991
"5536" 1107 107.15763097196 24.9653623223949
"5537" 1107.2 110.758010513091 27.0685131787688
"5538" 1107.4 113.405410103072 30.0902125666986
"5539" 1107.6 116.548043774552 32.9193430822578
"5540" 1107.8 116.80332623532 35.5395267474765
"5541" 1108 118.393267470921 39.8079262787688
"5542" 1108.2 121.08699939823 44.4370975674233
"5543" 1108.4 123.361668492948 48.6708948099049
"5544" 1108.6 125.414508918718 53.8294726998174
"5545" 1108.8 125.475470383423 57.7649676320363
"5546" 1109 124.339475603378 61.8787854388207
"5547" 1109.2 122.278926003862 67.3391568585995
"5548" 1109.4 120.109654331659 72.9273671451736
"5549" 1109.6 116.711534129086 77.8965632828315
"5550" 1109.8 113.850422809635 83.1977606586498
"5551" 1110 112.82028904348 88.1115342829355
"5552" 1110.2 112.790595399964 93.342655787123
"5553" 1110.4 113.546729664198 95.7212788661371
"5554" 1110.6 113.801652084214 98.7973539912155
"5555" 1110.8 112.285335843766 100.946242205337
"5556" 1111 109.316167105795 105.245558665294
"5557" 1111.2 106.297379475286 107.287918034103
"5558" 1111.4 106.727513317026 108.439584140913
"5559" 1111.6 107.750256330815 107.192689367594
"5560" 1111.8 108.840021094897 106.459322340531
"5561" 1112 109.289597925364 105.189369560691
"5562" 1112.2 109.876152779742 104.385393854633
"5563" 1112.4 109.968191017421 103.726414911221
"5564" 1112.6 110.892857744059 102.60028630374
"5565" 1112.8 111.742912291676 101.981815284274
"5566" 1113 112.333496019938 100.567740430174
"5567" 1113.2 113.2408799383 99.4110974372146
"5568" 1113.4 114.388844341561 98.0629758237432
"5569" 1113.6 114.304510852695 97.3016876401913
"5570" 1113.8 115.771883970577 95.3609625092111
"5571" 1114 117.035706653844 93.2738919095946
"5572" 1114.2 118.667262121451 91.1923328097141
"5573" 1114.4 119.569631196253 88.5470444517029
"5574" 1114.6 119.43999197123 86.3249832553402
"5575" 1114.8 119.9556025253 83.2646319965169
"5576" 1115 120.981937010767 80.4554577272282
"5577" 1115.2 121.896859263222 77.8837454733432
"5578" 1115.4 123.373456710577 74.3589867552977
"5579" 1115.6 124.038016457864 72.0567666030087
"5580" 1115.8 124.396975559821 69.4899228822741
"5581" 1116 125.322161353373 67.6101787727212
"5582" 1116.2 125.216987737285 65.7884713595182
"5583" 1116.4 125.499619671694 62.3126691684721
"5584" 1116.6 125.959726299144 58.6446746226464
"5585" 1116.8 124.974307734376 56.8347215354721
"5586" 1117 123.744459787011 54.4049115246916
"5587" 1117.2 122.879653756994 51.3016521476914
"5588" 1117.4 122.260951962512 48.1703920983629
"5589" 1117.6 121.81699170104 47.0178274546498
"5590" 1117.8 119.917300026998 45.4463510147727
"5591" 1118 116.894439663938 41.520560711674
"5592" 1118.2 115.068564121437 37.8340191443074
"5593" 1118.4 114.144879336102 34.3610105494739
"5594" 1118.6 114.670580953603 32.5283167991718
"5595" 1118.8 113.916608305247 32.6822408309439
"5596" 1119 113.8586570315 30.6671104558003
"5597" 1119.2 112.78097056379 29.8682554600562
"5598" 1119.4 110.02540044554 27.3346497685303
"5599" 1119.6 107.636802804394 23.5688353271596
"5600" 1119.8 105.720963073802 20.6611593435573
"5601" 1120 102.037973472654 17.9227661583338
"5602" 1120.2 99.2711298355098 15.2993107487575
"5603" 1120.4 96.4167285349551 12.5731843064855
"5604" 1120.6 94.3111147295749 10.9205749243407
"5605" 1120.8 91.4670780320232 9.9717082934441
"5606" 1121 85.7033308093431 7.29823645179635
"5607" 1121.2 80.8465729481208 3.92542447025481
"5608" 1121.4 76.2137782708443 2.33114757061265
"5609" 1121.6 71.4081003103508 2.02165558388376
"5610" 1121.8 66.0312982127904 1.70536670691824
"5611" 1122 61.5994622677714 1.17731178713732
"5612" 1122.2 58.1258096731485 1.2235371804865
"5613" 1122.4 54.6077905265937 1.87728888057185
"5614" 1122.6 50.40632075612 3.0952362731098
"5615" 1122.8 45.5536794990378 4.3364187711951
"5616" 1123 40.9361571975356 5.45397561910215
"5617" 1123.2 37.2762046793937 8.00263032474457
"5618" 1123.4 33.2350495384471 10.5393249867562
"5619" 1123.6 29.4128239843238 13.2714633870292
"5620" 1123.8 26.7400793357201 15.7949818794755
"5621" 1124 23.0788787082889 19.0714090533472
"5622" 1124.2 20.4027066160186 22.2144701360509
"5623" 1124.4 17.8916903002613 25.664523693373
"5624" 1124.6 14.4518528305665 28.4839373788046
"5625" 1124.8 12.2785257501436 29.3803900048009
"5626" 1125 12.1037693139005 28.8515484592423
"5627" 1125.2 12.1004504454196 28.7565971637565
"5628" 1125.4 11.6464924453563 29.6227861192559
"5629" 1125.6 10.9428316276094 29.4970553197286
"5630" 1125.8 10.3472877219101 29.6834900410955
"5631" 1126 10.0414362069595 29.8444562725002
"5632" 1126.2 9.84942160827862 30.7025441421976
"5633" 1126.4 10.3127080184654 32.7775187944649
"5634" 1126.6 10.1934676617595 37.1014254760531
"5635" 1126.8 9.90066198320378 42.7189939213565
"5636" 1127 8.34536844675551 46.7645814944779
"5637" 1127.2 7.84537336287764 50.5323540663125
"5638" 1127.4 7.46233380979207 54.3815692015553
"5639" 1127.6 8.64654576143672 58.1086371663487
"5640" 1127.8 7.9877595434141 61.9213392554315
"5641" 1128 7.69981903925336 67.0915026679355
"5642" 1128.2 5.7711409324301 71.0478548002715
"5643" 1128.4 4.69545805977771 72.7271763678879
"5644" 1128.6 6.35002993339934 75.6906065104355
"5645" 1128.8 9.3818879839301 79.9063722916816
"5646" 1129 11.7916999988196 84.2469287417788
"5647" 1129.2 13.5134835379857 88.8447582813577
"5648" 1129.4 15.6717542217339 94.4744335129584
"5649" 1129.6 17.7427606776963 99.6517184204393
"5650" 1129.8 21.6368712602152 104.274426977943
"5651" 1130 24.6108344225002 108.869338562592
"5652" 1130.2 25.2705827091857 113.482783216758
"5653" 1130.4 26.6344887393785 111.974047445873
"5654" 1130.6 30.2910711669218 112.105692038951
"5655" 1130.8 35.4976970546649 113.407577599327
"5656" 1131 41.0621462272079 116.112764276736
"5657" 1131.2 46.8703108800301 118.354900982335
"5658" 1131.4 52.0403051087702 120.909478768344
"5659" 1131.6 57.293352944745 123.126856961003
"5660" 1131.8 60.5608946598495 124.267699925182
"5661" 1132 65.2446765774609 123.939663694405
"5662" 1132.2 69.7793527675817 122.487049053318
"5663" 1132.4 73.2180403524427 119.959063929542
"5664" 1132.6 75.3093314303776 117.069682159099
"5665" 1132.8 78.1077071262701 115.405472061423
"5666" 1133 81.7974751781138 114.230293792145
"5667" 1133.2 86.3638803415716 115.234055490228
"5668" 1133.4 89.8716016427983 118.454500030208
"5669" 1133.6 92.3126333796348 118.143184069388
"5670" 1133.8 95.0991225933551 115.452504382162
"5671" 1134 98.7474974299181 112.415277018591
"5672" 1134.2 103.576657817066 109.385358893287
"5673" 1134.4 107.995071972191 107.970089719209
"5674" 1134.6 108.415668064698 105.969314807468
"5675" 1134.8 109.126782933924 101.734487323742
"5676" 1135 110.190338135764 97.2418068750287
"5677" 1135.2 112.065628774561 92.4608330859189
"5678" 1135.4 114.099633735622 89.5913445086315
"5679" 1135.6 115.920970564126 87.0169639093835
"5680" 1135.8 117.756074020427 85.1022241018331
"5681" 1136 120.376688502853 82.7484502106732
"5682" 1136.2 120.470904188254 81.6483368787339
"5683" 1136.4 120.887764628835 78.8097079758871
"5684" 1136.6 122.091492938873 76.8371536894355
"5685" 1136.8 122.537047307457 76.3859215363557
"5686" 1137 122.359163431164 77.0756228685388
"5687" 1137.2 122.245927701214 77.0627039541568
"5688" 1137.4 122.045048855131 77.4293784719768
"5689" 1137.6 121.615942168055 77.9422977758605
"5690" 1137.8 121.386273915553 78.8518868556835
"5691" 1138 120.955071276296 79.6498265899851
"5692" 1138.2 120.851712622944 80.3829570022688
"5693" 1138.4 121.507248948084 81.5957905583745
"5694" 1138.6 121.203221791362 81.1469708402495
"5695" 1138.8 120.399817222534 81.7703640182795
"5696" 1139 120.160934782682 83.5283787605307
"5697" 1139.2 120.695226033938 85.5332730624663
"5698" 1139.4 120.044063618302 86.5705748743595
"5699" 1139.6 119.372084588086 88.5640382362475
"5700" 1139.8 117.95359520186 89.7215152298253
"5701" 1140 116.097713163325 91.405582527364
"5702" 1140.2 115.483904652778 93.4189381599194
"5703" 1140.4 115.293117736645 96.4636177982526
"5704" 1140.6 114.202063477612 100.551425303943
"5705" 1140.8 112.009307300579 104.515750639842
"5706" 1141 110.984451199497 105.543135795722
"5707" 1141.2 109.731419197399 106.976645174328
"5708" 1141.4 108.88588127766 106.623493943873
"5709" 1141.6 107.409841281708 107.040971166077
"5710" 1141.8 104.528140354758 108.716281092943
"5711" 1142 101.172085418278 112.192058235531
"5712" 1142.2 98.8252506596587 115.918895313469
"5713" 1142.4 96.2695920322983 118.13022406039
"5714" 1142.6 92.9154565144256 121.476344547018
"5715" 1142.8 90.7970011555211 121.495451522227
"5716" 1143 87.6775113292074 122.059174873276
"5717" 1143.2 83.7401420234475 121.281088782653
"5718" 1143.4 81.1312326836051 119.262385112381
"5719" 1143.6 79.5515308485738 118.139724332943
"5720" 1143.8 78.0825634625916 115.878555066666
"5721" 1144 74.3283488117104 112.544123643306
"5722" 1144.2 72.5840610765527 107.981936602863
"5723" 1144.4 71.6641073003301 102.825556413435
"5724" 1144.6 70.5022712919268 97.4436764857798
"5725" 1144.8 69.3037638806997 92.2058708757703
"5726" 1145 69.7476379600956 86.7498087818262
"5727" 1145.2 71.5809306710736 82.0298492465007
"5728" 1145.4 75.1005743914496 77.1804964083501
"5729" 1145.6 79.2278701342535 72.5644739676933
"5730" 1145.8 84.5586153513458 68.9834634398942
"5731" 1146 90.0171285228121 65.8478435694027
"5732" 1146.2 96.4599398561854 63.7132833012391
"5733" 1146.4 102.747406678449 63.3531807733809
"5734" 1146.6 106.330826395342 60.8970904421915
"5735" 1146.8 108.485693043059 55.8435330528135
"5736" 1147 110.307720021017 50.4603032873043
"5737" 1147.2 111.757506132037 46.2866493750447
"5738" 1147.4 115.264319295337 44.0728450960994
"5739" 1147.6 118.493882245795 43.5965318466532
"5740" 1147.8 119.068650774161 44.1704431153407
"5741" 1148 119.779899695376 43.7814838688623
"5742" 1148.2 120.674710707247 44.9929393845541
"5743" 1148.4 121.686003330142 46.3863893447675
"5744" 1148.6 121.423887281026 47.1803790568673
"5745" 1148.8 122.109591921587 48.7073162871974
"5746" 1149 123.058104887788 51.5286801064704
"5747" 1149.2 123.65403844654 55.174085032245
"5748" 1149.4 124.683841133742 59.037707849594
"5749" 1149.6 125.200098446695 62.902309615982
"5750" 1149.8 125.520211697009 64.9707036510421
"5751" 1150 125.902326381954 64.2928441995103
"5752" 1150.2 125.663779652105 63.2601241781105
"5753" 1150.4 125.770549054166 62.3481260322339
"5754" 1150.6 124.740341469394 60.9403429461165
"5755" 1150.8 124.808091860472 59.3677197900484
"5756" 1151 124.788093010984 57.8408091717961
"5757" 1151.2 124.419528887446 56.9499106872875
"5758" 1151.4 124.450393685968 55.5805329740069
"5759" 1151.6 123.928087209805 53.2851637208105
"5760" 1151.8 122.775545474083 51.1964742902142
"5761" 1152 122.041831096059 48.3303864977404
"5762" 1152.2 121.769904916742 45.6178236596184
"5763" 1152.4 120.785349686325 43.3688955595783
"5764" 1152.6 121.003857196386 42.1242435252324
"5765" 1152.8 119.986934400084 41.6561769029111
"5766" 1153 119.601237453594 39.9376015718942
"5767" 1153.2 120.25082639683 40.1185980995675
"5768" 1153.4 120.280864869754 40.6931785062823
"5769" 1153.6 120.447502008992 41.4458508201974
"5770" 1153.8 120.644612787951 42.0930149946568
"5771" 1154 120.995147060955 42.6541234888605
"5772" 1154.2 120.89696007973 42.9043694191404
"5773" 1154.4 121.713966722512 42.622029967397
"5774" 1154.6 121.541794348487 42.7984218410893
"5775" 1154.8 121.902329377601 43.7568018824274
"5776" 1155 122.577620302714 44.9517960734433
"5777" 1155.2 123.14726693054 46.2655954430307
"5778" 1155.4 124.501904403948 48.1370064288439
"5779" 1155.6 124.759097725781 49.1289301969355
"5780" 1155.8 125.530299654587 50.6758589305069
"5781" 1156 126.21806099773 52.4295963182991
"5782" 1156.2 126.975248907379 54.2495771031464
"5783" 1156.4 127.652505927741 56.5602545052688
"5784" 1156.6 127.904472902844 59.2432217156205
"5785" 1156.8 128.142586159682 63.0118572823402
"5786" 1157 128.022674366206 67.4400530103515
"5787" 1157.2 127.409283067352 70.3633568128867
"5788" 1157.4 126.347770373849 74.016283645864
"5789" 1157.6 125.753866596804 78.5726376707634
"5790" 1157.8 125.371522215321 82.5619932540016
"5791" 1158 125.1673477409 82.8462611496214
"5792" 1158.2 124.961947453498 82.4160844750574
"5793" 1158.4 125.336403175837 82.6482056485748
"5794" 1158.6 125.789718406825 82.9338728158641
"5795" 1158.8 125.913394788706 83.2280925946022
"5796" 1159 125.747635799476 83.0272553990093
"5797" 1159.2 126.018826228335 83.6455480937661
"5798" 1159.4 125.795751401063 83.8984283791498
"5799" 1159.6 125.372386030405 84.3629619782605
"5800" 1159.8 125.235201397363 85.5228457303496
"5801" 1160 124.207322401988 86.983479800371
"5802" 1160.2 123.418751671254 89.3005461722688
"5803" 1160.4 123.235669757399 89.4984865155968
"5804" 1160.6 122.389711673138 91.457818288821
"5805" 1160.8 121.926850579988 92.6545733739194
"5806" 1161 122.39446990951 93.0829628510795
"5807" 1161.2 122.535067593742 93.2631002580016
"5808" 1161.4 121.84715667223 94.1185785083952
"5809" 1161.6 120.971194188519 95.301340551248
"5810" 1161.8 120.171219375222 96.621863475093
"5811" 1162 119.231497390829 97.8556806493449
"5812" 1162.2 117.473328664907 100.711793793689
"5813" 1162.4 115.880805975137 103.197369516703
"5814" 1162.6 114.083107568322 105.5664751785
"5815" 1162.8 112.08406801952 107.675771897119
"5816" 1163 110.026416426928 109.380428851517
"5817" 1163.2 107.497012102749 112.048988745264
"5818" 1163.4 105.077274825971 112.87170198821
"5819" 1163.6 103.60338209623 112.296036111975
"5820" 1163.8 103.026822129933 111.233569059435
"5821" 1164 103.087312020303 111.074034207312
"5822" 1164.2 103.747195634554 110.491584323476
"5823" 1164.4 103.620052211888 109.087983695225
"5824" 1164.6 104.306998746544 107.640738712018
"5825" 1164.8 104.415075456603 105.170472112859
"5826" 1165 103.539503333709 101.680615042809
"5827" 1165.2 103.436680939651 98.8863957838302
"5828" 1165.4 104.615860482188 97.1490238115237
"5829" 1165.6 106.122157190635 94.6935643846022
"5830" 1165.8 108.464387822072 91.4276130913716
"5831" 1166 111.253604901766 88.5762680728235
"5832" 1166.2 112.72526938423 86.6635912330331
"5833" 1166.4 114.465788221921 82.9915034941736
"5834" 1166.6 114.734256465516 78.1073481132296
"5835" 1166.8 115.136587950115 72.7365245710994
"5836" 1167 116.231114731918 67.8069481076315
"5837" 1167.2 119.800118973742 63.4291721775339
"5838" 1167.4 123.640652740574 60.1077165958496
"5839" 1167.6 124.797290854659 57.5369428429355
"5840" 1167.8 123.420432997517 54.7050339636568
"5841" 1168 122.807016280925 52.0244476489863
"5842" 1168.2 122.245775730547 48.7249975864477
"5843" 1168.4 120.180197610742 45.8036424468174
"5844" 1168.6 119.547521221474 42.5772320312212
"5845" 1168.8 119.993905023602 40.9845937755634
"5846" 1169 119.843382097966 40.8799054264235
"5847" 1169.2 119.702647939889 39.8291586339355
"5848" 1169.4 119.096823858033 38.5090745678253
"5849" 1169.6 118.641926591703 37.6574397865733
"5850" 1169.8 117.789968047111 35.4067623720783
"5851" 1170 117.245712845599 34.2582759381568
"5852" 1170.2 117.250171088515 35.363774697332
"5853" 1170.4 117.693878017916 36.6186210583306
"5854" 1170.6 118.579103473763 37.535020061747
"5855" 1170.8 118.604503796203 37.3432515371247
"5856" 1171 118.463230742811 38.1196115856774
"5857" 1171.2 119.106264387523 39.2139381964233
"5858" 1171.4 119.971284689617 40.0675089435484
"5859" 1171.6 121.095907491285 41.2822479406542
"5860" 1171.8 122.409792764797 43.2457287928804
"5861" 1172 123.611807486873 46.2382967006736
"5862" 1172.2 125.795260343393 50.1717844786099
"5863" 1172.4 125.729612831999 53.5098143216545
"5864" 1172.6 126.728791666199 57.6653322405839
"5865" 1172.8 126.074752659189 61.5435926843044
"5866" 1173 126.144244072362 66.5419180697371
"5867" 1173.2 125.549060795206 71.6652626882282
"5868" 1173.4 124.88145112428 76.4645258562605
"5869" 1173.6 123.358349332942 81.3086876875355
"5870" 1173.8 121.927960791907 86.6369722941953
"5871" 1174 119.919397825366 92.7894467732555
"5872" 1174.2 118.429306673343 95.223575054928
"5873" 1174.4 116.357776663039 96.3065750610805
"5874" 1174.6 112.596581341781 99.3844102213449
"5875" 1174.8 107.751837296974 102.61668929168
"5876" 1175 102.663660111836 104.680796140085
"5877" 1175.2 97.1051719666256 105.680515931294
"5878" 1175.4 91.3553480189051 104.730098671886
"5879" 1175.6 85.5602890405661 102.081065111871
"5880" 1175.8 81.2001985653188 98.0606049652258
"5881" 1176 78.791977513086 92.8531870232067
"5882" 1176.2 78.2154175467894 87.5058723550457
"5883" 1176.4 79.4322654704863 82.0345183810181
"5884" 1176.6 81.424675748936 77.1727676395909
"5885" 1176.8 86.0192481298995 73.1021893942082
"5886" 1177 91.0764928040317 69.5077797807041
"5887" 1177.2 97.3351010828491 66.9974736664831
"5888" 1177.4 101.362757228109 63.4823447469436
"5889" 1177.6 104.76262193908 62.1517952384105
"5890" 1177.8 108.467721845204 63.9938137983565
"5891" 1178 113.111478321827 65.8124244978145
"5892" 1178.2 115.109668958535 68.8411814358886
"5893" 1178.4 118.442154668032 72.0819835021504
"5894" 1178.6 121.876393490461 72.2623977800637
"5895" 1178.8 122.98739258323 69.7544509546452
"5896" 1179 124.421595565035 66.6048172768496
"5897" 1179.2 125.285963387944 62.6964051484355
"5898" 1179.4 125.337243838968 59.2537304178402
"5899" 1179.6 124.976675126883 54.8986514848064
"5900" 1179.8 123.158739509746 50.1752328138371
"5901" 1180 121.853387469558 45.2945756966732
"5902" 1180.2 119.532415464927 40.4107859369437
"5903" 1180.4 117.999253115825 35.3450957915471
"5904" 1180.6 116.149198122628 34.4505352386643
"5905" 1180.8 112.555591421284 30.9479677870783
"5906" 1181 109.221211072941 25.9063211064881
"5907" 1181.2 106.277038715127 20.7584768682889
"5908" 1181.4 102.955012656642 18.9236746829439
"5909" 1181.6 99.2198084828301 14.4522477387355
"5910" 1181.8 95.8987371834843 12.8118863604185
"5911" 1182 91.7754648542045 10.2867863066534
"5912" 1182.2 87.3943388441697 6.56171883865962
"5913" 1182.4 83.436667297442 4.15448350881684
"5914" 1182.6 80.0712720019715 3.45813423343548
"5915" 1182.8 75.0102531586399 1.73831346493548
"5916" 1183 71.2872745139491 1.23610684934044
"5917" 1183.2 67.4569291569224 0.843288031756002
"5918" 1183.4 63.8339365395257 1.00385860534418
"5919" 1183.6 60.8825432974301 0.922991026535486
"5920" 1183.8 56.9804026242301 1.50600652017078
"5921" 1184 55.9125626440873 2.09501703173548
"5922" 1184.2 54.5074550822109 1.65746718949318
"5923" 1184.4 52.8397951675665 1.90618797401025
"5924" 1184.6 53.2300474002398 2.38023146482868
"5925" 1184.8 53.8496266720186 2.16459382635857
"5926" 1185 53.8601380042872 2.05133904396406
"5927" 1185.2 53.9626860701769 1.92533889129718
"5928" 1185.4 54.6018459926817 2.25199947703226
"5929" 1185.6 54.4906121325779 2.02910441613114
"5930" 1185.8 53.9929028000688 1.73009448874194
"5931" 1186 54.0052552409717 1.54507517633998
"5932" 1186.2 54.0878362904349 1.27324814333307
"5933" 1186.4 54.0994412661479 1.28283581848343
"5934" 1186.6 53.9549766737101 1.20325811473549
"5935" 1186.8 53.8859724426274 1.19906981453822
"5936" 1187 53.3379823529801 1.00048912289382
"5937" 1187.2 53.3251418584869 1.02559494825981
"5938" 1187.4 53.3841347589015 1.17595937237834
"5939" 1187.6 53.1162698147301 0.858135832571849
"5940" 1187.8 53.2061808901494 1.01093407180645
"5941" 1188 53.0874759785937 0.852345190253667
"5942" 1188.2 53.0817172113665 0.858135832571849
"5943" 1188.4 53.1662801617038 1.00747345025127
"5944" 1188.6 52.8312108369801 0.846554547935485
"5945" 1188.8 52.2272353017473 0.967359327332034
"5946" 1189 52.1748106621611 0.921233866107896
"5947" 1189.2 52.0927247133354 0.88007931925127
"5948" 1189.4 51.8209443449542 0.94759127252169
"5949" 1189.6 51.6192934286511 0.973948678935483
"5950" 1189.8 51.8986104776745 1.00225848582437
"5951" 1190 51.9197259575079 1.03056829271326
"5952" 1190.2 52.011226370119 0.938561420324371
"5953" 1190.4 52.2527578236511 0.692340599882849
"5954" 1190.6 52.1502366123551 0.919351194221194
"5955" 1190.8 51.8460070015985 0.900194182040744
"5956" 1191 51.8381622412889 1.04139263064136
"5957" 1191.2 48.7981541888134 2.01433408210215
"5958" 1191.4 45.428315566321 6.66035943539003
"5959" 1191.6 44.9545811886248 5.07402821085653
"5960" 1191.8 43.6741310825912 6.20064677579659
"5961" 1192 40.7760143917447 8.52854433085781
"5962" 1192.2 36.7167815773158 10.5976653179069
"5963" 1192.4 32.897685362667 11.7641078910131
"5964" 1192.6 30.744307797209 12.2543637312723
"5965" 1192.8 29.2663353429801 14.9395302898105
"5966" 1193 26.6267011611735 18.7742739076242
"5967" 1193.2 23.1293322842201 21.2640119233055
"5968" 1193.4 19.8774880599444 22.7163470147707
"5969" 1193.6 18.5801996860366 24.1309141042581
"5970" 1193.8 15.2453161613914 25.4870451761936
"5971" 1194 15.0323903873301 25.3486924102688
"5972" 1194.2 14.5525087885056 26.9194533792314
"5973" 1194.4 13.1225259871039 29.351918986353
"5974" 1194.6 9.64943353428892 32.2754360428767
"5975" 1194.8 7.5311973899224 33.7576383466058
"5976" 1195 7.95576683727357 33.3182107647833
"5977" 1195.2 7.67600563080657 34.1428841278884
"5978" 1195.4 7.30152985394094 34.0120049412849
"5979" 1195.6 6.88979213071157 34.4361404216021
"5980" 1195.8 5.89012207096923 35.2374310426746
"5981" 1196 7.3846015125963 41.7490420166115
"5982" 1196.2 8.3936835277301 43.6097668156708
"5983" 1196.4 7.61655845743544 44.5495661665248
"5984" 1196.6 5.73478558454315 48.7799810555007
"5985" 1196.8 3.14735217766452 53.7746391216814
"5986" 1197 3.19294084478009 58.4159623468355
"5987" 1197.2 3.3576415874801 63.6395326666452
"5988" 1197.4 4.49419456595103 68.0810291738425
"5989" 1197.6 7.16551897682711 71.4495227910997
"5990" 1197.8 8.62529394715197 74.3231101354824
"5991" 1198 9.17138289266856 77.8455272340432
"5992" 1198.2 11.5843436646511 81.3155842119205
"5993" 1198.4 12.9283140353224 84.5748772154047
"5994" 1198.6 13.5574081350973 88.3294976789433
"5995" 1198.8 13.1446664902301 91.4189924358904
"5996" 1199 15.2577902556405 93.9326855076594
"5997" 1199.2 19.8077373650224 95.7757611948663
"5998" 1199.4 24.6727208975057 97.7954944457229
"5999" 1199.6 30.0782512931569 99.1420017231794
"6000" 1199.8 34.7306201552218 99.2611528555801
"6001" 1200 39.1967765847581 97.8556565748635
"6002" 1200.2 43.779622646474 97.5604501944233
"6003" 1200.4 48.2878052568086 97.315497036671
"6004" 1200.6 52.0548306943277 98.3030647629355
"6005" 1200.8 56.4353038507175 98.986068591322
"6006" 1201 59.9762019322763 100.391348556482
"6007" 1201.2 64.1907477538781 100.546220621583
"6008" 1201.4 68.731939669035 100.922412383253
"6009" 1201.6 74.3282775558729 101.020806224269
"6010" 1201.8 79.1167410888758 99.8117322670615
"6011" 1202 82.3467890562057 96.929693887277
"6012" 1202.2 83.7608640471349 94.4509088969831
"6013" 1202.4 86.7278906134301 92.4531262674155
"6014" 1202.6 91.6481813324119 90.9984326895636
"6015" 1202.8 96.0481604095228 90.3362708145453
"6016" 1203 98.0620768885396 93.1557352318164
"6017" 1203.2 101.487905651532 96.9432064808657
"6018" 1203.4 105.399847528925 99.9621742658808
"6019" 1203.6 106.683858146109 98.8403803315887
"6020" 1203.8 108.149362014364 96.239681082093
"6021" 1204 111.316565229635 92.6461587078164
"6022" 1204.2 114.745203430867 88.8635706046452
"6023" 1204.4 116.483143650053 85.454750228371
"6024" 1204.6 116.95174382767 82.0027309132235
"6025" 1204.8 118.16799546607 80.1009913256555
"6026" 1205 119.90816175066 79.4467428416386
"6027" 1205.2 121.439039447255 79.6659299261486
"6028" 1205.4 121.301961906042 79.4967672276076
"6029" 1205.6 121.144312843492 78.2384891304355
"6030" 1205.8 122.091272219572 76.5435257533501
"6031" 1206 122.754441160553 76.1066921802339
"6032" 1206.2 122.758727386986 76.1862007517648
"6033" 1206.4 122.62328363686 76.4951165057842
"6034" 1206.6 122.598118495335 77.0220806537903
"6035" 1206.8 122.524554888174 77.3148816806855
"6036" 1207 122.028146499373 78.0382983531498
"6037" 1207.2 121.690834007012 78.9299105027177
"6038" 1207.4 122.164878657847 79.7065074368808
"6039" 1207.6 121.98398498155 80.2294046097035
"6040" 1207.8 122.20884440744 81.1120486821048
"6041" 1208 122.580796832021 82.9742918840053
"6042" 1208.2 122.392351438419 85.2764927610912
"6043" 1208.4 122.082002008913 85.7376534028379
"6044" 1208.6 121.597924779115 85.6931342223126
"6045" 1208.8 121.500524955286 86.8457461973195
"6046" 1209 121.361500636063 88.8546667137688
"6047" 1209.2 120.617308724864 90.2616986403014
"6048" 1209.4 119.97716977819 92.5937693880395
"6049" 1209.6 118.423502593207 95.4144769088657
"6050" 1209.8 116.510973268635 98.6852471559355
"6051" 1210 114.198805023061 102.543329415528
"6052" 1210.2 112.001599659382 103.967517403719
"6053" 1210.4 110.105219107861 104.780325374354
"6054" 1210.6 107.02408982923 105.801992890119
"6055" 1210.8 103.652110126615 105.584129327012
"6056" 1211 101.015077989718 104.046329098514
"6057" 1211.2 96.7802104048061 103.349910656631
"6058" 1211.4 92.1916767902383 102.85061755396
"6059" 1211.6 88.2226588923858 101.099470359804
"6060" 1211.8 83.9514473241317 98.7468557930585
"6061" 1212 78.6448849332301 96.5319756246428
"6062" 1212.2 73.8850020577425 93.0483200702
"6063" 1212.4 68.4569234194984 90.5630945112038
"6064" 1212.6 63.5557630443301 88.3026254794355
"6065" 1212.8 59.9521107940541 84.1735269054635
"6066" 1213 58.1711009531369 79.2500848994779
"6067" 1213.2 57.8661605972387 73.7105063535993
"6068" 1213.4 58.0846066155145 67.6489980852474
"6069" 1213.6 57.8073615980665 61.2580095965991
"6070" 1213.8 56.7404170745859 55.0784811033489
"6071" 1214 56.3343943798242 48.973786849282
"6072" 1214.2 57.3346255716382 43.7510779525783
"6073" 1214.4 61.1588312297109 38.688736172772
"6074" 1214.6 66.0896206243301 34.7519234493537
"6075" 1214.8 70.7465841345196 29.8320718275671
"6076" 1215 70.3430460983937 30.0545544008446
"6077" 1215.2 72.6252297007439 31.7238531432474
"6078" 1215.4 77.6232796271119 32.1808782600809
"6079" 1215.6 79.4568210360388 30.2092400808572
"6080" 1215.8 80.2374262627161 25.0764420243934
"6081" 1216 80.3179761882595 18.3182849259649
"6082" 1216.2 80.8318746309194 13.0627859254792
"6083" 1216.4 81.5588211502301 12.5312912364836
"6084" 1216.6 82.8961348730079 9.2616446456577
"6085" 1216.8 80.4457337133015 6.15047269840869
"6086" 1217 76.7200048892637 4.22410482780943
"6087" 1217.2 73.4304727554406 4.02135039154075
"6088" 1217.4 71.2016782919801 3.0924252194441
"6089" 1217.6 71.3733804832564 4.01129296014601
"6090" 1217.8 71.5333506874754 4.24773747935058
"6091" 1218 71.4621025432579 4.14818577635215
"6092" 1218.2 71.3679626956676 4.09282999323905
"6093" 1218.4 71.3761689389665 4.0765748330173
"6094" 1218.6 71.2068611824846 3.94454818816275
"6095" 1218.8 71.1982847327211 3.94609925306941
"6096" 1219 71.2016782919801 3.97339799542655
"6097" 1219.2 71.2008222590139 3.9866477228544
"6098" 1219.4 71.2008222590139 3.9866477228544
"6099" 1219.6 71.2008222590139 3.9866477228544
"6100" 1219.8 71.2008222590139 3.9866477228544
"6101" 1220 71.1611916545605 3.99152792105722
"6102" 1220.2 71.1644966861866 4.0181145223094
"6103" 1220.4 71.1439877845783 4.01093376616763
"6104" 1220.6 71.1621568407876 4.0144970975815
"6105" 1220.8 71.1168393105069 4.01434610896227
"6106" 1221 71.1186430942571 4.00386314596251
"6107" 1221.2 71.0912500393382 4.00386314596251
"6108" 1221.4 71.0651955086937 3.99318958363548
"6109" 1221.6 70.9684482192755 3.95497134433548
"6110" 1221.8 71.0116389734801 3.96063330571326
"6111" 1222 71.0026748546829 3.9556924431902
"6112" 1222.2 71.0609084264245 3.97832693501881
"6113" 1222.4 71.0327544533134 3.95355585399104
"6114" 1222.6 71.0231834180618 3.95997186162707
"6115" 1222.8 71.0231834180618 3.95997186162707
"6116" 1223 70.9417188468622 3.94127046609586
"6117" 1223.2 70.9417188468622 3.94127046609586
"6118" 1223.4 70.9417188468622 3.94127046609586
"6119" 1223.6 70.9417188468622 3.94127046609586
"6120" 1223.8 70.9417188468622 3.94127046609586
"6121" 1224 70.9704040270131 4.00977485729397
"6122" 1224.2 70.9485885453796 4.00640523647754
"6123" 1224.4 70.9890152450872 4.01320866136406
"6124" 1224.6 70.9592449557628 3.96711545775791
"6125" 1224.8 70.9658887671745 3.98540438674104
"6126" 1225 70.999089207164 3.96650892601095
"6127" 1225.2 71.0700455530191 4.00686399953182
"6128" 1225.4 70.9502545918407 3.88597558489124
"6129" 1225.6 70.112345769864 3.07936418323013
"6130" 1225.8 69.0834966844513 2.93221067492663
"6131" 1226 67.2425258232301 2.70582024361116
"6132" 1226.2 64.5703521643218 2.16257098377035
"6133" 1226.4 61.3744527641628 1.6133692210701
"6134" 1226.6 58.1506791147868 1.82893403234785
"6135" 1226.8 53.9361537316873 2.35708495836406
"6136" 1227 50.2449954855566 3.30604124030283
"6137" 1227.2 45.9781923102796 4.77685268848994
"6138" 1227.4 43.7123115885791 5.13829456492605
"6139" 1227.6 42.1650141375331 5.71069409520821
"6140" 1227.8 40.9656700876657 6.20719867417311
"6141" 1228 37.6107593709311 7.40012891587363
"6142" 1228.2 34.6788361236873 9.57851226990691
"6143" 1228.4 32.2669247083527 11.7435600741336
"6144" 1228.6 29.3510427911487 13.3371046943541
"6145" 1228.8 28.8099530402187 13.5946536114128
"6146" 1229 28.6591529813897 13.6388226597334
"6147" 1229.2 28.1448154254687 13.2037852549355
"6148" 1229.4 27.812886481119 12.8546309699725
"6149" 1229.6 28.0133427696701 12.3324093988955
"6150" 1229.8 27.2761148298367 12.2827883406568
"6151" 1230 26.7308672602809 12.3811214598338
"6152" 1230.2 26.4343126253335 12.3867056561079
"6153" 1230.4 26.2062150348263 12.3291755478778
"6154" 1230.6 25.7841443010536 12.4319266965237
"6155" 1230.8 25.5829261991125 12.3420014275825
"6156" 1231 25.7034350702514 12.3499735258929
"6157" 1231.2 26.0977464391901 12.1566054981155
"6158" 1231.4 26.4395004802926 12.097048741873
"6159" 1231.6 27.1929576501147 11.9469931548778
"6160" 1231.8 27.1181457917007 12.072225620759
"6161" 1232 26.399045140521 12.2379061162628
"6162" 1232.2 26.2208334439416 12.3144762250701
"6163" 1232.4 26.4421399152718 12.4394204689355
"6164" 1232.6 27.8946412876532 12.4492200174739
"6165" 1232.8 28.9797499450012 12.7985798262126
"6166" 1233 29.0235073248968 13.6156929451688
"6167" 1233.2 28.9586526368372 13.3675777090783
"6168" 1233.4 30.9070081260301 12.2058645621021
"6169" 1233.6 34.7851438326827 12.266432648946
"6170" 1233.8 39.5850864197149 11.914402232087
"6171" 1234 44.5605413297613 11.2650058237792
"6172" 1234.2 49.961875684526 9.9357358127518
"6173" 1234.4 55.0867484221556 8.43463688271208
"6174" 1234.6 60.6024853543775 7.34231423808285
"6175" 1234.8 66.6520672678907 6.9451102869997
"6176" 1235 71.6055118437926 5.59426082288191
"6177" 1235.2 73.0429082929188 4.46767263003925
"6178" 1235.4 72.8733204454523 6.28203747060215
"6179" 1235.6 75.0264415853422 9.89272844829062
"6180" 1235.8 76.7954057089497 15.4825924206738
"6181" 1236 75.8096705051233 19.8122011960326
"6182" 1236.2 75.6324098103412 23.3563897504633
"6183" 1236.4 77.432253091373 25.0951174257069
"6184" 1236.6 80.5084220079755 27.6155358564264
"6185" 1236.8 83.3078867297579 30.355989503741
"6186" 1237 86.6476517900634 32.2775176463244
"6187" 1237.2 90.2287230320679 35.1844374793679
"6188" 1237.4 93.3965430626119 38.0664871122809
"6189" 1237.6 98.5821597358631 40.096803184385
"6190" 1237.8 103.60338209623 42.3092535512015
"6191" 1238 107.707564571204 43.3995467790671
"6192" 1238.2 112.297281675339 44.0064014840363
"6193" 1238.4 116.49411637297 43.8618787303809
"6194" 1238.6 118.589339783659 45.448417403843
"6195" 1238.8 120.180891927622 48.3370482786395
"6196" 1239 123.76594075902 50.5682784028306
"6197" 1239.2 123.058464198279 51.3629882503257
"6198" 1239.4 124.492624645635 54.5128488284831
"6199" 1239.6 125.292189437998 57.5247130063595
"6200" 1239.8 124.702458168371 60.3701462026132
"6201" 1240 123.831665621156 63.8084932592142
"6202" 1240.2 123.278040952701 67.0979259014313
"6203" 1240.4 123.74754985723 68.1288548775069
"6204" 1240.6 123.774698331302 68.0499918440307
"6205" 1240.8 123.569387996136 68.4649706427792
"6206" 1241 124.12762849423 68.7805022757097
"6207" 1241.2 123.964288914693 68.2222571860677
"6208" 1241.4 124.210387552287 67.2456084715645
"6209" 1241.6 124.486251079141 66.632267373121
"6210" 1241.8 124.495142548189 66.2260648523818
"6211" 1242 124.551683171875 65.3195661185719
"6212" 1242.2 124.417688506677 64.2486020603565
"6213" 1242.4 124.589620630584 63.931908574082
"6214" 1242.6 124.264706035443 64.4130932743699
"6215" 1242.8 124.541423784512 65.4179136405242
"6216" 1243 124.65973858603 66.6298263371915
"6217" 1243.2 124.908734984443 68.2621243283843
"6218" 1243.4 124.955219074795 70.740728097871
"6219" 1243.6 124.08962063053 73.5185365768855
"6220" 1243.8 123.410732203303 77.6776442366428
"6221" 1244 122.467445007814 82.5530735591435
"6222" 1244.2 121.608074948956 87.5598355059436
"6223" 1244.4 118.960368929302 92.4762998664831
"6224" 1244.6 117.356381391984 95.293623406774
"6225" 1244.8 116.075264812672 98.6111808007029
"6226" 1245 114.993770225537 101.502964588841
"6227" 1245.2 112.143085440254 105.358273065459
"6228" 1245.4 109.163471854162 109.238692780822
"6229" 1245.6 105.710019502858 111.02470193768
"6230" 1245.8 101.400721648734 112.279304347369
"6231" 1246 98.0094042080763 111.914637682859
"6232" 1246.2 94.7178462295578 110.901166726028
"6233" 1246.4 93.5593909845518 108.556630645857
"6234" 1246.6 92.1696115286268 105.600326927902
"6235" 1246.8 91.4408657122301 101.246195840653
"6236" 1247 91.6788011191326 96.1870793187648
"6237" 1247.2 92.2453654938801 90.7135594086105
"6238" 1247.4 93.4521151663551 85.3024936943855
"6239" 1247.6 94.3262960314551 79.2034996727605
"6240" 1247.8 96.9642665499236 73.9646215097903
"6241" 1248 101.78678577608 69.0896846281875
"6242" 1248.2 103.85676785423 64.5882079937855
"6243" 1248.4 103.798133133371 61.0997671347041
"6244" 1248.6 103.696006301886 57.8227767334985
"6245" 1248.8 106.033393054099 51.7133603135339
"6246" 1249 110.593661695055 47.3740760424105
"6247" 1249.2 117.582545524874 45.6925274937745
"6248" 1249.4 120.054043747674 46.875903347879
"6249" 1249.6 121.344472023295 48.8330470539677
"6250" 1249.8 122.879653756994 50.8382183798016
"6251" 1250 124.252244440787 53.6493334190584
"6252" 1250.2 125.120737190908 56.6862788069032
"6253" 1250.4 126.165687957199 60.8050536996126
"6254" 1250.6 125.621008335671 61.461083319093
"6255" 1250.8 125.512873774536 60.300658494795
"6256" 1251 125.175240199575 58.9147264277842
"6257" 1251.2 125.051979739414 57.5705748935195
"6258" 1251.4 125.053693109778 56.1689725314831
"6259" 1251.6 124.611364941321 53.2950341338528
"6260" 1251.8 123.611807486873 49.517178977126
"6261" 1252 123.134519797553 45.4858689991452
"6262" 1252.2 121.511054075875 41.1694291195801
"6263" 1252.4 119.806894548814 38.2932949905995
"6264" 1252.6 118.222504304742 35.1186829608623
"6265" 1252.8 115.849644620586 31.4740469406389
"6266" 1253 113.395408033677 27.4451081098828
"6267" 1253.2 111.543943890852 24.2939608211787
"6268" 1253.4 109.536645066743 22.7076129038735
"6269" 1253.6 107.904442911512 22.0201124233714
"6270" 1253.8 105.70648388763 19.4875007665105
"6271" 1254 103.279488996874 17.0887523629094
"6272" 1254.2 100.454159103944 14.0066894419103
"6273" 1254.4 98.2506079584801 12.1910019134855
"6274" 1254.6 94.945319585586 9.50503701081684
"6275" 1254.8 93.1175029254478 8.17993605662903
"6276" 1255 90.6464390529268 7.17658095877155
"6277" 1255.2 87.4547517423706 4.72944343329085
"6278" 1255.4 85.1774210661309 3.81031057078673
"6279" 1255.6 80.6416065882136 2.53742210484458
"6280" 1255.8 76.2725607739551 1.52174344223548
"6281" 1256 74.8618983892053 1.29296042846441
"6282" 1256.2 74.1662916605801 0.926175879810483
"6283" 1256.4 71.8313848473487 0.931843839028703
"6284" 1256.6 67.0833475906404 0.76489164344831
"6285" 1256.8 62.9530669199444 0.449812825678342
"6286" 1257 61.9847713447301 0.733173771345485
"6287" 1257.2 61.4304899991051 0.41659935581048
"6288" 1257.4 61.5723455896875 0.404740859573778
"6289" 1257.6 61.3650779148388 0.251125457392003
"6290" 1257.8 60.9688821483042 0.247330302120666
"6291" 1258 61.4683115497477 0.411915748053131
"6292" 1258.2 60.81321027134 0.402774992693727
"6293" 1258.4 61.1385962739354 0.471077109198638
"6294" 1258.6 62.0354484963301 0.939976910668817
"6295" 1258.8 62.3041991354003 1.19350026640357
"6296" 1259 62.8455376697007 1.14255855820019
"6297" 1259.2 63.5050858927301 1.2551772322751
"6298" 1259.4 64.7385486392207 1.37055304902982
"6299" 1259.6 67.5230600553015 1.21281267456048
"6300" 1259.8 71.5500837092301 1.2777346836278
"6301" 1260 76.8574880997706 2.78501118990845
"6302" 1260.2 81.510883304122 3.72497329161116
"6303" 1260.4 86.3512672367664 6.46695198196275
"6304" 1260.6 91.7284034636997 7.71032877120505
"6305" 1260.8 95.6646961303692 10.079859607805
"6306" 1261 99.0987463984523 12.6694376499077
"6307" 1261.2 99.4509341835852 15.0825510373467
"6308" 1261.4 100.387332090845 18.6315102016759
"6309" 1261.6 100.733255566361 22.7083399070196
"6310" 1261.8 102.129245326557 26.5123048466925
"6311" 1262 104.175152567543 29.6974480067529
"6312" 1262.2 106.022665246526 32.1068587452311
"6313" 1262.4 108.636030477221 34.4217327520248
"6314" 1262.6 111.26065601579 37.1593730092717
"6315" 1262.8 112.99765907408 41.5489794024355
"6316" 1263 115.531053143547 46.2237225753501
"6317" 1263.2 118.712268074254 49.1717346249515
"6318" 1263.4 117.994834215857 50.9880208205118
"6319" 1263.6 115.759401409512 54.7506045418329
"6320" 1263.8 113.5828021768 60.7965480460429
"6321" 1264 113.522811442197 67.6929700405257
"6322" 1264.2 115.95144868097 73.838376093967
"6323" 1264.4 118.886700413722 78.9003414516464
"6324" 1264.6 121.576540682686 82.6753719249035
"6325" 1264.8 120.530564273662 83.5987245863915
"6326" 1265 119.572915647558 87.6729643237552
"6327" 1265.2 118.389667135649 90.9871485786532
"6328" 1265.4 114.758388442468 92.9525112609355
"6329" 1265.6 109.600894147874 95.3082230731558
"6330" 1265.8 103.848594120101 97.0804920541452
"6331" 1266 100.959799433525 95.0112914137033
"6332" 1266.2 101.736329142546 93.5157274190408
"6333" 1266.4 102.192133591891 92.3088939556225
"6334" 1266.6 103.668912895713 89.1757145668924
"6335" 1266.8 105.999123668796 85.6022875879109
"6336" 1267 107.940017036427 81.5455154654929
"6337" 1267.2 108.756251486378 77.2851215763125
"6338" 1267.4 110.105219107861 72.592423013083
"6339" 1267.6 112.697458752255 68.4462305000331
"6340" 1267.8 116.238027412129 66.589888277123
"6341" 1268 121.520039812517 65.5533751682388
"6342" 1268.2 124.59713739876 65.1163583679775
"6343" 1268.4 124.631383513111 62.6296748893402
"6344" 1268.6 124.606589378255 59.1433517631062
"6345" 1268.8 124.930354575574 55.4272960335755
"6346" 1269 123.782683176617 50.1373778557758
"6347" 1269.2 122.40169763441 46.1842461852961
"6348" 1269.4 121.108283801902 41.9316713719595
"6349" 1269.6 119.463562739416 39.1714493994704
"6350" 1269.8 117.186520270984 34.8315495276568
"6351" 1270 114.714689997717 30.7187567251247
"6352" 1270.2 112.536911829611 27.9228806030417
"6353" 1270.4 111.64837991273 25.3196376084618
"6354" 1270.6 110.694849297099 26.1007647801197
"6355" 1270.8 107.770426061885 24.7040008988446
"6356" 1271 104.730397880726 21.3426085632572
"6357" 1271.2 104.069842241639 17.9497956989173
"6358" 1271.4 104.112544043909 19.488161773794
"6359" 1271.6 104.726183207368 20.7702953842382
"6360" 1271.8 105.365870643027 21.3784298910505
"6361" 1272 107.229265022655 22.1461768221213
"6362" 1272.2 108.79666895931 23.363749047608
"6363" 1272.4 110.321438706362 24.6558471364092
"6364" 1272.6 113.301940419678 27.0941384350044
"6365" 1272.8 117.109057731323 30.4732472843931
"6366" 1273 119.773719554937 34.3449966530818
"6367" 1273.2 121.488362438902 37.3760572473995
"6368" 1273.4 120.212509526108 37.6603512330087
"6369" 1273.6 120.737821463425 40.3698068972038
"6370" 1273.8 122.709874848278 44.7095671286736
"6371" 1274 125.03922335016 48.713904004537
"6372" 1274.2 125.338576709788 52.7492936407029
"6373" 1274.4 127.057912179488 58.4245922718387
"6374" 1274.6 126.024981050134 63.4561837457195
"6375" 1274.8 125.465628899279 69.3162391995453
"6376" 1275 123.862228756325 74.5209966008234
"6377" 1275.2 122.723789657569 80.4370652622097
"6378" 1275.4 122.104730624577 84.3307712711917
"6379" 1275.6 120.541013419682 88.7788368738879
"6380" 1275.8 118.435357032285 93.4053575859746
"6381" 1276 115.589117718835 99.2629647267494
"6382" 1276.2 113.0328139302 104.446184805126
"6383" 1276.4 112.563661144876 105.162285769061
"6384" 1276.6 111.77956190949 106.212535022266
"6385" 1276.8 110.041857052328 108.223523520582
"6386" 1277 107.204275257141 110.883942944358
"6387" 1277.2 104.56118026147 113.191871641167
"6388" 1277.4 102.305769874597 113.499791217928
"6389" 1277.6 100.999693795521 114.912450755833
"6390" 1277.8 98.5644607723665 117.389021843663
"6391" 1278 95.0901921742526 119.927500112229
"6392" 1278.2 90.2302448684523 122.357907676424
"6393" 1278.4 84.8509308481549 124.102770916958
"6394" 1278.6 80.395014471044 124.06038045861
"6395" 1278.8 75.7450257027857 123.467652106469
"6396" 1279 72.1065578162224 122.416813851528
"6397" 1279.2 68.6474931231853 121.786366478092
"6398" 1279.4 65.2444533956423 119.409646589073
"6399" 1279.6 61.0645022039624 118.240747816132
"6400" 1279.8 58.3601528101279 119.704348886768
"6401" 1280 57.0585958854879 120.002863498818
"6402" 1280.2 55.3304024520569 117.647913710455
"6403" 1280.4 52.2363481785504 113.628180615576
"6404" 1280.6 49.8845629340088 109.065780404058
"6405" 1280.8 50.1470494323483 103.676780834208
"6406" 1281 50.4263085088194 98.4202218655516
"6407" 1281.2 52.0339194432732 92.3847287977717
"6408" 1281.4 55.0349863499987 88.5189849333239
"6409" 1281.6 58.5119560566575 84.0092377903306
"6410" 1281.8 63.0052345760032 81.9227488097338
"6411" 1282 67.4480025093393 78.1490991309523
"6412" 1282.2 72.2028054218381 74.9491726680155
"6413" 1282.4 77.7948165838107 74.1125630812742
"6414" 1282.6 83.7293528706185 72.4483732342826
"6415" 1282.8 89.7502759348541 70.5219718275035
"6416" 1283 96.1254121650106 70.4410361610575
"6417" 1283.2 101.29123705448 70.5438836180355
"6418" 1283.4 102.333436809111 68.7749251132926
"6419" 1283.6 102.86222875408 66.4226834801855
"6420" 1283.8 103.144120409855 66.8335295526605
"6421" 1284 104.577942703922 69.374797477397
"6422" 1284.2 107.717174402583 73.4087528110531
"6423" 1284.4 112.063299091455 78.5824532841355
"6424" 1284.6 114.418627864523 84.2959247007892
"6425" 1284.8 112.950149244455 88.7580594977605
"6426" 1285 112.878526899149 94.9014359908306
"6427" 1285.2 114.113782469399 96.2298280181129
"6428" 1285.4 114.18386176041 94.3701792828329
"6429" 1285.6 115.669321121648 92.6507333604519
"6430" 1285.8 119.016330983854 89.6861257420955
"6431" 1286 119.588672870552 86.6238656291917
"6432" 1286.2 122.116889898488 83.0506996917581
"6433" 1286.4 121.768727747135 81.556802923626
"6434" 1286.6 122.33365732759 78.4805379793355
"6435" 1286.8 122.870916871891 77.7710348594274
"6436" 1287 122.736050258762 77.6508323325968
"6437" 1287.2 123.13883016516 75.7383793095605
"6438" 1287.4 124.320637177082 74.4485137331855
"6439" 1287.6 123.449141009999 73.9834198706297
"6440" 1287.8 122.955981125627 71.6587401908942
"6441" 1288 123.281647011875 68.5246866416855
"6442" 1288.2 122.844084244689 65.1242031367552
"6443" 1288.4 122.98739258323 60.6821159787716
"6444" 1288.6 124.319188127278 56.5585559168555
"6445" 1288.8 124.70223556749 53.7873423572819
"6446" 1289 123.75388450118 51.5557883924855
"6447" 1289.2 123.503666065155 49.7690857052105
"6448" 1289.4 123.333480447815 50.2754773759355
"6449" 1289.6 122.884011193966 49.5386297222315
"6450" 1289.8 121.97384955123 46.7639724829868
"6451" 1290 121.049614614263 43.3366740931896
"6452" 1290.2 119.62749743215 39.9901848155195
"6453" 1290.4 117.990749038279 35.6220451370087
"6454" 1290.6 117.10884299763 34.9244845904355
"6455" 1290.8 117.527788433103 35.2472883630541
"6456" 1291 118.16672853728 36.9436815667855
"6457" 1291.2 118.73487340696 38.1270895066404
"6458" 1291.4 118.640852272922 38.2383652545252
"6459" 1291.6 119.070383820098 38.7468349424644
"6460" 1291.8 119.847881240206 39.6085492851306
"6461" 1292 121.168444820444 40.9029091666498
"6462" 1292.2 121.497243006421 42.1647177022688
"6463" 1292.4 123.468249646707 44.7714718525037
"6464" 1292.6 124.210126182881 47.9142419711215
"6465" 1292.8 125.805319352863 51.8161501477167
"6466" 1293 126.117282571253 53.9525352479809
"6467" 1293.2 126.195889743905 55.8394160473605
"6468" 1293.4 126.917888329349 60.2759166594355
"6469" 1293.6 127.177681027511 64.9247495968776
"6470" 1293.8 126.167890617646 67.5837535901195
"6471" 1294 124.087128311599 71.6745587413699
"6472" 1294.2 122.20189673343 76.3785348178355
"6473" 1294.4 119.600401503512 81.1428698428306
"6474" 1294.6 116.903117894111 85.9185353135783
"6475" 1294.8 115.244044478635 91.5754413686974
"6476" 1295 111.499209264875 96.7568698665242
"6477" 1295.2 107.551295680553 98.3071742510323
"6478" 1295.4 103.105127748566 98.8158529036834
"6479" 1295.6 98.7785822083623 97.9345693426876
"6480" 1295.8 94.9439238165801 96.3380102922605
"6481" 1296 90.510754576157 93.8877706129111
"6482" 1296.2 86.1568456368642 91.4921395153257
"6483" 1296.4 81.5248303778155 88.4812879802282
"6484" 1296.6 75.9366979517261 86.0202322284395
"6485" 1296.8 70.6959284927462 83.0352891113952
"6486" 1297 66.4286507685341 78.7220772517115
"6487" 1297.2 64.2519070742038 73.6590053686986
"6488" 1297.4 63.324792180307 66.8203818250381
"6489" 1297.6 62.0362773282488 60.369378708814
"6490" 1297.8 63.2839492312028 53.6352080489446
"6491" 1298 66.7714881961788 48.2175721828586
"6492" 1298.2 70.4998664227827 43.4431289817776
"6493" 1298.4 73.8554416324622 37.7965397759266
"6494" 1298.6 76.8578485347038 35.4508235000934
"6495" 1298.8 76.5072305384664 35.4329029859718
"6496" 1299 74.9234296183049 31.323516840814
"6497" 1299.2 72.286272060176 28.9490112296112
"6498" 1299.4 72.3795635019282 28.5343469062185
"6499" 1299.6 73.8516710110634 29.368684988491
"6500" 1299.8 77.2838082239732 29.9286477742933
"6501" 1300 81.9080826004463 31.5519832035571
"6502" 1300.2 88.1721894340301 33.8103650084173
"6503" 1300.4 93.3792667609301 37.8267545203082
"6504" 1300.6 98.4821501166525 41.9201795427631
"6505" 1300.8 102.346198912307 46.3621909929099
"6506" 1301 106.983000246852 48.1476510797733
"6507" 1301.2 110.253105727917 47.1282884527094
"6508" 1301.4 114.692176330705 43.8516283202605
"6509" 1301.6 115.681087544701 41.6526845421338
"6510" 1301.8 114.413451996905 40.1922319072855
"6511" 1302 112.269830327825 39.7885242990475
"6512" 1302.2 109.445452870118 40.5100582996251
"6513" 1302.4 104.828489935881 41.503834880285
"6514" 1302.6 99.6759028472301 41.8915663222868
"6515" 1302.8 95.6984773670859 40.1990915912624
"6516" 1303 92.1092798669542 36.9419244063579
"6517" 1303.2 89.4978468856974 32.6057923463
"6518" 1303.4 88.7136347905985 27.451813064146
"6519" 1303.6 90.4834978246923 22.1382000648789
"6520" 1303.8 92.3377179346248 18.2995504949355
"6521" 1304 96.0551537263353 16.2947691702513
"6522" 1304.2 99.3163690014193 15.8411880750976
"6523" 1304.4 100.51941069952 16.8881576225407
"6524" 1304.6 103.796697954704 18.4983292683062
"6525" 1304.8 106.059274827615 20.6906403383201
"6526" 1305 109.340295540179 24.1792796180124
"6527" 1305.2 112.45921433833 27.5217274508719
"6528" 1305.4 115.574206645917 31.2627341554746
"6529" 1305.6 116.535479191511 33.8795368630181
"6530" 1305.8 117.774885561516 37.7694417596162
"6531" 1306 119.00105601249 42.6197922752111
"6532" 1306.2 120.746448939478 46.8847551852395
"6533" 1306.4 119.792847344974 51.2609394140842
"6534" 1306.6 119.66091922304 56.4725175004479
"6535" 1306.8 118.368958052961 60.8834474942464
"6536" 1307 115.37315055533 63.9671616051605
"6537" 1307.2 110.588105900771 67.0257171740584
"6538" 1307.4 105.621950991894 69.6607960662548
"6539" 1307.6 101.237392580905 72.3879136642605
"6540" 1307.8 97.2448534231399 75.4713215308453
"6541" 1308 93.5250674184022 79.6972563518044
"6542" 1308.2 92.6883818836736 84.2773818886452
"6543" 1308.4 90.8123892258521 88.7886290736835
"6544" 1308.6 91.5434266142777 94.1597223118402
"6545" 1308.8 91.2206614225396 98.4274257003403
"6546" 1309 88.9220906178253 103.07124509465
"6547" 1309.2 85.3686570115872 107.366247225507
"6548" 1309.4 81.2959096118541 111.525234569883
"6549" 1309.6 76.361396614111 113.417468448007
"6550" 1309.8 71.3995763792902 116.605674200138
"6551" 1310 65.4256347630256 120.090356485095
"6552" 1310.2 59.1370609508437 121.708841013026
"6553" 1310.4 52.3532331571165 122.754051951458
"6554" 1310.6 45.9010619996194 121.556869804706
"6555" 1310.8 40.4709127918746 117.267804397802
"6556" 1311 35.6930526062068 111.883871658377
"6557" 1311.2 31.8469486283253 106.152969787412
"6558" 1311.4 29.093005518364 99.9591884659355
"6559" 1311.6 27.468113834593 93.2771608205806
"6560" 1311.8 28.5833979022549 86.6396582900595
"6561" 1312 29.3624286706962 79.5318634434694
"6562" 1312.2 32.6768432255521 73.3392131433338
"6563" 1312.4 37.0161600443309 68.2637427809187
"6564" 1312.6 41.7981981159656 62.9001304736297
"6565" 1312.8 46.1532976675274 57.2718253270706
"6566" 1313 50.2558398136184 52.2865730750229
"6567" 1313.2 55.611868654042 48.8754032629652
"6568" 1313.4 60.0126652093527 44.8564194827374
"6569" 1313.6 63.6504100774654 38.5926861859943
"6570" 1313.8 65.4092053388772 33.7329747769649
"6571" 1314 64.9324024763578 32.5893772743397
"6572" 1314.2 66.5439389203329 33.8880678517859
"6573" 1314.4 70.2655586860356 34.7970904594355
"6574" 1314.6 76.8929034064872 36.3603984384212
"6575" 1314.8 82.4549698631567 38.6662489059997
"6576" 1315 86.3080920467977 43.4202958942868
"6577" 1315.2 89.537167495604 48.5639649203268
"6578" 1315.4 92.442598391103 53.426862701266
"6579" 1315.6 95.5117906176185 59.6026228844396
"6580" 1315.8 97.3222549658077 65.6912654522027
"6581" 1316 98.2307450918572 72.0728291122914
"6582" 1316.2 98.7184369911809 77.0282448859355
"6583" 1316.4 95.6057610285998 77.7958212886834
"6584" 1316.6 90.441981360445 79.3971440161008
"6585" 1316.8 84.2224616794496 81.1607862086184
"6586" 1317 77.751646903978 81.9966159949355
"6587" 1317.2 71.3153903432137 80.2047444474273
"6588" 1317.4 65.0363944508913 78.1368896788528
"6589" 1317.6 58.6335901916691 75.3224064001062
"6590" 1317.8 54.277970221759 70.5753636553652
"6591" 1318 51.7783493252904 64.6073171134355
"6592" 1318.2 51.4595167816532 58.5364967938586
"6593" 1318.4 51.6484423166015 51.8296857741355
"6594" 1318.6 53.1239270766477 45.6640898208366
"6595" 1318.8 53.9032023879002 39.3576690150798
"6596" 1319 54.7417263911785 32.9787690741829
"6597" 1319.2 56.9967096284578 30.3300972422424
"6598" 1319.4 58.9196817423885 31.4690764530642
"6599" 1319.6 63.2344238330483 32.4132760384506
"6600" 1319.8 69.2339410766378 33.1032432516248
"6601" 1320 75.7662765382589 34.4516563734547
"6602" 1320.2 80.8739624741263 36.3077925600676
"6603" 1320.4 85.6256625661301 37.6704071777173
"6604" 1320.6 87.6195345510409 41.2821403442598
"6605" 1320.8 89.3322555347866 45.7823417643181
"6606" 1321 92.5811016232301 50.6148289835131
"6607" 1321.2 95.8070583190896 55.7239453753157
"6608" 1321.4 97.9808395006094 61.0128258137545
"6609" 1321.6 101.066434446011 66.4079244040331
"6610" 1321.8 103.680036611255 70.2870613320951
"6611" 1322 102.551098266519 72.7389581942495
"6612" 1322.2 100.034508114908 74.6509408481219
"6613" 1322.4 96.3818879932301 78.6047472570605
"6614" 1322.6 92.3879971544317 83.5099349865726
"6615" 1322.8 87.6339980840381 87.7232369716475
"6616" 1323 82.3433034569981 92.0648289561275
"6617" 1323.2 78.2420411695348 97.2062809163574
"6618" 1323.4 73.8681674796832 102.138822426014
"6619" 1323.6 70.6843490360634 108.157910753864
"6620" 1323.8 68.4081003100301 113.417888428659
"6621" 1324 64.6242063238968 117.831169554891
"6622" 1324.2 62.4997633910469 122.181198294035
"6623" 1324.4 63.204596372025 123.2461823095
"6624" 1324.6 63.6823494587259 122.267078396843
"6625" 1324.8 64.2076554944574 122.276323960208
"6626" 1325 63.895018420319 121.616190735936
"6627" 1325.2 62.698541068545 120.311153220731
"6628" 1325.4 59.6428582393053 118.439000265808
"6629" 1325.6 55.7422676703665 116.152719708731
"6630" 1325.8 51.8354839910895 113.144481024435
"6631" 1326 47.9494247303217 109.822995112752
"6632" 1326.2 43.856801978441 106.590650144475
"6633" 1326.4 39.5868560408942 103.82281359517
"6634" 1326.6 36.0321437682865 99.6941264836936
"6635" 1326.8 33.1923527510686 95.026095731674
"6636" 1327 32.047639952277 88.9774162670761
"6637" 1327.2 31.6581742924882 83.183230682879
"6638" 1327.4 31.8552043046511 77.112056814225
"6639" 1327.6 32.458410338457 71.4785711455657
"6640" 1327.8 34.2105249459551 65.8844432767105
"6641" 1328 35.7457711546944 59.9904173122837
"6642" 1328.2 36.3979459845274 54.1179598136652
"6643" 1328.4 38.3257024493866 49.3482696572659
"6644" 1328.6 40.7192003979869 44.2672947112058
"6645" 1328.8 41.9763459540872 39.0946924705171
"6646" 1329 41.6317484911212 36.9255815095593
"6647" 1329.2 42.9443673022907 38.4355440493597
"6648" 1329.4 46.5687818280101 39.8075016316655
"6649" 1329.6 51.257245733077 41.9844593400375
"6650" 1329.8 56.8020485712689 43.8600078856733
"6651" 1330 60.9223610594015 45.6783691629926
"6652" 1330.2 65.4903180592033 47.7639930790783
"6653" 1330.4 70.4087266223097 49.3927375124576
"6654" 1330.6 75.8778227617965 50.9654349703779
"6655" 1330.8 81.4542995250551 53.9539829085605
"6656" 1331 86.6867154277551 55.8394160473605
"6657" 1331.2 91.9127966865051 58.1930226175855
"6658" 1331.4 95.4908839753449 62.6180890842962
"6659" 1331.6 97.4301693952785 67.8281284092823
"6660" 1331.8 100.898291171957 73.3437677534199
"6661" 1332 102.34912259413 74.8529900991105
"6662" 1332.2 103.229745470027 73.2452869620033
"6663" 1332.4 104.216095071394 72.1554193751855
"6664" 1332.6 107.740986120157 70.7517535537404
"6665" 1332.8 112.660901227964 69.6928086331936
"6666" 1333 115.920506739349 70.1133346397067
"6667" 1333.2 114.248699330894 71.5304571833535
"6668" 1333.4 113.145518934084 73.8682490023501
"6669" 1333.6 112.045453935937 77.6807514105697
"6670" 1333.8 110.960839288889 82.8573031726672
"6671" 1334 109.09171761451 88.1910282206795
"6672" 1334.2 106.232778568591 91.9490214257634
"6673" 1334.4 101.964682399001 92.656998645583
"6674" 1334.6 98.0193934543051 91.4014877160105
"6675" 1334.8 93.3412588972301 90.2344129532968
"6676" 1335 87.9988735755581 89.4659886837275
"6677" 1335.2 82.6959159154698 88.433704564638
"6678" 1335.4 77.1499089610301 88.1879707615355
"6679" 1335.6 71.0108788162061 86.0752664930315
"6680" 1335.8 66.1239204037667 83.1462703478623
"6681" 1336 62.0617294158582 79.2708027291586
"6682" 1336.2 59.760193439936 74.2116569980279
"6683" 1336.4 60.6208608376195 68.6439072554311
"6684" 1336.6 61.2431134734159 62.5864854336346
"6685" 1336.8 63.2766900145329 56.3728643615043
"6686" 1337 65.856615894691 50.0361979646659
"6687" 1337.2 68.5071922403908 43.8056754372926
"6688" 1337.4 71.894457989421 38.0143713314173
"6689" 1337.6 76.949939660122 35.4185672336382
"6690" 1337.8 77.7405999803677 36.5309362698804
"6691" 1338 78.0753819917058 35.6412311818384
"6692" 1338.2 78.2517817946507 33.0129773257579
"6693" 1338.4 76.9943582595912 29.5845472660188
"6694" 1338.6 75.5343971469403 25.9693915407486
"6695" 1338.8 74.1002137691017 20.6125136623575
"6696" 1339 75.0426982113922 16.3232199221247
"6697" 1339.2 76.4011185247721 12.146533027571
"6698" 1339.4 76.0297526761357 11.0224612194166
"6699" 1339.6 74.8068359517595 10.1425792247296
"6700" 1339.8 72.6846636881319 8.65854465247119
"6701" 1340 69.4417842612557 6.75241580044831
"6702" 1340.2 66.1889745136511 5.59366216625127
"6703" 1340.4 65.3076918555893 4.57685259741121
"6704" 1340.6 66.4345599156452 4.26215945644491
"6705" 1340.8 68.1927224157301 3.95094837177759
"6706" 1341 71.0140753749993 3.69169014026882
"6707" 1341.2 74.3668159069973 3.81725389582341
"6708" 1341.4 78.3959058840649 3.9882045959007
"6709" 1341.6 81.7136680023412 5.53182758804659
"6710" 1341.8 87.3500193297827 6.28762493248811
"6711" 1342 92.3332242512736 8.99313228162244
"6712" 1342.2 97.0393213112841 11.6853849368004
"6713" 1342.4 100.78365340464 14.7488474078329
"6714" 1342.6 104.606923058835 18.3230178348565
"6715" 1342.8 108.119231664654 21.5858872302236
"6716" 1343 111.68005313248 26.0546682195605
"6717" 1343.2 113.815052378814 28.7616525805992
"6718" 1343.4 114.516148385688 30.6610996470541
"6719" 1343.6 116.674919887055 33.8511890367605
"6720" 1343.8 119.266300120988 36.8621082280645
"6721" 1344 119.01228443235 38.4249496411084
"6722" 1344.2 119.708460214825 40.268971705245
"6723" 1344.4 121.583795096986 43.4142501630221
"6724" 1344.6 121.47021918099 45.89775178339
"6725" 1344.8 121.985915539706 49.7992659814831
"6726" 1345 122.625412928944 54.3854546974831
"6727" 1345.2 124.179319188862 59.2277177495675
"6728" 1345.4 125.425457986425 60.8243328575209
"6729" 1345.6 124.376860387345 61.678296314624
"6730" 1345.8 122.096283846062 63.7739025673556
"6731" 1346 118.673337626512 65.5889052253714
"6732" 1346.2 113.906340190114 68.1085500278198
"6733" 1346.4 109.919485624913 71.5658331225697
"6734" 1346.6 106.494472056361 75.1705878445502
"6735" 1346.8 104.304346795615 78.5601071005011
"6736" 1347 101.319820204011 81.1048570779355
"6737" 1347.2 97.2677405645057 82.7128318180378
"6738" 1347.4 93.466930059464 84.1109476207258
"6739" 1347.6 89.7775858053585 83.2273134256052
"6740" 1347.8 85.3753132490317 82.2461400366462
"6741" 1348 81.0154029336929 79.8614482456132
"6742" 1348.2 76.3654515774514 76.2607474573699
"6743" 1348.4 75.0591570637175 72.1176828783977
"6744" 1348.6 75.3295677367434 67.1692920045638
"6745" 1348.8 77.3382957637171 61.6478960615529
"6746" 1349 78.6982293033354 56.1557222647249
"6747" 1349.2 79.8273518038968 51.3044299724739
"6748" 1349.4 83.2240809411538 46.3888767691558
"6749" 1349.6 85.9875635291866 41.4985756375616
"6750" 1349.8 85.5496468387301 41.0429416042966
"6751" 1350 86.6525535978819 41.8196919308105
"6752" 1350.2 88.9398125383997 42.7546738565426
"6753" 1350.4 90.7567241656301 43.0904483875355
"6754" 1350.6 93.4973626231408 42.2018743238105
"6755" 1350.8 94.1353517638194 39.4822371164801
"6756" 1351 93.2680327378081 35.4194516957428
"6757" 1351.2 91.6394653603923 31.6931496730436
"6758" 1351.4 89.3891449217579 27.0189710167133
"6759" 1351.6 86.9034667625575 22.4235127179266
"6760" 1351.8 86.0238891020139 17.8588356633679
"6761" 1352 88.1093938331344 14.2240460779877
"6762" 1352.2 91.0506964919469 12.7641063957319
"6763" 1352.4 94.2597822699801 12.2961020715605
"6764" 1352.6 97.0060538283035 14.357344954908
"6765" 1352.8 100.961995265986 17.2889617582632
"6766" 1353 104.188372694047 20.927192918692
"6767" 1353.2 107.787640662489 24.6010101890426
"6768" 1353.4 109.62780609952 28.5946631188327
"6769" 1353.6 112.827076161998 32.5005837586408
"6770" 1353.8 114.925892753079 36.7834754180111
"6771" 1354 116.364522333505 41.5426096958855
"6772" 1354.2 118.937274627358 46.6187562397115
"6773" 1354.4 119.821068189954 51.5965645454394
"6774" 1354.6 119.108721246632 55.7669997933863
"6775" 1354.8 118.196562666851 61.3279456122097
"6776" 1355 119.601237453594 66.7187958714562
"6777" 1355.2 121.88516453593 69.0278934591355
"6778" 1355.4 122.503656136139 68.0580135130429
"6779" 1355.6 122.97218943775 66.8560783138475
"6780" 1355.8 123.668366807855 65.7156460531355
"6781" 1356 123.575326724839 64.0877879229511
"6782" 1356.2 124.621431447813 62.4932767112111
"6783" 1356.4 125.089702544136 60.9646411801542
"6784" 1356.6 124.954679608342 58.3838590258235
"6785" 1356.8 125.129105537754 56.1447069827212
"6786" 1357 125.374761521886 55.9693978716464
"6787" 1357.2 123.836439215883 55.2592590652984
"6788" 1357.4 122.558663880694 53.3787984070955
"6789" 1357.6 121.850323994205 49.5079277366605
"6790" 1357.8 121.576116988468 46.5758265059929
"6791" 1358 120.828664699644 44.7636906768886
"6792" 1358.2 119.366333320649 42.4185184128657
"6793" 1358.4 117.994262747158 39.9627169970806
"6794" 1358.6 117.354751798837 35.7901381527224
"6795" 1358.8 115.86091813948 34.6187386760355
"6796" 1359 112.06646641343 31.7651101416355
"6797" 1359.2 108.580446316946 27.6146972116769
"6798" 1359.4 105.438804574051 21.9482490674227
"6799" 1359.6 104.597165688386 20.3811004702658
"6800" 1359.8 103.513951828701 20.4299229377086
"6801" 1360 101.027293556563 17.9924979740637
"6802" 1360.2 98.5324996142551 15.9650530443605
"6803" 1360.4 97.8488030633045 14.0376377487537
"6804" 1360.6 97.4506561263327 14.2458039161919
"6805" 1360.8 94.485149410509 15.4417571524066
"6806" 1361 88.6896542939457 16.4716200281098
"6807" 1361.2 82.5972502834622 17.8275097416766
"6808" 1361.4 75.7642889475459 17.7497442453565
"6809" 1361.6 69.2062654477301 17.0844064761663
"6810" 1361.8 63.1084018783854 15.6490104684015
"6811" 1362 56.3368027989101 15.5121669086555
"6812" 1362.2 49.3976990364216 16.0620216621589
"6813" 1362.4 42.3185812635937 14.5549351291779
"6814" 1362.6 38.4022996175356 12.3049488862133
"6815" 1362.8 37.8125152837595 10.3598986246708
"6816" 1363 35.5623321532852 10.742390393596
"6817" 1363.2 33.6301293538423 12.3926226248947
"6818" 1363.4 30.2792319827403 14.9938027894967
"6819" 1363.6 27.0175367407301 17.8296344079449
"6820" 1363.8 22.3932466572301 21.3195407768767
"6821" 1364 19.1261060502907 23.7273125611779
"6822" 1364.2 16.3057165405271 26.9018076575097
"6823" 1364.4 15.959302883149 30.1781924395301
"6824" 1364.6 14.668374597489 35.0939642825694
"6825" 1364.8 12.9139044606229 38.977210382873
"6826" 1365 12.1432419075257 42.6617394423442
"6827" 1365.2 10.9608248301792 46.9070901833931
"6828" 1365.4 10.6530398698968 50.9647122898073
"6829" 1365.6 11.0067241571051 55.2024453923605
"6830" 1365.8 12.9025196166575 58.4122638075484
"6831" 1366 14.4719723553785 60.7645925838183
"6832" 1366.2 15.4843308868449 64.1436860137306
"6833" 1366.4 18.4986876051356 67.3202102416993
"6834" 1366.6 22.0391051450647 68.253096397841
"6835" 1366.8 26.5259474292384 69.1445485807454
"6836" 1367 31.2679283276691 69.940781158838
"6837" 1367.2 35.7921107914715 69.8030208527545
"6838" 1367.4 39.3358230579268 67.3421140731814
"6839" 1367.6 43.8748505495866 65.5328631695268
"6840" 1367.8 48.4954349915665 64.6073171134355
"6841" 1368 53.5271807895398 63.1546858055284
"6842" 1368.2 59.3538600454961 62.27740702033
"6843" 1368.4 64.9170309119987 62.9696181814479
"6844" 1368.6 70.4840094834984 63.7823624358623
"6845" 1368.8 76.3485765013551 64.8557356688855
"6846" 1369 81.9836149209948 64.9975285483052
"6847" 1369.2 87.5010261823521 67.4332917998867
"6848" 1369.4 92.9004954358351 68.0678341592968
"6849" 1369.6 98.6623598152301 69.1170693508355
"6850" 1369.8 102.875164203491 69.9530531903136
"6851" 1370 101.104832367755 70.4058385023125
"6852" 1370.2 99.4384867798604 72.393881918717
"6853" 1370.4 96.8269373374096 76.3226773911663
"6854" 1370.6 93.196025596913 80.2068838130819
"6855" 1370.8 89.1029030039612 82.3017195859859
"6856" 1371 83.5732379263301 84.7738080507355
"6857" 1371.2 77.571110860394 86.6830492730339
"6858" 1371.4 71.3060441472219 87.8045353115093
"6859" 1371.6 65.6945304781377 86.8108295000363
"6860" 1371.8 59.7502767772059 84.1263582010887
"6861" 1372 55.2035349962551 80.1048131495855
"6862" 1372.2 50.5252459356691 75.8661618373014
"6863" 1372.4 47.7773019522557 70.8022650478329
"6864" 1372.6 47.4577272863166 64.677138896772
"6865" 1372.8 46.1402431647926 58.4855741398462
"6866" 1373 45.270536526366 52.1752578149258
"6867" 1373.2 44.5684596346988 46.0356414535917
"6868" 1373.4 46.2774399176893 39.6523667786702
"6869" 1373.6 48.5695468000056 33.4321533415783
"6870" 1373.8 52.4828054197301 29.6825907884061
"6871" 1374 56.6847859065634 29.6878137206931
"6872" 1374.2 63.5423485042007 30.5181464123178
"6873" 1374.4 70.108088395521 32.9452430460809
"6874" 1374.6 76.7421236570338 34.806019954599
"6875" 1374.8 81.6970315636846 35.3599408927628
"6876" 1375 84.6443686306028 37.7155741877991
"6877" 1375.2 87.1470043536896 42.3047364768814
"6878" 1375.4 89.4904621802564 46.9799923555934
"6879" 1375.6 91.9086548039224 52.0132639834227
"6880" 1375.8 94.3527078320565 56.1187618970099
"6881" 1376 95.5450762042049 61.532194077322
"6882" 1376.2 95.9190502981736 67.7603218556855
"6883" 1376.4 97.7282682497216 73.112494774605
"6884" 1376.6 97.895814664978 77.1952489568262
"6885" 1376.8 95.2606560140801 80.3277528788355
"6886" 1377 90.863265893797 82.8211669845575
"6887" 1377.2 85.7590121896199 83.1949845153592
"6888" 1377.4 80.095820047492 83.5860094388402
"6889" 1377.6 73.7921322810416 83.2402750934683
"6890" 1377.8 68.6078771803871 81.9681892053735
"6891" 1378 63.5874362640801 80.1334768290605
"6892" 1378.2 57.5922365276935 77.3234264089843
"6893" 1378.4 52.2837878657104 75.9057721883843
"6894" 1378.6 48.2987194073318 73.1772714513846
"6895" 1378.8 46.3622287480404 67.7636165314872
"6896" 1379 45.6699799396991 61.9776993208912
"6897" 1379.2 47.170929711366 56.6612627968384
"6898" 1379.4 50.243961257973 51.2691515977355
"6899" 1379.6 54.2957805182201 46.2128785383455
"6900" 1379.8 59.0137606129331 41.5988018596087
"6901" 1380 63.0153691873647 37.1306079551566
"6902" 1380.2 65.3704232811136 31.641302835683
"6903" 1380.4 65.7035799694948 30.9715196432296
"6904" 1380.6 66.960986092119 32.5606157152133
"6905" 1380.8 70.2819925992393 34.2027793070181
"6906" 1381 74.8625266183574 36.7184255806082
"6907" 1381.2 79.103718603122 38.5173433930976
"6908" 1381.4 83.7518412504425 41.5157216425727
"6909" 1381.6 88.1445473513392 43.9312496521355
"6910" 1381.8 91.0867753581019 47.6720639808842
"6911" 1382 92.1844978280997 52.419022101892
"6912" 1382.2 94.5188795921973 57.9347884487634
"6913" 1382.4 97.0820328508617 63.0953499270934
"6914" 1382.6 99.2117171729108 68.189875595717
"6915" 1382.8 101.754679605862 73.3990408820075
"6916" 1383 102.409301711655 73.6873338004605
"6917" 1383.2 102.509497238523 73.5047096529111
"6918" 1383.4 102.877777425594 73.6612495889272
"6919" 1383.6 104.65252478018 72.9947993003074
"6920" 1383.8 108.150989647704 72.3951214900934
"6921" 1384 112.73793867213 72.2637043865355
"6922" 1384.2 116.180246502533 73.7264396218207
"6923" 1384.4 118.571682239547 75.2416198780087
"6924" 1384.6 121.717296471255 75.5186244335855
"6925" 1384.8 121.91212737941 74.7547496250124
"6926" 1385 121.171810333759 74.9246624583487
"6927" 1385.2 121.51775518683 75.1396268938605
"6928" 1385.4 121.482528386328 75.4311574875453
"6929" 1385.6 121.84715667223 75.9004935623289
"6930" 1385.8 121.224931161658 75.7399203675968
"6931" 1386 120.283581141157 76.0898783600331
"6932" 1386.2 120.244745138638 77.7528627030635
"6933" 1386.4 121.077949906873 80.7499734272926
"6934" 1386.6 120.756361884742 82.2203325176672
"6935" 1386.8 119.370612537492 83.4646816950307
"6936" 1387 116.930854952986 86.172657752594
"6937" 1387.2 113.994292271404 90.0919339557537
"6938" 1387.4 110.481285111382 94.5658305359195
"6939" 1387.6 108.659031267754 98.9248694499593
"6940" 1387.8 108.83338978718 102.669209070845
"6941" 1388 110.088660886616 105.571551953691
"6942" 1388.2 110.480995527659 104.323954049483
"6943" 1388.4 111.019627236371 102.546026316076
"6944" 1388.6 112.393454701135 100.59312592734
"6945" 1388.8 114.976047562714 97.881071703998
"6946" 1389 116.265517978867 94.8089725086532
"6947" 1389.2 118.126543139722 91.5422184200996
"6948" 1389.4 120.333072921558 88.0739425721486
"6949" 1389.6 120.597054280222 86.1468779189199
"6950" 1389.8 121.829340486121 83.3282827705449
"6951" 1390 122.332812708397 80.4648532293402
"6952" 1390.2 122.959581951255 77.8267885851306
"6953" 1390.4 123.566705989625 75.1758931263145
"6954" 1390.6 123.943819973058 72.1695162667306
"6955" 1390.8 125.121440668025 69.5662902947388
"6956" 1391 124.445399157951 68.7580685128207
"6957" 1391.2 124.17323793067 65.6728416251195
"6958" 1391.4 124.14283163971 62.2362575472635
"6959" 1391.6 124.258375545358 58.1117451620075
"6960" 1391.8 124.827455825849 53.900143722245
"6961" 1392 123.984692938435 54.482750215115
"6962" 1392.2 123.070824479157 54.0103004359843
"6963" 1392.4 120.578133785057 52.0189871357371
"6964" 1392.6 118.206067208533 48.0080759519187
"6965" 1392.8 116.62107541348 42.9120966041355
"6966" 1393 114.743085237572 37.908925147155
"6967" 1393.2 114.148127871461 32.5284949727816
"6968" 1393.4 113.653952091617 31.3105774968789
"6969" 1393.6 113.909231156124 30.6150680793957
"6970" 1393.8 113.424342591569 30.5726100796676
"6971" 1394 111.693159292377 29.3971168204096
"6972" 1394.2 109.799319187325 26.0793782880734
"6973" 1394.4 109.449193344956 24.892478619608
"6974" 1394.6 109.982539760473 24.7415618219895
"6975" 1394.8 109.647641482858 24.9229179252452
"6976" 1395 109.637550899575 24.8823321843957
"6977" 1395.2 109.947771652307 26.5764941792336
"6978" 1395.4 110.106949884897 27.4425292813201
"6979" 1395.6 110.954903101362 27.7837083001723
"6980" 1395.8 111.944190350395 28.8241757211282
"6981" 1396 113.405226578863 30.0057855049905
"6982" 1396.2 114.978592732159 31.5519524617301
"6983" 1396.4 117.099394715128 34.0424421749524
"6984" 1396.6 119.563569451566 36.7111350670011
"6985" 1396.8 120.311759638635 38.5461177431498
"6986" 1397 121.244878216676 40.985505361474
"6987" 1397.2 121.464061538111 43.6176174343879
"6988" 1397.4 120.826284300123 44.5427414809355
"6989" 1397.6 119.728685580755 46.1278586191158
"6990" 1397.8 118.588449669755 49.3858068873125
"6991" 1398 117.700844268594 53.8698869894396
"6992" 1398.2 117.867509767171 59.0142865469691
"6993" 1398.4 118.955518401934 64.4590303449515
"6994" 1398.6 119.2839817318 69.7446696937206
"6995" 1398.8 121.609221265328 74.5860061794477
"6996" 1399 121.837733234949 74.7067237383735
"6997" 1399.2 121.464108670879 74.3380391352089
"6998" 1399.4 122.438730679819 74.2789973491936
"6999" 1399.6 122.669621919509 73.3661857267797
"7000" 1399.8 122.397821784104 71.7589427588253
"7001" 1400 123.062211212561 70.2452597377308
"7002" 1400.2 123.607989732707 68.1066746493417
"7003" 1400.4 124.33113516601 64.6058124583449
"7004" 1400.6 125.348668524907 61.0849195464552
"7005" 1400.8 125.787208497009 57.1605952956301
"7006" 1401 124.746788854504 54.9818686187661
"7007" 1401.2 124.346098891876 52.0028214198882
"7008" 1401.4 123.217833961569 49.6224570666363
"7009" 1401.6 122.119955048787 46.2502337851452
"7010" 1401.8 121.220462125726 43.7783766949355
"7011" 1402 120.216496713488 40.930501443871
"7012" 1402.2 120.038903762866 39.2298271540037
"7013" 1402.4 118.954335935063 36.4441145816498
"7014" 1402.6 117.117981500378 33.9888686775175
"7015" 1402.8 115.551904625785 31.4843077839775
"7016" 1403 113.592706918674 28.7438144928871
"7017" 1403.2 111.823687501114 27.2052890480983
"7018" 1403.4 109.851121013528 25.0514394379355
"7019" 1403.6 108.857969252755 22.4971871113855
"7020" 1403.8 107.957826323277 21.6087885907544
"7021" 1404 106.650191332669 19.7847796319599
"7022" 1404.2 106.388548501787 19.7823346426404
"7023" 1404.4 104.799239271181 18.8153413667891
"7024" 1404.6 102.444902410654 17.6646181460315
"7025" 1404.8 100.475274583778 15.6758380350545
"7026" 1405 99.5039625114444 15.4058838050783
"7027" 1405.2 97.6147481098855 14.7132451264481
"7028" 1405.4 95.2756428546447 12.4176702514477
"7029" 1405.6 93.3959902209581 10.4673593210555
"7030" 1405.8 91.4830966718967 7.71370484755453
"7031" 1406 87.9046140735821 6.85344261284748
"7032" 1406.2 83.4285628322462 5.56013739493548
"7033" 1406.4 78.4239325522541 3.50246739102348
"7034" 1406.6 75.0010028210686 1.7471330586201
"7035" 1406.8 71.6706953300381 0.781328752863481
"7036" 1407 69.6207606542222 0.597784906297687
"7037" 1407.2 68.4074822959862 1.07337824459402
"7038" 1407.4 64.4227971316404 1.65011752808933
"7039" 1407.6 59.3295490909217 2.22407800183268
"7040" 1407.8 53.4200078707942 1.44106049260215
"7041" 1408 52.7281289036119 1.56111980999912
"7042" 1408.2 52.2531057217171 1.68514026243114
"7043" 1408.4 51.643763900315 1.33089261202039
"7044" 1408.6 51.3203126516085 2.1549267041517
"7045" 1408.8 48.5467368230013 3.34477504907108
"7046" 1409 45.3054275870962 3.79595617010513
"7047" 1409.2 42.5746086579365 5.57766869736668
"7048" 1409.4 39.6800594869971 7.92744192633354
"7049" 1409.6 34.9539406609444 9.15629172144977
"7050" 1409.8 32.7771899321916 11.1422052311566
"7051" 1410 28.3953217998551 13.992036440498
"7052" 1410.2 25.3786828158439 16.8515459168365
"7053" 1410.4 21.8864751412301 19.7154452651926
"7054" 1410.6 19.1095740790668 22.6218513681498
"7055" 1410.8 16.6022750617738 25.5783316690617
"7056" 1411 13.4306304171158 29.7395434587355
"7057" 1411.2 13.4645346500816 31.8399068937969
"7058" 1411.4 14.5162546150562 31.4322237384572
"7059" 1411.6 15.5990040717088 31.4509616356163
"7060" 1411.8 17.0759849173816 31.3439374236931
"7061" 1412 18.899552809154 30.4643052866203
"7062" 1412.2 23.0187927472926 30.441803605873
"7063" 1412.4 27.4987001216131 31.1257000245525
"7064" 1412.6 31.1181629243634 31.0219777108022
"7065" 1412.8 34.0215631699827 30.0592107936365
"7066" 1413 38.321599651506 30.3756355335217
"7067" 1413.2 41.6801259369968 31.1196465445688
"7068" 1413.4 45.919730369715 30.4753410759658
"7069" 1413.6 49.4223805613863 29.1758244290605
"7070" 1413.8 52.7906691157001 27.4782976334855
"7071" 1414 56.7801461380688 27.3568622602258
"7072" 1414.2 61.3989800433744 26.8599107615128
"7073" 1414.4 65.0573872567153 26.4704334713513
"7074" 1414.6 68.9212064699801 26.1672755317837
"7075" 1414.8 73.4847182128787 23.9978555437193
"7076" 1415 76.6314953966895 19.5975933972868
"7077" 1415.2 79.6419028070997 15.3606232815181
"7078" 1415.4 81.2893108439937 11.9738528265537
"7079" 1415.6 81.0035758370475 11.7714321124746
"7080" 1415.8 81.3863780649245 13.062236220491
"7081" 1416 83.675894679688 15.2218511618981
"7082" 1416.2 87.909707777025 18.7405301791663
"7083" 1416.4 92.7570639551745 22.8538906781855
"7084" 1416.6 96.7653301579912 27.9431734734665
"7085" 1416.8 100.509872494213 32.8911634821703
"7086" 1417 103.562659385123 38.6018526754623
"7087" 1417.2 107.397558402978 44.1007392351181
"7088" 1417.4 111.112330630575 49.527170673675
"7089" 1417.6 114.566735648765 55.5164126721913
"7090" 1417.8 117.917682259781 62.0268336331402
"7091" 1418 120.688821778516 68.2532158149117
"7092" 1418.2 122.792562357541 72.7792759284649
"7093" 1418.4 120.80972891714 74.8134665920748
"7094" 1418.6 118.401525749919 78.7637288672634
"7095" 1418.8 114.267391722878 81.7585351599519
"7096" 1419 110.67917938838 85.6114244620605
"7097" 1419.2 106.634889304942 87.7843861545275
"7098" 1419.4 102.707718525561 88.8426658173703
"7099" 1419.6 97.8694371414887 88.9516766123751
"7100" 1419.8 92.7357098823487 88.205460464266
"7101" 1420 86.8956277970318 86.7123045300512
"7102" 1420.2 82.1744857192549 83.7590769477785
"7103" 1420.4 77.1567628380908 81.6739538106814
"7104" 1420.6 71.9010852920334 79.1709724007879
"7105" 1420.8 69.3930837608318 74.9748242320202
"7106" 1421 69.8311404950013 71.7489457283931
"7107" 1421.2 69.2771275664928 69.9870201199863
"7108" 1421.4 65.5581336122629 68.0939482889191
"7109" 1421.6 59.9513506367801 68.1966467543605
"7110" 1421.8 54.2057238692714 68.0232696591338
"7111" 1422 50.4054790761267 66.070153169401
"7112" 1422.2 47.5467406861692 62.0932216325268
"7113" 1422.4 46.943511210119 56.1922270157133
"7114" 1422.6 47.6945598457595 50.515278093112
"7115" 1422.8 49.6552507111392 44.9442260149961
"7116" 1423 53.6677564644948 40.290025637259
"7117" 1423.2 59.7461081728001 36.7691516073155
"7118" 1423.4 66.8262492208015 36.3822374323069
"7119" 1423.6 73.6309544860131 38.0853012369449
"7120" 1423.8 80.4326622257856 40.9049312957133
"7121" 1424 87.5319835830833 42.9053178338621
"7122" 1424.2 91.1574737460459 47.006812172646
"7123" 1424.4 92.1727526743871 52.6443765061008
"7124" 1424.6 93.499088161747 58.9425967290541
"7125" 1424.8 94.4249541845441 65.9575896176297
"7126" 1425 95.3087247828771 74.2855241832296
"7127" 1425.2 95.4223452047383 82.3286761068863
"7128" 1425.4 94.6293031670634 90.3105996394831
"7129" 1425.6 93.4317538108015 97.7813554645545
"7130" 1425.8 91.0060557515021 104.588181609952
"7131" 1426 90.3933319078155 111.076656776131
"7132" 1426.2 91.8592468475324 113.978468184354
"7133" 1426.4 93.1323607150621 117.411211938653
"7134" 1426.6 90.7772363460396 117.53654535034
"7135" 1426.8 86.7031413068347 118.629835292959
"7136" 1427 81.0232557980937 120.133786302481
"7137" 1427.2 74.7652896070017 120.765559058077
"7138" 1427.4 68.5045818101917 120.64407552092
"7139" 1427.6 63.1688624830763 121.899397688697
"7140" 1427.8 58.857760740321 123.344697467913
"7141" 1428 55.919718055858 121.017734585656
"7142" 1428.2 51.8024356458637 116.924002323149
"7143" 1428.4 48.3483279629151 112.408704685156
"7144" 1428.6 47.5734563584801 107.35760262376
"7145" 1428.8 48.3148244343233 101.403708358122
"7146" 1429 49.3045616448163 94.5361520962976
"7147" 1429.2 52.2001418955746 89.4090274490867
"7148" 1429.4 56.436550265596 84.8241442683501
"7149" 1429.6 60.0796664410896 79.4887414491338
"7150" 1429.8 63.7723769667179 74.9060450939111
"7151" 1430 68.4031960695527 72.2417186252177
"7152" 1430.2 73.6239007531891 69.1496488335175
"7153" 1430.4 78.5181920542301 64.9941602673258
"7154" 1430.6 84.1842382898435 62.4282351499859
"7155" 1430.8 90.3196337330801 62.4161380602355
"7156" 1431 97.3432633691713 62.3190401805573
"7157" 1431.2 102.943741486561 63.9487631552495
"7158" 1431.4 103.655913289962 67.2251111467892
"7159" 1431.6 102.628262314419 72.0818022748945
"7160" 1431.8 101.195178929009 77.3978967086732
"7161" 1432 98.5658319074205 83.340320757626
"7162" 1432.2 95.866942743101 90.2351122569436
"7163" 1432.4 93.1604150296252 97.5428094650323
"7164" 1432.6 90.978923984184 103.886847520151
"7165" 1432.8 91.905755284759 107.00271521296
"7166" 1433 94.808124886902 108.725497105373
"7167" 1433.2 99.436805759794 110.973512619086
"7168" 1433.4 101.457583807025 111.015394071306
"7169" 1433.6 103.715885372782 109.235519508831
"7170" 1433.8 107.339348853718 106.794031726796
"7171" 1434 109.487235104672 105.964488548191
"7172" 1434.2 110.441756933134 104.566779395943
"7173" 1434.4 110.795182555714 103.876557994185
"7174" 1434.6 110.399550105444 104.618173828221
"7175" 1434.8 109.0172581146 105.369928171558
"7176" 1435 108.33156034051 106.679483664447
"7177" 1435.2 107.877758513921 107.869757362316
"7178" 1435.4 107.120667187812 108.523833240214
"7179" 1435.6 106.107609890012 109.476762898065
"7180" 1435.8 104.802091643692 111.327644725405
"7181" 1436 102.996997095215 113.239297266974
"7182" 1436.2 100.369834298116 115.753165388776
"7183" 1436.4 97.8815781190673 117.320342132447
"7184" 1436.6 94.5592381657983 119.554722070663
"7185" 1436.8 90.9807705200722 121.453356132402
"7186" 1437 86.860501991887 123.952989649826
"7187" 1437.2 83.798673881253 124.214642018623
"7188" 1437.4 81.2301817272602 124.982077776041
"7189" 1437.6 78.0829875080469 125.337849814844
"7190" 1437.8 75.2166134462599 126.560794283182
"7191" 1438 71.3874629988719 127.359384358107
"7192" 1438.2 68.0631501531165 127.383670484845
"7193" 1438.4 65.6664285897002 127.490581298988
"7194" 1438.6 64.3446625834167 127.276673243204
"7195" 1438.8 61.7947320262301 127.152044792117
"7196" 1439 59.774467886484 126.811911371028
"7197" 1439.2 57.3469415642377 126.846157426913
"7198" 1439.4 55.0022660816619 126.905942493595
"7199" 1439.6 51.9943339862523 126.683646169047
"7200" 1439.8 49.0940020978651 125.347815901651
"7201" 1440 44.9843968812015 124.159523565543
"7202" 1440.2 40.8460182453031 122.990559536067
"7203" 1440.4 37.4292653606769 120.903325705021
"7204" 1440.6 34.8332382903076 117.666075533168
"7205" 1440.8 30.7219263549692 114.338108643153
"7206" 1441 26.896854837741 110.420385354622
"7207" 1441.2 22.5055426181619 107.058515948026
"7208" 1441.4 17.8397555355242 104.97533237406
"7209" 1441.6 18.1500097713378 102.390456458328
"7210" 1441.8 18.6846927031421 97.4520719678555
"7211" 1442 18.094326922071 91.8291266512082
"7212" 1442.2 17.3044160173967 87.0165513950545
"7213" 1442.4 16.7234869362221 82.4338326525275
"7214" 1442.6 17.0523499768863 77.720950473248
"7215" 1442.8 18.2333226219656 72.4799585560181
"7216" 1443 21.6872403718349 68.3243490969677
"7217" 1443.2 25.6058160890158 63.9400145224831
"7218" 1443.4 30.4621990096755 60.9541030627002
"7219" 1443.6 36.3294633472301 58.7991082248599
"7220" 1443.8 41.9738087135198 57.4369324971037
"7221" 1444 47.9924478083158 56.8890526909926
"7222" 1444.2 53.4228213344533 58.0999794040516
"7223" 1444.4 58.7408828037257 59.6572242927964
"7224" 1444.6 62.4836245557926 63.4744193056141
"7225" 1444.8 66.0930197015716 66.9485726673014
"7226" 1445 68.3345974992384 71.5924110152495
"7227" 1445.2 70.8823499289268 76.3891858025584
"7228" 1445.4 74.8718126305113 79.4736150411464
"7229" 1445.6 78.7367372705051 82.2991770560605
"7230" 1445.8 82.9923460882065 85.3098665043292
"7231" 1446 87.7594428811227 86.7217801265719
"7232" 1446.2 92.3709768483033 87.4621349322282
"7233" 1446.4 97.1326218299491 87.6946080360264
"7234" 1446.6 97.6108089195301 88.6402199265855
"7235" 1446.8 96.0672327281727 90.2010068741732
"7236" 1447 93.43549327004 93.2725758545223
"7237" 1447.2 90.7824617741199 97.4133120527229
"7238" 1447.4 86.8619655971907 101.812923537495
"7239" 1447.6 83.284500768222 106.591902254129
"7240" 1447.8 79.7931014980254 111.144794409093
"7241" 1448 75.1740893178348 112.971165753191
"7242" 1448.2 70.4481502965324 114.221405829517
"7243" 1448.4 64.9630675442621 113.454813127551
"7244" 1448.6 58.869908139941 112.344286639092
"7245" 1448.8 53.4678183759248 110.636956087157
"7246" 1449 47.9709041805043 109.088416272919
"7247" 1449.2 42.5701093547462 107.590507861645
"7248" 1449.4 38.4943912635821 107.067780975736
"7249" 1449.6 34.1143175409645 107.967103919264
"7250" 1449.8 30.8557550977074 108.824661855072
"7251" 1450 26.8775853046254 109.555225449866
"7252" 1450.2 26.1467595649167 111.022513111062
"7253" 1450.4 26.8009803080208 110.058876665447
"7254" 1450.6 27.1297646847262 109.384347953148
"7255" 1450.8 27.4440694333634 107.36220296738
"7256" 1451 26.6449399666632 103.886338252274
"7257" 1451.2 25.4810172896022 99.523678297168
"7258" 1451.4 24.3419037961349 94.8998215490784
"7259" 1451.6 22.5883945595607 90.8022216142984
"7260" 1451.8 20.2521370021301 87.4412451629047
"7261" 1452 18.1197256640958 84.0330206859952
"7262" 1452.2 15.6794986308378 80.4767060166201
"7263" 1452.4 12.3380873979706 76.7160806412714
"7264" 1452.6 11.3822050686575 73.28347385775
"7265" 1452.8 12.9224666716763 69.081790976097
"7266" 1453 15.4220731619317 64.8939539081855
"7267" 1453.2 19.3000863674984 60.8895835099843
"7268" 1453.4 23.1969862816061 56.7053139557675
"7269" 1453.6 27.730590252025 53.6171234275509
"7270" 1453.8 32.7670899404392 51.3560112325082
"7271" 1454 37.7842470957473 48.0318031549613
"7272" 1454.2 42.9449830195414 45.5883348202751
"7273" 1454.4 49.2482978270786 45.1526891384506
"7274" 1454.6 55.3410735535331 46.8783005492688
"7275" 1454.8 60.4590271019158 49.4783540991069
"7276" 1455 66.4044931098448 51.3203430008346
"7277" 1455.2 71.5111012849224 53.9535745940381
"7278" 1455.4 76.2888232422469 57.0230841632716
"7279" 1455.6 80.9357414174432 60.8136869665257
"7280" 1455.8 84.8465013602801 65.2283635020605
"7281" 1456 88.3491336062133 69.8021072031624
"7282" 1456.2 90.3785147678285 74.1305505127797
"7283" 1456.4 88.7233034576801 76.2638800999355
"7284" 1456.6 86.3453399202545 78.5072596751062
"7285" 1456.8 82.047052244913 80.8966764248379
"7286" 1457 79.2753086991341 83.3357831000075
"7287" 1457.2 74.1670518178541 85.9315659132635
"7288" 1457.4 69.1135262603021 88.0656723957755
"7289" 1457.6 64.6283264175228 89.3823684190087
"7290" 1457.8 63.2810558018155 92.2192182142038
"7291" 1458 62.7312457877981 96.0639855164795
"7292" 1458.2 64.5086819631557 100.391907373712
"7293" 1458.4 67.7398426467674 104.613827759786
"7294" 1458.6 71.7740060069975 108.281284139866
"7295" 1458.8 74.3607165018147 111.889158856659
"7296" 1459 77.2007766282376 113.835570238845
"7297" 1459.2 80.0963446556866 114.772910351131
"7298" 1459.4 83.9272216121331 117.208734084324
"7299" 1459.6 87.7818997291704 120.862283677107
"7300" 1459.8 86.9133689882861 120.600095147079
"7301" 1460 86.4630616276494 121.256610527468
"7302" 1460.2 85.079221640476 122.169624255854
"7303" 1460.4 83.0820820442534 123.571542514075
"7304" 1460.6 80.9272619113053 125.134376022875
"7305" 1460.8 78.8897614680137 125.967555941809
"7306" 1461 75.9678934135965 127.172908785813
"7307" 1461.2 75.7270802313751 126.986193723584
"7308" 1461.4 74.0695443711619 127.401042411799
"7309" 1461.6 71.4149446382968 128.186896914847
"7310" 1461.8 68.7554422469089 128.675871338505
"7311" 1462 65.5372581672009 128.714926473556
"7312" 1462.2 62.1262291833128 128.105628612063
"7313" 1462.4 57.8816496952983 127.762957556685
"7314" 1462.6 54.1149078021419 127.110999356862
"7315" 1462.8 50.2064950426608 126.72311458595
"7316" 1463 46.6054580293323 126.154025475206
"7317" 1463.2 44.536346509119 124.61136830478
"7318" 1463.4 41.3669234913495 123.258053901883
"7319" 1463.6 38.6588024225587 120.744450896664
"7320" 1463.8 35.1469964765634 117.562226389447
"7321" 1464 31.7600735112968 114.867132773624
"7322" 1464.2 28.26851498841 111.54288934154
"7323" 1464.4 24.4794560647634 108.613496431869
"7324" 1464.6 22.7272551564119 103.879453315345
"7325" 1464.8 20.4357933206194 99.0285305776378
"7326" 1465 19.3013371102063 93.4893865272926
"7327" 1465.2 19.0959832678711 88.3499899640381
"7328" 1465.4 20.319019056858 83.3001838470285
"7329" 1465.6 23.1986513880158 79.0271194651974
"7330" 1465.8 26.3653217996381 74.8971958625675
"7331" 1466 30.6843609681809 72.717728715706
"7332" 1466.2 34.9667423804252 69.5865633311794
"7333" 1466.4 39.882099202164 66.53560100539
"7334" 1466.6 44.7605990253779 64.0141035729964
"7335" 1466.8 49.6251771489523 62.7742571173799
"7336" 1467 54.5967826175575 62.3395888434665
"7337" 1467.2 59.7471011710409 62.8358500756112
"7338" 1467.4 64.340922541354 64.6157724761125
"7339" 1467.6 69.7859652176082 65.1484745354565
"7340" 1467.8 75.0392464655607 66.6939096945726
"7341" 1468 79.5407845775872 69.8092441292688
"7342" 1468.2 84.9580728311414 71.8934395090161
"7343" 1468.4 90.1739369222301 73.5326742182526
"7344" 1468.6 91.9159640084801 75.5791366458105
"7345" 1468.8 91.4022136474504 79.1561587181473
"7346" 1469 90.1978216453203 83.2809994468207
"7347" 1469.2 88.3670551479206 88.1782645420307
"7348" 1469.4 89.4446543834486 91.7502960583052
"7349" 1469.6 93.1162523441261 94.1989354386395
"7350" 1469.8 97.4436949791348 94.8876887746974
"7351" 1470 99.4289049654822 93.6194570055825
"7352" 1470.2 101.395758679655 91.6690153911105
"7353" 1470.4 105.232290540516 89.8040563090783
"7354" 1470.6 109.854262159288 88.143119604671
"7355" 1470.8 113.817596223339 88.3909449400027
"7356" 1471 114.040218862238 88.7834355867581
"7357" 1471.2 114.421717934742 89.7272647248867
"7358" 1471.4 116.644640288974 90.8846497265435
"7359" 1471.6 116.02435195339 91.2117978549515
"7360" 1471.8 116.79272383019 91.0056412750887
"7361" 1472 116.409833361098 89.7508124810099
"7362" 1472.2 117.114866101714 87.9517695120912
"7363" 1472.4 118.794650118824 85.0242171394824
"7364" 1472.6 120.89696007973 81.6801212007324
"7365" 1472.8 122.51453884586 78.2259503380142
"7366" 1473 123.456360578883 75.7214276711613
"7367" 1473.2 123.296972763367 72.0167241519194
"7368" 1473.4 123.160708441702 68.4979338741755
"7369" 1473.6 124.460589944825 63.9424460909024
"7370" 1473.8 125.071694786133 59.4509369240081
"7371" 1474 124.43169140383 56.2038906561515
"7372" 1474.2 123.904407707421 51.7162443336736
"7373" 1474.4 122.120338192574 48.149587814873
"7374" 1474.6 120.252072556296 44.3610482121322
"7375" 1474.8 118.988582049415 39.7349512093304
"7376" 1475 117.741061233165 36.3477485293945
"7377" 1475.2 116.583546640499 33.6489374720615
"7378" 1475.4 114.294311962615 32.2116429033714
"7379" 1475.6 111.474465142466 29.1685861261627
"7380" 1475.8 108.79779013523 25.1363688586022
"7381" 1476 107.21412914773 21.5426097090993
"7382" 1476.2 104.058177046487 18.4204115935765
"7383" 1476.4 100.833317453688 15.6555824710457
"7384" 1476.6 97.3601773545518 14.7391614772485
"7385" 1476.8 92.5064433195336 13.2549703968551
"7386" 1477 88.2690590335487 10.4338084419532
"7387" 1477.2 84.3373270482991 7.38868246489238
"7388" 1477.4 83.7541029329025 6.56830819026307
"7389" 1477.6 81.0564563430649 6.6169547947094
"7390" 1477.8 77.3275032268142 5.02575847374964
"7391" 1478 73.6590832725835 3.04300508241824
"7392" 1478.2 69.6813637439801 3.91816859537992
"7393" 1478.4 64.7157067365079 6.04494283790771
"7394" 1478.6 59.2870392799366 6.40343115340288
"7395" 1478.8 53.5098264175812 5.71057089005251
"7396" 1479 48.6322029176961 4.41359021593548
"7397" 1479.2 47.2963156856676 5.49644032943548
"7398" 1479.4 43.6789431137097 7.69333911912936
"7399" 1479.6 39.2114188374922 10.1871417063044
"7400" 1479.8 33.7279542299 11.3745044806733
"7401" 1480 32.4135016326847 12.3853744739658
"7402" 1480.2 28.0016017266261 16.5412592215295
"7403" 1480.4 24.3781017615634 20.2953918806021
"7404" 1480.6 21.0340657708709 22.5023199817122
"7405" 1480.8 19.3148792568471 23.9374184200419
"7406" 1481 17.8258390908321 26.7439614640783
"7407" 1481.2 16.9183043861587 30.1972523722569
"7408" 1481.4 15.7448306237254 33.6880471601224
"7409" 1481.6 16.1852955862301 35.355376504112
"7410" 1481.8 17.0695601702709 35.6979489572212
"7411" 1482 16.6299158785697 36.9135155980298
"7412" 1482.2 15.870866895621 39.9600271503264
"7413" 1482.4 15.9887031877818 44.0024146494527
"7414" 1482.6 15.2398899009192 46.2545332075657
"7415" 1482.8 13.5370057284236 48.63270950925
"7416" 1483 10.9210568265214 51.8764303922819
"7417" 1483.2 8.06488534175389 53.6878201705783
"7418" 1483.4 5.28219231296738 52.7920512688253
"7419" 1483.6 4.66860387810816 51.4903823813257
"7420" 1483.8 4.32050746788008 51.5334944195605
"7421" 1484 3.27872695522163 51.7912516125796
"7422" 1484.2 3.14489845659292 51.9225820254133
"7423" 1484.4 2.6434615679559 53.0524639573306
"7424" 1484.6 1.75400210752241 54.8587262273739
"7425" 1484.8 0.673336213667596 55.602144478373
"7426" 1485 0.507051809980096 56.4954958220105
"7427" 1485.2 0.899107714952777 57.6589842793556
"7428" 1485.4 2.69873477005798 60.4628309991814
"7429" 1485.6 4.82418532055567 64.2118027764936
"7430" 1485.8 6.83232048693409 66.8102164266875
"7431" 1486 7.74080651417363 69.2150806419436
"7432" 1486.2 8.8380831648378 72.9300736871509
"7433" 1486.4 11.0677013400096 76.8837979972426
"7434" 1486.6 11.5884390001514 80.7808546817701
"7435" 1486.8 11.122529366816 84.5912761474121
"7436" 1487 12.7702186478523 88.326688815291
"7437" 1487.2 15.9709655277714 91.3327858810783
"7438" 1487.4 20.5533205281165 93.6995041199809
"7439" 1487.6 24.2441504363707 96.9315873213886
"7440" 1487.8 28.5230044669723 100.159237062271
"7441" 1488 32.902816885527 102.431430820654
"7442" 1488.2 37.7321345075872 103.656651458531
"7443" 1488.4 42.2279356298331 106.336674810195
"7444" 1488.6 45.8756244625789 110.287001039563
"7445" 1488.8 50.2203665257629 114.186416234549
"7446" 1489 55.3108720187412 117.061142807513
"7447" 1489.2 60.9316963241699 118.714861241206
"7448" 1489.4 64.0079591662993 120.702872812151
"7449" 1489.6 63.5887031928701 123.501623874736
"7450" 1489.8 61.6579037169101 124.446378750231
"7451" 1490 60.7280597223914 123.438748706855
"7452" 1490.2 59.8082272750348 122.519892852717
"7453" 1490.4 57.4871741402301 122.655160648758
"7454" 1490.6 53.214598616342 123.968228647085
"7455" 1490.8 50.7724515532301 123.851208357744
"7456" 1491 46.9629610923064 122.977654731355
"7457" 1491.2 41.944007330561 121.619937622141
"7458" 1491.4 36.5181354763884 120.330334866921
"7459" 1491.6 33.1304681524801 116.607285130708
"7460" 1491.8 29.6212141190111 112.07743894179
"7461" 1492 25.5167850637522 107.684331100913
"7462" 1492.2 23.667158519301 102.174040759227
"7463" 1492.4 21.4375633652458 97.064232071715
"7464" 1492.6 19.3419792278789 91.7845696477218
"7465" 1492.8 18.848961443894 86.4700295785748
"7466" 1493 18.6748106585801 80.9456144141855
"7467" 1493.2 19.9401047017543 75.7460845997419
"7468" 1493.4 22.6250019236935 71.1712220338623
"7469" 1493.6 26.2819006691172 66.8603439624919
"7470" 1493.8 30.5776066406301 64.1996558942355
"7471" 1494 34.5209224995051 60.4351593231855
"7472" 1494.2 39.9336573187818 58.1629312452631
"7473" 1494.4 44.9514273829598 55.9909978478274
"7474" 1494.6 49.4190874345665 54.1044449020663
"7475" 1494.8 54.2800344032587 54.1373394613926
"7476" 1495 59.7823513856854 53.7355929697033
"7477" 1495.2 64.4552824852301 51.8349180330873
"7478" 1495.4 67.0265970903258 47.9325331405877
"7479" 1495.6 68.0202793304245 44.0083938759077
"7480" 1495.8 68.5908170125879 40.9908996083759
"7481" 1496 71.1756109518319 37.2677474336523
"7482" 1496.2 75.0835364813402 36.3906858504309
"7483" 1496.4 77.314017680931 38.0956459728514
"7484" 1496.6 81.121562541292 41.2620607622629
"7485" 1496.8 85.9830698458353 43.9694678914355
"7486" 1497 90.4592713192823 47.527087471492
"7487" 1497.2 94.5656105721563 51.6601053899191
"7488" 1497.4 97.9616931104997 56.4601854922224
"7489" 1497.6 101.864039181145 60.5458194793507
"7490" 1497.8 104.851770464913 64.1800806984965
"7491" 1498 103.696006301886 66.9212869802968
"7492" 1498.2 101.951266085399 71.6869377321532
"7493" 1498.4 100.53107978048 77.2671088815605
"7494" 1498.6 97.7286233211829 83.3538148866127
"7495" 1498.8 95.7574730895872 89.3976083673164
"7496" 1499 94.0309177143672 96.1651035805887
"7497" 1499.2 90.8266586348381 101.041529002911
"7498" 1499.4 85.269260958976 104.200786499722
"7499" 1499.6 79.1710690677865 107.125108334685
"7500" 1499.8 72.8367202804079 109.040974515891
"7501" 1500 67.7845427266211 108.286741660778
"7502" 1500.2 63.0557681241836 107.069558568261
"7503" 1500.4 58.5899089590461 103.875793629399
"7504" 1500.6 55.2604200989261 100.420864796679
"7505" 1500.8 52.9478609877667 96.3020447540575
"7506" 1501 50.7418000502462 92.4912212220726
"7507" 1501.2 51.2237949346676 88.1285959969087
"7508" 1501.4 52.7207538101208 83.2619929936078
"7509" 1501.6 55.4396883753742 78.3723609291135
"7510" 1501.8 57.1900625213363 72.6111634234753
"7511" 1502 59.0779960295866 67.0017728887094
"7512" 1502.2 62.1014621543353 61.7040719174881
"7513" 1502.4 64.7065209062979 56.0794676153931
"7514" 1502.6 66.2199332998729 49.4292163628641
"7515" 1502.8 68.5573924593382 44.3464856575031
"7516" 1503 72.2519398353717 42.723147432847
"7517" 1503.2 77.1069741520356 41.6586799041299
"7518" 1503.4 83.2691750167301 40.8710606338998
"7519" 1503.6 87.5789952755694 42.2837705508819
"7520" 1503.8 89.0937134275985 45.414385535146
"7521" 1504 91.1754659743249 49.9130630377458
"7522" 1504.2 94.3389653193551 54.9763208098355
"7523" 1504.4 97.8127722737007 60.228277677675
"7524" 1504.6 101.226280112281 63.2729175717745
"7525" 1504.8 103.058187330042 65.5126508148863
"7526" 1505 102.095843300734 67.8462326036918
"7527" 1505.2 100.917702471147 72.0124957943322
"7528" 1505.4 98.5711409423501 76.9915553762075
"7529" 1505.6 96.1213502178672 81.5127237715403
"7530" 1505.8 93.6240374031581 86.2281394502315
"7531" 1506 91.9856450919301 91.2295056391605
"7532" 1506.2 90.7367856141809 95.4607137417716
"7533" 1506.4 91.5573414235688 99.9900096266613
"7534" 1506.6 91.662328855049 101.8279700884
"7535" 1506.8 89.902010742913 101.568704560033
"7536" 1507 86.3921046049939 102.342562129369
"7537" 1507.2 81.3794240335661 103.43246205352
"7538" 1507.4 75.7656870862785 103.494375601185
"7539" 1507.6 70.9409443469981 103.148118353127
"7540" 1507.8 66.0333689860541 102.350121516543
"7541" 1508 61.0928126078994 101.950235448823
"7542" 1508.2 57.1516913966381 99.2192833530875
"7543" 1508.4 52.7488604656301 96.5623513569515
"7544" 1508.6 50.2210259897137 93.2835271586978
"7545" 1508.8 49.4501611690452 89.6691684056666
"7546" 1509 49.4520059436525 85.1034952759613
"7547" 1509.2 50.5032291853551 79.8818734203355
"7548" 1509.4 51.4539718678508 74.5770060894527
"7549" 1509.6 53.3926396790973 69.6484043414576
"7550" 1509.8 55.9401874071774 65.3213947424618
"7551" 1510 59.2542063999669 60.4938276729881
"7552" 1510.2 61.9514311134143 57.6643369739355
"7553" 1510.4 65.1004579866923 53.6637330449691
"7554" 1510.6 67.6453442077429 49.4457822663457
"7555" 1510.8 68.9091130588028 44.9909371963628
"7556" 1511 68.2353372932119 40.6931224678082
"7557" 1511.2 67.4786352795483 38.2193600694809
"7558" 1511.4 68.2063389401086 36.7276473137953
"7559" 1511.6 70.321401826098 35.7597574304827
"7560" 1511.8 74.4187724694444 35.0837272541855
"7561" 1512 78.1807390587628 35.3310742702159
"7562" 1512.2 78.0577121670955 35.1461993761182
"7563" 1512.4 77.9409028036924 34.4221190549827
"7564" 1512.6 77.1196502734243 32.8175340840423
"7565" 1512.8 76.0961223086419 30.5181464123178
"7566" 1513 74.8627298689654 27.6255502613767
"7567" 1513.2 74.0487488228412 24.1809128761021
"7568" 1513.4 74.5203278724523 20.2670820737133
"7569" 1513.6 76.1373221017018 18.3199816291525
"7570" 1513.8 77.7826695067023 18.3243215759633
"7571" 1514 80.4813505187347 18.2843566994951
"7572" 1514.2 83.6630746950755 18.2694391548809
"7573" 1514.4 86.9269794232872 19.2932247167355
"7574" 1514.6 89.4737920645985 21.2933125734355
"7575" 1514.8 92.8556028610634 23.1723760056855
"7576" 1515 95.5833741595329 26.3242119944401
"7577" 1515.2 99.9002306054595 28.8417070235593
"7578" 1515.4 103.892645483681 31.2881149484842
"7579" 1515.6 108.17802226769 32.6778718748274
"7580" 1515.8 110.943202567353 32.0280708573223
"7581" 1516 112.923869032392 30.7669599098274
"7582" 1516.2 113.115905761147 30.0941237900188
"7583" 1516.4 112.862234658825 30.6671104558003
"7584" 1516.6 114.248888963856 31.7014130761355
"7585" 1516.8 116.683113042247 33.3331107969933
"7586" 1517 118.55314181823 35.3417003694605
"7587" 1517.2 118.959182110763 36.8333081270584
"7588" 1517.4 119.704351128199 38.6023631834394
"7589" 1517.6 121.643212037742 41.3237092927404
"7590" 1517.8 122.146893483523 43.5266956068623
"7591" 1518 123.409369652655 46.6191655058961
"7592" 1518.2 124.57105357073 49.5444777194831
"7593" 1518.4 125.569514117135 51.810273335126
"7594" 1518.6 125.295230067094 52.7825938740155
"7595" 1518.8 124.628219869791 54.9207023965453
"7596" 1519 124.516829018518 59.2644072592955
"7597" 1519.2 123.529471950755 64.1154922306404
"7598" 1519.4 123.411447260875 69.4604017981008
"7599" 1519.6 121.771769173982 74.5993336444727
"7600" 1519.8 119.992740741706 79.8853664852177
"7601" 1520 117.325427490778 85.0995730428641
"7602" 1520.2 113.177743952087 89.4825377879831
"7603" 1520.4 109.054343215205 92.1435585290855
"7604" 1520.6 104.68027156773 94.7901716006105
"7605" 1520.8 101.256016434118 97.4123249989835
"7606" 1521 99.0271127007382 100.218086216032
"7607" 1521.2 97.7990804304161 103.754348508052
"7608" 1521.4 97.2989031174206 107.53610606684
"7609" 1521.6 94.6584779903446 108.478063180134
"7610" 1521.8 90.8467932207847 107.879035366255
"7611" 1522 87.5506490747007 106.151185555885
"7612" 1522.2 84.650986332603 102.741346733622
"7613" 1522.4 82.4690935161545 98.3630149422296
"7614" 1522.6 81.282400323321 94.3970133083074
"7615" 1522.8 80.6221987947658 89.6777996256766
"7616" 1523 81.0928116909518 84.8845855559529
"7617" 1523.2 83.7537752789051 80.2959043460855
"7618" 1523.4 87.1720486239408 77.2809274598198
"7619" 1523.6 92.4462350101011 74.6889187868468
"7620" 1523.8 97.8033202942057 72.2618400821794
"7621" 1524 101.326131279628 72.3060251486982
"7622" 1524.2 102.123567730861 73.6919805535994
"7623" 1524.4 103.365027696756 73.5594538443846
"7624" 1524.6 106.823056500569 73.5759692202413
"7625" 1524.8 109.270292265927 71.3769576976404
"7626" 1525 111.418749069543 66.8854824717089
"7627" 1525.2 114.011455491838 62.3524409947355
"7628" 1525.4 114.789002148767 57.3600650412165
"7629" 1525.6 114.954205119857 52.2997485252999
"7630" 1525.8 116.833888038743 49.0089059743404
"7631" 1526 119.986610441109 46.14852395475
"7632" 1526.2 120.789963152507 45.9205250657842
"7633" 1526.4 120.149686827323 46.3435330954101
"7634" 1526.6 119.026407779453 44.6343389139685
"7635" 1526.8 117.319263344491 42.2031205707442
"7636" 1527 115.350388783849 38.6286308909524
"7637" 1527.2 113.688349998323 33.7023646218592
"7638" 1527.4 111.688105645976 28.3064674461134
"7639" 1527.6 109.784491455578 25.8708643991982
"7640" 1527.8 108.838552191952 24.2704580261529
"7641" 1528 109.270320332581 24.9688054070166
"7642" 1528.2 110.129777430663 26.5457381637193
"7643" 1528.4 110.617240647536 26.9446577736299
"7644" 1528.6 111.041067717524 27.7512600123392
"7645" 1528.8 112.450768146397 28.190289276741
"7646" 1529 114.0250025804 29.6512775251141
"7647" 1529.2 115.56318987383 31.4848430534355
"7648" 1529.4 116.973404946451 32.7018515880771
"7649" 1529.6 118.239426117849 35.0306463662688
"7650" 1529.8 120.150485636662 37.8560783330075
"7651" 1530 121.117900100425 40.4723436367892
"7652" 1530.2 121.817229220498 42.4061312523528
"7653" 1530.4 123.071854502563 44.5215091257688
"7654" 1530.6 123.149845549045 46.567691740621
"7655" 1530.8 124.178107688207 50.0664713797636
"7656" 1531 125.465385586663 53.4051599642819
"7657" 1531.2 125.820166174621 54.6526600957636
"7658" 1531.4 124.560238324962 57.0615452321306
"7659" 1531.6 122.640234143136 60.7298209450851
"7660" 1531.8 120.163502544693 64.6467987656049
"7661" 1532 116.947309576905 67.8781614268605
"7662" 1532.2 113.524641120778 70.8496295324355
"7663" 1532.4 111.384178908962 75.2260840083745
"7664" 1532.6 109.279841089474 78.9609070684233
"7665" 1532.8 107.000334914418 79.6966969513462
"7666" 1533 105.31373596273 80.2184962173338
"7667" 1533.2 102.07992640247 82.0534695740595
"7668" 1533.4 100.127501657859 85.2451663354355
"7669" 1533.6 100.294076722351 89.1625358636855
"7670" 1533.8 101.644751055561 92.488139106
"7671" 1534 103.143609551472 96.3993444021048
"7672" 1534.2 105.316705327082 99.0843490819589
"7673" 1534.4 104.672755888467 98.1681133529779
"7674" 1534.6 102.818301632919 98.5651625242552
"7675" 1534.8 99.6861200148914 101.130392573516
"7676" 1535 95.5768395416317 102.520111430054
"7677" 1535.2 92.3266688166433 103.004013481241
"7678" 1535.4 88.4589479504008 104.029586310082
"7679" 1535.6 83.9021158874367 104.437987088035
"7680" 1535.8 79.1640167301082 104.933773922789
"7681" 1536 73.1848305350365 105.18337520896
"7682" 1536.2 68.6120155152777 103.059112320269
"7683" 1536.4 66.3167699829781 99.5980712442032
"7684" 1536.6 64.8808406172557 95.6408540766535
"7685" 1536.8 62.8017779875122 90.4830250292432
"7686" 1537 61.9104081331431 83.7247450763268
"7687" 1537.2 63.0936094552823 78.3442816479181
"7688" 1537.4 65.0489590339326 73.3738231611338
"7689" 1537.6 69.212496245058 69.2498933956158
"7690" 1537.8 74.6177129269842 66.2958114562798
"7691" 1538 81.6172947866916 65.0368639910381
"7692" 1538.2 87.0216463057555 63.9951775178677
"7693" 1538.4 94.076894968843 65.2391509083145
"7694" 1538.6 100.94283163723 65.8470409915553
"7695" 1538.8 104.22417720333 68.0947314495605
"7696" 1539 103.727890615247 70.6464578579958
"7697" 1539.2 104.923015123894 73.5274541660555
"7698" 1539.4 108.210676793523 75.8785905330087
"7699" 1539.6 113.322535813802 77.1952489568262
"7700" 1539.8 117.942988912966 76.9976702944955
"7701" 1540 119.633578690342 74.2826465746235
"7702" 1540.2 120.72531166302 70.0380056333226
"7703" 1540.4 121.367385277984 65.3434881163453
"7704" 1540.6 122.68332967363 59.8045583747355
"7705" 1540.8 124.346553789142 55.4028363604235
"7706" 1541 123.386011641547 51.7638136868867
"7707" 1541.2 121.389826279742 47.0844097530818
"7708" 1541.4 120.782308259478 41.8232452795057
"7709" 1541.6 118.885710625605 38.7877116130105
"7710" 1541.8 116.331225528541 35.6658327897422
"7711" 1542 113.337260409908 31.1566412244185
"7712" 1542.2 111.729665166956 26.9691156930771
"7713" 1542.4 108.808526819891 23.5389040351304
"7714" 1542.6 106.029275309778 20.9571028451007
"7715" 1542.8 101.861630429282 18.8102347939877
"7716" 1543 97.4447627657257 16.0853728552541
"7717" 1543.2 93.2626219378508 11.9518084502803
"7718" 1543.4 90.823643994025 8.66659428162779
"7719" 1543.6 88.0037752793594 8.51875626488376
"7720" 1543.8 84.1067557167856 9.38196132493548
"7721" 1544 78.4304815995378 9.95890974513741
"7722" 1544.2 73.4063087345787 8.36163952344008
"7723" 1544.4 68.9449613847926 7.09227930973013
"7724" 1544.6 64.3913754577699 4.21404365675849
"7725" 1544.8 62.3630400834587 3.49635247273549
"7726" 1545 57.8843075878647 3.93586222468548
"7727" 1545.2 53.5609876757097 4.68267781917018
"7728" 1545.4 49.7252961247607 7.44765043791507
"7729" 1545.6 45.060201746667 10.8364807235374
"7730" 1545.8 40.3510573063444 12.8361621911926
"7731" 1546 34.6876803688487 12.002077730554
"7732" 1546.2 32.4336573179801 12.6014325703159
"7733" 1546.4 28.9544021181695 14.5086099906325
"7734" 1546.6 26.3295944077601 17.5912391265755
"7735" 1546.8 23.7868683262301 21.5672717968966
"7736" 1547 21.1078674479582 25.222122836751
"7737" 1547.2 18.4763251481468 29.3934560695188
"7738" 1547.4 17.5838373670359 33.2924791937899
"7739" 1547.6 18.0704856257501 36.2799581442755
"7740" 1547.8 17.2460605094937 38.6015424624809
"7741" 1548 17.4466184966283 40.5179888466877
"7742" 1548.2 17.7768748786676 42.8160960268462
"7743" 1548.4 18.8260158554736 44.2569355174746
"7744" 1548.6 18.8119104526408 45.904266255998
"7745" 1548.8 18.4372615104551 47.4186639882605
"7746" 1549 16.0509574472904 48.5128258220131
"7747" 1549.2 13.2551166924352 49.501313041397
"7748" 1549.4 11.2343582103518 48.896297435979
"7749" 1549.6 10.5532212379574 49.953307094233
"7750" 1549.8 6.64933888881547 52.3976771679599
"7751" 1550 3.77450202806073 56.2517004406694
"7752" 1550.2 2.93862046718092 61.2616548534027
"7753" 1550.4 3.13695076599623 65.2329866761694
"7754" 1550.6 4.24347002371396 70.8331915800484
"7755" 1550.8 5.59612797864869 76.3142452214936
"7756" 1551 6.42892218646396 80.9671892266936
"7757" 1551.2 5.7964795082301 86.0307634766021
"7758" 1551.4 7.04309875274154 88.4528727560729
"7759" 1551.6 9.81188739713308 91.7993091646444
"7760" 1551.8 13.1643742714079 97.5415309576244
"7761" 1552 17.4967119520621 101.543349072035
"7762" 1552.2 20.5210074453412 105.952374584313
"7763" 1552.4 22.3791696706745 111.271787298736
"7764" 1552.6 23.6555176207963 110.890728971597
"7765" 1552.8 27.5964257416993 111.113034612412
"7766" 1553 31.9914229640271 111.551096536326
"7767" 1553.2 36.2900477848746 113.853641687002
"7768" 1553.4 39.069565148858 117.592906319703
"7769" 1553.6 39.6945498162789 120.659181166472
"7770" 1553.8 40.7493171941619 119.841358865413
"7771" 1554 43.2227077182755 119.624209778481
"7772" 1554.2 47.462843729507 120.076681660543
"7773" 1554.4 52.938340844958 120.5745563707
"7774" 1554.6 53.3372785036523 120.999036945758
"7775" 1554.8 55.9649964616566 122.108906272009
"7776" 1555 61.2943407271582 124.289634477856
"7777" 1555.2 66.2592378071107 124.9550578111
"7778" 1555.4 71.3412384165035 123.726156030623
"7779" 1555.6 75.660348867627 121.976978694722
"7780" 1555.8 80.0477768128886 120.966791385228
"7781" 1556 85.0244200608285 120.518795623227
"7782" 1556.2 89.0768917654347 121.199264489026
"7783" 1556.4 90.6102099813672 119.240906616
"7784" 1556.6 94.0466848475021 116.050595940807
"7785" 1556.8 98.9652349790895 112.610022834225
"7786" 1557 104.46529270612 109.796623447959
"7787" 1557.2 108.384530029921 106.00131010765
"7788" 1557.4 111.374908698303 101.627740864643
"7789" 1557.6 114.304971219261 98.7170956886855
"7790" 1557.8 114.916480314207 97.5155374076628
"7791" 1558 115.748220404091 96.2854972464006
"7792" 1558.2 116.675163527207 95.0025768151816
"7793" 1558.4 116.693649483931 94.9667428754867
"7794" 1558.6 116.459692817611 93.1041709406974
"7795" 1558.8 117.085699101624 90.7055596590457
"7796" 1559 119.162664251844 88.1596832458331
"7797" 1559.2 119.768790157206 88.0569367982212
"7798" 1559.4 119.452960533647 88.5870052915497
"7799" 1559.6 119.05991333423 88.6848078724355
"7800" 1559.8 118.622618558327 88.8543242564274
"7801" 1560 118.275673942734 89.2865082514975
"7802" 1560.2 118.450019707416 89.9483798927029
"7803" 1560.4 118.217258371579 90.9438317070285
"7804" 1560.6 118.018006224842 91.2117750380922
"7805" 1560.8 117.653830070574 92.0461333452962
"7806" 1561 117.075388159269 93.1575361905136
"7807" 1561.2 116.637666147635 94.2021870221736
"7808" 1561.4 116.547511806319 96.1496930002258
"7809" 1561.6 116.061515197897 97.329409618864
"7810" 1561.8 115.420089228533 99.6553221370748
"7811" 1562 114.149102432069 102.234643636566
"7812" 1562.2 112.397415292772 105.254310933836
"7813" 1562.4 110.933470095516 107.186171311011
"7814" 1562.6 109.057794177954 109.4766708946
"7815" 1562.8 107.550569126408 110.716915083713
"7816" 1563 106.08656252463 111.676617537247
"7817" 1563.2 105.409449196135 112.16949747441
"7818" 1563.4 104.484601454608 113.329910259558
"7819" 1563.6 103.106136360606 114.579820162056
"7820" 1563.8 101.240284483578 116.542580996979
"7821" 1564 98.3442199190745 118.858815544958
"7822" 1564.2 94.5807690790883 120.848023140055
"7823" 1564.4 90.6058024294783 122.31267397768
"7824" 1564.6 86.6255837321925 123.933231359161
"7825" 1564.8 82.5353735606243 125.451033044286
"7826" 1565 78.4067404238316 126.637243628432
"7827" 1565.2 74.370377363491 127.31292394174
"7828" 1565.4 71.1305895098745 127.498968607447
"7829" 1565.6 68.4780125848651 127.785972189841
"7830" 1565.8 66.8328546889454 127.216883079096
"7831" 1566 63.7267984309801 126.807501574185
"7832" 1566.2 58.8134902172613 126.941862571725
"7833" 1566.4 56.4037637117227 126.113390904546
"7834" 1566.6 52.0346529969988 123.922594928518
"7835" 1566.8 49.9494035695107 121.688594594561
"7836" 1567 46.4797987118183 119.621910552855
"7837" 1567.2 41.488471905333 117.171446974208
"7838" 1567.4 36.9987322515127 114.404575146283
"7839" 1567.6 32.0625951449965 112.074649289286
"7840" 1567.8 28.1996930896345 109.426633186649
"7841" 1568 25.5100819962376 104.663192806845
"7842" 1568.2 23.3923927711619 99.49883240164
"7843" 1568.4 21.6201208208128 94.3528435985418
"7844" 1568.6 22.6496975655285 89.3505449441129
"7845" 1568.8 24.5002946202711 84.0704253733453
"7846" 1569 28.0376678024381 80.6146444618475
"7847" 1569.2 32.9352727284394 77.7600204756332
"7848" 1569.4 37.7007870695261 74.4660941232635
"7849" 1569.6 42.7211190927801 71.3655757629855
"7850" 1569.8 48.2613337207429 70.1424287795765
"7851" 1570 53.5378512914025 68.6564736737545
"7852" 1570.2 58.3708569712551 66.6870263020105
"7853" 1570.4 61.912907736894 63.6582843644313
"7854" 1570.6 66.027133119603 62.0648325498338
"7855" 1570.8 71.2609640622814 60.5748028898586
"7856" 1571 75.6598771011813 58.2857717593014
"7857" 1571.2 78.8830675457501 54.4091621386235
"7858" 1571.4 82.6269731817991 52.9309860721251
"7859" 1571.6 86.1700231263954 55.0038000397454
"7860" 1571.8 91.5144293193914 57.2256491196048
"7861" 1572 97.1612088959864 60.0837549240195
"7862" 1572.2 101.366886314875 64.3530552734644
"7863" 1572.4 103.86183556939 68.6049449442155
"7864" 1572.6 106.543306596102 70.3972170415765
"7865" 1572.8 110.600901288141 69.3948340543194
"7866" 1573 115.432937029635 68.6265493042826
"7867" 1573.2 116.083669143951 67.3076550049601
"7868" 1573.4 117.528081251776 64.8047253742826
"7869" 1573.6 120.196095073102 61.1753192242955
"7870" 1573.8 122.514611839645 57.0957241453257
"7871" 1574 124.190476142868 53.6699792602189
"7872" 1574.2 123.018546569869 51.4251571975011
"7873" 1574.4 122.448428614369 50.3005385164601
"7874" 1574.6 121.781830656496 47.6748456235683
"7875" 1574.8 121.318213902405 44.0618286364105
"7876" 1575 121.057305754714 43.0587989081152
"7877" 1575.2 120.411304043563 40.0687809279593
"7878" 1575.4 119.261993711478 37.5813365704231
"7879" 1575.6 117.896177937609 34.2577201467339
"7880" 1575.8 115.82159965979 31.2025991597544
"7881" 1576 114.201070217987 28.2328496283139
"7882" 1576.2 113.206052617358 27.8345112228586
"7883" 1576.4 112.467358880552 26.317418614748
"7884" 1576.6 111.793572194416 25.8327149492895
"7885" 1576.8 111.809625395094 26.6427079469718
"7886" 1577 111.66872051257 27.7547662728254
"7887" 1577.2 111.71053113639 28.5055029520298
"7888" 1577.4 112.390109131603 28.9080072218446
"7889" 1577.6 112.664883058725 29.3661715009635
"7890" 1577.8 113.506348418065 30.1565547058988
"7891" 1578 114.75235544823 30.7942327643302
"7892" 1578.2 115.595944618157 31.8716862073257
"7893" 1578.4 117.161597081673 33.0083515544929
"7894" 1578.6 119.119172906666 35.3826925132258
"7895" 1578.8 120.437942033507 37.8280908223816
"7896" 1579 122.194053840921 41.1334318798879
"7897" 1579.2 122.98739258323 44.2820279105169
"7898" 1579.4 124.08201905779 47.4473276677355
"7899" 1579.6 125.163936652925 51.3652943559746
"7900" 1579.8 126.848033856695 55.2438484849355
"7901" 1580 126.08503347478 57.9700828883355
"7902" 1580.2 125.947848841738 62.5142713517714
"7903" 1580.4 126.373259774505 66.8207901395605
"7904" 1580.6 125.380018757132 68.8301192918289
"7905" 1580.8 124.714741835937 71.833050080277
"7906" 1581 123.261893821063 75.4115526996736
"7907" 1581.2 120.937362139569 79.1437899432505
"7908" 1581.4 118.803412177566 83.2465403785994
"7909" 1581.6 117.26087445243 87.9586613257355
"7910" 1581.8 116.124521065141 92.1398599897984
"7911" 1582 115.64427331639 95.1926096604395
"7912" 1582.2 114.050983670086 99.4271905748795
"7913" 1582.4 110.482515289566 102.293126743798
"7914" 1582.6 106.851326812412 103.487268903795
"7915" 1582.8 103.843267793353 103.661971978444
"7916" 1583 101.665604127263 102.490363658919
"7917" 1583.2 100.269358964651 100.441945172883
"7918" 1583.4 99.3010165413367 97.706818461288
"7919" 1583.6 98.5578381900551 94.1086129997605
"7920" 1583.8 96.8724168324353 89.5128697239355
"7921" 1584 94.1869338645551 85.7483731528855
"7922" 1584.2 90.6147443772632 83.8885767668942
"7923" 1584.4 87.4453283050896 80.5089473411917
"7924" 1584.6 85.9730677764406 76.8438586436986
"7925" 1584.8 86.2016782935835 74.0828047191941
"7926" 1585 87.7740414847793 71.2077949990994
"7927" 1585.2 89.6195288837261 67.0823302905035
"7928" 1585.4 92.8252171705716 63.2261783029599
"7929" 1585.6 97.8736966434551 60.8268962760105
"7930" 1585.8 101.478246760656 60.5279354838051
"7931" 1586 103.473521895255 59.1484786000855
"7932" 1586.2 104.828428942759 55.2975435318859
"7933" 1586.4 105.779900786743 49.3053220706278
"7934" 1586.6 104.275828915538 43.2459345576791
"7935" 1586.8 102.973251724362 37.0767749089092
"7936" 1587 103.012148660897 31.3468327448521
"7937" 1587.2 103.953454525046 25.7152299099881
"7938" 1587.4 106.033884959151 22.7549926028039
"7939" 1587.6 105.575859160661 23.0515712262889
"7940" 1587.8 104.526937662772 22.0225546784588
"7941" 1588 103.396066476048 20.1351841097991
"7942" 1588.2 102.241153353 18.8012353471036
"7943" 1588.4 101.560459422355 17.5479251220355
"7944" 1588.6 100.58175693208 16.2707989587605
"7945" 1588.8 98.9774677450506 14.5365238561663
"7946" 1589 97.288469004435 12.7934090788453
"7947" 1589.2 95.5957424363583 12.4100218233201
"7948" 1589.4 92.2712896250032 11.0744833510783
"7949" 1589.6 88.3869005237038 10.3508272159618
"7950" 1589.8 83.6288922981765 9.61400063497119
"7951" 1590 78.5710725602475 7.16530344553548
"7952" 1590.2 74.5647245223583 4.23719834224318
"7953" 1590.4 74.7947098137894 4.21602135175752
"7954" 1590.6 73.2572702537551 3.81483780023548
"7955" 1590.8 71.186247749025 3.49569916949959
"7956" 1591 67.2562223506895 2.75402342831386
"7957" 1591.2 64.553821391119 3.13257145421326
"7958" 1591.4 60.807237997389 5.53156301041211
"7959" 1591.6 56.3055194034032 9.26436674247395
"7960" 1591.8 51.2516811390127 10.6739039795333
"7961" 1592 45.4833572572932 10.4923017509144
"7962" 1592.2 42.529961895936 8.82742216646489
"7963" 1592.4 39.9208186315362 9.30786473853752
"7964" 1592.6 35.5985428914609 10.6350785942913
"7965" 1592.8 31.3441600599777 13.8197296941394
"7966" 1593 27.2573059743516 17.5256609140944
"7967" 1593.2 23.8012109163056 21.29451440486
"7968" 1593.4 21.4917780951147 24.3348474510605
"7969" 1593.6 17.5640122106419 27.1534425994355
"7970" 1593.8 14.2221068003344 29.7705611601964
"7971" 1594 11.6456647629964 34.0166525821411
"7972" 1594.2 11.0231366437028 38.7926336589809
"7973" 1594.4 10.1171435541267 43.1622723200131
"7974" 1594.6 10.3630290318319 45.9902995712364
"7975" 1594.8 11.2995574706119 47.5341873025082
"7976" 1595 12.1545456711545 50.6769294694229
"7977" 1595.2 14.1841978051019 53.4211324567816
"7978" 1595.4 15.7835864576935 56.4401104467648
"7979" 1595.6 16.5106428995021 60.4201268157275
"7980" 1595.8 19.5178250754461 63.4714710414395
"7981" 1596 23.6179444875634 66.5091294976498
"7982" 1596.2 27.8133263869488 69.886211416748
"7983" 1596.4 31.3641160334621 74.8391041388315
"7984" 1596.6 34.7488188568491 80.3526250663164
"7985" 1596.8 37.1921815232777 85.609149566864
"7986" 1597 40.5404933254206 90.4895580616022
"7987" 1597.2 45.7631338921442 93.5068747841152
"7988" 1597.4 49.9849286173661 95.6542859911835
"7989" 1597.6 54.8620976873501 96.5715237343835
"7990" 1597.8 60.088797678765 98.8452304832378
"7991" 1598 65.6934174390937 101.044933900595
"7992" 1598.2 70.7919060114645 101.010190046685
"7993" 1598.4 73.7778512935661 99.8735796099035
"7994" 1598.6 76.6451645310941 98.3509649561915
"7995" 1598.8 80.0570470235472 96.7867638866428
"7996" 1599 85.7488816081252 95.4901201606936
"7997" 1599.2 91.1791722244596 94.8937054374027
"7998" 1599.4 96.6747354676399 95.1067251318617
"7999" 1599.6 101.108349753343 93.0552484633548
"8000" 1599.8 106.640946041932 91.8932907039919
"8001" 1600 110.82173505347 91.1784690234562
"8002" 1600.2 112.737054768323 89.0743969009587
"8003" 1600.4 114.966213027982 85.6105327031435
"8004" 1600.6 118.653897572395 81.5873498103056
"8005" 1600.8 120.967458536593 80.6497312712177
"8006" 1601 119.708409087756 81.3877152332067
"8007" 1601.2 119.93409419933 82.7227625416355
"8008" 1601.4 120.038717996182 84.1017012725081
"8009" 1601.6 120.498782460016 85.378626853626
"8010" 1601.8 119.898113421694 85.9346233724075
"8011" 1602 119.82007060823 87.6516725417648
"8012" 1602.2 119.332556409838 89.3039433490955
"8013" 1602.4 119.105605847968 91.9082970724109
"8014" 1602.6 118.226746604535 92.6977229989355
"8015" 1602.8 116.903069240932 93.4004454634839
"8016" 1603 115.805745434109 95.0863629551855
"8017" 1603.2 115.346291664982 97.9871273180555
"8018" 1603.4 114.70167829663 98.083554875674
"8019" 1603.6 113.269472887207 99.3280084532537
"8020" 1603.8 111.679292975206 102.123869539887
"8021" 1604 111.434208617278 104.966991091674
"8022" 1604.2 111.456391473015 104.954018355989
"8023" 1604.4 110.688512108093 105.493539607317
"8024" 1604.6 109.774582561108 107.503643949126
"8025" 1604.8 108.184791512992 108.302524091582
"8026" 1605 106.979549363957 109.486876091428
"8027" 1605.2 105.428339826558 112.07524555089
"8028" 1605.4 104.15510914994 113.797889631823
"8029" 1605.6 104.012697551461 113.238556690405
"8030" 1605.8 103.563373818651 113.726375269417
"8031" 1606 103.842801710088 113.979564599691
"8032" 1606.2 104.025691692897 113.629791999674
"8033" 1606.4 104.344998948913 113.758147874984
"8034" 1606.6 104.951756308444 113.432634415983
"8035" 1606.8 105.120606574011 113.42878743874
"8036" 1607 105.255624766164 113.585096262646
"8037" 1607.2 105.071589089158 113.169137953016
"8038" 1607.4 105.291928172083 113.636305907231
"8039" 1607.6 105.96765078308 113.808033919369
"8040" 1607.8 105.944033035755 113.68272122791
"8041" 1608 106.000801191153 113.685089452141
"8042" 1608.2 106.595696111256 113.633544934122
"8043" 1608.4 106.76538084102 113.348418687927
"8044" 1608.6 106.363083504013 113.820777693788
"8045" 1608.8 106.223097660346 113.711437549588
"8046" 1609 106.54977681942 113.240816255729
"8047" 1609.2 106.877666092025 113.777274822681
"8048" 1609.4 106.86572373048 112.902432175535
"8049" 1609.6 106.373799036238 112.439832237342
"8050" 1609.8 105.958015603498 111.601769169765
"8051" 1610 106.544318434984 110.87644780696
"8052" 1610.2 107.312118171332 110.060149680928
"8053" 1610.4 108.216433295303 108.931228353218
"8054" 1610.6 109.87467960673 107.575964126428
"8055" 1610.8 111.445164534814 105.64911993292
"8056" 1611 113.171573844344 103.355400185549
"8057" 1611.2 114.11196253641 100.804169850459
"8058" 1611.4 116.033473840678 98.1705748666955
"8059" 1611.6 116.631633153397 96.0979330191974
"8060" 1611.8 117.733536347161 92.9417317575432
"8061" 1612 119.551838028472 90.8733992323496
"8062" 1612.2 119.551721124364 89.7606362621796
"8063" 1612.4 120.672651375927 87.0902928065584
"8064" 1612.6 122.095554521608 84.0670213995339
"8065" 1612.8 122.530708949625 82.0529064249122
"8066" 1613 123.358125024238 79.302543388542
"8067" 1613.2 123.55905557384 76.2203796649599
"8068" 1613.4 124.019889667994 73.8955529874079
"8069" 1613.6 124.905884750944 73.1154251480783
"8070" 1613.8 124.621431447813 72.3848792764945
"8071" 1614 124.850704925596 70.3633568128867
"8072" 1614.2 126.000211047255 67.1753963639599
"8073" 1614.4 125.997370176246 65.1836728190081
"8074" 1614.6 126.452640781504 62.051472360248
"8075" 1614.8 126.67916415037 59.2019545085634
"8076" 1615 126.286356377816 54.9243678907871
"8077" 1615.2 125.52657339344 51.6179331765573
"8078" 1615.4 124.374834111791 49.6540425905696
"8079" 1615.6 122.8695387423 47.4017027929122
"8080" 1615.8 122.23032537945 44.9093880043013
"8081" 1616 121.591743828166 41.5005696326555
"8082" 1616.2 120.205098185816 38.9145085840214
"8083" 1616.4 118.809428939871 35.8604910872866
"8084" 1616.6 117.46991770278 33.0963788105855
"8085" 1616.8 116.159083277127 30.0593466565562
"8086" 1617 114.916310938701 27.96437582828
"8087" 1617.2 114.08608664706 27.3172350535783
"8088" 1617.4 112.898638587072 26.1342895514355
"8089" 1617.6 112.062568170999 24.5222638168586
"8090" 1617.8 112.341856724099 25.1721286146723
"8091" 1618 112.352229240508 25.6813326412133
"8092" 1618.2 112.478551672493 26.3186757936723
"8093" 1618.4 113.276887937044 27.1585158170417
"8094" 1618.6 113.786868335851 27.4400793941855
"8095" 1618.8 114.123540333193 28.3613493369447
"8096" 1619 114.866929877934 28.8466767666833
"8097" 1619.2 115.625705540353 29.2679763311978
"8098" 1619.4 116.551823797417 30.104020226749
"8099" 1619.6 117.273648445189 30.7273217538115
"8100" 1619.8 118.005195116555 31.8988739791855
"8101" 1620 118.335954025659 32.6495893940069
"8102" 1620.2 118.721389961542 33.9394731695435
"8103" 1620.4 119.370612537492 35.8799405729355
"8104" 1620.6 120.025192412325 37.1690478509117
"8105" 1620.8 120.32684212423 38.982604086
"8106" 1621 120.942628443091 40.5253823731215
"8107" 1621.2 122.55089602355 42.5362839176855
"8108" 1621.4 122.527762603602 44.841969556075
"8109" 1621.6 122.965762091694 49.1786449797648
"8110" 1621.8 122.98739258323 53.5416916085489
"8111" 1622 122.496968535488 57.5492713072258
"8112" 1622.2 122.971942232133 62.604743517594
"8113" 1622.4 122.808168510498 68.1914422380331
"8114" 1622.6 123.97559703943 73.3975121524355
"8115" 1622.8 122.129150499682 75.38547701925
"8116" 1623 119.301875963796 78.4222708276158
"8117" 1623.2 115.777869460923 80.8590967464788
"8118" 1623.4 111.486021391323 82.330624136717
"8119" 1623.6 108.352768089667 82.4044913219187
"8120" 1623.8 105.18704308373 81.7004246403605
"8121" 1624 102.82764782891 80.4992128485912
"8122" 1624.2 102.701108462308 79.3911290722224
"8123" 1624.4 102.719780478589 78.9783550450894
"8124" 1624.6 103.078810754255 78.2537553692743
"8125" 1624.8 101.934076722526 76.6185453606395
"8126" 1625 101.719231588025 74.2157744553971
"8127" 1625.2 102.400891925721 71.6381552743148
"8128" 1625.4 101.709376787482 68.6619832576582
"8129" 1625.6 101.763673735625 65.1709558526918
"8130" 1625.8 103.296867066391 62.354290264379
"8131" 1626 105.943535687676 60.7839139173487
"8132" 1626.2 110.466253614319 59.0995756917339
"8133" 1626.4 114.804886641962 57.0895097974721
"8134" 1626.6 118.417102743238 55.1655324207961
"8135" 1626.8 119.996851369625 52.6989285191448
"8136" 1627 121.535373415316 49.2812059941464
"8137" 1627.2 121.153730761978 47.1538349292943
"8138" 1627.4 119.880923093419 44.9128866332111
"8139" 1627.6 119.402490879046 41.4822248777915
"8140" 1627.8 118.246884228836 37.4859091062504
"8141" 1628 115.620665179913 34.8235014378135
"8142" 1628.2 112.388533047941 32.0178869173565
"8143" 1628.4 111.371465477202 31.5339807896783
"8144" 1628.6 111.044921725914 31.5418351646723
"8145" 1628.8 110.934448418906 31.4659060880166
"8146" 1629 110.876238177203 31.434918326422
"8147" 1629.2 110.749545298203 31.2903087723139
"8148" 1629.4 110.6563195863 31.1763277014051
"8149" 1629.6 110.509856067663 31.0871667796382
"8150" 1629.8 110.243388369974 30.908302947756
"8151" 1630 109.735093204646 29.5496923820948
"8152" 1630.2 107.500855137046 26.1644618456197
"8153" 1630.4 104.783980340363 23.1642024884311
"8154" 1630.6 99.9858479262122 21.9769185799623
"8155" 1630.8 94.8999300049273 20.4862882848529
"8156" 1631 89.7551465722023 19.0285280223244
"8157" 1631.2 83.9775033856846 16.5391952302082
"8158" 1631.4 79.818828123964 12.9723720628437
"8159" 1631.6 77.1896928931273 7.92823951230931
"8160" 1631.8 77.5068523766475 5.1347517749007
"8161" 1632 77.2535056160708 4.43050094128946
"8162" 1632.2 75.8744592340354 4.1091971595638
"8163" 1632.4 72.6624042401114 3.00469749597786
"8164" 1632.6 68.386185866095 2.76435268217873
"8165" 1632.8 63.5223621944119 3.00067349029912
"8166" 1633 58.5813399134119 3.53341258357185
"8167" 1633.2 53.4019046692028 2.96129712253548
"8168" 1633.4 49.4494855282878 3.45078457203164
"8169" 1633.6 47.1959115790601 3.98172411184549
"8170" 1633.8 43.9761939450915 6.55910919446023
"8171" 1634 39.5424992476425 9.07857942533754
"8172" 1634.2 34.361997461583 10.0901228178472
"8173" 1634.4 30.4936726082926 12.5469092669667
"8174" 1634.6 27.2961380717349 15.3966958788481
"8175" 1634.8 24.6588134346419 19.142599891259
"8176" 1635 21.0236966352401 21.1913972686355
"8177" 1635.2 20.074383053715 22.9243434930567
"8178" 1635.4 18.0856887712301 25.1119831833612
"8179" 1635.6 14.834724895531 26.9957459809646
"8180" 1635.8 13.7679954549101 27.5967741753155
"8181" 1636 12.8826705365699 28.1756877379937
"8182" 1636.2 11.1993177675204 29.1691465109032
"8183" 1636.4 10.6014242525264 29.5338255286762
"8184" 1636.6 10.5921383806933 30.1606145864618
"8185" 1636.8 11.3625996733527 32.6229774124638
"8186" 1637 11.4213973302398 36.1681234129646
"8187" 1637.2 10.8879495830426 40.9768432605337
"8188" 1637.4 11.3774632549481 45.0915161990893
"8189" 1637.6 11.0800020299165 48.8795399913338
"8190" 1637.8 11.8410909996929 52.0000359426958
"8191" 1638 11.1005460895578 55.1924626169691
"8192" 1638.2 10.6300662278381 58.6987773176555
"8193" 1638.4 11.3297909985551 62.0944678794605
"8194" 1638.6 12.3471244322629 64.6104497560011
"8195" 1638.8 15.8142664405872 66.6789883389831
"8196" 1639 20.2981790484008 68.7538407187892
"8197" 1639.2 24.7400342830817 71.2537077917011
"8198" 1639.4 29.6477447875326 72.8017572457002
"8199" 1639.6 35.0561999132801 73.2955968476355
"8200" 1639.8 39.3985983410051 74.9803842301105
"8201" 1640 43.6311302877223 77.3357822803027
"8202" 1640.2 46.0199235556204 81.7293990372282
"8203" 1640.4 49.6291504919317 86.1143230679032
"8204" 1640.6 51.3095874782466 90.7615427765471
"8205" 1640.8 51.7455839255491 95.2741594758838
"8206" 1641 51.4304028071965 101.025445226238
"8207" 1641.2 50.3032919856832 106.533919945514
"8208" 1641.4 48.6256011270504 110.934989064904
"8209" 1641.6 47.1278215224627 115.578301457377
"8210" 1641.8 48.1508067814821 119.525723263463
"8211" 1642 51.1778687660301 121.454824836669
"8212" 1642.2 55.6016859998183 123.839967699127
"8213" 1642.4 60.7197334932226 124.307629428928
"8214" 1642.6 66.7825332163993 124.509997419343
"8215" 1642.8 72.9581845644015 124.964836465078
"8216" 1643 77.5839529617568 123.972495922294
"8217" 1643.2 83.6130556883015 122.247095003745
"8218" 1643.4 88.5754291129723 120.292486093514
"8219" 1643.6 90.9456117306846 119.302829129822
"8220" 1643.8 93.7013333954406 118.280954915319
"8221" 1644 96.9656887796621 116.056710859095
"8222" 1644.2 100.173903317761 112.359537186505
"8223" 1644.4 105.324048173811 109.964071730749
"8224" 1644.6 107.872637483928 108.130188775191
"8225" 1644.8 110.453568607699 105.098071719505
"8226" 1645 113.663948442276 101.557405745754
"8227" 1645.2 114.847862387784 96.6929989380663
"8228" 1645.4 116.850513127279 91.9520012564965
"8229" 1645.6 119.791691403334 87.5183872089995
"8230" 1645.8 122.262867681449 83.8179539615761
"8231" 1646 121.84715667223 80.603499530129
"8232" 1646.2 123.077580734383 76.0954607403084
"8233" 1646.4 124.103107291843 71.4989286517258
"8234" 1646.6 125.396651381404 66.9430516557785
"8235" 1646.8 126.157731055349 64.1250393317926
"8236" 1647 125.978175300607 61.2052672872224
"8237" 1647.2 125.765133955305 56.9604844001605
"8238" 1647.4 125.143248458673 53.101120970083
"8239" 1647.6 123.90591595598 50.2117803104355
"8240" 1647.8 123.478713748133 48.1284201924965
"8241" 1648 123.568880412487 49.2399917470381
"8242" 1648.2 123.36113657628 50.9028934711105
"8243" 1648.4 123.700040027605 52.0303315304605
"8244" 1648.6 123.769180348767 52.7736452131062
"8245" 1648.8 124.367514191353 53.3110080219765
"8246" 1649 124.721305042933 54.1920572711421
"8247" 1649.2 125.185105347174 55.5304852796855
"8248" 1649.4 125.90132880023 57.4623706686916
"8249" 1649.6 126.452295506579 60.1114893508192
"8250" 1649.8 126.258463057569 62.1411874200221
"8251" 1650 126.30529216032 64.7044290329683
"8252" 1650.2 126.140524955782 66.7398948663755
"8253" 1650.4 125.989694421717 68.668406491154
"8254" 1650.6 123.982207102682 69.3912436762485
"8255" 1650.8 121.660232752394 70.659582550124
"8256" 1651 118.47712609083 72.2541498267105
"8257" 1651.2 115.589764477718 75.3659068350818
"8258" 1651.4 114.658582766136 78.7555889298882
"8259" 1651.6 112.795981688788 83.2290801460053
"8260" 1651.8 111.324664643159 86.5346557480378
"8261" 1652 111.10993517698 90.5925349841605
"8262" 1652.2 112.731350642422 93.3336745008875
"8263" 1652.4 114.82019100549 94.1933501589434
"8264" 1652.6 115.689293483625 93.4294985886332
"8265" 1652.8 116.469515130544 91.9617850024975
"8266" 1653 117.96974154477 90.3923001766452
"8267" 1653.2 119.452960533647 88.8337687264001
"8268" 1653.4 119.967549037691 87.5054168940371
"8269" 1653.6 121.149356049613 84.5733613477402
"8270" 1653.8 122.68332967363 80.6696787264395
"8271" 1654 122.749457176328 78.0070046728867
"8272" 1654.2 123.467811980398 74.5517029792955
"8273" 1654.4 124.474525662921 72.5542843329593
"8274" 1654.6 124.69617587685 69.8678524484892
"8275" 1654.8 125.783906131889 66.445210491155
"8276" 1655 126.481663923391 64.5086893991129
"8277" 1655.2 126.058186650421 62.0594344934355
"8278" 1655.4 126.451012420408 57.9684390930968
"8279" 1655.6 125.540662781787 54.7352993329597
"8280" 1655.8 124.703779443968 49.8690294341736
"8281" 1656 122.383391648463 45.8818611835401
"8282" 1656.2 120.808893078474 40.985027334716
"8283" 1656.4 118.948670806328 37.4117773188623
"8284" 1656.6 117.385095275255 33.2233068654965
"8285" 1656.8 114.558982106598 29.7314975136197
"8286" 1657 111.863539371032 25.2985401230648
"8287" 1657.2 109.033076910516 21.7691671215825
"8288" 1657.4 106.062523362974 18.4988079818842
"8289" 1657.6 103.405221439333 16.4931670476791
"8290" 1657.8 99.8345351074906 14.4787971038515
"8291" 1658 97.6383462973623 11.6750556829355
"8292" 1658.2 96.0968290154801 11.3851242123838
"8293" 1658.4 96.2641645215929 11.3030197251479
"8294" 1658.6 97.2620700999669 12.2583867038302
"8295" 1658.8 98.3219415577431 13.0309723467964
"8296" 1659 98.970354572799 13.4706539948751
"8297" 1659.2 99.7349546128657 13.8385966873762
"8298" 1659.4 100.099323784941 13.8943955440407
"8299" 1659.6 100.834237740944 14.620108240759
"8300" 1659.8 102.073065478835 15.262206213725
"8301" 1660 104.756724167127 16.5577652210907
"8302" 1660.2 106.23603687545 18.2072189687979
"8303" 1660.4 105.863309127041 18.5061355722328
"8304" 1660.6 107.19512521588 19.6531131368105
"8305" 1660.8 109.352470723121 21.4640635305321
"8306" 1661 110.726580000006 23.133938121332
"8307" 1661.2 112.0230902074 25.1291714500711
"8308" 1661.4 113.63745811303 26.5203491571181
"8309" 1661.6 114.62566256923 28.407269046646
"8310" 1661.8 116.381263892516 30.587017749245
"8311" 1662 117.736790122093 33.0032989051936
"8312" 1662.2 119.534021842363 36.2750614323652
"8313" 1662.4 120.455578436762 38.9579471574193
"8314" 1662.6 122.692100719099 42.9993125861278
"8315" 1662.8 123.678716718246 46.381430001589
"8316" 1663 124.929356869152 49.7022037864355
"8317" 1663.2 126.253028232334 53.6753719440635
"8318" 1663.4 126.201600899277 57.8107900694158
"8319" 1663.6 125.854365060601 62.630511632401
"8320" 1663.8 124.565944986899 66.8326049178387
"8321" 1664 121.629078765755 70.0894416031896
"8322" 1664.2 118.762801715336 71.221101799378
"8323" 1664.4 115.028098773112 71.183102404759
"8324" 1664.6 112.143972645289 72.29753341628
"8325" 1664.8 110.935221609972 74.2450940723952
"8326" 1665 110.947380883883 75.8816977069355
"8327" 1665.2 111.562675906348 76.4983281225321
"8328" 1665.4 111.946265235668 77.1198423189686
"8329" 1665.6 112.608793672891 78.4706752079032
"8330" 1665.8 114.631792869827 80.7329484051774
"8331" 1666 116.422674364966 84.4150661778395
"8332" 1666.2 117.439470543149 86.8417024610323
"8333" 1666.4 118.981720072972 87.1053197013652
"8334" 1666.6 118.871950948173 86.2789383820748
"8335" 1666.8 117.82465776398 85.3916695860855
"8336" 1667 117.146344089814 86.7081605358395
"8337" 1667.2 115.924011193222 88.4600846253515
"8338" 1667.4 114.009567359254 90.9624916500726
"8339" 1667.6 110.459529292346 93.4413492054704
"8340" 1667.8 107.78424710323 96.1729163864471
"8341" 1668 106.348048319156 98.3866018980175
"8342" 1668.2 104.055286617388 101.93630525492
"8343" 1668.4 102.256383406702 105.924291255879
"8344" 1668.6 99.6522661160734 107.525829425853
"8345" 1668.8 96.5838047691363 110.627451670537
"8346" 1669 93.1851025579975 113.042269454215
"8347" 1669.2 90.1398273009609 114.767286262405
"8348" 1669.4 86.1794465636764 116.096129340621
"8349" 1669.6 82.2530143632632 116.427775218845
"8350" 1669.8 78.6558583321986 117.762267497337
"8351" 1670 73.222059805814 119.98889344214
"8352" 1670.2 70.2926096116928 118.010176266659
"8353" 1670.4 67.4084331647777 115.328380413007
"8354" 1670.6 65.1827767513629 112.362201438764
"8355" 1670.8 64.5699613843249 110.640527415125
"8356" 1671 62.8376678061581 109.556552718951
"8357" 1671.2 59.4284359958752 111.13185922904
"8358" 1671.4 57.2691445345092 113.691090726052
"8359" 1671.6 54.9876093695835 117.091304458913
"8360" 1671.8 53.1311748593183 120.414376985399
"8361" 1672 49.4932316630286 122.696188742025
"8362" 1672.2 49.147967304719 123.246835612735
"8363" 1672.4 47.6722578947152 122.333971100898
"8364" 1672.6 46.8944617100895 120.041678898107
"8365" 1672.8 45.2009112232533 116.227122729215
"8366" 1673 42.9869697953269 111.563355479202
"8367" 1673.2 41.8561805770498 106.393636295624
"8368" 1673.4 40.6548210592053 100.922540778869
"8369" 1673.6 41.6697278939864 94.8559294535237
"8370" 1673.8 43.9960067944096 90.8554078737047
"8371" 1674 46.2621850608301 85.7993308052855
"8372" 1674.2 48.8688373628318 80.0079720177999
"8373" 1674.4 51.7075122708053 74.7554433983603
"8374" 1674.6 53.6330434001248 69.2873751891197
"8375" 1674.8 56.9878551465242 64.1046990923893
"8376" 1675 61.1403357642649 59.3282151023007
"8377" 1675.2 65.3272275936419 54.1390523236582
"8378" 1675.4 68.3510885144801 49.254127877401
"8379" 1675.6 70.4841160376439 43.7421352611165
"8380" 1675.8 74.1654654026736 39.7870631819529
"8381" 1676 79.0503021460301 39.28599638449
"8382" 1676.2 85.1695682017301 39.5952166842809
"8383" 1676.4 87.3456040018517 42.6008417543409
"8384" 1676.6 89.0752038509025 45.6168057922975
"8385" 1676.8 92.9157007652045 49.0113356144739
"8386" 1677 95.0077575363839 52.9932188372688
"8387" 1677.2 96.0018093562301 59.0431910977002
"8388" 1677.4 97.8079950158199 63.527733516115
"8389" 1677.6 98.9928629778388 67.3806319565529
"8390" 1677.8 97.7393116968015 70.5118745044481
"8391" 1678 94.951355800427 74.5545919170693
"8392" 1678.2 93.2478497406792 79.4606090990118
"8393" 1678.4 90.294691072527 82.8893701785839
"8394" 1678.6 87.3198556086947 87.6059701725103
"8395" 1678.8 83.327533547608 90.7567179321245
"8396" 1679 77.874751841986 93.0227284984945
"8397" 1679.2 72.2407642431333 96.1589393484436
"8398" 1679.4 67.5790537830738 99.409801275998
"8399" 1679.6 64.847332102923 100.705497390849
"8400" 1679.8 65.5556714423511 100.03624136775
"8401" 1680 66.0053423178649 99.6534425515355
"8402" 1680.2 65.9913027620318 99.5612134120677
"8403" 1680.4 65.6913643133866 99.6899991282572
"8404" 1680.6 65.6708788156353 99.6626676437803
"8405" 1680.8 65.6277284502131 99.6936040911389
"8406" 1681 65.6438334772047 99.7195147618507
"8407" 1681.2 65.6245074448149 99.7065594264948
"8408" 1681.4 65.592324458104 99.7086823595994
"8409" 1681.6 65.5955183962301 99.689412659112
"8410" 1681.8 65.5600873368488 99.7130370941728
"8411" 1682 65.6627889514513 99.6818525701302
"8412" 1682.2 65.6384838073692 99.6667358521616
"8413" 1682.4 65.6384838073692 99.6667358521616
"8414" 1682.6 65.646421785114 99.6759640139801
"8415" 1682.8 65.5825242547942 99.6652020097817
"8416" 1683 65.5825242547942 99.6652020097817
"8417" 1683.2 65.5660295364628 99.6593729679786
"8418" 1683.4 65.4973314150051 99.6566274048105
"8419" 1683.6 65.4729123842946 99.617073581879
"8420" 1683.8 65.4935460789862 99.5894347686428
"8421" 1684 65.5385066006801 99.5706363663855
"8422" 1684.2 65.5795487055998 99.5416782887086
"8423" 1684.4 65.5667729530956 99.5448899054565
"8424" 1684.6 65.5761923638403 99.5510954022236
"8425" 1684.8 65.5630330426404 99.5639400082176
"8426" 1685 65.5761923638403 99.5510954022236
"8427" 1685.2 65.5761923638403 99.5510954022236
"8428" 1685.4 65.5597845072814 99.5443409111406
"8429" 1685.6 65.5472033152555 99.5770060729355
"8430" 1685.8 65.478571123307 99.4202132963201
"8431" 1686 65.2977901305801 99.1406811742605
"8432" 1686.2 65.0363944508913 98.8821289947537
"8433" 1686.4 64.8163571903801 98.5801469978605
"8434" 1686.6 63.0020406378772 97.4155880015994
"8435" 1686.8 61.0534216267921 95.5277678264396
"8436" 1687 58.6076791930252 94.0572898723945
"8437" 1687.2 55.5083520301348 92.5369637383879
"8438" 1687.4 52.388558278035 91.5045682110331
"8439" 1687.6 49.0699505511309 90.8847255313157
"8440" 1687.8 45.1865417487957 91.1721260695011
"8441" 1688 41.9689207304096 91.7667658877817
"8442" 1688.2 37.9644047857539 90.5623547078879
"8443" 1688.4 34.005136297884 88.7524247573509
"8444" 1688.6 30.6754253286022 85.9754605980285
"8445" 1688.8 27.1169419227147 83.0520273725278
"8446" 1689 25.0460601465202 79.2046423300423
"8447" 1689.2 22.0531250051455 75.9787132374663
"8448" 1689.4 18.6513872076952 72.9486700397262
"8449" 1689.6 16.2589542368115 69.0201905581913
"8450" 1689.8 15.6775342821129 64.6431467127792
"8451" 1690 16.7880765495973 61.3975821722246
"8452" 1690.2 18.2930043914119 58.7413964451173
"8453" 1690.4 19.8290246682136 54.6058249858776
"8454" 1690.6 22.9883837947175 51.2742901845321
"8455" 1690.8 26.6913025773051 47.6288643044105
"8456" 1691 30.7092264649245 44.2348723310188
"8457" 1691.2 35.6241251074128 42.1908498317047
"8458" 1691.4 40.4842445262007 38.9561341479649
"8459" 1691.6 45.5418455488015 35.6287921432498
"8460" 1691.8 50.9928971626901 32.9282185576655
"8461" 1692 56.0483946133687 31.0074303941929
"8462" 1692.2 61.6124494146076 30.027610187609
"8463" 1692.4 67.6619653546767 29.2443142349258
"8464" 1692.6 69.1775802675791 31.0473764149072
"8465" 1692.8 71.3987561037579 35.1084983352133
"8466" 1693 74.8947757148301 38.9774378723926
"8467" 1693.2 77.3279457962564 41.1835593950934
"8468" 1693.4 79.1791983794475 44.8119308186138
"8469" 1693.6 80.5760953050139 48.8672557656922
"8470" 1693.8 82.2577793216623 53.1418453234355
"8471" 1694 83.7252693811301 58.0369648071105
"8472" 1694.2 85.6668377518051 62.5658261641605
"8473" 1694.4 88.8563309806301 66.3240804227915
"8474" 1694.6 89.9084851757539 68.8871532763165
"8475" 1694.8 89.3250946329301 70.4196743403105
"8476" 1695 87.8317711765431 71.910324144892
"8477" 1695.2 85.6414991760051 74.9389811375355
"8478" 1695.4 82.6277923167926 78.7600088542167
"8479" 1695.6 80.254811517596 83.5874890454721
"8480" 1695.8 78.5778738236764 87.6093276673405
"8481" 1696 78.4035131551353 92.38143412197
"8482" 1696.2 77.1103807827821 97.2686244192155
"8483" 1696.4 75.6417569294141 101.821181084631
"8484" 1696.6 71.4346297146575 102.514262690105
"8485" 1696.8 68.5687141856656 100.920808680581
"8486" 1697 64.8571689128776 97.6128391843207
"8487" 1697.2 61.4980852851569 93.4931595242038
"8488" 1697.4 59.5479768575123 88.8543242564274
"8489" 1697.6 58.4552376772045 84.0479881556535
"8490" 1697.8 58.3163337858283 78.4750782308641
"8491" 1698 59.617614921309 73.7227024341987
"8492" 1698.2 62.1243577468142 68.312457038493
"8493" 1698.4 65.0846927081021 64.5354668235515
"8494" 1698.6 67.4273728106236 59.745455851665
"8495" 1698.8 70.8559344898351 55.2245787844481
"8496" 1699 73.9408657103594 50.1898158050907
"8497" 1699.2 74.8141529736483 44.8971287908082
"8498" 1699.4 76.2201239990356 39.9636302166577
"8499" 1699.6 77.3880467265133 39.3342380719089
"8500" 1699.8 78.963920637621 40.9745476844718
"8501" 1700 80.9344062465872 42.9287033390694
"8502" 1700.2 84.3882954478968 45.4018352361406
"8503" 1700.4 88.9885322456736 47.610170600405
"8504" 1700.6 90.4956266671692 49.979701437005
"8505" 1700.8 91.1907284895891 53.7967818174227
"8506" 1701 93.5706166954197 58.2222354096941
"8507" 1701.2 95.4223452047383 62.6619460802142
"8508" 1701.4 96.6574450050551 66.8940417648855
"8509" 1701.6 97.4812890093458 70.9701801770595
"8510" 1701.8 98.3639509679987 75.3700154948198
"8511" 1702 97.9461785818747 78.4053649136049
"8512" 1702.2 96.5860624676516 81.8418479184314
"8513" 1702.4 94.154377948517 85.1793808415584
"8514" 1702.6 91.4006947993765 89.1959379833989
"8515" 1702.8 90.6374474551569 94.1767377881063
"8516" 1703 91.3300094431051 98.0928644467855
"8517" 1703.2 92.9701584957498 99.2489912631953
"8518" 1703.4 93.8097279149278 99.2185249136099
"8519" 1703.6 94.731864069111 99.4829770714831
"8520" 1703.8 94.0118041348643 99.7696508563989
"8521" 1704 92.7088591482721 100.200059722028
"8522" 1704.2 90.6899786488886 101.848350213448
"8523" 1704.4 86.9036769830426 104.414001984342
"8524" 1704.6 82.7050425515766 107.744273904447
"8525" 1704.8 78.1147239626455 110.357489420097
"8526" 1705 73.6327910371813 112.288454607594
"8527" 1705.2 68.4139476736763 112.774058089682
"8528" 1705.4 63.604778649976 111.080069573722
"8529" 1705.6 58.9678971635426 107.88051572085
"8530" 1705.8 56.5702084668121 103.047974035591
"8531" 1706 54.9467064969779 97.5996276048051
"8532" 1706.2 53.6713564117047 92.5649308115372
"8533" 1706.4 52.3276066429551 88.1879707615355
"8534" 1706.6 52.9684614558968 82.898174460474
"8535" 1706.8 54.1966462462026 77.652359252486
"8536" 1707 56.7627507551788 72.4649217831919
"8537" 1707.2 59.574945028625 68.1095851770195
"8538" 1707.4 62.9977635381257 63.9642536956485
"8539" 1707.6 66.2244980875487 59.0318509642275
"8540" 1707.8 69.6972003538551 55.2119999521855
"8541" 1708 73.3130473305691 50.9718266513168
"8542" 1708.2 77.7811700016127 48.9627639391094
"8543" 1708.4 82.8517382231019 47.6655309485252
"8544" 1708.6 86.8732540219669 46.664859505225
"8545" 1708.8 87.4025301941051 44.8703263892212
"8546" 1709 87.1120054837434 42.9362225723072
"8547" 1709.2 86.4202079072872 39.8218789693069
"8548" 1709.4 85.9797358227038 37.365087942225
"8549" 1709.6 87.1072588230712 33.9559320150289
"8550" 1709.8 90.0325386197747 30.9172567019266
"8551" 1710 92.299561892119 30.5506194261021
"8552" 1710.2 94.5290046378551 31.4700562346587
"8553" 1710.4 97.5643548638968 33.0489598840466
"8554" 1710.6 100.285746535976 35.7687406111304
"8555" 1710.8 102.055919074159 39.0556942671498
"8556" 1711 103.580446316411 43.1655669958148
"8557" 1711.2 104.621449873909 47.8288275921766
"8558" 1711.4 105.787223756281 52.3936747066304
"8559" 1711.6 106.963405004835 56.0435410551624
"8560" 1711.8 108.898270694437 59.8893413653665
"8561" 1712 111.753616739641 63.6857644077339
"8562" 1712.2 114.807976712181 66.8584646234233
"8563" 1712.4 117.248519279106 69.6120113424314
"8564" 1712.6 119.741877346972 71.4567421879824
"8565" 1712.8 121.252517514343 72.5499302324758
"8566" 1713 121.586618896867 72.842731259371
"8567" 1713.2 122.747182884646 73.1208120999035
"8568" 1713.4 122.823565584523 72.7814077775131
"8569" 1713.6 122.811971673845 72.4910539126278
"8570" 1713.8 122.959999528311 71.8670610381247
"8571" 1714 123.279238679498 70.8553167704266
"8572" 1714.2 123.23313308129 70.4916080953148
"8573" 1714.4 122.930714189993 71.2184020169092
"8574" 1714.6 122.433657327601 71.7995943885993
"8575" 1714.8 122.429736222386 73.2628085221158
"8576" 1715 122.434550929412 74.4350899714479
"8577" 1715.2 122.071612560222 75.8395673644
"8578" 1715.4 121.252906739778 77.5833193138641
"8579" 1715.6 119.878224716624 79.4998998701732
"8580" 1715.8 117.776637075972 81.6298441822984
"8581" 1716 114.921279286897 84.283643965745
[truncated: 19,906 more chars]
