# Supplementary material for: Adaptive switch to sexually dimorphic movements by partner-seeking termites
Source: Sci Adv. 2019 Jun 19;5(6):eaau6108. doi: 10.1126/sciadv.aau6108 (PMC6584256; doi:10.1126/sciadv.aau6108)
Supplement: Data file S1 [file aau6108_Data_file_S1.zip › Dataset/CfExperimetns/170627_174_M_12_set2_tandem-position_5FPS.txt]

"time" "x" "y"
"1" 0 14.5714615820281 86.6787733060381
"2" 0.2 11.6653077796486 82.137495267196
"3" 0.4 10.3909574455923 76.7517530663347
"4" 0.6 9.19542577405832 71.0054746034947
"5" 0.8 8.47372326641254 67.0894668828419
"6" 1 8.25368799870967 63.8962873099534
"7" 1.2 9.6836331605113 59.3614591547878
"8" 1.4 9.68403392878876 54.875590935391
"9" 1.6 6.79742915571371 52.7071983336518
"10" 1.8 3.62804692047617 53.3815881239424
"11" 2 2.55801063328993 54.7840026739487
"12" 2.2 1.99318165712436 56.9596776779306
"13" 2.4 1.81520545398602 59.5044620083905
"14" 2.6 1.48984791420057 62.5445948057901
"15" 2.8 0.767876159645944 66.5237126713879
"16" 3 1.21844858619071 70.72283269002
"17" 3.2 0.742515128155476 75.3834357151497
"18" 3.4 0.86540617106287 77.8433540080907
"19" 3.6 1.91805098991678 81.0810390735358
"20" 3.8 3.70728717518209 85.3502709722139
"21" 4 5.99811027442699 89.7268341009689
"22" 4.2 7.86805374854101 93.225856753381
"23" 4.4 9.39335869898455 96.017890045755
"24" 4.6 12.1708083332684 100.112266210306
"25" 4.8 14.7342959425998 105.221120512817
"26" 5 18.4480625897205 109.469565482151
"27" 5.2 22.9518125619758 113.576374910194
"28" 5.4 28.087354755852 116.796476571122
"29" 5.6 33.435415291241 119.64300557717
"30" 5.8 38.01656939717 121.959664406657
"31" 6 41.8090747332437 123.943496768905
"32" 6.2 46.8662937751224 125.383336629997
"33" 6.4 51.0615287622339 126.422624928773
"34" 6.6 55.2674035963551 126.399352144253
"35" 6.8 59.4446239394926 126.28942020138
"36" 7 61.6463860934621 126.748131202231
"37" 7.2 62.7915314640806 126.575852054829
"38" 7.4 62.7738070296762 127.255002293766
"39" 7.6 62.2871050533216 127.685107848965
"40" 7.8 61.6017593100617 127.550518034857
"41" 8 60.9076712768688 127.174206078181
"42" 8.2 60.3026822293166 127.091381845139
"43" 8.4 59.0763834945029 127.290019662826
"44" 8.6 58.7513402800733 127.311388529929
"45" 8.8 58.5997420996117 127.057545040529
"46" 9 58.3155619222033 127.165227493212
"47" 9.2 57.7816542688521 127.584327348999
"48" 9.4 57.3485324071997 127.703825468048
"49" 9.6 56.5937900737389 126.829713655169
"50" 9.8 55.6606625561517 127.169056347523
"51" 10 54.9912415080344 127.038968183652
"52" 10.2 53.6541520052493 127.548479928603
"53" 10.4 52.6916764540034 127.499305751577
"54" 10.6 52.3550669066068 127.204430247537
"55" 10.8 51.68360408493 126.829731319504
"56" 11 49.3361001867338 126.068684726313
"57" 11.2 46.0044135443924 125.280205345423
"58" 11.4 42.6640727662246 124.452215985494
"59" 11.6 38.8807127833969 123.229952325642
"60" 11.8 34.6227214897332 121.02686178727
"61" 12 29.7412380550105 118.558548399311
"62" 12.2 25.2226862226451 115.329111048185
"63" 12.4 21.1435855720501 110.995427484127
"64" 12.6 16.9339123459639 106.101162344653
"65" 12.8 13.546943609929 101.522032013371
"66" 13 10.4791366832726 96.3346764399015
"67" 13.2 9.49227274165744 90.8410101961741
"68" 13.4 9.11911035771238 85.982887599937
"69" 13.6 9.29629980645708 80.3351442022217
"70" 13.8 9.65222528590704 75.1459286245583
"71" 14 10.7021722564574 70.6550848764893
"72" 14.2 11.5075364814487 65.0857058574066
"73" 14.4 12.70163898177 59.0624325420831
"74" 14.6 12.5078476967762 54.6663834282006
"75" 14.8 9.68782897809748 52.1842813642538
"76" 15 7.56523173980924 52.2966083562871
"77" 15.2 7.27596492987305 52.6699218816737
"78" 15.4 7.31717389025246 51.2757681272049
"79" 15.6 8.6356042347239 49.5514078887363
"80" 15.8 10.1971966102076 47.5253571021021
"81" 16 11.2313025367897 45.7867340578539
"82" 16.2 11.5613865525073 45.9737583232551
"83" 16.4 12.2721843194257 45.7244891522026
"84" 16.6 14.6473845841589 43.5572151599275
"85" 16.8 17.2699022324765 40.361701107394
"86" 17 18.6076300090564 35.7541821457709
"87" 17.2 18.8964353039183 30.7780621272873
"88" 17.4 18.6273023896251 25.0373304615021
"89" 17.6 18.6535968804451 21.7178084890885
"90" 17.8 20.4829919703149 19.2783483782057
"91" 18 23.5934542607294 16.8245990624793
"92" 18.2 27.0868402627334 13.8352894296954
"93" 18.4 31.5839317941962 10.5366236219168
"94" 18.6 36.2090681934616 9.1588208690139
"95" 18.8 41.1953759988251 7.66868463702036
"96" 19 47.5119444512 6.27737178890762
"97" 19.2 52.4592601219136 2.96659903316182
"98" 19.4 57.8698386647807 2.07360821876839
"99" 19.6 63.6537720505077 1.64748757597535
"100" 19.8 70.0766017798614 1.89921467401859
"101" 20 76.68211338166 2.10953256073498
"102" 20.2 82.0444167370825 2.69455259695913
"103" 20.4 86.8392631229549 3.73038928653735
"104" 20.6 88.7525557159718 4.77112909618925
"105" 20.8 90.804682902679 6.66627307618259
"106" 21 95.0110299992345 9.49819800283082
"107" 21.2 99.8312575946265 12.6160235471136
"108" 21.4 104.005880421544 16.1226175086389
"109" 21.6 106.967243313495 18.53327439053
"110" 21.8 109.59144903642 20.3518314174078
"111" 22 112.500008409058 23.7475269555347
"112" 22.2 116.408859905044 28.811897193355
"113" 22.4 119.598269400081 33.6127675546126
"114" 22.6 122.595507794165 39.3971064046222
"115" 22.8 124.767953525548 44.7155337973458
"116" 23 125.822231834874 50.6934935397482
"117" 23.2 126.475704635338 56.4068300855168
"118" 23.4 126.225336163994 63.0793932542813
"119" 23.6 126.123443003613 68.4877127305315
"120" 23.8 126.256374781634 74.3403406478421
"121" 24 125.323199666242 79.6220660374459
"122" 24.2 124.14211479051 83.9827533373844
"123" 24.4 122.61248938667 88.6502923322854
"124" 24.6 120.517007347008 92.6461470421449
"125" 24.8 117.855740716542 96.5044186383714
"126" 25 115.473397881193 101.294598849411
"127" 25.2 112.080951913144 105.760426737658
"128" 25.4 108.536065492195 110.084459754007
"129" 25.6 104.970900650248 114.13067185479
"130" 25.8 100.990010356481 116.424665084538
"131" 26 96.3717488405552 119.825261010436
"132" 26.2 91.7894805955983 121.406699913795
"133" 26.4 86.7991388412694 123.63811891553
"134" 26.6 81.2809867024472 125.081718941543
"135" 26.8 76.70689208545 125.781353548165
"136" 27 73.0222922735407 125.286699207987
"137" 27.2 67.696004856019 125.776698694726
"138" 27.4 63.4292931097188 127.243057247329
"139" 27.6 61.5857073978642 128.470547078723
"140" 27.8 62.0029946424824 128.435000339545
"141" 28 62.3708163442784 128.835916399632
"142" 28.2 62.7865533270847 128.825107750752
"143" 28.4 63.1521688805292 128.665754657301
"144" 28.6 63.8134150726154 128.665161545575
"145" 28.8 64.0191571166204 128.824923443711
"146" 29 63.9697447247636 129.110897819622
"147" 29.2 64.2583446470437 129.414258757739
"148" 29.4 64.8912873079405 129.04505692995
"149" 29.6 65.9448355717298 128.874844789986
"150" 29.8 67.4174591700967 128.413811657809
"151" 30 68.9848217578928 128.111818317342
"152" 30.2 70.6474134695782 127.299954778707
"153" 30.4 71.5992338766467 126.260777535102
"154" 30.6 72.7229038406807 124.653245183598
"155" 30.8 74.5328665098958 122.713829578136
"156" 31 77.4138266113414 119.921857766122
"157" 31.2 79.0515215552975 117.161654380492
"158" 31.4 80.2292560127732 114.056601794656
"159" 31.6 81.9475092300076 110.989124936123
"160" 31.8 83.2211470215361 107.851930132855
"161" 32 83.0853525030954 103.88488632313
"162" 32.2 83.81937968972 99.1141907695721
"163" 32.4 84.1526851681506 93.7388001347039
"164" 32.6 82.7159248766083 89.2158207134404
"165" 32.8 80.5056874895087 84.2124469689652
"166" 33 78.6159410542022 79.089667071597
"167" 33.2 76.4606412785832 74.723327146534
"168" 33.4 73.7099980597227 70.3216533547488
"169" 33.6 70.8518348217674 65.7578775559967
"170" 33.8 66.6567096266745 62.2400089970594
"171" 34 62.0042873633614 59.7342592247262
"172" 34.2 56.8135729568792 58.9266914060032
"173" 34.4 51.8382806416124 58.8432151883442
"174" 34.6 46.8243412442046 59.4086113022469
"175" 34.8 42.0084050321332 60.8702688453629
"176" 35 36.131945155387 60.6780150844098
"177" 35.2 30.7505526800346 59.7993776659282
"178" 35.4 25.027092836228 57.1929688364593
"179" 35.6 20.4064487286755 54.4786113756248
"180" 35.8 15.7096156663886 52.0291376002762
"181" 36 13.1571747797598 53.3955577117834
"182" 36.2 12.1965838067346 54.1641344362724
"183" 36.4 10.2406362649758 54.1930548216886
"184" 36.6 11.1415055210865 52.3957466241103
"185" 36.8 10.9510414573046 48.5099507946003
"186" 37 12.3152505765602 47.90837615872
"187" 37.2 13.0836843931297 48.3182053725342
"188" 37.4 15.2974270037712 45.9417208049393
"189" 37.6 18.5430799225904 44.2383158915766
"190" 37.8 22.6442287599822 41.6712446087179
"191" 38 26.5422695361574 38.5025899990098
"192" 38.2 30.1817168510711 35.3252056109623
"193" 38.4 34.277993817977 32.7530279769954
"194" 38.6 38.2095732126988 31.0644301132506
"195" 38.8 43.564448909035 29.7318693384007
"196" 39 49.6775036629321 28.2604017836456
"197" 39.2 56.6082238501059 27.3184286843593
"198" 39.4 63.5640735472394 28.2792165072198
"199" 39.6 70.5557560567105 29.8605810764162
"200" 39.8 77.4746972565753 30.6508374035844
"201" 40 83.7336526818685 28.9476873597958
"202" 40.2 89.2003882674675 24.8215235016914
"203" 40.4 93.9746062612366 19.5654715464098
"204" 40.6 96.1286033945565 13.458262132316
"205" 40.8 94.0314678467854 11.5615526115223
"206" 41 91.8567568173803 9.8129901631086
"207" 41.2 88.8500999603076 6.69651252127238
"208" 41.4 84.7120647432452 4.64696862050789
"209" 41.6 80.8621731136067 3.81521917507722
"210" 41.8 76.9978065035147 2.66738681225507
"211" 42 71.9396864584551 1.04452442242564
"212" 42.2 66.9824477099097 0
"213" 42.4 62.5536514450364 0.808357910794935
"214" 42.6 57.251867785659 0.709235383547131
"215" 42.8 51.7616913088194 1.43800451141621
"216" 43 46.1348093664094 3.21607276980269
"217" 43.2 40.1972565557156 4.72251301604026
"218" 43.4 34.8485148861153 7.28012136670646
"219" 43.6 30.4577234895839 10.2478778204558
"220" 43.8 25.6399995495632 14.0662110303538
"221" 44 21.3172541815298 17.0640117724911
"222" 44.2 16.9810930179125 20.6514608941106
"223" 44.4 13.5192069803358 24.658825192605
"224" 44.6 10.5850792056868 28.8038950262373
"225" 44.8 8.71736193859486 33.1082179662279
"226" 45 6.20968128506387 38.343338875066
"227" 45.2 4.32516938346676 43.10164063184
"228" 45.4 2.46717163990415 47.9695105766018
"229" 45.6 1.33939105078918 52.7535877327579
"230" 45.8 1.22589973390111 58.1507247236652
"231" 46 0.568263587493825 63.8810154540588
"232" 46.2 0.252146283118142 69.4227896939972
"233" 46.4 1.18873894678114 75.3493832412635
"234" 46.6 2.8902805117323 81.7766483271331
"235" 46.8 5.41546851836528 88.2538265108626
"236" 47 8.60157946895548 94.390062729369
"237" 47.2 11.4915943039563 99.4233112895902
"238" 47.4 14.9663157825677 104.540513195909
"239" 47.6 18.5169169042021 109.833210175918
"240" 47.8 22.821318736802 114.368941399389
"241" 48 26.9510265057158 116.947923743386
"242" 48.2 32.4400886778578 119.707251835794
"243" 48.4 37.6695393118184 121.644401858122
"244" 48.6 40.7446837003927 123.314386064253
"245" 48.8 44.3029772192623 122.62802669056
"246" 49 47.5072902815935 122.276681035907
"247" 49.2 52.2196630109535 121.972558333249
"248" 49.4 56.6118824920027 122.133215574618
"249" 49.6 61.0676465212157 121.142173659112
"250" 49.8 65.9135140109244 118.527328071214
"251" 50 69.6014879279224 114.232118759354
"252" 50.2 72.8025272290097 109.423401901473
"253" 50.4 74.4805641347263 104.190742438259
"254" 50.6 75.3961297428329 98.4888729275746
"255" 50.8 75.4500212599616 92.9497472825332
"256" 51 74.5720940170479 87.4919169139082
"257" 51.2 73.8500186275202 83.8167674471362
"258" 51.4 71.3018181693103 79.4092780779854
"259" 51.6 68.1652309775165 74.5966906393188
"260" 51.8 63.40502277256 70.2022429255529
"261" 52 59.1462184210459 66.2449243677378
"262" 52.2 54.2077691599041 63.2618539475379
"263" 52.4 48.217190960404 60.6721487174196
"264" 52.6 42.2852476498388 57.3401665788117
"265" 52.8 38.8470414606764 53.2582169518678
"266" 53 37.8027653928991 48.6436469358025
"267" 53.2 38.7762340331462 43.5869846357564
"268" 53.4 39.033109750698 42.9012620708944
"269" 53.6 36.7861813114886 43.0831239686685
"270" 53.8 32.0850096520333 43.4551493451817
"271" 54 27.8842474893366 43.3480060528447
"272" 54.2 23.3582515533183 44.2753409760279
"273" 54.4 20.996877048417 45.8250470112793
"274" 54.6 19.6565210314313 46.7388343367809
"275" 54.8 19.2441707891484 48.194274419391
"276" 55 18.0028752097065 49.8615080755818
"277" 55.2 18.8992393903697 49.7986443716735
"278" 55.4 18.8358808889756 50.1258508975009
"279" 55.6 18.8042076692256 50.1354054573259
"280" 55.8 18.7645527974117 50.1476352944521
"281" 56 18.6804203500442 50.1486712924578
"282" 56.2 18.6520989626701 50.1838773705845
"283" 56.4 18.6706393839872 50.1683415009503
"284" 56.6 18.6613691733287 50.1963060662917
"285" 56.8 18.6613691734188 50.1963060662274
"286" 57 18.6765952458187 50.1964313550696
"287" 57.2 18.6303165062911 50.2400357152522
"288" 57.4 18.6303166851481 50.2400356137145
"289" 57.6 18.6303175213353 50.2400350903719
"290" 57.8 18.630316500467 50.240035719016
"291" 58 18.6205029946756 50.2213964957509
"292" 58.2 18.691920996628 50.2118419359259
"293" 58.4 18.633558541353 50.2491280230479
"294" 58.6 18.6303164999148 50.2400357193715
"295" 58.8 18.6459188722691 50.2739853807414
"296" 59 18.7093388392954 50.2543066433858
"297" 59.2 18.7311058780428 50.2485314456538
"298" 59.4 18.7311058780426 50.2485314456539
"299" 59.6 18.7371871362346 50.2332441499339
"300" 59.8 18.7338198279795 50.2276345967937
"301" 60 18.817240420303 50.1930460805325
"302" 60.2 18.8154896177481 50.1834151463639
"303" 60.4 18.817240420303 50.1930460805325
"304" 60.6 18.8614937997498 50.2118419359259
"305" 60.8 18.8314466382106 50.2638187413739
"306" 61 18.8088832394464 50.2725058079736
"307" 61.2 18.6669627330864 50.3954116121271
"308" 61.4 18.1775935247843 50.913990986298
"309" 61.6 17.7894464364078 51.593578279889
"310" 61.8 17.3217501600474 52.1894841600394
"311" 62 16.4117980535238 52.4769717285845
"312" 62.2 15.8470338243343 52.6441810417631
"313" 62.4 15.5229357617762 53.4411350240654
"314" 62.6 15.3084739969428 53.8545178692072
"315" 62.8 14.9979504703597 54.5171844994941
"316" 63 14.3943156609974 55.785106041041
"317" 63.2 13.2740385613325 56.8804732972487
"318" 63.4 13.1839387937688 57.8496991536077
"319" 63.6 12.6148922368227 59.1649829564375
"320" 63.8 11.8017906991681 60.3323817933076
"321" 64 11.160052044895 61.5810603825037
"322" 64.2 11.0874444300295 62.4416785119259
"323" 64.4 11.3539511822893 61.6310819848372
"324" 64.6 11.2237926400186 61.8791060294299
"325" 64.8 11.0059149568119 62.0081102509595
"326" 65 10.9531766504746 61.9463701305979
"327" 65.2 10.8972437878296 61.9886074492565
"328" 65.4 10.7286605214183 62.1519596011033
"329" 65.6 10.6985115020899 62.1722712512866
"330" 65.8 10.7242196737419 62.2069523177999
"331" 66 10.6390872036076 62.299544564116
"332" 66.2 10.6642674452311 62.2863198155844
"333" 66.4 10.6642674452311 62.2863198155844
"334" 66.6 10.6580113194588 62.2568526005571
"335" 66.8 10.6612272148538 62.2629157797162
"336" 67 10.6611267181227 62.2192608897702
"337" 67.2 10.6611773750116 62.1744615542186
"338" 67.4 10.648665123467 62.1754038938521
"339" 67.6 10.7265500900653 62.0187717655734
"340" 67.8 10.7301804306572 62.0437034580581
"341" 68 10.7718791406256 62.0149081730759
"342" 68.2 10.8460269601942 61.9549676011823
"343" 68.4 10.8288909361756 62.1008992115009
"344" 68.6 10.8735018609421 62.0789291219598
"345" 68.8 10.9049066635756 62.0180930263509
"346" 69 10.9112413075256 61.9894293468759
"347" 69.2 10.9270779174006 61.9735050805009
"348" 69.4 10.9217649902167 62.0964815117969
"349" 69.6 10.9207432734506 62.1008992115009
"350" 69.8 10.9222713181971 62.01011537315
"351" 70 9.89196552291394 62.1637619282789
"352" 70.2 7.9659696638245 61.4218405348731
"353" 70.4 6.90740252788195 58.4610500574295
"354" 70.6 5.88447858305288 55.2240999216483
"355" 70.8 5.27935210058261 55.0122817208304
"356" 71 3.8616216167574 55.7169335735725
"357" 71.2 2.61454998511051 57.7025977054116
"358" 71.4 1.26973052718504 60.5619250048423
"359" 71.6 0.964100288867196 63.9915624181167
"360" 71.8 0.740819465061877 68.3706752383839
"361" 72 1.08086341039971 73.5425069602246
"362" 72.2 2.17513574296731 79.0486629388801
"363" 72.4 4.25184575045173 85.1494230309566
"364" 72.6 6.04159177812468 90.4326495307132
"365" 72.8 9.09880482948565 96.1547232013458
"366" 73 12.6353963730159 102.038588977237
"367" 73.2 18.3466841001777 107.056206757543
"368" 73.4 23.1391483672063 112.025318551729
"369" 73.6 27.3308530210374 115.985217656873
"370" 73.8 31.2214115291518 117.404767864207
"371" 74 36.3273560423632 120.324094213171
"372" 74.2 40.1217308510552 122.757728375244
"373" 74.4 44.6406595076619 124.284043529418
"374" 74.6 47.8598313042107 125.162026691729
"375" 74.8 51.7572317445858 126.455499715915
"376" 75 54.7081109479905 126.068356188094
"377" 75.2 58.8371153363665 126.551536881201
"378" 75.4 61.9725003028709 127.650070102028
"379" 75.6 65.1047590027715 126.670139384595
"380" 75.8 68.7513338268668 125.330972177719
"381" 76 73.9961934255928 124.598899176211
"382" 76.2 79.8678615459135 124.595806964082
"383" 76.4 82.137011842022 123.179321645362
"384" 76.6 85.8532441155722 120.835186497683
"385" 76.8 90.1651710133433 118.237510309555
"386" 77 95.4001612454166 116.456436854299
"387" 77.2 99.0381261165411 115.977253936682
"388" 77.4 99.8796937927136 114.367572015906
"389" 77.6 102.578461704777 111.533238714415
"390" 77.8 105.799135408712 108.086009783676
"391" 78 110.39648652627 103.67734155885
"392" 78.2 114.1452554037 98.6139909475453
"393" 78.4 117.471929569396 94.1003095844915
"394" 78.6 120.102261958247 89.0178309052757
"395" 78.8 121.127933380757 84.5850321549092
"396" 79 122.535383376753 80.9066721255387
"397" 79.2 123.544010447856 76.4197844890532
"398" 79.4 124.792804746752 71.343228442083
"399" 79.6 125.453031204922 65.6468276275789
"400" 79.8 126.820392607338 61.1539657782663
"401" 80 125.585433104532 56.3655667712151
"402" 80.2 124.968065096221 51.3362007674571
"403" 80.4 124.415168071895 48.3108010806668
"404" 80.6 124.146220566079 46.0174198563263
"405" 80.8 123.756074328515 44.1136106106526
"406" 81 122.793436031369 41.3753898773964
"407" 81.2 121.279537383282 38.4525111406975
"408" 81.4 118.531993695052 34.8083059595475
"409" 81.6 115.068528005187 30.8762170234222
"410" 81.8 113.702078709704 28.1629910257896
"411" 82 112.764000847248 26.5370891356183
"412" 82.2 111.406543750805 25.50738881554
"413" 82.4 108.262959848683 24.4043583105142
"414" 82.6 103.820186505178 23.1902763064717
"415" 82.8 99.6948702840858 22.7759741659553
"416" 83 94.7682143533047 21.4161807535206
"417" 83.2 89.5025034295178 19.6343821149851
"418" 83.4 83.1780263003219 17.7741542860402
"419" 83.6 77.2038449248266 17.2327873674074
"420" 83.8 70.725384046329 15.7622893621265
"421" 84 64.0902358592684 12.9184398213961
"422" 84.2 57.0294817744131 9.22717033939932
"423" 84.4 49.8217569884325 5.83607325772866
"424" 84.6 46.4769025733741 7.16467154872905
"425" 84.8 42.8888424638413 11.255794819115
"426" 85 38.7730508129836 16.4152184242215
"427" 85.2 34.2671226726067 20.6804922510433
"428" 85.4 30.2020886725417 23.3061078305927
"429" 85.6 24.8110234264295 27.2244421718699
"430" 85.8 21.6572181532126 31.6881153760126
"431" 86 21.2044949430673 35.6890840068311
"432" 86.2 21.9121349339771 37.6396780579145
"433" 86.4 23.914417153016 40.4792646361812
"434" 86.6 26.1329032397221 42.727860629564
"435" 86.8 29.5808763058172 46.4589048402741
"436" 87 31.2880261917694 51.7320238830948
"437" 87.2 34.2028035803555 56.8031157174451
"438" 87.4 38.6590156178982 61.2463809908511
"439" 87.6 44.3048839398021 64.6711902143215
"440" 87.8 50.4280302470561 66.7050475431119
"441" 88 56.7130392954513 67.4805520958381
"442" 88.2 63.3763205544291 68.8442450126988
"443" 88.4 68.9934850001996 68.8460966799859
"444" 88.6 75.612120661929 69.1878518312916
"445" 88.8 82.483791426744 70.7690621175911
"446" 89 90.9056837848797 73.4991998860894
"447" 89.2 98.1491772009968 74.4357472634608
"448" 89.4 101.209766272531 73.85141304972
"449" 89.6 100.958186515162 71.7732525715559
"450" 89.8 101.285047678944 67.833733209968
"451" 90 102.118764099316 62.4804820877668
"452" 90.2 101.871040452818 58.3286106349768
"453" 90.4 101.436049268467 54.5474788806344
"454" 90.6 102.868116451025 48.5085410866259
"455" 90.8 104.522931543778 43.9301988016249
"456" 91 107.654419520228 40.7418123003551
"457" 91.2 112.682152686433 37.7709340714552
"458" 91.4 116.654814914865 38.3129406904645
"459" 91.6 118.223498037519 41.8279285784609
"460" 91.8 120.88650763823 46.1520691244108
"461" 92 123.177306256265 51.0960042436299
"462" 92.2 125.629751840078 56.8768040022972
"463" 92.4 123.639212548854 60.646577122778
"464" 92.6 121.345667160978 64.8728697653718
"465" 92.8 118.461590844193 69.9487147597688
"466" 93 115.91614275315 75.0993531545666
"467" 93.2 111.959411535558 80.9866708020735
"468" 93.4 107.265011481528 86.3243022133059
"469" 93.6 102.535050759737 89.6100963107914
"470" 93.8 98.0798412676086 90.3152677228738
"471" 94 93.4839195364601 90.3628382068174
"472" 94.2 88.4495811290754 90.0219670399592
"473" 94.4 83.4509192768019 89.0824312648015
"474" 94.6 77.2202536890311 88.3496599923345
"475" 94.8 72.1851870054624 87.9013270047237
"476" 95 66.8236522684986 88.5808255360085
"477" 95.2 61.3945024047785 90.6958399404786
"478" 95.4 55.542578118604 94.3241049925115
"479" 95.6 53.1114236879738 99.3470302755871
"480" 95.8 52.3384268850915 105.282800821108
"481" 96 53.0703148076861 111.207911903374
"482" 96.2 52.7642072661572 117.026843203778
"483" 96.4 54.6862347775254 120.834279227573
"484" 96.6 57.7541684370017 122.318896478145
"485" 96.8 60.5730080600387 121.035408354887
"486" 97 65.9278951164198 119.790396939415
"487" 97.2 69.9954373697096 117.692244340444
"488" 97.4 76.3435450975901 115.712424081667
"489" 97.6 81.6449857088251 113.131454138104
"490" 97.8 86.7045126262036 109.742970427065
"491" 98 91.8890056557544 106.849288361251
"492" 98.2 97.0502831849868 103.320126378408
"493" 98.4 103.111752519672 100.048711786614
"494" 98.6 108.375592039645 96.2589094590636
"495" 98.8 112.871329510628 91.3142057838428
"496" 99 115.742199097342 85.7705182664418
"497" 99.2 116.942021400221 79.0037657529291
"498" 99.4 118.0515740022 72.0447999796848
"499" 99.6 119.038210523742 64.8806392949509
"500" 99.8 120.463729410481 57.537858577621
"501" 100 121.142413090947 49.9766596730834
"502" 100.2 121.407828338153 43.8212196393148
"503" 100.4 119.185001714807 37.9143801094748
"504" 100.6 115.658408633115 32.2779666732024
"505" 100.8 111.546409217161 25.8062273806504
"506" 101 107.542882873718 21.4188843310381
"507" 101.2 103.534692567005 16.497658733043
"508" 101.4 99.1123885251499 12.5614660901614
"509" 101.6 93.6960108130746 8.57090748923446
"510" 101.8 88.418215976915 6.0676191300906
"511" 102 81.7948810969089 3.83700072127722
"512" 102.2 74.9753740454885 1.62942358805475
"513" 102.4 67.985457075223 0.535666782868832
"514" 102.6 61.0035672566797 1.08148580747374
"515" 102.8 53.2363849906875 1.94996929217961
"516" 103 45.831476623322 3.26633529374334
"517" 103.2 40.2615347598704 6.69325597627148
"518" 103.4 33.2310850548481 11.4135246516432
"519" 103.6 27.2723945203542 16.6910891825848
"520" 103.8 22.3053388042747 21.525958556944
"521" 104 17.5971943000245 27.0755985497313
"522" 104.2 12.1301082945243 32.6623505509026
"523" 104.4 9.04247669611894 35.9076306257629
"524" 104.6 8.80734568384555 41.9741262274624
"525" 104.8 9.74501823160082 47.5243143660455
"526" 105 10.8444047274885 53.0740846416605
"527" 105.2 11.6676082596609 60.1925544145706
"528" 105.4 10.1060200487945 66.2048947731088
"529" 105.6 6.86222921105383 71.3688102799859
"530" 105.8 4.17250216843475 76.5976659275454
"531" 106 5.78466710439459 81.2313952417743
"532" 106.2 8.91161906374266 86.4498105818799
"533" 106.4 12.3240901327277 90.0917414622315
"534" 106.6 15.0173175983052 92.2734133892037
"535" 106.8 19.8614401285114 95.8644209638258
"536" 107 25.3500117288837 100.515041442331
"537" 107.2 29.0718390927582 106.498196616069
"538" 107.4 31.5144356497159 113.538266950269
"539" 107.6 33.2348511530375 117.258231619121
"540" 107.8 36.4871103223733 117.427740781963
"541" 108 39.2046467967544 117.155747349843
"542" 108.2 44.2265786696756 116.07977183473
"543" 108.4 49.1658276905693 115.205169117303
"544" 108.6 52.5231722190439 114.075765057501
"545" 108.8 57.4174723869095 112.013901238121
"546" 109 61.7911663198127 110.095393756119
"547" 109.2 67.2305781448919 108.13089110163
"548" 109.4 72.9803625650043 105.409402400556
"549" 109.6 77.9665862371214 102.547627172202
"550" 109.8 82.3568936659752 98.7062809595692
"551" 110 85.0751284793883 93.9376429574883
"552" 110.2 85.7420033905419 90.4794481063288
"553" 110.4 86.9029855709979 84.6306745984879
"554" 110.6 87.8985819297973 77.8972551207555
"555" 110.8 90.0067833923993 71.0751198389719
"556" 111 93.1741529708591 67.5284169727263
"557" 111.2 97.6678047090788 64.4742552186252
"558" 111.4 101.080137998143 59.2110022346932
"559" 111.6 100.719896000342 54.3561757301136
"560" 111.8 101.479399698131 47.3935547790128
"561" 112 102.572198300558 40.5031005826491
"562" 112.2 103.093235668609 33.9120247913747
"563" 112.4 103.285193298304 27.0730541932212
"564" 112.6 101.707948657191 20.1564647167034
"565" 112.8 97.7128291916933 13.476032290871
"566" 113 92.8172216794512 9.06970475324989
"567" 113.2 87.3301916123741 5.33429538427924
"568" 113.4 82.1498855596571 4.72405600783974
"569" 113.6 75.4600664103401 3.95547843665543
"570" 113.8 68.838537374544 3.22674297799417
"571" 114 61.1823549917324 2.99440681275247
"572" 114.2 53.9809787423247 3.2856954160473
"573" 114.4 47.4155003074523 5.65979375499191
"574" 114.6 40.5533911477152 9.53114501697901
"575" 114.8 33.5934438569577 14.1706629035262
"576" 115 28.6160012105846 19.1139018936242
"577" 115.2 24.5271034295553 24.1730291575478
"578" 115.4 21.3839699486111 30.0728754990628
"579" 115.6 19.2620834611747 35.3015911800023
"580" 115.8 17.6736778217316 41.2405765307523
"581" 116 18.4850474760377 46.5254894585134
"582" 116.2 19.1834940511067 51.5334316459117
"583" 116.4 21.1998333976134 57.4607608637774
"584" 116.6 24.4259668258176 61.9487224726758
"585" 116.8 28.9106955608288 66.0868380910248
"586" 117 33.3151932583339 66.2985442369396
"587" 117.2 39.3657248291264 65.8305239713051
"588" 117.4 44.1826879323601 64.2559135688211
"589" 117.6 49.2450032505424 61.9781073478531
"590" 117.8 54.6619587146258 58.3945107868963
"591" 118 59.7487530320916 54.6070852716337
"592" 118.2 64.5359937230552 50.7427574595914
"593" 118.4 69.4613363407981 47.0150706863973
"594" 118.6 74.0220743385227 44.9208139721252
"595" 118.8 80.3376816263205 42.6698348580172
"596" 119 85.8866255730137 41.3363860668488
"597" 119.2 89.6691606901609 40.8536784354641
"598" 119.4 91.9642174197605 41.0791954856669
"599" 119.6 95.4377746142977 38.0027059880119
"600" 119.8 97.1421133355486 33.1265549251312
"601" 120 95.9221509109843 28.9338966448955
"602" 120.2 93.9440931278251 22.5395150321494
"603" 120.4 91.7078560256774 18.7393669711031
"604" 120.6 88.3169810764555 15.0137185065272
"605" 120.8 83.5615181213478 10.3063975709472
"606" 121 78.225526100415 5.995591047655
"607" 121.2 72.5234653355635 2.26431036675198
"608" 121.4 67.9079879566658 2.19688890131965
"609" 121.6 61.6977144898226 1.69893743862794
"610" 121.8 56.3873888061301 1.81327939291849
"611" 122 50.741827826854 4.50612254377381
"612" 122.2 44.1448369809748 6.87483535542249
"613" 122.4 37.2142328271237 9.6959852932829
"614" 122.6 32.6484022554331 12.276717005787
"615" 122.8 27.1852521284249 16.1295911224942
"616" 123 22.832907062297 21.1060979041757
"617" 123.2 19.0737449199274 26.179077556125
"618" 123.4 14.7948819385544 32.397079869022
"619" 123.6 12.5444686700328 37.3582634658468
"620" 123.8 12.6097311902538 41.4931554992344
"621" 124 13.4256143583976 47.6666585067598
"622" 124.2 15.5740870110424 52.9000293296655
"623" 124.4 17.6443728504507 58.7035119799561
"624" 124.6 19.5794591204979 65.5854138898659
"625" 124.8 21.0433944390916 70.708651802125
"626" 125 20.093591412661 77.1175448029175
"627" 125.2 18.1624606787979 83.0286640334096
"628" 125.4 15.9775762622483 89.2753241174223
"629" 125.6 14.4898800468221 94.5932976588211
"630" 125.8 14.8438648643251 98.8571248614843
"631" 126 18.1347854070224 102.587743404653
"632" 126.2 23.4389443128705 106.089678711524
"633" 126.4 28.4229349550116 109.681187517105
"634" 126.6 32.7780768770947 112.725842833897
"635" 126.8 38.2126853415833 115.571801729154
"636" 127 45.2643562011173 118.086805801304
"637" 127.2 51.686398734267 119.426670329737
"638" 127.4 58.6243238515076 119.034839420085
"639" 127.6 64.2894510426921 116.194634787527
"640" 127.8 69.9082909259771 112.360773779569
"641" 128 74.0940159625789 108.13654461823
"642" 128.2 77.8334414624586 103.351066237974
"643" 128.4 79.7946187376116 98.5336878678598
"644" 128.6 82.0479175520305 93.1673531512593
"645" 128.8 83.9797294929789 86.491713304118
"646" 129 85.6120322924506 79.9754813112332
"647" 129.2 87.7577163181968 73.5197236641276
"648" 129.4 89.6535883900089 68.0409455965091
"649" 129.6 92.2425850396645 63.5162361956862
"650" 129.8 93.8928453088472 58.2791884040103
"651" 130 93.1744480123818 53.0486741859233
"652" 130.2 89.2200698613462 48.6045140887345
"653" 130.4 84.5160886926439 43.8051946143344
"654" 130.6 80.5358508158505 40.4131966086484
"655" 130.8 75.6142768237975 36.3455679575452
"656" 131 71.4578249285508 33.0902567404841
"657" 131.2 68.8160426636264 29.814206461717
"658" 131.4 67.9613935505013 28.2365158944306
"659" 131.6 65.3789577511398 28.5285825707557
"660" 131.8 61.0216303527915 29.1157229153626
"661" 132 55.5311969090051 28.6503673385863
"662" 132.2 52.5996164860961 28.3901382724175
"663" 132.4 49.3752381354394 31.1670086873519
"664" 132.6 45.8479445208405 35.5582128409946
"665" 132.8 43.1193179609274 39.7911331901505
"666" 133 40.3751788267932 44.7341103159301
"667" 133.2 38.2485403061906 50.4428687513199
"668" 133.4 36.9295950263992 55.8863832709632
"669" 133.6 37.1960930482014 62.6781252860566
"670" 133.8 38.5004324343289 68.7081178600966
"671" 134 39.9278582110227 75.4709831491807
"672" 134.2 41.8302060066702 81.5401358434584
"673" 134.4 45.1831275292266 86.4499827124647
"674" 134.6 48.3840550698354 91.9411255744309
"675" 134.8 52.8800759636423 97.5674028406329
"676" 135 58.2798420085678 102.114871668583
"677" 135.2 64.6898717023867 104.58746859362
"678" 135.4 70.3941709806147 105.150334855478
"679" 135.6 76.2381347377423 104.099528220771
"680" 135.8 81.8678548067164 102.212830868317
"681" 136 86.8957447410022 99.1881212320582
"682" 136.2 92.120699885936 94.4590013291807
"683" 136.4 96.289219060849 90.3543123091148
"684" 136.6 101.083573643603 89.0291490882174
"685" 136.8 106.429001299328 90.4114800843288
"686" 137 111.184678188227 93.0688062549944
"687" 137.2 113.447780973868 94.8683085806716
"688" 137.4 114.160965072616 95.3815298835154
"689" 137.6 115.767509684601 94.5742411745748
"690" 137.8 117.000775777815 92.6542246555347
"691" 138 118.368490935693 91.0993387882987
"692" 138.2 119.676067510667 88.7916619953949
"693" 138.4 121.162952918741 85.3085304616681
"694" 138.6 122.451803376369 80.9824383827653
"695" 138.8 124.368195178126 76.8752885442083
"696" 139 124.688857771402 73.4797911003053
"697" 139.2 124.948364012256 69.873107550201
"698" 139.4 125.332215678318 64.8365616305577
"699" 139.6 126.045331558759 61.6842457991483
"700" 139.8 126.529295270423 57.1228836468535
"701" 140 125.84051149421 52.5510409128581
"702" 140.2 124.759176591117 48.3995083953122
"703" 140.4 123.679657451722 44.566950600655
"704" 140.6 122.529781790998 41.1077554906062
"705" 140.8 121.024982475956 36.7931596424928
"706" 141 119.259275531933 33.3647662719233
"707" 141.2 117.202878523641 29.711066345877
"708" 141.4 114.678745582452 26.7795911525515
"709" 141.6 112.006066774264 23.477159923911
"710" 141.8 109.505080333014 19.9940268334053
"711" 142 106.566465814422 17.4884065101502
"712" 142.2 103.7407658745 14.9583459101616
"713" 142.4 100.1889622303 12.0135607890201
"714" 142.6 96.7804934297939 9.75417503322019
"715" 142.8 93.1477741700267 8.09891449348948
"716" 143 88.2509087009343 5.77346186030636
"717" 143.2 84.975069298816 5.04519569628211
"718" 143.4 79.7602395968783 2.84124740181155
"719" 143.6 76.7853439065794 2.02677677533892
"720" 143.8 75.5695095178542 2.39833613905566
"721" 144 71.7172889784701 2.70494102246164
"722" 144.2 67.0512905783674 3.52424623986464
"723" 144.4 61.1089057079876 4.48020636600658
"724" 144.6 56.1192371177749 5.65798331326645
"725" 144.8 50.6564317614522 7.68146785886489
"726" 145 44.1175606207259 10.7425444430811
"727" 145.2 39.0367688397875 14.1575720998599
"728" 145.4 34.9120814340678 18.5892028456527
"729" 145.6 32.3188200803878 23.3007666422944
"730" 145.8 30.7440622078628 26.7533743677726
"731" 146 31.3778325537726 27.948642752976
"732" 146.2 32.9723264797693 28.7696233228849
"733" 146.4 34.4793405858317 29.2768343460519
"734" 146.6 37.1615664723824 31.9945000710908
"735" 146.8 38.1297073427279 35.0764753719751
"736" 147 39.2791275448133 40.6693685602868
"737" 147.2 41.5042520393281 45.6992242402719
"738" 147.4 44.5248790979865 51.0468356418853
"739" 147.6 48.2902235027859 54.4128621210195
"740" 147.8 53.6071058388663 56.3923863731627
"741" 148 59.0762916472392 56.7246348121415
"742" 148.2 63.6478962552287 56.1744341016423
"743" 148.4 68.9898309148064 54.9196076526492
"744" 148.6 75.2628962829554 53.6626231526003
"745" 148.8 81.1272179435719 50.996440736019
"746" 149 86.6738336465983 48.3075818039429
"747" 149.2 91.0313376606699 46.1356421590582
"748" 149.4 91.8123819897793 43.9038072374793
"749" 149.6 93.8151747004149 44.932403268888
"750" 149.8 97.6846092646803 46.7725490960947
"751" 150 102.11672060478 49.8043134406762
"752" 150.2 105.091830067829 52.4805257878754
"753" 150.4 109.563894142989 55.1736417511778
"754" 150.6 114.882034134801 58.4122225484515
"755" 150.8 120.409327867922 60.372182750943
"756" 151 124.256797383456 61.2052894531676
"757" 151.2 123.495851589524 62.0822231414279
"758" 151.4 123.455422219508 64.854062530107
"759" 151.6 124.099933826748 68.9059157594973
"760" 151.8 123.418248967285 72.0854114364847
"761" 152 123.131078151002 76.8336289430235
"762" 152.2 122.163289610171 82.5556410930286
"763" 152.4 121.094314459982 87.2437629417119
"764" 152.6 118.965880066088 92.6346380597731
"765" 152.8 116.723274593191 95.4563307799219
"766" 153 112.802482558191 100.535546271591
"767" 153.2 110.433728872551 105.247762526533
"768" 153.4 107.562156203187 108.215912463207
"769" 153.6 103.17740742539 111.45357509319
"770" 153.8 99.5870034070809 115.059824712957
"771" 154 97.4062361781273 115.891577194906
"772" 154.2 96.1365835488397 116.4263056539
"773" 154.4 93.3419850331478 117.928232619554
"774" 154.6 90.4087263312731 118.929928799624
"775" 154.8 85.9433437849691 119.709566190672
"776" 155 81.1109905866966 121.001362364584
"777" 155.2 74.7158817788555 122.887928699541
"778" 155.4 68.9144038980583 124.513084820255
"779" 155.6 62.6890148672801 126.043086163128
"780" 155.8 60.0199792118767 126.272846361998
"781" 156 56.2876335344411 126.635540541436
"782" 156.2 53.3536138740897 125.435764805515
"783" 156.4 49.2300682048951 124.4021742012
"784" 156.6 44.3609630092956 124.025617207115
"785" 156.8 42.3852672686006 122.596309484196
"786" 157 38.2333954524858 121.060349052925
"787" 157.2 34.4269861125373 119.836542183134
"788" 157.4 30.9153907565436 116.91134899016
"789" 157.6 28.919589998997 116.198297600354
"790" 157.8 26.3058193157443 115.224845030666
"791" 158 23.6430799572639 112.786566220462
"792" 158.2 20.0614525691982 109.557092995022
"793" 158.4 17.7135892970629 105.405293728744
"794" 158.6 13.7512499976953 101.831037592568
"795" 158.8 10.9821567121244 98.1124931849851
"796" 159 8.4135112097358 93.4172626923557
"797" 159.2 5.41210138863136 87.010297925277
"798" 159.4 3.6839174463826 82.5537696162479
"799" 159.6 2.28010478484888 77.2539226981692
"800" 159.8 1.30439683718233 71.0055210745911
"801" 160 1.03444505905394 65.3776518137992
"802" 160.2 0.729239121185199 58.8719519522175
"803" 160.4 1.98960146930153 52.6876703563032
"804" 160.6 3.68670387772495 46.5719147406659
"805" 160.8 5.41565680572148 41.0959638503714
"806" 161 8.62125396457038 37.1452996379864
"807" 161.2 12.2458050988617 30.9915527623917
"808" 161.4 12.9794417469153 26.4569246913464
"809" 161.6 12.6555098576846 26.5418717750723
"810" 161.8 12.4207217868215 26.3537417239447
"811" 162 11.6882255596873 28.313407376143
"812" 162.2 11.4450181428194 28.4055973497263
"813" 162.4 10.9847837848546 28.0164714305585
"814" 162.6 10.9319632156904 27.8586964405248
"815" 162.8 11.0892750462247 27.8010471303037
"816" 163 10.7589743515781 27.8245685405686
"817" 163.2 11.5353893846448 27.3557427386621
"818" 163.4 12.4080241081064 26.5584610753763
"819" 163.6 13.3408934172755 26.4919090100688
"820" 163.8 15.2582732755399 25.2386209422279
"821" 164 18.3595513702839 22.2978899794395
"822" 164.2 20.5619497881142 20.220269628554
"823" 164.4 24.6311297439812 17.3263993524124
"824" 164.6 29.1566350413852 13.5515499086707
"825" 164.8 33.1729367994828 10.4273854483631
"826" 165 36.9511240196824 7.5343899265602
"827" 165.2 40.856087283605 5.90997812938616
"828" 165.4 47.4426254910178 5.19261309956296
"829" 165.6 52.3344857715041 5.17725429938147
"830" 165.8 59.0080289130448 5.20716882110634
"831" 166 65.8839921165058 4.98113180686776
"832" 166.2 73.1157977700817 5.66567565723855
"833" 166.4 80.5146356124007 5.85588233089485
"834" 166.6 87.7071587842607 6.69825637550686
"835" 166.8 92.6675361081507 9.24734972324457
"836" 167 98.891124091924 13.7823823428751
"837" 167.2 103.583746256364 17.9383825894446
"838" 167.4 107.74191391568 21.7893352439328
"839" 167.6 110.282196592277 27.2837343182367
"840" 167.8 111.471656355202 30.6782471788367
"841" 168 114.551028710657 36.5533296703562
"842" 168.2 117.872696823174 42.1495829814771
"843" 168.4 122.013717713328 47.5023818828006
"844" 168.6 124.578275626653 49.6213598010821
"845" 168.8 125.431795073262 50.2936655828094
"846" 169 125.620669690163 49.7123321843354
"847" 169.2 125.643876087362 51.2577541200723
"848" 169.4 126.84768181997 54.8171123225731
"849" 169.6 126.79152602658 57.1784683924512
"850" 169.8 126.54487630547 60.8669375917277
"851" 170 126.390925789081 64.5535950984933
"852" 170.2 126.106263274312 67.3796512192335
"853" 170.4 126.08818680264 71.4176794775989
"854" 170.6 125.802073692427 71.9191784441982
"855" 170.8 125.071909830066 73.9272097685911
"856" 171 125.087671540999 77.0536315455512
"857" 171.2 124.497214237233 80.3216198192074
"858" 171.4 123.59943455186 83.8680760783476
"859" 171.6 122.113132366053 88.1268293433751
"860" 171.8 120.656083032083 92.4505352821268
"861" 172 118.928147503197 96.1613440875295
"862" 172.2 116.86304332836 99.6212615433277
"863" 172.4 114.106549517087 103.592622268595
"864" 172.6 111.201240684895 106.853020380356
"865" 172.8 108.188093917123 110.241823209809
"866" 173 105.599143970642 112.416417742564
"867" 173.2 103.643805321096 114.706905915347
"868" 173.4 103.078963111595 115.22901596772
"869" 173.6 102.408435835318 116.101375106262
"870" 173.8 100.35294488883 116.760353779956
"871" 174 97.6582273907167 118.267851440106
"872" 174.2 93.9539543611013 120.003792119034
"873" 174.4 89.4817479619883 121.657878312705
"874" 174.6 84.3902352152118 123.723546353122
"875" 174.8 80.9669979556461 124.367489504447
"876" 175 75.9543861821642 124.512406062728
"877" 175.2 70.3295371305129 123.820295853834
"878" 175.4 64.4980551704785 123.355823395912
"879" 175.6 58.5864997844527 124.165868293576
"880" 175.8 52.9288917971208 125.445621101625
"881" 176 50.5313047731033 124.999605660552
"882" 176.2 46.8791257039149 122.88851070792
"883" 176.4 44.212707527557 119.673932090222
"884" 176.6 41.5551278284829 114.652780540743
"885" 176.8 39.9702681640233 111.074279959374
"886" 177 38.5885753633151 106.196383944718
"887" 177.2 37.0823588115042 101.197356013492
"888" 177.4 36.4535062119062 99.3440711043341
"889" 177.6 34.5659392353977 95.9920934050147
"890" 177.8 32.178570017331 91.6139373147879
"891" 178 31.1664087359683 86.781099622144
"892" 178.2 30.0238377075063 82.5370761748915
"893" 178.4 29.0761813069231 78.7602511405174
"894" 178.6 29.9589320885531 74.3320020354953
"895" 178.8 31.5517550039855 72.5807805259144
"896" 179 33.582800136282 68.2471406908265
"897" 179.2 36.1157184200965 63.8175781876768
"898" 179.4 39.0403933406833 60.1153479903024
"899" 179.6 42.5518807229639 55.9795897977593
"900" 179.8 46.8365225083937 53.7269277011434
"901" 180 51.033076625875 52.9856748022804
"902" 180.2 55.6529786876062 52.6179330799261
"903" 180.4 59.4191476776876 50.4545956172345
"904" 180.6 63.9936205077601 47.3323930641518
"905" 180.8 67.207191924713 43.4902122820296
"906" 181 69.9207203665887 39.5992746624286
"907" 181.2 70.63713788378 34.9235927423842
"908" 181.4 68.6478896409253 32.05787581515
"909" 181.6 66.3185459698038 31.3445372690259
"910" 181.8 63.2288465579502 31.2725917437361
"911" 182 59.5054189385134 32.1540295111053
"912" 182.2 55.4351411368034 31.3782212498159
"913" 182.4 52.4292040373805 29.8994882587371
"914" 182.6 50.5038956234519 29.6231380175217
"915" 182.8 48.7566849904383 31.6506116745845
"916" 183 48.2671987780964 33.6564181555533
"917" 183.2 47.2307583416369 36.3550079515451
"918" 183.4 43.9637725741113 39.2304651153177
"919" 183.6 41.05592330384 40.724803941364
"920" 183.8 37.2404992964049 42.6250786838238
"921" 184 31.5853716986353 43.1350790179502
"922" 184.2 28.7874944813399 42.0847818127404
"923" 184.4 29.7293796453003 41.0908849334594
"924" 184.6 31.1099987764273 39.0977313469055
"925" 184.8 33.9354732528847 36.8672623857006
"926" 185 36.3214887477521 35.8986475177225
"927" 185.2 39.7125471171649 34.7093094783411
"928" 185.4 45.3404141983388 33.5925970416668
"929" 185.6 50.5718070428689 33.3743487064659
"930" 185.8 56.6112360385078 33.1067784258875
"931" 186 62.835982882829 34.0037774700649
"932" 186.2 69.1565442773617 35.1300120482762
"933" 186.4 74.281057694774 35.6083333570518
"934" 186.6 79.8283159488724 35.5693997867722
"935" 186.8 83.2137567167876 38.3994449993758
"936" 187 86.394844398394 42.5923771645671
"937" 187.2 86.8805594093761 47.2263689395278
"938" 187.4 87.0100150466345 52.7322187476874
"939" 187.6 85.9945069056339 58.0366914495272
"940" 187.8 85.1435542595648 62.7045323479818
"941" 188 83.0453598942423 68.2587342799089
"942" 188.2 81.4518508624001 73.2550221880528
"943" 188.4 80.955854877567 79.9721180434542
"944" 188.6 83.0835877212246 85.2258278579042
"945" 188.8 86.8595560839128 88.847870364459
"946" 189 91.6645274378634 90.1961653705923
"947" 189.2 97.0637628403041 90.0072579241135
"948" 189.4 101.430054112044 88.151330058799
"949" 189.6 106.706487940658 85.8566057309361
"950" 189.8 111.2046026978 82.6358520372109
"951" 190 115.077398621252 78.5550304029102
"952" 190.2 118.142598128698 73.3044703686758
"953" 190.4 120.175663694625 67.2541367563203
"954" 190.6 120.974471805841 60.4910016313852
"955" 190.8 120.808129682213 54.0844267825479
"956" 191 120.189846247434 49.1132318893737
"957" 191.2 119.852494816872 43.8077261806499
"958" 191.4 118.941620178065 38.3714914122957
"959" 191.6 115.690726974648 33.9762281096184
"960" 191.8 111.835127115499 29.0672058814302
"961" 192 109.538307350522 24.9664972380155
"962" 192.2 105.94712416843 20.280161159178
"963" 192.4 102.80451839693 16.7576829803778
"964" 192.6 98.1231408560504 13.4295535063023
"965" 192.8 94.4096714573968 10.0578918533196
"966" 193 89.7020389304974 6.70532294526253
"967" 193.2 85.4725112289629 4.49731588439308
"968" 193.4 81.8889926247238 3.96243712941646
"969" 193.6 76.847351611159 2.32830192008854
"970" 193.8 72.5886098633554 1.58142558070431
"971" 194 66.7994620831303 1.36288452574864
"972" 194.2 59.8463345105139 1.07786504973036
"973" 194.4 53.9513867584237 1.94352360600079
"974" 194.6 48.1254337856311 3.30720225156369
"975" 194.8 47.8610106885279 4.35928934908935
"976" 195 45.8774584057941 6.34336261630029
"977" 195.2 42.4816700259592 10.4300577370971
"978" 195.4 38.8544397209321 15.1361312982528
"979" 195.6 34.3554404605282 19.6100566385436
"980" 195.8 29.8422518994301 23.6617232471337
"981" 196 24.0667996016428 26.5119941778711
"982" 196.2 18.8828052759607 26.6294054140231
"983" 196.4 14.9729348627852 25.7430614365263
"984" 196.6 15.3059191710453 27.7423259326501
"985" 196.8 13.3495748465329 31.0872317566308
"986" 197 11.7401190969249 35.372919461303
"987" 197.2 9.38731812934381 41.1162287410893
"988" 197.4 7.42081991727456 45.3281173182631
"989" 197.6 6.16889340447046 50.8633089984641
"990" 197.8 5.18009633841621 56.7906716162317
"991" 198 6.08644726391307 61.8279453583256
"992" 198.2 8.16844874412627 66.6618860238256
"993" 198.4 8.3103692997853 71.2384029706185
"994" 198.6 8.41249324195582 77.3830503578647
"995" 198.8 10.7031672134687 81.4900949615152
"996" 199 14.9778620811308 85.8142793454863
"997" 199.2 19.4043338620739 88.3031430228198
"998" 199.4 21.9005086579401 89.048816724851
"999" 199.6 27.7704528181402 91.1557597836684
"1000" 199.8 33.2427600721865 92.7190413741514
"1001" 200 39.116250028451 94.4205671751692
"1002" 200.2 44.7626707327741 94.8766945993803
"1003" 200.4 50.721958872097 94.2266823096866
"1004" 200.6 56.3715085605278 92.8388675439883
"1005" 200.8 59.6655923574649 90.7225742116045
"1006" 201 64.6140602688971 87.2359680264087
"1007" 201.2 70.5311771264923 83.880690425027
"1008" 201.4 75.8897252473961 80.6932573861174
"1009" 201.6 79.6711235640424 76.7586607280905
"1010" 201.8 83.5720305769014 71.8627030348198
"1011" 202 88.4054406537178 67.1040055383913
"1012" 202.2 92.3920811586843 66.7159694001275
"1013" 202.4 96.7367178657523 65.7177027357547
"1014" 202.6 100.090683082597 63.0140029662782
"1015" 202.8 100.472013057035 59.4375004243366
"1016" 203 99.5735755535589 56.2853474216355
"1017" 203.2 97.2737540860794 54.2251577390325
"1018" 203.4 94.2785890977353 51.5749825304423
"1019" 203.6 90.4068384109986 47.5956864760787
"1020" 203.8 86.7666560930045 46.230363094402
"1021" 204 81.6483571491787 43.7822959867704
"1022" 204.2 77.6992457121133 40.3420883171631
"1023" 204.4 73.8918803909409 36.4579848914729
"1024" 204.6 72.2348882218838 32.6833924681859
"1025" 204.8 70.4180765241189 32.7296806468285
"1026" 205 65.41165295371 33.495449308599
"1027" 205.2 60.9386207936088 34.0759550293208
"1028" 205.4 56.3353425800842 35.3310851808083
"1029" 205.6 52.9705581966864 38.3991810657889
"1030" 205.8 49.2803858653241 41.9033836588386
"1031" 206 46.7261813768433 46.4279446654527
"1032" 206.2 43.797658696915 50.512870054477
"1033" 206.4 41.9174720110772 55.3812581875475
"1034" 206.6 39.4617288309002 59.6737960621785
"1035" 206.8 37.4722426055519 64.9843732965257
"1036" 207 35.2346749073852 70.5670115679492
"1037" 207.2 34.8730916466438 76.7725335482008
"1038" 207.4 36.5865258616961 82.3570671317129
"1039" 207.6 40.7885579450182 87.9168955617732
"1040" 207.8 44.9265277790241 90.9814754794056
"1041" 208 50.4034458120564 93.286671917065
"1042" 208.2 56.2737687944855 94.8038875422677
"1043" 208.4 60.5319684363219 95.9244994801547
"1044" 208.6 64.9990804439222 98.0534490845303
"1045" 208.8 69.8960167596187 101.664836408633
"1046" 209 73.5359591087022 104.812879143849
"1047" 209.2 77.5820883595105 107.460639641803
"1048" 209.4 77.6660724794176 108.870209621031
"1049" 209.6 77.1189053884672 108.034855200191
"1050" 209.8 77.874203043459 106.657839389275
"1051" 210 79.040163066855 104.591690782723
"1052" 210.2 80.4767244418696 102.3652247673
"1053" 210.4 80.109159390143 101.800133496382
"1054" 210.6 80.171908542189 101.186639082169
"1055" 210.8 80.1999403134331 101.013906397786
"1056" 211 80.0772553814754 100.675710472794
"1057" 211.2 80.3008044429466 99.7763121193099
"1058" 211.4 80.3214408436965 99.2001063763685
"1059" 211.6 80.3702163040287 98.9102390439728
"1060" 211.8 80.3820937614349 98.9251680436993
"1061" 212 80.2612762646986 98.8774191309739
"1062" 212.2 80.2643431061144 98.6468708970724
"1063" 212.4 80.1205981266038 98.2712778556759
"1064" 212.6 80.1267284272006 97.8212889090791
"1065" 212.8 80.1506764714018 97.1363825789015
"1066" 213 80.1414062607433 97.0524888828771
"1067" 213.2 80.1846672438152 96.7728432294881
"1068" 213.4 80.3027484484546 96.3587995885224
"1069" 213.6 80.4117890177509 95.9463347740904
"1070" 213.8 80.3678285148631 95.8128110742637
"1071" 214 80.8015976285419 94.1712854804388
"1072" 214.2 81.5927679124649 90.9217855806542
"1073" 214.4 82.8617053755536 86.2451678120313
"1074" 214.6 84.3181802469074 81.4831435296353
"1075" 214.8 84.8472689187778 75.8682394779944
"1076" 215 84.4836266138524 70.1408437099254
"1077" 215.2 82.3680548671848 64.4549259397859
"1078" 215.4 80.3879147871488 58.9413018730384
"1079" 215.6 77.6550541070013 52.7620538343473
"1080" 215.8 75.1531360028717 47.2126692169964
"1081" 216 72.2883422752337 41.2387703304429
"1082" 216.2 68.0501400440316 35.7649993456335
"1083" 216.4 63.3279791248611 30.3068099443306
"1084" 216.6 58.7632131315406 27.7217544365482
"1085" 216.8 54.5105135538899 28.7518248677409
"1086" 217 48.3087972156781 30.0581494062511
"1087" 217.2 42.7236422280823 32.0095598658516
"1088" 217.4 37.2756183712691 33.1783489834445
"1089" 217.6 35.9480327696956 31.8958412876725
"1090" 217.8 36.3667791129594 32.5250285938591
"1091" 218 36.2960617612195 33.8876101090388
"1092" 218.2 35.778002068914 37.0564938147161
"1093" 218.4 33.7668165870107 40.4395368538173
"1094" 218.6 31.967446434373 44.7875279473001
"1095" 218.8 28.1459322161031 48.1523646659971
"1096" 219 23.7405663384007 51.0799666739092
"1097" 219.2 19.4732399206277 53.7253774049193
"1098" 219.4 17.8861583886527 58.1161746530712
"1099" 219.6 17.7284633545995 63.6409968311431
"1100" 219.8 18.5261231243073 69.3258057173071
"1101" 220 19.2360074355316 75.2943457129887
"1102" 220.2 21.5933605738059 81.5053963710256
"1103" 220.4 25.7243873504327 86.49612452779
"1104" 220.6 31.1267861705204 89.7179128607955
"1105" 220.8 37.6809263191709 90.9894653836035
"1106" 221 44.6299438904895 90.9795552594107
"1107" 221.2 50.2327050083884 90.947103511425
"1108" 221.4 57.1911274900679 90.171205163767
"1109" 221.6 63.5511643117342 88.3943549438369
"1110" 221.8 69.5476352166418 86.0001789821503
"1111" 222 74.9995777129073 82.7913438384245
"1112" 222.2 80.5141046119247 81.0028398339398
"1113" 222.4 85.7609378506978 81.7546445072163
"1114" 222.6 90.800374485283 84.9903577908791
"1115" 222.8 95.3743024163581 88.1921511543911
"1116" 223 96.2627854413108 87.0360689037282
"1117" 223.2 97.3720013390263 84.3649566408533
"1118" 223.4 97.3910764183893 80.4890227109827
"1119" 223.6 96.2395684334249 75.4540034145858
"1120" 223.8 94.9356339907226 69.6874699507067
"1121" 224 93.1199449900463 63.8463851454917
"1122" 224.2 90.5059914191519 58.7536291276083
"1123" 224.4 86.5165580361524 53.2079845538301
"1124" 224.6 83.2794203063704 49.2764498931938
"1125" 224.8 80.6238148481359 45.2329000526109
"1126" 225 78.4829699259908 40.4220890008369
"1127" 225.2 77.9354767396133 36.2789942744822
"1128" 225.4 75.9990887488601 32.3134003291416
"1129" 225.6 71.6354331454153 30.619238799245
"1130" 225.8 65.5653987299158 29.3354511758908
"1131" 226 59.8823969464751 29.4484147771781
"1132" 226.2 53.3422485727955 30.4689769524918
"1133" 226.4 47.7479441831475 33.3976540250833
"1134" 226.6 43.2637276530901 37.5989986035894
"1135" 226.8 38.9991255812262 43.1797281927117
"1136" 227 34.7657931395139 48.2453703143453
"1137" 227.2 29.9581361906391 53.4783013277767
"1138" 227.4 25.2225065635124 57.8598715725049
"1139" 227.6 19.9833454522417 61.6828772268305
"1140" 227.8 14.7712044465524 65.352408887375
"1141" 228 9.65435892458377 68.6451921717124
"1142" 228.2 9.60873368862245 71.6622552071758
"1143" 228.4 11.8914668116538 75.6429937328261
"1144" 228.6 15.4212407289135 80.09067431189
"1145" 228.8 20.0128867686976 84.3364550900003
"1146" 229 25.8220621634667 86.8989906681289
"1147" 229.2 32.388415454173 88.9904195525182
"1148" 229.4 38.6714160837966 90.0472987102942
"1149" 229.6 45.0673553379325 91.0642417229401
"1150" 229.8 51.5136523428721 90.3044827013957
"1151" 230 58.4483523438059 88.4127237846308
"1152" 230.2 64.1123969010177 85.9226784553661
"1153" 230.4 69.9269982634999 82.4932847718567
"1154" 230.6 74.3987506250102 78.9513314443672
"1155" 230.8 79.4400431585838 76.4413150871616
"1156" 231 84.8971488240637 77.7635693934314
"1157" 231.2 90.8700921122403 78.0188920217206
"1158" 231.4 92.6518165001206 76.1999761393959
"1159" 231.6 93.9569887213394 69.22694915047
"1160" 231.8 92.897317068535 63.8843072913967
"1161" 232 90.3744711441255 58.516837057869
"1162" 232.2 86.5305497104945 53.6405095224127
"1163" 232.4 81.5928713396382 48.9324133896103
"1164" 232.6 76.207655674378 44.784585430756
"1165" 232.8 70.975839230733 41.9155554453213
"1166" 233 65.3569555595801 38.6013173712251
"1167" 233.2 60.0161205946845 35.8114719882219
"1168" 233.4 54.3921864761258 34.0225428748306
"1169" 233.6 47.9832209101881 31.4303738677237
"1170" 233.8 43.8354555765083 31.2572601917846
"1171" 234 42.8870843379516 34.7325642013397
"1172" 234.2 41.3453436957168 40.7851008505501
"1173" 234.4 41.068787984603 45.4925383021715
"1174" 234.6 40.78276082415 52.4610537874309
"1175" 234.8 41.0500684850401 58.6989600092211
"1176" 235 42.1148862187784 65.0944021400224
"1177" 235.2 42.7552700257811 70.4878202422183
"1178" 235.4 44.2345701596784 75.565295808227
"1179" 235.6 46.7285215437895 81.5877442601217
"1180" 235.8 51.0848888419372 85.889032376612
"1181" 236 56.1377252681505 90.1149543753481
"1182" 236.2 62.4131802820925 93.2135055849325
"1183" 236.4 68.9554324120435 94.1948465986857
"1184" 236.6 75.4786984758125 94.8116154849945
"1185" 236.8 81.1965167994232 95.248212685635
"1186" 237 85.3197531556687 93.1030347301262
"1187" 237.2 89.1616118909338 89.2641391717473
"1188" 237.4 92.3158645017045 84.6564675694992
"1189" 237.6 95.9646417540215 80.001765807935
"1190" 237.8 97.6400456927069 75.9435913327211
"1191" 238 99.3152610798544 70.8500446219248
"1192" 238.2 100.634863615729 64.9643287780379
"1193" 238.4 98.9159114454378 62.0922630742093
"1194" 238.6 95.2686433050942 58.5091103800474
"1195" 238.8 90.1119225474781 56.0816440378306
"1196" 239 84.8726767765675 53.4604302650388
"1197" 239.2 79.1030169081763 51.301052383238
"1198" 239.4 73.2371486478244 50.7040750541669
"1199" 239.6 67.169764297837 50.5336902391428
"1200" 239.8 62.8441932340709 51.6421877690966
"1201" 240 56.8371654177849 54.0405391815275
"1202" 240.2 53.9591762538495 57.519739574897
"1203" 240.4 50.3411954768011 62.853109128282
"1204" 240.6 47.4191390889324 67.3132003402951
"1205" 240.8 42.3958321137307 71.3033355037727
"1206" 241 36.2788706029183 75.228091798668
"1207" 241.2 32.4722139301814 75.9323181812622
"1208" 241.4 26.1625076698326 77.4861492268568
"1209" 241.6 20.7110262787323 79.1514096048728
"1210" 241.8 13.9756069602388 80.3512621942245
"1211" 242 10.8055095614647 80.4913218397684
"1212" 242.2 10.4488878283454 79.2745400685842
"1213" 242.4 9.28690881493999 76.1763804010471
"1214" 242.6 7.89765500369452 72.4707629944522
"1215" 242.8 8.0959326003844 70.7895312206672
"1216" 243 8.83013659676764 69.2733881944238
"1217" 243.2 9.63218800021171 67.4897904562215
"1218" 243.4 12.1574482525929 62.4043611248398
"1219" 243.6 13.8180075858226 58.8139856230502
"1220" 243.8 14.7512908573787 55.772251791969
"1221" 244 16.9767316677476 50.7268360104252
"1222" 244.2 20.7312014370155 46.7078406307228
"1223" 244.4 26.1434591315294 42.5433654810827
"1224" 244.6 29.4447826689602 39.6606388189877
"1225" 244.8 34.6044637476408 36.3138727417789
"1226" 245 39.8379806573955 32.9603845103596
"1227" 245.2 45.5637258001935 31.2181489917045
"1228" 245.4 51.8103018453563 29.5416418199528
"1229" 245.6 57.6247091191066 28.2162751620895
"1230" 245.8 63.746401612954 27.701437505332
"1231" 246 68.0716575885878 29.1601418072168
"1232" 246.2 73.6497985524801 31.8251683765971
"1233" 246.4 77.5662611160015 32.6491529088584
"1234" 246.6 79.7513325731151 32.2612099752998
"1235" 246.8 80.8321627899115 29.8544451783476
"1236" 247 82.5050054478403 25.3110559837912
"1237" 247.2 83.3261955844594 20.7343012348856
"1238" 247.4 82.5370650809477 18.3283425445745
"1239" 247.6 81.3433865914831 13.8022600270084
"1240" 247.8 78.7397068293136 9.31604198343127
"1241" 248 75.111278891966 6.24348928564733
"1242" 248.2 71.2044106806714 4.99865232107786
"1243" 248.4 69.1877332403375 5.74741142975409
"1244" 248.6 67.7039289986712 7.88086319688928
"1245" 248.8 65.2618612510121 10.7842165427282
"1246" 249 62.5386846308443 14.7717487984863
"1247" 249.2 58.0852915629782 18.5847649388336
"1248" 249.4 55.4572192794668 20.2060219199022
"1249" 249.6 52.7421169209941 21.5788210784488
"1250" 249.8 49.7145094263321 23.3293019957316
"1251" 250 45.5235247029357 26.9552807373737
"1252" 250.2 42.2761851518686 30.9866734340872
"1253" 250.4 39.2632747649426 34.2605237280722
"1254" 250.6 34.6024949590118 37.1087217560696
"1255" 250.8 30.1270065072749 38.9103431605462
"1256" 251 24.5797836196177 40.8689005263196
"1257" 251.2 22.0323550752546 44.7503736585775
"1258" 251.4 20.0059075119405 50.5680970913707
"1259" 251.6 18.5398272293121 54.2054142372113
"1260" 251.8 18.8700864923828 57.7846117060147
"1261" 252 20.4680927758228 64.0464715939495
"1262" 252.2 22.5230688434945 70.0271165655777
"1263" 252.4 23.971653020131 75.0156206063297
"1264" 252.6 26.3984118040661 81.1698896963724
"1265" 252.8 29.484768148977 87.4844344846371
"1266" 253 33.7629943681314 92.8341481513244
"1267" 253.2 39.120693922664 97.7822643980721
"1268" 253.4 45.7899432856017 101.855010681008
"1269" 253.6 51.7357114300176 103.920576163072
"1270" 253.8 58.1600068954595 106.017469579308
"1271" 254 64.6979735872128 107.121016433491
"1272" 254.2 70.7375226593104 106.417869568925
"1273" 254.4 76.2010281183036 103.483122187409
"1274" 254.6 80.0480211654769 99.4291967277316
"1275" 254.8 83.3130273596851 94.5908704152884
"1276" 255 86.2123219300083 89.4614418086106
"1277" 255.2 88.589790440673 82.8891945616417
"1278" 255.4 90.0030470508285 76.9620210118348
"1279" 255.6 92.3096067799113 69.8103665401576
"1280" 255.8 93.8783202914002 63.7692808139359
"1281" 256 95.4648297048804 56.4241789398794
"1282" 256.2 96.4525036926236 52.8076289189486
"1283" 256.4 98.3960767194393 52.5880736955309
"1284" 256.6 100.552563949667 53.096351592162
"1285" 256.8 102.153859242449 52.923716322817
"1286" 257 104.23537662159 53.652835241496
"1287" 257.2 106.390479543319 53.4184376846044
"1288" 257.4 107.506494127248 52.8951829512055
"1289" 257.6 106.367599163539 51.1236012054851
"1290" 257.8 104.549319002473 48.2779341480538
"1291" 258 102.685961718959 45.395431425002
"1292" 258.2 99.5161595405229 44.7121606008556
"1293" 258.4 95.7826674757715 45.5469067468119
"1294" 258.6 91.2580332155608 46.7113560155247
"1295" 258.8 86.5659570088335 47.0376937295377
"1296" 259 83.1680774729957 46.4641632564858
"1297" 259.2 78.0733030530605 45.1731477123921
"1298" 259.4 72.5554372786751 43.3604483579945
"1299" 259.6 66.65005807955 41.0740666721601
"1300" 259.8 62.0027861985579 38.6133095958259
"1301" 260 58.3010270406071 34.6147095347182
"1302" 260.2 55.1408568981926 28.5106115405723
"1303" 260.4 53.926286266102 27.6062651653687
"1304" 260.6 51.6584402880854 29.399208386465
"1305" 260.8 48.2287793630228 33.2108175428362
"1306" 261 45.1178105584496 37.0947964386873
"1307" 261.2 44.3138238955787 38.5082708698352
"1308" 261.4 42.5894733090999 42.3993328553189
"1309" 261.6 41.4972549100693 48.133252508177
"1310" 261.8 39.4347193521462 54.3795959851605
"1311" 262 36.8875096093443 60.7260942765233
"1312" 262.2 33.6755329461322 66.3336658384268
"1313" 262.4 30.5557398387477 72.455259399517
"1314" 262.6 27.2409963368391 78.418600183332
"1315" 262.8 23.3884700685916 84.340690936267
"1316" 263 20.6977850497577 89.4311874569762
"1317" 263.2 17.8927758037845 95.462559506827
"1318" 263.4 17.6836236462099 100.643709638714
"1319" 263.6 21.9399821153584 103.998429248471
"1320" 263.8 27.8260339937129 106.705174837226
"1321" 264 34.2787285736077 107.835282797411
"1322" 264.2 39.4174691875748 107.90120120839
"1323" 264.4 45.3384038789034 106.559516267348
"1324" 264.6 50.5977838972074 103.18866556303
"1325" 264.8 56.1980731933532 98.7514471724042
"1326" 265 60.0532359483957 93.8745488186961
"1327" 265.2 63.6413042763266 87.8841929662607
"1328" 265.4 65.8948249215733 83.1723266926849
"1329" 265.6 67.1103180750091 76.6347079950313
"1330" 265.8 68.5090011678446 70.1075940069754
"1331" 266 69.9269708228027 63.7627281674636
"1332" 266.2 72.8267028448272 56.8070215776632
"1333" 266.4 76.1716809033181 52.6081087335059
"1334" 266.6 80.8076313775756 49.7635351300196
"1335" 266.8 86.4614508091325 48.5053053133056
"1336" 267 87.6830615422929 45.8674769803613
"1337" 267.2 85.0878027957228 43.6762816484719
"1338" 267.4 81.26781775432 41.7506367107242
"1339" 267.6 74.9180310119285 39.8718863936391
"1340" 267.8 70.4455725461634 40.1085339199027
"1341" 268 66.90878288243 40.6119428518225
"1342" 268.2 61.3938350543142 41.4378580137435
"1343" 268.4 54.6556312363381 42.5764269468481
"1344" 268.6 48.4073113299794 44.4430263971599
"1345" 268.8 41.5537130482417 47.45494873252
"1346" 269 35.565493365334 50.335690992902
"1347" 269.2 30.0550946199154 53.9168858567234
"1348" 269.4 24.5001468220971 58.4672819976291
"1349" 269.6 21.5192685212903 63.689571522433
"1350" 269.8 21.2730418651214 68.6917217737795
"1351" 270 23.2312558903477 74.7609295368843
"1352" 270.2 25.7837996828289 80.6369461432172
"1353" 270.4 28.8501364813525 86.5336234703587
"1354" 270.6 33.0197628597845 92.3281068973835
"1355" 270.8 37.360740394968 96.1173321702742
"1356" 271 42.2328619937988 99.3249816822641
"1357" 271.2 48.1055034250519 100.475147101752
"1358" 271.4 54.5031010078336 99.7432678997731
"1359" 271.6 59.8303752931461 97.7121091733066
"1360" 271.8 62.6141069750253 96.6365710798723
"1361" 272 68.1961599623517 96.0164200273908
"1362" 272.2 73.6795379329753 97.3565932303743
"1363" 272.4 78.139926596843 99.81244636542
"1364" 272.6 79.4584338456522 100.611115607193
"1365" 272.8 80.7758649565096 97.4600015333776
"1366" 273 82.1733906782832 92.9015574237691
"1367" 273.2 83.2579275926604 86.8275434866945
"1368" 273.4 83.1226644048938 81.0865731185718
"1369" 273.6 82.1369876505529 76.0674037607579
"1370" 273.8 79.7105283489085 70.5202767114395
"1371" 274 76.8582451623043 64.5988714953292
"1372" 274.2 73.7527088240998 59.2792937680024
"1373" 274.4 69.1211195049324 54.6442845561597
"1374" 274.6 63.9731249072547 52.1679667383546
"1375" 274.8 57.5629965078151 50.7844403550147
"1376" 275 50.8936967084532 50.1286512612627
"1377" 275.2 44.8030075222876 49.2597210667865
"1378" 275.4 38.6044798414801 47.9442098248221
"1379" 275.6 32.4020778444963 45.0208084012772
"1380" 275.8 29.454910390377 41.7595871260776
"1381" 276 30.067399749467 40.7874024471097
"1382" 276.2 31.4498087335368 40.0572411602315
"1383" 276.4 34.4204119724903 38.3835536554766
"1384" 276.6 37.866615453046 36.0916489434761
"1385" 276.8 43.3448302132055 33.1395999539423
"1386" 277 48.2396297987187 30.6284345934524
"1387" 277.2 52.8980745444511 28.440848057383
"1388" 277.4 58.0714302073984 27.2933576952481
"1389" 277.6 64.3955247301646 28.6754557802327
"1390" 277.8 70.1273492684179 29.5325997761654
"1391" 278 74.9500460502108 30.8254899727614
"1392" 278.2 78.432359687441 34.1347956601313
"1393" 278.4 83.047570040162 38.0757056285817
"1394" 278.6 87.4875738223952 40.8629307505401
"1395" 278.8 94.2707343904481 43.8967595980846
"1396" 279 99.9756042152258 44.1351693722454
"1397" 279.2 105.712066472663 43.0724249578715
"1398" 279.4 110.709629874834 40.0079598219734
"1399" 279.6 114.515328577452 35.3872032074702
"1400" 279.8 114.206293042185 33.0588646800242
"1401" 280 113.410416763626 30.4649373810652
"1402" 280.2 112.219986914643 29.0720378536565
"1403" 280.4 111.589724362061 27.8467727876843
"1404" 280.6 110.226450303154 25.0825708897342
"1405" 280.8 109.240799652083 23.8885092699967
"1406" 281 108.106141446447 21.8742329902986
"1407" 281.2 105.892305952781 21.1133136427603
"1408" 281.4 104.173246789401 19.9830546899595
"1409" 281.6 100.661023212794 18.0074923645403
"1410" 281.8 97.0201412443075 15.9029694668981
"1411" 282 92.1867251317783 13.4899794352908
"1412" 282.2 88.21433284107 11.849119678617
"1413" 282.4 82.4258174850841 10.7931585108946
"1414" 282.6 76.9230271234744 10.546368253061
"1415" 282.8 70.9329678309581 10.6437493109154
"1416" 283 65.6352467615908 11.6089295870248
"1417" 283.2 59.0440811604583 13.6493761105834
"1418" 283.4 52.8810588324344 15.942267545337
"1419" 283.6 47.7788792702486 18.8141171363322
"1420" 283.8 42.5435252530236 22.3587366845919
"1421" 284 39.0550349379532 25.0650286311055
"1422" 284.2 35.1362360959166 28.3463564627753
"1423" 284.4 32.4178809593057 31.9176433221673
"1424" 284.6 30.3516701614191 36.3875705370875
"1425" 284.8 28.9337357965089 40.4755245748788
"1426" 285 25.9713832732294 45.3881631682507
"1427" 285.2 23.9097710023824 50.5454407761243
"1428" 285.4 22.9654584723325 56.4499217211129
"1429" 285.6 23.0980935289304 63.199283978465
"1430" 285.8 24.1706107718275 68.3833693600735
"1431" 286 27.0388528423323 73.1694145571718
"1432" 286.2 30.5452284446251 78.1227952793888
"1433" 286.4 33.4647954342547 82.3997434908695
"1434" 286.6 37.2416423142733 86.9798858884111
"1435" 286.8 41.569049083443 91.9983213929966
"1436" 287 47.0394003543888 95.6975086656489
"1437" 287.2 53.7019796541806 98.0530382145857
"1438" 287.4 60.8433538827418 98.6680352262069
"1439" 287.6 67.661677652889 98.131186029219
"1440" 287.8 73.4478142169023 96.533737067707
"1441" 288 77.4332278965331 93.7924908834424
"1442" 288.2 82.1143007299581 90.0660308898614
"1443" 288.4 87.7702829387584 86.0958925289729
"1444" 288.6 92.9216558661126 83.2191037088188
"1445" 288.8 98.0731227214327 81.2948627922182
"1446" 289 100.312237576366 81.4936940635541
"1447" 289.2 103.496533152316 82.956121099036
"1448" 289.4 107.235038844119 85.425141426542
"1449" 289.6 108.943209723909 87.4345448893695
"1450" 289.8 109.36608673189 89.7097570233391
"1451" 290 109.275724561228 93.0814453361612
"1452" 290.2 108.058761023123 97.2600456135772
"1453" 290.4 104.154155116765 101.799591714132
"1454" 290.6 100.644896144155 106.229964144333
"1455" 290.8 95.4657509717872 109.691528544036
"1456" 291 90.0391140211797 114.047378270473
"1457" 291.2 85.2888134351329 118.617155229829
"1458" 291.4 81.7794029250011 123.799135281334
"1459" 291.6 77.0695744467528 124.681918799262
"1460" 291.8 70.9121923361689 125.605272250477
"1461" 292 67.5600376909983 125.396244448894
"1462" 292.2 66.5985586470766 125.159052682179
"1463" 292.4 65.4279938275832 125.111256860192
"1464" 292.6 62.7531946477064 124.655100773148
"1465" 292.8 61.2734482195729 124.521513283435
"1466" 293 57.416018628587 124.223649696766
"1467" 293.2 52.9701314989397 124.529837226804
"1468" 293.4 51.0298272145423 124.620990940613
"1469" 293.6 47.2199562451339 124.240673540651
"1470" 293.8 44.622887029334 123.367234754505
"1471" 294 43.7593658278953 122.526608499912
"1472" 294.2 41.1117785907786 120.982285932357
"1473" 294.4 39.1955432331173 119.439921105424
"1474" 294.6 38.2506779033429 118.289364490851
"1475" 294.8 37.2269697356999 117.34506837672
"1476" 295 36.9375997730726 116.909159389639
"1477" 295.2 36.6050334942814 116.704290725627
"1478" 295.4 36.2156914924801 116.623147486966
"1479" 295.6 34.5585369651381 115.709582874443
"1480" 295.8 33.7995808417092 114.945277939954
"1481" 296 32.4012434797883 113.638468818024
"1482" 296.2 30.5632293474916 112.126300896071
"1483" 296.4 29.8963925713118 111.56446779401
"1484" 296.6 29.1922728103488 110.958776597245
"1485" 296.8 29.651717710578 111.492486887542
"1486" 297 29.4494603932068 111.565380526728
"1487" 297.2 28.6218265845594 110.89283421729
"1488" 297.4 27.8042926218891 110.275233426893
"1489" 297.6 25.9524555326875 109.332122320214
"1490" 297.8 23.762974408909 108.116378767745
"1491" 298 21.8065569656915 106.030673079631
"1492" 298.2 20.2621677569324 103.229595050105
"1493" 298.4 18.8318970263517 100.324819966802
"1494" 298.6 16.640957442128 96.3082933332379
"1495" 298.8 14.1104715341135 92.1724737538136
"1496" 299 11.4050157959404 88.2212348874741
"1497" 299.2 8.7796489581526 83.1428235178829
"1498" 299.4 7.10602658207288 78.2087408335725
"1499" 299.6 7.16707303025369 74.2421108301516
"1500" 299.8 7.73016401948575 70.0232981606533
"1501" 300 8.63327526895029 65.0955398651723
"1502" 300.2 9.10805683632261 60.6578711335406
"1503" 300.4 9.26692334505209 57.6735399930234
"1504" 300.6 9.53510885792637 55.9075283032791
"1505" 300.8 9.78614661807893 54.156600961482
"1506" 301 9.57230958377206 51.2133570339191
"1507" 301.2 8.79889391712254 50.2179217532902
"1508" 301.4 7.95575491193652 50.1928974430143
"1509" 301.6 6.63095561133876 49.919772309859
"1510" 301.8 4.69479998103516 49.3494167012637
"1511" 302 5.05402560087844 48.1530189005494
"1512" 302.2 6.29553043042581 46.4403993812802
"1513" 302.4 7.71740675471252 43.4527347541574
"1514" 302.6 10.2173145809905 39.2489275412663
"1515" 302.8 13.9018095049722 34.9059755020628
"1516" 303 16.5647622785827 30.1103771040726
"1517" 303.2 19.0537472622217 24.9050135327963
"1518" 303.4 21.160214718063 21.2364974382892
"1519" 303.6 26.4485987978875 19.1041119096187
"1520" 303.8 31.7792244124452 17.6093412189419
"1521" 304 38.1475279893641 15.6552784491007
"1522" 304.2 44.3493963093668 13.2020825115303
"1523" 304.4 50.4968880355855 10.9259371287497
"1524" 304.6 56.6559060240892 8.04503736539099
"1525" 304.8 61.9463449724238 4.91470601536835
"1526" 305 67.000237282363 2.85685658806665
"1527" 305.2 71.7295005519985 2.84097376326342
"1528" 305.4 76.9253888537853 3.11358905447088
"1529" 305.6 82.553791025556 5.59332154939995
"1530" 305.8 87.6920061201548 8.04654571285258
"1531" 306 93.4807728953296 10.3485928150072
"1532" 306.2 98.0577087539709 13.2395006605584
"1533" 306.4 100.96533605469 18.1043290208213
"1534" 306.6 105.029023017069 23.777798072108
"1535" 306.8 109.918418328924 29.0184848388993
"1536" 307 115.16281031796 33.159756527481
"1537" 307.2 116.688958381472 35.841632112945
"1538" 307.4 118.007107605764 39.6332865065448
"1539" 307.6 120.211168044452 43.6338857335923
"1540" 307.8 122.413834329793 46.0382011218666
"1541" 308 122.539465866947 48.6960967118352
"1542" 308.2 123.967300047688 53.6976256937036
"1543" 308.4 125.287103003822 57.5153903936545
"1544" 308.6 123.262682431946 56.8088671007265
"1545" 308.8 119.889357252575 59.4268830386898
"1546" 309 116.767059831815 62.6153834932643
"1547" 309.2 112.055505225307 66.6692600969295
"1548" 309.4 107.575507813839 70.950519894797
"1549" 309.6 104.323194934418 75.9966975133014
"1550" 309.8 103.982082495687 81.4200285807957
"1551" 310 104.510540970359 87.4722997643083
"1552" 310.2 106.421333765876 93.48995922696
"1553" 310.4 108.923550312264 98.7007505577489
"1554" 310.6 107.772138279164 103.544315209274
"1555" 310.8 104.318712695432 106.311498333177
"1556" 311 98.8046302363805 109.007036640281
"1557" 311.2 93.8636497222661 110.62746218053
"1558" 311.4 87.7827371456141 111.90894396913
"1559" 311.6 82.1933085476089 112.211223114272
"1560" 311.8 75.9255437609853 113.247055707456
"1561" 312 69.9253434019477 114.412017279937
"1562" 312.2 63.2252186948459 114.837078082696
"1563" 312.4 57.2972224380673 114.806150912456
"1564" 312.6 51.2111796840956 114.871031083519
"1565" 312.8 44.7161444814266 116.647206882417
"1566" 313 39.6503278455755 118.017910698298
"1567" 313.2 34.3862131028228 115.6696510314
"1568" 313.4 30.8176241381261 111.299534588752
"1569" 313.6 28.9336554212303 107.944031307312
"1570" 313.8 28.3217353378457 106.738834294872
"1571" 314 28.6224132593041 106.639453411976
"1572" 314.2 27.9660566131284 102.41499931717
"1573" 314.4 26.4202724817278 96.6190870605092
"1574" 314.6 25.2851400819475 89.8480608830068
"1575" 314.8 23.4413543566283 83.5945403157364
"1576" 315 20.3625832692148 77.0790709562348
"1577" 315.2 16.6675974743846 71.530025688807
"1578" 315.4 12.9127393365683 65.2737189862443
"1579" 315.6 11.3996271461417 59.7261036477694
"1580" 315.8 14.9570006772955 55.314376779483
"1581" 316 18.8406932747328 51.2166752068185
"1582" 316.2 23.327482664272 47.011254905807
"1583" 316.4 28.4178489671847 42.66418509682
"1584" 316.6 32.5726219202265 38.0086428671185
"1585" 316.8 36.2115526830164 33.0930734080877
"1586" 317 39.2205029462062 32.7476882574179
"1587" 317.2 43.7393558920402 33.6209736800187
"1588" 317.4 49.0179787905683 33.7631032219782
"1589" 317.6 55.7151558229666 33.4269912783045
"1590" 317.8 61.5691578692332 32.3207996299764
"1591" 318 68.2678446483908 31.8128512312966
"1592" 318.2 74.3926802235047 32.8445997789404
"1593" 318.4 77.7814429573295 35.9567312864205
"1594" 318.6 82.2747455648432 41.0900681687901
"1595" 318.8 85.8922654371363 46.9541155840291
"1596" 319 88.9694280573808 53.4719592404463
"1597" 319.2 93.4357786431169 59.1663604589874
"1598" 319.4 98.9740742560093 62.0894898007033
"1599" 319.6 103.296259493659 64.5735661337216
"1600" 319.8 104.656201173495 69.3224042228219
"1601" 320 104.684581847562 73.5494236245746
"1602" 320.2 103.017802802028 77.5475582434076
"1603" 320.4 100.287248103929 80.3845651259236
"1604" 320.6 94.839747403856 83.1102815658402
"1605" 320.8 91.5996127677854 83.3314081983057
"1606" 321 86.0944023053957 83.0422284837892
"1607" 321.2 79.9503068925336 83.1212205698437
"1608" 321.4 73.2469859311626 84.4103289714692
"1609" 321.6 67.0444746431864 87.1198496480723
"1610" 321.8 60.5659383924993 88.665745359183
"1611" 322 53.9148551015784 88.4675637296646
"1612" 322.2 47.9788983812822 86.4539295604606
"1613" 322.4 42.053912139315 83.6073737495611
"1614" 322.6 36.573189551949 80.832561139738
"1615" 322.8 31.8488366876322 76.0019667197908
"1616" 323 28.0831945138445 70.9273672505549
"1617" 323.2 24.7239019534197 65.0967777124381
"1618" 323.4 22.6699165896563 58.8190311134415
"1619" 323.6 21.6370232200517 52.3138377200536
"1620" 323.8 23.5876422359841 48.0857597884447
"1621" 324 25.7303715413795 46.7580617774027
"1622" 324.2 30.3498526792083 42.9598414795538
"1623" 324.4 35.8127600045743 39.5535167144547
"1624" 324.6 41.228051208044 36.5224521712756
"1625" 324.8 47.2225316101538 33.6855561072911
"1626" 325 53.8618417735041 30.5990536485341
"1627" 325.2 59.2741489582103 29.2583583091444
"1628" 325.4 62.9475859861229 31.8698378927407
"1629" 325.6 67.7953821076401 34.8925428476972
"1630" 325.8 72.3240636613256 36.8109532459871
"1631" 326 77.6294875119282 38.1251008227724
"1632" 326.2 82.5774376462641 41.0383807378759
"1633" 326.4 87.40189470685 45.3998029587267
"1634" 326.6 92.5576864468951 50.2392610446077
"1635" 326.8 97.140764491521 55.3393555614099
"1636" 327 99.3590034024337 60.7443570504499
"1637" 327.2 102.681425894406 67.197594305639
"1638" 327.4 105.69559671273 71.2568677839132
"1639" 327.6 110.101192565537 73.766133144824
"1640" 327.8 114.69024884634 75.0198252545096
"1641" 328 116.370690267989 74.1030882903288
"1642" 328.2 116.59573864761 71.3971456902067
"1643" 328.4 117.572934102816 67.2674524859603
"1644" 328.6 117.916092614692 61.3188932327666
"1645" 328.8 116.816857543446 56.1525588531721
"1646" 329 114.61527236557 49.9284038217045
"1647" 329.2 110.668242886598 44.1690829955309
"1648" 329.4 105.936060901733 39.3613798859882
"1649" 329.6 100.425639274924 34.4580210643686
"1650" 329.8 94.5124641299302 30.238825408246
"1651" 330 88.5305014292139 26.2673245926886
"1652" 330.2 82.3039607460203 22.6304734419091
"1653" 330.4 75.2904095016194 19.103435380881
"1654" 330.6 68.2041290832431 16.6667288976961
"1655" 330.8 62.0259224439447 14.6262717056068
"1656" 331 54.8388211212867 12.7051593705147
"1657" 331.2 46.9477790960317 10.7751022436121
"1658" 331.4 40.1961528979554 10.6338866455653
"1659" 331.6 33.1961408335295 11.479355022542
"1660" 331.8 30.1477784300404 12.7940879808357
"1661" 332 27.7096838496121 18.4944426068213
"1662" 332.2 26.0771908922431 22.5043356069559
"1663" 332.4 25.1644191454952 24.009861680484
"1664" 332.6 22.9823885016042 28.8169997840319
"1665" 332.8 19.7753294387037 34.0043596628499
"1666" 333 15.5375033653294 37.9454520159455
"1667" 333.2 10.359611286635 41.6347145539458
"1668" 333.4 4.75591878448814 45.4736087766015
"1669" 333.6 2.59081520896697 50.0481242603936
"1670" 333.8 1.9131037318262 57.0467613992462
"1671" 334 1.70164738293281 62.5018059039606
"1672" 334.2 1.5478339256869 68.5656233615004
"1673" 334.4 2.49987952835342 75.7105074389364
"1674" 334.6 4.09983566311129 82.1618887502002
"1675" 334.8 5.54842144444711 87.5770889668217
"1676" 335 9.9049764155183 92.0748454958992
"1677" 335.2 13.9206436606849 97.4066473898519
"1678" 335.4 17.6800522268289 100.821154385394
"1679" 335.6 22.6302163094554 103.56540330237
"1680" 335.8 29.1759713234943 105.846754284945
"1681" 336 37.0371766180305 105.759605987135
"1682" 336.2 43.3267001095173 103.335401786299
"1683" 336.4 47.3007687803364 99.8346811591978
"1684" 336.6 49.20641241654 95.0714948732568
"1685" 336.8 50.100740517082 89.4940656668108
"1686" 337 51.6816648290887 82.2535931046149
"1687" 337.2 53.0451790055027 77.9126241539878
"1688" 337.4 55.7198148941987 73.1870877425916
"1689" 337.6 59.7340724989903 67.9523797203296
"1690" 337.8 61.2632356484725 61.6173925795218
"1691" 338 59.6950515215935 56.5793216648596
"1692" 338.2 56.0477594856315 52.6894989881365
"1693" 338.4 50.951342991411 50.8662012975097
"1694" 338.6 45.1212338219566 49.5983339610619
"1695" 338.8 40.3964707685277 49.2706743312268
"1696" 339 37.7658191607014 47.7568536714543
"1697" 339.2 36.443452884336 44.2021278663875
"1698" 339.4 38.4363368718012 42.2867383341574
"1699" 339.6 42.0160102942575 40.7698725255328
"1700" 339.8 48.3068110388406 40.2724792958058
"1701" 340 51.3579452831075 40.8088033575811
"1702" 340.2 56.9747462998617 41.707697684903
"1703" 340.4 62.7425961618534 41.7070493750823
"1704" 340.6 69.1832154082253 40.2193860898104
"1705" 340.8 75.6834536889636 38.2192705379584
"1706" 341 81.0308411454636 38.553758542581
"1707" 341.2 84.8127317297736 42.3259986018561
"1708" 341.4 87.4782300457048 47.8089376944604
"1709" 341.6 90.6019903562939 53.4486946764108
"1710" 341.8 94.1389541105772 59.0356824595434
"1711" 342 97.8830484164652 65.3773835429446
"1712" 342.2 101.335399574343 69.6816898019061
"1713" 342.4 103.536234038255 69.4898187696565
"1714" 342.6 108.522005138438 69.3482242794825
"1715" 342.8 114.412600754507 69.8060945342513
"1716" 343 116.486140603271 69.210532192418
"1717" 343.2 115.819244247094 70.6138408502442
"1718" 343.4 116.228924744579 73.9713045543926
"1719" 343.6 117.823403201082 79.5729280276098
"1720" 343.8 118.216776855543 84.983027660076
"1721" 344 117.249619500459 90.4009557242179
"1722" 344.2 114.871626962415 95.4243111314833
"1723" 344.4 111.094086355057 100.976745040275
"1724" 344.6 107.504539627535 105.516225193045
"1725" 344.8 103.794953120532 110.226134305408
"1726" 345 99.3827714030602 114.640008802653
"1727" 345.2 94.2826421487889 116.943297025603
"1728" 345.4 88.2165140619857 119.973001799895
"1729" 345.6 82.3234053094452 123.40690814806
"1730" 345.8 78.4976981217683 123.473768978876
"1731" 346 72.5279473793532 122.363168504011
"1732" 346.2 65.6439937810206 120.9148479574
"1733" 346.4 59.9958113896939 118.733013428818
"1734" 346.6 54.3089345444265 115.372740272297
"1735" 346.8 48.9553993693872 111.154930476256
"1736" 347 44.4538703477671 107.849724796147
"1737" 347.2 39.5071558410757 103.71502332791
"1738" 347.4 35.9822273176413 99.1415974359286
"1739" 347.6 33.7795337615452 93.3048205377734
"1740" 347.8 32.6907785535191 87.8592946429363
"1741" 348 32.9073909889313 82.2843685222672
"1742" 348.2 34.8312479270735 75.9422976211088
"1743" 348.4 37.4264325135687 70.4434662795255
"1744" 348.6 39.4982224637273 64.9550305070977
"1745" 348.8 41.5528425537896 58.7210655778364
"1746" 349 44.9153348679596 53.9751151832241
"1747" 349.2 49.5876909573051 51.1091884940262
"1748" 349.4 55.2649975776877 49.5978593081389
"1749" 349.6 61.3611783908063 50.0211138376815
"1750" 349.8 67.5830133044442 50.3736962016727
"1751" 350 72.5097766344085 49.1623667578428
"1752" 350.2 75.4002460375204 45.297427775628
"1753" 350.4 76.3081395285404 39.5954876028064
"1754" 350.6 75.1073610093407 34.2058256537947
"1755" 350.8 71.324511662696 31.0706608844179
"1756" 351 68.328195319427 30.4854839243765
"1757" 351.2 63.9968374868683 30.4044161628525
"1758" 351.4 59.0638466390534 29.9062737420734
"1759" 351.6 54.012187389723 29.0062404938776
"1760" 351.8 48.0376962005017 29.1788980419162
"1761" 352 42.237155427748 30.1594473762799
"1762" 352.2 39.6566680133471 33.5922994596745
"1763" 352.4 35.6597060151613 38.9744247137812
"1764" 352.6 33.045811168216 42.5841260999879
"1765" 352.8 29.9286037120226 48.0219186790258
"1766" 353 27.1130617190479 53.3614670578147
"1767" 353.2 24.4801382348676 59.7057877318262
"1768" 353.4 23.2290334233972 65.56311428459
"1769" 353.6 20.5647631994529 72.1188578333358
"1770" 353.8 17.5583772514132 77.0500408737063
"1771" 354 13.9197716982657 81.353893667098
"1772" 354.2 9.36942242392673 83.4931669440658
"1773" 354.4 8.86228983514178 83.1888958043879
"1774" 354.6 5.7812616162387 81.6212792957497
"1775" 354.8 4.31618238714852 79.0341987870501
"1776" 355 3.08162310360692 74.8966536089083
"1777" 355.2 2.34457724848371 72.4153688731837
"1778" 355.4 1.88678406327817 70.0963782364799
"1779" 355.6 1.34778891250983 66.3638973654556
"1780" 355.8 1.991031560993 62.5792350817055
"1781" 356 2.94703210954466 56.2417826067516
"1782" 356.2 3.08238179254514 50.5461699009803
"1783" 356.4 4.12382895629654 45.6490400783359
"1784" 356.6 5.81943880958163 39.6526485910725
"1785" 356.8 9.17855042248204 35.387431462226
"1786" 357 12.9715616522787 30.3189740746317
"1787" 357.2 14.436189171019 26.7879903963567
"1788" 357.4 17.7526027690317 24.1866809822036
"1789" 357.6 20.9021531623605 20.6153081278583
"1790" 357.8 24.96794969683 16.5334646434341
"1791" 358 28.9105753180178 12.9227739744428
"1792" 358.2 34.9200065212471 11.152014016801
"1793" 358.4 41.1381857150195 10.2849741792148
"1794" 358.6 47.490248337686 8.31057572419055
"1795" 358.8 54.0600559486229 6.11749836651597
"1796" 359 61.1899336022919 3.78939955106342
"1797" 359.2 67.6153129755892 2.44089824521735
"1798" 359.4 74.7815441358423 2.2336256719522
"1799" 359.6 80.3928380893851 3.74622610055252
"1800" 359.8 85.9975145022047 7.75908736840161
"1801" 360 88.2975466504386 10.160023264668
"1802" 360.2 92.2457778519509 14.3093760502333
"1803" 360.4 97.4894132356949 18.8131538090592
"1804" 360.6 103.703045473746 22.5606443585358
"1805" 360.8 109.914820059493 25.1791697793495
"1806" 361 111.979655502031 28.1158319261747
"1807" 361.2 113.672607418833 32.609064566291
"1808" 361.4 116.120163909104 38.1848415714516
"1809" 361.6 119.787194783011 43.9614568856395
"1810" 361.8 121.955404017028 47.4460789993486
"1811" 362 122.831439730964 53.1245730145634
"1812" 362.2 124.400333944684 59.2123027563622
"1813" 362.4 124.790415337797 63.2718805709232
"1814" 362.6 124.414862298722 69.1022136366959
"1815" 362.8 123.899906628694 75.3448287435896
"1816" 363 122.766881234586 80.6138856869725
"1817" 363.2 121.009099976504 86.2318502745434
"1818" 363.4 118.982645435499 91.1635236046309
"1819" 363.6 116.769928121816 95.9248880393571
"1820" 363.8 113.325157153307 99.4767447271652
"1821" 364 108.45437751789 103.548264099307
"1822" 364.2 104.773284580802 106.14533581356
"1823" 364.4 100.189336775678 107.586036896312
"1824" 364.6 95.2175340128687 106.241789123787
"1825" 364.8 92.9496258161479 105.241534479689
"1826" 365 88.8600085971515 103.297456167138
"1827" 365.2 85.3977943157027 100.343567134221
"1828" 365.4 81.4031850292508 96.8571325669979
"1829" 365.6 76.9335311501734 94.7764152261674
"1830" 365.8 72.4849546342553 94.5393497561577
"1831" 366 67.1479990496632 92.8004357785401
"1832" 366.2 63.5082232045193 88.9676260041428
"1833" 366.4 58.990571060333 85.6483284922052
"1834" 366.6 54.0400415809668 82.1526935275334
"1835" 366.8 49.348529754912 81.2270219821623
"1836" 367 44.2643110841734 79.0013642370806
"1837" 367.2 40.9869431436894 76.4540728148392
"1838" 367.4 40.8651326752192 72.2686287530972
"1839" 367.6 42.1576608492238 67.5992714519642
"1840" 367.8 44.3542009138904 63.1590482979697
"1841" 368 47.5406268250257 59.9535490655034
"1842" 368.2 51.0942733656726 57.9180175950873
"1843" 368.4 56.3138654897725 56.5645753577877
"1844" 368.6 61.1854370212682 54.0691986561586
"1845" 368.8 65.9878848682665 50.1904015136219
"1846" 369 69.5839466433437 46.0462345488964
"1847" 369.2 72.2584260964625 40.5425265464446
"1848" 369.4 73.3135230269363 35.3878492053766
"1849" 369.6 75.4993984023329 34.0106531946093
"1850" 369.8 79.254630623961 33.8280488115148
"1851" 370 84.9737588030029 35.8806229030115
"1852" 370.2 87.9602688581527 38.3532345140208
"1853" 370.4 91.108306131452 41.8967432172867
"1854" 370.6 94.7764441449472 46.1413370428372
"1855" 370.8 99.1661457512782 51.3828130930406
"1856" 371 104.023618664398 55.6574769759748
"1857" 371.2 110.280116704153 59.2687070629831
"1858" 371.4 116.293183957566 61.0631162535979
"1859" 371.6 122.917247849269 60.7015403869974
"1860" 371.8 123.50929203071 58.8281062438662
"1861" 372 124.168928484015 56.0284111009878
"1862" 372.2 123.774035894563 52.530710311997
"1863" 372.4 123.234667785185 48.6391450426179
"1864" 372.6 122.462982347768 47.8579597343436
"1865" 372.8 121.404944841569 45.6554375984949
"1866" 373 120.376309059513 41.8534745772661
"1867" 373.2 119.339541773476 39.4160200259351
"1868" 373.4 118.081301020102 35.5420100521596
"1869" 373.6 116.684249315428 33.612748662883
"1870" 373.8 115.738359011295 30.2052279515679
"1871" 374 115.587756019677 29.938155644497
"1872" 374.2 114.862895910461 29.3874322649865
"1873" 374.4 113.958600196823 27.8599094972465
"1874" 374.6 113.751523402107 27.650044082691
"1875" 374.8 114.437160938214 28.6825135882535
"1876" 375 114.6561678104 28.8964164147636
"1877" 375.2 114.915051316368 29.4754386550054
"1878" 375.4 115.045953729748 29.8894247769091
"1879" 375.6 114.872171044964 30.2550432460451
"1880" 375.8 114.74619585447 30.4406663891694
"1881" 376 114.762790598629 30.7926735298734
"1882" 376.2 115.037369859445 31.5695444523487
"1883" 376.4 115.316589489118 31.5818133076338
"1884" 376.6 115.246966053197 31.5904209475815
"1885" 376.8 115.214200135227 31.8615695987672
"1886" 377 115.415765169002 32.4288998804827
"1887" 377.2 116.223407788025 33.0626778628207
"1888" 377.4 116.545549939964 33.5031823322651
"1889" 377.6 117.076092599515 34.1352508694787
"1890" 377.8 117.422032622532 34.9837684683111
"1891" 378 117.33670734995 35.1469205590289
"1892" 378.2 117.803206843766 35.3521925725006
"1893" 378.4 118.719925701429 36.5297594629034
"1894" 378.6 119.436591504551 38.7353815652499
"1895" 378.8 120.42506904792 41.2359611860269
"1896" 379 120.955765287273 43.2283679141773
"1897" 379.2 121.351615580977 44.2241133581275
"1898" 379.4 121.997911304501 46.6763677453721
"1899" 379.6 122.590512061663 49.6772544264899
"1900" 379.8 123.974041012729 54.4870163568525
"1901" 380 125.628031261037 57.4827435473028
"1902" 380.2 125.419853641782 60.3508267973426
"1903" 380.4 125.158616539248 65.065791323173
"1904" 380.6 124.551588826809 70.5537114508801
"1905" 380.8 124.261620445847 75.441134582422
"1906" 381 123.376738397955 77.3038992379635
"1907" 381.2 122.463739171503 79.622729569772
"1908" 381.4 121.779083610033 82.2625075387253
"1909" 381.6 121.40001142481 85.3988757675084
"1910" 381.8 119.810431528785 87.4868242111709
"1911" 382 117.961246825338 90.7498612064935
"1912" 382.2 115.008100151629 94.6154783659003
"1913" 382.4 111.379759335648 99.0606092048243
"1914" 382.6 108.621740593476 103.919689671185
"1915" 382.8 106.42997045799 106.918434625498
"1916" 383 104.481434485792 110.449898610701
"1917" 383.2 103.107878492905 112.507995846868
"1918" 383.4 101.605851484901 114.845920268074
"1919" 383.6 98.7433607333005 116.650597071357
"1920" 383.8 94.7788399425396 119.41997243761
"1921" 384 93.4634830707535 120.667231541585
"1922" 384.2 90.4076238834695 122.074109086474
"1923" 384.4 86.3959174592812 123.784643098536
"1924" 384.6 81.1557692825167 125.301330559116
"1925" 384.8 76.6763560203058 126.378344952978
"1926" 385 71.2557943204416 127.343009572067
"1927" 385.2 65.5027077109126 127.943349640608
"1928" 385.4 62.3611172474485 127.775831821389
"1929" 385.6 57.5477696173427 127.372772010477
"1930" 385.8 52.9125550650579 127.067727545245
"1931" 386 49.5246851122232 126.151518269256
"1932" 386.2 45.7222158572814 125.322998752244
"1933" 386.4 41.6449452545585 124.015723814512
"1934" 386.6 37.8283317899813 121.880908210725
"1935" 386.8 33.4258119290865 118.975647599424
"1936" 387 29.3297678190945 117.285712081342
"1937" 387.2 25.9282207698337 115.444981258293
"1938" 387.4 22.249388803642 111.23038099569
"1939" 387.6 18.9592266038863 108.042393835977
"1940" 387.8 16.5169614837679 103.311985302341
"1941" 388 14.2211421967596 97.9086322445797
"1942" 388.2 13.6780537916192 92.5969491619511
"1943" 388.4 11.8381359483198 87.4067621182946
"1944" 388.6 9.81774212610116 82.9259502764566
"1945" 388.8 8.94914883780274 78.4831479227627
"1946" 389 9.47289006154884 73.3369443830935
"1947" 389.2 10.8069672696652 69.8578375357807
"1948" 389.4 13.111028309931 65.683180726123
"1949" 389.6 16.629287303216 61.713417850732
"1950" 389.8 21.0014160747353 58.7056500349689
"1951" 390 25.1456511325127 55.6435679429914
"1952" 390.2 29.6586214539911 54.7432284430375
"1953" 390.4 34.5955739570861 53.9630679434295
"1954" 390.6 39.2564482213987 53.4378031693582
"1955" 390.8 42.6237657583846 51.5325307107543
"1956" 391 46.574169555825 50.1041990485357
"1957" 391.2 51.8457981190457 49.3245526888926
"1958" 391.4 57.7069569882113 48.1197439463986
"1959" 391.6 62.2403419058866 45.0956249559608
"1960" 391.8 65.6143534259671 41.3205696754804
"1961" 392 69.0467130249488 36.1259005624629
"1962" 392.2 69.0543708253058 31.4397896508414
"1963" 392.4 69.2686533174376 31.3488932537146
"1964" 392.6 69.6922558238813 32.4901077580189
"1965" 392.8 72.1469515429889 33.4917983509899
"1966" 393 75.4937887323641 34.5302756098605
"1967" 393.2 77.0154646688897 35.5839678016146
"1968" 393.4 78.7022532461738 37.6290462793225
"1969" 393.6 82.5079868206184 40.7277236166305
"1970" 393.8 86.2411248668315 44.7068362292147
"1971" 394 90.5801274077751 48.5377842652075
"1972" 394.2 94.3245797426605 53.0475087180717
"1973" 394.4 96.6515344061681 58.5096110643735
"1974" 394.6 99.2441213908877 64.2765945951597
"1975" 394.8 102.924137748052 70.1393004683416
"1976" 395 108.586560006266 73.5480994807396
"1977" 395.2 114.986119505788 74.0368987349568
"1978" 395.4 120.383839599819 71.9228844217511
"1979" 395.6 122.913233473937 68.3534927577362
"1980" 395.8 123.136155519728 65.2795217655981
"1981" 396 124.132863465045 60.6149127199376
"1982" 396.2 123.960786769252 55.8651666442548
"1983" 396.4 123.336522011631 52.7411918727752
"1984" 396.6 121.83106082872 50.6362644721964
"1985" 396.8 120.824328803613 48.9124884487943
"1986" 397 119.206368967161 46.4041614235953
"1987" 397.2 116.969882026858 41.5307206097372
"1988" 397.4 115.044724175196 37.4169426725609
"1989" 397.6 113.043439226021 31.8663624856455
"1990" 397.8 111.40191258311 26.9436396907769
"1991" 398 110.73475236349 26.834149616581
"1992" 398.2 109.177558359297 26.5963125080044
"1993" 398.4 105.80758442795 24.2959336206382
"1994" 398.6 101.882354174328 22.3311883263136
"1995" 398.8 96.5288164725596 19.7876414029422
"1996" 399 91.596095537163 17.7277722296734
"1997" 399.2 86.1501588577318 15.8514843050404
"1998" 399.4 81.4738963912993 12.1576303935047
"1999" 399.6 77.9391221278418 8.87545798574781
"2000" 399.8 73.7092063270251 6.95034191802376
"2001" 400 67.8946804559966 6.45554166664671
"2002" 400.2 61.5212822496532 6.69738502392961
"2003" 400.4 53.9420987048163 7.05484140209478
"2004" 400.6 47.7547390172772 8.34257327517471
"2005" 400.8 41.0980027169945 9.82641271587361
"2006" 401 35.1190638241453 10.286768212502
"2007" 401.2 29.1902265883536 12.3090060238999
"2008" 401.4 24.6984551498327 16.7329669366284
"2009" 401.6 20.4126614859873 22.6487930090146
"2010" 401.8 17.7235832574342 28.2336319004236
"2011" 402 15.2598041572809 34.2013516006826
"2012" 402.2 15.4538089232992 39.9282815074088
"2013" 402.4 17.8601321296232 43.0221523454436
"2014" 402.6 19.7470747664173 42.737405744823
"2015" 402.8 20.1176574788845 41.6628510616191
"2016" 403 20.4769951495389 42.1357114399159
"2017" 403.2 21.4486536849615 44.4164622442394
"2018" 403.4 23.1857964598949 47.2076556558736
"2019" 403.6 24.6813610371373 52.6210636613288
"2020" 403.8 24.5548598336787 56.3092440817655
"2021" 404 24.3254248219203 61.908477342762
"2022" 404.2 23.4605178448262 68.2121235856928
"2023" 404.4 23.2969218952045 74.084690391431
"2024" 404.6 24.3049708001575 79.7300978612988
"2025" 404.8 26.5678670667312 85.2655299731068
"2026" 405 31.2163713790832 90.2913216240915
"2027" 405.2 36.5246559538525 93.3502704848966
"2028" 405.4 41.7309938950732 95.4369316491977
"2029" 405.6 48.2804828869583 97.1111331500183
"2030" 405.8 52.7913620752215 97.5920273584125
"2031" 406 58.2830446451222 97.1734427811048
"2032" 406.2 64.018112074615 95.946449781511
"2033" 406.4 69.0988093987057 93.5964443416486
"2034" 406.6 72.9568291825179 90.0805007382987
"2035" 406.8 74.7261429970099 86.2168645968136
"2036" 407 77.5315220992449 81.3955287758859
"2037" 407.2 81.1497466668322 77.6778783023162
"2038" 407.4 85.5164800051801 75.9327996485245
"2039" 407.6 90.827749022106 75.6280770547002
"2040" 407.8 96.6895281338623 76.3558237661647
"2041" 408 99.5459156843467 77.5618036631689
"2042" 408.2 102.003272552131 81.0184646316623
"2043" 408.4 104.849152985555 85.3589788115377
"2044" 408.6 106.840557010352 87.8788498384419
"2045" 408.8 109.469557913724 92.2667556105675
"2046" 409 112.196725246396 96.2235527098391
"2047" 409.2 114.487917308838 96.9470482025672
"2048" 409.4 114.994217563211 95.9595857416937
"2049" 409.6 116.259225003608 94.5772889308432
"2050" 409.8 116.847950539261 93.1052588418107
"2051" 410 117.686785628866 91.2068272872247
"2052" 410.2 118.921711083923 89.428676427406
"2053" 410.4 120.661995320631 87.0188508938681
"2054" 410.6 121.093800686259 85.2586150150694
"2055" 410.8 121.582068866963 83.4669211316882
"2056" 411 121.496270158913 82.2412397145161
"2057" 411.2 121.73121483922 80.6220581502738
"2058" 411.4 122.404700456024 77.9966323307306
"2059" 411.6 123.724764831518 75.6988596858328
"2060" 411.8 123.647962881511 73.9897738479669
"2061" 412 124.566738069141 70.5519801250282
"2062" 412.2 124.979147837222 68.2115016943639
"2063" 412.4 125.015767896657 65.1707762150545
"2064" 412.6 125.942397713119 61.1105934788941
"2065" 412.8 126.097368703427 58.1418100282735
"2066" 413 126.046614865027 54.8186721598627
"2067" 413.2 125.186096524773 51.5836391349596
"2068" 413.4 124.572387059392 47.8000794781085
"2069" 413.6 123.437585245466 45.7381636303265
"2070" 413.8 123.092172123807 43.6717279851112
"2071" 414 122.67431207921 41.0973670461798
"2072" 414.2 122.046476495154 39.3660149811185
"2073" 414.4 121.295741074354 37.2602237681645
"2074" 414.6 120.035405405601 35.3036854334971
"2075" 414.8 119.299990745538 32.7710582919428
"2076" 415 119.328535702478 32.2850505750497
"2077" 415.2 119.384154360684 32.1033250398326
"2078" 415.4 119.123211482199 33.328822857513
"2079" 415.6 119.409335956427 33.9374205236545
"2080" 415.8 119.044895507138 34.7235702352834
"2081" 416 118.322439417713 35.2929936600762
"2082" 416.2 117.317242233669 35.4734604872673
"2083" 416.4 116.404275561911 35.7387605793107
"2084" 416.6 114.407775923223 35.0946791009906
"2085" 416.8 112.840052490711 34.2565486747397
"2086" 417 109.963465587455 31.6204634893555
"2087" 417.2 108.006309224266 27.6798307164863
"2088" 417.4 107.071691044136 23.2080398148845
"2089" 417.6 105.797370879073 20.6676429444428
"2090" 417.8 104.017968980703 18.1662826651035
"2091" 418 103.486865279086 17.2020190904603
"2092" 418.2 102.647170788596 16.7024068765218
"2093" 418.4 101.837464585752 15.2752694030364
"2094" 418.6 101.422374141531 14.6480234683958
"2095" 418.8 101.261590547502 13.8339074132825
"2096" 419 100.918433837083 13.6014817677372
"2097" 419.2 99.9716854349032 13.2068349395111
"2098" 419.4 98.7177935112285 12.3197869175638
"2099" 419.6 97.1187853790198 11.1452659018517
"2100" 419.8 96.8156226368627 10.5169902238271
"2101" 420 96.39126369998 9.77008181421711
"2102" 420.2 95.5897542119425 9.48406462407142
"2103" 420.4 94.3076636888513 8.56543617787487
"2104" 420.6 92.1637382662139 7.16790979118598
"2105" 420.8 90.7285362532288 6.85529301220305
"2106" 421 87.364069060559 6.60941588510226
"2107" 421.2 82.4469510322373 6.31113531471001
"2108" 421.4 76.8992934028135 6.034210364861
"2109" 421.6 69.3138887018301 6.02327086427773
"2110" 421.8 64.9463280545777 6.15417827455066
"2111" 422 58.9610520801289 7.63164934965968
"2112" 422.2 53.4652658621514 9.96644888543621
"2113" 422.4 48.5736704503693 12.9180329037493
"2114" 422.6 43.424739938758 16.5963565558012
"2115" 422.8 39.6623674869879 19.8082927300305
"2116" 423 37.2463931109375 23.8103514819766
"2117" 423.2 37.7446828729227 25.7284013945218
"2118" 423.4 39.2231805115375 26.3547355541821
"2119" 423.6 40.889260712923 28.4023748751198
"2120" 423.8 43.0021579286624 31.9009282504004
"2121" 424 46.0126429338384 36.182769448346
"2122" 424.2 48.5062857202616 39.3368192087633
"2123" 424.4 52.279714445756 42.6220575189143
"2124" 424.6 58.1241287589758 44.775225370945
"2125" 424.8 63.2566250134486 45.3763077886259
"2126" 425 68.7298984903371 44.3956819343192
"2127" 425.2 74.3813347617477 42.1894465748694
"2128" 425.4 79.493004295001 39.7067421964089
"2129" 425.6 82.9046915046769 36.6550213642231
"2130" 425.8 82.0332256977315 35.6956285127033
"2131" 426 80.6344926394163 33.9661748804681
"2132" 426.2 78.7078348915997 31.2805896433664
"2133" 426.4 75.8121116555633 26.627553564055
"2134" 426.6 73.5112546242358 23.6743610383571
"2135" 426.8 70.9668515470299 21.588039056394
"2136" 427 66.5327287324719 17.8455680434608
"2137" 427.2 61.9476497169854 13.361366844968
"2138" 427.4 56.5135090060084 10.9020659711497
"2139" 427.6 49.2716250588358 9.46065184981495
"2140" 427.8 42.9048302247816 8.78938415347494
"2141" 428 36.141339784339 8.89142951071811
"2142" 428.2 32.7752543141369 11.6115435737861
"2143" 428.4 28.021768828284 15.7757282215596
"2144" 428.6 24.0471714272465 18.799255224834
"2145" 428.8 18.5625870392955 21.9417649536302
"2146" 429 15.0767057983073 26.0569831054645
"2147" 429.2 11.8879361375612 30.4074370855283
"2148" 429.4 9.22923785234138 35.1216346801408
"2149" 429.6 8.76920985568022 35.2185159495029
"2150" 429.8 7.26956132206035 37.0416235451023
"2151" 430 5.34578662409589 40.7352438954276
"2152" 430.2 3.0626836564033 45.4825817085243
"2153" 430.4 1.79030434263096 50.8881252892001
"2154" 430.6 1.3589135881363 56.6730428728795
"2155" 430.8 0.738432305714463 62.1789073210182
"2156" 431 1.23717541135324 67.4984568059803
"2157" 431.2 1.4126949255415 72.9224766483274
"2158" 431.4 2.2898430123269 78.9526548150394
"2159" 431.6 4.05039244664755 84.92495857567
"2160" 431.8 6.31492489482072 91.0729587735576
"2161" 432 9.1520524774947 95.7537245938529
"2162" 432.2 12.190179622481 100.255270000547
"2163" 432.4 15.8973975003353 104.398487891059
"2164" 432.6 19.0824134934654 108.646080164801
"2165" 432.8 22.8102540498546 112.507248653361
"2166" 433 26.0822952809878 115.877652708173
"2167" 433.2 30.804169999693 118.336416884931
"2168" 433.4 35.163104978401 121.201759000309
"2169" 433.6 38.6494051201844 122.790561653482
"2170" 433.8 43.6857380695346 124.449659161779
"2171" 434 47.5427834291726 125.643205635465
"2172" 434.2 52.3520678283734 127.050064713666
"2173" 434.4 57.5703265194413 127.407630720061
"2174" 434.6 62.3732671535938 127.616481070348
"2175" 434.8 67.0687604424984 127.461376865647
"2176" 435 70.6149713314351 127.278614951441
"2177" 435.2 73.6707543418496 125.843998191245
"2178" 435.4 76.5452214650552 124.57062377031
"2179" 435.6 80.0989759926533 124.563684712734
"2180" 435.8 82.2277605203717 124.525824937224
"2181" 436 85.5745684123086 123.672290037208
"2182" 436.2 88.6294438175763 121.639233227964
"2183" 436.4 90.712482080458 118.886458106522
"2184" 436.6 93.6347295438369 114.484282115496
"2185" 436.8 95.9621256755181 110.119832330754
"2186" 437 99.0521703066368 106.453471717624
"2187" 437.2 102.129940250746 102.612374474154
"2188" 437.4 103.311477665379 97.3673431825456
"2189" 437.6 102.796061632151 91.5297825986955
"2190" 437.8 103.08361989698 85.8655523460955
"2191" 438 103.117646799652 80.7350629510895
"2192" 438.2 104.49169065883 75.8913605572927
"2193" 438.4 104.308098829291 70.5364851682165
"2194" 438.6 102.231150672718 66.6276053013987
"2195" 438.8 99.5905117702871 63.5509898042716
"2196" 439 96.533538826402 60.6336953351234
"2197" 439.2 93.2395960956739 57.4401916487676
"2198" 439.4 92.7645526465498 54.7311209414597
"2199" 439.6 93.384876055092 53.3005388262954
"2200" 439.8 92.1053110086451 53.7007107577236
"2201" 440 88.8749032804911 53.68758369677
"2202" 440.2 85.8345199655058 53.7525001934546
"2203" 440.4 82.0002582118569 54.2671985816658
"2204" 440.6 78.3097073069379 53.9470761769433
"2205" 440.8 75.9932707811043 53.3068186860935
"2206" 441 74.375108271363 50.8238994483334
"2207" 441.2 74.586257268023 48.1422381325762
"2208" 441.4 76.3309215631177 46.7904760129079
"2209" 441.6 78.0781575417997 46.366595186043
"2210" 441.8 80.2691266561703 44.0880756076668
"2211" 442 80.8581670154572 41.3995958696405
"2212" 442.2 80.0367850272098 38.3506804468731
"2213" 442.4 78.4082415953935 36.9001925168629
"2214" 442.6 75.9032756716164 35.5286490728081
"2215" 442.8 71.9808074808703 34.6351227033024
"2216" 443 68.0166103132147 34.7936615518843
"2217" 443.2 63.8773692007217 36.9442393599584
"2218" 443.4 60.8758118665793 38.1081432043833
"2219" 443.6 58.8815164823639 37.6814642072332
"2220" 443.8 57.6632938468415 36.9936607922237
"2221" 444 55.4851104244863 36.0607907919235
"2222" 444.2 53.4892573935874 34.2171037583349
"2223" 444.4 50.6288087974352 31.5794084574891
"2224" 444.6 49.2569517468176 30.3651768250358
"2225" 444.8 48.7978136680949 31.8238499583428
"2226" 445 46.0383132495525 33.0564931869684
"2227" 445.2 44.476673160784 33.2000806901211
"2228" 445.4 43.6636198676327 32.5318535042659
"2229" 445.6 42.5207785070787 31.5306001180123
"2230" 445.8 41.0014577253153 31.9812962937232
"2231" 446 38.0014751132444 32.5567942710471
"2232" 446.2 34.2809566921517 32.829769241294
"2233" 446.4 30.4319443976685 33.5867781581645
"2234" 446.6 27.8381763335923 36.0236911253215
"2235" 446.8 26.2240109521616 40.0677846335567
"2236" 447 25.8662056072814 44.2578683007666
"2237" 447.2 24.4368267160734 49.3614953827864
"2238" 447.4 22.6176543446035 53.9090636390977
"2239" 447.6 20.9705185208858 59.0337264189244
"2240" 447.8 21.8666721707005 62.9743276503421
"2241" 448 23.3961038528659 68.421010570427
"2242" 448.2 24.9743015568132 72.60514937635
"2243" 448.4 28.0876463729645 77.986832736036
"2244" 448.6 31.6862188059309 81.3565605497681
"2245" 448.8 36.2767383952314 85.3056354961422
"2246" 449 41.0779477233541 86.4982028415027
"2247" 449.2 46.2524404388836 87.7236027310121
"2248" 449.4 51.7107341451088 86.8923393576391
"2249" 449.6 56.8399790279054 85.3538992300577
"2250" 449.8 61.5978608476819 83.346286649244
"2251" 450 65.9381709829745 79.8670667887867
"2252" 450.2 69.2358560890859 76.8099776426455
"2253" 450.4 70.8730340047284 72.8655652492075
"2254" 450.6 70.4007386367859 69.1016044273308
"2255" 450.8 68.9093272024836 64.2021100535244
"2256" 451 67.51804659483 60.9643595865592
"2257" 451.2 65.8909536341032 56.0531080953496
"2258" 451.4 65.9670019289738 52.0017079366049
"2259" 451.6 68.7115921552237 48.7297479228417
"2260" 451.8 72.2559554503371 45.1674856391231
"2261" 452 73.2347652032971 41.1448955328024
"2262" 452.2 72.2387744187964 36.6893532563435
"2263" 452.4 69.43422464587 32.6697191506984
"2264" 452.6 68.8804290193986 30.6655826645969
"2265" 452.8 70.5115575069849 29.8820127833331
"2266" 453 73.45927160994 30.8328761269267
"2267" 453.2 76.8521056687116 32.232895297761
"2268" 453.4 80.0490843198353 34.8389551679453
"2269" 453.6 83.4082190842656 39.2117351423129
"2270" 453.8 86.5324255423819 43.395765443809
"2271" 454 90.5281109962214 47.4060953793245
"2272" 454.2 94.2014827372472 50.4941297314911
"2273" 454.4 94.2531289967836 54.4407400272506
"2274" 454.6 94.4093650322352 59.857202779294
"2275" 454.8 95.6163838525451 65.1478584261046
"2276" 455 98.066767567781 70.2775688690009
"2277" 455.2 100.260901189842 73.8068676459144
"2278" 455.4 98.5476908655568 76.0337861551343
"2279" 455.6 95.9423599777997 79.3927050529104
"2280" 455.8 93.0132975238585 82.3427081968551
"2281" 456 90.3073184265331 84.1088281117888
"2282" 456.2 86.9421847105116 85.2947072469951
"2283" 456.4 83.5150924508749 84.6162738424768
"2284" 456.6 80.3352017801041 83.0532244521173
"2285" 456.8 76.6173400064927 81.6011926669504
"2286" 457 72.5999985006579 79.9365564288463
"2287" 457.2 67.4452585837292 78.7272423650967
"2288" 457.4 62.8726818596142 77.315718921455
"2289" 457.6 57.9453638445144 75.1327113074745
"2290" 457.8 53.5526201614693 71.2834240860444
"2291" 458 49.6664171433879 66.9315881237806
"2292" 458.2 48.0189833769297 61.9924999205681
"2293" 458.4 48.5915922455313 56.6417365542523
"2294" 458.6 50.2320492222817 51.8424172789856
"2295" 458.8 51.6305443812496 46.8471482478576
"2296" 459 51.4370761441723 40.6366509153239
"2297" 459.2 52.2857554327947 34.5809326535447
"2298" 459.4 53.3719596263165 30.4211954947073
"2299" 459.6 53.3879140302304 30.5898058115806
"2300" 459.8 51.0481420353698 29.3781113105273
"2301" 460 47.7691110142225 28.7640530759723
"2302" 460.2 43.7653499821363 29.3383536848062
"2303" 460.4 39.9182760200974 32.5545435120458
"2304" 460.6 36.4030880612761 36.4712291201986
"2305" 460.8 35.0300281035828 38.6034532691741
"2306" 461 31.4422542534931 42.1270579972949
"2307" 461.2 27.6684642353144 45.3004460943157
"2308" 461.4 23.4995891013229 49.5249075331991
"2309" 461.6 19.9143337162815 54.4566111681981
"2310" 461.8 17.7077490580633 59.2529167789098
"2311" 462 14.9054443446119 64.6016902781917
"2312" 462.2 13.5996217793809 70.7062606942136
"2313" 462.4 13.9296176710699 76.3367506367128
"2314" 462.6 15.5040645276974 81.610613789451
"2315" 462.8 18.375159505351 86.9152688325567
"2316" 463 21.6915384385379 90.5345022172905
"2317" 463.2 26.1184776896874 95.0811380486429
"2318" 463.4 29.5090233396666 99.7839983309131
"2319" 463.6 31.6894550027333 103.503606130517
"2320" 463.8 34.1608931083571 108.955010761816
"2321" 464 35.451717947385 114.041658807347
"2322" 464.2 38.3552585083299 117.79759751881
"2323" 464.4 43.6690374662945 118.7232599548
"2324" 464.6 49.4492329832319 117.982998189948
"2325" 464.8 54.9978211692811 116.117857955495
"2326" 465 61.0410273336909 115.282069061341
"2327" 465.2 66.7261619394142 115.063875169219
"2328" 465.4 71.9347854961818 113.14114000125
"2329" 465.6 76.3569643168867 109.320710324975
"2330" 465.8 81.2645627245715 105.961855346932
"2331" 466 85.8789027306516 103.400269087008
"2332" 466.2 89.2680481017754 98.8440825610092
"2333" 466.4 91.8853404168413 93.5027530445258
"2334" 466.6 93.6208908255613 87.2103823721917
"2335" 466.8 94.6139089032503 81.4482851714257
"2336" 467 96.3563428972267 74.3292126991271
"2337" 467.2 96.5021697969366 68.2533588430514
"2338" 467.4 95.9817657901825 63.01465686403
"2339" 467.6 94.9114118676358 56.426596556033
"2340" 467.8 94.1586151406082 51.6564097039159
"2341" 468 92.0961877922728 45.8705340949581
"2342" 468.2 87.9501583306381 42.2606975612885
"2343" 468.4 82.1621778530835 40.8089539215267
"2344" 468.6 77.2884210178632 40.1097850945774
"2345" 468.8 71.5374867346466 39.8638736871025
"2346" 469 64.7615019167962 40.1796196445085
"2347" 469.2 58.066988069858 39.40267670492
"2348" 469.4 54.0237443829864 39.149664375971
"2349" 469.6 48.3719443879753 37.3418550006754
"2350" 469.8 44.002147689409 34.6773299048389
"2351" 470 44.6583345204014 33.7067131328104
"2352" 470.2 44.2750633646641 34.5982783660477
"2353" 470.4 42.1970961003366 37.3507144034042
"2354" 470.6 39.7033912673731 40.5581639519529
"2355" 470.8 37.9932586446899 43.9230604214547
"2356" 471 35.7866274392707 48.6833182301114
"2357" 471.2 34.0146523886859 52.1837685221444
"2358" 471.4 30.9349571431649 56.3163049795564
"2359" 471.6 27.9885031501295 59.242209515546
"2360" 471.8 24.6798575767681 63.9578514797096
"2361" 472 22.1900766311495 69.6459923256788
"2362" 472.2 20.5364551775532 75.3678893920312
"2363" 472.4 20.8886565719465 81.510122611064
"2364" 472.6 22.8402653650488 87.1982648357714
"2365" 472.8 26.511272853509 92.2606283869826
"2366" 473 31.1531910201179 95.9999953850881
"2367" 473.2 36.5090485363813 98.4884748648301
"2368" 473.4 43.3796641243559 100.879721501388
"2369" 473.6 49.8097745773964 103.043687952287
"2370" 473.8 55.7742183070409 105.059130020218
"2371" 474 61.4367481663259 106.883409118921
"2372" 474.2 65.6184336317975 106.553450338511
"2373" 474.4 70.8269046994422 103.911947926734
"2374" 474.6 75.4186003852955 100.577375952725
"2375" 474.8 79.1667072445324 95.2739866539406
"2376" 475 82.6681262709452 89.3009903574553
"2377" 475.2 83.9302226397617 84.0167612073113
"2378" 475.4 86.2751819898641 78.0361154403733
"2379" 475.6 88.2325485773284 71.79329858075
"2380" 475.8 90.246104064257 67.4257007098282
"2381" 476 93.2940791799926 61.3116456272409
"2382" 476.2 95.2129830437995 55.7217629635118
"2383" 476.4 96.5215388952319 50.2929066044521
"2384" 476.6 95.6480734150293 45.0283497854924
"2385" 476.8 95.3706618649616 39.5978621415999
"2386" 477 97.4131788783022 35.3207605693724
"2387" 477.2 102.228641732082 31.1645986162594
"2388" 477.4 107.056085939937 29.2945196122631
"2389" 477.6 111.235028795958 31.6042404210131
"2390" 477.8 113.967875267837 34.9825647022704
"2391" 478 114.406969293114 36.3749048575619
"2392" 478.2 115.104866424786 37.8723622726985
"2393" 478.4 115.067357526515 38.1807402041755
"2394" 478.6 114.986682770558 38.2624779223138
"2395" 478.8 114.881299958219 38.3065570490385
"2396" 479 114.784382848949 38.2563136882145
"2397" 479.2 114.695179736867 38.4273832667284
"2398" 479.4 114.518607485611 38.8757701031025
"2399" 479.6 114.22150958805 38.9295646925498
"2400" 479.8 114.02873552171 39.1586960368377
"2401" 480 113.444517976622 39.7949157353589
"2402" 480.2 113.329422963661 39.7981549446816
"2403" 480.4 113.300946348403 39.7996802738337
"2404" 480.6 113.204129070037 39.6749054494734
"2405" 480.8 113.240417479004 39.7664690326344
"2406" 481 113.269847918267 39.6775832294228
"2407" 481.2 113.696929454636 41.2114819704584
"2408" 481.4 114.771416231445 44.6047413386422
"2409" 481.6 115.393125237091 45.9934954563006
"2410" 481.8 115.759971559446 46.5847594196153
"2411" 482 115.634065358269 48.8515533069278
"2412" 482.2 115.802876945588 53.7948444976573
"2413" 482.4 115.846789770344 57.8128629735163
"2414" 482.6 115.264478383743 59.1836358913782
"2415" 482.8 114.70069475656 61.6339269823238
"2416" 483 114.428989755254 64.8539900793271
"2417" 483.2 113.983158624709 69.4375113337918
"2418" 483.4 113.459356036749 74.7294844614744
"2419" 483.6 113.313503881003 80.3651158723112
"2420" 483.8 114.701277519179 85.2656637168812
"2421" 484 116.002593058526 86.5600683829556
"2422" 484.2 117.643670907268 84.8015649526782
"2423" 484.4 118.500748961784 82.2959183922433
"2424" 484.6 120.080495443398 78.2889857593693
"2425" 484.8 120.876965471139 73.7560841471385
"2426" 485 120.544771353605 67.652340990148
"2427" 485.2 119.242706717273 62.6853314694365
"2428" 485.4 115.430241442944 57.7089765904337
"2429" 485.6 111.046265741987 53.8642857256321
"2430" 485.8 105.763129882022 50.1396854588751
"2431" 486 101.278251176617 49.2920189257939
"2432" 486.2 96.0740525240768 46.8523394163093
"2433" 486.4 91.6788463637906 44.2576399764969
"2434" 486.6 88.0143171391482 40.3897026767975
"2435" 486.8 84.6127699109061 36.7669646113875
"2436" 487 80.9142640331893 35.6287523927253
"2437" 487.2 75.8948497320969 34.9976336840927
"2438" 487.4 71.9512596377129 36.2739042354242
"2439" 487.6 67.2625781871364 35.1329235488598
"2440" 487.8 62.1885390214896 33.4982189605631
"2441" 488 56.4223308647317 32.3329562481918
"2442" 488.2 50.9179386084561 31.2907000218584
"2443" 488.4 45.4079762847094 29.6842836247978
"2444" 488.6 39.2033247073692 30.4678915109123
"2445" 488.8 33.8080287579462 33.9834697751521
"2446" 489 29.5558228306084 38.5191664458073
"2447" 489.2 25.6773114467414 43.3055618535663
"2448" 489.4 21.8009064802169 48.9666140830225
"2449" 489.6 17.8822626301676 54.2551613419092
"2450" 489.8 12.6116535002269 58.9530907407137
"2451" 490 7.85039146784661 62.8917422878629
"2452" 490.2 3.29168883698081 64.0812625160908
"2453" 490.4 2.33404684691042 61.4939625030744
"2454" 490.6 3.03528907046515 57.7181671662439
"2455" 490.8 3.32667103092767 53.9553694513344
"2456" 491 4.31080061469558 51.0710573245763
"2457" 491.2 5.0589402993742 49.533454631231
"2458" 491.4 8.12100668192779 45.9402849142371
"2459" 491.6 10.3500808442366 43.2842591885258
"2460" 491.8 12.8338846508683 40.3659704249052
"2461" 492 16.6757599578898 36.5291321791465
"2462" 492.2 20.4245100036838 35.0144158038123
"2463" 492.4 25.2483332796479 32.8475276799213
"2464" 492.6 31.2082308596848 30.4157007839858
"2465" 492.8 35.4014113180415 26.8690884002653
"2466" 493 39.5560783302501 21.9888175612408
"2467" 493.2 43.9569757383124 17.1850987891198
"2468" 493.4 46.5251526851606 11.130816352313
"2469" 493.6 49.4387362963973 6.21872010525974
"2470" 493.8 54.2063496812463 4.41506956436649
"2471" 494 59.6499409335355 4.19808232169538
"2472" 494.2 66.0075325241368 6.51866408502726
"2473" 494.4 71.959554384386 9.66477401199358
"2474" 494.6 78.7380346823379 13.1166910153763
"2475" 494.8 85.5287761408441 15.5348150654775
"2476" 495 93.2305083008792 16.8532333169106
"2477" 495.2 101.187979471429 18.2063101756366
"2478" 495.4 104.395279500892 20.3606873986458
"2479" 495.6 105.671985717181 23.4981121731624
"2480" 495.8 108.193996183638 28.0997901415506
"2481" 496 112.139690910332 34.2557178193911
"2482" 496.2 115.93490648325 38.9435136792055
"2483" 496.4 120.88988435326 43.903771892349
"2484" 496.6 120.790825954353 46.1078883918313
"2485" 496.8 119.751525767878 50.7107191179662
"2486" 497 120.277548566469 55.7108635188719
"2487" 497.2 121.384048220194 60.5843395489429
"2488" 497.4 122.847829196869 66.3537384688155
"2489" 497.6 123.497230926579 72.0214120848963
"2490" 497.8 121.656428539202 74.6292192420604
"2491" 498 119.29081412063 80.0047566985315
"2492" 498.2 117.207896518609 86.2496308420417
"2493" 498.4 116.003477672158 92.0605056794875
"2494" 498.6 113.328651192326 96.4475155145496
"2495" 498.8 109.219552239204 101.19983608209
"2496" 499 105.257645369199 104.32396819621
"2497" 499.2 100.448541723228 106.012344812445
"2498" 499.4 96.0519234534453 105.433118290646
"2499" 499.6 90.6513944959841 104.905006175852
"2500" 499.8 86.9018298786671 103.972312992907
"2501" 500 83.8511725013289 100.487679189849
"2502" 500.2 80.7182437507758 95.6332578792853
"2503" 500.4 79.1734148566419 90.2829408370886
"2504" 500.6 77.773663304577 83.9987166328428
"2505" 500.8 75.0011714349754 78.4748660005377
"2506" 501 71.6035850039971 73.9058530113186
"2507" 501.2 67.4632688766317 69.7739896357954
"2508" 501.4 62.4424507542014 66.2780304868499
"2509" 501.6 57.1216083245925 63.0344667503723
"2510" 501.8 51.9561105505064 60.1220191465613
"2511" 502 47.362470282223 56.9654363902397
"2512" 502.2 42.6961245846287 52.9797105236622
"2513" 502.4 37.8013085930603 51.5201743913466
"2514" 502.6 34.481150506933 50.1500244978258
"2515" 502.8 29.6445755556399 47.8030092484953
"2516" 503 24.0746956345061 46.4573864346912
"2517" 503.2 19.3840942910629 44.3464741064182
"2518" 503.4 18.6128984113728 40.8015850801766
"2519" 503.6 18.4653731205378 35.1528588532139
"2520" 503.8 20.7361731348794 30.7750577286628
"2521" 504 24.5784003308861 26.3885096333248
"2522" 504.2 29.5055308096695 23.7206164969736
"2523" 504.4 35.5183921635638 20.3387531946693
"2524" 504.6 41.4054213745055 17.7064701789265
"2525" 504.8 48.3570351549463 15.5761624423176
"2526" 505 55.1658239140039 14.5535004044185
"2527" 505.2 62.5398888630788 13.8007237713004
"2528" 505.4 70.2516110488739 13.065525606536
"2529" 505.6 77.5948882639308 11.3180596522563
"2530" 505.8 83.6160563263334 8.81763422425643
"2531" 506 87.2199132630622 8.93275043980747
"2532" 506.2 90.2903927007375 11.9104270154366
"2533" 506.4 93.7106491249085 16.7318539413102
"2534" 506.6 97.3240818499907 22.786887021798
"2535" 506.8 99.955047694368 28.0039428249091
"2536" 507 102.866310822344 34.4982018891499
"2537" 507.2 106.452014510966 40.2257782491163
"2538" 507.4 110.332605390726 46.035089864209
"2539" 507.6 114.726531179462 51.4354548010665
"2540" 507.8 120.610057566802 55.6539964904673
"2541" 508 125.160648264301 57.7202667162589
"2542" 508.2 124.346255203919 58.2992207005279
"2543" 508.4 124.41710192301 60.0002880510804
"2544" 508.6 123.901528657048 63.1948471437732
"2545" 508.8 122.500690722509 67.293256707864
"2546" 509 120.715630061553 73.4141470867706
"2547" 509.2 119.564608912682 78.6875743553637
"2548" 509.4 117.178949460706 84.4501246367195
"2549" 509.6 114.224439132442 90.5927744217513
"2550" 509.8 110.996688076446 96.3149441002673
"2551" 510 107.057492728199 101.762859719854
"2552" 510.2 103.004200165362 107.293030630227
"2553" 510.4 98.1711741344619 111.83967400361
"2554" 510.6 92.9232868188682 116.093571869312
"2555" 510.8 87.968544014448 119.3334537136
"2556" 511 81.4624069492256 122.135231428929
"2557" 511.2 75.8666710586264 123.764196115939
"2558" 511.4 69.3188663182677 124.83973210488
"2559" 511.6 62.4643027797043 125.566022443627
"2560" 511.8 55.9195717693613 125.756990725923
"2561" 512 51.4008601020251 124.194363318219
"2562" 512.2 45.9940336011966 120.868777955352
"2563" 512.4 42.8886735713972 117.336101622834
"2564" 512.6 40.5219279993788 112.452761929364
"2565" 512.8 38.1064098193838 107.965271910142
"2566" 513 36.3394233819332 103.4068013811
"2567" 513.2 37.199144785312 101.406231670163
"2568" 513.4 37.962987682212 99.7405902363591
"2569" 513.6 38.8475338212494 94.8939343938065
"2570" 513.8 38.3643838623062 91.9134528423409
"2571" 514 37.4399598334178 87.1131145730543
"2572" 514.2 36.8979891215859 80.9401833417539
"2573" 514.4 36.929165665514 75.560587157236
"2574" 514.6 37.2452826488632 69.7571714333979
"2575" 514.8 37.9609838494778 63.4840616004814
"2576" 515 39.0585865664855 58.8925996443246
"2577" 515.2 41.4883236041886 55.0095277430252
"2578" 515.4 45.8237422332731 52.1641952132799
"2579" 515.6 51.4031238359399 49.9184589634199
"2580" 515.8 57.4834630533316 49.0345430084051
"2581" 516 62.8539232732473 50.0854594832798
"2582" 516.2 69.0657718181482 51.5096007767823
"2583" 516.4 75.009839368218 53.1907209220595
"2584" 516.6 81.5336913905999 54.0300003845051
"2585" 516.8 86.7192726723065 52.1497459581942
"2586" 517 91.3438132231972 48.1025340309813
"2587" 517.2 91.4687131572968 45.7033809396224
"2588" 517.4 90.1940604057031 43.7376564219158
"2589" 517.6 87.5921871998195 41.0242959664593
"2590" 517.8 83.6746027793898 37.424924164515
"2591" 518 79.9460625614004 33.9820504386023
"2592" 518.2 77.0888160625061 31.7138672150574
"2593" 518.4 73.8923989674842 27.8284632845528
"2594" 518.6 71.157947438137 25.3534745434617
"2595" 518.8 67.7245028267264 23.1139814890576
"2596" 519 62.9543632150206 22.0646660039893
"2597" 519.2 58.202546271755 21.6416664625971
"2598" 519.4 52.7234665381367 22.3724856654324
"2599" 519.6 46.5405509912205 23.0633961990891
"2600" 519.8 40.2310539548972 24.7877434961021
"2601" 520 33.8988967181939 27.1605621798743
"2602" 520.2 30.0199412480721 30.6884257750007
"2603" 520.4 27.0349985632143 35.8531718965646
"2604" 520.6 26.1934569304829 41.8990166592463
"2605" 520.8 26.1762544521548 48.0537308793385
"2606" 521 26.3201243285046 53.9353306298571
"2607" 521.2 25.3537972875957 60.0576303773593
"2608" 521.4 24.1093397337524 65.2553215128064
"2609" 521.6 23.6111423412489 72.3748095905312
"2610" 521.8 24.7495734292158 77.9148971066875
"2611" 522 27.0169731623528 83.9782320507166
"2612" 522.2 30.5547962887162 89.5125196942735
"2613" 522.4 35.1459436199227 94.2496279378224
"2614" 522.6 40.5995430182955 96.8190232726448
"2615" 522.8 46.75225825719 97.642923724208
"2616" 523 52.9399852676836 96.9400079910562
"2617" 523.2 57.9246358130492 94.4940654872707
"2618" 523.4 63.6204806862301 92.4170244390319
"2619" 523.6 68.1969028785163 90.5214136874712
"2620" 523.8 73.1730205221179 90.512645795546
"2621" 524 73.6315410051093 89.1041886157386
"2622" 524.2 74.8403696925503 85.7035714447195
"2623" 524.4 77.0471664720218 81.9305551014406
"2624" 524.6 79.2435366073556 79.1029311358871
"2625" 524.8 82.864678090998 75.2757338215716
"2626" 525 85.3493128464903 70.92098724747
"2627" 525.2 88.012830440438 65.8660095427198
"2628" 525.4 90.3440348326861 60.623989759273
"2629" 525.6 91.0545588060591 54.7235854920003
"2630" 525.8 89.490280237357 50.4373983664794
"2631" 526 85.7851813719858 46.6386203943977
"2632" 526.2 81.7233587027229 42.7777503109923
"2633" 526.4 77.381161814889 40.9452709698746
"2634" 526.6 72.2344578513784 38.6346851248901
"2635" 526.8 66.979586979007 37.3715111088112
"2636" 527 61.5954194971872 37.562736950992
"2637" 527.2 55.2746570183848 38.1688619357746
"2638" 527.4 49.5551182830205 37.5533158039059
"2639" 527.6 45.1892174024224 35.7895112547177
"2640" 527.8 41.6078815192189 32.8456393530544
"2641" 528 40.1322376198069 33.2275918100723
"2642" 528.2 35.8148487206343 34.7129722386165
"2643" 528.4 32.6047858562284 37.744488143856
"2644" 528.6 30.2831229773887 42.0615131393232
"2645" 528.8 27.8516883799769 46.6899635102273
"2646" 529 25.2524643507104 51.5451019469071
"2647" 529.2 21.1046772772476 56.2605323369448
"2648" 529.4 19.4635680013549 59.3159412008584
"2649" 529.6 17.5500297322644 63.3064210939446
"2650" 529.8 14.7992539398911 68.9337861078149
"2651" 530 12.1814354778101 74.2895771562038
"2652" 530.2 10.198457352692 79.7249783139648
"2653" 530.4 10.0037201227539 84.2079525907163
"2654" 530.6 9.16931364995152 86.8586737254832
"2655" 530.8 7.28702134551931 88.0313288205671
"2656" 531 5.52425950560718 85.8744462328763
"2657" 531.2 4.22543418606213 82.402930025966
"2658" 531.4 3.50098792975078 78.865721719283
"2659" 531.6 2.51842800428021 74.831916230023
"2660" 531.8 1.94718415024941 70.1915305527235
"2661" 532 2.36848168063974 65.1319441847817
"2662" 532.2 4.13726770497466 59.0363767663883
"2663" 532.4 4.90240980530354 54.1475435410852
"2664" 532.6 7.19122194033822 48.2001354929284
"2665" 532.8 8.54040153136 43.0667742264802
"2666" 533 9.41130166050972 36.4898354465774
"2667" 533.2 10.8041007686337 33.654844517414
"2668" 533.4 13.5926783089786 33.6823685726294
"2669" 533.6 17.5166318944946 31.9794097573021
"2670" 533.8 22.8771988579022 30.6371369332353
"2671" 534 28.0216792286201 28.5125056663077
"2672" 534.2 33.6351313056999 26.680032073458
"2673" 534.4 38.029380356809 24.2421949950765
"2674" 534.6 41.9626652198305 21.2029722695913
"2675" 534.8 47.0353795888842 17.7465501318933
"2676" 535 52.3318928834194 14.9704658112968
"2677" 535.2 56.0776189939705 10.7722388159389
"2678" 535.4 58.4206107110937 5.69990457350622
"2679" 535.6 61.2164012201704 4.76071674751034
"2680" 535.8 66.3109697353166 6.68820035853476
"2681" 536 68.9602771627088 8.98368560600756
"2682" 536.2 71.0269049216302 12.6666875535298
"2683" 536.4 72.9234510871205 17.4666380112762
"2684" 536.6 73.1095880605615 20.4465344279141
"2685" 536.8 73.4809181464746 25.3392682988778
"2686" 537 71.8056997391876 29.948386071972
"2687" 537.2 69.3047159304574 34.5935365002626
"2688" 537.4 66.0113866953816 39.0643530839653
"2689" 537.6 62.580918575358 43.2873129877816
"2690" 537.8 59.1039413748937 47.246027870153
"2691" 538 53.8108868934943 51.9056044976258
"2692" 538.2 49.0166625126841 54.4867692079653
"2693" 538.4 44.7729235753017 54.586272159258
"2694" 538.6 39.995804617013 53.6603845260908
"2695" 538.8 35.0887107085699 50.4183362952291
"2696" 539 32.1067927262747 47.2702132151394
"2697" 539.2 29.2232614348395 45.1861107630544
"2698" 539.4 25.9639289801537 46.7466922461508
"2699" 539.6 23.2456815513609 49.0804907959331
"2700" 539.8 21.2897109732685 53.8429277371775
"2701" 540 20.0978967982545 58.9784489638534
"2702" 540.2 20.3456368929437 64.667591545168
"2703" 540.4 20.2589144731789 71.0848002298733
"2704" 540.6 21.2306558003 76.2534884047755
"2705" 540.8 22.9776168087975 81.5872717404426
"2706" 541 25.4763199130769 88.2507930276718
"2707" 541.2 27.1345087534007 91.6334466514352
"2708" 541.4 30.7506244004773 96.2186982785426
"2709" 541.6 35.3893930315708 100.111207745453
"2710" 541.8 41.387539048376 101.728555347873
"2711" 542 47.2011920176922 101.345120922502
"2712" 542.2 53.5132756188637 100.351838312403
"2713" 542.4 57.9175621620209 98.1439925188932
"2714" 542.6 62.4638745626818 95.24988649011
"2715" 542.8 67.2522856379982 91.7473683823825
"2716" 543 72.1932927899004 89.0038652670674
"2717" 543.2 76.802472773087 84.2451919778012
"2718" 543.4 79.2457592422853 79.2905171337266
"2719" 543.6 80.1466996541647 74.7879140492672
"2720" 543.8 80.170971815017 69.2437455675579
"2721" 544 80.5592558808252 63.3024165082285
"2722" 544.2 79.7194646809145 57.0127290804003
"2723" 544.4 78.7157373717869 51.4689937672061
"2724" 544.6 77.058786230711 45.2750670235497
"2725" 544.8 74.7787133152066 39.4638985057216
"2726" 545 72.7072531998241 34.2075568299219
"2727" 545.2 72.1014722282706 31.7403800011303
"2728" 545.4 70.9564610186933 30.4766117444285
"2729" 545.6 72.1204710442883 28.8744024215897
"2730" 545.8 75.0251112634607 27.8079019288191
"2731" 546 78.414598068695 27.6392437358726
"2732" 546.2 83.6269782398898 28.332043031136
"2733" 546.4 85.8505367995079 29.1755491829179
"2734" 546.6 88.1501021533042 31.6431535430178
"2735" 546.8 91.1013568675628 35.4314049746375
"2736" 547 93.8653489732127 40.6056887694212
"2737" 547.2 95.7518675393846 45.9074791457836
"2738" 547.4 95.5689337142305 51.7376406079718
"2739" 547.6 94.0432029952281 55.705604245064
"2740" 547.8 91.2812925242966 60.7481650308534
"2741" 548 90.1994270751767 65.6932265875491
"2742" 548.2 87.548571421142 70.5331937591688
"2743" 548.4 84.3217086944008 74.6314221360179
"2744" 548.6 79.5863012949597 78.0922934652752
"2745" 548.8 76.1986611690895 81.0978463748551
"2746" 549 70.6253101168255 82.7604054065904
"2747" 549.2 65.8710560326109 83.221847917361
"2748" 549.4 60.2790587738514 82.934930575353
"2749" 549.6 55.5005147553346 82.8235910461383
"2750" 549.8 49.7602745878676 82.4079528924808
"2751" 550 43.4448362011279 83.8126814593451
"2752" 550.2 37.3349830911035 84.6983672836505
"2753" 550.4 31.2054421197975 83.7905884671675
"2754" 550.6 25.4562892920337 82.4388426944154
"2755" 550.8 19.7269866530004 79.7059636963984
"2756" 551 14.5798657731055 76.2602902783743
"2757" 551.2 10.2681551418338 74.8317338748896
"2758" 551.4 8.92490208825723 77.549034966515
"2759" 551.6 8.07473740416673 81.7312564420748
"2760" 551.8 9.49543244294408 86.9023203713461
"2761" 552 12.4670370794507 92.6777732385394
"2762" 552.2 14.9415691943431 99.1334412679964
"2763" 552.4 16.8262184402426 105.314932190804
"2764" 552.6 18.2825358834046 105.734083663966
"2765" 552.8 22.2884584106312 106.654893497514
"2766" 553 27.6995427612773 109.129636580415
"2767" 553.2 31.9428009506428 109.986855898353
"2768" 553.4 38.1423599468195 111.248656318795
"2769" 553.6 43.8420541825472 113.818297455872
"2770" 553.8 48.2573953129571 115.987900936713
"2771" 554 54.1844799035033 116.15154871312
"2772" 554.2 59.1657164536937 113.795368894244
"2773" 554.4 64.4626989991698 111.07857430643
"2774" 554.6 66.6018484900605 108.926274625808
"2775" 554.8 70.6865436227719 105.578906048671
"2776" 555 73.4350993474876 102.670354194726
"2777" 555.2 78.1135169555084 98.6130065016557
"2778" 555.4 82.8976581731991 94.2249682502155
"2779" 555.6 85.9599943694989 89.4982452944069
"2780" 555.8 88.8872923287382 83.8167051117833
"2781" 556 91.7121562376351 78.3667153536819
"2782" 556.2 94.6800742439817 72.8358704950173
"2783" 556.4 97.5848011377338 67.0335958556952
"2784" 556.6 99.2656709905459 61.0547483769845
"2785" 556.8 97.3732563162428 55.9485983079023
"2786" 557 93.2238123791703 52.2907800476728
"2787" 557.2 87.488556660524 49.7145380159503
"2788" 557.4 81.7046300800538 46.8615298648509
"2789" 557.6 78.566376362354 43.5512534191573
"2790" 557.8 76.9226772274803 39.8091988736346
"2791" 558 74.0465811128452 35.3815560775514
"2792" 558.2 71.4755011617242 29.7532291817344
"2793" 558.4 71.3535368867523 28.4010335989164
"2794" 558.6 72.9314408292156 27.9804638967184
"2795" 558.8 71.6574688649045 28.4894190684644
"2796" 559 68.7299063325747 29.0120050040082
"2797" 559.2 66.2145316485819 29.2263772664449
"2798" 559.4 62.0982240799227 28.8169130129698
"2799" 559.6 59.8445152898029 28.6012359806521
"2800" 559.8 55.5477235212752 27.9967360552953
"2801" 560 52.0756278322085 29.2896140949687
"2802" 560.2 48.9187791960937 32.4335737327152
"2803" 560.4 45.5646606472078 34.936178339695
"2804" 560.6 41.1135153220707 38.3256024370284
"2805" 560.8 35.9636673048539 40.9862707139984
"2806" 561 30.5699484058546 43.6326439779366
"2807" 561.2 25.5190833182708 46.5962848381657
"2808" 561.4 20.3687012468399 49.8231988485267
"2809" 561.6 17.4164509007718 52.7463532754448
"2810" 561.8 14.4135670768224 57.7441120879024
"2811" 562 13.0625772957247 62.7831600478387
"2812" 562.2 11.0667639833097 68.6700686378628
"2813" 562.4 10.1122817520318 73.9480194836891
"2814" 562.6 9.20624310125126 79.8638862044232
"2815" 562.8 8.75875603300794 84.3013038160536
"2816" 563 7.63626862309239 88.7762831703001
"2817" 563.2 6.28145368183336 88.6390146329627
"2818" 563.4 4.5695052267221 85.2021649282913
"2819" 563.6 4.49783210530506 82.1825435148156
"2820" 563.8 3.22756967448557 78.2940866923055
"2821" 564 2.82603559482859 75.3149391994623
"2822" 564.2 2.66893906442 72.9793545866683
"2823" 564.4 1.91718403734245 68.6221421806329
"2824" 564.6 2.80727543094674 62.9823609314052
"2825" 564.8 2.85404574536786 55.37325650887
"2826" 565 3.19054314457853 50.7896599689624
"2827" 565.2 6.92693268967813 46.0952635367611
"2828" 565.4 10.2354284228631 42.2424876813753
"2829" 565.6 14.6280163645284 37.3501387148482
"2830" 565.8 17.8939002544225 32.932137204107
"2831" 566 19.4858804095976 27.3854769656824
"2832" 566.2 20.1840828323788 23.8558857963116
"2833" 566.4 22.6309131878801 22.9456475661437
"2834" 566.6 26.998300293962 22.8269506929926
"2835" 566.8 31.2029264276202 23.6333462689656
"2836" 567 37.046384111623 24.9554764751834
"2837" 567.2 42.3764896311444 26.1544793563362
"2838" 567.4 47.3564965941283 28.5624382497679
"2839" 567.6 52.7140814187593 30.6473933452072
"2840" 567.8 57.7836784224973 32.2285006683278
"2841" 568 63.1993441794265 34.3928213925061
"2842" 568.2 69.1544827823058 35.1300768050636
"2843" 568.4 74.2337939460202 35.1187740306268
"2844" 568.6 80.2559697676494 35.7387709211516
"2845" 568.8 83.9172234246332 38.9736279725471
"2846" 569 87.4478514005389 44.5379019343771
"2847" 569.2 89.603094045762 50.4428308024758
"2848" 569.4 91.4426326226788 56.687552908122
"2849" 569.6 93.752828622723 62.8428623143039
"2850" 569.8 97.4269336654032 68.6927821955631
"2851" 570 101.906148178008 72.3209727373227
"2852" 570.2 104.633050773429 71.2243960396538
"2853" 570.4 105.472889305887 68.9294024776057
"2854" 570.6 104.647104018767 67.3479736269638
"2855" 570.8 103.105892785576 64.1303531779485
"2856" 571 100.751387670145 61.6633195207532
"2857" 571.2 98.6451272622712 58.3178796363674
"2858" 571.4 95.4213098946167 54.6395397094705
"2859" 571.6 93.3072728926405 51.8201672771575
"2860" 571.8 90.0531192536391 48.3224250391683
"2861" 572 86.1411506803065 45.4160898908697
"2862" 572.2 81.2745003038243 41.9748688557315
"2863" 572.4 77.2359912278744 38.5596033081101
"2864" 572.6 74.7179220616346 35.0793677056576
"2865" 572.8 71.1855095999283 30.1566808607982
"2866" 573 70.9206723760949 27.2996937041594
"2867" 573.2 72.0472302541015 23.6006079232934
"2868" 573.4 73.3348899063741 20.2567488557835
"2869" 573.6 75.2416324956051 15.1472350195919
"2870" 573.8 76.7567684967044 11.3373802670884
"2871" 574 77.7601113838982 6.75735942673521
"2872" 574.2 75.9786470114014 4.60274921872028
"2873" 574.4 72.1899299881896 3.53129193833473
"2874" 574.6 68.8022824870962 3.60481718866383
"2875" 574.8 63.3603209941808 3.53975673545071
"2876" 575 57.8521021073716 2.74638499648223
"2877" 575.2 54.2565860680819 2.97065003353347
"2878" 575.4 48.1174928515967 3.74084838736283
"2879" 575.6 42.7984067255967 5.25630451493207
"2880" 575.8 38.6863618514483 8.35113939311438
"2881" 576 32.7195423114208 12.3987892058899
"2882" 576.2 27.3712917596382 16.3377471860504
"2883" 576.4 22.1870012891425 20.891236886986
"2884" 576.6 16.7082425827954 25.8486862231977
"2885" 576.8 11.3418495465708 30.2162539986473
"2886" 577 9.26254674432522 34.8495013648386
"2887" 577.2 7.92233556103891 41.3810396235566
"2888" 577.4 6.46655259680486 47.4580057757729
"2889" 577.6 6.05764362041815 54.4679452649847
"2890" 577.8 6.57789008932772 59.7110569389178
"2891" 578 6.72701446003683 65.0543420587038
"2892" 578.2 5.20012002320976 70.9956177018788
"2893" 578.4 3.37503549293572 76.9053759281207
"2894" 578.6 4.72123007195707 79.052691664195
"2895" 578.8 8.60865553158776 81.9433899013067
"2896" 579 14.0667884131336 85.7582201824818
"2897" 579.2 17.3832780085757 89.1210708325838
"2898" 579.4 20.8091482624798 93.6937014032662
"2899" 579.6 23.7380576349304 99.3004905099174
"2900" 579.8 25.9421676533248 104.787768238638
"2901" 580 26.5511546768922 110.805648362928
"2902" 580.2 26.5431123630613 113.598869607115
"2903" 580.4 29.6975082695081 114.517171334925
"2904" 580.6 33.9950688254845 114.223993469345
"2905" 580.8 39.6651854594325 114.408299506752
"2906" 581 45.3528109857393 114.136290634609
"2907" 581.2 50.348007390837 114.782673565445
"2908" 581.4 54.5095253508358 116.985349445798
"2909" 581.6 58.733704013566 119.766599135601
"2910" 581.8 64.3392155231603 119.560866852002
"2911" 582 69.7362699582914 116.961790935074
"2912" 582.2 75.4283967562623 113.488122816312
"2913" 582.4 78.0274975035839 108.901335206381
"2914" 582.6 79.1217373130949 103.238128596988
"2915" 582.8 79.2535270505236 98.1521393069062
"2916" 583 79.9034475557024 92.6511485401655
"2917" 583.2 81.1938409859642 87.6327686644028
"2918" 583.4 83.7750991158859 82.5487234263223
"2919" 583.6 86.1765454132074 77.0320655959026
"2920" 583.8 89.7029939948303 72.9426751355122
"2921" 584 94.853509863483 69.9177371274308
"2922" 584.2 100.064599923986 67.1175523444133
"2923" 584.4 100.988294325087 65.4982332448685
"2924" 584.6 100.722466109651 61.5347223242383
"2925" 584.8 98.4939758446315 56.3806332396707
"2926" 585 95.4825543278918 52.5879273889207
"2927" 585.2 91.4368324051793 49.1605339275148
"2928" 585.4 89.7237179543421 45.4463690325308
"2929" 585.6 90.0879995243579 42.2395338950167
"2930" 585.8 90.0311529396213 37.3659142424096
"2931" 586 87.2860037391385 33.166472339187
"2932" 586.2 83.8110362601981 31.0852664373188
"2933" 586.4 80.2554826761715 30.9184207655989
"2934" 586.6 74.6967876638847 29.9829534303139
"2935" 586.8 69.9121705231455 29.5628002960374
"2936" 587 64.4599446507133 29.7806169483785
"2937" 587.2 58.8382652470755 30.629885151937
"2938" 587.4 53.5164006094019 32.5371872602719
"2939" 587.6 48.205002762731 32.9727906458264
"2940" 587.8 43.0836978424281 32.281794755661
"2941" 588 40.7724329172432 33.8514398280531
"2942" 588.2 37.9867599697372 39.3746882842038
"2943" 588.4 36.6797369249016 44.2152151471624
"2944" 588.6 37.4423050480696 49.6555856464426
"2945" 588.8 39.8488607733639 54.6841732911032
"2946" 589 42.9257909485541 58.4843573730051
"2947" 589.2 47.0355641458944 61.2759286528548
"2948" 589.4 52.1847586619325 62.6511744273095
"2949" 589.6 57.796256384436 61.9615589406166
"2950" 589.8 62.2137872546368 61.1962563945641
"2951" 590 67.7234710500141 59.8532841878898
"2952" 590.2 70.7959235558811 57.3681184207771
"2953" 590.4 73.0202005779461 53.6989422221498
"2954" 590.6 77.1195224559749 50.9864050969185
"2955" 590.8 81.3045877870193 48.031599180131
"2956" 591 86.287272178325 46.8116810810642
"2957" 591.2 90.1940271636015 47.1006792170278
"2958" 591.4 92.8512646746724 49.3152413218274
"2959" 591.6 93.7804976906488 52.9876338958842
"2960" 591.8 94.5763056911535 58.5557143890236
"2961" 592 94.8757223640091 64.2280289000744
"2962" 592.2 96.0253681766883 69.3981535980548
"2963" 592.4 97.5673160633063 73.3129840032699
"2964" 592.6 98.2954646215766 78.5591772430342
"2965" 592.8 97.6127536532706 83.2095233565083
"2966" 593 94.2822587104505 86.4116044944724
"2967" 593.2 88.887421105461 90.3094389438571
"2968" 593.4 83.9339204447097 93.8332536395545
"2969" 593.6 79.2320886669759 95.7957283948803
"2970" 593.8 73.628666550928 99.5805238945508
"2971" 594 69.684047505455 102.676328605853
"2972" 594.2 64.8077379892061 107.631221055323
"2973" 594.4 61.7582197241897 112.748941169599
"2974" 594.6 59.0886989400982 118.640263901518
"2975" 594.8 56.0009176621254 121.355089499438
"2976" 595 50.777425314263 121.94081357928
"2977" 595.2 46.2522728800475 119.832951334583
"2978" 595.4 40.292774319333 116.590192379874
"2979" 595.6 35.6641802035687 112.58888829434
"2980" 595.8 34.1739727820837 110.432070534706
"2981" 596 33.9941110561975 110.097077134894
"2982" 596.2 33.9991676358385 107.136362061116
"2983" 596.4 33.0041993561256 104.358044225949
"2984" 596.6 29.9787389342843 99.991032238217
"2985" 596.8 27.0975755443563 94.4590380617909
"2986" 597 25.1866784712411 88.442694627274
"2987" 597.2 23.1517106616656 82.775762705413
"2988" 597.4 21.8799021047151 76.8269096131959
"2989" 597.6 20.7335545893772 70.4101229823682
"2990" 597.8 19.6831602655254 64.3900724736142
"2991" 598 20.0370108681585 57.6528500225581
"2992" 598.2 19.6665096001891 51.4484494859727
"2993" 598.4 17.756308457441 50.6749911090696
"2994" 598.6 16.5303818426189 52.05531473302
"2995" 598.8 15.0992657137123 54.5827093710909
"2996" 599 12.5012015807743 57.6935369432947
"2997" 599.2 9.75412226679711 60.7272705299498
"2998" 599.4 6.43196281156269 64.4165527624386
"2999" 599.6 3.58193757923638 67.2369706966925
"3000" 599.8 2.94275394618621 67.3345178868602
"3001" 600 3.05141116804974 65.9943798491776
"3002" 600.2 2.83813690812664 64.0682340844767
"3003" 600.4 2.67832955630128 61.4833721310229
"3004" 600.6 2.68423495098995 57.762868755394
"3005" 600.8 2.78185102826861 53.8485648300366
"3006" 601 3.90246693778215 50.2475763676848
"3007" 601.2 5.14616530677757 46.4013606185056
"3008" 601.4 6.93051672724314 41.3487768499264
"3009" 601.6 9.42707732160932 36.1150270761247
"3010" 601.8 12.1394677490498 32.7188761540156
"3011" 602 17.0804390752644 29.9287984618631
"3012" 602.2 22.5214222158402 27.1816565579468
"3013" 602.4 26.5902032711285 23.752523440553
"3014" 602.6 29.0054828032643 19.2539284802968
"3015" 602.8 32.7232804746314 14.8190581394325
"3016" 603 36.1546732060836 14.770463880757
"3017" 603.2 41.2229984127886 16.0813709723674
"3018" 603.4 44.7481035235103 17.9097363830432
"3019" 603.6 48.6955447160041 19.7019409995818
"3020" 603.8 51.7850277605829 21.1663029003072
"3021" 604 56.0497205242921 24.3841164038209
"3022" 604.2 59.3767633645807 27.498837411193
"3023" 604.4 63.6805741979612 31.0927912329411
"3024" 604.6 68.8767216269261 32.435506224999
"3025" 604.8 74.5762379328196 32.6601409580909
"3026" 605 78.8182693512307 32.5811274121717
"3027" 605.2 82.7690453753488 35.9763270704974
"3028" 605.4 85.6570814295032 41.6674350995523
"3029" 605.6 87.8324694521263 46.7379733451428
"3030" 605.8 90.1320814810899 52.4801940427508
"3031" 606 93.4771673790605 58.7176742516353
"3032" 606.2 96.2906190163521 63.5892831411621
"3033" 606.4 100.153846069918 68.2524550313724
"3034" 606.6 104.526163446122 70.9749107472374
"3035" 606.8 105.087493615859 74.3192683580358
"3036" 607 104.643063185385 79.3325875914184
"3037" 607.2 102.089199508998 84.2897106220361
"3038" 607.4 99.2645054712832 88.018431919567
"3039" 607.6 94.9226046995746 92.7348962146512
"3040" 607.8 90.9480649836964 97.0521409101587
"3041" 608 87.1505289421394 101.814807368244
"3042" 608.2 82.3603417993172 106.470316613957
"3043" 608.4 77.0810852662108 109.997768469992
"3044" 608.6 71.3833392011309 112.522503959494
"3045" 608.8 65.2253663378373 115.180846904933
"3046" 609 59.0104202131863 118.139975525907
"3047" 609.2 52.7158868676141 120.141161917047
"3048" 609.4 47.0967567846725 121.252141870214
"3049" 609.6 40.1265409981889 120.495997856393
"3050" 609.8 34.8190163785847 117.794155217997
"3051" 610 28.0572313865704 113.734475137153
"3052" 610.2 23.5504971879626 110.817064379562
"3053" 610.4 18.5281997804055 105.359012707162
"3054" 610.6 16.4762732207512 100.381812080698
"3055" 610.8 14.7741851591071 92.7299659623407
"3056" NA NA NA
"3057" NA NA NA
"3058" NA NA NA
"3059" NA NA NA
"3060" NA NA NA
"3061" NA NA NA
"3062" NA NA NA
"3063" NA NA NA
"3064" NA NA NA
"3065" NA NA NA
"3066" NA NA NA
"3067" NA NA NA
"3068" NA NA NA
"3069" NA NA NA
"3070" NA NA NA
"3071" NA NA NA
"3072" NA NA NA
"3073" NA NA NA
"3074" NA NA NA
"3075" NA NA NA
"3076" NA NA NA
"3077" NA NA NA
"3078" NA NA NA
"3079" NA NA NA
"3080" NA NA NA
"3081" NA NA NA
"3082" NA NA NA
"3083" NA NA NA
"3084" NA NA NA
"3085" NA NA NA
"3086" NA NA NA
"3087" NA NA NA
"3088" NA NA NA
"3089" NA NA NA
"3090" NA NA NA
"3091" NA NA NA
"3092" NA NA NA
"3093" NA NA NA
"3094" NA NA NA
"3095" NA NA NA
"3096" NA NA NA
"3097" NA NA NA
"3098" NA NA NA
"3099" NA NA NA
"3100" NA NA NA
"3101" NA NA NA
"3102" NA NA NA
"3103" NA NA NA
"3104" NA NA NA
"3105" NA NA NA
"3106" NA NA NA
"3107" NA NA NA
"3108" NA NA NA
"3109" NA NA NA
"3110" NA NA NA
"3111" NA NA NA
"3112" NA NA NA
"3113" NA NA NA
"3114" NA NA NA
"3115" NA NA NA
"3116" NA NA NA
"3117" NA NA NA
"3118" NA NA NA
"3119" NA NA NA
"3120" NA NA NA
"3121" NA NA NA
"3122" NA NA NA
"3123" NA NA NA
"3124" NA NA NA
"3125" NA NA NA
"3126" NA NA NA
"3127" NA NA NA
"3128" NA NA NA
"3129" NA NA NA
"3130" NA NA NA
"3131" NA NA NA
"3132" NA NA NA
"3133" NA NA NA
"3134" NA NA NA
"3135" NA NA NA
"3136" NA NA NA
"3137" NA NA NA
"3138" NA NA NA
"3139" NA NA NA
"3140" NA NA NA
"3141" NA NA NA
"3142" NA NA NA
"3143" NA NA NA
"3144" NA NA NA
"3145" NA NA NA
"3146" NA NA NA
"3147" NA NA NA
"3148" NA NA NA
"3149" NA NA NA
"3150" NA NA NA
"3151" NA NA NA
"3152" NA NA NA
"3153" NA NA NA
"3154" NA NA NA
"3155" NA NA NA
"3156" NA NA NA
"3157" NA NA NA
"3158" NA NA NA
"3159" NA NA NA
"3160" NA NA NA
"3161" NA NA NA
"3162" NA NA NA
"3163" NA NA NA
"3164" NA NA NA
"3165" NA NA NA
"3166" NA NA NA
"3167" NA NA NA
"3168" NA NA NA
"3169" NA NA NA
"3170" NA NA NA
"3171" NA NA NA
"3172" NA NA NA
"3173" NA NA NA
"3174" NA NA NA
"3175" NA NA NA
"3176" NA NA NA
"3177" NA NA NA
"3178" NA NA NA
"3179" NA NA NA
"3180" NA NA NA
"3181" NA NA NA
"3182" NA NA NA
"3183" NA NA NA
"3184" NA NA NA
"3185" NA NA NA
"3186" NA NA NA
"3187" NA NA NA
"3188" NA NA NA
"3189" NA NA NA
"3190" NA NA NA
"3191" NA NA NA
"3192" NA NA NA
"3193" NA NA NA
"3194" NA NA NA
"3195" NA NA NA
"3196" NA NA NA
"3197" NA NA NA
"3198" NA NA NA
"3199" NA NA NA
"3200" NA NA NA
"3201" NA NA NA
"3202" NA NA NA
"3203" NA NA NA
"3204" NA NA NA
"3205" NA NA NA
"3206" NA NA NA
"3207" NA NA NA
"3208" NA NA NA
"3209" NA NA NA
"3210" NA NA NA
"3211" NA NA NA
"3212" NA NA NA
"3213" NA NA NA
"3214" NA NA NA
"3215" NA NA NA
"3216" NA NA NA
"3217" NA NA NA
"3218" NA NA NA
"3219" NA NA NA
"3220" NA NA NA
"3221" NA NA NA
"3222" NA NA NA
"3223" NA NA NA
"3224" NA NA NA
"3225" NA NA NA
"3226" NA NA NA
"3227" NA NA NA
"3228" NA NA NA
"3229" NA NA NA
"3230" NA NA NA
"3231" NA NA NA
"3232" NA NA NA
"3233" NA NA NA
"3234" NA NA NA
"3235" NA NA NA
"3236" NA NA NA
"3237" NA NA NA
"3238" NA NA NA
"3239" NA NA NA
"3240" NA NA NA
"3241" NA NA NA
"3242" NA NA NA
"3243" NA NA NA
"3244" NA NA NA
"3245" NA NA NA
"3246" NA NA NA
"3247" NA NA NA
"3248" NA NA NA
"3249" NA NA NA
"3250" NA NA NA
"3251" NA NA NA
"3252" NA NA NA
"3253" NA NA NA
"3254" NA NA NA
"3255" NA NA NA
"3256" NA NA NA
"3257" NA NA NA
"3258" NA NA NA
"3259" NA NA NA
"3260" NA NA NA
"3261" NA NA NA
"3262" NA NA NA
"3263" NA NA NA
"3264" NA NA NA
"3265" NA NA NA
"3266" NA NA NA
"3267" NA NA NA
"3268" NA NA NA
"3269" NA NA NA
"3270" NA NA NA
"3271" NA NA NA
"3272" NA NA NA
"3273" NA NA NA
"3274" NA NA NA
"3275" NA NA NA
"3276" NA NA NA
"3277" NA NA NA
"3278" NA NA NA
"3279" NA NA NA
"3280" NA NA NA
"3281" NA NA NA
"3282" NA NA NA
"3283" NA NA NA
"3284" NA NA NA
"3285" NA NA NA
"3286" NA NA NA
"3287" NA NA NA
"3288" NA NA NA
"3289" NA NA NA
"3290" NA NA NA
"3291" NA NA NA
"3292" NA NA NA
"3293" NA NA NA
"3294" NA NA NA
"3295" NA NA NA
"3296" NA NA NA
"3297" NA NA NA
"3298" NA NA NA
"3299" NA NA NA
"3300" NA NA NA
"3301" NA NA NA
"3302" NA NA NA
"3303" NA NA NA
"3304" NA NA NA
"3305" NA NA NA
"3306" NA NA NA
"3307" NA NA NA
"3308" NA NA NA
"3309" NA NA NA
"3310" NA NA NA
"3311" NA NA NA
"3312" NA NA NA
"3313" NA NA NA
"3314" NA NA NA
"3315" NA NA NA
"3316" NA NA NA
"3317" NA NA NA
"3318" NA NA NA
"3319" NA NA NA
"3320" NA NA NA
"3321" NA NA NA
"3322" NA NA NA
"3323" NA NA NA
"3324" NA NA NA
"3325" NA NA NA
"3326" NA NA NA
"3327" NA NA NA
"3328" NA NA NA
"3329" NA NA NA
"3330" NA NA NA
"3331" NA NA NA
"3332" NA NA NA
"3333" NA NA NA
"3334" NA NA NA
"3335" NA NA NA
"3336" NA NA NA
"3337" NA NA NA
"3338" NA NA NA
"3339" NA NA NA
"3340" NA NA NA
"3341" NA NA NA
"3342" NA NA NA
"3343" NA NA NA
"3344" NA NA NA
"3345" NA NA NA
"3346" NA NA NA
"3347" NA NA NA
"3348" NA NA NA
"3349" NA NA NA
"3350" NA NA NA
"3351" NA NA NA
"3352" NA NA NA
"3353" NA NA NA
"3354" NA NA NA
"3355" NA NA NA
"3356" NA NA NA
"3357" NA NA NA
"3358" NA NA NA
"3359" NA NA NA
"3360" NA NA NA
"3361" NA NA NA
"3362" NA NA NA
"3363" NA NA NA
"3364" NA NA NA
"3365" NA NA NA
"3366" NA NA NA
"3367" NA NA NA
"3368" NA NA NA
"3369" NA NA NA
"3370" NA NA NA
"3371" NA NA NA
"3372" NA NA NA
"3373" NA NA NA
"3374" NA NA NA
"3375" NA NA NA
"3376" NA NA NA
"3377" NA NA NA
"3378" NA NA NA
"3379" NA NA NA
"3380" NA NA NA
"3381" NA NA NA
"3382" NA NA NA
"3383" NA NA NA
"3384" NA NA NA
"3385" NA NA NA
"3386" NA NA NA
"3387" NA NA NA
"3388" NA NA NA
"3389" NA NA NA
"3390" NA NA NA
"3391" NA NA NA
"3392" NA NA NA
"3393" NA NA NA
"3394" NA NA NA
"3395" NA NA NA
"3396" NA NA NA
"3397" NA NA NA
"3398" NA NA NA
"3399" NA NA NA
"3400" NA NA NA
"3401" NA NA NA
"3402" NA NA NA
"3403" NA NA NA
"3404" NA NA NA
"3405" NA NA NA
"3406" NA NA NA
"3407" NA NA NA
"3408" NA NA NA
"3409" NA NA NA
"3410" NA NA NA
"3411" NA NA NA
"3412" NA NA NA
"3413" NA NA NA
"3414" NA NA NA
"3415" NA NA NA
"3416" NA NA NA
"3417" NA NA NA
"3418" NA NA NA
"3419" NA NA NA
"3420" NA NA NA
"3421" NA NA NA
"3422" NA NA NA
"3423" NA NA NA
"3424" NA NA NA
"3425" NA NA NA
"3426" NA NA NA
"3427" NA NA NA
"3428" NA NA NA
"3429" NA NA NA
"3430" NA NA NA
"3431" NA NA NA
"3432" NA NA NA
"3433" NA NA NA
"3434" NA NA NA
"3435" NA NA NA
"3436" NA NA NA
"3437" NA NA NA
"3438" NA NA NA
"3439" NA NA NA
"3440" NA NA NA
"3441" NA NA NA
"3442" NA NA NA
"3443" NA NA NA
"3444" NA NA NA
"3445" NA NA NA
"3446" NA NA NA
"3447" NA NA NA
"3448" NA NA NA
"3449" NA NA NA
"3450" NA NA NA
"3451" NA NA NA
"3452" NA NA NA
"3453" NA NA NA
"3454" NA NA NA
"3455" NA NA NA
"3456" NA NA NA
"3457" NA NA NA
"3458" NA NA NA
"3459" NA NA NA
"3460" NA NA NA
"3461" NA NA NA
"3462" NA NA NA
"3463" NA NA NA
"3464" NA NA NA
"3465" NA NA NA
"3466" NA NA NA
"3467" NA NA NA
"3468" NA NA NA
"3469" NA NA NA
"3470" NA NA NA
"3471" NA NA NA
"3472" NA NA NA
"3473" NA NA NA
"3474" NA NA NA
"3475" NA NA NA
"3476" NA NA NA
"3477" NA NA NA
"3478" NA NA NA
"3479" NA NA NA
"3480" NA NA NA
"3481" NA NA NA
"3482" NA NA NA
"3483" NA NA NA
"3484" NA NA NA
"3485" NA NA NA
"3486" NA NA NA
"3487" NA NA NA
"3488" NA NA NA
"3489" NA NA NA
"3490" NA NA NA
"3491" NA NA NA
"3492" NA NA NA
"3493" NA NA NA
"3494" NA NA NA
"3495" NA NA NA
"3496" NA NA NA
"3497" NA NA NA
"3498" NA NA NA
"3499" NA NA NA
"3500" NA NA NA
"3501" NA NA NA
"3502" NA NA NA
"3503" NA NA NA
"3504" NA NA NA
"3505" NA NA NA
"3506" NA NA NA
"3507" NA NA NA
"3508" NA NA NA
"3509" NA NA NA
"3510" NA NA NA
"3511" NA NA NA
"3512" NA NA NA
"3513" NA NA NA
"3514" NA NA NA
"3515" NA NA NA
"3516" NA NA NA
"3517" NA NA NA
"3518" NA NA NA
"3519" NA NA NA
"3520" NA NA NA
"3521" NA NA NA
"3522" NA NA NA
"3523" NA NA NA
"3524" NA NA NA
"3525" NA NA NA
"3526" NA NA NA
"3527" NA NA NA
"3528" NA NA NA
"3529" NA NA NA
"3530" NA NA NA
"3531" NA NA NA
"3532" NA NA NA
"3533" NA NA NA
"3534" NA NA NA
"3535" NA NA NA
"3536" NA NA NA
"3537" NA NA NA
"3538" NA NA NA
"3539" NA NA NA
"3540" NA NA NA
"3541" NA NA NA
"3542" NA NA NA
"3543" NA NA NA
"3544" NA NA NA
"3545" NA NA NA
"3546" NA NA NA
"3547" NA NA NA
"3548" NA NA NA
"3549" NA NA NA
"3550" NA NA NA
"3551" NA NA NA
"3552" NA NA NA
"3553" NA NA NA
"3554" NA NA NA
"3555" NA NA NA
"3556" NA NA NA
"3557" NA NA NA
"3558" NA NA NA
"3559" NA NA NA
"3560" NA NA NA
"3561" NA NA NA
"3562" NA NA NA
"3563" NA NA NA
"3564" NA NA NA
"3565" NA NA NA
"3566" NA NA NA
"3567" NA NA NA
"3568" NA NA NA
"3569" NA NA NA
"3570" NA NA NA
"3571" NA NA NA
"3572" NA NA NA
"3573" NA NA NA
"3574" NA NA NA
"3575" NA NA NA
"3576" NA NA NA
"3577" NA NA NA
"3578" NA NA NA
"3579" NA NA NA
"3580" NA NA NA
"3581" NA NA NA
"3582" NA NA NA
"3583" NA NA NA
"3584" NA NA NA
"3585" NA NA NA
"3586" NA NA NA
"3587" NA NA NA
"3588" NA NA NA
"3589" NA NA NA
"3590" NA NA NA
"3591" NA NA NA
"3592" NA NA NA
"3593" NA NA NA
"3594" NA NA NA
"3595" NA NA NA
"3596" NA NA NA
"3597" NA NA NA
"3598" NA NA NA
"3599" NA NA NA
"3600" NA NA NA
"3601" NA NA NA
"3602" NA NA NA
"3603" NA NA NA
"3604" NA NA NA
"3605" NA NA NA
"3606" NA NA NA
"3607" NA NA NA
"3608" NA NA NA
"3609" NA NA NA
"3610" NA NA NA
"3611" NA NA NA
"3612" NA NA NA
"3613" NA NA NA
"3614" NA NA NA
"3615" NA NA NA
"3616" NA NA NA
"3617" NA NA NA
"3618" NA NA NA
"3619" NA NA NA
"3620" NA NA NA
"3621" NA NA NA
"3622" NA NA NA
"3623" NA NA NA
"3624" NA NA NA
"3625" NA NA NA
"3626" NA NA NA
"3627" NA NA NA
"3628" NA NA NA
"3629" NA NA NA
"3630" NA NA NA
"3631" NA NA NA
"3632" NA NA NA
"3633" NA NA NA
"3634" NA NA NA
"3635" NA NA NA
"3636" NA NA NA
"3637" NA NA NA
"3638" NA NA NA
"3639" NA NA NA
"3640" NA NA NA
"3641" NA NA NA
"3642" NA NA NA
"3643" NA NA NA
"3644" NA NA NA
"3645" NA NA NA
"3646" NA NA NA
"3647" NA NA NA
"3648" NA NA NA
"3649" NA NA NA
"3650" NA NA NA
"3651" NA NA NA
"3652" NA NA NA
"3653" NA NA NA
"3654" NA NA NA
"3655" NA NA NA
"3656" NA NA NA
"3657" NA NA NA
"3658" NA NA NA
"3659" NA NA NA
"3660" NA NA NA
"3661" NA NA NA
"3662" NA NA NA
"3663" NA NA NA
"3664" NA NA NA
"3665" NA NA NA
"3666" NA NA NA
"3667" NA NA NA
"3668" NA NA NA
"3669" NA NA NA
"3670" NA NA NA
"3671" NA NA NA
"3672" NA NA NA
"3673" NA NA NA
"3674" NA NA NA
"3675" NA NA NA
"3676" NA NA NA
"3677" NA NA NA
"3678" NA NA NA
"3679" NA NA NA
"3680" NA NA NA
"3681" NA NA NA
"3682" NA NA NA
"3683" NA NA NA
"3684" NA NA NA
"3685" NA NA NA
"3686" NA NA NA
"3687" NA NA NA
"3688" NA NA NA
"3689" NA NA NA
"3690" NA NA NA
"3691" NA NA NA
"3692" NA NA NA
"3693" NA NA NA
"3694" NA NA NA
"3695" NA NA NA
"3696" NA NA NA
"3697" NA NA NA
"3698" NA NA NA
"3699" NA NA NA
"3700" NA NA NA
"3701" NA NA NA
"3702" NA NA NA
"3703" NA NA NA
"3704" NA NA NA
"3705" NA NA NA
"3706" NA NA NA
"3707" NA NA NA
"3708" NA NA NA
"3709" NA NA NA
"3710" NA NA NA
"3711" NA NA NA
"3712" NA NA NA
"3713" NA NA NA
"3714" NA NA NA
"3715" NA NA NA
"3716" NA NA NA
"3717" NA NA NA
"3718" NA NA NA
"3719" NA NA NA
"3720" NA NA NA
"3721" NA NA NA
"3722" NA NA NA
"3723" NA NA NA
"3724" NA NA NA
"3725" NA NA NA
"3726" NA NA NA
"3727" NA NA NA
"3728" NA NA NA
"3729" NA NA NA
"3730" NA NA NA
"3731" NA NA NA
"3732" NA NA NA
"3733" NA NA NA
"3734" NA NA NA
"3735" NA NA NA
"3736" NA NA NA
"3737" NA NA NA
"3738" NA NA NA
"3739" NA NA NA
"3740" NA NA NA
"3741" NA NA NA
"3742" NA NA NA
"3743" NA NA NA
"3744" NA NA NA
"3745" NA NA NA
"3746" NA NA NA
"3747" NA NA NA
"3748" NA NA NA
"3749" NA NA NA
"3750" NA NA NA
"3751" NA NA NA
"3752" NA NA NA
"3753" NA NA NA
"3754" NA NA NA
"3755" NA NA NA
"3756" NA NA NA
"3757" NA NA NA
"3758" NA NA NA
"3759" NA NA NA
"3760" NA NA NA
"3761" NA NA NA
"3762" NA NA NA
"3763" NA NA NA
"3764" NA NA NA
"3765" NA NA NA
"3766" NA NA NA
"3767" NA NA NA
"3768" NA NA NA
"3769" NA NA NA
"3770" NA NA NA
"3771" NA NA NA
"3772" NA NA NA
"3773" NA NA NA
"3774" NA NA NA
"3775" NA NA NA
"3776" NA NA NA
"3777" NA NA NA
"3778" NA NA NA
"3779" NA NA NA
"3780" NA NA NA
"3781" NA NA NA
"3782" NA NA NA
"3783" NA NA NA
"3784" NA NA NA
"3785" NA NA NA
"3786" NA NA NA
"3787" NA NA NA
"3788" NA NA NA
"3789" NA NA NA
"3790" NA NA NA
"3791" NA NA NA
"3792" NA NA NA
"3793" NA NA NA
"3794" NA NA NA
"3795" NA NA NA
"3796" NA NA NA
"3797" NA NA NA
"3798" NA NA NA
"3799" NA NA NA
"3800" NA NA NA
"3801" NA NA NA
"3802" NA NA NA
"3803" NA NA NA
"3804" NA NA NA
"3805" NA NA NA
"3806" NA NA NA
"3807" NA NA NA
"3808" NA NA NA
"3809" NA NA NA
"3810" NA NA NA
"3811" NA NA NA
"3812" NA NA NA
"3813" NA NA NA
"3814" NA NA NA
"3815" NA NA NA
"3816" NA NA NA
"3817" NA NA NA
"3818" NA NA NA
"3819" NA NA NA
"3820" NA NA NA
"3821" NA NA NA
"3822" NA NA NA
"3823" NA NA NA
"3824" NA NA NA
"3825" NA NA NA
"3826" NA NA NA
"3827" NA NA NA
"3828" NA NA NA
"3829" NA NA NA
"3830" NA NA NA
"3831" NA NA NA
"3832" NA NA NA
"3833" NA NA NA
"3834" NA NA NA
"3835" NA NA NA
"3836" NA NA NA
"3837" NA NA NA
"3838" NA NA NA
"3839" NA NA NA
"3840" NA NA NA
"3841" NA NA NA
"3842" NA NA NA
"3843" NA NA NA
"3844" NA NA NA
"3845" NA NA NA
"3846" NA NA NA
"3847" NA NA NA
"3848" NA NA NA
"3849" NA NA NA
"3850" NA NA NA
"3851" NA NA NA
"3852" NA NA NA
"3853" NA NA NA
"3854" NA NA NA
"3855" NA NA NA
"3856" NA NA NA
"3857" NA NA NA
"3858" NA NA NA
"3859" NA NA NA
"3860" NA NA NA
"3861" NA NA NA
"3862" NA NA NA
"3863" NA NA NA
"3864" NA NA NA
"3865" NA NA NA
"3866" NA NA NA
"3867" NA NA NA
"3868" NA NA NA
"3869" NA NA NA
"3870" NA NA NA
"3871" NA NA NA
"3872" NA NA NA
"3873" NA NA NA
"3874" NA NA NA
"3875" NA NA NA
"3876" NA NA NA
"3877" NA NA NA
"3878" NA NA NA
"3879" NA NA NA
"3880" NA NA NA
"3881" NA NA NA
"3882" NA NA NA
"3883" NA NA NA
"3884" NA NA NA
"3885" NA NA NA
"3886" NA NA NA
"3887" NA NA NA
"3888" NA NA NA
"3889" NA NA NA
"3890" NA NA NA
"3891" NA NA NA
"3892" NA NA NA
"3893" NA NA NA
"3894" NA NA NA
"3895" NA NA NA
"3896" NA NA NA
"3897" NA NA NA
"3898" NA NA NA
"3899" NA NA NA
"3900" NA NA NA
"3901" NA NA NA
"3902" NA NA NA
"3903" NA NA NA
"3904" NA NA NA
"3905" NA NA NA
"3906" NA NA NA
"3907" NA NA NA
"3908" NA NA NA
"3909" NA NA NA
"3910" NA NA NA
"3911" NA NA NA
"3912" NA NA NA
"3913" NA NA NA
"3914" NA NA NA
"3915" NA NA NA
"3916" NA NA NA
"3917" NA NA NA
"3918" NA NA NA
"3919" NA NA NA
"3920" NA NA NA
"3921" NA NA NA
"3922" NA NA NA
"3923" NA NA NA
"3924" NA NA NA
"3925" NA NA NA
"3926" NA NA NA
"3927" NA NA NA
"3928" NA NA NA
"3929" NA NA NA
"3930" NA NA NA
"3931" NA NA NA
"3932" NA NA NA
"3933" NA NA NA
"3934" NA NA NA
"3935" NA NA NA
"3936" NA NA NA
"3937" NA NA NA
"3938" NA NA NA
"3939" NA NA NA
"3940" NA NA NA
"3941" NA NA NA
"3942" NA NA NA
"3943" NA NA NA
"3944" NA NA NA
"3945" NA NA NA
"3946" NA NA NA
"3947" NA NA NA
"3948" NA NA NA
"3949" NA NA NA
"3950" NA NA NA
"3951" NA NA NA
"3952" NA NA NA
"3953" NA NA NA
"3954" NA NA NA
"3955" NA NA NA
"3956" NA NA NA
"3957" NA NA NA
"3958" NA NA NA
"3959" NA NA NA
"3960" NA NA NA
"3961" NA NA NA
"3962" NA NA NA
"3963" NA NA NA
"3964" NA NA NA
"3965" NA NA NA
"3966" NA NA NA
"3967" NA NA NA
"3968" NA NA NA
"3969" NA NA NA
"3970" NA NA NA
"3971" NA NA NA
"3972" NA NA NA
"3973" NA NA NA
"3974" NA NA NA
"3975" NA NA NA
"3976" NA NA NA
"3977" NA NA NA
"3978" NA NA NA
"3979" NA NA NA
"3980" NA NA NA
"3981" NA NA NA
"3982" NA NA NA
"3983" NA NA NA
"3984" NA NA NA
"3985" NA NA NA
"3986" NA NA NA
"3987" NA NA NA
"3988" NA NA NA
"3989" NA NA NA
"3990" NA NA NA
"3991" NA NA NA
"3992" NA NA NA
"3993" NA NA NA
"3994" NA NA NA
"3995" NA NA NA
"3996" NA NA NA
"3997" NA NA NA
"3998" NA NA NA
"3999" NA NA NA
"4000" NA NA NA
"4001" NA NA NA
"4002" NA NA NA
"4003" NA NA NA
"4004" NA NA NA
"4005" NA NA NA
"4006" NA NA NA
"4007" NA NA NA
"4008" NA NA NA
"4009" NA NA NA
"4010" NA NA NA
"4011" NA NA NA
"4012" NA NA NA
"4013" NA NA NA
"4014" NA NA NA
"4015" NA NA NA
"4016" NA NA NA
"4017" NA NA NA
"4018" NA NA NA
"4019" NA NA NA
"4020" NA NA NA
"4021" NA NA NA
"4022" NA NA NA
"4023" NA NA NA
"4024" NA NA NA
"4025" NA NA NA
"4026" NA NA NA
"4027" NA NA NA
"4028" NA NA NA
"4029" NA NA NA
"4030" NA NA NA
"4031" NA NA NA
"4032" NA NA NA
"4033" NA NA NA
"4034" NA NA NA
"4035" NA NA NA
"4036" NA NA NA
"4037" NA NA NA
"4038" NA NA NA
"4039" NA NA NA
"4040" NA NA NA
"4041" NA NA NA
"4042" NA NA NA
"4043" NA NA NA
"4044" NA NA NA
"4045" NA NA NA
"4046" NA NA NA
"4047" NA NA NA
"4048" NA NA NA
"4049" NA NA NA
"4050" NA NA NA
"4051" NA NA NA
"4052" NA NA NA
"4053" NA NA NA
"4054" NA NA NA
"4055" NA NA NA
"4056" NA NA NA
"4057" NA NA NA
"4058" NA NA NA
"4059" NA NA NA
"4060" NA NA NA
"4061" NA NA NA
"4062" NA NA NA
"4063" NA NA NA
"4064" NA NA NA
"4065" NA NA NA
"4066" NA NA NA
"4067" NA NA NA
"4068" NA NA NA
"4069" NA NA NA
"4070" NA NA NA
"4071" NA NA NA
"4072" NA NA NA
"4073" NA NA NA
"4074" NA NA NA
"4075" NA NA NA
"4076" NA NA NA
"4077" NA NA NA
"4078" NA NA NA
"4079" NA NA NA
"4080" NA NA NA
"4081" NA NA NA
"4082" NA NA NA
"4083" NA NA NA
"4084" NA NA NA
"4085" NA NA NA
"4086" NA NA NA
"4087" NA NA NA
"4088" NA NA NA
"4089" NA NA NA
"4090" NA NA NA
"4091" NA NA NA
"4092" NA NA NA
"4093" NA NA NA
"4094" NA NA NA
"4095" NA NA NA
"4096" NA NA NA
"4097" NA NA NA
"4098" NA NA NA
"4099" NA NA NA
"4100" NA NA NA
"4101" NA NA NA
"4102" NA NA NA
"4103" NA NA NA
"4104" NA NA NA
"4105" NA NA NA
"4106" NA NA NA
"4107" NA NA NA
"4108" NA NA NA
"4109" NA NA NA
"4110" NA NA NA
"4111" NA NA NA
"4112" NA NA NA
"4113" NA NA NA
"4114" NA NA NA
"4115" NA NA NA
"4116" NA NA NA
"4117" NA NA NA
"4118" NA NA NA
"4119" NA NA NA
"4120" NA NA NA
"4121" NA NA NA
"4122" NA NA NA
"4123" NA NA NA
"4124" NA NA NA
"4125" NA NA NA
"4126" NA NA NA
"4127" NA NA NA
"4128" NA NA NA
"4129" NA NA NA
"4130" NA NA NA
"4131" NA NA NA
"4132" NA NA NA
"4133" NA NA NA
"4134" NA NA NA
"4135" NA NA NA
"4136" NA NA NA
"4137" NA NA NA
"4138" NA NA NA
"4139" NA NA NA
"4140" NA NA NA
"4141" NA NA NA
"4142" NA NA NA
"4143" NA NA NA
"4144" NA NA NA
"4145" NA NA NA
"4146" NA NA NA
"4147" NA NA NA
"4148" NA NA NA
"4149" NA NA NA
"4150" NA NA NA
"4151" NA NA NA
"4152" NA NA NA
"4153" NA NA NA
"4154" NA NA NA
"4155" NA NA NA
"4156" NA NA NA
"4157" NA NA NA
"4158" NA NA NA
"4159" NA NA NA
"4160" NA NA NA
"4161" NA NA NA
"4162" NA NA NA
"4163" NA NA NA
"4164" NA NA NA
"4165" NA NA NA
"4166" NA NA NA
"4167" NA NA NA
"4168" NA NA NA
"4169" NA NA NA
"4170" NA NA NA
"4171" NA NA NA
"4172" NA NA NA
"4173" NA NA NA
"4174" NA NA NA
"4175" NA NA NA
"4176" NA NA NA
"4177" NA NA NA
"4178" NA NA NA
"4179" NA NA NA
"4180" NA NA NA
"4181" NA NA NA
"4182" NA NA NA
"4183" NA NA NA
"4184" NA NA NA
"4185" NA NA NA
"4186" NA NA NA
"4187" NA NA NA
"4188" NA NA NA
"4189" NA NA NA
"4190" NA NA NA
"4191" NA NA NA
"4192" NA NA NA
"4193" NA NA NA
"4194" NA NA NA
"4195" NA NA NA
"4196" NA NA NA
"4197" NA NA NA
"4198" NA NA NA
"4199" NA NA NA
"4200" NA NA NA
"4201" NA NA NA
"4202" NA NA NA
"4203" NA NA NA
"4204" NA NA NA
"4205" NA NA NA
"4206" NA NA NA
"4207" NA NA NA
"4208" NA NA NA
"4209" NA NA NA
"4210" NA NA NA
"4211" NA NA NA
"4212" NA NA NA
"4213" NA NA NA
"4214" NA NA NA
"4215" NA NA NA
"4216" NA NA NA
"4217" NA NA NA
"4218" NA NA NA
"4219" NA NA NA
"4220" NA NA NA
"4221" NA NA NA
"4222" NA NA NA
"4223" NA NA NA
"4224" NA NA NA
"4225" NA NA NA
"4226" NA NA NA
"4227" NA NA NA
"4228" NA NA NA
"4229" NA NA NA
"4230" NA NA NA
"4231" NA NA NA
"4232" NA NA NA
"4233" NA NA NA
"4234" NA NA NA
"4235" NA NA NA
"4236" NA NA NA
"4237" NA NA NA
"4238" NA NA NA
"4239" NA NA NA
"4240" NA NA NA
"4241" NA NA NA
"4242" NA NA NA
"4243" NA NA NA
"4244" NA NA NA
"4245" NA NA NA
"4246" NA NA NA
"4247" NA NA NA
"4248" NA NA NA
"4249" NA NA NA
"4250" NA NA NA
"4251" NA NA NA
"4252" NA NA NA
"4253" NA NA NA
"4254" NA NA NA
"4255" NA NA NA
"4256" NA NA NA
"4257" NA NA NA
"4258" NA NA NA
"4259" NA NA NA
"4260" NA NA NA
"4261" NA NA NA
"4262" NA NA NA
"4263" NA NA NA
"4264" NA NA NA
"4265" NA NA NA
"4266" NA NA NA
"4267" NA NA NA
"4268" NA NA NA
"4269" NA NA NA
"4270" NA NA NA
"4271" NA NA NA
"4272" NA NA NA
"4273" NA NA NA
"4274" NA NA NA
"4275" NA NA NA
"4276" NA NA NA
"4277" NA NA NA
"4278" NA NA NA
"4279" NA NA NA
"4280" NA NA NA
"4281" NA NA NA
"4282" NA NA NA
"4283" NA NA NA
"4284" NA NA NA
"4285" NA NA NA
"4286" NA NA NA
"4287" NA NA NA
"4288" NA NA NA
"4289" NA NA NA
"4290" NA NA NA
"4291" NA NA NA
"4292" NA NA NA
"4293" NA NA NA
"4294" NA NA NA
"4295" NA NA NA
"4296" NA NA NA
"4297" NA NA NA
"4298" NA NA NA
"4299" NA NA NA
"4300" NA NA NA
"4301" NA NA NA
"4302" NA NA NA
"4303" NA NA NA
"4304" NA NA NA
"4305" NA NA NA
"4306" NA NA NA
"4307" NA NA NA
"4308" NA NA NA
"4309" NA NA NA
"4310" NA NA NA
"4311" NA NA NA
"4312" NA NA NA
"4313" NA NA NA
"4314" NA NA NA
"4315" NA NA NA
"4316" NA NA NA
"4317" NA NA NA
"4318" NA NA NA
"4319" NA NA NA
"4320" NA NA NA
"4321" NA NA NA
"4322" NA NA NA
"4323" NA NA NA
"4324" NA NA NA
"4325" NA NA NA
"4326" NA NA NA
"4327" NA NA NA
"4328" NA NA NA
"4329" NA NA NA
"4330" NA NA NA
"4331" NA NA NA
"4332" NA NA NA
"4333" NA NA NA
"4334" NA NA NA
"4335" NA NA NA
"4336" NA NA NA
"4337" NA NA NA
"4338" NA NA NA
"4339" NA NA NA
"4340" NA NA NA
"4341" NA NA NA
"4342" NA NA NA
"4343" NA NA NA
"4344" NA NA NA
"4345" NA NA NA
"4346" NA NA NA
"4347" NA NA NA
"4348" NA NA NA
"4349" NA NA NA
"4350" NA NA NA
"4351" NA NA NA
"4352" NA NA NA
"4353" NA NA NA
"4354" NA NA NA
"4355" NA NA NA
"4356" NA NA NA
"4357" NA NA NA
"4358" NA NA NA
"4359" NA NA NA
"4360" NA NA NA
"4361" NA NA NA
"4362" NA NA NA
"4363" NA NA NA
"4364" NA NA NA
"4365" NA NA NA
"4366" NA NA NA
"4367" NA NA NA
"4368" NA NA NA
"4369" NA NA NA
"4370" NA NA NA
"4371" NA NA NA
"4372" NA NA NA
"4373" NA NA NA
"4374" NA NA NA
"4375" NA NA NA
"4376" NA NA NA
"4377" NA NA NA
"4378" NA NA NA
"4379" NA NA NA
"4380" NA NA NA
"4381" NA NA NA
"4382" NA NA NA
"4383" NA NA NA
"4384" NA NA NA
"4385" NA NA NA
"4386" NA NA NA
"4387" NA NA NA
"4388" NA NA NA
"4389" NA NA NA
"4390" NA NA NA
"4391" NA NA NA
"4392" NA NA NA
"4393" NA NA NA
"4394" NA NA NA
"4395" NA NA NA
"4396" NA NA NA
"4397" NA NA NA
"4398" NA NA NA
"4399" NA NA NA
"4400" NA NA NA
"4401" NA NA NA
"4402" NA NA NA
"4403" NA NA NA
"4404" NA NA NA
"4405" NA NA NA
"4406" NA NA NA
"4407" NA NA NA
"4408" NA NA NA
"4409" NA NA NA
"4410" NA NA NA
"4411" NA NA NA
"4412" NA NA NA
"4413" NA NA NA
"4414" NA NA NA
"4415" NA NA NA
"4416" NA NA NA
"4417" NA NA NA
"4418" NA NA NA
"4419" NA NA NA
"4420" NA NA NA
"4421" NA NA NA
"4422" NA NA NA
"4423" NA NA NA
"4424" NA NA NA
"4425" NA NA NA
"4426" NA NA NA
"4427" NA NA NA
"4428" NA NA NA
"4429" NA NA NA
"4430" NA NA NA
"4431" NA NA NA
"4432" NA NA NA
"4433" NA NA NA
"4434" NA NA NA
"4435" NA NA NA
"4436" NA NA NA
"4437" NA NA NA
"4438" NA NA NA
"4439" NA NA NA
"4440" NA NA NA
"4441" NA NA NA
"4442" NA NA NA
"4443" NA NA NA
"4444" NA NA NA
"4445" NA NA NA
"4446" NA NA NA
"4447" NA NA NA
"4448" NA NA NA
"4449" NA NA NA
"4450" NA NA NA
"4451" NA NA NA
"4452" NA NA NA
"4453" NA NA NA
"4454" NA NA NA
"4455" NA NA NA
"4456" NA NA NA
"4457" NA NA NA
"4458" NA NA NA
"4459" NA NA NA
"4460" NA NA NA
"4461" NA NA NA
"4462" NA NA NA
"4463" NA NA NA
"4464" NA NA NA
"4465" NA NA NA
"4466" NA NA NA
"4467" NA NA NA
"4468" NA NA NA
"4469" NA NA NA
"4470" NA NA NA
"4471" NA NA NA
"4472" NA NA NA
"4473" NA NA NA
"4474" NA NA NA
"4475" NA NA NA
"4476" NA NA NA
"4477" NA NA NA
"4478" NA NA NA
"4479" NA NA NA
"4480" NA NA NA
"4481" NA NA NA
"4482" NA NA NA
"4483" NA NA NA
"4484" NA NA NA
"4485" NA NA NA
"4486" NA NA NA
"4487" NA NA NA
"4488" NA NA NA
"4489" NA NA NA
"4490" NA NA NA
"4491" NA NA NA
"4492" NA NA NA
"4493" NA NA NA
"4494" NA NA NA
"4495" NA NA NA
"4496" NA NA NA
"4497" NA NA NA
"4498" NA NA NA
"4499" NA NA NA
"4500" NA NA NA
"4501" NA NA NA
"4502" NA NA NA
"4503" NA NA NA
"4504" NA NA NA
"4505" NA NA NA
"4506" NA NA NA
"4507" NA NA NA
"4508" NA NA NA
"4509" NA NA NA
"4510" NA NA NA
"4511" NA NA NA
"4512" NA NA NA
"4513" NA NA NA
"4514" NA NA NA
"4515" NA NA NA
"4516" NA NA NA
"4517" NA NA NA
"4518" NA NA NA
"4519" NA NA NA
"4520" NA NA NA
"4521" NA NA NA
"4522" NA NA NA
"4523" NA NA NA
"4524" NA NA NA
"4525" NA NA NA
"4526" NA NA NA
"4527" NA NA NA
"4528" NA NA NA
"4529" NA NA NA
"4530" NA NA NA
"4531" NA NA NA
"4532" NA NA NA
"4533" NA NA NA
"4534" NA NA NA
"4535" NA NA NA
"4536" NA NA NA
"4537" NA NA NA
"4538" NA NA NA
"4539" NA NA NA
"4540" NA NA NA
"4541" NA NA NA
"4542" NA NA NA
"4543" NA NA NA
"4544" NA NA NA
"4545" NA NA NA
"4546" NA NA NA
"4547" NA NA NA
"4548" NA NA NA
"4549" NA NA NA
"4550" NA NA NA
"4551" NA NA NA
"4552" NA NA NA
"4553" NA NA NA
"4554" NA NA NA
"4555" NA NA NA
"4556" NA NA NA
"4557" NA NA NA
"4558" NA NA NA
"4559" NA NA NA
"4560" NA NA NA
"4561" NA NA NA
"4562" NA NA NA
"4563" NA NA NA
"4564" NA NA NA
"4565" NA NA NA
"4566" NA NA NA
"4567" NA NA NA
"4568" NA NA NA
"4569" NA NA NA
"4570" NA NA NA
"4571" NA NA NA
"4572" NA NA NA
"4573" NA NA NA
"4574" NA NA NA
"4575" NA NA NA
"4576" NA NA NA
"4577" NA NA NA
"4578" NA NA NA
"4579" NA NA NA
"4580" NA NA NA
"4581" NA NA NA
"4582" NA NA NA
"4583" NA NA NA
"4584" NA NA NA
"4585" NA NA NA
"4586" NA NA NA
"4587" NA NA NA
"4588" NA NA NA
"4589" NA NA NA
"4590" NA NA NA
"4591" NA NA NA
"4592" NA NA NA
"4593" NA NA NA
"4594" NA NA NA
"4595" NA NA NA
"4596" NA NA NA
"4597" NA NA NA
"4598" NA NA NA
"4599" NA NA NA
"4600" NA NA NA
"4601" NA NA NA
"4602" NA NA NA
"4603" NA NA NA
"4604" NA NA NA
"4605" NA NA NA
"4606" NA NA NA
"4607" NA NA NA
"4608" NA NA NA
"4609" NA NA NA
"4610" NA NA NA
"4611" NA NA NA
"4612" NA NA NA
"4613" NA NA NA
"4614" NA NA NA
"4615" NA NA NA
"4616" NA NA NA
"4617" NA NA NA
"4618" NA NA NA
"4619" NA NA NA
"4620" NA NA NA
"4621" NA NA NA
"4622" NA NA NA
"4623" NA NA NA
"4624" NA NA NA
"4625" NA NA NA
"4626" NA NA NA
"4627" NA NA NA
"4628" NA NA NA
"4629" NA NA NA
"4630" NA NA NA
"4631" NA NA NA
"4632" NA NA NA
"4633" NA NA NA
"4634" NA NA NA
"4635" NA NA NA
"4636" NA NA NA
"4637" NA NA NA
"4638" NA NA NA
"4639" NA NA NA
"4640" NA NA NA
"4641" NA NA NA
"4642" NA NA NA
"4643" NA NA NA
"4644" NA NA NA
"4645" NA NA NA
"4646" NA NA NA
"4647" NA NA NA
"4648" NA NA NA
"4649" NA NA NA
"4650" NA NA NA
"4651" NA NA NA
"4652" NA NA NA
"4653" NA NA NA
"4654" NA NA NA
"4655" NA NA NA
"4656" NA NA NA
"4657" NA NA NA
"4658" NA NA NA
"4659" NA NA NA
"4660" NA NA NA
"4661" NA NA NA
"4662" NA NA NA
"4663" NA NA NA
"4664" NA NA NA
"4665" NA NA NA
"4666" NA NA NA
"4667" NA NA NA
"4668" NA NA NA
"4669" NA NA NA
"4670" NA NA NA
"4671" NA NA NA
"4672" NA NA NA
"4673" NA NA NA
"4674" NA NA NA
"4675" NA NA NA
"4676" NA NA NA
"4677" NA NA NA
"4678" NA NA NA
"4679" NA NA NA
"4680" NA NA NA
"4681" NA NA NA
"4682" NA NA NA
"4683" NA NA NA
"4684" NA NA NA
"4685" NA NA NA
"4686" NA NA NA
"4687" NA NA NA
"4688" NA NA NA
"4689" NA NA NA
"4690" NA NA NA
"4691" NA NA NA
"4692" NA NA NA
"4693" NA NA NA
"4694" NA NA NA
"4695" NA NA NA
"4696" NA NA NA
"4697" NA NA NA
"4698" NA NA NA
"4699" NA NA NA
"4700" NA NA NA
"4701" NA NA NA
"4702" NA NA NA
"4703" NA NA NA
"4704" NA NA NA
"4705" NA NA NA
"4706" NA NA NA
"4707" NA NA NA
"4708" NA NA NA
"4709" NA NA NA
"4710" NA NA NA
"4711" NA NA NA
"4712" NA NA NA
"4713" NA NA NA
"4714" NA NA NA
"4715" NA NA NA
"4716" NA NA NA
"4717" NA NA NA
"4718" NA NA NA
"4719" NA NA NA
"4720" NA NA NA
"4721" NA NA NA
"4722" NA NA NA
"4723" NA NA NA
"4724" NA NA NA
"4725" NA NA NA
"4726" NA NA NA
"4727" NA NA NA
"4728" NA NA NA
"4729" NA NA NA
"4730" NA NA NA
"4731" NA NA NA
"4732" NA NA NA
"4733" NA NA NA
"4734" NA NA NA
"4735" NA NA NA
"4736" NA NA NA
"4737" NA NA NA
"4738" NA NA NA
"4739" NA NA NA
"4740" NA NA NA
"4741" NA NA NA
"4742" NA NA NA
"4743" NA NA NA
"4744" NA NA NA
"4745" NA NA NA
"4746" NA NA NA
"4747" NA NA NA
"4748" NA NA NA
"4749" NA NA NA
"4750" NA NA NA
"4751" NA NA NA
"4752" NA NA NA
"4753" NA NA NA
"4754" NA NA NA
"4755" NA NA NA
"4756" NA NA NA
"4757" NA NA NA
"4758" NA NA NA
"4759" NA NA NA
"4760" NA NA NA
"4761" NA NA NA
"4762" NA NA NA
"4763" NA NA NA
"4764" NA NA NA
"4765" NA NA NA
"4766" NA NA NA
"4767" NA NA NA
"4768" NA NA NA
"4769" NA NA NA
"4770" NA NA NA
"4771" NA NA NA
"4772" NA NA NA
"4773" NA NA NA
"4774" NA NA NA
"4775" NA NA NA
"4776" NA NA NA
"4777" NA NA NA
"4778" NA NA NA
"4779" NA NA NA
"4780" NA NA NA
"4781" NA NA NA
"4782" NA NA NA
"4783" NA NA NA
"4784" NA NA NA
"4785" NA NA NA
"4786" NA NA NA
"4787" NA NA NA
"4788" NA NA NA
"4789" NA NA NA
"4790" NA NA NA
"4791" NA NA NA
"4792" NA NA NA
"4793" NA NA NA
"4794" NA NA NA
"4795" NA NA NA
"4796" NA NA NA
"4797" NA NA NA
"4798" NA NA NA
"4799" NA NA NA
"4800" NA NA NA
"4801" NA NA NA
"4802" NA NA NA
"4803" NA NA NA
"4804" NA NA NA
"4805" NA NA NA
"4806" NA NA NA
"4807" NA NA NA
"4808" NA NA NA
"4809" NA NA NA
"4810" NA NA NA
"4811" NA NA NA
"4812" NA NA NA
"4813" NA NA NA
"4814" NA NA NA
"4815" NA NA NA
"4816" NA NA NA
"4817" NA NA NA
"4818" NA NA NA
"4819" NA NA NA
"4820" NA NA NA
"4821" NA NA NA
"4822" NA NA NA
"4823" NA NA NA
"4824" NA NA NA
"4825" NA NA NA
"4826" NA NA NA
"4827" NA NA NA
"4828" NA NA NA
"4829" NA NA NA
"4830" NA NA NA
"4831" NA NA NA
"4832" NA NA NA
"4833" NA NA NA
"4834" NA NA NA
"4835" NA NA NA
"4836" NA NA NA
"4837" NA NA NA
"4838" NA NA NA
"4839" NA NA NA
"4840" NA NA NA
"4841" NA NA NA
"4842" NA NA NA
"4843" NA NA NA
"4844" NA NA NA
"4845" NA NA NA
"4846" NA NA NA
"4847" NA NA NA
"4848" NA NA NA
"4849" NA NA NA
"4850" NA NA NA
"4851" NA NA NA
"4852" NA NA NA
"4853" NA NA NA
"4854" NA NA NA
"4855" NA NA NA
"4856" NA NA NA
"4857" NA NA NA
"4858" NA NA NA
"4859" NA NA NA
"4860" NA NA NA
"4861" NA NA NA
"4862" NA NA NA
"4863" NA NA NA
"4864" NA NA NA
"4865" NA NA NA
"4866" NA NA NA
"4867" NA NA NA
"4868" NA NA NA
"4869" NA NA NA
"4870" NA NA NA
"4871" NA NA NA
"4872" NA NA NA
"4873" NA NA NA
"4874" NA NA NA
"4875" NA NA NA
"4876" NA NA NA
"4877" NA NA NA
"4878" NA NA NA
"4879" NA NA NA
"4880" NA NA NA
"4881" NA NA NA
"4882" NA NA NA
"4883" NA NA NA
"4884" NA NA NA
"4885" NA NA NA
"4886" NA NA NA
"4887" NA NA NA
"4888" NA NA NA
"4889" NA NA NA
"4890" NA NA NA
"4891" NA NA NA
"4892" NA NA NA
"4893" NA NA NA
"4894" NA NA NA
"4895" NA NA NA
"4896" NA NA NA
"4897" NA NA NA
"4898" NA NA NA
"4899" NA NA NA
"4900" NA NA NA
"4901" NA NA NA
"4902" NA NA NA
"4903" NA NA NA
"4904" NA NA NA
"4905" NA NA NA
"4906" NA NA NA
"4907" NA NA NA
"4908" NA NA NA
"4909" NA NA NA
"4910" NA NA NA
"4911" NA NA NA
"4912" NA NA NA
"4913" NA NA NA
"4914" NA NA NA
"4915" NA NA NA
"4916" NA NA NA
"4917" NA NA NA
"4918" NA NA NA
"4919" NA NA NA
"4920" NA NA NA
"4921" NA NA NA
"4922" NA NA NA
"4923" NA NA NA
"4924" NA NA NA
"4925" NA NA NA
"4926" NA NA NA
"4927" NA NA NA
"4928" NA NA NA
"4929" NA NA NA
"4930" NA NA NA
"4931" NA NA NA
"4932" NA NA NA
"4933" NA NA NA
"4934" NA NA NA
"4935" NA NA NA
"4936" NA NA NA
"4937" NA NA NA
"4938" NA NA NA
"4939" NA NA NA
"4940" NA NA NA
"4941" NA NA NA
"4942" NA NA NA
"4943" NA NA NA
"4944" NA NA NA
"4945" NA NA NA
"4946" NA NA NA
"4947" NA NA NA
"4948" NA NA NA
"4949" NA NA NA
"4950" NA NA NA
"4951" NA NA NA
"4952" NA NA NA
"4953" NA NA NA
"4954" NA NA NA
"4955" NA NA NA
"4956" NA NA NA
"4957" NA NA NA
"4958" NA NA NA
"4959" NA NA NA
"4960" NA NA NA
"4961" NA NA NA
"4962" NA NA NA
"4963" NA NA NA
"4964" NA NA NA
"4965" NA NA NA
"4966" NA NA NA
"4967" NA NA NA
"4968" NA NA NA
"4969" NA NA NA
"4970" NA NA NA
"4971" NA NA NA
"4972" NA NA NA
"4973" NA NA NA
"4974" NA NA NA
"4975" NA NA NA
"4976" NA NA NA
"4977" NA NA NA
"4978" NA NA NA
"4979" NA NA NA
"4980" NA NA NA
"4981" NA NA NA
"4982" NA NA NA
"4983" NA NA NA
"4984" NA NA NA
"4985" NA NA NA
"4986" NA NA NA
"4987" NA NA NA
"4988" NA NA NA
"4989" NA NA NA
"4990" NA NA NA
"4991" NA NA NA
"4992" NA NA NA
"4993" NA NA NA
"4994" NA NA NA
"4995" NA NA NA
"4996" NA NA NA
"4997" NA NA NA
"4998" NA NA NA
"4999" NA NA NA
"5000" NA NA NA
"5001" NA NA NA
"5002" NA NA NA
"5003" NA NA NA
"5004" NA NA NA
"5005" NA NA NA
"5006" NA NA NA
"5007" NA NA NA
"5008" NA NA NA
"5009" NA NA NA
"5010" NA NA NA
"5011" NA NA NA
"5012" NA NA NA
"5013" NA NA NA
"5014" NA NA NA
"5015" NA NA NA
"5016" NA NA NA
"5017" NA NA NA
"5018" NA NA NA
"5019" NA NA NA
"5020" NA NA NA
"5021" NA NA NA
"5022" NA NA NA
"5023" NA NA NA
"5024" NA NA NA
"5025" NA NA NA
"5026" NA NA NA
"5027" NA NA NA
"5028" NA NA NA
"5029" NA NA NA
"5030" NA NA NA
"5031" NA NA NA
"5032" NA NA NA
"5033" NA NA NA
"5034" NA NA NA
"5035" NA NA NA
"5036" NA NA NA
"5037" NA NA NA
"5038" NA NA NA
"5039" NA NA NA
"5040" NA NA NA
"5041" NA NA NA
"5042" NA NA NA
"5043" NA NA NA
"5044" NA NA NA
"5045" NA NA NA
"5046" NA NA NA
"5047" NA NA NA
"5048" NA NA NA
"5049" NA NA NA
"5050" NA NA NA
"5051" NA NA NA
"5052" NA NA NA
"5053" NA NA NA
"5054" NA NA NA
"5055" NA NA NA
"5056" NA NA NA
"5057" NA NA NA
"5058" NA NA NA
"5059" NA NA NA
"5060" NA NA NA
"5061" NA NA NA
"5062" NA NA NA
"5063" NA NA NA
"5064" NA NA NA
"5065" NA NA NA
"5066" NA NA NA
"5067" NA NA NA
"5068" NA NA NA
"5069" NA NA NA
"5070" NA NA NA
"5071" NA NA NA
"5072" NA NA NA
"5073" NA NA NA
"5074" NA NA NA
"5075" NA NA NA
"5076" NA NA NA
"5077" NA NA NA
"5078" NA NA NA
"5079" NA NA NA
"5080" NA NA NA
"5081" NA NA NA
"5082" NA NA NA
"5083" NA NA NA
"5084" NA NA NA
"5085" NA NA NA
"5086" NA NA NA
"5087" NA NA NA
"5088" NA NA NA
"5089" NA NA NA
"5090" NA NA NA
"5091" NA NA NA
"5092" NA NA NA
"5093" NA NA NA
"5094" NA NA NA
"5095" NA NA NA
"5096" NA NA NA
"5097" NA NA NA
"5098" NA NA NA
"5099" NA NA NA
"5100" NA NA NA
"5101" NA NA NA
"5102" NA NA NA
"5103" NA NA NA
"5104" NA NA NA
"5105" NA NA NA
"5106" NA NA NA
"5107" NA NA NA
"5108" NA NA NA
"5109" NA NA NA
"5110" NA NA NA
"5111" NA NA NA
"5112" NA NA NA
"5113" NA NA NA
"5114" NA NA NA
"5115" NA NA NA
"5116" NA NA NA
"5117" NA NA NA
"5118" NA NA NA
"5119" NA NA NA
"5120" NA NA NA
"5121" NA NA NA
"5122" NA NA NA
"5123" NA NA NA
"5124" NA NA NA
"5125" NA NA NA
"5126" NA NA NA
"5127" NA NA NA
"5128" NA NA NA
"5129" NA NA NA
"5130" NA NA NA
"5131" NA NA NA
"5132" NA NA NA
"5133" NA NA NA
"5134" NA NA NA
"5135" NA NA NA
"5136" NA NA NA
"5137" NA NA NA
"5138" NA NA NA
"5139" NA NA NA
"5140" NA NA NA
"5141" NA NA NA
"5142" NA NA NA
"5143" NA NA NA
"5144" NA NA NA
"5145" NA NA NA
"5146" NA NA NA
"5147" NA NA NA
"5148" NA NA NA
"5149" NA NA NA
"5150" NA NA NA
"5151" NA NA NA
"5152" NA NA NA
"5153" NA NA NA
"5154" NA NA NA
"5155" NA NA NA
"5156" NA NA NA
"5157" NA NA NA
"5158" NA NA NA
"5159" NA NA NA
"5160" NA NA NA
"5161" NA NA NA
"5162" NA NA NA
"5163" NA NA NA
"5164" NA NA NA
"5165" NA NA NA
"5166" NA NA NA
"5167" NA NA NA
"5168" NA NA NA
"5169" NA NA NA
"5170" NA NA NA
"5171" NA NA NA
"5172" NA NA NA
"5173" NA NA NA
"5174" NA NA NA
"5175" NA NA NA
"5176" NA NA NA
"5177" NA NA NA
"5178" NA NA NA
"5179" NA NA NA
"5180" NA NA NA
"5181" NA NA NA
"5182" NA NA NA
"5183" NA NA NA
"5184" NA NA NA
"5185" NA NA NA
"5186" NA NA NA
"5187" NA NA NA
"5188" NA NA NA
"5189" NA NA NA
"5190" NA NA NA
"5191" NA NA NA
"5192" NA NA NA
"5193" NA NA NA
"5194" NA NA NA
"5195" NA NA NA
"5196" NA NA NA
"5197" NA NA NA
"5198" NA NA NA
"5199" NA NA NA
"5200" NA NA NA
"5201" NA NA NA
"5202" NA NA NA
"5203" NA NA NA
"5204" NA NA NA
"5205" NA NA NA
"5206" NA NA NA
"5207" NA NA NA
"5208" NA NA NA
"5209" NA NA NA
"5210" NA NA NA
"5211" NA NA NA
"5212" NA NA NA
"5213" NA NA NA
"5214" NA NA NA
"5215" NA NA NA
"5216" NA NA NA
"5217" NA NA NA
"5218" NA NA NA
"5219" NA NA NA
"5220" NA NA NA
"5221" NA NA NA
"5222" NA NA NA
"5223" NA NA NA
"5224" NA NA NA
"5225" NA NA NA
"5226" NA NA NA
"5227" NA NA NA
"5228" NA NA NA
"5229" NA NA NA
"5230" NA NA NA
"5231" NA NA NA
"5232" NA NA NA
"5233" NA NA NA
"5234" NA NA NA
"5235" NA NA NA
"5236" NA NA NA
"5237" NA NA NA
"5238" NA NA NA
"5239" NA NA NA
"5240" NA NA NA
"5241" NA NA NA
"5242" NA NA NA
"5243" NA NA NA
"5244" NA NA NA
"5245" NA NA NA
"5246" NA NA NA
"5247" NA NA NA
"5248" NA NA NA
"5249" NA NA NA
"5250" NA NA NA
"5251" NA NA NA
"5252" NA NA NA
"5253" NA NA NA
"5254" NA NA NA
"5255" NA NA NA
"5256" NA NA NA
"5257" NA NA NA
"5258" NA NA NA
"5259" NA NA NA
"5260" NA NA NA
"5261" NA NA NA
"5262" NA NA NA
"5263" NA NA NA
"5264" NA NA NA
"5265" NA NA NA
"5266" NA NA NA
"5267" NA NA NA
"5268" NA NA NA
"5269" NA NA NA
"5270" NA NA NA
"5271" NA NA NA
"5272" NA NA NA
"5273" NA NA NA
"5274" NA NA NA
"5275" NA NA NA
"5276" NA NA NA
"5277" NA NA NA
"5278" NA NA NA
"5279" NA NA NA
"5280" NA NA NA
"5281" NA NA NA
"5282" NA NA NA
"5283" NA NA NA
"5284" NA NA NA
"5285" NA NA NA
"5286" NA NA NA
"5287" NA NA NA
"5288" NA NA NA
"5289" NA NA NA
"5290" NA NA NA
"5291" NA NA NA
"5292" NA NA NA
"5293" NA NA NA
"5294" NA NA NA
"5295" NA NA NA
"5296" NA NA NA
"5297" NA NA NA
"5298" NA NA NA
"5299" NA NA NA
"5300" NA NA NA
"5301" NA NA NA
"5302" NA NA NA
"5303" NA NA NA
"5304" NA NA NA
"5305" NA NA NA
"5306" NA NA NA
"5307" NA NA NA
"5308" NA NA NA
"5309" NA NA NA
"5310" NA NA NA
"5311" NA NA NA
"5312" NA NA NA
"5313" NA NA NA
"5314" NA NA NA
"5315" NA NA NA
"5316" NA NA NA
"5317" NA NA NA
"5318" NA NA NA
"5319" NA NA NA
"5320" NA NA NA
"5321" NA NA NA
"5322" NA NA NA
"5323" NA NA NA
"5324" NA NA NA
"5325" NA NA NA
"5326" NA NA NA
"5327" NA NA NA
"5328" NA NA NA
"5329" NA NA NA
"5330" NA NA NA
"5331" NA NA NA
"5332" NA NA NA
"5333" NA NA NA
"5334" NA NA NA
"5335" NA NA NA
"5336" NA NA NA
"5337" NA NA NA
"5338" NA NA NA
"5339" NA NA NA
"5340" NA NA NA
"5341" NA NA NA
"5342" NA NA NA
"5343" NA NA NA
"5344" NA NA NA
"5345" NA NA NA
"5346" NA NA NA
"5347" NA NA NA
"5348" NA NA NA
"5349" NA NA NA
"5350" NA NA NA
"5351" NA NA NA
"5352" NA NA NA
"5353" NA NA NA
"5354" NA NA NA
"5355" NA NA NA
"5356" NA NA NA
"5357" NA NA NA
"5358" NA NA NA
"5359" NA NA NA
"5360" NA NA NA
"5361" NA NA NA
"5362" NA NA NA
"5363" NA NA NA
"5364" NA NA NA
"5365" NA NA NA
"5366" NA NA NA
"5367" NA NA NA
"5368" NA NA NA
"5369" NA NA NA
"5370" NA NA NA
"5371" NA NA NA
"5372" NA NA NA
"5373" NA NA NA
"5374" NA NA NA
"5375" NA NA NA
"5376" NA NA NA
"5377" NA NA NA
"5378" NA NA NA
"5379" NA NA NA
"5380" NA NA NA
"5381" NA NA NA
"5382" NA NA NA
"5383" NA NA NA
"5384" NA NA NA
"5385" NA NA NA
"5386" NA NA NA
"5387" NA NA NA
"5388" NA NA NA
"5389" NA NA NA
"5390" NA NA NA
"5391" NA NA NA
"5392" NA NA NA
"5393" NA NA NA
"5394" NA NA NA
"5395" NA NA NA
"5396" NA NA NA
"5397" NA NA NA
"5398" NA NA NA
"5399" NA NA NA
"5400" NA NA NA
"5401" NA NA NA
"5402" NA NA NA
"5403" NA NA NA
"5404" NA NA NA
"5405" NA NA NA
"5406" NA NA NA
"5407" NA NA NA
"5408" NA NA NA
"5409" NA NA NA
"5410" NA NA NA
"5411" NA NA NA
"5412" NA NA NA
"5413" NA NA NA
"5414" NA NA NA
"5415" NA NA NA
"5416" NA NA NA
"5417" NA NA NA
"5418" NA NA NA
"5419" NA NA NA
"5420" NA NA NA
"5421" NA NA NA
"5422" NA NA NA
"5423" NA NA NA
"5424" NA NA NA
"5425" NA NA NA
"5426" NA NA NA
"5427" NA NA NA
"5428" NA NA NA
"5429" NA NA NA
"5430" NA NA NA
"5431" NA NA NA
"5432" NA NA NA
"5433" NA NA NA
"5434" NA NA NA
"5435" NA NA NA
"5436" NA NA NA
"5437" NA NA NA
"5438" NA NA NA
"5439" NA NA NA
"5440" NA NA NA
"5441" NA NA NA
"5442" NA NA NA
"5443" NA NA NA
"5444" NA NA NA
"5445" NA NA NA
"5446" NA NA NA
"5447" NA NA NA
"5448" NA NA NA
"5449" NA NA NA
"5450" NA NA NA
"5451" NA NA NA
"5452" NA NA NA
"5453" NA NA NA
"5454" NA NA NA
"5455" NA NA NA
"5456" NA NA NA
"5457" NA NA NA
"5458" NA NA NA
"5459" NA NA NA
"5460" NA NA NA
"5461" NA NA NA
"5462" NA NA NA
"5463" NA NA NA
"5464" NA NA NA
"5465" NA NA NA
"5466" NA NA NA
"5467" NA NA NA
"5468" NA NA NA
"5469" NA NA NA
"5470" NA NA NA
"5471" NA NA NA
"5472" NA NA NA
"5473" NA NA NA
"5474" NA NA NA
"5475" NA NA NA
"5476" NA NA NA
"5477" NA NA NA
"5478" NA NA NA
"5479" NA NA NA
"5480" NA NA NA
"5481" NA NA NA
"5482" NA NA NA
"5483" NA NA NA
"5484" NA NA NA
"5485" NA NA NA
"5486" NA NA NA
"5487" NA NA NA
"5488" NA NA NA
"5489" NA NA NA
"5490" NA NA NA
"5491" NA NA NA
"5492" NA NA NA
"5493" NA NA NA
"5494" NA NA NA
"5495" NA NA NA
"5496" NA NA NA
"5497" NA NA NA
"5498" NA NA NA
"5499" NA NA NA
"5500" NA NA NA
"5501" NA NA NA
"5502" NA NA NA
"5503" NA NA NA
"5504" NA NA NA
"5505" NA NA NA
"5506" NA NA NA
"5507" NA NA NA
"5508" NA NA NA
"5509" NA NA NA
"5510" NA NA NA
"5511" NA NA NA
"5512" NA NA NA
"5513" NA NA NA
"5514" NA NA NA
"5515" NA NA NA
"5516" NA NA NA
"5517" NA NA NA
"5518" NA NA NA
"5519" NA NA NA
"5520" NA NA NA
"5521" NA NA NA
"5522" NA NA NA
"5523" NA NA NA
"5524" NA NA NA
"5525" NA NA NA
"5526" NA NA NA
"5527" NA NA NA
"5528" NA NA NA
"5529" NA NA NA
"5530" NA NA NA
"5531" NA NA NA
"5532" NA NA NA
"5533" NA NA NA
"5534" NA NA NA
"5535" NA NA NA
"5536" NA NA NA
"5537" NA NA NA
"5538" NA NA NA
"5539" NA NA NA
"5540" NA NA NA
"5541" NA NA NA
"5542" NA NA NA
"5543" NA NA NA
"5544" NA NA NA
"5545" NA NA NA
"5546" NA NA NA
"5547" NA NA NA
"5548" NA NA NA
"5549" NA NA NA
"5550" NA NA NA
"5551" NA NA NA
"5552" NA NA NA
"5553" NA NA NA
"5554" NA NA NA
"5555" NA NA NA
"5556" NA NA NA
"5557" NA NA NA
"5558" NA NA NA
"5559" NA NA NA
"5560" NA NA NA
"5561" NA NA NA
"5562" NA NA NA
"5563" NA NA NA
"5564" NA NA NA
"5565" NA NA NA
"5566" NA NA NA
"5567" NA NA NA
"5568" NA NA NA
"5569" NA NA NA
"5570" NA NA NA
"5571" NA NA NA
"5572" NA NA NA
"5573" NA NA NA
"5574" NA NA NA
"5575" NA NA NA
"5576" NA NA NA
"5577" NA NA NA
"5578" NA NA NA
"5579" NA NA NA
"5580" NA NA NA
"5581" NA NA NA
"5582" NA NA NA
"5583" NA NA NA
"5584" NA NA NA
"5585" NA NA NA
"5586" NA NA NA
"5587" NA NA NA
"5588" NA NA NA
"5589" NA NA NA
"5590" NA NA NA
"5591" NA NA NA
"5592" NA NA NA
"5593" NA NA NA
"5594" NA NA NA
"5595" NA NA NA
"5596" NA NA NA
"5597" NA NA NA
"5598" NA NA NA
"5599" NA NA NA
"5600" NA NA NA
"5601" NA NA NA
"5602" NA NA NA
"5603" NA NA NA
"5604" NA NA NA
"5605" NA NA NA
"5606" NA NA NA
"5607" NA NA NA
"5608" NA NA NA
"5609" NA NA NA
"5610" NA NA NA
"5611" NA NA NA
"5612" NA NA NA
"5613" NA NA NA
"5614" NA NA NA
"5615" NA NA NA
"5616" NA NA NA
"5617" NA NA NA
"5618" NA NA NA
"5619" NA NA NA
"5620" NA NA NA
"5621" NA NA NA
"5622" NA NA NA
"5623" NA NA NA
"5624" NA NA NA
"5625" NA NA NA
"5626" NA NA NA
"5627" NA NA NA
"5628" NA NA NA
"5629" NA NA NA
"5630" NA NA NA
"5631" NA NA NA
"5632" NA NA NA
"5633" NA NA NA
"5634" NA NA NA
"5635" NA NA NA
"5636" NA NA NA
"5637" NA NA NA
"5638" NA NA NA
"5639" NA NA NA
"5640" NA NA NA
"5641" NA NA NA
"5642" NA NA NA
"5643" NA NA NA
"5644" NA NA NA
"5645" NA NA NA
"5646" NA NA NA
"5647" NA NA NA
"5648" NA NA NA
"5649" NA NA NA
"5650" NA NA NA
"5651" NA NA NA
"5652" NA NA NA
"5653" NA NA NA
"5654" NA NA NA
"5655" NA NA NA
"5656" NA NA NA
"5657" NA NA NA
"5658" NA NA NA
"5659" NA NA NA
"5660" NA NA NA
"5661" NA NA NA
"5662" NA NA NA
"5663" NA NA NA
"5664" NA NA NA
"5665" NA NA NA
"5666" NA NA NA
"5667" NA NA NA
"5668" NA NA NA
"5669" NA NA NA
"5670" NA NA NA
"5671" NA NA NA
"5672" NA NA NA
"5673" NA NA NA
"5674" NA NA NA
"5675" NA NA NA
"5676" NA NA NA
"5677" NA NA NA
"5678" NA NA NA
"5679" NA NA NA
"5680" NA NA NA
"5681" NA NA NA
"5682" NA NA NA
"5683" NA NA NA
"5684" NA NA NA
"5685" NA NA NA
"5686" NA NA NA
"5687" NA NA NA
"5688" NA NA NA
"5689" NA NA NA
"5690" NA NA NA
"5691" NA NA NA
"5692" NA NA NA
"5693" NA NA NA
"5694" NA NA NA
"5695" NA NA NA
"5696" NA NA NA
"5697" NA NA NA
"5698" NA NA NA
"5699" NA NA NA
"5700" NA NA NA
"5701" NA NA NA
"5702" NA NA NA
"5703" NA NA NA
"5704" NA NA NA
"5705" NA NA NA
"5706" NA NA NA
"5707" NA NA NA
"5708" NA NA NA
"5709" NA NA NA
"5710" NA NA NA
"5711" NA NA NA
"5712" NA NA NA
"5713" NA NA NA
"5714" NA NA NA
"5715" NA NA NA
"5716" NA NA NA
"5717" NA NA NA
"5718" NA NA NA
"5719" NA NA NA
"5720" NA NA NA
"5721" NA NA NA
"5722" NA NA NA
"5723" NA NA NA
"5724" NA NA NA
"5725" NA NA NA
"5726" NA NA NA
"5727" NA NA NA
"5728" NA NA NA
"5729" NA NA NA
"5730" NA NA NA
"5731" NA NA NA
"5732" NA NA NA
"5733" NA NA NA
"5734" NA NA NA
"5735" NA NA NA
"5736" NA NA NA
"5737" NA NA NA
"5738" NA NA NA
"5739" NA NA NA
"5740" NA NA NA
"5741" NA NA NA
"5742" NA NA NA
"5743" NA NA NA
"5744" NA NA NA
"5745" NA NA NA
"5746" NA NA NA
"5747" NA NA NA
"5748" NA NA NA
"5749" NA NA NA
"5750" NA NA NA
"5751" NA NA NA
"5752" NA NA NA
"5753" NA NA NA
"5754" NA NA NA
"5755" NA NA NA
"5756" NA NA NA
"5757" NA NA NA
"5758" NA NA NA
"5759" NA NA NA
"5760" NA NA NA
"5761" NA NA NA
"5762" NA NA NA
"5763" NA NA NA
"5764" NA NA NA
"5765" NA NA NA
"5766" NA NA NA
"5767" NA NA NA
"5768" NA NA NA
"5769" NA NA NA
"5770" NA NA NA
"5771" NA NA NA
"5772" NA NA NA
"5773" NA NA NA
"5774" NA NA NA
"5775" NA NA NA
"5776" NA NA NA
"5777" NA NA NA
"5778" NA NA NA
"5779" NA NA NA
"5780" NA NA NA
"5781" NA NA NA
"5782" NA NA NA
"5783" NA NA NA
"5784" NA NA NA
"5785" NA NA NA
"5786" NA NA NA
"5787" NA NA NA
"5788" NA NA NA
"5789" NA NA NA
"5790" NA NA NA
"5791" NA NA NA
"5792" NA NA NA
"5793" NA NA NA
"5794" NA NA NA
"5795" NA NA NA
"5796" NA NA NA
"5797" NA NA NA
"5798" NA NA NA
"5799" NA NA NA
"5800" NA NA NA
"5801" NA NA NA
"5802" NA NA NA
"5803" NA NA NA
"5804" NA NA NA
"5805" NA NA NA
"5806" NA NA NA
"5807" NA NA NA
"5808" NA NA NA
"5809" NA NA NA
"5810" NA NA NA
"5811" NA NA NA
"5812" NA NA NA
"5813" NA NA NA
"5814" NA NA NA
"5815" NA NA NA
"5816" NA NA NA
"5817" NA NA NA
"5818" NA NA NA
"5819" NA NA NA
"5820" NA NA NA
"5821" NA NA NA
"5822" NA NA NA
"5823" NA NA NA
"5824" NA NA NA
"5825" NA NA NA
"5826" NA NA NA
"5827" NA NA NA
"5828" NA NA NA
"5829" NA NA NA
"5830" NA NA NA
"5831" NA NA NA
"5832" NA NA NA
"5833" NA NA NA
"5834" NA NA NA
"5835" NA NA NA
"5836" NA NA NA
"5837" NA NA NA
"5838" NA NA NA
"5839" NA NA NA
"5840" NA NA NA
"5841" NA NA NA
"5842" NA NA NA
"5843" NA NA NA
"5844" NA NA NA
"5845" NA NA NA
"5846" NA NA NA
"5847" NA NA NA
"5848" NA NA NA
"5849" NA NA NA
"5850" NA NA NA
"5851" NA NA NA
"5852" NA NA NA
"5853" NA NA NA
"5854" NA NA NA
"5855" NA NA NA
"5856" NA NA NA
"5857" NA NA NA
"5858" NA NA NA
"5859" NA NA NA
"5860" NA NA NA
"5861" NA NA NA
"5862" NA NA NA
"5863" NA NA NA
"5864" NA NA NA
"5865" NA NA NA
"5866" NA NA NA
"5867" NA NA NA
"5868" NA NA NA
"5869" NA NA NA
"5870" NA NA NA
"5871" NA NA NA
"5872" NA NA NA
"5873" NA NA NA
"5874" NA NA NA
"5875" NA NA NA
"5876" NA NA NA
"5877" NA NA NA
"5878" NA NA NA
"5879" NA NA NA
"5880" NA NA NA
"5881" NA NA NA
"5882" NA NA NA
"5883" NA NA NA
"5884" NA NA NA
"5885" NA NA NA
"5886" NA NA NA
"5887" NA NA NA
"5888" NA NA NA
"5889" NA NA NA
"5890" NA NA NA
"5891" NA NA NA
"5892" NA NA NA
"5893" NA NA NA
"5894" NA NA NA
"5895" NA NA NA
"5896" NA NA NA
"5897" NA NA NA
"5898" NA NA NA
"5899" NA NA NA
"5900" NA NA NA
"5901" NA NA NA
"5902" NA NA NA
"5903" NA NA NA
"5904" NA NA NA
"5905" NA NA NA
"5906" NA NA NA
"5907" NA NA NA
"5908" NA NA NA
"5909" NA NA NA
"5910" NA NA NA
"5911" NA NA NA
"5912" NA NA NA
"5913" NA NA NA
"5914" NA NA NA
"5915" NA NA NA
"5916" NA NA NA
"5917" NA NA NA
"5918" NA NA NA
"5919" NA NA NA
"5920" NA NA NA
"5921" NA NA NA
"5922" NA NA NA
"5923" NA NA NA
"5924" NA NA NA
"5925" NA NA NA
"5926" NA NA NA
"5927" NA NA NA
"5928" NA NA NA
"5929" NA NA NA
"5930" NA NA NA
"5931" NA NA NA
"5932" NA NA NA
"5933" NA NA NA
"5934" NA NA NA
"5935" NA NA NA
"5936" NA NA NA
"5937" NA NA NA
"5938" NA NA NA
"5939" NA NA NA
"5940" NA NA NA
"5941" NA NA NA
"5942" NA NA NA
"5943" NA NA NA
"5944" NA NA NA
"5945" NA NA NA
"5946" NA NA NA
"5947" NA NA NA
"5948" NA NA NA
"5949" NA NA NA
"5950" NA NA NA
"5951" NA NA NA
"5952" NA NA NA
"5953" NA NA NA
"5954" NA NA NA
"5955" NA NA NA
"5956" NA NA NA
"5957" NA NA NA
"5958" NA NA NA
"5959" NA NA NA
"5960" NA NA NA
"5961" NA NA NA
"5962" NA NA NA
"5963" NA NA NA
"5964" NA NA NA
"5965" NA NA NA
"5966" NA NA NA
"5967" NA NA NA
"5968" NA NA NA
"5969" NA NA NA
"5970" NA NA NA
"5971" NA NA NA
"5972" NA NA NA
"5973" NA NA NA
"5974" NA NA NA
"5975" NA NA NA
"5976" NA NA NA
"5977" NA NA NA
"5978" NA NA NA
"5979" NA NA NA
"5980" NA NA NA
"5981" NA NA NA
"5982" NA NA NA
"5983" NA NA NA
"5984" NA NA NA
"5985" NA NA NA
"5986" NA NA NA
"5987" NA NA NA
"5988" NA NA NA
"5989" NA NA NA
"5990" NA NA NA
"5991" NA NA NA
"5992" NA NA NA
"5993" NA NA NA
"5994" NA NA NA
"5995" NA NA NA
"5996" NA NA NA
"5997" NA NA NA
"5998" NA NA NA
"5999" NA NA NA
"6000" NA NA NA
"6001" NA NA NA
"6002" NA NA NA
"6003" NA NA NA
"6004" NA NA NA
"6005" NA NA NA
"6006" NA NA NA
"6007" NA NA NA
"6008" NA NA NA
"6009" NA NA NA
"6010" NA NA NA
"6011" NA NA NA
"6012" NA NA NA
"6013" NA NA NA
"6014" NA NA NA
"6015" NA NA NA
"6016" NA NA NA
"6017" NA NA NA
"6018" NA NA NA
"6019" NA NA NA
"6020" NA NA NA
"6021" NA NA NA
"6022" NA NA NA
"6023" NA NA NA
"6024" NA NA NA
"6025" NA NA NA
"6026" NA NA NA
"6027" NA NA NA
"6028" NA NA NA
"6029" NA NA NA
"6030" NA NA NA
"6031" NA NA NA
"6032" NA NA NA
"6033" NA NA NA
"6034" NA NA NA
"6035" NA NA NA
"6036" NA NA NA
"6037" NA NA NA
"6038" NA NA NA
"6039" NA NA NA
"6040" NA NA NA
"6041" NA NA NA
"6042" NA NA NA
"6043" NA NA NA
"6044" NA NA NA
"6045" NA NA NA
"6046" NA NA NA
"6047" NA NA NA
"6048" NA NA NA
"6049" NA NA NA
"6050" NA NA NA
"6051" NA NA NA
"6052" NA NA NA
"6053" NA NA NA
"6054" NA NA NA
"6055" NA NA NA
"6056" NA NA NA
"6057" NA NA NA
"6058" NA NA NA
"6059" NA NA NA
"6060" NA NA NA
"6061" NA NA NA
"6062" NA NA NA
"6063" NA NA NA
"6064" NA NA NA
"6065" NA NA NA
"6066" NA NA NA
"6067" NA NA NA
"6068" NA NA NA
"6069" NA NA NA
"6070" NA NA NA
"6071" NA NA NA
"6072" NA NA NA
"6073" NA NA NA
"6074" NA NA NA
"6075" NA NA NA
"6076" NA NA NA
"6077" NA NA NA
"6078" NA NA NA
"6079" NA NA NA
"6080" NA NA NA
"6081" NA NA NA
"6082" NA NA NA
"6083" NA NA NA
"6084" NA NA NA
"6085" NA NA NA
"6086" NA NA NA
"6087" NA NA NA
"6088" NA NA NA
"6089" NA NA NA
"6090" NA NA NA
"6091" NA NA NA
"6092" NA NA NA
"6093" NA NA NA
"6094" NA NA NA
"6095" NA NA NA
"6096" NA NA NA
"6097" NA NA NA
"6098" NA NA NA
"6099" NA NA NA
"6100" NA NA NA
"6101" NA NA NA
"6102" NA NA NA
"6103" NA NA NA
"6104" NA NA NA
"6105" NA NA NA
"6106" NA NA NA
"6107" NA NA NA
"6108" NA NA NA
"6109" NA NA NA
"6110" NA NA NA
"6111" NA NA NA
"6112" NA NA NA
"6113" NA NA NA
"6114" NA NA NA
"6115" NA NA NA
"6116" NA NA NA
"6117" NA NA NA
"6118" NA NA NA
"6119" NA NA NA
"6120" NA NA NA
"6121" NA NA NA
"6122" NA NA NA
"6123" NA NA NA
"6124" NA NA NA
"6125" NA NA NA
"6126" NA NA NA
"6127" NA NA NA
"6128" NA NA NA
"6129" NA NA NA
"6130" NA NA NA
"6131" NA NA NA
"6132" NA NA NA
"6133" NA NA NA
"6134" NA NA NA
"6135" NA NA NA
"6136" NA NA NA
"6137" NA NA NA
"6138" NA NA NA
"6139" NA NA NA
"6140" NA NA NA
"6141" NA NA NA
"6142" NA NA NA
"6143" NA NA NA
"6144" NA NA NA
"6145" NA NA NA
"6146" NA NA NA
"6147" NA NA NA
"6148" NA NA NA
"6149" NA NA NA
"6150" NA NA NA
"6151" NA NA NA
"6152" NA NA NA
"6153" NA NA NA
"6154" NA NA NA
"6155" NA NA NA
"6156" NA NA NA
"6157" NA NA NA
"6158" NA NA NA
"6159" NA NA NA
"6160" NA NA NA
"6161" NA NA NA
"6162" NA NA NA
"6163" NA NA NA
"6164" NA NA NA
"6165" NA NA NA
"6166" NA NA NA
"6167" NA NA NA
"6168" NA NA NA
"6169" NA NA NA
"6170" NA NA NA
"6171" NA NA NA
"6172" NA NA NA
"6173" NA NA NA
"6174" NA NA NA
"6175" NA NA NA
"6176" NA NA NA
"6177" NA NA NA
"6178" NA NA NA
"6179" NA NA NA
"6180" NA NA NA
"6181" NA NA NA
"6182" NA NA NA
"6183" NA NA NA
"6184" NA NA NA
"6185" NA NA NA
"6186" NA NA NA
"6187" NA NA NA
"6188" NA NA NA
"6189" NA NA NA
"6190" NA NA NA
"6191" NA NA NA
"6192" NA NA NA
"6193" NA NA NA
"6194" NA NA NA
"6195" NA NA NA
"6196" NA NA NA
"6197" NA NA NA
"6198" NA NA NA
"6199" NA NA NA
"6200" NA NA NA
"6201" NA NA NA
"6202" NA NA NA
"6203" NA NA NA
"6204" NA NA NA
"6205" NA NA NA
"6206" NA NA NA
"6207" NA NA NA
"6208" NA NA NA
"6209" NA NA NA
"6210" NA NA NA
"6211" NA NA NA
"6212" NA NA NA
"6213" NA NA NA
"6214" NA NA NA
"6215" NA NA NA
"6216" NA NA NA
"6217" NA NA NA
"6218" NA NA NA
"6219" NA NA NA
"6220" NA NA NA
"6221" NA NA NA
"6222" NA NA NA
"6223" NA NA NA
"6224" NA NA NA
"6225" NA NA NA
"6226" NA NA NA
"6227" NA NA NA
"6228" NA NA NA
"6229" NA NA NA
"6230" NA NA NA
"6231" NA NA NA
"6232" NA NA NA
"6233" NA NA NA
"6234" NA NA NA
"6235" NA NA NA
"6236" NA NA NA
"6237" NA NA NA
"6238" NA NA NA
"6239" NA NA NA
"6240" NA NA NA
"6241" NA NA NA
"6242" NA NA NA
"6243" NA NA NA
"6244" NA NA NA
"6245" NA NA NA
"6246" NA NA NA
"6247" NA NA NA
"6248" NA NA NA
"6249" NA NA NA
"6250" NA NA NA
"6251" NA NA NA
"6252" NA NA NA
"6253" NA NA NA
"6254" NA NA NA
"6255" NA NA NA
"6256" NA NA NA
"6257" NA NA NA
"6258" NA NA NA
"6259" NA NA NA
"6260" NA NA NA
"6261" NA NA NA
"6262" NA NA NA
"6263" NA NA NA
"6264" NA NA NA
"6265" NA NA NA
"6266" NA NA NA
"6267" NA NA NA
"6268" NA NA NA
"6269" NA NA NA
"6270" NA NA NA
"6271" NA NA NA
"6272" NA NA NA
"6273" NA NA NA
"6274" NA NA NA
"6275" NA NA NA
"6276" NA NA NA
"6277" NA NA NA
"6278" NA NA NA
"6279" NA NA NA
"6280" NA NA NA
"6281" NA NA NA
"6282" NA NA NA
"6283" NA NA NA
"6284" NA NA NA
"6285" NA NA NA
"6286" NA NA NA
"6287" NA NA NA
"6288" NA NA NA
"6289" NA NA NA
"6290" NA NA NA
"6291" NA NA NA
"6292" NA NA NA
"6293" NA NA NA
"6294" NA NA NA
"6295" NA NA NA
"6296" NA NA NA
"6297" NA NA NA
"6298" NA NA NA
"6299" NA NA NA
"6300" NA NA NA
"6301" NA NA NA
"6302" NA NA NA
"6303" NA NA NA
"6304" NA NA NA
"6305" NA NA NA
"6306" NA NA NA
"6307" NA NA NA
"6308" NA NA NA
"6309" NA NA NA
"6310" NA NA NA
"6311" NA NA NA
"6312" NA NA NA
"6313" NA NA NA
"6314" NA NA NA
"6315" NA NA NA
"6316" NA NA NA
"6317" NA NA NA
"6318" NA NA NA
"6319" NA NA NA
"6320" NA NA NA
"6321" NA NA NA
"6322" NA NA NA
"6323" NA NA NA
"6324" NA NA NA
"6325" NA NA NA
"6326" NA NA NA
"6327" NA NA NA
"6328" NA NA NA
"6329" NA NA NA
"6330" NA NA NA
"6331" NA NA NA
"6332" NA NA NA
"6333" NA NA NA
"6334" NA NA NA
"6335" NA NA NA
"6336" NA NA NA
"6337" NA NA NA
"6338" NA NA NA
"6339" NA NA NA
"6340" NA NA NA
"6341" NA NA NA
"6342" NA NA NA
"6343" NA NA NA
"6344" NA NA NA
"6345" NA NA NA
"6346" NA NA NA
"6347" NA NA NA
"6348" NA NA NA
"6349" NA NA NA
"6350" NA NA NA
"6351" NA NA NA
"6352" NA NA NA
"6353" NA NA NA
"6354" NA NA NA
"6355" NA NA NA
"6356" NA NA NA
"6357" NA NA NA
"6358" NA NA NA
"6359" NA NA NA
"6360" NA NA NA
"6361" NA NA NA
"6362" NA NA NA
"6363" NA NA NA
"6364" NA NA NA
"6365" NA NA NA
"6366" NA NA NA
"6367" NA NA NA
"6368" NA NA NA
"6369" NA NA NA
"6370" NA NA NA
"6371" NA NA NA
"6372" NA NA NA
"6373" NA NA NA
"6374" NA NA NA
"6375" NA NA NA
"6376" NA NA NA
"6377" NA NA NA
"6378" NA NA NA
"6379" NA NA NA
"6380" NA NA NA
"6381" NA NA NA
"6382" NA NA NA
"6383" NA NA NA
"6384" NA NA NA
"6385" NA NA NA
"6386" NA NA NA
"6387" NA NA NA
"6388" NA NA NA
"6389" NA NA NA
"6390" NA NA NA
"6391" NA NA NA
"6392" NA NA NA
"6393" NA NA NA
"6394" NA NA NA
"6395" NA NA NA
"6396" NA NA NA
"6397" NA NA NA
"6398" NA NA NA
"6399" NA NA NA
"6400" NA NA NA
"6401" NA NA NA
"6402" NA NA NA
"6403" NA NA NA
"6404" NA NA NA
"6405" NA NA NA
"6406" NA NA NA
"6407" NA NA NA
"6408" NA NA NA
"6409" NA NA NA
"6410" NA NA NA
"6411" NA NA NA
"6412" NA NA NA
"6413" NA NA NA
"6414" NA NA NA
"6415" NA NA NA
"6416" NA NA NA
"6417" NA NA NA
"6418" NA NA NA
"6419" NA NA NA
"6420" NA NA NA
"6421" NA NA NA
"6422" NA NA NA
"6423" NA NA NA
"6424" NA NA NA
"6425" NA NA NA
"6426" NA NA NA
"6427" NA NA NA
"6428" NA NA NA
"6429" NA NA NA
"6430" NA NA NA
"6431" NA NA NA
"6432" NA NA NA
"6433" NA NA NA
"6434" NA NA NA
"6435" NA NA NA
"6436" NA NA NA
"6437" NA NA NA
"6438" NA NA NA
"6439" NA NA NA
"6440" NA NA NA
"6441" NA NA NA
"6442" NA NA NA
"6443" NA NA NA
"6444" NA NA NA
"6445" NA NA NA
"6446" NA NA NA
"6447" NA NA NA
"6448" NA NA NA
"6449" NA NA NA
"6450" NA NA NA
"6451" NA NA NA
"6452" NA NA NA
"6453" NA NA NA
"6454" NA NA NA
"6455" NA NA NA
"6456" NA NA NA
"6457" NA NA NA
"6458" NA NA NA
"6459" NA NA NA
"6460" NA NA NA
"6461" NA NA NA
"6462" NA NA NA
"6463" NA NA NA
"6464" NA NA NA
"6465" NA NA NA
"6466" NA NA NA
"6467" NA NA NA
"6468" NA NA NA
"6469" NA NA NA
"6470" NA NA NA
"6471" NA NA NA
"6472" NA NA NA
"6473" NA NA NA
"6474" NA NA NA
"6475" NA NA NA
"6476" NA NA NA
"6477" NA NA NA
"6478" NA NA NA
"6479" NA NA NA
"6480" NA NA NA
"6481" NA NA NA
"6482" NA NA NA
"6483" NA NA NA
"6484" NA NA NA
"6485" NA NA NA
"6486" NA NA NA
"6487" NA NA NA
"6488" NA NA NA
"6489" NA NA NA
"6490" NA NA NA
"6491" NA NA NA
"6492" NA NA NA
"6493" NA NA NA
"6494" NA NA NA
"6495" NA NA NA
"6496" NA NA NA
"6497" NA NA NA
"6498" NA NA NA
"6499" NA NA NA
"6500" NA NA NA
"6501" NA NA NA
"6502" NA NA NA
"6503" NA NA NA
"6504" NA NA NA
"6505" NA NA NA
"6506" NA NA NA
"6507" NA NA NA
"6508" NA NA NA
"6509" NA NA NA
"6510" NA NA NA
"6511" NA NA NA
"6512" NA NA NA
"6513" NA NA NA
"6514" NA NA NA
"6515" NA NA NA
"6516" NA NA NA
"6517" NA NA NA
"6518" NA NA NA
"6519" NA NA NA
"6520" NA NA NA
"6521" NA NA NA
"6522" NA NA NA
"6523" NA NA NA
"6524" NA NA NA
"6525" NA NA NA
"6526" NA NA NA
"6527" NA NA NA
"6528" NA NA NA
"6529" NA NA NA
"6530" NA NA NA
"6531" NA NA NA
"6532" NA NA NA
"6533" NA NA NA
"6534" NA NA NA
"6535" NA NA NA
"6536" NA NA NA
"6537" NA NA NA
"6538" NA NA NA
"6539" NA NA NA
"6540" NA NA NA
"6541" NA NA NA
"6542" NA NA NA
"6543" NA NA NA
"6544" NA NA NA
"6545" NA NA NA
"6546" NA NA NA
"6547" NA NA NA
"6548" NA NA NA
"6549" NA NA NA
"6550" NA NA NA
"6551" NA NA NA
"6552" NA NA NA
"6553" NA NA NA
"6554" NA NA NA
"6555" NA NA NA
"6556" NA NA NA
"6557" NA NA NA
"6558" NA NA NA
"6559" NA NA NA
"6560" NA NA NA
"6561" NA NA NA
"6562" NA NA NA
"6563" NA NA NA
"6564" NA NA NA
"6565" NA NA NA
"6566" NA NA NA
"6567" NA NA NA
"6568" NA NA NA
"6569" NA NA NA
"6570" NA NA NA
"6571" NA NA NA
"6572" NA NA NA
"6573" NA NA NA
"6574" NA NA NA
"6575" NA NA NA
"6576" NA NA NA
"6577" NA NA NA
"6578" NA NA NA
"6579" NA NA NA
"6580" NA NA NA
"6581" NA NA NA
"6582" NA NA NA
"6583" NA NA NA
"6584" NA NA NA
"6585" NA NA NA
"6586" NA NA NA
"6587" NA NA NA
"6588" NA NA NA
"6589" NA NA NA
"6590" NA NA NA
"6591" NA NA NA
"6592" NA NA NA
"6593" NA NA NA
"6594" NA NA NA
"6595" NA NA NA
"6596" NA NA NA
"6597" NA NA NA
"6598" NA NA NA
"6599" NA NA NA
"6600" NA NA NA
"6601" NA NA NA
"6602" NA NA NA
"6603" NA NA NA
"6604" NA NA NA
"6605" NA NA NA
"6606" NA NA NA
"6607" NA NA NA
"6608" NA NA NA
"6609" NA NA NA
"6610" NA NA NA
"6611" NA NA NA
"6612" NA NA NA
"6613" NA NA NA
"6614" NA NA NA
"6615" NA NA NA
"6616" NA NA NA
"6617" NA NA NA
"6618" NA NA NA
"6619" NA NA NA
"6620" NA NA NA
"6621" NA NA NA
"6622" NA NA NA
"6623" NA NA NA
"6624" NA NA NA
"6625" NA NA NA
"6626" NA NA NA
"6627" NA NA NA
"6628" NA NA NA
"6629" NA NA NA
"6630" NA NA NA
"6631" NA NA NA
"6632" NA NA NA
"6633" NA NA NA
"6634" NA NA NA
"6635" NA NA NA
"6636" NA NA NA
"6637" NA NA NA
"6638" NA NA NA
"6639" NA NA NA
"6640" NA NA NA
"6641" NA NA NA
"6642" NA NA NA
"6643" NA NA NA
"6644" NA NA NA
"6645" NA NA NA
"6646" NA NA NA
"6647" NA NA NA
"6648" NA NA NA
"6649" NA NA NA
"6650" NA NA NA
"6651" NA NA NA
"6652" NA NA NA
"6653" NA NA NA
"6654" NA NA NA
"6655" NA NA NA
"6656" NA NA NA
"6657" NA NA NA
"6658" NA NA NA
"6659" NA NA NA
"6660" NA NA NA
"6661" NA NA NA
"6662" NA NA NA
"6663" NA NA NA
"6664" NA NA NA
"6665" NA NA NA
"6666" NA NA NA
"6667" NA NA NA
"6668" NA NA NA
"6669" NA NA NA
"6670" NA NA NA
"6671" NA NA NA
"6672" NA NA NA
"6673" NA NA NA
"6674" NA NA NA
"6675" NA NA NA
"6676" NA NA NA
"6677" NA NA NA
"6678" NA NA NA
"6679" NA NA NA
"6680" NA NA NA
"6681" NA NA NA
"6682" NA NA NA
"6683" NA NA NA
"6684" NA NA NA
"6685" NA NA NA
"6686" NA NA NA
"6687" NA NA NA
"6688" NA NA NA
"6689" NA NA NA
"6690" NA NA NA
"6691" NA NA NA
"6692" NA NA NA
"6693" NA NA NA
"6694" NA NA NA
"6695" NA NA NA
"6696" NA NA NA
"6697" NA NA NA
"6698" NA NA NA
"6699" NA NA NA
"6700" NA NA NA
"6701" NA NA NA
"6702" NA NA NA
"6703" NA NA NA
"6704" NA NA NA
"6705" NA NA NA
"6706" NA NA NA
"6707" NA NA NA
"6708" NA NA NA
"6709" NA NA NA
"6710" NA NA NA
"6711" NA NA NA
"6712" NA NA NA
"6713" NA NA NA
"6714" NA NA NA
"6715" NA NA NA
"6716" NA NA NA
"6717" NA NA NA
"6718" NA NA NA
"6719" NA NA NA
"6720" NA NA NA
"6721" NA NA NA
"6722" NA NA NA
"6723" NA NA NA
"6724" NA NA NA
"6725" NA NA NA
"6726" NA NA NA
"6727" NA NA NA
"6728" NA NA NA
"6729" NA NA NA
"6730" NA NA NA
"6731" NA NA NA
"6732" NA NA NA
"6733" NA NA NA
"6734" NA NA NA
"6735" NA NA NA
"6736" NA NA NA
"6737" NA NA NA
"6738" NA NA NA
"6739" NA NA NA
"6740" NA NA NA
"6741" NA NA NA
"6742" NA NA NA
"6743" NA NA NA
"6744" NA NA NA
"6745" NA NA NA
"6746" NA NA NA
"6747" NA NA NA
"6748" NA NA NA
"6749" NA NA NA
"6750" NA NA NA
"6751" NA NA NA
"6752" NA NA NA
"6753" NA NA NA
"6754" NA NA NA
"6755" NA NA NA
"6756" NA NA NA
"6757" NA NA NA
"6758" NA NA NA
"6759" NA NA NA
"6760" NA NA NA
"6761" NA NA NA
"6762" NA NA NA
"6763" NA NA NA
"6764" NA NA NA
"6765" NA NA NA
"6766" NA NA NA
"6767" NA NA NA
"6768" NA NA NA
"6769" NA NA NA
"6770" NA NA NA
"6771" NA NA NA
"6772" NA NA NA
"6773" NA NA NA
"6774" NA NA NA
"6775" NA NA NA
"6776" NA NA NA
"6777" NA NA NA
"6778" NA NA NA
"6779" NA NA NA
"6780" NA NA NA
"6781" NA NA NA
"6782" NA NA NA
"6783" NA NA NA
"6784" NA NA NA
"6785" NA NA NA
"6786" NA NA NA
"6787" NA NA NA
"6788" NA NA NA
"6789" NA NA NA
"6790" NA NA NA
"6791" NA NA NA
"6792" NA NA NA
"6793" NA NA NA
"6794" NA NA NA
"6795" NA NA NA
"6796" NA NA NA
"6797" NA NA NA
"6798" NA NA NA
"6799" NA NA NA
"6800" NA NA NA
"6801" NA NA NA
"6802" NA NA NA
"6803" NA NA NA
"6804" NA NA NA
"6805" NA NA NA
"6806" NA NA NA
"6807" NA NA NA
"6808" NA NA NA
"6809" NA NA NA
"6810" NA NA NA
"6811" NA NA NA
"6812" NA NA NA
"6813" NA NA NA
"6814" NA NA NA
"6815" NA NA NA
"6816" NA NA NA
"6817" NA NA NA
"6818" NA NA NA
"6819" NA NA NA
"6820" NA NA NA
"6821" NA NA NA
"6822" NA NA NA
"6823" NA NA NA
"6824" NA NA NA
"6825" NA NA NA
"6826" NA NA NA
"6827" NA NA NA
"6828" NA NA NA
"6829" NA NA NA
"6830" NA NA NA
"6831" NA NA NA
"6832" NA NA NA
"6833" NA NA NA
"6834" NA NA NA
"6835" NA NA NA
"6836" NA NA NA
"6837" NA NA NA
"6838" NA NA NA
"6839" NA NA NA
"6840" NA NA NA
"6841" NA NA NA
"6842" NA NA NA
"6843" NA NA NA
"6844" NA NA NA
"6845" NA NA NA
"6846" NA NA NA
"6847" NA NA NA
"6848" NA NA NA
"6849" NA NA NA
"6850" NA NA NA
"6851" NA NA NA
"6852" NA NA NA
"6853" NA NA NA
"6854" NA NA NA
"6855" NA NA NA
"6856" NA NA NA
"6857" NA NA NA
"6858" NA NA NA
"6859" NA NA NA
"6860" NA NA NA
"6861" NA NA NA
"6862" NA NA NA
"6863" NA NA NA
"6864" NA NA NA
"6865" NA NA NA
"6866" NA NA NA
"6867" NA NA NA
"6868" NA NA NA
"6869" NA NA NA
"6870" NA NA NA
"6871" NA NA NA
"6872" NA NA NA
"6873" NA NA NA
"6874" NA NA NA
"6875" NA NA NA
"6876" NA NA NA
"6877" NA NA NA
"6878" NA NA NA
"6879" NA NA NA
"6880" NA NA NA
"6881" NA NA NA
"6882" NA NA NA
"6883" NA NA NA
"6884" NA NA NA
"6885" NA NA NA
"6886" NA NA NA
"6887" NA NA NA
"6888" NA NA NA
"6889" NA NA NA
"6890" NA NA NA
"6891" NA NA NA
"6892" NA NA NA
"6893" NA NA NA
"6894" NA NA NA
"6895" NA NA NA
"6896" NA NA NA
"6897" NA NA NA
"6898" NA NA NA
"6899" NA NA NA
"6900" NA NA NA
"6901" NA NA NA
"6902" NA NA NA
"6903" NA NA NA
"6904" NA NA NA
"6905" NA NA NA
"6906" NA NA NA
"6907" NA NA NA
"6908" NA NA NA
"6909" NA NA NA
"6910" NA NA NA
"6911" NA NA NA
"6912" NA NA NA
"6913" NA NA NA
"6914" NA NA NA
"6915" NA NA NA
"6916" NA NA NA
"6917" NA NA NA
"6918" NA NA NA
"6919" NA NA NA
"6920" NA NA NA
"6921" NA NA NA
"6922" NA NA NA
"6923" NA NA NA
"6924" NA NA NA
"6925" NA NA NA
"6926" NA NA NA
"6927" NA NA NA
"6928" NA NA NA
"6929" NA NA NA
"6930" NA NA NA
"6931" NA NA NA
"6932" NA NA NA
"6933" NA NA NA
"6934" NA NA NA
"6935" NA NA NA
"6936" NA NA NA
"6937" NA NA NA
"6938" NA NA NA
"6939" NA NA NA
"6940" NA NA NA
"6941" NA NA NA
"6942" NA NA NA
"6943" NA NA NA
"6944" NA NA NA
"6945" NA NA NA
"6946" NA NA NA
"6947" NA NA NA
"6948" NA NA NA
"6949" NA NA NA
"6950" NA NA NA
"6951" NA NA NA
"6952" NA NA NA
"6953" NA NA NA
"6954" NA NA NA
"6955" NA NA NA
"6956" NA NA NA
"6957" NA NA NA
"6958" NA NA NA
"6959" NA NA NA
"6960" NA NA NA
"6961" NA NA NA
"6962" NA NA NA
"6963" NA NA NA
"6964" NA NA NA
"6965" NA NA NA
"6966" NA NA NA
"6967" NA NA NA
"6968" NA NA NA
"6969" NA NA NA
"6970" NA NA NA
"6971" NA NA NA
"6972" NA NA NA
"6973" NA NA NA
"6974" NA NA NA
"6975" NA NA NA
"6976" NA NA NA
"6977" NA NA NA
"6978" NA NA NA
"6979" NA NA NA
"6980" NA NA NA
"6981" NA NA NA
"6982" NA NA NA
"6983" NA NA NA
"6984" NA NA NA
"6985" NA NA NA
"6986" NA NA NA
"6987" NA NA NA
"6988" NA NA NA
"6989" NA NA NA
"6990" NA NA NA
"6991" NA NA NA
"6992" NA NA NA
"6993" NA NA NA
"6994" NA NA NA
"6995" NA NA NA
"6996" NA NA NA
"6997" NA NA NA
"6998" NA NA NA
"6999" NA NA NA
"7000" NA NA NA
"7001" NA NA NA
"7002" NA NA NA
"7003" NA NA NA
"7004" NA NA NA
"7005" NA NA NA
"7006" NA NA NA
"7007" NA NA NA
"7008" NA NA NA
"7009" NA NA NA
"7010" NA NA NA
"7011" NA NA NA
"7012" NA NA NA
"7013" NA NA NA
"7014" NA NA NA
"7015" NA NA NA
"7016" NA NA NA
"7017" NA NA NA
"7018" NA NA NA
"7019" NA NA NA
"7020" NA NA NA
"7021" NA NA NA
"7022" NA NA NA
"7023" NA NA NA
"7024" NA NA NA
"7025" NA NA NA
"7026" NA NA NA
"7027" NA NA NA
"7028" NA NA NA
"7029" NA NA NA
"7030" NA NA NA
"7031" NA NA NA
"7032" NA NA NA
"7033" NA NA NA
"7034" NA NA NA
"7035" NA NA NA
"7036" NA NA NA
"7037" NA NA NA
"7038" NA NA NA
"7039" NA NA NA
"7040" NA NA NA
"7041" NA NA NA
"7042" NA NA NA
"7043" NA NA NA
"7044" NA NA NA
"7045" NA NA NA
"7046" NA NA NA
"7047" NA NA NA
"7048" NA NA NA
"7049" NA NA NA
"7050" NA NA NA
"7051" NA NA NA
"7052" NA NA NA
"7053" NA NA NA
"7054" NA NA NA
"7055" NA NA NA
"7056" NA NA NA
"7057" NA NA NA
"7058" NA NA NA
"7059" NA NA NA
"7060" NA NA NA
"7061" NA NA NA
"7062" NA NA NA
"7063" NA NA NA
"7064" NA NA NA
"7065" NA NA NA
"7066" NA NA NA
"7067" NA NA NA
"7068" NA NA NA
"7069" NA NA NA
"7070" NA NA NA
"7071" NA NA NA
"7072" NA NA NA
"7073" NA NA NA
"7074" NA NA NA
"7075" NA NA NA
"7076" NA NA NA
"7077" NA NA NA
"7078" NA NA NA
"7079" NA NA NA
"7080" NA NA NA
"7081" NA NA NA
"7082" NA NA NA
"7083" NA NA NA
"7084" NA NA NA
"7085" NA NA NA
"7086" NA NA NA
"7087" NA NA NA
"7088" NA NA NA
"7089" NA NA NA
"7090" NA NA NA
"7091" NA NA NA
"7092" NA NA NA
"7093" NA NA NA
"7094" NA NA NA
"7095" NA NA NA
"7096" NA NA NA
"7097" NA NA NA
"7098" NA NA NA
"7099" NA NA NA
"7100" NA NA NA
"7101" NA NA NA
"7102" NA NA NA
"7103" NA NA NA
"7104" NA NA NA
"7105" NA NA NA
"7106" NA NA NA
"7107" NA NA NA
"7108" NA NA NA
"7109" NA NA NA
"7110" NA NA NA
"7111" NA NA NA
"7112" NA NA NA
"7113" NA NA NA
"7114" NA NA NA
"7115" NA NA NA
"7116" NA NA NA
"7117" NA NA NA
"7118" NA NA NA
"7119" NA NA NA
"7120" NA NA NA
"7121" NA NA NA
"7122" NA NA NA
"7123" NA NA NA
"7124" NA NA NA
"7125" NA NA NA
"7126" NA NA NA
"7127" NA NA NA
"7128" NA NA NA
"7129" NA NA NA
"7130" NA NA NA
"7131" NA NA NA
"7132" NA NA NA
"7133" NA NA NA
"7134" NA NA NA
"7135" NA NA NA
"7136" NA NA NA
"7137" NA NA NA
"7138" NA NA NA
"7139" NA NA NA
"7140" NA NA NA
"7141" NA NA NA
"7142" NA NA NA
"7143" NA NA NA
"7144" NA NA NA
"7145" NA NA NA
"7146" NA NA NA
"7147" NA NA NA
"7148" NA NA NA
"7149" NA NA NA
"7150" NA NA NA
"7151" NA NA NA
"7152" NA NA NA
"7153" NA NA NA
"7154" NA NA NA
"7155" NA NA NA
"7156" NA NA NA
"7157" NA NA NA
"7158" NA NA NA
"7159" NA NA NA
"7160" NA NA NA
"7161" NA NA NA
"7162" NA NA NA
"7163" NA NA NA
"7164" NA NA NA
"7165" NA NA NA
"7166" NA NA NA
"7167" NA NA NA
"7168" NA NA NA
"7169" NA NA NA
"7170" NA NA NA
"7171" NA NA NA
"7172" NA NA NA
"7173" NA NA NA
"7174" NA NA NA
"7175" NA NA NA
"7176" NA NA NA
"7177" NA NA NA
"7178" NA NA NA
"7179" NA NA NA
"7180" NA NA NA
"7181" NA NA NA
"7182" NA NA NA
"7183" NA NA NA
"7184" NA NA NA
"7185" NA NA NA
"7186" NA NA NA
"7187" NA NA NA
"7188" NA NA NA
"7189" NA NA NA
"7190" NA NA NA
"7191" NA NA NA
"7192" NA NA NA
"7193" NA NA NA
"7194" NA NA NA
"7195" NA NA NA
"7196" NA NA NA
"7197" NA NA NA
"7198" NA NA NA
"7199" NA NA NA
"7200" NA NA NA
"7201" NA NA NA
"7202" NA NA NA
"7203" NA NA NA
"7204" NA NA NA
"7205" NA NA NA
"7206" NA NA NA
"7207" NA NA NA
"7208" NA NA NA
"7209" NA NA NA
"7210" NA NA NA
"7211" NA NA NA
"7212" NA NA NA
"7213" NA NA NA
"7214" NA NA NA
"7215" NA NA NA
"7216" NA NA NA
"7217" NA NA NA
"7218" NA NA NA
"7219" NA NA NA
"7220" NA NA NA
"7221" NA NA NA
"7222" NA NA NA
"7223" NA NA NA
"7224" NA NA NA
"7225" NA NA NA
"7226" NA NA NA
"7227" NA NA NA
"7228" NA NA NA
"7229" NA NA NA
"7230" NA NA NA
"7231" NA NA NA
"7232" NA NA NA
"7233" NA NA NA
"7234" NA NA NA
"7235" NA NA NA
"7236" NA NA NA
"7237" NA NA NA
"7238" NA NA NA
"7239" NA NA NA
"7240" NA NA NA
"7241" NA NA NA
"7242" NA NA NA
"7243" NA NA NA
"7244" NA NA NA
"7245" NA NA NA
"7246" NA NA NA
"7247" NA NA NA
"7248" NA NA NA
"7249" NA NA NA
"7250" NA NA NA
"7251" NA NA NA
"7252" NA NA NA
"7253" NA NA NA
"7254" NA NA NA
"7255" NA NA NA
"7256" NA NA NA
"7257" NA NA NA
"7258" NA NA NA
"7259" NA NA NA
"7260" NA NA NA
"7261" NA NA NA
"7262" NA NA NA
"7263" NA NA NA
"7264" NA NA NA
"7265" NA NA NA
"7266" NA NA NA
"7267" NA NA NA
"7268" NA NA NA
"7269" NA NA NA
"7270" NA NA NA
"7271" NA NA NA
"7272" NA NA NA
"7273" NA NA NA
"7274" NA NA NA
"7275" NA NA NA
"7276" NA NA NA
"7277" NA NA NA
"7278" NA NA NA
"7279" NA NA NA
"7280" NA NA NA
"7281" NA NA NA
"7282" NA NA NA
"7283" NA NA NA
"7284" NA NA NA
"7285" NA NA NA
"7286" NA NA NA
"7287" NA NA NA
"7288" NA NA NA
"7289" NA NA NA
"7290" NA NA NA
"7291" NA NA NA
"7292" NA NA NA
"7293" NA NA NA
"7294" NA NA NA
"7295" NA NA NA
"7296" NA NA NA
"7297" NA NA NA
"7298" NA NA NA
"7299" NA NA NA
"7300" NA NA NA
"7301" NA NA NA
"7302" NA NA NA
"7303" NA NA NA
"7304" NA NA NA
"7305" NA NA NA
"7306" NA NA NA
"7307" NA NA NA
"7308" NA NA NA
"7309" NA NA NA
"7310" NA NA NA
"7311" NA NA NA
"7312" NA NA NA
"7313" NA NA NA
"7314" NA NA NA
"7315" NA NA NA
"7316" NA NA NA
"7317" NA NA NA
"7318" NA NA NA
"7319" NA NA NA
"7320" NA NA NA
"7321" NA NA NA
"7322" NA NA NA
"7323" NA NA NA
"7324" NA NA NA
"7325" NA NA NA
"7326" NA NA NA
"7327" NA NA NA
"7328" NA NA NA
"7329" NA NA NA
"7330" NA NA NA
"7331" NA NA NA
"7332" NA NA NA
"7333" NA NA NA
"7334" NA NA NA
"7335" NA NA NA
"7336" NA NA NA
"7337" NA NA NA
"7338" NA NA NA
"7339" NA NA NA
"7340" NA NA NA
"7341" NA NA NA
"7342" NA NA NA
"7343" NA NA NA
"7344" NA NA NA
"7345" NA NA NA
"7346" NA NA NA
"7347" NA NA NA
"7348" NA NA NA
"7349" NA NA NA
"7350" NA NA NA
"7351" NA NA NA
"7352" NA NA NA
"7353" NA NA NA
"7354" NA NA NA
"7355" NA NA NA
"7356" NA NA NA
"7357" NA NA NA
"7358" NA NA NA
"7359" NA NA NA
"7360" NA NA NA
"7361" NA NA NA
"7362" NA NA NA
"7363" NA NA NA
"7364" NA NA NA
"7365" NA NA NA
"7366" NA NA NA
"7367" NA NA NA
"7368" NA NA NA
"7369" NA NA NA
"7370" NA NA NA
"7371" NA NA NA
"7372" NA NA NA
"7373" NA NA NA
"7374" NA NA NA
"7375" NA NA NA
"7376" NA NA NA
"7377" NA NA NA
"7378" NA NA NA
"7379" NA NA NA
"7380" NA NA NA
"7381" NA NA NA
"7382" NA NA NA
"7383" NA NA NA
"7384" NA NA NA
"7385" NA NA NA
"7386" NA NA NA
"7387" NA NA NA
"7388" NA NA NA
"7389" NA NA NA
"7390" NA NA NA
"7391" NA NA NA
"7392" NA NA NA
"7393" NA NA NA
"7394" NA NA NA
"7395" NA NA NA
"7396" NA NA NA
"7397" NA NA NA
"7398" NA NA NA
"7399" NA NA NA
"7400" NA NA NA
"7401" NA NA NA
"7402" NA NA NA
"7403" NA NA NA
"7404" NA NA NA
"7405" NA NA NA
"7406" NA NA NA
"7407" NA NA NA
"7408" NA NA NA
"7409" NA NA NA
"7410" NA NA NA
"7411" NA NA NA
"7412" NA NA NA
"7413" NA NA NA
"7414" NA NA NA
"7415" NA NA NA
"7416" NA NA NA
"7417" NA NA NA
"7418" NA NA NA
"7419" NA NA NA
"7420" NA NA NA
"7421" NA NA NA
"7422" NA NA NA
"7423" NA NA NA
"7424" NA NA NA
"7425" NA NA NA
"7426" NA NA NA
"7427" NA NA NA
"7428" NA NA NA
"7429" NA NA NA
"7430" NA NA NA
"7431" NA NA NA
"7432" NA NA NA
"7433" NA NA NA
"7434" NA NA NA
"7435" NA NA NA
"7436" NA NA NA
"7437" NA NA NA
"7438" NA NA NA
"7439" NA NA NA
"7440" NA NA NA
"7441" NA NA NA
"7442" NA NA NA
"7443" NA NA NA
"7444" NA NA NA
"7445" NA NA NA
"7446" NA NA NA
"7447" NA NA NA
"7448" NA NA NA
"7449" NA NA NA
"7450" NA NA NA
"7451" NA NA NA
"7452" NA NA NA
"7453" NA NA NA
"7454" NA NA NA
"7455" NA NA NA
"7456" NA NA NA
"7457" NA NA NA
"7458" NA NA NA
"7459" NA NA NA
"7460" NA NA NA
"7461" NA NA NA
"7462" NA NA NA
"7463" NA NA NA
"7464" NA NA NA
"7465" NA NA NA
"7466" NA NA NA
"7467" NA NA NA
"7468" NA NA NA
"7469" NA NA NA
"7470" NA NA NA
"7471" NA NA NA
"7472" NA NA NA
"7473" NA NA NA
"7474" NA NA NA
"7475" NA NA NA
"7476" NA NA NA
"7477" NA NA NA
"7478" NA NA NA
"7479" NA NA NA
"7480" NA NA NA
"7481" NA NA NA
"7482" NA NA NA
"7483" NA NA NA
"7484" NA NA NA
"7485" NA NA NA
"7486" NA NA NA
"7487" NA NA NA
"7488" NA NA NA
"7489" NA NA NA
"7490" NA NA NA
"7491" NA NA NA
"7492" NA NA NA
"7493" NA NA NA
"7494" NA NA NA
"7495" NA NA NA
"7496" NA NA NA
"7497" NA NA NA
"7498" NA NA NA
"7499" NA NA NA
"7500" NA NA NA
"7501" NA NA NA
"7502" NA NA NA
"7503" NA NA NA
"7504" NA NA NA
"7505" NA NA NA
"7506" NA NA NA
"7507" NA NA NA
"7508" NA NA NA
"7509" NA NA NA
"7510" NA NA NA
"7511" NA NA NA
"7512" NA NA NA
"7513" NA NA NA
"7514" NA NA NA
"7515" NA NA NA
"7516" NA NA NA
"7517" NA NA NA
"7518" NA NA NA
"7519" NA NA NA
"7520" NA NA NA
"7521" NA NA NA
"7522" NA NA NA
"7523" NA NA NA
"7524" NA NA NA
"7525" NA NA NA
"7526" NA NA NA
"7527" NA NA NA
"7528" NA NA NA
"7529" NA NA NA
"7530" NA NA NA
"7531" NA NA NA
"7532" NA NA NA
"7533" NA NA NA
"7534" NA NA NA
"7535" NA NA NA
"7536" NA NA NA
"7537" NA NA NA
"7538" NA NA NA
"7539" NA NA NA
"7540" NA NA NA
"7541" NA NA NA
"7542" NA NA NA
"7543" NA NA NA
"7544" NA NA NA
"7545" NA NA NA
"7546" NA NA NA
"7547" NA NA NA
"7548" NA NA NA
"7549" NA NA NA
"7550" NA NA NA
"7551" NA NA NA
"7552" NA NA NA
"7553" NA NA NA
"7554" NA NA NA
"7555" NA NA NA
"7556" NA NA NA
"7557" NA NA NA
"7558" NA NA NA
"7559" NA NA NA
"7560" NA NA NA
"7561" NA NA NA
"7562" NA NA NA
"7563" NA NA NA
"7564" NA NA NA
"7565" NA NA NA
"7566" NA NA NA
"7567" NA NA NA
"7568" NA NA NA
"7569" NA NA NA
"7570" NA NA NA
"7571" NA NA NA
"7572" NA NA NA
"7573" NA NA NA
"7574" NA NA NA
"7575" NA NA NA
"7576" NA NA NA
"7577" NA NA NA
"7578" NA NA NA
"7579" NA NA NA
"7580" NA NA NA
"7581" NA NA NA
"7582" NA NA NA
"7583" NA NA NA
"7584" NA NA NA
"7585" NA NA NA
"7586" NA NA NA
"7587" NA NA NA
"7588" NA NA NA
"7589" NA NA NA
"7590" NA NA NA
"7591" NA NA NA
"7592" NA NA NA
"7593" NA NA NA
"7594" NA NA NA
"7595" NA NA NA
"7596" NA NA NA
"7597" NA NA NA
"7598" NA NA NA
"7599" NA NA NA
"7600" NA NA NA
"7601" NA NA NA
"7602" NA NA NA
"7603" NA NA NA
"7604" NA NA NA
"7605" NA NA NA
"7606" NA NA NA
"7607" NA NA NA
"7608" NA NA NA
"7609" NA NA NA
"7610" NA NA NA
"7611" NA NA NA
"7612" NA NA NA
"7613" NA NA NA
"7614" NA NA NA
"7615" NA NA NA
"7616" NA NA NA
"7617" NA NA NA
"7618" NA NA NA
"7619" NA NA NA
"7620" NA NA NA
"7621" NA NA NA
"7622" NA NA NA
"7623" NA NA NA
"7624" NA NA NA
"7625" NA NA NA
"7626" NA NA NA
"7627" NA NA NA
"7628" NA NA NA
"7629" NA NA NA
"7630" NA NA NA
"7631" NA NA NA
"7632" NA NA NA
"7633" NA NA NA
"7634" NA NA NA
"7635" NA NA NA
"7636" NA NA NA
"7637" NA NA NA
"7638" NA NA NA
"7639" NA NA NA
"7640" NA NA NA
"7641" NA NA NA
"7642" NA NA NA
"7643" NA NA NA
"7644" NA NA NA
"7645" NA NA NA
"7646" NA NA NA
"7647" NA NA NA
"7648" NA NA NA
"7649" NA NA NA
"7650" NA NA NA
"7651" NA NA NA
"7652" NA NA NA
"7653" NA NA NA
"7654" NA NA NA
"7655" NA NA NA
"7656" NA NA NA
"7657" NA NA NA
"7658" NA NA NA
"7659" NA NA NA
"7660" NA NA NA
"7661" NA NA NA
"7662" NA NA NA
"7663" NA NA NA
"7664" NA NA NA
"7665" NA NA NA
"7666" NA NA NA
"7667" NA NA NA
"7668" NA NA NA
"7669" NA NA NA
"7670" NA NA NA
"7671" NA NA NA
"7672" NA NA NA
"7673" NA NA NA
"7674" NA NA NA
"7675" NA NA NA
"7676" NA NA NA
"7677" NA NA NA
"7678" NA NA NA
"7679" NA NA NA
"7680" NA NA NA
"7681" NA NA NA
"7682" NA NA NA
"7683" NA NA NA
"7684" NA NA NA
"7685" NA NA NA
"7686" NA NA NA
"7687" NA NA NA
"7688" NA NA NA
"7689" NA NA NA
"7690" NA NA NA
"7691" NA NA NA
"7692" NA NA NA
"7693" NA NA NA
"7694" NA NA NA
"7695" NA NA NA
"7696" NA NA NA
"7697" NA NA NA
"7698" NA NA NA
"7699" NA NA NA
"7700" NA NA NA
"7701" NA NA NA
"7702" NA NA NA
"7703" NA NA NA
"7704" NA NA NA
"7705" NA NA NA
"7706" NA NA NA
"7707" NA NA NA
"7708" NA NA NA
"7709" NA NA NA
"7710" NA NA NA
"7711" NA NA NA
"7712" NA NA NA
"7713" NA NA NA
"7714" NA NA NA
"7715" NA NA NA
"7716" NA NA NA
"7717" NA NA NA
"7718" NA NA NA
"7719" NA NA NA
"7720" NA NA NA
"7721" NA NA NA
"7722" NA NA NA
"7723" NA NA NA
"7724" NA NA NA
"7725" NA NA NA
"7726" NA NA NA
"7727" NA NA NA
"7728" NA NA NA
"7729" NA NA NA
"7730" NA NA NA
"7731" NA NA NA
"7732" NA NA NA
"7733" NA NA NA
"7734" NA NA NA
"7735" NA NA NA
"7736" NA NA NA
"7737" NA NA NA
"7738" NA NA NA
"7739" NA NA NA
"7740" NA NA NA
"7741" NA NA NA
"7742" NA NA NA
"7743" NA NA NA
"7744" NA NA NA
"7745" NA NA NA
"7746" NA NA NA
"7747" NA NA NA
"7748" NA NA NA
"7749" NA NA NA
"7750" NA NA NA
"7751" NA NA NA
"7752" NA NA NA
"7753" NA NA NA
"7754" NA NA NA
"7755" NA NA NA
"7756" NA NA NA
"7757" NA NA NA
"7758" NA NA NA
"7759" NA NA NA
"7760" NA NA NA
"7761" NA NA NA
"7762" NA NA NA
"7763" NA NA NA
"7764" NA NA NA
"7765" NA NA NA
"7766" NA NA NA
"7767" NA NA NA
"7768" NA NA NA
"7769" NA NA NA
"7770" NA NA NA
"7771" NA NA NA
"7772" NA NA NA
"7773" NA NA NA
"7774" NA NA NA
"7775" NA NA NA
"7776" NA NA NA
"7777" NA NA NA
"7778" NA NA NA
"7779" NA NA NA
"7780" NA NA NA
"7781" NA NA NA
"7782" NA NA NA
"7783" NA NA NA
"7784" NA NA NA
"7785" NA NA NA
"7786" NA NA NA
"7787" NA NA NA
"7788" NA NA NA
"7789" NA NA NA
"7790" NA NA NA
"7791" NA NA NA
"7792" NA NA NA
"7793" NA NA NA
"7794" NA NA NA
"7795" NA NA NA
"7796" NA NA NA
"7797" NA NA NA
"7798" NA NA NA
"7799" NA NA NA
"7800" NA NA NA
"7801" NA NA NA
"7802" NA NA NA
"7803" NA NA NA
"7804" NA NA NA
"7805" NA NA NA
"7806" NA NA NA
"7807" NA NA NA
"7808" NA NA NA
"7809" NA NA NA
"7810" NA NA NA
"7811" NA NA NA
"7812" NA NA NA
"7813" NA NA NA
"7814" NA NA NA
"7815" NA NA NA
"7816" NA NA NA
"7817" NA NA NA
"7818" NA NA NA
"7819" NA NA NA
"7820" NA NA NA
"7821" NA NA NA
"7822" NA NA NA
"7823" NA NA NA
"7824" NA NA NA
"7825" NA NA NA
"7826" NA NA NA
"7827" NA NA NA
"7828" NA NA NA
"7829" NA NA NA
"7830" NA NA NA
"7831" NA NA NA
"7832" NA NA NA
"7833" NA NA NA
"7834" NA NA NA
"7835" NA NA NA
"7836" NA NA NA
"7837" NA NA NA
"7838" NA NA NA
"7839" NA NA NA
"7840" NA NA NA
"7841" NA NA NA
"7842" NA NA NA
"7843" NA NA NA
"7844" NA NA NA
"7845" NA NA NA
"7846" NA NA NA
"7847" NA NA NA
"7848" NA NA NA
"7849" NA NA NA
"7850" NA NA NA
"7851" NA NA NA
"7852" NA NA NA
"7853" NA NA NA
"7854" NA NA NA
"7855" NA NA NA
"7856" NA NA NA
"7857" NA NA NA
"7858" NA NA NA
"7859" NA NA NA
"7860" NA NA NA
"7861" NA NA NA
"7862" NA NA NA
"7863" NA NA NA
"7864" NA NA NA
"7865" NA NA NA
"7866" NA NA NA
"7867" NA NA NA
"7868" NA NA NA
"7869" NA NA NA
"7870" NA NA NA
"7871" NA NA NA
"7872" NA NA NA
"7873" NA NA NA
"7874" NA NA NA
"7875" NA NA NA
"7876" NA NA NA
"7877" NA NA NA
"7878" NA NA NA
"7879" NA NA NA
"7880" NA NA NA
"7881" NA NA NA
"7882" NA NA NA
"7883" NA NA NA
"7884" NA NA NA
"7885" NA NA NA
"7886" NA NA NA
"7887" NA NA NA
"7888" NA NA NA
"7889" NA NA NA
"7890" NA NA NA
"7891" NA NA NA
"7892" NA NA NA
"7893" NA NA NA
"7894" NA NA NA
"7895" NA NA NA
"7896" NA NA NA
"7897" NA NA NA
"7898" NA NA NA
"7899" NA NA NA
"7900" NA NA NA
"7901" NA NA NA
"7902" NA NA NA
"7903" NA NA NA
"7904" NA NA NA
"7905" NA NA NA
"7906" NA NA NA
"7907" NA NA NA
"7908" NA NA NA
"7909" NA NA NA
"7910" NA NA NA
"7911" NA NA NA
"7912" NA NA NA
"7913" NA NA NA
"7914" NA NA NA
"7915" NA NA NA
"7916" NA NA NA
"7917" NA NA NA
"7918" NA NA NA
"7919" NA NA NA
"7920" NA NA NA
"7921" NA NA NA
"7922" NA NA NA
"7923" NA NA NA
"7924" NA NA NA
"7925" NA NA NA
"7926" NA NA NA
"7927" NA NA NA
"7928" NA NA NA
"7929" NA NA NA
"7930" NA NA NA
"7931" NA NA NA
"7932" NA NA NA
"7933" NA NA NA
"7934" NA NA NA
"7935" NA NA NA
"7936" NA NA NA
"7937" NA NA NA
"7938" NA NA NA
"7939" NA NA NA
"7940" NA NA NA
"7941" NA NA NA
"7942" NA NA NA
"7943" NA NA NA
"7944" NA NA NA
"7945" NA NA NA
"7946" NA NA NA
"7947" NA NA NA
"7948" NA NA NA
"7949" NA NA NA
"7950" NA NA NA
"7951" NA NA NA
"7952" NA NA NA
"7953" NA NA NA
"7954" NA NA NA
"7955" NA NA NA
"7956" NA NA NA
"7957" NA NA NA
"7958" NA NA NA
"7959" NA NA NA
"7960" NA NA NA
"7961" NA NA NA
"7962" NA NA NA
"7963" NA NA NA
"7964" NA NA NA
"7965" NA NA NA
"7966" NA NA NA
"7967" NA NA NA
"7968" NA NA NA
"7969" NA NA NA
"7970" NA NA NA
"7971" NA NA NA
"7972" NA NA NA
"7973" NA NA NA
"7974" NA NA NA
"7975" NA NA NA
"7976" NA NA NA
"7977" NA NA NA
"7978" NA NA NA
"7979" NA NA NA
"7980" NA NA NA
"7981" NA NA NA
"7982" NA NA NA
"7983" NA NA NA
"7984" NA NA NA
"7985" NA NA NA
"7986" NA NA NA
"7987" NA NA NA
"7988" NA NA NA
"7989" NA NA NA
"7990" NA NA NA
"7991" NA NA NA
"7992" NA NA NA
"7993" NA NA NA
"7994" NA NA NA
"7995" NA NA NA
"7996" NA NA NA
"7997" NA NA NA
"7998" NA NA NA
"7999" NA NA NA
"8000" NA NA NA
"8001" NA NA NA
"8002" NA NA NA
"8003" NA NA NA
"8004" NA NA NA
"8005" NA NA NA
"8006" NA NA NA
"8007" NA NA NA
"8008" NA NA NA
"8009" NA NA NA
"8010" NA NA NA
"8011" NA NA NA
"8012" NA NA NA
"8013" NA NA NA
"8014" NA NA NA
"8015" NA NA NA
"8016" NA NA NA
"8017" NA NA NA
"8018" NA NA NA
"8019" NA NA NA
"8020" NA NA NA
"8021" NA NA NA
"8022" NA NA NA
"8023" NA NA NA
"8024" NA NA NA
"8025" NA NA NA
"8026" NA NA NA
"8027" NA NA NA
"8028" NA NA NA
"8029" NA NA NA
"8030" NA NA NA
"8031" NA NA NA
"8032" NA NA NA
"8033" NA NA NA
"8034" NA NA NA
"8035" NA NA NA
"8036" NA NA NA
"8037" NA NA NA
"8038" NA NA NA
"8039" NA NA NA
"8040" NA NA NA
"8041" NA NA NA
"8042" NA NA NA
"8043" NA NA NA
"8044" NA NA NA
"8045" NA NA NA
"8046" NA NA NA
"8047" NA NA NA
"8048" NA NA NA
"8049" NA NA NA
"8050" NA NA NA
"8051" NA NA NA
"8052" NA NA NA
"8053" NA NA NA
"8054" NA NA NA
"8055" NA NA NA
"8056" NA NA NA
"8057" NA NA NA
"8058" NA NA NA
"8059" NA NA NA
"8060" NA NA NA
"8061" NA NA NA
"8062" NA NA NA
"8063" NA NA NA
"8064" NA NA NA
"8065" NA NA NA
"8066" NA NA NA
"8067" NA NA NA
"8068" NA NA NA
"8069" NA NA NA
"8070" NA NA NA
"8071" NA NA NA
"8072" NA NA NA
"8073" NA NA NA
"8074" NA NA NA
"8075" NA NA NA
"8076" NA NA NA
"8077" NA NA NA
"8078" NA NA NA
"8079" NA NA NA
"8080" NA NA NA
"8081" NA NA NA
"8082" NA NA NA
"8083" NA NA NA
"8084" NA NA NA
"8085" NA NA NA
"8086" NA NA NA
"8087" NA NA NA
"8088" NA NA NA
"8089" NA NA NA
"8090" NA NA NA
"8091" NA NA NA
"8092" NA NA NA
"8093" NA NA NA
"8094" NA NA NA
"8095" NA NA NA
"8096" NA NA NA
"8097" NA NA NA
"8098" NA NA NA
"8099" NA NA NA
"8100" NA NA NA
"8101" NA NA NA
"8102" NA NA NA
"8103" NA NA NA
"8104" NA NA NA
"8105" NA NA NA
"8106" NA NA NA
"8107" NA NA NA
"8108" NA NA NA
"8109" NA NA NA
"8110" NA NA NA
"8111" NA NA NA
"8112" NA NA NA
"8113" NA NA NA
"8114" NA NA NA
"8115" NA NA NA
"8116" NA NA NA
"8117" NA NA NA
"8118" NA NA NA
"8119" NA NA NA
"8120" NA NA NA
"8121" NA NA NA
"8122" NA NA NA
"8123" NA NA NA
"8124" NA NA NA
"8125" NA NA NA
"8126" NA NA NA
"8127" NA NA NA
"8128" NA NA NA
"8129" NA NA NA
"8130" NA NA NA
"8131" NA NA NA
"8132" NA NA NA
"8133" NA NA NA
"8134" NA NA NA
"8135" NA NA NA
"8136" NA NA NA
"8137" NA NA NA
"8138" NA NA NA
"8139" NA NA NA
"8140" NA NA NA
"8141" NA NA NA
"8142" NA NA NA
"8143" NA NA NA
"8144" NA NA NA
"8145" NA NA NA
"8146" NA NA NA
"8147" NA NA NA
"8148" NA NA NA
"8149" NA NA NA
"8150" NA NA NA
"8151" NA NA NA
"8152" NA NA NA
"8153" NA NA NA
"8154" NA NA NA
"8155" NA NA NA
"8156" NA NA NA
"8157" NA NA NA
"8158" NA NA NA
"8159" NA NA NA
"8160" NA NA NA
"8161" NA NA NA
"8162" NA NA NA
"8163" NA NA NA
"8164" NA NA NA
"8165" NA NA NA
"8166" NA NA NA
"8167" NA NA NA
"8168" NA NA NA
"8169" NA NA NA
"8170" NA NA NA
"8171" NA NA NA
"8172" NA NA NA
"8173" NA NA NA
"8174" NA NA NA
"8175" NA NA NA
"8176" NA NA NA
"8177" NA NA NA
"8178" NA NA NA
"8179" NA NA NA
"8180" NA NA NA
"8181" NA NA NA
"8182" NA NA NA
"8183" NA NA NA
"8184" NA NA NA
"8185" NA NA NA
"8186" NA NA NA
"8187" NA NA NA
"8188" NA NA NA
"8189" NA NA NA
"8190" NA NA NA
"8191" NA NA NA
"8192" NA NA NA
"8193" NA NA NA
"8194" NA NA NA
"8195" NA NA NA
"8196" NA NA NA
"8197" NA NA NA
"8198" NA NA NA
"8199" NA NA NA
"8200" NA NA NA
"8201" NA NA NA
"8202" NA NA NA
"8203" NA NA NA
"8204" NA NA NA
"8205" NA NA NA
"8206" NA NA NA
"8207" NA NA NA
"8208" NA NA NA
"8209" NA NA NA
"8210" NA NA NA
"8211" NA NA NA
"8212" NA NA NA
"8213" NA NA NA
"8214" NA NA NA
"8215" NA NA NA
"8216" NA NA NA
"8217" NA NA NA
"8218" NA NA NA
"8219" NA NA NA
"8220" NA NA NA
"8221" NA NA NA
"8222" NA NA NA
"8223" NA NA NA
"8224" NA NA NA
"8225" NA NA NA
"8226" NA NA NA
"8227" NA NA NA
"8228" NA NA NA
"8229" NA NA NA
"8230" NA NA NA
"8231" NA NA NA
"8232" NA NA NA
"8233" NA NA NA
"8234" NA NA NA
"8235" NA NA NA
"8236" NA NA NA
"8237" NA NA NA
"8238" NA NA NA
"8239" NA NA NA
"8240" NA NA NA
"8241" NA NA NA
"8242" NA NA NA
"8243" NA NA NA
"8244" NA NA NA
"8245" NA NA NA
"8246" NA NA NA
"8247" NA NA NA
"8248" NA NA NA
"8249" NA NA NA
"8250" NA NA NA
"8251" NA NA NA
"8252" NA NA NA
"8253" NA NA NA
"8254" NA NA NA
"8255" NA NA NA
"8256" NA NA NA
"8257" NA NA NA
"8258" NA NA NA
"8259" NA NA NA
"8260" NA NA NA
"8261" NA NA NA
"8262" NA NA NA
"8263" NA NA NA
"8264" NA NA NA
"8265" NA NA NA
"8266" NA NA NA
"8267" NA NA NA
"8268" NA NA NA
"8269" NA NA NA
"8270" NA NA NA
"8271" NA NA NA
"8272" NA NA NA
"8273" NA NA NA
"8274" NA NA NA
"8275" NA NA NA
"8276" NA NA NA
"8277" NA NA NA
"8278" NA NA NA
"8279" NA NA NA
"8280" NA NA NA
"8281" NA NA NA
"8282" NA NA NA
"8283" NA NA NA
"8284" NA NA NA
"8285" NA NA NA
"8286" NA NA NA
"8287" NA NA NA
"8288" NA NA NA
"8289" NA NA NA
"8290" NA NA NA
"8291" NA NA NA
"8292" NA NA NA
"8293" NA NA NA
"8294" NA NA NA
"8295" NA NA NA
"8296" NA NA NA
"8297" NA NA NA
"8298" NA NA NA
"8299" NA NA NA
"8300" NA NA NA
"8301" NA NA NA
"8302" NA NA NA
"8303" NA NA NA
"8304" NA NA NA
"8305" NA NA NA
"8306" NA NA NA
"8307" NA NA NA
"8308" NA NA NA
"8309" NA NA NA
"8310" NA NA NA
"8311" NA NA NA
"8312" NA NA NA
"8313" NA NA NA
"8314" NA NA NA
"8315" NA NA NA
"8316" NA NA NA
"8317" NA NA NA
"8318" NA NA NA
"8319" NA NA NA
"8320" NA NA NA
"8321" NA NA NA
"8322" NA NA NA
"8323" NA NA NA
"8324" NA NA NA
"8325" NA NA NA
"8326" NA NA NA
"8327" NA NA NA
"8328" NA NA NA
"8329" NA NA NA
"8330" NA NA NA
"8331" NA NA NA
"8332" NA NA NA
"8333" NA NA NA
"8334" NA NA NA
"8335" NA NA NA
"8336" NA NA NA
"8337" NA NA NA
"8338" NA NA NA
"8339" NA NA NA
"8340" NA NA NA
"8341" NA NA NA
"8342" NA NA NA
"8343" NA NA NA
"8344" NA NA NA
"8345" NA NA NA
"8346" NA NA NA
"8347" NA NA NA
"8348" NA NA NA
"8349" NA NA NA
"8350" NA NA NA
"8351" NA NA NA
"8352" NA NA NA
"8353" NA NA NA
"8354" NA NA NA
"8355" NA NA NA
"8356" NA NA NA
"8357" NA NA NA
"8358" NA NA NA
"8359" NA NA NA
"8360" NA NA NA
"8361" NA NA NA
"8362" NA NA NA
"8363" NA NA NA
"8364" NA NA NA
"8365" NA NA NA
"8366" NA NA NA
"8367" NA NA NA
"8368" NA NA NA
"8369" NA NA NA
"8370" NA NA NA
"8371" NA NA NA
"8372" NA NA NA
"8373" NA NA NA
"8374" NA NA NA
"8375" NA NA NA
"8376" NA NA NA
"8377" NA NA NA
"8378" NA NA NA
"8379" NA NA NA
"8380" NA NA NA
"8381" NA NA NA
"8382" NA NA NA
"8383" NA NA NA
"8384" NA NA NA
"8385" NA NA NA
"8386" NA NA NA
"8387" NA NA NA
"8388" NA NA NA
"8389" NA NA NA
"8390" NA NA NA
"8391" NA NA NA
"8392" NA NA NA
"8393" NA NA NA
"8394" NA NA NA
"8395" NA NA NA
"8396" NA NA NA
"8397" NA NA NA
"8398" NA NA NA
"8399" NA NA NA
"8400" NA NA NA
"8401" NA NA NA
"8402" NA NA NA
"8403" NA NA NA
"8404" NA NA NA
"8405" NA NA NA
"8406" NA NA NA
"8407" NA NA NA
"8408" NA NA NA
"8409" NA NA NA
"8410" NA NA NA
"8411" NA NA NA
"8412" NA NA NA
"8413" NA NA NA
"8414" NA NA NA
"8415" NA NA NA
"8416" NA NA NA
"8417" NA NA NA
"8418" NA NA NA
"8419" NA NA NA
"8420" NA NA NA
"8421" NA NA NA
"8422" NA NA NA
"8423" NA NA NA
"8424" NA NA NA
"8425" NA NA NA
"8426" NA NA NA
"8427" NA NA NA
"8428" NA NA NA
"8429" NA NA NA
"8430" NA NA NA
"8431" NA NA NA
"8432" NA NA NA
"8433" NA NA NA
"8434" NA NA NA
"8435" NA NA NA
"8436" NA NA NA
"8437" NA NA NA
"8438" NA NA NA
"8439" NA NA NA
"8440" NA NA NA
"8441" NA NA NA
"8442" NA NA NA
"8443" NA NA NA
"8444" NA NA NA
"8445" NA NA NA
"8446" NA NA NA
"8447" NA NA NA
"8448" NA NA NA
"8449" NA NA NA
"8450" NA NA NA
"8451" NA NA NA
"8452" NA NA NA
"8453" NA NA NA
"8454" NA NA NA
"8455" NA NA NA
"8456" NA NA NA
"8457" NA NA NA
"8458" NA NA NA
"8459" NA NA NA
"8460" NA NA NA
"8461" NA NA NA
"8462" NA NA NA
"8463" NA NA NA
"8464" NA NA NA
"8465" NA NA NA
"8466" NA NA NA
"8467" NA NA NA
"8468" NA NA NA
"8469" NA NA NA
"8470" NA NA NA
"8471" NA NA NA
"8472" NA NA NA
"8473" NA NA NA
"8474" NA NA NA
"8475" NA NA NA
"8476" NA NA NA
"8477" NA NA NA
"8478" NA NA NA
"8479" NA NA NA
"8480" NA NA NA
"8481" NA NA NA
"8482" NA NA NA
"8483" NA NA NA
"8484" NA NA NA
"8485" NA NA NA
"8486" NA NA NA
"8487" NA NA NA
"8488" NA NA NA
"8489" NA NA NA
"8490" NA NA NA
"8491" NA NA NA
"8492" NA NA NA
"8493" NA NA NA
"8494" NA NA NA
"8495" NA NA NA
"8496" NA NA NA
"8497" NA NA NA
"8498" NA NA NA
"8499" NA NA NA
"8500" NA NA NA
"8501" NA NA NA
"8502" NA NA NA
"8503" NA NA NA
"8504" NA NA NA
"8505" NA NA NA
"8506" NA NA NA
"8507" NA NA NA
"8508" NA NA NA
"8509" NA NA NA
"8510" NA NA NA
"8511" NA NA NA
"8512" NA NA NA
"8513" NA NA NA
"8514" NA NA NA
"8515" NA NA NA
"8516" NA NA NA
"8517" NA NA NA
"8518" NA NA NA
"8519" NA NA NA
"8520" NA NA NA
"8521" NA NA NA
"8522" NA NA NA
"8523" NA NA NA
"8524" NA NA NA
"8525" NA NA NA
"8526" NA NA NA
"8527" NA NA NA
"8528" NA NA NA
"8529" NA NA NA
"8530" NA NA NA
"8531" NA NA NA
"8532" NA NA NA
"8533" NA NA NA
"8534" NA NA NA
"8535" NA NA NA
"8536" NA NA NA
"8537" NA NA NA
"8538" NA NA NA
"8539" NA NA NA
"8540" NA NA NA
"8541" NA NA NA
"8542" NA NA NA
"8543" NA NA NA
"8544" NA NA NA
"8545" NA NA NA
"8546" NA NA NA
"8547" NA NA NA
"8548" NA NA NA
"8549" NA NA NA
"8550" NA NA NA
"8551" NA NA NA
"8552" NA NA NA
"8553" NA NA NA
"8554" NA NA NA
"8555" NA NA NA
"8556" NA NA NA
"8557" NA NA NA
"8558" NA NA NA
"8559" NA NA NA
"8560" NA NA NA
"8561" NA NA NA
"8562" NA NA NA
"8563" NA NA NA
"8564" NA NA NA
"8565" NA NA NA
"8566" NA NA NA
"8567" NA NA NA
"8568" NA NA NA
"8569" NA NA NA
"8570" NA NA NA
"8571" NA NA NA
"8572" NA NA NA
"8573" NA NA NA
"8574" NA NA NA
"8575" NA NA NA
"8576" NA NA NA
"8577" NA NA NA
"8578" NA NA NA
"8579" NA NA NA
"8580" NA NA NA
"8581" NA NA NA
"8582" NA NA NA
"8583" NA NA NA
"8584" NA NA NA
"8585" NA NA NA
"8586" NA NA NA
"8587" NA NA NA
"8588" NA NA NA
"8589" NA NA NA
"8590" NA NA NA
"8591" NA NA NA
"8592" NA NA NA
"8593" NA NA NA
"8594" NA NA NA
"8595" NA NA NA
"8596" NA NA NA
"8597" NA NA NA
"8598" NA NA NA
"8599" NA NA NA
"8600" NA NA NA
"8601" NA NA NA
"8602" NA NA NA
"8603" NA NA NA
"8604" NA NA NA
"8605" NA NA NA
"8606" NA NA NA
"8607" NA NA NA
"8608" NA NA NA
"8609" NA NA NA
"8610" NA NA NA
"8611" NA NA NA
"8612" NA NA NA
"8613" NA NA NA
"8614" NA NA NA
"8615" NA NA NA
"8616" NA NA NA
"8617" NA NA NA
"8618" NA NA NA
"8619" NA NA NA
"8620" NA NA NA
"8621" NA NA NA
"8622" NA NA NA
"8623" NA NA NA
"8624" NA NA NA
"8625" NA NA NA
"8626" NA NA NA
"8627" NA NA NA
"8628" NA NA NA
"8629" NA NA NA
"8630" NA NA NA
"8631" NA NA NA
"8632" NA NA NA
"8633" NA NA NA
"8634" NA NA NA
"8635" NA NA NA
"8636" NA NA NA
"8637" NA NA NA
"8638" NA NA NA
"8639" NA NA NA
"8640" NA NA NA
"8641" NA NA NA
"8642" NA NA NA
"8643" NA NA NA
"8644" NA NA NA
"8645" NA NA NA
"8646" NA NA NA
"8647" NA NA NA
"8648" NA NA NA
"8649" NA NA NA
"8650" NA NA NA
"8651" NA NA NA
"8652" NA NA NA
"8653" NA NA NA
"8654" NA NA NA
"8655" NA NA NA
"8656" NA NA NA
"8657" NA NA NA
"8658" NA NA NA
"8659" NA NA NA
"8660" NA NA NA
"8661" NA NA NA
"8662" NA NA NA
"8663" NA NA NA
"8664" NA NA NA
"8665" NA NA NA
"8666" NA NA NA
"8667" NA NA NA
"8668" NA NA NA
"8669" NA NA NA
"8670" NA NA NA
"8671" NA NA NA
"8672" NA NA NA
"8673" NA NA NA
"8674" NA NA NA
"8675" NA NA NA
"8676" NA NA NA
"8677" NA NA NA
"8678" NA NA NA
"8679" NA NA NA
"8680" NA NA NA
"8681" NA NA NA
"8682" NA NA NA
"8683" NA NA NA
"8684" NA NA NA
"8685" NA NA NA
"8686" NA NA NA
"8687" NA NA NA
"8688" NA NA NA
"8689" NA NA NA
"8690" NA NA NA
"8691" NA NA NA
"8692" NA NA NA
"8693" NA NA NA
"8694" NA NA NA
"8695" NA NA NA
"8696" NA NA NA
"8697" NA NA NA
"8698" NA NA NA
"8699" NA NA NA
"8700" NA NA NA
"8701" NA NA NA
"8702" NA NA NA
"8703" NA NA NA
"8704" NA NA NA
"8705" NA NA NA
"8706" NA NA NA
"8707" NA NA NA
"8708" NA NA NA
"8709" NA NA NA
"8710" NA NA NA
"8711" NA NA NA
"8712" NA NA NA
"8713" NA NA NA
"8714" NA NA NA
"8715" NA NA NA
"8716" NA NA NA
"8717" NA NA NA
"8718" NA NA NA
"8719" NA NA NA
"8720" NA NA NA
"8721" NA NA NA
"8722" NA NA NA
"8723" NA NA NA
"8724" NA NA NA
"8725" NA NA NA
"8726" NA NA NA
"8727" NA NA NA
"8728" NA NA NA
"8729" NA NA NA
"8730" NA NA NA
"8731" NA NA NA
"8732" NA NA NA
"8733" NA NA NA
"8734" NA NA NA
"8735" NA NA NA
"8736" NA NA NA
"8737" NA NA NA
"8738" NA NA NA
"8739" NA NA NA
"8740" NA NA NA
"8741" NA NA NA
"8742" NA NA NA
"8743" NA NA NA
"8744" NA NA NA
"8745" NA NA NA
"8746" NA NA NA
"8747" NA NA NA
"8748" NA NA NA
"8749" NA NA NA
"8750" NA NA NA
"8751" NA NA NA
"8752" NA NA NA
"8753" NA NA NA
"8754" NA NA NA
"8755" NA NA NA
"8756" NA NA NA
"8757" NA NA NA
"8758" NA NA NA
"8759" NA NA NA
"8760" NA NA NA
"8761" NA NA NA
"8762" NA NA NA
"8763" NA NA NA
"8764" NA NA NA
"8765" NA NA NA
"8766" NA NA NA
"8767" NA NA NA
"8768" NA NA NA
"8769" NA NA NA
"8770" NA NA NA
"8771" NA NA NA
"8772" NA NA NA
"8773" NA NA NA
"8774" NA NA NA
"8775" NA NA NA
"8776" NA NA NA
"8777" NA NA NA
"8778" NA NA NA
"8779" NA NA NA
"8780" NA NA NA
"8781" NA NA NA
"8782" NA NA NA
"8783" NA NA NA
"8784" NA NA NA
"8785" NA NA NA
"8786" NA NA NA
"8787" NA NA NA
"8788" NA NA NA
"8789" NA NA NA
"8790" NA NA NA
"8791" NA NA NA
"8792" NA NA NA
"8793" NA NA NA
"8794" NA NA NA
"8795" NA NA NA
"8796" NA NA NA
"8797" NA NA NA
"8798" NA NA NA
"8799" NA NA NA
"8800" NA NA NA
"8801" NA NA NA
"8802" NA NA NA
"8803" NA NA NA
"8804" NA NA NA
"8805" NA NA NA
"8806" NA NA NA
"8807" NA NA NA
"8808" NA NA NA
"8809" NA NA NA
"8810" NA NA NA
"8811" NA NA NA
"8812" NA NA NA
"8813" NA NA NA
"8814" NA NA NA
"8815" NA NA NA
"8816" NA NA NA
"8817" NA NA NA
"8818" NA NA NA
"8819" NA NA NA
"8820" NA NA NA
"8821" NA NA NA
"8822" NA NA NA
"8823" NA NA NA
"8824" NA NA NA
"8825" NA NA NA
"8826" NA NA NA
"8827" NA NA NA
"8828" NA NA NA
"8829" NA NA NA
"8830" NA NA NA
"8831" NA NA NA
"8832" NA NA NA
"8833" NA NA NA
"8834" NA NA NA
"8835" NA NA NA
"8836" NA NA NA
"8837" NA NA NA
"8838" NA NA NA
"8839" NA NA NA
"8840" NA NA NA
"8841" NA NA NA
"8842" NA NA NA
"8843" NA NA NA
"8844" NA NA NA
"8845" NA NA NA
"8846" NA NA NA
"8847" NA NA NA
"8848" NA NA NA
"8849" NA NA NA
"8850" NA NA NA
"8851" NA NA NA
"8852" NA NA NA
"8853" NA NA NA
"8854" NA NA NA
"8855" NA NA NA
"8856" NA NA NA
"8857" NA NA NA
"8858" NA NA NA
"8859" NA NA NA
"8860" NA NA NA
"8861" NA NA NA
"8862" NA NA NA
"8863" NA NA NA
"8864" NA NA NA
"8865" NA NA NA
"8866" NA NA NA
"8867" NA NA NA
"8868" NA NA NA
"8869" NA NA NA
"8870" NA NA NA
"8871" NA NA NA
"8872" NA NA NA
"8873" NA NA NA
"8874" NA NA NA
"8875" NA NA NA
"8876" NA NA NA
"8877" NA NA NA
"8878" NA NA NA
"8879" NA NA NA
"8880" NA NA NA
"8881" NA NA NA
"8882" NA NA NA
"8883" NA NA NA
"8884" NA NA NA
"8885" NA NA NA
"8886" NA NA NA
"8887" NA NA NA
"8888" NA NA NA
"8889" NA NA NA
"8890" NA NA NA
"8891" NA NA NA
"8892" NA NA NA
"8893" NA NA NA
"8894" NA NA NA
"8895" NA NA NA
"8896" NA NA NA
"8897" NA NA NA
"8898" NA NA NA
"8899" NA NA NA
"8900" NA NA NA
"8901" NA NA NA
"8902" NA NA NA
"8903" NA NA NA
"8904" NA NA NA
"8905" NA NA NA
"8906" NA NA NA
"8907" NA NA NA
"8908" NA NA NA
"8909" NA NA NA
"8910" NA NA NA
"8911" NA NA NA
"8912" NA NA NA
"8913" NA NA NA
"8914" NA NA NA
"8915" NA NA NA
"8916" NA NA NA
"8917" NA NA NA
"8918" NA NA NA
"8919" NA NA NA
"8920" NA NA NA
"8921" NA NA NA
"8922" NA NA NA
"8923" NA NA NA
"8924" NA NA NA
"8925" NA NA NA
"8926" NA NA NA
"8927" NA NA NA
"8928" NA NA NA
"8929" NA NA NA
"8930" NA NA NA
"8931" NA NA NA
"8932" NA NA NA
"8933" NA NA NA
"8934" NA NA NA
"8935" NA NA NA
"8936" NA NA NA
"8937" NA NA NA
"8938" NA NA NA
"8939" NA NA NA
"8940" NA NA NA
"8941" NA NA NA
"8942" NA NA NA
"8943" NA NA NA
"8944" NA NA NA
"8945" NA NA NA
"8946" NA NA NA
"8947" NA NA NA
"8948" NA NA NA
"8949" NA NA NA
"8950" NA NA NA
"8951" NA NA NA
"8952" NA NA NA
"8953" NA NA NA
"8954" NA NA NA
"8955" NA NA NA
"8956" NA NA NA
"8957" NA NA NA
"8958" NA NA NA
"8959" NA NA NA
"8960" NA NA NA
"8961" NA NA NA
"8962" NA NA NA
"8963" NA NA NA
"8964" NA NA NA
"8965" NA NA NA
"8966" NA NA NA
"8967" NA NA NA
"8968" NA NA NA
"8969" NA NA NA
"8970" NA NA NA
"8971" NA NA NA
"8972" NA NA NA
"8973" NA NA NA
"8974" NA NA NA
"8975" NA NA NA
"8976" NA NA NA
"8977" NA NA NA
"8978" NA NA NA
"8979" NA NA NA
"8980" NA NA NA
"8981" NA NA NA
"8982" NA NA NA
"8983" NA NA NA
"8984" NA NA NA
"8985" NA NA NA
"8986" NA NA NA
"8987" NA NA NA
"8988" NA NA NA
"8989" NA NA NA
"8990" NA NA NA
"8991" NA NA NA
"8992" NA NA NA
"8993" NA NA NA
"8994" NA NA NA
"8995" NA NA NA
"8996" NA NA NA
"8997" NA NA NA
"8998" NA NA NA
"8999" NA NA NA
"9000" NA NA NA
"9001" NA NA NA
