# Supplementary material for: Adaptive switch to sexually dimorphic movements by partner-seeking termites
Source: Sci Adv. 2019 Jun 19;5(6):eaau6108. doi: 10.1126/sciadv.aau6108 (PMC6584256; doi:10.1126/sciadv.aau6108)
Supplement: Data file S1 [file aau6108_Data_file_S1.zip › Dataset/CfExperimetns/170627_174_M_14_set2_after-position_5FPS.txt]

"time" "x" "y"
"1" 0 105.369677267944 37.6260665811758
"2" 0.2 106.266611139885 38.3431135470901
"3" 0.4 106.537061653015 40.2701447694819
"4" 0.6 106.159465162216 41.9851297607644
"5" 0.8 107.413724664316 42.7456727228344
"6" 1 108.16984845074 43.0702157712574
"7" 1.2 107.740592292136 44.2744022948344
"8" 1.4 106.449125091888 44.819716225057
"9" 1.6 105.324892491919 44.5260392283307
"10" 1.8 104.802088673382 43.28106040555
"11" 2 105.38131232826 41.6389817076758
"12" 2.2 106.989778617962 40.8285502939481
"13" 2.4 108.715969094337 41.0037172240731
"14" 2.6 109.600192878868 41.5495175124262
"15" 2.8 109.247271029242 40.9188014840477
"16" 3 108.135029455423 40.9880583621377
"17" 3.2 107.114811207217 41.5159905996367
"18" 3.4 105.839708683088 42.5392531357334
"19" 3.6 103.365806312471 44.3096118642321
"20" 3.8 100.192075427179 45.6245980918187
"21" 4 98.2994389490562 46.8466524305299
"22" 4.2 96.2695684261771 47.6216060904066
"23" 4.4 93.5904646780141 47.9093591495202
"24" 4.6 90.9809034919285 47.2532294443597
"25" 4.8 90.2119924875304 45.7571517789343
"26" 5 88.9716757326812 45.8645995350419
"27" 5.2 87.6407119549257 47.1735049951261
"28" 5.4 85.9603203700865 49.3204066151802
"29" 5.6 83.9197971825562 51.7725023601669
"30" 5.8 82.9946882888681 54.7896778402183
"31" 6 82.3693469497455 58.0762700790121
"32" 6.2 83.0924542909047 61.6467538964832
"33" 6.4 83.6702897779949 64.0473493625534
"34" 6.6 84.6009346712005 63.1011403767281
"35" 6.8 86.7526499569962 62.2522620615544
"36" 7 90.5115531517032 60.9921842305162
"37" 7.2 93.50460075921 59.4792348138832
"38" 7.4 96.4433267703086 58.3582687379248
"39" 7.6 97.4376764948681 58.0628240772975
"40" 7.8 98.1260050079008 56.5660930503617
"41" 8 97.2667000262986 54.4354739962408
"42" 8.2 95.5840317795613 53.2707788248209
"43" 8.4 93.7717060597455 52.1802718025364
"44" 8.6 91.6260582488878 51.9725614329939
"45" 8.8 88.5133738408441 50.5827666405438
"46" 9 85.9352481862398 48.9433451983799
"47" 9.2 84.8987282424582 46.6594174283879
"48" 9.4 85.2389345765397 44.5431479138242
"49" 9.6 84.8006460939193 43.5685717595518
"50" 9.8 83.4456586808441 42.4913091079377
"51" 10 81.5683773483162 40.7124623920744
"52" 10.2 79.0298607398626 39.0872831344431
"53" 10.4 75.9769710426691 37.196918609927
"54" 10.6 73.8571478781519 33.7833329761789
"55" 10.8 71.4667134347627 30.2120842275283
"56" 11 69.9689620834408 27.2693437115275
"57" 11.2 69.1232949754755 24.3424398432173
"58" 11.4 68.3158885138827 20.2289680590023
"59" 11.6 66.2191846303541 18.7521807748916
"60" 11.8 64.1050309069562 20.2228150091377
"61" 12 62.1488667329531 22.6725472368003
"62" 12.2 59.0951913575903 24.3762497225589
"63" 12.4 56.2435088019719 24.6167357957008
"64" 12.6 54.2384710301673 23.740780345197
"65" 12.8 52.490913699199 22.6936545118187
"66" 13 51.281475795468 20.8517923068985
"67" 13.2 51.8102699335281 20.9321188111774
"68" 13.4 51.9298452350562 22.4243743248636
"69" 13.6 51.9390037564297 25.072591903014
"70" 13.8 52.2911545566488 28.0816174014933
"71" 14 52.1384249748733 32.6363891366776
"72" 14.2 51.0892007202797 36.4403376778514
"73" 14.4 49.1575069416444 40.1857251292515
"74" 14.6 46.6797480184738 43.0102185353077
"75" 14.8 43.9768019275078 45.1117926843141
"76" 15 43.3065557289272 45.477537124927
"77" 15.2 42.9207285316606 45.8954856121319
"78" 15.4 41.6677220360562 47.3174015482951
"79" 15.6 39.5714120278603 49.1967933159343
"80" 15.8 38.1764842467057 50.4891214077281
"81" 16 37.2816145650762 50.6033427229144
"82" 16.2 36.1624593042521 50.6506624192023
"83" 16.4 35.5563586054819 49.8742825084658
"84" 16.6 35.1985485341283 48.6176096894291
"85" 16.8 35.3266141636582 47.6642041279309
"86" 17 35.2622791242621 47.046273772222
"87" 17.2 35.7941356766438 46.6554774037178
"88" 17.4 36.3191927628088 46.2220746900065
"89" 17.6 36.354622773572 46.006493129636
"90" 17.8 36.0161179554475 47.0696510839848
"91" 18 35.9784199384624 48.1537128264481
"92" 18.2 36.1484950200456 49.0381025350725
"93" 18.4 36.2397240013999 49.7620637303231
"94" 18.6 36.119357603149 51.3322866871302
"95" 18.8 35.9100951587295 53.1209408569212
"96" 19 35.7709680367746 55.2043363685073
"97" 19.2 34.6070304333254 57.0207730742967
"98" 19.4 32.9923348944348 58.6699514661966
"99" 19.6 30.8155720005705 60.5315313349758
"100" 19.8 28.3227387813895 61.8552170199377
"101" 20 25.8404107209828 62.4719292810172
"102" 20.2 24.6243938482047 63.1333627567034
"103" 20.4 22.6493109998848 63.8219397470901
"104" 20.6 20.2614063484147 63.9652323909346
"105" 20.8 18.5468636413552 64.0236953120997
"106" 21 15.6610205817071 62.6780709352648
"107" 21.2 13.4960313384182 60.6431423999923
"108" 21.4 11.4329709918703 58.214149954277
"109" 21.6 9.42952052835348 56.1075610915774
"110" 21.8 7.77161813632891 53.1267888323316
"111" 22 6.37945013672609 49.3751272480898
"112" 22.2 7.17650824926977 46.0468009711869
"113" 22.4 9.03525620219903 43.9398757063493
"114" 22.6 11.4886945909634 41.5728455792848
"115" 22.8 13.7099376638878 38.8456019765833
"116" 23 15.0783910050775 35.5072195148172
"117" 23.2 16.826868260699 32.4861033773595
"118" 23.4 17.2224603114541 31.405853144084
"119" 23.6 18.3737536556626 30.4453356926363
"120" 23.8 17.5987422445614 32.7910282769518
"121" 24 16.9931916708148 34.4537644520872
"122" 24.2 16.4618011328915 36.103117919322
"123" 24.4 15.0043793925997 39.1144414905609
"124" 24.6 11.6114044744819 42.6695768028024
"125" 24.8 7.34662111495618 45.5470696635244
"126" 25 5.71084871684863 47.8162235395478
"127" 25.2 5.49627788908589 50.7483828330499
"128" 25.4 4.4460994380856 55.2219794734573
"129" 25.6 2.93291181674549 59.1820016626432
"130" 25.8 2.63628022453144 62.6944206023668
"131" 26 2.68936628235714 67.2263844589927
"132" 26.2 2.8849407266387 70.424842932449
"133" 26.4 3.20163268957955 71.7780689121278
"134" 26.6 3.24106798602841 73.6674839443266
"135" 26.8 3.5860566589688 72.6474376257209
"136" 27 4.29839044621619 70.8972277912144
"137" 27.2 6.40782688156619 69.2270907338044
"138" 27.4 8.69872264242252 68.4536443859905
"139" 27.6 12.4128457704974 68.0700522734279
"140" 27.8 15.9478375711047 69.3228218574879
"141" 28 18.6801357925939 71.4754769628119
"142" 28.2 19.8718106656637 75.8784930912306
"143" 28.4 19.7322577358617 79.5594625030766
"144" 28.6 18.5920218248617 83.268047205521
"145" 28.8 16.6699837158438 85.9037716488876
"146" 29 16.1549435274312 88.3471298807472
"147" 29.2 16.6177244604451 91.9414642911044
"148" 29.4 17.550004888238 95.8235109012135
"149" 29.6 17.4786807069828 98.4566806512833
"150" 29.8 18.5062633409772 98.6665334170518
"151" 30 21.011126826958 98.2804597559526
"152" 30.2 25.2048873591419 97.643261611433
"153" 30.4 29.5920807690848 98.8626054367187
"154" 30.6 33.078623551708 101.467587926149
"155" 30.8 35.3673194047048 105.446963719415
"156" 31 36.7517992876883 109.747798676916
"157" 31.2 37.0630525311624 112.58213196733
"158" 31.4 38.7100191881289 115.304389788041
"159" 31.6 39.8370680505057 117.720075762678
"160" 31.8 40.6008346339509 116.414547351631
"161" 32 44.1212653802615 114.806435910408
"162" 32.2 48.2715883539312 114.202451235756
"163" 32.4 52.9911969006411 113.811190723246
"164" 32.6 57.9030076679094 115.823188839623
"165" 32.8 61.5851762241088 119.06635676271
"166" 33 63.9731844193189 121.423489116087
"167" 33.2 68.0768526636062 122.614786182629
"168" 33.4 71.1362488823365 121.69394687638
"169" 33.6 71.9938129166892 117.723582023164
"170" 33.8 74.0347925065609 112.853746664464
"171" 34 76.6073145573653 108.532812661159
"172" 34.2 80.5008015154886 104.073172955388
"173" 34.4 85.0570729795609 101.059669452445
"174" 34.6 90.2072192412925 99.3083194482953
"175" 34.8 95.4711060286778 100.055093201956
"176" 35 100.47433337189 100.505180874993
"177" 35.2 101.586605539326 97.7619988439557
"178" 35.4 100.828423726018 94.7024870918159
"179" 35.6 99.4923590275611 91.3278282046539
"180" 35.8 98.5396773328203 86.7916166370006
"181" 36 98.4876683692848 81.3914103281473
"182" 36.2 99.7133314786962 76.5229526161744
"183" 36.4 102.051407879442 71.9598701567787
"184" 36.6 105.570662967178 68.5313044706605
"185" 36.8 106.342046333877 66.0239696211516
"186" 37 104.786859606086 63.2553034988691
"187" 37.2 102.889619411287 61.114534476239
"188" 37.4 99.5346945193062 57.770438537489
"189" 37.6 96.5890850825562 53.4552165834346
"190" 37.8 95.053865489968 49.0620985509867
"191" 38 93.0460748178483 44.3383137860994
"192" 38.2 91.9836641512477 39.040373764998
"193" 38.4 89.9605136532762 35.2816505875444
"194" 38.6 86.2231259672624 31.3878818070683
"195" 38.8 81.9405441443011 28.7266765727472
"196" 39 75.9223091956812 26.5126348228231
"197" 39.2 69.8098886423143 24.5684616885399
"198" 39.4 64.5746119326691 22.2876957948302
"199" 39.6 60.6716538860562 19.1715032928628
"200" 39.8 56.8315490363665 15.3710022085009
"201" 40 52.655838137191 12.1118644828403
"202" 40.2 53.1298687968202 8.06674297490776
"203" 40.4 55.177789951238 6.48750794111575
"204" 40.6 53.6205398617114 7.09477659456991
"205" 40.8 50.6879603862539 8.08057424259276
"206" 41 48.0329950337265 10.9866938471209
"207" 41.2 44.6958210671002 14.9093131335165
"208" 41.4 40.6730481562477 19.1424947081682
"209" 41.6 36.4176248194738 21.9397892421099
"210" 41.8 31.8659162974229 24.9788625664711
"211" 42 27.1087098250772 28.2450692865307
"212" 42.2 21.5351893353725 30.8676779376146
"213" 42.4 15.9010116794355 32.3847080486044
"214" 42.6 11.5352511693788 33.4079705847012
"215" 42.8 8.80744509368662 37.0207466419522
"216" 43 7.34083730961053 40.1488264455283
"217" 43.2 6.37134716908711 43.3300965821508
"218" 43.4 4.50571961643855 48.0879081374573
"219" 43.6 2.85747010238951 52.3360444535488
"220" 43.8 2.57645661376647 56.3086114907913
"221" 44 2.3370356288503 61.6141673406926
"222" 44.2 2.04546491751162 64.8853473899608
"223" 44.4 1.90375426325063 68.6566481249933
"224" 44.6 2.79472696231335 72.7395289170901
"225" 44.8 3.41432080949867 76.2308367464097
"226" 45 3.19179853308395 79.9805708805488
"227" 45.2 5.03940301850063 83.7634688260766
"228" 45.4 6.33784359491858 87.5101354132466
"229" 45.6 6.73412270966682 88.9747593731708
"230" 45.8 8.95068750420662 92.4820438115867
"231" 46 9.25991605185436 94.3263057984943
"232" 46.2 10.3979190849772 95.2000720629991
"233" 46.4 10.9964221181479 97.0156075914393
"234" 46.6 12.3516566400825 97.3657722899991
"235" 46.8 15.3622795278983 100.034344086736
"236" 47 16.8002133952471 104.443461056059
"237" 47.2 18.4337770794441 106.373242527923
"238" 47.4 20.7044192815217 109.793116010113
"239" 47.6 24.0069494371494 112.905356119562
"240" 47.8 25.9578050400562 115.221964937873
"241" 48 29.3237266632184 114.347337466307
"242" 48.2 34.3151663340907 114.56380657101
"243" 48.4 39.23980591522 115.911328973915
"244" 48.6 43.4037568915427 118.49281135074
"245" 48.8 46.0152881996351 122.234447652052
"246" 49 46.4335776408736 123.576750343561
"247" 49.2 49.830695331625 121.934600867136
"248" 49.4 54.9738678903151 121.010075111069
"249" 49.6 60.4850081268151 120.818983914569
"250" 49.8 66.4246623461016 121.349820368223
"251" 50 72.1901481351395 122.08786990191
"252" 50.2 75.1728523337589 120.899527501253
"253" 50.4 75.9170303257228 116.99210466191
"254" 50.6 77.9365466894052 112.044498529189
"255" 50.8 80.765622581792 106.387478013935
"256" 51 85.0267918926305 102.535989076594
"257" 51.2 88.8118156141316 97.6513653890383
"258" 51.4 93.1097670924487 93.1481367375389
"259" 51.6 97.6448590742228 91.4425039446877
"260" 51.8 102.028512368679 90.3682669563968
"261" 52 102.660935387502 86.5827121569113
"262" 52.2 100.336973910293 83.392267427759
"263" 52.4 98.6273499299974 78.4152050878691
"264" 52.6 98.5826347962327 73.4430870926632
"265" 52.8 100.688504667342 70.4027565713187
"266" 53 105.325565528365 67.2633161574362
"267" 53.2 109.412214335628 62.9956978117473
"268" 53.4 109.314117849316 58.7514713416744
"269" 53.6 106.753421059415 57.3156158016821
"270" 53.8 103.738364244526 56.6991518912644
"271" 54 98.7479317407162 54.1691044496044
"272" 54.2 93.3816867886888 51.7707149425126
"273" 54.4 89.6298452390862 50.6836010254444
"274" 54.6 85.8993734169312 49.2126765403856
"275" 54.8 81.7580999346187 47.0549384465731
"276" 55 78.1004144775613 44.1259815655116
"277" 55.2 76.6057198218254 39.2555915095714
"278" 55.4 77.1286219961596 33.9134376206044
"279" 55.6 79.7830827242986 31.3346715749074
"280" 55.8 82.1480972904351 28.3174827925728
"281" 56 80.6821676208584 25.1820398728352
"282" 56.2 77.7311834457193 24.4393372467623
"283" 56.4 75.1600862769149 25.3641836554522
"284" 56.6 71.0972517676369 26.2081474391528
"285" 56.8 65.6886918944562 27.6726239560867
"286" 57 60.2298124705437 27.5071052579419
"287" 57.2 56.078655417249 25.2521715816526
"288" 57.4 52.6016121283585 20.9814519969997
"289" 57.6 50.188554735312 16.1241804208486
"290" 57.8 46.6087443170562 16.1055580229615
"291" 58 45.4172618482584 18.6175535322224
"292" 58.2 43.1838134880895 22.9065847022044
"293" 58.4 39.9185429324433 27.3834610348302
"294" 58.6 36.6760226034562 32.1766309679711
"295" 58.8 32.9635035799243 34.6358043414396
"296" 59 28.6500287188062 33.6586493586044
"297" 59.2 25.3876870845562 31.1362455648044
"298" 59.4 23.1578924141562 27.5479775416377
"299" 59.6 21.1058854431881 24.6486644452418
"300" 59.8 18.5706356337485 24.8376557384835
"301" 60 17.5598770606276 26.3033882127363
"302" 60.2 17.8898354378035 28.7812740574615
"303" 60.4 18.172323282153 33.2394815727334
"304" 60.6 17.4366872105401 38.3927796460883
"305" 60.8 15.2081062158138 42.6109823825135
"306" 61 12.2675215857621 46.7128008998985
"307" 61.2 7.86308090993854 49.4967373508691
"308" 61.4 3.66347813259906 53.4447778190615
"309" 61.6 2.97279310763311 58.0974984699602
"310" 61.8 3.94030470898822 64.2097409103617
"311" 62 4.44559782600813 70.6911432854505
"312" 62.2 3.43728976483997 75.8157774657395
"313" 62.4 4.2922305510648 80.1542124978027
"314" 62.6 5.2412569507169 82.454013874399
"315" 62.8 8.40101167863377 84.9117243554923
"316" 63 11.7093808982347 88.6713024462383
"317" 63.2 12.7782263774173 94.1036257922433
"318" 63.4 12.3118302183107 96.5149135940044
"319" 63.6 12.3111720734848 95.6122351800615
"320" 63.8 14.2694820031705 92.1980724692615
"321" 64 19.3353345494154 88.8957550912257
"322" 64.2 25.4211531280656 86.7591671885383
"323" 64.4 31.9883860804562 87.0659089061187
"324" 64.6 38.0308227847626 89.1791154046961
"325" 64.8 43.2018576254016 93.3671204298408
"326" 65 45.0884297690562 99.461323514378
"327" 65.2 44.0306637509901 105.212086880746
"328" 65.4 40.9490278860925 110.176196951059
"329" 65.6 36.261782136583 114.243399349292
"330" 65.8 31.7594651542631 116.863490280613
"331" 66 31.9471268065872 117.503153045339
"332" 66.2 33.9852066233617 118.637612187327
"333" 66.4 36.5577759163895 118.953919837374
"334" 66.6 40.1409654772596 119.638891670808
"335" 66.8 44.3150523685518 120.957970120222
"336" 67 48.6591685429772 123.511741439183
"337" 67.2 53.2459853086347 126.625832510927
"338" 67.4 55.4358042511216 125.1728781921
"339" 67.6 60.060813219449 122.272641945087
"340" 67.8 64.2259027617859 120.197138238442
"341" 68 68.7858097420103 116.471847029577
"342" 68.2 72.8024970503062 113.52061459216
"343" 68.4 77.8823056214835 113.671428654313
"344" 68.6 82.4354360191373 114.908560259631
"345" 68.8 86.019199093419 114.134536554826
"346" 69 85.9376580369203 110.398152833313
"347" 69.2 85.1110792535416 105.299913920867
"348" 69.4 85.0437066916232 100.192532621079
"349" 69.6 86.822554616115 94.6092472696926
"350" 69.8 91.0560172323831 90.8586141776044
"351" 70 97.1094731229347 88.2154836091932
"352" 70.2 102.096801187191 88.1523496650098
"353" 70.4 105.893973195778 86.516597546021
"354" 70.6 106.729296265915 83.2365992832459
"355" 70.8 104.524610411377 81.4190801213714
"356" 71 101.343758128911 78.6361986189442
"357" 71.2 98.7327285952362 74.9712921005944
"358" 71.4 96.9356273692326 70.5767191451632
"359" 71.6 97.3150352792262 66.3989410256044
"360" 71.8 100.305409533223 61.9578400699099
"361" 72 103.826563801131 58.9374548669408
"362" 72.2 105.144544498911 56.1245425186432
"363" 72.4 103.183449434506 54.0888461470744
"364" 72.6 99.9030088175419 53.0698750906901
"365" 72.8 96.2276377512915 51.122885964222
"366" 73 91.7278793153262 49.5982030293244
"367" 73.2 87.9315206655304 47.7192840646456
"368" 73.4 85.1145110315262 45.2107491576844
"369" 73.6 83.6804143217088 41.6737516847833
"370" 73.8 83.3051278849903 37.4832731596154
"371" 74 83.5683911444878 34.5812510652149
"372" 74.2 84.1192710771519 30.3558887495937
"373" 74.4 81.6234887506812 27.9975726622919
"374" 74.6 77.6094135710881 27.3634819278065
"375" 74.8 72.9782000693404 26.668064043836
"376" 75 67.5090685242983 26.3703640745518
"377" 75.2 61.7823281252895 26.5118386095044
"378" 75.4 56.7635511950209 24.1115833060162
"379" 75.6 53.4918757310196 19.1108610331898
"380" 75.8 52.8667832704515 14.4088036336625
"381" 76 52.9180496912562 13.2710921351573
"382" 76.2 50.3642832302705 13.5849741453187
"383" 76.4 48.1201158383033 15.9148950420279
"384" 76.6 45.2720632678315 19.5021554755707
"385" 76.8 40.9329033378562 23.3652035738044
"386" 77 35.9319898776926 26.1916160893089
"387" 77.2 30.6978662026424 27.7458045197768
"388" 77.4 24.7521343453969 28.0673069496593
"389" 77.6 18.3984632597229 26.8940210025044
"390" 77.8 13.3054095239229 28.1212511311377
"391" 78 11.6710713848229 31.4419914792044
"392" 78.2 10.9995991261229 33.0131857615377
"393" 78.4 10.1130214309272 33.6093355014431
"394" 78.6 10.4128834213585 34.7489061076276
"395" 78.8 10.672095661382 38.4824495998404
"396" 79 8.40879786502393 41.5611949687012
"397" 79.2 5.18389914520324 45.0791585141338
"398" 79.4 4.598876145115 46.4392782068691
"399" 79.6 4.38680485536687 48.8519455256335
"400" 79.8 2.50567458516629 52.8086753809438
"401" 80 2.30294208059824 57.40158169881
"402" 80.2 2.00456258986927 62.0163447993333
"403" 80.4 2.32035789692025 66.9777803781092
"404" 80.6 2.39177779261072 71.4854412378953
"405" 80.8 3.11542136954267 77.1172634527125
"406" 81 3.71320270616145 82.7858492447623
"407" 81.2 5.66736459148345 87.4467677237317
"408" 81.4 7.60656775419011 91.2373842278097
"409" 81.6 9.35764433179724 94.6872627931937
"410" 81.8 10.6235599722214 98.2596593011783
"411" 82 13.5921019633203 97.1610181678308
"412" 82.2 17.9024414425471 97.0673408711589
"413" 82.4 21.2062409175608 97.7273784701457
"414" 82.6 24.0969307347443 101.209095132981
"415" 82.8 25.0721389326543 105.224385996726
"416" 83 23.5832185079419 109.818500702719
"417" 83.2 24.6456287932705 111.421391858122
"418" 83.4 28.2529822855115 111.851347050247
"419" 83.6 33.2066921979751 113.452135464685
"420" 83.8 36.9934216055825 117.061575438025
"421" 84 42.0027065974799 120.468033133587
"422" 84.2 47.5241003678312 122.057436859504
"423" 84.4 52.2157163466459 124.706254829451
"424" 84.6 55.5286078250292 123.640222860064
"425" 84.8 59.0809544052784 119.727539752549
"426" 85 64.7827796936066 116.696247700696
"427" 85.2 69.3847773569052 111.557756802255
"428" 85.4 73.5629449043039 106.268629014623
"429" 85.6 78.9082571670184 102.050068402812
"430" 85.8 84.605951606673 98.0129257026418
"431" 86 89.8616932076562 93.1990263556901
"432" 86.2 93.6937801712915 88.2545282645162
"433" 86.4 94.8861113837649 82.2799181327889
"434" 86.6 94.4137806504057 77.4005992318665
"435" 86.8 93.2987964897032 72.2740585964279
"436" 87 91.9082137132892 68.1465906091286
"437" 87.2 89.745824574629 62.9667205059442
"438" 87.4 86.4181807564362 57.8151244788244
"439" 87.6 82.4292166775868 53.3930402025942
"440" 87.8 77.052666825274 49.6094036222282
"441" 88 72.4616932057962 45.6082188464044
"442" 88.2 67.451642501632 41.0822528105135
"443" 88.4 62.2911193828388 36.6385642489522
"444" 88.6 57.2196455594209 33.2659756842279
"445" 88.8 50.239150608401 31.7257728882596
"446" 89 43.9979660605205 32.589448616283
"447" 89.2 38.4907603854801 35.4961712263979
"448" 89.4 32.606485594386 38.9265322011257
"449" 89.6 26.551333636241 41.6235519837348
"450" 89.8 21.3414332614937 42.7832539914794
"451" 90 15.1441951912915 43.0483461905456
"452" 90.2 13.3458623379193 41.2634084838781
"453" 90.4 13.1454767927981 37.4845827767012
"454" 90.6 16.2953614683229 35.9814690138377
"455" 90.8 20.8027154807459 37.4453300800527
"456" 91 26.6767134697306 38.4818504113486
"457" 91.2 31.9522287868989 37.7782033925145
"458" 91.4 37.8798928923176 35.4161093021726
"459" 91.6 43.3246940715169 32.0583500500875
"460" 91.8 47.6711327963815 27.628148868255
"461" 92 52.5561111710221 23.8290340234908
"462" 92.2 55.9916494642008 18.7550709006526
"463" 92.4 57.1814195731172 14.9208369928605
"464" 92.6 58.3954526105393 16.6980531988403
"465" 92.8 60.1501506399399 20.3370747064765
"466" 93 60.167935210514 25.5514710460502
"467" 93.2 62.1835222421229 31.4717167764377
"468" 93.4 63.7763411793034 37.5033756042898
"469" 93.6 65.794452906491 43.2602896233218
"470" 93.8 68.6920887974439 49.1383362152166
"471" 94 72.9531847927532 53.1885556837256
"472" 94.2 77.1871463579618 56.63886802701
"473" 94.4 81.8208372737389 59.8099695770563
"474" 94.6 87.4522927499679 62.9667932610161
"475" 94.8 91.8309978464674 66.9704287160717
"476" 95 97.0050201947449 71.2699637892176
"477" 95.2 101.048551420561 74.1650356717112
"478" 95.4 103.719999697299 76.8428785688941
"479" 95.6 102.065032852667 80.9289494113266
"480" 95.8 98.0460531910562 83.2255824951877
"481" 96 93.0536366289524 85.3313914561987
"482" 96.2 87.353905123912 88.1429142888832
"483" 96.4 81.6369349288769 92.0808767363497
"484" 96.6 76.4989652011296 96.1285236884209
"485" 96.8 72.1983377838599 101.023951471791
"486" 97 69.7761063741938 106.780543045614
"487" 97.2 66.6354332266198 107.994282925568
"488" 97.4 62.8126473091571 106.061759645935
"489" 97.6 59.3814786962397 101.780615592237
"490" 97.8 55.7700737277637 96.490396232944
"491" 98 51.1374171333864 91.7203273089912
"492" 98.2 46.5270451707851 86.583171893296
"493" 98.4 41.6084437165241 81.900118635265
"494" 98.6 37.0428399297571 77.6965383065296
"495" 98.8 32.5184416931373 73.946182516199
"496" 99 29.2925010937351 69.0286363902833
"497" 99.2 25.8358483434487 63.5807923519875
"498" 99.4 22.0107459824834 58.6128433645771
"499" 99.6 20.2980670809907 52.1903283213614
"500" 99.8 19.3118585873705 45.9612825808901
"501" 100 18.2333785992077 41.6690378987559
"502" 100.2 18.9328141779541 41.2412000333289
"503" 100.4 21.1787406662314 40.1741368213982
"504" 100.6 25.4130256603562 40.3213624099044
"505" 100.8 30.7623888359793 40.9355141161648
"506" 101 35.9152959232584 40.277418591683
"507" 101.2 42.9332111342494 39.1771314878317
"508" 101.4 49.2561886161596 37.8055479677078
"509" 101.6 55.9387699062705 35.8470985375687
"510" 101.8 62.5853056281608 35.1533084071974
"511" 102 69.1314687096046 34.9736855495721
"512" 102.2 76.0475623828744 34.2739051049112
"513" 102.4 81.6880020982772 36.4961860027728
"514" 102.6 86.3014926965407 40.587839411759
"515" 102.8 90.7135395549119 46.2023745666559
"516" 103 93.9695234961738 52.1307983536044
"517" 103.2 96.8389515939173 59.0985495741322
"518" 103.4 99.7320430423639 66.0094089712005
"519" 103.6 101.016823596766 73.4103806280249
"520" 103.8 100.445765369762 79.8764907081632
"521" 104 99.4576030976505 85.9082705399723
"522" 104.2 97.3154970570095 91.2300811764081
"523" 104.4 94.8473485763039 95.8234790261182
"524" 104.6 92.225285030645 99.2451960352119
"525" 104.8 88.3385101416411 98.783490590944
"526" 105 83.7297578640562 97.1118460935473
"527" 105.2 79.1498694904861 93.6589038608941
"528" 105.4 74.3405369781663 90.0416554843108
"529" 105.6 71.1489159361882 85.7568397804817
"530" 105.8 67.3333958145653 80.859333022568
"531" 106 62.4735081651673 76.834643590021
"532" 106.2 58.6887908081222 72.88161972951
"533" 106.4 56.5439998882362 67.6486774507144
"534" 106.6 56.7777870335256 63.5715712814717
"535" 106.8 56.6372775203999 57.4335790564794
"536" 107 57.4430289050885 51.7034115915399
"537" 107.2 59.0859494650239 46.1514931727979
"538" 107.4 62.3493747382683 42.2674042716347
"539" 107.6 66.6791104009688 38.7742039781772
"540" 107.8 71.3898714494562 35.9571076800149
"541" 108 76.2203253996926 33.2417231116953
"542" 108.2 80.4547469419062 31.5209758404244
"543" 108.4 83.864287415984 28.3461827617487
"544" 108.6 84.5382412877778 25.986107984357
"545" 108.8 83.7542790664433 27.4533223324754
"546" 109 82.6410344423199 29.184455483044
"547" 109.2 80.9065222308857 31.863550239968
"548" 109.4 77.9005793179015 36.2616923239858
"549" 109.6 75.0185782607265 41.649481223967
"550" 109.8 72.6383721843289 46.7339197130589
"551" 110 69.4392931240368 51.3379863344685
"552" 110.2 66.8230236712892 56.4510672815947
"553" 110.4 64.8152562815856 61.0970970442809
"554" 110.6 63.5726622582603 65.2328947449207
"555" 110.8 61.7972713879408 69.7981594248832
"556" 111 59.1223809657133 73.6858853188044
"557" 111.2 54.7289290290375 75.5820338518006
"558" 111.4 49.1898237883198 77.1382662689044
"559" 111.6 43.54597471793 77.6083877173811
"560" 111.8 38.1866279775515 76.3106806571464
"561" 112 32.4054453415967 74.6106978481719
"562" 112.2 27.7791604656801 71.1043425981365
"563" 112.4 24.6771797225967 66.3541809255233
"564" 112.6 22.5925254416187 60.5092373620508
"565" 112.8 22.90499393646 55.5287918093159
"566" 113 24.6014459825268 52.7228063741338
"567" 113.2 26.7392868580463 51.8684421234262
"568" 113.4 29.0752176990865 50.142677824362
"569" 113.6 32.7224369430259 47.1585668163923
"570" 113.8 35.812005013265 43.0984144721538
"571" 114 37.3085485326858 37.3766706633451
"572" 114.2 37.568646102841 31.3252404021867
"573" 114.4 37.5666266195377 28.6949965507525
"574" 114.6 35.4695165711331 26.3726850202582
"575" 114.8 33.9168326886633 24.3861765379615
"576" 115 34.556883738765 23.1155755804019
"577" 115.2 37.4916080120187 23.1550032576544
"578" 115.4 40.724563936834 25.7319034297155
"579" 115.6 44.0889637236117 29.2800658931229
"580" 115.8 47.8790071301878 33.1239292561175
"581" 116 51.3573217185625 37.4062944275158
"582" 116.2 54.3385935970437 41.0889120491794
"583" 116.4 56.5797434536732 45.5700006071044
"584" 116.6 58.983777788411 50.2856381981528
"585" 116.8 61.5287699960256 55.5106426454411
"586" 117 65.1610975884423 59.9207602650499
"587" 117.2 69.632738673787 63.9000561482967
"588" 117.4 74.3507585569091 67.047152339222
"589" 117.6 77.8379239765805 71.4341012906626
"590" 117.8 81.0739882684147 76.0796931501799
"591" 118 84.6056442102197 81.1974842622486
"592" 118.2 88.0444870450939 86.6510023603308
"593" 118.4 91.845140613334 91.771605449771
"594" 118.6 94.5534716132389 92.2697491671429
"595" 118.8 96.4716062311198 93.2559400973316
"596" 119 95.2699886364974 95.5871845694279
"597" 119.2 91.6736450175081 96.7787664384025
"598" 119.4 87.1758041728562 97.6723802699473
"599" 119.6 81.2068640908927 98.9689655367486
"600" 119.8 74.8637163899591 98.9401020606529
"601" 120 68.9595822229688 98.7137610317888
"602" 120.2 64.0229241757581 98.6125069586621
"603" 120.4 57.9053083425304 99.136606009491
"604" 120.6 51.7814335767991 98.1965161232044
"605" 120.8 47.0811785107104 94.8661716070062
"606" 121 44.4204127706926 89.4881621623014
"607" 121.2 43.1386263612462 83.0085878253844
"608" 121.4 43.7544282784091 76.6429279124867
"609" 121.6 45.7632632674031 70.2597631589717
"610" 121.8 48.5676111385177 65.0760019729121
"611" 122 51.8031523560562 59.9336888773544
"612" 122.2 55.8857657426072 55.0621633067166
"613" 122.4 60.2678203342437 52.2462492848231
"614" 122.6 64.9739873234376 50.7885632826559
"615" 122.8 72.2824432163465 50.3390615434108
"616" 123 77.9709906367835 51.6135009731802
"617" 123.2 83.9485910186926 54.1613835931802
"618" 123.4 89.6830931491047 58.1838748304393
"619" 123.6 95.207148679095 62.2431713153131
"620" 123.8 99.2994516735902 67.8237763548471
"621" 124 101.166317810999 73.998910897833
"622" 124.2 101.622412175399 78.9818413360901
"623" 124.4 103.382059153644 84.3390321793691
"624" 124.6 105.341650676113 88.2951077490855
"625" 124.8 108.391431710542 89.1624523191472
"626" 125 110.906575625396 89.2217197773968
"627" 125.2 113.290187543674 88.9139802367515
"628" 125.4 114.580088914532 86.2241888488956
"629" 125.6 114.46023354385 82.8889872176926
"630" 125.8 115.342767136908 78.4017385562579
"631" 126 115.553503806927 74.5988345467034
"632" 126.2 114.081751875913 69.2780483862044
"633" 126.4 113.927140353365 63.8293742982001
"634" 126.6 114.589609330876 58.1208703932244
"635" 126.8 116.051979814971 51.8579826202365
"636" 127 118.42146620693 47.7016878379636
"637" 127.2 117.092634129036 45.7989316444955
"638" 127.4 113.701848957192 42.6887906249248
"639" 127.6 109.407423428439 39.4176134570456
"640" 127.8 104.113833417205 36.5724512910512
"641" 128 98.5514476105453 33.2820058408653
"642" 128.2 92.6912573584285 29.6037212740086
"643" 128.4 87.628933384769 24.7857836601257
"644" 128.6 81.9953760377458 20.9412007639492
"645" 128.8 75.4271511935895 17.7131506284377
"646" 129 67.8971488168141 15.0135125436149
"647" 129.2 60.946409527261 12.3500623625442
"648" 129.4 53.3646420897312 8.86138175945439
"649" 129.6 49.1220143042187 3.91689705001689
"650" 129.8 47.8230215209783 4.89735619881218
"651" 130 44.8762928553818 5.62749655729044
"652" 130.2 41.7265437298776 6.07327020671153
"653" 130.4 39.7768308169812 7.50463426430439
"654" 130.6 34.7621374495237 9.38427676078621
"655" 130.8 30.8531589576957 12.6223231454532
"656" 131 26.0464900553562 15.3728142801919
"657" 131.2 21.9036329120562 18.7892685317629
"658" 131.4 17.8508842995506 21.8811335173909
"659" 131.6 15.5818186206891 25.1909711069462
"660" 131.8 13.0042306798611 28.2366308562873
"661" 132 11.8363000145187 30.2827048871044
"662" 132.2 10.3731077500446 32.9490936754765
"663" 132.4 9.16429130249149 34.1967022177691
"664" 132.6 7.62549809077909 36.4413669429779
"665" 132.8 6.92487120570681 39.3054325869056
"666" 133 5.7882987032562 42.7588367830377
"667" 133.2 4.33514368140569 46.1766687746335
"668" 133.4 2.98540506843855 49.2794179509279
"669" 133.6 2.37570915473579 51.8314839875655
"670" 133.8 1.96813577529149 54.244042173722
"671" 134 1.78077797182253 57.2265635936044
"672" 134.2 1.97396497589777 59.5461458402281
"673" 134.4 1.80045402367384 62.6932705679867
"674" 134.6 1.06509071807543 65.8807898966332
"675" 134.8 1.25861386304683 68.9884946230343
"676" 135 1.01706856102814 71.5637610282025
"677" 135.2 1.08701833174849 73.5464867408448
"678" 135.4 1.56942583255619 74.1483715122383
"679" 135.6 2.82660901647927 76.9089568331044
"680" 135.8 3.48180347908321 80.1093039889017
"681" 136 3.82878217472286 82.4865332095788
"682" 136.2 4.7692770602724 83.7107705031179
"683" 136.4 5.53156634090523 85.3458134332931
"684" 136.6 6.47817728588637 88.186942920878
"685" 136.8 7.2155472672431 90.5228651594548
"686" 137 8.08199065176054 91.4269027793696
"687" 137.2 9.62363767661982 93.8292136868317
"688" 137.4 11.1121144686633 96.6288858433455
"689" 137.6 11.0964912901883 96.8833951087648
"690" 137.8 12.6942939022686 97.179843314923
"691" 138 12.7675370768786 95.348364345838
"692" 138.2 12.64287073746 94.0005944277486
"693" 138.4 10.7546595600562 92.4992961677559
"694" 138.6 7.77963927639548 89.7700768261133
"695" 138.8 5.06139830999369 85.4056903917651
"696" 139 4.4792939295883 79.9786878888062
"697" 139.2 4.03993697305619 74.5313413689602
"698" 139.4 4.00953068209619 68.9175229954744
"699" 139.6 2.2035570321825 63.4581480857833
"700" 139.8 3.0368428382933 60.307662885625
"701" 140 3.26426628530107 56.6064921600636
"702" 140.2 4.18754032723093 54.1097363108859
"703" 140.4 8.26390368115927 52.7546355930374
"704" 140.6 12.6259133828862 49.8810180001444
"705" 140.8 14.9924070841582 45.8351883900023
"706" 141 15.0376962436691 41.4584577662818
"707" 141.2 14.0285889576294 39.8139609076532
"708" 141.4 15.486491273405 39.5084100948718
"709" 141.6 19.9988710070907 40.2875370716734
"710" 141.8 23.7910688707948 41.656974060593
"711" 142 29.031174992427 43.2876417095819
"712" 142.2 34.3394642709775 44.6961341242336
"713" 142.4 40.4313216506345 44.3152451602068
"714" 142.6 46.0618018882025 43.0951365743849
"715" 142.8 52.2260104067445 42.9518030446693
"716" 143 58.1255849442249 41.0459740875562
"717" 143.2 62.7786115476866 38.0135900324631
"718" 143.4 67.3636002251461 33.5570203327505
"719" 143.6 70.5072443924229 29.4036853832044
"720" 143.8 70.4541540431276 27.1251503544615
"721" 144 70.8746537415228 27.0766192569377
"722" 144.2 71.5195453373738 29.2418198991103
"723" 144.4 73.7166517030907 33.4346114040871
"724" 144.6 76.4837890003403 37.3357072306499
"725" 144.8 80.926855855618 39.9424722247842
"726" 145 85.7309294755335 41.3659942841044
"727" 145.2 90.8816404950782 42.0358634234835
"728" 145.4 95.7029017341825 44.1559257530044
"729" 145.6 94.2803095322689 46.6596270041682
"730" 145.8 90.7264742785078 49.6363390788625
"731" 146 86.3269618835562 54.2860990597064
"732" 146.2 81.4646427546623 58.1800893619983
"733" 146.4 76.5796053822406 62.4472492921578
"734" 146.6 71.5810397144027 64.8285876286242
"735" 146.8 64.0884832656174 65.4005870194003
"736" 147 57.9437978350874 63.8868880049481
"737" 147.2 52.9290210333551 59.6220985930271
"738" 147.4 49.7192729325045 53.584848607432
"739" 147.6 47.56986270947 47.8389340092251
"740" 147.8 47.64177856121 41.2581992501813
"741" 148 49.2505254606488 34.824069742197
"742" 148.2 52.7266365945502 29.6771990475923
"743" 148.4 56.4562362756926 25.4706811206953
"744" 148.6 56.4861537737269 23.8881409456898
"745" 148.8 55.1275735010162 21.6326433922044
"746" 149 53.7620191775177 22.2421753112967
"747" 149.2 53.1626644037869 23.7415062376813
"748" 149.4 53.2221126008562 24.4899117589187
"749" 149.6 52.962220992313 26.7139476767936
"750" 149.8 52.8420339638562 30.8082056774794
"751" 150 53.1746027712312 35.7479131070044
"752" 150.2 53.7316995141673 41.448564554197
"753" 150.4 55.3461334490213 45.9699589253602
"754" 150.6 57.6769683615617 50.7504619451868
"755" 150.8 59.3615956053328 56.5435142103704
"756" 151 60.6478989712437 64.6950445234794
"757" 151.2 62.9711296399062 70.4577180392644
"758" 151.4 65.4116730417197 75.5272204891813
"759" 151.6 66.4649737166926 80.9257323878165
"760" 151.8 65.4724529805901 86.1128735887986
"761" 152 61.6237320559671 90.2153368824559
"762" 152.2 57.5234553644901 95.1058864318874
"763" 152.4 53.5357630796778 99.1874358773071
"764" 152.6 50.0927984895562 103.983748396465
"765" 152.8 47.8086004064091 109.386966465693
"766" 153 47.5209330458562 113.025192971604
"767" 153.2 48.5091375020562 116.212519919051
"768" 153.4 49.4449915044807 117.514033342218
"769" 153.6 49.9962412953669 122.093676160847
"770" 153.8 53.0938360608687 125.53825399956
"771" 154 56.6611689577114 126.101761228647
"772" 154.2 60.320812067287 126.329713370656
"773" 154.4 64.4482534337016 126.11667712455
"774" 154.6 65.9674162282562 124.497944426233
"775" 154.8 66.9838009696917 122.365444912679
"776" 155 70.5398774067107 120.342248604859
"777" 155.2 73.7738091226395 117.547684622104
"778" 155.4 73.9969851099869 113.282503889664
"779" 155.6 76.0950318473085 108.960486773156
"780" 155.8 79.4317617047732 106.246863737265
"781" 156 83.961424842799 105.42886293169
"782" 156.2 89.1406508225125 105.611596649138
"783" 156.4 89.7513242188351 105.153705608085
"784" 156.6 88.6539739468215 103.029953448553
"785" 156.8 88.1676284255991 98.738851138033
"786" 157 89.7605849100465 94.2092035065267
"787" 157.2 92.6056395617649 91.5858738769053
"788" 157.4 96.9947459355081 90.2890154188063
"789" 157.6 101.01277810764 89.0078605522433
"790" 157.8 103.718274373713 85.4498233585758
"791" 158 104.026200720008 80.940246113114
"792" 158.2 103.899013323868 76.5210984639707
"793" 158.4 103.138856049868 71.0910812960994
"794" 158.6 102.544277588027 64.6961481855054
"795" 158.8 103.200643468085 57.8780935778615
"796" 159 101.967197796106 51.4517876353744
"797" 159.2 100.343331211291 46.1822723999717
"798" 159.4 97.6929304857583 40.7276683723916
"799" 159.6 94.6546848616141 35.916877954436
"800" 159.8 90.3565711064439 30.567391771686
"801" 160 86.8316899660239 24.6547609385721
"802" 160.2 83.0632431527953 19.502668910637
"803" 160.4 78.8906407248605 14.5093728629631
"804" 160.6 73.8635499119312 11.8782340241981
"805" 160.8 68.1771627947265 7.95863334873626
"806" 161 62.5982593908493 4.26574830615611
"807" 161.2 57.1830749678776 2.14225130728296
"808" 161.4 51.1085258815389 2.9171276779837
"809" 161.6 44.5628889376488 4.74018162160439
"810" 161.8 38.3157032133574 6.87518446764054
"811" 162 32.0552681351841 10.2981209182556
"812" 162.2 26.3684120816345 14.2563697203996
"813" 162.4 21.1299014010205 18.3486046866401
"814" 162.6 17.1811558473312 22.6868298262294
"815" 162.8 13.7087666899098 25.5986401924093
"816" 163 12.5941118665499 27.7791683253639
"817" 163.2 12.1403629241187 28.5867705181669
"818" 163.4 10.8098082250327 31.0762953855103
"819" 163.6 9.0390889279503 34.9116081058514
"820" 163.8 7.12476125940502 38.7751531780695
"821" 164 5.37021220255619 42.1012799749848
"822" 164.2 4.3363983099162 45.8451719300644
"823" 164.4 3.58083208479876 49.117485690644
"824" 164.6 1.96941335054191 53.2919048618615
"825" 164.8 1.64472443045242 55.49232084801
"826" 165 1.34212390258559 57.3577046108103
"827" 165.2 0.647235034361454 58.7432242479307
"828" 165.4 0.342088567243681 59.6749195487606
"829" 165.6 0.187139842203557 62.134590114236
"830" 165.8 0.379920468611747 63.4441049315766
"831" 166 1.2265713919634 64.7756508615219
"832" 166.2 1.80887537386619 68.5429842503344
"833" 166.4 2.13223458349849 71.1725461074025
"834" 166.6 2.62002055558448 74.9331459711799
"835" 166.8 3.7255082824471 78.8928308913135
"836" 167 4.49467391375261 81.4473727499794
"837" 167.2 5.68470204821549 85.8327466024009
"838" 167.4 7.48461362911024 91.0479838317936
"839" 167.6 9.95730804634977 96.2652678473842
"840" 167.8 13.2666735402286 100.304449701147
"841" 168 16.4734659503953 105.361605160665
"842" 168.2 20.380041824082 110.148940996699
"843" 168.4 24.6942102731878 113.642048763815
"844" 168.6 27.6185089945156 116.254806346685
"845" 168.8 30.8785990462579 118.32114898889
"846" 169 35.6822819878377 121.099197475823
"847" 169.2 40.6519946440734 123.416600450242
"848" 169.4 47.4988430054152 125.712341812733
"849" 169.6 53.0431729239677 125.907783546268
"850" 169.8 59.2372701603344 126.6541494385
"851" 170 63.7122829820562 128.351686885758
"852" 170.2 64.9509321115651 127.01579842964
"853" 170.4 63.5681152231941 126.490532973251
"854" 170.6 62.5862556182337 124.987144692698
"855" 170.8 61.6996761042276 124.046605219262
"856" 171 59.8270346927229 124.303112290965
"857" 171.2 56.6616499177076 123.87005665554
"858" 171.4 52.2174723117048 122.452358665604
"859" 171.6 46.8131262256317 122.074983598303
"860" 171.8 42.0783427063865 122.23851851714
"861" 172 38.1553882030651 121.395669846863
"862" 172.2 36.340011054804 117.717728092613
"863" 172.4 33.9134391294044 112.741968519649
"864" 172.6 30.5843574963955 108.28886117264
"865" 172.8 25.8002949742724 105.051008987929
"866" 173 20.6852499915795 103.524210117586
"867" 173.2 16.5058188746617 103.221688652081
"868" 173.4 17.523679095199 102.233090159747
"869" 173.6 19.1261351801331 98.7448008639313
"870" 173.8 21.5270735216951 94.6804381076044
"871" 174 22.5820910397852 89.4120359611091
"872" 174.2 21.5198641912018 84.5507494387694
"873" 174.4 19.2750516842057 79.228839676595
"874" 174.6 16.0573324229289 75.0397374927953
"875" 174.8 11.5613096336892 71.199011631265
"876" 175 7.38044462668922 67.3316063149438
"877" 175.2 3.38784127232088 66.2078498291044
"878" 175.4 4.77583390852427 66.598163762381
"879" 175.6 7.12400362757049 64.4916688929187
"880" 175.8 10.2152740356008 61.6273370892381
"881" 176 13.0135935926262 56.9131740313444
"882" 176.2 13.5165643222562 51.5830035903044
"883" 176.4 11.8726915644273 46.2378347886869
"884" 176.6 8.48644833924975 41.9310488974109
"885" 176.8 8.13420178428404 39.2543156189841
"886" 177 9.93855997584841 36.6681288948252
"887" 177.2 14.7865560170232 35.9629432006484
"888" 177.4 19.9349109833259 33.7416702529639
"889" 177.6 23.697957640219 29.8783025875346
"890" 177.8 25.59721761521 24.5450692178352
"891" 178 25.3189874248168 19.5035465493227
"892" 178.2 25.0023295775979 16.7948512674794
"893" 178.4 23.1743435790413 16.7665678689925
"894" 178.6 23.7019154184592 17.3826230696492
"895" 178.8 23.7690188541746 17.5902264669465
"896" 179 24.2877625441471 18.8941659164745
"897" 179.2 26.4869341229385 20.7056637448691
"898" 179.4 30.7339530264671 22.4270243296181
"899" 179.6 35.565919052867 23.7029701751855
"900" 179.8 39.7961955829802 23.8896158700221
"901" 180 43.6478848115377 24.4768353243081
"902" 180.2 47.5062794116586 24.0641829383514
"903" 180.4 51.9110759196488 22.754655405234
"904" 180.6 57.4104853340191 20.9994473781229
"905" 180.8 63.1076124231926 18.9952953483885
"906" 181 66.8841297027348 17.9209243897115
"907" 181.2 68.5834057436079 21.4947062986389
"908" 181.4 69.7807295346067 26.9783301521212
"909" 181.6 69.1272856809621 31.6248395260514
"910" 181.8 68.6321897832229 36.8095308653377
"911" 182 67.7749013019895 41.8415990398377
"912" 182.2 66.6882178419711 47.6110172165299
"913" 182.4 67.1643374067675 53.9918033394498
"914" 182.6 69.9797797061862 59.9362367599744
"915" 182.8 74.5407233501862 65.0765899458244
"916" 183 79.7011679520081 69.4564001696044
"917" 183.2 84.5735802468298 73.9560570230383
"918" 183.4 89.8946811648298 77.8427798499629
"919" 183.6 95.6973621265177 81.5098448719121
"920" 183.8 99.9837089875268 82.6267051832808
"921" 184 99.58585895121 82.0426953236909
"922" 184.2 98.0661233501057 83.0371190654163
"923" 184.4 95.5420760070467 85.6378584694534
"924" 184.6 92.601913996335 89.9141826872102
"925" 184.8 90.1958755564147 95.0590150063308
"926" 185 88.2422601131444 100.963966274869
"927" 185.2 85.7817088856169 107.146013355922
"928" 185.4 81.7916992285427 110.501411943956
"929" 185.6 76.7948027958038 111.839356013885
"930" 185.8 71.1094738134807 112.213956760048
"931" 186 65.0320004716395 113.014576794021
"932" 186.2 58.2669255865754 113.638889698826
"933" 186.4 51.8103919491419 113.60756614189
"934" 186.6 45.1708996619901 113.948199505642
"935" 186.8 38.7095628329901 114.568344520699
"936" 187 32.6408544073062 116.454218331021
"937" 187.2 32.2713335102229 117.041646823965
"938" 187.4 32.1589078473264 115.249425637172
"939" 187.6 31.5391399797859 111.048862398794
"940" 187.8 28.4108413006941 106.218392765242
"941" 188 24.6252674377169 102.003325744908
"942" 188.2 19.4836826911571 98.3514928366961
"943" 188.4 14.0984466165205 95.3902054088901
"944" 188.6 9.69360669843119 91.0701794308722
"945" 188.8 8.16944000208321 88.6894708659828
"946" 189 10.4491061459974 87.2428689889279
"947" 189.2 14.0782755540094 83.0685225969221
"948" 189.4 16.8592882831339 77.9831490930413
"949" 189.6 18.4445333975411 72.0197245024529
"950" 189.8 19.3793370587732 65.9121992986704
"951" 190 19.928714504115 59.755711782575
"952" 190.2 20.9131249489653 54.1150584546347
"953" 190.4 20.881479684396 48.3176322771675
"954" 190.6 19.8543429414273 42.7942532270168
"955" 190.8 18.695442266411 38.2818234674754
"956" 191 18.692623737401 36.3207474063975
"957" 191.2 20.9313387243818 36.3220754927672
"958" 191.4 25.8189007992249 35.7138390141345
"959" 191.6 31.5028282558236 35.8554574548021
"960" 191.8 37.7177908844486 36.2113697304145
"961" 192 43.9054350113937 36.6126007711669
"962" 192.2 50.5666298570162 36.2727769267244
"963" 192.4 56.5638809246331 34.0016335574505
"964" 192.6 62.0399369792562 30.5367437718632
"965" 192.8 66.0377103417659 26.2821182248947
"966" 193 69.2132060508949 22.217834497185
"967" 193.2 71.5231124997303 17.5096540109415
"968" 193.4 74.1771147874562 18.1080724345377
"969" 193.6 75.8915061193309 20.6084505763846
"970" 193.8 74.8195222092091 24.2959301073456
"971" 194 73.0547097260932 29.6103469734933
"972" 194.2 72.4366167531941 35.3938452808458
"973" 194.4 72.7773769105045 41.223224999363
"974" 194.6 75.0346255368983 47.0243051867833
"975" 194.8 77.4267871338062 53.6276793928544
"976" 195 78.3757167975162 60.1770116675644
"977" 195.2 78.6896391727493 66.8908589571885
"978" 195.4 78.7557954345162 73.6795156122544
"979" 195.6 76.1269669232966 79.5585097691909
"980" 195.8 71.6312029335319 83.7826741440995
"981" 196 67.0146643469335 88.4501440028497
"982" 196.2 61.2761599087133 92.1070766614044
"983" 196.4 55.1139002318109 94.7020710732459
"984" 196.6 48.7323029402947 96.4300620902374
"985" 196.8 42.513934850509 96.9194500515006
"986" 197 37.0925698448786 95.9448546227633
"987" 197.2 32.3557954295562 93.1021663735488
"988" 197.4 28.1952917781097 88.4222014222294
"989" 197.6 22.924214437334 84.3332036897155
"990" 197.8 18.2823281206395 80.8440199906599
"991" 198 14.96634175384 76.2427199588206
"992" 198.2 12.490470406916 70.531511387296
"993" 198.4 12.9489802243362 65.0383717065244
"994" 198.6 15.1426186961908 59.1411503893063
"995" 198.8 17.8606395674974 52.6890843982809
"996" 199 20.4631348778262 46.6210021878544
"997" 199.2 21.4587681437494 40.1847032511953
"998" 199.4 21.4860156442414 36.6453339853822
"999" 199.6 19.9944006889864 33.5934709659997
"1000" 199.8 17.5087006267458 31.3128401877768
"1001" 200 15.5689889620562 30.8252281691216
"1002" 200.2 13.5684200122655 29.842750737023
"1003" 200.4 12.8095562560318 31.000462064202
"1004" 200.6 11.3849566330812 32.8958769992419
"1005" 200.8 10.8350013857635 34.9667695817995
"1006" 201 9.39197452430037 37.6863777561509
"1007" 201.2 8.08053486402046 38.9546053758901
"1008" 201.4 7.50136741716332 40.1557500396044
"1009" 201.6 6.60024691240785 42.9976191157582
"1010" 201.8 5.01952108903556 45.938392913759
"1011" 202 3.64046656886229 48.6469588527881
"1012" 202.2 2.97872731331362 52.314952245941
"1013" 202.4 2.17644462659987 56.6328822064199
"1014" 202.6 1.44034252187694 61.563973204727
"1015" 202.8 2.00167212561501 67.4218409598103
"1016" 203 1.93032618970756 71.3357557902282
"1017" 203.2 2.74834231280841 75.5848470378876
"1018" 203.4 3.50375461014548 80.5772253373455
"1019" 203.6 5.04103695444011 85.2930830795419
"1020" 203.8 7.21726101745092 90.2317009539991
"1021" 204 9.09395560559673 94.4359790994693
"1022" 204.2 11.6075741204669 98.229274614033
"1023" 204.4 12.2910986562925 99.6800786851226
"1024" 204.6 13.8486330261614 101.854739169183
"1025" 204.8 16.7345634488562 105.813577381952
"1026" 205 19.6166080101079 110.204950485329
"1027" 205.2 22.7162148256424 112.135630505139
"1028" 205.4 26.5773117449969 115.279421323537
"1029" 205.6 31.0684856111953 118.774545492387
"1030" 205.8 36.3695568978752 121.245409096906
"1031" 206 40.2772676890312 123.449217740679
"1032" 206.2 45.3093301734664 125.108036319527
"1033" 206.4 51.0517325219872 126.796937822811
"1034" 206.6 57.7521117894544 127.287698735153
"1035" 206.8 63.8975313933671 128.505185696478
"1036" 207 69.341555767894 128.28150093001
"1037" 207.2 74.2882325785791 126.885440673705
"1038" 207.4 79.8034303685016 124.480241605432
"1039" 207.6 85.692936900596 124.017164451693
"1040" 207.8 86.1095295101372 122.610740558199
"1041" 208 84.7368369736582 120.146264906482
"1042" 208.2 83.3057245547501 116.98351061339
"1043" 208.4 82.9634504502989 112.138381399498
"1044" 208.6 84.9235946084793 107.652590485393
"1045" 208.8 88.6340747315141 105.335111736754
"1046" 209 93.3476597254996 104.505410003123
"1047" 209.2 98.2313116461977 105.078683592623
"1048" 209.4 102.777456344983 105.590008235059
"1049" 209.6 108.101847987113 104.733654959662
"1050" 209.8 112.601255089885 103.044772765833
"1051" 210 115.244035638583 99.8294772569317
"1052" 210.2 115.498885307505 96.6842168223053
"1053" 210.4 116.384539919318 91.8047938884296
"1054" 210.6 116.782120096885 86.458056909633
"1055" 210.8 116.268503223066 81.9624675841093
"1056" 211 117.497210903926 76.8783822416644
"1057" 211.2 120.469497558217 72.1641263690666
"1058" 211.4 124.148440867335 68.6479374151813
"1059" 211.6 127.436476479075 64.5230916654668
"1060" 211.8 126.830675299856 61.4851674013187
"1061" 212 126.202947940886 56.3143735423874
"1062" 212.2 125.90533919682 50.9962694888497
"1063" 212.4 125.213522234442 45.3902613628717
"1064" 212.6 123.818456122177 40.7116517021499
"1065" 212.8 121.78901584516 37.6415186994912
"1066" 213 119.941563691174 32.841828165722
"1067" 213.2 116.894333789713 28.3226551858615
"1068" 213.4 114.015886505829 23.5748128862539
"1069" 213.6 110.304549028844 19.4792965354832
"1070" 213.8 105.942406392096 15.4324593293965
"1071" 214 101.36357806384 11.6207780371611
"1072" 214.2 96.4959285538797 9.65234943751615
"1073" 214.4 90.8336085794133 7.0163767581452
"1074" 214.6 85.1401857312909 4.0486134818901
"1075" 214.8 78.7938032982162 2.00885145296439
"1076" 215 72.8064562027749 0.958168357541889
"1077" 215.2 67.067058706597 0.281387036604385
"1078" 215.4 60.6839144872497 0.556722739088266
"1079" 215.6 53.5245229946431 1.38223849470221
"1080" 215.8 47.9692530744994 2.8263743354453
"1081" 216 43.7645603592809 3.66520417912124
"1082" 216.2 40.7939780429527 5.93944361343197
"1083" 216.4 35.801508336043 8.51339463319649
"1084" 216.6 30.8626293556276 11.2054337698544
"1085" 216.8 26.7015667650091 13.8870802274044
"1086" 217 22.5538879295743 16.8717865785201
"1087" 217.2 19.1480627938062 20.2868153939972
"1088" 217.4 15.4555546401608 23.6567287479997
"1089" 217.6 14.8973640613333 25.0173366172791
"1090" 217.8 13.1526657396827 27.8583792254839
"1091" 218 11.3383009127528 30.1774973744246
"1092" 218.2 9.86631890259736 32.3487379410279
"1093" 218.4 8.5230331853815 35.5480731569297
"1094" 218.6 7.72581584814922 36.7087018670811
"1095" 218.8 7.73212944677048 37.8353569392472
"1096" 219 6.58387239570391 40.6580882607067
"1097" 219.2 4.94359332429087 44.2284624112676
"1098" 219.4 4.05529368566225 46.0737864887862
"1099" 219.6 3.89930787736619 46.2655725623644
"1100" 219.8 3.57494715119448 46.4685358076682
"1101" 220 3.18856082617618 48.2758519495444
"1102" 220.2 3.02508782890155 50.7649231346353
"1103" 220.4 2.11761617438311 53.9081914697679
"1104" 220.6 1.32965659893469 57.1158378535764
"1105" 220.8 1.42119516412619 60.8076126160144
"1106" 221 1.77791557032802 64.2431354883908
"1107" 221.2 1.36111350266196 65.8881395580371
"1108" 221.4 1.4347377718717 67.3970678578083
"1109" 221.6 2.30677838833619 66.5747449263844
"1110" 221.8 3.13871958635515 64.8662714289343
"1111" 222 2.81387685370136 63.7606496674754
"1112" 222.2 2.70966174355619 61.9891441832967
"1113" 222.4 2.43475049640569 59.4306057435267
"1114" 222.6 2.17936155002762 55.883465469633
"1115" 222.8 2.8160837619162 51.7842863172844
"1116" 223 3.68029267137877 47.1295513398302
"1117" 223.2 4.8385291654045 42.7122210279864
"1118" 223.4 5.97091119781481 39.9317120850871
"1119" 223.6 7.79199531267157 36.8974001505659
"1120" 223.8 10.1952364579783 32.5534639104485
"1121" 224 13.9837443135687 28.9689529111669
"1122" 224.2 16.1202741922994 24.6222737691584
"1123" 224.4 18.7471261828245 22.1683201771898
"1124" 224.6 23.5311491269023 20.5370538656044
"1125" 224.8 28.14284586229 17.9560818609291
"1126" 225 32.1425805844098 14.1937582939824
"1127" 225.2 33.8381021138562 9.89805150046689
"1128" 225.4 35.8332681537964 9.50836195331868
"1129" 225.6 39.9914777908254 7.26356537025823
"1130" 225.8 43.3515112666368 4.52237875247536
"1131" 226 48.0328943906345 3.83614375221885
"1132" 226.2 53.0848894046406 4.4605763210979
"1133" 226.4 59.459808956491 4.79003149895222
"1134" 226.6 65.056862246282 3.00597764476568
"1135" 226.8 70.0976040836562 1.35552070956229
"1136" 227 76.0235257892301 2.64510205418048
"1137" 227.2 82.5494456341888 4.29430216310439
"1138" 227.4 89.261569043972 6.42848910506755
"1139" 227.6 95.2823198718397 9.93838750302707
"1140" 227.8 101.277374661633 13.7641514576972
"1141" 228 105.360281257036 19.5323475747281
"1142" 228.2 106.566149303806 26.0537736254305
"1143" 228.4 107.58180388379 32.4016939327377
"1144" 228.6 108.237495099667 38.9019235923939
"1145" 228.8 107.861417290425 45.6927012701202
"1146" 229 106.318721874274 52.0084495347232
"1147" 229.2 103.841944898318 55.0930211084102
"1148" 229.4 102.431382943373 55.5994504352876
"1149" 229.6 101.466760924056 55.3196326951981
"1150" 229.8 100.121465404778 55.6860139475941
"1151" 230 98.8339245323374 55.4151782934481
"1152" 230.2 97.8633487234457 55.0782962476886
"1153" 230.4 97.6301700447736 54.6135991892892
"1154" 230.6 97.1987945627437 54.3522335129169
"1155" 230.8 96.711110329172 54.3461152421518
"1156" 231 96.4394796616094 54.3967875773491
"1157" 231.2 95.8922742480562 54.7731991998302
"1158" 231.4 93.7013136992627 53.8450802468435
"1159" 231.6 92.0761311654501 53.4510648021499
"1160" 231.8 90.2450065564604 54.4008533474874
"1161" 232 87.7747872069737 56.0012159212023
"1162" 232.2 85.6408199230772 59.1777052841833
"1163" 232.4 83.6756366341921 63.434244598352
"1164" 232.6 81.5488304469847 67.9159711365942
"1165" 232.8 79.419614409097 72.7205497914513
"1166" 233 77.8398059193462 77.5280923097644
"1167" 233.2 77.0926023458317 82.1308162639921
"1168" 233.4 77.3159308646812 86.9173582497919
"1169" 233.6 75.0675847369991 91.9833223627187
"1170" 233.8 71.3384904485284 94.3159493439099
"1171" 234 67.3654659978814 93.2073661656529
"1172" 234.2 63.2851469899991 89.872219620433
"1173" 234.4 59.8308738708744 85.4385729677862
"1174" 234.6 58.8553165534697 80.3632976929121
"1175" 234.8 58.2890103874433 75.3000922432173
"1176" 235 56.2845760015349 69.7613329299767
"1177" 235.2 53.983053542149 64.4801490112642
"1178" 235.4 51.6537881197615 59.8093119757728
"1179" 235.6 48.538374320287 54.7444779423626
"1180" 235.8 45.6974714403936 50.0479810552068
"1181" 236 43.1231451094464 45.0712991918483
"1182" 236.2 43.2384084516104 39.8856130871225
"1183" 236.4 45.4777786167147 34.8269467550922
"1184" 236.6 49.635635630996 31.4223451553875
"1185" 236.8 54.9063646814417 30.7546771194237
"1186" 237 60.8265007381673 31.1013301363081
"1187" 237.2 66.6034429511461 32.6466532842561
"1188" 237.4 73.2554622532369 33.9779021206285
"1189" 237.6 79.3574764420453 36.8545803841261
"1190" 237.8 85.3113754180239 40.4187572777979
"1191" 238 89.4241984361307 45.4033040314342
"1192" 238.2 92.6447996353215 51.3105361427779
"1193" 238.4 96.69794255626 56.2506998134199
"1194" 238.6 100.448345089018 61.6731087429313
"1195" 238.8 102.381629694527 67.1265575045852
"1196" 239 102.827491172547 72.245596672364
"1197" 239.2 100.982129911182 77.9720175670316
"1198" 239.4 97.4220611608412 82.7863505497539
"1199" 239.6 93.3225601928675 86.3373243585289
"1200" 239.8 88.6490613657991 89.082376008233
"1201" 240 83.4333443358298 90.1339098286138
"1202" 240.2 78.3971394116017 89.2758386106347
"1203" 240.4 73.2674599162362 87.1361576697844
"1204" 240.6 70.081264254402 83.636438489324
"1205" 240.8 66.7813291724113 79.7431785980156
"1206" 241 62.8192826892989 77.9608860410219
"1207" 241.2 57.5854153536162 76.0184718574144
"1208" 241.4 54.3587287153134 72.2772702131758
"1209" 241.6 52.2149042128062 67.4857722056981
"1210" 241.8 50.9634750835349 62.0282381269342
"1211" 242 49.9333402108148 56.1107667220871
"1212" 242.2 49.735343580949 50.2881332444972
"1213" 242.4 49.7301401234187 43.3867836870919
"1214" 242.6 50.2895058543193 37.5441703541044
"1215" 242.8 51.7300603104793 31.8849310731428
"1216" 243 55.149334866115 28.9720440922867
"1217" 243.2 59.0414370815743 27.5821027968092
"1218" 243.4 63.0569749872286 27.3196931160871
"1219" 243.6 68.661306918572 26.5071451415202
"1220" 243.8 74.4770908299917 25.7519942604108
"1221" 244 80.189318399254 24.9174520622967
"1222" 244.2 85.3725421950895 23.8068365612711
"1223" 244.4 88.1133314774562 22.5244023092044
"1224" 244.6 91.1927602676499 21.1421759878544
"1225" 244.8 93.1370521871661 19.6718937232088
"1226" 245 93.5144489506141 18.1152243857518
"1227" 245.2 92.0572062755032 19.3185664714515
"1228" 245.4 91.0874468119812 20.1357623529544
"1229" 245.6 88.9765905426424 21.8505312852251
"1230" 245.8 85.7568439280562 23.1862727261726
"1231" 246 80.787517918769 25.2614787663065
"1232" 246.2 76.9774450821881 28.2520984363846
"1233" 246.4 75.9010116858493 30.8867287840872
"1234" 246.6 77.0470901018634 33.3654893703996
"1235" 246.8 79.0905208678652 36.1678843208853
"1236" 247 80.8546933258403 39.9632111825249
"1237" 247.2 81.8151295241124 44.4298947043909
"1238" 247.4 84.128507030593 48.947286069457
"1239" 247.6 87.5372122803193 52.4191113869202
"1240" 247.8 91.962286229175 54.0631528951094
"1241" 248 96.1642913117915 56.7694434764867
"1242" 248.2 100.921205873668 59.5352572329513
"1243" 248.4 106.06225717142 60.782017976968
"1244" 248.6 108.80276589846 62.6101905719217
"1245" 248.8 111.140413460785 65.2595374427352
"1246" 249 114.679018305485 67.6255645155187
"1247" 249.2 117.708314393617 70.7958244441371
"1248" 249.4 121.691871357751 73.4303893116322
"1249" 249.6 122.738140094477 77.0428992605577
"1250" 249.8 122.533106660085 80.0435874218448
"1251" 250 121.040810729556 83.3848251589377
"1252" 250.2 119.41995550235 88.309562804109
"1253" 250.4 117.299680715202 92.6136847784685
"1254" 250.6 113.82474632137 97.9526473581472
"1255" 250.8 112.341803726867 104.169579324794
"1256" 251 109.725552973869 108.923556932444
"1257" 251.2 105.272420097095 110.76149725922
"1258" 251.4 100.661092615852 112.991798393575
"1259" 251.6 94.6205645946977 115.82666202218
"1260" 251.8 89.042796507938 120.11641355445
"1261" 252 83.6528371875205 124.48042773322
"1262" 252.2 78.3230536494346 126.969685689172
"1263" 252.4 72.8738306495692 128.1828790105
"1264" 252.6 67.1985215145389 128.516758591311
"1265" 252.8 62.4233206478823 128.339075292857
"1266" 253 58.9695625986214 128.010066102361
"1267" 253.2 56.2281890934926 126.908836993677
"1268" 253.4 53.4639808244016 125.404428119413
"1269" 253.6 50.3043303500294 125.691809425319
"1270" 253.8 48.5513684617228 125.938003638799
"1271" 254 46.3168982207883 124.490664761604
"1272" 254.2 43.4604823327022 122.285506175445
"1273" 254.4 41.9850353935516 119.995638818247
"1274" 254.6 40.5205756043834 117.715613249332
"1275" 254.8 41.1441443218215 114.199038892962
"1276" 255 41.1402659683827 110.48640993239
"1277" 255.2 39.9909045198797 106.812855642251
"1278" 255.4 36.0606904003131 104.831062215265
"1279" 255.6 31.8815851675048 103.863530933801
"1280" 255.8 26.5671977880462 103.764913589214
"1281" 256 21.8787679544954 103.917107904782
"1282" 256.2 18.1132123230653 102.883462015541
"1283" 256.4 16.6994792669793 103.081101092201
"1284" 256.6 18.2005810487133 102.018340053204
"1285" 256.8 19.6991768174562 98.3639484096615
"1286" 257 20.5973432276096 94.1869404545073
"1287" 257.2 21.5117992656644 89.3771649016456
"1288" 257.4 22.0993169627889 84.6415283191984
"1289" 257.6 23.2697646167449 79.6563434695761
"1290" 257.8 22.8869556242947 74.6772220336136
"1291" 258 20.4600314834507 70.4837344920723
"1292" 258.2 17.1870380167133 66.7556445924044
"1293" 258.4 13.9793518953581 62.5446676471421
"1294" 258.6 11.0995457306673 58.4686563708544
"1295" 258.8 9.88095678129204 52.9720803507742
"1296" 259 9.29769145155618 48.2054666921669
"1297" 259.2 8.33715258321945 47.266422453584
"1298" 259.4 6.07607252841332 47.4068159857064
"1299" 259.6 6.85330255414896 48.4797088259755
"1300" 259.8 7.62771223880345 48.0289873225055
"1301" 260 9.63669932008916 46.617852332967
"1302" 260.2 13.2018325386351 43.7817893051202
"1303" 260.4 17.4136929694738 40.7675218555055
"1304" 260.6 22.367682410719 38.4107467103253
"1305" 260.8 26.6731562958733 36.0154407821044
"1306" 261 31.0486957267025 32.2309029392263
"1307" 261.2 35.5954068708091 29.2148423184279
"1308" 261.4 39.8547032503665 25.7865706430182
"1309" 261.6 42.7337962617879 21.9772289806898
"1310" 261.8 45.4356621040932 17.658890165234
"1311" 262 49.7684341909116 16.1764908996887
"1312" 262.2 54.1753098141746 17.0420964559333
"1313" 262.4 59.7831583709913 19.4351773559161
"1314" 262.6 65.7468215683503 21.5442168777456
"1315" 262.8 71.7921569281685 23.8049280349639
"1316" 263 77.1653960565287 26.8325638338132
"1317" 263.2 82.666094572232 29.680032651989
"1318" 263.4 88.3088004907705 33.0650767042747
"1319" 263.6 93.6984870274772 37.2726197064465
"1320" 263.8 96.6911061903825 41.0340990480781
"1321" 264 96.7431169512351 46.6340768486675
"1322" 264.2 95.2972016345714 52.501399461968
"1323" 264.4 92.7262066579968 57.0525003255054
"1324" 264.6 90.4828722325714 61.801171024968
"1325" 264.8 90.2227679128062 66.5349097615755
"1326" 265 91.3865235414423 71.6775988299113
"1327" 265.2 93.7312557119705 76.3356832436044
"1328" 265.4 97.4765502495319 79.5118786650413
"1329" 265.6 100.758771306115 83.005140690075
"1330" 265.8 104.33684191371 85.5558334747294
"1331" 266 105.359578913707 85.172749708161
"1332" 266.2 104.232285482799 86.1559508275472
"1333" 266.4 101.764001909402 87.8930258011525
"1334" 266.6 98.3100953594394 89.1512947023333
"1335" 266.8 93.6519427441552 90.9342938593866
"1336" 267 89.1775516610562 92.6776553750563
"1337" 267.2 84.8468479606235 94.7135115839217
"1338" 267.4 80.8193737838506 98.5129774318006
"1339" 267.6 77.5181869965134 103.030213436576
"1340" 267.8 75.1402243080081 107.924527957335
"1341" 268 73.1066794814901 113.014376488784
"1342" 268.2 72.0071473099173 118.719002882132
"1343" 268.4 71.0393544842229 124.526052020215
"1344" 268.6 71.3692069798717 126.397866217934
"1345" 268.8 70.1003936516342 125.626693159146
"1346" 269 67.5809405372347 124.555499274703
"1347" 269.2 63.3356913050287 123.691237370742
"1348" 269.4 58.3338117037543 122.136277000953
"1349" 269.6 53.8154780846387 120.82839270441
"1350" 269.8 48.337930908813 119.687561714442
"1351" 270 42.7428994416237 119.584269175794
"1352" 270.2 36.4767381289211 120.606865308415
"1353" 270.4 34.9487047751918 118.73849586357
"1354" 270.6 32.7067689457048 115.208108621712
"1355" 270.8 31.267727174615 111.18172495831
"1356" 271 30.389619403537 106.318626940595
"1357" 271.2 29.1514690988087 101.294842295367
"1358" 271.4 28.2297494567389 95.7902369795852
"1359" 271.6 29.0301073558062 90.3661868635467
"1360" 271.8 30.1900998296205 84.2025861648618
"1361" 272 31.4258157858328 77.9619912989235
"1362" 272.2 32.3068162237572 72.3010979814188
"1363" 272.4 33.4766395733623 66.5978318627779
"1364" 272.6 34.9938681197014 60.7689423330238
"1365" 272.8 36.2666045628983 54.7725503332886
"1366" 273 36.8627278988246 48.870849590857
"1367" 273.2 37.6190582940997 42.6330120000283
"1368" 273.4 38.273843383315 36.0761403386397
"1369" 273.6 39.4944518809023 30.508094503489
"1370" 273.8 41.4591422962391 28.1434156384824
"1371" 274 44.3237477493776 27.302592179783
"1372" 274.2 47.9390195465562 24.0885536639703
"1373" 274.4 51.183593277044 19.2833091861288
"1374" 274.6 54.6664114214562 13.9252984667044
"1375" 274.8 54.5725096405503 9.45376446860439
"1376" 275 54.0752891202272 9.47890804709123
"1377" 275.2 55.9182028804588 9.38924016848751
"1378" 275.4 60.0462080277018 10.2132915027943
"1379" 275.6 63.3233653069864 13.5911110718951
"1380" 275.8 66.4572953603895 17.7216435705044
"1381" 276 69.6879637748895 22.2908464023711
"1382" 276.2 72.1137886673701 26.6786360414881
"1383" 276.4 74.1185739399182 31.9102747331561
"1384" 276.6 75.8169613125997 37.2658418722457
"1385" 276.8 77.8294894991991 43.2622069262967
"1386" 277 81.011991266153 48.6418429594431
"1387" 277.2 85.5966146987327 53.5546151118397
"1388" 277.4 90.7053925186998 58.1082318863668
"1389" 277.6 95.5121956110562 62.2623786543103
"1390" 277.8 99.0370172941255 68.4649963382579
"1391" 278 101.578548758468 75.1441734301338
"1392" 278.2 103.473528318783 81.9205938733874
"1393" 278.4 103.46126881917 87.8739516798901
"1394" 278.6 100.474710434029 89.9816420793812
"1395" 278.8 97.8932764840268 91.8440452497514
"1396" 279 93.1191078966117 95.3634121987988
"1397" 279.2 87.8211242317626 99.0246948500539
"1398" 279.4 83.0378198325946 102.599698270249
"1399" 279.6 79.1018821330373 107.076127420189
"1400" 279.8 75.3691590364758 111.506700427988
"1401" 280 72.967901642334 116.468373234465
"1402" 280.2 72.6969196511395 122.109102257077
"1403" 280.4 73.8115153366276 126.899778774622
"1404" 280.6 76.1976980311181 126.327169535047
"1405" 280.8 76.7560436394544 125.833376354711
"1406" 281 76.6994342659758 125.838540165488
"1407" 281.2 77.4290495066455 126.25143364364
"1408" 281.4 79.3955277930036 125.312021658841
"1409" 281.6 81.3371684500208 123.91908224464
"1410" 281.8 82.2580843321008 123.855969001801
"1411" 282 82.596560446334 123.280420517104
"1412" 282.2 82.5407939226716 120.558595910547
"1413" 282.4 83.66466794457 116.208877493109
"1414" 282.6 85.9202422205982 112.39655651209
"1415" 282.8 89.0914961206034 109.614395388793
"1416" 283 93.4580489321241 108.357373064867
"1417" 283.2 97.7951038345754 107.87675515821
"1418" 283.4 100.671275828027 107.670964638902
"1419" 283.6 103.073087151377 108.442510516091
"1420" 283.8 105.800613558528 108.759893245953
"1421" 284 107.690702358425 107.938085585167
"1422" 284.2 110.323421998075 104.992219122474
"1423" 284.4 113.537454028781 101.005732024779
"1424" 284.6 116.276131239597 97.004520227199
"1425" 284.8 118.485450229726 92.573175555375
"1426" 285 120.724078532056 88.0283011728402
"1427" 285.2 123.140804959773 83.9036157238591
"1428" 285.4 125.089553162742 79.8044434391187
"1429" 285.6 125.998122094999 75.0326232750901
"1430" 285.8 126.49675802867 69.861286467139
"1431" 286 127.612551353113 64.5098680544901
"1432" 286.2 127.655988911628 60.571569490433
"1433" 286.4 126.921170213428 55.9053044635187
"1434" 286.6 127.004256384542 52.8618263576605
"1435" 286.8 126.09634388196 49.8842518511621
"1436" 287 124.528484698599 45.8302486175758
"1437" 287.2 123.324801798195 40.6264005791322
"1438" 287.4 121.61838120735 36.3076979061632
"1439" 287.6 119.763124997 32.3486531058685
"1440" 287.8 117.01740687217 28.6102019386901
"1441" 288 113.836122824791 24.319879592237
"1442" 288.2 109.480393027794 19.9099779003908
"1443" 288.4 105.690275019036 15.5989546293173
"1444" 288.6 102.152392975115 13.0994847469279
"1445" 288.8 98.1474074942562 10.1531582477944
"1446" 289 93.7574992369062 7.73776552403439
"1447" 289.2 88.4557861685714 4.95636560148318
"1448" 289.4 83.1843116797299 3.50378805547808
"1449" 289.6 76.1804296102417 1.85345687997552
"1450" 289.8 71.0793391162477 1.19211954758311
"1451" 290 66.5264822517583 0.915647178178855
"1452" 290.2 60.4918317352175 0.700554822475363
"1453" 290.4 55.2407524729228 1.01602652537106
"1454" 290.6 50.8487326675895 2.20928488573773
"1455" 290.8 45.9944311712073 3.9965554150695
"1456" 291 41.4709754474915 5.83427239372204
"1457" 291.2 35.8301039959793 8.07692789895055
"1458" 291.4 32.0859865205747 9.48207427549328
"1459" 291.6 30.1813920643934 11.4446680972556
"1460" 291.8 27.0022487742513 13.9001303578971
"1461" 292 23.0961296356437 16.1324017862794
"1462" 292.2 21.6720907538838 18.5646412856389
"1463" 292.4 18.8767415981164 21.2461633658695
"1464" 292.6 16.2115028484133 23.8174527388544
"1465" 292.8 13.8302384157803 26.7881520867423
"1466" 293 11.840388069626 29.0694979883951
"1467" 293.2 12.1131735637911 29.0417632616405
"1468" 293.4 13.5419028980562 28.460347379019
"1469" 293.6 14.1262738024437 28.0612697277919
"1470" 293.8 14.704762537449 27.493683376283
"1471" 294 15.5192167595919 26.3971838916044
"1472" 294.2 16.1224368018983 25.253989189736
"1473" 294.4 17.1426478801614 23.3279910776439
"1474" 294.6 17.996239119483 21.8886745237751
"1475" 294.8 18.5560172246331 20.571352285489
"1476" 295 19.8645623865292 20.2013531149963
"1477" 295.2 22.5842388434283 18.2261835823486
"1478" 295.4 25.2774173565377 14.8703741866785
"1479" 295.6 28.102534491699 12.5840202588901
"1480" 295.8 31.7856774740562 10.5588701833032
"1481" 296 34.8826145162784 8.49594933553031
"1482" 296.2 38.9393003918776 6.51914966521153
"1483" 296.4 43.0502058695397 4.49799277915384
"1484" 296.6 47.861276188988 2.87849011630894
"1485" 296.8 53.3687143608419 2.36974082692582
"1486" 297 59.5870392390074 2.20628128427513
"1487" 297.2 65.2169241842005 2.18835897693429
"1488" 297.4 70.9174296167981 3.05529150192697
"1489" 297.6 76.9260807024392 3.58279238890226
"1490" 297.8 82.2948232997301 5.95181058491961
"1491" 298 88.2313984583115 6.9614473738278
"1492" 298.2 93.4901270868186 7.2477017446539
"1493" 298.4 97.0109723696262 9.92384881199439
"1494" 298.6 101.394364993199 12.9441036699819
"1495" 298.8 105.958599361329 17.0395059054226
"1496" 299 109.674083991775 20.8754445260731
"1497" 299.2 114.289890177128 24.3978759989717
"1498" 299.4 116.177082727946 26.8342976988888
"1499" 299.6 119.246791754283 31.0146202246421
"1500" 299.8 122.171997149199 36.3739642650615
"1501" 300 124.590021239828 41.4187718526615
"1502" 300.2 126.235218768556 47.2119694066599
"1503" 300.4 126.660544862342 53.2773455326044
"1504" 300.6 127.118549674917 59.7107491481044
"1505" 300.8 127.122068921556 66.2715468946044
"1506" 301 126.465849009454 72.6882532210898
"1507" 301.2 125.483941836542 77.6679639220062
"1508" 301.4 125.082550378776 83.636438489324
"1509" 301.6 123.484831540811 89.5279245728862
"1510" 301.8 121.396254640084 95.0661592264655
"1511" 302 118.74978116764 99.9248298337711
"1512" 302.2 115.207802097759 104.82032231828
"1513" 302.4 110.370454920445 108.389462093549
"1514" 302.6 104.881548429066 111.560755764782
"1515" 302.8 99.2179623218062 114.108043085104
"1516" 303 94.8361055745235 117.257773679128
"1517" 303.2 90.2634906239133 118.776128028176
"1518" 303.4 84.3197847005419 120.355815252576
"1519" 303.6 79.1585418244616 122.545321950388
"1520" 303.8 74.6000223446137 124.882993589817
"1521" 304 70.4258215234581 124.983572894632
"1522" 304.2 68.3964002584173 122.523133182827
"1523" 304.4 68.9589355072417 121.287424704811
"1524" 304.6 69.6849472777704 119.378000300145
"1525" 304.8 69.4800742569428 117.485300898161
"1526" 305 70.3674599159262 115.360327392834
"1527" 305.2 71.712384778328 114.446317792177
"1528" 305.4 70.6857257640667 113.656799663194
"1529" 305.6 68.1034827687552 112.253407168265
"1530" 305.8 64.4798204237649 111.711672902459
"1531" 306 59.9809340553543 111.011385746951
"1532" 306.2 54.5174513091774 110.245684658877
"1533" 306.4 49.5562168843797 110.552248075722
"1534" 306.6 44.2820947167291 111.596473745436
"1535" 306.8 39.6567605202925 113.754813903695
"1536" 307 35.3307099948599 115.253994964427
"1537" 307.2 31.287875365419 113.752354161826
"1538" 307.4 27.7760190602994 111.396613945577
"1539" 307.6 26.0132331746187 107.036531367006
"1540" 307.8 26.2387872667493 101.870007876911
"1541" 308 26.8834387274439 96.361260672737
"1542" 308.2 26.1409452413829 90.7867184799113
"1543" 308.4 23.985015924199 85.464382687833
"1544" 308.6 21.3666410762947 80.4730706173659
"1545" 308.8 18.6191797847732 75.8128865739346
"1546" 309 15.6634327445835 71.9996502757498
"1547" 309.2 12.4679192265333 68.3764719398429
"1548" 309.4 10.5936293587104 64.8737832516698
"1549" 309.6 12.732824611373 60.7645887169212
"1550" 309.8 16.3717953240364 57.1168280550202
"1551" 310 19.8318317142915 53.258611101575
"1552" 310.2 23.323110270648 49.5283182488901
"1553" 310.4 26.5236998995895 44.7971428790377
"1554" 310.6 29.8022786097113 40.5950401465009
"1555" 310.8 32.948537113449 35.615059227533
"1556" 311 35.7882339846858 30.8371052720118
"1557" 311.2 39.27178328636 30.5899021270474
"1558" 311.4 43.7484089334793 32.1054209152582
"1559" 311.6 48.5142052172162 33.6688408890844
"1560" 311.8 52.9726250852869 34.8247956346813
"1561" 312 57.4476927416209 34.6643136162632
"1562" 312.2 62.4356085859793 33.5410547761429
"1563" 312.4 65.815109354154 31.7574304253109
"1564" 312.6 68.7013151961509 30.4979339189518
"1565" 312.8 71.3871238930441 32.7945180844719
"1566" 313 73.7384953029183 36.9621109624665
"1567" 313.2 75.2328887791229 40.9031289414711
"1568" 313.4 76.7268437830672 44.7993361113297
"1569" 313.6 80.0978953327229 48.4958191490711
"1570" 313.8 83.233768720737 51.693050435381
"1571" 314 85.1887263864351 55.9190975122886
"1572" 314.2 86.7387137403062 60.5149246000419
"1573" 314.4 87.8738819361462 65.1377391287044
"1574" 314.6 86.8699313649847 69.8619814846248
"1575" 314.8 85.5034581700562 73.8688696160589
"1576" 315 85.0354701884439 78.0945022154717
"1577" 315.2 86.4722860682915 82.4693359626338
"1578" 315.4 89.3295831158562 85.7810480991758
"1579" 315.6 91.1467209803705 88.8931047278901
"1580" 315.8 89.5466664912197 90.7520440872486
"1581" 316 86.325185815159 93.3874472079221
"1582" 316.2 82.8801019507626 96.5317436443383
"1583" 316.4 78.4216814476356 98.9558803919128
"1584" 316.6 73.9995057136883 101.036924511935
"1585" 316.8 69.7331548485515 101.999052343651
"1586" 317 64.8839015328085 101.398433199237
"1587" 317.2 60.0544619709278 100.91106299165
"1588" 317.4 55.819193617561 99.8788607541383
"1589" 317.6 51.9298452350562 97.6092781770371
"1590" 317.8 47.3402164109052 95.1491523631704
"1591" 318 43.5646599607198 92.3664974372589
"1592" 318.2 39.4283397964346 90.2595174534422
"1593" 318.4 36.1741780327506 86.5838333373821
"1594" 318.6 32.1064777915241 83.3587229975402
"1595" 318.8 28.5218829398177 79.9190814605402
"1596" 319 25.2802243746901 75.7624096541044
"1597" 319.2 22.4596738810006 71.802575415521
"1598" 319.4 19.7408845616934 67.717977603215
"1599" 319.6 18.0644899823589 62.9663120095769
"1600" 319.8 17.6467521776562 57.9035724040615
"1601" 320 18.5422034985883 53.208389076375
"1602" 320.2 20.4669356641962 48.4019721392344
"1603" 320.4 23.1143988794067 44.4057233170889
"1604" 320.6 25.562411879221 40.3223423647582
"1605" 320.8 28.0032081468032 35.5987238355201
"1606" 321 30.4942739233403 33.5095403189112
"1607" 321.2 33.389423917983 33.5965058800678
"1608" 321.4 37.380249606483 34.8502505595434
"1609" 321.6 41.8227541116746 36.5333984989333
"1610" 321.8 45.8995732016781 38.6860567722142
"1611" 322 49.6734290229929 41.2958468828576
"1612" 322.2 53.0419271729451 43.741658912197
"1613" 322.4 56.9276608756079 46.6528507206044
"1614" 322.6 60.6386035697953 49.6369197673979
"1615" 322.8 64.046291481238 52.6944208725741
"1616" 323 67.1403708827649 56.209884218051
"1617" 323.2 70.1232012163521 59.8823412429207
"1618" 323.4 73.2291539516444 62.8468929024279
"1619" 323.6 75.5737469803136 67.5984639818519
"1620" 323.8 75.6715890056799 72.9565854520301
"1621" 324 76.4054041959275 78.3109229381192
"1622" 324.2 77.063006367163 83.7047534620316
"1623" 324.4 79.0076805584154 88.7139401664005
"1624" 324.6 82.0251627647834 92.1128673037226
"1625" 324.8 85.6661829687718 93.498828323742
"1626" 325 87.1142676316276 96.241926170433
"1627" 325.2 85.6084322697991 98.9863597354044
"1628" 325.4 83.1904081791705 101.061064154547
"1629" 325.6 79.8354318918038 103.874246327997
"1630" 325.8 76.3619910734835 107.365419169813
"1631" 326 72.6890493359289 111.076062767304
"1632" 326.2 68.9677339536653 113.987597724886
"1633" 326.4 66.2931979171133 117.749695315547
"1634" 326.6 65.1565818026562 121.763272229741
"1635" 326.8 65.5141372611673 126.822685104077
"1636" 327 67.2137153813217 127.138884352038
"1637" 327.2 68.5442392193953 126.308523622222
"1638" 327.4 68.9183142209645 125.412811269485
"1639" 327.6 67.7389651457449 124.346444990661
"1640" 327.8 66.8588955441427 123.208148846633
"1641" 328 65.2436677816193 122.193859894934
"1642" 328.2 63.6978037958848 121.211175846433
"1643" 328.4 61.7212288377718 120.090307851375
"1644" 328.6 58.7096263274886 119.033375636334
"1645" 328.8 55.1203130244889 117.567283719181
"1646" 329 51.6501647285845 115.581488411576
"1647" 329.2 48.4285147608744 115.013313500847
"1648" 329.4 44.8948712039173 115.640311382965
"1649" 329.6 41.5882510483198 117.159711586786
"1650" 329.8 38.776409547449 118.812526351319
"1651" 330 38.6341314333339 119.161343614771
"1652" 330.2 38.4019978249397 117.941616959226
"1653" 330.4 37.0006303042454 115.469783052956
"1654" 330.6 35.0620960948617 112.384683590743
"1655" 330.8 34.3041424612805 108.44257605367
"1656" 331 32.753150368238 104.107603801604
"1657" 331.2 31.5089211849785 99.5671780258665
"1658" 331.4 29.7503030908693 95.348364345838
"1659" 331.6 28.4523878275662 90.6445920375244
"1660" 331.8 28.4156468926562 85.7410099437187
"1661" 332 27.7661666054052 81.1994950186704
"1662" 332.2 28.143564709794 76.2577625615364
"1663" 332.4 29.7532569730457 71.7736323629518
"1664" 332.6 32.1158467950865 67.1092598166347
"1665" 332.8 33.8038950365262 62.8522884185644
"1666" 333 35.4454037313551 58.357350673924
"1667" 333.2 38.3238387084072 54.2707487030618
"1668" 333.4 42.0478006730562 50.8470574950659
"1669" 333.6 45.332766035699 47.0031845808544
"1670" 333.8 48.7408927685196 42.7409187467263
"1671" 334 51.635736765949 38.5223752885687
"1672" 334.2 55.6703752357757 35.0040556689215
"1673" 334.4 60.2962103543855 32.8647664202995
"1674" 334.6 65.5374957773199 31.2549600956703
"1675" 334.8 69.9992307893738 31.5528993108985
"1676" 335 76.3029339226769 33.2896456688113
"1677" 335.2 81.0987690768229 35.3614842429711
"1678" 335.4 84.6419465928562 38.3892180897377
"1679" 335.6 87.2485504066046 41.9598153140883
"1680" 335.8 88.4734059756667 46.8593633119097
"1681" 336 89.0468996295874 52.7080530096981
"1682" 336.2 88.6394205215414 57.7563213660796
"1683" 336.4 88.6963882801732 61.5850691818597
"1684" 336.6 88.7398853517835 66.769542133968
"1685" 336.8 89.9635395220367 71.8459677530219
"1686" 337 91.2945896691462 78.2160206171644
"1687" 337.2 92.2362797397705 83.9720514389758
"1688" 337.4 90.4827273579241 88.7782439817459
"1689" 337.6 87.445683909443 90.7973207749534
"1690" 337.8 83.4835434010939 92.6144898888402
"1691" 338 79.4783751225184 96.0144709888308
"1692" 338.2 75.6381466298109 99.8687443672931
"1693" 338.4 73.8453886620746 102.594068025045
"1694" 338.6 74.5594291811444 105.879880976987
"1695" 338.8 75.9572692589901 107.588107607038
"1696" 339 75.3354496811705 107.074067137747
"1697" 339.2 73.1996304979408 106.719183487104
"1698" 339.4 69.6727685230468 106.974567048782
"1699" 339.6 65.3616808407354 106.921091166425
"1700" 339.8 60.9083066223015 107.375383444897
"1701" 340 56.2501886409553 107.706195813981
"1702" 340.2 51.1441057451043 107.549695225739
"1703" 340.4 46.0744828367449 107.101365880104
"1704" 340.6 41.3360170437653 106.812991892659
"1705" 340.8 35.9239168395235 106.499517906081
"1706" 341 31.1594526721419 107.143223951719
"1707" 341.2 27.5797129344241 107.66021749251
"1708" 341.4 24.6763970638848 107.893029408462
"1709" 341.6 24.1426416100198 109.220740968559
"1710" 341.8 24.2525873713535 109.93674606601
"1711" 342 25.0176105169509 110.671754025236
"1712" 342.2 25.4238004752992 110.689237036819
"1713" 342.4 26.1858522222562 112.00240009129
"1714" 342.6 28.2417961086951 113.131354747438
"1715" 342.8 29.9543894957835 115.783854971986
"1716" 343 31.9923869082141 117.809177838368
"1717" 343.2 33.8302384179182 118.682151323165
"1718" 343.4 34.9999631886855 118.59648975232
"1719" 343.6 36.8074244213217 119.897711755463
"1720" 343.8 37.9377977848189 121.63725214946
"1721" 344 39.4444301859942 121.926998797941
"1722" 344.2 41.7177323830299 122.971992620999
"1723" 344.4 44.5390433755744 124.20576515955
"1724" 344.6 46.6873812764355 125.080411730113
"1725" 344.8 48.9123513604388 125.368022602926
"1726" 345 52.2206880181518 126.404900051761
"1727" 345.2 53.2782981384997 126.910045475552
"1728" 345.4 54.5332157221181 127.108445046401
"1729" 345.6 56.1073166827972 127.636844818265
"1730" 345.8 57.4729389852863 126.743173378755
"1731" 346 60.6254761077291 126.251561207857
"1732" 346.2 64.7371378782526 126.312855813944
"1733" 346.4 68.7253891424872 127.46246233476
"1734" 346.6 70.4441262283805 126.952470266064
"1735" 346.8 72.3199462317621 126.982879357974
"1736" 347 72.6800843361373 126.938697927577
"1737" 347.2 73.5726087647991 125.032999776433
"1738" 347.4 76.6168576573419 123.584346515347
"1739" 347.6 80.6186110335184 123.372961536793
"1740" 347.8 84.1618710763597 124.20061562406
"1741" 348 86.8161371663617 122.332041986327
"1742" 348.2 89.2205794312826 119.298753007642
"1743" 348.4 88.8698689549134 116.173647923462
"1744" 348.6 90.1812544694445 112.0641712261
"1745" 348.8 92.7334796783735 108.185440937172
"1746" 349 96.5928113437032 105.868640318369
"1747" 349.2 101.036736055912 105.01038721071
"1748" 349.4 105.248915988321 105.104275532369
"1749" 349.6 108.638985574112 102.989366429493
"1750" 349.8 109.750239453968 100.083448016487
"1751" 350 110.929744424749 96.7346684699794
"1752" 350.2 112.518851486233 93.0730239252809
"1753" 350.4 115.004448557784 89.4745944437306
"1754" 350.6 117.281443185383 86.0556104501909
"1755" 350.8 116.140555959125 82.9463034472777
"1756" 351 116.358709332338 78.4172786074199
"1757" 351.2 117.391932811561 74.4321922959442
"1758" 351.4 120.019272515872 70.617789383284
"1759" 351.6 122.932154423199 67.374416085833
"1760" 351.8 124.166713878729 63.0842437324698
"1761" 352 123.842959112144 58.5716957415162
"1762" 352.2 121.310485571999 54.125426461833
"1763" 352.4 119.168242616112 49.7007850697633
"1764" 352.6 116.680464143973 45.0214980986322
"1765" 352.8 114.211803329025 40.4420584989652
"1766" 353 112.03268847576 35.9647431177268
"1767" 353.2 109.603839647458 30.8717385752848
"1768" 353.4 108.04515095648 25.0858551735935
"1769" 353.6 105.194065424236 20.0937222897244
"1770" 353.8 100.583954160812 16.4875468078597
"1771" 354 95.0364234165136 13.2918514791576
"1772" 354.2 89.3575889101614 9.88824550485702
"1773" 354.4 83.8364466042667 5.89745672742544
"1774" 354.6 79.5010598313113 2.80457079447173
"1775" 354.8 74.3957977133823 3.01066782139787
"1776" 355 68.4448750427659 2.29092671592697
"1777" 355.2 62.4628755476626 1.86703739054056
"1778" 355.4 56.0919409266488 2.23476371193772
"1779" 355.6 50.4855464144562 2.80828709385145
"1780" 355.8 45.4168927886858 4.07018285856735
"1781" 356 40.6969187704658 6.13384271736343
"1782" 356.2 35.5030319481294 8.35848565939708
"1783" 356.4 31.5017106762976 12.2959714602251
"1784" 356.6 26.3533340281538 15.3170016685312
"1785" 356.8 22.4804581376209 18.4732689434044
"1786" 357 18.5790896534779 22.3466644734237
"1787" 357.2 14.7370899372972 26.0027225462188
"1788" 357.4 12.5283598660562 27.8976036567155
"1789" 357.6 12.8234615720196 27.6167496578849
"1790" 357.8 12.8202345999549 27.9339763832879
"1791" 358 11.7219969538326 29.9027706258279
"1792" 358.2 10.5459889358209 31.8406601715103
"1793" 358.4 10.6493563879004 34.2608761596953
"1794" 358.6 10.6523306962485 36.7112087283352
"1795" 358.8 10.4646397165622 38.973900872496
"1796" 359 9.7454852480217 41.4472629538803
"1797" 359.2 7.95393825620511 44.4478480489342
"1798" 359.4 5.10815798441407 46.807064668657
"1799" 359.6 4.3135935916962 48.3981503153044
"1800" 359.8 3.97263138108742 50.8051031778856
"1801" 360 3.48882294940619 52.9958045030944
"1802" 360.2 2.67702872926832 55.6244858855741
"1803" 360.4 2.15083325252153 57.7146975410994
"1804" 360.6 1.38304111633505 59.012531314739
"1805" 360.8 1.31231381340913 59.1562099896338
"1806" 361 2.13570460990468 61.2954549291802
"1807" 361.2 3.49753308483742 63.3733304143544
"1808" 361.4 3.99399340155069 66.6341301905275
"1809" 361.6 4.5596363338521 69.5343965763391
"1810" 361.8 5.7831822600658 73.4325669890852
"1811" 362 5.11375137467754 77.3672046538374
"1812" 362.2 3.81470518816729 79.3082129669377
"1813" 362.4 3.85877799654216 79.6610272425109
"1814" 362.6 3.58905937426207 80.3898141183691
"1815" 362.8 3.20128519793662 80.6227726955174
"1816" 363 3.00411827002324 81.4888458393297
"1817" 363.2 2.90778784156682 81.9423802643172
"1818" 363.4 3.41009237459905 83.1348900066901
"1819" 363.6 4.1960406989669 84.2113704136401
"1820" 363.8 5.57801220502814 87.0189312572773
"1821" 364 6.18315817613951 88.9830894712155
"1822" 364.2 7.40634775791332 91.445537138283
"1823" 364.4 8.76825469573509 93.6531037851365
"1824" 364.6 9.77566913141981 95.1112618960771
"1825" 364.8 11.4052446143805 97.30406858928
"1826" 365 12.8699781647883 99.5054908192294
"1827" 365.2 14.4506363665198 102.119097229541
"1828" 365.4 16.1419098573571 104.437926636852
"1829" 365.6 18.2152176173431 107.727812672109
"1830" 365.8 19.9410450410016 110.798111936032
"1831" 366 23.054049500833 112.711257434497
"1832" 366.2 25.3346130406508 114.447186920334
"1833" 366.4 27.5532763806833 116.299653982816
"1834" 366.6 30.604718851949 118.136882477979
"1835" 366.8 33.8713190703671 119.984766464302
"1836" 367 37.7615357078965 122.197570403604
"1837" 367.2 41.6835586459312 123.847324400054
"1838" 367.4 46.1336460208062 125.713648419204
"1839" 367.6 49.009240971793 126.220542961499
"1840" 367.8 52.7539409713552 126.469440889847
"1841" 368 57.1196462602744 127.562021447168
"1842" 368.2 61.3130365859937 128.281777606453
"1843" 368.4 64.8861541706668 128.451156639507
"1844" 368.6 67.0717916124884 128.386981869901
"1845" 368.8 69.7142204150301 128.236052213004
"1846" 369 71.1689104791324 128.254189682503
"1847" 369.2 71.4384193089722 128.476281145747
"1848" 369.4 71.5757586483923 128.45701144526
"1849" 369.6 73.0763442688526 128.072356391578
"1850" 369.8 75.6620948077351 127.576173989494
"1851" 370 79.1455678202397 127.029197353641
"1852" 370.2 82.374847908084 125.803532056077
"1853" 370.4 86.650732574334 123.942162253132
"1854" 370.6 90.5044333312972 122.364775200542
"1855" 370.8 93.6094777860745 119.034923445017
"1856" 371 97.4149568872524 115.968354577511
"1857" 371.2 101.709490271673 112.918039029642
"1858" 371.4 106.16361147462 109.787065787277
"1859" 371.6 110.221716949292 106.812926338218
"1860" 371.8 113.990232491622 102.709873854878
"1861" 372 116.536239605111 99.1614390090172
"1862" 372.2 118.884641354877 94.727309533161
"1863" 372.4 120.455154968141 90.0762219202365
"1864" 372.6 122.280939102845 84.9788850545275
"1865" 372.8 124.539625237474 79.6157729077986
"1866" 373 126.560478371374 74.2557290663159
"1867" 373.2 127.288427328094 70.8994065880343
"1868" 373.4 126.624705292611 66.9854585594163
"1869" 373.6 126.513820099561 61.5307536506918
"1870" 373.8 125.514503617264 56.3215845309346
"1871" 374 124.457374302963 50.8509040468287
"1872" 374.2 123.928105920598 46.0111176681838
"1873" 374.4 123.551579420393 41.4892213173614
"1874" 374.6 121.794876999758 38.8818087296044
"1875" 374.8 118.657174706085 35.7988707594044
"1876" 375 116.008845540363 31.2570807900499
"1877" 375.2 114.623624449299 26.2852314734529
"1878" 375.4 112.127248330221 23.4999524175219
"1879" 375.6 108.573317157448 20.1982117439755
"1880" 375.8 104.016455113931 17.2128632598231
"1881" 376 99.8615621471262 13.4552141233144
"1882" 376.2 95.8639836051727 8.99366139353642
"1883" 376.4 92.1222013032683 7.28806424160439
"1884" 376.6 87.1011220547088 5.05263249026755
"1885" 376.8 81.81453891662 3.04204496050865
"1886" 377 77.2671282505766 1.58782684941051
"1887" 377.2 71.7682975706431 1.08729338706091
"1888" 377.4 65.9127382488983 1.44804907839386
"1889" 377.6 60.4666676548652 1.19175408509877
"1890" 377.8 54.5812371726827 2.01732393011042
"1891" 378 48.5724839415562 3.02036085310439
"1892" 378.2 43.7365591624539 5.42782039688848
"1893" 378.4 39.5726544272269 7.84580196147025
"1894" 378.6 35.7548531136131 10.4358280860601
"1895" 378.8 32.3440646074265 11.6430562013451
"1896" 379 30.0707988618776 13.0480988789615
"1897" 379.2 27.0997764699466 16.4586965485222
"1898" 379.4 23.9654293538644 20.6784089972619
"1899" 379.6 21.4230737158493 23.0981151888113
"1900" 379.8 20.7405006976225 25.4041236174237
"1901" 380 20.8824577789116 28.480001190002
"1902" 380.2 20.7263161584221 31.172910217141
"1903" 380.4 19.2430824530562 33.2849599076711
"1904" 380.6 16.1768300781573 34.905394168728
"1905" 380.8 12.4383010725502 34.8619866923875
"1906" 381 11.9916945246742 35.8629972433235
"1907" 381.2 11.9222496153857 38.8948376748203
"1908" 381.4 12.5853004858315 42.2183898460201
"1909" 381.6 14.3020601720562 46.1553431142781
"1910" 381.8 15.5221125968262 50.0721091966444
"1911" 382 17.6898764845466 53.3569668644794
"1912" 382.2 19.1936722302462 56.9017085595544
"1913" 382.4 20.536133486149 61.0286874002539
"1914" 382.6 20.8409640698317 65.1821970805432
"1915" 382.8 21.7059920208162 69.4258255781644
"1916" 383 23.8644124225609 73.0674880137446
"1917" 383.2 27.1135787569713 77.5038633882459
"1918" 383.4 31.1698093122506 80.5573831959099
"1919" 383.6 36.3197468709956 81.9024207254832
"1920" 383.8 41.3142489036462 82.3779868769344
"1921" 384 45.6743843344312 81.7897444770419
"1922" 384.2 49.8758849239956 80.2926221610286
"1923" 384.4 53.7822673299494 79.0295125379539
"1924" 384.6 57.8210641085562 76.8465597077166
"1925" 384.8 61.0032911281444 74.9380946888103
"1926" 385 63.3130084542986 72.6682764420892
"1927" 385.2 66.5134625367462 70.1405066530744
"1928" 385.4 69.3795941436602 67.3108811910796
"1929" 385.6 71.4457197389745 64.5621256470023
"1930" 385.8 73.2220056139337 61.2121799777472
"1931" 386 74.7267267821284 57.7230067020374
"1932" 386.2 76.6080823929956 54.9566318048771
"1933" 386.4 78.8242095891762 51.9371592744844
"1934" 386.6 82.1693669971888 49.6531124996656
"1935" 386.8 84.6901716242175 49.5212734121528
"1936" 387 87.3651766867299 50.3513034921623
"1937" 387.2 88.8608194635562 51.8497818881632
"1938" 387.4 89.6978534845222 53.1821091434102
"1939" 387.6 91.5079327990259 55.5743003188165
"1940" 387.8 94.3309708274385 58.448048496722
"1941" 388 96.9244485857915 60.8198274650456
"1942" 388.2 98.1965009848687 60.9170123260106
"1943" 388.4 100.416476957146 61.6866321199144
"1944" 388.6 101.764623969365 60.6784024410193
"1945" 388.8 102.11222780233 58.7190864125833
"1946" 389 100.775827594252 57.1517031248724
"1947" 389.2 98.9432456198929 54.5707859442881
"1948" 389.4 97.7073164408877 51.4495750004676
"1949" 389.6 97.7940596624958 47.268822343022
"1950" 389.8 97.963555502405 43.1435868096858
"1951" 390 97.2605573412562 39.3871387825711
"1952" 390.2 94.5895409487736 36.5513269635935
"1953" 390.4 92.6149661473309 32.0865217859341
"1954" 390.6 89.4467740289312 28.4195657212294
"1955" 390.8 85.7118883903465 26.0930817724431
"1956" 391 80.9823729598989 25.1189483974134
"1957" 391.2 75.8663531741229 23.3439712186377
"1958" 391.4 71.4711296408148 20.4228384378113
"1959" 391.6 67.3362885906608 17.1862919548835
"1960" 391.8 63.0013123551974 13.9185540715338
"1961" 392 58.1547916922635 11.9286285013239
"1962" 392.2 52.8300314805825 11.5708537771965
"1963" 392.4 46.9603170562812 10.4044431711919
"1964" 392.6 42.251745307544 8.15341218022635
"1965" 392.8 40.3652574385318 6.52214586864098
"1966" 393 38.2521505008535 8.22974788561791
"1967" 393.2 34.516612865834 10.5342554315303
"1968" 393.4 31.8452078629839 13.2295423271586
"1969" 393.6 28.1625902070692 16.6308520046823
"1970" 393.8 23.4930526667835 19.9612985722537
"1971" 394 19.137759457261 22.2177354733755
"1972" 394.2 17.0112253404399 25.2254541518253
"1973" 394.4 14.8898562036957 28.4873364362672
"1974" 394.6 12.2885483450919 31.092567577033
"1975" 394.8 10.6111760585381 32.9740977631104
"1976" 395 8.92142886512849 34.6962208351827
"1977" 395.2 8.97620827109369 36.3211866965044
"1978" 395.4 8.43865193053179 38.6394491633117
"1979" 395.6 6.68691319502048 41.9438176639973
"1980" 395.8 5.53001799311301 44.6015156793885
"1981" 396 5.58400643586869 46.2228955284794
"1982" 396.2 5.34955575489315 49.4167494757783
"1983" 396.4 5.6896399932264 51.8394181603597
"1984" 396.6 7.05396056446619 53.8060311762544
"1985" 396.8 8.69776340687972 56.2373856352515
"1986" 397 10.2840860094847 58.9775829247983
"1987" 397.2 11.2356004890756 62.0613563904879
"1988" 397.4 11.5611084629216 66.1086294001525
"1989" 397.6 13.262946100258 69.8946827303842
"1990" 397.8 15.5462798611034 73.07271092601
"1991" 398 18.3040646439974 76.0509198919573
"1992" 398.2 22.6749689694974 77.9580849707514
"1993" 398.4 26.8557254446193 79.6157729077986
"1994" 398.6 31.2009411094408 81.6641877613929
"1995" 398.8 35.7876819459974 81.9485187800162
"1996" 399 40.3694336225414 81.6408289365351
"1997" 399.2 44.8909379282621 80.3373577114867
"1998" 399.4 49.1676895958681 78.8028408697034
"1999" 399.6 53.0700811460562 76.4460039343673
"2000" 399.8 56.6631956834686 74.5863122900786
"2001" 400 60.6754930642077 72.4752550314832
"2002" 400.2 63.5184428771862 69.8347607386744
"2003" 400.4 65.1033707934762 66.7085087639344
"2004" 400.6 67.9608847758483 63.4701373406341
"2005" 400.8 71.7753797812705 60.7403017170023
"2006" 401 75.1070405193162 58.1017612735744
"2007" 401.2 77.6549635944541 54.262700137686
"2008" 401.4 79.9657532976369 50.9226088531528
"2009" 401.6 81.2076552934479 48.8264309969446
"2010" 401.8 83.9545355526046 48.9089596857334
"2011" 402 86.8970798390562 50.0952921286154
"2012" 402.2 89.2512403763929 53.2292477484513
"2013" 402.4 91.8457804763592 56.2962003944832
"2014" 402.6 94.1819203815562 60.2615414203691
"2015" 402.8 97.1704925025216 63.398241642941
"2016" 403 99.0186073504385 67.4817911391044
"2017" 403.2 99.6520717454385 70.265727590075
"2018" 403.4 99.1747715676017 74.2471915808468
"2019" 403.6 98.0822511564848 78.8690065343472
"2020" 403.8 96.5472764324862 82.8710021639044
"2021" 404 93.5308597533617 85.8548558099933
"2022" 404.2 90.0681280752032 88.4980758678985
"2023" 404.4 85.745665144615 90.7162325017809
"2024" 404.6 81.4306547363209 92.0051613566044
"2025" 404.8 76.7355656910268 93.7474634423397
"2026" 405 71.589950581009 94.0098161727176
"2027" 405.2 67.1987735560754 93.7690800935275
"2028" 405.4 63.3112825852213 91.3600094271365
"2029" 405.6 59.8851545283037 89.0271658784757
"2030" 405.8 56.3431855248814 85.7603752651578
"2031" 406 52.8560562825028 82.5990218784005
"2032" 406.2 49.7872450754974 78.8685783187809
"2033" 406.4 46.6394577422683 75.2470424877862
"2034" 406.6 43.6485164711908 71.5841271460179
"2035" 406.8 40.7327285890362 67.8626995907944
"2036" 407 37.3041269151139 64.6239977965755
"2037" 407.2 33.9683072706899 61.0900113485846
"2038" 407.4 30.5542226901762 57.5208440362144
"2039" 407.6 26.6890039417133 55.8798256373187
"2040" 407.8 22.1761421234901 54.4791769571327
"2041" 408 19.5661492945062 54.8990728202344
"2042" 408.2 18.5582237769524 55.0091846153497
"2043" 408.4 18.1148490253299 55.6897880764886
"2044" 408.6 17.20381438146 56.7525104330563
"2045" 408.8 14.403182011258 59.6528958500815
"2046" 409 10.7374391687358 62.8368527024976
"2047" 409.2 8.13962013526007 64.4435029565656
"2048" 409.4 6.36556665291756 64.1323345562281
"2049" 409.6 5.88388283572947 62.5771170956044
"2050" 409.8 5.40374855287971 60.9921842305162
"2051" 410 7.22732910710568 58.8725966723668
"2052" 410.2 9.24061693675917 55.4972828648816
"2053" 410.4 11.0996154187196 51.6830269030598
"2054" 410.6 13.0339131812966 47.8557453037006
"2055" 410.8 14.3756237792175 43.7638805885721
"2056" 411 16.2147139582497 40.1845164562818
"2057" 411.2 19.2188221145243 37.3042899159448
"2058" 411.4 22.6727332128091 34.3720564922044
"2059" 411.6 25.8582606351276 31.3246068870687
"2060" 411.8 29.1748992175205 28.4400397779972
"2061" 412 32.9488096884899 25.3580775459779
"2062" 412.2 37.2272911306172 21.7302086535068
"2063" 412.4 41.4993327664992 19.2115098696297
"2064" 412.6 46.5028996333347 19.8017155904652
"2065" 412.8 51.2338570815887 22.1898686301369
"2066" 413 55.2846726709762 25.2863070692844
"2067" 413.2 58.8412751868193 28.789176324986
"2068" 413.4 61.5520892097397 32.2637642533512
"2069" 413.6 65.0379231062269 34.1418149042263
"2070" 413.8 69.3220512192967 34.7890706982373
"2071" 414 73.5287967445734 34.466943155294
"2072" 414.2 77.8041115777845 33.8552794303653
"2073" 414.4 81.0185302534562 34.3423311949711
"2074" 414.6 84.0318716524408 36.2779286893846
"2075" 414.8 85.3335745368516 39.9936120546953
"2076" 415 86.6965987997595 44.3961546857473
"2077" 415.2 86.6492024670997 48.4239060852674
"2078" 415.4 86.2849531920983 52.6846275757412
"2079" 415.6 87.0669022087796 56.8321838901895
"2080" 415.8 87.332015186551 61.3478293985322
"2081" 416 87.7199304964789 66.3950010009343
"2082" 416.2 88.9280050812077 71.0121527390892
"2083" 416.4 90.9041946119991 75.1272589152615
"2084" 416.6 94.3157845555939 78.7153094641704
"2085" 416.8 96.3610379003562 83.2990464440644
"2086" 417 95.2012221807835 87.1139988118468
"2087" 417.2 92.4027903807419 90.8185760221473
"2088" 417.4 89.5088128584415 95.0591142401182
"2089" 417.6 86.2158068104713 97.9614378965666
"2090" 417.8 81.8628307225656 99.9047993100289
"2091" 418 77.3951139140562 101.283093925719
"2092" 418.2 72.9608631490562 102.964696454919
"2093" 418.4 68.5062937147826 103.640091377463
"2094" 418.6 63.8475032663735 104.536334050162
"2095" 418.8 59.1369967479807 106.077405506406
"2096" 419 54.9095183232354 108.875269062708
"2097" 419.2 51.5712804831694 111.089042546689
"2098" 419.4 48.7457902383015 114.301537944453
"2099" 419.6 47.2524811076508 116.592228639604
"2100" 419.8 46.5377015811683 115.996928962034
"2101" 420 44.9568640870177 113.734435297076
"2102" 420.2 42.9979972655562 110.28501732368
"2103" 420.4 40.6447066392711 106.878128501016
"2104" 420.6 38.9431979450859 102.320301983515
"2105" 420.8 38.1824726477166 98.0515752534063
"2106" 421 38.8618473923209 93.4439656596632
"2107" 421.2 40.2138289974348 89.0924120507306
"2108" 421.4 42.4986782718503 85.0996500791632
"2109" 421.6 44.1731383575052 81.0661653120636
"2110" 421.8 46.5460509336335 77.466470323924
"2111" 422 49.5369011633317 74.0464887059411
"2112" 422.2 52.9135781778797 70.7153539347809
"2113" 422.4 56.6200939823655 67.8646302028827
"2114" 422.6 60.8259432337493 65.7972875554361
"2115" 422.8 65.2777553879176 63.9658392563074
"2116" 423 70.3118302245107 63.1909251813317
"2117" 423.2 74.6039114235874 61.7570173772919
"2118" 423.4 77.8256111457603 60.2411247139003
"2119" 423.6 81.0470034984273 60.0515612820683
"2120" 423.8 84.3401871901471 60.303324878665
"2121" 424 88.1262703246732 60.6540078201895
"2122" 424.2 89.9414351962032 62.7757020645161
"2123" 424.4 90.8580954383797 65.042568219075
"2124" 424.6 91.5107076505611 68.018486215743
"2125" 424.8 91.9192839648523 71.6641528281966
"2126" 425 92.0243406521862 76.1407702231744
"2127" 425.2 92.0638914093631 80.8537602460004
"2128" 425.4 92.8407857624276 84.1212845638616
"2129" 425.6 94.9088364546304 85.2204778848321
"2130" 425.8 94.9445140570754 84.6003774922294
"2131" 426 95.1308241895766 83.5815494292574
"2132" 426.2 94.9610162817984 83.2307264162848
"2133" 426.4 95.8638329895052 83.4645548191554
"2134" 426.6 98.1872252562276 84.7327763926615
"2135" 426.8 101.373936438452 86.2989133502281
"2136" 427 103.42858095948 86.0871249074226
"2137" 427.2 103.989548252493 84.5804335081286
"2138" 427.4 103.343783577978 82.6695215431286
"2139" 427.6 101.954336549299 80.9913596674226
"2140" 427.8 100.615543143275 78.6327586681981
"2141" 428 100.654273982643 75.8454927830174
"2142" 428.2 101.854517917359 73.0774818325741
"2143" 428.4 104.595196965898 70.6445711735846
"2144" 428.6 107.04516593652 68.1877122258312
"2145" 428.8 106.609001306997 65.773211029222
"2146" 429 106.439456424806 62.9871669547606
"2147" 429.2 107.428706404765 60.5771529225267
"2148" 429.4 108.621772625205 59.6218255220103
"2149" 429.6 107.118031163086 59.508076666968
"2150" 429.8 104.802584428126 58.9693153056844
"2151" 430 101.991053795663 58.3527819219129
"2152" 430.2 99.1229426625562 56.3029561438544
"2153" 430.4 96.3145838447229 54.0146873211196
"2154" 430.6 94.6159108819604 51.3311968930725
"2155" 430.8 92.8004288818221 48.3428558414235
"2156" 431 91.8381021200562 45.0052199596711
"2157" 431.2 92.1931206271441 41.2504996049011
"2158" 431.4 93.8345591363859 38.5962218864835
"2159" 431.6 94.0805660783562 36.1046166738044
"2160" 431.8 91.8254328321562 34.3550706080711
"2161" 432 87.9370752304078 32.8340873458681
"2162" 432.2 83.3619398282498 30.6135186788947
"2163" 432.4 80.5025700231551 27.7187230087912
"2164" 432.6 78.2270638194895 24.1592936570377
"2165" 432.8 75.6867604614351 20.1629174177202
"2166" 433 72.4281771805335 17.2711315981499
"2167" 433.2 68.5496474529653 16.3243615791271
"2168" 433.4 64.0448517894312 15.9595511130817
"2169" 433.6 58.8582666541044 16.042957292496
"2170" 433.8 53.4357264170942 16.395938316136
"2171" 434 48.1072152652286 17.3170573820527
"2172" 434.2 43.0598172848273 19.2063224008213
"2173" 434.4 38.738880774468 21.9983394858985
"2174" 434.6 35.4627173110795 24.7455041699183
"2175" 434.8 33.3457676933701 27.6207600800462
"2176" 435 31.4100703504327 30.1051024809456
"2177" 435.2 28.5373309834167 32.7757784042323
"2178" 435.4 26.985583227 35.2489289040089
"2179" 435.6 26.7622285006947 38.1312577650381
"2180" 435.8 27.4852371655281 42.3214502666044
"2181" 436 28.8186119852175 46.167931125185
"2182" 436.2 31.4055988370562 49.318640674615
"2183" 436.4 34.4219675945243 52.9778337990831
"2184" 436.6 37.1186558494624 56.5657065390419
"2185" 436.8 39.8613689261902 60.3943434283673
"2186" 437 42.4777886260259 63.9205461134226
"2187" 437.2 46.1787563640865 67.4296753582408
"2188" 437.4 50.4170569966997 69.3958564241786
"2189" 437.6 54.2947789763895 71.6993089608468
"2190" 437.8 58.5793017934804 74.316679288665
"2191" 438 62.3693384646562 76.7542639597473
"2192" 438.2 66.0725713178262 78.0516821881744
"2193" 438.4 70.1280103746162 79.5307280490844
"2194" 438.6 74.6157888809937 79.7594005142294
"2195" 438.8 78.8424840771774 80.9681970981498
"2196" 439 83.556994847238 81.609028181362
"2197" 439.2 88.0633995780856 80.8506811216926
"2198" 439.4 92.33292147766 81.1454126045666
"2199" 439.6 94.8432098481123 83.4221306053988
"2200" 439.8 94.8676609644931 86.3837407217015
"2201" 440 94.3011607382621 87.7711799439573
"2202" 440.2 95.0816858280465 88.1165482705461
"2203" 440.4 95.8413602873365 88.7048199441558
"2204" 440.6 96.3194102401134 87.986786481633
"2205" 440.8 96.6654926436026 87.482013035326
"2206" 441 96.1619670102839 87.9562983812579
"2207" 441.2 94.8244342679133 89.5287754427779
"2208" 441.4 93.2689864005268 91.7803481842515
"2209" 441.6 91.8719705134522 95.0512685483371
"2210" 441.8 90.1701842178814 99.0106017253811
"2211" 442 90.3101859993162 103.122847168974
"2212" 442.2 90.6494248141444 106.65923330781
"2213" 442.4 89.5725353426444 107.558485997222
"2214" 442.6 90.1366285955422 108.992632955745
"2215" 442.8 91.0998724597293 110.713724460095
"2216" 443 92.0902696772966 111.687554596104
"2217" 443.2 92.8692413852506 111.945881583966
"2218" 443.4 91.5023044893086 111.733935954478
"2219" 443.6 88.6970748935279 112.996349017416
"2220" 443.8 85.204002274238 114.112675598959
"2221" 444 80.8820738865333 115.444512707109
"2222" 444.2 76.7239840685427 116.492379185577
"2223" 444.4 72.4646493729729 116.22773987591
"2224" 444.6 70.50984322071 114.987552566431
"2225" 444.8 66.7385694879807 114.168134656331
"2226" 445 63.8969940953646 113.018049375474
"2227" 445.2 60.859848162629 111.047491850546
"2228" 445.4 57.5915826673486 108.950984442453
"2229" 445.6 55.8962104172146 106.354029022505
"2230" 445.8 54.5452378361948 102.899251549149
"2231" 446 54.5283420390358 98.5607593426554
"2232" 446.2 55.0603854064755 94.4585257503786
"2233" 446.4 57.008342767737 90.443905623498
"2234" 446.6 58.8480442640865 86.2801463180286
"2235" 446.8 62.0715474797592 82.8176479882479
"2236" 447 65.7180445020661 79.449902148941
"2237" 447.2 69.2253823867881 75.9298607025838
"2238" 447.4 72.0518724929299 72.0834403078956
"2239" 447.6 75.5824311837485 68.6222136002679
"2240" 447.8 80.3673288553962 66.4983084477844
"2241" 448 84.4531742031462 63.3567691773244
"2242" 448.2 88.7858379637398 60.4556148324207
"2243" 448.4 93.6609282362807 59.0750784332166
"2244" 448.6 95.5476696171762 58.8087987006244
"2245" 448.8 96.8187159257437 59.9058214111981
"2246" 449 98.0113793504878 59.9702308780886
"2247" 449.2 99.1649645580661 57.4044108457925
"2248" 449.4 98.7848859210661 54.6042626198519
"2249" 449.6 97.7926674330562 52.6602802105731
"2250" 449.8 96.5911285160884 49.3116895192173
"2251" 450 95.7421707283714 44.726706848637
"2252" 450.2 94.5754769844072 40.3536175196682
"2253" 450.4 95.0666821903969 39.7637680980659
"2254" 450.6 96.4155709221866 41.6401686095174
"2255" 450.8 97.3323499726895 43.7907292441377
"2256" 451 98.5515319225766 47.3444188603187
"2257" 451.2 99.7852008936926 51.8181036684226
"2258" 451.4 100.564237425201 56.6079797203982
"2259" 451.6 99.8818071520766 60.6506058492574
"2260" 451.8 99.2900694391094 64.536818302264
"2261" 452 99.0164054688516 68.2360223010476
"2262" 452.2 99.6995245404541 71.8079918326554
"2263" 452.4 100.952311051753 75.8647110017256
"2264" 452.6 103.158483484821 79.2844826876338
"2265" 452.8 103.288902624968 82.6192114108691
"2266" 453 101.113556534117 84.3576530683923
"2267" 453.2 97.334337311968 85.6504423514279
"2268" 453.4 93.2010103638441 86.9557212551499
"2269" 453.6 89.6065513107393 88.0054901744163
"2270" 453.8 86.1333704282618 89.4084641630436
"2271" 454 83.1500781818392 92.0376108050666
"2272" 454.2 80.6313174543377 95.5078815409927
"2273" 454.4 78.9369423471694 98.8772334420572
"2274" 454.6 76.1305532152524 103.109881541997
"2275" 454.8 73.0334347981921 107.45942996675
"2276" 455 70.4963280877543 111.957966666623
"2277" 455.2 66.9570283831117 114.345137717799
"2278" 455.4 63.5508336495252 115.480630293003
"2279" 455.6 59.2629220571755 116.335102870614
"2280" 455.8 54.5494068214385 115.97773930184
"2281" 456 49.3912067916977 116.324220231935
"2282" 456.2 44.366984208084 118.01125770991
"2283" 456.4 41.8699657144599 119.72215050032
"2284" 456.6 41.4030244138597 121.242114421104
"2285" 456.8 41.2773710034616 121.178417355604
"2286" 457 41.456951155538 120.401313156504
"2287" 457.2 40.9598691616434 118.375746473604
"2288" 457.4 40.1068165656581 115.180998508818
"2289" 457.6 39.6130395033631 111.871077824426
"2290" 457.8 39.3308028917295 108.143853496654
"2291" 458 38.6232921536862 104.456663720544
"2292" 458.2 38.327637044238 100.409313574392
"2293" 458.4 38.0986026447991 96.3511211398615
"2294" 458.6 37.952759874411 92.0832416304431
"2295" 458.8 38.6697548278827 88.5109223348901
"2296" 459 39.8022340320052 84.4122111609819
"2297" 459.2 42.3510957470259 80.6786649822408
"2298" 459.4 44.3705034547229 76.6367966441499
"2299" 459.6 46.7239196616016 72.8960417066044
"2300" 459.8 48.136895537984 68.5974747915219
"2301" 460 50.4655422756667 63.7799858904149
"2302" 460.2 52.7234160156057 59.1668742042198
"2303" 460.4 54.3340635900329 54.8179257214416
"2304" 460.6 57.4806640105837 50.8260584624835
"2305" 460.8 60.7429186304937 49.1967522740106
"2306" 461 62.504032999172 48.8306198652781
"2307" 461.2 63.0264889196431 45.9355663743218
"2308" 461.4 62.1740823805503 42.0966370942514
"2309" 461.6 60.9173144685074 37.8005122030678
"2310" 461.8 61.2056884266511 33.3183941479588
"2311" 462 60.6272291103029 29.1336760042538
"2312" 462.2 59.4839081454312 27.6504236553169
"2313" 462.4 60.9170211074106 28.6306126439462
"2314" 462.6 63.8977975548776 29.3044999526401
"2315" 462.8 67.244778549468 31.8856228059809
"2316" 463 70.0976040836562 34.2911237501573
"2317" 463.2 73.7739251417595 37.6386660007253
"2318" 463.4 77.792468852738 41.418110064968
"2319" 463.6 81.3014776832229 45.1835717430711
"2320" 463.8 85.6040288059634 48.4639487272951
"2321" 464 90.0540595382194 52.1216987728187
"2322" 464.2 94.3584293925902 56.5475405070121
"2323" 464.4 97.2150969552621 61.3181633304279
"2324" 464.6 100.240821006674 66.2078498291044
"2325" 464.8 102.357337338203 71.5808846483397
"2326" 465 102.793309892409 73.2669834409867
"2327" 465.2 104.945279970775 74.3505611052063
"2328" 465.4 106.258511397126 73.2025444178222
"2329" 465.6 105.395546285211 72.5965998316766
"2330" 465.8 103.620539867056 74.0228887622539
"2331" 466 101.255606125723 75.7257355860892
"2332" 466.2 98.7811227662443 77.9476604655648
"2333" 466.4 95.6204380707843 79.4413790003131
"2334" 466.6 92.6573007357261 80.3912692198083
"2335" 466.8 89.2979726153532 82.4089777066242
"2336" 467 85.3953965967915 84.4252105621044
"2337" 467.2 81.9739857956505 87.7362561366799
"2338" 467.4 78.2530056947134 91.0551651225758
"2339" 467.6 74.1072491998135 94.7249642116432
"2340" 467.8 71.0794146936263 97.5128739734829
"2341" 468 66.9198625073926 101.831177834576
"2342" 468.2 63.1199081694346 105.409089788577
"2343" 468.4 59.7003418137228 109.146749427827
"2344" 468.6 56.640105486449 111.523762141962
"2345" 468.8 53.6367438412198 114.99516948825
"2346" 469 51.8635929955791 118.494959330136
"2347" 469.2 50.4592606021777 118.622200540118
"2348" 469.4 48.5659716907665 117.889981936707
"2349" 469.6 46.0936844818693 116.129085490455
"2350" 469.8 43.7599306079534 113.182352086483
"2351" 470 41.427483652292 109.23942398434
"2352" 470.2 40.5730955614962 106.489874051304
"2353" 470.4 40.5313253032077 101.992089141362
"2354" 470.6 40.4248648930662 97.3557148586044
"2355" 470.8 41.1818483145304 92.9389472034188
"2356" 471 41.7077303136351 88.3603482191517
"2357" 471.2 43.2076282663758 83.5616884885735
"2358" 471.4 45.2842278547835 78.8797054353923
"2359" 471.6 48.0906670835411 74.3745857118468
"2360" 471.8 50.4056915089047 69.7111884316044
"2361" 472 53.1238296401774 65.3257419826347
"2362" 472.2 56.123104110654 61.0276167413761
"2363" 472.4 59.2984665523788 56.8443812006044
"2364" 472.6 63.5882573215614 53.2317518436149
"2365" 472.8 67.5875177448706 49.8468973865013
"2366" 473 72.4224184133062 48.8703048133231
"2367" 473.2 77.3665058446046 48.625405007056
"2368" 473.4 82.2656061387057 47.4434823377384
"2369" 473.6 87.6925021412314 46.8839988345838
"2370" 473.8 88.4649042166812 45.4983414084169
"2371" 474 87.6739438663309 45.2949132802747
"2372" 474.2 87.9860691922584 46.748754167537
"2373" 474.4 89.2808338993714 49.9235565621479
"2374" 474.6 89.5576302980562 53.0813545618352
"2375" 474.8 90.0723201189937 56.7408734691669
"2376" 475 91.1299556069088 60.8633307859412
"2377" 475.2 91.4846289876462 65.8103801403844
"2378" 475.4 92.0129382930762 70.6946711229244
"2379" 475.6 91.9089010818503 76.1333513884867
"2380" 475.8 90.9829251868062 81.1350121403159
"2381" 476 89.6498823944154 86.706554975983
"2382" 476.2 87.4597452722621 91.8702734531926
"2383" 476.4 85.7494637603474 97.7490287776141
"2384" 476.6 86.2785204886444 101.717090402251
"2385" 476.8 86.365707764027 101.3630642221
"2386" 477 84.4837649982989 101.121881158556
"2387" 477.2 81.2909199433062 100.546937840154
"2388" 477.4 78.3608239203113 100.038791250278
"2389" 477.6 74.2623445424198 99.9113183350286
"2390" 477.8 70.7623690722915 100.049726040634
"2391" 478 66.5663920061951 100.126537207854
"2392" 478.2 62.195731588878 99.6261053120697
"2393" 478.4 57.6863760478717 99.3779420837015
"2394" 478.6 53.8227858977621 98.0713701239279
"2395" 478.8 50.8744812527067 95.3409086508471
"2396" 479 47.8080215697261 92.3910542582743
"2397" 479.2 44.8099563122443 89.0801416557232
"2398" 479.4 40.8271635119216 86.4524921659986
"2399" 479.6 38.1653151567852 82.5291810890436
"2400" 479.8 35.8605590149697 77.8754373077102
"2401" 480 33.6220970270859 73.4522873677034
"2402" 480.2 31.8218754394848 69.1251754290044
"2403" 480.4 29.557373308115 64.9901118121926
"2404" 480.6 28.1839799139134 60.4623745210044
"2405" 480.8 27.8146475478999 56.2034294790106
"2406" 481 29.4854098897124 52.4253972815419
"2407" 481.2 30.8548726487501 49.8247045944819
"2408" 481.4 31.8912548732229 46.2112177331377
"2409" 481.6 33.7800226816854 42.935518605919
"2410" 481.8 36.9636899640091 40.684810371875
"2411" 482 39.1706937813469 39.9217003570695
"2412" 482.2 41.9164154652043 40.1180036304192
"2413" 482.4 44.7881207225377 41.481592662234
"2414" 482.6 48.7444242773419 43.7091363364258
"2415" 482.8 51.9200996289793 46.050178485489
"2416" 483 55.7738223592607 48.8750097102067
"2417" 483.2 57.2424050600899 50.3945165457055
"2418" 483.4 58.8148113782124 52.8672956734481
"2419" 483.6 62.5054353511696 55.7332942436353
"2420" 483.8 66.0970901161738 58.7440525069867
"2421" 484 70.3171188882909 60.7715002796962
"2422" 484.2 73.6969487760462 62.8561102424944
"2423" 484.4 76.4091673507493 65.6459281918717
"2424" 484.6 79.5722633881338 68.4434313027209
"2425" 484.8 83.2845228892848 70.992409406233
"2426" 485 86.1906710591774 74.8764413794226
"2427" 485.2 88.6206047474324 79.518013862545
"2428" 485.4 91.2752933691139 83.4317813290179
"2429" 485.6 91.0779448460562 86.8304117553844
"2430" 485.8 89.3368227089419 88.139659438833
"2431" 486 89.3452334126738 88.1833374266044
"2432" 486.2 88.5105509157327 89.0451212539573
"2433" 486.4 87.8309873471133 90.1342875470615
"2434" 486.6 86.1030541716601 93.6020026422084
"2435" 486.8 83.4727175037773 97.2344454454409
"2436" 487 80.5370973132562 100.726199581633
"2437" 487.2 78.2674848808848 103.889213862747
"2438" 487.4 78.5660632502683 105.570706093998
"2439" 487.6 80.0198078978675 104.642418785519
"2440" 487.8 81.4455597809091 102.923587760546
"2441" 488 82.9994106792327 100.615505857722
"2442" 488.2 85.6325874505754 98.4140661007582
"2443" 488.4 88.6201029934562 96.1036125424901
"2444" 488.6 90.7351288205268 95.9806076210456
"2445" 488.8 91.5271286897835 96.4214912312711
"2446" 489 91.945515647904 96.6827415144087
"2447" 489.2 90.7334985812749 95.9981711501356
"2448" 489.4 89.6728056426017 93.553193069665
"2449" 489.6 89.801966564699 90.9834084283799
"2450" 489.8 90.7658802809404 89.116667060036
"2451" 490 91.3959698280358 88.292532396033
"2452" 490.2 92.8880223153334 86.6697437909608
"2453" 490.4 95.1528263869697 85.0156333615467
"2454" 490.6 96.5526128901168 84.4811867711802
"2455" 490.8 96.5834403503235 84.2896177989113
"2456" 491 96.6775192208681 82.8289999405153
"2457" 491.2 97.7032371655268 80.3223701666632
"2458" 491.4 99.3332528416962 77.8376600480944
"2459" 491.6 101.503501858966 75.6553985840644
"2460" 491.8 104.198414529434 74.5846639124105
"2461" 492 105.084407092729 74.8902013215648
"2462" 492.2 104.498521518526 74.5203168768544
"2463" 492.4 103.62445820352 73.8337675780889
"2464" 492.6 103.056299416252 72.3562583268003
"2465" 492.8 103.275366411005 70.3026611826758
"2466" 493 104.427237382321 68.3644504753187
"2467" 493.2 105.802191243436 67.3658624798944
"2468" 493.4 107.571054184965 67.1362828141196
"2469" 493.6 108.408747025963 67.7030891914085
"2470" 493.8 108.45576706353 67.7306693640992
"2471" 494 107.221069750895 67.4386415140883
"2472" 494.2 105.962314695024 66.7646854662173
"2473" 494.4 103.939967657726 65.9598378506682
"2474" 494.6 101.635684762723 64.3258910756953
"2475" 494.8 100.286589214241 62.8886788290283
"2476" 495 99.3338797755304 61.8915528030065
"2477" 495.2 99.2186087140459 61.7074571605126
"2478" 495.4 99.7766517959531 60.6937853032951
"2479" 495.6 100.595267483662 59.1374755586044
"2480" 495.8 102.243724396291 56.9808749123901
"2481" 496 104.100437135996 55.6476484548468
"2482" 496.2 104.08206392627 55.4755442624105
"2483" 496.4 102.959533541839 55.3156516286044
"2484" 496.6 101.424085427972 55.8064542806676
"2485" 496.8 99.4146147301441 56.2732075143626
"2486" 497 97.8125966499775 56.0928989671774
"2487" 497.2 96.3634133918374 55.6819097552294
"2488" 497.4 95.1138314038912 54.153344350924
"2489" 497.6 93.5722109013687 52.2900410173544
"2490" 497.8 92.6650864071551 49.9566985135714
"2491" 498 91.4070851090253 47.4828825844394
"2492" 498.2 91.2349338482953 44.930260514474
"2493" 498.4 91.4580234830562 43.0144183418242
"2494" 498.6 90.359554455243 41.7502765803626
"2495" 498.8 88.0249218814584 40.7179458785826
"2496" 499 85.7610670240229 38.7416751855044
"2497" 499.2 82.9494449047607 36.4063091385817
"2498" 499.4 81.2556879348202 33.8017888316381
"2499" 499.6 80.7987394611236 29.8726102968628
"2500" 499.8 80.8010133884718 27.2128372238511
"2501" 500 79.0435448565506 26.2826723131774
"2502" 500.2 76.1178729129748 26.7186318733137
"2503" 500.4 72.5676783521596 27.3811937310527
"2504" 500.6 69.1148293222705 26.9431587387472
"2505" 500.8 65.7846165028419 25.6965161711044
"2506" 501 63.824578942988 23.7986331513203
"2507" 501.2 61.6109286786424 20.9587723682251
"2508" 501.4 59.8826298801321 16.966793029731
"2509" 501.6 56.6928560025245 14.8478577368955
"2510" 501.8 54.632048147426 15.2179126150838
"2511" 502 53.7376551623254 17.068013682989
"2512" 502.2 52.4574838134797 19.5658609610397
"2513" 502.4 50.5148536828514 22.4019197591586
"2514" 502.6 48.4262998504023 24.9419509336429
"2515" 502.8 47.3970555641673 27.7985193326044
"2516" 503 46.0462279342962 30.7336801108444
"2517" 503.2 46.8039198333535 32.8805122341179
"2518" 503.4 48.311694054264 35.352825853981
"2519" 503.6 50.6679841602162 37.1084824260844
"2520" 503.8 53.6714713944739 39.8251703325791
"2521" 504 56.0403253092784 42.1940561356044
"2522" 504.2 57.7078946267528 45.7911510929415
"2523" 504.4 60.8551401246079 48.8229438486734
"2524" 504.6 64.1085351780774 51.5060250090193
"2525" 504.8 68.1243298404273 53.6214410204601
"2526" 505 72.0740129960562 55.0380665221096
"2527" 505.2 76.2944695277437 56.0999217475731
"2528" 505.4 80.5037570819404 56.3334636857518
"2529" 505.6 85.0486974149088 56.8484041731623
"2530" 505.8 89.0129815295716 58.4873714880374
"2531" 506 90.4908926938582 61.4646257734064
"2532" 506.2 90.9829251868062 64.9810443475744
"2533" 506.4 90.6138488261404 69.2270907338044
"2534" 506.6 91.1092915377675 74.3656709085528
"2535" 506.8 92.462785820472 79.1547513899905
"2536" 507 93.0652131480848 84.0921659053473
"2537" 507.2 94.4204010949679 89.0750963436044
"2538" 507.4 94.7882363024848 89.4463592396615
"2539" 507.6 92.8610797281519 90.2853405881044
"2540" 507.8 90.3100308651786 91.5449825568697
"2541" 508 86.8076495715268 93.0393019494279
"2542" 508.2 82.9892810372795 94.9142001538083
"2543" 508.4 79.0261309776872 96.8696382228471
"2544" 508.6 76.4485029690751 99.9913311725949
"2545" 508.8 74.7535673869062 103.776379061004
"2546" 509 73.9418280121705 108.176936328976
"2547" 509.2 73.6681292211436 111.344332544138
"2548" 509.4 74.3113831169531 113.24189432846
"2549" 509.6 73.9706799199091 113.193802850869
"2550" 509.8 73.682628641541 114.048206447817
"2551" 510 73.8784267272683 116.538182644635
"2552" 510.2 74.4835681287354 118.372140979331
"2553" 510.4 73.6217558993036 117.217379220594
"2554" 510.6 71.5998196489419 116.592228639604
"2555" 510.8 68.6676478531316 116.565788348265
"2556" 511 65.6962934671962 116.224059601014
"2557" 511.2 61.7266385139907 115.96121098138
"2558" 511.4 58.2717287781419 116.581309142662
"2559" 511.6 54.7208148342032 117.652597435869
"2560" 511.8 51.3780002909504 119.018841846441
"2561" 512 47.7489802280562 121.343685417442
"2562" 512.2 45.24593983484 124.294408938172
"2563" 512.4 46.1273113768562 122.914617369519
"2564" 512.6 46.1180973492925 121.189998640241
"2565" 512.8 45.0847751667773 119.096013291181
"2566" 513 44.5615880940067 116.48375442905
"2567" 513.2 43.3983713637552 113.912004543711
"2568" 513.4 41.7437377634562 111.969641600462
"2569" 513.6 40.6493981406977 110.706860153689
"2570" 513.8 39.4130808010368 109.35921040574
"2571" 514 37.6433599972326 107.783299169575
"2572" 514.2 35.6079777291694 106.178359346067
"2573" 514.4 33.2697940566276 104.653578648747
"2574" 514.6 30.7612750524276 102.26948848289
"2575" 514.8 27.5287967396562 99.7565151637226
"2576" 515 24.1489122676673 97.1115427741877
"2577" 515.2 20.6622751618544 95.0766455425494
"2578" 515.4 17.128015223084 92.7907584977711
"2579" 515.6 13.7596178454639 90.6508256920898
"2580" 515.8 11.5367941702092 90.7221204658187
"2581" 516 12.1706387959385 90.1429589122809
"2582" 516.2 13.4628766467988 88.2438811720301
"2583" 516.4 14.8192805852933 85.149518430625
"2584" 516.6 16.5161104846775 82.0684191386044
"2585" 516.8 18.2119780318879 78.5039061266638
"2586" 517 19.1087112177532 75.6330853089983
"2587" 517.2 20.5451340213928 72.2376284750994
"2588" 517.4 21.8331028557057 68.6841553342642
"2589" 517.6 24.050881294283 65.0396325144188
"2590" 517.8 25.4318376332986 60.8862495386953
"2591" 518 27.4559156814273 56.7695207318724
"2592" 518.2 29.4814507372437 52.9309927389481
"2593" 518.4 31.8096824406036 48.7783212220254
"2594" 518.6 34.2321606547458 44.9484051058458
"2595" 518.8 37.5423741333371 42.3300386349864
"2596" 519 41.0799260044167 40.548301722337
"2597" 519.2 45.5482779965377 38.3250491941229
"2598" 519.4 49.0632280451526 35.2027276210863
"2599" 519.6 51.0075210759362 30.9527980161644
"2600" 519.8 50.7944204460435 29.0369837959968
"2601" 520 51.0527406881331 29.0724606426044
"2602" 520.2 52.633694562834 29.9453463550118
"2603" 520.4 55.5633970047762 31.4368957139644
"2604" 520.6 58.7285018543937 33.5551416271669
"2605" 520.8 61.6790912371405 36.036161514255
"2606" 521 64.5706628251685 39.4572294111999
"2607" 521.2 67.7929074694079 42.3634483317692
"2608" 521.4 71.305593142991 44.6810111277348
"2609" 521.6 75.3774624261519 46.4807331180831
"2610" 521.8 79.107652140539 47.6192889557768
"2611" 522 83.1690744846519 49.2983118239235
"2612" 522.2 86.9770963942141 52.6725586580676
"2613" 522.4 89.1738253999091 56.6420493454867
"2614" 522.6 91.392091474597 61.4929670419921
"2615" 522.8 94.1444045290367 66.1503369447209
"2616" 523 97.2034840443086 69.9498978227015
"2617" 523.2 99.8009377229473 73.8950135061291
"2618" 523.4 98.6315464959494 75.701186261051
"2619" 523.6 96.4742696609624 76.7138845700106
"2620" 523.8 93.6831440472406 78.0610697751092
"2621" 524 90.4258491453209 79.6179555599573
"2622" 524.2 86.5659222147394 81.2964863844262
"2623" 524.4 82.1323826989325 82.66336286379
"2624" 524.6 77.2822192694027 84.2744818625549
"2625" 524.8 72.7239474653262 85.9017085403944
"2626" 525 67.6163916999785 87.5896560394199
"2627" 525.2 63.0005671029679 88.2732626955456
"2628" 525.4 58.5489505548864 90.6603119925572
"2629" 525.6 54.6692799394713 93.6745052052742
"2630" 525.8 50.6346258021727 96.3538775177306
"2631" 526 47.9605334316694 99.9949366668685
"2632" 526.2 46.0050900112326 103.504355122457
"2633" 526.4 45.2728243553235 107.678423453693
"2634" 526.6 44.4127344143895 110.044942391847
"2635" 526.8 42.8526730808209 111.174231185898
"2636" 527 41.6387636637133 113.60756614189
"2637" 527.2 40.8271635119216 117.196125818287
"2638" 527.4 40.38861123846 118.221403584124
"2639" 527.6 39.1724231583605 118.684815713161
"2640" 527.8 35.9235147108298 117.384235548369
"2641" 528 33.3362637719057 115.859430540932
"2642" 528.2 31.5625120358177 113.593207170375
"2643" 528.4 29.4606919378129 111.021317721821
"2644" 528.6 28.5183959798452 107.558932873559
"2645" 528.8 27.8256200561705 104.300514914262
"2646" 529 27.348990307537 101.28410887896
"2647" 529.2 27.1122615803317 98.404766529186
"2648" 529.4 27.0779707920067 94.4496150781687
"2649" 529.6 28.7564507371662 90.6063737982244
"2650" 529.8 30.9091695968929 87.7816559319207
"2651" 530 32.6370536209362 84.4608809187844
"2652" 530.2 35.1691225955856 81.221622856075
"2653" 530.4 37.8087603644745 78.4025880220738
"2654" 530.6 40.3931148897532 75.0656023618165
"2655" 530.8 43.1645265652727 71.9070955144085
"2656" 531 45.0844289412983 68.0765205822465
"2657" 531.2 47.2217743767336 64.6935034654431
"2658" 531.4 48.2164332643665 61.0044585129147
"2659" 531.6 50.6847600448838 57.2397422968113
"2660" 531.8 53.4088468877301 53.994629878887
"2661" 532 56.7593226986758 51.4730569163761
"2662" 532.2 60.4141812609917 48.8760837809592
"2663" 532.4 64.3988766488949 48.1445948997334
"2664" 532.6 67.4681138143465 49.134981531056
"2665" 532.8 71.6360963055997 50.0523354119631
"2666" 533 76.3018540143708 50.6736385181212
"2667" 533.2 80.9506882601852 49.3199084954109
"2668" 533.4 84.3553039541187 46.4060245917919
"2669" 533.6 86.3453527853465 44.9926175295076
"2670" 533.8 85.6314988456413 44.431584968381
"2671" 534 84.9849316446644 44.638184772625
"2672" 534.2 85.2264045115837 46.3070666507473
"2673" 534.4 86.349439652411 48.1897992687979
"2674" 534.6 87.969301678172 50.6932561595833
"2675" 534.8 90.265223505237 53.9251582413065
"2676" 535 92.4984407621168 57.3153534424832
"2677" 535.2 94.6615434234847 60.3659189646758
"2678" 535.4 97.1482392312197 64.2124167579602
"2679" 535.6 99.6371667008503 66.5825384496926
"2680" 535.8 99.8501597880162 68.2066637444944
"2681" 536 98.7776023956046 70.3358306223141
"2682" 536.2 97.3175691368062 73.4295046301669
"2683" 536.4 95.2399940789473 77.1265359182282
"2684" 536.6 93.5370536274462 81.3537380636944
"2685" 536.8 92.6742751214562 85.7832319985644
"2686" 537 93.1981874387326 90.6300541190456
"2687" 537.2 93.406387758163 93.4114441424976
"2688" 537.4 91.9311826025868 95.5656973240432
"2689" 537.6 89.7402170942621 96.4864372588397
"2690" 537.8 86.6336590015314 96.7351414679905
"2691" 538 82.5393465554324 96.5610781998915
"2692" 538.2 79.7094541294522 95.3237154027529
"2693" 538.4 77.1272489698848 93.6722045565473
"2694" 538.6 74.2162744046017 91.9125110795135
"2695" 538.8 71.8616161106738 89.8282204709868
"2696" 539 69.8401545918015 87.3252297894912
"2697" 539.2 68.9902821989531 84.5979149768106
"2698" 539.4 69.491113011282 81.7643170194431
"2699" 539.6 70.2860920607807 78.8432677201248
"2700" 539.8 71.4192240570661 74.6745142284856
"2701" 540 72.2798889244312 70.7183982798231
"2702" 540.2 73.8823871426246 66.0569883581833
"2703" 540.4 75.4832031946017 61.990332007362
"2704" 540.6 77.6231610962562 57.8340324498465
"2705" 540.8 79.238290960153 52.9116010919915
"2706" 541 81.4533729091207 48.7774560666367
"2707" 541.2 85.6222327441187 47.0469763133856
"2708" 541.4 88.4010469187981 47.3350257446689
"2709" 541.6 89.9498391043221 48.936458281615
"2710" 541.8 91.6163895818062 50.6259551811669
"2711" 542 93.4002253181262 52.7397422997844
"2712" 542.2 95.7529120811562 55.7704486762744
"2713" 542.4 98.2149770297229 59.1722194125135
"2714" 542.6 101.441673225244 62.9365955840697
"2715" 542.8 103.470013674185 65.4491610192381
"2716" 543 104.631470674747 65.3745346113776
"2717" 543.2 105.982749030347 64.2455692628947
"2718" 543.4 106.698800511274 62.3576460184361
"2719" 543.6 106.273172021119 60.3397576699169
"2720" 543.8 105.183956116159 57.9121278862023
"2721" 544 103.810579185556 55.292252706584
"2722" 544.2 103.018392812933 52.3784296419527
"2723" 544.4 101.668677699962 48.9260397456356
"2724" 544.6 100.931685679769 45.0211216384342
"2725" 544.8 100.819525563947 41.764793302887
"2726" 545 100.723496033923 38.8478369613377
"2727" 545.2 101.803152361401 35.1961647327423
"2728" 545.4 103.887847919452 31.9857264295385
"2729" 545.6 106.181939377274 29.4767985366479
"2730" 545.8 108.329514138098 28.2973679297833
"2731" 546 110.461955333056 27.8272857492818
"2732" 546.2 110.64011719415 26.4568998905106
"2733" 546.4 113.172415108026 25.4166351257256
"2734" 546.6 114.004131496438 26.48255109279
"2735" 546.8 115.668663651571 27.5907308470898
"2736" 547 116.577420602386 28.3641492742444
"2737" 547.2 118.111037902681 30.1357116590275
"2738" 547.4 119.982371677328 33.1861779213034
"2739" 547.6 121.151214524113 37.1346892187473
"2740" 547.8 123.199917877748 41.2570544431091
"2741" 548 125.496575379669 45.8115687234346
"2742" 548.2 127.20653084089 50.5312942643822
"2743" 548.4 128.677575935945 55.3651937906599
"2744" 548.6 127.764758526192 59.1226335239248
"2745" 548.8 127.547220986662 63.8596330105755
"2746" 549 126.820389343343 69.3618005673767
"2747" 549.2 125.125751128171 74.2682584890901
"2748" 549.4 123.669687968806 79.6721355344944
"2749" 549.6 121.469475470639 84.3578029879345
"2750" 549.8 118.419197990249 89.133534018375
"2751" 550 115.930659605231 94.4355445353908
"2752" 550.2 115.333872407329 99.7993659168771
"2753" 550.4 113.266794904251 105.282460787493
"2754" 550.6 109.036660444306 109.104284717493
"2755" 550.8 103.531736447196 111.850071408081
"2756" 551 97.2941842362431 112.885892847053
"2757" 551.2 90.9303414918814 112.635589561265
"2758" 551.4 86.1866524801777 111.275011919548
"2759" 551.6 84.3259596475856 109.518107482899
"2760" 551.8 84.1123452709374 108.151421464832
"2761" 552 83.5461824679541 107.464049171421
"2762" 552.2 83.6030649850562 105.595238492637
"2763" 552.4 83.4611689605762 103.310116541544
"2764" 552.6 82.2381777834582 100.326493459862
"2765" 552.8 80.4884271775611 97.1475957337034
"2766" 553 78.1808534040081 93.9858951049409
"2767" 553.2 75.1037827024276 91.5101441618615
"2768" 553.4 72.340798962412 88.0142952143159
"2769" 553.6 71.3530390866954 83.6759492040065
"2770" 553.8 71.5236908028999 78.8915279967919
"2771" 554 72.3959163314746 74.0971863703187
"2772" 554.2 73.1942447682667 68.7724948347623
"2773" 554.4 73.1182290408667 63.3414818816044
"2774" 554.6 73.9664045255404 58.0231121600676
"2775" 554.8 75.6906375522521 52.9595168758827
"2776" 555 78.4434626820452 48.0919844202527
"2777" 555.2 82.0240716299404 43.8944325367412
"2778" 555.4 84.9486767209614 43.1260447781833
"2779" 555.6 84.6452160865078 43.0529391478302
"2780" 555.8 83.5843489915676 41.2530767588999
"2781" 556 81.4550448092835 38.9122096017748
"2782" 556.2 78.7556226714994 36.0588705994908
"2783" 556.4 75.9303164703371 32.6466532842561
"2784" 556.6 74.5083261711276 27.6392766688544
"2785" 556.8 73.9703193139917 22.6657686997334
"2786" 557 72.4405173960205 18.5533452543187
"2787" 557.2 69.4833620565044 16.8426240666044
"2788" 557.4 66.7059360667416 16.6035811466381
"2789" 557.6 62.7732651729974 15.0561087236397
"2790" 557.8 58.1377963060562 13.5252808953644
"2791" 558 53.6448342068854 12.1383627413849
"2792" 558.2 48.7501629791781 10.2600761026166
"2793" 558.4 44.1236147674408 9.97804031541208
"2794" 558.6 39.5236886991331 10.3210245142582
"2795" 558.8 34.9645169835107 10.5754946090979
"2796" 559 31.5039721313385 11.2118034764044
"2797" 559.2 31.5051432419848 12.0425952021401
"2798" 559.4 30.1819310301294 14.1890975330922
"2799" 559.6 26.8787648143254 16.685831289989
"2800" 559.8 22.9138419209246 18.7619172244333
"2801" 560 20.0627701159839 20.9606777229056
"2802" 560.2 18.9485215093812 22.0418970380419
"2803" 560.4 16.47533032721 23.756205560489
"2804" 560.6 14.7099494410318 25.1698501905068
"2805" 560.8 14.0360051261562 27.1153683051169
"2806" 561 13.8079579439562 28.9737301910794
"2807" 561.2 11.8222788208977 31.191553260702
"2808" 561.4 10.4646397165622 33.1720958703273
"2809" 561.6 9.57483212436869 35.4994945515544
"2810" 561.8 8.06126279909323 37.9428668011229
"2811" 562 7.03137942191501 40.1182811775456
"2812" 562.2 5.88054250729215 41.2006681927505
"2813" 562.4 5.98303562288765 42.3472153717505
"2814" 562.6 5.84117920927358 44.2074372929305
"2815" 562.8 4.83572661927494 46.1472552631981
"2816" 563 3.67553168191186 48.3181678145013
"2817" 563.2 2.73513093057166 49.9256978799034
"2818" 563.4 3.05251618414896 51.3007664897693
"2819" 563.6 3.22884132502526 52.0651312757693
"2820" 563.8 2.68419255654072 53.5978008724394
"2821" 564 1.9875123332562 55.7398740848344
"2822" 564.2 1.6758478509162 56.2749294350344
"2823" 564.4 1.49862687076207 57.5000862866338
"2824" 564.6 1.99604471082148 59.4767599279003
"2825" 564.8 2.05756604282088 61.2919351269867
"2826" 565 2.07043858132891 63.5074802947256
"2827" 565.2 2.06827904361869 66.0764746315106
"2828" 565.4 1.90199463993119 68.4213228552294
"2829" 565.6 1.53287980976774 69.5115226301332
"2830" 565.8 2.35673158062763 71.2581171651758
"2831" 566 2.98217095499016 73.4224438705478
"2832" 566.2 3.52943919590912 75.7811440851338
"2833" 566.4 3.77101340914109 77.9184952297082
"2834" 566.6 4.47632355627841 80.7944778286044
"2835" 566.8 5.0182875386673 83.3458991744655
"2836" 567 6.16349559629473 86.2268440752833
"2837" 567.2 7.49261393720572 89.6763490179502
"2838" 567.4 8.99516780123375 92.426633528324
"2839" 567.6 9.85227160114109 95.1779963173591
"2840" 567.8 10.0126012687705 97.0499689442044
"2841" 568 11.6415097130562 97.9830708622082
"2842" 568.2 13.453670357324 99.4884291052562
"2843" 568.4 15.7630964005241 100.143191945164
"2844" 568.6 18.1709738449147 100.629503659019
"2845" 568.8 19.2622783438138 100.09661888921
"2846" 569 20.6793411486427 99.4393438665948
"2847" 569.2 23.2394432673377 99.7155983726626
"2848" 569.4 26.1158446107675 99.8142902527487
"2849" 569.6 28.9388884829262 100.791534571674
"2850" 569.8 31.3409854687662 103.050232514304
"2851" 570 32.2477338562915 105.557648763281
"2852" 570.2 32.2829766252711 108.421145265277
"2853" 570.4 32.3391900522115 109.210790058944
"2854" 570.6 33.7005498452276 108.653754362147
"2855" 570.8 36.4248726021444 108.349078986663
"2856" 571 39.6234155807358 107.900980498468
"2857" 571.2 43.4997010663962 106.852947324654
"2858" 571.4 47.4242528488717 106.234962105682
"2859" 571.6 50.7711589047843 103.823131470245
"2860" 571.8 54.5452378361948 102.206782460842
"2861" 572 58.0226209615107 100.409313574392
"2862" 572.2 61.4014048690962 97.9022356805944
"2863" 572.4 65.217544910769 95.9215848888321
"2864" 572.6 68.7991940328138 93.1980336741498
"2865" 572.8 72.2450483827062 90.1286458069744
"2866" 573 74.7806335928744 86.7472581316953
"2867" 573.2 76.7892459877493 82.6889925292182
"2868" 573.4 78.7331458504337 78.6521765236248
"2869" 573.6 79.9978263195997 75.027123963224
"2870" 573.8 79.96946097085 71.4539926773467
"2871" 574 80.0880114910987 67.3828573990725
"2872" 574.2 78.8022135489072 63.0040229601257
"2873" 574.4 78.0444149189312 58.7075203664794
"2874" 574.6 75.7521933541207 54.4033452711205
"2875" 574.8 72.894821116386 50.2293731855937
"2876" 575 68.7432163384755 46.2624493514109
"2877" 575.2 64.8727358418328 43.1468016046789
"2878" 575.4 60.7297835599503 40.9410973883573
"2879" 575.6 56.2327107922043 38.1740635573822
"2880" 575.8 51.8706122007185 37.6508836196823
"2881" 576 47.4009564158634 38.0529794435803
"2882" 576.2 42.5629072468851 38.207960826157
"2883" 576.4 37.6311906886764 37.5949667481107
"2884" 576.6 33.1087360205752 36.3903665473892
"2885" 576.8 29.3416275044866 36.3274757738576
"2886" 577 27.7771737094167 37.5886101672439
"2887" 577.2 27.1142458541841 37.6819337748369
"2888" 577.4 25.4098583383812 37.7591479501669
"2889" 577.6 23.7176445886471 36.1935030333885
"2890" 577.8 23.1543567989283 33.4557075452672
"2891" 578 23.7180559291633 30.4328479700687
"2892" 578.2 24.2154053276915 28.2166718331809
"2893" 578.4 25.0568779005006 26.925633620197
"2894" 578.6 28.3558112196827 26.1362561534116
"2895" 578.8 32.2940326510437 25.8923846475169
"2896" 579 36.0901825195984 24.7134325457369
"2897" 579.2 39.9063820109342 22.7182899622385
"2898" 579.4 43.4568726931538 20.1175853854824
"2899" 579.6 46.6957502701044 17.2677827929538
"2900" 579.8 49.3688391809848 14.3356895601401
"2901" 580 52.1224184111362 14.9826697540044
"2902" 580.2 54.9182135184687 17.6324676788044
"2903" 580.4 57.3222108974937 20.7281450621044
"2904" 580.6 59.3793865202562 24.2722497865244
"2905" 580.8 62.4036578014992 27.4308501950348
"2906" 581 64.9294395695919 30.6876362320687
"2907" 581.2 67.8067664806471 33.6528587162862
"2908" 581.4 70.8387574258062 36.5841645812115
"2909" 581.6 73.9284626095507 38.7978125992747
"2910" 581.8 77.333951834539 40.1293926331906
"2911" 582 80.7937240518818 40.5527457036509
"2912" 582.2 85.0875750237736 42.1262049136587
"2913" 582.4 88.0413165778141 45.4794837245518
"2914" 582.6 89.7438688301862 49.3230317063644
"2915" 582.8 90.2167028281732 54.7627068897959
"2916" 583 90.2646583002175 59.9264972731851
"2917" 583.2 89.799837272615 65.5146758810161
"2918" 583.4 89.8136016250154 71.0592263280023
"2919" 583.6 88.1956818488062 76.8173923014481
"2920" 583.8 87.2479216578254 82.7041648500371
"2921" 584 86.6820858625714 88.0211994416953
"2922" 584.2 86.2992862546484 93.4188651598374
"2923" 584.4 87.4764230041921 98.0607115058859
"2924" 584.6 87.8002369962839 98.8503885738024
"2925" 584.8 87.6120792551948 99.0812116032381
"2926" 585 87.2886760105107 98.5717497454226
"2927" 585.2 85.2138744466276 98.5423001930615
"2928" 585.4 81.8683471033639 98.8366716314794
"2929" 585.6 77.7865949101662 99.4844707876144
"2930" 585.8 73.4245836867552 99.6450987079345
"2931" 586 69.1588098502662 100.722741740934
"2932" 586.2 64.7330656071419 101.162979459347
"2933" 586.4 60.5341016174276 101.50512369689
"2934" 586.6 55.8726811966623 100.455638712938
"2935" 586.8 51.4876383593158 98.9211927376236
"2936" 587 47.4054476138447 95.9776533453832
"2937" 587.2 44.2686523167032 92.8557045253397
"2938" 587.4 42.8816466623929 89.3142853242574
"2939" 587.6 42.6889434243592 85.5659670987862
"2940" 587.8 44.2530485981499 81.2960922194169
"2941" 588 45.0845114325923 77.5137506199652
"2942" 588.2 46.4207484320885 72.8878227304108
"2943" 588.4 48.2517925915874 68.9189561794481
"2944" 588.6 51.0852260417229 65.171710896971
"2945" 588.8 54.5543882442351 61.7604536663518
"2946" 589 58.3834253571786 59.1920730433187
"2947" 589.2 62.6320594874246 57.1340352247728
"2948" 589.4 66.323912428373 53.8058419770499
"2949" 589.6 70.5294381095243 50.9612118104874
"2950" 589.8 75.0402788804692 50.2185016697892
"2951" 590 78.1932790517562 50.8356246884377
"2952" 590.2 81.9204251858374 52.1546847531669
"2953" 590.4 85.1321602276403 54.9864450128519
"2954" 590.6 86.1673288560162 57.1233743474944
"2955" 590.8 88.2293554824351 59.3024174334781
"2956" 591 91.2071715826362 61.9732689146644
"2957" 591.2 94.1502471618062 64.1376952003544
"2958" 591.4 97.4480628021762 66.6855778203544
"2959" 591.6 98.4780759084462 69.3876073388644
"2960" 591.8 97.9807871624804 72.5563240239377
"2961" 592 97.4010712616016 76.6020527902408
"2962" 592.2 96.5257386430562 80.8263263613544
"2963" 592.4 94.9201259190958 85.1334462507826
"2964" 592.6 93.7042882277262 89.2725572466544
"2965" 592.8 91.1561963301444 92.9830986563397
"2966" 593 91.1450175467032 95.1413051109279
"2967" 593.2 92.2254899616139 95.6799920585275
"2968" 593.4 93.7129130891043 94.5922421707582
"2969" 593.6 94.5068263131853 92.5270663448947
"2970" 593.8 94.7038950430362 90.1630422223444
"2971" 594 95.6504060245108 87.183486519665
"2972" 594.2 97.87550508471 84.6848985983736
"2973" 594.4 101.087900487816 82.9393540149602
"2974" 594.6 103.973744256996 81.7248410277256
"2975" 594.8 104.540330168596 79.3931423876044
"2976" 595 104.7805715404 76.6024147053856
"2977" 595.2 104.399328446791 72.9897138617515
"2978" 595.4 105.084246958482 68.9725735231469
"2979" 595.6 105.315690588076 64.5759310109944
"2980" 595.8 106.99901664039 60.0022114781196
"2981" 596 108.615310642177 55.493231326362
"2982" 596.2 108.70051562825 53.0184477825076
"2983" 596.4 109.491061389036 49.2120852928717
"2984" 596.6 109.891837377556 45.4668113609944
"2985" 596.8 108.886212650494 42.2696964008856
"2986" 597 108.169728501664 38.1607842149755
"2987" 597.2 107.218893049958 33.6351091387457
"2988" 597.4 107.899627443169 29.3100721678403
"2989" 597.6 107.13837880729 25.0340666899044
"2990" 597.8 105.0339572984 21.2217973197294
"2991" 598 102.363045653152 17.3860820084235
"2992" 598.2 99.1546158823062 13.1880049335419
"2993" 598.4 95.4868570352562 10.2623819527412
"2994" 598.6 91.4025953484937 7.14872691082314
"2995" 598.8 87.6653238925668 6.38410801418949
"2996" 599 81.6742014901685 5.46017317096394
"2997" 599.2 76.6904737443371 4.30074343939091
"2998" 599.4 71.3973894884298 2.41488874697802
"2999" 599.6 66.7694372361866 1.444550841387
"3000" 599.8 61.143475642332 1.3752194027768
"3001" 600 55.7221854131229 1.33875832390439
"3002" 600.2 50.8426435524748 2.23229483342997
"3003" 600.4 46.1660644927856 4.14367733762792
"3004" 600.6 42.0290313576488 6.76905111530809
"3005" 600.8 37.6768963475562 10.0320667738018
"3006" 601 34.4685854999385 13.1811668662162
"3007" 601.2 33.2684533912414 17.2719894710859
"3008" 601.4 32.5405558780978 20.7865340388127
"3009" 601.6 33.0323354034162 22.4428700653644
"3010" 601.8 33.6712624004718 22.6812459925654
"3011" 602 34.5453788818388 22.7138318431261
"3012" 602.2 34.8313742852162 23.1664687294444
"3013" 602.4 35.0713572702272 25.1986733170649
"3014" 602.6 35.1759789160962 26.7386001626844
"3015" 602.8 34.2407800211643 28.7746338228341
"3016" 603 32.3245231366385 31.4848862119208
"3017" 603.2 30.1792117683362 32.8993803378444
"3018" 603.4 27.613651505126 34.3445038080579
"3019" 603.6 23.9278719450674 35.4979915870875
"3020" 603.8 21.1388963773694 36.5656913358815
"3021" 604 17.5640537489463 38.1594420087692
"3022" 604.2 15.5158596902175 40.2009544086689
"3023" 604.4 14.2420477556878 42.5950124005412
"3024" 604.6 13.7590906906276 45.3282117462268
"3025" 604.8 14.121816694716 48.6373098127797
"3026" 605 14.2697130540136 52.6363091074661
"3027" 605.2 13.7227170069203 55.86480691175
"3028" 605.4 13.502719533417 59.6339186670374
"3029" 605.6 12.9185739333762 62.9784086082544
"3030" 605.8 11.8371937637889 66.8265312276737
"3031" 606 11.50263482646 70.9520562652871
"3032" 606.2 13.23332420267 73.9139334265747
"3033" 606.4 15.2540328329534 77.2786379328754
"3034" 606.6 18.2526852354889 80.2163044648352
"3035" 606.8 20.9405210260659 81.7567364103325
"3036" 607 24.3171322570062 83.3296210355044
"3037" 607.2 27.5859966929473 84.7739677623173
"3038" 607.4 31.4616104256667 85.1942688160886
"3039" 607.6 35.4113295701444 84.7362021171926
"3040" 607.8 39.2419260293209 84.6237955310162
"3041" 608 43.4975851647057 85.9178232412951
"3042" 608.2 47.7755857326462 87.5565583020844
"3043" 608.4 50.9888738521921 90.5543524666723
"3044" 608.6 53.7433633030276 94.3237345408044
"3045" 608.8 57.5080581722032 97.3969306068691
"3046" 609 61.4871624178717 99.4298892050801
"3047" 609.2 65.8347023015413 100.829412252406
"3048" 609.4 69.8290625420001 103.327761223988
"3049" 609.6 70.4069354100067 105.960494677238
"3050" 609.8 69.1228141675856 109.458157303604
"3051" 610 68.4650758428276 110.266200077376
"3052" 610.2 67.58456929367 110.406675981941
"3053" 610.4 67.757674415472 110.554251361416
"3054" 610.6 67.2901386130466 109.490005836354
"3055" 610.8 64.9484610732698 108.698739862498
"3056" 611 61.6254361260751 108.172197679359
"3057" 611.2 58.2085952678503 108.498954434898
"3058" 611.4 53.5398009710279 109.005066856557
"3059" 611.6 48.9152999670856 108.592626590046
"3060" 611.8 44.0916197588109 108.04239988551
"3061" 612 38.8044629706562 108.475402578747
"3062" 612.2 34.0251604234385 109.52560125531
"3063" 612.4 30.9771465553471 111.21156379755
"3064" 612.6 30.0373157438562 112.226084331695
"3065" 612.8 29.6107830512229 110.919651084243
"3066" 613 28.1172399151544 108.387819113685
"3067" 613.2 27.1957754577133 105.166795005062
"3068" 613.4 26.4072061957543 101.375840973652
"3069" 613.6 25.5553688361738 97.9851917411926
"3070" 613.8 24.9894198659176 95.1269482301192
"3071" 614 23.5272698079785 92.8251837726529
"3072" 614.2 21.4231561445279 91.4138602957365
"3073" 614.4 19.0477149293646 89.9192312863988
"3074" 614.6 15.9857730125982 87.7832960432773
"3075" 614.8 13.140310375943 86.3229023814346
"3076" 615 9.92384664199849 85.4896865220948
"3077" 615.2 10.0064544444524 84.5922651301138
"3078" 615.4 10.7695646046444 82.1171286592809
"3079" 615.6 11.4624342013927 78.8455926130179
"3080" 615.8 12.7003002018419 75.7195116304003
"3081" 616 13.3697918171505 72.3588230598402
"3082" 616.2 13.549739570984 68.1877122258312
"3083" 616.4 14.4978582577835 64.5304937709377
"3084" 616.6 15.6982674100154 60.642806208584
"3085" 616.8 17.4837493807572 57.518125419192
"3086" 617 20.6106202940268 55.8139874939867
"3087" 617.2 24.4144554231471 54.7713312506953
"3088" 617.4 28.5312541447437 53.7351681908856
"3089" 617.6 32.5499216151207 52.1677837464754
"3090" 617.8 36.6134848419072 50.7294629126044
"3091" 618 40.5443785089229 48.5382838594044
"3092" 618.2 44.8204256019408 46.496057943989
"3093" 618.4 48.8447913633029 44.5847641783966
"3094" 618.6 53.2276747272513 43.0811542917141
"3095" 618.8 57.1131676471437 40.7545024553044
"3096" 619 60.9967813948152 41.004532623255
"3097" 619.2 64.8731753407192 42.2092880425718
"3098" 619.4 68.6451315289272 44.8693328866044
"3099" 619.6 72.9797323012477 47.0784013284129
"3100" 619.8 77.6498919014957 48.6631581064945
"3101" 620 82.0884444990337 49.1320263935482
"3102" 620.2 86.0369018711088 48.5852185392465
"3103" 620.4 89.2973590575018 49.4416744144522
"3104" 620.6 90.5842344516026 52.6679550502951
"3105" 620.8 91.5317121983929 56.4582989872677
"3106" 621 91.975577371737 61.357386054115
"3107" 621.2 92.4082200755562 66.297296772147
"3108" 621.4 93.7945068936667 70.6673149095307
"3109" 621.6 94.1700429241499 75.9176712512606
"3110" 621.8 95.0226444863765 81.4932902947694
"3111" 622 96.3436945062407 84.7474063982743
"3112" 622.2 96.6793057691168 84.859508735968
"3113" 622.4 95.9771584769862 84.9538962057544
"3114" 622.6 93.7620053238397 86.221205140893
"3115" 622.8 90.0479317397862 88.0686827087044
"3116" 623 87.012593934615 90.5288881914867
"3117" 623.2 83.0560928439889 92.214626706614
"3118" 623.4 79.5787029462327 94.4743593662809
"3119" 623.6 75.4061587165513 95.8900639339927
"3120" 623.8 71.3979115744697 96.8191895761236
"3121" 624 67.1518064891651 98.3773905626638
"3122" 624.2 62.8022870146235 99.6488092166044
"3123" 624.4 58.8255576491991 99.783483012233
"3124" 624.6 55.768263153274 98.244951119545
"3125" 624.8 52.4510959372276 96.2310066734901
"3126" 625 49.0593465765705 93.0679923923758
"3127" 625.2 46.1555736344793 89.7855636126429
"3128" 625.4 44.7647984543829 86.7075836318519
"3129" 625.6 45.1409938358753 87.3905122496363
"3130" 625.8 45.5714463702437 86.8019073185731
"3131" 626 45.5445241334562 86.823572702036
"3132" 626.2 45.5468751353345 86.7452284220168
"3133" 626.4 45.5239365406187 86.6585889211981
"3134" 626.6 45.5160182356812 86.6386835882294
"3135" 626.8 45.5045158558772 86.6385159643728
"3136" 627 45.4644215389917 86.5847465569592
"3137" 627.2 45.4645075782983 86.5902402936781
"3138" 627.4 45.4525050950246 86.5580565132149
"3139" 627.6 45.4024077735344 86.5050582225609
"3140" 627.8 45.5246563865221 86.6024920737407
"3141" 628 45.5338982790885 86.5189947474109
"3142" 628.2 45.5338982790885 86.5189947474109
"3143" 628.4 45.5520421724298 86.5286136591099
"3144" 628.6 45.5752720681348 86.512899776301
"3145" 628.8 45.5867550931229 86.5144743105044
"3146" 629 45.6033750191852 86.461461914056
"3147" 629.2 45.61469249721 86.5244138525934
"3148" 629.4 45.6033750191852 86.461461914056
"3149" 629.6 45.6172348292301 86.4884415967783
"3150" 629.8 45.6172348292301 86.4884415967783
"3151" 630 45.6172348292301 86.4884415967783
"3152" 630.2 45.6172348292301 86.4884415967783
"3153" 630.4 45.6172348292301 86.4884415967783
"3154" 630.6 45.6172348292301 86.4884415967783
"3155" 630.8 45.6172348292301 86.4884415967783
"3156" 631 45.6172348292301 86.4884415967783
"3157" 631.2 45.6172348292301 86.4884415967783
"3158" 631.4 45.6272225621661 86.5244138525934
"3159" 631.6 45.6544164350236 86.4967499096696
"3160" 631.8 45.6828080630881 86.5001085893491
"3161" 632 45.6898728869463 86.5664119177582
"3162" 632.2 45.7007786842229 86.5696784339377
"3163" 632.4 45.6965555882562 86.5526925498044
"3164" 632.6 45.7261172600229 86.6163896153044
"3165" 632.8 45.784528845809 86.5515474340201
"3166" 633 45.8058815782247 86.5730183549752
"3167" 633.2 45.8235269131441 86.7134051458352
"3168" 633.4 45.8010772134312 86.6372359276498
"3169" 633.6 45.8360569781002 86.4488173352967
"3170" 633.8 45.8739256188562 86.4805025422377
"3171" 634 45.9148798285795 86.5657282283253
"3172" 634.2 45.9793667891207 86.4450239616689
"3173" 634.4 45.9957142573788 86.4573524259592
"3174" 634.6 46.1357575687895 86.3403689981377
"3175" 634.8 46.5007674315448 86.0900202285817
"3176" 635 46.9178192526386 85.7138511949121
"3177" 635.2 47.6167789630127 85.1674198470609
"3178" 635.4 48.5249741119312 84.5486236265106
"3179" 635.6 49.1674180279943 84.1999724851301
"3180" 635.8 50.0059420312727 83.8335501908106
"3181" 636 51.5180933783062 83.4777167127919
"3182" 636.2 52.370574718386 83.2393609384342
"3183" 636.4 52.6573075725401 82.475258460185
"3184" 636.6 52.9164323353541 81.080436994998
"3185" 636.8 52.8194798469353 79.876120137
"3186" 637 53.1597626222023 77.7785291317842
"3187" 637.2 54.0468423744756 76.0562380530238
"3188" 637.4 55.0507131544229 73.9279341677044
"3189" 637.6 55.7468051640775 71.8877307123065
"3190" 637.8 57.0770803935775 69.3750847668384
"3191" 638 58.5653847726812 66.9961010146669
"3192" 638.2 59.4270007670892 64.6350222886813
"3193" 638.4 60.441180670003 61.930659643615
"3194" 638.6 62.5599169017902 60.5279689459023
"3195" 638.8 65.0037746771684 59.8940407039309
"3196" 639 67.8722645474628 59.7212486643956
"3197" 639.2 70.5180660758374 59.1255323588231
"3198" 639.4 73.1476371871696 57.9554681575735
"3199" 639.6 75.1700702266187 56.4064638752919
"3200" 639.8 77.0894836698706 54.917709136924
"3201" 640 79.4755443481614 53.7426693584676
"3202" 640.2 81.772019481193 53.497268032436
"3203" 640.4 84.4578938609463 54.2489007734176
"3204" 640.6 86.8156344168419 55.7524315063187
"3205" 640.8 88.3625376765613 58.0185085522951
"3206" 641 89.4180095742603 61.348673689533
"3207" 641.2 90.5661557902938 65.0821145625945
"3208" 641.4 91.5912469228294 68.9796571845219
"3209" 641.6 91.7318435763788 73.5494503139915
"3210" 641.8 92.2295831161662 78.4759046444044
"3211" 642 91.4806024119869 82.889543685941
"3212" 642.2 89.5974480600276 86.8220401410615
"3213" 642.4 88.3743666168298 91.3669888701799
"3214" 642.6 85.7457736764931 94.6878591249442
"3215" 642.8 82.6981158493419 96.0926930455473
"3216" 643 78.8781658505856 97.0035075552514
"3217" 643.2 74.7269618823162 97.6538171251444
"3218" 643.4 70.5536984480562 98.1678524437294
"3219" 643.6 66.4503252019979 98.9586546040024
"3220" 643.8 62.2546998595804 100.227648569109
"3221" 644 58.4987514896222 101.487611296133
"3222" 644.2 54.9183066749974 103.804106018928
"3223" 644.4 51.6272583589979 106.097673284896
"3224" 644.6 50.5903447959203 108.034558810585
"3225" 644.8 50.7444514661948 109.142825296179
"3226" 645 49.9445801214057 111.073465411235
"3227" 645.2 48.1894451905609 112.918039029642
"3228" 645.4 46.3659162989728 113.195051812938
"3229" 645.6 44.1506656553366 112.457277079203
"3230" 645.8 42.1322625923895 110.625936837771
"3231" 646 39.6884446056411 107.667428481057
"3232" 646.2 37.2717181779241 104.638813291246
"3233" 646.4 35.330569316175 100.492637668476
"3234" 646.6 32.812620714412 96.0658492822294
"3235" 646.8 31.8274861241262 92.0013395326744
"3236" 647 30.2007495577662 87.7782240900244
"3237" 647.2 29.2965350278209 83.2374476348397
"3238" 647.4 29.2125451015662 79.5804117601744
"3239" 647.6 30.8178483674686 76.1426220347693
"3240" 647.8 33.2100125682683 73.2898053842408
"3241" 648 35.5751743795908 69.5850556286341
"3242" 648.2 38.0048073284974 66.3202564152809
"3243" 648.4 39.5343774283788 62.3305478097979
"3244" 648.6 40.5817830731991 58.100123349033
"3245" 648.8 40.9160109539895 53.6892532228377
"3246" 649 40.921470078044 49.5269866029215
"3247" 649.2 41.3478997683367 44.8615649517873
"3248" 649.4 43.9798670778062 42.3169004762115
"3249" 649.6 46.9936340760435 42.3553145292753
"3250" 649.8 50.8821925817869 43.4679974456044
"3251" 650 54.6599222739952 44.8569041908971
"3252" 650.2 58.8300823948776 46.9713360481044
"3253" 650.4 63.5371905762472 49.2093217089864
"3254" 650.6 67.3967187488929 51.969605779686
"3255" 650.8 71.6899752065874 53.7590545904481
"3256" 651 76.1012291923541 55.2262046855618
"3257" 651.2 80.5244280253562 55.7615310871044
"3258" 651.4 84.4993497141519 58.0315860809874
"3259" 651.6 87.6493188081187 61.6296232462919
"3260" 651.8 89.4388557239937 65.9331562341356
"3261" 652 90.8916317887032 70.7528227968397
"3262" 652.2 92.6887543076276 75.4803226497473
"3263" 652.4 93.5817618464995 80.563329714625
"3264" 652.6 94.1407144451824 84.14630399375
"3265" 652.8 94.1344105519312 84.6123206920106
"3266" 653 94.3594158506503 84.3350256079806
"3267" 653.2 94.4433013212407 84.4060396006432
"3268" 653.4 93.7083900664819 84.7701837782281
"3269" 653.6 91.6380607321614 85.8701282058149
"3270" 653.8 89.2573681748262 87.1438013176444
"3271" 654 86.3480773633895 88.8280289380286
"3272" 654.2 83.5371846879762 89.9413764344044
"3273" 654.4 80.5661621502032 91.5030786050162
"3274" 654.6 76.6197534945762 92.9147554519444
"3275" 654.8 73.4862659707915 95.3099149901926
"3276" 655 71.0361059488639 97.3924631656236
"3277" 655.2 67.2262175505467 99.6055432853214
"3278" 655.4 63.7229393924394 102.066916506894
"3279" 655.6 60.8903783847071 103.704990274387
"3280" 655.8 58.6337084324276 105.567176559633
"3281" 656 56.0585425859974 105.074300442722
"3282" 656.2 53.5329491891354 102.933307405951
"3283" 656.4 50.8740712433895 99.9653643299983
"3284" 656.6 48.8227946296775 96.4169561651189
"3285" 656.8 47.3092814127032 93.0955052425162
"3286" 657 46.9144597424692 89.1304850962131
"3287" 657.2 47.0656473594072 85.5243237561576
"3288" 657.4 46.9438674163465 81.3081638407012
"3289" 657.6 47.4012487090987 76.9496145344874
"3290" 657.8 46.8068704150668 72.5423197045725
"3291" 658 47.1669848151499 67.7206551347294
"3292" 658.2 47.0229873259214 63.1053017510988
"3293" 658.4 47.8652395758444 58.1617863905926
"3294" 658.6 49.8916735441437 54.5656186823419
"3295" 658.8 52.999368841498 51.2805165955346
"3296" 659 56.611912840298 47.6468049295055
"3297" 659.2 60.2337371955997 46.6085397185174
"3298" 659.4 63.7078634630213 47.3920329458253
"3299" 659.6 66.7194985715067 49.9608983200879
"3300" 659.8 70.566092316654 52.4908252455609
"3301" 660 75.1381521108397 54.996509630326
"3302" 660.2 79.6391952282583 56.8037234992214
"3303" 660.4 83.4608586923011 58.408209155635
"3304" 660.6 84.100787009699 60.186527229186
"3305" 660.8 84.3405509017614 60.2799997650465
"3306" 661 85.6193686763753 62.4104205199342
"3307" 661.2 87.5842927281774 65.9009457862408
"3308" 661.4 88.5210521971471 70.367461227665
"3309" 661.6 90.5853939593317 75.0253436104615
"3310" 661.8 92.2257070666998 80.4753618370895
"3311" 662 92.6130197294737 85.4746660975753
"3312" 662.2 92.23757252425 89.8251617883697
"3313" 662.4 90.6351347835319 93.2556027783616
"3314" 662.6 90.6018867552683 95.2517814829983
"3315" 662.8 91.5139174002621 95.4672842108397
"3316" 663 92.6056395617649 94.9958313445461
"3317" 663.2 93.5798216993183 94.0607831597306
"3318" 663.4 95.2705648624479 92.9783474501199
"3319" 663.6 96.8261444386232 92.0642617266559
"3320" 663.8 99.0031489007294 91.297556331941
"3321" 664 99.6781555734679 91.5180661498397
"3322" 664.2 101.395961962262 92.3386342289279
"3323" 664.4 102.916276510262 93.7249821251044
"3324" 664.6 105.250492483422 95.1949144058736
"3325" 664.8 108.340157116794 96.5579554945753
"3326" 665 111.624770172987 97.6357296811984
"3327" 665.2 114.432872140571 98.6078171747187
"3328" 665.4 116.016950796902 99.5091656499313
"3329" 665.6 115.98054809185 98.5734528755162
"3330" 665.8 116.72228903672 96.8338888989313
"3331" 666 117.587507255843 95.2852510207986
"3332" 666.2 119.35874750594 93.622943136682
"3333" 666.4 120.480532997668 91.8864250791675
"3334" 666.6 121.309101532144 89.0750963436044
"3335" 666.8 123.15073444521 86.4488173352967
"3336" 667 123.684306377922 84.1006005167679
"3337" 667.2 123.418836068386 81.5715820277044
"3338" 667.4 124.011943246299 78.5879620062354
"3339" 667.6 125.780614908615 75.3427583990456
"3340" 667.8 127.196379167893 72.0839041214794
"3341" 668 127.502762572532 69.163269984682
"3342" 668.2 128.435289340422 65.8513912510178
"3343" 668.4 128.191280036753 62.8705096397256
"3344" 668.6 128.417791547693 59.1451964150286
"3345" 668.8 127.650745281122 56.6693630953988
"3346" 669 127.299807960542 53.2451877907986
"3347" 669.2 126.569171357377 50.5290954444296
"3348" 669.4 126.056696984511 47.8843273202711
"3349" 669.6 125.718311822236 44.0336273872444
"3350" 669.8 124.188641492402 41.718778031489
"3351" 670 122.803754093 38.5248647965195
"3352" 670.2 121.785288191799 35.9984128537034
"3353" 670.4 120.347654497335 33.2740170784698
"3354" 670.6 118.615014722821 30.5562275801338
"3355" 670.8 116.400684036181 28.2211248633255
"3356" 671 114.462378966935 25.0653361584226
"3357" 671.2 112.232960045886 23.4644083651789
"3358" 671.4 109.931428902244 21.0386682564169
"3359" 671.6 107.793648167179 18.0528683111044
"3360" 671.8 105.661156238522 16.2365743171869
"3361" 672 103.540723353286 14.2883717400544
"3362" 672.2 101.090521465208 12.5150840408165
"3363" 672.4 98.3439162363647 10.4010889108278
"3364" 672.6 95.4788553797404 9.11181180118334
"3365" 672.8 91.8094940506046 7.57572840837859
"3366" 673 88.0454894841852 5.16756838366891
"3367" 673.2 83.7594093889285 4.13573712771077
"3368" 673.4 79.5409745521187 2.32367419919814
"3369" 673.6 75.1578328462607 1.94909202424075
"3370" 673.8 70.9294580096357 2.28350161811575
"3371" 674 66.338669069191 2.45424423725608
"3372" 674.2 61.4185526029515 1.91677216013927
"3373" 674.4 56.006641091449 1.49618107149724
"3374" 674.6 52.8121706423776 2.41523873085439
"3375" 674.8 49.4222532519221 4.57860857740927
"3376" 675 45.0985651993762 5.36186498088439
"3377" 675.2 41.314472479315 6.34684642668674
"3378" 675.4 37.3490785231437 8.24511265074189
"3379" 675.6 33.0587119449719 10.5957070404598
"3380" 675.8 29.5932726533123 12.4226691556898
"3381" 676 27.3452465686172 14.5060292736288
"3382" 676.2 23.887457992983 17.0228401543605
"3383" 676.4 21.6321481713419 18.918982954981
"3384" 676.6 18.9342685604937 21.2870868118669
"3385" 676.8 17.0010996069549 22.1383497147563
"3386" 677 17.8588454417599 22.9481057523081
"3387" 677.2 17.7552136423611 23.5199408353605
"3388" 677.4 18.5332970466104 24.9114306529538
"3389" 677.6 18.9742463439586 26.5028278051166
"3390" 677.8 19.2073103460444 28.2526419407573
"3391" 678 19.0597504046209 29.5520620769573
"3392" 678.2 18.8630038160562 31.4776004411225
"3393" 678.4 18.7334315534426 32.6322580077067
"3394" 678.6 17.6266560658148 33.9881169387768
"3395" 678.8 16.3065225076633 33.5267054372115
"3396" 679 16.001235255115 32.4431594734162
"3397" 679.2 15.2839299843062 30.296354258283
"3398" 679.4 15.5658216400812 27.7937420526919
"3399" 679.6 15.0776260394481 26.8482279770368
"3400" 679.8 14.9091987740172 26.9547400233836
"3401" 680 15.4374849610689 25.9698491483765
"3402" 680.2 15.5689889620562 25.5054249746044
"3403" 680.4 16.5289311606331 23.9521965312582
"3404" 680.6 17.3325538377362 22.4581573610844
"3405" 680.8 18.3339754429346 20.7849559583611
"3406" 681 19.8461405570962 19.1968676074844
"3407" 681.2 21.3188965474408 17.9744719227967
"3408" 681.4 23.6790687369466 15.5425058803715
"3409" 681.6 26.502115186871 13.6530524904562
"3410" 681.8 30.6104918033321 12.1378270217423
"3411" 682 34.3512082738062 10.4713250899669
"3412" 682.2 37.9439786330156 8.81335072898277
"3413" 682.4 41.7009789167937 6.70682851891689
"3414" 682.6 45.5937107805974 5.06541134427498
"3415" 682.8 50.3170791267048 4.60934440598277
"3416" 683 55.432342041841 3.88067438333857
"3417" 683.2 60.5716331921088 3.12764012131492
"3418" 683.4 65.5242857863585 4.25875031259276
"3419" 683.6 70.5925701268403 6.48316495937712
"3420" 683.8 76.3023878326812 8.01189453137712
"3421" 684 81.3197461320674 9.66417949396394
"3422" 684.2 87.1648625151244 11.5818255205362
"3423" 684.4 92.4470453126691 13.6043474463463
"3424" 684.6 97.2260300511551 16.2658506383407
"3425" 684.8 101.934446339088 18.6058130499129
"3426" 685 105.722607430873 22.4362663695942
"3427" 685.2 108.67882045096 27.1236014896469
"3428" 685.4 111.60610958052 30.5486565523364
"3429" 685.6 115.177188324749 35.2983757972183
"3430" 685.8 117.291853264602 39.5265002410286
"3431" 686 117.993416479823 43.0969465786141
"3432" 686.2 117.042532518762 48.7923227441632
"3433" 686.4 115.53712301535 54.9297223493985
"3434" 686.6 113.451646055025 59.886080245924
"3435" 686.8 111.218234253617 64.008351159186
"3436" 687 109.205061622581 68.7185232722282
"3437" 687.2 108.133512420949 73.2485400302452
"3438" 687.4 105.81982984426 77.534177543983
"3439" 687.6 103.583277255586 79.1383541256044
"3440" 687.8 102.606996835056 79.2164343994431
"3441" 688 102.009164812275 78.9870735950419
"3442" 688.2 101.507629594701 77.9712595061205
"3443" 688.4 101.378075908756 77.6860610322044
"3444" 688.6 100.991996030119 77.3414263830781
"3445" 688.8 100.720374615165 76.2484459582457
"3446" 689 100.141057087097 75.5397982602436
"3447" 689.2 100.067804818046 74.7627009734675
"3448" 689.4 100.408262354347 74.5850413143786
"3449" 689.6 99.9519547620997 75.4757728593544
"3450" 689.8 98.2708308796046 76.4836248150883
"3451" 690 95.8518995943089 76.5036755042637
"3452" 690.2 93.8651881840562 75.1453443320731
"3453" 690.4 93.5525872760888 73.6479440232674
"3454" 690.6 92.5182428388983 71.7213337196991
"3455" 690.8 91.9212443218999 71.8490211924481
"3456" 691 89.7626165292472 72.0586757893572
"3457" 691.2 86.5444295573036 71.2215312218106
"3458" 691.4 84.0979590436499 69.2653089731044
"3459" 691.6 82.8389485585874 67.0717412799481
"3460" 691.8 82.456161027793 65.039176301036
"3461" 692 82.6666393576649 63.3664068202783
"3462" 692.2 83.6896815451888 61.8010528485942
"3463" 692.4 84.1124220700154 61.7035573401758
"3464" 692.6 83.9378961652705 61.4305699166044
"3465" 692.8 82.7329215853309 60.7795999065494
"3466" 693 81.6123694288541 59.0114366843172
"3467" 693.2 81.5193714644817 56.8647100512959
"3468" 693.4 82.1460968765562 54.6786809736044
"3469" 693.6 82.1998036404801 54.1815669189413
"3470" 693.8 80.6279176017977 53.241560664346
"3471" 694 78.0244914419917 51.937652413056
"3472" 694.2 74.7303403590895 50.0330416631377
"3473" 694.4 70.9664720215723 46.9199674468947
"3474" 694.6 68.2938830737192 43.8169465870392
"3475" 694.8 67.1586139939551 40.1958290920538
"3476" 695 65.2856317584748 35.9354491184532
"3477" 695.2 64.516635446405 31.8780941788137
"3478" 695.4 62.6648569707887 29.7183192602323
"3479" 695.6 61.106029471199 27.6301770880687
"3480" 695.8 59.3678398274866 27.4453634504652
"3481" 696 56.4717849472062 27.6217599758419
"3482" 696.2 52.9417429049913 26.9001425386693
"3483" 696.4 50.339516201293 24.7259740415123
"3484" 696.6 48.8369553264687 21.6501600852169
"3485" 696.8 45.8105791793562 19.5147159643294
"3486" 697 42.7375730142784 20.0227590404562
"3487" 697.2 39.2370956907969 21.2542356401229
"3488" 697.4 35.5040371516947 23.249167473761
"3489" 697.6 31.8337886939296 24.8813549910981
"3490" 697.8 28.926038205199 26.8658123020687
"3491" 698 25.6690631297771 29.4116845495695
"3492" 698.2 21.8909636241562 31.7052726832711
"3493" 698.4 18.7532033209229 33.3996146255711
"3494" 698.6 15.6640086213062 33.8497405551044
"3495" 698.8 12.1811275310191 33.4180160000488
"3496" 699 11.6025272887485 33.3891617737967
"3497" 699.2 10.8355598321887 34.6547793708815
"3498" 699.4 9.16876281586795 36.3099460378867
"3499" 699.6 8.43990613550324 37.9420896691691
"3500" 699.8 7.39111812611716 39.9584444952507
"3501" 700 6.03207327733205 42.4576301997423
"3502" 700.2 5.09049140791013 44.485719098874
"3503" 700.4 4.83768444192433 45.3117125063407
"3504" 700.6 4.20797173888776 46.3243079617096
"3505" 700.8 4.09250103987534 46.915770522881
"3506" 701 4.34556721724175 47.5577430531714
"3507" 701.2 3.73112308049369 48.6274597511044
"3508" 701.4 2.96239444547887 51.0643650095632
"3509" 701.6 1.94950446955619 53.3447894843103
"3510" 701.8 2.17409639141984 54.1227793110589
"3511" 702 2.46144712347455 54.5785855849615
"3512" 702.2 2.49219406980876 55.6269135775425
"3513" 702.4 2.50798736473984 56.9769750920534
"3514" 702.6 2.11974802571242 58.4129214385419
"3515" 702.8 2.47260238748918 59.8466799992229
"3516" 703 2.24925720904587 62.525896774893
"3517" 703.2 2.58149569154457 64.430257303523
"3518" 703.4 3.35579542645618 67.1431909488149
"3519" 703.6 4.62768744264382 68.9205568144704
"3520" 703.8 6.16367533649948 68.8653964690889
"3521" 704 7.11583109723144 68.7077954822848
"3522" 704.2 8.78091786616145 68.6920353836044
"3523" 704.4 10.3459728536046 68.7988820741205
"3524" 704.6 11.7413283449956 69.8115595651196
"3525" 704.8 12.7551401194662 71.4972541482244
"3526" 705 12.7146729234091 73.6266845167515
"3527" 705.2 11.9265686908062 76.6949346930244
"3528" 705.4 10.2922305517062 78.0899004274744
"3529" 705.6 10.0876588147327 78.6962215533103
"3530" 705.8 9.51022763642066 80.0574968277726
"3531" 706 7.51084377132033 82.1080795756138
"3532" 706.2 8.48027874185427 81.9949225245659
"3533" 706.4 9.72982706359084 83.0673909381292
"3534" 706.6 11.1945653899173 84.5561434189655
"3535" 706.8 12.7780555402018 86.3058200396335
"3536" 707 15.5913465289385 87.2128938992808
"3537" 707.2 18.5289953168744 88.3763588372104
"3538" 707.4 22.0596651946141 88.4046009172886
"3539" 707.6 25.8004391482457 87.9741428535939
"3540" 707.8 30.1198008948647 86.9839352358065
"3541" 708 34.6323888981174 85.6328549263799
"3542" 708.2 37.8120789555613 83.6365489573054
"3543" 708.4 40.0807957681696 80.3899686291405
"3544" 708.6 42.5062460393345 77.0724678569137
"3545" 708.8 44.3786910897603 73.2236266148901
"3546" 709 46.0628867000881 69.423874008498
"3547" 709.2 46.4313742864562 65.2778726728044
"3548" 709.4 46.9145547146424 61.5623569486734
"3549" 709.6 46.9137456924265 58.0475479933822
"3550" 709.8 45.3689640011276 54.4830399867115
"3551" 710 43.6760387846488 50.4510831448636
"3552" 710.2 40.961861710199 46.8302925459258
"3553" 710.4 39.1885727447153 44.3713376472408
"3554" 710.6 38.6637270255502 42.5562852309779
"3555" 710.8 40.091786224105 40.6295940634459
"3556" 711 42.3293404041673 38.5798374561229
"3557" 711.2 45.8439519377269 37.2785069833605
"3558" 711.4 49.9091740003726 35.5824619950981
"3559" 711.6 54.1913131252062 34.9835483210044
"3560" 711.8 58.7860689596406 35.0500579842018
"3561" 712 63.4747338339312 35.2771338865362
"3562" 712.2 67.8240427823289 34.1783595066612
"3563" 712.4 72.1246901476562 32.2870392148377
"3564" 712.6 73.4000651295895 31.0725484993044
"3565" 712.8 72.9951447516091 31.5618918377926
"3566" 713 72.2100905327599 32.8895662714562
"3567" 713.2 71.8906809476209 35.487129827075
"3568" 713.4 72.5762597663776 38.7407652274258
"3569" 713.6 72.9074384410441 43.1640933740622
"3570" 713.8 74.1890388231268 47.1684222625338
"3571" 714 76.4629210464667 50.3915332177412
"3572" 714.2 78.9663668360871 53.6766013658415
"3573" 714.4 81.9913225862314 57.0413824341095
"3574" 714.6 84.9086684433825 60.6219524324675
"3575" 714.8 88.8243472711168 63.075112334968
"3576" 715 92.2107282347621 65.4772070189573
"3577" 715.2 95.3679413428879 69.4336962650697
"3578" 715.4 98.2429916267294 73.5922947790004
"3579" 715.6 98.3488491718662 77.4249030636544
"3580" 715.8 97.4024533657362 79.9740596249644
"3581" 716 97.2046472229149 82.7372383263544
"3582" 716.2 97.5278793159462 85.1411655783244
"3583" 716.4 98.4780759084462 85.4430896687944
"3584" 716.6 100.695424866615 86.7445331235456
"3585" 716.8 103.850890556147 87.820457174665
"3586" 717 105.344064775432 87.2486933565945
"3587" 717.2 105.607485612957 86.8400230749707
"3588" 717.4 106.186070666806 86.2380290462344
"3589" 717.6 105.497897983147 86.0716831945741
"3590" 717.8 106.610230589025 85.7641622791611
"3591" 718 109.127801750117 85.2545723537166
"3592" 718.2 112.068822441957 84.7512638577826
"3593" 718.4 115.212938295556 84.8163105442744
"3594" 718.6 118.48078831585 85.1757281599522
"3595" 718.8 121.549501834632 86.260844176968
"3596" 719 122.61647006154 84.7879485877412
"3597" 719.2 123.587583603046 82.9292571500219
"3598" 719.4 124.00591137846 81.2489318920755
"3599" 719.6 124.730888836131 79.2359832727259
"3600" 719.8 126.228047473518 76.9341952930195
"3601" 720 126.220313723968 75.3689866024867
"3602" 720.2 126.594600054036 73.1041608315054
"3603" 720.4 127.547220986662 70.0811213889313
"3604" 720.6 128.287643408356 66.8155198339744
"3605" 720.8 128.495395129357 63.7644798699733
"3606" 721 128.354888090287 60.6882541148159
"3607" 721.2 127.707543589662 56.5201052307862
"3608" 721.4 127.728384842485 52.5093409142901
"3609" 721.6 126.153241023321 49.5829157336044
"3610" 721.8 125.225980834386 46.1840897919733
"3611" 722 124.615925408837 42.9424966552294
"3612" 722.2 123.728161605268 40.2561954121236
"3613" 722.4 122.631851884765 37.0451069380024
"3614" 722.6 120.886969376485 33.9953338476758
"3615" 722.8 118.880292803631 32.9132581665831
"3616" 723 116.370108403254 31.4841198353965
"3617" 723.2 114.109926580963 29.0947874490683
"3618" 723.4 111.491845833314 26.0602058676689
"3619" 723.6 109.211374011314 22.6657686997334
"3620" 723.8 107.657375074772 18.9278648424465
"3621" 724 106.149226309138 16.4032443086656
"3622" 724.2 103.297473025606 14.0017349453044
"3623" 724.4 100.948471873602 13.0208001366044
"3624" 724.6 98.2374696060671 10.3053665399631
"3625" 724.8 95.4488491715562 8.53015701885439
"3626" 725 91.9156691888317 7.03197603949214
"3627" 725.2 88.237150909716 4.88727587595491
"3628" 725.4 84.0464900615562 3.78732551932888
"3629" 725.6 80.7398059196562 2.83597461086755
"3630" 725.8 76.78114073121 2.23849687328571
"3631" 726 72.5276552402175 1.56354732279794
"3632" 726.2 67.9100403729229 0.92685063367106
"3633" 726.4 62.9312422664628 0.323385101769228
"3634" 726.6 59.548694276738 0.303101945297574
"3635" 726.8 56.8795056668971 0.502879105274845
"3636" 727 56.2526673233453 0.654360215315235
"3637" 727.2 56.2256177369632 0.708009242743926
"3638" 727.4 55.7764242119237 1.32663285842367
"3639" 727.6 53.4720033828838 2.23622801229404
"3640" 727.8 49.6926735109423 2.42934884030059
"3641" 728 46.2558141541276 3.48898926356867
"3642" 728.2 42.2471102022147 5.16586444958
"3643" 728.4 38.6555988378312 6.44407812372939
"3644" 728.6 34.9547115149886 8.6584119210098
"3645" 728.8 33.0494389420812 9.82639230177939
"3646" 729 30.8038076618062 11.6285642763901
"3647" 729.2 27.5819161636225 13.6255385415924
"3648" 729.4 24.2211855766903 15.5313966694824
"3649" 729.6 21.9081576577348 16.919970503283
"3650" 729.8 20.8078217768094 17.9263014147213
"3651" 730 20.0131118994458 18.5417639696823
"3652" 730.2 20.0082407617535 18.6714003418807
"3653" 730.4 19.9981720118962 18.6261419006044
"3654" 730.6 19.6617197923605 18.8753912873435
"3655" 730.8 18.8013694424886 19.2562263863611
"3656" 731 17.9339227033895 20.6314198885674
"3657" 731.2 17.8757263809221 21.5018313698849
"3658" 731.4 16.5134267873289 22.8996359314226
"3659" 731.6 16.1333481503289 23.5101350786823
"3660" 731.8 15.0436770247391 24.694452579702
"3661" 732 14.261337460949 25.3962300051758
"3662" 732.2 14.1194249828484 25.3912665974745
"3663" 732.4 14.0486744140562 25.2229423363
"3664" 732.6 13.4231283239937 25.5412545739481
"3665" 732.8 12.922742537782 25.5239176710399
"3666" 733 12.6919088553107 25.6860930149317
"3667" 733.2 12.4792340558317 25.6224195847064
"3668" 733.4 12.4016669870562 25.6918554102142
"3669" 733.6 11.4380873439576 27.4001883877875
"3670" 733.8 11.0786084405372 28.3209965280981
"3671" 734 10.5675665875794 29.4161285308835
"3672" 734.2 9.91758160952048 30.7467835071758
"3673" 734.4 10.2478880440562 30.8701333800488
"3674" 734.6 11.5654939856562 29.8113466024044
"3675" 734.8 12.3661929809362 29.3425362003244
"3676" 735 12.9101505689886 28.7074936727125
"3677" 735.2 13.3055125262635 28.4556866181288
"3678" 735.4 13.8976175198639 28.0092096261813
"3679" 735.6 14.4920994905562 27.3962220768149
"3680" 735.8 15.0674963160145 26.1211632744377
"3681" 736 16.7375640696746 23.780575490407
"3682" 736.2 19.1272048198245 21.6882618054946
"3683" 736.4 20.8595614754779 20.2331497940622
"3684" 736.6 23.5008681365919 17.843577953033
"3685" 736.8 26.9469840568639 14.7896186477967
"3686" 737 30.5515397821503 11.4590979659926
"3687" 737.2 31.2562822296633 10.5639133244615
"3688" 737.4 32.5635128241957 10.3203408248253
"3689" 737.6 34.5095743725562 8.47380961475823
"3690" 737.8 37.1701248315562 7.63594821471977
"3691" 738 40.3471924126331 6.92548094568131
"3692" 738.2 43.9630021166406 6.29703717057842
"3693" 738.4 48.9789569283478 6.60332078747939
"3694" 738.6 53.7637246585812 6.82148323681689
"3695" 738.8 58.6133059428224 5.15048999157842
"3696" 739 63.6909302496405 2.95666378760439
"3697" 739.2 67.4510156970358 1.17834571405337
"3698" 739.4 69.9104884469793 1.73871989782417
"3699" 739.6 74.1542283318949 1.86764944195923
"3700" 739.8 79.0908493714408 3.30104792195604
"3701" 740 83.8237558065401 5.42646613376568
"3702" 740.2 88.1323354093062 7.48469431336526
"3703" 740.4 92.2718875209801 10.808019469887
"3704" 740.6 95.5961830252247 14.8257888915594
"3705" 740.8 97.5139430992562 19.3395490342044
"3706" 741 99.4768564658497 23.2746429632892
"3707" 741.2 100.942713106374 27.4033079943885
"3708" 741.4 102.426007007913 29.9152218169121
"3709" 741.6 104.443347465836 32.5820989548791
"3710" 741.8 105.93479645679 35.9559901876377
"3711" 742 104.96961019399 40.4609359798022
"3712" 742.2 103.53652248414 44.2404081767202
"3713" 742.4 101.104967857221 47.9202253228209
"3714" 742.6 99.9294669180459 50.906764022759
"3715" 742.8 99.3628504547051 51.7499712173172
"3716" 743 99.6822782453753 52.689164119264
"3717" 743.2 100.032764601309 54.4798901318242
"3718" 743.4 100.731942225856 56.6351866275939
"3719" 743.6 101.68627828866 59.4515462380004
"3720" 743.8 101.933456121189 62.2378327263085
"3721" 744 100.724340653116 63.6128313806344
"3722" 744.2 100.064089763699 65.6930735446554
"3723" 744.4 100.019588656716 68.2665127192333
"3724" 744.6 101.452091222277 69.8868582332991
"3725" 744.8 103.694988259871 71.3436719865838
"3726" 745 107.067589683809 73.577158842644
"3727" 745.2 108.777685294586 75.8261067196044
"3728" 745.4 110.856939014644 77.3585831778103
"3729" 745.6 114.125913393736 78.2198424410944
"3730" 745.8 117.582612246648 78.5702802965534
"3731" 746 121.214379973786 79.1332583603644
"3732" 746.2 124.517186545753 80.2269948814226
"3733" 746.4 125.803311226511 78.9298910021498
"3734" 746.6 126.001741891542 76.5431536855187
"3735" 746.8 126.642445879628 74.916148641033
"3736" 747 126.505659337191 73.3223220680275
"3737" 747.2 127.025186131733 72.2553241653985
"3738" 747.4 128.089485905377 69.8422930712743
"3739" 747.6 128.478466394149 67.1593657869343
"3740" 747.8 128.025973885191 65.2670931694121
"3741" 748 128.243673526821 62.9143368541338
"3742" 748.2 128.336830055497 60.8910183029573
"3743" 748.4 128.259719263597 58.8761875960432
"3744" 748.6 128.053634208321 55.3119047423985
"3745" 748.8 127.738257014874 53.6093423588468
"3746" 749 127.371576326117 50.6982643499105
"3747" 749.2 126.698324292279 47.6720037686044
"3748" 749.4 125.57296053742 44.1821766648468
"3749" 749.6 124.412651209228 40.8473181793187
"3750" 749.8 123.093980621586 37.3755604748397
"3751" 750 121.393920090333 34.420491488545
"3752" 750.2 119.256974993236 31.2725572849744
"3753" 750.4 117.395622895415 27.6575200031481
"3754" 750.6 114.277502038474 24.8041388359927
"3755" 750.8 111.59418958854 20.9514200390675
"3756" 751 108.353131927766 17.4015144477657
"3757" 751.2 104.923666622485 14.7419208452166
"3758" 751.4 101.065357743066 12.4128400262876
"3759" 751.6 97.8916462447749 10.2858073866981
"3760" 751.8 93.630472955593 9.02330640490965
"3761" 752 89.6609125363714 6.23844737966961
"3762" 752.2 85.9943930761812 4.61278749060439
"3763" 752.4 81.6359913374246 3.38309887874123
"3764" 752.6 77.4813173162624 2.29473964302707
"3765" 752.8 72.9427641663419 2.15030093643956
"3766" 753 67.8973710850229 1.13492771430439
"3767" 753.2 63.473132379 1.1659889799527
"3768" 753.4 59.9689503595097 1.00131200946485
"3769" 753.6 56.9821100439586 1.49318486806781
"3770" 753.8 52.7123600759385 1.75616144723968
"3771" 754 49.0977958788733 3.32952465882391
"3772" 754.2 43.6932630649464 5.07264923177513
"3773" 754.4 38.9972994046666 6.49557347863037
"3774" 754.6 35.9115310993851 7.45736433674912
"3775" 754.8 35.8715228218062 7.84541356472939
"3776" 755 36.2121317541947 7.58989033658901
"3777" 755.2 36.3406823893531 7.45925010513564
"3778" 755.4 36.7757421598304 7.17916280703987
"3779" 755.6 36.9730470197784 6.90588184860439
"3780" 755.8 36.6801595137909 6.70829095154316
"3781" 756 36.8093255457084 6.70371290158265
"3782" 756.2 37.1863297346841 6.49407291351137
"3783" 756.4 37.136015210287 6.00677327020055
"3784" 756.6 37.4725144389807 5.82663722937797
"3785" 756.8 38.0111034249182 5.80326368029405
"3786" 757 38.4865159099329 5.53246840891946
"3787" 757.2 39.4680169244187 5.82780901501689
"3788" 757.4 41.4371125259663 5.19822793531225
"3789" 757.6 43.8498205637738 4.58880741888674
"3790" 757.8 47.0281414337458 3.15873723677681
"3791" 758 49.8110160517803 2.09565517808715
"3792" 758.2 52.7418314141016 1.55388068602484
"3793" 758.4 57.0133970049312 1.01969393217257
"3794" 758.6 61.4359878483749 0.814762464197802
"3795" 758.8 66.4496578464072 1.2124483982746
"3796" 759 70.941778740572 0.703799155183339
"3797" 759.2 75.6791153153235 1.55280569054499
"3798" 759.4 80.559850320097 1.91931157803296
"3799" 759.6 85.4081119827675 3.79982906700645
"3800" 759.8 91.0011612830259 5.96393736484682
"3801" 760 96.6156905871462 8.60914138007439
"3802" 760.2 101.276094413086 11.663611176644
"3803" 760.4 104.788204133304 15.6514232746766
"3804" 760.6 107.98952460348 20.6876105658771
"3805" 760.8 110.690778185944 24.7722587512983
"3806" 761 113.571322054897 29.184946949764
"3807" 761.2 115.628072729173 34.2510939095656
"3808" 761.4 117.745577674797 38.5841474427486
"3809" 761.6 119.459586143575 43.3871511701621
"3810" 761.8 119.692436517342 48.3016947589758
"3811" 762 119.111511887697 53.612528149119
"3812" 762.2 118.66186968972 59.5007380311589
"3813" 762.4 117.735460196909 65.5058411177518
"3814" 762.6 116.799184852015 71.3166144702268
"3815" 762.8 115.735046317961 77.3374034105202
"3816" 763 115.306018778087 83.3280611073697
"3817" 763.2 115.67707278497 89.7267663214121
"3818" 763.4 116.382411024787 96.036450636614
"3819" 763.6 116.587494531309 100.294437725167
"3820" 763.8 115.376103366996 101.656231886907
"3821" 764 112.86675194286 105.195811612203
"3822" 764.2 109.119695642029 109.186153618496
"3823" 764.4 104.180655753161 112.445214427841
"3824" 764.6 98.9904910163289 114.953476863559
"3825" 764.8 94.7617839431331 116.869065885816
"3826" 765 90.0765838216523 116.824967917393
"3827" 765.2 86.524039695334 117.614920413465
"3828" 765.4 85.000341256335 119.599465097345
"3829" 765.6 83.0813884244679 121.834122441634
"3830" 765.8 79.6755857360562 123.701756152201
"3831" 766 76.1546754533016 126.033291875168
"3832" 766.2 72.8987119253958 127.075804155765
"3833" 766.4 71.5056385205424 125.731880973733
"3834" 766.6 72.0409626797953 124.980855222191
"3835" 766.8 73.0073172046895 124.091496484471
"3836" 767 72.8341702700562 123.192837052042
"3837" 767.2 72.2485389008011 121.296711905819
"3838" 767.4 72.7159235829895 119.564758362938
"3839" 767.6 72.2410805288035 119.274505068132
"3840" 767.8 71.8939757469509 118.407930254068
"3841" 768 71.178113351699 117.802472884104
"3842" 768.2 69.9470344697677 116.626527059489
"3843" 768.4 68.6228989720962 114.905530345164
"3844" 768.6 68.3864415392051 113.387046513913
"3845" 768.8 69.3664424994892 111.571323868336
"3846" 769 69.0096289852437 110.688306881073
"3847" 769.2 67.1640175425664 109.140971916217
"3848" 769.4 63.5720597955901 107.685770995614
"3849" 769.6 59.6347403229785 105.811964117313
"3850" 769.8 55.6327895796899 104.71934789601
"3851" 770 51.7637914616096 101.923351031255
"3852" 770.2 48.6198400176872 98.8881549392743
"3853" 770.4 46.9403815591444 94.6429692455456
"3854" 770.6 45.4163407499974 90.6600292086926
"3855" 770.8 43.6207993885611 86.7643433931885
"3856" 771 42.2280441503964 82.702763110491
"3857" 771.2 43.0755643343317 78.9212641268595
"3858" 771.4 44.150627045154 75.2265234726153
"3859" 771.6 44.3806971346424 71.0773806640527
"3860" 771.8 45.2723387869594 67.1057729782496
"3861" 772 45.7481064838493 63.385410892294
"3862" 772.2 46.9844542340907 59.2253335799837
"3863" 772.4 48.133751193908 55.1552293895674
"3864" 772.6 49.7901432786117 52.0458689329377
"3865" 772.8 49.8368788739762 48.7930721214044
"3866" 773 48.2088284555377 45.1477126543451
"3867" 773.2 46.8259321096276 43.3488756607732
"3868" 773.4 45.9236643046858 41.958141078197
"3869" 773.6 46.7100986202562 40.0895050914844
"3870" 773.8 49.1962027304793 38.5143256594121
"3871" 774 52.1345029626716 37.2844823178352
"3872" 774.2 55.7781414346812 36.4979460532669
"3873" 774.4 59.6350757851471 35.8888738857213
"3874" 774.6 64.129900249871 36.5651228658636
"3875" 774.8 68.2113533595678 37.3219712884067
"3876" 775 71.8924198694895 39.6928846969711
"3877" 775.2 75.5032618220225 41.9822097155145
"3878" 775.4 78.3210501680243 45.1634235932746
"3879" 775.6 81.6957863175018 47.7343161152892
"3880" 775.8 84.8842144043317 51.4197311122064
"3881" 776 88.7861835595908 55.1756442173074
"3882" 776.2 92.0591682660664 58.7864917282983
"3883" 776.4 95.5096617534762 62.5388988563044
"3884" 776.6 95.538051300648 64.1682437929921
"3885" 776.8 94.3066540923242 65.9655383118931
"3886" 777 92.5311866934091 67.9688863458691
"3887" 777.2 90.3478928106305 71.0570254392974
"3888" 777.4 88.2767652913662 75.2999689585744
"3889" 777.6 87.2771584760562 80.3485983701044
"3890" 777.8 88.4663153997394 84.5431447328816
"3891" 778 90.0016825670265 87.7633151927133
"3892" 778.2 90.6284287657581 88.2788830248544
"3893" 778.4 90.1650108650268 88.2545282645162
"3894" 778.6 88.4807408265562 89.3523659228397
"3895" 778.8 85.985629127027 91.3372697960219
"3896" 779 83.8042830869974 93.2940902114279
"3897" 779.2 81.6335665933289 96.483258082665
"3898" 779.4 79.2277703122641 100.053695514139
"3899" 779.6 76.5316342921338 103.515159250643
"3900" 779.8 72.7194295494524 104.534253957312
"3901" 780 69.4408908923036 104.46351936347
"3902" 780.2 67.3174949077746 102.617216152527
"3903" 780.4 65.1949659818384 100.318574400377
"3904" 780.6 64.0296301935319 97.8603440377112
"3905" 780.8 63.1010224936851 94.9838200072023
"3906" 781 62.6817604920459 91.303836965326
"3907" 781.2 62.9769134452518 87.9922462301044
"3908" 781.4 63.6230808529643 84.5955027168085
"3909" 781.6 65.3932493250768 81.8004974610374
"3910" 781.8 68.0121625117532 79.2618878283923
"3911" 782 69.993376333716 76.4066036876662
"3912" 782.2 72.3313579065249 73.0831518365106
"3913" 782.4 74.6851532322462 70.2933796102744
"3914" 782.6 75.8360158316684 66.625130605135
"3915" 782.8 77.4598081501413 63.5325730781044
"3916" 783 78.0152422165299 59.9742538506465
"3917" 783.2 77.1472365420997 56.096633040387
"3918" 783.4 76.7339354517749 53.3490047312919
"3919" 783.6 76.6232016306644 51.5529280686559
"3920" 783.8 77.8496409438706 51.6120284387075
"3921" 784 80.7144673438562 51.9397071571044
"3922" 784.2 84.398264970269 52.8152029935512
"3923" 784.4 87.6321769831441 54.2573003864506
"3924" 784.6 91.8381021200562 55.632082212056
"3925" 784.8 94.6407021706623 57.3848411503014
"3926" 785 95.5557462882124 57.3022038588856
"3927" 785.2 95.6544019038113 56.9457765293595
"3928" 785.4 96.2565162751812 55.3912918938856
"3929" 785.6 98.4209073794376 53.3495793182229
"3930" 785.8 100.971168191497 50.5870812367809
"3931" 786 102.076220352509 47.382349744436
"3932" 786.2 102.115898664912 45.3867894599446
"3933" 786.4 102.286305485087 43.8541609051981
"3934" 786.6 102.233879345254 42.2794522014396
"3935" 786.8 101.15847491849 41.5613319516377
"3936" 787 99.8239765930229 41.8288596267377
"3937" 787.2 97.5977553115177 41.2337003788352
"3938" 787.4 94.5840635087191 39.478700332155
"3939" 787.6 91.9909598327627 36.7590347858761
"3940" 787.8 90.1548967276276 33.0818759303407
"3941" 788 88.1036085355795 29.0250581752556
"3942" 788.2 87.6572371130562 24.2982879040312
"3943" 788.4 87.9920682932705 19.8363861451044
"3944" 788.6 88.4306529441608 15.133172587837
"3945" 788.8 88.9255894185506 12.0431575357842
"3946" 789 88.7077915479101 10.0163025976269
"3947" 789.2 85.8270758501105 8.63954980525656
"3948" 789.4 82.5592258298171 6.16782672009352
"3949" 789.6 80.1506840323062 5.56547403547395
"3950" 789.8 76.3079122314748 4.96089936019741
"3951" 790 71.548090230905 4.96089936019741
"3952" 790.2 66.1358432321032 3.34334244405145
"3953" 790.4 61.9846528138744 1.38450439821803
"3954" 790.6 59.2903924979342 3.01725367917756
"3955" 790.8 54.9229645014312 3.55382377666689
"3956" 791 50.4624530289169 4.28220778357907
"3957" 791.2 45.0390689071082 4.82786849099401
"3958" 791.4 41.6249631893937 6.65427843987939
"3959" 791.6 37.1173361319728 8.45053568697939
"3960" 791.8 33.6623157442437 9.81206046204189
"3961" 792 30.2432653308818 12.1734810327439
"3962" 792.2 27.5278345152587 14.4318110812246
"3963" 792.4 25.1672414750962 17.9025432365244
"3964" 792.6 21.7654224986017 20.5767611272148
"3965" 792.8 18.9052347757228 21.9808540169377
"3966" 793 16.7997197866276 23.9857949833901
"3967" 793.2 14.3357380259676 26.3762203004272
"3968" 793.4 14.3213046600056 26.7874292042879
"3969" 793.6 14.4735590692391 26.8384025892142
"3970" 793.8 13.7556971313687 26.8717270295794
"3971" 794 13.3946224262187 27.4497778989919
"3972" 794.2 12.6832067181673 28.8223906817525
"3973" 794.4 11.8089253031633 30.7012856032472
"3974" 794.6 10.6008182069848 32.7623406512115
"3975" 794.8 9.09826747535247 34.8051965376044
"3976" 795 7.64849966457342 36.9137890507078
"3977" 795.2 6.86271611858058 37.5488311149946
"3978" 795.4 6.95387319005617 38.6179208868187
"3979" 795.6 6.25411600953293 39.966140170209
"3980" 795.8 5.39927703950324 41.0849778186632
"3981" 796 5.17590233757304 41.7503237691999
"3982" 796.2 5.03497430362921 42.3386270033684
"3983" 796.4 4.94426200591825 42.3873437826389
"3984" 796.6 4.57651857823267 42.6901438692632
"3985" 796.8 4.03088748169905 43.2723564587115
"3986" 797 3.91324409405617 43.374901734489
"3987" 797.2 3.67327287618559 44.0210378495926
"3988" 797.4 3.23453224227046 44.468951332033
"3989" 797.6 2.81626916612937 45.4534815848483
"3990" 797.8 2.73026841664656 45.6275581964116
"3991" 798 2.42821110729669 46.090058926693
"3992" 798.2 2.01951895531934 47.229476787236
"3993" 798.4 1.67003488352677 49.5874119970514
"3994" 798.6 1.80507458749619 50.2823095127944
"3995" 798.8 1.75584535451334 52.4110654418044
"3996" 799 1.66630862237972 54.8060751046044
"3997" 799.2 1.88492800210471 57.5790619172452
"3998" 799.4 1.91295844676774 60.4567397805948
"3999" 799.6 1.94950446955619 63.1580343329644
"4000" 799.8 1.80648518862319 65.618816140924
"4001" 800 2.05124269057135 67.8234390358771
"4002" 800.2 2.6260444434162 69.5710548875044
"4003" 800.4 3.7662803544162 70.3468851452944
"4004" 800.6 4.71730484097699 70.5007797781984
"4005" 800.8 5.75820914449368 71.0249404075419
"4006" 801 6.39642452245618 72.4374228350044
"4007" 801.2 6.4496355316362 74.4018403350244
"4008" 801.4 5.76346188143243 76.1086441982578
"4009" 801.6 4.40925866749958 77.6228446992742
"4010" 801.8 4.75989362198888 77.9232101068352
"4011" 802 5.18017288405619 79.1947015297005
"4012" 802.2 5.67095403668724 81.0962658670898
"4013" 802.4 6.09092735384863 83.8062673784723
"4014" 802.6 7.58141735706552 86.4795897493988
"4015" 802.8 9.21624602934191 89.2024904746044
"4016" 803 10.7662827599645 92.0051613566044
"4017" 803.2 12.0180691034173 95.5686582987433
"4018" 803.4 11.9371264307229 97.1398525810766
"4019" 803.6 12.6806237848544 98.3725303996136
"4020" 803.8 13.1653112210287 99.9854102232833
"4021" 804 13.5042374475427 102.231122682821
"4022" 804.2 14.6784842067774 102.724642514114
"4023" 804.4 15.9165226393131 103.986053438081
"4024" 804.6 17.7159807865383 106.077663041712
"4025" 804.8 19.1428799033016 108.591877212804
"4026" 805 21.3335149565562 110.587010853299
"4027" 805.2 23.1657808386977 112.542056738944
"4028" 805.4 25.2099807011801 114.800819133773
"4029" 805.6 25.6629561580198 114.977797561295
"4030" 805.8 26.9483130031471 115.217530153268
"4031" 806 29.3468395533062 116.624077172354
"4032" 806.2 31.6814081134633 118.845864638445
"4033" 806.4 34.3982900869481 119.976780822658
"4034" 806.6 37.2097903590936 120.286658438604
"4035" 806.8 39.2581669033769 120.528226554935
"4036" 807 41.5033637065427 121.471079548442
"4037" 807.2 43.2403409836434 123.449305397192
"4038" 807.4 44.1467935062184 124.297852022794
"4039" 807.6 44.7716975715562 125.087405691025
"4040" 807.8 44.7688946317553 124.933725765879
"4041" 808 44.6379661992784 124.993163833882
"4042" 808.2 44.6751403773669 125.069504114109
"4043" 808.4 44.6834861744954 125.122873019184
"4044" 808.6 44.8043305858441 125.328377683635
"4045" 808.8 44.8612088447627 125.703678443735
"4046" 809 44.7294666118895 125.790084897804
"4047" 809.2 44.792321993719 125.850523043674
"4048" 809.4 45.1065287517705 126.201385949319
"4049" 809.6 44.8573008681778 126.256967172496
"4050" 809.8 45.0831508990978 126.396268637813
"4051" 810 45.219814976908 126.557280664493
"4052" 810.2 45.6425203121526 126.797572941038
"4053" 810.4 45.535864113879 127.040159965541
"4054" 810.6 46.4519618792937 127.667555903417
"4055" 810.8 47.0590548761105 127.8389148568
"4056" 811 47.4689222850036 128.075133310689
"4057" 811.2 48.4895458197366 128.245508272213
"4058" 811.4 49.8294106621614 128.811337288783
"4059" 811.6 50.9088496807621 128.88950916731
"4060" 811.8 51.9403061149736 128.9506281001
"4061" 812 52.8696760465471 128.976096301268
"4062" 812.2 54.0643940089222 128.827752453595
"4063" 812.4 56.3278980346276 128.824340110801
"4064" 812.6 58.8245427529721 129.058994487277
"4065" 812.8 60.3515876654246 129.536142844631
"4066" 813 62.3668718776314 129.560500222728
"4067" 813.2 64.9780805856365 129.527282726497
"4068" 813.4 66.4636486906049 129.198610700153
"4069" 813.6 67.757405618699 129.26453233131
"4070" 813.8 70.0743199869751 129.032093377523
"4071" 814 72.2773884070825 128.818712738473
"4072" 814.2 73.9949509722454 128.271171676145
"4073" 814.4 73.2651522959401 128.278365263658
"4074" 814.6 72.2522799673925 127.680027563365
"4075" 814.8 71.2830385352724 127.224473951172
"4076" 815 70.7382026407746 127.254993720682
"4077" 815.2 70.1888229565362 127.238556167274
"4078" 815.4 69.5669558327677 127.570172889816
"4079" 815.6 68.4491889580006 127.69321166591
"4080" 815.8 67.4128668023016 127.954626996341
"4081" 816 66.689005050596 127.9539813141
"4082" 816.2 65.2767138004222 127.630020132676
"4083" 816.4 64.124632446726 127.537307422784
"4084" 816.6 63.2860265667291 126.815905302193
"4085" 816.8 62.468063293009 125.936467965312
"4086" 817 62.3838527944834 125.162266830857
"4087" 817.2 62.1808981824931 124.390481027517
"4088" 817.4 61.8384953016462 123.493168715874
"4089" 817.6 61.6049162818582 122.04621104004
"4090" 817.8 60.9004767389439 120.649341729921
"4091" 818 60.122233282076 119.658517079812
"4092" 818.2 58.9446946422115 118.279273248187
"4093" 818.4 57.6235722677621 116.071411456987
"4094" 818.6 55.3994739807394 114.391211227773
"4095" 818.8 51.9446055704737 112.587352948556
"4096" 819 48.9537577943958 111.027749144038
"4097" 819.2 45.8639437556623 110.122150956089
"4098" 819.4 43.1301198393705 108.115059179633
"4099" 819.6 41.5501719421387 105.720387233233
"4100" 819.8 40.5426892705362 102.698624712744
"4101" 820 39.5001448587097 99.8380084210598
"4102" 820.2 37.9610145366008 97.1135398769014
"4103" 820.4 37.1067783920562 93.9572890698691
"4104" 820.6 35.0629593063015 91.4210712842836
"4105" 820.8 31.9647529857197 89.7965881047486
"4106" 821 28.6332605436444 88.9252208953691
"4107" 821.2 25.1939215049091 88.831548740222
"4108" 821.4 21.4349922625513 89.6267252991966
"4109" 821.6 17.8962018462115 89.5710676691481
"4110" 821.8 15.1064984523086 88.5395462589151
"4111" 822 12.7573369042489 87.2015844904576
"4112" 822.2 10.7500525462744 85.0494418040044
"4113" 822.4 9.86438527519132 82.8396700938476
"4114" 822.6 9.55107720955619 79.8818948709602
"4115" 822.8 10.409908745085 76.9016071717005
"4116" 823 11.71300965467 73.5582389221984
"4117" 823.2 13.4515871823334 71.0835133279212
"4118" 823.4 14.3691328727033 67.9688863458691
"4119" 823.6 12.9920804037552 64.2282934537112
"4120" 823.8 11.0140213972543 61.3836984910478
"4121" 824 10.910589257287 61.0924854920275
"4122" 824.2 10.8959708481716 61.1365834604505
"4123" 824.4 10.7112220015419 60.7717602677187
"4124" 824.6 10.4610731769889 60.7397017446428
"4125" 824.8 10.9428889802848 61.6780785139758
"4126" 825 10.6361404151852 63.1771023577334
"4127" 825.2 9.7264981189408 65.1788972325659
"4128" 825.4 8.91580291628478 68.0186664054615
"4129" 825.6 8.3610251665222 71.345049082585
"4130" 825.8 7.1819203722562 74.6468010497758
"4131" 826 5.5564883662344 77.7168374361292
"4132" 826.2 5.359033419115 80.4385236390456
"4133" 826.4 6.89924415048738 83.1413348473934
"4134" 826.6 7.81538476725619 86.2469466354044
"4135" 826.8 7.59951959265235 89.7488153056236
"4136" 827 8.76940605044297 91.9402624596799
"4137" 827.2 9.25505442496966 94.4966965725082
"4138" 827.4 10.2206549952992 95.0804794909315
"4139" 827.6 10.8704930494276 96.241926170433
"4140" 827.8 12.1693967088895 98.5730365548266
"4141" 828 13.95279872184 101.514961081523
"4142" 828.2 13.8832698220284 102.745194345077
"4143" 828.4 14.863617797894 103.088450753604
"4144" 828.6 16.3994031962289 104.335755108941
"4145" 828.8 17.8254918610021 106.266417859361
"4146" 829 19.4662478912947 108.670417447696
"4147" 829.2 20.1599388142404 109.749822814052
"4148" 829.4 19.9815209477991 110.280759406633
"4149" 829.6 20.1683243875714 110.612425339029
"4150" 829.8 20.5849927428725 111.067483162564
"4151" 830 20.6273688572878 111.234970183341
"4152" 830.2 20.4203992066903 111.724840683226
"4153" 830.4 20.3383090517799 111.687554596104
"4154" 830.6 20.6074673038254 112.314725702566
"4155" 830.8 21.4692573269133 113.530219705212
"4156" 831 23.3444764723198 114.220381546077
"4157" 831.2 23.9635233822258 114.601695342729
"4158" 831.4 24.9114966083148 115.301813950596
"4159" 831.6 25.864452392372 115.804396513683
"4160" 831.8 27.2953679130385 116.610266746649
"4161" 832 29.1590626076455 117.553371860095
"4162" 832.2 31.0521923851088 118.754576389473
"4163" 832.4 32.9021584702437 119.706560163515
"4164" 832.6 34.8090302683744 120.741802924813
"4165" 832.8 37.368300389992 122.15549527777
"4166" 833 39.41806740084 123.151304843794
"4167" 833.2 42.1072912423258 124.836290577883
"4168" 833.4 44.3116023793983 125.389128632868
"4169" 833.6 46.3840021664823 125.653828566387
"4170" 833.8 48.5256626601866 126.28193702097
"4171" 834 50.998148045242 127.047566435127
"4172" 834.2 53.420153574872 127.685575467999
"4173" 834.4 54.3381311119766 127.967509894383
"4174" 834.6 54.1555309472183 128.102460529685
"4175" 834.8 54.2334522784388 128.000096126891
"4176" 835 54.0202777385562 128.121397495104
"4177" 835.2 54.6173039161447 128.363220867666
"4178" 835.4 54.6209377273865 128.387560233087
"4179" 835.6 54.9077809476335 128.51736997445
"4180" 835.8 55.3623079774479 128.820751874048
"4181" 836 55.639266548085 128.797566344258
"4182" 836.2 55.9778672232989 129.058300934255
"4183" 836.4 56.0156905828062 129.076853477604
"4184" 836.6 56.3957692198062 129.347566005979
"4185" 836.8 56.6531141302749 129.590411068198
"4186" 837 56.7322506013856 129.544464876098
"4187" 837.2 57.6969567985154 129.704724551819
"4188" 837.4 58.9520748099202 129.915428437002
"4189" 837.6 59.4130916069335 130.10802483985
"4190" 837.8 60.2915752490562 129.827808355078
"4191" 838 61.7752155426088 129.422158622157
"4192" 838.2 63.4768360387818 129.536825207233
"4193" 838.4 65.0879658363305 129.31360363256
"4194" 838.6 67.1825661894475 129.199816508396
"4195" 838.8 68.6809473457471 129.299214142623
"4196" 839 68.9144027615171 129.399216017787
"4197" 839.2 69.7301947345562 129.103673294657
"4198" 839.4 70.8000457127784 129.076853477604
"4199" 839.6 72.0672258775383 128.919885709051
"4200" 839.8 73.0717194181812 128.895999309488
"4201" 840 74.174626177333 128.322725719988
"4202" 840.2 74.675824029338 128.197833973704
"4203" 840.4 75.3012261502198 128.243000983786
"4204" 840.6 75.6012848328879 128.333919479997
"4205" 840.8 76.66577382684 128.088688191199
"4206" 841 78.1482972681112 127.618249115329
"4207" 841.2 78.7118149065205 127.333146309542
"4208" 841.4 79.4300482094987 127.294463025295
"4209" 841.6 80.3090501310562 126.773142942021
"4210" 841.8 81.0058609655562 126.507738502438
"4211" 842 81.9489532844674 125.85151982453
"4212" 842.2 82.9684488366107 125.498236524968
"4213" 842.4 83.9620281422228 125.092248157993
"4214" 842.6 85.5808815961117 124.787917733938
"4215" 842.8 87.1540853935991 124.108482368604
"4216" 843 89.5540446505373 123.04846705217
"4217" 843.2 91.4963800427534 122.144976496311
"4218" 843.4 94.1795299498769 121.058234213152
"4219" 843.6 96.07013155896 120.481424465806
"4220" 843.8 97.2569375447133 119.718844597576
"4221" 844 98.1612285356016 118.608530294795
"4222" 844.2 99.7416064875795 117.989992282539
"4223" 844.4 101.699031202223 116.822245820577
"4224" 844.6 104.078041930112 115.548304510577
"4225" 844.8 105.75892621728 114.046727218315
"4226" 845 107.880289119471 112.213956760048
"4227" 845.2 109.511758740556 110.798111936032
"4228" 845.4 111.373440212528 109.150288153688
"4229" 845.6 112.777948523 107.571057325707
"4230" 845.8 114.994745003945 105.516016694327
"4231" 846 116.326025732485 103.736340905547
"4232" 846.2 118.117825021199 101.552441516976
"4233" 846.4 118.495774366115 99.8548879579279
"4234" 846.6 119.846700743841 97.9986385103801
"4235" 846.8 121.189408452122 95.5769594220249
"4236" 847 123.040406829245 93.1192590871421
"4237" 847.2 123.529953175791 90.9185643568985
"4238" 847.4 123.837799673633 89.1387934091044
"4239" 847.6 125.221675736556 86.7332924649279
"4240" 847.8 126.392047332367 83.9978836469539
"4241" 848 127.063790197216 80.4212130247744
"4242" 848.2 128.066174510258 76.7141908059025
"4243" 848.4 128.236449142964 74.1283849330125
"4244" 848.6 127.848689845233 72.1541582378397
"4245" 848.8 128.10681811742 69.0201717816347
"4246" 849 128.62454806426 66.5362298463908
"4247" 849.2 129.158204476913 64.7610164841758
"4248" 849.4 128.952781023106 64.2816505683844
"4249" 849.6 129.244482151794 62.937036436585
"4250" 849.8 129.216227686203 60.2540476479573
"4251" 850 128.914773159406 57.5896368669544
"4252" 850.2 128.656808896373 54.5512868426044
"4253" 850.4 128.162252979514 51.2009402572399
"4254" 850.6 127.115977917758 49.2227823248159
"4255" 850.8 125.672702385796 47.8057676061544
"4256" 851 124.122858651383 44.9783528640948
"4257" 851.2 123.553552829723 41.2829950775438
"4258" 851.4 122.229340460769 37.3076713485351
"4259" 851.6 120.70193802893 34.2214098402063
"4260" 851.8 118.842135766328 31.6648693666432
"4261" 852 115.883076945004 29.037594880436
"4262" 852.2 113.094499997751 25.7950789987728
"4263" 852.4 111.6853334459 21.2894754518231
"4264" 852.6 109.804736023244 19.1874722903231
"4265" 852.8 107.295939470211 16.7546301823054
"4266" 853 104.351176470221 14.6336345717889
"4267" 853.2 101.50410198313 11.9077777289202
"4268" 853.4 98.2798472667366 10.5293912035425
"4269" 853.6 94.7627072110772 9.81583199881492
"4270" 853.8 91.0411630424756 7.41545837260439
"4271" 854 87.3947085699737 5.08821713413016
"4272" 854.2 84.1328715699653 3.36200874987712
"4273" 854.4 81.3781828956786 1.91151193735949
"4274" 854.6 80.8424271516462 1.81393843253439
"4275" 854.8 80.5822316513999 1.90964327344814
"4276" 855 79.1701203322108 1.89285712667656
"4277" 855.2 76.8729856854501 1.52444492090742
"4278" 855.4 73.8153936900664 0.402281467043166
"4279" 855.6 71.0097928124562 0.498627554730706
"4280" 855.8 67.5506595469243 0.445179490747248
"4281" 856 64.1453958474748 0.565801840697414
"4282" 856.2 60.4711728467595 0
"4283" 856.4 59.8619211376649 0.231537159256562
"4284" 856.6 57.7134514824176 0.958264286857406
"4285" 856.8 54.4768657115757 1.51727555422777
"4286" 857 50.8995115805381 2.41792475168873
"4287" 857.2 46.6697445921302 3.53701482882661
"4288" 857.4 43.1209638834091 4.5393485209691
"4289" 857.6 39.642181007166 6.10733814940927
"4290" 857.8 36.1143508398895 7.70740325614605
"4291" 858 32.5555803541331 9.81144799025824
"4292" 858.2 29.0809318247073 11.7912986397439
"4293" 858.4 27.1737476714342 13.7882720965312
"4294" 858.6 24.4026499503312 15.7979921924044
"4295" 858.8 21.087854374105 18.4536937476654
"4296" 859 18.4004984866947 20.4403571155682
"4297" 859.2 17.8916917437228 20.7824055253081
"4298" 859.4 17.7671926808094 20.9837605587213
"4299" 859.6 17.0956381540062 21.9463514397919
"4300" 859.8 16.0100678741303 23.3161332418636
"4301" 860 15.6786864548489 24.3961638827263
"4302" 860.2 15.5293020361044 24.8147339029176
"4303" 860.4 13.9219815350562 25.8446118483919
"4304" 860.6 13.31977901929 26.7810207538382
"4305" 860.8 12.279666436908 28.2986592543081
"4306" 861 14.0133928528157 27.861410106136
"4307" 861.2 14.8154131363159 27.1086056621239
"4308" 861.4 14.288322389996 27.540661332508
"4309" 861.6 13.9075481690942 27.4211746914145
"4310" 861.8 13.5365496778168 27.3248284793086
"4311" 862 12.8306128773848 27.487313669733
"4312" 862.2 12.69988253301 27.5515707094352
"4313" 862.4 12.6223578085401 27.6444135289754
"4314" 862.6 12.4966866463062 27.2730185422294
"4315" 862.8 12.2902646279355 27.205477688294
"4316" 863 12.4639749603349 27.1782561046208
"4317" 863.2 12.1975506820006 27.1332388707155
"4318" 863.4 12.2186661618339 27.3951045844377
"4319" 863.6 12.0912694335062 27.3844884068544
"4320" 863.8 13.5064288919362 27.5997844882444
"4321" 864 14.0870156800693 27.1095852820649
"4322" 864.2 15.4793769256903 26.2325036734824
"4323" 864.4 16.9264126656276 24.5226702497472
"4324" 864.6 18.1178496461483 21.869663525407
"4325" 864.8 19.4547718204992 19.8452553567563
"4326" 865 20.960474812834 18.5836771902711
"4327" 865.2 22.8074784512635 17.0368224370312
"4328" 865.4 24.8048998411562 15.3054015525377
"4329" 865.6 27.0391140305911 13.595555053209
"4330" 865.8 30.21293828647 11.2768184122251
"4331" 866 33.3105712827429 9.18669725421885
"4332" 866.2 37.2087507093001 7.05347261012878
"4333" 866.4 40.9357187351673 5.76405297075254
"4334" 866.6 45.244359466287 5.35755317952747
"4335" 866.8 50.059068567225 4.90231960651348
"4336" 867 55.1628598139821 3.85314100575254
"4337" 867.2 60.5652318676962 4.42424417672439
"4338" 867.4 65.6810049107865 5.57611614412124
"4339" 867.6 71.3313306019183 6.39630532460439
"4340" 867.8 76.5647247180018 7.51377340848482
"4341" 868 81.8576842637738 8.73885858052204
"4342" 868.2 87.2606333179258 9.70301385534352
"4343" 868.4 92.6306065120987 9.56354026233844
"4344" 868.6 97.4139365926413 9.6285925845512
"4345" 868.8 100.420898280066 11.0838893693595
"4346" 869 100.822847631819 11.57743776579
"4347" 869.2 101.015417542619 11.9061014903544
"4348" 869.4 103.299848517087 13.5025091944481
"4349" 869.6 105.843999893506 15.2935114336444
"4350" 869.8 108.957314130912 17.3929141788621
"4351" 870 111.156180598597 21.1844240415023
"4352" 870.2 113.272953585869 25.0515833829169
"4353" 870.4 113.862867303712 29.7293366305731
"4354" 870.6 113.702625816951 33.6801052122465
"4355" 870.8 111.069297484963 37.9834831048209
"4356" 871 107.601569714396 41.8250071581714
"4357" 871.2 104.651062357067 44.1653818122126
"4358" 871.4 101.600339285611 46.0477285983544
"4359" 871.6 100.753776530535 46.0497614834235
"4360" 871.8 99.6693927175837 46.0550782597582
"4361" 872 98.3984177607749 46.1432741966044
"4362" 872.2 96.928729822003 47.1109274895193
"4363" 872.4 96.9691637195562 47.609788030209
"4364" 872.6 95.4953032271895 48.5297909173377
"4365" 872.8 93.5463676423969 49.8559031571758
"4366" 873 93.214386868772 51.662792546036
"4367" 873.2 93.8611013169917 52.7225646395399
"4368" 873.4 93.5277995388931 53.421356289387
"4369" 873.6 92.6791271891626 53.7869220566044
"4370" 873.8 89.8701393995895 53.9355485427711
"4371" 874 87.3540283127528 53.2759141378741
"4372" 874.2 85.1190108130907 52.2186563749837
"4373" 874.4 83.8188605481881 51.0192495622418
"4374" 874.6 81.7931667136276 49.9902969657033
"4375" 874.8 79.4249844369353 47.8693946748791
"4376" 875 76.9273248223639 45.8408881274176
"4377" 875.2 75.0451653519594 44.2241432554109
"4378" 875.4 73.8814980697895 43.2811527201377
"4379" 875.6 72.3473279709775 42.5318652919639
"4380" 875.8 70.3677904190888 39.8829604330066
"4381" 876 69.7175254466562 37.0518295066515
"4382" 876.2 70.1213589984687 33.9468785799919
"4383" 876.4 70.6260943789133 32.334660354283
"4384" 876.6 70.2138634314444 32.4026931023926
"4385" 876.8 70.8763233376027 32.0203015808602
"4386" 877 72.0607544389515 30.9004182897439
"4387" 877.2 74.2477211559775 30.1044962431774
"4388" 877.4 76.4845958605837 29.3902460023516
"4389" 877.6 79.8551833337595 28.0421081105604
"4390" 877.8 83.5961795025018 27.2875580897892
"4391" 878 88.0753236137562 25.7135020552377
"4392" 878.2 91.5914553449817 22.8748716951257
"4393" 878.4 93.3922014357895 19.5221472886377
"4394" 878.6 93.8939820201925 15.4818231218317
"4395" 878.8 94.3392647635401 11.7550778027979
"4396" 879 92.9411564252627 10.4590703284522
"4397" 879.2 91.0979489848456 10.7974373029412
"4398" 879.4 89.2559183903345 10.316629871357
"4399" 879.6 86.333092184153 7.59216636076568
"4400" 879.8 82.7997485984298 4.57778910296703
"4401" 880 80.7831267105401 3.48678775208826
"4402" 880.2 78.8736615788694 5.51434595614286
"4403" 880.4 75.720261898265 7.51765366450549
"4404" 880.6 71.3315337981957 8.11168211179044
"4405" 880.8 66.2523207024952 8.59618446479952
"4406" 881 61.32460949321 7.21456762756593
"4407" 881.2 56.3336897090962 3.7159328083644
"4408" 881.4 52.9327033254538 2.68959657321885
"4409" 881.6 50.7270647382207 3.74521733265502
"4410" 881.8 46.8534524806041 3.90426670723453
"4411" 882 46.2809264926437 6.30553700626689
"4412" 882.2 43.78897172634 9.36080118382061
"4413" 882.4 39.9639212495045 12.5902958318458
"4414" 882.6 35.2682584735446 14.3154800260695
"4415" 882.8 30.4554022445562 14.4699083767294
"4416" 883 27.6591094151991 13.6577707916044
"4417" 883.2 25.786598446813 15.0005737940368
"4418" 883.4 23.8931803452414 16.988891402197
"4419" 883.6 22.2307892071954 18.7374101922373
"4420" 883.8 20.3111515342461 20.1064939545031
"4421" 884 19.8156059695499 20.4983518511234
"4422" 884.2 18.7329769139246 21.6735436132096
"4423" 884.4 17.8947082408419 22.9984904681401
"4424" 884.6 16.5673288485762 23.0747449551244
"4425" 884.8 16.5369225576162 23.3346289823644
"4426" 885 16.4048328910432 23.2421110628122
"4427" 885.2 15.3935680526716 24.2804814072967
"4428" 885.4 14.412715977765 26.3617070449968
"4429" 885.6 14.1336709024992 27.1260718309968
"4430" 885.8 13.3975692384359 27.7114398000221
"4431" 886 13.3056377993805 29.0380297963882
"4432" 886.2 13.3049707607055 30.632625130046
"4433" 886.4 13.7224402506312 32.5566901254544
"4434" 886.6 13.9915081149952 34.4820504492141
"4435" 886.8 13.9776027990074 36.1319598043605
"4436" 887 15.0340634729451 37.6361772264933
"4437" 887.2 15.9943150558419 39.4232337863544
"4438" 887.4 16.6593563994072 41.9392678736044
"4439" 887.6 16.1426657062921 44.5458376775482
"4440" 887.8 14.6900571139937 46.3303843265106
"4441" 888 13.0458002560772 47.1087876104991
"4442" 888.2 10.6892696870239 46.6898361134754
"4443" 888.4 7.62642368602427 46.3140365424129
"4444" 888.6 7.1746061441902 47.4159021650477
"4445" 888.8 7.82884588564994 49.3878434705106
"4446" 889 8.28673398851536 52.160696976186
"4447" 889.2 8.22468033349496 55.6081381538595
"4448" 889.4 7.6262235182146 59.1412595426935
"4449" 889.6 6.11097770936229 62.3548273364105
"4450" 889.8 2.74516359426498 64.9206091318022
"4451" 890 2.8565993609531 66.61170235779
"4452" 890.2 4.07096380056638 68.8675272987574
"4453" 890.4 5.19522550334332 71.9992374774856
"4454" 890.6 5.23662020638293 75.0075048283272
"4455" 890.8 4.34921664826207 78.8348563429279
"4456" 891 4.54796287399678 80.5018497257133
"4457" 891.2 5.65161657802735 83.2112914869025
"4458" 891.4 6.16113774717048 86.4798959035187
"4459" 891.6 8.20994259042762 89.9413764344044
"4460" 891.8 9.58275042930618 93.6365139785766
"4461" 892 11.1452959369728 96.9912260949099
"4462" 892.2 12.0321460899729 99.0896905305488
"4463" 892.4 11.9441649240006 99.0719969012433
"4464" 892.6 11.6747204677455 99.737861424682
"4465" 892.8 11.5010458689475 99.6861966246152
"4466" 893 11.8586975056276 100.555127462862
"4467" 893.2 12.9238310958319 101.134677211819
"4468" 893.4 14.4206168111204 102.646661932338
"4469" 893.6 15.9867330495697 104.379607486713
"4470" 893.8 17.286381321834 106.071596654521
"4471" 894 17.8399884192711 107.396039220502
"4472" 894.2 18.6677340575975 107.972671610935
"4473" 894.4 19.19922722571 109.438558206527
"4474" 894.6 19.0790485149825 109.698194666225
"4475" 894.8 19.0099675556962 110.120606784804
"4476" 895 18.7969031835345 110.222522089604
"4477" 895.2 19.0530431345562 110.514466973146
"4478" 895.4 22.170418878412 112.407821413681
"4479" 895.6 22.1825897098544 112.884942552155
"4480" 895.8 23.7742808124214 113.839407634952
"4481" 896 25.6263674191008 115.198855331792
"4482" 896.2 26.7226115940195 116.14225854387
"4483" 896.4 27.1907982374669 116.727584903792
"4484" 896.6 28.6917040079509 117.416938013973
"4485" 896.8 31.1028813385606 118.734253851109
"4486" 897 33.3934437438438 120.087111879427
"4487" 897.2 36.1251839991084 121.875207863422
"4488" 897.4 39.8102942621953 122.825678858187
"4489" 897.6 42.3484083223198 123.952135026013
"4490" 897.8 45.3007259446778 125.544248655821
"4491" 898 48.0742727552183 126.167446972334
"4492" 898.2 50.5003459366049 126.513187513941
"4493" 898.4 53.1541693400827 126.749937668896
"4494" 898.6 56.282476549162 126.188436545893
"4495" 898.8 59.6933033204451 126.22817915941
"4496" 899 63.2266269458895 125.262106999327
"4497" 899.2 67.3949866687164 124.66134816042
"4498" 899.4 71.9817608996969 123.8747203224
"4499" 899.6 75.5302420970001 123.601287043315
"4500" 899.8 77.9548660885471 123.159975156886
"4501" 900 79.9818626959688 121.61131003376
"4502" 900.2 81.5175052845947 120.055144104383
"4503" 900.4 83.895162456084 117.844937594438
"4504" 900.6 87.0140271119793 116.18922220596
"4505" 900.8 90.4598371636623 115.225637052513
"4506" 901 93.6683837118232 116.019573468216
"4507" 901.2 96.8293234663203 116.947970741265
"4508" 901.4 98.6758977895133 117.141843319062
"4509" 901.6 99.9147731563062 116.707373334931
"4510" 901.8 101.445645444223 114.737936288382
"4511" 902 103.997066367262 112.110812666857
"4512" 902.2 107.079604159753 109.094674966531
"4513" 902.4 109.56292317246 106.134885405499
"4514" 902.6 112.198393027586 102.571380457193
"4515" 902.8 115.413734556613 98.9890037645383
"4516" 903 118.112797526001 95.08031412991
"4517" 903.2 121.059442035291 91.2333027981926
"4518" 903.4 122.876639274297 86.8530487125082
"4519" 903.6 124.957111195115 82.4580953040161
"4520" 903.8 126.091249587874 78.8179385839983
"4521" 904 127.651198004439 75.1216921128985
"4522" 904.2 127.804400569885 71.3454731407187
"4523" 904.4 128.795160176586 68.5196786181338
"4524" 904.6 129.062538425423 64.8897105552881
"4525" 904.8 128.436806345141 60.8176358900949
"4526" 905 128.80167208927 56.4584882989345
"4527" 905.2 127.288036593046 52.7168113562044
"4528" 905.4 126.302404386208 48.1622781515438
"4529" 905.6 124.776996275116 43.5398931432975
"4530" 905.8 123.731496873367 38.9374663596529
"4531" 906 122.27449831863 35.983276917347
"4532" 906.2 120.180566081146 32.5375810058044
"4533" 906.4 117.989002850115 29.1623859115456
"4534" 906.6 115.726608928729 25.4448812291787
"4535" 906.8 112.809732747025 22.5236060958856
"4536" 907 109.237257502723 18.8153028829983
"4537" 907.2 105.586199080632 15.6458913208468
"4538" 907.4 101.908185586677 12.5876600912044
"4539" 907.6 97.8153387903509 9.80778605369913
"4540" 907.8 93.4336405649624 7.49906077107314
"4541" 908 88.5814283251299 5.51125136186755
"4542" 908.2 83.4963762448456 4.10723393916229
"4543" 908.4 78.276395149298 3.70002954102197
"4544" 908.6 72.7899750797073 2.83223231081369
"4545" 908.8 68.0707934389584 1.21607223687613
"4546" 909 64.7063348019024 1.20954427674725
"4547" 909.2 60.9360564161431 0.468324076658739
"4548" 909.4 59.100967470502 1.58909546566463
"4549" 909.6 55.1773525765119 2.96150153941452
"4550" 909.8 50.4658386332784 2.73018533249328
"4551" 910 46.5492139281285 4.54525325248391
"4552" 910.2 41.8050998566586 6.55746657466463
"4553" 910.4 38.07646619671 8.36601458083516
"4554" 910.6 34.120446244199 9.02244433936153
"4555" 910.8 32.5641517908032 11.7652772551827
"4556" 911 30.3935822252851 14.1734867917972
"4557" 911.2 26.2095237864904 15.5938263350912
"4558" 911.4 23.8781877823245 17.9782961368605
"4559" 911.6 20.1862405522784 20.3624767231229
"4560" 911.8 18.4785056600213 22.6435010084183
"4561" 912 16.7702251481303 25.2600733149007
"4562" 912.2 15.715767297483 28.1900232473849
"4563" 912.4 14.4642888585806 30.7581024979093
"4564" 912.6 14.229664241199 33.5085062756401
"4565" 912.8 15.0429729581068 34.7116666692753
"4566" 913 15.8594555626903 35.7357951286898
"4567" 913.2 16.741634679312 37.2242036994997
"4568" 913.4 16.7048561530907 39.5802799995699
"4569" 913.6 15.993196579382 42.0466224783797
"4570" 913.8 14.5475276251187 44.8573896868231
"4571" 914 11.8315490315562 46.5692483221356
"4572" 914.2 9.35295111154555 47.0336778568916
"4573" 914.4 8.51505640870136 47.0144856731205
"4574" 914.6 8.84413094473618 48.0503643376744
"4575" 914.8 8.2745504741774 49.9805398394529
"4576" 915 6.70048743205619 53.1044534976758
"4577" 915.2 5.91657524324369 57.4853329221981
"4578" 915.4 5.0015359246662 61.9465161471544
"4579" 915.6 4.28658374813066 66.256639070764
"4580" 915.8 3.41491876998952 69.5285901771711
"4581" 916 4.86282567258045 72.8960417066044
"4582" 916.2 6.99285561436388 76.8170860655563
"4583" 916.4 8.38848373167383 80.5696646562514
"4584" 916.6 9.63878766424849 84.5379053702967
"4585" 916.8 9.37639460366225 88.936120927968
"4586" 917 9.94523283311173 92.9429237097988
"4587" 917.2 12.0878405895333 94.7680946197604
"4588" 917.4 15.3317277522925 97.981104228968
"4589" 917.6 17.7987836324562 101.705645368023
"4590" 917.8 18.531366573968 104.763308887634
"4591" 918 18.1068056945249 103.558216611667
"4592" 918.2 18.1818727933136 103.648480398793
"4593" 918.4 18.2172391415416 103.611632476061
"4594" 918.6 18.2380668263735 103.694797819422
"4595" 918.8 18.2652102316484 103.659869088769
"4596" 919 18.2928858605562 103.830766555393
"4597" 919.2 18.2928858605562 103.948361137854
"4598" 919.4 18.2742545548209 103.901525060281
"4599" 919.6 18.2782674514408 103.95938562996
"4600" 919.8 18.2689003155028 103.938157239012
"4601" 920 18.2782674514408 103.95938562996
"4602" 920.2 18.2689003155028 103.938157239012
"4603" 920.4 18.2689003155028 103.938157239012
"4604" 920.6 18.2689003155028 103.938157239012
"4605" 920.8 18.2689003155028 103.938157239012
"4606" 921 18.2782674514408 103.95938562996
"4607" 921.2 18.2689003155028 103.938157239012
"4608" 921.4 18.2782674514408 103.95938562996
"4609" 921.6 18.2782674514408 103.95938562996
"4610" 921.8 18.2836606509203 103.923315204333
"4611" 922 18.2836606509203 103.923315204333
"4612" 922.2 18.2836606509203 103.923315204333
"4613" 922.4 18.2742545548209 103.942740808546
"4614" 922.6 18.2836606509203 103.923315204333
"4615" 922.8 18.2836606509203 103.923315204333
"4616" 923 18.2836606509203 103.923315204333
"4617" 923.2 18.2928858605562 103.909018832693
"4618" 923.4 18.2834779735017 103.928495221387
"4619" 923.6 18.2836606509203 103.923315204333
"4620" 923.8 18.2836606509203 103.923315204333
"4621" 924 18.2742545548209 103.942740808546
"4622" 924.2 18.2742545548209 103.942740808546
"4623" 924.4 18.2742545548209 103.942740808546
"4624" 924.6 18.2742545548209 103.942740808546
"4625" 924.8 18.2684253542146 103.905791316852
"4626" 925 18.2742545548209 103.942740808546
"4627" 925.2 18.3019353519134 104.02752749069
"4628" 925.4 18.3131813217552 103.978972834381
"4629" 925.6 18.3019353519134 104.02752749069
"4630" 925.8 18.3111588719504 104.014508090489
"4631" 926 18.3021110701921 103.982683343051
"4632" 926.2 18.2928858605562 103.996133936979
"4633" 926.4 18.2873507347746 104.02720944709
"4634" 926.6 18.2684253542146 103.905791316852
"4635" 926.8 18.2872411283235 103.886871396406
"4636" 927 18.3038496673927 103.992459106277
"4637" 927.2 18.2872411283235 103.886871396406
"4638" 927.4 18.2966121217032 103.92025949131
"4639" 927.6 18.2966121217032 103.92025949131
"4640" 927.8 18.2966121217032 103.92025949131
"4641" 928 18.3022937476106 103.886871396406
"4642" 928.2 18.3094912379008 103.960420291032
"4643" 928.4 18.3700305344027 103.958767094099
"4644" 928.6 18.6530556165705 104.566222673204
"4645" 928.8 18.7505315663317 105.759827684268
"4646" 929 18.9571185261705 106.054914089747
"4647" 929.2 19.1436226228132 106.124479109212
"4648" 929.4 18.72412892946 106.307602448489
"4649" 929.6 18.6953220644385 106.370723069957
"4650" 929.8 18.7789479636427 106.513392967797
"4651" 930 19.3735015932032 106.378216842369
"4652" 930.2 20.4677802833895 106.938584490493
"4653" 930.4 21.4579043286653 108.084616945732
"4654" 930.6 22.2977885356117 109.960656375882
"4655" 930.8 23.5163030167104 111.885789388735
"4656" 931 24.4530282979713 113.328054490586
"4657" 931.2 25.4184885643131 114.617035232357
"4658" 931.4 25.3888823003958 114.817123625576
"4659" 931.6 25.7470449235889 115.164700012791
"4660" 931.8 25.8503080518138 115.615540301938
"4661" 932 26.1411053756307 116.204625219753
"4662" 932.2 26.1168450370987 116.599004923168
"4663" 932.4 26.1470991063268 116.712128998193
"4664" 932.6 26.2172964789719 117.017387365954
"4665" 932.8 26.871484273315 117.705803219993
"4666" 933 27.1037997182835 117.876303573661
"4667" 933.2 27.6848290222141 118.287241077331
"4668" 933.4 27.939560624414 118.470415506733
"4669" 933.6 28.2480224681331 118.651358776249
"4670" 933.8 29.0776171854312 118.986555833845
"4671" 934 30.8592357963687 119.70314782072
"4672" 934.2 32.7217970800006 120.152186855882
"4673" 934.4 35.0363500273456 121.144892584289
"4674" 934.6 36.8985613996127 122.2208336797
"4675" 934.8 38.0004768087859 122.734691604577
"4676" 935 40.0207146090562 123.912226545172
"4677" 935.2 41.2604949249847 124.169904538908
"4678" 935.4 42.3799414639481 124.755782277469
"4679" 935.6 42.0444371452951 124.267443186932
"4680" 935.8 42.0268789132213 124.357426863127
"4681" 936 42.0161274533062 124.47650985816
"4682" 936.2 42.0327480537691 124.55120850703
"4683" 936.4 41.8317559741299 124.470549898815
"4684" 936.6 41.8514963220782 124.646057602714
"4685" 936.8 42.0643258311866 124.818843120811
"4686" 937 41.8823546781268 124.544619922969
"4687" 937.2 41.7915678840674 124.323191578155
"4688" 937.4 41.6315240706276 124.176729224497
"4689" 937.6 40.9484334327014 123.80848973754
"4690" 937.8 40.5311762089106 123.551906068119
"4691" 938 40.0268056128543 123.215498508037
"4692" 938.2 39.8031853262449 122.619413233614
"4693" 938.4 38.8295647373366 122.015408702268
"4694" 938.6 37.5690361938129 121.42287636374
"4695" 938.8 36.3155237750289 120.700110300123
"4696" 939 35.0454510094076 120.534560531361
"4697" 939.2 33.5114399339481 120.248784507767
"4698" 939.4 32.7970171516388 119.389360646344
"4699" 939.6 31.2609671433305 118.132232028507
"4700" 939.8 29.1488819298687 116.205496456212
"4701" 940 26.8816539984279 114.290115228082
"4702" 940.2 24.1080890066562 112.886217555968
"4703" 940.4 22.5292490756137 111.165013182666
"4704" 940.6 22.0578157553675 108.608462486463
"4705" 940.8 21.6711576292309 105.619017666478
"4706" 941 22.4155755659745 102.916858658788
"4707" 941.2 23.4081108501812 102.184748636823
"4708" 941.4 24.4866163022807 101.415427829145
"4709" 941.6 25.6054404703374 100.715735063729
"4710" 941.8 27.3591050653592 100.196990022726
"4711" 942 28.9882987057362 100.122715383924
"4712" 942.2 30.2612760589917 100.548787109798
"4713" 942.4 31.6982593875462 100.921476585294
"4714" 942.6 32.4288874751331 102.16239341672
"4715" 942.8 33.2707995556673 102.844278669188
"4716" 943 34.9231190530656 103.052395810869
"4717" 943.2 36.2090688494276 104.009328329119
"4718" 943.4 36.9715581077389 103.430210008883
"4719" 943.6 38.6004874354662 102.182678482194
"4720" 943.8 40.1205332409956 100.27805901518
"4721" 944 42.0752290283036 97.8324578436869
"4722" 944.2 44.1754573729634 96.232807827625
"4723" 944.4 46.5272988948419 95.0431213989207
"4724" 944.6 49.1413091125766 94.6960373889513
"4725" 944.8 51.9375235913592 94.7653675282711
"4726" 945 54.1905212947124 94.8715293041044
"4727" 945.2 56.3939060892327 94.9277325971926
"4728" 945.4 58.7066473327662 95.6358940901044
"4729" 945.6 61.6890360962077 96.0200066972104
"4730" 945.8 65.0425582115562 96.0180764831044
"4731" 946 66.8497948678797 96.8686196518397
"4732" 946.2 67.4674599156162 98.3264581368244
"4733" 946.4 67.3379350781444 99.3715396373691
"4734" 946.6 67.0977256868809 100.23587289245
"4735" 946.8 67.6305482034926 100.017094068041
"4736" 947 69.2714129454501 99.7723429193923
"4737" 947.2 71.7015359317962 98.6207385794344
"4738" 947.4 74.4005549558744 97.0623223144832
"4739" 947.6 77.8153931761235 95.4043797558832
"4740" 947.8 81.3163212383532 93.9993209715648
"4741" 948 84.1036863612989 91.6266894722743
"4742" 948.2 85.9543357688503 88.9739304160456
"4743" 948.4 87.7449475677485 86.1621805405467
"4744" 948.6 89.8737353030859 83.722020185545
"4745" 948.8 92.2450550041168 81.7981891637559
"4746" 949 94.1375778739062 80.4097475529844
"4747" 949.2 95.0104416348186 78.2201073199806
"4748" 949.4 95.6235317774501 74.8185349562408
"4749" 949.6 95.7349083562456 70.7437513881307
"4750" 949.8 96.1417008535874 66.9363850157606
"4751" 950 96.5430755633404 63.3213670188149
"4752" 950.2 95.9445187342418 61.1744683130477
"4753" 950.4 94.9856283327124 58.7314067660419
"4754" 950.6 94.4831391653011 55.7134333029513
"4755" 950.8 95.4372141112399 54.4732904358697
"4756" 951 97.353120709995 55.027064923686
"4757" 951.2 99.0195879454772 56.3012799052886
"4758" 951.4 99.5224642661354 58.9596283064163
"4759" 951.6 99.9118937726926 61.8590774481498
"4760" 951.8 100.756235911932 65.9773583859034
"4761" 952 101.823084646244 69.3250249720106
"4762" 952.2 103.434301334926 72.8616452912344
"4763" 952.4 105.068639474026 76.4541597854344
"4764" 952.6 106.178469094066 79.9205540899444
"4765" 952.8 107.447931741646 82.3626995812144
"4766" 953 107.656974991996 82.5041070666244
"4767" 953.2 108.283360259118 82.4584815809446
"4768" 953.4 109.705598845426 82.8518930442544
"4769" 953.6 111.594272939119 82.8447271243856
"4770" 953.8 113.17397477415 82.2475671353231
"4771" 954 113.646083506291 82.0606194979309
"4772" 954.2 113.706060871087 82.5586935215438
"4773" 954.4 115.149591856056 83.3423604486044
"4774" 954.6 115.479761177086 83.9368663932711
"4775" 954.8 113.68074629015 84.1624601669169
"4776" 955 111.69630595417 86.4616967419473
"4777" 955.2 110.528376842435 89.3373056229442
"4778" 955.4 108.132214058112 92.1254780358822
"4779" 955.6 104.428206970681 93.9638461207294
"4780" 955.8 100.199832134056 96.8497781669187
"4781" 956 97.248006457916 99.8809760908567
"4782" 956.2 94.8787312160562 102.463386092156
"4783" 956.4 91.7197757519336 104.494593520303
"4784" 956.6 89.0078078037552 106.620855007352
"4785" 956.8 86.9678788008503 107.097618993899
"4786" 957 85.4600206115419 106.52445245829
"4787" 957.2 84.2039512111705 106.051274257433
"4788" 957.4 83.018041984968 104.617180325604
"4789" 957.6 82.6267845645268 102.871131353663
"4790" 957.8 81.1292885641696 101.41000024414
"4791" 958 79.3290434493797 99.3340707753103
"4792" 958.2 78.1818766926462 96.3582188128744
"4793" 958.4 77.7131388960358 93.1049106915636
"4794" 958.6 77.830049261551 89.7514672453054
"4795" 958.8 78.2684861012051 86.2683596914661
"4796" 959 79.0536388755108 83.1184556123014
"4797" 959.2 79.3799690183895 78.7831947300892
"4798" 959.4 80.3397231438667 74.4167253334886
"4799" 959.6 81.5522240062437 70.6626633475106
"4800" 959.8 84.5196491810868 68.0602644890534
"4801" 960 86.8195127702807 65.7125726463391
"4802" 960.2 87.7084836708539 62.5814112797954
"4803" 960.4 86.8970798390562 60.1027816027797
"4804" 960.6 87.5005036544995 56.4070384622229
"4805" 960.8 88.0373157500562 52.3645731506972
"4806" 961 89.3084676360229 50.6275476078044
"4807" 961.2 91.0132506099711 50.9815406611789
"4808" 961.4 92.9783380310562 52.367387454033
"4809" 961.6 93.8129436978706 53.7554018592436
"4810" 961.8 95.1321169740562 55.9900911456632
"4811" 962 96.6869841254198 59.1529172714529
"4812" 962.2 98.414953044615 63.4988511022515
"4813" 962.4 100.504647674621 68.0676780089014
"4814" 962.6 101.912105589632 71.6838672479983
"4815" 962.8 102.739780717854 74.777555025989
"4816" 963 104.275723041313 78.2247562147187
"4817" 963.2 104.445963169632 82.5046475265741
"4818" 963.4 106.357836973912 85.5227599984121
"4819" 963.6 109.465632692377 87.511735357352
"4820" 963.8 112.674013000396 88.2788830248544
"4821" 964 115.310725517697 87.8345496116335
"4822" 964.2 115.982503456611 86.5864961410004
"4823" 964.4 116.970801991681 86.0886839265082
"4824" 964.6 119.755953701962 84.2677706454912
"4825" 964.8 119.628557754821 83.4060575141044
"4826" 965 118.788420318881 83.9005306102023
"4827" 965.2 118.958056582359 83.9368663932711
"4828" 965.4 120.276263108264 82.8933276700301
"4829" 965.6 122.332955092561 81.8717621790995
"4830" 965.8 121.395934708571 82.0336752846953
"4831" 966 120.017132267236 82.6760891434744
"4832" 966.2 118.719663825351 82.8448528422781
"4833" 966.4 117.139415308586 82.207053928222
"4834" 966.6 114.154719353593 82.5310609827623
"4835" 966.8 110.180855507775 82.6377116615106
"4836" 967 105.352898286225 83.2149663176044
"4837" 967.2 102.080833551862 83.5269519445432
"4838" 967.4 99.1394127368262 83.8341017942644
"4839" 967.6 96.8328728951774 84.5197910533014
"4840" 967.8 94.5060327467649 86.0312423980607
"4841" 968 92.0974081060468 88.9691330009969
"4842" 968.2 90.7928858683062 92.3175219662679
"4843" 968.4 90.4156295974225 95.153436118743
"4844" 968.6 89.159278649662 97.8775408182775
"4845" 968.8 89.1328365272915 101.192526333428
"4846" 969 87.886022312027 104.138524707187
"4847" 969.2 84.8617054558693 104.952929343754
"4848" 969.4 80.8889136926331 105.139006285277
"4849" 969.6 76.911051499009 105.313040720406
"4850" 969.8 73.9969851099869 105.40046503205
"4851" 970 70.3003126900562 106.344494866516
"4852" 970.2 66.0370358103086 106.739591284789
"4853" 970.4 62.6114891937637 108.511114141076
"4854" 970.6 60.0038521687104 111.33573248666
"4855" 970.8 56.752310876992 114.536391241173
"4856" 971 54.7258692676403 118.262226950931
"4857" 971.2 51.9657017102449 119.313174984736
"4858" 971.4 48.4262112539834 117.805947269495
"4859" 971.6 46.0099411814052 115.538222480293
"4860" 971.8 43.6271565627261 113.411085873274
"4861" 972 41.3781383126276 110.783056266004
"4862" 972.2 39.6431447419374 106.637827829189
"4863" 972.4 37.3363308361849 103.247378085347
"4864" 972.6 36.2211582670076 98.9697861300122
"4865" 972.8 34.6143396378831 95.1655157602582
"4866" 973 33.1399382486096 90.8994297729733
"4867" 973.2 31.6915627639419 86.4362179157472
"4868" 973.4 30.60158633571 81.800156497364
"4869" 973.6 28.4218039297665 77.7536870755764
"4870" 973.8 26.2798654427478 72.8460365336885
"4871" 974 23.096036479115 69.2615620868985
"4872" 974.2 19.911874670085 65.5868034404794
"4873" 974.4 17.3357153481112 63.2503191089622
"4874" 974.6 17.5396391072289 59.380682535968
"4875" 974.8 20.1086080620661 56.9238448664757
"4876" 975 24.4221337794501 55.1419323590589
"4877" 975.2 29.3744259059917 52.993790853927
"4878" 975.4 34.5771439080228 50.9035682249711
"4879" 975.6 39.5124525885974 48.3059769146397
"4880" 975.8 43.8963649530107 45.574343588843
"4881" 976 48.713082136544 43.039207443702
"4882" 976.2 53.8024277880806 40.8206852599459
"4883" 976.4 57.9970264405006 37.7777262609377
"4884" 976.6 63.0493551268236 34.8022338833951
"4885" 976.8 67.799195966427 31.9037594192111
"4886" 977 72.1331363395895 30.9154290710711
"4887" 977.2 74.4826012125506 32.7239485996943
"4888" 977.4 77.1004462067191 36.7905410285819
"4889" 977.6 79.6712666606357 40.5364847720248
"4890" 977.8 83.1976477722562 44.3215381233044
"4891" 978 87.0655683070046 47.5183428064704
"4892" 978.2 90.1277482535562 51.4003149854235
"4893" 978.4 91.1668994206732 56.2833049215193
"4894" 978.6 92.1389977076812 61.4783427157294
"4895" 978.8 93.4759667619737 66.6589826538312
"4896" 979 93.8107102460862 72.2425098145744
"4897" 979.2 93.9030654365407 78.0180737777384
"4898" 979.4 93.0879760994216 82.9540533377679
"4899" 979.6 91.4655497926998 87.6460116859509
"4900" 979.8 90.7543135313829 93.4771311672678
"4901" 980 89.2001305899869 95.6075142094361
"4902" 980.2 86.6200131690936 97.395004637324
"4903" 980.4 83.2253767797354 99.1188015583874
"4904" 980.6 78.4172671417164 100.839882499643
"4905" 980.8 73.5871562490184 102.944230982661
"4906" 981 69.7377498144966 106.131884855659
"4907" 981.2 66.1053706965006 109.974811279327
"4908" 981.4 65.5583792189133 113.251382551135
"4909" 981.6 65.8343887053062 115.20858682791
"4910" 981.8 65.6843891174336 115.25338843268
"4911" 982 66.6525139475279 117.395052031189
"4912" 982.2 68.3471308054728 119.370128440577
"4913" 982.4 68.1835854380845 119.086028845501
"4914" 982.6 67.4238672229643 117.970165158584
"4915" 982.8 65.0927572768203 117.333758628538
"4916" 983 62.705778443334 117.101805163604
"4917" 983.2 59.6227830320273 117.203475479691
"4918" 983.4 56.0325632325795 117.947130705754
"4919" 983.6 52.006591882912 118.97841870872
"4920" 983.8 47.4557767080848 119.383980024662
"4921" 984 43.4836533017229 121.298734034882
"4922" 984.2 41.009371539824 122.299940687444
"4923" 984.4 41.0772427250026 122.484207198354
"4924" 984.6 41.2188672647419 122.445079000976
"4925" 984.8 41.3534262400754 122.498906521162
"4926" 985 41.2697151614618 122.547303348142
"4927" 985.2 40.1813430806455 122.357950514953
"4928" 985.4 38.8422317911882 122.222808863519
"4929" 985.6 36.0460134687925 120.91899657975
"4930" 985.8 32.7039205528261 119.062321922976
"4931" 986 29.7722879375156 117.618267856848
"4932" 986.2 26.5049388891889 115.673412562038
"4933" 986.4 24.0597153619471 113.671428654313
"4934" 986.6 21.9241777032454 112.105889377631
"4935" 986.8 20.2775573520214 110.30671299357
"4936" 987 18.6867855389016 107.667690698823
"4937" 987.2 16.6130740273865 104.545521126917
"4938" 987.4 13.8797505753895 101.761428555688
"4939" 987.6 11.2173148056901 99.2529774524258
"4940" 987.8 9.93971617621835 96.2573708643071
"4941" 988 9.16044083263952 92.6916741736599
"4942" 988.2 7.90758902919508 89.0857125211877
"4943" 988.4 7.24909150244297 85.7928947232176
"4944" 988.6 7.65448481092618 83.1270643672144
"4945" 988.8 8.12098334811681 79.7869060652408
"4946" 989 9.49800316565078 76.6352316056855
"4947" 989.2 11.212510063373 73.229032306446
"4948" 989.4 13.8101937006444 69.9659766936044
"4949" 989.6 17.3878471259176 68.2190373724658
"4950" 989.8 20.6455726235862 68.4015767649244
"4951" 990 23.2201939639325 68.14043192979
"4952" 990.2 25.4668701339312 66.2715468946044
"4953" 990.4 28.0048952428457 63.6592967136781
"4954" 990.6 30.2289724182583 60.0685369202746
"4955" 990.8 32.3954739685837 56.806582941956
"4956" 991 35.3704191451299 53.6742788249833
"4957" 991.2 39.177993436382 50.9312895695819
"4958" 991.4 43.5955907851767 49.0211536619658
"4959" 991.6 48.4246755827228 48.5448894810118
"4960" 991.8 52.4638797756511 48.3492890220221
"4961" 992 57.1106790370205 48.5637626856044
"4962" 992.2 61.876675928363 48.8750097102067
"4963" 992.4 66.7988556495617 50.3934783912857
"4964" 992.6 71.2864273668088 52.321232879326
"4965" 992.8 75.068571954238 55.9371805707559
"4966" 993 78.0785245402004 60.0194349270659
"4967" 993.2 81.5879814043299 63.8202156159939
"4968" 993.4 85.5287967458562 67.8244813514944
"4969" 993.6 88.6633276227621 71.7045318931338
"4970" 993.8 92.1074782414251 75.3041618333714
"4971" 994 93.0611274371354 78.9882560900697
"4972" 994.2 92.8681152263262 82.6493363759644
"4973" 994.4 91.4157925233895 87.0792549579377
"4974" 994.6 88.7594651603562 90.5070063760444
"4975" 994.8 84.9893774494985 93.0488132759505
"4976" 995 80.4249860674996 95.7512699068591
"4977" 995.2 76.0218109143298 98.1597400816138
"4978" 995.4 71.2574083997295 99.7585447551885
"4979" 995.6 66.2017980544062 100.955873000664
"4980" 995.8 61.5026101218503 102.114260340075
"4981" 996 56.3727061957164 103.426107042566
"4982" 996.2 51.5792872688911 106.123646845585
"4983" 996.4 47.0341534336984 108.586267196026
"4984" 996.6 42.0196466999451 110.371148575771
"4985" 996.8 37.8320660663314 112.751704653678
"4986" 997 35.9737137760939 115.657203791321
"4987" 997.2 35.8063132517327 118.967754494134
"4988" 997.4 36.9776950813769 120.200126576038
"4989" 997.6 38.3314762223895 121.426128165882
"4990" 997.8 39.8896150212214 122.283976857674
"4991" 998 41.3050781989186 122.565727754659
"4992" 998.2 42.7353974799925 123.625542799268
"4993" 998.4 44.5283138829509 124.758862932131
"4994" 998.6 46.6806510862183 125.561464078929
"4995" 998.8 48.2200178551075 125.996528720348
"4996" 999 49.7110955848767 126.724961828374
"4997" 999.2 52.3198389669344 126.926662101335
"4998" 999.4 55.1155952651835 127.443892343877
"4999" 999.6 58.2248976603687 128.268128235274
"5000" 999.8 58.6640590342101 128.332087788681
"5001" 1000 58.701246215293 128.567276953604
"5002" 1000.2 58.7160355999536 128.423550241707
"5003" 1000.4 58.6340100821395 128.588509308771
"5004" 1000.6 58.6838426145462 128.629700077794
"5005" 1000.8 59.0998703559624 128.981307879354
"5006" 1001 59.7871072399471 129.278367830277
"5007" 1001.2 59.8983904521596 128.958245148742
"5008" 1001.4 59.5986885302774 128.880689063498
"5009" 1001.6 58.4382394191133 128.152336069776
"5010" 1001.8 58.0836638941198 127.978947694077
"5011" 1002 57.0453934208011 127.501326061564
"5012" 1002.2 56.0962310558848 127.231458494262
"5013" 1002.4 54.9842953724016 127.037389253141
"5014" 1002.6 54.0633055087826 126.639539348661
"5015" 1002.8 53.1322758321107 126.068035729077
"5016" 1003 52.4122527358639 124.251800765979
"5017" 1003.2 50.6375778692562 122.565855255041
"5018" 1003.4 49.3035360947048 121.398774771388
"5019" 1003.6 47.5607169779534 120.700987014193
"5020" 1003.8 45.5472634389481 119.453431960172
"5021" 1004 42.4101186260842 118.336456694885
"5022" 1004.2 39.7531203038786 117.532802130165
"5023" 1004.4 37.7727568887464 115.994716343764
"5024" 1004.6 36.2233523709211 113.827431688442
"5025" 1004.8 34.0039546100016 111.802209314004
"5026" 1005 31.6906578148062 110.183596105132
"5027" 1005.2 29.3203025313535 107.874338377658
"5028" 1005.4 26.5273418355608 105.826840193357
"5029" 1005.6 22.8200842050094 104.774339440483
"5030" 1005.8 20.7774739876117 103.792657199965
"5031" 1006 19.8343158883895 103.866970443049
"5032" 1006.2 21.3423952985422 103.156314916847
"5033" 1006.4 22.3058520521824 100.95490826841
"5034" 1006.6 23.6217434854337 98.7245517967983
"5035" 1006.8 25.0506840264162 96.0754038420544
"5036" 1007 27.0458732949974 93.5376378148103
"5037" 1007.2 30.1741440531762 91.1987565073744
"5038" 1007.4 32.8581765982641 88.7736389445054
"5039" 1007.6 34.2501873729193 86.5298957053096
"5040" 1007.8 35.4196946461888 85.0322825945228
"5041" 1008 36.8403315125098 83.5380483405528
"5042" 1008.2 39.4802481784285 82.5725746357533
"5043" 1008.4 42.5968031487229 82.0761399950286
"5044" 1008.6 46.0555605582542 81.9700355522876
"5045" 1008.8 48.840295126373 82.8781917336737
"5046" 1009 51.4167390751062 83.4557412251944
"5047" 1009.2 54.4061151427835 83.6859385594832
"5048" 1009.4 56.4869497009047 83.0605491891196
"5049" 1009.6 59.1249972543037 82.3787058339113
"5050" 1009.8 62.5457049873037 82.5489851179212
"5051" 1010 64.8299399641255 84.0739307058321
"5052" 1010.2 67.4070858859697 86.6325588703929
"5053" 1010.4 69.2365942604324 89.4509720964559
"5054" 1010.6 70.7547015733927 92.4681900250467
"5055" 1010.8 71.9726586928562 95.8815827713187
"5056" 1011 72.2823253259504 98.9395668911332
"5057" 1011.2 73.4897187448819 100.925088033595
"5058" 1011.4 75.4236779931683 101.170395192474
"5059" 1011.6 77.5158865650655 100.670343463315
"5060" 1011.8 78.9458347530162 99.7978603498744
"5061" 1012 81.3479317388562 98.9264844938344
"5062" 1012.2 84.6553915514439 98.5724588036656
"5063" 1012.4 87.1070280385419 98.4804230437187
"5064" 1012.6 87.2954314874504 99.2041547016717
"5065" 1012.8 87.7212107450265 99.2704108076935
"5066" 1013 89.1963674351651 99.7698967074559
"5067" 1013.2 90.7265513892071 100.467256416708
"5068" 1013.4 92.6348054168447 101.478874906162
"5069" 1013.6 94.0759120542296 101.427127290155
"5070" 1013.8 95.0144735864133 100.826554958298
"5071" 1014 95.4237496389241 101.036924511935
"5072" 1014.2 97.3420710615185 101.040530006208
"5073" 1014.4 100.031306700669 100.67998057885
"5074" 1014.6 102.495064291474 100.346384846546
"5075" 1014.8 104.988077708027 100.379452026751
"5076" 1015 107.801404874056 100.527828720504
"5077" 1015.2 110.995527265768 100.641013506124
"5078" 1015.4 113.484485446342 100.558767295176
"5079" 1015.6 115.570659365674 100.971460047281
"5080" 1015.8 114.775489298254 100.856649798255
"5081" 1016 114.175031248364 102.004375696537
"5082" 1016.2 114.324278244285 102.873700647062
"5083" 1016.4 114.369163721416 102.950865092124
"5084" 1016.6 114.93964365657 103.23768387849
"5085" 1016.8 114.869472738267 102.534461596779
"5086" 1017 114.649794260001 102.317073446632
"5087" 1017.2 114.803622840325 102.125645109701
"5088" 1017.4 114.891333295018 102.291012491287
"5089" 1017.6 114.876714885902 102.548250640422
"5090" 1017.8 114.667455066528 103.665263068965
"5091" 1018 114.145794430133 104.495910912441
"5092" 1018.2 113.190633094915 106.286524174274
"5093" 1018.4 112.149220310393 107.51390855666
"5094" 1018.6 111.764076589445 108.081592943632
"5095" 1018.8 111.408497323277 108.174416445066
"5096" 1019 109.897067817515 109.953708785659
"5097" 1019.2 108.280943341299 111.964368946174
"5098" 1019.4 105.249448311342 114.485675687712
"5099" 1019.6 102.797036153556 116.374317626052
"5100" 1019.8 99.3480487600651 119.32779011331
"5101" 1020 95.2924451306668 121.79847728525
"5102" 1020.2 94.6416179379277 121.699681414559
"5103" 1020.4 92.1352545089835 122.322648277677
"5104" 1020.6 88.5370487727784 123.372427389493
"5105" 1020.8 84.2154139002228 124.288957387521
"5106" 1021 80.5280985667104 123.894174484679
"5107" 1021.2 77.9614310831862 122.621792859834
"5108" 1021.4 76.9281601600276 121.178417355604
"5109" 1021.6 76.2235313113448 119.199211629656
"5110" 1021.8 76.7666670588186 117.687061369387
"5111" 1022 77.0068615429272 116.045666722733
"5112" 1022.2 77.4382156151593 114.75880382645
"5113" 1022.4 78.5504024443433 113.388455444159
"5114" 1022.6 79.9277171091156 112.949513289822
"5115" 1022.8 81.1672151039052 111.893067769699
"5116" 1023 82.4820249648138 109.427273877907
"5117" 1023.2 84.7494510358135 106.624565516022
"5118" 1023.4 87.3410969383552 103.777807780231
"5119" 1023.6 90.1169913109996 102.345718933246
"5120" 1023.8 93.5782660757327 100.368211368134
"5121" 1024 95.8082304570364 96.6443258498519
"5122" 1024.2 98.7698333017789 93.068460885644
"5123" 1024.4 101.550402824755 89.0701489987112
"5124" 1024.6 104.377007057202 84.9255108144296
"5125" 1024.8 106.323321285723 80.6902462668771
"5126" 1025 108.495630139597 76.8894577314207
"5127" 1025.2 112.531690485036 74.307467771842
"5128" 1025.4 116.042533012854 71.2497175521429
"5129" 1025.6 120.580579454821 69.8853804066452
"5130" 1025.8 124.678358197768 68.6222136002679
"5131" 1026 127.362017556026 68.8348712274529
"5132" 1026.2 127.054996220909 68.9318361007809
"5133" 1026.4 126.805336724056 67.6854956159014
"5134" 1026.6 127.133754187095 64.9926582397112
"5135" 1026.8 127.156178542825 61.8237768017102
"5136" 1027 127.846752189436 58.5794892648244
"5137" 1027.2 127.023051671464 57.4120890270995
"5138" 1027.4 125.826916470393 54.2145122586737
"5139" 1027.6 125.502737123464 50.1543340687694
"5140" 1027.8 124.853282365095 46.0950375838956
"5141" 1028 124.866935675356 42.3558466819744
"5142" 1028.2 123.713543196152 41.5240120042871
"5143" 1028.4 122.191182070876 41.0755356654244
"5144" 1028.6 120.193473702185 39.7105012451192
"5145" 1028.8 118.09808067642 36.2296945478771
"5146" 1029 115.775219578128 32.8535709843467
"5147" 1029.2 113.767487721511 28.423908702968
"5148" 1029.4 111.855577002056 23.8453202050106
"5149" 1029.6 110.148488415943 20.3755128541302
"5150" 1029.8 108.304337211905 19.4175296840892
"5151" 1030 105.469464069962 18.3156187062919
"5152" 1030.2 102.017599528404 15.2820459618544
"5153" 1030.4 98.2994389490562 12.3479998822606
"5154" 1030.6 95.1729856447014 10.3496328737012
"5155" 1030.8 91.4664696749895 9.94635510847106
"5156" 1031 87.5068763335837 8.52980703497802
"5157" 1031.2 82.6908762562562 7.17340952370439
"5158" 1031.4 78.8634177012036 4.11125691172018
"5159" 1031.6 76.0163180074923 2.31020633561503
"5160" 1031.8 72.22019708721 2.53668313595604
"5161" 1032 67.9506017365097 3.01887952599974
"5162" 1032.2 63.0184184935794 2.92999989972067
"5163" 1032.4 58.1255849442249 1.63053692996584
"5164" 1032.6 54.2900866475377 2.60750950264143
"5165" 1032.8 50.6019755665499 4.21931701004743
"5166" 1033 46.3952754935356 5.28640577233042
"5167" 1033.2 43.2313366819423 5.42875496257907
"5168" 1033.4 40.6447943463525 5.73574316386365
"5169" 1033.6 39.9763721014062 5.97112741239189
"5170" 1033.8 39.698639940755 6.64034950326704
"5171" 1034 37.1561392540042 8.33699773581218
"5172" 1034.2 33.8015375867524 10.0246191821993
"5173" 1034.4 31.6208240893333 10.7016130047851
"5174" 1034.6 31.2427079926276 10.9733944598187
"5175" 1034.8 30.5944554044342 12.1989526329581
"5176" 1035 28.5882659402937 14.5081266160294
"5177" 1035.2 25.6698666786926 16.5365472583576
"5178" 1035.4 23.2218803365878 18.3842543100981
"5179" 1035.6 20.6513225311716 20.5174547685275
"5180" 1035.8 18.0704008047513 22.1823024598605
"5181" 1036 16.2649979428916 24.2959870220727
"5182" 1036.2 14.385492067983 26.2697897606044
"5183" 1036.4 13.3564986848855 27.9290206375312
"5184" 1036.6 12.2904244591537 29.4903755357629
"5185" 1036.8 11.6563179716406 29.9675284980719
"5186" 1037 11.7473543967777 30.8172764621234
"5187" 1037.2 10.9246525369423 32.2347377424905
"5188" 1037.4 9.81809447985365 33.3038808925284
"5189" 1037.6 9.61591415351502 34.9655632672162
"5190" 1037.8 8.48357239575988 37.2256850266044
"5191" 1038 7.43249073294508 38.9903296560118
"5192" 1038.2 6.27516133827046 39.8873124064258
"5193" 1038.4 5.99584726233708 41.8190307162561
"5194" 1038.6 5.39499993975183 44.6602403455066
"5195" 1038.8 4.18642561439992 46.9673549815106
"5196" 1039 3.43981280937198 47.9898186006781
"5197" 1039.2 3.50472419850516 48.3934705309003
"5198" 1039.4 3.59446846302395 50.0555068647334
"5199" 1039.6 4.36022795929215 51.7944205919752
"5200" 1039.8 4.58510027057135 54.0417103186044
"5201" 1040 3.30021403437877 56.6019214028947
"5202" 1040.2 2.63597302821945 58.5057046640534
"5203" 1040.4 2.79782431399434 59.6811989630786
"5204" 1040.6 2.89970106205619 61.3492545138384
"5205" 1040.8 2.32370560186031 62.7189579837281
"5206" 1041 2.13170711512835 63.9206655081095
"5207" 1041.2 2.76187034753972 64.9920058425824
"5208" 1041.4 4.78029848471242 65.1687914481356
"5209" 1041.6 6.15412439136869 66.1600770299794
"5210" 1041.8 7.19235390346796 66.7399076703397
"5211" 1042 8.50490116326832 66.5803811515741
"5212" 1042.2 9.79153512276026 67.2997995233901
"5213" 1042.4 11.645272867878 68.9947541107331
"5214" 1042.6 12.5898247281453 71.4997515777232
"5215" 1042.8 12.3509898354562 73.922474419233
"5216" 1043 11.433197383162 76.3173090900948
"5217" 1043.2 10.9920549546872 78.3133843646626
"5218" 1043.4 11.186905853115 79.0746570601044
"5219" 1043.6 12.9359284673675 80.5216620952365
"5220" 1043.8 15.4103268519066 83.0649507988567
"5221" 1044 17.7812415415177 85.7836729782486
"5222" 1044.2 19.2357022853474 89.2037273108277
"5223" 1044.4 20.7707771687649 93.0737878535364
"5224" 1044.6 20.7030106755515 97.1842685514642
"5225" 1044.8 22.4115884736543 100.956087308548
"5226" 1045 24.4555894747705 104.620820157919
"5227" 1045.2 27.6294471935284 106.305152561354
"5228" 1045.4 31.6770835777705 107.896669240776
"5229" 1045.6 36.0063602430276 109.611030260804
"5230" 1045.8 40.1763658603991 111.44186591489
"5231" 1046 44.2276634440856 112.736682733751
"5232" 1046.2 47.9263502586562 115.154494875462
"5233" 1046.4 52.0896913908038 116.843445103539
"5234" 1046.6 56.1254705774737 118.078905780012
"5235" 1046.8 59.6374014411427 117.817172206912
"5236" 1047 62.2963037461738 118.233364797781
"5237" 1047.2 64.5008573504113 119.733029738464
"5238" 1047.4 65.8226243665419 123.446032887404
"5239" 1047.6 65.97061430093 126.216051293109
"5240" 1047.8 66.7280471204954 126.840907888651
"5241" 1048 67.4106133716475 126.58768293537
"5242" 1048.2 68.6184356633314 125.328661017815
"5243" 1048.4 70.2919461791788 123.628951630218
"5244" 1048.6 71.5832318434251 121.021339155245
"5245" 1048.8 73.7620092956738 118.285821204663
"5246" 1049 76.8268775359671 115.586950199931
"5247" 1049.2 80.0029802055512 113.592790584971
"5248" 1049.4 83.7641986466969 113.125376705692
"5249" 1049.6 86.8380384973863 112.635589561265
"5250" 1049.8 89.7273741553571 110.479784024051
"5251" 1050 92.6131644386444 108.045581203987
"5252" 1050.2 95.5365596262485 104.297470054537
"5253" 1050.4 99.3410005985273 101.644242287749
"5254" 1050.6 102.764440412843 97.8195284423422
"5255" 1050.8 105.872053316713 94.2472980622044
"5256" 1051 108.01966785372 90.9115899548519
"5257" 1051.2 110.952736485687 86.9106329528277
"5258" 1051.4 114.831014616629 83.0628354621384
"5259" 1051.6 118.553829514786 80.2110127086244
"5260" 1051.8 122.436351987632 77.9532026644832
"5261" 1052 124.982435299998 76.1427367927694
"5262" 1052.2 125.476943071967 73.0663209906143
"5263" 1052.4 125.687458379939 68.7145167008397
"5264" 1052.6 126.548111787905 63.4071091612105
"5265" 1052.8 127.660513657306 58.2469905829144
"5266" 1053 127.466673552436 53.4238487832544
"5267" 1053.2 126.775816053221 48.3658688898762
"5268" 1053.4 125.141108905736 45.1414368557306
"5269" 1053.6 122.033238281723 41.3370410725135
"5270" 1053.8 119.606200187939 36.9034528128985
"5271" 1054 117.691127792359 31.4852282751802
"5272" 1054.2 115.124253280256 26.5245780226044
"5273" 1054.4 111.786100261959 21.909622889927
"5274" 1054.6 107.999200899434 17.9046751383085
"5275" 1054.8 103.236542893592 14.0872334806456
"5276" 1055 98.0680867352301 11.9254875537674
"5277" 1055.2 92.4371391022844 9.79025114070221
"5278" 1055.4 86.814454048404 7.95411399172395
"5279" 1055.6 81.4222392476629 6.81284119113248
"5280" 1055.8 76.4103647181926 5.35398970733167
"5281" 1056 70.9764825498876 3.30878689126731
"5282" 1056.2 66.2810903217803 4.13835417515611
"5283" 1056.4 61.3035346200687 5.68449061764189
"5284" 1056.6 55.4546841014808 6.90937209876877
"5285" 1056.8 50.3009367907705 7.79946068176153
"5286" 1057 44.7933687219114 8.17144196577544
"5287" 1057.2 40.2139212495312 8.03491233459189
"5288" 1057.4 37.7928943731341 9.09639911411089
"5289" 1057.6 34.3998768797635 12.3387754596654
"5290" 1057.8 30.7031750269043 14.6688609199208
"5291" 1058 26.5095858683325 16.8007181024596
"5292" 1058.2 22.6787932901483 18.279160517486
"5293" 1058.4 21.6547718997348 20.8100412891758
"5294" 1058.6 19.7836387367895 23.8025900902377
"5295" 1058.8 18.0810029422286 27.723840014432
"5296" 1059 17.8343127224366 30.0459179697022
"5297" 1059.2 18.5153709163611 30.9911405424215
"5298" 1059.4 19.2767603069676 31.3058893949462
"5299" 1059.6 20.2536444761385 32.5960324306162
"5300" 1059.8 19.9290780417879 34.440103601202
"5301" 1060 19.4512207542705 37.0118448781401
"5302" 1060.2 18.2453760309312 39.2726770860817
"5303" 1060.4 16.2752343726519 40.8333783959874
"5304" 1060.6 13.0915923390018 42.4876165244305
"5305" 1060.8 10.7219646235401 43.0611581240238
"5306" 1061 10.7324556534273 44.4214834157693
"5307" 1061.2 11.2883053231168 46.9230806954529
"5308" 1061.4 11.1968177077662 50.7065319690244
"5309" 1061.6 10.3932122287915 54.5437930701926
"5310" 1061.8 9.67968967763196 58.3885524854529
"5311" 1062 8.90569615762054 62.5771170956044
"5312" 1062.2 9.52827249133619 66.0435114001144
"5313" 1062.4 11.61936920993 69.6827411984684
"5314" 1062.6 12.5559563347493 73.717166253941
"5315" 1062.8 12.9242751129312 76.927330986614
"5316" 1063 14.6019387296892 80.5011207012558
"5317" 1063.2 16.5215759862354 84.0189915406138
"5318" 1063.4 19.9557298974312 86.6913561616236
"5319" 1063.6 23.015451728701 89.8942286999408
"5320" 1063.8 27.0533258172915 91.3719375878103
"5321" 1064 30.9968350199052 93.3319832492836
"5322" 1064.2 35.5975340956193 93.4299966858471
"5323" 1064.4 39.5866974196106 93.3484757082381
"5324" 1064.6 43.5641143932983 92.4637802282044
"5325" 1064.8 47.7691971768328 92.818315384264
"5326" 1065 50.7740959103011 92.3405459055636
"5327" 1065.2 53.8961704285154 90.7416195675023
"5328" 1065.4 57.1772574377194 88.7098131720636
"5329" 1065.6 60.8540916318162 87.1285140219244
"5330" 1065.8 64.0961624054262 84.9538962057544
"5331" 1066 68.0474373367493 83.3928135697925
"5332" 1066.2 70.7569088084324 81.7619164273866
"5333" 1066.4 72.6973419607362 80.3485983701044
"5334" 1066.6 73.8686110965304 78.0259538270786
"5335" 1066.8 74.7461985153725 75.1774366035942
"5336" 1067 75.4178963237051 71.8958622525831
"5337" 1067.2 75.5848424677263 69.2593989360992
"5338" 1067.4 77.3431031532036 67.2437652627623
"5339" 1067.6 80.1758933296582 66.4223399476248
"5340" 1067.8 83.1330752726368 66.2920943350883
"5341" 1068 86.7290450732246 66.1334248367833
"5342" 1068.2 89.6634253825819 67.2381662803363
"5343" 1068.4 93.0809592630462 69.1544760791344
"5344" 1068.6 95.9635389924937 70.1053140243856
"5345" 1068.8 96.2953879539653 70.6994580539074
"5346" 1069 96.0151279489047 71.1897324368468
"5347" 1069.2 95.6500672734974 72.3115274584867
"5348" 1069.4 95.3567682646541 74.1135093296662
"5349" 1069.6 94.7572627856747 77.3994899045322
"5350" 1069.8 95.1402907081852 80.510923149927
"5351" 1070 95.0650442734091 83.098812845222
"5352" 1070.2 94.3922305606962 84.8392414878544
"5353" 1070.4 94.1531265454198 86.6044222878468
"5354" 1070.6 93.6271591386623 89.0094690639983
"5355" 1070.8 92.1886600862212 90.1573280389927
"5356" 1071 89.8229682144524 92.18183057601
"5357" 1071.2 86.546238020287 94.3607278365371
"5358" 1071.4 83.885687561287 97.3226413822871
"5359" 1071.6 80.4285034169705 99.656088881233
"5360" 1071.8 77.2160384023927 102.610722762354
"5361" 1072 73.9128696398276 105.243231483662
"5362" 1072.2 71.1094738134807 109.044727293567
"5363" 1072.4 68.5134650098203 112.325727082529
"5364" 1072.6 67.7319025066926 115.345310327089
"5365" 1072.8 67.0525894649216 116.773520287566
"5366" 1073 66.3587564545006 117.508758637632
"5367" 1073.2 65.8117649769134 119.285704552176
"5368" 1073.4 64.5794526878329 122.717041617391
"5369" 1073.6 63.1767176299198 126.571821610759
"5370" 1073.8 62.6146727125889 127.098077349361
"5371" 1074 62.6832021441411 126.138375644633
"5372" 1074.2 61.3274758479386 125.015228830428
"5373" 1074.4 59.3902459098848 123.820935615776
"5374" 1074.6 56.7230591572228 122.268344920827
"5375" 1074.8 54.3862793890006 119.854933883549
"5376" 1075 52.8837680887032 117.671331866898
"5377" 1075.2 52.2002104510665 115.858070709408
"5378" 1075.4 50.9274809864974 112.946508361281
"5379" 1075.6 49.4305402584198 110.438706069483
"5380" 1075.8 47.5260494890466 108.255262720508
"5381" 1076 44.2239371829385 106.115934807957
"5382" 1076.2 41.7810147067004 103.364063056249
"5383" 1076.4 39.5414330573675 100.01656963251
"5384" 1076.6 37.729064003615 97.2882709068985
"5385" 1076.8 36.6633533155562 94.6504630179573
"5386" 1077 36.4349222155411 92.0206030694529
"5387" 1077.2 37.6652612872398 88.9321029312574
"5388" 1077.4 39.7713296788141 86.4051835560149
"5389" 1077.6 41.9896253714745 84.4161109813187
"5390" 1077.8 44.1872123823551 82.2693603967796
"5391" 1078 47.1909924418221 80.9137404193278
"5392" 1078.2 50.5074890986541 79.9565659154291
"5393" 1078.4 53.7884297699862 79.5727681123144
"5394" 1078.6 57.2024254759923 78.828000338381
"5395" 1078.8 59.4722946315228 78.9769882263377
"5396" 1079 61.4951575995562 79.6280253166356
"5397" 1079.2 62.5720470710562 78.6839379469858
"5398" 1079.4 64.3654278242795 76.3913408736529
"5399" 1079.6 65.1033707934762 73.9241123437744
"5400" 1079.8 65.7212700633419 71.094324711033
"5401" 1080 66.8304791468317 68.2591553262268
"5402" 1080.2 68.8393854290874 65.4395039765106
"5403" 1080.4 71.0706053943762 62.4395314341244
"5404" 1080.6 74.7539552222501 60.2411247139003
"5405" 1080.8 78.1671486454624 58.0944361110419
"5406" 1081 81.5072412952158 57.7429164011682
"5407" 1081.2 84.6205263535201 57.5338855178724
"5408" 1081.4 87.8962556373552 56.0563762665838
"5409" 1081.6 90.8959923070668 55.0391792592001
"5410" 1081.8 93.5014570153142 55.9320748431205
"5411" 1082 94.1767492436378 57.187565390237
"5412" 1082.2 94.5102876393725 58.9112859790738
"5413" 1082.4 95.6153784712727 61.8206323589446
"5414" 1082.6 96.5968417894337 65.7671701310534
"5415" 1082.8 97.5505711395216 69.861286467139
"5416" 1083 97.4844249645613 73.3215643709755
"5417" 1083.2 96.2219217390465 76.6770500412354
"5418" 1083.4 94.9737508753062 80.1535261070106
"5419" 1083.6 94.0653629328762 83.8684982096344
"5420" 1083.8 91.5955757516848 87.1387055524044
"5421" 1084 89.2307626702362 90.5070063760444
"5422" 1084.2 86.8970798390562 93.8678367088956
"5423" 1084.4 85.3245976349974 98.2737019790456
"5424" 1084.6 82.4036267941496 101.263261942174
"5425" 1084.8 79.18539085843 103.002727600034
"5426" 1085 74.8040008983543 104.462837436124
"5427" 1085.2 71.0343861360268 106.573054925075
"5428" 1085.4 67.1731913401235 108.993903691595
"5429" 1085.6 63.8136372852562 111.834967804833
"5430" 1085.8 60.5496102870195 114.771310693751
"5431" 1086 57.9233929723639 117.541559904268
"5432" 1086.2 56.5764928854385 118.941526290693
"5433" 1086.4 56.1846144214728 118.492524427021
"5434" 1086.6 54.3333901395134 117.593182526033
"5435" 1086.8 52.1084821944462 115.643142363654
"5436" 1087 49.1617253504901 113.731869849227
"5437" 1087.2 46.2721032385705 112.621171584719
"5438" 1087.4 42.4169155032197 111.551585860133
"5439" 1087.6 38.9925531679408 110.089003240768
"5440" 1087.8 35.4107671156317 109.145681133227
"5441" 1088 31.6066019623927 108.538224684556
"5442" 1088.2 27.3836758055289 107.212546212613
"5443" 1088.4 24.1665085008617 106.241455495854
"5444" 1088.6 22.2379613427506 104.404856773938
"5445" 1088.8 22.2221750078276 101.516043193833
"5446" 1089 22.015420746468 97.8090880895162
"5447" 1089.2 23.116813207935 94.3021161428165
"5448" 1089.4 23.8734635403543 90.4396834775852
"5449" 1089.6 25.7608666043829 86.3178332706737
"5450" 1089.8 26.9700811432662 82.1639647368544
"5451" 1090 28.2835243188419 78.6794752659819
"5452" 1090.2 29.3345581007501 74.8927497190125
"5453" 1090.4 31.114722329148 71.7026966835636
"5454" 1090.6 34.6734914479634 70.2601652023054
"5455" 1090.8 38.1282397289937 69.2016119076044
"5456" 1091 41.5608249193999 68.8074863148231
"5457" 1091.2 45.4240311187477 68.9766392932852
"5458" 1091.4 47.6249545675614 70.1523744221202
"5459" 1091.6 50.8212825438062 71.4031417339481
"5460" 1091.8 54.5059337747229 72.9076229912408
"5461" 1092 57.9190843886246 73.6805213553939
"5462" 1092.2 60.9030060998823 72.829575203474
"5463" 1092.4 64.3918175148744 71.8267030918468
"5464" 1092.6 67.1367169762032 70.9888766278103
"5465" 1092.8 70.2952449748962 70.1366848291444
"5466" 1093 72.506259289115 68.7969481973691
"5467" 1093.2 73.9141957039077 66.8870749730994
"5468" 1093.4 75.2809264957437 64.5238586599481
"5469" 1093.6 77.0902591739624 62.5174010966981
"5470" 1093.8 78.6090385403929 59.3519656771248
"5471" 1094 79.9950135267264 56.5150538194023
"5472" 1094.2 82.1025461993999 53.4007585970106
"5473" 1094.4 84.3416575136945 51.4247096062533
"5474" 1094.6 86.7408252882895 51.7443694895711
"5475" 1094.8 89.2511152682175 53.375973246927
"5476" 1095 92.0789440286502 55.92865705104
"5477" 1095.2 94.1298634065216 58.9331404177925
"5478" 1095.4 95.2271366333062 62.7642272255106
"5479" 1095.6 96.8860215177124 66.5860511555106
"5480" 1095.8 98.3412475991262 71.0501007484144
"5481" 1096 99.4848327179176 74.7199220375549
"5482" 1096.2 98.6075026864141 76.999473715657
"5483" 1096.4 96.4970041756541 79.341922066893
"5484" 1096.6 94.0701325471444 82.6341989556926
"5485" 1096.8 91.4282133938797 86.0063965409867
"5486" 1097 87.809978995215 88.8191174822492
"5487" 1097.2 84.3795292632839 90.9267258912083
"5488" 1097.4 79.7439998907162 91.5962261960944
"5489" 1097.6 74.9866564285766 93.0425135661758
"5490" 1097.8 70.3310261152683 93.9894214576347
"5491" 1098 65.6488741324848 96.1873286857187
"5492" 1098.2 61.7612126454562 97.9708465197187
"5493" 1098.4 57.2658511976444 98.1275734170162
"5494" 1098.6 52.2216227745713 97.3286918611196
"5495" 1098.8 48.3607258437991 95.2446121163187
"5496" 1099 45.42465317871 92.9642921698063
"5497" 1099.2 43.1690326522062 89.2916663663044
"5498" 1099.4 41.5651008040662 85.8214502378644
"5499" 1099.6 42.0018571015507 81.7156353912198
"5500" 1099.8 43.384077144193 78.7937194764781
"5501" 1100 45.6056501822933 76.4578240083776
"5502" 1100.2 48.0036720982108 75.2088361879549
"5503" 1100.4 51.5458074455874 74.4446766115731
"5504" 1100.6 54.9264652257193 72.566157956857
"5505" 1100.8 56.9557787009179 69.8548456431576
"5506" 1101 58.2127778058725 66.8201216219717
"5507" 1101.2 58.6815792249101 63.5347201701999
"5508" 1101.4 58.9021766760228 59.4262355888711
"5509" 1101.6 59.5905413185895 55.7402987319377
"5510" 1101.8 59.2025858958539 51.9833646963797
"5511" 1102 59.1338644581941 47.7027540760872
"5512" 1102.2 59.1603888294133 43.4952961879615
"5513" 1102.4 60.7655004630932 39.7546944420118
"5514" 1102.6 62.39292955247 35.7716347727768
"5515" 1102.8 65.7638438067721 34.1479586344908
"5516" 1103 68.3268847865738 33.9359189378397
"5517" 1103.2 71.9660361105448 33.0535272363544
"5518" 1103.4 73.9188890767753 32.8613624938066
"5519" 1103.6 73.6479857045738 33.3963673241926
"5520" 1103.8 73.7642450523621 35.1454138050985
"5521" 1104 73.8664292955448 36.8275783672294
"5522" 1104.2 74.1903599520789 39.6244586069112
"5523" 1104.4 75.2457036910217 43.1121724590182
"5524" 1104.6 77.0967726183465 46.4638142681528
"5525" 1104.8 78.8162775132736 50.4926759952022
"5526" 1105 81.6757975529956 53.9606413261499
"5527" 1105.2 83.9269807994067 57.7821070720889
"5528" 1105.4 86.5868115639541 61.6294607537779
"5529" 1105.6 88.7897946677532 65.908666642665
"5530" 1105.8 91.569811317468 70.2844620211044
"5531" 1106 93.9193094139202 74.5360865387015
"5532" 1106.2 95.7795175857462 78.6249557776744
"5533" 1106.4 97.1937556414198 79.5861637982104
"5534" 1106.6 97.1328609543037 79.5974775284163
"5535" 1106.8 96.7752460476174 80.0717111261962
"5536" 1107 95.693745200551 82.0959993112951
"5537" 1107.2 94.7381021203662 83.6200796541844
"5538" 1107.4 92.6348054168447 85.8461451001813
"5539" 1107.6 90.4155220787134 88.623757136633
"5540" 1107.8 88.0735137154848 91.6666569513758
"5541" 1108 84.9289498672641 94.3436635236737
"5542" 1108.2 81.9202010828675 97.3701368356987
"5543" 1108.4 78.07997259016 98.7149861997459
"5544" 1108.6 74.0703483612698 100.116333309012
"5545" 1108.8 70.1387146301072 100.436572924625
"5546" 1109 66.2851229863639 100.479320955239
"5547" 1109.2 62.2107842081651 100.568317350258
"5548" 1109.4 58.0581234646232 100.086151954986
"5549" 1109.6 55.0758426660661 98.8428206056242
"5550" 1109.8 52.5534694064445 96.6358761766432
"5551" 1110 50.735860829935 93.0551978303014
"5552" 1110.2 49.5391506083262 89.4063210842044
"5553" 1110.4 48.8132004116562 85.338201834271
"5554" 1110.6 49.0263579152933 81.4852954874291
"5555" 1110.8 49.8798466291094 77.8196893440831
"5556" 1111 51.7132412806368 73.939851683185
"5557" 1111.2 53.0579509767902 70.6639339006789
"5558" 1111.4 54.1216320417562 66.8320810710044
"5559" 1111.6 55.6861543177477 63.0650095122001
"5560" 1111.8 57.1909337366878 60.0748281645939
"5561" 1112 59.7214572935562 57.8427352068085
"5562" 1112.2 63.5301619684937 56.6931006700419
"5563" 1112.4 66.8329286332141 55.5892137625412
"5564" 1112.6 70.5460200917532 54.346684147362
"5565" 1112.8 73.9041742590018 54.3352707074305
"5566" 1113 77.3823022746067 54.4267555010651
"5567" 1113.2 80.2515811962521 54.728587952759
"5568" 1113.4 83.0567019443687 54.1890097825731
"5569" 1113.6 86.1982255710239 53.8608928423463
"5570" 1113.8 87.3045868313036 54.4449061765116
"5571" 1114 87.2259119182584 54.2034579231325
"5572" 1114.2 87.743994193241 52.3994338037566
"5573" 1114.4 88.3284398124392 49.9488350460512
"5574" 1114.6 88.3688737099923 47.5947541359767
"5575" 1114.8 88.4925747767925 45.1941179238791
"5576" 1115 89.7104880107627 43.1896689637457
"5577" 1115.2 91.6500632154351 41.2795003741097
"5578" 1115.4 95.0013372279917 38.9229036105721
"5579" 1115.6 96.0680095318304 36.9256923955399
"5580" 1115.8 97.0187391939475 34.2000744153544
"5581" 1116 97.1937556414198 31.1903880704794
"5582" 1116.2 97.0866037478427 28.8720653803572
"5583" 1116.4 96.3990457640562 25.3851878172561
"5584" 1116.6 95.2328954005335 22.4783667027748
"5585" 1116.8 95.091742320309 18.6009430615055
"5586" 1117 94.5070987709895 14.8425362099044
"5587" 1117.2 93.8771122197268 11.4321203853103
"5588" 1117.4 92.6576466810874 8.54210021863564
"5589" 1117.6 90.9768601021732 7.58757597512566
"5590" 1117.8 89.3083314071207 7.88804950373342
"5591" 1118 86.6504330639817 5.91247867814694
"5592" 1118.2 83.5417619790884 4.25937151428181
"5593" 1118.4 80.0873375928062 3.04424725266689
"5594" 1118.6 77.8543756004312 2.64215952669814
"5595" 1118.8 75.5515140886079 3.68588536505267
"5596" 1119 71.7923076533385 3.65358462189851
"5597" 1119.2 67.3489444860789 2.83940328066121
"5598" 1119.4 64.0213579176386 1.20114466371428
"5599" 1119.6 62.7874249653562 0.960822401937727
"5600" 1119.8 61.9673765121926 1.21512811041121
"5601" 1120 60.8448008206895 0.871646510237727
"5602" 1120.2 59.2810132259738 1.26157246806321
"5603" 1120.4 56.982655350468 1.47289685007498
"5604" 1120.6 53.8391814468091 2.09787746921615
"5605" 1120.8 50.9960717935377 2.46124216704883
"5606" 1121 49.1619784550209 2.47106733532204
"5607" 1121.2 48.6190397585381 2.79550253754415
"5608" 1121.4 47.2026171873687 3.37706441990439
"5609" 1121.6 44.9308361878611 5.06798847088488
"5610" 1121.8 41.9432790478812 5.60805413904189
"5611" 1122 39.4213598353254 6.28361051641208
"5612" 1122.2 37.1603792254793 6.89608230006593
"5613" 1122.4 35.7351902672301 7.559469129387
"5614" 1122.6 34.046404951277 9.50836195331868
"5615" 1122.8 32.2276293775446 11.2180250502439
"5616" 1123 29.7721656470919 12.6477173243901
"5617" 1123.2 27.1140780243473 13.3675056829968
"5618" 1123.4 26.7618175414023 13.7067685342967
"5619" 1123.6 26.4741988000309 14.446324336655
"5620" 1123.8 25.2398787257229 15.842344223197
"5621" 1124 23.6773332180562 17.0821250328844
"5622" 1124.2 21.8276171846562 18.1879060899644
"5623" 1124.4 20.0220090424636 19.5603655279377
"5624" 1124.6 18.1916960935627 20.4278588961758
"5625" 1124.8 18.4204464990014 20.3276388557414
"5626" 1125 18.4229127626878 20.2554457865517
"5627" 1125.2 18.357899311622 20.2805893650386
"5628" 1125.4 18.3363234190705 20.3951004053473
"5629" 1125.6 17.930083525238 20.4559848731498
"5630" 1125.8 17.4060357075562 20.6007509311044
"5631" 1126 16.6253577559717 21.3444814564495
"5632" 1126.2 15.5494977499023 22.5753599616044
"5633" 1126.4 14.9842525974408 23.6827089464505
"5634" 1126.6 14.8768132328855 24.8715614935312
"5635" 1126.8 14.8211919689342 24.9507944286654
"5636" 1127 14.6409254628755 25.0311504387128
"5637" 1127.2 14.1120208535562 25.5961932929419
"5638" 1127.4 13.3020913770919 27.6074281361044
"5639" 1127.6 12.1003851406537 29.5649477100068
"5640" 1127.8 10.7714501825743 30.6027250836526
"5641" 1128 11.0713917575562 31.1699140137115
"5642" 1128.2 11.1799856538419 30.5556923106758
"5643" 1128.4 11.1298653940177 30.4198985666429
"5644" 1128.6 10.9073852224123 30.3533824529332
"5645" 1128.8 10.7046961711548 30.436116129365
"5646" 1129 10.4789162351738 30.4737960836044
"5647" 1129.2 10.5761377760107 30.3521925949226
"5648" 1129.4 10.3620900758308 30.4953274860269
"5649" 1129.6 10.0915015215406 30.7007168794481
"5650" 1129.8 9.8781940692693 31.0564676008011
"5651" 1130 9.8405217100408 31.3733946394352
"5652" 1130.2 9.44686209941101 31.5833578697334
"5653" 1130.4 9.41008029583038 31.3614455125076
"5654" 1130.6 9.54032026699958 30.9929872590006
"5655" 1130.8 9.28977314661869 31.0231832735419
"5656" 1131 8.76837289776805 31.7758072868756
"5657" 1131.2 8.90055800392158 31.6129936012006
"5658" 1131.4 9.03115831932033 31.5914993084157
"5659" 1131.6 9.03212368596004 31.5982942783929
"5660" 1131.8 9.55107720955619 31.3375282917844
"5661" 1132 9.6803039461362 30.9935641380844
"5662" 1132.2 9.50546777311619 30.8941967159044
"5663" 1132.4 9.4414391411908 30.8853771222198
"5664" 1132.6 9.92079006554708 30.3417694387498
"5665" 1132.8 11.657798797499 28.8686300330044
"5666" 1133 12.295059564483 28.3624714003239
"5667" 1133.2 13.4152100190562 27.2983794109007
"5668" 1133.4 15.2429865538977 25.6359262795312
"5669" 1133.6 17.736673221044 23.6551029011776
"5670" 1133.8 20.8650459388585 21.6036093809532
"5671" 1134 24.0525390520177 20.2038692152967
"5672" 1134.2 28.24950281336 18.3939298137183
"5673" 1134.4 32.511725126787 17.8715766631429
"5674" 1134.6 36.6896189124221 18.4536937476654
"5675" 1134.8 40.3520652156716 20.1450719240659
"5676" 1135 42.3340936723549 21.0631750819421
"5677" 1135.2 44.7416080127937 22.0180106384794
"5678" 1135.4 46.2571715778312 23.2123306166044
"5679" 1135.6 47.6816245202334 24.6056031379208
"5680" 1135.8 49.0224904663159 26.4782528840589
"5681" 1136 49.7431590507575 28.5281402646953
"5682" 1136.2 50.5495596585825 30.2123028673412
"5683" 1136.4 52.0137587003679 31.2034170156953
"5684" 1136.6 53.1400956318193 32.6210576863807
"5685" 1136.8 54.1955087984718 34.7820339683317
"5686" 1137 56.7890784422714 36.1726677159335
"5687" 1137.2 59.501411766872 36.1763596844202
"5688" 1137.4 61.9016305863478 36.0154407821044
"5689" 1137.6 64.6865075343665 37.9285491976389
"5690" 1137.8 65.2502756061957 40.1438994227672
"5691" 1138 67.0285735070892 43.7409848691758
"5692" 1138.2 68.6453869581187 46.8678283166669
"5693" 1138.4 71.3138557220562 50.7828862578625
"5694" 1138.6 74.5195694785714 54.3273820063014
"5695" 1138.8 78.2289599033929 57.0822702411452
"5696" 1139 82.3165445127366 58.8025734616456
"5697" 1139.2 87.0291071550667 60.0506903292465
"5698" 1139.4 91.6635762153113 61.0600869846146
"5699" 1139.6 96.2932506795304 62.6165173423054
"5700" 1139.8 97.8348983927229 63.8124541234832
"5701" 1140 98.9730436621552 65.1388743239311
"5702" 1140.2 101.701142750206 67.6945393378744
"5703" 1140.4 104.887468657056 70.8722949398615
"5704" 1140.6 107.778825945126 74.6518103239509
"5705" 1140.8 111.328534625416 76.1063738078044
"5706" 1141 114.389434582056 76.9842351832408
"5707" 1141.2 117.233560437158 77.3457367108187
"5708" 1141.4 118.536763238733 77.2049608433691
"5709" 1141.6 117.457777745337 77.4941736223856
"5710" 1141.8 118.462610641906 78.4109336375944
"5711" 1142 120.313894656482 79.5066619102777
"5712" 1142.2 123.11936577565 80.1694503733856
"5713" 1142.4 123.373339526591 79.5331497989014
"5714" 1142.6 122.829416080144 79.8764907081632
"5715" 1142.8 123.436796647115 80.3523452563103
"5716" 1143 124.656430584095 82.0169715087775
"5717" 1143.2 125.534568755905 81.8445143023014
"5718" 1143.4 124.570474338496 81.3078761765344
"5719" 1143.6 123.523865719462 82.0759871067826
"5720" 1143.8 122.34127586988 83.6496051174867
"5721" 1144 121.059876162804 86.4987664904685
"5722" 1144.2 119.569224211941 90.2853405881044
"5723" 1144.4 118.343974445988 94.3279397839636
"5724" 1144.6 116.528870934981 98.8411784993214
"5725" 1144.8 114.445742528278 103.527252760382
"5726" 1145 112.057568478952 107.919813080208
"5727" 1145.2 108.073387751909 111.429844450366
"5728" 1145.4 103.838733158667 114.914872581438
"5729" 1145.6 99.5330275077404 118.670764461183
"5730" 1145.8 97.6275142157883 119.686086106747
"5731" 1146 94.5823396183956 121.980182253458
"5732" 1146.2 90.5769320972834 123.531734393713
"5733" 1146.4 85.9625745664323 124.588840055219
"5734" 1146.6 82.7127278720837 123.673706068311
"5735" 1146.8 81.902309063935 121.911898715907
"5736" 1147 82.0689522027097 120.653704895248
"5737" 1147.2 82.7244774111214 119.792313821572
"5738" 1147.4 81.9790926269653 118.584209597059
"5739" 1147.6 81.1959002840562 116.464834508604
"5740" 1147.8 80.4155260612796 114.131082449221
"5741" 1148 80.9518497908246 112.313126828857
"5742" 1148.2 81.4416076857532 110.276568084574
"5743" 1148.4 81.3819804500874 108.546493053636
"5744" 1148.6 80.9506882601852 107.267800148024
"5745" 1148.8 81.681774005582 105.850408047347
"5746" 1149 82.7976602542705 105.592135409788
"5747" 1149.2 82.9181316079624 105.751784304823
"5748" 1149.4 82.5538895808374 104.867987521011
"5749" 1149.6 81.3423889253999 102.965037689198
"5750" 1149.8 81.1571167496684 100.732959270217
"5751" 1150 81.8192292487362 98.0818614053044
"5752" 1150.2 82.9616822851187 95.4288786272294
"5753" 1150.4 85.1926034772521 92.5291846377281
"5754" 1150.6 87.2207111537295 90.6240071640796
"5755" 1150.8 89.6242420179428 88.4591391535116
"5756" 1151 92.2889797188503 87.8386238956632
"5757" 1151.2 93.9207779166786 88.6123176636452
"5758" 1151.4 95.2140947192915 89.1387934091044
"5759" 1151.6 96.9256130423999 88.5615387530106
"5760" 1151.8 98.5040966766716 86.6325588703929
"5761" 1152 100.083481530893 83.9598320019207
"5762" 1152.2 102.349991280513 80.852715145633
"5763" 1152.4 104.445963169632 77.0421416064226
"5764" 1152.6 106.971437238158 73.4615156554309
"5765" 1152.8 109.048062803416 70.1863685402344
"5766" 1153 112.456427388601 67.6968475681687
"5767" 1153.2 115.81760885442 65.3527649801195
"5768" 1153.4 119.940411239273 64.4959091099446
"5769" 1153.6 122.166141595968 62.2024284750161
"5770" 1153.8 125.148193866736 59.7527892113344
"5771" 1154 126.406062196299 57.9677658103317
"5772" 1154.2 126.494695530354 55.2201060303544
"5773" 1154.4 126.447615653939 51.5837529675456
"5774" 1154.6 125.205205662286 49.0784349748444
"5775" 1154.8 124.509661756576 46.1126996051644
"5776" 1155 123.685681376799 42.1663069189509
"5777" 1155.2 122.552256776026 38.1174439436044
"5778" 1155.4 120.874604724927 34.8972734837727
"5779" 1155.6 118.658106534898 31.2495128218717
"5780" 1155.8 117.186712999581 27.4541767804955
"5781" 1156 114.827214926324 25.6227284813668
"5782" 1156.2 112.633255631663 22.1023753688491
"5783" 1156.4 109.38973349394 19.6680917930991
"5784" 1156.6 106.436391274508 15.885113340056
"5785" 1156.8 104.126005270902 14.3709152568931
"5786" 1157 102.256057560226 12.8742968859544
"5787" 1157.2 100.117547068314 10.5609114009034
"5788" 1157.4 97.1707205725108 9.12948849878621
"5789" 1157.6 93.6309983168138 7.5428525036044
"5790" 1157.8 90.8114979665098 5.47039952713016
"5791" 1158 88.9448504547296 4.71548275947173
"5792" 1158.2 87.3507220832175 5.44290408615278
"5793" 1158.4 86.0129838790779 4.62248052231091
"5794" 1158.6 82.608192482593 3.24229483921492
"5795" 1158.8 81.8680393473825 3.37907590618334
"5796" 1159 82.3851785998304 3.56486802592697
"5797" 1159.2 83.4157212597264 4.18046059923205
"5798" 1159.4 84.7126718483859 4.67018484632967
"5799" 1159.6 86.9397853038876 5.35711275037967
"5800" 1159.8 89.3410263436369 6.46616662224955
"5801" 1160 93.3148659908999 7.06114344576064
"5802" 1160.2 96.5076396603419 8.58020471317582
"5803" 1160.4 99.6297141785562 10.5773807040244
"5804" 1160.6 103.17519520148 12.7505701617559
"5805" 1160.8 106.657329784905 16.2828619758468
"5806" 1161 110.414445503431 19.9199885435731
"5807" 1161.2 113.847757885107 24.1950853414615
"5808" 1161.4 116.594874699017 28.8189092168277
"5809" 1161.6 118.25164780248 34.0524130362408
"5810" 1161.8 119.772000362145 39.1769594885549
"5811" 1162 122.409971892215 44.1604665339113
"5812" 1162.2 124.550948730086 49.1257956164867
"5813" 1162.4 126.089894583821 54.9297223493985
"5814" 1162.6 126.885959465238 60.5310901431802
"5815" 1162.8 126.591768728028 66.6646487845472
"5816" 1163 125.741847460912 72.9291151829217
"5817" 1163.2 123.410211207008 78.6030537866909
"5818" 1163.4 120.113759951489 83.9425827965852
"5819" 1163.6 115.207293563324 87.9790022857925
"5820" 1163.8 110.374537246546 89.9528419061944
"5821" 1164 105.281077601522 92.0088718652743
"5822" 1164.2 100.638086072638 93.4285957795125
"5823" 1164.4 98.6453105087262 93.5224254568144
"5824" 1164.6 98.7691990622022 93.2977107980988
"5825" 1164.8 98.2698772772895 93.0243144046044
"5826" 1165 98.4830724478315 92.6836424587842
"5827" 1165.2 98.1834149440772 92.3833207770465
"5828" 1165.4 98.006117392241 93.2140208822892
"5829" 1165.6 96.6335623698647 94.7861481312001
"5830" 1165.8 95.71038843167 97.1892195586836
"5831" 1166 94.1258831466139 100.056715424518
"5832" 1166.2 92.8917854701552 102.721404296961
"5833" 1166.4 91.8085814492212 105.303624429536
"5834" 1166.6 91.6334443924408 107.134439356422
"5835" 1166.8 90.584573538412 108.835885971412
"5836" 1167 89.9340188512018 111.158807110643
"5837" 1167.2 87.5766143718744 114.789408664544
"5838" 1167.4 85.6143144391812 119.07396430697
"5839" 1167.6 82.6986185988617 123.644909280799
"5840" 1167.8 78.9914441894562 126.794678616547
"5841" 1168 76.008530738334 127.424268500466
"5842" 1168.2 72.9141868252141 128.252144103236
"5843" 1168.4 69.1135839794232 128.477282934458
"5844" 1168.6 66.4407046262347 128.69125874181
"5845" 1168.8 63.3598464277471 127.916408757041
"5846" 1169 61.8011328544996 125.839119619925
"5847" 1169.2 61.9829251837062 124.456268346234
"5848" 1169.4 63.0161839053034 123.846537132953
"5849" 1169.6 63.1567834356716 122.138773112374
"5850" 1169.8 63.6920660332796 120.091501471966
"5851" 1170 62.8729426586812 118.527027004167
"5852" 1170.2 61.8274032108113 116.051453552911
"5853" 1170.4 60.9350747235809 113.974972977971
"5854" 1170.6 59.9977000142624 111.988966483367
"5855" 1170.8 58.1800272657229 109.859641837665
"5856" 1171 55.1820275346694 108.561591060906
"5857" 1171.2 52.1747035877389 106.682435180085
"5858" 1171.4 48.9600151008503 104.81201840831
"5859" 1171.6 45.2477008169419 102.349564793804
"5860" 1171.8 41.4389368370853 99.7304404073423
"5861" 1172 37.6566008863571 98.1534742226335
"5862" 1172.2 34.1117587324962 97.0155725288344
"5863" 1172.4 30.8678279995987 97.624055687732
"5864" 1172.6 28.0068187177293 98.9175179069217
"5865" 1172.8 25.7938495495856 98.6184155099867
"5866" 1173 23.2641013043085 95.7091159504455
"5867" 1173.2 21.3968613960562 92.4856192220901
"5868" 1173.4 20.9899823423447 87.9738720765948
"5869" 1173.6 19.8813277114147 83.6656531018025
"5870" 1173.8 19.1525875394848 79.4149813814901
"5871" 1174 16.6489535034348 75.6752127003617
"5872" 1174.2 13.9681593133833 71.7316355372773
"5873" 1174.4 10.9411796319173 68.3240078940488
"5874" 1174.6 9.80924383091468 63.9868653565761
"5875" 1174.8 10.3606447063662 59.9018403446044
"5876" 1175 12.2344323867762 55.7436959087644
"5877" 1175.2 14.5097320046438 51.8366098449034
"5878" 1175.4 17.5249718796786 48.1243829276656
"5879" 1175.6 20.6789350817229 44.8345890326953
"5880" 1175.8 22.4925459649903 40.4273375276703
"5881" 1176 22.5809525344023 38.0537468781044
"5882" 1176.2 22.7040338064444 38.2118654759926
"5883" 1176.4 23.687766749268 37.402538055522
"5884" 1176.6 26.1783996999621 37.4969595879103
"5885" 1176.8 30.2698344394327 38.6794768744867
"5886" 1177 33.8010944570957 39.6662883783939
"5887" 1177.2 37.6886271696858 41.6514515035674
"5888" 1177.4 42.0002908434312 42.6080870613544
"5889" 1177.6 46.8868506368123 43.5285873371776
"5890" 1177.8 51.4214283569913 43.3588024761758
"5891" 1178 56.1107102420562 43.6781977617544
"5892" 1178.2 60.5231174072286 42.8398125927423
"5893" 1178.4 64.6304504759326 42.4245106871887
"5894" 1178.6 66.7831456059994 41.7655486040589
"5895" 1178.8 67.7351377691798 40.8141916155594
"5896" 1179 70.2613302657485 39.7301696459341
"5897" 1179.2 71.6608840427953 37.0373632677348
"5898" 1179.4 71.1373906405919 35.7788516816758
"5899" 1179.6 69.2104659922948 35.6593162795362
"5900" 1179.8 68.9592222147879 37.5068842669824
"5901" 1180 70.2664297107887 39.6017337024649
"5902" 1180.2 72.6863619112229 42.3851473321044
"5903" 1180.4 75.5453978806562 45.7993100429044
"5904" 1180.6 79.1238586823465 48.715813745185
"5905" 1180.8 82.6630855602175 51.6376597819915
"5906" 1181 87.3353337776378 53.8259202599717
"5907" 1181.2 91.5807572095874 56.3427668097919
"5908" 1181.4 95.5219412171331 59.4277871840563
"5909" 1181.6 97.3065804687296 62.6395142209921
"5910" 1181.8 97.5658871796462 67.5875282678344
"5911" 1182 97.9459658166462 72.7775651647744
"5912" 1182.2 97.5392816750562 77.7747169478595
"5913" 1182.4 96.4494643587603 82.602694524737
"5914" 1182.6 94.9718877447327 86.8157239614573
"5915" 1182.8 92.6561761387419 91.4846653356615
"5916" 1183 91.8340587303009 95.8676429879874
"5917" 1183.2 92.5337177387166 97.9037499881893
"5918" 1183.4 93.5959658161812 100.284554928037
"5919" 1183.6 94.996813899396 104.550391169546
"5920" 1183.8 96.3244508913739 106.91384648167
"5921" 1184 97.2330047151436 107.270194024585
"5922" 1184.2 97.3205571764052 107.429465859001
"5923" 1184.4 98.4590719765962 109.153685330514
"5924" 1184.6 100.28388798647 110.640227846056
"5925" 1184.8 101.091555090095 110.930539471508
"5926" 1185 100.487658674697 110.487205041391
"5927" 1185.2 98.7160636088447 110.945238794316
"5928" 1185.4 96.6151689105856 112.459413154516
"5929" 1185.6 94.3707414992966 115.483654711191
"5930" 1185.8 91.3514593792244 119.161542047997
"5931" 1186 88.5620260807818 122.958553044534
"5932" 1186.2 85.1302277967859 124.652489738821
"5933" 1186.4 81.2909199433062 125.520433987188
"5934" 1186.6 76.3050770683203 126.066265759161
"5935" 1186.8 71.1871628430562 126.057268264442
"5936" 1187 67.1112719357991 124.956563297833
"5937" 1187.2 63.9633441000746 124.189126359788
"5938" 1187.4 63.1492035198339 122.983167544771
"5939" 1187.6 62.0238567292293 121.400132141287
"5940" 1187.8 60.149977325468 119.911969818016
"5941" 1188 58.0251804136117 118.004180258188
"5942" 1188.2 55.9369600079991 116.861576230862
"5943" 1188.4 53.9852219419397 116.409176878556
"5944" 1188.6 51.3131138618109 115.660809285595
"5945" 1188.8 48.3788248265133 113.360057544519
"5946" 1189 45.5550609669572 110.213692793396
"5947" 1189.2 44.4717715722909 106.629487619359
"5948" 1189.4 45.8447086896174 103.603227038053
"5949" 1189.6 47.2575654246623 99.984666471059
"5950" 1189.8 49.6650467589119 96.04368664346
"5951" 1190 51.6566637147124 92.7058290771044
"5952" 1190.2 54.1237644961552 88.5844397400499
"5953" 1190.4 56.3065083277835 84.9251360155741
"5954" 1190.6 57.9568064789133 80.7775786071452
"5955" 1190.8 58.5710042148949 76.1178803744754
"5956" 1191 59.9237572132497 71.1043048964108
"5957" 1191.2 60.3549216885562 66.229082184271
"5958" 1191.4 60.0560917456975 61.3682575699196
"5959" 1191.6 59.7916892156105 57.1351721518
"5960" 1191.8 58.3705256163931 53.1928776848761
"5961" 1192 56.5541353185562 49.3111415874711
"5962" 1192.2 55.7743188047114 45.8665214292596
"5963" 1192.4 57.562335879755 43.974504231508
"5964" 1192.6 60.8083113735169 42.8023988959976
"5965" 1192.8 64.1639058330797 42.065163250122
"5966" 1193 68.2386740226926 42.5733432074453
"5967" 1193.2 72.7658415263259 42.2098014776381
"5968" 1193.4 77.8014048708493 41.6713009083975
"5969" 1193.6 82.8598000949229 41.0602483697044
"5970" 1193.8 85.0212078564433 40.8214871112818
"5971" 1194 84.7644163758895 41.5910572488711
"5972" 1194.2 85.1247566295671 43.4181475682566
"5973" 1194.4 86.0577395156812 46.1154067304481
"5974" 1194.6 87.4451932418878 49.446134666636
"5975" 1194.8 89.6011809752124 52.8911820730106
"5976" 1195 92.4792448713592 56.2228522584529
"5977" 1195.2 96.0528355204522 59.262347033545
"5978" 1195.4 98.5388884903662 61.2280132483144
"5979" 1195.6 101.670237366087 63.0326476246347
"5980" 1195.8 103.793644988858 64.6053325673668
"5981" 1196 104.466020916709 64.3359360674717
"5982" 1196.2 106.556040829418 63.8131112176469
"5983" 1196.4 108.285505032761 63.088034610457
"5984" 1196.6 110.254283500469 63.0420400066766
"5985" 1196.8 114.138634393015 63.1737896071248
"5986" 1197 118.280172896146 63.6663369156544
"5987" 1197.2 122.855653568427 64.7914109602023
"5988" 1197.4 126.995376042556 65.8668831843691
"5989" 1197.6 127.420169813321 66.8073516220456
"5990" 1197.8 127.809830264699 65.919263124186
"5991" 1198 128.208101178139 65.5991160175735
"5992" 1198.2 127.855256919333 65.7518797463668
"5993" 1198.4 127.871770957969 66.7032027365364
"5994" 1198.6 128.267177635595 68.8133047967679
"5995" 1198.8 128.276241049246 71.0233479809044
"5996" 1199 128.325651272056 73.8867475214685
"5997" 1199.2 128.043307141713 77.464031261033
"5998" 1199.4 126.779506137076 81.508132329449
"5999" 1199.6 125.780614908615 85.710392530722
"6000" 1199.8 123.908620898377 89.3224635882646
"6001" 1200 122.409332865924 93.0291217303025
"6002" 1200.2 120.09642573701 96.9700262051182
"6003" 1200.4 116.94726108511 100.888319680388
"6004" 1200.6 112.849540225483 104.412191587541
"6005" 1200.8 108.609499994164 107.51625757701
"6006" 1201 104.451739876944 110.553508710333
"6007" 1201.2 99.5817603318319 113.303793220707
"6008" 1201.4 94.3864388862277 115.893380835262
"6009" 1201.6 88.5930911154807 117.344575111359
"6010" 1201.8 83.103397742645 118.51147480009
"6011" 1202 77.8924130652711 119.711598950072
"6012" 1202.2 73.7916760671139 120.50714828072
"6013" 1202.4 69.7218282236788 121.148371569991
"6014" 1202.6 67.0051137904581 119.765175921053
"6015" 1202.8 66.4545325873272 118.525761992352
"6016" 1203 65.8303911144639 116.308993144468
"6017" 1203.2 66.030386352274 114.686361986723
"6018" 1203.4 64.4977788318562 113.825956080747
"6019" 1203.6 61.5277188535048 113.214498269072
"6020" 1203.8 57.8742751177362 113.789557757604
"6021" 1204 54.1237644961552 114.830153382109
"6022" 1204.2 51.2464010804507 117.358930932595
"6023" 1204.4 48.325885302074 119.419923368765
"6024" 1204.6 44.6037423328819 121.734744019421
"6025" 1204.8 44.6392459253289 122.822959773968
"6026" 1205 44.7887523821908 121.179642299172
"6027" 1205.2 43.7465194792398 119.374100479808
"6028" 1205.4 43.236477978968 116.820788698163
"6029" 1205.6 41.8007495590062 113.755161342234
"6030" 1205.8 41.5986168293289 109.490005836354
"6031" 1206 41.0817674706812 105.389507244792
"6032" 1206.2 40.4099360311387 101.488800737543
"6033" 1206.4 41.20143999685 97.1705336991095
"6034" 1206.6 40.8005523302795 92.5357640964005
"6035" 1206.8 39.7711680292077 88.0096181570589
"6036" 1207 38.0298265104847 83.8311379308085
"6037" 1207.2 35.8461215267592 79.1206955331885
"6038" 1207.4 33.6413555252915 75.3202770818103
"6039" 1207.6 32.2568166178374 70.7144172132294
"6040" 1207.8 32.0659374791168 65.9935960633317
"6041" 1208 30.7325429173687 60.8294288609481
"6042" 1208.2 28.9195742828011 55.865526296084
"6043" 1208.4 27.2560805217675 51.0170847135219
"6044" 1208.6 25.3488618474433 46.7596974111205
"6045" 1208.8 23.4320342395668 42.7727507519554
"6046" 1209 23.541590847699 40.5015341094615
"6047" 1209.2 25.2293209858062 39.5051300134258
"6048" 1209.4 28.3387574212631 39.2552053204665
"6049" 1209.6 31.7481388432414 40.7880023934562
"6050" 1209.8 35.6884361613001 42.2981464621532
"6051" 1210 40.2224847496858 44.0106020776414
"6052" 1210.2 45.0267953954886 45.100019556253
"6053" 1210.4 49.8251597826687 44.4521171075794
"6054" 1210.6 54.7850701178855 43.3002100535556
"6055" 1210.8 59.6476773228444 41.7459285453809
"6056" 1211 63.6086251719653 39.0685569443658
"6057" 1211.2 67.3270734233115 36.1862031279129
"6058" 1211.4 71.2720888388694 33.3002658691978
"6059" 1211.6 74.5994243841229 32.6479892526711
"6060" 1211.8 76.5819224116376 33.8645538261509
"6061" 1212 79.312783400738 35.9980688551499
"6062" 1212.2 82.421960403411 38.853042312927
"6063" 1212.4 86.6536586895169 40.7583672210763
"6064" 1212.6 90.1777586005299 43.6651231009412
"6065" 1212.8 93.4664390175193 45.7610918036044
"6066" 1213 97.4493705996368 48.0007628163463
"6067" 1213.2 101.621167870337 49.9889845261669
"6068" 1213.4 104.057065826383 53.8550337702084
"6069" 1213.6 106.463677122262 57.9422188589279
"6070" 1213.8 108.1047368632 63.2275621298448
"6071" 1214 109.614379972546 68.6194207289344
"6072" 1214.2 110.967496821105 73.979510238216
"6073" 1214.4 112.021712003764 79.1227303170855
"6074" 1214.6 112.645544365233 84.3577666103985
"6075" 1214.8 113.148088008008 89.8627350573832
"6076" 1215 112.653865142551 95.5783812057209
"6077" 1215.2 112.248716760603 101.244519207996
"6078" 1215.4 111.197477880584 106.917352135327
"6079" 1215.6 108.188522004334 110.650707918799
"6080" 1215.8 103.648435546836 113.154924609595
"6081" 1216 98.6307001464415 115.977464301017
"6082" 1216.2 93.2787811441133 117.494907053547
"6083" 1216.4 87.3423148138276 117.687818166204
"6084" 1216.6 81.5759789210562 117.585657872691
"6085" 1216.8 77.4732609235328 117.286348063651
"6086" 1217 76.3898592012431 116.425544729885
"6087" 1217.2 76.4024813572309 115.218103595517
"6088" 1217.4 75.0297701634057 113.767294705585
"6089" 1217.6 72.7281868039697 112.650360240008
"6090" 1217.8 69.8981499732305 111.163368653412
"6091" 1218 65.9999943971419 110.29531873589
"6092" 1218.2 61.936146274537 109.706820847768
"6093" 1218.4 57.5106038357592 110.209908809307
"6094" 1218.6 53.5577292086222 110.948428270019
"6095" 1218.8 48.8821776457784 111.92818795466
"6096" 1219 43.9446417212618 113.493098518174
"6097" 1219.2 39.5378474098486 114.215006081887
"6098" 1219.4 35.735780451449 112.803390689953
"6099" 1219.6 31.8062222652454 110.697667767388
"6100" 1219.8 28.4163317190292 107.216709214929
"6101" 1220 25.4329345413419 103.654899657515
"6102" 1220.2 23.6498432537449 98.6212433486327
"6103" 1220.4 23.0323512886017 93.6883080570892
"6104" 1220.6 22.9036456365901 88.4616255768471
"6105" 1220.8 23.8001477436174 82.8834815889819
"6106" 1221 24.5983904483862 77.3905066482844
"6107" 1221.2 24.9250661172986 71.9772597921196
"6108" 1221.4 24.8667702471144 67.2189634416529
"6109" 1221.6 23.7052056514362 63.7962789292744
"6110" 1221.8 21.85977768471 59.6850253331909
"6111" 1222 19.4474643616317 56.3900889221327
"6112" 1222.2 16.7549750793617 53.6595279256044
"6113" 1222.4 14.4224811263532 51.0775894488024
"6114" 1222.6 15.5411165286762 49.1739805730944
"6115" 1222.8 18.5581882754918 47.4373967550796
"6116" 1223 21.7273077711799 45.3434491885735
"6117" 1223.2 26.1722083737485 43.5225949303187
"6118" 1223.4 30.4122114903516 41.1879320328203
"6119" 1223.6 34.5819703034133 38.2948857689258
"6120" 1223.8 38.8743730171405 35.3408658354237
"6121" 1224 43.115640653199 32.557600083533
"6122" 1224.2 47.63351330036 30.5124980980854
"6123" 1224.4 52.5699776763193 28.9098655017228
"6124" 1224.6 58.2410275407969 27.7418997188266
"6125" 1224.8 64.0039712383585 27.2430216683602
"6126" 1225 68.3027882978229 27.4672945920044
"6127" 1225.2 72.6026281118838 30.1223639980871
"6128" 1225.4 76.8143195923483 33.4324889912111
"6129" 1225.6 81.0987690768229 37.2639032659044
"6130" 1225.8 85.333078091401 40.4764318176389
"6131" 1226 89.6587150419392 43.3988793532533
"6132" 1226.2 94.4746476125088 45.9904012394044
"6133" 1226.4 99.2729056621888 48.3934705309003
"6134" 1226.6 103.541356817681 51.7048242280731
"6135" 1226.8 107.960675921942 54.8570327570044
"6136" 1227 112.584374652541 57.0525003255054
"6137" 1227.2 117.216818238155 58.6493416111093
"6138" 1227.4 122.122620312862 60.4732586797694
"6139" 1227.6 126.308310814133 63.4149784956428
"6140" 1227.8 128.282213713542 65.7037330535758
"6141" 1228 128.060747979602 65.5882511010589
"6142" 1228.2 127.433928316018 64.7856903474602
"6143" 1228.4 126.336303512439 66.2200471395193
"6144" 1228.6 125.728447252556 68.6245914318985
"6145" 1228.8 125.449479278604 72.2272225188544
"6146" 1229 123.801970239527 76.3431770160161
"6147" 1229.2 122.036757528362 80.5644606476321
"6148" 1229.4 118.819995263202 84.5693019821189
"6149" 1229.6 115.882688515124 89.1443591721092
"6150" 1229.8 112.727808745941 93.6331113575563
"6151" 1230 108.397105045508 97.4108373191332
"6152" 1230.2 103.694341544144 100.142306869701
"6153" 1230.4 98.54064269946 102.210166215845
"6154" 1230.6 93.5484559865562 104.981335247236
"6155" 1230.8 88.937313277292 107.061705443095
"6156" 1231 85.1195403549047 107.307898789453
"6157" 1231.2 83.7006185018862 107.777828715714
"6158" 1231.4 81.9970464306738 108.094290724663
"6159" 1231.6 80.863792737163 109.526183295886
"6160" 1231.8 79.1237407919504 112.812052790893
"6161" 1232 77.3094099076738 116.307465287957
"6162" 1232.2 75.4313742895562 120.369089935134
"6163" 1232.4 74.2052950726917 124.822841981688
"6164" 1232.6 73.393109442115 126.93363456784
"6165" 1232.8 72.4327788122898 127.376677598464
"6166" 1233 70.5951615720925 127.770484570623
"6167" 1233.2 68.1944715931643 128.40889506101
"6168" 1233.4 65.870468633891 128.747844287109
"6169" 1233.6 64.5851754449969 129.157824323579
"6170" 1233.8 63.5484559833493 129.113094911423
"6171" 1234 62.1240972488776 129.411263071479
"6172" 1234.2 61.0211904897258 129.261119988515
"6173" 1234.4 58.8990747559765 129.043032026896
"6174" 1234.6 56.4941229021878 128.547162090815
"6175" 1234.8 53.7639861805791 127.590199031439
"6176" 1235 50.5628957511088 126.820636368052
"6177" 1235.2 47.5538047117589 126.277625680226
"6178" 1235.4 44.3791758839401 125.657685997372
"6179" 1235.6 41.5882510483198 124.51151107395
"6180" 1235.8 38.9634457161624 123.005903075525
"6181" 1236 35.999882712372 120.759357714157
"6182" 1236.2 33.2584821924312 118.911484292363
"6183" 1236.4 30.8221447890299 117.004583326789
"6184" 1236.6 27.9226964180016 114.68942357385
"6185" 1236.8 25.8334368010378 111.117787267091
"6186" 1237 24.7629400894874 108.730023875962
"6187" 1237.2 24.3261902058319 106.610243646109
"6188" 1237.4 24.0126967212915 103.459392487987
"6189" 1237.6 22.6460295020842 99.9845582347539
"6190" 1237.8 22.0013674187133 96.8461383346044
"6191" 1238 22.1793762369385 93.1592023080161
"6192" 1238.2 21.7744061754762 90.3312024752644
"6193" 1238.4 19.4080222389241 87.7903385507836
"6194" 1238.6 16.6235208666738 86.189993965075
"6195" 1238.8 13.9146013673474 85.0219840398471
"6196" 1239 12.1401449891204 82.8292776641182
"6197" 1239.2 10.6016719325845 79.8726731259912
"6198" 1239.4 10.730059001027 76.1724208621286
"6199" 1239.6 11.5308071974251 72.224439637352
"6200" 1239.8 12.3085104583797 68.2686372423397
"6201" 1240 14.0678703048138 64.028638103362
"6202" 1240.2 15.8109723609462 60.1349716043344
"6203" 1240.4 17.162445790716 55.8278548357178
"6204" 1240.6 17.2866776794457 51.5340574241833
"6205" 1240.8 16.409768977238 48.7722258090589
"6206" 1241 15.6823457485299 47.877175369057
"6207" 1241.2 17.4932154609275 47.1914377892876
"6208" 1241.4 19.8455475265987 46.5295223597427
"6209" 1241.6 23.177522849254 46.5422558156703
"6210" 1241.8 26.7582736846471 46.0868154340021
"6211" 1242 31.2451211903229 46.2494359724377
"6212" 1242.2 35.4990894447458 46.1652387019492
"6213" 1242.4 39.9998475466327 46.9750829343103
"6214" 1242.6 44.3327440084327 46.6018930682044
"6215" 1242.8 49.0191164327144 46.3609730280601
"6216" 1243 53.2086980607268 45.3249542492397
"6217" 1243.2 56.5084669551957 43.9523914088253
"6218" 1243.4 59.73237909347 41.6932654137423
"6219" 1243.6 63.6131320332736 39.6046319511479
"6220" 1243.8 66.6578924188062 36.8927230933089
"6221" 1244 70.6919088615107 35.6245724256271
"6222" 1244.2 72.3003519596629 33.6514923849527
"6223" 1244.4 74.1273646569221 31.91863195958
"6224" 1244.6 74.3456457799864 32.4913636001393
"6225" 1244.8 76.4026863618895 34.3126058977377
"6226" 1245 78.7756294231596 38.0866936361216
"6227" 1245.2 81.3922046350342 41.7586761933956
"6228" 1245.4 82.9723547830779 46.2014323868435
"6229" 1245.6 85.0171209893788 49.9733171027979
"6230" 1245.8 86.5493483200987 54.217893691264
"6231" 1246 88.7053327484198 57.5933042737559
"6232" 1246.2 90.0406468992437 62.2347453685419
"6233" 1246.4 90.9995781167778 66.8638639366766
"6234" 1246.6 92.4439700463631 71.7381425753371
"6235" 1246.8 94.2059920285662 76.4809125529444
"6236" 1247 96.2846531645707 79.3857213702646
"6237" 1247.2 95.6125464063037 82.7230483860202
"6238" 1247.4 94.41747073426 85.9570322246626
"6239" 1247.6 92.0714177190067 89.1406854011489
"6240" 1247.8 88.9450763782309 92.2129498421189
"6241" 1248 86.0214084694974 95.9506325313985
"6242" 1248.2 82.7819976730754 99.2482526700948
"6243" 1248.4 78.7199594487419 102.000140891633
"6244" 1248.6 74.4860505000947 104.135777503652
"6245" 1248.8 70.3908076036276 105.945719120319
"6246" 1249 65.4943497989336 107.71069441234
"6247" 1249.2 60.5549960865809 109.479599880109
"6248" 1249.4 55.9897761302835 111.583323034377
"6249" 1249.6 52.2809654997133 114.88150745189
"6250" 1249.8 52.1385158592915 116.198805587987
"6251" 1250 51.7524752044562 115.150855043147
"6252" 1250.2 49.8482930735422 113.225213663268
"6253" 1250.4 48.2738507267705 111.361789603976
"6254" 1250.6 46.1555736344793 108.556598838066
"6255" 1250.8 43.7618808007032 104.87571547381
"6256" 1251 41.1494329856017 101.505675186635
"6257" 1251.2 39.3083659686411 97.6405489062176
"6258" 1251.4 37.3438571458285 94.0258088601885
"6259" 1251.6 36.8649101685107 90.4995943538771
"6260" 1251.8 37.9139557036232 86.181804894192
"6261" 1252 39.5753699434804 82.8598069220892
"6262" 1252.2 42.0594357333725 80.2550026820227
"6263" 1252.4 44.8755857323362 77.6503906755244
"6264" 1252.6 47.5391451472124 74.0147214194481
"6265" 1252.8 51.0078723037196 71.9462617002381
"6266" 1253 54.2563871948744 70.112672965665
"6267" 1253.2 58.0982047813687 69.1936497744169
"6268" 1253.4 62.2899268456541 67.5454882046044
"6269" 1253.6 66.1401322347296 65.3108911516554
"6270" 1253.8 68.9480601244031 62.2417325466452
"6271" 1254 70.9533687673758 58.9168341770786
"6272" 1254.2 73.0760384936017 55.3542559107256
"6273" 1254.4 74.7187268451812 52.2104196854794
"6274" 1254.6 75.0691979071975 49.3502829726479
"6275" 1254.8 75.6622822787014 46.6405222563141
"6276" 1255 78.0395950811431 43.6840135807783
"6277" 1255.2 80.7177368375078 40.5420419207012
"6278" 1255.4 83.3409417871251 39.6725309220182
"6279" 1255.6 84.9215548304632 41.694848901337
"6280" 1255.8 86.5420613319683 44.1315668752088
"6281" 1256 88.6272294678999 47.3495373745106
"6282" 1256.2 91.2951326386276 51.1545433293085
"6283" 1256.4 93.2515195513999 55.5943262901669
"6284" 1256.6 95.6903574721499 59.7943515465731
"6285" 1256.8 97.0363493372077 64.7814216047256
"6286" 1257 97.9710214860173 69.8237405279248
"6287" 1257.2 99.3912334651444 74.9755635508691
"6288" 1257.4 100.583565373335 79.7055029972679
"6289" 1257.6 103.352674922885 83.3969579333187
"6290" 1257.8 106.862172088393 85.3978157545467
"6291" 1258 109.456939706374 87.0441399090082
"6292" 1258.2 112.40578607657 89.4427194073473
"6293" 1258.4 115.101783222471 92.3981602324251
"6294" 1258.6 117.866317459518 95.4267754222365
"6295" 1258.8 118.911103433566 95.7925888712344
"6296" 1259 119.196454779499 95.0736449927102
"6297" 1259.2 119.338984268374 94.8494803198929
"6298" 1259.4 119.986278824939 94.3956747559573
"6299" 1259.6 119.867038468233 93.2940902114279
"6300" 1259.8 120.173869457542 93.5702892517473
"6301" 1260 120.638374525674 93.4364718872514
"6302" 1260.2 120.952901384944 92.5667354850942
"6303" 1260.4 121.319665674572 92.485844366357
"6304" 1260.6 120.789234869828 92.2890682771187
"6305" 1260.8 120.84585129925 92.2834495068471
"6306" 1261 120.890132305503 92.1535817034005
"6307" 1261.2 121.267048013485 91.5829408081473
"6308" 1261.4 122.211182325367 90.1424860043131
"6309" 1261.6 122.79460215457 89.0277785235187
"6310" 1261.8 123.033508726399 87.6774007349187
"6311" 1262 123.307137230114 86.9774221088859
"6312" 1262.2 122.59466162788 87.1042341993103
"6313" 1262.4 121.096777001347 87.5302879007015
"6314" 1262.6 119.838495307846 88.1145445958644
"6315" 1262.8 119.161955333986 88.3706067991744
"6316" 1263 118.63172643948 89.2256530438771
"6317" 1263.2 118.518869806492 89.4358361600994
"6318" 1263.4 117.709791519809 90.1396572006737
"6319" 1263.6 116.976080861639 91.4212715895211
"6320" 1263.8 116.358818938789 93.556594833139
"6321" 1264 114.961942969235 96.212773173878
"6322" 1264.2 112.654716700364 99.0057138437679
"6323" 1264.4 110.368728497566 101.981564011614
"6324" 1264.6 107.001805477349 104.89480338467
"6325" 1264.8 103.283086871589 107.628206094754
"6326" 1265 98.9412698549335 109.362010789642
"6327" 1265.2 94.4100905665513 112.490879723138
"6328" 1265.4 91.5835540420654 115.069342835081
"6329" 1265.6 88.3755508673865 118.358215171173
"6330" 1265.8 84.4265686985562 121.120211416441
"6331" 1266 80.3425161745656 122.893430798406
"6332" 1266.2 76.3265909534336 122.680706636265
"6333" 1266.4 73.0364139484599 121.629556204834
"6334" 1266.6 71.5962994798268 120.658322050146
"6335" 1266.8 71.7082769491316 120.203732070312
"6336" 1267 71.8230872939591 119.125269224925
"6337" 1267.2 71.0604699640562 118.969039140833
"6338" 1267.4 69.7350675375947 118.423519272729
"6339" 1267.6 67.1187821678786 116.922024660978
"6340" 1267.8 64.4688546085373 115.653598297048
"6341" 1268 61.0194616953864 114.943315925152
"6342" 1268.2 57.3142925925562 114.763748171134
"6343" 1268.4 53.3899493059077 114.898265095713
"6344" 1268.6 49.4682144365422 114.236032515782
"6345" 1268.8 46.2938220178276 112.544735106119
"6346" 1269 42.1437083665048 109.749854145614
"6347" 1269.2 38.8063753159996 106.560541739067
"6348" 1269.4 36.3780037578085 103.716071380641
"6349" 1269.6 35.5104481166562 100.352024819724
"6350" 1269.8 36.0576029878374 96.4161831424794
"6351" 1270 35.9425375145088 91.1201073938675
"6352" 1270.2 35.1004017409697 86.4892404730179
"6353" 1270.4 35.12018180485 82.513641926326
"6354" 1270.6 35.4895050080868 77.7591176665125
"6355" 1270.8 36.5347408474804 72.629672159968
"6356" 1271 37.0236361902124 66.9204607493856
"6357" 1271.2 36.828576503118 62.6716776876869
"6358" 1271.4 36.9530387186629 57.6345110917505
"6359" 1271.6 35.9988895990987 52.4208232901363
"6360" 1271.8 35.4955754743388 47.6553871428218
"6361" 1272 35.1566130045919 42.8037280482473
"6362" 1272.2 33.5359161357969 38.8251891158266
"6363" 1272.4 33.3444809979549 36.3613400365284
"6364" 1272.6 34.8217818243776 35.8425487471758
"6365" 1272.8 37.9071792864444 35.6130252035926
"6366" 1273 41.380226656787 35.3000737387967
"6367" 1273.2 46.1669029015437 35.1507531179419
"6368" 1273.4 50.7155680311341 34.9408630147732
"6369" 1273.6 56.1360488178562 34.9580694948044
"6370" 1273.8 61.4703001359549 35.5727864914778
"6371" 1274 67.092268003949 35.5786609043901
"6372" 1274.2 71.5919620418123 36.0713699127873
"6373" 1274.4 77.2353081234994 36.2629907412067
"6374" 1274.6 81.5533551926633 36.7115587122115
"6375" 1274.8 83.2928858675045 38.0735149329147
"6376" 1275 85.2321701574149 40.8301081026153
"6377" 1275.2 88.4545759928497 42.1428215394413
"6378" 1275.4 93.1406632822749 43.6710318418856
"6379" 1275.6 97.8599730250249 44.7737872883544
"6380" 1275.8 101.778321983638 45.6908950375432
"6381" 1276 105.631789321181 44.5667718254794
"6382" 1276.2 109.887959024117 44.7120401330227
"6383" 1276.4 114.358761569246 45.5639661482676
"6384" 1276.6 117.928054499472 47.0362944416341
"6385" 1276.8 121.949186371707 48.8371034909539
"6386" 1277 124.750760695745 51.0179024544912
"6387" 1277.2 127.245242553917 54.9122368804377
"6388" 1277.4 127.964023054328 57.356431397051
"6389" 1277.6 127.801659364736 60.2506281595753
"6390" 1277.8 128.231536561942 64.6081435269758
"6391" 1278 128.845953095522 68.8812713257694
"6392" 1278.2 127.831549043956 71.6348398097044
"6393" 1278.4 126.204450497942 75.9753398444901
"6394" 1278.6 124.76510328582 80.5288730837836
"6395" 1278.8 122.047044556999 85.2728715106813
"6396" 1279 118.866713117283 89.2902241685949
"6397" 1279.2 115.637732066321 93.5189033837809
"6398" 1279.4 112.233195583153 97.7861338643131
"6399" 1279.6 108.167004324885 101.774471288147
"6400" 1279.8 103.522805360399 104.609900660976
"6401" 1280 98.0397812663532 105.922654836347
"6402" 1280.2 92.7525487417493 106.868650858624
"6403" 1280.4 88.1703432730062 107.135762295474
"6404" 1280.6 86.1965427434091 107.61468929031
"6405" 1280.8 83.9665669836823 108.628309553072
"6406" 1281 82.3324815927774 110.151475362701
"6407" 1281.2 80.0377361354618 112.123819403208
"6408" 1281.4 77.3234009636788 115.148829098746
"6409" 1281.6 74.1591172943646 117.086327371988
"6410" 1281.8 69.6765939011331 118.688107083268
"6411" 1282 65.8884854434633 119.890947465321
"6412" 1282.2 61.9077654892724 120.10761803828
"6413" 1282.4 58.5847406291951 120.555601604049
"6414" 1282.6 54.4600830185133 120.905429932033
"6415" 1282.8 50.8117498271824 121.711493767847
"6416" 1283 46.9956712177859 122.755350112307
"6417" 1283.2 44.3749488188983 123.840284198078
"6418" 1283.4 43.7396551368703 123.516606981215
"6419" 1283.6 40.9842778814507 121.117642173843
"6420" 1283.8 38.6637671945035 118.717699141025
"6421" 1284 37.3554279676637 115.964782779445
"6422" 1284.2 36.8235825448797 113.178815306046
"6423" 1284.4 35.9480920617843 109.36292091441
"6424" 1284.6 35.688340592118 105.941028614759
"6425" 1284.8 35.3753090457229 102.613618083514
"6426" 1285 35.0720139717532 98.8844444306044
"6427" 1285.2 34.645865196935 95.1166664955741
"6428" 1285.4 34.1863782526582 91.3148931570023
"6429" 1285.6 34.8069148028623 86.8768976137983
"6430" 1285.8 36.7419029005362 82.7983875092344
"6431" 1286 38.764568191737 78.828000338381
"6432" 1286.2 41.0755995278878 74.6259199064991
"6433" 1286.4 44.0257609268317 70.5405502232166
"6434" 1286.6 47.4315949744789 66.6392825304807
"6435" 1286.8 51.0819775063639 63.7488631137033
"6436" 1287 55.2476150038687 61.3270621851669
"6437" 1287.2 59.0906884917264 59.6009733543704
"6438" 1287.4 62.5073528349711 60.0278792188916
"6439" 1287.6 65.8937759923374 60.0013670094481
"6440" 1287.8 69.8012978809337 58.8410892130126
"6441" 1288 72.4350877012062 56.7832320177244
"6442" 1288.2 75.216518840118 54.9649894329652
"6443" 1288.4 76.6153649577366 54.689187706058
"6444" 1288.6 79.0462082081207 56.4375418790238
"6445" 1288.8 81.2529120796062 58.9846026014044
"6446" 1289 83.6542812552902 61.6216611131044
"6447" 1289.2 86.9277932642683 64.7891424611499
"6448" 1289.4 90.7543135313829 67.9087506771588
"6449" 1289.6 95.307251247968 70.3631466314279
"6450" 1289.8 98.5779124058681 72.9565854520301
"6451" 1290 100.387989875145 74.9129052260994
"6452" 1290.2 101.956312048736 77.4525463532452
"6453" 1290.4 104.735193562104 80.1244336972871
"6454" 1290.6 107.65935528245 81.3079147808165
"6455" 1290.8 110.066824076769 80.3391384098816
"6456" 1291 113.96671891847 80.0178636069313
"6457" 1291.2 117.497369270025 80.1734314399794
"6458" 1291.4 121.339805923996 80.9830211424844
"6459" 1291.6 124.093317282962 81.2443383536981
"6460" 1291.8 124.197470432561 80.1499392054262
"6461" 1292 124.471116407935 78.9144492893014
"6462" 1292.2 124.770572303753 78.4318957627862
"6463" 1292.4 125.096942025788 77.9510933583467
"6464" 1292.6 125.043153952511 77.4899512790286
"6465" 1292.8 125.386376479256 76.5431536855187
"6466" 1293 126.190503634791 74.6795595406044
"6467" 1293.2 127.063642593862 73.2040139262063
"6468" 1293.4 125.217949475409 74.4472525958397
"6469" 1293.6 124.999022409601 74.863713432941
"6470" 1293.8 124.517108195179 75.8482057015125
"6471" 1294 124.65901030335 76.9089568331044
"6472" 1294.2 124.769723254739 77.9636332445563
"6473" 1294.4 125.72783223858 79.8235613933131
"6474" 1294.6 125.611316100273 81.9494378275761
"6475" 1294.8 124.975055132289 83.8902788955267
"6476" 1295 124.73317723195 86.7832269291717
"6477" 1295.2 123.662086396066 90.0369220326544
"6478" 1295.4 122.173350344168 93.3124394485483
"6479" 1295.6 120.301374253523 96.9270990907539
"6480" 1295.8 118.207817185251 100.246853887132
"6481" 1296 115.423158780623 103.846051249463
"6482" 1296.2 112.447951814678 107.478383646172
"6483" 1296.4 108.616348257894 111.048862398794
"6484" 1296.6 104.400878307623 114.418636740773
"6485" 1296.8 99.9234113071471 116.767106037613
"6486" 1297 95.1426747139729 119.387822069882
"6487" 1297.2 90.2869703852724 121.925566718496
"6488" 1297.4 85.4412429169758 123.460137237622
"6489" 1297.6 79.9900144266653 124.466344063868
"6490" 1297.8 75.3910629189653 124.924962935468
"6491" 1298 72.2204653149002 123.845512832137
"6492" 1298.2 71.1916875887347 123.251984327149
"6493" 1298.4 71.0807886333298 121.956002287274
"6494" 1298.6 71.3452024137675 121.452905740955
"6495" 1298.8 70.7600268509991 121.240294504947
"6496" 1299 68.6035753479347 121.440349213735
"6497" 1299.2 65.3220277975856 122.403649144928
"6498" 1299.4 62.073411794992 123.088160567109
"6499" 1299.6 57.7577176690562 123.252110710215
"6500" 1299.8 54.4682275607347 122.658236680881
"6501" 1300 51.1696879610562 121.570214400001
"6502" 1300.2 47.4712304548639 120.080867919297
"6503" 1300.4 44.1798608367991 118.175555696319
"6504" 1300.6 40.9732147084471 116.440513810868
"6505" 1300.8 38.2362573604996 114.456574198218
"6506" 1301 35.1550232290832 112.08178778528
"6507" 1301.2 31.9286428329278 109.504907443421
"6508" 1301.4 28.4146996561777 106.378076771857
"6509" 1301.6 24.5931417433991 104.97024406009
"6510" 1301.8 20.8661209570021 102.220793428956
"6511" 1302 18.0673251741122 98.7487161041184
"6512" 1302.2 17.2751986689627 94.9518947605763
"6513" 1302.4 16.7029529483532 89.9126181553272
"6514" 1302.6 16.5754935007784 85.0232552326322
"6515" 1302.8 17.6184325929386 79.5167896323985
"6516" 1303 18.1848242872915 74.2336800821044
"6517" 1303.2 18.7623947650856 68.7482386766926
"6518" 1303.4 20.0857096199901 63.6263159292176
"6519" 1303.6 21.5041625078623 58.1664202947575
"6520" 1303.8 23.3843559353687 53.0345004703856
"6521" 1304 25.3443447838456 47.6357970155833
"6522" 1304.2 27.5218067877113 42.5762385286044
"6523" 1304.4 29.1299381370435 37.2901883840727
"6524" 1304.6 28.8050607944246 35.0398699368149
"6525" 1304.8 29.8377744594312 34.3147291332544
"6526" 1305 31.7591603598469 32.4735876748835
"6527" 1305.2 33.9827174001294 31.34535837008
"6528" 1305.4 37.7695984541416 29.6907882540434
"6529" 1305.6 42.6898253977184 28.3201466527801
"6530" 1305.8 47.8032771761991 27.2475810777602
"6531" 1306 52.8250304458851 26.4105938001307
"6532" 1306.2 58.0549586544023 25.3780308436044
"6533" 1306.4 63.6183812011503 24.2824413170044
"6534" 1306.6 68.6739617107192 22.8883064138435
"6535" 1306.8 74.1442285507796 20.9029731780512
"6536" 1307 78.4619255429085 19.1863865448885
"6537" 1307.2 82.4121519224562 17.7386294546377
"6538" 1307.4 85.9627198564312 16.0105811485106
"6539" 1307.6 89.4928441667494 13.6707997368203
"6540" 1307.8 92.747864815003 11.0516121329555
"6541" 1308 96.022730281878 9.98730622516875
"6542" 1308.2 97.4640577781499 10.5644820482606
"6543" 1308.4 98.5855196435723 13.3783256010238
"6544" 1308.6 100.478826027173 16.5404018196576
"6545" 1308.8 101.906054711024 21.0272443261913
"6546" 1309 103.08497451492 25.3751355224453
"6547" 1309.2 103.40210386878 30.7022269391906
"6548" 1309.4 102.897972787924 36.0091410723297
"6549" 1309.6 102.386351933427 41.5699680331774
"6550" 1309.8 101.150028726556 46.6126938749631
"6551" 1310 99.3525735057437 51.8600858252294
"6552" 1310.2 98.4340501329937 56.4940473403544
"6553" 1310.4 96.6890026623861 59.7875796291714
"6554" 1310.6 95.8962334005249 63.3335197484169
"6555" 1310.8 96.0887774889541 66.4145403069513
"6556" 1311 96.4852491662624 70.3862459917487
"6557" 1311.2 97.2140220722389 74.5313413689602
"6558" 1311.4 97.6822815582839 78.0573960041489
"6559" 1311.6 95.6959002856062 81.6709494498844
"6560" 1311.8 92.6676968373543 84.475433248364
"6561" 1312 89.7753452454639 88.2093109872937
"6562" 1312.2 87.1346289871812 92.4277668873255
"6563" 1312.4 85.6325874505754 97.4439107954505
"6564" 1312.6 83.0456163174562 102.254929153633
"6565" 1312.8 77.8361485588769 104.620785819878
"6566" 1313 72.8951262778769 105.972846172472
"6567" 1313.2 67.4391651726395 108.166522364299
"6568" 1313.4 62.6806409673419 110.914090229319
"6569" 1313.6 57.5091127744147 113.06124791434
"6570" 1313.8 52.5394053132637 112.880973200661
"6571" 1314 47.1974935782915 111.189218730722
"6572" 1314.2 42.4389495616193 109.515051769876
"6573" 1314.4 37.4797527554674 106.956708058455
"6574" 1314.6 33.0236478917133 104.158561454004
"6575" 1314.8 28.5498728617589 100.984726049794
"6576" 1315 24.1426416100198 97.3904587125135
"6577" 1315.2 20.8237833265609 93.1017033626885
"6578" 1315.4 18.7926188832784 88.2505732179655
"6579" 1315.6 17.1260089235982 82.8256403284735
"6580" 1315.8 15.77851949271 77.1625201515371
"6581" 1316 15.5714490179591 71.5454165507597
"6582" 1316.2 15.9706053884862 65.5581397610044
"6583" 1316.4 16.5679135849408 59.7915954235467
"6584" 1316.6 18.0529372260865 54.2154295881499
"6585" 1316.8 19.0012142295107 48.6525525344832
"6586" 1317 19.9592306217193 42.5909894279833
"6587" 1317.2 22.0641105587895 39.5994623342377
"6588" 1317.4 26.2155595180217 39.5187793846044
"6589" 1317.6 30.0706885022269 40.1215711264093
"6590" 1317.8 34.1010990557803 42.3478076730182
"6591" 1318 38.6138343829515 43.987943259337
"6592" 1318.2 43.8637319387229 45.5629231553822
"6593" 1318.4 49.2019390682334 47.2559571129335
"6594" 1318.6 54.676365861949 48.7002563973901
"6595" 1318.8 60.2515669714772 50.2708440410044
"6596" 1319 65.2636243575664 52.1528973355125
"6597" 1319.2 70.6368406498999 54.0536535183856
"6598" 1319.4 75.4909199426862 56.5157043426244
"6599" 1319.6 80.3814460619133 58.9775829247983
"6600" 1319.8 85.2271598701094 61.398043755498
"6601" 1320 89.1585477292062 64.6332583699444
"6602" 1320.2 92.5125553876738 69.7299228626338
"6603" 1320.4 95.1447862619562 74.2298582581744
"6604" 1320.6 95.8985461727592 78.9655521855351
"6605" 1320.8 94.044048719115 82.1358630903103
"6606" 1321 91.6145264512326 86.474757316722
"6607" 1321.2 89.3205515442839 91.4110758546143
"6608" 1321.4 86.9231636670856 96.4040057623103
"6609" 1321.6 83.7488813174901 101.346997019463
"6610" 1321.8 80.2351459516395 104.967514185854
"6611" 1322 76.9262318571964 106.553094877062
"6612" 1322.2 72.5691613121479 107.35206350487
"6613" 1322.4 67.706763272835 108.284661366124
"6614" 1322.6 62.7711358809133 109.50547512369
"6615" 1322.8 58.4460010982389 112.191006402268
"6616" 1323 54.2878088179979 115.195840543498
"6617" 1323.2 49.9986348632724 118.265567765712
"6618" 1323.4 46.8484335475967 120.579320631442
"6619" 1323.6 43.7443334982107 122.423405454013
"6620" 1323.8 43.0139818811309 123.001224968324
"6621" 1324 43.9006840284312 123.16405087821
"6622" 1324.2 44.7228303182276 123.660782993947
"6623" 1324.4 45.0694258372062 123.718656327744
"6624" 1324.6 46.2840169378717 124.349665432148
"6625" 1324.8 47.5703432686662 125.384971561224
"6626" 1325 48.5866292629979 125.499923119818
"6627" 1325.2 49.5866081335516 125.265548329063
"6628" 1325.4 50.0332912282077 125.17396055515
"6629" 1325.6 50.0939937053958 125.402854812821
"6630" 1325.8 51.3011170224487 126.151550862025
"6631" 1326 52.7388199486709 126.485726978274
"6632" 1326.2 53.1615815586673 126.454657614521
"6633" 1326.4 54.7518450265872 127.111827191472
"6634" 1326.6 55.8892731231084 127.694350212491
"6635" 1326.8 56.1312550332454 127.73060739055
"6636" 1327 55.0162245373617 126.957156686799
"6637" 1327.2 54.5252393562848 126.226864775519
"6638" 1327.4 54.0357911523113 126.32358031987
"6639" 1327.6 52.9876112531222 126.242934978567
"6640" 1327.8 51.8019683104581 125.844376228399
"6641" 1328 50.2805131680745 126.10705084576
"6642" 1328.2 48.0982416782724 125.774935325469
"6643" 1328.4 46.0186222227667 125.238267161946
"6644" 1328.6 43.5439283987016 124.223137086504
"6645" 1328.8 41.2136457883128 122.674452858587
"6646" 1329 39.5991524630031 120.983380323188
"6647" 1329.2 37.6056316031187 119.105987831658
"6648" 1329.4 35.5831298209246 117.26272406592
"6649" 1329.6 33.7976533781755 115.265693422311
"6650" 1329.8 31.0631856505697 113.431476956956
"6651" 1330 28.4950867519211 111.72026390001
"6652" 1330.2 25.4339128647319 109.912644473658
"6653" 1330.4 22.8158216408562 107.997757310959
"6654" 1330.6 22.0936722305562 104.499051222313
"6655" 1330.8 21.6490519382166 101.130667363048
"6656" 1331 21.3993701659374 97.306523065446
"6657" 1331.2 21.9224486861651 92.7089823971786
"6658" 1331.4 21.2908530687296 88.659115507686
"6659" 1331.6 21.4922075833448 84.4481940393467
"6660" 1331.8 20.6149853427991 81.0092279351473
"6661" 1332 19.3046189942848 77.7260991876615
"6662" 1332.2 18.2042008452562 73.6968048157473
"6663" 1332.4 18.1101557466139 69.570319921364
"6664" 1332.6 19.8802731092033 65.7020201913103
"6665" 1332.8 21.9385380930052 61.8985483570126
"6666" 1333 23.9332528336362 57.7119352327144
"6667" 1333.2 26.679570532541 53.265764247968
"6668" 1333.4 28.8070177210453 49.0013338312131
"6669" 1333.6 32.0010553683562 45.2175435113377
"6670" 1333.8 36.1194001937627 42.8864155432131
"6671" 1334 39.9550220051303 39.9339898856414
"6672" 1334.2 44.2448405991294 36.6679473067385
"6673" 1334.4 48.8394439365919 34.0362819612115
"6674" 1334.6 53.4970830715747 31.5495687453822
"6675" 1334.8 57.6846256234793 28.8127726063352
"6676" 1335 62.3955819895919 28.1079050793187
"6677" 1335.2 65.5810029473062 28.9086681884615
"6678" 1335.4 69.7542226943665 30.5924044124665
"6679" 1335.6 74.4142724688202 32.1528221022898
"6680" 1335.8 79.2159557564283 33.9578774337439
"6681" 1336 82.4422046518934 35.7754657911509
"6682" 1336.2 84.4817414039272 38.7461956224108
"6683" 1336.4 86.5790548570766 42.1927561954921
"6684" 1336.6 87.7274690351105 46.9824137986261
"6685" 1336.8 88.9379368681649 52.3371214570718
"6686" 1337 90.5763977786747 56.6316198684188
"6687" 1337.2 92.0677329632437 61.2195733871356
"6688" 1337.4 93.327389840546 64.9950057043799
"6689" 1337.6 94.0207319166899 69.3277447105747
"6690" 1337.8 95.1619270632327 72.4276809308691
"6691" 1338 96.9654374584091 76.8527535400162
"6692" 1338.2 98.7327285952362 80.6467006366444
"6693" 1338.4 98.5576055704147 82.5984267968214
"6694" 1338.6 97.0064263310268 84.1966505035456
"6695" 1338.8 95.0582127946395 86.134415153021
"6696" 1339 92.2257823297962 89.4139647320644
"6697" 1339.2 89.8472140214848 92.7622464779758
"6698" 1339.4 88.4024893424679 97.018495100075
"6699" 1339.6 88.9028413590661 98.9487721601192
"6700" 1339.8 89.6002921858827 99.4811169421248
"6701" 1340 90.1409192954324 100.371550177624
"6702" 1340.2 91.5213699225562 101.368629985104
"6703" 1340.4 92.7647700350276 102.189412171976
"6704" 1340.6 96.0225192638506 103.21703548396
"6705" 1340.8 98.9956225910859 104.325813550743
"6706" 1341 101.764001909402 105.701255382672
"6707" 1341.2 104.316155485717 107.332117513614
"6708" 1341.4 106.118199481628 109.568489720631
"6709" 1341.6 105.810516775485 110.338996723662
"6710" 1341.8 105.330893733556 111.634473708188
"6711" 1342 104.906413386626 113.135918711632
"6712" 1342.2 103.92114751632 113.667954268923
"6713" 1342.4 103.421783148625 114.28744674665
"6714" 1342.6 102.342751687428 114.175379982919
"6715" 1342.8 100.94902560122 113.763833942691
"6716" 1343 98.7639795053895 113.384212795332
"6717" 1343.2 95.7016199155805 113.385112312585
"6718" 1343.4 92.0393202219974 114.040599133399
"6719" 1343.6 87.6901285335658 114.421628638335
"6720" 1343.8 83.1966915995845 115.884349930557
"6721" 1344 78.6479657175006 117.034569372243
"6722" 1344.2 74.606686530458 117.182765919754
"6723" 1344.4 71.1309876985939 116.976814695453
"6724" 1344.6 68.1728284955279 116.976814695453
"6725" 1344.8 64.7130404941571 117.499181352045
"6726" 1345 61.4945764395608 118.57560332132
"6727" 1345.2 57.5019414793769 119.875632091416
"6728" 1345.4 53.7246610208895 120.852854576382
"6729" 1345.6 49.8411562115424 121.313992761072
"6730" 1345.8 45.6184476848727 120.805584990568
"6731" 1346 41.4776827175562 120.241491428523
"6732" 1346.2 37.3822482298819 118.10927067665
"6733" 1346.4 33.2292789026617 116.875066985494
"6734" 1346.6 30.1364666926388 113.523691745083
"6735" 1346.8 27.87477486343 110.046313385044
"6736" 1347 26.8185713650268 105.381545111604
"6737" 1347.2 25.0978291341168 101.038563372968
"6738" 1347.4 24.5990885520052 96.4665558218289
"6739" 1347.6 24.4720430954198 91.2987029937862
"6740" 1347.8 24.003663360935 86.608282716059
"6741" 1348 23.9021109066046 81.8711637099592
"6742" 1348.2 24.1356633391444 76.8340191089867
"6743" 1348.4 25.4953760317062 71.8259310062044
"6744" 1348.6 26.7615129912124 67.3026431423856
"6745" 1348.8 27.4284873261799 62.3210154920477
"6746" 1349 29.7506731051187 58.0466633119169
"6747" 1349.2 32.3275717683928 53.703674406644
"6748" 1349.4 34.8764268298804 49.1335364363407
"6749" 1349.6 37.4955944689872 44.5135079000182
"6750" 1349.8 39.8338426125312 39.6748371950794
"6751" 1350 43.1787663733977 35.1252354520678
"6752" 1350.2 46.8253007497655 31.5359076176393
"6753" 1350.4 51.0462858061861 30.434088821994
"6754" 1350.6 56.3910182368437 29.1695986674919
"6755" 1350.8 61.669932715767 27.6005212253875
"6756" 1351 66.3949310362306 27.1585860233951
"6757" 1351.2 71.1856896700446 27.4741086966858
"6758" 1351.4 75.4349330782921 26.4587338650089
"6759" 1351.6 80.0097208015507 25.4718265224725
"6760" 1351.8 84.6333147703309 24.5394694758132
"6761" 1352 87.9486307347562 23.0891829566377
"6762" 1352.2 90.0740414896323 19.7851515489413
"6763" 1352.4 90.8498976638562 17.5050735478044
"6764" 1352.6 92.3462507325671 14.916480194637
"6765" 1352.8 94.6710593834686 11.8295993446766
"6766" 1353 94.6491003728687 10.4530121836356
"6767" 1353.2 94.0129965428895 10.1926504284044
"6768" 1353.4 94.5193090267192 10.4341453897783
"6769" 1353.6 95.1347025430154 9.24707399075745
"6770" 1353.8 94.6809351906786 9.16907758402275
"6771" 1354 95.3773289979272 10.2016913022173
"6772" 1354.2 97.2005159333823 11.6056175074522
"6773" 1354.4 100.275012523792 12.7212139384286
"6774" 1354.6 103.984444945035 14.6823448664555
"6775" 1354.8 107.824209592276 17.1318087439744
"6776" 1355 111.094165343116 20.5597577701391
"6777" 1355.2 113.403433480274 24.1013200959739
"6778" 1355.4 115.318105685406 28.7743831127889
"6779" 1355.6 116.661296208396 33.5015711582452
"6780" 1355.8 118.428846374639 38.4105741285267
"6781" 1356 119.123362733922 43.9530750982582
"6782" 1356.2 119.550951200547 49.3844748757006
"6783" 1356.4 119.230638231117 55.1149093615741
"6784" 1356.6 118.858950375231 60.5913446618724
"6785" 1356.8 118.521858194144 66.537575815222
"6786" 1357 117.961922892868 72.6879225817034
"6787" 1357.2 117.653043145096 78.8084033263144
"6788" 1357.4 116.878134304195 84.5961205101292
"6789" 1357.6 115.439523636845 90.2008194819602
"6790" 1357.8 114.173100515084 95.8630402293402
"6791" 1358 112.807583492828 102.04017904709
"6792" 1358.2 110.556974992306 107.472932095521
"6793" 1358.4 107.311754017381 112.419210078199
"6794" 1358.6 103.909957544772 115.230630817448
"6795" 1358.8 98.9484411499713 117.200355340416
"6796" 1359 93.3364890543831 118.338998166585
"6797" 1359.2 87.7468783010279 119.89005406851
"6798" 1359.4 82.6714996982915 120.091820355899
"6799" 1359.6 77.1206126762228 119.529371104327
"6800" 1359.8 73.9122779423158 118.651358776249
"6801" 1360 73.9186148214966 117.962007736228
"6802" 1360.2 74.6001922197532 117.345012140968
"6803" 1360.4 74.8256239618374 116.456872375417
"6804" 1360.6 74.8090118478706 114.38844150746
"6805" 1360.8 74.6107176070449 113.274255654683
"6806" 1361 75.0225018164198 111.535067681726
"6807" 1361.2 75.2666735468562 110.863739215638
"6808" 1361.4 76.062795251024 109.610208363185
"6809" 1361.6 76.3536984486762 108.362567777004
"6810" 1361.8 73.9239875863521 107.315855998625
"6811" 1362 71.051859768396 106.535513307944
"6812" 1362.2 66.8891666837732 105.424811042887
"6813" 1362.4 62.2788435510848 104.40970988369
"6814" 1362.6 57.7744506908109 103.863632022425
"6815" 1362.8 53.2601204645562 102.04847366496
"6816" 1363 48.7625232600562 100.312008075046
"6817" 1363.2 44.5369431192915 97.812834975722
"6818" 1363.4 40.9075647620562 94.9089981661632
"6819" 1363.6 36.8244342617133 92.3618649234044
"6820" 1363.8 33.2426455825562 88.9551959850161
"6821" 1364 30.0753236075562 84.6751914984063
"6822" 1364.2 26.740671415009 80.864184051227
"6823" 1364.4 23.8888980257067 76.12047374075
"6824" 1364.6 21.5552274948062 71.5937905897155
"6825" 1364.8 20.0539168786562 66.8357209033187
"6826" 1365 20.5808102048503 62.5359013473397
"6827" 1365.2 23.2079027611299 58.654718851657
"6828" 1365.4 25.9834131751732 55.3156516286044
"6829" 1365.6 29.7902646298062 51.7685212935731
"6830" 1365.8 34.2581890284351 48.3880928839096
"6831" 1366 38.7508394730329 45.2900297843253
"6832" 1366.2 43.4595213247705 41.7072285635687
"6833" 1366.4 47.6316720067599 37.9098386930859
"6834" 1366.6 51.9792060970042 34.3948881676304
"6835" 1366.8 55.5520404382731 30.3264486549779
"6836" 1367 56.9874249647362 26.5194822573644
"6837" 1367.2 57.4945863049793 25.8435093991813
"6838" 1367.4 57.4187730836796 25.798266028981
"6839" 1367.6 57.8875778700312 23.4798582917044
"6840" 1367.8 58.7285018543937 19.0465425329044
"6841" 1368 60.2583183683187 14.2692626204044
"6842" 1368.2 61.8635054144266 9.65193311682661
"6843" 1368.4 63.4195787443665 5.50454640760439
"6844" 1368.6 66.4277336886229 2.82502318557106
"6845" 1368.8 69.1156689657985 1.50279468433635
"6846" 1369 71.8404230003999 1.77826807585439
"6847" 1369.2 76.1901837669711 1.61089387182779
"6848" 1369.4 80.243858649629 2.40379799578885
"6849" 1369.6 84.2406162471207 3.59363444260439
"6850" 1369.8 89.1492479327689 5.70919017123205
"6851" 1370 93.5931711203209 8.42337076198674
"6852" 1370.2 97.5974569766378 11.0643902676758
"6853" 1370.4 100.827962092046 15.0416733515202
"6854" 1370.6 103.884267900893 19.4295048899717
"6855" 1370.8 106.185070459867 23.8479602807518
"6856" 1371 108.42522959348 28.2097808207239
"6857" 1371.2 109.782665854163 33.3930190429023
"6858" 1371.4 110.535644048393 39.0144026210534
"6859" 1371.6 110.975465831982 44.8828854537321
"6860" 1371.8 111.458277973736 50.6738052825558
"6861" 1372 111.413996967483 56.5438299983422
"6862" 1372.2 111.321744871124 62.1355665638859
"6863" 1372.4 110.719180269208 68.1361337210589
"6864" 1372.6 109.179189933181 73.8514976891044
"6865" 1372.8 107.410147453615 79.8127936426632
"6866" 1373 105.016670305937 85.4437329460895
"6867" 1373.2 103.061600694997 91.7129042325456
"6868" 1373.4 101.096244013773 97.5395950665572
"6869" 1373.6 99.908315509561 103.348186360498
"6870" 1373.8 97.4477812624451 109.090129814049
"6871" 1374 94.2271678383419 114.502964891204
"6872" 1374.2 92.3076110245856 120.297899097222
"6873" 1374.4 91.5530431423062 121.818926736465
"6874" 1374.6 88.3188554811673 122.15156696741
"6875" 1374.8 83.7376761689937 122.303353030238
"6876" 1375 78.320675780084 122.526671908688
"6877" 1375.2 73.1490925692848 122.965575021919
"6878" 1375.4 68.858480456481 123.553810576994
"6879" 1375.6 67.0214079959369 123.035566659815
"6880" 1375.8 66.7923542007637 122.471587968397
"6881" 1376 66.8901626969729 121.206727162493
"6882" 1376.2 66.7939009506738 120.889907117751
"6883" 1376.4 66.6551775713991 119.97727269189
"6884" 1376.6 66.2989292616395 119.745233381854
"6885" 1376.8 65.439913150238 119.994810065768
"6886" 1377 62.9866783114198 121.765202443847
"6887" 1377.2 59.9789872111496 124.529954540324
"6888" 1377.4 57.0249534499751 127.059205889334
"6889" 1377.6 55.1092856593518 126.993128604465
"6890" 1377.8 52.0623497140103 126.636496179182
"6891" 1378 48.0473597187851 125.612209354146
"6892" 1378.2 43.6498143673272 123.822738523371
"6893" 1378.4 39.9946973214044 120.812159228979
"6894" 1378.6 36.5193841348744 117.580112219086
"6895" 1378.8 34.4356701931395 113.856793548965
"6896" 1379 31.6408856123419 110.248000915804
"6897" 1379.2 28.2417009939211 107.323444838199
"6898" 1379.4 23.9958088955424 105.150131919513
"6899" 1379.6 20.152556334449 101.853182661944
"6900" 1379.8 17.332032857673 97.462868800567
"6901" 1380 15.3040856696016 92.4811521551589
"6902" 1380.2 13.8698138789974 87.6287982681338
"6903" 1380.4 14.1364813598978 82.7873761155351
"6904" 1380.6 14.9546480204901 77.7093765618402
"6905" 1380.8 14.6563082220756 72.8552261112354
"6906" 1381 14.9160333549024 67.5271140510948
"6907" 1381.2 15.3593698349834 62.3756027429316
"6908" 1381.4 15.5245811487985 57.2580837909652
"6909" 1381.6 15.3490692475656 52.1067617251138
"6910" 1381.8 16.4846899686899 47.1271100597727
"6911" 1382 19.1899531812175 43.492654374185
"6912" 1382.2 23.0903228786895 41.6844796116044
"6913" 1382.4 27.8105020823738 39.8305203169338
"6914" 1382.6 32.7651108847869 38.2938358172967
"6915" 1382.8 37.9742519870915 36.7955424901691
"6916" 1383 43.0437029244359 35.2389816165791
"6917" 1383.2 48.199443797834 32.8612564645674
"6918" 1383.4 53.5261755104562 31.3767019870669
"6919" 1383.6 58.3341702685062 30.4737960836044
"6920" 1383.8 64.0879421000213 30.9004182897439
"6921" 1384 70.6170448875562 31.7477373936044
"6922" 1384.2 76.2810903228493 32.4462086635699
"6923" 1384.4 80.8024071069268 34.2281760618985
"6924" 1384.6 84.7390778000895 36.9326785253044
"6925" 1384.8 88.8061111748971 40.2759058677067
"6926" 1385 93.9150975000259 43.2132091836044
"6927" 1385.2 98.9987836411362 46.4987038220944
"6928" 1385.4 102.922436248077 50.1600891434411
"6929" 1385.6 107.033867432347 53.7795010392646
"6930" 1385.8 110.264463492262 57.6574555072809
"6931" 1386 114.120212214181 60.6404813156909
"6932" 1386.2 117.873488754556 63.7311580470161
"6933" 1386.4 120.745592417169 68.061073885727
"6934" 1386.6 122.379613364374 72.6241042346621
"6935" 1386.8 124.104585639989 77.2690902418929
"6936" 1387 124.342582290434 82.5831954230534
"6937" 1387.2 123.614868934624 87.8930258011525
"6938" 1387.4 122.385991003644 91.2482903430162
"6939" 1387.6 119.486108114399 94.6658787783473
"6940" 1387.8 116.18425036789 98.5907301841322
"6941" 1388 112.362348518056 102.835999998595
"6942" 1388.2 107.643636383226 106.344212082652
"6943" 1388.4 102.820564831085 108.53727972809
"6944" 1388.6 97.5925637269721 110.428495778044
"6945" 1388.8 92.6416969525705 111.915044115747
"6946" 1389 87.306395294287 113.22730866021
"6947" 1389.2 82.5279515819534 115.007540897913
"6948" 1389.4 78.2216926974348 117.036252843769
"6949" 1389.6 75.4705339067016 120.036502690459
"6950" 1389.8 72.5819685576543 123.426268938109
"6951" 1390 69.4549256610925 126.022868718995
"6952" 1390.2 66.3866544824016 127.009594170013
"6953" 1390.4 63.6545924746544 124.944506353292
"6954" 1390.6 61.4775613663617 123.018554803382
"6955" 1390.8 58.95955653957 120.419896337081
"6956" 1391 56.9830812088848 117.37843241949
"6957" 1391.2 55.1328380206484 114.70976390774
"6958" 1391.4 51.6236707774728 112.115740425299
"6959" 1391.6 48.4184765427718 108.884299337357
"6960" 1391.8 44.8702364774451 105.441703451243
"6961" 1392 41.1633186112524 101.995480545586
"6962" 1392.2 37.7426791885754 98.3148456718063
"6963" 1392.4 33.7535612581496 94.744730472782
"6964" 1392.6 29.8924555840939 91.4715482041138
"6965" 1392.8 26.0410603605419 87.7683965427758
"6966" 1393 22.8623898342184 83.9345710035233
"6967" 1393.2 18.8215406920198 80.1783534859498
"6968" 1393.4 14.9355245670562 76.9726538986044
"6969" 1393.6 11.9593936640016 72.8925673212135
"6970" 1393.8 10.8004097663617 68.0692196320488
"6971" 1394 11.5697967626788 64.2680939099157
"6972" 1394.2 14.92334255946 61.1402582911525
"6973" 1394.4 18.5133314700162 57.8724518377744
"6974" 1394.6 22.3656892942915 54.3264736702515
"6975" 1394.8 26.7710915858949 50.9801416865076
"6976" 1395 31.3238614957659 48.2843174950238
"6977" 1395.2 36.0974584560228 45.2769941058044
"6978" 1395.4 40.9687268415734 42.3038786623285
"6979" 1395.6 45.73312011536 39.3172063925158
"6980" 1395.8 50.3454210374417 35.9716970142309
"6981" 1396 55.5738491672937 33.0965227555669
"6982" 1396.2 61.0749080497025 31.2008747824824
"6983" 1396.4 66.6803127878427 29.9026695861999
"6984" 1396.6 72.0441191706742 29.928434691346
"6985" 1396.8 76.045621225382 31.2038073960763
"6986" 1397 78.5655833529994 33.3618789397976
"6987" 1397.2 81.7296277317583 36.7025559354767
"6988" 1397.4 84.7406336775509 40.7524909690254
"6989" 1397.6 87.1411303322878 45.2220134808465
"6990" 1397.8 88.9915557323115 50.4611220834767
"6991" 1398 90.5115531517032 55.1882574976044
"6992" 1398.2 92.3233088906945 59.9750242070937
"6993" 1398.4 93.8991471000768 64.6180498747178
"6994" 1398.6 93.4899823500947 69.1844626976621
"6995" 1398.8 92.9415562274756 74.2809391952173
"6996" 1399 92.1716405157909 79.6154321467983
"6997" 1399.2 90.6797672263419 85.0239629778044
"6998" 1399.4 88.9875123425562 90.330303222575
"6999" 1399.6 86.9150080766505 95.3474545482176
"7000" 1399.8 85.7498054347784 100.119459756132
"7001" 1400 86.5723524598717 101.663615424362
"7002" 1400.2 86.1555538707915 101.930662915987
"7003" 1400.4 85.2277148451738 104.669636732487
"7004" 1400.6 82.3535709949186 107.1662316991
"7005" 1400.8 79.1351069403222 109.094674966531
"7006" 1401 74.6404487449419 110.870412241547
"7007" 1401.2 70.1949326318225 112.132243455249
"7008" 1401.4 65.4300893708503 112.298297047663
"7009" 1401.6 60.7812919544216 113.411050195306
"7010" 1401.8 56.4765803318786 114.743227841072
"7011" 1402 51.4255101205754 116.523631799835
"7012" 1402.2 46.9157309084793 117.747350423576
"7013" 1402.4 41.9793180357589 116.90210625555
"7014" 1402.6 36.6360387957718 116.023045687338
"7015" 1402.8 32.2625034004744 115.822073211286
"7016" 1403 27.9556542858254 115.053699519066
"7017" 1403.2 26.7365594339094 114.357571956375
"7018" 1403.4 24.7799907327426 110.932906311621
"7019" 1403.6 23.8145838369729 108.254990510827
"7020" 1403.8 23.2996226722524 104.685044488847
"7021" 1404 24.3625089922398 99.9451955621962
"7022" 1404.2 26.0224442640358 96.5172534862064
"7023" 1404.4 28.9753990671471 93.6535642031802
"7024" 1404.6 31.7856774740562 90.9165206007862
"7025" 1404.8 35.0528180809956 87.565668912665
"7026" 1405 38.5396748535462 84.4494154469944
"7027" 1405.2 41.4890850766662 81.9270116531944
"7028" 1405.4 44.2476497538744 78.7214278786953
"7029" 1405.6 47.3336365628809 75.4137174708003
"7030" 1405.8 50.3135108208667 72.3408714936149
"7031" 1406 54.5059337747229 70.2902526634226
"7032" 1406.2 58.3412727480865 68.1129711517862
"7033" 1406.4 62.8746339471144 67.2004108983034
"7034" 1406.6 67.8382912785613 66.7732433692642
"7035" 1406.8 72.0119593410358 65.2055960025636
"7036" 1407 75.7964326367778 63.6566838552126
"7037" 1407.2 78.9077501057532 61.0869918057256
"7038" 1407.4 83.4803312585249 60.2840227376044
"7039" 1407.6 87.0276118962077 61.9131234431195
"7040" 1407.8 89.4719262916738 65.0950246259573
"7041" 1408 91.2641833781862 68.8257992211544
"7042" 1408.2 92.9862563359937 73.2861862327919
"7043" 1408.4 95.086046836238 74.6563969713317
"7044" 1408.6 97.3007216794923 73.3879998933384
"7045" 1408.8 98.2641739208809 71.6903941575528
"7046" 1409 99.1154901402621 70.8277605209573
"7047" 1409.2 101.150028726556 69.4411128738844
"7048" 1409.4 104.008375210934 68.3332519126248
"7049" 1409.6 107.805205660426 67.2588514098544
"7050" 1409.8 111.644853131883 66.0362577342881
"7051" 1410 115.561030116571 65.4907848442182
"7052" 1410.2 119.401404875296 66.3339700187944
"7053" 1410.4 123.207504966046 67.2226739503228
"7054" 1410.6 126.07528468863 68.7979869380994
"7055" 1410.8 127.003132749434 69.2107114883901
"7056" 1411 127.040091176321 68.448487780222
"7057" 1411.2 126.719512515701 68.2893055501205
"7058" 1411.4 127.173660351664 67.7109692407487
"7059" 1411.6 127.497757211264 66.4519168028519
"7060" 1411.8 127.406820392318 65.4490508061092
"7061" 1412 127.418730960007 64.5485728060301
"7062" 1412.2 127.078993342696 64.2396105051544
"7063" 1412.4 126.16243775296 64.8295537522214
"7064" 1412.6 125.433252844486 65.4281977473844
"7065" 1412.8 125.021601338531 66.7811234186044
"7066" 1413 124.59636484367 68.9758341902876
"7067" 1413.2 124.878859711027 72.0604860826926
"7068" 1413.4 125.172127531403 75.4237430781291
"7069" 1413.6 124.792471289332 79.3151459808697
"7070" 1413.8 123.904547881292 83.8711662753968
"7071" 1414 122.862020865181 88.727212370489
"7072" 1414.2 121.195522226027 93.1774323505179
"7073" 1414.4 119.946160574084 97.3771456469969
"7074" 1414.6 117.56597058462 101.076781612268
"7075" 1414.8 115.59127345257 104.371742091568
"7076" 1415 112.575053076377 107.90254640121
"7077" 1415.2 109.690938669428 110.764857104433
"7078" 1415.4 105.846225579218 114.701975182334
"7079" 1415.6 101.633462080635 117.195674523289
"7080" 1415.8 96.8901208171712 120.344154904808
"7081" 1416 91.4580234830562 122.9856102051
"7082" 1416.2 85.862044265083 124.524788189551
"7083" 1416.4 79.7714614282724 126.098585279902
"7084" 1416.6 74.4028584627653 127.68362493585
"7085" 1416.8 69.9234825884152 128.145896366451
"7086" 1417 66.5506683996525 126.913490757595
"7087" 1417.2 64.465830192804 125.281616148857
"7088" 1417.4 62.4573063504524 123.207108800208
"7089" 1417.6 61.7667319391948 122.008371199149
"7090" 1417.8 59.8603321801523 120.323406745624
"7091" 1418 57.8988897342276 118.415784629062
"7092" 1418.2 55.8256512643062 116.534656291941
"7093" 1418.4 52.3750802098276 115.241850851004
"7094" 1418.6 48.4771682709066 114.007437439595
"7095" 1418.8 43.8061083862805 113.503813912371
"7096" 1419 39.0575901717603 113.040792252951
"7097" 1419.2 34.9705956822506 112.15112768391
"7098" 1419.4 30.9627549205516 110.381472564981
"7099" 1419.6 26.2541758820026 108.258150087488
"7100" 1419.8 21.4214961225284 106.13175499416
"7101" 1420 16.7850037913366 103.367051002707
"7102" 1420.2 13.6617475133265 100.082637878929
"7103" 1420.4 11.1232206626016 95.8652035259044
"7104" 1420.6 9.1028712696977 91.5292361124912
"7105" 1420.8 9.32303002735618 86.9464562274407
"7106" 1421 9.54185199992025 82.6509689997791
"7107" 1421.2 12.1301822463419 78.9054048574901
"7108" 1421.4 14.5516067519047 74.7837911023317
"7109" 1421.6 17.5935411684762 70.9927733894644
"7110" 1421.8 20.811368091163 66.8108074879636
"7111" 1422 23.6734940399047 62.4728855338771
"7112" 1422.2 27.0064708503928 57.9984963477826
"7113" 1422.4 31.225355359716 54.6931277307281
"7114" 1422.6 35.0001723295349 50.7416602230193
"7115" 1422.8 36.6013991054958 45.5972993494615
"7116" 1423 36.6342481947048 40.6171233789017
"7117" 1423.2 37.1809400773245 35.9408686078605
"7118" 1423.4 37.4773550631312 30.8703103163419
"7119" 1423.6 37.8043910802208 29.0031195333259
"7120" 1423.8 39.7815817999437 27.7985193326044
"7121" 1424 42.7550356051954 27.9726783977689
"7122" 1424.2 46.0186222227667 29.322220188907
"7123" 1424.4 49.8442855345946 31.1499649327582
"7124" 1424.6 54.3561006438507 32.7878319425907
"7125" 1424.8 58.854692596983 33.2003412043971
"7126" 1425 64.1921322612687 34.2717336140419
"7127" 1425.2 69.3872502172631 35.3103801605354
"7128" 1425.4 74.6965555913562 36.6099467267711
"7129" 1425.6 80.0218796053229 37.7777262609377
"7130" 1425.8 84.8729401210795 39.7394971231974
"7131" 1426 86.4329838191404 43.3111015158465
"7132" 1426.2 88.0817930373647 47.2776240651895
"7133" 1426.4 88.8366563886954 52.1045315224704
"7134" 1426.6 89.5802092269869 57.5444182570895
"7135" 1426.8 91.0819039985249 62.8000568248544
"7136" 1427 92.4600489806017 67.6651614791802
"7137" 1427.2 94.1930991649974 72.8398384135162
"7138" 1427.4 95.1067783982562 78.2236642650244
"7139" 1427.6 96.105022667509 83.6476256304346
"7140" 1427.8 95.953184286037 87.9701972458929
"7141" 1428 93.4863277478158 90.0611759152871
"7142" 1428.2 90.0608825674173 92.440424637521
"7143" 1428.4 85.9376580369203 95.5004605236529
"7144" 1428.6 81.6393253605562 98.7607971858103
"7145" 1428.8 77.0683173289721 101.549005787408
"7146" 1429 71.6628370160289 104.259318630341
"7147" 1429.2 66.5915579397071 106.867008752321
"7148" 1429.4 61.3268370603133 108.79206799009
"7149" 1429.6 56.1716662498769 110.681621693774
"7150" 1429.8 51.3144798227705 113.458333017004
"7151" 1430 46.6889443964232 115.980970561503
"7152" 1430.2 42.1454355522855 117.758644628026
"7153" 1430.4 37.4695807273744 117.538419594395
"7154" 1430.6 33.6894341868173 116.978920559365
"7155" 1430.8 30.7082068425608 116.60859118854
"7156" 1431 27.9506497854075 115.476669222199
"7157" 1431.2 25.3825508867589 113.954825819442
"7158" 1431.4 22.087004184293 110.65834411671
"7159" 1431.6 20.7633970010562 106.622792352587
"7160" 1431.8 21.0155283741156 103.205754260367
"7161" 1432 22.2800569467773 99.1196335955275
"7162" 1432.2 23.5715508142309 94.5617018301675
"7163" 1432.4 25.5658489456499 90.2972837878856
"7164" 1432.6 27.3886893205268 85.8265460031044
"7165" 1432.8 29.560062362551 81.4577153147384
"7166" 1433 32.5239071343831 77.9820073980659
"7167" 1433.2 34.9099238701962 74.0234797659544
"7168" 1433.4 37.9492207317985 70.2956254243364
"7169" 1433.6 40.419463775593 65.9644599893518
"7170" 1433.8 43.2045617421866 61.8833729691805
"7171" 1434 47.0053481121866 58.56835612555
"7172" 1434.2 51.3679898586214 55.4319680090826
"7173" 1434.4 55.2962560199133 52.0776008043956
"7174" 1434.6 59.7299034854895 48.8100580055377
"7175" 1434.8 63.3487295031866 45.5367673555392
"7176" 1435 66.2342631046499 43.0141558539169
"7177" 1435.2 69.9729041263483 44.1378901794021
"7178" 1435.4 73.1274918268714 46.9741054857348
"7179" 1435.6 76.4332822612398 50.4057778246554
"7180" 1435.8 78.9968738842705 54.512288639237
"7181" 1436 82.1689015947762 58.8737697074344
"7182" 1436.2 85.1531896222326 63.322747450575
"7183" 1436.4 87.5356119492162 67.8206595275644
"7184" 1436.6 90.3523401754198 72.6798577267256
"7185" 1436.8 92.5729208182562 77.9408492942044
"7186" 1437 94.9181733387637 82.8832608444346
"7187" 1437.2 95.3310247940862 86.5552404324244
"7188" 1437.4 93.3882267572327 89.8919175364867
"7189" 1437.6 92.1809181455856 92.7432979391632
"7190" 1437.8 90.4734388233991 97.2246808952901
"7191" 1438 88.6845783794027 101.66188875201
"7192" 1438.2 87.7694508058848 106.189587885376
"7193" 1438.4 89.6508571335467 108.759893245953
"7194" 1438.6 92.7601447394451 110.519775061938
"7195" 1438.8 95.5790612971951 112.699630192382
"7196" 1439 98.2889780691388 113.71943254788
"7197" 1439.2 101.037412834112 113.149048376743
"7198" 1439.4 104.183486527518 112.506001796208
"7199" 1439.6 105.773167056611 112.455393767495
"7200" 1439.8 106.862172088393 110.945238794316
"7201" 1440 108.927692945166 109.34712572154
"7202" 1440.2 110.898341916278 107.738336535104
"7203" 1440.4 112.419182706766 105.981607186595
"7204" 1440.6 114.394307385095 103.551479422047
"7205" 1440.8 115.901382619179 101.328969548095
"7206" 1441 118.220031041233 98.7607971858103
"7207" 1441.2 118.640955233114 97.1315501857871
"7208" 1441.4 118.748422250621 95.9934805865252
"7209" 1441.6 119.870694422566 94.2549897833213
"7210" 1441.8 121.45165763717 92.0088011889187
"7211" 1442 122.262153764028 89.7656439695857
"7212" 1442.2 123.344811229085 87.2842988449758
"7213" 1442.4 124.59235550115 85.411622127838
"7214" 1442.6 125.266571756784 84.0386992423228
"7215" 1442.8 124.929578265528 84.4995238051877
"7216" 1443 124.539344088228 84.9984841516044
"7217" 1443.2 123.913604413685 85.9178232412951
"7218" 1443.4 123.576549886967 86.2383696048024
"7219" 1443.6 122.789041848541 86.7137082246559
"7220" 1443.8 122.507813917581 86.9308386931093
"7221" 1444 122.059681966748 87.8440166103894
"7222" 1444.2 121.586857038046 87.9769589343844
"7223" 1444.4 120.968936884739 88.2715333634505
"7224" 1444.6 120.122594863794 87.96812792375
"7225" 1444.8 119.580152537202 88.161074374585
"7226" 1445 118.872954800001 88.7106075799099
"7227" 1445.2 118.099049441 89.1691536926605
"7228" 1445.4 116.872127730152 90.2118439740659
"7229" 1445.6 114.780692002497 91.6716884842809
"7230" 1445.8 112.101924266778 93.5728169130766
"7231" 1446 109.050737430862 96.0463862899933
"7232" 1446.2 105.779099673415 98.6609037856421
"7233" 1446.4 102.627907310231 101.645062881012
"7234" 1446.6 99.1746659021479 105.048450365412
"7235" 1446.8 95.7425463001471 108.564082129677
"7236" 1447 92.1905386743653 112.312943966468
"7237" 1447.2 89.1112994215791 116.555997281247
"7238" 1447.4 86.6718480541673 121.181956081465
"7239" 1447.6 83.0106901724346 124.232433414983
"7240" 1447.8 78.362586808238 125.710174033813
"7241" 1448 73.747069426215 126.555164043417
"7242" 1448.2 69.9213552289766 124.967547216587
"7243" 1448.4 66.9782684380474 123.543664141781
"7244" 1448.6 66.1793388622198 121.87445256225
"7245" 1448.8 66.1590392077437 120.800216029198
"7246" 1449 66.2728127471088 119.630913911668
"7247" 1449.2 67.0271956305304 117.934463710553
"7248" 1449.4 67.4124603010856 115.441934574399
"7249" 1449.6 67.8782429444679 113.242512371546
"7250" 1449.8 68.8992384987621 110.705870410163
"7251" 1450 70.2413565978483 108.136285528476
"7252" 1450.2 70.2300671333829 104.840435386862
"7253" 1450.4 69.562359322685 101.587301354295
"7254" 1450.6 68.5253195995766 97.7651959939615
"7255" 1450.8 67.8812705316499 93.4861181294794
"7256" 1451 66.4803304292986 89.7931359910589
"7257" 1451.2 64.6455453778582 85.6140122300994
"7258" 1451.4 61.790375911943 82.4614180144251
"7259" 1451.6 58.9879055241462 79.2517349021944
"7260" 1451.8 55.2691075458419 76.370781626635
"7261" 1452 51.7148512585714 72.884460421968
"7262" 1452.2 48.3285060706106 69.3163927583074
"7263" 1452.4 44.9340228227749 66.3392250266981
"7264" 1452.6 41.3346634366232 63.0065797846456
"7265" 1452.8 38.732888024582 59.3187166934291
"7266" 1453 37.7001664681888 55.5847392318391
"7267" 1453.2 38.0229679486141 51.4737128358149
"7268" 1453.4 39.0071715770562 46.562293446761
"7269" 1453.6 40.3351006421303 41.6231416966785
"7270" 1453.8 42.3076012603726 36.4774460799715
"7271" 1454 44.4870395206385 32.0363899182753
"7272" 1454.2 47.5496706988977 28.5255980314824
"7273" 1454.4 49.7565750799023 28.1219044343736
"7274" 1454.6 51.9152268259408 28.7196768952198
"7275" 1454.8 55.5405922865562 29.1663300022886
"7276" 1455 60.6180530526331 29.2537522905659
"7277" 1455.2 65.9927548040562 29.1822831693285
"7278" 1455.4 71.9910073167113 28.5540983164665
"7279" 1455.6 76.1694670733933 27.5322799127617
"7280" 1455.8 80.6046668487229 26.4736203702044
"7281" 1456 85.0491112936424 24.3984139052251
"7282" 1456.2 89.4708732178714 22.1737915051913
"7283" 1456.4 93.3665904021853 19.8384408891528
"7284" 1456.6 96.7558542804235 17.4795947216044
"7285" 1456.8 99.7053212192498 15.6179966137657
"7286" 1457 103.099401117355 15.6514232746766
"7287" 1457.2 106.213076254172 17.1738488072044
"7288" 1457.4 109.697879722592 18.917703726192
"7289" 1457.6 110.673999204225 21.2933727064886
"7290" 1457.8 112.089766869299 25.1811490047862
"7291" 1458 113.93308166076 28.9567659726146
"7292" 1458.2 115.034077760497 33.4937863655456
"7293" 1458.4 116.060806024249 37.6250166295467
"7294" 1458.6 116.93074468435 42.6774044561632
"7295" 1458.8 116.874022709112 47.4596802169377
"7296" 1459 116.813069357326 52.0174175770144
"7297" 1459.2 115.331477672442 57.2227796095153
"7298" 1459.4 113.060377553316 62.5036204815659
"7299" 1459.6 110.049605868386 67.2931036054534
"7300" 1459.8 106.14715785397 71.6948970428901
"7301" 1460 102.685546420036 75.5178129225844
"7302" 1460.2 99.4541540462276 77.0236115510044
"7303" 1460.4 96.2835316684974 78.6849808946926
"7304" 1460.6 92.5070405211762 80.6772752280844
"7305" 1460.8 89.2829199960661 83.2301022539608
"7306" 1461 86.8523647052915 86.856939709722
"7307" 1461.2 84.3885608348562 91.655737454433
"7308" 1461.4 82.7500832254522 95.5621064003668
"7309" 1461.6 81.6018095080368 99.4039156443908
"7310" 1461.8 77.8002920836882 101.653464032718
"7311" 1462 73.9499974612489 103.505695751467
"7312" 1462.2 69.572136142794 106.260935666371
"7313" 1462.4 64.7680569737228 107.840959585077
"7314" 1462.6 59.5243137014674 110.278480259296
"7315" 1462.8 54.6338332525705 112.522896112233
"7316" 1463 49.3154725543833 114.800376610118
"7317" 1463.2 43.8679937786892 115.84422640254
"7318" 1463.4 38.475765334584 116.362211458632
"7319" 1463.6 33.8885424563366 117.525658534034
"7320" 1463.8 29.9391007332332 115.798551929657
"7321" 1464 26.5068075157229 113.570701173579
"7322" 1464.2 24.3130599858955 109.933610399658
"7323" 1464.4 23.2132107900364 105.998334518129
"7324" 1464.6 23.2763441058814 101.437274395498
"7325" 1464.8 22.4029519057621 96.8461383346044
"7326" 1465 22.7228315277261 91.8864250791675
"7327" 1465.2 23.4394608738113 87.1108868340023
"7328" 1465.4 25.1761099766262 81.7932478156444
"7329" 1465.6 28.3950749796305 77.0659921728024
"7330" 1465.8 32.3170495490853 73.7234851399927
"7331" 1466 36.5761735621849 70.0958934806638
"7332" 1466.2 40.9941173229572 66.9097788776341
"7333" 1466.4 45.5338982790885 64.512685989185
"7334" 1466.6 50.910733285298 62.7409095497473
"7335" 1466.8 56.3763566012498 61.0278400831205
"7336" 1467 61.3511884188744 59.3343573974226
"7337" 1467.2 65.7632023599275 56.4508468553371
"7338" 1467.4 70.8600883697194 54.3835945681248
"7339" 1467.6 76.3047873190259 53.4703669432105
"7340" 1467.8 81.0398680014983 51.7995736130044
"7341" 1468 86.0656578206187 49.7939122630731
"7342" 1468.2 88.4604960881593 48.0738862849549
"7343" 1468.4 88.5035977892624 47.3804419430168
"7344" 1468.6 89.5980641956094 48.7169066941469
"7345" 1468.8 92.1107672292083 50.9163999526587
"7346" 1469 93.9983449854541 54.7852760628085
"7347" 1469.2 96.2865735143317 58.4277082573187
"7348" 1469.4 98.3105092006193 63.0743252573714
"7349" 1469.6 100.632078427115 67.747820059722
"7350" 1469.8 103.454961054898 72.5252112658717
"7351" 1470 106.70460652157 76.8052216121472
"7352" 1470.2 108.857584932643 80.9218719596044
"7353" 1470.4 111.324733839046 84.5526046931044
"7354" 1470.6 112.31849329071 89.2563879915659
"7355" 1470.8 114.048716839503 94.0496516337209
"7356" 1471 115.272664938513 99.095554704833
"7357" 1471.2 114.123263304157 103.523227053898
"7358" 1471.4 112.287017617029 105.918666312577
"7359" 1471.6 110.226997630183 109.582077049213
"7360" 1471.8 107.152244016171 112.724182060304
"7361" 1472 103.542488004101 115.905210290283
"7362" 1472.2 100.004835268117 118.033443982483
"7363" 1472.4 95.2968177167562 120.234542657741
"7364" 1472.6 90.9512519670562 123.125727643747
"7365" 1472.8 86.0288268059094 125.276067110522
"7366" 1473 80.2090906118452 127.064259958503
"7367" 1473.2 74.8831396495198 127.489059353959
"7368" 1473.4 69.6455459525694 127.838988381693
"7369" 1473.6 64.2576132003606 128.1064425319
"7370" 1473.8 60.1684016166951 127.18363514191
"7371" 1474 57.3595400493419 125.203844405685
"7372" 1474.2 55.7658240714451 123.128255305077
"7373" 1474.4 55.5256872419679 120.953604183251
"7374" 1474.6 56.3307557687404 118.395861336394
"7375" 1474.8 58.3391713032036 117.667703303415
"7376" 1475 58.8239448685611 116.820529012981
"7377" 1475.2 58.3169138246424 114.026774415329
"7378" 1475.4 57.4013939468687 110.704231147448
"7379" 1475.6 56.0754452138809 106.969375053656
"7380" 1475.8 53.780039354792 103.041579328048
"7381" 1476 51.6572635862986 98.9076069998771
"7382" 1476.2 49.5592516743861 94.4440366273982
"7383" 1476.4 48.5475292835714 90.0286221119983
"7384" 1476.6 49.0515413902749 85.2771588131669
"7385" 1476.8 50.0333703865201 81.0046124776766
"7386" 1477 52.3874909408317 76.2693862978799
"7387" 1477.2 54.7920700728725 71.8781885987166
"7388" 1477.4 56.990892348793 67.2638801255518
"7389" 1477.6 58.328531739276 62.1949347026044
"7390" 1477.8 60.3155802156036 57.701274355436
"7391" 1478 62.8753013027051 54.2504198523704
"7392" 1478.2 66.188924423153 50.7746672816689
"7393" 1478.4 70.6844781941207 47.2774929113141
"7394" 1478.6 74.0746467007045 43.1446123438352
"7395" 1478.8 75.7377942759748 38.5085142992323
"7396" 1479 75.842744541249 34.9863110852911
"7397" 1479.2 76.6257981186827 31.3164391910622
"7398" 1479.4 79.7225617473708 27.643928701728
"7399" 1479.6 82.7461086574382 23.9079884555482
"7400" 1479.8 87.4961168212844 20.1465631597131
"7401" 1480 91.0739014563009 16.6298487627001
"7402" 1480.2 93.0723359735401 13.2180555652496
"7403" 1480.4 94.4332627060239 10.6208590880883
"7404" 1480.6 94.4177847839498 8.55929503817885
"7405" 1480.8 92.9452877147953 8.37368379273482
"7406" 1481 92.406176642024 9.37568419476569
"7407" 1481.2 93.0785785507045 9.75615053779121
"7408" 1481.4 94.4192955010013 10.5121157107582
"7409" 1481.6 96.1470835215506 11.991627325492
"7410" 1481.8 99.3525735057437 14.2668739804481
"7411" 1482 103.48420731248 16.1918062234522
"7412" 1482.2 107.79340321854 19.0807377996465
"7413" 1482.4 111.264774494883 22.557160800033
"7414" 1482.6 115.229872492254 25.2027062474757
"7415" 1482.8 116.839236309643 28.3166704615755
"7416" 1483 119.281331052832 31.7334380523697
"7417" 1483.2 121.137048589566 36.4527456356332
"7418" 1483.4 122.229774670941 41.8437222753544
"7419" 1483.6 123.388283593335 46.5952783729409
"7420" 1483.8 124.075348821758 52.1222237486332
"7421" 1484 124.126687282342 57.2265635936044
"7422" 1484.2 124.828927811656 62.2216874701144
"7423" 1484.4 124.347996625432 67.0346503525747
"7424" 1484.6 123.832444414848 72.1392448887826
"7425" 1484.8 122.854822406147 77.9879465183923
"7426" 1485 122.048709029324 83.6160686310499
"7427" 1485.2 121.13426240763 88.8568865944658
"7428" 1485.4 119.487030138047 94.1035590238308
"7429" 1485.6 116.288665447065 98.6109561126778
"7430" 1485.8 112.929072914297 103.26930492172
"7431" 1486 109.185464816339 108.017161425595
"7432" 1486.2 105.311715453708 112.415103646999
"7433" 1486.4 101.315659325249 116.489378332008
"7434" 1486.6 97.2870170929765 118.524560856719
"7435" 1486.8 92.0054761987351 120.234064531311
"7436" 1487 85.9468832465562 122.006479207104
"7437" 1487.2 80.2013019816263 123.09766351609
"7438" 1487.4 74.2542822683016 123.663761038568
"7439" 1487.6 68.9183142209645 123.2178922051
"7440" 1487.8 66.2426213154173 121.532289941715
"7441" 1488 63.8480253524133 119.116224860042
"7442" 1488.2 62.2760242864697 116.880090377922
"7443" 1488.4 61.2274292514807 114.470996175312
"7444" 1488.6 60.6217445700865 111.627717958817
"7445" 1488.8 61.1770331726166 109.98453305367
"7446" 1489 62.7217750189653 107.728685464574
"7447" 1489.2 63.344598213654 104.180993898811
"7448" 1489.4 62.3582528377437 100.210139606323
"7449" 1489.6 62.3592030343362 95.7199742165644
"7450" 1489.8 62.2328371047014 90.7230010704109
"7451" 1490 61.1239474640862 85.5309916191844
"7452" 1490.2 59.8283544102124 80.4003522358231
"7453" 1490.4 59.4033479995453 74.9855823987674
"7454" 1490.6 60.225643240597 69.6942892101452
"7455" 1490.8 61.6622843761094 65.0409737994129
"7456" 1491 64.4843177134624 60.5587163325731
"7457" 1491.2 67.8818585245908 56.6022062189014
"7458" 1491.4 71.9314835071812 52.8235039409169
"7459" 1491.6 75.9119809718497 49.5704532642674
"7460" 1491.8 80.9438481353088 47.0444200495728
"7461" 1492 85.335896620411 46.7679163873141
"7462" 1492.2 88.6721279416413 48.0704492421576
"7463" 1492.4 90.9554750630229 48.5510232725044
"7464" 1492.6 92.8023016097088 46.2518944556675
"7465" 1492.8 93.3466616586644 42.2032495265013
"7466" 1493 93.2374825562835 38.0696711444794
"7467" 1493.2 92.5717422798469 33.5401431902323
"7468" 1493.4 92.0148828814515 28.4562285670695
"7469" 1493.6 91.4168101368755 23.5945130096044
"7470" 1493.8 91.1673751135856 18.4552838896162
"7471" 1494 91.2237889742073 13.8355300441625
"7472" 1494.2 92.1361183240676 9.50588024946803
"7473" 1494.4 92.1461658574141 8.76583616120439
"7474" 1494.6 92.3366999019272 9.76608556395923
"7475" 1494.8 94.1065714587825 10.5520359769097
"7476" 1495 97.1631621905249 10.2579399205419
"7477" 1495.2 100.554572195256 11.7723376528044
"7478" 1495.4 104.357427020424 13.3145866019717
"7479" 1495.6 107.152103869181 15.8473574181669
"7480" 1495.8 108.053457022804 16.6428164295623
"7481" 1496 110.743055158337 19.0202674933856
"7482" 1496.2 112.418496498522 19.7466311891726
"7483" 1496.4 111.772434800212 19.8562914780731
"7484" 1496.6 110.806401597837 20.5569591985731
"7485" 1496.8 109.949849380046 22.4198050226991
"7486" 1497 109.828490938056 25.1954325891711
"7487" 1497.2 109.829868034567 29.1320035516587
"7488" 1497.4 109.995119615871 34.3246991087239
"7489" 1497.6 109.7849402609 39.4670255188856
"7490" 1497.8 109.855365185117 44.3558959343923
"7491" 1498 109.104004474648 49.8129672711384
"7492" 1498.2 107.98221898292 54.8592590622063
"7493" 1498.4 106.257335411244 60.0053480760419
"7494" 1498.6 104.898986191511 65.1056975745438
"7495" 1498.8 103.52269784169 69.9521020852777
"7496" 1499 101.465530896105 73.4860125851189
"7497" 1499.2 99.681881834615 76.4368491711632
"7498" 1499.4 98.8811919648725 78.9680619709003
"7499" 1499.6 99.1189835100874 80.7307807631044
"7500" 1499.8 100.041779631541 83.0446870335945
"7501" 1500 101.166962923254 83.8241877559509
"7502" 1500.2 101.843113299909 84.7998991826926
"7503" 1500.4 102.756047280939 86.4073133650162
"7504" 1500.6 104.285677481806 87.5990393449986
"7505" 1500.8 104.424978147309 88.8326764438374
"7506" 1501 104.49543786166 91.0605218569251
"7507" 1501.2 105.08757236314 94.0017964751745
"7508" 1501.4 106.058780179886 97.4638796868119
"7509" 1501.6 106.349866460371 101.061064154547
"7510" 1501.8 106.411622383208 104.73685360018
"7511" 1502 106.357836973912 108.229538905595
"7512" 1502.2 104.190657822556 109.14341886231
"7513" 1502.4 101.133739642113 111.234395472976
"7514" 1502.6 97.0501063922506 113.892180807577
"7515" 1502.8 93.1417363235982 117.047037593268
"7516" 1503 88.6109529521951 120.247732454132
"7517" 1503.2 83.4245432010107 123.493516154413
"7518" 1503.4 77.086078012944 125.015719077221
"7519" 1503.6 71.5126124404874 125.496961521155
"7520" 1503.8 67.2401037854835 124.497613532386
"7521" 1504 65.5106180145284 122.098486079493
"7522" 1504.2 65.3939516684052 119.962163953982
"7523" 1504.4 65.6277287863433 117.607597703515
"7524" 1504.6 66.8095195346307 115.6150885497
"7525" 1504.8 67.7652007251156 112.991137114802
"7526" 1505 69.3873787090268 111.091799689369
"7527" 1505.2 71.5772765595809 109.173097168892
"7528" 1505.4 72.8234133274996 105.915158264095
"7529" 1505.6 74.6167390775862 102.920290500684
"7530" 1505.8 75.1944586058262 100.535472368364
"7531" 1506 75.1026396087825 97.0298540814149
"7532" 1506.2 73.8743854871088 93.6425111876676
"7533" 1506.4 73.9457981116046 89.7079575105076
"7534" 1506.6 74.2944724016878 85.294843130036
"7535" 1506.8 75.3411536029956 80.5782938487256
"7536" 1507 76.6853752347603 75.9963988743085
"7537" 1507.2 78.2910135584133 71.6286000971656
"7538" 1507.4 79.4068432654501 66.7077752825741
"7539" 1507.6 80.7187802929285 61.9672515748597
"7540" 1507.8 82.8162355260036 57.0696676638465
"7541" 1508 85.2936230892124 52.1148740872294
"7542" 1508.2 88.1813455493404 48.1346456127623
"7543" 1508.4 91.4105136534312 47.2380675098856
"7544" 1508.6 95.2422846949257 46.6999311603218
"7545" 1508.8 99.5624085865874 45.4505686092919
"7546" 1509 102.793077001087 42.3891283986981
"7547" 1509.2 104.456712868456 38.5277871445097
"7548" 1509.4 107.119742101176 35.2178427445392
"7549" 1509.6 109.412607791774 31.3295523114087
"7550" 1509.8 112.092615291798 27.9341324397979
"7551" 1510 113.588787831262 26.9750541765528
"7552" 1510.2 114.44090356415 27.3008860083856
"7553" 1510.4 116.287242198097 28.4263904068187
"7554" 1510.6 118.086563141965 30.5317025067862
"7555" 1510.8 119.610716868117 32.5429856053014
"7556" 1511 120.477932367142 34.5467684432901
"7557" 1511.2 122.461073424514 37.3745099459969
"7558" 1511.4 124.025332979142 41.0657081181758
"7559" 1511.6 125.913750388664 45.7610918036044
"7560" 1511.8 126.411049539879 50.6615987493614
"7561" 1512 128.088537993928 55.5505710811824
"7562" 1512.2 129.214891856735 59.9451062758874
"7563" 1512.4 129.124882050794 64.6058983967633
"7564" 1512.6 128.857761363856 68.9686626394901
"7565" 1512.8 128.299820685076 74.398797717915
"7566" 1513 127.078302290629 79.1916280349317
"7567" 1513.2 126.041692490084 83.3972918628888
"7568" 1513.4 124.803589235856 88.8639860693758
"7569" 1513.6 123.474059258586 92.2449620737809
"7570" 1513.8 121.397854297647 95.6428428608862
"7571" 1514 119.57328488114 99.7266611855488
"7572" 1514.2 115.966308451038 103.378499891149
"7573" 1514.4 111.688246784509 107.27803509951
"7574" 1514.6 107.22240657657 111.350019678922
"7575" 1514.8 102.696984300514 114.496773774558
"7576" 1515 97.4069328639579 117.730813685417
"7577" 1515.2 91.9894297255284 121.015635965993
"7578" 1515.4 86.4423428983597 124.446304305274
"7579" 1515.6 81.8821533786395 126.086630124965
"7580" 1515.8 77.1928702356525 125.272560850036
"7581" 1516 72.5151756997169 123.832082602238
"7582" 1516.2 68.5134650098203 123.607318664576
"7583" 1516.4 65.7698240650466 124.093783045797
"7584" 1516.6 63.0822427189211 123.798604752658
"7585" 1516.8 60.1346620502947 123.298536196283
"7586" 1517 56.8634149937621 123.434042851546
"7587" 1517.2 52.5773866166117 123.945700978993
"7588" 1517.4 48.2569034975016 123.413605290423
"7589" 1517.6 43.8825439116653 121.617348043323
"7590" 1517.8 40.0652283232994 118.633977820226
"7591" 1518 37.367202643334 115.233357908938
"7592" 1518.2 35.09626896643 110.639231863903
"7593" 1518.4 32.2598708211705 106.462575308947
"7594" 1518.6 29.6970900124834 102.220191724847
"7595" 1518.8 27.9147795108232 96.7249283847209
"7596" 1519 28.0913131224162 91.7070590900644
"7597" 1519.2 29.5287156708397 87.671134219491
"7598" 1519.4 31.6944586011762 82.3588777572844
"7599" 1519.6 34.120446244199 76.9167564737779
"7600" 1519.8 37.6918013921444 72.4239340446632
"7601" 1520 42.1297784182915 69.6512382523103
"7602" 1520.2 47.3336365628809 67.8961504002436
"7603" 1520.4 51.9996555969541 66.874719106686
"7604" 1520.6 57.6552851285881 67.5292251240512
"7605" 1520.8 63.2173889234624 67.7724090004481
"7606" 1521 69.002357072546 67.2764006013697
"7607" 1521.2 74.3506840316862 66.4027628495344
"7608" 1521.4 79.4617915027437 66.7731612854169
"7609" 1521.6 85.1642482037014 68.2153347643786
"7610" 1521.8 89.4731683787229 70.5566222100589
"7611" 1522 93.0044218590856 73.6828878098397
"7612" 1522.2 94.3794122223503 77.1487575502809
"7613" 1522.4 94.9927548071562 80.5320459187444
"7614" 1522.6 96.3369175253158 83.7257677851717
"7615" 1522.8 97.5754796404848 82.9856568818044
"7616" 1523 99.6483454842915 82.4805766212514
"7617" 1523.2 102.472625599753 80.3891328663317
"7618" 1523.4 104.939636313115 79.2245325083397
"7619" 1523.6 108.572851612522 76.9789605387529
"7620" 1523.8 109.650633627152 76.067420602364
"7621" 1524 111.050077013467 76.2431548747728
"7622" 1524.2 114.501760227355 76.4420639096972
"7623" 1524.4 118.017918636616 77.3752193525644
"7624" 1524.6 121.435794411144 79.659171308222
"7625" 1524.8 124.237866747587 81.3547520169819
"7626" 1525 124.265388140258 83.1194207193544
"7627" 1525.2 123.314517397823 85.0442470918665
"7628" 1525.4 123.431242408801 88.7710329931987
"7629" 1525.6 121.686707603337 92.1337460869595
"7630" 1525.8 120.551967451151 95.9712050575478
"7631" 1526 117.633250370792 100.045413586699
"7632" 1526.2 115.069076755383 103.913536106717
"7633" 1526.4 112.221176452885 108.388046603204
"7634" 1526.6 108.958608581351 111.271248775158
"7635" 1526.8 106.249992983029 113.518555697113
"7636" 1527 102.027514623282 114.979308163639
"7637" 1527.2 98.0010594583272 116.879163084193
"7638" 1527.4 92.6545673402784 119.002100951021
"7639" 1527.6 87.3113997947048 121.374673179037
"7640" 1527.8 82.0235481571496 122.644045161782
"7641" 1528 76.4786626211029 123.547710072333
"7642" 1528.2 72.5393429161216 123.383407361324
"7643" 1528.4 70.3493165394807 121.184426512727
"7644" 1528.6 68.5514984852883 118.935370691926
"7645" 1528.8 67.3105975547758 116.886306680324
"7646" 1529 65.8101680078503 114.216702785075
"7647" 1529.2 64.9941168166444 110.923189810104
"7648" 1529.4 64.8604371979937 107.216816811323
"7649" 1529.6 64.4254202184892 102.824469100707
"7650" 1529.8 63.8308021269272 98.1118606684108
"7651" 1530 64.1127959543788 93.4188252618947
"7652" 1530.2 64.0317107727264 88.4110205543491
"7653" 1530.4 64.1373171567659 83.2437327342818
"7654" 1530.6 64.2940359978725 78.1413000595125
"7655" 1530.8 64.8408838327398 72.9272402692983
"7656" 1531 64.2926181052175 67.0112547520237
"7657" 1531.2 63.7572385197659 61.7223435714754
"7658" 1531.4 62.4285479938215 56.6493901837677
"7659" 1531.6 62.1079510511404 51.968538460436
"7660" 1531.8 63.4326849042631 47.6500392632596
"7661" 1532 66.5466992005349 44.732451958615
"7662" 1532.2 71.0073406922175 43.7227857076044
"7663" 1532.4 76.0607073950236 43.1647440250718
"7664" 1532.6 81.3593749666368 43.1186909573786
"7665" 1532.8 86.5456092715078 44.2077053030238
"7666" 1533 89.449607948593 46.1995958124149
"7667" 1533.2 93.3188251433687 48.5637626856044
"7668" 1533.4 97.9279014050225 50.209866625492
"7669" 1533.6 102.702690392599 51.3637230541789
"7670" 1533.8 107.295900286846 52.1397159427744
"7671" 1534 111.307816613439 51.2652676400456
"7672" 1534.2 114.41772522494 51.7572738141675
"7673" 1534.4 118.074598324619 53.5754230624199
"7674" 1534.6 120.180044404586 56.1287259352809
"7675" 1534.8 122.08050596135 60.1542910996136
"7676" 1535 124.817769539744 63.9515712062099
"7677" 1535.2 125.86259265385 68.9318361007809
"7678" 1535.4 126.554411021959 73.5453807238374
"7679" 1535.6 126.537045921468 78.257835867222
"7680" 1535.8 125.705691735454 81.0554502717209
"7681" 1536 124.761030268736 86.4171352997306
"7682" 1536.2 123.862442134713 89.0896556728616
"7683" 1536.4 123.659130228889 89.9491616312988
"7684" 1536.6 122.524839452988 92.5988427437889
"7685" 1536.8 120.80854045139 95.9579181434655
"7686" 1537 119.22487946389 98.4881071341599
"7687" 1537.2 117.454729548304 101.54281045625
"7688" 1537.4 117.184814159992 102.274998320797
"7689" 1537.6 115.854769201434 104.372006715001
"7690" 1537.8 114.12065623128 105.349398929016
"7691" 1538 112.818442882456 105.217752657462
"7692" 1538.2 110.806177494867 105.251747317755
"7693" 1538.4 107.429244541994 104.453956595261
"7694" 1538.6 103.600744104712 102.857548891167
"7695" 1538.8 99.6767536138285 100.791572411515
"7696" 1539 96.2551324937358 98.8362078178956
"7697" 1539.2 96.1233024391738 98.2025111411338
"7698" 1539.4 95.585139995935 97.4985507024529
"7699" 1539.6 94.2788031713797 95.9131636693397
"7700" 1539.8 93.9227758563289 94.8695990899983
"7701" 1540 93.5926065352986 93.8311439009377
"7702" 1540.2 94.1223747284262 92.3988092213944
"7703" 1540.4 94.9787519100036 91.1120614487518
"7704" 1540.6 95.5505873925713 90.526617351362
"7705" 1540.8 95.0237096652211 89.7396471712951
"7706" 1541 94.3163699674337 87.5203679693595
"7707" 1541.2 94.7371332924679 84.181662958722
"7708" 1541.4 95.8599546360664 80.8711742952268
"7709" 1541.6 97.4306877787704 77.5524271886656
"7710" 1541.8 99.6124378768744 74.6872803970286
"7711" 1542 99.2535946940249 71.8171726596981
"7712" 1542.2 98.1727460700562 67.6489959360419
"7713" 1542.4 96.2070868564804 63.2218086070286
"7714" 1542.6 95.2472923186017 58.5661321832104
"7715" 1542.8 93.8959016092683 53.4665065149984
"7716" 1543 92.6139327399119 48.727930380192
"7717" 1543.2 92.6537764983371 43.7514136022111
"7718" 1543.4 94.1185739420562 38.2129895418544
"7719" 1543.6 95.2146146627074 32.5624673011625
"7720" 1543.8 95.6913131296424 27.0736906562251
"7721" 1544 95.6388884900562 22.0657834376044
"7722" 1544.2 95.3942401719872 17.145734240363
"7723" 1544.4 95.0349857668229 12.1502735747711
"7724" 1544.6 94.8121194961696 9.56408515936728
"7725" 1544.8 93.6413640978228 9.05884266250439
"7726" 1545 93.4344323954562 9.79772862230439
"7727" 1545.2 93.5338375774408 9.03798362347253
"7728" 1545.4 92.5316476741696 7.10550976522295
"7729" 1545.6 90.2810057684756 6.5072615032173
"7730" 1545.8 89.5091096209923 6.9533158335512
"7731" 1546 89.5747124839888 8.29862892122237
"7732" 1546.2 90.3549691778497 7.71732707432178
"7733" 1546.4 90.6331719729711 6.63618576276396
"7734" 1546.6 90.9552111195249 7.49507970447939
"7735" 1546.8 92.6784982174229 8.89747676323773
"7736" 1547 96.1169255386541 10.6554719929858
"7737" 1547.2 99.686530057283 12.2314818610271
"7738" 1547.4 102.97519801465 15.1108600983231
"7739" 1547.6 106.023865389905 18.4060974925135
"7740" 1547.8 108.865625057656 22.5284252817623
"7741" 1548 111.472886140747 27.2744960514807
"7742" 1548.2 114.042696176372 31.6042513723728
"7743" 1548.4 115.932106696939 35.8468309028397
"7744" 1548.6 117.607433708656 40.596169749633
"7745" 1548.8 120.068895357799 45.3243119258901
"7746" 1549 122.382926415037 50.2651291640997
"7747" 1549.2 124.981690186912 55.1723332312294
"7748" 1549.4 127.400089406028 59.5444290326322
"7749" 1549.6 128.066345286066 60.9019438029221
"7750" 1549.8 127.42344440645 59.9790489088468
"7751" 1550 124.703501861446 60.6509178348844
"7752" 1550.2 121.594458610786 62.1261418718644
"7753" 1550.4 117.46461628142 62.7199529394529
"7754" 1550.6 113.03848840914 63.9046980397096
"7755" 1550.8 109.110129253005 64.7362506148209
"7756" 1551 104.411723968566 66.0206584529411
"7757" 1551.2 102.989687696365 67.226346206326
"7758" 1551.4 102.46866889574 68.095362872084
"7759" 1551.6 103.066595470577 68.6757723030512
"7760" 1551.8 102.570425694726 69.8464626119446
"7761" 1552 101.233055613279 71.2040497531286
"7762" 1552.2 100.955988580298 73.4109821940149
"7763" 1552.4 101.36357806384 75.3979573721199
"7764" 1552.6 102.38816368042 77.0691646039074
"7765" 1552.8 103.540723353286 78.8313342698944
"7766" 1553 104.629065359294 81.1753988935747
"7767" 1553.2 104.851994650936 84.3271170812344
"7768" 1553.4 104.088328958749 88.4038272687198
"7769" 1553.6 103.589826441844 92.6807362937256
"7770" 1553.8 103.009572338421 97.191412147595
"7771" 1554 102.758777412868 102.115966842703
"7772" 1554.2 101.983567519581 107.175153569842
"7773" 1554.4 100.140553814524 108.645873624292
"7774" 1554.6 97.0441333589645 109.648664123357
"7775" 1554.8 93.0152388695999 110.850834891041
"7776" 1555 88.2895174624581 110.685665238754
"7777" 1555.2 85.7093340984312 109.780317461806
"7778" 1555.4 85.7492423553162 109.597016906394
"7779" 1555.6 85.254992523862 108.257189330779
"7780" 1555.8 84.1258268644251 107.322141145964
"7781" 1556 82.4397940051471 105.188523700998
"7782" 1556.2 81.7145492574624 103.351201148792
"7783" 1556.4 81.0884032958138 100.822379393089
"7784" 1556.6 80.6812104631187 98.2633980419794
"7785" 1556.8 81.5193714644817 95.4366713533278
"7786" 1557 83.3794893162327 92.5859287185161
"7787" 1557.2 85.5348177935711 90.1434411847628
"7788" 1557.4 88.0561315241651 88.5352479468915
"7789" 1557.6 91.1812671939785 86.1240051148083
"7790" 1557.8 93.9774018768848 84.1940812101472
"7791" 1558 97.1518228703474 81.4636062254102
"7792" 1558.2 100.878011662821 80.3336108252808
"7793" 1558.4 104.648987943644 77.9505911983397
"7794" 1558.6 108.185246665878 77.0130163955549
"7795" 1558.8 111.845736778445 78.3838840293908
"7796" 1559 115.299655266134 81.6194475895461
"7797" 1559.2 117.431247723654 84.6151111592492
"7798" 1559.4 119.393803302556 88.5330703711421
"7799" 1559.6 120.901448562656 91.9032460518044
"7800" 1559.8 120.257124778028 92.700369328633
"7801" 1560 119.551873389907 94.1553837919875
"7802" 1560.2 119.76465672992 94.6989906509539
"7803" 1560.4 120.551967451151 93.1625250184251
"7804" 1560.6 120.727956885495 91.201798367237
"7805" 1560.8 121.860624359202 88.962544247284
"7806" 1561 122.700487444456 86.1615925676344
"7807" 1561.2 123.73212945917 82.9710975525472
"7808" 1561.4 125.495356955755 80.1463756475947
"7809" 1561.6 126.673626305294 77.6184538498123
"7810" 1561.8 126.607695832816 74.6846553058444
"7811" 1562 127.798195204383 72.0809792562268
"7812" 1562.2 127.517052603144 70.1008645970162
"7813" 1562.4 128.292114921733 68.163724428575
"7814" 1562.6 125.231315412132 68.6380313498109
"7815" 1562.8 122.597597469996 69.4718418824529
"7816" 1563 118.792012127306 69.0861609763856
"7817" 1563.2 114.588523391913 67.4323934148391
"7818" 1563.4 111.174602777431 63.9943768029794
"7819" 1563.6 109.949849380046 59.9863227683202
"7820" 1563.8 110.314577902383 55.7173331232881
"7821" 1564 112.288546840969 51.9242467043131
"7822" 1564.2 115.714642096396 49.4720828396344
"7823" 1564.4 119.579883468587 48.6473650840731
"7824" 1564.6 123.601273814146 49.1930896927444
"7825" 1564.8 125.789039499034 49.9650981266044
"7826" 1565 125.224209594136 48.2796737734744
"7827" 1565.2 123.833121782716 47.2668904320244
"7828" 1565.4 122.841116540146 45.2222146294744
"7829" 1565.6 121.864314443056 41.5334453325838
"7830" 1565.8 122.100479809736 37.787208671983
"7831" 1566 119.583842621056 35.4568665154121
"7832" 1566.2 118.443606710056 31.6589475447256
"7833" 1566.4 116.148082268769 30.0007980724658
"7834" 1566.6 112.578393216983 27.7824274423728
"7835" 1566.8 109.661789781477 23.9807183751623
"7836" 1567 107.397065898524 19.6710448261469
"7837" 1567.2 104.462982206798 15.2574208076662
"7838" 1567.4 100.858112659994 12.9840265730168
"7839" 1567.6 96.4617391474789 10.8327731031405
"7840" 1567.8 91.8906661868753 8.49424271596609
"7841" 1568 87.3143400818497 6.77848771760439
"7842" 1568.2 82.1915410614149 4.29430216310439
"7843" 1568.4 76.718974022972 2.94057189737281
"7844" 1568.6 71.6718367638818 2.40116612336021
"7845" 1568.8 65.6971380863895 1.83559543480439
"7846" 1569 59.8982380549515 1.09463561705788
"7847" 1569.2 55.300181100502 2.85996703756825
"7848" 1569.4 50.7126313722587 5.17719186845249
"7849" 1569.6 45.4490171939023 7.24396627318131
"7850" 1569.8 40.2024188697272 8.97603647735439
"7851" 1570 34.6552711834062 10.7292982052419
"7852" 1570.2 29.5189434341164 12.2073195410622
"7853" 1570.4 26.6870616118611 15.3542877556532
"7854" 1570.6 23.7124408833212 17.5072223644719
"7855" 1570.8 20.6683773418062 20.3459626691044
"7856" 1571 17.3865444954023 23.4867179756813
"7857" 1571.2 14.3543209846437 26.5803129549169
"7858" 1571.4 11.7605704909116 29.2075291188454
"7859" 1571.6 10.5904280502414 31.1956961592711
"7860" 1571.8 9.84831819490234 33.3352642568352
"7861" 1572 8.5438688215062 36.3259639764169
"7862" 1572.2 7.37014979248476 38.9182070527472
"7863" 1572.4 5.97610226506794 41.6245294323103
"7864" 1572.6 5.0122311607306 44.5656608301509
"7865" 1572.8 3.85194108808844 47.5733760542818
"7866" 1573 2.91949682439993 50.6219741145731
"7867" 1573.2 2.09731282838953 54.157523164968
"7868" 1573.4 1.97186203643854 56.2973358145456
"7869" 1573.6 1.6758478509162 59.4929051840944
"7870" 1573.8 1.68493992811501 62.5396482335456
"7871" 1574 1.62263684173618 65.5504961131444
"7872" 1574.2 1.48639894583288 68.8181926783811
"7873" 1574.4 1.44849172078346 70.9330139607408
"7874" 1574.6 1.93157623196184 73.0330504890006
"7875" 1574.8 2.53438276047366 75.3672404807597
"7876" 1575 3.25514497258396 78.9224918480766
"7877" 1575.2 4.02217628908422 81.4076364965016
"7878" 1575.4 4.57566686139905 83.1530891682615
"7879" 1575.6 5.10487428615996 84.2966145996799
"7880" 1575.8 5.12169924759466 85.2508225264698
"7881" 1576 5.65527118030619 87.0772133853255
"7882" 1576.2 6.72445635511024 89.5158111751719
"7883" 1576.4 7.19318196150064 90.9470823241322
"7884" 1576.6 8.98451139085058 92.6873747870997
"7885" 1576.8 9.8952993713675 94.0747150696421
"7886" 1577 10.7108498729253 96.2270266699315
"7887" 1577.2 11.56621111516 98.0912356904157
"7888" 1577.4 12.1338020428848 98.5022620376044
"7889" 1577.6 13.2067426454289 100.235980347668
"7890" 1577.8 14.3689258581951 102.225001643493
"7891" 1578 14.9988710065562 104.256230287771
"7892" 1578.2 15.421564521038 104.401768431368
"7893" 1578.4 15.6944274561156 104.795027577793
"7894" 1578.6 15.6046213342749 104.927703519917
"7895" 1578.8 15.6758860787124 104.999362718604
"7896" 1579 15.5373157423062 105.153066507093
"7897" 1579.2 15.6080750630243 105.658017481009
"7898" 1579.4 15.4683288664123 105.915553386755
"7899" 1579.6 15.7760236667635 106.947560770726
"7900" 1579.8 16.362486467372 107.775213783552
"7901" 1580 17.396986216199 108.503838768703
"7902" 1580.2 18.1373991454198 108.581454056632
"7903" 1580.4 18.6991166973498 108.93689324465
"7904" 1580.6 20.0849388733272 109.614125819128
"7905" 1580.8 20.0600739157665 108.849761033128
"7906" 1581 19.7095425984653 108.484171265686
"7907" 1581.2 19.7233636398107 108.869828044077
"7908" 1581.4 19.367189763097 108.747090062206
"7909" 1581.6 19.2430824530562 108.598596903231
"7910" 1581.8 19.2558940925056 108.645125096773
"7911" 1582 18.7976139430239 108.410237838927
"7912" 1582.2 18.4069094516562 108.185556984457
"7913" 1582.4 18.0922888021395 107.802033600604
"7914" 1582.6 18.1380390084451 107.129675686993
"7915" 1582.8 17.0420816187925 105.749829963041
"7916" 1583 15.8049399201938 103.491670709522
"7917" 1583.2 15.1758858234767 100.666771665249
"7918" 1583.4 14.6123996096066 97.8816539315402
"7919" 1583.6 14.3020601720562 94.8697093879473
"7920" 1583.8 13.2024151834542 92.0237138999539
"7921" 1584 11.7077619525333 88.9336771706594
"7922" 1584.2 10.3966650028819 85.2415848786503
"7923" 1584.4 8.60779113772891 81.6445441209135
"7924" 1584.6 6.37271319464336 78.078294705265
"7925" 1584.8 4.10509331082762 74.7851146777187
"7926" 1585 4.11164992343355 74.3851108415949
"7927" 1585.2 5.17257131131619 72.1546078641844
"7928" 1585.4 7.44237169466196 68.9786721783544
"7929" 1585.6 9.25968358785619 65.871165340033
"7930" 1585.8 11.222247711417 62.5652970215941
"7931" 1586 12.5610548025723 59.2977455943786
"7932" 1586.2 13.0526927712245 55.7697297192975
"7933" 1586.4 14.5628984523503 52.1870016466926
"7934" 1586.6 16.9208019809862 49.2886352909944
"7935" 1586.8 20.5384525016072 46.9349377249615
"7936" 1587 24.6571813354285 45.1390289724448
"7937" 1587.2 28.9795649838647 44.3949930371363
"7938" 1587.4 32.9390195449527 43.6876424990527
"7939" 1587.6 37.4475385493665 43.902894651432
"7940" 1587.8 41.0357840612851 45.2591896248454
"7941" 1588 43.9092114337485 47.7308010598352
"7942" 1588.2 45.8751041572655 50.7872346696858
"7943" 1588.4 47.9457268166209 53.7959145834985
"7944" 1588.6 48.2732266239182 57.1167410668803
"7945" 1588.8 48.1119766791236 61.4391582849864
"7946" 1589 47.7865704229243 65.2859922987363
"7947" 1589.2 47.3648147239917 69.7687212649592
"7948" 1589.4 48.3069680142902 73.9409446321469
"7949" 1589.6 48.0705852285947 78.7589716036154
"7950" 1589.8 47.7788740534382 83.7989753675819
"7951" 1590 48.0188360603262 88.7642546639644
"7952" 1590.2 47.3351168233229 93.6230668203044
"7953" 1590.4 47.5468107402902 98.7340109354874
"7954" 1590.6 47.3996150162683 102.266179544423
"7955" 1590.8 45.0336107348735 103.830766555393
"7956" 1591 41.0438193677732 104.148466070038
"7957" 1591.2 37.2551900503134 104.249557261862
"7958" 1591.4 33.0928638143926 102.470529688287
"7959" 1591.6 29.1322983100939 101.015291546293
"7960" 1591.8 25.0180636851436 98.3909467775073
"7961" 1592 21.5413149590281 95.798410902081
"7962" 1592.2 18.9127337311777 92.1051717024362
"7963" 1592.4 17.2365411802454 88.7858772353882
"7964" 1592.6 17.4011629045177 84.9899095466332
"7965" 1592.8 18.5694777399572 82.9311675109212
"7966" 1593 19.7684852747915 80.6296148355456
"7967" 1593.2 22.2799483942344 77.7433253247529
"7968" 1593.4 24.8809155685562 76.4590963080106
"7969" 1593.6 28.3768471984624 75.6310344565106
"7970" 1593.8 31.8502908423462 74.4247712786044
"7971" 1594 35.3356903103655 73.837707602759
"7972" 1594.2 39.0562139818304 74.4987420643463
"7973" 1594.4 42.7703263988384 76.0556684210103
"7974" 1594.6 45.1582401309541 78.3206917950023
"7975" 1594.8 46.8062361578503 81.0080503423397
"7976" 1595 48.5566473316812 83.5824493877967
"7977" 1595.2 50.081619706115 87.2765909647809
"7978" 1595.4 51.9602515260162 91.1720037398644
"7979" 1595.6 52.2792104468441 95.9698211304529
"7980" 1595.8 54.3156853920661 99.0736436350598
"7981" 1596 56.4907888790562 100.14423083716
"7982" 1596.2 58.8508962249991 100.980987843633
"7983" 1596.4 61.2073837743991 102.240369824376
"7984" 1596.6 63.8234380551411 104.004246299095
"7985" 1596.8 65.8242293706694 106.600202176076
"7986" 1597 66.7152805298384 109.233640914317
"7987" 1597.2 66.0897136400256 111.808449026543
"7988" 1597.4 65.7602795212309 112.80256245141
"7989" 1597.6 66.5130566275222 113.685663514847
"7990" 1597.8 68.7056096626434 113.109343223274
"7991" 1598 70.5756260617293 111.746351887335
"7992" 1598.2 73.5496124102915 109.889049217281
"7993" 1598.4 77.2216799729008 108.127321527333
"7994" 1598.6 80.6637901922562 106.745936254614
"7995" 1598.8 84.4645765622562 106.340822918034
"7996" 1599 87.8265790800364 106.914058667694
"7997" 1599.2 91.1620006984697 106.987446128345
"7998" 1599.4 94.9175147504439 107.077966958084
"7999" 1599.6 96.4228006788687 107.423832274198
"8000" 1599.8 96.6292857076235 108.85058529422
"8001" 1600 97.4245409544524 110.962850247114
"8002" 1600.2 98.6120269869627 113.910998891829
"8003" 1600.4 99.5482687563419 116.279203060576
"8004" 1600.6 99.2016816948319 115.289712945081
"8005" 1600.8 97.9156340509091 114.227943443693
"8006" 1601 95.7229443424697 114.168065319902
"8007" 1601.2 93.0600371773272 113.760983373081
"8008" 1601.4 89.2689167180274 114.285659902364
"8009" 1601.6 84.7900419582115 114.550212034934
"8010" 1601.8 80.606245576187 116.114798298193
"8011" 1602 76.774796893292 118.000775069152
"8012" 1602.2 72.9503054091395 120.59098886266
"8013" 1602.4 68.7997575819002 123.172310818779
"8014" 1602.6 64.2683239510006 124.60390398916
"8015" 1602.8 59.9647786639721 126.062255910389
"8016" 1603 55.3648955581316 126.369127278142
"8017" 1603.2 51.3826630593752 126.282968397742
"8018" 1603.4 47.5022625163193 125.315374135973
"8019" 1603.6 43.7041066599828 123.663187286852
"8020" 1603.8 40.6251210042856 120.945835410017
"8021" 1604 39.6905452880259 117.622962972241
"8022" 1604.2 39.7449712841738 114.808710805604
"8023" 1604.4 39.8848789449737 111.788025225192
"8024" 1604.6 40.8509573054817 108.955357063168
"8025" 1604.8 41.6638436826174 105.677931457196
"8026" 1605 43.3531212445714 102.107901987726
"8027" 1605.2 45.3781926903334 98.5628057830301
"8028" 1605.4 47.8469386396541 94.9956400812126
"8029" 1605.6 49.6807201047675 91.2092763732436
"8030" 1605.8 51.2343821971413 87.4474330315725
"8031" 1606 51.8279684869943 83.1125256761817
"8032" 1606.2 53.1060885958772 78.644869491836
"8033" 1606.4 53.2287953021661 74.1937819201978
"8034" 1606.6 53.190105978793 69.279389377057
"8035" 1606.8 53.6088739391661 64.1100464741209
"8036" 1607 53.5795482552264 59.3651586863491
"8037" 1607.2 53.1863404938444 54.8930028645809
"8038" 1607.4 51.8270004273974 50.626048853322
"8039" 1607.6 51.3765662065119 46.6947779029588
"8040" 1607.8 53.4177140457513 44.567937015702
"8041" 1608 57.6310247900562 42.8789869340397
"8042" 1608.2 62.6761162216633 42.1667573932472
"8043" 1608.4 67.4999631921596 41.0343302533975
"8044" 1608.6 72.8205960330205 39.6643726771758
"8045" 1608.8 77.7625232631562 37.8669021526377
"8046" 1609 81.1574653657079 37.2586071054021
"8047" 1609.2 82.3405049150217 39.0092028606044
"8048" 1609.4 83.5831357681348 41.1963740085594
"8049" 1609.6 84.2485318633299 44.9082216213307
"8050" 1609.8 85.5915923467518 48.5776098737566
"8051" 1610 86.9698608546519 51.7540369874555
"8052" 1610.2 88.5993469260456 54.0877890468384
"8053" 1610.4 90.2751256842296 57.5463488612166
"8054" 1610.6 91.9621277805509 60.9397672645412
"8055" 1610.8 92.1057085073317 64.8975101959615
"8056" 1611 91.6806958158441 68.2365048545741
"8057" 1611.2 91.4031667725613 72.0922766739034
"8058" 1611.4 90.5450895020268 76.5792308469867
"8059" 1611.6 90.4964245314462 80.2645182436444
"8060" 1611.8 89.4779947741133 83.8191784817758
"8061" 1612 89.2306809328949 87.6737609026044
"8062" 1612.2 90.8784976405017 90.2418247710796
"8063" 1612.4 90.8990843109974 90.1204775950456
"8064" 1612.6 90.3257058769937 90.4605075182294
"8065" 1612.8 87.9771052729077 91.2672844592282
"8066" 1613 85.3651302307398 91.4240881264309
"8067" 1613.2 82.2259133903262 91.9592994694444
"8068" 1613.4 77.9987682198797 91.8552859083691
"8069" 1613.6 74.0627072785411 92.8544555632711
"8070" 1613.8 69.7251270193962 92.8880026844344
"8071" 1614 65.5351844061144 93.2073661656529
"8072" 1614.2 61.4433286945107 92.3564603239074
"8073" 1614.4 58.0901296783136 90.3023685165054
"8074" 1614.6 55.6064474959374 87.577899972347
"8075" 1614.8 54.0848911068462 83.4863158166344
"8076" 1615 52.795797593582 79.99202613746
"8077" 1615.2 52.6395839143521 75.3334294170636
"8078" 1615.4 51.9778551681509 70.9811067690465
"8079" 1615.6 52.0647118481852 66.024977608798
"8080" 1615.8 53.1692320948388 60.695284225724
"8081" 1616 54.5152638704632 55.8222654983951
"8082" 1616.2 56.396836856427 50.978525595683
"8083" 1616.4 59.2037639776424 46.2750612286734
"8084" 1616.6 61.2329328034864 41.7481766771044
"8085" 1616.8 63.756478172405 36.7753615867904
"8086" 1617 65.3399138510915 32.1464060859103
"8087" 1617.2 65.2988903155795 29.3805766803718
"8088" 1617.4 65.6714978608776 29.4318940836401
"8089" 1617.6 67.1675433184198 29.3576497767748
"8090" 1617.8 69.5990823365213 30.3449206254997
"8091" 1618 72.3126670239399 31.9891937116625
"8092" 1618.2 74.4063137231016 33.6702306432408
"8093" 1618.4 76.3646784981895 35.6417513311711
"8094" 1618.6 78.2534937571685 38.2376811009527
"8095" 1618.8 80.518748689401 41.0650805608803
"8096" 1619 81.7764599603529 44.8707328221099
"8097" 1619.2 83.0167421264283 48.5385801248253
"8098" 1619.4 83.5572399011626 52.2622582547427
"8099" 1619.6 83.7349823126747 55.7845145643467
"8100" 1619.8 83.9817958254711 59.104949397498
"8101" 1620 83.2071497381812 62.6129466949481
"8102" 1620.2 81.2512515418717 66.5325193377209
"8103" 1620.4 79.96946097085 70.3626058437281
"8104" 1620.6 79.531555936772 74.0989105014149
"8105" 1620.8 77.9652318695562 78.0750031137881
"8106" 1621 76.6931319416378 82.676791111135
"8107" 1621.2 75.3968787036899 87.4605964655846
"8108" 1621.4 75.7956163166812 91.9335021579169
"8109" 1621.6 76.6088728120268 96.5838563001926
"8110" 1621.8 77.1279299217097 98.9828280169212
"8111" 1622 75.2216545238329 99.5634675171966
"8112" 1622.2 71.4746582223254 99.0498118121909
"8113" 1622.4 68.2617090916017 98.0853357906953
"8114" 1622.6 64.7628777050845 95.6106556301893
"8115" 1622.8 60.7191637156812 94.1071645181044
"8116" 1623 56.8671412549091 91.9789331531632
"8117" 1623.2 52.7652656054918 91.0553813502381
"8118" 1623.4 48.8370484829974 89.4085692159279
"8119" 1623.6 44.8061931574225 87.6308757495945
"8120" 1623.8 40.7306964854324 84.8950552531687
"8121" 1624 36.730462909878 83.0409030495054
"8122" 1624.2 32.9112949759408 80.892473313989
"8123" 1624.4 28.8978250850856 78.4077113154573
"8124" 1624.6 25.4083964974697 75.971875004114
"8125" 1624.8 22.0512362662309 73.7160641226529
"8126" 1625 19.5944759099052 71.1329550068213
"8127" 1625.2 18.5413988155177 68.3208774827102
"8128" 1625.4 16.421729493787 65.4839081808255
"8129" 1625.6 13.6209291493136 63.0311951862974
"8130" 1625.8 9.93875741929618 61.4191044448144
"8131" 1626 8.61153702743936 60.008994286567
"8132" 1626.2 9.18155631247285 59.2896407706322
"8133" 1626.4 10.5734887430862 58.0291466189044
"8134" 1626.6 12.2135092459671 56.8103253438024
"8135" 1626.8 14.1692171532989 55.2562834898859
"8136" 1627 16.8627919991168 53.327531099362
"8137" 1627.2 19.7407111839737 51.2574262183982
"8138" 1627.4 23.2893362761187 49.5271808012919
"8139" 1627.6 26.7799609569711 47.3833340887852
"8140" 1627.8 30.4595335340888 46.650081282974
"8141" 1628 34.511014064363 46.8251223295703
"8142" 1628.2 38.8283110419974 46.9750829343103
"8143" 1628.4 43.6013721017937 47.6624492087794
"8144" 1628.6 47.7860610706903 48.4037432283727
"8145" 1628.8 52.3799383578193 48.9643837028281
"8146" 1629 56.7715287813857 49.3657666466726
"8147" 1629.2 60.5947840493596 49.7375063644808
"8148" 1629.4 64.5644592944878 50.0898102758991
"8149" 1629.6 67.8446273119923 51.8760100916044
"8150" 1629.8 70.9679841623862 54.3410865264544
"8151" 1630 74.474509650793 56.9047257889728
"8152" 1630.2 77.7829492579337 59.363665138135
"8153" 1630.4 81.2403775713647 61.7273711367001
"8154" 1630.6 83.9237563350249 64.1655626665106
"8155" 1630.8 86.9201149079653 66.8467506982105
"8156" 1631 89.6880494382032 69.531337893722
"8157" 1631.2 92.532327385597 72.4436625475432
"8158" 1631.4 94.3421496108797 75.8261067196044
"8159" 1631.6 93.4798850984376 80.0550665321817
"8160" 1631.8 92.1915752524662 83.1003115997044
"8161" 1632 90.5434592627749 86.9810553152919
"8162" 1632.2 89.7849322280268 90.8361328603691
"8163" 1632.4 91.4316813993037 92.0202972929608
"8164" 1632.6 91.4428203375762 91.6726626746944
"8165" 1632.8 91.2536415744807 91.5472635838591
"8166" 1633 90.8232112914711 90.9033376491257
"8167" 1633.2 89.0835115859222 91.07531553446
"8168" 1633.4 86.5246027747962 91.6841281464844
"8169" 1633.6 83.0637153001705 92.1580343138044
"8170" 1633.8 79.6981646649869 92.8906136334559
"8171" 1634 75.9025134333374 93.3228943991356
"8172" 1634.2 71.3665398895611 93.6284905308321
"8173" 1634.4 67.3826502119091 94.1146582905161
"8174" 1634.6 63.3284780839091 95.519740617722
"8175" 1634.8 58.9744710614324 97.2800351768222
"8176" 1635 55.4483949934225 99.5920494552678
"8177" 1635.2 52.7305934314542 102.283270372235
"8178" 1635.4 49.7407384700274 105.039785856326
"8179" 1635.6 47.4119293612826 108.630095452104
"8180" 1635.8 45.3529943104974 112.433184951075
"8181" 1636 45.6387519622124 113.701974292542
"8182" 1636.2 46.3515193809047 115.796980427907
"8183" 1636.4 47.0111805209385 118.128451984016
"8184" 1636.6 46.6125834952077 121.80766715418
"8185" 1636.8 45.5517637265419 124.050245051576
"8186" 1637 45.5662429127133 123.496990539804
"8187" 1637.2 45.5233274402389 123.954139479124
"8188" 1637.4 44.6769684923039 124.318857997779
"8189" 1637.6 44.4196375520274 123.990887786143
"8190" 1637.8 44.8517770328109 123.726299975604
"8191" 1638 45.8214385689847 124.139680931298
"8192" 1638.2 47.1539076145714 125.166239698726
"8193" 1638.4 48.8227946296775 125.0212675014
"8194" 1638.6 50.9366208723298 125.43169876701
"8195" 1638.8 52.5052913957478 126.197984236875
"8196" 1639 54.1933492607615 127.012386086845
"8197" 1639.2 55.7910179305609 127.355246810072
"8198" 1639.4 58.0967067236778 126.687352750199
"8199" 1639.6 59.4978816247326 125.83205002331
"8200" 1639.8 62.2482763802784 125.063938351104
"8201" 1640 64.8489996464173 125.577053600965
"8202" 1640.2 67.5849761212183 126.924925589091
"8203" 1640.4 69.7045137455697 127.758152067523
"8204" 1640.6 70.128289331414 127.825118484017
"8205" 1640.8 70.1114251250016 127.892088059304
"8206" 1641 70.1188337012183 127.85800152155
"8207" 1641.2 70.1356119473562 127.843446663832
"8208" 1641.4 69.9835804925562 127.872618390227
"8209" 1641.6 69.8498491202784 127.845376877938
"8210" 1641.8 69.6197909399991 127.635479881147
"8211" 1642 68.9421650271762 127.548123905604
"8212" 1642.2 68.0867729550751 126.931584384821
"8213" 1642.4 67.3084116244408 125.887100428335
"8214" 1642.6 67.0994543647327 124.745453023604
"8215" 1642.8 68.1502600082032 122.924466327546
"8216" 1643 70.0107289666276 121.363008851543
"8217" 1643.2 72.6776673018797 120.297899097222
"8218" 1643.4 75.606508563468 119.698397304281
"8219" 1643.6 78.7200609383646 119.847327276558
"8220" 1643.8 82.0985870469312 120.044119612277
"8221" 1644 85.1016607537991 121.418646288347
"8222" 1644.2 86.3857013092744 121.499218940032
"8223" 1644.4 87.3509601531436 120.954549999187
"8224" 1644.6 88.0843731051133 120.064628667433
"8225" 1644.8 87.8398239092621 118.255846115016
"8226" 1645 87.7951087754974 115.554341160575
"8227" 1645.2 89.0340525838215 112.888699259819
"8228" 1645.4 90.4457348359968 109.506087768733
"8229" 1645.6 92.5788676268623 106.570990314308
"8230" 1645.8 95.3556926428797 103.60177416381
"8231" 1646 98.2921297444985 101.317182355277
"8232" 1646.2 102.511330783566 99.5279147861656
"8233" 1646.4 105.947551930321 99.2783262846146
"8234" 1646.6 108.498215708556 99.757468916575
"8235" 1646.8 111.410342027285 100.758958072462
"8236" 1647 114.183857457641 102.075306862727
"8237" 1647.2 114.274031167522 102.316517999426
"8238" 1647.4 114.362201533299 102.424096313436
"8239" 1647.6 114.583778998386 102.784189042672
"8240" 1647.8 114.532597535326 102.515177164104
"8241" 1648 114.808224932084 102.56471932616
"8242" 1648.2 114.890230018858 102.673818912142
"8243" 1648.4 114.697639374239 102.408607073749
"8244" 1648.6 115.019135822234 101.941903574604
"8245" 1648.8 115.076109986236 100.738029036654
"8246" 1649 114.598539333804 99.2592058062646
"8247" 1649.2 115.06633653557 97.6541811083758
"8248" 1649.4 116.790449143299 95.1999093213908
"8249" 1649.6 119.386201729816 93.3045814928044
"8250" 1649.8 121.754091638326 92.1389251941544
"8251" 1650 122.065110704113 90.8117427520478
"8252" 1650.2 122.350376546143 89.634895553864
"8253" 1650.4 121.809495408874 88.8080586459313
"8254" 1650.6 121.978338034156 86.1157306804744
"8255" 1650.8 123.200234404789 82.8403518927826
"8256" 1651 124.705854729199 78.8544472050901
"8257" 1651.2 127.067865267139 75.3033967800374
"8258" 1651.4 126.695113919326 74.0196579420244
"8259" 1651.6 126.312363442403 71.4808316572776
"8260" 1651.8 127.346217861325 68.1187617941044
"8261" 1652 128.26975735485 65.2224187569573
"8262" 1652.2 127.339822307337 62.9035645562919
"8263" 1652.4 127.661473451844 59.8169109239377
"8264" 1652.6 127.375454679556 58.7474935249309
"8265" 1652.8 126.24267129085 57.7548745486338
"8266" 1653 124.834144577262 56.6195680282515
"8267" 1653.2 122.371085959056 54.4238927116044
"8268" 1653.4 119.904301079703 51.4601057227515
"8269" 1653.6 116.946096880276 49.2313079320444
"8270" 1653.8 113.729847943963 46.5766769103157
"8271" 1654 109.624973653705 44.350269565615
"8272" 1654.2 105.619155621169 42.8925767640089
"8273" 1654.4 101.15847491849 42.1176196570044
"8274" 1654.6 97.0866037478427 41.5742622173684
"8275" 1654.8 94.289395801382 42.2226840302111
"8276" 1655 93.5442328905895 42.7800691382044
"8277" 1655.2 93.7976186485895 43.8501798386044
"8278" 1655.4 94.1964213737309 44.2645944816164
"8279" 1655.6 94.1142052220907 45.168050159294
"8280" 1655.8 93.2697316527562 46.9883219322377
"8281" 1656 91.5348478884072 48.6559201420725
"8282" 1656.2 89.1142052215562 50.5264285163231
"8283" 1656.4 86.0102296860562 51.0521947111377
"8284" 1656.6 82.3891704234748 51.7071388016741
"8285" 1656.8 78.695155615613 51.1811330134226
"8286" 1657 74.8485870461562 50.6190546657377
"8287" 1657.2 70.4665970937437 52.3537380828544
"8288" 1657.4 66.4011371693434 54.8643511432533
"8289" 1657.6 63.0273496049624 59.6709384821669
"8290" 1657.8 59.6422742441812 64.0182632025419
"8291" 1658 56.4155649821499 68.7119407165731
"8292" 1658.2 53.1204997407603 72.6581526660636
"8293" 1658.4 49.8242095860762 77.2108809235744
"8294" 1658.6 46.6683644954091 81.6525147697514
"8295" 1658.8 42.7929053277691 85.3642692802182
"8296" 1659 38.3577168186872 88.3651523514296
"8297" 1659.2 33.5052565501921 90.3539849984976
"8298" 1659.4 29.3292433201117 89.1246385056599
"8299" 1659.6 25.8801160104807 87.21345946701
"8300" 1659.8 24.1479067686276 85.3042300660044
"8301" 1660 23.1084104783958 82.4073356003214
"8302" 1660.2 22.9856935214745 78.5195826321758
"8303" 1660.4 21.9540515067603 73.8709967907881
"8304" 1660.6 22.1369485110067 69.1044896493173
"8305" 1660.8 21.8488138778735 64.7820155167582
"8306" 1661 20.6911820600262 61.0827839389744
"8307" 1661.2 19.3271383054697 60.302396891114
"8308" 1661.4 16.7476166545714 59.9751884806347
"8309" 1661.6 14.9768936704031 59.9681372903289
"8310" 1661.8 15.2842435805413 61.1543390780994
"8311" 1662 13.1543717387621 62.652054819722
"8312" 1662.2 10.5158922111716 63.694265628989
"8313" 1662.4 9.94211965339274 65.4251108895948
"8314" 1662.6 10.9413648554246 67.8391652013307
"8315" 1662.8 12.0439459169385 71.6857974621044
"8316" 1663 12.2962986520463 75.3215755077232
"8317" 1663.2 12.2554828959024 78.6287776016044
"8318" 1663.4 12.6598336084147 82.9265267757176
"8319" 1663.6 14.8313285544207 86.1652715196418
"8320" 1663.8 17.6840561920284 90.4127347191044
"8321" 1664 20.5567523052115 94.5876753908568
"8322" 1664.2 22.1558004692966 99.4319942051909
"8323" 1664.4 22.9578132826034 104.238603426878
"8324" 1664.6 24.133905668792 108.680572371935
"8325" 1664.8 25.331127763574 109.537778635479
"8326" 1665 28.3507611938786 110.496359941287
"8327" 1665.2 31.6726811225156 112.722201524902
"8328" 1665.4 34.5857063319553 114.718716786458
"8329" 1665.6 35.8475613425171 117.156086141161
"8330" 1665.8 38.1225637758969 119.633904439941
"8331" 1666 41.7481232861908 119.397349408739
"8332" 1666.2 46.2587709186305 118.235739062307
"8333" 1666.4 50.0106362759473 115.84804510208
"8334" 1666.6 54.2253696763433 114.031732739307
"8335" 1666.8 58.4023608474974 111.458994537546
"8336" 1667 61.9774686092146 108.49954800103
"8337" 1667.2 65.5266206266033 105.028206672793
"8338" 1667.4 67.3287888007835 102.030693423483
"8339" 1667.6 69.6263065737762 98.5634112204844
"8340" 1667.8 71.9564629021387 94.4913169234394
"8341" 1668 74.2634243112749 90.3410755204169
"8342" 1668.2 76.3870792680997 86.4469000323218
"8343" 1668.4 78.1312662215088 83.1948514548149
"8344" 1668.6 79.1411001527749 80.9059476932294
"8345" 1668.8 80.0125626719531 79.531043251058
"8346" 1669 80.4043963183448 76.8084862040167
"8347" 1669.2 80.6180256216786 73.5200129604819
"8348" 1669.4 80.6878359835766 70.1271692675228
"8349" 1669.6 80.5797728093404 66.4110099432781
"8350" 1669.8 80.3571060506769 62.238863713294
"8351" 1670 80.1006199107659 57.999147355798
"8352" 1670.2 78.1107939007477 53.3030954101469
"8353" 1670.4 75.9483629732175 48.8596458285721
"8354" 1670.6 74.1037112843655 45.8004920503054
"8355" 1670.8 72.5534303677266 42.1216731066271
"8356" 1671 75.2355762038289 39.5810287895249
"8357" 1671.2 77.8702122103062 38.7613381926805
"8358" 1671.4 80.5202049293895 39.1493364047044
"8359" 1671.6 83.3601127582679 40.8196982752867
"8360" 1671.8 86.7191706898221 43.5696416990618
"8361" 1672 90.1657561172562 47.3179821835097
"8362" 1672.2 92.1006306631387 50.331520420924
"8363" 1672.4 95.2017980575062 53.6684455147744
"8364" 1672.6 98.7309865681499 56.9598321318231
"8365" 1672.8 102.805525882561 59.0350349171817
"8366" 1673 106.486332790036 61.9350506753644
"8367" 1673.2 109.201298467759 66.0318945689608
"8368" 1673.4 111.159984368316 68.8169796274698
"8369" 1673.6 112.817690251492 69.5093759468519
"8370" 1673.8 114.900045276208 69.9505349807559
"8371" 1674 117.841501938571 71.8440941298321
"8372" 1674.2 120.241061930869 72.2073171858856
"8373" 1674.4 121.17565711067 72.1392448887826
"8374" 1674.6 121.586857038046 72.2616189342244
"8375" 1674.8 121.119062213644 72.7274318273397
"8376" 1675 120.614440463691 75.1376884347775
"8377" 1675.2 120.87026262321 78.4781095428255
"8378" 1675.4 120.832672428342 82.4428018909309
"8379" 1675.6 121.711537736027 85.425629179075
"8380" 1675.8 121.384417174117 84.4155594915741
"8381" 1676 119.66528804327 84.0222291273085
"8382" 1676.2 117.424995962896 84.5640701648944
"8383" 1676.4 114.353960575936 85.7411919353344
"8384" 1676.6 110.524648716479 87.3401721472023
"8385" 1676.8 106.467475042277 90.0575010845852
"8386" 1677 102.228172582997 92.7997980153173
"8387" 1677.2 98.9184241578848 96.0490150577758
"8388" 1677.4 95.6973621265177 99.1857805481621
"8389" 1677.6 92.0020576105268 100.92649741281
"8390" 1677.8 88.3605601983459 101.484713422231
"8391" 1678 85.4800876389785 102.413138175682
"8392" 1678.2 83.5161898680276 103.739980737862
"8393" 1678.4 80.1668194461411 105.493315434086
"8394" 1678.6 77.0187253609106 107.997453723886
"8395" 1678.8 74.6325053025284 111.468153592715
"8396" 1679 71.6070592420276 114.510244555833
"8397" 1679.2 68.1817262134451 117.703388559993
"8398" 1679.4 64.5780176552229 120.576833959215
"8399" 1679.6 62.5647378664985 124.652357312489
"8400" 1679.8 61.8611592500006 127.190712593632
"8401" 1680 60.6429687059052 125.95449543668
"8402" 1680.2 57.6919807978769 125.464148215472
"8403" 1680.4 54.011717408894 123.974202068361
"8404" 1680.6 50.7297821311951 122.622217506938
"8405" 1680.8 47.4978568428955 120.443626207158
"8406" 1681 44.7698876732848 117.574983364462
"8407" 1681.2 41.2457998793865 115.230630817448
"8408" 1681.4 38.0412836646801 113.204012256403
"8409" 1681.6 35.414923928242 111.317209710852
"8410" 1681.8 33.1657688355901 108.583714093731
"8411" 1682 30.4484917238834 105.527469298023
"8412" 1682.2 27.4199093463535 102.110614721064
"8413" 1682.4 23.8291256296882 99.2485993522365
"8414" 1682.6 20.8704094328329 95.6229073097597
"8415" 1682.8 19.5343576701964 90.6871678704642
"8416" 1683 17.6829501430848 85.9921583734044
"8417" 1683.2 16.4594589115991 80.852715145633
"8418" 1683.4 16.5134267873289 75.7218751578771
"8419" 1683.6 17.0967560323503 69.9922048970456
"8420" 1683.8 17.4271511873895 64.6308649044529
"8421" 1684 18.8750062993299 59.6524160460149
"8422" 1684.2 21.2142745998503 55.1395479769279
"8423" 1684.4 23.6422905068434 50.0423477592321
"8424" 1684.6 26.3247775171596 44.8385825791216
"8425" 1684.8 28.9865101003856 39.8215277900397
"8426" 1685 29.2903785963605 36.3062317333001
"8427" 1685.2 28.6018303409258 36.0735989723435
"8428" 1685.4 29.9708019823812 36.5839370916919
"8429" 1685.6 33.0964614914023 36.8876006020275
"8430" 1685.8 37.2518083982799 38.0772142180254
"8431" 1686 41.5687974593028 39.3268156255633
"8432" 1686.2 46.3456129529793 41.5766845776813
"8433" 1686.4 50.5900680396312 43.7211932809669
"8434" 1686.6 55.2801680352784 45.0250368244933
"8435" 1686.8 60.2957065385888 46.5960772491805
"8436" 1687 65.3028294521105 48.9016340765174
"8437" 1687.2 70.5378618381812 51.0519293066981
"8438" 1687.4 75.3612888671307 53.4372658247108
"8439" 1687.6 80.3548752149498 56.0027667819767
"8440" 1687.8 85.102481738582 58.7710532642848
"8441" 1688 89.7006301812839 61.6159851369707
"8442" 1688.2 93.2125278982986 65.7388078013317
"8443" 1688.4 94.9125996094522 69.5926235968123
"8444" 1688.6 96.3107446665714 74.2433311526347
"8445" 1688.8 99.0671977957962 77.7459362737744
"8446" 1689 100.090194065691 79.5695342612967
"8447" 1689.2 101.369304863287 82.6049444210852
"8448" 1689.4 102.80246584837 84.5325856153758
"8449" 1689.6 105.664432129291 84.852890859033
"8450" 1689.8 108.147947160733 84.7811647516632
"8451" 1690 111.007118630571 86.3033088873014
"8452" 1690.2 114.623816408206 88.2406647855544
"8453" 1690.4 117.790461867833 89.2964900275753
"8454" 1690.6 119.450815098106 88.7489673682444
"8455" 1690.8 119.256974993236 88.6954618332244
"8456" 1691 119.377197925212 89.5079890217597
"8457" 1691.2 119.742516226794 91.5450582815364
"8458" 1691.4 119.072053565294 93.9009373852479
"8459" 1691.6 118.955251029095 97.1021515401717
"8460" 1691.8 117.150628916897 98.5486954124548
"8461" 1692 114.533723694251 100.958137785215
"8462" 1692.2 112.892366433873 104.78898708943
"8463" 1692.4 110.820918490223 108.899038617549
"8464" 1692.6 108.787457941745 109.66126681435
"8465" 1692.8 105.41494958597 110.008156965326
"8466" 1693 101.209535987905 110.662610905786
"8467" 1693.2 96.6651008099562 112.257006361674
"8468" 1693.4 92.1856025881705 114.361011430947
"8469" 1693.6 86.8386062025947 117.185101326181
"8470" 1693.8 82.5750427668848 119.846238728576
"8471" 1694 77.7011949403128 122.238156144454
"8472" 1694.2 72.8236125301395 124.674678506382
"8473" 1694.4 67.7356379232724 125.516703978848
"8474" 1694.6 64.2374825531835 123.813159610377
"8475" 1694.8 63.0191984087032 121.957769686428
"8476" 1695 61.7969847524679 119.409887066428
"8477" 1695.2 60.9064083383209 117.319124563546
"8478" 1695.4 60.2440654194312 116.198103046823
"8479" 1695.6 59.1513393380562 113.671081215774
"8480" 1695.8 59.0439258102084 110.80271927318
"8481" 1696 60.3475868376667 107.839581344478
"8482" 1696.2 61.1797181865358 106.181008280635
"8483" 1696.4 63.4728334407462 103.436236731234
"8484" 1696.6 64.6244717108562 99.3511092473202
"8485" 1696.8 66.6064234367124 95.1263175661044
"8486" 1697 68.3469153413929 90.8703136386146
"8487" 1697.2 71.0346142744643 86.6819065969615
"8488" 1697.4 73.9628886466017 82.9717593402408
"8489" 1697.6 76.1281851240562 79.5166760903923
"8490" 1697.8 76.3316615660865 75.6601083064832
"8491" 1698 75.5028944631852 70.6686991581528
"8492" 1698.2 75.5236397557845 65.5141057026805
"8493" 1698.4 75.9750398857045 60.2798229310879
"8494" 1698.6 75.7729226179943 54.7167678787487
"8495" 1698.8 74.7930370915177 49.6459128313517
"8496" 1699 73.256015790243 44.6901411419011
"8497" 1699.2 72.2388663807791 39.3054325869056
"8498" 1699.4 72.4266160689357 33.7200441205321
"8499" 1699.6 73.0875560280562 30.0608633831216
"8500" 1699.8 74.0607876894653 30.2696759418885
"8501" 1700 74.6815292266376 29.1850415025579
"8502" 1700.2 76.9826881590136 26.5706567508384
"8503" 1700.4 78.9026168226067 22.5596146195707
"8504" 1700.6 81.0549722501124 18.5359640325931
"8505" 1700.8 80.3407233508062 14.4175857872115
"8506" 1701 78.6345007738388 12.2328951307457
"8507" 1701.2 77.0484487836057 9.42856562950549
"8508" 1701.4 76.0268308208562 7.92078842557106
"8509" 1701.6 74.1066074460997 7.65086057119135
"8510" 1701.8 72.2060403120667 7.20894578129913
"8511" 1702 71.3704631786307 7.03869700645545
"8512" 1702.2 71.0849447247721 6.23127201853621
"8513" 1702.4 69.4788524100885 3.91417451415278
"8514" 1702.6 68.0067797465098 2.52720109856315
"8515" 1702.8 66.7406514768627 3.1621381924431
"8516" 1703 65.6001461021002 3.17085391994505
"8517" 1703.2 62.5002544396229 2.39188314017106
"8518" 1703.4 59.9243082515056 1.84447008213248
"8519" 1703.6 58.6147577328797 1.57631090935733
"8520" 1703.8 55.680259737502 1.70421064427909
"8521" 1704 52.3506465831633 2.38793998849725
"8522" 1704.2 50.1485128279116 3.24214943056825
"8523" 1704.4 46.5374795726187 3.88823337054189
"8524" 1704.6 45.3449828490312 4.56182983820439
"8525" 1704.8 42.2610155182025 5.86031782222635
"8526" 1705 38.7258146639523 6.70403660208491
"8527" 1705.2 35.3764203867667 8.35247573088071
"8528" 1705.4 32.9444538063733 10.13423555858
"8529" 1705.6 30.2519483859268 12.0076421065338
"8530" 1705.8 27.3597617668851 13.5421103305649
"8531" 1706 25.3290916280187 15.9317560299544
"8532" 1706.2 23.199798520287 19.0475224877582
"8533" 1706.4 20.1090844107777 21.552981745731
"8534" 1706.6 16.79206252471 23.5602145897198
"8535" 1706.8 14.9501429761716 25.9562042073736
"8536" 1707 13.6369225573062 28.0278287684044
"8537" 1707.2 12.0118427439793 30.2288073701429
"8538" 1707.4 10.6057954272312 32.8576587599419
"8539" 1707.6 9.30942227368582 35.2911815558637
"8540" 1707.8 7.84541567190804 38.0277962217896
"8541" 1708 6.5899994561841 39.5750698145811
"8542" 1708.2 6.20108178111433 39.9616961888951
"8543" 1708.4 6.6524315124355 40.3885737962596
"8544" 1708.6 6.13260523324442 41.8088762336397
"8545" 1708.8 6.0923616128562 43.6123774607377
"8546" 1709 5.44299321815193 46.0660245639767
"8547" 1709.2 4.08303867415927 48.9761519344085
"8548" 1709.4 3.03023311920771 51.9068935173014
"8549" 1709.6 2.81049893296435 55.6315370758799
"8550" 1709.8 2.03972515611681 58.6047364653317
"8551" 1710 1.10529134314274 60.5596350402486
"8552" 1710.2 1.43528043126206 61.4530512338397
"8553" 1710.4 1.94950446955619 63.3574061479794
"8554" 1710.6 2.32553971680087 65.752483573615
"8555" 1710.8 2.90346421687798 67.9541584862282
"8556" 1711 3.37385856960075 71.0305375506737
"8557" 1711.2 3.0346822602431 73.496103781595
"8558" 1711.4 3.783965646097 75.4855224101962
"8559" 1711.6 4.90973231542158 76.545148593614
"8560" 1711.8 6.96505197349736 77.4372677881338
"8561" 1712 8.09794827920772 77.5941828407559
"8562" 1712.2 8.57582048714412 77.0034524797253
"8563" 1712.4 9.14324002041573 76.0909147447167
"8564" 1712.6 11.6051192052583 74.7500328896682
"8565" 1712.8 14.0649814182839 72.9149616270499
"8566" 1713 16.4281250477749 71.2160316040419
"8567" 1713.2 19.0995833758215 69.549995857686
"8568" 1713.4 21.8363273200874 67.3265295419481
"8569" 1713.6 24.7002115148246 66.185723480036
"8570" 1713.8 27.6048124670562 66.9827141313956
"8571" 1714 30.599371425238 69.6880258623317
"8572" 1714.2 34.103780844274 71.7608464798717
"8573" 1714.4 37.8897403842762 74.4133058068144
"8574" 1714.6 41.9917890844457 75.0925847232149
"8575" 1714.8 46.3438410246016 76.9494913293317
"8576" 1715 50.895404408582 77.7107518534704
"8577" 1715.2 55.5998518589917 77.7534566369915
[truncated: 20,102 more chars]
