# Supplementary material for: Adaptive switch to sexually dimorphic movements by partner-seeking termites
Source: Sci Adv. 2019 Jun 19;5(6):eaau6108. doi: 10.1126/sciadv.aau6108 (PMC6584256; doi:10.1126/sciadv.aau6108)
Supplement: Data file S1 [file aau6108_Data_file_S1.zip › Dataset/CfExperimetns/170627_174_M_14_set2_before-position_5FPS.txt]

"time" "x" "y"
"1" 0 125.909846622847 66.4450880931746
"2" 0.2 125.323892057472 71.4146841457419
"3" 0.4 122.634383226129 76.0882288372848
"4" 0.6 117.822137949412 79.888324071348
"5" 0.8 112.255329629715 83.1156420566813
"6" 1 105.664958023042 84.8649564967219
"7" 1.2 101.978533928076 83.6810992346033
"8" 1.4 99.6407116265922 81.7119517544719
"9" 1.6 100.253069249173 79.4339476909584
"10" 1.8 100.986559009958 74.4288540219264
"11" 2 101.695670123972 68.5295817672125
"12" 2.2 102.979875215654 61.9527745978329
"13" 2.4 106.090938464665 55.10456054704
"14" 2.6 111.496095235078 49.7172587380208
"15" 2.8 117.135146551338 44.6129188930496
"16" 3 120.117302010876 40.4199370621554
"17" 3.2 118.066923948352 37.6195690740619
"18" 3.4 115.941166489178 32.8966939492713
"19" 3.6 113.685708578641 27.7765183021083
"20" 3.8 110.301187950593 26.4522767591662
"21" 4 106.20118563341 21.9419695852107
"22" 4.2 103.812976874533 16.6545099568025
"23" 4.4 100.18181949837 15.6381537496501
"24" 4.6 95.4430431430091 13.9894328634998
"25" 4.8 91.189759112351 11.8096725505904
"26" 5 87.4142799779212 6.91425565637458
"27" 5.2 83.9989784345631 4.343604388348
"28" 5.4 82.4828298032807 3.15175878043342
"29" 5.6 80.3756340797535 2.29938701164818
"30" 5.8 80.2759051128301 2.28258272002614
"31" 6 79.4447223912142 2.05885353648387
"32" 6.2 77.8356002219022 1.50715475949193
"33" 6.4 75.3165820157494 1.26592577381124
"34" 6.6 72.4806612349576 0.704757259625424
"35" 6.8 68.2878967440677 0.821158834977889
"36" 7 63.9242997981056 0.575054367675269
"37" 7.2 58.7859308190677 0.657979835719461
"38" 7.4 52.7542109662722 1.22476443577527
"39" 7.6 47.6832548256466 3.08254613528845
"40" 7.8 42.8483010014838 5.17121735284658
"41" 8 37.4677229417734 7.83733843150097
"42" 8.2 31.9309693738322 9.77630780270193
"43" 8.4 28.8003718801216 11.2317112982614
"44" 8.6 27.7252517363215 11.686033082646
"45" 8.8 26.7102919542069 11.8904264060481
"46" 9 24.5357476605035 17.8812816595857
"47" 9.2 23.660581835521 17.3747152103273
"48" 9.4 23.5723895611479 18.2431283340392
"49" 9.6 22.3456164993813 20.5902165190601
"50" 9.8 21.1012620769122 20.7474903644219
"51" 10 19.8879411653518 21.3979064722841
"52" 10.2 16.9290845816151 23.6782833438848
"53" 10.4 13.3304398619301 25.6341450452962
"54" 10.6 12.0023906619306 26.2746970614086
"55" 10.8 11.5098314881261 27.0104798308381
"56" 11 10.8150433265854 26.8700042270249
"57" 11.2 9.19511654340372 29.2088340329337
"58" 11.4 9.04349703594477 31.900104567654
"59" 11.6 7.92968110686758 36.1146592419047
"60" 11.8 5.86463732973817 41.1179203318589
"61" 12 4.73186293179182 45.1714931597419
"62" 12.2 4.52619108344096 48.8579608255544
"63" 12.4 4.92300791949202 53.7043772806825
"64" 12.6 6.59193287245404 58.315093093551
"65" 12.8 6.76332623652627 63.6333129008771
"66" 13 6.30648997688887 69.7267119099919
"67" 13.2 7.67270026610525 76.6086246793566
"68" 13.4 9.5048818722151 83.8265123374562
"69" 13.6 12.9121159180833 87.5937387827419
"70" 13.8 16.6332423314535 90.0011306788354
"71" 14 19.2305903564993 95.2580451504717
"72" 14.2 18.6656085987965 102.009934093472
"73" 14.4 19.0765044225803 108.896103336715
"74" 14.6 22.9721508524638 113.850964715378
"75" 14.8 22.9560458254722 113.512351678455
"76" 15 21.5698766787663 112.847751810389
"77" 15.2 21.0936605041722 112.225394011592
"78" 15.4 20.989869799453 111.965215997896
"79" 15.6 21.7457954287091 112.727259838189
"80" 15.8 24.3044987289157 114.519319200881
"81" 16 27.6888511140288 117.779501179429
"82" 16.2 31.9403184345584 121.50913148569
"83" 16.4 36.7402310606722 123.522068578017
"84" 16.6 41.8542166634374 125.296862683481
"85" 16.8 45.8811222805222 126.324739460017
"86" 17 50.5655914815472 128.273869664317
"87" 17.2 55.1251152915584 128.325815719457
"88" 17.4 61.4024617989338 128.862904194383
"89" 17.6 65.4903005661086 129.763301831858
"90" 17.8 69.0622517120775 128.118482349268
"91" 18 74.4892303916884 126.06332326012
"92" 18.2 80.8298054272401 125.538990659171
"93" 18.4 84.9155317027354 124.839759714584
"94" 18.6 90.0263510189365 122.358687174563
"95" 18.8 94.9877346554901 120.341992582929
"96" 19 98.308302622288 118.560570047137
"97" 19.2 100.129605369667 114.969322044297
"98" 19.4 103.892434150919 111.203738578876
"99" 19.6 107.333503239472 107.888331596214
"100" 19.8 111.747994564628 104.991803315458
"101" 20 115.151267497766 101.310229804907
"102" 20.2 117.598960461604 96.2464822593472
"103" 20.4 118.894228448222 92.024223560853
"104" 20.6 121.283416456932 88.0000227680933
"105" 20.8 121.321887585531 85.5179638246831
"106" 21 119.760584164913 81.4413516326831
"107" 21.2 119.458011759772 75.2186728974019
"108" 21.4 121.646279319833 69.3339133394086
"109" 21.6 125.116256505778 65.2466849698253
"110" 21.8 126.125468157299 64.1372944123669
"111" 22 125.641251447443 62.0026543880984
"112" 22.2 126.171381316026 57.9653270535672
"113" 22.4 124.586231649837 54.2152858613868
"114" 22.6 124.036418476283 48.0671273265257
"115" 22.8 123.317727753307 44.0670211065768
"116" 23 121.758895212278 39.2688984234086
"117" 23.2 119.521119156104 35.3897871955061
"118" 23.4 116.7474879985 32.1242109098253
"119" 23.6 114.357786728934 27.5117822077231
"120" 23.8 111.875442951622 24.2584726147819
"121" 24 108.466212840829 20.4923489305736
"122" 24.2 105.053031417472 16.5296526786277
"123" 24.4 100.703242571806 13.929047639045
"124" 24.6 95.485282651453 10.4994654870977
"125" 24.8 90.8297216897383 6.704309365219
"126" 25 87.6388515587703 4.88064934385732
"127" 25.2 83.7159435779673 4.46339232910827
"128" 25.4 78.0932787774528 2.93106246156717
"129" 25.6 72.1154167350522 1.72882054743193
"130" 25.8 66.2183987235856 0.523133598133687
"131" 26 58.8101305824722 0.405195526341936
"132" 26.2 56.836173790311 0.916415845580648
"133" 26.4 52.4165597120071 3.11809798580007
"134" 26.6 47.0975923549205 3.69372126656952
"135" 26.8 41.8804263328443 5.24232105386984
"136" 27 37.9293763156583 7.78872234676519
"137" 27.2 33.285524732295 9.93330897477991
"138" 27.4 28.7174817497527 11.674604641559
"139" 27.6 26.6398849225492 12.7447870459727
"140" 27.8 26.0270812124322 12.5560477411219
"141" 28 25.8476244755899 12.8883216098596
"142" 28.2 25.5170518795437 12.5585956237419
"143" 28.4 23.1695146489928 15.1780283721118
"144" 28.6 23.220657534776 16.0433895109698
"145" 28.8 23.1910944562485 17.6744757265314
"146" 29 21.2271515376551 21.7931165342785
"147" 29.2 18.0449173698542 25.6114841696857
"148" 29.4 14.1468814666494 27.6249673444128
"149" 29.6 12.0837963933933 27.8475675823077
"150" 29.8 11.3753782191018 28.8603260905938
"151" 30 10.2161948029912 31.7854339011217
"152" 30.2 8.70550249896589 36.4732154051343
"153" 30.4 6.7010548151699 41.1674659958698
"154" 30.6 4.10414543027222 45.7387322904051
"155" 30.8 2.5757126977926 50.711282603907
"156" 31 1.77127441754017 55.6944957475866
"157" 31.2 2.37098684555224 61.2499064332519
"158" 31.4 2.60970857670625 64.3822570631994
"159" 31.6 0.511814560152629 67.9251356295873
"160" 31.8 0.67349171424792 69.2525557168074
"161" 32 1.34048452915539 73.2221672123063
"162" 32.2 3.56518707474249 78.5246538893906
"163" 32.4 5.27367180504103 84.5503046806869
"164" 32.6 5.49729348103297 90.0475640536858
"165" 32.8 7.47680548651939 91.6607363233457
"166" 33 11.406449045283 94.8620904189852
"167" 33.2 13.6370807256944 99.8483464397697
"168" 33.4 13.3821731313101 103.707374811931
"169" 33.6 14.1431944385844 103.79541480749
"170" 33.8 17.0254494355263 106.182952654877
"171" 34 21.6970353404097 109.675009006876
"172" 34.2 25.8587702832687 114.579874302627
"173" 34.4 29.2530243249587 118.426561569364
"174" 34.6 33.6415899621827 119.294762538952
"175" 34.8 39.7374839506417 121.4881349077
"176" 35 46.1345603909516 124.63700411418
"177" 35.2 50.0366487117222 127.889210163214
"178" 35.4 51.5807181745347 126.931226519385
"179" 35.6 55.0929861131712 125.689531296635
"180" 35.8 61.5478485223177 124.901689110324
"181" 36 68.6521668668933 126.204217907137
"182" 36.2 74.8609665983268 127.347656425524
"183" 36.4 78.5073540203333 124.909602988159
"184" 36.6 81.7895976010929 125.449563744552
"185" 36.8 83.0572879110869 124.290261031714
"186" 37 84.9122572157311 122.645323969313
"187" 37.2 84.9727706839324 123.251694264149
"188" 37.4 84.8579602675883 124.317371938688
"189" 37.6 83.4792100677567 124.791656281247
"190" 37.8 80.3622626025477 126.360013212327
"191" 38 77.2375517170227 126.751655893054
"192" 38.2 74.1580679241865 124.032100081056
"193" 38.4 72.3286370872544 121.074430003178
"194" 38.6 74.2703519043266 118.454039390324
"195" 38.8 76.8455131332012 117.003924053415
"196" 39 79.9931799512722 115.853396870856
"197" 39.2 85.2414324638472 114.680915886617
"198" 39.4 90.8380903936722 115.842477373913
"199" 39.6 94.6630312938741 113.875028948106
"200" 39.8 99.6259470333857 108.97390380653
"201" 40 103.73969038467 103.157265341247
"202" 40.2 107.858373738187 98.1492524941705
"203" 40.4 113.157649412325 93.4950845570066
"204" 40.6 116.182808878715 87.9682003193177
"205" 40.8 118.073439582129 82.8837957680562
"206" 41 122.027486771793 78.0752339004778
"207" 41.2 122.298619674078 72.1327237931965
"208" 41.4 120.594412014803 66.4089129248887
"209" 41.6 120.345379026564 60.2325993002113
"210" 41.8 122.156570082472 54.2897881776382
"211" 42 124.175519906536 51.4301681276777
"212" 42.2 121.979701805848 49.8257935893459
"213" 42.4 120.979071560002 44.7968045391537
"214" 42.6 120.040053750943 38.2734756547125
"215" 42.8 116.824290381031 33.9795440627713
"216" 43 112.761026175832 30.3581036070619
"217" 43.2 110.905425053859 24.7802132235484
"218" 43.4 110.22610170843 22.0273320341735
"219" 43.6 106.181137159206 20.9395031354866
"220" 43.8 100.791298615366 17.9592936241143
"221" 44 95.7204483633092 13.9488533142202
"222" 44.2 92.8865966970083 9.03358688555636
"223" 44.4 88.2907878550845 6.9727529614256
"224" 44.6 83.3812399039145 3.88844505433809
"225" 44.8 80.5139737859188 2.28172344433416
"226" 45 77.3833066438722 2.75689118460193
"227" 45.2 72.6993712611576 4.23932945102283
"228" 45.4 65.861381129316 5.30111122333568
"229" 45.6 59.6854632010177 4.22834303172895
"230" 45.8 54.1799478069257 2.18486190986984
"231" 46 49.0607409173075 3.33376178485958
"232" 46.2 44.1268627783688 5.75399186791435
"233" 46.4 38.3537553696508 6.55742209556336
"234" 46.6 35.1031536160803 7.99134387316086
"235" 46.8 31.9021467438597 10.9040643473794
"236" 47 27.4418576458792 12.9792925214629
"237" 47.2 22.1869455247193 16.593242690236
"238" 47.4 17.6301939245097 20.9889022426669
"239" 47.6 14.1493456998625 24.9531124178639
"240" 47.8 10.9609450315793 28.6011565489562
"241" 48 8.72474698691527 31.4951687925141
"242" 48.2 7.53379619002517 33.9802934400125
"243" 48.4 5.3321614074365 37.7189364962419
"244" 48.6 3.44187142169139 40.3025941804269
"245" 48.8 2.7432527550139 42.2520443243253
"246" 49 1.80361390243056 44.7362298788253
"247" 49.2 2.91848548704541 48.9793348070712
"248" 49.4 2.42379777195644 51.129515517984
"249" 49.6 1.13288991073435 55.527522857441
"250" 49.8 0 59.5599525110197
"251" 50 0.337712321693388 64.8097884308189
"252" 50.2 1.28439222143449 70.5613838343268
"253" 50.4 2.89556510381169 74.9045820830447
"254" 50.6 4.5104595838085 79.6355514311579
"255" 50.8 7.32003300888888 84.6105928818253
"256" 51 9.86406441099041 88.6395287854056
"257" 51.2 11.7768521537108 93.0074049734942
"258" 51.4 11.6478346347291 97.4358119676135
"259" 51.6 15.2232955027908 99.00847839668
"260" 51.8 20.7289183735775 102.522319449663
"261" 52 25.4765673129459 107.168852754031
"262" 52.2 29.5722295065833 112.941632125881
"263" 52.4 32.5305722175359 119.19327391306
"264" 52.6 32.8345711408333 119.576743115464
"265" 52.8 34.6779400727731 120.082624332813
"266" 53 39.3952731336287 121.162646188768
"267" 53.2 45.8492306247739 123.924128848354
"268" 53.4 51.5940048218027 127.700218210869
"269" 53.6 54.5356230127331 127.789356550872
"270" 53.8 60.0966391810449 127.729838818524
"271" 54 66.574130090421 128.87923677528
"272" 54.2 68.0069319206635 128.088455814959
"273" 54.4 72.3262603578933 128.876142181005
"274" 54.6 75.4432530793592 127.16124809629
"275" 54.8 80.6640916220121 126.806328733556
"276" 55 79.8981021760227 126.341423416164
"277" 55.2 79.5268067306515 127.535404345516
"278" 55.4 78.248770109041 126.418561146861
"279" 55.6 76.9235576771934 127.52812402054
"280" 55.8 73.9205187760615 128.862612541153
"281" 56 73.6367166721111 129.025141164631
"282" 56.2 73.2799192051838 129.281018265357
"283" 56.4 73.414252450113 129.381487423189
"284" 56.6 71.8094867724985 130.103148811163
"285" 56.8 71.0022481064255 130.376736010349
"286" 57 69.5396644030256 130.531745110858
"287" 57.2 69.6027802122847 130.648973994148
"288" 57.4 67.3513421750555 130.914820774464
"289" 57.6 67.1158800220304 131.113647790288
"290" 57.8 66.6163610500876 131.446718492357
"291" 58 62.3385864649021 128.469395843415
"292" 58.2 61.8994877088569 129.759796208236
"293" 58.4 60.4571380094722 129.485175526575
"294" 58.6 58.1257522267526 127.865761970359
"295" 58.8 56.4251063845984 124.36487970148
"296" 59 55.9753774148472 120.955076838367
"297" 59.2 57.7351226883831 117.627220497999
"298" 59.4 60.7240540749382 115.719394500606
"299" 59.6 61.7313760040299 115.059423448915
"300" 59.8 63.3638346333865 113.068925150428
"301" 60 67.502738115414 110.109105391713
"302" 60.2 71.1366024569428 108.523845128801
"303" 60.4 73.6895053716944 107.74678256177
"304" 60.6 75.9456499742101 107.122145912441
"305" 60.8 77.296634506089 107.902982582723
"306" 61 77.9231590782778 110.050493097353
"307" 61.2 80.6617464099952 113.210477895201
"308" 61.4 83.2447355701479 115.854577357012
"309" 61.6 84.128161591283 116.732563935526
"310" 61.8 86.1038856773101 115.520598148715
"311" 62 88.4760237083163 112.390012941421
"312" 62.2 91.446947133328 108.062545792453
"313" 62.4 95.0660127557294 103.295975386571
"314" 62.6 98.9643207031781 97.5754436352125
"315" 62.8 104.082925943987 92.3764784437134
"316" 63 108.857472389751 87.2887278344823
"317" 63.2 114.113962697651 84.9112510431948
"318" 63.4 118.854188717595 81.8177369564589
"319" 63.6 118.467571546884 78.3576642852419
"320" 63.8 118.83184180326 75.6611551790753
"321" 64 119.309706566119 69.2339963739184
"322" 64.2 119.988311953301 63.5526463468848
"323" 64.4 124.150119796149 60.1477973246537
"324" 64.6 126.419412834708 61.4629543829184
"325" 64.8 126.309281116361 63.8559657064086
"326" 65 126.692648768911 68.1345829223307
"327" 65.2 126.886437565139 72.2601179241965
"328" 65.4 126.658472384802 73.104202426771
"329" 65.6 125.47540106741 73.9494333501749
"330" 65.8 123.514559379253 73.3216150441482
"331" 66 119.303845031731 72.6843312715509
"332" 66.2 113.155984487132 72.6886254557419
"333" 66.4 107.780408889571 72.6760260361925
"334" 66.6 102.563128509778 74.1978559260582
"335" 66.8 98.6240417065148 75.3395075859121
"336" 67 93.3426085701143 76.3575764285419
"337" 67.2 87.1815787715947 78.1210751848133
"338" 67.4 81.8313337219285 82.1058964599555
"339" 67.6 75.4821608279079 85.3649721542568
"340" 67.8 69.7249140672298 87.3312296643177
"341" 68 61.6664791271995 88.327220143045
"342" 68.2 54.5671860647622 87.5708078391619
"343" 68.4 47.6171481251354 84.7293823215209
"344" 68.6 42.2994653900742 81.3304001479458
"345" 68.8 35.8005724739956 76.6247469238354
"346" 69 30.3317227717835 68.7910861459966
"347" 69.2 26.738559184078 61.7707034403285
"348" 69.4 25.135680458064 55.2798274725583
"349" 69.6 24.0799342682142 47.8837553036129
"350" 69.8 24.7248733284338 40.3305161817419
"351" 70 23.0942562389268 35.5604745721397
"352" 70.2 24.5333721690222 35.0054415059419
"353" 70.4 28.0619214911951 34.3782940128504
"354" 70.6 34.3490202777685 33.3474304824827
"355" 70.8 41.9022442116241 32.9416565837419
"356" 71 50.156673544459 31.8252816989261
"357" 71.2 58.7297887567649 30.0706278753517
"358" 71.4 65.8617410522677 28.3250669955715
"359" 71.6 70.3334885094947 27.994756395697
"360" 71.8 73.4181141657746 31.0574085066256
"361" 72 79.6579946605266 35.8661827214811
"362" 72.2 86.3155464470186 40.6719849864842
"363" 72.4 91.6222934589926 45.214391183446
"364" 72.6 97.5415804161423 49.1824382739069
"365" 72.8 104.567157695946 53.3115841281749
"366" 73 111.695358073615 55.9089984868848
"367" 73.2 119.021826276358 60.0984454806277
"368" 73.4 123.790177301116 60.8960937332708
"369" 73.6 122.659615337325 63.1153311997125
"370" 73.8 120.508344454713 68.6169130380112
"371" 74 117.180995198109 73.4607110981662
"372" 74.2 111.731556039044 80.4414682851705
"373" 74.4 105.075388984355 85.6903205901537
"374" 74.6 98.649282260745 91.3499354331359
"375" 74.8 93.6434327143865 95.7542428313705
"376" 75 86.9118780734622 98.6120571729319
"377" 75.2 78.6018161751653 100.837683094623
"378" 75.4 70.5449017017297 102.642643505128
"379" 75.6 62.0631565638546 104.139988267918
"380" 75.8 53.1065829362759 105.020541543929
"381" 76 44.4554434739571 103.301821177863
"382" 76.2 35.5172721522075 101.404761337624
"383" 76.4 26.8136663841825 100.187898761415
"384" 76.6 18.5710645134167 97.1624535111864
"385" 76.8 11.5133243823395 92.345652607211
"386" 77 6.5953881327904 86.3742295105328
"387" 77.2 5.29899458231688 78.4844399981303
"388" 77.4 6.58779947691147 70.4455362706578
"389" 77.6 9.49040268604365 62.0811141398236
"390" 77.8 13.7345262734043 54.3141865223827
"391" 78 18.2244546301661 46.8796144672317
"392" 78.2 22.6435367239389 39.9101155494419
"393" 78.4 27.5536235549662 34.0283438698624
"394" 78.6 34.0375593328099 31.3285490808199
"395" 78.8 41.4669026869317 30.5555989409582
"396" 79 49.9566321565643 31.0760030600182
"397" 79.2 58.5775930197507 30.8565855535774
"398" 79.4 66.598796294949 31.404039049114
"399" 79.6 75.013081312412 31.5142283689227
"400" 79.8 80.2153344414257 31.5151385819629
"401" 80 87.2478091149338 30.3419763500386
"402" 80.2 94.480306321569 27.3445337959355
"403" 80.4 98.6247449047331 27.0967584647093
"404" 80.6 101.590556801285 31.1861374598518
"405" 80.8 104.598589568885 38.3254433373071
"406" 81 108.901327617097 46.4834077203285
"407" 81.2 111.802194787113 55.0043411349846
"408" 81.4 112.941526265796 63.6511359271537
"409" 81.6 111.742415428672 72.5510397942619
"410" 81.8 109.253288191666 81.0420406170276
"411" 82 105.533508185001 89.5623386561193
"412" 82.2 100.840197179323 98.201979037041
"413" 82.4 93.7879229263889 103.613550755992
"414" 82.6 86.5424708751165 107.625240938925
"415" 82.8 78.5981240232647 110.650874662317
"416" 83 70.2256370667081 112.623080029968
"417" 83.2 61.8050094721667 114.392509728936
"418" 83.4 53.0248837900049 116.925344495976
"419" 83.6 43.8394491006374 118.438312280182
"420" 83.8 35.2135818687222 117.523397434554
"421" 84 27.4104253656404 113.367833622817
"422" 84.2 22.3964856098889 106.830252563742
"423" 84.4 19.0297966044237 99.0592105727419
"424" 84.6 17.616671896078 90.5446278363862
"425" 84.8 18.3000825222222 81.4383973570208
"426" 85 21.0230744715865 72.7832610959134
"427" 85.2 24.3258341806009 64.9806498662271
"428" 85.4 28.3793184200851 57.2205122594839
"429" 85.6 33.2266152164056 50.4243778279753
"430" 85.8 38.868976711918 44.0387598021757
"431" 86 45.3806854084722 38.525490247703
"432" 86.2 52.7853499389421 33.825741155501
"433" 86.4 60.9913850895927 29.9901034040672
"434" 86.6 69.3256395394722 27.4722018928086
"435" 86.8 71.0748650847563 28.8505677859465
"436" 87 76.188407737888 30.5111483316296
"437" 87.2 81.194834366657 27.1881499065137
"438" 87.4 85.277064836066 21.6195031911169
"439" 87.6 87.0585557324077 17.7612075542581
"440" 87.8 88.7627792983109 19.3104845667419
"441" 88 93.0805543519722 23.2087449753419
"442" 88.2 96.751952249802 28.5221644434121
"443" 88.4 100.99610509645 34.6448607264593
"444" 88.6 104.684470314927 42.0677088771965
"445" 88.8 107.428522898722 50.0038955327708
"446" 89 109.871199997624 58.5131330608329
"447" 89.2 112.21821757425 67.4831597140475
"448" 89.4 111.973331128887 76.4816054315532
"449" 89.6 110.996079196018 85.9414755079541
"450" 89.8 107.106166484631 93.9372521469288
"451" 90 100.108389339929 99.3431174932562
"452" 90.2 92.3495021988236 103.989707750904
"453" 90.4 84.8682727340742 107.994115449868
"454" 90.6 77.5569504133252 110.371060028301
"455" 90.8 69.9543677520797 113.121379556303
"456" 91 61.4336293504439 115.291145792421
"457" 91.2 52.6590137001825 117.864727387181
"458" 91.4 44.0945264493383 120.529671436635
"459" 91.6 35.4352944069722 121.601266805479
"460" 91.8 29.9151847631094 118.208915963591
"461" 92 24.4458183401419 111.964691022081
"462" 92.2 21.1301778634134 103.724083899065
"463" 92.4 18.6827292581209 95.2063988811473
"464" 92.6 18.9896806433138 86.2731283356429
"465" 92.8 20.8061060606237 77.4176500155904
"466" 93 23.2759139853237 68.8440976212073
"467" 93.2 27.1329516800035 60.9086494048357
"468" 93.4 32.2225282471135 53.267944072318
"469" 93.6 37.0998231895786 47.0864708948802
"470" 93.8 43.285617799643 41.3729730341932
"471" 94 47.1060423790643 35.0486884609393
"472" 94.2 51.6721047291663 28.3644603946361
"473" 94.4 56.2246573851018 25.4820224685197
"474" 94.6 60.6166771904352 27.4873004564827
"475" 94.8 68.0973366272161 28.2715741717175
"476" 95 76.6519829216446 29.8358755279833
"477" 95.2 84.5514087478651 32.5549244003491
"478" 95.4 91.9484052204829 32.5920003518483
"479" 95.6 96.4082641205999 31.2015069645504
"480" 95.8 101.110726406036 26.47301629371
"481" 96 105.665811260799 24.018867653293
"482" 96.2 105.442053081225 25.4463854174949
"483" 96.4 105.623149372972 29.1572200617528
"484" 96.6 105.124575631496 34.6187628494949
"485" 96.8 104.313989623306 41.9781469426753
"486" 97 103.759980384379 50.2068446881337
"487" 97.2 103.207457266655 59.0292797366939
"488" 97.4 100.606111364572 67.9113455432419
"489" 97.6 96.1606255706798 75.2088659529778
"490" 97.8 92.0159651599868 83.0075500667419
"491" 98 87.9827035071615 90.7513816608293
"492" 98.2 81.279843593578 98.8607697148381
"493" 98.4 76.9969514789218 106.366257426063
"494" 98.6 71.1039891254355 112.281318866347
"495" 98.8 64.0179927325165 117.082661655016
"496" 99 55.9067521053889 120.341107901464
"497" 99.2 47.2277965415563 123.393870792452
"498" 99.4 39.4061159566827 124.283248510742
"499" 99.6 34.4829134544895 121.143422471699
"500" 99.8 27.8129799124457 117.285590359264
"501" 100 21.0027721344548 111.986945431612
"502" 100.2 15.9076232446776 105.269674458992
"503" 100.4 11.8633804196944 97.4207804990475
"504" 100.6 8.87892770929464 88.9688810379288
"505" 100.8 7.21717045712938 80.7108158764277
"506" 101 7.26148554207829 71.5884034152874
"507" 101.2 8.53706258601959 63.1944102191103
"508" 101.4 9.96744015901303 54.6402569373338
"509" 101.6 13.3611717892056 46.6110468400419
"510" 101.8 16.3311867921815 38.9499193202071
"511" 102 15.9224066809895 34.6636738027764
"512" 102.2 15.4178195249722 33.1918950553491
"513" 102.4 19.2894048567663 32.9731304278713
"514" 102.6 24.2263086386038 35.5666461777682
"515" 102.8 30.8768846205522 38.3992211557819
"516" 103 38.1360157788259 40.4874284650468
"517" 103.2 45.9020753335876 42.7069067023189
"518" 103.4 53.3444507319663 46.3090478118478
"519" 103.6 60.0963387236244 50.5178925052963
"520" 103.8 67.4290855326237 54.5330315741359
"521" 104 74.0234114927922 59.6753149740919
"522" 104.2 79.6846455282957 66.0978526195949
"523" 104.4 85.8115504193472 72.4644607829246
"524" 104.6 92.8499241110741 77.271103663072
"525" 104.8 99.124588347565 78.6577628309481
"526" 105 101.365913424893 82.2539006749382
"527" 105.2 100.159066491529 88.9805148944848
"528" 105.4 97.5626137505571 96.4920986499495
"529" 105.6 93.0736438312995 101.380100013869
"530" 105.8 89.1335838908184 106.4309209608
"531" 106 84.180977210142 109.612492311525
"532" 106.2 77.7015781006498 110.928295544134
"533" 106.4 70.6977234190422 111.315799916252
"534" 106.6 63.4610616919301 108.681634560985
"535" 106.8 56.6368604273184 104.858093420377
"536" 107 49.7819960249322 100.805784108752
"537" 107.2 43.0374483069676 95.0936299628062
"538" 107.4 38.3894312490395 88.4573239976939
"539" 107.6 34.8763552349134 80.2873106812714
"540" 107.8 33.4454325393794 71.9085005710615
"541" 108 34.0591940935786 63.3861433793164
"542" 108.2 36.6514068224283 54.4404661416211
"543" 108.4 40.5787162873503 46.3180403387419
"544" 108.6 45.7465110965847 40.2938903690794
"545" 108.8 50.7620426957527 33.8644872400102
"546" 109 54.4701269591674 27.0364725358029
"547" 109.2 57.5996999682425 24.5904548339987
"548" 109.4 60.5838308884722 26.8360598175224
"549" 109.6 62.4623804736446 31.2328180679143
"550" 109.8 66.5078151617136 36.249511088673
"551" 110 71.9566283267056 41.6596616151753
"552" 110.2 75.7706289002142 48.4590836371613
"553" 110.4 80.692733621297 55.2697763892162
"554" 110.6 84.1026362446541 63.3541100388329
"555" 110.8 87.193098633294 71.5647821812766
"556" 111 89.2761823344534 79.3479733790532
"557" 111.2 89.4227499454151 87.2297555513134
"558" 111.4 85.8537320437806 92.3763763923401
"559" 111.6 83.4525227404425 97.9429352664548
"560" 111.8 84.4958935989626 104.203973555434
"561" 112 88.3833561022552 106.930004571978
"562" 112.2 88.8363429054722 106.571824469428
"563" 112.4 85.6147239823294 107.139638310456
"564" 112.6 80.780166305531 105.477626643418
"565" 112.8 74.9560201326781 103.090860130271
"566" 113 68.1114994490556 99.9332758604364
"567" 113.2 60.8850252800571 96.5966579838834
"568" 113.4 54.579319344328 92.1799274987419
"569" 113.6 48.2648115362957 87.2153032759478
"570" 113.8 42.5958784719915 81.37960006579
"571" 114 36.7213466504062 74.7437571916853
"572" 114.2 33.675739422414 67.7981750288099
"573" 114.4 32.5984755945809 60.0184482965028
"574" 114.6 34.1683656169722 52.3231828330079
"575" 114.8 37.1063297937826 44.5916302186385
"576" 115 41.6613444606865 37.5050963477776
"577" 115.2 46.5209213194722 30.7193367429641
"578" 115.4 49.695968470021 26.2068570973395
"579" 115.6 51.3738765992161 27.1296877536078
"580" 115.8 54.7376213272485 29.3209812816367
"581" 116 60.6495234923981 31.2855328807419
"582" 116.2 67.0750615428542 33.5643132914386
"583" 116.4 74.5097353673908 36.7368166258582
"584" 116.6 81.2062998555846 40.211710419124
"585" 116.8 86.752040702569 44.6742451000323
"586" 117 89.7667437356285 50.2194856006169
"587" 117.2 93.8260932168568 56.5009962137708
"588" 117.4 96.9773820979884 63.2532407855484
"589" 117.6 97.6591305100598 70.8643940334842
"590" 117.8 97.9090290754139 79.1115159633439
"591" 118 96.8887932442663 87.1965688449184
"592" 118.2 95.4621109178552 94.9568485031994
"593" 118.4 93.3416364063601 102.773880560779
"594" 118.6 88.9458153931518 109.222293819606
"595" 118.8 86.8894569208392 115.159958725549
"596" 119 84.91590214975 120.935613846131
"597" 119.2 78.9776365053933 125.848855331189
"598" 119.4 72.4302070977713 128.583693381508
"599" 119.6 66.771237168283 125.994461567688
"600" 119.8 61.9880102973889 121.12316631677
"601" 120 58.9995427085019 116.193090528227
"602" 120.2 56.7714094581559 110.123000868058
"603" 120.4 55.6888787452904 103.560469868075
"604" 120.6 55.8605619932535 96.6466842169294
"605" 120.8 54.4793025758396 89.3174593715787
"606" 121 54.0868616872535 81.5146500940857
"607" 121.2 56.5415362178785 74.0342259644294
"608" 121.4 59.2656858282382 66.341958269859
"609" 121.6 63.802621845566 58.8504379758669
"610" 121.8 69.2237627914104 52.8112009950718
"611" 122 73.969725385316 46.9948216596794
"612" 122.2 78.7009125854722 42.3433434515419
"613" 122.4 82.1052728502142 37.1045680257742
"614" 122.6 82.503138647279 32.9850864011283
"615" 122.8 86.4128307362142 28.8897013203226
"616" 123 90.8397610689997 29.7036057595332
"617" 123.2 95.0363756715347 32.8739784516482
"618" 123.4 98.2796300233564 37.3950872053314
"619" 123.6 103.404646893961 42.9240945226441
"620" 123.8 109.337218772395 48.0026112748779
"621" 124 115.483266321299 51.7972129153093
"622" 124.2 119.562885309611 53.3353337213253
"623" 124.4 120.274105135067 57.1128901938551
"624" 124.6 118.798593774996 63.3418541162565
"625" 124.8 115.524197866822 70.6019095899619
"626" 125 110.081764153165 76.7750371962804
"627" 125.2 102.400007268116 81.2669173857518
"628" 125.4 95.4282117916237 84.5594422080147
"629" 125.6 87.7014414314827 87.0747753227735
"630" 125.8 80.3594375469268 88.3851265662268
"631" 126 72.2576747391865 88.5291756875134
"632" 126.2 64.681906489393 86.4736794923657
"633" 126.4 56.3915635223622 83.3285832768619
"634" 126.6 50.4421286437693 79.2122140253657
"635" 126.8 45.211343441492 72.9762082465142
"636" 127 42.1720215466407 65.881755887784
"637" 127.2 39.6671119848744 58.3027816844485
"638" 127.4 38.1422989216056 50.4541031252086
"639" 127.6 38.2315872363293 42.6099611685634
"640" 127.8 40.0545167753122 35.4080069599019
"641" 128 41.3922058843982 27.9496939690012
"642" 128.2 43.7064149568773 27.6636693588938
"643" 128.4 46.9204911686261 28.5808574841266
"644" 128.6 53.3623367854722 28.1764710507673
"645" 128.8 59.8675288418184 29.9723933765881
"646" 129 67.3987292402629 31.6795658905791
"647" 129.2 74.6820966097513 34.0126560804047
"648" 129.4 79.7291873475885 37.8611438982884
"649" 129.6 83.6378479994077 43.7085153972903
"650" 129.8 86.8378649109239 50.9576524
"651" 130 90.4535402432957 58.6153208664478
"652" 130.2 94.3731980332544 66.5169474064053
"653" 130.4 95.5659705370605 75.011694903389
"654" 130.6 93.9855930866108 82.7767270373063
"655" 130.8 90.2485958802075 89.5683478132419
"656" 131 85.929646281558 96.3402558339705
"657" 131.2 79.7179748641111 101.72740987202
"658" 131.4 73.0927906318616 106.178625946768
"659" 131.6 65.3238500441357 109.032701097761
"660" 131.8 57.4481821332222 110.160874123252
"661" 132 49.695482887558 109.651122607313
"662" 132.2 42.3707697376844 108.019264453075
"663" 132.4 34.6697074381579 105.832938509628
"664" 132.6 27.8862087168437 101.304987110656
"665" 132.8 22.3859278699722 95.2267704651586
"666" 133 17.7094701304134 88.133290396389
"667" 133.2 15.0454371843601 80.4215682673774
"668" 133.4 14.5389645536567 72.8927034325866
"669" 133.6 15.5780487542957 64.977533644036
"670" 133.8 16.5685106735596 56.5775968110235
"671" 134 17.9737106491461 48.7565301723398
"672" 134.2 19.9646033766134 41.2237738532243
"673" 134.4 19.3193843214495 36.8590261119919
"674" 134.6 19.2357466962487 36.0575671525537
"675" 134.8 22.8102016973211 34.4703861557419
"676" 135 28.7678811861811 33.5995908299191
"677" 135.2 35.7485555666914 32.8474198293036
"678" 135.4 43.0417399500107 33.4855315276265
"679" 135.6 50.7176229363472 34.3589162911169
"680" 135.8 57.8232597355248 35.4258421382419
"681" 136 65.3854910025722 36.3388334104086
"682" 136.2 72.2920003960584 39.5134365829144
"683" 136.4 79.7005333230766 41.5974578142145
"684" 136.6 86.2721892022331 42.2220420833289
"685" 136.8 89.8420492645444 45.5418554787316
"686" 137 91.1530126929008 50.8613310310378
"687" 137.2 92.5446434738022 58.2574182960619
"688" 137.4 93.4506309195775 65.9702612840577
"689" 137.6 93.4361724826307 74.0432917596429
"690" 137.8 92.6910678279178 82.1523696626033
"691" 138 89.5745228433191 89.165366378446
"692" 138.2 85.4319076523438 96.443540250008
"693" 138.4 80.0628610347222 102.629784966603
"694" 138.6 73.0845823898025 107.442679395338
"695" 138.8 65.9192743965477 111.822660301232
"696" 139 58.2962547928834 115.09658388648
"697" 139.2 50.3070892803569 116.735146248992
"698" 139.4 42.4830216713438 117.077883211522
"699" 139.6 34.7990270721713 116.998108028246
"700" 139.8 28.3573468228392 117.460065604522
"701" 140 28.8334436576268 116.691716431606
"702" 140.2 28.5351817814355 113.585647767228
"703" 140.4 28.5059319424431 107.663880178247
"704" 140.6 29.2467351031661 101.551195767915
"705" 140.8 32.0399252497722 95.080691861612
"706" 141 34.995828482941 88.5850243645857
"707" 141.2 38.5620746606922 81.6049406844319
"708" 141.4 43.0802094476827 76.1121751025103
"709" 141.6 47.7943806702454 70.5649521585564
"710" 141.8 52.7051174756597 65.0569207955232
"711" 142 58.0895648331597 60.2199248841169
"712" 142.2 62.5955602398662 60.0380022046207
"713" 142.4 68.7344061041389 63.1726699128631
"714" 142.6 75.1982271072369 67.5329100364478
"715" 142.8 82.3331851261227 72.0615494905283
"716" 143 89.6561203578252 75.2702300515949
"717" 143.2 94.8420726503761 78.2449694770496
"718" 143.4 95.6299497378873 80.4476491324967
"719" 143.6 98.6932997686603 78.8867913937023
"720" 143.8 103.999348067373 76.0071795018905
"721" 144 108.937873639886 72.7694717311842
"722" 144.2 114.394194842203 68.6389620222227
"723" 144.4 115.363596011384 63.4150820961831
"724" 144.6 117.497891931815 58.9300593077419
"725" 144.8 120.571713879133 54.9604101125249
"726" 145 122.742672653547 52.1436429834429
"727" 145.2 125.038833079722 52.8257571973253
"728" 145.4 124.806050289909 55.6054435395089
"729" 145.6 126.907553044972 59.8182794988808
"730" 145.8 125.939428214878 63.5270645065627
"731" 146 123.918752854018 68.9092662360753
"732" 146.2 120.312070814678 73.3068616797125
"733" 146.4 115.520397080452 78.4595795900419
"734" 146.6 110.497205417929 84.205054898142
"735" 146.8 105.32978770655 90.0909111175866
"736" 147 100.551129115142 94.3357330359555
"737" 147.2 95.9003269426885 100.422672082904
"738" 147.4 91.5954322703611 106.34544712077
"739" 147.6 88.0311918987432 113.164241133088
"740" 147.8 82.683675999854 118.564410157306
"741" 148 75.7736402759459 122.234884983347
"742" 148.2 69.0872265762631 127.33375888396
"743" 148.4 62.7642820165248 129.335431548031
"744" 148.6 56.6049896614992 128.167047963931
"745" 148.8 49.7061821091979 126.627075044804
"746" 149 43.4180379639636 123.677028163225
"747" 149.2 37.4974472499811 120.894792115662
"748" 149.4 30.2111752060828 118.760205610131
"749" 149.6 25.0131380976564 115.402536589189
"750" 149.8 21.1138628821749 109.595049514904
"751" 150 19.0415910780516 102.330977600667
"752" 150.2 17.1244471303252 94.630391077389
"753" 150.4 16.3008688916022 86.481588019112
"754" 150.6 17.4339417821357 78.6602253463669
"755" 150.8 19.832627323393 71.0161044883558
"756" 151 22.2967257408804 63.0521694036705
"757" 151.2 25.3925499300301 55.1001894326261
"758" 151.4 28.2771467434722 47.5384182072988
"759" 151.6 31.0700841434497 40.2890057345622
"760" 151.8 33.5194508708747 33.0908009322297
"761" 152 37.7652073524844 32.8903882139493
"762" 152.2 42.2400356185248 35.4006985597551
"763" 152.4 47.4808635180491 39.6837459782035
"764" 152.6 53.3317557457136 44.903526194535
"765" 152.8 58.3680533025573 50.8391767325292
"766" 153 63.1037522517822 57.7185411219319
"767" 153.2 66.5371418165316 65.0487615798311
"768" 153.4 68.1892044148422 72.9829058983519
"769" 153.6 68.8554391638021 81.5852011608347
"770" 153.8 68.7053225187081 90.824261651874
"771" 154 67.9604591290232 99.3126988946297
"772" 154.2 64.606927404642 105.841145301355
"773" 154.4 58.9473812013889 109.629384719881
"774" 154.6 54.4205949512369 109.355653866507
"775" 154.8 50.4687192377458 111.927219635166
"776" 155 49.4276179433865 117.480401915342
"777" 155.2 50.0110664957703 121.192715890425
"778" 155.4 46.3071270861597 124.129693084983
"779" 155.6 42.2432438294628 122.033420084025
"780" 155.8 38.9716529790594 116.537919096641
"781" 156 36.4003960440605 109.550491949213
"782" 156.2 35.0637054989774 101.876328211866
"783" 156.4 34.9171205318622 93.7430534861119
"784" 156.6 37.2588108450062 86.1651929448293
"785" 156.8 40.2778474701356 78.6559683642667
"786" 157 43.2788505458622 71.4312453827719
"787" 157.2 47.7331721301143 64.7995762697104
"788" 157.4 52.8488262865467 59.230926297976
"789" 157.6 58.4206173693765 53.8722412556994
"790" 157.8 64.0767535625022 49.6697799253519
"791" 158 69.5489847179155 45.4394148373089
"792" 158.2 74.9474620164173 41.194276388632
"793" 158.4 78.5946540417948 35.4895392037419
"794" 158.6 80.7079945106827 35.2427968868577
"795" 158.8 83.7511528656102 38.3624965028454
"796" 159 87.9870829473404 42.2568274373024
"797" 159.2 92.3145195732763 47.9334504534842
"798" 159.4 96.1439881661922 53.8737862483519
"799" 159.6 100.528988612016 60.225026833538
"800" 159.8 104.793554655674 67.8929713897323
"801" 160 109.344012665098 74.8388478911251
"802" 160.2 112.706771813531 80.9505095397125
"803" 160.4 114.18195719875 87.947611368853
"804" 160.6 114.357505501678 93.6149849155949
"805" 160.8 112.492206921663 96.9433098696783
"806" 161 114.020071853361 101.235526977325
"807" 161.2 115.659035288044 99.5505879351705
"808" 161.4 114.577137845598 97.3486660759167
"809" 161.6 113.464670747442 96.1986332675601
"810" 161.8 110.092138508021 94.7319196068387
"811" 162 105.0608680904 94.1341797351131
"812" 162.2 99.3478927100034 93.5733008065544
"813" 162.4 94.2543266132958 94.2107398223302
"814" 162.6 89.3853453811389 94.5193469952874
"815" 162.8 82.7818851301838 93.8336013146073
"816" 163 74.9423571751389 92.9481527129541
"817" 163.2 67.4957764108227 91.5101233048244
"818" 163.4 59.8534837036487 89.2423687133302
"819" 163.6 51.5936540192346 86.6363908081974
"820" 163.8 44.5336530174437 82.4106175671991
"821" 164 38.3579480239034 75.8582849353016
"822" 164.2 33.9149798589722 69.0129300877713
"823" 164.4 30.0445124055222 61.1849354264419
"824" 164.6 27.6930258908196 53.6680112020156
"825" 164.8 26.8370710188389 45.2734084645419
"826" 165 29.5512739925063 38.4919872457192
"827" 165.2 32.328111456814 32.3417753592862
"828" 165.4 30.4121563710648 30.8797589820012
"829" 165.6 28.4336497116487 30.9677969304831
"830" 165.8 25.3894228462653 28.7859721725005
"831" 166 22.5035712576151 28.6466544528848
"832" 166.2 22.9102532186048 27.7246366889347
"833" 166.4 26.7336566688259 26.8313990566322
"834" 166.6 32.2803126474592 27.576212858638
"835" 166.8 38.5246515333568 28.6249554525496
"836" 167 44.0923669116281 30.0231728553783
"837" 167.2 51.676988092459 31.8856262872946
"838" 167.4 59.7686622328012 33.1729775058209
"839" 167.6 67.9089828015631 34.9568001104692
"840" 167.8 76.1304209199782 36.9200371566576
"841" 168 82.5059220514389 39.7275172950086
"842" 168.2 86.5251980706617 44.9341377788261
"843" 168.4 89.4198979845025 52.4599816242268
"844" 168.6 92.4919859772003 60.2287373422079
"845" 168.8 96.7749187036122 67.1737335247519
"846" 169 98.8684508775499 74.8815360796546
"847" 169.2 100.769545178482 84.0050461124719
"848" 169.4 104.120763062567 93.9105647500627
"849" 169.6 107.195950970844 101.625292354313
"850" 169.8 109.804014379972 107.105887138087
"851" 170 110.312004096732 105.078583262492
"852" 170.2 109.382308082729 104.700950659885
"853" 170.4 106.321178408232 106.574239358175
"854" 170.6 101.547072401407 109.249550453387
"855" 170.8 94.9772929346934 110.829693311002
"856" 171 87.9722974706922 110.650802552432
"857" 171.2 81.7415416814722 110.197097454456
"858" 171.4 75.7982658329376 107.361271664247
"859" 171.6 69.9699633241008 103.609000965599
"860" 171.8 65.6710372606261 98.2323736648092
"861" 172 61.6945461286373 91.6678773022953
"862" 172.2 58.0154207051086 84.4397689334389
"863" 172.4 55.8387254306681 76.81777131001
"864" 172.6 55.7378282667222 69.2282131365137
"865" 172.8 57.1255329606041 61.0005639203683
"866" 173 58.1069139282475 53.0642037028206
"867" 173.2 61.2035243183635 46.0521743262202
"868" 173.4 66.7527995351646 40.9548874171925
"869" 173.6 71.8817727905052 35.6883300455222
"870" 173.8 74.204011495692 29.6994059530167
"871" 174 75.8572082905266 30.5364000017093
"872" 174.2 80.2326152574273 33.4311935815172
"873" 174.4 85.7066111253404 36.7256822550936
"874" 174.6 90.1608593677449 40.6765070602533
"875" 174.8 96.3745692059722 44.8729131652107
"876" 175 102.357215930297 50.2462449348347
"877" 175.2 108.443633911898 55.4185220730489
"878" 175.4 113.224722112972 61.1706972588596
"879" 175.6 118.363023305558 66.8758132498277
"880" 175.8 121.492320501921 72.9886564932373
"881" 176 121.280898712913 76.795212737389
"882" 176.2 120.742239000559 82.4012030009246
"883" 176.4 120.076894521529 87.723536576591
"884" 176.6 116.082160154202 90.9404170349582
"885" 176.8 109.636332628355 93.8697731775949
"886" 177 102.626375504318 95.3108832567804
"887" 177.2 94.6996893455922 96.5979559618219
"888" 177.4 88.0109196028965 98.6886094643783
"889" 177.6 80.5738158061609 99.8812632671193
"890" 177.8 72.6222399624314 100.408548409252
"891" 178 64.9492000881907 100.216889277752
"892" 178.2 56.786807673294 100.17170189494
"893" 178.4 48.8467236211144 98.6945594821731
"894" 178.6 41.6085842186232 95.8178712207891
"895" 178.8 34.4010305770049 91.5584346353588
"896" 179 27.5930051968722 86.6655815425991
"897" 179.2 21.0383763387904 80.2975294618328
"898" 179.4 17.6994865628118 73.2402660796004
"899" 179.6 15.8575183403252 64.9288241233596
"900" 179.8 14.3750396747415 56.489971721665
"901" 180 14.5373040159222 49.3296375955819
"902" 180.2 17.9607265963294 44.0054468790583
"903" 180.4 22.4418217871781 37.2580694929184
"904" 180.6 25.6669681520264 31.6845988332721
"905" 180.8 24.1801952017839 28.0874438518718
"906" 181 22.2371018976529 25.7308417953323
"907" 181.2 25.0341381134852 23.6352671438069
"908" 181.4 30.3858021953215 23.5022750141666
"909" 181.6 35.9323203168953 26.3759590629727
"910" 181.8 40.3113865874847 30.3858118305544
"911" 182 45.9387755590039 34.625194213666
"912" 182.2 52.4195443222644 38.5602341016121
"913" 182.4 58.8611368064852 42.0098024540147
"914" 182.6 66.0629420263486 45.5107337108318
"915" 182.8 73.0709977749097 49.3197645504294
"916" 183 80.1103708643472 53.7546727358669
"917" 183.2 87.0867142464822 58.2841710635719
"918" 183.4 94.3186893058359 61.5821734894692
"919" 183.6 99.9827040331629 62.7124829910409
"920" 183.8 106.811375010866 61.0571552526207
"921" 184 113.281918412715 59.8502654578778
"922" 184.2 119.982520278832 60.3899960490019
"923" 184.4 125.045871573 61.6442620432142
"924" 184.6 125.889229149614 64.0750996361476
"925" 184.8 125.007159859972 69.2901996670066
"926" 185 122.572505194661 74.6391978577514
"927" 185.2 117.433810781136 78.9624710754845
"928" 185.4 110.60295518836 81.8493034267317
"929" 185.6 102.924591050272 83.4380081304367
"930" 185.8 95.3252762031653 84.8314303976924
"931" 186 88.2003446528922 85.6828268177419
"932" 186.2 81.0177615707494 86.1331209243459
"933" 186.4 73.9288141431389 84.0460052558026
"934" 186.6 67.0451677174722 80.161994031732
"935" 186.8 61.0370015710492 74.7208068339054
"936" 187 56.4970059566062 68.141836986443
"937" 187.2 53.4303508573564 60.5271794132261
"938" 187.4 51.2478763221619 52.5208166481212
"939" 187.6 50.5911305207634 44.7941485185521
"940" 187.8 51.2873128753641 36.6756818558906
"941" 188 50.9974030441389 28.2705384470753
"942" 188.2 49.6694739790648 24.9205446318901
"943" 188.4 52.1365831811472 22.6705047718669
"944" 188.6 57.4993465651261 20.8735125586265
"945" 188.8 64.2370573170487 21.9662775094713
"946" 189 71.9992961583688 24.5512155420178
"947" 189.2 78.0759892834385 28.372644604506
"948" 189.4 84.2809076475157 33.120285310905
"949" 189.6 91.3313288066881 37.2412085049919
"950" 189.8 97.4105900068271 42.0441727180968
"951" 190 103.094462930891 47.7921724260276
"952" 190.2 108.850163185193 53.6897507267996
"953" 190.4 114.440604742987 58.9708749031109
"954" 190.6 120.883306648522 60.7912875616519
"955" 190.8 126.029752383329 62.6572475975705
"956" 191 125.995364316172 66.4322996823319
"957" 191.2 123.27046390972 71.2053036928112
"958" 191.4 117.38231699934 74.6658343664664
"959" 191.6 110.195728077289 77.6023990800276
"960" 191.8 103.027251465627 79.8712904293399
"961" 192 98.8413540853252 82.336857435889
"962" 192.2 94.009237059359 86.0614037164683
"963" 192.4 87.0952566079277 87.0526290579994
"964" 192.6 79.0395723966453 87.6194625976554
"965" 192.8 71.4768846248922 87.8115827467519
"966" 193 63.7925716892992 88.0457429590785
"967" 193.2 56.3586848752198 86.480586181771
"968" 193.4 48.3084198598188 81.6831556355538
"969" 193.6 42.0721913683008 76.5068095534277
"970" 193.8 37.0365516276666 69.8753383961586
"971" 194 33.3527802084097 62.9071448348982
"972" 194.2 31.7738702038722 54.6793418033753
"973" 194.4 32.1955765011151 46.8640151858848
"974" 194.6 32.4628845535107 38.6743924787419
"975" 194.8 34.8745611091759 33.1870082434456
"976" 195 38.2615201692799 32.6966678702804
"977" 195.2 42.5819245360177 33.2940585305341
"978" 195.4 49.8577155871605 32.261669728664
"979" 195.6 57.1725078131759 29.4831418421493
"980" 195.8 64.0394883811963 28.5443626137075
"981" 196 66.0701833877766 26.1122233870898
"982" 196.2 67.0578370053722 21.8456277736419
"983" 196.4 66.7313818659955 15.7078970482303
"984" 196.6 65.0799884011654 9.60247272031012
"985" 196.8 63.0180423838655 6.21035999469699
"986" 197 60.8983787259895 2.53399538436262
"987" 197.2 62.0957920598349 3.03483437986282
"988" 197.4 64.6696762362222 2.94431979983568
"989" 197.6 70.0362213390809 3.6382370161115
"990" 197.8 76.1422672682766 5.09634592853541
"991" 198 81.4797097315389 9.3440170515086
"992" 198.2 86.1027577279899 15.7929077966596
"993" 198.4 90.1993835347136 22.4206585235695
"994" 198.6 94.3179214702056 29.2175014875086
"995" 198.8 97.6621544436353 36.1237404211115
"996" 199 101.161184540691 43.5392558563044
"997" 199.2 102.899252474472 51.9542655284389
"998" 199.4 103.558547456453 59.9393176659555
"999" 199.6 104.044505925235 68.6094906076825
"1000" 199.8 103.837532410037 77.4564454080192
"1001" 200 101.620806150018 86.0264049286207
"1002" 200.2 97.955793791953 94.6898368681554
"1003" 200.4 92.9701505574151 101.840042460856
"1004" 200.6 87.6315423542126 108.385930894223
"1005" 200.8 82.5967186147222 113.270733630964
"1006" 201 73.4556011575883 117.51316040617
"1007" 201.2 66.0714424474437 121.851840524799
"1008" 201.4 59.3100538347425 124.896117573391
"1009" 201.6 53.2198072965972 125.460506774894
"1010" 201.8 46.4179093524348 122.750947140677
"1011" 202 38.6272511084444 118.069245898631
"1012" 202.2 32.1909294650128 113.310137821634
"1013" 202.4 26.5274153605263 109.085472990904
"1014" 202.6 19.5460950350288 104.972221181421
"1015" 202.8 13.9975256709196 100.044838849426
"1016" 203 13.423974661898 91.0523002401875
"1017" 203.2 13.531571661414 83.9500192688973
"1018" 203.4 14.4232804248222 75.4212295656919
"1019" 203.6 15.5644212849579 67.2288769843134
"1020" 203.8 18.3499443236108 59.3008897484746
"1021" 204 22.1493483102069 51.9493809049868
"1022" 204.2 25.0321742942464 43.9633036592903
"1023" 204.4 27.9153851492192 37.2930103353684
"1024" 204.6 32.5292764949097 35.6790379736044
"1025" 204.8 38.7893216773406 36.0846038945972
"1026" 205 45.9413013980472 37.8527003337919
"1027" 205.2 53.9842836460177 39.4983181571575
"1028" 205.4 61.3745692022308 41.977854082604
"1029" 205.6 68.6043539442563 44.680736223276
"1030" 205.8 75.5869349805775 48.5065374102367
"1031" 206 82.0311254049008 52.9243359891705
"1032" 206.2 87.9416560795444 57.748051906711
"1033" 206.4 94.2841367024723 62.1110521545298
"1034" 206.6 96.8333509950783 67.1952361098935
"1035" 206.8 98.4434639200422 71.863111486862
"1036" 207 101.625014479915 78.4360606735496
"1037" 207.2 104.99821238329 84.6832728668189
"1038" 207.4 105.816740828267 91.8298912883307
"1039" 207.6 108.330313249718 98.3885886378551
"1040" 207.8 107.84625083467 104.326837706449
"1041" 208 104.052273905371 108.336775819329
"1042" 208.2 98.6794050431646 110.340940827646
"1043" 208.4 91.7428989547635 111.36696783081
"1044" 208.6 84.878758417898 111.228503403316
"1045" 208.8 79.4126284645605 112.416859896713
"1046" 209 72.5798366315008 113.199959113742
"1047" 209.2 65.6189678795865 111.158013185428
"1048" 209.4 58.6761284989145 108.24628732755
"1049" 209.6 51.930825657332 104.320469123106
"1050" 209.8 46.3068964559188 98.9887109080138
"1051" 210 41.0229521248485 92.9367243165637
"1052" 210.2 36.5701006231579 86.4035136159705
"1053" 210.4 32.5143196966945 79.4015884142697
"1054" 210.6 28.0907620272511 72.3174675548477
"1055" 210.8 24.7962285333237 64.7422588686132
"1056" 211 23.3207677498662 57.0037056298935
"1057" 211.2 23.9653657615056 50.2120542763086
"1058" 211.4 24.6686893223156 42.2291491943564
"1059" 211.6 25.6262185284469 35.466963028628
"1060" 211.8 28.0943241079532 33.2174084369192
"1061" 212 26.5210872180925 30.1260850302483
"1062" 212.2 22.4373502738016 28.3509716042949
"1063" 212.4 18.3861591547193 28.4633781904713
"1064" 212.6 16.8655174228137 28.50927297712
"1065" 212.8 15.086182282884 27.3932674900713
"1066" 213 16.2696624350906 25.8008802934788
"1067" 213.2 20.0137900237546 22.9149890968008
"1068" 213.4 25.2111790716722 19.2850057405419
"1069" 213.6 30.8323742066771 15.8493548630672
"1070" 213.8 37.9876924082893 13.5575520412175
"1071" 214 46.0542424867001 12.458615419666
"1072" 214.2 53.5729208951614 13.97714648785
"1073" 214.4 61.5472860380769 16.1034113851722
"1074" 214.6 69.9197854547826 18.2605812112592
"1075" 214.8 77.9451240314377 21.2653255424316
"1076" 215 86.1354810758813 25.2111490889692
"1077" 215.2 92.8349979291913 31.2626305650565
"1078" 215.4 98.1911816161497 38.3538524071936
"1079" 215.6 102.51003105239 45.9910182911234
"1080" 215.8 105.56833033879 54.101331765415
"1081" 216 105.597680185957 62.7755233857626
"1082" 216.2 105.218116077987 71.5884034152874
"1083" 216.4 104.217650246566 80.5950237109294
"1084" 216.6 101.766469085766 89.3622690719184
"1085" 216.8 97.1717781710005 97.6638842888646
"1086" 217 89.5566824175008 104.060340172571
"1087" 217.2 84.8248078040588 109.635373332877
"1088" 217.4 80.3479200124722 116.349425130131
"1089" 217.6 74.8367797759722 123.009307200742
"1090" 217.8 67.95668374072 128.615776346432
"1091" 218 62.2554730419444 129.025141164631
"1092" 218.2 55.9295952153904 127.458836758033
"1093" 218.4 49.6045781856986 124.236377085185
"1094" 218.6 43.8075821608889 119.75367940852
"1095" 218.8 38.6432537205194 114.710661214374
"1096" 219 34.5026940476667 109.123346921742
"1097" 219.2 29.3860000147199 103.368404710329
"1098" 219.4 24.0030549009816 97.3249678271476
"1099" 219.6 18.9168464922631 90.6894161660419
"1100" 219.8 14.7463472662722 83.5389655846276
"1101" 220 12.0068573980492 76.076819362915
"1102" 220.2 10.1781640291865 67.6110593773134
"1103" 220.4 9.39606859432071 59.1076390054995
"1104" 220.6 10.8170394602557 51.6055534460203
"1105" 220.8 15.6385722686844 46.3643654772874
"1106" 221 20.5287254391768 40.9370859645715
"1107" 221.2 26.099519729131 35.2257584148478
"1108" 221.4 32.5280262362354 33.9976868801893
"1109" 221.6 39.9883197460347 33.6391394509669
"1110" 221.8 47.6806484426261 33.0984493603573
"1111" 222 55.4046259949522 34.0882037627419
"1112" 222.2 63.3025110213663 35.5989482809537
"1113" 222.4 70.4968120837164 37.4567415987187
"1114" 222.6 77.5353380986722 39.7220218619066
"1115" 222.8 84.5462598993343 41.2266679998109
"1116" 223 88.4941415209567 45.6876363915254
"1117" 223.2 89.5951940673176 52.5905596135461
"1118" 223.4 90.3685349108785 59.7859886253982
"1119" 223.6 91.4916689158537 67.7478345194326
"1120" 223.8 92.216413299925 75.9479922790627
"1121" 224 92.061252552745 83.8414025605601
"1122" 224.2 88.9910544019434 89.7288154205592
"1123" 224.4 83.1339333225207 94.6882313595963
"1124" 224.6 77.2685792034444 100.046515087992
"1125" 224.8 70.8110844877475 105.377491968944
"1126" 225 63.9223594567155 109.946244146309
"1127" 225.2 56.8072313408268 114.502853635333
"1128" 225.4 50.0719417280151 119.234801090828
"1129" 225.6 42.445256649499 122.802291737867
"1130" 225.8 37.0562845463204 122.280203290287
"1131" 226 31.2550105599676 119.062426646733
"1132" 226.2 25.6132027252133 114.721864000153
"1133" 226.4 21.9185338704182 108.593111890012
"1134" 226.6 19.8053939661301 101.295312819505
"1135" 226.8 18.6410354171781 93.513818988036
"1136" 227 18.7861446253088 85.9033166598573
"1137" 227.2 21.4140124982151 78.4905181647134
"1138" 227.4 25.6830177938508 72.7294410511109
"1139" 227.6 31.6000124511059 67.8186379330588
"1140" 227.8 38.1253229120762 63.6259835623261
"1141" 228 44.9556512337626 60.4505699035484
"1142" 228.2 51.1562281750592 57.4221005179702
"1143" 228.4 58.0643405421733 56.1129416686182
"1144" 228.6 65.1134278407609 54.7812133301234
"1145" 228.8 72.0023635574935 54.0877270730292
"1146" 229 79.132460204566 52.8868002184294
"1147" 229.2 85.6267899708056 51.3752012966207
"1148" 229.4 89.0014275659874 54.4596834381056
"1149" 229.6 90.7486135478785 59.7103483601169
"1150" 229.8 93.3162031069122 66.1991684226019
"1151" 230 93.9040580654723 73.5146325631936
"1152" 230.2 94.0573564490622 80.867328665942
"1153" 230.4 91.1421533032722 86.3598356281991
"1154" 230.6 85.3560149941193 91.0745960680066
"1155" 230.8 79.1309374536165 95.5313730988958
"1156" 231 72.6889769121703 100.51583025927
"1157" 231.2 66.6513925530128 106.010798423796
"1158" 231.4 60.8864860994167 111.904785448575
"1159" 231.6 54.8308224284267 117.324054572751
"1160" 231.8 47.9673316880556 121.438112918409
"1161" 232 41.4669026869317 124.014687910255
"1162" 232.2 35.7710865951182 120.400545969468
"1163" 232.4 29.4206876860983 116.593074098551
"1164" 232.6 24.7072492651077 111.353339513919
"1165" 232.8 21.44276977075 104.749481757409
"1166" 233 19.5688744427957 97.0433857939772
"1167" 233.2 18.0552241695395 89.2584370907131
"1168" 233.4 17.3828135344128 81.9291146013459
"1169" 233.6 17.0424693850899 74.0262638312419
"1170" 233.8 16.7322581445972 66.2466472352708
"1171" 234 17.0482215746276 58.3289569032177
"1172" 234.2 17.2844279422389 50.2927372259419
"1173" 234.4 18.7173427650157 43.4516723912419
"1174" 234.6 23.2358839428239 40.3039174071375
"1175" 234.8 29.4895494842823 39.2210584332862
"1176" 235 36.2876648523963 38.2341570640204
"1177" 235.2 43.7239323753953 38.0325220494727
"1178" 235.4 51.3060139032415 38.2775107629342
"1179" 235.6 58.750793411295 39.2017074260457
"1180" 235.8 64.923798580728 41.7540715293117
"1181" 236 71.3293149627874 45.1382599081767
"1182" 236.2 77.754675145441 49.2003325526169
"1183" 236.4 83.4669158377506 53.2958240294945
"1184" 236.6 88.7018133535444 57.9529331895564
"1185" 236.8 94.8335701062988 62.2644056956501
"1186" 237 97.6546690378485 67.1186008765736
"1187" 237.2 98.5172461956578 73.0786878980821
"1188" 237.4 101.814910480678 79.9201158330949
"1189" 237.6 106.327199800558 85.6391488299705
"1190" 237.8 111.993906713715 87.7866158782746
"1191" 238 114.816993296132 87.2115563897419
"1192" 238.2 118.48366063707 88.4938318952279
"1193" 238.4 118.465899953098 89.8796895446111
"1194" 238.6 116.984658909837 94.7337631155176
"1195" 238.8 114.009978919604 99.9605841411382
"1196" 239 108.909711704678 103.59294288186
"1197" 239.2 102.633684708876 107.213659900309
"1198" 239.4 95.9461967487593 109.245695740623
"1199" 239.6 88.9878519154104 109.389955257752
"1200" 239.8 83.2862202446645 108.859984054771
"1201" 240 77.1889645483496 109.471878034855
"1202" 240.2 70.2075695806664 109.923579958218
"1203" 240.4 63.31476628025 110.16727105077
"1204" 240.6 57.1269251900437 108.042316724399
"1205" 240.8 51.9687151164722 104.413403907056
"1206" 241 45.2565012993534 98.5710766252469
"1207" 241.2 40.044679445884 93.004242464036
"1208" 241.4 36.2809386235984 85.7755895344895
"1209" 241.6 33.3862807292992 78.5683545788189
"1210" 241.8 30.7227032259874 71.0209204681056
"1211" 242 28.8092568352722 63.2792949400819
"1212" 242.2 27.666594890419 55.3887735172845
"1213" 242.4 26.1805839393755 47.682390386871
"1214" 242.6 24.3039991311118 40.576416481114
"1215" 242.8 24.0823764204844 35.3372876813273
"1216" 243 28.0895129859659 33.3286767285521
"1217" 243.2 34.5769501517472 32.8317791457544
"1218" 243.4 41.5949021425643 32.9064555738603
"1219" 243.6 48.1202132465891 34.1775451013653
"1220" 243.8 55.1169463836777 36.0305279792214
"1221" 244 62.7659294161899 36.8129394116596
"1222" 244.2 70.3673365445833 38.0798865340753
"1223" 244.4 78.1149580200972 38.3008960492192
"1224" 244.6 83.9056328355536 38.385533693335
"1225" 244.8 88.5671205375972 36.4551288102988
"1226" 245 92.2988462274207 32.9219564603914
"1227" 245.2 96.8040719880766 30.4679705455332
"1228" 245.4 102.215110927872 30.3258304272086
"1229" 245.6 108.533526801236 31.8981698253262
"1230" 245.8 114.56275404935 33.9283111289358
"1231" 246 116.895296357333 38.3771395064086
"1232" 246.2 119.19419247056 45.1602525011243
"1233" 246.4 118.967710318042 51.8787941568919
"1234" 246.6 116.666127197492 58.3132699012172
"1235" 246.8 112.680946241225 64.9806498662271
"1236" 247 107.310924310542 70.259307670534
"1237" 247.2 102.460217745264 76.3666579903558
"1238" 247.4 98.0935332681324 82.6550517431011
"1239" 247.6 92.7324625309574 88.3051277914944
"1240" 247.8 86.791157858758 93.0425677572277
"1241" 248 80.7714362079865 97.6287564732277
"1242" 248.2 74.5212427943118 102.625044409317
"1243" 248.4 67.8053249914722 107.74939526591
"1244" 248.6 60.8383789664631 112.7266139481
"1245" 248.8 53.6074342242853 117.682565685845
"1246" 249 46.386166166354 121.71567770686
"1247" 249.2 39.3761403358667 123.943141243577
"1248" 249.4 34.4447864438813 119.540712452151
"1249" 249.6 28.3141455488439 112.574262275645
"1250" 249.8 24.8031569585563 105.274139206574
"1251" 250 22.3722136923485 97.4674406060203
"1252" 250.2 20.8767921054134 89.0662650616537
"1253" 250.4 19.6142223378873 81.0425556876382
"1254" 250.6 19.0675490007799 72.8650173294342
"1255" 250.8 21.2547414503294 65.2306090437705
"1256" 251 23.6705936630322 57.5045189818519
"1257" 251.2 25.5605846958617 49.6128548636577
"1258" 251.4 27.8329584568578 41.8285483727781
"1259" 251.6 31.344604919731 36.0575671525537
"1260" 251.8 37.0285776384469 34.9348103295141
"1261" 252 44.2645051074089 34.6590584763369
"1262" 252.2 51.8131555055482 33.8850181867166
"1263" 252.4 59.2309319305794 33.3147393959562
"1264" 252.6 66.6874466473546 33.1349959119655
"1265" 252.8 74.3471490612487 34.169136504789
"1266" 253 81.3265132847481 35.7091842571902
"1267" 253.2 85.4341408738992 39.6577606584835
"1268" 253.4 89.1150672392722 45.3243661169419
"1269" 253.6 91.801748104566 51.7163666398669
"1270" 253.8 94.0759088023336 58.3927335670885
"1271" 254 96.7248377537958 65.7381515438302
"1272" 254.2 99.5158073529428 72.6136877316243
"1273" 254.4 101.654681251355 79.8114561331243
"1274" 254.6 103.905821586527 86.9310555508429
"1275" 254.8 103.060386136113 94.4656008394021
"1276" 255 100.872166410472 102.344509220261
"1277" 255.2 97.8388465190299 109.786041391655
"1278" 255.4 93.6219871273213 116.574701753817
"1279" 255.6 88.5562237876832 122.568687132971
"1280" 255.8 82.3450604868904 127.194783468324
"1281" 256 75.7005948600631 126.56939409796
"1282" 256.2 69.3530325943911 124.940877673472
"1283" 256.4 62.4771855801944 122.464343418131
"1284" 256.6 56.1631104309382 120.661792048917
"1285" 256.8 49.1850915750151 118.321203179942
"1286" 257 41.9931884301615 115.745368061295
"1287" 257.2 34.5173469109449 113.738488849333
"1288" 257.4 26.8940828143889 111.25012116427
"1289" 257.6 19.8024203779317 107.677251380661
"1290" 257.8 13.4017755008851 103.508655129779
"1291" 258 11.4037474366557 96.0964204618704
"1292" 258.2 12.9275126221285 88.2824633034607
"1293" 258.4 16.7395673491549 81.236281668415
"1294" 258.6 20.6275640703775 74.7443644328261
"1295" 258.8 25.6549880659874 68.5849902662571
"1296" 259 30.6868453020522 62.2397588311219
"1297" 259.2 35.0127671249465 56.1956821866904
"1298" 259.4 40.1065605017868 50.8011686341577
"1299" 259.6 45.065498246082 45.9265364239614
"1300" 259.8 49.4787127638184 39.8258394320112
"1301" 260 53.3195779388097 33.4910437736794
"1302" 260.2 58.3450750144356 30.0752886362419
"1303" 260.4 62.68130188525 31.894193728853
"1304" 260.6 68.7533863107306 34.0323793682588
"1305" 260.8 75.7476578887826 36.6097289763281
"1306" 261 82.5890733547826 39.3465063422937
"1307" 261.2 87.7165413297948 42.9441506112903
"1308" 261.4 90.3845020422634 48.8337244421156
"1309" 261.6 92.634543706513 56.2274838143848
"1310" 261.8 94.4667234986781 63.6136670650949
"1311" 262 95.6124923428965 70.7699926343177
"1312" 262.2 97.2116032269382 77.805416911538
"1313" 262.4 99.7466908348897 83.9834138469264
"1314" 262.6 102.783216005855 89.9154075252653
"1315" 262.8 105.237742530781 96.6768212631064
"1316" 263 107.478827424208 102.806096778624
"1317" 263.2 107.279206291329 109.603804787228
"1318" 263.4 104.887626825444 113.210575291325
"1319" 263.6 98.8048227961358 118.382638106667
"1320" 263.8 92.1372060232019 122.837152969661
"1321" 264 85.857284180575 123.050978178172
"1322" 264.2 79.6968593842778 122.057389944103
"1323" 264.4 72.5762168349579 120.486903406942
"1324" 264.6 66.2470025797722 118.300356867596
"1325" 264.8 59.8128142248437 115.438455987028
"1326" 265 52.8433832618761 111.502187329453
"1327" 265.2 45.9719188438056 108.458066459853
"1328" 265.4 39.9997572976111 104.14789836102
"1329" 265.6 33.9641177512946 98.9913464094989
"1330" 265.8 28.7683804535571 92.7748340538834
"1331" 266 25.1504621070194 85.5241850697042
"1332" 266.2 23.0815434886326 78.0139404978268
"1333" 266.4 21.3276697042075 70.0096018185361
"1334" 266.6 20.353412111158 61.7545691836277
"1335" 266.8 20.5349449077822 53.0941341666319
"1336" 267 20.8349618189884 45.389296028871
"1337" 267.2 24.2989903428722 39.3198560758086
"1338" 267.4 30.0584791506168 37.0811984067178
"1339" 267.6 36.9381886841097 33.6439167308794
"1340" 267.8 44.4704970935512 31.3224101291893
"1341" 268 52.382133984788 31.850425277413
"1342" 268.2 60.2037522514722 33.2308756919582
"1343" 268.4 67.9757050701274 34.7603176262937
"1344" 268.6 75.1999660291056 36.6912905061753
"1345" 268.8 82.4789227075621 37.918616061124
"1346" 269 85.6006921867419 39.099516713652
"1347" 269.2 87.512197976569 42.7551141588387
"1348" 269.4 90.5982882020805 48.4811138826285
"1349" 269.6 93.1426080069926 55.4397201063644
"1350" 269.8 95.381723525492 63.0697379012271
"1351" 270 96.5621484685693 70.4660307624701
"1352" 270.2 96.5104872946081 77.8944691196157
"1353" 270.4 94.7171065413848 85.6939583437516
"1354" 270.6 93.7251975304134 93.4426281501243
"1355" 270.8 92.6631782786311 101.398738305592
"1356" 271 90.9322051037865 109.964148186342
"1357" 271.2 88.0454722062601 117.322896444287
"1358" 271.4 86.3768738048851 124.567255610127
"1359" 271.6 83.8844612348437 123.959303434771
"1360" 271.8 78.0948412453911 125.21288135858
"1361" 272 72.0778160984633 125.327425405903
"1362" 272.2 65.7901910858685 123.850589197912
"1363" 272.4 60.6190233548611 121.60089430802
"1364" 272.6 57.7811949576965 117.311098687041
"1365" 272.8 55.6965153713961 111.795854235112
"1366" 273 55.9844954629571 105.494544402348
"1367" 273.2 58.0614908429268 100.514592008712
"1368" 273.4 61.8776339255328 96.0750995647722
"1369" 273.6 65.4538104335844 90.8262160319475
"1370" 273.8 68.6511862718546 85.0945656834184
"1371" 274 72.0921734645588 79.7443004034342
"1372" 274.2 75.5348449954128 73.4075824326726
"1373" 274.4 79.9640782206504 68.0948687715637
"1374" 274.6 83.5823146881193 61.8826056379772
"1375" 274.8 85.2889422934722 56.2625821974154
"1376" 275 89.0701369811526 52.6930002549687
"1377" 275.2 93.0133687343207 52.6916073169541
"1378" 275.4 95.9271849770034 53.1734370131794
"1379" 275.6 98.4419666405631 50.1784685508632
"1380" 275.8 99.3559831520048 44.6563777604811
"1381" 276 97.6828108912983 39.9704892897854
"1382" 276.2 96.1144761779075 36.0215970449772
"1383" 276.4 94.9584697681174 31.466350357
"1384" 276.6 94.1289735135846 26.2513176141464
"1385" 276.8 95.3230183102722 21.2468753579419
"1386" 277 97.3192574124288 17.9825392229485
"1387" 277.2 99.3867570434212 15.3573666854052
"1388" 277.4 101.655833703256 16.243832031845
"1389" 277.6 104.701256508759 17.5405192998696
"1390" 277.8 106.83319564587 20.7001205467317
"1391" 278 110.957687414503 24.8424781947116
"1392" 278.2 114.787472625297 29.9546971044701
"1393" 278.4 116.919086464612 35.5787150954419
"1394" 278.6 117.736686551173 42.4528761373708
"1395" 278.8 115.285344527296 48.450018589889
"1396" 279 112.036496475078 55.0426080981359
"1397" 279.2 108.723398647325 62.2872693482125
"1398" 279.4 105.693735405558 69.2817424095705
"1399" 279.6 103.698295681631 75.8331162337914
"1400" 279.8 101.807159857492 83.0113718906719
"1401" 280 99.381088680703 90.6842714030592
"1402" 280.2 95.2749706335194 97.7936820827136
"1403" 280.4 90.4426691327933 104.350157646476
"1404" 280.6 84.7809867318741 109.938907480013
"1405" 280.8 78.7264836252704 114.914520491513
"1406" 281 72.383544937154 118.824989061624
"1407" 281.2 66.9842117096515 123.893855129195
"1408" 281.4 61.5962817404808 127.89091851363
"1409" 281.6 54.9331042498881 129.173830283114
"1410" 281.8 51.0886520819901 126.996061032483
"1411" 282 46.0711034830227 122.768543980687
"1412" 282.2 44.0338048016275 117.366860350043
"1413" 282.4 42.286307818351 111.053561027803
"1414" 282.6 40.66848598036 104.581356169558
"1415" 282.8 39.3274330107775 97.297148592384
"1416" 283 39.4914257032042 90.079894349577
"1417" 283.2 40.8275784374001 82.9523897213605
"1418" 283.4 42.4573146153765 75.2988498845292
"1419" 283.6 44.5878331979561 68.5092760613226
"1420" 283.8 48.3043672315492 61.8951227083793
"1421" 284 52.5856543533418 55.369947233818
"1422" 284.2 56.4627535322363 48.7700195118094
"1423" 284.4 61.696061005167 46.2536727778156
"1424" 284.6 67.8543673962464 44.3865809332581
"1425" 284.8 74.4178759018593 41.493501313129
"1426" 285 78.9917303304495 36.5550173902874
"1427" 285.2 81.811018421569 34.3923058819032
"1428" 285.4 85.5366339894947 36.1408238060453
"1429" 285.6 89.521276282566 39.6059620616794
"1430" 285.8 94.4767615899314 45.0310996276195
"1431" 286 98.4966749292222 50.8277925761419
"1432" 286.2 101.909781089482 57.5389153972219
"1433" 286.4 104.404661977884 65.2398156784478
"1434" 286.6 105.797831978866 73.0708078487419
"1435" 286.8 107.630792470393 80.3095694112073
"1436" 287 107.137705153745 87.5551345006207
"1437" 287.2 106.061701646434 94.2745809988381
"1438" 287.4 108.151577258158 99.8199355264277
"1439" 287.6 112.450487852417 101.405385818659
"1440" 287.8 113.535363306674 101.289832808809
"1441" 288 114.754086152329 98.8881384539705
"1442" 288.2 116.250446164384 96.7024191492419
"1443" 288.4 117.010305337492 95.1227319248419
"1444" 288.6 117.640341572237 93.7049101845361
"1445" 288.8 118.797916004493 93.7398556334358
"1446" 289 118.438573118551 91.173387731039
"1447" 289.2 118.109637547558 87.6483362674562
"1448" 289.4 117.256942504512 83.1740453666627
"1449" 289.6 117.695445070412 77.2709537435298
"1450" 289.8 119.47366205659 71.2910369009478
"1451" 290 120.905631655841 65.4902386361303
"1452" 290.2 120.030281103784 61.7567668182325
"1453" 290.4 119.937525110896 56.1891552771359
"1454" 290.6 122.774197867597 50.9814004994823
"1455" 290.8 123.097168729593 48.8775042433783
"1456" 291 120.44057148374 45.9207220093855
"1457" 291.2 118.313552752806 41.6816660559844
"1458" 291.4 116.751851864332 35.6666170458319
"1459" 291.6 114.156102931363 30.8037055733954
"1460" 291.8 109.625377420582 26.9222838939919
"1461" 292 104.726082052311 22.2734254845161
"1462" 292.2 101.333112842579 16.5606686965398
"1463" 292.4 97.7517208007022 12.1280034609619
"1464" 292.6 92.0414031848552 10.1855411196887
"1465" 292.8 86.7758433349228 10.4306936553903
"1466" 293 79.903783178225 9.58558876883182
"1467" 293.2 73.3798116674722 7.8535057188086
"1468" 293.4 66.2719042835757 7.40132976877641
"1469" 293.6 58.876231214994 8.64814968956802
"1470" 293.8 51.9970543130906 10.7197619170709
"1471" 294 45.2956678186169 12.6256451663735
"1472" 294.2 38.9286187901308 12.2711820355102
"1473" 294.4 35.4060575887414 10.5986859160496
"1474" 294.6 33.5846734244365 13.3047612481705
"1475" 294.8 30.0095982051466 17.4943775364396
"1476" 295 24.8801939252847 21.9730219046419
"1477" 295.2 20.1385063642331 26.5650264396658
"1478" 295.4 14.7651376707981 30.0387880706183
"1479" 295.6 10.5206524713184 33.7991170808573
"1480" 295.8 8.15587528590597 38.0251428713564
"1481" 296 5.49286285879481 43.3345519804839
"1482" 296.2 3.5210969644413 48.4180734879069
"1483" 296.4 1.94700524762529 54.1059815512011
"1484" 296.6 0.417013642986785 58.0618002789846
"1485" 296.8 1.98119073412171 60.6282099405564
"1486" 297 2.16374396769327 64.5219911632156
"1487" 297.2 1.69123383579182 68.9653021424945
"1488" 297.4 1.09076725541562 72.9410100548929
"1489" 297.6 1.37681479953764 74.4138039213401
"1490" 297.8 2.13943124516453 78.1714728630112
"1491" 298 2.81187806447222 81.438590769163
"1492" 298.2 3.33404217324792 85.1291981176017
"1493" 298.4 4.59394488134958 87.384620114874
"1494" 298.6 6.19803319410858 91.5441149722056
"1495" 298.8 7.67980829989531 93.7086570707419
"1496" 299 9.47042550700996 97.7864710941665
"1497" 299.2 11.7385898361749 102.195860663039
"1498" 299.4 14.5459421667631 106.303304112787
"1499" 299.6 17.320966902994 109.501098214533
"1500" 299.8 21.2508281567695 112.828105974607
"1501" 300 21.897989079229 114.184681315526
"1502" 300.2 21.5870247155013 113.890113726344
"1503" 300.4 21.103662573567 113.348809098384
"1504" 300.6 20.2912248199891 112.186531644663
"1505" 300.8 19.2013295932904 110.814214478651
"1506" 301 18.3880636881944 110.142499969742
"1507" 301.2 17.4999637092853 108.978093800415
"1508" 301.4 16.2996243863306 106.740062028521
"1509" 301.6 14.169723460229 103.490460480769
"1510" 301.8 11.7637301727617 100.01131407811
"1511" 302 9.69632130069863 96.5101261213174
"1512" 302.2 9.61230465785457 91.6216414540655
"1513" 302.4 10.0183195481851 86.4471916037419
"1514" 302.6 9.62162031072221 81.3691199930475
"1515" 302.8 9.1763321036487 77.5932994992419
"1516" 303 9.10308445595795 73.4493504094277
"1517" 303.2 10.8156699445984 69.3306151094798
"1518" 303.4 14.7587729140203 66.09230434579
"1519" 303.6 17.682915997579 61.9504133650429
"1520" 303.8 20.1572849530177 58.0228586778935
"1521" 304 23.4330832984416 56.4146751905481
"1522" 304.2 26.5197939057303 53.1562285317742
"1523" 304.4 29.2442357198389 48.5092193919419
"1524" 304.6 32.3222693801151 44.0385953519205
"1525" 304.8 35.6159490677685 39.0471382694456
"1526" 305 40.1430163863991 36.9126248622297
"1527" 305.2 45.9808095721564 34.143519635413
"1528" 305.4 51.7890998956115 33.1641931670078
"1529" 305.6 57.8513736603101 33.8764540585122
"1530" 305.8 64.0186156080278 36.2916503989271
"1531" 306 70.5731917715075 38.8092803821537
"1532" 306.2 76.7076112892056 41.4813098317753
"1533" 306.4 80.8932502307766 45.6409128381006
"1534" 306.6 82.9278477302904 51.5566414225904
"1535" 306.8 84.4212880312298 58.0189982496813
"1536" 307 86.1693285240743 64.9396824466501
"1537" 307.2 88.3182819250069 72.0226442560588
"1538" 307.4 88.7603271780722 79.1238489873991
"1539" 307.6 87.8921223921703 86.8221630081948
"1540" 307.8 84.5781952422822 92.5391789481619
"1541" 308 78.622661101384 94.2706900016243
"1542" 308.2 72.3928741400622 95.7456892254319
"1543" 308.4 65.332968809045 98.1278728965963
"1544" 308.6 58.5169270625008 100.242156074885
"1545" 308.8 51.6921835440395 101.94027784305
"1546" 309 44.4560710319242 101.966001657963
"1547" 309.2 37.6285154726798 99.7875204160061
"1548" 309.4 30.7600903627526 96.3875056198074
"1549" 309.6 25.5305407440194 91.7833231286476
"1550" 309.8 19.5606766682722 86.6947002011134
"1551" 310 14.981498722061 81.3502357643868
"1552" 310.2 11.4833017826944 74.9498712809919
"1553" 310.4 8.65422968464367 68.3426656724848
"1554" 310.6 7.35419040273692 61.5453858794478
"1555" 310.8 9.11738265230224 55.8534910440919
"1556" 311 11.8279702679465 51.3218716697729
"1557" 311.2 11.753728103367 46.659993006163
"1558" 311.4 9.38123724293539 45.895628220163
"1559" 311.6 9.85572671757005 46.6628353237311
"1560" 311.8 13.4749633420656 47.1999997072035
"1561" 312 17.6662915991836 46.8223634965151
"1562" 312.2 24.1740250940404 45.6535641327306
"1563" 312.4 30.4206134753908 45.3137005617884
"1564" 312.6 36.6165191905899 45.9853168436596
"1565" 312.8 43.3974545718184 46.2102453048188
"1566" 313 49.1814717784722 45.0553871162989
"1567" 313.2 55.3632105296791 45.7645348040523
"1568" 313.4 61.5831387655284 47.3958805706857
"1569" 313.6 68.389746981698 48.5207259586129
"1570" 313.8 74.6425637691536 50.5178468552255
"1571" 314 80.1402481798846 53.5913258797522
"1572" 314.2 85.7384583737703 58.2355163050785
"1573" 314.4 89.6278598029871 63.7508550372667
"1574" 314.6 91.7577316447663 70.9762984596537
"1575" 314.8 92.7875770692847 78.1984216214919
"1576" 315 92.0851999016108 85.1341491248211
"1577" 315.2 88.1768295073133 89.4867917574148
"1578" 315.4 83.3885491084722 94.6908658207519
"1579" 315.6 77.8792187702437 99.7325795508848
"1580" 315.8 71.8570370635693 104.079528803121
"1581" 316 65.1734597126232 107.456406735921
"1582" 316.2 57.7754720706389 110.07172545252
"1583" 316.4 50.4167273487222 112.674458323367
"1584" 316.6 43.7324939358741 113.914318726826
"1585" 316.8 36.4506135073694 115.118014674873
"1586" 317 29.9474005702887 116.587006743448
"1587" 317.2 26.0654822609291 114.827528959794
"1588" 317.4 23.5208355757806 110.321089873013
"1589" 317.6 21.9656486079049 104.920565542309
"1590" 317.8 22.8164251016763 99.1255075184664
"1591" 318 23.3650434892005 92.823821747818
"1592" 318.2 24.6924835200016 86.3235443589478
"1593" 318.4 26.847147911195 79.6889960205934
"1594" 318.6 30.0407116191522 73.4377029460219
"1595" 318.8 32.4540934140083 66.8928491660203
"1596" 319 35.9555438888233 61.3247979191994
"1597" 319.2 40.960669798416 56.658435870697
"1598" 319.4 46.7444969882957 52.5543577398125
"1599" 319.6 52.3472487183625 48.9700132852907
"1600" 319.8 58.2273433390722 46.4624203538753
"1601" 320 63.7924947503038 47.3599902312367
"1602" 320.2 69.2454007161056 49.5198794978753
"1603" 320.4 75.9670136175775 50.8881371645104
"1604" 320.6 82.7918665170529 52.067214186129
"1605" 320.8 89.0129451004419 53.7223416495904
"1606" 321 91.1701590975775 58.0289134547735
"1607" 321.2 91.2355893015347 63.5640208228669
"1608" 321.4 90.6300473502617 70.4598986586683
"1609" 321.6 89.6374890520899 77.304789261389
"1610" 321.8 87.9382032880069 84.017873818534
"1611" 322 85.4623762346275 90.2319104470429
"1612" 322.2 81.0574001348723 94.9716788837991
"1613" 322.4 75.6298284704819 100.055089692963
"1614" 322.6 69.4096953918857 104.00553269753
"1615" 322.8 63.0750735909904 108.113458901451
"1616" 323 56.4207265654442 111.946257992779
"1617" 323.2 50.9664839486686 116.837516532831
"1618" 323.4 44.8805819387354 120.142939253242
"1619" 323.6 38.0370231721508 121.747877814322
"1620" 323.8 32.5836029522635 120.398281402768
"1621" 324 29.1263314459587 116.092150195904
"1622" 324.2 26.3145588724177 110.462143425706
"1623" 324.4 24.1182093501453 104.527358657203
"1624" 324.6 22.9560458254722 97.5839865357619
"1625" 324.8 21.8305702498897 91.1743796491982
"1626" 325 21.4395320638422 84.5401014626719
"1627" 325.2 20.7053840926487 77.6420090199184
"1628" 325.4 19.669270564558 69.9805902139134
"1629" 325.6 19.6543526151692 63.1263447743177
"1630" 325.8 21.0111753531637 56.051494049827
"1631" 326 22.5555328531497 48.9070178397097
"1632" 326.2 23.0078747305177 42.6699356782874
"1633" 326.4 27.2002572719722 40.4260617799919
"1634" 326.6 32.1729527727222 40.8166253658209
"1635" 326.8 38.9193485794722 41.6388883379582
"1636" 327 45.2806647145248 42.3654698006103
"1637" 327.2 52.0510654878222 43.3083539938669
"1638" 327.4 59.0454173577579 45.0895969326705
"1639" 327.6 65.6135381847722 47.0696657116419
"1640" 327.8 71.096644252302 50.2130481312313
"1641" 328 76.7992266159926 54.4686648425174
"1642" 328.2 81.9874749171781 59.3384699041831
"1643" 328.4 86.7379920970347 64.7105680018669
"1644" 328.6 90.5019816382075 70.9538171424184
"1645" 328.8 94.3782514125865 77.1910980285134
"1646" 329 95.5175291421487 82.4155420462125
"1647" 329.2 94.275356007888 86.379079890138
"1648" 329.4 94.3810194922957 92.3972468986831
"1649" 329.6 97.0992757202521 96.2542021837511
"1650" 329.8 101.025592649261 99.9322694338153
"1651" 330 103.863065591351 103.673973673265
"1652" 330.2 106.016802247008 108.702491310403
"1653" 330.4 106.829168124991 110.498958547828
"1654" 330.6 105.867485639615 110.408207728685
"1655" 330.8 102.802369684649 111.221603197036
"1656" 331 99.0215031405937 112.653474009733
"1657" 331.2 94.698656122113 113.834456096295
"1658" 331.4 90.61721450651 113.820104128799
"1659" 331.6 89.0897286634722 113.826423036288
"1660" 331.8 85.2405008985605 113.923108151477
"1661" 332 80.7356002222122 113.410159429892
"1662" 332.2 75.0648269581722 113.505705028142
"1663" 332.4 68.8623055819865 114.073518869171
"1664" 332.6 62.6085488612759 114.07504963977
"1665" 332.8 56.5586171328151 112.024293276228
"1666" 333 49.5876342435016 110.116271766301
"1667" 333.2 42.4714853738647 108.138721255041
"1668" 333.4 35.3352425539302 105.981355223527
"1669" 333.6 28.814735446256 101.968617078012
"1670" 333.8 23.3650828348151 96.536806778942
"1671" 334 18.1532339579268 90.0709755664601
"1672" 334.2 13.4261842206924 83.7298397269071
"1673" 334.4 10.5230888728376 76.6537677831169
"1674" 334.6 10.0059438122248 68.831341303711
"1675" 334.8 9.39363584776926 61.8210231518211
"1676" 335 10.3938591221526 53.0200223025873
"1677" 335.2 13.2759180393785 46.8395600625232
"1678" 335.4 19.3687867796295 42.7152198024835
"1679" 335.6 25.0464783289722 39.3518976299692
"1680" 335.8 31.8151626977685 35.267779049779
"1681" 336 40.0985669147799 31.7363121135112
"1682" 336.2 49.0563826068013 31.0839598886533
"1683" 336.4 55.1750195157799 32.7505653872419
"1684" 336.6 62.3206459259026 35.3315059779445
"1685" 336.8 69.0752347903899 38.8137766456008
"1686" 337 76.4552464994613 43.2899798403573
"1687" 337.2 80.1850291680437 47.7459745543463
"1688" 337.4 84.4434612438191 53.8680925106603
"1689" 337.6 88.435366473998 60.1435869061337
"1690" 337.8 92.1417601185822 66.7265801249419
"1691" 338 95.0596506890783 73.5958260855904
"1692" 338.2 98.4016552699722 79.9688253537714
"1693" 338.4 103.713706696615 83.542605416942
"1694" 338.6 108.978074264953 86.7264787370881
"1695" 338.8 112.560456238215 92.151877414852
"1696" 339 112.590062502133 97.321362332874
"1697" 339.2 111.602349412444 104.144359635159
"1698" 339.4 109.362851676311 108.446565600804
"1699" 339.6 105.138282700538 111.560503801714
"1700" 339.8 100.0942484525 115.768081922779
"1701" 340 93.2954586280329 118.418356087321
"1702" 340.2 86.5920690489008 121.021958757142
"1703" 340.4 79.7085353894816 123.433160571172
"1704" 340.6 72.7533211924172 124.202604519558
"1705" 340.8 65.9116588619944 123.674462397999
"1706" 341 59.178586019564 122.922819442081
"1707" 341.2 53.7068940545283 121.16506879963
"1708" 341.4 49.1566068209115 117.289667898648
"1709" 341.6 43.9018339845086 112.730917085969
"1710" 341.8 37.6073463613665 109.036375928463
"1711" 342 31.3105362463865 105.319722153313
"1712" 342.2 24.7182285970177 101.53644735646
"1713" 342.4 18.4353028065395 97.6921735516266
"1714" 342.6 13.6316867401918 92.1227787296952
"1715" 342.8 10.8453583465177 85.4152991426419
"1716" 343 8.74695216531839 77.9840564972131
"1717" 343.2 7.20141369570752 70.5491534321831
"1718" 343.4 7.18854115719951 62.914021222651
"1719" 343.6 8.31114084356597 55.3789479061169
"1720" 343.8 11.0521396480908 48.1895520570409
"1721" 344 15.6515460431274 42.5006093098109
"1722" 344.2 21.7242247007373 37.9054230855974
"1723" 344.4 28.1385298288016 34.2140991392596
"1724" 344.6 34.5273287741389 30.6438439245938
"1725" 344.8 41.1723448373518 29.0139266894166
"1726" 345 45.7318973135482 31.2726322092483
"1727" 345.2 51.0233913270107 34.8035708060496
"1728" 345.4 56.763300173693 38.3964416474692
"1729" 345.6 62.4583096209495 41.8013393305601
"1730" 345.8 68.0115378689935 45.4438997590079
"1731" 346 73.7369777625254 49.4934068167526
"1732" 346.2 77.8735305185334 54.8781459778746
"1733" 346.4 81.6200199403906 60.6888782796093
"1734" 346.6 85.1634446303118 68.0122993829023
"1735" 346.8 87.6108088185118 75.3033584613162
"1736" 347 89.1548850012437 83.0148297313705
"1737" 347.2 88.9085696869582 90.4511772350784
"1738" 347.4 85.1634794424237 95.1631764693439
"1739" 347.6 80.0271196950043 99.897206828953
"1740" 347.8 74.5924435093294 103.889268053799
"1741" 348 68.6819027488776 108.35553905112
"1742" 348.2 62.5651667461667 113.079642434464
"1743" 348.4 56.3088179622154 117.505646990843
"1744" 348.6 49.8320568327965 120.950342597012
"1745" 348.8 43.2751170300474 123.999148324795
"1746" 349 42.364921270033 123.411729782779
"1747" 349.2 39.8286955988367 119.900652284471
"1748" 349.4 38.0929390659952 115.668366496054
"1749" 349.6 36.5429345772586 110.784417969635
"1750" 349.8 35.2266237827369 105.616261433036
"1751" 350 34.2381759788702 99.733879490997
"1752" 350.2 34.0955846013765 93.8387617151675
"1753" 350.4 34.822500955388 87.4247739353104
"1754" 350.6 35.8521139788822 81.3335911854019
"1755" 350.8 37.4106690917885 74.9154228680174
"1756" 351 39.8797623396335 68.8626920376452
"1757" 351.2 43.3716983271865 62.9702731765991
"1758" 351.4 46.9184748363343 56.9664325299143
"1759" 351.6 51.2381195142389 52.0465297627086
"1760" 351.8 55.6223742721497 47.9043027440968
"1761" 352 58.5456069889558 43.756158363687
"1762" 352.2 62.3828697702722 39.5831372798753
"1763" 352.4 67.0789524852056 38.8739766173086
"1764" 352.6 72.8785485375157 40.0120308542419
"1765" 352.8 77.9154167356722 41.5407604262419
"1766" 353 83.4096645883056 42.7042934893753
"1767" 353.2 86.9834595500972 46.1946272743357
"1768" 353.4 87.9811659722222 51.2227143822419
"1769" 353.6 89.5861579036355 57.7757124880685
"1770" 353.8 90.0832015364227 64.2806128097419
"1771" 354 90.6326221404029 71.1750318200984
"1772" 354.2 91.0175502037196 78.1416195991646
"1773" 354.4 90.7355408746326 85.2609839877325
"1774" 354.6 87.8690915023376 90.5299285135785
"1775" 354.8 83.8344105864915 95.2190124892323
"1776" 355 79.1046721344348 100.209329549807
"1777" 355.2 74.6577042643088 105.4754649783
"1778" 355.4 69.8529558466614 110.490251516526
"1779" 355.6 65.1985592452552 115.716594116704
"1780" 355.8 59.9835197702199 120.654301676275
"1781" 356 54.6943554949585 125.415770647797
"1782" 356.2 50.9003859746344 127.320049147012
"1783" 356.4 47.2016076057358 126.277545725124
"1784" 356.6 42.8325060247592 123.209814485185
"1785" 356.8 39.4065402868995 119.252338464706
"1786" 357 38.0613492801059 113.820532504356
"1787" 357.2 37.282376231997 108.488898922801
"1788" 357.4 37.1015811851244 102.627630959557
"1789" 357.6 37.0227561808422 96.3266064627919
"1790" 357.8 37.3716056762248 90.1705149169893
"1791" 358 38.2312062051143 83.309273008584
"1792" 358.2 38.9724778513109 76.909069731129
"1793" 358.4 41.638674085431 70.4388713691131
"1794" 358.6 43.79498098744 63.7545983333548
"1795" 358.8 46.6579264095536 57.7257403716605
"1796" 359 50.3173886140518 51.5556763155374
"1797" 359.2 54.9544439649056 47.1036374799086
"1798" 359.4 59.3125333785067 42.3336790691902
"1799" 359.6 63.7873508289008 36.4232961859068
"1800" 359.8 69.2824487852677 34.505130009651
"1801" 360 74.4018008914056 35.9608974884419
"1802" 360.2 79.5833940185067 38.7139285883626
"1803" 360.4 85.1360370946791 41.1388099784316
"1804" 360.6 87.7016153805157 43.8006215326767
"1805" 360.8 88.5357842669935 47.4279955864973
"1806" 361 91.1311819611733 52.3738582566904
"1807" 361.2 93.4416290571222 57.9402069098719
"1808" 361.4 94.9865922692049 64.7649627731479
"1809" 361.6 95.0844342945712 71.4777505472271
"1810" 361.8 94.8314991408703 78.2766515126157
"1811" 362 92.6294509191692 85.3315278504389
"1812" 362.2 88.8978794467008 91.9324189013705
"1813" 362.4 84.0877503746515 97.0797942165438
"1814" 362.6 77.8153168174128 101.386360787544
"1815" 362.8 71.3479447401137 104.608066259789
"1816" 363 64.8495678241227 107.841984594402
"1817" 363.2 58.5021157849034 111.727329709522
"1818" 363.4 51.7892335378889 115.432895132103
"1819" 363.6 45.4440318479722 118.943311186325
"1820" 363.8 38.5772778061722 119.738752419433
"1821" 364 33.36952777372 116.812090049353
"1822" 364.2 29.5863064931389 111.798623672742
"1823" 364.4 26.4493140255359 105.681389127815
"1824" 364.6 24.4279189785605 99.4938493726243
"1825" 364.8 23.3812823203336 92.6113016849004
"1826" 365 24.2697156776276 85.3637230721303
"1827" 365.2 25.9423779733294 78.7840446420582
"1828" 365.4 28.5305325014722 71.8048286719294
"1829" 365.6 31.2319516311174 65.5052402625807
"1830" 365.8 33.5819001932142 58.7533513195807
"1831" 366 36.1135995400452 51.7330066036071
"1832" 366.2 39.1437323531228 45.7700920885371
"1833" 366.4 42.7717505668426 39.6982638278901
"1834" 366.6 46.3162635918568 33.9608096317419
"1835" 366.8 50.6384398869722 31.7048718952836
"1836" 367 55.0376834090906 33.1076042017551
"1837" 367.2 59.7063653931759 35.904749704779
"1838" 367.4 64.4709987668813 39.0869757439124
"1839" 367.6 69.6150175926427 42.3789559017987
"1840" 367.8 74.4386974140617 46.3824078996682
"1841" 368 78.4395251719564 51.551927636563
"1842" 368.2 82.2763189917775 56.7415622362472
"1843" 368.4 85.6306291489571 62.5125366885904
"1844" 368.6 87.8563362237958 68.5932788327125
"1845" 368.8 88.8867740514819 75.3750337327516
"1846" 369 89.6240966481653 82.3869766761281
"1847" 369.2 89.1709105082683 88.892416817208
"1848" 369.4 85.1993011055005 91.8121670828363
"1849" 369.6 80.269668528384 95.203664666889
"1850" 369.8 74.3354379547865 98.8444604661991
"1851" 370 68.2475318672126 102.11299488604
"1852" 370.2 61.9255084770822 103.320544254692
"1853" 370.4 55.0434538337415 103.211769265915
"1854" 370.6 48.6150084252511 101.389053237761
"1855" 370.8 43.0448623286567 98.1835305266448
"1856" 371 38.3829759235189 93.2907566970877
"1857" 371.2 33.5911433878834 87.2472743703961
"1858" 371.4 29.668377980793 81.9547457388551
"1859" 371.6 26.3193831981703 75.8939098649589
"1860" 371.8 24.5713800327222 69.3254203973419
"1861" 372 23.7086015267322 62.0333803389019
"1862" 372.2 23.3706770658359 55.4209300629238
"1863" 372.4 21.7511965461822 48.6302438163919
"1864" 372.6 20.1660180285931 42.6852077019837
"1865" 372.8 21.7615129663294 39.7390434306705
"1866" 373 25.7659128918651 39.4251078935634
"1867" 373.2 30.7205094099008 38.8481117482874
"1868" 373.4 35.9556401600079 39.9301346271705
"1869" 373.6 41.7857749668472 41.0736486125753
"1870" 373.8 47.6204345193651 42.3369737449919
"1871" 374 54.1043950767579 43.5426681990991
"1872" 374.2 59.5313054321646 45.0580983837969
"1873" 374.4 65.1447745324722 47.726299373818
"1874" 374.6 71.1613384883871 50.0829434868058
"1875" 374.8 76.9984770239097 53.5197898068357
"1876" 375 82.6982021963702 56.4419739329052
"1877" 375.2 87.6720353474622 60.2791631550319
"1878" 375.4 90.2299645744722 65.793743100395
"1879" 375.6 90.0670737300436 72.4585360558746
"1880" 375.8 88.8747346869874 79.3903288319844
"1881" 376 86.8350874284528 86.1726139621691
"1882" 376.2 82.9457390459479 92.4322420882953
"1883" 376.4 78.2592635773694 98.176976450583
"1884" 376.6 72.8230603918667 102.632090008219
"1885" 376.8 67.1211834448722 106.306778498178
"1886" 377 61.3953501404452 110.238906339147
"1887" 377.2 55.1444036023496 113.463160195714
"1888" 377.4 48.8991276481294 115.274663532885
"1889" 377.6 42.2767098729722 116.147717756047
"1890" 377.8 35.324586143547 115.600207413705
"1891" 378 28.3178694545794 115.240540104938
"1892" 378.2 24.7400185270668 113.974653153607
"1893" 378.4 20.5822819743904 109.624816546496
"1894" 378.6 17.3170609565268 103.697515069606
"1895" 378.8 16.1843695589218 96.6504096186961
"1896" 379 16.4343226709675 89.7725356026485
"1897" 379.2 17.1404736709868 83.0186815927516
"1898" 379.4 19.4246355768411 76.8926317787419
"1899" 379.6 23.0304942182867 71.1756559824224
"1900" 379.8 27.3682630462983 65.3648476420572
"1901" 380 31.1337377626091 59.4972984384051
"1902" 380.2 36.0947641823985 54.3841003173209
"1903" 380.4 41.8131291111768 50.1485502322192
"1904" 380.6 47.1329960076281 45.9507481688458
"1905" 380.8 52.8587325914472 42.7685213637544
"1906" 381 59.0202162425861 41.847957666185
"1907" 381.2 65.1917505437868 42.5520408032251
"1908" 381.4 71.7043339305846 42.2600362782363
"1909" 381.6 77.4354073109666 40.3491243132363
"1910" 381.8 79.8166272940851 40.256545396
"1911" 382 81.5424528716151 43.3109788729397
"1912" 382.2 82.2687475327948 48.3275800180645
"1913" 382.4 83.1515108187303 53.7479948177097
"1914" 382.6 84.4923945116743 59.9383703020398
"1915" 382.8 85.3117470116922 66.2756049012019
"1916" 383 85.7759180471285 73.2618990452419
"1917" 383.2 85.4217853122295 80.2617736510138
"1918" 383.4 84.8853536376887 87.5937387827419
"1919" 383.6 83.5988838881712 95.808804977907
"1920" 383.8 79.9396874023611 101.019664699797
"1921" 384 75.5065299955402 105.934783138072
"1922" 384.2 70.5644143563611 110.206197035242
"1923" 384.4 64.3569751757813 113.630782902215
"1924" 384.6 57.9770651422552 116.938856675449
"1925" 384.8 51.6075812090423 120.114960168396
"1926" 385 45.5607226575775 123.585933267374
"1927" 385.2 41.1758514784182 123.505111386255
"1928" 385.4 36.2285263706227 121.043153532919
"1929" 385.6 31.9599776744033 116.995425637328
"1930" 385.8 28.804828734647 111.667519033072
"1931" 386 28.0290954224828 105.7132071835
"1932" 386.2 28.0599589509008 99.7416791316705
"1933" 386.4 28.6496238077322 93.2156417837719
"1934" 386.6 30.4823554690366 87.6126587031875
"1935" 386.8 32.39262187744 81.1089665660323
"1936" 387 35.1922509248089 75.3756016677521
"1937" 387.2 38.6456919608322 69.6044135442319
"1938" 387.4 42.9497657926597 65.2679173249919
"1939" 387.6 47.8001107106658 61.0341172132903
"1940" 387.8 53.4440741267626 57.0314758070323
"1941" 388 58.3185622119522 53.3616618417319
"1942" 388.2 64.0789018330592 51.9261515403724
"1943" 388.4 69.0694995884505 53.0145405291332
"1944" 388.6 74.7824828278294 53.8563930496501
"1945" 388.8 80.1794315445238 53.4731251396491
"1946" 389 84.0207207189926 50.5922434278032
"1947" 389.2 84.5659666252657 48.9891629332963
"1948" 389.4 85.3776273087722 51.0018978885086
"1949" 389.6 86.068895329816 54.9927844465232
"1950" 389.8 87.3933776941249 59.2237363044682
"1951" 390 88.039808468195 64.8671303435538
"1952" 390.2 88.4293900214116 70.5422273698025
"1953" 390.4 88.6098313945328 76.989142484045
"1954" 390.6 88.7357338545016 83.7269522182714
"1955" 390.8 87.4716796088151 89.3335786289705
"1956" 391 83.4638122049079 92.0853278965142
"1957" 391.2 77.3524487743336 94.787092536138
"1958" 391.4 71.1761234085025 97.4841558621965
"1959" 391.6 64.8027037591722 99.7738916476519
"1960" 391.8 58.4575419097835 101.485708218865
"1961" 392 51.772917030745 102.452526971197
"1962" 392.2 45.2753170734623 101.938822464554
"1963" 392.4 38.2026288639865 101.130275159571
"1964" 392.6 31.2593022030107 100.819454478963
"1965" 392.8 24.6737088965299 100.745957864925
"1966" 393 18.5528706723024 100.216574234563
"1967" 393.2 13.2781175685278 97.8135790696308
"1968" 393.4 9.73423620316666 94.4164022429642
"1969" 393.6 6.9071397748506 90.3860804108771
"1970" 393.8 7.02826443941614 85.3649367899195
"1971" 394 9.37456919667224 80.739934534942
"1972" 394.2 12.7049928780353 75.4566649234895
"1973" 394.4 16.4545083714049 70.4028807591458
"1974" 394.6 20.553801236278 65.4271599887419
"1975" 394.8 24.2123057414512 60.1369510751104
"1976" 395 27.7729607964314 54.2268759816399
"1977" 395.2 32.147409853569 48.7755142206129
"1978" 395.4 37.2154005326969 44.4715411366071
"1979" 395.6 43.4660392745847 41.4882103472044
"1980" 395.8 50.1791782005972 39.4292027049169
"1981" 396 57.0839401060972 37.6446232531586
"1982" 396.2 63.3382831283781 38.1977885533537
"1983" 396.4 69.6297024490722 40.2166108410831
"1984" 396.6 75.6109399471248 42.950812307784
"1985" 396.8 80.5400476751316 46.5658289232145
"1986" 397 85.0801078775382 51.5551990647969
"1987" 397.2 88.002622024311 57.5163954024516
"1988" 397.4 91.3702004854722 63.3748405383319
"1989" 397.6 94.5058492407222 69.5650193591073
"1990" 397.8 95.7161501529874 76.3135675469238
"1991" 398 94.2768971093865 82.4470158903419
"1992" 398.2 92.2607768996193 88.3019002756537
"1993" 398.4 89.0159269863848 93.2708170476934
"1994" 398.6 84.1626542223621 97.7829317557511
"1995" 398.8 78.5407536629628 101.514552173053
"1996" 399 72.5316732275 104.81671754877
"1997" 399.2 66.3782372789628 107.369874873355
"1998" 399.4 59.5359505341264 109.753173980611
"1999" 399.6 52.8360740573184 111.873345230348
"2000" 399.8 46.1728119136218 114.867988810293
"2001" 400 40.0842192169444 117.966622848659
"2002" 400.2 33.41524683625 120.19955886702
"2003" 400.4 28.9301909470449 117.671493111842
"2004" 400.6 24.5996291206074 113.805942007147
"2005" 400.8 21.746704707745 109.187043987242
"2006" 401 21.0556526404722 103.048909011817
"2007" 401.2 21.1681248901967 97.2574935771705
"2008" 401.4 21.5687588004222 91.0372021436719
"2009" 401.6 21.6201258637396 84.366000354732
"2010" 401.8 22.0981540448151 77.4495261228277
"2011" 402 23.6789404880016 71.0212610941243
"2012" 402.2 26.7121170617075 65.011255619889
"2013" 402.4 31.1277365209722 60.0259088223644
"2014" 402.6 36.10754233636 55.4280206453542
"2015" 402.8 40.6667832886064 50.5919580750956
"2016" 403 45.1431362603472 45.4485753946669
"2017" 403.2 50.485939199287 40.9250221264086
"2018" 403.4 55.2111143531018 36.5134105528901
"2019" 403.6 60.087492903684 31.7186729261419
"2020" 403.8 65.087558393569 27.8541103199355
"2021" 404 65.7796786192791 28.2121494703669
"2022" 404.2 66.7068050284356 30.3875596158883
"2023" 404.4 69.6401873769895 33.8773445114316
"2024" 404.6 72.4431384721689 38.1590903758206
"2025" 404.8 75.2912216245592 42.6000703198832
"2026" 405 78.651870180698 47.2426751605161
"2027" 405.2 81.6701084624616 52.3597747642526
"2028" 405.4 84.1810535005148 57.9380113939972
"2029" 405.6 86.4931914485985 64.0754412092893
"2030" 405.8 87.3813339652042 70.4309913197729
"2031" 406 88.005940074799 77.3542778376132
"2032" 406.2 88.1903346610663 84.366000354732
"2033" 406.4 86.4365583721809 90.9665911636837
"2034" 406.6 82.5958136655865 96.6860399038277
"2035" 406.8 78.3160977660797 102.241682649032
"2036" 407 73.1440221426666 107.240744763631
"2037" 407.2 68.1226383489676 111.986792985503
"2038" 407.4 62.8326294907222 116.151256481909
"2039" 407.6 57.7226833710555 122.559889016381
"2040" 407.8 54.5967206157291 128.038453491503
"2041" 408 51.2166201165904 127.521375695069
"2042" 408.2 46.4832558689587 125.963473806093
"2043" 408.4 41.9767953142775 123.664315962786
"2044" 408.6 37.7998442304904 119.849932751942
"2045" 408.8 34.3482242576954 115.424806615849
"2046" 409 31.1447043172669 110.828380871465
"2047" 409.2 28.1173005877246 105.709898570555
"2048" 409.4 25.9081129089674 100.135258087014
"2049" 409.6 24.1147321557441 94.2615228625575
"2050" 409.8 23.1748789801086 87.9180147525601
"2051" 410 22.7356002160122 81.2647983546619
"2052" 410.2 22.1626777967829 74.5253272473439
"2053" 410.4 22.3379381430783 67.5465350771965
"2054" 410.6 22.972752578747 60.8367714662255
"2055" 410.8 24.5238702030972 54.1607415284294
"2056" 411 25.7043067391646 47.0278076400277
"2057" 411.2 25.8840590290278 40.2880514714086
"2058" 411.4 24.7053234078096 37.3298471925251
"2059" 411.6 25.2270156815472 36.6392712360169
"2060" 411.8 28.6664955911308 36.1296170326688
"2061" 412 33.6319255153836 36.5796459449571
"2062" 412.2 38.4715847057462 38.2136794570433
"2063" 412.4 44.4146522060972 39.8952529008253
"2064" 412.6 49.966634225959 41.0580037192946
"2065" 412.8 56.3278886198426 42.4207235903716
"2066" 413 62.0534682848722 45.0058807894419
"2067" 413.2 67.2372504695045 48.7755142206129
"2068" 413.4 71.4846429310908 53.6780064224945
"2069" 413.6 75.8104863872557 59.201921009979
"2070" 413.8 77.897204634316 65.2679173249919
"2071" 414 78.9196245029038 72.0047201208998
"2072" 414.2 79.7796836343831 79.2311339458113
"2073" 414.4 80.2519001462827 86.4391456586261
"2074" 414.6 80.4170252191995 93.7472613528631
"2075" 414.8 80.377156830703 101.315556623723
"2076" 415 77.0586413408647 105.770619137667
"2077" 415.2 72.018768167358 108.348062638799
"2078" 415.4 66.2814911968333 112.265735486409
"2079" 415.6 61.0571363609628 116.819875364421
"2080" 415.8 56.1693395633163 121.75874096065
"2081" 416 53.0798930277016 127.87365924865
"2082" 416.2 53.7009522984359 125.884940175951
"2083" 416.4 51.8814643601798 124.35175290194
"2084" 416.6 48.5268919036389 122.913761602492
"2085" 416.8 44.4322987142437 120.374068605199
"2086" 417 40.8404733264904 117.070424439215
"2087" 417.2 37.4859091485008 113.305514250856
"2088" 417.4 34.6507731177799 108.183815205617
"2089" 417.6 33.1617217021455 103.01725792995
"2090" 417.8 32.4960196141722 97.4464008742819
"2091" 418 32.7164652236322 91.6372285006819
"2092" 418.2 33.2453174985436 85.858318732895
"2093" 418.4 35.1068072000805 80.0328314408141
"2094" 418.6 37.9985395104516 74.0006536708863
"2095" 418.8 40.9261637828322 69.0349617786619
"2096" 419 44.3573967703953 64.3226108749068
"2097" 419.2 49.0803870345893 59.9668306930079
"2098" 419.4 53.7219810871497 56.3246438543871
"2099" 419.6 58.8127428067815 52.9806220558863
"2100" 419.8 64.1603708626422 52.2991947891919
"2101" 420 69.1295989793354 51.7249154565525
"2102" 420.2 73.3105877232763 48.3274529204945
"2103" 420.4 76.2992562705157 45.0219435276985
"2104" 420.6 77.8377303329448 45.5956736179068
"2105" 420.8 80.2387484890786 48.4281750405185
"2106" 421 82.2023696259668 52.5673524352694
"2107" 421.2 83.7298442110845 57.6704173389766
"2108" 421.4 84.7265810448498 63.3251568272419
"2109" 421.6 85.2097592440972 69.6391284449294
"2110" 421.8 85.7957138094722 76.2994528562732
"2111" 422 84.3867354278662 82.467090117045
"2112" 422.2 82.0300502178088 89.3457234159994
"2113" 422.4 78.4696673305984 95.4674381802759
"2114" 422.6 74.3957451311515 100.043510509431
"2115" 422.8 68.4973549626137 103.414647655232
"2116" 423 62.2343575621111 107.293825651547
"2117" 423.2 56.1581075287895 111.281697487338
"2118" 423.4 49.7832629537222 115.309039726964
"2119" 423.6 43.6879277751666 118.373576322686
"2120" 423.8 37.3556917307617 120.793319816768
"2121" 424 31.0620219902759 120.339983446518
"2122" 424.2 27.7361339088236 115.300240732931
"2123" 424.4 26.8195974749768 110.615845135384
"2124" 424.6 27.0332530223813 104.058465107439
"2125" 424.8 27.3383525100822 97.0527530094919
"2126" 425 28.4090107603906 90.0974234389256
"2127" 425.2 30.2466451351995 83.0307126360147
"2128" 425.4 32.9350492234416 76.1438662740889
"2129" 425.6 35.9058679575436 69.4868729592827
"2130" 425.8 38.8821669736787 62.9014328697854
"2131" 426 42.214803125279 56.6456509132192
"2132" 426.2 44.8198376636308 50.0932566598395
"2133" 426.4 47.592052023745 43.9455314575212
"2134" 426.6 47.8768775379587 38.5659353131609
"2135" 426.8 50.1219227648953 33.240542814165
"2136" 427 54.6902064539786 32.4433681472989
"2137" 427.2 59.9409818357685 34.1306684730753
"2138" 427.4 65.6098119236252 35.8462427705419
"2139" 427.6 71.2387020123722 38.9376736828086
"2140" 427.8 77.2697007216041 42.5928119586211
"2141" 428 82.0602330472042 47.3818469996698
"2142" 428.2 87.2685185278472 52.2976023625544
"2143" 428.4 92.2139750596122 57.3096059614219
"2144" 428.6 95.7721316384824 63.3056577255582
"2145" 428.8 96.6093236582369 70.1482366081537
"2146" 429 96.6596281837222 77.4659053682419
"2147" 429.2 94.9532719080645 84.7700416849458
"2148" 429.4 93.1071598565622 91.4002754170219
"2149" 429.6 92.879858623089 98.1912636428447
"2150" 429.8 94.0995270787866 105.137730537599
"2151" 430 94.2012535106031 111.706947522396
"2152" 430.2 93.1980332034086 117.372695968224
"2153" 430.4 94.7256421898965 120.164171608409
"2154" 430.6 94.0161325353568 119.539042074559
"2155" 430.8 90.1731303857619 121.536535798434
"2156" 431 85.6344683271086 123.643961598815
"2157" 431.2 80.3192348323213 124.276037522195
"2158" 431.4 74.9335922589816 123.425140873629
"2159" 431.6 68.734790021954 120.517014746996
"2160" 431.8 63.279250947197 117.817704174118
"2161" 432 58.8282295651865 114.561256399285
"2162" 432.2 54.7239777277344 110.747312882936
"2163" 432.4 50.615582924266 105.86363317801
"2164" 432.6 48.0261832481851 100.08845424498
"2165" 432.8 45.8452259648056 93.5889837961662
"2166" 433 44.2482062043498 87.0672630372827
"2167" 433.2 42.1500169939722 80.0812319399478
"2168" 433.4 39.5864253709416 73.2112013808644
"2169" 433.6 38.6727018043978 69.2123919874973
"2170" 433.8 37.457809078431 62.7637033117522
"2171" 434 35.8554493628396 56.0246931568746
"2172" 434.2 35.0331512798093 49.8478597437532
"2173" 434.4 33.9330788416865 43.2969795178848
"2174" 434.6 35.4721237322629 37.8300360290908
"2175" 434.8 39.3085857378457 34.3460617628383
"2176" 435 43.9729867529166 33.3427121813345
"2177" 435.2 48.8774088688722 34.2716513113819
"2178" 435.4 54.6012944203683 36.2572129282095
"2179" 435.6 61.5630923179193 38.0539081230478
"2180" 435.8 67.8009562715067 39.9702982940868
"2181" 436 73.9335591947868 42.2858013833824
"2182" 436.2 79.6880032581206 44.6129188930496
"2183" 436.4 85.5311902159558 47.5065855829068
"2184" 436.6 90.091394238066 52.0030034346169
"2185" 436.8 93.084432705411 58.3918841012725
"2186" 437 95.9497754352075 64.947558554389
"2187" 437.2 97.5964371266372 71.7075593128863
"2188" 437.4 97.5208961207703 78.9872852788381
"2189" 437.6 97.2777084434151 86.3707551251419
"2190" 437.8 97.892493322293 93.6545746566382
"2191" 438 99.1362303280203 100.20208292104
"2192" 438.2 101.174821621417 106.433915267297
"2193" 438.4 100.944726877536 112.380004161487
"2194" 438.6 101.303906221433 116.34647046582
"2195" 438.8 103.184909060142 114.55562496061
"2196" 439 105.666736372628 112.870370628036
"2197" 439.2 106.404003998492 110.963624517079
"2198" 439.4 106.536445126929 110.190736582451
"2199" 439.6 107.533338399132 109.744557478062
"2200" 439.8 108.119491100453 109.214872802266
"2201" 440 108.371117918482 108.648166813112
"2202" 440.2 107.306897734882 108.667275932762
"2203" 440.4 105.658205169589 108.650875484441
"2204" 440.6 103.868940279126 109.616999179367
"2205" 440.8 101.377707898521 111.808518362528
"2206" 441 98.4857111223857 114.478800198011
"2207" 441.2 93.9330164378151 116.686918470828
"2208" 441.4 89.2089690201781 119.633362729242
"2209" 441.6 83.8313930249768 122.193517260944
"2210" 441.8 77.8442827522337 123.992228890384
"2211" 442 71.6682396002126 125.282802461665
"2212" 442.2 66.1301635913611 126.480797270492
"2213" 442.4 60.6272684469865 125.710062777942
"2214" 442.6 55.4034998360278 123.971840634964
"2215" 442.8 51.1795994701294 121.360463162371
"2216" 443 47.0121550295571 117.66356102444
"2217" 443.2 42.695500223 113.557370425714
"2218" 443.4 39.0561768887922 108.778108826732
"2219" 443.6 36.6819045276986 104.344865177817
"2220" 443.8 33.3497347065107 98.3352689244631
"2221" 444 31.1752463505972 91.8375557716794
"2222" 444.2 29.9293253083906 85.019857360497
"2223" 444.4 29.8214662580196 77.4920546898682
"2224" 444.6 30.9768805671114 70.1473095435254
"2225" 444.8 32.7645267803109 62.932700714
"2226" 445 35.4209903722464 55.671235247
"2227" 445.2 38.8000215655304 48.9222133887187
"2228" 445.4 40.5251808207972 41.5789786655419
"2229" 445.6 42.3252480538878 34.6738858714952
"2230" 445.8 45.9460523810097 31.3412678130544
"2231" 446 52.2170998397748 30.990514893163
"2232" 446.2 58.385538231229 31.2631528307014
"2233" 446.4 63.558167198949 33.4660463787884
"2234" 446.6 69.5089715879075 36.6330888737772
"2235" 446.8 75.3818376015602 40.5391065720606
"2236" 447 81.1981990251423 44.8247709887729
"2237" 447.2 86.4455256727303 49.174134566
"2238" 447.4 89.4077536454518 54.827448313497
"2239" 447.6 93.0534058779008 61.6638333637929
"2240" 447.8 95.1822763199376 68.5943546713261
"2241" 448 96.7966697384821 75.6931088224944
"2242" 448.2 96.8892590269097 82.8642316693669
"2243" 448.4 98.8073161229242 89.4127799801939
"2244" 448.6 100.178620856359 95.7653499485358
"2245" 448.8 99.580602894 102.435155044242
"2246" 449 100.702035972958 109.308978369771
"2247" 449.2 104.142212341418 111.83649760358
"2248" 449.4 105.728726772139 110.77239317302
"2249" 449.6 105.562262989375 111.110942732587
"2250" 449.8 104.102834824972 113.27489683786
"2251" 450 100.889762643667 115.234726483881
"2252" 450.2 96.4537522553472 118.297999248938
"2253" 450.4 90.5588787795684 121.075121307963
"2254" 450.6 84.3961160612741 121.791851967695
"2255" 450.8 77.9360191290797 122.27232619991
"2256" 451 71.0452186156081 123.233174557159
"2257" 451.2 64.2913904229816 123.223233194308
"2258" 451.4 58.3886103495376 122.858101082639
"2259" 451.6 53.4592195752957 120.749934818595
"2260" 451.8 48.3116764361069 117.822896136761
"2261" 452 44.3157125939079 112.95400014795
"2262" 452.2 40.2627948508485 107.376407600603
"2263" 452.4 37.3811057938779 101.323460976553
"2264" 452.6 34.2208526668437 94.8661237466848
"2265" 452.8 31.781871859388 88.1609779134051
"2266" 453 31.3977923946301 81.2535340314998
"2267" 453.2 32.0739322857143 73.9156320858998
"2268" 453.4 32.155583587698 66.499736382
"2269" 453.6 32.0077011914179 58.9217509948506
"2270" 453.8 30.8779095517082 51.7802426297082
"2271" 454 31.4653357808957 44.8432659281066
"2272" 454.2 32.2191051786437 39.1985283319991
"2273" 454.4 29.6691847514847 33.6678031304419
"2274" 454.6 28.1288233729356 32.6526894085468
"2275" 454.8 23.3979977289606 29.1820483921373
"2276" 455 20.6048616989141 24.7336230968698
"2277" 455.2 20.0783075739008 21.3967702705212
"2278" 455.4 22.3000196848969 18.5234331546734
"2279" 455.6 26.5199000581216 15.778192752651
"2280" 455.8 32.2442175171597 14.5109106813169
"2281" 456 39.001137653257 14.7371965222356
"2282" 456.2 45.8143648788953 16.6009093958573
"2283" 456.4 52.4616024813489 18.7119066635501
"2284" 456.6 58.6834377034722 21.0649758898812
"2285" 456.8 65.2461288356722 23.2979208670419
"2286" 457 71.539818575949 25.4535480697303
"2287" 457.2 78.0409310762629 27.1689248569164
"2288" 457.4 85.0397796314389 28.4658761146086
"2289" 457.6 91.8824803875157 30.9061199253724
"2290" 457.8 98.4363936400206 33.722459322129
"2291" 458 103.771276865036 37.4140037358696
"2292" 458.2 109.351720801942 40.9521995410219
"2293" 458.4 115.008764694809 44.4461265771093
"2294" 458.6 116.339557038101 48.5747363735991
"2295" 458.8 116.228088597502 53.9204724504772
"2296" 459 113.291794813619 59.5557893041243
"2297" 459.2 109.587891233443 65.550807233536
"2298" 459.4 105.924976525884 71.5270907319184
"2299" 459.6 100.659322373752 76.5410239771819
"2300" 459.8 94.9087325959422 79.7054941912219
"2301" 460 88.833757336513 82.859356893946
"2302" 460.2 82.8482412421487 86.3535194485949
"2303" 460.4 76.6267691664151 90.5310834603705
"2304" 460.6 69.9518643413865 94.4293438689705
"2305" 460.8 63.4579493435008 97.8180277535705
"2306" 461 56.5497289195217 100.784707317376
"2307" 461.2 49.3805605883294 100.853647903685
"2308" 461.4 41.7201222249382 99.7567862026837
"2309" 461.6 33.7692830481222 98.5241552225419
"2310" 461.8 26.3239648588889 96.8156583767975
"2311" 462 18.9687393836111 94.4871767601864
"2312" 462.2 12.738841010845 90.9986364658328
"2313" 462.4 8.10216179568843 85.9720459259582
"2314" 462.6 3.52628513216666 80.2048791847419
"2315" 462.8 2.03308948473693 73.6890440727125
"2316" 463 4.55553779091551 67.5390132119172
"2317" 463.2 8.15601405138132 61.1652472425601
"2318" 463.4 13.1551831082683 55.8503371117225
"2319" 463.6 18.8359934003922 50.8736544633019
"2320" 463.8 24.8691082983722 46.8955603992753
"2321" 464 30.9836407739777 43.5965657160606
"2322" 464.2 37.6941539143193 40.0907154645655
"2323" 464.4 44.0504101789722 37.0721662927035
"2324" 464.6 51.0962983294342 36.2168145591976
"2325" 464.8 58.2283435460117 35.536473883584
"2326" 465 65.6932971108699 35.1826351608783
"2327" 465.2 72.7332411125757 36.2539039897419
"2328" 465.4 80.2299645734033 38.5294267434661
"2329" 465.6 85.9358846543233 42.223809809476
"2330" 465.8 89.9428839018446 46.6026442484228
"2331" 466 94.0069960296597 52.2737159629919
"2332" 466.2 97.3094090858662 58.9686635898632
"2333" 466.4 100.948913058328 65.5410797405016
"2334" 466.6 102.982894375171 72.7888091898293
"2335" 466.8 103.676630139793 80.1541688995866
"2336" 467 104.443400336344 87.5937387827419
"2337" 467.2 103.977337161812 94.6424800876004
"2338" 467.4 100.882923353029 100.825902766799
"2339" 467.6 97.6665975286043 107.604232001138
"2340" 467.8 95.3962186403611 112.538217377714
"2341" 468 90.8087999299034 120.191442523302
"2342" 468.2 86.2495046669813 124.088682928851
"2343" 468.4 80.4377567812177 125.005920672051
"2344" 468.6 75.03399038951 125.462245138204
"2345" 468.8 68.2812793206885 125.261084543282
"2346" 469 61.268689564576 122.758124433016
"2347" 469.2 55.1686152603579 120.952801943171
"2348" 469.4 50.6307435905844 118.66123835577
"2349" 469.6 46.4449055920722 114.473900423742
"2350" 469.8 42.1098163689049 109.378135183742
"2351" 470 37.487837451332 102.416700754237
"2352" 470.2 35.5760642725278 97.1093726232697
"2353" 470.4 34.5904529454301 90.5948763109314
"2354" 470.6 35.5997255903552 83.8694933360611
"2355" 470.8 36.7308957959038 77.2828601168577
"2356" 471 37.3363026059479 70.658977213305
"2357" 471.2 39.2258636093109 63.914868369129
"2358" 471.4 42.0895499380859 57.5229332244238
"2359" 471.6 46.3118780691222 51.4870572040669
"2360" 471.8 49.8820986635445 45.7332552313805
"2361" 472 52.82349112289 39.1049523898432
"2362" 472.2 57.23350808825 34.8148221395567
"2363" 472.4 61.9267754058722 29.8544721425086
"2364" 472.6 64.2748167633389 25.4423887388753
"2365" 472.8 67.7082836373446 24.0416857510079
"2366" 473 72.7463472724722 25.4022402854692
"2367" 473.2 78.4828829797513 27.5777711378001
"2368" 473.4 84.6312781350677 29.8026079401127
"2369" 473.6 91.0119654482998 32.6341535089144
"2370" 473.8 97.0985285145436 35.1840532773644
"2371" 474 103.16039493935 38.9356804413032
"2372" 474.2 107.901701605896 43.3802544693177
"2373" 474.4 113.04944312989 47.8727434714312
"2374" 474.6 118.329953125492 52.1212758984701
"2375" 474.8 123.605384688858 55.1952670117914
"2376" 475 124.829250710738 54.3601336722951
"2377" 475.2 124.481051009809 52.545601858363
"2378" 475.4 123.905749186085 51.5822945907097
"2379" 475.6 122.828426258987 51.3983638658935
"2380" 475.8 121.448580464531 50.8442788754478
"2381" 476 119.720065977914 51.9220411118893
"2382" 476.2 117.587869731595 53.9577883784052
"2383" 476.4 114.853894134676 57.2974354929846
"2384" 476.6 111.415389434753 61.6371845914919
"2385" 476.8 106.986960952796 65.2285750198302
"2386" 477 102.546770306165 68.6700343531083
"2387" 477.2 97.889124986745 72.2022115010147
"2388" 477.4 92.4950796838662 74.792558831348
"2389" 477.6 87.3886000066081 76.7813165186448
"2390" 477.8 81.4615504188822 78.6353834908219
"2391" 478 75.1392913441967 79.8369961329766
"2392" 478.2 68.8045007897712 80.3834936364533
"2393" 478.4 62.2095137714821 79.2008620730984
"2394" 478.6 56.1793902126487 76.7202750132713
"2395" 478.8 50.4522397466237 72.7928570174692
"2396" 479 46.2635764090035 67.9033834100544
"2397" 479.2 40.7557285203459 61.7461400982682
"2398" 479.4 36.7931661051653 55.978551718237
"2399" 479.6 33.9240293503294 50.8412319569947
"2400" 479.8 34.6793602289389 45.8127102857753
"2401" 480 37.4723022024602 42.3949150515612
"2402" 480.2 37.8580900475891 37.6568938999757
"2403" 480.4 34.6587139819907 33.8428521030382
"2404" 480.6 31.0315437795092 34.0174292455197
"2405" 480.8 27.5169894694722 35.0949281150346
"2406" 481 24.6966332199154 35.9643718738328
"2407" 481.2 19.761677056079 35.0758661266745
"2408" 481.4 14.4601704101781 33.2159286540125
"2409" 481.6 12.2927285096389 31.9267500067753
"2410" 481.8 12.5374196582957 30.1764545638008
"2411" 482 14.1115132185263 27.1985914348771
"2412" 482.2 16.94517256625 23.8778000781493
"2413" 482.4 20.0436360287012 20.274382329007
"2414" 482.6 24.1505786846151 15.8923511297809
"2415" 482.8 28.8101838563381 12.8537771467907
"2416" 483 33.6664669040107 9.32474460604963
"2417" 483.2 39.4551220798216 6.36846875238049
"2418" 483.4 45.8525071647481 4.10226106598331
"2419" 483.6 52.8496725774257 2.67369985440473
"2420" 483.8 59.9039124378389 1.02093382617527
"2421" 484 65.7069741830347 1.57483289158568
"2422" 484.2 73.2586271745157 2.0305784716441
"2423" 484.4 80.6448564476285 3.62110112077318
"2424" 484.6 87.6973997789518 5.61561548424193
"2425" 484.8 93.6589348865374 10.0148671601876
"2426" 485 99.3968074001819 14.9256607674839
"2427" 485.2 103.995421297124 20.412720743655
"2428" 485.4 107.964355410163 26.1254139044636
"2429" 485.6 112.220228572329 31.8287078568738
"2430" 485.8 114.760239806452 38.1928426635619
"2431" 486 117.051090698924 44.8664822114823
"2432" 486.2 116.505589592736 51.1457971710721
"2433" 486.4 114.719031280546 58.0771891254682
"2434" 486.6 111.474167621405 64.1666930579823
"2435" 486.8 107.076391220325 69.0953615843008
"2436" 487 103.233820077268 74.1691184150332
"2437" 487.2 101.396158317793 80.9333757202662
"2438" 487.4 98.2116159514722 87.6277946395439
"2439" 487.6 95.429292725278 94.0611553943827
"2440" 487.8 92.2801964529049 100.672461250886
"2441" 488 87.1502619737339 106.184947713256
"2442" 488.2 81.4555777545865 111.103415700713
"2443" 488.4 75.7435388099579 113.407429555656
"2444" 488.6 69.4937512442992 115.261539137521
"2445" 488.8 62.6829807919034 115.843679520366
"2446" 489 56.2750889568741 115.193022434247
"2447" 489.2 49.0038649387526 114.228636956583
"2448" 489.4 42.1500169939722 112.147154785855
"2449" 489.6 34.9049942134437 109.523728476313
"2450" 489.8 27.8834938694365 107.317080135778
"2451" 490 20.8070030648647 104.427623065069
"2452" 490.2 14.6083927980278 100.534859256825
"2453" 490.4 9.67402509249041 95.1505270079692
"2454" 490.6 8.88217244963569 88.1927361871554
"2455" 490.8 10.7058189867799 81.5155688017612
"2456" 491 13.1898347528437 74.5813382591705
"2457" 491.2 16.9508033608722 68.0909712679519
"2458" 491.4 21.2419656978252 62.8305678480655
"2459" 491.6 26.3844319147753 57.8954645468935
"2460" 491.8 31.2319516311174 52.4535060672258
"2461" 492 35.6944389321995 46.734966585651
"2462" 492.2 40.6555102546574 41.3166411217049
"2463" 492.4 46.1598466143222 36.1997614840669
"2464" 492.6 51.3136202299356 30.6951698346444
"2465" 492.8 56.0228872444722 25.8830780661123
"2466" 493 60.4447777285942 26.6403078601322
"2467" 493.2 65.4524572386151 29.5748116930276
"2468" 493.4 69.8352904390859 33.2413223237078
"2469" 493.6 75.2514110163359 37.8057961310147
"2470" 493.8 80.3806149489884 43.2359242661613
"2471" 494 84.8584450617681 49.0869127778236
"2472" 494.2 88.6367056415934 55.4904177707419
"2473" 494.4 91.1728519624146 62.36602601404
"2474" 494.6 93.2258785367075 70.0170955909478
"2475" 494.8 94.6135381878723 77.8353483481419
"2476" 495 94.4071033203252 84.7498521524772
"2477" 495.2 93.065649307384 91.5766788195949
"2478" 495.4 92.0971470047829 99.1556837981594
"2479" 495.6 89.857125530558 106.000370796085
"2480" 495.8 85.5712864238151 112.082530593256
"2481" 496 82.096985592 118.578822422631
"2482" 496.2 77.9656414127044 124.406092851349
"2483" 496.4 72.1510028587643 129.106187381698
"2484" 496.6 66.9184748384722 127.722890047742
"2485" 496.8 61.8000825268722 124.35273621856
"2486" 497 58.6404099332458 119.322088390289
"2487" 497.2 57.3471612323354 113.582141506742
"2488" 497.4 57.7761532151496 107.006960551903
"2489" 497.6 57.9077670157171 100.174559189048
"2490" 497.8 59.8315102874001 93.787457564144
"2491" 498 62.4202108293459 87.1270739660261
"2492" 498.2 65.5248531694722 80.9074388972865
"2493" 498.4 69.4052750634151 75.1054741124277
"2494" 498.6 73.5214095910605 69.5637223600361
"2495" 498.8 76.8291274699239 62.7436642615484
"2496" 499 78.9594694813906 59.8582165478848
"2497" 499.2 83.5693632173363 57.4161717704215
"2498" 499.4 89.3522572065547 56.5187642096388
"2499" 499.6 95.364904527411 55.6854087875787
"2500" 499.8 98.9448989784116 59.0420117258935
"2501" 500 103.245794761149 63.7897707167713
"2502" 500.2 108.344586215569 69.1821947626837
"2503" 500.4 112.787447176229 74.4919326693147
"2504" 500.6 116.846647947913 79.0958008678007
"2505" 500.8 121.966530763972 82.3443512083008
"2506" 501 121.910636846766 81.3289450465066
"2507" 501.2 121.346503492503 80.6681305701965
"2508" 501.4 119.676651054918 82.2242653602964
"2509" 501.6 117.719733748513 84.844365445344
"2510" 501.8 115.560012969155 89.1849404766746
"2511" 502 112.152900356632 92.3060476884319
"2512" 502.2 107.363608478046 93.29241882094
"2513" 502.4 101.579112675292 93.3799802127619
"2514" 502.6 96.228433360393 95.2184667222964
"2515" 502.8 91.168982383531 96.3127429838302
"2516" 503 85.1663362815368 96.4537951193871
"2517" 503.2 79.8747608929416 96.3293363370276
"2518" 503.4 73.8075569322148 95.58551317894
"2519" 503.6 67.9877627372322 94.9125316086919
"2520" 503.8 61.6149353096406 93.4967539617518
"2521" 504 54.8288666206892 92.0609461877136
"2522" 504.2 48.403041493078 89.9603297547804
"2523" 504.4 42.0916880942346 86.2958322401776
"2524" 504.6 36.0113884416703 82.650606133657
"2525" 504.8 29.3707692367269 79.0703503199872
"2526" 505 23.7520595746609 75.0574351934872
"2527" 505.2 18.70058594579 70.277661761583
"2528" 505.4 14.953849657283 64.7385430644176
"2529" 505.6 13.3736786503376 58.0297257857708
"2530" 505.8 13.8264801811692 51.5373392815298
"2531" 506 14.5902724217169 44.968204652827
"2532" 506.2 16.4440318448722 39.3495813730419
"2533" 506.4 20.3529491139257 34.4081704173466
"2534" 506.6 23.1033262973097 28.8331958589919
"2535" 506.8 25.9226336285502 22.9006828040147
"2536" 507 29.9774985405775 17.0911447056367
"2537" 507.2 33.3097542382072 11.746649897248
"2538" 507.4 37.1709868492722 7.57430024836693
"2539" 507.6 41.8981044089838 6.25554879345124
"2540" 507.8 47.8611986183669 5.27366281682088
"2541" 508 54.7258688957097 4.74137326025444
"2542" 508.2 61.4571068044365 4.31892522227764
"2543" 508.4 67.6442046997005 4.26136048295933
"2544" 508.6 74.1384957684606 4.25131322085821
"2545" 508.8 80.9684565626763 4.07128663089499
"2546" 509 86.6539558930206 5.48616660919355
"2547" 509.2 92.451049109441 7.89676664246068
"2548" 509.4 98.1175758763382 11.5512626497522
"2549" 509.6 103.63432204966 15.9856238804449
"2550" 509.8 108.113456275816 20.6560850754294
"2551" 510 111.961058603359 26.3421152613193
"2552" 510.2 115.698923337327 31.0530076707613
"2553" 510.4 120.370917618076 36.2731332925344
"2554" 510.6 120.873804682597 40.9491126832323
"2555" 510.8 120.41485050321 47.501692604441
"2556" 511 118.747617358864 54.0483687414842
"2557" 511.2 116.413995824433 60.6517720682865
"2558" 511.4 112.767498802126 66.6380348972568
"2559" 511.6 108.791689548732 72.2880689092323
"2560" 511.8 104.83789256634 77.5416207479872
"2561" 512 101.628633600618 82.8183141245769
"2562" 512.2 97.4222218592414 88.2735824625977
"2563" 512.4 92.0362430493579 93.3883518270848
"2564" 512.6 85.3885745575402 96.84032638814
"2565" 512.8 79.0722105278881 98.991098859138
"2566" 513 72.2348395740797 100.541506769891
"2567" 513.2 65.6633865044535 100.298624501443
"2568" 513.4 58.3793747938722 99.9291304958562
"2569" 513.6 50.9576084859915 98.4197900306073
"2570" 513.8 43.6827640207526 95.9124564771064
"2571" 514 36.756959440812 92.7698983772565
"2572" 514.2 30.3173801817081 88.2787826947231
"2573" 514.4 23.5705654909021 83.5790377572092
"2574" 514.6 16.7213613946832 79.2803951698704
"2575" 514.8 10.5356189377936 74.875937187108
"2576" 515 4.94755802475795 69.9187130645705
"2577" 515.2 1.77062096519096 64.9175834647419
"2578" 515.4 3.4074652069877 59.5407631316079
"2579" 515.6 6.63874826250163 54.4562771779184
"2580" 515.8 11.557565068911 49.476894811497
"2581" 516 16.9736080790922 44.9498273718019
"2582" 516.2 23.0312262152085 40.9926856758408
"2583" 516.4 29.4716796026151 38.1466167931705
"2584" 516.6 36.2587981204722 36.3718615184456
"2585" 516.8 43.3022807099406 34.6493829727166
"2586" 517 50.3217076894722 34.2236608134255
"2587" 517.2 57.4554913377799 34.2498963136265
"2588" 517.4 64.6276908053908 35.1547592780908
"2589" 517.6 71.1998204046791 37.4707375858454
"2590" 517.8 77.7435175339381 39.6993361690601
"2591" 518 84.2140962555045 42.4962164087419
"2592" 518.2 89.4271454126457 47.0512065620481
"2593" 518.4 93.4646763787275 52.8964564225079
"2594" 518.6 96.1477889525622 59.3886781793419
"2595" 518.8 99.2803519208584 65.9644857293954
"2596" 519 102.661857079841 73.1301759874604
"2597" 519.2 104.699558285062 80.6915247651619
"2598" 519.4 105.228452326857 88.3360545845304
"2599" 519.6 104.532729594006 95.5490693710138
"2600" 519.8 103.705159954778 102.838569792409
"2601" 520 102.852960845607 110.02490538728
"2602" 520.2 101.300618692181 116.545792245187
"2603" 520.4 96.2663043820995 120.013228865315
"2604" 520.6 89.4877355380665 122.909555192506
"2605" 520.8 82.4546416004151 124.512557946542
"2606" 521 75.5638109302337 125.352657959045
"2607" 521.2 68.7075677372479 125.054756892873
"2608" 521.4 62.7562069513255 123.880028554825
"2609" 521.6 57.3549385423694 120.732881233714
"2610" 521.8 52.1822831125008 116.996304217542
"2611" 522 47.6238946190016 113.316112586124
"2612" 522.2 44.8764226623534 108.284563781989
"2613" 522.4 44.7748174821653 103.021041914039
"2614" 522.6 45.2317886228433 96.5375947838759
"2615" 522.8 47.1707331827303 90.8731102839678
"2616" 523 50.1105528911389 84.8759973214086
"2617" 523.2 53.1967579733138 79.1781581685637
"2618" 523.4 56.5596993400289 73.5278507104739
"2619" 523.6 60.4623624580908 68.0551564437007
"2620" 523.8 64.3729821981559 62.3229030007011
"2621" 524 68.1201375998965 57.0307286273783
"2622" 524.2 71.8181552326406 51.3910087342472
"2623" 524.4 73.9846679930206 45.2290259930968
"2624" 524.6 77.0750206383056 39.8464184839419
"2625" 524.8 81.3419718323184 38.4350035073024
"2626" 525 84.724954638569 41.5962385155484
"2627" 525.2 88.9239496835041 45.7203721284121
"2628" 525.4 92.2816135435844 51.403406057844
"2629" 525.6 93.4404160401956 57.6412101739015
"2630" 525.8 93.464511342411 64.4327058028746
"2631" 526 93.8130359970645 71.7238932015672
"2632" 526.2 94.5598800273546 78.9234441023302
"2633" 526.4 92.9019173925822 87.1886254461619
"2634" 526.6 90.8841383823857 93.9107727593477
"2635" 526.8 90.1523975056967 100.65033727013
"2636" 527 88.4668220083889 107.55569136527
"2637" 527.2 84.8983059165555 114.045714594547
"2638" 527.4 80.8416670268928 120.132819158723
"2639" 527.6 78.1033046656609 127.203698872346
"2640" 527.8 73.0956087226884 128.273783587201
"2641" 528 67.4456077100258 128.279101923269
"2642" 528.2 62.6131793253115 127.067720231171
"2643" 528.4 58.7479153293919 124.129693084983
"2644" 528.6 56.9084704686822 120.992658107012
"2645" 528.8 55.3019133351114 116.627780576732
"2646" 529 54.7775231998339 111.207731745976
"2647" 529.2 54.8336089286981 105.071391658323
"2648" 529.4 56.1055130351244 99.1630644838832
"2649" 529.6 57.595369448531 92.8693545606243
"2650" 529.8 58.8153017203906 85.6828268177419
"2651" 530 59.4277583675972 78.7239224118669
"2652" 530.2 59.1810664343897 72.270982840711
"2653" 530.4 60.9598661357169 66.2687744073696
"2654" 530.6 64.7125282394134 60.5487141486831
"2655" 530.8 69.3062477722783 55.2369294488542
"2656" 531 74.7822140310564 51.2977634000093
"2657" 531.2 79.1074435818239 47.325993902698
"2658" 531.4 80.2442622023813 42.0966620887874
"2659" 531.6 82.6728691217807 36.8895193880292
"2660" 531.8 85.7830445215722 36.9842970074753
"2661" 532 88.6968383870228 39.5504060537082
"2662" 532.2 92.0143337544933 43.7473608742472
"2663" 532.4 96.051168962209 47.1829794386893
"2664" 532.6 101.346285122606 49.3715594580718
"2665" 532.8 106.44163554671 52.9362285105934
"2666" 533 110.535947992809 55.8234083705835
"2667" 533.2 113.805803875309 57.8937570497996
"2668" 533.4 118.16378522574 57.6456112652883
"2669" 533.6 120.466511677171 55.0006306263147
"2670" 533.8 124.307888969569 53.0526135746157
"2671" 534 124.172138612018 52.5333297602571
"2672" 534.2 123.507960791806 50.6726033620147
"2673" 534.4 123.315809925322 48.2633487191119
"2674" 534.6 123.162194809535 45.4899784872419
"2675" 534.8 121.639958342861 43.3422123854798
"2676" 535 121.444854203384 40.9412586333008
"2677" 535.2 120.507102599569 40.4072000275866
"2678" 535.4 120.264439476537 40.1657346427311
"2679" 535.6 120.170853121819 38.1908147569868
"2680" 535.8 118.611755039431 36.4280959647827
"2681" 536 118.286678505745 35.9180467352874
"2682" 536.2 118.175540235132 36.7398403657213
"2683" 536.4 118.144628914139 38.6164860555601
"2684" 536.6 117.669315153809 38.4209041568542
"2685" 536.8 115.429178207572 38.6743924787419
"2686" 537 116.793238204806 37.643106656361
"2687" 537.2 116.67310547488 35.7727746988778
"2688" 537.4 117.369114927533 35.6092124783177
"2689" 537.6 117.753992537222 36.1503962583044
"2690" 537.8 118.90214675316 37.3248109034607
"2691" 538 118.332978994252 37.9253149884619
"2692" 538.2 118.310174276032 37.9176713406019
"2693" 538.4 117.87382832741 38.5758918619894
"2694" 538.6 116.762377118895 39.7327437208958
"2695" 538.8 116.026390877789 42.0345703498707
"2696" 539 114.204728794649 45.6848165699478
"2697" 539.2 111.242883505758 49.5626908589052
"2698" 539.4 108.823411496512 53.9731536705319
"2699" 539.6 105.675317029031 58.3305575148008
"2700" 539.8 102.698870880135 63.5435467660991
"2701" 540 100.84658419452 68.815353895915
"2702" 540.2 99.4429123692534 73.9466424993669
"2703" 540.4 98.3767006119874 79.3903288319844
"2704" 540.6 95.960380947703 84.1099992773189
"2705" 540.8 92.4706186345008 88.358103568742
"2706" 541 87.6511132617432 92.0406273741905
"2707" 541.2 82.1216203184722 94.9971577099991
"2708" 541.4 75.9441242664626 97.6958483823285
"2709" 541.6 69.5694635707552 100.194941268921
"2710" 541.8 63.9630754974359 103.909452578451
"2711" 542 57.9374889766498 106.842158557293
"2712" 542.2 51.2930197618056 107.736166384186
"2713" 542.4 44.1836153087619 107.670815708471
"2714" 542.6 36.940703910384 106.987621784389
"2715" 542.8 29.5867246214524 106.358515880633
"2716" 543 22.6485276555359 105.24361656856
"2717" 543.2 16.7318222746007 102.477814546825
"2718" 543.4 11.7120528142222 99.7775719225475
"2719" 543.6 9.98317310220808 94.6136361334117
"2720" 543.8 9.45792600678062 88.1116495022279
"2721" 544 10.5823746431389 82.1891392857723
"2722" 544.2 12.7985314256465 75.9845103128062
"2723" 544.4 15.8055944583601 70.1383616370316
"2724" 544.6 19.3909082104122 64.9608974692819
"2725" 544.8 23.163361445654 58.9841053027116
"2726" 545 26.3728752050334 52.6942465893032
"2727" 545.2 28.4607802422475 46.0260358137532
"2728" 545.4 30.1165396533981 39.9483337887419
"2729" 545.6 34.5930213780648 37.4523524813716
"2730" 545.8 39.7757924415122 37.8998361622619
"2731" 546 45.6965949249398 39.7812323961315
"2732" 546.2 51.7433005135761 41.4241203452614
"2733" 546.4 58.2184003123193 43.3370176733419
"2734" 546.6 64.8607157616617 45.4329863760051
"2735" 546.8 70.995559508419 47.6028237024441
"2736" 547 77.5262492617005 49.6662904339376
"2737" 547.2 84.295195023816 51.7521962392107
"2738" 547.4 90.5427376195035 54.7539204508982
"2739" 547.6 95.0250980857147 59.4975422549238
"2740" 547.8 97.2748564825025 65.6858086789541
"2741" 548 99.2841150756802 72.4540184422172
"2742" 548.2 99.0441691563294 79.1020099935134
"2743" 548.4 98.7183874674722 86.5938878758026
"2744" 548.6 98.2803920857865 94.4475430305419
"2745" 548.8 97.7845172769052 101.963008754608
"2746" 549 96.4379156454722 107.891870322075
"2747" 549.2 93.8925405310177 111.612164990096
"2748" 549.4 95.2089947191722 115.328715042752
"2749" 549.6 97.7646716283333 117.655214972881
"2750" 549.8 98.8189965184428 116.538434723183
"2751" 550 99.865862971558 116.046307983513
"2752" 550.2 100.083323956321 115.532713908751
"2753" 550.4 99.0462984484134 114.545091261654
"2754" 550.6 97.3324441547753 114.547248559772
"2755" 550.8 95.0117158075865 113.895167085771
"2756" 551 91.3738202820151 114.939798959971
"2757" 551.2 87.085351700425 117.173213803232
"2758" 551.4 83.3885491084722 120.395411258315
"2759" 551.6 78.5008088793881 122.868816476835
"2760" 551.8 73.0630794699722 123.968301909103
"2761" 552 67.0657125086614 123.911395371607
"2762" 552.2 61.8753602375013 122.802755551451
"2763" 552.4 56.1293092628322 121.753201069082
"2764" 552.6 51.41661312083 119.93197924732
"2765" 552.8 47.2384529519395 116.986065063088
"2766" 553 43.2098516548376 112.395171190021
"2767" 553.2 39.9054016471609 107.214838619591
"2768" 553.4 36.7412056212799 101.308206962319
"2769" 553.6 36.0354529420289 95.1940463713708
"2770" 553.8 36.9956852738396 87.8160285419358
"2771" 554 38.5702967699824 80.9016470849052
"2772" 554.2 41.6034090572557 74.0242938189069
"2773" 554.4 45.1169573746355 67.4160683604766
"2774" 554.6 49.124255639569 61.4450660229678
"2775" 554.8 54.2655344067303 55.963008901871
"2776" 555 59.6740681935254 51.587278437976
"2777" 555.2 65.5050574071285 48.3483843015544
"2778" 555.4 71.2062369621285 44.1204915789919
"2779" 555.6 75.0859424380056 38.7508289573419
"2780" 555.8 79.6531526115045 34.051218369871
"2781" 556 82.2348986573428 34.8255909680596
"2782" 556.2 85.8868188011127 36.1193528850902
"2783" 556.4 91.4082083491722 34.8143503094419
"2784" 556.6 93.9011786818586 31.1306331987306
"2785" 556.8 93.877011271079 27.1402137416857
"2786" 557 95.121944450698 23.0501187348065
"2787" 557.2 94.9830358811316 19.9978528999397
"2788" 557.4 94.6872504083813 19.4480123217987
"2789" 557.6 96.6192865038301 17.8193027386156
"2790" 557.8 99.7780006372904 17.179528193651
"2791" 558 100.880612602406 19.3571957481086
"2792" 558.2 102.574433497462 22.582074271359
"2793" 558.4 106.122263627055 26.8561369413573
"2794" 558.6 108.093660513472 30.8207542929178
"2795" 558.8 110.407917103206 35.6466586319753
"2796" 559 112.078727434745 41.6623639149238
"2797" 559.2 113.205718181122 48.1410503533519
"2798" 559.4 114.252410466414 55.5052598054215
"2799" 559.6 113.43395732223 62.593605681045
"2800" 559.8 112.540580566372 69.4247878195219
"2801" 560 110.907778098533 76.7266333656207
"2802" 560.2 108.510285173261 84.0952999545112
"2803" 560.4 106.275737221406 91.2316825047891
"2804" 560.6 103.418324269987 98.2725827347225
"2805" 560.8 100.726842225737 105.37646071586
"2806" 561 96.598945846818 111.203323995172
"2807" 561.2 90.6788193457865 114.513938579199
"2808" 561.4 84.6132469388055 118.738065086381
"2809" 561.6 78.255711440575 121.582969173284
"2810" 561.8 71.7463345479382 122.227626707616
"2811" 562 65.7375577277933 121.67459070898
"2812" 562.2 60.5300461756892 119.116575216695
"2813" 562.4 55.7441629106722 115.562210285713
"2814" 562.6 50.8284792054722 110.743072301599
"2815" 562.8 47.6946935807957 104.949315688389
"2816" 563 45.692749973588 98.1620876923314
"2817" 563.2 43.5821689715341 91.419502737412
"2818" 563.4 41.9952427036475 84.1974375171131
"2819" 563.6 40.8658119022904 76.8540274966207
"2820" 563.8 39.3514379773249 68.9955366475946
"2821" 564 39.2695333910902 61.3734501124273
"2822" 564.2 39.3259443306815 53.7172692264745
"2823" 564.4 38.0481570969104 45.8671509986857
"2824" 564.6 39.9729842947001 39.1436544043242
"2825" 564.8 45.7318973135482 36.1103840193748
"2826" 565 52.6166128774342 35.5540425612103
"2827" 565.2 60.2702660129472 35.9322338089669
"2828" 565.4 67.8637986279338 37.4354495563793
"2829" 565.6 75.4371312594154 39.186864323901
"2830" 565.8 82.3627454752787 41.8469172894516
"2831" 566 88.7840132380592 46.0438660133289
"2832" 566.2 93.0349449155322 51.4698589963819
"2833" 566.4 95.8019173928922 57.8599486073419
"2834" 566.6 98.8297236338662 64.6859577720147
"2835" 566.8 101.492100498006 71.9353921957516
"2836" 567 103.627736528722 79.6781534507996
"2837" 567.2 105.149914207296 87.2939878862713
"2838" 567.4 105.130598486248 94.7031112566093
"2839" 567.6 104.386100978963 101.633533484082
"2840" 567.8 103.041935716841 108.6805595538
"2841" 568 102.473423631167 115.461204938992
"2842" 568.2 99.0857968165722 117.233720552587
"2843" 568.4 93.8354811860135 119.6058970221
"2844" 568.6 87.3776627310398 122.420539730445
"2845" 568.8 80.323285286 124.803441212325
"2846" 569 73.4991953419146 124.195052573896
"2847" 569.2 66.9039956523008 122.146666942256
"2848" 569.4 60.7421969872222 119.484736243075
"2849" 569.6 54.8791960731359 116.351226663296
"2850" 569.8 49.7755752790256 112.298305506956
"2851" 570 47.4827529722885 106.371373704119
"2852" 570.2 45.6537516136955 99.3560512663341
"2853" 570.4 45.5139088482454 92.4911894476801
"2854" 570.6 45.2246531259143 84.6609917880367
"2855" 570.8 45.5530922128846 77.5624359726594
"2856" 571 47.721808076802 70.2044399012419
"2857" 571.2 51.154809348351 63.6976881497116
"2858" 571.4 55.4446825094616 57.8282356002632
"2859" 571.6 59.6873410598961 52.2667923689158
"2860" 571.8 64.8213033520467 48.1110449697313
"2861" 572 71.3109439093339 47.6109552427207
"2862" 572.2 78.6356465568965 48.0475121777722
"2863" 572.4 85.8335910619568 49.5528005928966
"2864" 572.6 92.4864314299249 49.3996373180893
"2865" 572.8 98.1041189632298 51.2323654527722
"2866" 573 104.641606088761 54.4108510111337
"2867" 573.2 111.059764386531 57.3863421909184
"2868" 573.4 117.714866795178 60.3239009763302
"2869" 573.6 124.254604158712 62.6334066959119
"2870" 573.8 125.845142759644 65.6164312690848
"2871" 574 125.193472917325 70.9800453458596
"2872" 574.2 123.93673431087 76.5416479484358
"2873" 574.4 122.594565464158 83.6445207217419
"2874" 574.6 119.752924628111 89.6249674270197
"2875" 574.8 115.202538724028 94.7490424739086
"2876" 575 110.048872732655 99.6398338236458
"2877" 575.2 103.938377722424 104.226022539646
"2878" 575.4 97.6876240441518 108.038641553907
"2879" 575.6 91.078925268332 111.324765129396
"2880" 575.8 84.1374169180069 112.832912657098
"2881" 576 78.1121633242369 114.331518747918
"2882" 576.2 71.5055023105016 115.163327485624
"2883" 576.4 65.572824259579 115.478211437062
"2884" 576.6 59.4363553843865 114.637692877885
"2885" 576.8 53.8944468772722 111.723345322606
"2886" 577 50.24711281679 107.245771738686
"2887" 577.2 47.1878517579816 101.287406033817
"2888" 577.4 44.9245910440722 94.5341710396219
"2889" 577.6 42.4798965657081 87.4423080232514
"2890" 577.8 40.3576853822369 80.8455967259478
"2891" 578 37.8750548486858 73.6644892359264
"2892" 578.2 34.5051679735217 66.7174985631281
"2893" 578.4 31.8374752002681 60.2832969645889
"2894" 578.6 30.7580996047689 53.7264990338189
"2895" 578.8 31.7783417172487 47.0554275440596
"2896" 579 33.3321926155722 40.3989905271544
"2897" 579.2 35.5303140662222 33.8425150815276
"2898" 579.4 39.8390450344352 30.9599701015197
"2899" 579.6 44.2359247517937 31.9088541645634
"2900" 579.8 49.1675664624844 34.1674366978761
"2901" 580 55.4791636387639 35.6593980450753
"2902" 580.2 61.8808492372347 36.7491486740044
"2903" 580.4 68.079335171635 37.8033721412071
"2904" 580.6 74.7406422383781 39.6770592274361
"2905" 580.8 80.9682782475757 40.4666961148799
"2906" 581 87.3050115853853 41.9478677579158
"2907" 581.2 92.6095873452548 43.4142849832311
"2908" 581.4 99.4090680013755 43.605778194871
"2909" 581.6 106.32787851241 42.7111940048044
"2910" 581.8 112.380947538832 40.8986940060019
"2911" 582 117.082520278522 37.8909185730919
"2912" 582.2 118.092362874947 36.245074693534
"2913" 582.4 117.497668026874 35.4514522985976
"2914" 582.6 116.032210189369 36.6334596996285
"2915" 582.8 115.762538845441 38.2125887538669
"2916" 583 114.49230395905 39.6278784489069
"2917" 583.2 113.214504945311 41.4524064321613
"2918" 583.4 111.778096280309 45.4522802239868
"2919" 583.6 109.760463702816 50.7489674575857
"2920" 583.8 106.684202234597 56.2508014901482
"2921" 584 103.746026308605 62.2566060549766
"2922" 584.2 101.418755688444 67.7384535083134
"2923" 584.4 97.1359934087622 72.5625052660519
"2924" 584.6 92.4809157256372 76.7108168539167
"2925" 584.8 88.0159142618509 81.2153743791788
"2926" 585 84.4447291670588 86.3148976984727
"2927" 585.2 80.6455287565383 91.7472681859118
"2928" 585.4 76.2495248984062 97.7576271399778
"2929" 585.6 71.9542207673227 103.516814558387
"2930" 585.8 66.2501408437475 108.463001196834
"2931" 586 61.3914979920972 113.906314072233
"2932" 586.2 55.6635401694904 118.932695008742
"2933" 586.4 49.0239617126884 121.552882405796
"2934" 586.6 41.8632910046564 123.582580790242
"2935" 586.8 36.8339613676138 121.743257562574
"2936" 587 30.9856350485803 117.84468026831
"2937" 587.2 26.6431638180516 112.453453318069
"2938" 587.4 23.8018063960939 106.441184001499
"2939" 587.6 21.1811831994814 99.6237185110263
"2940" 587.8 19.140354410884 92.2473714504478
"2941" 588 19.0246074240035 85.1334396278044
"2942" 588.2 19.5624865665436 77.9728820120174
"2943" 588.4 19.5391388788422 69.9407340500719
"2944" 588.6 20.6995789700196 62.2047589698682
"2945" 588.8 22.342377192816 54.9211252478357
"2946" 589 23.6624963355483 47.3898127017202
"2947" 589.2 23.660581835521 40.9022361842785
"2948" 589.4 24.5084151982795 36.23855529926
"2949" 589.6 29.1911453705436 34.1610004090276
"2950" 589.8 35.1699241874452 33.0552783762555
"2951" 590 41.5957356483472 33.9555015429503
"2952" 590.2 48.7274889620556 35.1338972547003
"2953" 590.4 55.3512414338832 36.8472465176871
"2954" 590.6 62.188116298135 38.7188322918815
"2955" 590.8 68.9455609024722 40.9393260288367
"2956" 591 75.7415321836135 43.4350557654593
"2957" 591.2 82.3453545515999 45.2650058729228
"2958" 591.4 87.7012781323906 48.8490237372827
"2959" 591.6 90.8420912214301 54.4363989605735
"2960" 591.8 92.3322745353785 60.8728198054919
"2961" 592 92.7340120652958 67.3343250675361
"2962" 592.2 93.090152297351 74.2482384534389
"2963" 592.4 93.9402560309008 81.6098544580562
"2964" 592.6 93.4319478088213 88.7042310190061
"2965" 592.8 91.5371509148086 95.34811238277
"2966" 593 90.8996269349008 102.462453786599
"2967" 593.2 91.0576124475657 109.756745778677
"2968" 593.4 88.8609434645013 116.520864373305
"2969" 593.6 86.4256260676778 123.329578427275
"2970" 593.8 82.1123217585456 126.499205138045
"2971" 594 76.2903237526074 128.14294637158
"2972" 594.2 70.0048541407778 128.79866270952
"2973" 594.4 63.2873467586113 128.76641414689
"2974" 594.6 57.0480534763805 127.22149479821
"2975" 594.8 51.8033105244444 124.300942140047
"2976" 595 46.5599948242105 120.900755742789
"2977" 595.2 42.1160814013829 116.663487050304
"2978" 595.4 37.6903092486124 112.092701713462
"2979" 595.6 33.3424938122759 107.363641074845
"2980" 595.8 27.6183437726722 103.088504944656
"2981" 596 21.7656108492081 98.7743765251287
"2982" 596.2 15.7621938051631 94.5042913252601
"2983" 596.4 10.7653754683611 89.3312531805475
"2984" 596.6 8.94430068837608 83.2353895702612
"2985" 596.8 10.701173884818 76.867629192284
"2986" 597 13.4958885505422 70.4031747456019
"2987" 597.2 16.3618659777149 64.2435077230429
"2988" 597.4 20.2401441086567 58.6851657355283
"2989" 597.6 24.6924050723985 53.269736918784
"2990" 597.8 28.0050449919836 46.4830736448101
"2991" 598 29.8364437157799 39.546552298665
"2992" 598.2 33.2463229975833 34.6827097074086
"2993" 598.4 38.1267455681674 33.0814794104493
"2994" 598.6 41.575263933143 34.9504445274371
"2995" 598.8 46.7883840640278 37.2164374239641
"2996" 599 52.7122022748143 39.6399058926367
"2997" 599.2 58.8686042189337 41.8984439478958
"2998" 599.4 65.605993552652 43.3679357995172
"2999" 599.6 72.5803359137826 44.3148774512937
"3000" 599.8 79.0891649566013 45.1838216240323
"3001" 600 85.2582288682601 47.9162576185601
"3002" 600.2 90.6561133492904 51.8423131102874
"3003" 600.4 95.0468027463534 56.7580524405934
"3004" 600.6 99.1598929548965 61.319664371045
"3005" 600.8 104.259337793149 66.0116742368596
"3006" 601 106.426582927423 71.89020481294
"3007" 601.2 108.713977534236 78.3456459709966
"3008" 601.4 111.48298560672 84.0313781287236
"3009" 601.6 113.689865968729 89.8322356560277
"3010" 601.8 116.03103088422 93.2300014523244
"3011" 602 117.762576867809 95.8945974867793
"3012" 602.2 118.278216643697 95.9198552016705
"3013" 602.4 119.235181343178 94.3081588636831
"3014" 602.6 119.100737840992 92.7264483207319
"3015" 602.8 117.731368808829 91.6378524719358
"3016" 603 115.683943789007 91.7599052648508
"3017" 603.2 113.038337396751 92.2497492820785
"3018" 603.4 109.531185655393 93.4513461526825
"3019" 603.6 104.964469404967 94.9702300185089
"3020" 603.8 99.5211938294524 96.4406935830786
"3021" 604 93.6898556721114 97.569881247443
"3022" 604.2 89.7144123638881 97.7915759028905
"3023" 604.4 85.4865831847122 96.6323523771919
"3024" 604.6 81.4845013211934 94.18271023129
"3025" 604.8 79.2684966833922 90.8231800035919
"3026" 605 78.5867635558782 86.41313574694
"3027" 605.2 77.0231917332601 80.7646412754995
"3028" 605.4 76.3132390966261 75.3765016262914
"3029" 605.6 76.2870798382091 69.703579817784
"3030" 605.8 76.6805655043977 63.1991179529547
"3031" 606 77.7861899990922 56.8051252026619
"3032" 606.2 79.0136013932169 52.2743935913483
"3033" 606.4 79.0316476801248 45.9157430829525
"3034" 606.6 77.254866276886 40.2602297646385
"3035" 606.8 78.3723950038792 35.328074549335
"3036" 607 81.8139376123294 35.339746104654
"3037" 607.2 86.0744381432722 37.3155217480753
"3038" 607.4 91.7330028207904 38.8220538578556
"3039" 607.6 97.6561164050876 39.9217350141375
"3040" 607.8 103.034119087601 40.4620198008387
"3041" 608 106.266048344068 38.2881443156036
"3042" 608.2 108.773801232314 33.931307832984
"3043" 608.4 109.278373711781 28.8270972037845
"3044" 608.6 108.714864307279 23.9953009970645
"3045" 608.8 106.929419635925 21.818137461163
"3046" 609 105.147071492606 19.9041149503708
"3047" 609.2 104.171405713091 17.5282800742986
"3048" 609.4 103.073455183097 17.7817549947419
"3049" 609.6 102.736927223253 17.6105691312107
"3050" 609.8 102.352047060919 16.3126567181036
"3051" 610 102.213363439886 18.1639373877419
"3052" 610.2 102.672319075824 19.0192979815991
"3053" 610.4 103.432696175525 20.2974538342788
"3054" 610.6 103.565063987515 21.3379486090398
"3055" 610.8 103.516880259597 22.8576149017732
"3056" 611 103.64897621726 25.8015902298125
"3057" 611.2 104.148844344188 30.2060352443735
"3058" 611.4 104.703186308415 35.1826351608783
"3059" 611.6 106.128573092387 40.2112535910185
"3060" 611.8 106.621317055579 45.4200972406254
"3061" 612 106.661647062957 51.4022242941056
"3062" 612.2 106.565819655829 57.6586406538013
"3063" 612.4 105.749175447346 64.0593493190577
"3064" 612.6 104.097076057745 70.9128284781662
"3065" 612.8 102.372889276153 77.0147725435151
"3066" 613 99.4495863691294 82.8801559357419
"3067" 613.2 95.1638825818834 88.3045265977606
"3068" 613.4 89.8343725237171 91.7977451057419
"3069" 613.6 83.9858155380436 94.1688358704766
"3070" 613.8 77.8438725216487 96.3614525045066
"3071" 614 71.6445031429874 97.8431756859238
"3072" 614.2 65.1694092589444 98.9955135072419
"3073" 614.4 58.7870955135631 98.4917276255601
"3074" 614.6 52.4300684305665 96.6651623750816
"3075" 614.8 46.1046447170437 93.6649790829705
"3076" 615 40.0093854252081 90.0022089574966
"3077" 615.2 33.1883589352958 86.3947351968596
"3078" 615.4 26.8823298586326 82.6542116279306
"3079" 615.6 20.074429220462 79.6615042178236
"3080" 615.8 13.3780641730722 76.8271147970848
"3081" 616 6.92939663197222 73.0566529452975
"3082" 616.2 2.38572928965404 68.6660592587116
"3083" 616.4 3.02792276339853 63.8059020479104
"3084" 616.6 5.88261239904649 59.3954893507023
"3085" 616.8 11.0924262336761 55.2084191118293
"3086" 617 16.7656561436405 51.2031637977815
"3087" 617.2 22.5759671884722 47.6283799718848
"3088" 617.4 28.9034126794381 44.1856363050715
"3089" 617.6 35.3855222045079 40.3805638760634
"3090" 617.8 41.8685663577127 38.3115610929824
"3091" 618 49.3028857875139 37.0766577524503
"3092" 618.2 56.7280331368012 37.4071561230051
"3093" 618.4 64.2549433705546 39.3308469420125
"3094" 618.6 71.1331246132056 42.4452587563419
"3095" 618.8 77.7078038887948 46.589266553129
"3096" 619 83.2799552121865 51.6490947390583
"3097" 619.2 88.2950187861086 57.3781671664692
"3098" 619.4 91.8203907157052 63.6127212491594
"3099" 619.6 94.8952435305899 70.5903691804478
"3100" 619.8 96.9446871614722 78.5140116278328
"3101" 620 95.789546205884 85.3868228074772
"3102" 620.2 95.5924601955118 92.2329032759895
"3103" 620.4 96.7405708564166 99.5475547415753
"3104" 620.6 98.3892227911918 105.677752387966
"3105" 620.8 100.256800998187 111.707627864885
"3106" 621 99.5045937446311 117.543265561293
"3107" 621.2 95.2651656327819 119.77484913137
"3108" 621.4 89.2579050515253 123.992384034653
"3109" 621.6 83.3571664687199 126.695555725274
"3110" 621.8 75.6849182159444 127.400865994381
"3111" 622 69.7796223558889 125.249320670825
"3112" 622.2 65.5111566420128 120.919354835418
"3113" 622.4 62.2332983713751 115.474500928392
"3114" 622.6 59.0225274678546 109.932674342213
"3115" 622.8 58.1212380529097 103.959903549648
"3116" 623 58.7920315997579 97.6591750718542
"3117" 623.2 61.0918951889518 91.4272621737521
"3118" 623.4 64.8625379208385 85.0963092839301
"3119" 623.6 68.2962598975972 78.6443010799919
"3120" 623.8 71.5186932749622 72.2032538166319
"3121" 624 75.6679618457753 66.670217873045
"3122" 624.2 78.5964236131011 59.9584057466388
"3123" 624.4 80.3762237407595 53.5754400356036
"3124" 624.6 83.4360589380972 48.7584341607107
"3125" 624.8 88.7656616150827 47.2352780819419
"3126" 625 91.3061872413459 49.258833278563
"3127" 625.2 95.4897624865045 50.4193094593226
"3128" 625.4 99.6653187795856 48.6702350667935
"3129" 625.6 101.149307083285 43.4238049250857
"3130" 625.8 101.285658554022 37.9856242100386
"3131" 626 101.581077126674 32.602416032652
"3132" 626.2 102.347036773613 27.1756874371767
"3133" 626.4 102.171790136988 22.4419144964839
"3134" 626.6 101.014173813307 19.670267991654
"3135" 626.8 101.301287452246 16.396857506129
"3136" 627 101.268770205603 16.7902963230463
"3137" 627.2 102.2994829941 18.3211471664228
"3138" 627.4 105.797015132451 20.6427019153909
"3139" 627.6 110.105389864866 23.2210983456207
"3140" 627.8 114.108497196094 27.3091044228293
"3141" 628 115.495595989593 31.7951094047419
"3142" 628.2 116.870021767836 36.9719436371965
"3143" 628.4 117.311489981686 42.5815581081497
"3144" 628.6 117.029386836411 48.1821544597011
"3145" 628.8 116.265351208972 54.5239372961362
"3146" 629 114.205324996432 60.3479559857719
"3147" 629.2 111.342601939366 66.7170255651169
"3148" 629.4 106.431296373866 71.7775643976813
"3149" 629.6 101.237041901992 76.353754604612
"3150" 629.8 95.6662408370177 80.5870615777419
"3151" 630 90.7884474696559 81.7362086369664
"3152" 630.2 84.9971647539571 80.173995759045
"3153" 630.4 80.0982605156193 77.4022083027419
"3154" 630.6 75.2282607720822 73.5447140160619
"3155" 630.8 71.1017762469915 69.6495404652516
"3156" 631 68.2951170494619 64.2766727850718
"3157" 631.2 67.4644297191114 57.9726333129069
"3158" 631.4 69.1113398824403 53.498190402976
"3159" 631.6 68.5448258178092 50.1481725816332
"3160" 631.8 64.832001487441 46.1906462077419
"3161" 632 61.8718751583056 40.7381774009419
"3162" 632.2 60.3367797744222 34.7665775103169
"3163" 632.4 56.5281137253625 29.9820734184371
"3164" 632.6 52.1836118985735 27.2766492140837
"3165" 632.8 52.3231344362064 25.2399557020204
"3166" 633 55.2481115613568 23.6516845692804
"3167" 633.2 60.0480573881228 23.8153252231877
"3168" 633.4 65.0940973808722 23.5017514766419
"3169" 633.6 71.5077380671899 23.8367231034478
"3170" 633.8 78.1272358412363 24.6753520160453
"3171" 634 84.6874991755821 27.1417237844782
"3172" 634.2 90.8691877366995 28.9374274207192
"3173" 634.4 95.813885826568 31.7056624616994
"3174" 634.6 99.5294973123744 33.4609261394485
"3175" 634.8 104.968569498139 34.6912026494753
"3176" 635 110.836836763124 35.3510673222202
"3177" 635.2 115.581209662372 37.8488785098619
"3178" 635.4 120.60991345072 40.0063548781083
"3179" 635.6 121.523105687472 42.0963403864364
"3180" 635.8 121.329340107825 45.2576715424772
"3181" 636 120.842131462847 49.2003325526169
"3182" 636.2 119.984159833737 54.8009907088596
"3183" 636.4 118.842874781249 60.9671285675186
"3184" 636.6 116.046075072241 66.09230434579
"3185" 636.8 112.525520846793 71.8593617728174
"3186" 637 109.738299849276 78.1177585151812
"3187" 637.2 105.748575323182 83.6763692544919
"3188" 637.4 101.556307957072 89.2899006411991
"3189" 637.6 97.5769215285207 95.2893337641206
"3190" 637.8 92.1054928019115 100.570081154415
"3191" 638 86.1432142775865 103.994823190913
"3192" 638.2 79.5268067306515 105.462568402629
"3193" 638.4 73.8226095515019 105.397383921999
"3194" 638.6 69.5407783906043 103.537234460534
"3195" 638.8 66.2959742503088 100.290278857886
"3196" 639 62.1973019651487 95.3535401151243
"3197" 639.2 58.6761284989145 89.8427351723189
"3198" 639.4 56.214846152048 83.9996801172571
"3199" 639.6 55.5788349755019 77.5094211852667
"3200" 639.8 55.1747117597985 70.6047256707525
"3201" 640 55.5406369308593 63.8039121905161
"3202" 640.2 57.0119090740851 56.7355926640645
"3203" 640.4 59.5743747235367 50.6576597689355
"3204" 640.6 63.9931362623622 47.8123734953719
"3205" 640.8 67.4012413879249 45.8916052476051
"3206" 641 69.1917482014381 40.6851930237306
"3207" 641.2 68.145160008084 34.9065237101066
"3208" 641.4 66.9294916105592 29.2901530680137
"3209" 641.6 65.3113258453149 28.4198806306071
"3210" 641.8 65.4103716523036 27.1951068673082
"3211" 642 67.2901072835389 23.6673638469419
"3212" 642.2 70.3591117883936 17.7144794424161
"3213" 642.4 73.4769428747056 12.1509344045419
"3214" 642.6 76.1670550054722 6.28240178692279
"3215" 642.8 75.9559002071389 3.33526053934193
"3216" 643 76.423194956494 3.76286170948106
"3217" 643.2 79.5295874368906 3.76710064462969
"3218" 643.4 83.3722016402142 4.70536387080645
"3219" 643.6 87.25063848444 5.98341466890323
"3220" 643.8 93.2540685123418 7.88378490356802
"3221" 644 97.4754636440196 10.9963412804261
"3222" 644.2 102.223992490524 14.52204125101
"3223" 644.4 107.20547675122 18.7003337287946
"3224" 644.6 112.096121262289 23.5196906501909
"3225" 644.8 115.99782012953 29.0122279023147
"3226" 645 118.451725892686 33.9768885026448
"3227" 645.2 120.366399702202 39.1826950614319
"3228" 645.4 121.443026226217 45.3337404020533
"3229" 645.6 120.733990041129 51.8105473009991
"3230" 645.8 118.80966402656 59.2454525446837
"3231" 646 115.717373756598 65.5830013528778
"3232" 646.2 111.098433134284 71.141868412374
"3233" 646.4 105.892824215415 76.9253902695705
"3234" 646.6 101.530718504284 83.0340379553657
"3235" 646.8 97.6802438764431 89.1521524241011
"3236" 647 92.8563079561422 94.9736807915719
"3237" 647.2 87.1185365166781 99.9771976931831
"3238" 647.4 81.3639718143534 101.091210028593
"3239" 647.6 74.3507176728857 101.231035517578
"3240" 647.8 67.6577216372975 101.099990341189
"3241" 648 61.0182064736151 99.6402838029154
"3242" 648.2 54.6482103050423 98.4984382764709
"3243" 648.4 48.0375457836178 95.730884295839
"3244" 648.6 41.8622431688151 91.848702758142
"3245" 648.8 36.5473763448611 86.9426132242975
"3246" 649 31.5078151579722 81.3273897352514
"3247" 649.2 26.8509469055865 75.2547072373134
"3248" 649.4 22.4890920714437 69.3217805650277
"3249" 649.6 19.1911159306609 63.1412766192891
"3250" 649.8 17.6194314937171 56.3054802211195
"3251" 650 16.5753317376541 48.7578309688025
"3252" 650.2 17.6174700276102 42.3248932670523
"3253" 650.4 22.498223830904 38.8263968395942
"3254" 650.6 29.023566235412 37.0719891924287
"3255" 650.8 36.2686702928618 35.6467137809497
"3256" 651 43.4899144674469 34.243011820666
"3257" 651.2 50.2071634427051 35.271398568468
"3258" 651.4 57.5900608025133 36.1980599871118
"3259" 651.6 64.9927430776722 37.4154387135655
"3260" 651.8 72.0298771981274 39.425578561535
"3261" 652 78.8538177842653 41.982246983673
"3262" 652.2 85.4977767094063 45.6502711026211
"3263" 652.4 91.4902253182091 49.488142714363
"3264" 652.6 97.2846894796049 53.3923144295787
"3265" 652.8 103.773174782676 56.0324927975481
"3266" 653 110.612161380866 56.4902686776813
"3267" 653.2 117.343533464952 57.3545318917011
"3268" 653.4 123.863197687825 58.4691923044184
"3269" 653.6 125.197199178472 56.9197799205619
"3270" 653.8 125.424501108443 54.6361277158008
"3271" 654 125.113581878332 51.5386518271219
"3272" 654.2 124.724868445113 50.559151748441
"3273" 654.4 123.948369371186 50.9315277970991
"3274" 654.6 122.711782993384 50.5557686375949
"3275" 654.8 123.369020934502 49.5933434467519
"3276" 655 123.872459074754 48.5814506273827
"3277" 655.2 123.362588834491 48.1554556897035
"3278" 655.4 122.019094830791 49.3470390917738
"3279" 655.6 121.569517930274 49.8598494461479
"3280" 655.8 121.235610308203 50.4742738626169
"3281" 656 121.217337296809 51.4554536600304
"3282" 656.2 121.642120210169 54.3168475942571
"3283" 656.4 122.322623855919 58.0024321402662
"3284" 656.6 121.957305554336 62.3956744054313
"3285" 656.8 120.749923911893 67.1559102524055
"3286" 657 118.695661724405 71.8103409179823
"3287" 657.2 115.363125706579 76.4733442990429
"3288" 657.4 111.641061125472 81.4900611533596
"3289" 657.6 107.690777158252 86.3401805337019
"3290" 657.8 102.862396364218 91.0368547051328
"3291" 658 98.0378657174151 96.2383405291705
"3292" 658.2 93.6004732422081 101.384754379204
"3293" 658.4 88.7024787314345 106.281015602732
"3294" 658.6 84.2510352462799 111.241274349617
"3295" 658.8 79.4599181060267 115.680670282851
"3296" 659 74.2632065601358 120.291179696587
"3297" 659.2 69.6124261473904 125.335987284187
"3298" 659.4 65.7471025419553 128.90830323281
"3299" 659.6 61.2968987738173 128.98781230422
"3300" 659.8 55.8837513148561 128.903560654688
"3301" 660 51.3410094886995 126.87514001236
"3302" 660.2 48.048340141061 123.540314513134
"3303" 660.4 45.0965144649208 119.500610901144
"3304" 660.6 42.0675471010383 115.312778758063
"3305" 660.8 38.1307742111171 111.121172639667
"3306" 661 33.8954000503995 107.380363583969
"3307" 661.2 30.8938419751261 102.627471184309
"3308" 661.4 29.4453884487775 97.3816310160998
"3309" 661.6 30.0843833997958 90.935961278389
"3310" 661.8 31.015347676698 84.4212139720323
"3311" 662 32.0701764065947 77.1929179446705
"3312" 662.2 34.3008172631995 71.287290014742
"3313" 662.4 37.3464699646531 65.2523318727951
"3314" 662.6 39.2567217516408 58.6423489669442
"3315" 662.8 42.2072577525566 52.5158415553444
"3316" 663 46.4036130981759 47.1201515339271
"3317" 663.2 47.1121547548056 41.6186123951864
"3318" 663.4 46.7109606379722 39.2476660682419
"3319" 663.6 50.1550978759928 37.983322946194
"3320" 663.8 55.2627299704722 37.942259942754
"3321" 664 61.7982284847405 39.0565748717419
"3322" 664.2 67.2308879605518 40.6851930237306
"3323" 664.4 73.1350640603131 42.9652584365147
"3324" 664.6 78.9474128609179 45.3293511046767
"3325" 664.8 84.1803796022222 48.6748317622419
"3326" 665 89.5058147502933 52.1030748769946
"3327" 665.2 94.1562137955207 56.4662815509264
"3328" 665.4 97.5530638576603 60.0198467254053
"3329" 665.6 100.849361692252 65.3621889819319
"3330" 665.8 104.134821640957 71.299903295039
"3331" 666 106.363011185773 77.1634989116448
"3332" 666.2 107.65876284229 83.5881733176458
"3333" 666.4 108.526527850056 89.7983649942141
"3334" 666.6 108.319556307161 96.322640419091
"3335" 666.8 107.307672652492 101.949696826596
"3336" 667 104.375344036406 106.6812254671
"3337" 667.2 99.9476508069587 111.578266256958
"3338" 667.4 94.5340032138333 113.656454749825
"3339" 667.6 88.4152753958546 115.05841467186
"3340" 667.8 81.710466069642 115.932923773119
"3341" 668 75.2131321518252 116.613372447301
"3342" 668.2 68.7518669816934 115.94873247878
"3343" 668.4 63.2760545672222 114.392509728936
"3344" 668.6 58.7515650063307 111.6495965761
"3345" 668.8 56.3051238561059 107.482359155098
"3346" 669 56.6733310974825 102.723433515938
"3347" 669.2 57.0730014168021 96.9000770535254
"3348" 669.4 58.9394090304314 91.4155627127419
"3349" 669.6 61.4553243288662 85.8140813769541
"3350" 669.8 64.4268482181389 80.3592963132268
"3351" 670 68.2678735214062 74.9492703652797
"3352" 670.2 71.9529792437829 69.3417466354895
"3353" 670.4 75.1472400487693 63.7243671486429
"3354" 670.6 77.5923498942222 58.0242870363319
"3355" 670.8 80.399388994566 52.5324852915857
"3356" 671 84.9088636564722 49.4339967877929
"3357" 671.2 88.6273649607299 50.5456868097626
"3358" 671.4 90.3566574534722 52.8629138188669
"3359" 671.6 91.5683265834829 51.4856341845185
"3360" 671.8 93.0884726569097 47.5362467164294
"3361" 672 93.2951148728593 42.5249828254194
"3362" 672.2 92.6386024484839 37.1812147572536
"3363" 672.4 92.4090820932722 31.6677152737419
"3364" 672.6 91.4925246445067 26.0711593118799
"3365" 672.8 91.006828601747 20.6404232969617
"3366" 673 90.3897703650291 14.8183937884124
"3367" 673.2 90.0036256108655 10.0021246353599
"3368" 673.4 90.5063854013813 8.92931055082148
"3369" 673.6 89.4569956610228 7.91944530271946
"3370" 673.8 89.3121151000148 8.44539150049725
"3371" 674 91.2230732711497 9.61209265835484
"3372" 674.2 94.0552721468593 11.0052091231613
"3373" 674.4 98.0275778746091 12.7664492058998
"3374" 674.6 102.550847057222 15.3373801061794
"3375" 674.8 106.454331442775 19.3220658513783
"3376" 675 110.335697417124 23.4815688109442
"3377" 675.2 113.678816063493 28.9951205044472
"3378" 675.4 115.361694857738 34.9812626198542
"3379" 675.6 116.716228807766 41.1735655780655
"3380" 675.8 116.696232436066 47.8770417834548
"3381" 676 115.691354900033 54.5466612492521
"3382" 676.2 113.495384172654 60.6132060082268
"3383" 676.4 109.940305204351 66.1838039183177
"3384" 676.6 106.261004115264 71.6064060062568
"3385" 676.8 101.914560296106 76.9380395878112
"3386" 677 98.288362599328 82.2578846035496
"3387" 677.2 94.0345517308422 86.3210714140519
"3388" 677.4 89.1809475363522 87.746611739942
"3389" 677.6 82.6689827568703 89.5232032910914
"3390" 677.8 75.6204657275008 89.5592482324562
"3391" 678 68.4476578880022 89.7951093664219
"3392" 678.2 61.1725801497075 89.9917459545066
"3393" 678.4 53.9228567955935 88.5472645511359
"3394" 678.6 46.933578125358 85.9812930675134
"3395" 678.8 40.0595844904722 82.8801559357419
"3396" 679 32.8681956260465 79.325733548039
"3397" 679.2 27.5994593624062 74.4589231440721
"3398" 679.4 25.7306198755722 67.4527266716419
"3399" 679.6 25.6691603512914 59.8163971978909
"3400" 679.8 27.391736282279 52.3851858276169
"3401" 680 30.574894867154 45.8142544570601
"3402" 680.2 34.5873159327563 40.7373088045942
"3403" 680.4 40.25666230225 38.3441113983716
"3404" 680.6 47.0037239124182 36.3399811052825
"3405" 680.8 54.2175137187222 34.3939496771419
"3406" 681 61.3299111759167 31.8045460070382
"3407" 681.2 68.1436367452854 29.8715980201925
"3408" 681.4 72.2464612390266 27.7489610266767
"3409" 681.6 72.9157301433092 24.2511612994376
"3410" 681.8 74.4056153006658 18.9036452451613
"3411" 682 75.54055175767 12.7027889808079
"3412" 682.2 76.1586088135389 7.04667622247527
"3413" 682.4 75.5293675145056 4.7068706831086
"3414" 682.6 75.9215875524097 3.64100645374193
"3415" 682.8 77.9459797600908 4.25827698539142
"3416" 683 81.9785799712142 5.3834294067742
"3417" 683.2 86.780337814744 6.96571632907889
"3418" 683.4 92.69843228144 9.35319490825807
"3419" 683.6 97.993272904685 12.7429105366781
"3420" 683.8 103.284502249391 16.8314987726909
"3421" 684 107.761091706097 21.4960901267107
"3422" 684.2 111.765220146892 27.3426845262919
"3423" 684.4 114.861274302385 33.78023154314
"3424" 684.6 117.284323935787 40.3632746725705
"3425" 684.8 118.479967821591 47.5591871199697
"3426" 685 118.614089582278 54.5108434818876
"3427" 685.2 117.518842875442 61.798357469348
"3428" 685.4 114.773260322136 68.4240753873162
"3429" 685.6 111.38265782771 74.8530643547122
"3430" 685.8 106.786190002192 80.4927899208019
"3431" 686 101.540958627501 85.8996418291554
"3432" 686.2 96.6446879857269 90.9324264800815
"3433" 686.4 93.442001683237 97.0808546560361
"3434" 686.6 90.4362929774151 103.277776224999
"3435" 686.8 86.699140600846 109.521007106359
"3436" 687 82.2909388390049 115.625210000162
"3437" 687.2 76.6938306602617 120.515064214847
"3438" 687.4 70.354292731353 124.521674223806
"3439" 687.6 64.5258854244368 128.023900959043
"3440" 687.8 58.3813239150876 128.271664765896
"3441" 688 52.3999358330686 127.154875848971
"3442" 688.2 46.6531225845157 125.585991972098
"3443" 688.4 42.2886943344992 122.145092960715
"3444" 688.6 38.7645017273611 116.763456055881
"3445" 688.8 35.5680782897703 111.645505726828
"3446" 689 32.5091761823761 106.225130441492
"3447" 689.2 29.3449867236151 100.176639093228
"3448" 689.4 27.0390688071059 93.8108246411479
"3449" 689.6 26.5743944497122 86.6956101591919
"3450" 689.8 26.057630929293 79.4128722759778
"3451" 690 26.7568321954722 72.1688574012619
"3452" 690.2 28.1623313218785 65.2082013260857
"3453" 690.4 30.0208064699155 58.3745158292574
"3454" 690.6 32.5039553219777 51.8617849405002
"3455" 690.8 35.5840517761351 45.4076732902476
"3456" 691 39.2376644379597 39.8591578970419
"3457" 691.2 42.0281969180107 33.9265112118573
"3458" 691.4 45.5490746780292 30.57599594859
"3459" 691.6 51.0526281452414 30.1242863789342
"3460" 691.8 57.5529473985491 30.2908787040881
"3461" 692 64.1988970153927 29.8624825310488
"3462" 692.2 70.4971760441075 30.6710435429772
"3463" 692.4 77.2024416372998 31.2459967711212
"3464" 692.6 83.4012183963722 32.4490659438753
"3465" 692.8 90.2702081948605 32.4830377121419
"3466" 693 97.768886989692 33.2566420724782
"3467" 693.2 104.715658245304 34.6765069969105
"3468" 693.4 111.082820627378 35.5731416022107
"3469" 693.6 116.108203310982 38.1378671962612
"3470" 693.8 120.552199682059 42.3455483499631
"3471" 694 124.766921476208 47.933301773308
"3472" 694.2 126.523819805693 53.1311764601073
"3473" 694.4 126.178164041587 57.8963469304848
"3474" 694.6 126.028856394086 64.4471081096627
"3475" 694.8 124.252537711754 70.4548992364604
"3476" 695 120.838727331753 76.010397656583
"3477" 695.2 115.424792684838 79.8802691394054
"3478" 695.4 109.40665944129 83.3048030390753
"3479" 695.6 102.929965899684 86.7019798657419
"3480" 695.8 96.7347389619865 89.8540746499134
"3481" 696 91.0870806844416 92.0980312716705
"3482" 696.2 85.0547524262298 91.6626301183177
"3483" 696.4 79.9791308399376 89.9171050134548
"3484" 696.6 75.0620841226475 86.7466334786698
"3485" 696.8 70.5447596958873 82.7263215134023
"3486" 697 65.7348013689579 78.1010561070848
"3487" 697.2 61.7620746631722 73.1931062145019
"3488" 697.4 59.532797106564 67.2093778826297
"3489" 697.6 58.6834377034722 60.824172046676
"3490" 697.8 59.0297315727389 54.8152288764419
"3491" 698 60.2277572180196 50.5220466617419
"3492" 698.2 62.8407926916887 49.0169572377625
"3493" 698.4 63.4465508352382 47.0498789636355
"3494" 698.6 61.4028098562936 42.8465502689919
"3495" 698.8 57.8294338524352 38.8725611269642
"3496" 699 53.5391175468676 34.5503778193931
"3497" 699.2 49.6898269554597 31.8381049239544
"3498" 699.4 49.8790844666368 30.8372345463369
"3499" 699.6 52.2221008744722 29.6310016043794
"3500" 699.8 56.0133852785472 29.8555337602669
"3501" 700 60.8477743863889 31.3067652359086
"3502" 700.2 65.9965170202072 32.6055202621877
"3503" 700.4 71.990769259159 33.8441595840793
"3504" 700.6 78.1870234920003 35.0844544950565
"3505" 700.8 83.0828336830592 38.5497677853724
"3506" 701 85.8928450167056 43.6555030008419
"3507" 701.2 86.7555500775483 49.5250491147854
"3508" 701.4 88.4245910487222 55.5899444355857
"3509" 701.6 89.3351961165347 62.1188936493357
"3510" 701.8 90.5601338955025 68.3340624324692
"3511" 702 91.4172578405294 74.7851688687705
"3512" 702.2 91.7267691036887 81.8610028877419
"3513" 702.4 91.0202270870465 88.9635410229994
"3514" 702.6 87.7539183081906 93.8348143655186
"3515" 702.8 82.4777946386798 98.1542315100721
"3516" 703 77.2740801617829 102.376405323635
"3517" 703.2 71.1789753694151 105.301522991742
"3518" 703.4 64.5600381678569 106.860876152925
"3519" 703.6 57.5292539525823 107.898493258549
"3520" 703.8 50.9788529964348 107.53151558392
"3521" 704 44.5155540347294 105.676425720113
"3522" 704.2 37.6172273230833 103.546314964631
"3523" 704.4 31.0862733969359 100.740813101942
"3524" 704.6 25.3655351664539 96.7345598703658
"3525" 704.8 19.8875210496924 92.5971724966043
"3526" 705 14.9093359430398 87.9242749064176
"3527" 705.2 11.4396631243722 82.6045213613965
"3528" 705.4 11.3332411060122 76.7359369976119
"3529" 705.6 11.7809886454428 69.4962784083302
"3530" 705.8 13.6798691897792 62.7935070627221
"3531" 706 15.3030041033785 56.1234073591482
"3532" 706.2 17.8368616833785 49.6979658768357
"3533" 706.4 21.8278123977459 44.5318405230367
"3534" 706.6 25.3574517592449 39.1608064334692
"3535" 706.8 28.4694756923156 36.0221387634648
"3536" 707 32.8095844896972 35.9179019692294
"3537" 707.2 38.6903268366645 37.4298498143573
"3538" 707.4 44.8370286239026 39.4387572647419
"3539" 707.6 51.1011094514216 41.6109078274888
"3540" 707.8 56.7877955014347 43.2462493550044
"3541" 708 63.1579998390631 44.7154800771851
"3542" 708.2 68.974797720703 46.805217894654
"3543" 708.4 74.2464448716956 49.8389972785079
"3544" 708.6 79.1841740826887 54.2808301970203
"3545" 708.8 83.1138388064821 59.1343944485538
"3546" 709 86.27792242036 64.8148881958746
"3547" 709.2 88.8315620421137 71.185134343657
"3548" 709.4 90.5159643409277 77.7591641351479
"3549" 709.6 91.4409994472663 83.895562097536
"3550" 709.8 91.6389429560783 89.5741384555601
"3551" 710 93.135120096888 94.022727750138
"3552" 710.2 96.598945846818 97.0840062425644
"3553" 710.4 99.7002572797222 101.260298058353
"3554" 710.6 102.392480958472 105.651856851992
"3555" 710.8 105.321122598928 107.96542526676
"3556" 711 106.100040492982 109.032007733478
"3557" 711.2 104.490515034712 109.068567445412
"3558" 711.4 101.686620632615 110.178898292885
"3559" 711.6 97.3981766255563 112.389160952891
"3560" 711.8 92.7224033286453 114.214212387473
"3561" 712 87.678008011758 116.424850544199
"3562" 712.2 82.7610607926703 118.424320316166
"3563" 712.4 77.3223435357594 119.564620351623
"3564" 712.6 71.9087665724167 119.820915199881
"3565" 712.8 66.192654886818 120.157821745181
"3566" 713 60.7633124670555 119.325493579325
"3567" 713.2 56.5571487247835 116.32592264894
"3568" 713.4 51.8648269556922 113.092948043702
"3569" 713.6 47.6291879993227 109.671022625106
"3570" 713.8 42.4655539756326 106.407207902308
"3571" 714 38.2477533179771 102.131511751422
"3572" 714.2 35.6992379048889 96.4865568717141
"3573" 714.4 33.1341131720588 90.7798170013092
"3574" 714.6 31.6904019541781 85.1582627489184
"3575" 714.8 31.370905111311 78.9761422438065
"3576" 715 31.1510066416049 72.6028294083338
"3577" 715.2 31.5534245944122 66.0462954654019
"3578" 715.4 33.5665744417222 59.3002985009607
"3579" 715.6 35.374794998461 52.445841179315
"3580" 715.8 35.3301969050745 45.9141430370488
"3581" 716 35.6039638422674 39.4433618718865
"3582" 716.2 37.7745879227936 34.5204338500634
"3583" 716.4 42.3881675323456 33.2222461887293
"3584" 716.6 47.714079572333 34.5284391774635
"3585" 716.8 53.5780570929587 36.8306206638636
"3586" 717 60.4556115892433 40.2537727293323
"3587" 717.2 66.0906520495518 42.9739443999919
"3588" 717.4 71.2260327244722 46.0274224773982
"3589" 717.6 76.9712213848091 49.3392927297209
"3590" 717.8 82.5353938700999 52.6362471336568
"3591" 718 87.5238046790322 56.4038336900119
"3592" 718.2 92.2394892493039 61.1436899998707
"3593" 718.4 96.1211834479722 66.6081035831119
"3594" 718.6 97.524239693068 72.4040215460611
"3595" 718.8 96.3555037727247 78.610597292907
"3596" 719 94.0232984221781 85.0008935282713
"3597" 719.2 90.2192076319156 89.486623276374
"3598" 719.4 85.5561262858188 94.3140945249994
"3599" 719.6 80.4709930949294 98.8881384539705
"3600" 719.8 74.2172515976622 101.822389274132
"3601" 720 67.349947756576 103.677848737204
"3602" 720.2 60.442232964884 105.16663508833
"3603" 720.4 53.6099109435181 106.376776207522
"3604" 720.6 46.709115596045 106.535885542596
"3605" 720.8 39.5109804200854 106.079107923412
"3606" 721 32.6982501342364 105.24263325194
"3607" 721.2 25.9418558872895 103.73727005629
"3608" 721.4 19.7500121374444 100.888731842936
"3609" 721.6 14.0503500557658 97.3867243208062
"3610" 721.8 8.14705596902777 93.8926708155197
"3611" 722 6.94254400620808 89.2306331829495
"3612" 722.2 7.00360246110081 83.0730670483991
"3613" 722.4 9.00492409088399 77.5370962061537
"3614" 722.6 11.7171205293822 71.9701225569019
"3615" 722.8 14.398517725745 66.6238927344995
"3616" 723 18.3062987616124 61.3838845786859
"3617" 723.2 21.6561768869322 56.1324841909819
"3618" 723.4 25.7055508590893 51.31487183871
"3619" 723.6 30.3654439737306 46.5155728115285
"3620" 723.8 34.7478682301759 41.4110071446679
"3621" 724 40.0689691481759 37.2211557251123
"3622" 724.2 45.6934083376494 32.9561698391723
"3623" 724.4 50.6542764968472 29.5927833650794
"3624" 724.6 56.4261414081186 30.4434887465712
"3625" 724.8 62.4517783361674 32.5734564734127
"3626" 725 68.7165978681349 34.5947105486456
"3627" 725.2 74.5143535164947 37.6867301148094
"3628" 725.4 80.7411048093688 40.703912772604
"3629" 725.6 86.3754714405483 43.5181388943724
"3630" 725.8 91.0934040867874 47.917390570318
"3631" 726 96.0033590705022 52.1157472405519
"3632" 726.2 100.868365624102 56.9656418077219
"3633" 726.4 105.950017000792 61.3836702708019
"3634" 726.6 110.967778968501 64.9940199433419
"3635" 726.8 115.367838783977 69.8582053570885
"3636" 727 120.39139718179 74.0960856145785
"3637" 727.2 124.384357736967 75.6287810929796
"3638" 727.4 124.595094406987 74.081131600534
"3639" 727.6 122.736483879132 72.4837441728966
"3640" 727.8 120.963123162292 73.0440550812319
"3641" 728 118.310625854611 73.664893350732
"3642" 728.2 114.899810951297 75.0565802824739
"3643" 728.4 109.574791696833 76.7192706932574
"3644" 728.6 104.71173631486 80.1723806819358
"3645" 728.8 100.975488758395 84.1392552110623
"3646" 729 97.3702768326761 87.5455021700332
"3647" 729.2 93.5345371683889 91.1430808214364
"3648" 729.4 88.4661044920839 92.6771356605089
"3649" 729.6 83.9206592002722 92.0576291329819
"3650" 729.8 79.7778020569722 90.2346191183719
"3651" 730 75.5611870791653 87.1396606920489
"3652" 730.2 72.8033590680222 82.8967171727719
"3653" 730.4 70.1007018580605 77.750668719889
"3654" 730.6 67.5338402507579 72.7666218624766
"3655" 730.8 66.3982253566212 66.7973245253483
"3656" 731 67.0412493810083 60.8015710260409
"3657" 731.2 68.1651866796956 54.75451337571
"3658" 731.4 71.0878223110177 50.8077183494389
"3659" 731.6 74.6143933394297 49.7414187951887
"3660" 731.8 79.1716766516512 49.6812453971419
"3661" 732 83.1534489206372 49.2809388906595
"3662" 732.2 84.9402103481836 46.5032214982368
"3663" 732.4 84.5724722191274 42.6675395504316
"3664" 732.6 82.2439444775067 39.6232591096385
"3665" 732.8 79.5201932030056 35.4725533196086
"3666" 733 77.2777292447056 32.3768759363086
"3667" 733.2 75.9449865883486 31.3699851698318
"3668" 733.4 75.7476578887826 28.6410064372247
"3669" 733.6 76.0284380908016 23.4455481835537
"3670" 733.8 76.5995582820584 18.1287941791902
"3671" 734 77.4827118258569 12.3206065878079
"3672" 734.2 77.4868885141755 6.70546527526941
"3673" 734.4 75.2787813369778 3.28172637642732
"3674" 734.6 72.8768793296238 2.71836411104497
"3675" 734.8 72.6856964261424 2.72078714577385
"3676" 735 71.5821063949249 2.17798543352088
"3677" 735.2 70.7163818248586 3.40069479753739
"3678" 735.4 72.1309818601865 5.37902638381336
"3679" 735.6 72.9321634950056 5.95108669587527
"3680" 735.8 74.8265626083109 6.75599843109678
"3681" 736 79.0881087999441 6.74283883438238
"3682" 736.2 82.9451240319722 7.0509226935086
"3683" 736.4 86.4080627246389 8.58389873654193
"3684" 736.6 90.8451433993073 10.6726371483193
"3685" 736.8 94.8619119198898 13.3705582169287
"3686" 737 98.8757093941426 17.4947682161156
"3687" 737.2 101.923447746855 21.1305943319866
"3688" 737.4 105.337090188283 25.9698451409104
"3689" 737.6 108.013643958314 31.3364905331419
"3690" 737.8 109.492506631091 37.1771831041028
"3691" 738 110.441869122264 43.0335421493954
"3692" 738.2 111.11193204259 49.2368646931243
"3693" 738.4 110.865547138866 55.6448348992268
"3694" 738.6 109.724197866202 62.2053624157519
"3695" 738.8 107.888107781217 69.217785356048
"3696" 739 105.320896361644 75.6223303010562
"3697" 739.2 100.996422887953 80.2845005166169
"3698" 739.4 97.9656827157663 84.7348646076537
"3699" 739.6 95.4419340026405 89.7619616658014
"3700" 739.8 91.5410615241236 94.928835719953
"3701" 740 86.0162081469626 98.1184539130496
"3702" 740.2 79.8424154252622 99.3649564871419
"3703" 740.4 73.7131492423169 98.6213705496934
"3704" 740.6 67.3411905020588 95.3035335953766
"3705" 740.8 63.2816439589428 90.8048202611831
"3706" 741 59.3751808228122 85.8815616621019
"3707" 741.2 56.6424154227822 80.3704915550419
"3708" 741.4 55.4098571847948 74.3447491587419
"3709" 741.6 54.6749795008846 67.6966141987213
"3710" 741.8 55.7680617946654 61.0364054509806
"3711" 742 56.4156351693722 53.9404558435753
"3712" 742.2 57.7456349795701 49.363037013405
"3713" 742.4 62.0170440821597 49.0172034893044
"3714" 742.6 65.3899865563432 49.6549446733226
"3715" 742.8 69.5909027548785 50.8086834564919
"3716" 743 75.4523419163309 50.2478723363289
"3717" 743.2 81.6218099496701 49.9256741364013
"3718" 743.4 85.6930258970196 48.1283779897946
"3719" 743.6 86.7203022668552 44.4315229945717
"3720" 743.8 85.5869584974836 42.3963278287533
"3721" 744 84.8817151824008 38.1329674219919
"3722" 744.2 86.3700548609389 32.9713818809753
"3723" 744.4 88.7303064741353 27.9275897538398
"3724" 744.6 91.2843762771174 22.7830020085161
"3725" 744.8 93.2705936704722 17.5089653881441
"3726" 745 93.642409728407 11.8883917171767
"3727" 745.2 92.5472182000529 9.57510726548387
"3728" 745.4 90.6021249065347 8.64122609549193
"3729" 745.6 90.6570192227868 9.35799700670822
"3730" 745.8 90.379569995419 8.59582499561427
"3731" 746 89.6153693316637 8.02255140611427
"3732" 746.2 89.6869950930437 9.55293409344523
"3733" 746.4 91.656327099843 11.0799648673037
"3734" 746.6 95.0829686447985 12.2394398008156
"3735" 746.8 99.8653623613978 14.3570212815824
"3736" 747 104.094916520035 18.1002403222419
"3737" 747.2 107.767330370593 22.9315662297116
"3738" 747.4 110.914244082788 28.6491448644682
"3739" 747.6 113.850851657083 34.047974037163
"3740" 747.8 116.565028595838 39.8834117796746
"3741" 748 119.002648315828 45.7153681036266
"3742" 748.2 121.371547850911 51.5292937161905
"3743" 748.4 123.238889248787 57.936385085942
"3744" 748.6 122.000067114296 63.8796959857125
"3745" 748.8 119.843520091587 69.8968740706848
"3746" 749 116.510209561655 75.981273764665
"3747" 749.2 112.374923651001 81.9150853018457
"3748" 749.4 107.909265927205 87.5104911327816
"3749" 749.6 102.417345916033 92.5049611226952
"3750" 749.8 96.3221865733088 95.9392793068092
"3751" 750 91.3263452581261 98.95999014379
"3752" 750.2 85.7509986757075 100.468039786154
"3753" 750.4 80.3368497609091 99.589813312538
"3754" 750.6 77.2663020438546 96.7586224423302
"3755" 750.8 75.917628399941 93.6768085379919
"3756" 751 76.0972446435743 90.9124858893031
"3757" 751.2 75.7164463121217 87.0657754769481
"3758" 751.4 76.6118278785573 82.9059058132845
"3759" 751.6 77.2406791965856 78.0864592537832
"3760" 751.8 78.8574155536487 73.0483265315066
"3761" 752 80.8354956377147 67.9827634651662
"3762" 752.2 82.068069720132 61.7550569962059
"3763" 752.4 83.7612475777635 56.633254441072
"3764" 752.6 86.8364053155436 53.9577883784052
"3765" 752.8 88.9668749626238 54.4867064355904
"3766" 753 91.5581514598129 53.8944912944782
"3767" 753.2 91.3702004854722 50.3812426222156
"3768" 753.4 90.9983844275374 45.6699919332202
"3769" 753.6 89.2950585018515 40.6028760480178
"3770" 753.8 88.8908503069025 35.2391949230559
"3771" 754 89.6133925633389 28.9457273413753
"3772" 754.2 90.6917805527626 22.4953378417419
"3773" 754.4 90.4178686197306 16.520696237315
"3774" 754.6 89.7537740982308 12.9539567199488
"3775" 754.8 89.5587618750892 8.42912841994406
"3776" 755 87.7016153805157 7.70931033285063
"3777" 755.2 86.4801165785031 7.45363699284502
"3778" 755.4 87.2777258591699 8.57530703933496
"3779" 755.6 87.794955284681 10.4642921075222
"3780" 755.8 89.8153333341086 12.4905555765033
"3781" 756 93.7209042295266 14.8004553855789
"3782" 756.2 98.487673066767 17.7991878758261
"3783" 756.4 102.466044565634 21.5213891628065
"3784" 756.6 106.681368314935 26.4566248204156
"3785" 756.8 109.630681814747 32.3368844453683
"3786" 757 111.890568530033 39.0136768480379
"3787" 757.2 111.894446883472 45.5460319048819
"3788" 757.4 109.587369556882 52.2304019584519
"3789" 757.6 106.778898697727 58.8949609247113
"3790" 757.8 103.393096145676 65.1892709482011
"3791" 758 100.473814762078 71.0937489311073
"3792" 758.2 96.7415004687363 76.1462944641099
"3793" 758.4 92.3986485620605 80.1861447537125
"3794" 758.6 88.1000189453435 84.2335609116132
"3795" 758.8 83.4439003662877 88.2579198346545
"3796" 759 79.1286578502148 92.842124714336
"3797" 759.2 76.8687386430107 98.1405028972612
"3798" 759.4 73.5311392729444 102.643939870047
"3799" 759.6 67.5765739599444 105.301522991742
"3800" 759.8 60.4430610229167 106.699319706881
"3801" 760 53.5192499842337 107.81434300688
"3802" 760.2 46.6878717488087 108.574480619022
"3803" 760.4 39.6539236375203 107.834706288934
"3804" 760.6 32.5465737629771 105.478390571674
"3805" 760.8 26.4151101181695 102.197313707925
"3806" 761 20.6267565638575 97.825006881586
"3807" 761.2 15.1452554871236 92.3832906069438
"3808" 761.4 10.3332507251053 86.7031486192374
"3809" 761.6 6.70501999112642 80.6037299687139
"3810" 761.8 6.26396843722451 74.1963174648245
"3811" 762 8.82472210181222 68.5878083788519
"3812" 762.2 11.0405805555222 61.9875184517419
"3813" 762.4 13.853954299816 55.6058687019607
"3814" 762.6 16.9257260075031 49.2178984959378
"3815" 762.8 20.5407073903432 43.0468878137097
"3816" 763 21.8621609677649 37.6210605175468
"3817" 763.2 21.8616025213397 35.0321482273805
"3818" 763.4 24.3465774242527 34.7500318091566
"3819" 763.6 29.2415962848597 35.6790379736044
"3820" 763.8 34.6117906934722 37.4106426992219
"3821" 764 40.215514187703 39.3848597477804
"3822" 764.2 46.0315700743347 41.2302372319294
"3823" 764.4 51.9102414800107 44.0396453035496
"3824" 764.6 58.4849521930389 48.0463540493086
"3825" 764.8 64.2865324489238 51.631608447871
"3826" 765 69.8584948835016 56.3634422567125
"3827" 765.2 75.497213447195 61.2307216339201
"3828" 765.4 82.3829243814097 62.3338712453982
"3829" 765.6 89.2911703410822 63.9060740646019
"3830" 765.8 94.6388767636722 67.9350044532848
"3831" 766 96.2656133300322 74.1867804363019
"3832" 766.2 95.6524197956723 81.1876339095991
"3833" 766.4 93.002302867884 87.8972365654184
"3834" 766.6 88.2336292092586 92.8218454986351
"3835" 766.8 82.9420489620936 97.6640593128584
"3836" 767 77.0025108773684 101.864285117591
"3837" 767.2 70.9312053705376 105.681324186032
"3838" 767.4 64.2859429969434 108.59172141353
"3839" 767.6 57.5292539525823 111.229440720476
"3840" 767.8 50.7827289991667 114.038637142825
"3841" 768 43.9191102861904 115.882184635524
"3842" 768.2 36.7787170107081 117.598662127516
"3843" 768.4 29.8659439287695 117.593335090931
"3844" 768.6 26.6346640621508 114.250960694492
"3845" 768.8 24.7483774372075 108.400197884007
"3846" 769 22.4818524783579 101.013800525513
"3847" 769.2 21.2233343920899 93.8285574293302
"3848" 769.4 20.5007378304522 87.1695163265119
"3849" 769.6 20.7009125792722 80.6125404039419
"3850" 769.8 22.4231520663794 74.1306744849997
"3851" 770 25.5090992962298 68.1062971679541
"3852" 770.2 28.4712294517275 61.7191776226143
"3853" 770.4 32.4830718803843 55.8516011311595
"3854" 770.6 36.6058264412114 49.5790531485789
"3855" 770.8 41.910791028331 44.951176250836
"3856" 771 47.8280210223259 40.6738589006566
"3857" 771.2 53.4681814691937 36.8360467908938
"3858" 771.4 58.890753323654 33.1600465225991
"3859" 771.6 64.5126872339831 30.158371765155
"3860" 771.8 69.960543626279 30.3445535040374
"3861" 772 75.4111682779554 33.1177181355734
"3862" 772.2 80.9898305994056 36.8823817026753
"3863" 772.4 86.2804517812983 40.942561898068
"3864" 772.6 90.6453082396475 45.86099747701
"3865" 772.8 95.2989725189518 50.947127078446
"3866" 773 100.079738308802 56.1538287170816
"3867" 773.2 105.275962156482 61.0982094218766
"3868" 773.4 108.769355868139 67.2354489037697
"3869" 773.6 110.944250290972 73.7580011900016
"3870" 773.8 113.285678120793 80.1772370619778
"3871" 774 116.338170013257 86.3507530559756
"3872" 774.2 117.609969028548 92.6955131798646
"3873" 774.4 117.351539240399 99.0066166654484
"3874" 774.6 114.624102549199 102.41546686036
"3875" 774.8 110.419050719845 107.11631029426
"3876" 775 105.952667090371 112.130549665439
"3877" 775.2 100.81288809094 116.895557666237
"3878" 775.4 95.1674347186778 121.025768675078
"3879" 775.6 90.5466967719722 123.295943995492
"3880" 775.8 85.3386722085937 122.697370169695
"3881" 776 79.7316760087926 121.485524973635
"3882" 776.2 76.4215719498919 120.669577491215
"3883" 776.4 71.2188614294345 118.990382917119
"3884" 776.6 65.46854522325 116.356502581853
"3885" 776.8 60.1965126583865 113.669497482285
"3886" 777 55.3272716258118 110.304747212053
"3887" 777.2 50.9081147294151 106.236959896513
"3888" 777.4 47.5433328530022 101.138282790662
"3889" 777.6 45.2216729174824 95.2841844867827
"3890" 777.8 43.6005211800743 89.0249728463236
"3891" 778 42.8886234174207 82.1131644666285
"3892" 778.2 42.4392072612548 75.6796180966115
"3893" 778.4 43.1043902747909 68.4342214545441
"3894" 778.6 45.0408503918605 61.5738622146125
"3895" 778.8 47.9473892904352 55.1459817869271
"3896" 779 50.3491832535927 48.4868103038383
"3897" 779.2 54.1224940594722 42.9014218374648
"3898" 779.4 56.7501982165093 37.0135504745938
"3899" 779.6 57.7452689159406 30.7936947800457
"3900" 779.8 60.1813946845899 27.0290701508596
"3901" 780 63.8371230313651 27.9505365227776
"3902" 780.2 67.6368810500745 30.8222814952874
"3903" 780.4 70.9086044122525 34.6425782229178
"3904" 780.6 74.0898810590769 39.5631887415326
"3905" 780.8 77.4609397271743 44.7567846056356
"3906" 781 80.1578806939722 50.4265010634919
"3907" 781.2 82.1484945655328 56.2161782746207
"3908" 781.4 82.8412358711922 62.7480614138119
"3909" 781.6 83.8410236763294 69.8167977597705
"3910" 781.8 83.8664697708385 76.7072165583756
"3911" 782 82.4285566748124 83.6064338165976
"3912" 782.2 80.9973747708411 90.4471199498973
"3913" 782.4 78.7845776942458 97.0653722394495
"3914" 782.6 75.382263005 102.796105082075
"3915" 782.8 70.2441629122222 107.601694801464
"3916" 783 64.9076612543438 111.359172358467
"3917" 783.2 59.098385940197 114.819851458384
"3918" 783.4 52.9213021406515 118.042137923166
"3919" 783.6 46.5631522791389 120.341107901464
"3920" 783.8 39.9131321716282 121.629009322659
"3921" 784 34.66388869979 121.097204636387
"3922" 784.2 28.951373195194 118.517279364177
"3923" 784.4 25.1550722252579 114.298733493617
"3924" 784.6 23.6499508599952 109.167759554568
"3925" 784.8 23.4505170619576 103.092533496926
"3926" 785 24.6935481660437 97.2465740802277
"3927" 785.2 27.1331845713252 92.4159813297125
"3928" 785.4 29.989420199048 86.9220242738328
"3929" 785.6 33.1128006894623 81.9139786649895
"3930" 785.8 36.5768231024518 76.9823276464868
"3931" 786 40.8593332891597 72.6607579895857
"3932" 786.2 46.0089786655538 68.4963185937521
"3933" 786.4 51.1178724132933 64.9604951720261
"3934" 786.6 56.9255740073472 62.3736819113357
"3935" 786.8 62.6262736650783 59.8179577965298
"3936" 787 67.650918045191 58.1816187881169
"3937" 787.2 73.3247278070374 57.8250536931985
"3938" 787.4 79.05642831736 58.4113832029562
"3939" 787.6 83.8991598026238 58.1000672421359
"3940" 787.8 88.5435962530256 60.7890241513633
"3941" 788 91.3068540459722 65.2135874750066
"3942" 788.2 93.2519623647369 70.4966970253007
"3943" 788.4 95.7088339833024 76.683513110874
"3944" 788.6 96.9996670900948 83.3608885055532
"3945" 788.8 94.7281767929479 88.354393060072
"3946" 789 92.5518310995118 94.2497667954845
"3947" 789.2 90.0454603817538 100.521150988684
"3948" 789.4 87.4789192019008 106.670099941913
"3949" 789.6 84.356022002654 112.491184493996
"3950" 789.8 80.8569539013115 118.581223700894
"3951" 790 77.0265121035533 124.283248510742
"3952" 790.2 72.3317160321086 128.560216926951
"3953" 790.4 67.1323417167842 128.508292396659
"3954" 790.6 61.2230540506995 128.772154435796
"3955" 790.8 54.8066356060722 127.202394026799
"3956" 791 50.0456128305194 124.582504535449
"3957" 791.2 47.4125076548647 121.143638011237
"3958" 791.4 47.0138946011257 116.6887924439
"3959" 791.6 48.0373575140334 112.848975283436
"3960" 791.8 49.189473433988 107.901704254995
"3961" 792 51.2549700852742 102.9302262959
"3962" 792.2 54.9984848228437 99.2739606792848
"3963" 792.4 59.2988031157579 96.1109463981705
"3964" 792.6 64.2867752331059 93.4740500572172
"3965" 792.8 69.6688173379285 91.7680610363827
"3966" 793 75.0934308143588 90.4463166438966
"3967" 793.2 80.9218387543422 89.420570621282
"3968" 793.4 86.64689315188 87.2597930024507
"3969" 793.6 91.3423048056924 84.5467984202006
"3970" 793.8 95.7783290073794 85.1627435612883
"3971" 794 97.3162383931549 89.1996397994823
"3972" 794.2 97.8902767401904 93.0207287633419
"3973" 794.4 97.6056415207835 97.555719460657
"3974" 794.6 97.6268795868568 102.892058994848
"3975" 794.8 99.1525873343363 107.53030186613
"3976" 795 103.170073032335 110.07938728099
"3977" 795.2 106.410455121044 109.268940214313
"3978" 795.4 108.789879325173 106.677855846284
"3979" 795.6 111.151885842667 104.979498938381
"3980" 795.8 112.804543436289 103.021284922191
"3981" 796 115.379696271812 100.440114879525
"3982" 796.2 115.879737446191 98.7215542837807
"3983" 796.4 116.437462289878 98.6914501568363
"3984" 796.6 114.895892614833 99.6896145199584
"3985" 796.8 113.921532947472 100.555181653913
"3986" 797 113.248250790501 101.730847491428
"3987" 797.2 112.967610093825 103.97512527486
"3988" 797.4 111.600920807373 105.813622171801
"3989" 797.6 109.517227772054 108.471320596715
"3990" 797.8 106.030870092663 111.869269509024
"3991" 798 102.01944081475 114.672069071964
"3992" 798.2 97.280252084229 117.03899846685
"3993" 798.4 92.0909156367647 119.642977380638
"3994" 798.6 88.0965043007458 119.390592781487
"3995" 798.8 84.4513615934166 117.722450764242
"3996" 799 80.5397692292437 115.391138166942
"3997" 799.2 77.2588495215605 112.266984448477
"3998" 799.4 75.0976180562663 109.381882069948
"3999" 799.6 73.3734770235222 105.965246414252
"4000" 799.8 71.730295470591 101.628535769247
"4001" 800 70.8120856940762 96.7169244215835
"4002" 800.2 69.8569739605845 90.9904822960378
"4003" 800.4 68.6857112220743 85.2382472993542
"4004" 800.6 67.3508831428853 78.9863266273506
"4005" 800.8 65.9923498929822 72.1535701055419
"4006" 801 64.1337653580522 66.0118990500319
"4007" 801.2 62.9460400517626 59.3081322126452
"4008" 801.4 62.7416966985367 52.6836374006452
"4009" 801.6 64.6435719342305 46.8850142184672
"4010" 801.8 68.474421758691 42.4006708104919
"4011" 802 73.5351126159239 37.6018160854839
"4012" 802.2 77.0032280068722 33.7527325511086
"4013" 802.4 76.0344694344257 31.0618524879396
"4014" 802.6 76.3190864602722 27.5826101396753
"4015" 802.8 78.4516581170048 22.8761355159267
"4016" 803 81.7127478453359 18.2840932158442
"4017" 803.2 85.9984224158722 13.7815792813419
"4018" 803.4 88.9578646465538 9.32824444481336
"4019" 803.6 88.7416566485354 7.76187134387877
"4020" 803.8 88.5788702804077 9.22169128916129
"4021" 804 90.0440565455048 11.6640672691115
"4022" 804.2 92.1846547076151 15.1092781147529
"4023" 804.4 94.6196639974063 19.9348558021925
"4024" 804.6 96.123367807955 25.3067945258799
"4025" 804.8 96.9353025037685 31.191166857779
"4026" 805 97.4514586774722 37.0799110971936
"4027" 805.2 98.0426921128056 43.7744041897753
"4028" 805.4 98.4135327273785 49.4989125471482
"4029" 805.6 99.715756940451 55.9051263248483
"4030" 805.8 100.632116744999 62.2651035582367
"4031" 806 100.828311183126 68.3155769204535
"4032" 806.2 100.153403839512 75.2125428431776
"4033" 806.4 98.3329176441318 82.2147248897738
"4034" 806.6 95.9670006046609 89.0070925379872
"4035" 806.8 92.1115419853633 95.2600905472766
"4036" 807 87.0807415821865 100.897325891456
"4037" 807.2 81.0248219659865 105.337921314885
"4038" 807.4 74.1942658896151 107.631015672885
"4039" 807.6 67.5705705392075 107.684542618683
"4040" 807.8 60.8670970424628 107.524911127119
"4041" 808 54.1368366495477 105.498623345365
"4042" 808.2 48.3685258048889 102.123747168464
"4043" 808.4 44.5779024929395 97.0018548870597
"4044" 808.6 41.4481886197098 90.9841885265835
"4045" 808.8 38.3188243330122 83.9706496971019
"4046" 809 36.057580018531 77.143673154536
"4047" 809.2 34.8638286548871 70.8549631233696
"4048" 809.4 34.6425041186844 64.2227063865601
"4049" 809.6 34.0099995182222 57.3814244027732
"4050" 809.8 33.8811950912389 50.8320390471753
"4051" 810 35.698682234367 44.5358634955946
"4052" 810.2 38.525532160412 38.5454634786937
"4053" 810.4 39.6697602473953 32.1331938293189
"4054" 810.6 40.3598935369907 29.6435640811864
"4055" 810.8 43.5040471382847 30.3858118305544
"4056" 811 48.4213145044722 31.7021461199582
"4057" 811.2 54.0551383516494 33.8559916758559
"4058" 811.4 59.1375576333943 36.0785302509627
"4059" 811.6 64.9263385341964 38.3844610081902
"4060" 811.8 71.7384983024497 41.1950785988655
"4061" 812 77.6704771696056 43.4177006229753
"4062" 812.2 82.7486207910743 46.5598291996195
"4063" 812.4 87.5694141154722 51.6994772664389
"4064" 812.6 91.0811823552535 57.3057841374919
"4065" 812.8 93.4843879037847 63.8148280182732
"4066" 813 93.8579879276541 70.7777134907419
"4067" 813.2 93.5351582119134 78.1403448853007
"4068" 813.4 92.7721886653496 85.4592861727797
"4069" 813.6 89.9222818683294 91.5283975144848
"4070" 813.8 85.336913383579 96.6733534979943
"4071" 814 79.7547131678087 101.195145815863
"4072" 814.2 73.592560086925 105.653659599129
"4073" 814.4 67.2478763238722 109.258020717371
"4074" 814.6 60.7286227501865 111.605712560085
"4075" 814.8 53.8854153057 112.795072816207
"4076" 815 46.9951146665865 114.473900423742
"4077" 815.2 39.9738804840899 115.815285685448
"4078" 815.4 33.3890300631236 115.293196624026
"4079" 815.6 27.3684132750086 112.338311536796
"4080" 815.8 21.5635759099177 108.610296012351
"4081" 816 17.158990578256 103.635070034877
"4082" 816.2 14.6361593311419 97.7093002855401
"4083" 816.4 13.8812158925294 91.2299312647134
"4084" 816.6 15.1362101058089 85.7130986904548
"4085" 816.8 16.8070508466801 79.5565565774746
"4086" 817 20.3753118802422 74.7371230822219
"4087" 817.2 24.7120091284122 71.2860160734319
"4088" 817.4 30.352674202384 68.5333286534184
"4089" 817.6 35.7995364340972 65.7337021164607
"4090" 817.8 41.4151982957722 63.4950156685753
"4091" 818 47.5411323977354 61.7662549610577
"4092" 818.2 53.4955602252454 61.0261524322368
"4093" 818.4 59.6739456665631 61.1112012475904
"4094" 818.6 65.6254622204428 62.493348089536
"4095" 818.8 71.9938683547753 64.091451827348
"4096" 819 75.237555764492 67.6710625535835
"4097" 819.2 78.0637219293252 72.9546543763596
"4098" 819.4 80.5289098396151 78.6907089419991
"4099" 819.6 83.0197599359376 85.0130616339697
"4100" 819.8 84.4032873563118 91.5093055638551
"4101" 820 83.3008386537799 96.3067623770016
"4102" 820.2 82.5636975983871 98.1444122916249
"4103" 820.4 85.7613764871264 99.5806930902933
"4104" 820.6 89.9010503693761 100.110212153492
"4105" 820.8 93.8297478191357 99.3568718595977
"4106" 821 98.3155997295194 99.6072457023268
"4107" 821.2 101.064087306383 101.409064692079
"4108" 821.4 101.147909735355 100.51674930683
"4109" 821.6 101.946619480453 99.5736868710112
"4110" 821.8 102.906704996766 99.6512185932714
"4111" 822 102.40738600306 100.445558468918
"4112" 822.2 100.697640505727 101.757886245762
"4113" 822.4 98.6022523283889 104.246982685131
"4114" 822.6 96.074570030227 108.231588004742
"4115" 822.8 93.0943753933177 111.54962605306
"4116" 823 89.3478952848307 115.327200735157
"4117" 823.2 85.4916508998722 119.973687050628
"4118" 823.4 81.1525910007155 124.162740548985
"4119" 823.6 75.3531130186892 126.691718685497
"4120" 823.8 70.3345755576904 128.306586793415
"4121" 824 64.7025012094177 129.13001613106
"4122" 824.2 59.1076326108383 127.780899875251
"4123" 824.4 54.5093598149901 125.552640030349
"4124" 824.6 51.0853519234447 122.028723018091
"4125" 824.8 49.9416290524722 118.234627168466
"4126" 825 51.1258740688091 114.644206262026
"4127" 825.2 52.5633959770845 110.173698532436
"4128" 825.4 55.1686510999277 105.495767508316
"4129" 825.6 58.6066541404419 101.881183595803
"4130" 825.8 62.789777487531 97.560456090389
"4131" 826 67.0263519433633 93.3756664709003
"4132" 826.2 71.6176288959268 89.8906935689541
"4133" 826.4 76.0186433472151 85.7629031286562
"4134" 826.6 81.3460704516965 82.3396238285083
"4135" 826.8 87.0698821925579 80.1175232091991
"4136" 827 93.101251703492 77.0742630150192
"4137" 827.2 98.1100107712841 75.3866061112766
"4138" 827.4 102.282258153742 76.1359106406019
"4139" 827.6 105.903683605044 78.2430095673419
"4140" 827.8 109.074263396932 78.0888626688319
"4141" 828 111.785852987187 75.0545164600277
"4142" 828.2 112.729129380413 70.9200951665655
"4143" 828.4 115.101586620444 66.7447792865134
"4144" 828.6 118.149759778397 61.7232053949008
"4145" 828.8 120.189755388094 56.9115425913147
"4146" 829 121.488553084109 54.3747540174389
"4147" 829.2 123.857516061918 52.3610629290489
"4148" 829.4 124.138145112268 53.1602183260429
"4149" 829.6 124.80536553208 55.1318755257626
"4150" 829.8 124.850656891796 57.2889231495655
"4151" 830 123.232832361502 59.3046737325637
"4152" 830.2 120.997330239622 62.2741552464919
"4153" 830.4 117.662699139119 65.775620405889
"4154" 830.6 113.677892795549 69.72303707929
"4155" 830.8 108.755278881583 72.5435376954364
"4156" 831 104.460108743752 76.2887835978019
"4157" 831.2 100.100606777362 80.2787677807219
"4158" 831.4 95.9236916071781 81.9921439049478
"4159" 831.6 91.0851415077222 83.1413139042919
"4160" 831.8 85.9926522451455 83.1626934143954
"4161" 832 81.0658463268056 81.2317530891662
"4162" 832.2 76.0007706017847 79.2374800024607
"4163" 832.4 70.5887291513207 76.6494248013783
"4164" 832.6 65.5397582140605 73.0408327590949
"4165" 832.8 60.8986434968965 68.5888506944692
"4166" 833 56.7754429457322 63.8678558253019
"4167" 833.2 54.5616960400056 58.1317227534753
"4168" 833.4 52.4726072488586 52.3851858276169
"4169" 833.6 50.0606898303277 46.3134357315974
"4170" 833.8 50.2166859608275 40.1578636094656
"4171" 834 51.8562751863597 34.1264220020419
"4172" 834.2 54.4701269591674 29.0545820012785
"4173" 834.4 56.8353053310597 29.5402332860419
"4174" 834.6 57.7981912578013 28.9601868440078
"4175" 834.8 56.7689675319167 26.288851964853
"4176" 835 54.1652529061347 24.5431984975669
"4177" 835.2 50.9064440540876 22.5933333271265
"4178" 835.4 48.2976744659301 20.5921002219829
"4179" 835.6 45.8071150987649 18.4979585848761
"4180" 835.8 42.3583733552192 14.2883930410552
"4181" 836 40.28089610189 11.0266408838685
"4182" 836.2 38.469255456709 10.161574474663
"4183" 836.4 38.4564322908184 9.40314099435732
"4184" 836.6 39.5960739575454 9.17177604349803
"4185" 836.8 41.8185530663559 9.49521117132333
"4186" 837 45.4091913062472 7.50741832959193
"4187" 837.2 50.8172532541684 6.15018705926092
"4188" 837.4 56.3772848924857 5.17145756805274
"4189" 837.6 61.953990913213 4.42424444433452
"4190" 837.8 67.8095016797909 4.10998484808259
"4191" 838 73.8485753197722 4.29071652184193
"4192" 838.2 79.8369254005056 4.32044181907527
"4193" 838.4 86.1124460069722 5.83668177038899
"4194" 838.6 92.5484442601722 8.01189908835193
"4195" 838.8 98.0810838943207 11.0298660517419
"4196" 839 102.974476371378 14.8596521149294
"4197" 839.2 107.494155034493 19.3328113732058
"4198" 839.4 111.348589266504 24.5092493169121
"4199" 839.6 111.775927738601 29.0170954513226
"4200" 839.8 111.941466921039 34.5767668218347
"4201" 840 111.797405529345 41.0853941707526
"4202" 840.2 109.657076762575 47.38972704901
"4203" 840.4 105.723066952802 52.7836208223811
"4204" 840.6 101.524262111208 58.1282256596831
"4205" 840.8 98.5916945884722 62.6686355877816
"4206" 841 94.8251152958022 67.2157735879819
"4207" 841.2 90.6294349786661 70.5008262468338
"4208" 841.4 85.3810825691086 73.5610822316813
"4209" 841.6 79.4226780779571 75.1361369422268
"4210" 841.8 72.9325858046022 76.212347119202
"4211" 842 66.0276655330035 76.3392635222107
"4212" 842.2 58.9130685466597 75.6226715353357
"4213" 842.4 51.8772872656475 73.7957723880409
"4214" 842.6 45.4812944594428 70.3992779839478
"4215" 842.8 38.9833222114425 66.7780423085538
"4216" 843 32.4009999549222 63.3710187144019
"4217" 843.2 26.6461296798411 58.8781121863633
"4218" 843.4 24.8364348716827 53.3904260955209
"4219" 843.6 27.2401930707874 48.8645382399267
"4220" 843.8 31.2968923978788 45.2638889031046
"4221" 844 35.278368000029 40.9935447271737
"4222" 844.2 37.3990340314722 35.9338650752785
"4223" 844.4 37.233999886459 30.9854861774656
"4224" 844.6 35.8306082635988 30.6727509847926
"4225" 844.8 36.4098550146645 30.4427717064342
"4226" 845 38.7798260418393 30.7598305173748
"4227" 845.2 42.8701659903933 32.1018610622814
"4228" 845.4 47.3931530633568 33.0788502632804
"4229" 845.6 52.378030571703 34.9211653885112
"4230" 845.8 58.0628029671051 36.3184073472103
"4231" 846 63.7349479603443 38.1011188892419
"4232" 846.2 69.6362414363755 40.0962753602258
"4233" 846.4 75.7320761209056 42.5981317135419
"4234" 846.6 81.175382878441 46.5131126018357
"4235" 846.8 85.9715324986967 51.0524222275378
"4236" 847 90.6257165573279 56.4911840369481
"4237" 847.2 95.0042176576049 61.6989317468236
"4238" 847.4 98.8028493868056 67.8283463366813
"4239" 847.6 101.199560879967 74.5579135957617
"4240" 847.8 103.719101585693 81.6405130456266
"4241" 848 104.599860734895 88.5565444266458
"4242" 848.2 105.129778065328 95.6746914962708
"4243" 848.4 105.753361498611 102.817337437242
"4244" 848.6 105.316162781549 109.528803242521
"4245" 848.8 103.957713890845 115.183833171951
"4246" 849 99.9694796475972 117.915816855938
"4247" 849.2 95.9444802219985 120.635753391584
"4248" 849.4 90.8484561746813 123.786411399842
"4249" 849.6 85.3493286189769 125.358359728434
"4250" 849.8 78.9367021102778 127.450408156436
"4251" 850 72.735690862089 127.455005192835
"4252" 850.2 67.6611572326101 126.124972283906
"4253" 850.4 62.6973522811358 124.226099741695
"4254" 850.6 58.1044394059862 121.07934564606
"4255" 850.8 55.0404198243024 117.865468703761
"4256" 851 53.9548123078546 114.009286534213
"4257" 851.2 54.6602648969297 109.687133714253
"4258" 851.4 55.1487063793722 105.063295966772
"4259" 851.6 56.7867346023266 100.094442491645
"4260" 851.8 60.0099866718252 95.7619507115655
"4261" 852 63.8643154350062 92.3431898802177
"4262" 852.2 69.0509292374821 89.644658159039
"4263" 852.4 74.5581784449674 87.3933713145672
"4264" 852.6 80.5050679104626 86.777926366915
"4265" 852.8 86.4117434046099 85.2936319037695
"4266" 853 90.8000825299722 81.2700356689364
"4267" 853.2 93.8787194896722 76.4034383157019
"4268" 853.4 97.5483414672958 71.6882068387714
"4269" 853.6 100.040509194858 65.8396142544548
"4270" 853.8 101.796279174943 60.4550419935361
"4271" 854 103.847529477897 54.7569364104389
"4272" 854.2 103.778650105178 49.5853251102713
"4273" 854.4 103.845489914503 44.1523401117419
"4274" 854.6 104.21058907773 38.2882700610718
"4275" 854.8 105.444987511878 32.8899027180232
"4276" 855 107.036050393124 27.6201821768615
"4277" 855.2 108.348352383627 23.505297498845
"4278" 855.4 108.592258295343 23.095323103871
"4279" 855.6 108.26072804622 25.0544199457859
"4280" 855.8 110.148460644753 27.3243716199607
"4281" 856 112.757225389462 31.0651410341119
"4282" 856.2 115.959797794913 35.1335850141831
"4283" 856.4 119.015542855944 39.4495737475627
"4284" 856.6 122.554747702187 44.2032977641419
"4285" 856.8 125.528904170763 48.2741193138237
"4286" 857 125.474948951665 51.9699299582996
"4287" 857.2 126.323092499397 57.5635769780533
"4288" 857.4 127.418050822119 63.0254059307713
"4289" 857.6 127.58200631259 66.9146738124772
"4290" 857.8 127.184144924373 71.8107411470687
"4291" 858 126.337435089472 73.872277721441
"4292" 858.2 124.511567127413 77.2898017165655
"4293" 858.4 121.513070607947 81.7361314128013
"4294" 858.6 117.787441825369 85.6078190583681
"4295" 858.8 112.860932560415 89.4791719215419
"4296" 859 106.776822407503 92.2725777758328
"4297" 859.2 100.286845309492 94.0831958158819
"4298" 859.4 95.3386686070898 96.4326433424184
"4299" 859.6 90.7069260012958 98.2423893798596
"4300" 859.8 86.6266700452663 98.5383933901243
"4301" 860 84.325574659096 97.2693860985934
"4302" 860.2 83.4040625222273 95.2412864630787
"4303" 860.4 83.9126575447564 93.2379692814683
"4304" 860.6 85.4634681982171 91.9186395361807
"4305" 860.8 85.8516077266781 91.2506997196831
"4306" 861 85.2223305735856 88.1217020885358
"4307" 861.2 85.2152535781355 83.7056179070174
"4308" 861.4 86.7300737920972 78.8672408092419
"4309" 861.6 88.7595593424419 73.7039180755298
"4310" 861.8 90.0515603162885 68.145334763446
"4311" 862 90.2683994928205 62.3224648186408
"4312" 862.2 92.1531624776922 57.3975079118119
"4313" 862.4 95.1709868554722 54.8495866875298
"4314" 862.6 98.4825630986405 55.2028349799697
"4315" 862.8 103.461452125035 54.8295607161794
"4316" 863 108.730851169619 53.3659332920066
"4317" 863.2 113.372099543646 50.2646585195174
"4318" 863.4 117.794890966608 46.9785108819846
"4319" 863.6 119.521119156104 43.433644919874
"4320" 863.8 120.196556719119 39.3113631337419
"4321" 864 118.727599770407 37.1082754987311
"4322" 864.2 117.430047626314 33.5319581016429
"4323" 864.4 115.982155361796 33.0952789181831
"4324" 864.6 115.154502821452 32.1694117484017
"4325" 864.8 114.538823783451 30.2216563612207
"4326" 865 113.399856386884 29.4233304364184
"4327" 865.2 111.316066348907 29.6931062432419
"4328" 865.4 108.146694741891 31.1596200768466
"4329" 865.6 103.563297909231 31.658929471604
"4330" 865.8 98.792655706886 30.6749196321557
"4331" 866 94.0898742880056 29.4892756336419
"4332" 866.2 89.7602044613262 27.0285649527195
"4333" 866.4 86.1962267817948 23.5391478183226
"4334" 866.6 82.3995272788593 20.2269004123226
"4335" 866.8 77.8562933921389 18.2573597504753
"4336" 867 72.003466300154 16.5251856116965
"4337" 867.2 65.9253661417948 14.5886827435484
"4338" 867.4 59.7309715078869 12.5881137760468
"4339" 867.6 53.3529521277685 10.9732464379641
"4340" 867.8 46.9807695469537 10.9496549322234
"4341" 868 40.694593920582 13.0541898650712
"4342" 868.2 35.7311595420487 15.6445311029066
"4343" 868.4 30.3136174651759 18.1828105923345
"4344" 868.6 24.1015606064305 19.9156066889919
"4345" 868.8 19.8876060974966 22.0820837094736
"4346" 869 15.0817107695075 26.5659550158125
"4347" 869.2 11.2049086721075 30.2259134617184
"4348" 869.4 10.8116284241865 33.0827000859205
"4349" 869.6 9.16869326829723 36.9067989111169
"4350" 869.8 6.03583920890752 41.2102850628831
"4351" 870 5.20929715939531 43.3781757772035
"4352" 870.2 4.22239211733889 46.1863997367086
"4353" 870.4 3.08724115862529 49.4261971471195
"4354" 870.6 1.66426198576348 53.2678230774701
"4355" 870.8 1.0679878476487 56.0487038154184
"4356" 871 1.07871947975222 58.2574182960619
"4357" 871.2 1.21477995344194 61.2385953785904
"4358" 871.4 1.27197183415263 63.1655858281027
"4359" 871.6 0.862442474698032 66.3312473700323
"4360" 871.8 0.531406242472224 69.7636057548608
"4361" 872 1.51327605472222 72.1259680438253
"4362" 872.2 1.96516822957124 74.8757682592469
"4363" 872.4 2.508546075328 77.9620075130016
"4364" 872.6 2.34017332748115 81.3559761541348
"4365" 872.8 3.37294652861508 84.3615676876562
"4366" 873 4.80462680612642 87.2829923510503
"4367" 873.2 5.89513280200492 91.3155523669102
"4368" 873.4 7.08609571915644 94.2048236862156
"4369" 873.6 8.41265948894391 97.1807480562042
"4370" 873.8 10.0333721674722 98.482462597851
"4371" 874 12.0056721216344 100.773866714309
"4372" 874.2 13.0071355773333 102.360841801159
"4373" 874.4 13.8306392908333 104.441612607492
"4374" 874.6 15.3612602039901 105.675743251554
"4375" 874.8 17.6620933815436 108.910644220876
"4376" 875 19.1382916591776 111.265160749179
"4377" 875.2 21.4023910461564 113.793347566031
"4378" 875.4 23.7762155158406 115.613742648479
"4379" 875.6 27.2094712995359 117.66454434106
"4380" 875.8 30.2912386660363 119.370408176793
"4381" 876 33.0903549695519 120.884192714591
"4382" 876.2 35.4078255969236 122.527915218999
"4383" 876.4 38.6757084275492 123.522150240921
"4384" 876.6 42.7763204871157 124.688694179838
"4385" 876.8 47.0195565955365 125.780421738366
"4386" 877 50.5048364872995 127.139193302069
"4387" 877.2 55.6461426306038 128.316278500031
"4388" 877.4 60.3752921672864 129.238091039459
"4389" 877.6 65.3364956148528 128.950608708441
"4390" 877.8 68.671630353283 128.339202195012
"4391" 878 72.6674630270571 127.712073564921
"4392" 878.2 76.9306675398086 127.94525071276
"4393" 878.4 79.8918256480722 126.882088783142
"4394" 878.6 83.2386098296557 125.706790268155
"4395" 878.8 86.0315033342778 124.290325962464
"4396" 879 87.8038551439021 124.172522770714
"4397" 879.2 87.1089342283376 124.26119952653
"4398" 879.4 86.6227367696111 124.357561753825
"4399" 879.6 87.2406974564452 124.17306980285
"4400" 879.8 88.5142825027806 123.854632742891
"4401" 880 87.9929303109865 122.779997764942
"4402" 880.2 89.3747876412222 122.647948848386
"4403" 880.4 91.2471274030151 122.241302582428
"4404" 880.6 90.7304641657693 122.027993993633
"4405" 880.8 88.7754328674915 121.7182166808
"4406" 881 85.6498250397147 122.553776671712
"4407" 881.2 86.0168287398024 122.660776087629
"4408" 881.4 85.4100292928705 122.642908151406
"4409" 881.6 84.6531743915813 122.500888805206
"4410" 881.8 83.8431529684134 122.125042056154
"4411" 882 82.0528441841579 121.760844716942
"4412" 882.2 78.9437406035556 120.765755004797
"4413" 882.4 75.1191746511264 119.939942063191
"4414" 882.6 70.9668881992449 118.230869159778
"4415" 882.8 68.7608497891638 114.978714550321
"4416" 883 67.4327726641158 111.966380300692
"4417" 883.2 67.3123517098188 107.993197007128
"4418" 883.4 68.1697302826165 104.740726147031
"4419" 883.6 69.9073925552885 101.445900618824
"4420" 883.8 72.4035312469428 97.6391407007125
"4421" 884 74.2778406039134 93.2740182708596
"4422" 884.2 76.1632158273207 89.3386523346207
"4423" 884.4 79.0268699926081 85.4416437541982
"4424" 884.6 82.7087930846069 81.5853905850977
"4425" 884.8 87.1259890389722 78.2977141059478
"4426" 885 90.5984081511559 74.0769614956195
"4427" 885.2 93.4477176954819 69.401114774208
"4428" 885.4 95.4494603122841 68.1932523578806
"4429" 885.6 97.2812151213159 69.0777980552107
"4430" 885.8 97.8578793982247 68.2613640714845
"4431" 886 97.3222319408922 65.0182248282319
"4432" 886.2 96.2736325716041 60.7485755293793
"4433" 886.4 95.2241161273109 55.0671404967742
"4434" 886.6 94.5862504908568 49.3545004501595
"4435" 886.8 94.4484197763404 43.5503678443793
"4436" 887 95.235772986779 37.9795154005601
"4437" 887.2 95.7287109423744 33.4733886087854
"4438" 887.4 95.9567674083711 28.6560607611127
"4439" 887.6 96.9379481785467 23.8018053128483
"4440" 887.8 97.8358078609553 18.9941463313374
"4441" 888 98.6787959427847 15.3612665057419
"4442" 888.2 97.0100770345045 12.6448948737742
"4443" 888.4 95.4883721090495 11.771904031278
"4444" 888.6 95.1313953307847 12.0211516335857
"4445" 888.8 96.0934693806909 11.7504391052107
"4446" 889 97.1482044458233 12.6372005130824
"4447" 889.2 97.9624532894389 13.5352839614086
"4448" 889.4 99.247830340767 14.0497774518682
"4449" 889.6 101.981375493962 14.8581896823032
"4450" 889.8 104.861072509896 17.1100404858328
"4451" 890 107.890184071442 20.013082501348
"4452" 890.2 111.122654549156 23.445594063793
"4453" 890.4 114.481195665385 26.4742399721012
"4454" 890.6 115.193529452632 28.1185147840819
"4455" 890.8 115.429895337076 29.8337205199117
"4456" 891 116.470593672952 31.9212295944319
"4457" 891.2 117.405587119972 35.1171563592804
"4458" 891.4 118.427998653502 38.9533856256319
"4459" 891.6 120.249005602434 42.8747933074684
"4460" 891.8 120.907202681641 47.8770417834548
"4461" 892 122.581363853237 53.6057340091831
"4462" 892.2 124.558953920114 59.1716274240721
"4463" 892.4 126.670900308727 64.7349050882136
"4464" 892.6 127.090352770387 67.4945847432562
"4465" 892.8 125.8997687802 70.2449743974692
"4466" 893 125.527867592662 75.7613718954619
"4467" 893.2 125.620715373987 80.5106250991419
"4468" 893.4 124.290857813318 81.5008694789535
"4469" 893.6 120.76998690675 83.8568442734086
"4470" 893.8 116.802890995587 87.2297555513134
"4471" 894 111.789472783729 90.6730369206277
"4472" 894.2 106.71494388906 93.5063252156243
"4473" 894.4 101.650954990207 97.4293150731831
"4474" 894.6 96.7095744148665 100.338051657011
"4475" 894.8 91.836334662925 103.699481702846
"4476" 895 87.2478091149338 106.254529087107
"4477" 895.2 83.5821076736111 106.317137313881
"4478" 895.4 81.6100679391137 104.95058821578
"4479" 895.6 81.1826025094134 102.768627916565
"4480" 895.8 81.7722146942827 101.25977656191
"4481" 896 82.0117336377069 98.8642195559052
"4482" 896.2 82.2604433667382 94.9731115837526
"4483" 896.4 81.9864812475389 91.1310491535086
"4484" 896.6 81.8358874424297 86.9188209397845
"4485" 896.8 82.6083876956827 82.4966325518893
"4486" 897 85.0111925202799 78.6639001770689
"4487" 897.2 87.9677657638665 74.9596708295304
"4488" 897.4 89.347073573941 70.4950577625857
"4489" 897.6 90.4549090739212 66.0940292663236
"4490" 897.8 93.4492306298622 65.3660108058619
"4491" 898 94.5910730588124 66.1797047007316
"4492" 898.2 93.5081428185972 65.5664973195232
"4493" 898.4 92.597193476657 61.8255063503615
"4494" 898.6 90.4220043068512 57.4294905436472
"4495" 898.8 88.9985097905922 52.2800856695419
"4496" 899 88.0121430772525 46.683423505676
"4497" 899.2 85.6235767456135 42.7413116390354
"4498" 899.4 81.504862676747 39.6193489449507
"4499" 899.6 78.4308200741975 35.6169333347419
"4500" 899.8 74.7004472213961 32.0609754172637
"4501" 900 70.8415345684373 30.7952136091024
"4502" 900.2 66.5948571584179 28.8747374234485
"4503" 900.4 62.3503327354381 25.6801911167419
"4504" 900.6 60.0290034528515 22.7325544994661
"4505" 900.8 58.9994066908578 17.2859922921757
"4506" 901 57.7452689159406 11.350770255147
"4507" 901.2 56.7727721228776 5.57429846878248
"4508" 901.4 55.3894228494722 3.24517468956336
"4509" 901.6 54.2521679473899 3.58555253789487
"4510" 901.8 52.3640579557614 4.01551450150097
"4511" 902 50.4685562537677 3.83064998966239
"4512" 902.2 49.3542347952904 4.01305522268512
"4513" 902.4 47.7909401796917 3.98434917265657
"4514" 902.6 46.2958747580906 4.86633684533404
"4515" 902.8 43.7497150547634 5.61319660833687
"4516" 903 43.1495744484203 6.11940136592376
"4517" 903.2 43.5235923213583 5.53095482756472
"4518" 903.4 43.8924256852795 6.05075085940459
"4519" 903.6 44.2860589339122 6.38762391810194
"4520" 903.8 40.7616120905781 7.42536152168311
"4521" 904 40.8197417644722 7.26433255171868
"4522" 904.2 41.5620129849663 6.97123891353017
"4523" 904.4 42.3489993392252 6.16640775650664
"4524" 904.6 43.6502097317781 4.65116697484781
"4525" 904.8 46.0558839283193 4.18805183980076
"4526" 905 50.3530082831075 3.56307122065958
"4527" 905.2 55.3197417660222 3.44673040396693
"4528" 905.4 61.0920259199666 3.94303074184305
"4529" 905.6 66.3203665957513 4.60238774466054
"4530" 905.8 71.9736599335162 4.77355427768699
"4531" 906 77.9170874109997 6.52487359506062
"4532" 906.2 83.0210005364283 10.0317120363244
"4533" 906.4 87.9866743582657 13.5874417034485
"4534" 906.6 92.8777033940228 17.7101852582251
"4535" 906.8 96.8057336812787 21.8542576986452
"4536" 907 99.8119470546301 27.092254484563
"4537" 907.2 104.196854277283 32.9456795562998
"4538" 907.4 107.515624253035 38.4434906163044
"4539" 907.6 109.064972585806 44.7854503385298
"4540" 907.8 110.160564339444 51.1735766459991
"4541" 908 111.945124035072 57.9582240798277
"4542" 908.2 112.453162479862 64.8156681599419
"4543" 908.4 112.212397281732 72.1521001732612
"4544" 908.6 111.651333521067 79.5644654451203
"4545" 908.8 110.049947615678 86.7731707036537
"4546" 909 107.870729774463 94.3591021049823
"4547" 909.2 104.654853797758 101.541576211085
"4548" 909.4 100.199183135784 107.491767042146
"4549" 909.6 95.5862579588611 112.757618381103
"4550" 909.8 90.4486890731231 117.3823324711
"4551" 910 85.3893404240005 122.603088179251
"4552" 910.2 79.6968287821331 125.778744831177
"4553" 910.4 75.0965582939218 125.766396696421
"4554" 910.6 72.2359559599294 124.039379745685
"4555" 910.8 69.0370613150833 123.019923378325
"4556" 911 65.1516850531449 121.986679767351
"4557" 911.2 61.4718650870703 120.690019656929
"4558" 911.4 58.2345829321579 117.236533150285
"4559" 911.6 54.5870346158055 113.946630270436
"4560" 911.8 53.2173583363073 109.941558711567
"4561" 912 53.0947303981967 104.632053833936
"4562" 912.2 55.0384835746422 99.7089206408419
"4563" 912.4 57.5815935739874 94.6197181288025
"4564" 912.6 60.6721319859571 89.539394601651
"4565" 912.8 64.8274273209965 84.4435169219944
"4566" 913 69.1864028110663 80.161994031732
"4567" 913.2 73.7148168763665 76.5361732006554
"4568" 913.4 78.7252766006646 73.3574446434919
"4569" 913.6 83.3553383537829 74.1357238370041
"4570" 913.8 88.5251458337538 74.7071421721691
"4571" 914 92.8449055970322 72.5510397942619
"4572" 914.2 95.5178547377829 67.3529139884215
"4573" 914.4 95.2964497065207 66.113604092674
"4574" 914.6 96.3073444130334 67.7904511128031
"4575" 914.8 97.6894877228662 71.194639737651
"4576" 915 97.4207452522601 75.5685049019844
"4577" 915.2 97.3157163071151 80.9718438509664
"4578" 915.4 96.0707648532681 87.4104472269154
"4579" 915.6 94.4678413770222 92.7914193275419
"4580" 915.8 92.2357260944821 99.1348902545241
"4581" 916 89.0390515118722 105.021255903542
"4582" 916.2 85.8334780330203 110.366664642559
"4583" 916.4 82.129756558408 116.239886955311
"4584" 916.6 78.6183878661236 122.193517260944
"4585" 916.8 74.84395107101 127.921192232789
"4586" 917 70.9670410868705 128.213301083007
"4587" 917.2 66.139889509345 127.83059599486
"4588" 917.4 60.842822526074 128.13889389145
"4589" 917.6 56.7959285400654 128.649196525691
"4590" 917.8 53.4787572688776 128.35641761812
"4591" 918 50.4133337894633 127.808198617608
"4592" 918.2 49.7149766542612 126.34492967665
"4593" 918.4 48.8193213790666 123.259288137044
"4594" 918.6 48.8759183644134 120.097976618771
"4595" 918.8 49.8927080397891 117.638572450267
"4596" 919 51.307536654191 115.226322009961
"4597" 919.2 53.2445124080022 114.243317046632
"4598" 919.4 54.0284539843382 112.246473143577
"4599" 919.6 55.7378282667222 108.992130966812
"4600" 919.8 59.1463057465514 106.044445201237
"4601" 920 62.7646704464043 102.539667705111
"4602" 920.2 66.6758460230288 99.3981270344589
"4603" 920.4 70.9333721739822 96.8081562779719
"4604" 920.6 75.7681605943633 96.3423099967617
"4605" 920.8 80.0814731329258 96.1278322181852
"4606" 921 81.659922230578 96.6227978173669
"4607" 921.2 81.0320615590722 95.4246560153119
"4608" 921.4 81.3834403806253 91.7470474413644
"4609" 921.6 82.0784908277488 87.6587911049547
"4610" 921.8 83.7648645906504 82.9470063213162
"4611" 922 86.4644432326475 79.5009281103502
"4612" 922.2 90.1396488587495 78.179186369039
"4613" 922.4 93.6308765451285 77.4181325691169
"4614" 922.6 93.5002245136597 77.3305491040544
"4615" 922.8 92.8317399865134 74.5286169766801
"4616" 923 92.5530982842987 70.5671231925582
"4617" 923.2 93.2705936704722 65.528555317497
"4618" 923.4 95.3399106941389 63.3425287541965
"4619" 923.6 94.9750700322763 62.8425038051543
"4620" 923.8 93.5358568858785 60.5901640773357
"4621" 924 91.6765904071355 57.3584317120378
"4622" 924.2 91.7423608175347 54.0691769967732
"4623" 924.4 93.4116537831733 52.8151410197419
"4624" 924.6 96.9472727304314 51.4814024645787
"4625" 924.8 101.771944408268 49.3521005607215
"4626" 925 106.465284392208 47.303471410889
"4627" 925.2 110.577342695848 43.8962905217122
"4628" 925.4 113.677289974555 41.0778075275048
"4629" 925.6 117.454997342782 38.9151673863319
"4630" 925.8 119.409262543287 38.853021205905
"4631" 926 120.461729629727 39.6337482815787
"4632" 926.2 121.456623285621 41.2285817388904
"4633" 926.4 123.278532982078 43.1797349192996
"4634" 926.6 124.049791972434 44.7820997781948
"4635" 926.8 124.612738632897 45.9394634400155
"4636" 927 125.269595109329 47.7048164504848
"4637" 927.2 124.977349770796 47.8917325452125
"4638" 927.4 124.779112677772 47.6480350663819
"4639" 927.6 124.072166412952 48.4315089720319
"4640" 927.8 123.210253432571 50.2382478550588
"4641" 928 123.673158369325 54.0291321504478
"4642" 928.2 124.972952782642 58.2115564089019
"4643" 928.4 127.174339011328 61.4877414762804
"4644" 928.6 127.631853843784 63.7037337259683
"4645" 928.8 127.744854992819 64.4054842846825
"4646" 929 127.986902572375 65.6646325436157
"4647" 929.2 127.915666382158 66.1660459485419
"4648" 929.4 128.200927435929 66.4846549596643
"4649" 929.6 128.158192750529 66.3807960550848
"4650" 929.8 128.433195798164 66.480840418041
"4651" 930 128.405939979299 68.48094430204
"4652" 930.2 128.260185841355 70.4667219356537
"4653" 930.4 128.226538810007 72.8248488829499
"4654" 930.6 127.611603472558 75.9317160477705
"4655" 930.8 126.902322605014 78.9613254656227
"4656" 931 126.753711691901 81.8100452353419
"4657" 931.2 126.31416496884 82.0676933655889
"4658" 931.4 126.396822376503 82.1118100831482
"4659" 931.6 125.767317133972 83.6432957781746
"4660" 931.8 125.363252951919 84.3210701358876
"4661" 932 124.45623779523 87.0185349791359
"4662" 932.2 123.286149583089 90.1118564188634
"4663" 932.4 121.321114210576 94.7686723871759
"4664" 932.6 119.215759618412 98.9279560135298
"4665" 932.8 116.196084541482 103.220355318957
"4666" 933 113.006787114692 106.902715280458
"4667" 933.2 109.899034039222 110.988760982813
"4668" 933.4 106.105815606685 114.485174240645
"4669" 933.6 101.659231906561 117.81996928045
"4670" 933.8 96.3519454775793 121.096120340546
"4671" 934 91.1514759868213 123.994808968855
"4672" 934.2 85.7358866166111 125.426256963881
"4673" 934.4 81.3709354092573 127.212122924387
"4674" 934.6 78.1538296988813 128.066854201442
"4675" 934.8 77.665229050346 127.41491782814
"4676" 935 77.5393389264301 125.779794302279
"4677" 935.2 78.8362436153132 124.973782607185
"4678" 935.4 80.529696751907 124.578193618383
"4679" 935.6 82.9199084589674 122.472520279829
"4680" 935.8 86.4608514242222 119.97661913777
"4681" 936 90.5024737859062 117.948395072053
"4682" 936.2 96.0615632696193 117.92478261936
"4683" 936.4 98.0517697957246 117.968309531078
"4684" 936.6 99.9360468045277 115.570905440686
"4685" 936.8 103.339091903453 112.662740466978
"4686" 937 107.99253867427 109.634092199237
"4687" 937.2 110.612545298681 106.341522352087
"4688" 937.4 113.900417467639 103.029660988909
"4689" 937.6 115.437198215509 99.8165628377695
"4690" 937.8 116.964552475151 95.4284778392419
"4691" 938 117.749193564533 92.3266237708025
"4692" 938.2 119.366792886892 87.5784514870219
"4693" 938.4 121.842912954851 82.7886300552177
"4694" 938.6 123.901312016129 77.2456955132277
"4695" 938.8 124.472898379661 71.6322156335816
"4696" 939 125.68161312759 66.2252467505949
"4697" 939.2 126.577290540006 61.9652553997225
"4698" 939.4 125.883667737135 58.5712758367623
"4699" 939.6 124.695208525831 53.1216080329966
"4700" 939.8 124.336432853502 47.9816578141537
"4701" 940 122.447218451943 43.7514232877125
"4702" 940.2 121.225004795708 38.6706455925361
"4703" 940.4 118.469807303572 35.4984567929119
"4704" 940.6 114.813303212278 31.2422436129264
"4705" 940.8 112.018554193513 26.3509602146603
"4706" 941 109.518955402222 22.9213119672732
"4707" 941.2 106.07303837187 21.460585512395
"4708" 941.4 102.232447848156 18.0526351469735
"4709" 941.6 98.5189135728765 15.0807283661994
"4710" 941.8 93.6176219912114 13.6829873016985
"4711" 942 88.4872635899297 10.4742107995079
"4712" 942.2 84.3767535646722 5.86705126911036
"4713" 942.4 81.0386005463755 4.37249533496774
"4714" 942.6 76.6147031779389 6.0445090586086
"4715" 942.8 70.918735103068 7.86398637072065
"4716" 943 65.6795363356932 6.72216683141635
"4717" 943.2 60.5931010991308 4.47838982702242
"4718" 943.4 55.638173502143 2.94499949413218
"4719" 943.6 54.0521091266944 4.11283656855675
"4720" 943.8 49.7895975976722 5.80670668074194
"4721" 944 43.9363865878722 7.60296392784193
"4722" 944.2 39.9019909092771 10.2484118091444
"4723" 944.4 35.348486323213 13.3040872051493
"4724" 944.6 29.7270763586944 13.7947905245568
"4725" 944.8 27.1183704111551 15.9205578125712
"4726" 945 22.4164280075093 18.4234439508901
"4727" 945.2 19.5490758745325 21.9090178653323
"4728" 945.4 16.6990012638597 24.6530759355544
"4729" 945.6 13.6850137558646 28.205497561628
"4730" 945.8 11.1870226186016 31.5523111786008
"4731" 946 8.47233490836507 35.5122881557062
"4732" 946.2 6.54713363498947 37.5410240029488
"4733" 946.4 7.15697458128704 39.8350945611864
"4734" 946.6 6.81134190381315 43.5732758799237
"4735" 946.8 4.42308098218962 46.9785512136006
"4736" 947 2.87126535150347 50.0761672032419
"4737" 947.2 1.8095138159134 53.6432028712419
"4738" 947.4 1.11880049965405 55.6178119017419
"4739" 947.6 1.6340106052544 59.2933217802964
"4740" 947.8 1.27943334720627 63.1543944814334
"4741" 948 1.19154282252486 66.227731527763
"4742" 948.2 0.880458051962005 70.0367476267623
"4743" 948.4 1.5561280579134 74.6707282586537
"4744" 948.6 2.96817208342548 78.6785308114522
"4745" 948.8 4.646488408453 82.7062139491842
"4746" 949 6.20148845444494 85.5438514021056
"4747" 949.2 6.60893817332517 86.2973161555066
"4748" 949.4 8.50947197195335 86.238072935874
"4749" 949.6 11.3051737605107 86.682380768665
"4750" 949.8 13.4233664752601 87.0957435433783
"4751" 950 15.3504722577143 86.748914545584
"4752" 950.2 18.9287479445328 87.022395407348
"4753" 950.4 22.2938469630702 86.6126726398863
"4754" 950.6 25.2130076286887 85.8049675825151
"4755" 950.8 28.3868601644619 86.2738305182574
"4756" 951 30.6424904941227 88.128052031208
"4757" 951.2 33.8779281679439 91.0117473541004
"4758" 951.4 37.1322480651165 92.2093261443573
"4759" 951.6 40.9656305342298 93.0021987079238
"4760" 951.8 44.7019735566865 92.4061170782725
"4761" 952 47.8279264283396 90.2573160727317
"4762" 952.2 52.2492493485436 88.1826116535889
"4763" 952.4 56.8489765269314 86.4627908850889
"4764" 952.6 61.0445322666541 85.0535770191662
"4765" 952.8 65.7782389274722 84.0344239711662
"4766" 953 70.5147964631554 83.3859484756528
"4767" 953.2 75.4346117987535 82.1197722163357
"4768" 953.4 78.3737251503848 80.9148231769167
"4769" 953.6 80.3889088850899 79.8676594262125
"4770" 953.8 83.1495305841733 81.289699310577
"4771" 954 83.6127955043022 83.6878347262819
"4772" 954.2 83.4077449992298 83.9842384044086
"4773" 954.4 82.7774422803546 86.9305399243008
"4774" 954.6 81.2496752100605 91.0146458887125
"4775" 954.8 79.8386884405693 95.2448076600817
"4776" 955 77.7095100565984 96.6251168852856
"4777" 955.2 75.8810910785865 96.8243535317705
"4778" 955.4 72.6904533552663 97.8976758489184
"4779" 955.6 69.1901659658881 97.7650880142667
"4780" 955.8 65.3956264328922 97.4081826349819
"4781" 956 60.7796289741995 97.0749504717116
"4782" 956.2 55.9024662901752 97.8029278551578
"4783" 956.4 51.2868093265605 100.033400986271
"4784" 956.6 46.2566761718437 101.130275159571
"4785" 956.8 41.6189725432105 103.820417393948
"4786" 957 37.3467296318851 107.288403933944
"4787" 957.2 33.8850342693904 110.333591166242
"4788" 957.4 33.4799212933496 112.406750373553
"4789" 957.6 33.6020484478422 113.494239556352
"4790" 957.8 33.2217211612666 115.653784384686
"4791" 958 32.2058100380703 115.632353596293
"4792" 958.2 30.0699705029062 113.964323899742
"4793" 958.4 29.1857156757294 111.514716752228
"4794" 958.6 29.5174033484196 108.82698794331
"4795" 958.8 30.7956897996371 106.492868106918
"4796" 959 32.0299231803775 102.539081835321
"4797" 959.2 33.3321926155722 98.8642975523119
"4798" 959.4 34.647423065691 95.1537842442732
"4799" 959.6 37.5675224994207 91.4746630827935
"4800" 959.8 40.9565700737922 89.0460318761419
"4801" 960 45.2565780984314 85.9792131633338
"4802" 960.2 49.9050830296838 84.4517585325977
"4803" 960.4 54.5260827152557 83.1769711275564
"4804" 960.6 59.6564390141922 83.9591842253119
"4805" 960.8 65.0582219715712 85.0054936657914
"4806" 961 70.2539085182992 86.2707997300496
"4807" 961.2 76.0194516512974 87.6568174301303
"4808" 961.4 80.6737017013294 89.8322356560277
"4809" 961.6 81.3442426531518 90.8589864122565
"4810" 961.8 81.5535457965045 89.6813587359032
"4811" 962 84.2171205371322 86.7338283984919
"4812" 962.2 87.5430720317197 83.1362055257716
"4813" 962.4 91.5863236320016 79.5679085297419
"4814" 962.6 94.8285397666901 77.0212872377716
"4815" 962.8 95.9196265950177 77.0431884790147
"4816" 963 95.4750497650722 78.2188046824519
"4817" 963.2 95.761013691958 80.765413361142
"4818" 963.4 97.0457978245203 83.8417366360785
"4819" 963.6 99.1252665211838 88.0788164353958
"4820" 963.8 101.188306585173 92.6549766414429
"4821" 964 103.286570704558 95.7178445082277
"4822" 964.2 105.944754373511 96.7808155375496
"4823" 964.4 108.265771594378 97.2817018958646
"4824" 964.6 111.74539643759 98.452215007389
"4825" 964.8 115.200762016987 100.610203196761
"4826" 965 115.567247589993 98.8876184779256
"4827" 965.2 115.344675287307 96.7438531627225
"4828" 965.4 116.76224300505 93.5368503069163
"4829" 965.6 119.098012748878 90.0058144517702
"4830" 965.8 121.166860364344 87.0185732011974
"4831" 966 122.824475260113 83.5344422978681
"4832" 966.2 124.211946789356 79.3823830962468
"4833" 966.4 125.033243688002 76.8514160304772
"4834" 966.6 123.744621417264 75.7271646792964
"4835" 966.8 121.449623817652 72.9064694197519
"4836" 967 120.496634810676 68.9564973934868
"4837" 967.2 120.951068142897 64.504517646045
"4838" 967.4 122.19716100487 62.4142269487808
"4839" 967.6 122.588816375531 62.0849374930949
"4840" 967.8 121.82256158329 62.0608665877723
"4841" 968 119.467715895185 62.7396859273271
"4842" 968.2 115.271145511135 62.9288940302893
"4843" 968.4 110.178215512276 61.9323581063605
"4844" 968.6 104.697213119004 60.9182209053696
"4845" 968.8 100.843558341021 59.0862198554194
"4846" 969 98.6991915767147 56.6485462343783
"4847" 969.2 98.1508033695522 53.7094478193619
"4848" 969.4 97.9296221240206 48.9974265778387
"4849" 969.6 98.5674342499403 44.0981298432313
"4850" 969.8 99.1618125439722 38.2661521953101
"4851" 970 96.9882378386285 33.7219456361169
"4852" 970.2 92.9111714811353 29.7678810592637
"4853" 970.4 88.0079663889338 26.305962287698
"4854" 970.6 82.5072678732305 22.8075234594672
"4855" 970.8 76.6355240231699 20.227426044521
"4856" 971 70.9525615100454 18.5771915200102
"4857" 971.2 66.598796294949 18.0409872380559
"4858" 971.4 66.9261069396168 19.1969042571757
"4859" 971.6 68.0892391540505 22.0057146153684
"4860" 971.8 69.0508838982674 25.0631737593684
"4861" 972 67.9363865904377 28.983652720604
"4862" 972.2 66.4370418982722 31.0095122635753
"4863" 972.4 64.2248114679154 32.0470023455828
"4864" 972.6 61.0577561025093 32.9180650780012
"4865" 972.8 56.9610560320039 33.3818919984635
"4866" 973 51.9053686769722 33.0053536492419
"4867" 973.2 46.3191511788426 32.4934179746678
"4868" 973.4 41.3875135555463 34.9752443785938
"4869" 973.6 36.5252900383688 38.3009958878799
"4870" 973.8 31.2205464207048 41.1008062761605
"4871" 974 25.2732994510529 43.3715373733548
"4872" 974.2 19.8271156319874 45.7428365351359
"4873" 974.4 14.8878418875712 49.9544490483756
"4874" 974.6 9.58249456867811 53.5045680816243
"4875" 974.8 4.80825070326012 54.1624304657722
"4876" 975 4.16370414452378 52.0231960610512
"4877" 975.2 3.98282740068435 49.7808444450147
"4878" 975.4 4.89271262259345 47.6498880719238
"4879" 975.6 5.31774535725129 44.0916057004512
"4880" 975.8 5.40831887385778 43.4769977305371
"4881" 976 5.66873287445026 44.4407268258738
"4882" 976.2 5.62278930294477 45.8182633632804
"4883" 976.4 4.53594610859594 48.4574737346079
"4884" 976.6 3.28301720825347 51.5929535754607
"4885" 976.8 1.85592270474496 55.4325113475601
"4886" 977 1.09967915604503 60.0395014000429
"4887" 977.2 0.911484879472224 64.3964256561056
"4888" 977.4 0.977416887931392 68.203832068497
"4889" 977.6 0.560364614815092 71.9897776513991
"4890" 977.8 1.57103310250164 75.4350930446537
"4891" 978 2.47087293221053 79.6750624717045
"4892" 978.2 3.67761273763889 83.934696242353
"4893" 978.4 5.37831381335795 89.1588666778848
"4894" 978.6 6.63729916094443 92.6718103934364
"4895" 978.8 8.49593696014789 94.7828994726879
"4896" 979 10.5758480402813 96.7939112978692
"4897" 979.2 12.8754016153101 99.1866047037419
"4898" 979.4 13.922961957332 100.159324376891
"4899" 979.6 16.1630040041813 102.061079550487
"4900" 979.8 19.0931312167318 102.362883373771
"4901" 980 22.0630455327149 101.348594422072
"4902" 980.2 24.4763603734722 100.882539072679
"4903" 980.4 28.0370970779985 100.563802309395
"4904" 980.6 31.6484442536622 99.3152727760519
"4905" 980.8 35.0759003216457 98.072556027548
"4906" 981 39.3443827541819 98.3729260605807
"4907" 981.2 44.0559453047538 99.1259997288002
"4908" 981.4 49.2844097426597 99.2821503019919
"4909" 981.6 53.9675105375887 99.3115251622953
"4910" 981.8 58.8296217946261 99.2135534622227
"4911" 982 63.4438285530267 99.7970874701182
"4912" 982.2 67.8415229569008 98.1856508173134
"4913" 982.4 72.2571371456405 96.6412447398014
"4914" 982.6 76.6497548744622 96.036147844112
"4915" 982.8 79.3065045470922 95.2297429948819
"4916" 983 80.5250440374819 97.1037725037031
"4917" 983.2 79.9264466724326 100.201973767653
"4918" 983.4 78.8086015326222 101.168857382102
"4919" 983.6 79.0761184194338 100.3160026728
"4920" 983.8 81.6840727466681 99.1655912388347
"4921" 984 85.0802716692369 97.7702817179184
"4922" 984.2 86.9135921535899 95.8031664598302
"4923" 984.4 89.1120862303546 93.4238937190949
"4924" 984.6 90.3667928837922 90.8919728343319
"4925" 984.8 93.0534058779008 87.9720213554052
"4926" 985 95.9786539590972 84.5509789615496
"4927" 985.2 97.9313559464116 80.0118577741359
"4928" 985.4 101.529702452482 76.1703070559719
"4929" 985.6 102.560592663299 74.0299386619439
"4930" 985.8 103.901506042007 70.4030990659201
"4931" 986 107.124832615237 67.2481466848008
"4932" 986.2 110.612161380866 65.1646508703177
"4933" 986.4 114.469673566819 64.249414247048
"4934" 986.6 118.908269153885 64.4185136731955
"4935" 986.8 121.974132336712 66.1418410636519
"4936" 987 124.448220687913 68.2897810500361
"4937" 987.2 124.270091475136 68.2274496720316
"4938" 987.4 124.422833357295 68.4453293540223
"4939" 987.6 124.444281497558 70.5120057317991
"4940" 987.8 123.75591088173 72.6129457739598
"4941" 988 122.51030663572 75.053615511435
"4942" 988.2 120.26348610203 76.4920752322323
"4943" 988.4 116.815877482153 76.742910841278
"4944" 988.6 111.746638524639 76.0688163982753
"4945" 988.8 106.453321132735 75.0621792648998
"4946" 989 102.163616402859 74.3283112063548
"4947" 989.2 98.6629593329097 73.1663534469919
"4948" 989.4 95.6223302369097 72.0596169339294
"4949" 989.6 92.289370250462 70.4618280434664
"4950" 989.8 89.5306198823922 67.7928690014119
"4951" 990 88.290388024833 64.702195449443
"4952" 990.2 88.7365242735328 61.9952393081662
"4953" 990.4 89.1257361132933 61.1024644890051
"4954" 990.6 88.605628504767 58.3467282868472
"4955" 990.8 87.4925897101212 55.6733774269653
"4956" 991 86.3589462824179 52.0632387030789
"4957" 991.2 84.849476369441 47.9701829751482
"4958" 991.4 82.2608432624283 44.016546367709
"4959" 991.6 79.9302511806041 39.2707650040826
"4960" 991.8 76.2883566981318 35.5803414034973
"4961" 992 72.4580117547481 32.7351902335006
"4962" 992.2 69.6170331611722 30.6145904574753
"4963" 992.4 69.9487917233908 29.493127084114
"4964" 992.6 72.0822538298019 29.1660305254233
"4965" 992.8 75.0959243011995 29.6887632615033
"4966" 993 78.5324855816252 31.4668821731066
"4967" 993.2 83.3842300330518 33.4845293010715
"4968" 993.4 89.049485043084 34.8885386563184
"4969" 993.6 95.0823018401722 34.9120191432086
"4970" 993.8 100.20289750619 33.7226379955245
"4971" 994 104.440904770514 31.0749973168788
"4972" 994.2 107.676800072892 28.2157452724516
"4973" 994.4 109.006632909565 26.7439977776698
"4974" 994.6 109.352143111539 27.5189130741753
"4975" 994.8 111.506281466962 29.72156663421
"4976" 995 115.349023009868 32.8016491724449
"4977" 995.2 119.741952859178 36.0215970449772
"4978" 995.4 120.939587523616 39.3799599735112
"4979" 995.6 122.339156878678 42.7322702397125
"4980" 995.8 124.264930823567 46.0764722224117
"4981" 996 123.931576500627 46.550501794278
"4982" 996.2 122.650280476926 47.8664700340924
"4983" 996.4 123.150042955423 50.9799087365241
"4984" 996.6 125.335409591927 55.428650919348
"4985" 996.8 127.052877229708 58.3005824251537
"4986" 997 127.101178010991 58.8651604108174
"4987" 997.2 127.583039335482 59.4863049688409
"4988" 997.4 127.569036057443 60.3338446358766
"4989" 997.6 127.791328128094 60.9931021282079
"4990" 997.8 127.14366250129 61.574452633045
"4991" 998 126.88519547809 63.5349824547714
"4992" 998.2 127.58200631259 65.5620478921537
"4993" 998.4 126.9364720717 64.9577403103832
"4994" 998.6 124.760513084898 64.6099401909441
"4995" 998.8 121.144404146983 64.351233469318
"4996" 999 117.420790265452 63.9060740646019
"4997" 999.2 113.206331211182 62.1436789994194
"4998" 999.4 109.786381865885 59.5604632549584
"4999" 999.6 107.15122062785 55.9466967501399
"5000" 999.8 104.61752464591 51.9154199695544
"5001" 1000 103.231821281847 48.2209901705544
"5002" 1000.2 104.875661386872 44.5217830916419
"5003" 1000.4 107.729585187504 41.5870246106577
"5004" 1000.6 112.732970886751 40.0179408912471
"5005" 1000.8 117.172446100369 40.1203815326698
"5006" 1001 120.945069427035 39.7890911249919
"5007" 1001.2 119.542559864738 38.7484890651399
"5008" 1001.4 118.099889184591 36.8278082432568
"5009" 1001.6 116.036920108957 33.9646700599541
"5010" 1001.8 114.058568102309 31.0931417441297
"5011" 1002 110.944250290972 26.8546057618982
"5012" 1002.2 107.934648022482 22.8684206539562
"5013" 1002.4 103.528493773506 20.7033270656753
"5014" 1002.6 99.9940536974033 19.7453817725695
"5015" 1002.8 93.8556585386632 17.8261282313824
"5016" 1003 88.6228929462874 13.4918961051985
"5017" 1003.2 85.0180351798658 9.6813856225398
"5018" 1003.4 82.5584923150239 10.2303580571902
"5019" 1003.6 77.3375244444154 10.7663918262647
"5020" 1003.8 71.6934857607826 9.97556979519021
"5021" 1004 64.8726727809836 8.2387764543783
"5022" 1004.2 61.7111095732109 10.0107130037419
"5023" 1004.4 57.4024319269167 13.1955662787419
"5024" 1004.6 52.6076092062865 14.6842576952848
"5025" 1004.8 48.046171953667 14.4678531195082
"5026" 1005 46.9838376081261 15.9835378379342
"5027" 1005.2 47.9227697987969 18.2896770495082
"5028" 1005.4 50.3428231693056 19.8519096234919
"5029" 1005.6 52.710773407758 21.843476963638
"5030" 1005.8 53.4050956321347 24.8632762517044
"5031" 1006 53.5954516828322 26.9031747743419
"5032" 1006.2 54.6463862347966 29.5071796736744
"5033" 1006.4 55.9604085644174 31.6851665245638
"5034" 1006.6 58.195498912729 32.7970470296338
"5035" 1006.8 60.8288815886433 32.9366278680446
"5036" 1007 64.3264875845781 34.8121021777184
"5037" 1007.2 68.5837993082192 37.1732905496094
"5038" 1007.4 73.5065045464722 40.1853461254861
"5039" 1007.6 77.9606845283936 43.2434044579779
"5040" 1007.8 82.0922809149143 46.5553957196577
"5041" 1008 87.3437424247535 49.2680106847107
"5042" 1008.2 91.9079713229297 51.396187241476
"5043" 1008.4 92.2063734868722 54.6053638080051
"5044" 1008.6 92.203302144351 59.0613138669541
"5045" 1008.8 91.5506418585935 63.9022908449541
"5046" 1009 91.6092190097712 68.6304000455358
"5047" 1009.2 90.5170452470999 73.6196868174121
"5048" 1009.4 89.9662365406355 78.5929534455583
"5049" 1009.6 89.141896319531 84.2327818560655
"5050" 1009.8 89.3315968870177 90.5160829393177
"5051" 1010 87.9187793272601 92.2802986322571
"5052" 1010.2 83.9191539383435 94.5487015385241
"5053" 1010.4 79.8202380212974 96.0091724460817
"5054" 1010.6 75.2408439580256 95.9052782033244
"5055" 1010.8 71.6284689283546 95.1811833496537
"5056" 1011 67.727073507384 94.6641130532419
"5057" 1011.2 63.6319862941158 92.7437411280192
"5058" 1011.4 60.0951583551865 89.9102320627623
"5059" 1011.6 59.8278049040048 86.6382828002419
"5060" 1011.8 59.6969807354722 83.2920636259753
"5061" 1012 60.4816592118593 79.8185873036452
"5062" 1012.2 60.6966014730766 76.1240671862255
"5063" 1012.4 63.205197982833 73.4648103157522
"5064" 1012.6 66.6688153416193 71.8455760594184
"5065" 1012.8 70.2682345592322 71.8975079022319
"5066" 1013 72.9857968137822 71.0605284615619
"5067" 1013.2 76.7695200790148 70.6313457657632
"5068" 1013.4 80.0369465821995 70.8819450524692
"5069" 1013.6 83.319443901745 68.5888506944692
"5070" 1013.8 88.0043494629671 68.1103167890821
"5071" 1014 90.8776495987477 66.3124192051807
"5072" 1014.2 90.3091476238472 63.9223168163044
"5073" 1014.4 90.0437260423422 62.7939233009719
"5074" 1014.6 90.5938696524509 64.3009416604334
"5075" 1014.8 92.5264397075038 67.3179570909524
"5076" 1015 93.803487429565 70.8368138607935
"5077" 1015.2 94.6296627361086 75.460412912045
"5078" 1015.4 95.6036295592914 80.3038129247739
"5079" 1015.6 94.7750716085972 85.1812124269294
"5080" 1015.8 93.3768522141497 88.3622130568387
"5081" 1016 92.16914129386 92.663505220497
"5082" 1016.2 92.2980395110899 97.8377256696243
"5083" 1016.4 93.0303552867081 103.364170735402
"5084" 1016.6 95.8558810330366 108.609986413653
"5085" 1016.8 100.021514222901 112.067971263999
"5086" 1017 103.45949071005 113.220996676659
"5087" 1017.2 104.916498314861 111.686071576422
"5088" 1017.4 107.732213182208 110.067562245624
"5089" 1017.6 109.599766514295 107.674387506536
"5090" 1017.8 112.019909734521 105.793783808616
"5091" 1018 113.178971906667 104.661013610881
"5092" 1018.2 114.405058063656 102.551446017036
"5093" 1018.4 114.47750558153 100.150100121693
"5094" 1018.6 116.229494733784 97.7612326342514
"5095" 1018.8 118.696044587501 95.5431325571419
"5096" 1019 117.042784784654 94.2915817307723
"5097" 1019.2 115.052900356942 91.7518832185819
"5098" 1019.4 114.958346100105 87.8823254876603
"5099" 1019.6 115.951055412991 84.4517585325977
"5100" 1019.8 117.919811158266 81.6024677395361
"5101" 1020 120.620898821866 79.4366539705298
"5102" 1020.2 122.320003896382 77.5538073186319
"5103" 1020.4 123.160272890861 76.4844758250526
"5104" 1020.6 124.659972643482 74.7722544637323
"5105" 1020.8 124.328448008186 73.1293051537929
"5106" 1021 121.60408464106 72.2473426926904
"5107" 1021.2 118.116334171162 69.2031220315819
"5108" 1021.4 116.015691712119 65.0412307095361
"5109" 1021.6 113.994104596608 60.4624993884118
"5110" 1021.8 112.205420313745 55.6950204659844
"5111" 1022 110.792602753987 50.5259070899541
"5112" 1022.2 110.284702067943 45.3550905838302
"5113" 1022.4 110.872985546535 40.6211340430857
"5114" 1022.6 110.622346955554 36.5099921918542
"5115" 1022.8 108.70016897677 32.327725292859
"5116" 1023 105.278703108191 27.3641822858982
"5117" 1023.2 101.510855254091 22.358750319845
"5118" 1023.4 97.5385600317847 17.5787205984607
"5119" 1023.6 92.6085212060206 14.1941718862581
"5120" 1023.8 87.0964273672056 12.9832427270753
"5121" 1024 81.384873685157 12.9020058899158
"5122" 1024.2 75.0931118799955 12.9615165962071
"5123" 1024.4 68.9873277856591 11.4470468323793
"5124" 1024.6 64.6644553758239 9.4605383500826
"5125" 1024.8 63.5370855851619 10.379716693535
"5126" 1025 61.0097021323397 13.5286328621998
"5127" 1025.2 57.1726251213972 17.4441605475919
"5128" 1025.4 54.6207052458101 18.4342195305392
"5129" 1025.6 52.6578007754235 19.8775438083883
"5130" 1025.8 50.9448598733908 21.8894750559396
"5131" 1026 48.3617841155445 23.6081179016817
"5132" 1026.2 45.6324258044073 25.3277891699497
"5133" 1026.4 42.5347307363015 27.0224902531322
"5134" 1026.6 38.5804832886529 28.125237510513
"5135" 1026.8 34.6208401848293 29.8614484877776
"5136" 1027 30.1775399284722 31.5807144037907
"5137" 1027.2 25.5261013709008 34.0063075356705
"5138" 1027.4 20.1881790454369 35.1268406190125
"5139" 1027.6 14.3468227455187 34.4481662491722
"5140" 1027.8 10.0704530101064 33.7852543048761
"5141" 1028 10.2101529288676 35.5902694468582
"5142" 1028.2 7.6053404040487 39.3218544151184
"5143" 1028.4 6.39285992150838 41.9068266942359
"5144" 1028.6 4.03982443016453 45.8098637502474
"5145" 1028.8 3.64639855005919 50.2811055878941
"5146" 1029 2.47833966873752 54.7767506491195
"5147" 1029.2 2.22020925842067 58.7094179262162
"5148" 1029.4 3.01712052845223 62.5684356891019
"5149" 1029.6 3.85313516375347 65.3833682562107
"5150" 1029.8 5.17216640024222 66.6424999984819
"5151" 1030 6.44820733192416 67.2755998318092
"5152" 1030.2 8.16618973716153 69.0189323812079
"5153" 1030.4 9.91435764477526 70.4804605184086
"5154" 1030.6 12.0641844926193 72.8797166522419
"5155" 1030.8 13.6707247235622 73.7510925082819
"5156" 1031 16.1673145269772 75.4622857930588
"5157" 1031.2 18.0746437228252 77.3722332130949
"5158" 1031.4 20.4312377368294 79.9539907430787
"5159" 1031.6 23.7725110456944 82.3776568634642
"5160" 1031.8 27.3649580146722 85.0522258692919
"5161" 1032 31.2767869668546 86.1849095693302
"5162" 1032.2 35.1300797439268 87.2347189590147
"5163" 1032.4 39.0510589982346 88.3164797437617
"5164" 1032.6 42.3324547397322 88.8893370950119
"5165" 1032.8 45.5745255133422 89.5275816913219
"5166" 1033 49.388787398654 89.4506047527723
"5167" 1033.2 52.3897826260899 89.1449496719772
"5168" 1033.4 55.1308659535538 88.2918066230174
"5169" 1033.6 59.0750338749268 88.4970789843783
"5170" 1033.8 61.9445124089322 89.1033592350919
"5171" 1034 65.1634058382075 90.0329617027713
"5172" 1034.2 68.569360618911 91.0411799604154
"5173" 1034.4 70.1048007453222 90.8805073625419
"5174" 1034.6 70.3466350937663 90.9659363680361
"5175" 1034.8 70.3755597347494 91.6577376944449
"5176" 1035 70.6799003140256 93.3524482384313
"5177" 1035.2 71.1589600238252 95.7357225081243
"5178" 1035.4 72.373372909061 98.4841510842092
"5179" 1035.6 73.5876863912683 98.5323183416157
"5180" 1035.8 74.3616814797222 96.9572074112419
"5181" 1036 74.7995171645016 94.8626980221537
"5182" 1036.2 76.2408566825596 92.4619261576545
"5183" 1036.4 78.7461600422579 90.2729153540787
"5184" 1036.6 81.7760942848359 88.5318228382874
"5185" 1036.8 84.8390532945743 87.2193560304154
"5186" 1037 87.6747824504821 86.8558618853657
"5187" 1037.2 87.7860589385622 86.1911294004319
"5188" 1037.4 87.863289350266 83.6182538906079
"5189" 1037.6 89.0257154193459 80.3805489864367
"5190" 1037.8 91.3513847113633 77.7175403101677
"5191" 1038 94.1586982084128 76.2228665949697
"5192" 1038.2 96.3693980680538 75.9761739996093
"5193" 1038.4 97.1149307176284 74.5716699545857
"5194" 1038.6 97.3593184018358 72.2910013498934
"5195" 1038.8 97.5227234219097 69.3325863172107
"5196" 1039 97.9225978212534 65.8332287813044
"5197" 1039.2 99.2198245464617 62.3013103112577
"5198" 1039.4 101.714061025763 59.6820956294516
"5199" 1039.6 105.214276899836 56.671708803651
"5200" 1039.8 109.108470474262 53.4266328485419
"5201" 1040 111.68113744434 49.7849806180991
"5202" 1040.2 114.368758810342 47.1015142443919
"5203" 1040.4 116.686572378843 46.1446792532574
"5204" 1040.6 117.595626438472 46.9030133892521
"5205" 1040.8 116.764204420035 46.9470488605544
"5206" 1041 115.606278678855 46.5253946157951
"5207" 1041.2 113.978878145335 45.7588471531946
"5208" 1041.4 111.305938026182 45.5002522074839
"5209" 1041.6 107.72597574507 46.7043768881876
"5210" 1041.8 103.694452459685 48.2940046259547
"5211" 1042 99.853054460714 50.2196605925551
"5212" 1042.2 99.0277848140828 53.5674368880683
"5213" 1042.4 98.5133278591939 57.2634288722883
"5214" 1042.6 97.3746751144419 60.3313947487419
"5215" 1042.8 95.08870178973 63.0434450633296
"5216" 1043 93.0315751461733 65.6793215676285
"5217" 1043.2 90.5754906081086 67.5195120797116
"5218" 1043.4 88.1157771561597 68.9822524569607
"5219" 1043.6 85.878856011316 69.5196964471169
"5220" 1043.8 82.5636975983871 70.8143054219866
"5221" 1044 79.0968278323472 71.2076686828669
"5222" 1044.2 75.3185966339874 70.9166889063783
"5223" 1044.4 71.1833708366457 71.2573913921603
"5224" 1044.6 66.9971577843775 70.5604729726156
"5225" 1044.8 64.5766157452042 68.2560977018759
"5226" 1045 63.023315201462 65.4427592700889
"5227" 1045.2 62.4842240734722 62.1025841184516
"5228" 1045.4 63.7593265976013 59.4848402008065
"5229" 1045.6 65.0972647028472 59.1928097029294
"5230" 1045.8 64.7481707373418 59.2623918233941
"5231" 1046 64.9007240392406 59.2398281946998
"5232" 1046.2 63.4627243942595 58.1656945217419
"5233" 1046.4 62.2254471291318 55.831942462359
"5234" 1046.6 61.2784573629895 52.5208166481212
"5235" 1046.8 61.2532875786427 48.9629162175715
"5236" 1047 62.0691956767481 45.7249986944316
"5237" 1047.2 64.5002933653853 42.6706909794593
"5238" 1047.4 68.1399594436135 40.8137830482528
"5239" 1047.6 70.8197417676791 40.7785920907764
"5240" 1047.8 72.8333532255204 41.5384581226696
"5241" 1048 76.5341764162109 42.4267287009238
"5242" 1048.2 80.7542109692653 42.9442923177764
"5243" 1048.4 84.5807957803248 44.7772418490683
"5244" 1048.6 85.8469300797063 47.1962466886143
"5245" 1048.8 88.4941415209567 50.2068446881337
"5246" 1049 91.66799405673 53.8553075326491
"5247" 1049.2 94.088338616745 57.4708174435601
"5248" 1049.4 95.3747403515959 60.919771766144
"5249" 1049.6 95.9944905689722 64.2408021438044
"5250" 1049.8 95.3930129899574 68.5754347508805
"5251" 1050 95.6777583714722 74.4258181511965
"5252" 1050.2 96.3492306301722 79.5029375229319
"5253" 1050.4 95.2477704185025 84.9995310241965
"5254" 1050.6 96.2314062527022 89.5925526981319
"5255" 1050.8 99.1394549770898 93.1054083915949
"5256" 1051 102.057117455237 94.8364698187125
"5257" 1051.2 104.824984235272 95.0117170392562
"5258" 1051.4 108.400647104895 96.4464059436746
"5259" 1051.6 111.14146090451 98.7707710308551
"5260" 1051.8 113.542672511232 101.679364863213
"5261" 1052 113.462271261097 101.918228858838
"5262" 1052.2 113.304058915841 103.567478606674
"5263" 1052.4 112.959419698037 101.87071075095
"5264" 1052.6 111.976731949214 100.485499503319
"5265" 1052.8 110.238658761888 100.160349942673
"5266" 1053 108.586954063621 98.6404362484973
"5267" 1053.2 106.341297955514 96.3396811236051
"5268" 1053.4 105.137493336806 92.9828965668631
"5269" 1053.6 103.947700687421 89.1692661987827
"5270" 1053.8 101.962493005503 85.2350171451359
"5271" 1054 101.311286389142 83.1411283788584
"5272" 1054.2 101.139772797748 82.0598937249154
"5273" 1054.4 99.8190318537847 81.2558807654919
"5274" 1054.6 98.9277641201354 80.5937665320051
"5275" 1054.8 98.0681168742375 80.3127742140583
"5276" 1055 98.0405805648222 79.8316143809119
"5277" 1055.2 97.2420275917784 78.5344561405072
"5278" 1055.4 97.0713800404722 76.7652376477419
"5279" 1055.6 97.7086836136237 75.2596706450147
"5280" 1055.8 97.5781515564722 73.1595976976207
"5281" 1056 96.4032418049038 70.9386323930577
"5282" 1056.2 94.9122099111318 68.9399853882313
"5283" 1056.4 93.3136953715753 65.6556814196079
"5284" 1056.6 91.7182725004091 62.2490116680051
"5285" 1056.8 91.4862244904512 58.5599458324156
"5286" 1057 91.6709220444173 54.5412614980167
"5287" 1057.2 89.2835687683422 52.0775290012519
"5288" 1057.4 85.9112688529558 49.9004752973024
"5289" 1057.6 83.2471244993559 47.2957162278117
"5290" 1057.8 80.5627470681679 44.0706417016441
"5291" 1058 78.6398019026605 40.2345958948713
"5292" 1058.2 77.998759280171 36.2339506921154
"5293" 1058.4 76.1184402960885 34.5548218007071
"5294" 1058.6 72.5121127636234 33.7104653510559
"5295" 1058.8 68.4682528467048 32.0617482835791
"5296" 1059 63.8569786800487 30.7879463926008
"5297" 1059.2 59.4387221744337 28.3309689963958
"5298" 1059.4 55.3796772433953 27.9242877320496
"5299" 1059.6 51.9180379648722 27.6063903774619
"5300" 1059.8 49.5121895535242 26.9954941575861
"5301" 1060 50.6920407203953 26.8757360384342
"5302" 1060.2 51.1540317932823 25.1577139212483
"5303" 1060.4 52.1165234753055 21.2850935972419
"5304" 1060.6 52.5875611023568 16.8654972063958
"5305" 1060.8 54.9101268975927 12.4925962546696
"5306" 1061 56.7484919151086 8.2238862312744
"5307" 1061.2 58.3556198790597 3.67126255985444
"5308" 1061.4 58.0022578085891 3.57813662285882
"5309" 1061.6 59.1645499022064 3.98287424832421
"5310" 1061.8 62.0571694251576 3.24307871870822
"5311" 1062 66.1851918115328 3.21249892219648
"5312" 1062.2 70.8579565707459 3.42108395391035
"5313" 1062.4 75.6676493545304 5.09566967050937
"5314" 1062.6 80.4801212775157 7.57222317014411
"5315" 1062.8 84.8063705408767 10.805137079079
"5316" 1063 87.9450212390958 15.0914906989184
"5317" 1063.2 90.2940227717194 20.2480481151127
"5318" 1063.4 92.0997767197136 25.421009953673
"5319" 1063.6 93.6852249108359 29.8841974397419
"5320" 1063.8 96.217270743843 34.5176221818431
"5321" 1064 98.8395719604288 39.7544731546115
"5322" 1064.2 101.857268183921 44.8985057361705
"5323" 1064.4 104.454609733685 50.0748119465292
"5324" 1064.6 106.390759169266 55.4754302259184
"5325" 1064.8 106.116483765442 61.732730189742
"5326" 1065 105.396328250892 67.9586046563548
"5327" 1065.2 104.388816323686 74.0652241722759
"5328" 1065.4 103.640286295038 80.1483931077891
"5329" 1065.6 103.851982924552 85.7134014091819
"5330" 1065.8 105.053031417472 92.0623329162804
"5331" 1066 106.109211476059 98.0412824683092
"5332" 1066.2 105.66334999804 104.134151772098
"5333" 1066.4 104.806493923202 110.590100970553
"5334" 1066.6 102.080529624331 115.37046666644
"5335" 1066.8 97.5931243512631 118.897951154833
"5336" 1067 92.0675924799676 121.681603229953
"5337" 1067.2 86.6463659970437 123.471565904656
"5338" 1067.4 79.8954454446151 124.352405324713
"5339" 1067.6 74.46373963225 123.837369052242
"5340" 1067.8 72.3035033559676 122.775556501659
"5341" 1068 70.4907404080329 121.057914857667
"5342" 1068.2 69.8232682703897 119.657659548041
"5343" 1068.4 70.1221873212701 118.188659073433
"5344" 1068.6 70.8499549152301 115.235583228037
"5345" 1068.8 70.6537794957306 111.74852485718
"5346" 1069 70.5085373382988 108.422679201242
"5347" 1069.2 70.2151852856424 104.543934489306
"5348" 1069.4 71.7605183077535 101.248797199304
"5349" 1069.6 75.1497857123252 98.1374765660949
"5350" 1069.8 77.5932906829277 93.780552768435
"5351" 1070 81.007240097064 90.062325055895
"5352" 1070.2 83.5140119595207 85.564090540305
"5353" 1070.4 85.9262458666238 80.7955247011965
"5354" 1070.6 86.3691657881038 75.7742454076472
"5355" 1070.8 87.1148870856578 69.9660684087007
"5356" 1071 88.4375937389354 64.6748641204156
"5357" 1071.2 86.8441620224212 59.8972147512521
"5358" 1071.4 83.9691087847689 55.9481966810386
"5359" 1071.6 82.0922809149143 50.7352642073104
"5360" 1071.8 82.3303756304609 46.7219376404351
"5361" 1072 85.735121562994 46.0646367955571
"5362" 1072.2 87.9040485676135 47.3898127017202
"5363" 1072.4 89.1019892646658 49.2439958636452
"5364" 1072.6 92.1107660771526 50.6284273278347
"5365" 1072.8 94.2908047487354 52.4490505169735
"5366" 1073 96.3547734436284 54.9211252478357
"5367" 1073.2 100.775283620649 58.1394663183008
"5368" 1073.4 106.189428150321 60.111350340651
"5369" 1073.6 111.679947058631 63.4443523260489
"5370" 1073.8 116.696232436066 66.3882919473756
"5371" 1074 122.882520279142 68.3814298866319
"5372" 1074.2 125.922451271523 69.1553882306603
"5373" 1074.4 125.182294133884 69.4175937980066
"5374" 1074.6 124.802360206055 70.2582422769555
"5375" 1074.8 125.193544576193 71.5494279381458
"5376" 1075 126.046997640444 73.1357067456665
"5377" 1075.2 125.867926184943 74.7606535275949
"5378" 1075.4 125.77462633853 77.1535447585785
"5379" 1075.6 125.431389045715 79.4366539705298
"5380" 1075.8 124.580467805227 82.8453028244306
"5381" 1076 123.760139950958 86.8075350028562
"5382" 1076.2 123.263914572963 88.8652302056073
"5383" 1076.4 121.178219516861 91.7446642178253
"5384" 1076.6 118.817561495743 95.1980968640223
"5385" 1076.8 115.4982834143 99.170390905251
"5386" 1077 112.327314220056 103.454308092242
"5387" 1077.2 108.242236707936 107.463748833351
"5388" 1077.4 103.637917206499 110.726010587626
"5389" 1077.6 98.8352401228606 113.470826246645
"5390" 1077.8 92.7133910084625 114.635925968994
"5391" 1078 87.6315423542126 116.084701214752
"5392" 1078.2 84.15574487575 117.902925783159
"5393" 1078.4 81.8870503345811 117.54018886395
"5394" 1078.6 80.7464490687441 116.598785055373
"5395" 1078.8 81.1080772864722 115.682324752085
"5396" 1079 79.6920980505899 114.117946234183
"5397" 1079.2 77.7604615990492 114.368555276953
"5398" 1079.4 74.9948124724091 115.380410240121
"5399" 1079.6 71.9754330559156 116.791031410232
"5400" 1079.8 69.0414685959208 118.757676903536
"5401" 1080 65.4005283816685 121.908002797237
"5402" 1080.2 62.7980504709952 124.318311115604
"5403" 1080.4 58.0876387589857 125.873953605931
"5404" 1080.6 53.2116749834182 126.748497099823
"5405" 1080.8 48.2347944326111 127.039915956547
"5406" 1081 43.1782654494276 126.40572572901
"5407" 1081.2 41.4271571563133 125.411936699415
"5408" 1081.4 41.3427857603438 125.331620396127
"5409" 1081.6 41.3462727203163 125.349151698558
"5410" 1081.8 41.3114031205915 125.152801111329
"5411" 1082 39.9317075658741 124.122517597798
"5412" 1082.2 38.7595024237246 122.047302921789
"5413" 1082.4 39.2120091299622 120.170965962062
"5414" 1082.6 39.5743777198339 118.135804061636
"5415" 1082.8 39.7108525451836 115.78461529733
"5416" 1083 38.8540825508965 113.022379415984
"5417" 1083.2 36.9791376325008 110.906864755742
"5418" 1083.4 33.6923623715865 108.293465154085
"5419" 1083.6 30.0887365086124 105.631319013116
"5420" 1083.8 26.6498197636955 101.971959878616
"5421" 1084 25.0837409404428 97.0621202250066
"5422" 1084.2 24.004029640113 91.9127708745089
"5423" 1084.4 24.718567348031 86.4996480106243
"5424" 1084.6 27.0370922005328 82.1312328625904
"5425" 1084.8 30.3005065463252 78.2527514714772
"5426" 1085 34.0009052274029 74.0319398073756
"5427" 1085.2 38.587711337384 70.3130996012125
"5428" 1085.4 43.03482371344 66.6600064177742
"5429" 1085.6 47.3721391002535 62.8076181700544
"5430" 1085.8 52.631416329703 60.181601649654
"5431" 1086 57.7991731194314 58.4659806876705
"5432" 1086.2 63.1352098240786 57.7509859676356
"5433" 1086.4 68.4871155361939 58.3745158292574
"5434" 1086.6 73.4510764119097 59.1609611701794
"5435" 1086.8 77.5196878018546 57.2701887185361
"5436" 1087 79.3837205228196 55.3174299507525
"5437" 1087.2 80.4448788484416 55.2954267539052
"5438" 1087.4 82.5333721752222 57.3680964841767
"5439" 1087.6 84.1564630893498 61.6365346214358
"5440" 1087.8 85.1649166329775 66.6581895914577
"5441" 1088 85.2812639371692 71.9744462364995
"5442" 1088.2 85.3510705322126 78.2082211700304
"5443" 1088.4 84.6703829430605 84.6674206559478
"5444" 1088.6 82.9051481235499 90.532461649305
"5445" 1088.8 80.9989457966406 96.3650139012964
"5446" 1089 79.2076841014722 98.3884414748236
"5447" 1089.2 78.1396631315022 98.1343291816819
"5448" 1089.4 75.151003203591 97.1331626713855
"5449" 1089.6 71.0322671448252 96.7923444181831
"5450" 1089.8 66.6390052524428 95.3910089771831
"5451" 1090 63.1089077738881 93.0464598551479
"5452" 1090.2 60.9149885127891 89.5651944931677
"5453" 1090.4 58.8620746628622 84.8343819052819
"5454" 1090.6 57.6442865363552 80.0964586477207
"5455" 1090.8 57.0377363886269 74.9383795423708
"5456" 1091 59.0750338749268 70.557669082651
"5457" 1091.2 61.6077161963089 66.484011299997
"5458" 1091.4 64.4454298403922 62.1212822892919
"5459" 1091.6 67.8813407188722 58.7160371676619
"5460" 1091.8 71.283620396745 57.1079371916207
"5461" 1092 73.1384283927459 57.7996040189735
"5462" 1092.2 73.8943398903498 56.6759631531093
"5463" 1092.4 74.2466576816827 53.5352531076051
"5464" 1092.6 73.4667288751583 50.3087355586722
"5465" 1092.8 71.9159580764179 47.1488716278724
"5466" 1093 71.6356730332389 44.9549231370419
"5467" 1093.2 71.3817275878216 40.8984177295733
"5468" 1093.4 72.3300706700436 36.2675533609205
"5469" 1093.6 72.297579725171 34.0237392627178
"5470" 1093.8 70.5122265037649 33.2026591935956
"5471" 1094 69.7930925757826 32.801083749535
"5472" 1094.2 68.3007083835172 30.9749202242588
"5473" 1094.4 68.0150235498171 30.9341007952247
"5474" 1094.6 68.1898231475071 29.0531729340326
"5475" 1094.8 68.8527510027397 29.3198118128698
"5476" 1095 71.4401000027826 29.0802965441212
"5477" 1095.2 75.2464200847389 27.2768642252753
"5478" 1095.4 79.8935731360584 25.1354713841902
"5479" 1095.6 85.0093442156791 22.996128563604
"5480" 1095.8 89.9954479686637 20.8988454341036
"5481" 1096 95.2512256788389 19.7011599018086
"5482" 1096.2 100.438381009548 19.3284859113398
"5483" 1096.4 106.085853800624 20.0097675684267
"5484" 1096.6 109.316181490214 21.8544271620718
"5485" 1096.8 112.534183203175 24.6622993967716
"5486" 1097 114.481905296895 27.1207247518958
"5487" 1097.2 117.018469989694 30.1920665896586
"5488" 1097.4 119.253493255101 33.8625341592562
"5489" 1097.6 121.385449001636 37.52417046904
"5490" 1097.8 122.895213471359 40.6141483979306
"5491" 1098 123.333003958901 45.4408407509991
"5492" 1098.2 124.763838489556 50.0327103267793
"5493" 1098.4 124.51606815573 54.5519897166429
"5494" 1098.6 123.598737620996 58.4728691553681
"5495" 1098.8 121.100390023886 62.5203689035208
"5496" 1099 118.77645327187 67.0412312601497
"5497" 1099.2 115.453365029927 71.3606381507722
"5498" 1099.4 110.790067447661 75.1475725503268
"5499" 1099.6 106.060239805522 78.3067066328419
"5500" 1099.8 102.491155220001 81.1811592078862
"5501" 1100 100.151192501111 81.8216026410409
"5502" 1100.2 98.4254101847847 80.7463042414919
"5503" 1100.4 96.4366095333176 78.9414446071955
"5504" 1100.6 96.703056412864 77.2629940977316
"5505" 1100.8 95.9349449158422 74.9282142787219
"5506" 1101 94.6224197505238 71.7075593128863
"5507" 1101.2 94.0537860133813 68.9826143721056
"5508" 1101.4 94.7623001490206 66.7791815725807
"5509" 1101.6 96.0009544913702 64.7563908908236
"5510" 1101.8 95.5714998277948 62.8628394163548
"5511" 1102 93.4889367172594 60.29615807421
"5512" 1102.2 90.6754330845045 57.3027020214194
"5513" 1102.4 88.8474807409887 53.692900581687
"5514" 1102.6 87.0114263292382 49.0990271133377
"5515" 1102.8 86.3581745030547 45.2470896770386
"5516" 1103 85.5537161754273 40.8601322319667
"5517" 1103.2 83.264703260461 37.4376674317307
"5518" 1103.4 79.7989175368056 34.9502373825086
"5519" 1103.6 75.2168584129722 33.012277243318
"5520" 1103.8 70.7726859164843 31.7905047975974
"5521" 1104 66.2171392582936 30.4665706100276
"5522" 1104.2 62.0716996991674 27.9965892791932
"5523" 1104.4 57.6664705396074 27.0694757615663
"5524" 1104.6 55.396004297732 28.1767851904952
"5525" 1104.8 51.0676120145847 28.5322272245044
"5526" 1105 45.5732585845522 29.2879929066619
"5527" 1105.2 40.2988932619167 29.7803948144827
"5528" 1105.4 36.5044587029235 30.80236733512
"5529" 1105.6 33.4328016665428 32.9776266913184
"5530" 1105.8 28.8897440760487 35.1897883072713
"5531" 1106 23.8597883623389 37.5915423652419
"5532" 1106.2 18.7334139352854 40.2283208898408
"5533" 1106.4 13.853954299816 42.7390614709607
"5534" 1106.6 9.64929270271432 44.2864391970051
"5535" 1106.8 5.56431566648321 44.6549169582145
"5536" 1107 5.15236230284064 47.1387267405525
"5537" 1107.2 4.60255782848254 50.9869695728141
"5538" 1107.4 2.85542874162847 55.3670047063357
"5539" 1107.6 1.41825639547222 59.1689233033669
"5540" 1107.8 1.01727996399799 61.6723164781337
"5541" 1108 0.993769945214498 65.1434782124945
"5542" 1108.2 1.41198447076926 69.2906077437221
"5543" 1108.4 1.46669779038398 72.8122727005361
"5544" 1108.6 1.89753794716089 75.6379197715344
"5545" 1108.8 2.09643592423693 79.4330206263302
"5546" 1109 3.04631909290212 82.6610856543961
"5547" 1109.2 3.90636376916666 86.2419455037975
"5548" 1109.4 5.21788044548141 89.0523431450172
"5549" 1109.6 6.25409968258542 91.7833231286476
"5550" 1109.8 7.35874472191666 94.126226722353
"5551" 1110 7.2666736206614 94.9963707192284
"5552" 1110.2 8.93459938050857 96.6445127260601
"5553" 1110.4 10.0644695104995 97.8674963836601
"5554" 1110.6 11.7366875406944 100.258838639659
"5555" 1110.8 13.3379447613889 103.16059384577
"5556" 1111 14.4076105161038 105.606598410716
"5557" 1111.2 14.4415739293133 106.309960645546
"5558" 1111.4 14.2826513291322 106.194555850052
"5559" 1111.6 14.1252825998552 106.568688018178
"5560" 1111.8 15.485772978254 107.237913782942
"5561" 1112 17.2806968574528 108.361455808189
"5562" 1112.2 19.1350782889058 110.257492902149
"5563" 1112.4 21.2185434849008 112.527727583197
"5564" 1112.6 23.5209333410135 114.896989189081
"5565" 1112.8 26.352118832 116.239724628436
"5566" 1113 29.3127738552979 117.93691703065
"5567" 1113.2 32.4987344615794 119.256867574233
"5568" 1113.4 34.6396631268522 118.825683938702
"5569" 1113.6 35.6962817377122 116.681640713972
"5570" 1113.8 37.2127209741193 114.653750961624
"5571" 1114 38.8694392635025 112.45103604059
"5572" 1114.2 39.4688100873092 110.337745322688
"5573" 1114.4 41.1542109650322 107.490154162322
"5574" 1114.6 43.3738702051122 105.315536346152
"5575" 1114.8 45.8508857841423 104.630405456268
"5576" 1115 49.5354665874428 104.297357488565
"5577" 1115.2 53.4485401876784 103.897560867629
"5578" 1115.4 57.9859738128949 103.074095711577
"5579" 1115.6 62.5456509238965 104.073906820287
"5580" 1115.8 66.5064154747344 103.593452167363
"5581" 1116 69.8539488449022 101.581614366542
"5582" 1116.2 72.4716369704821 99.373281252138
"5583" 1116.4 73.9714551121227 96.380223313072
"5584" 1116.6 76.247677746654 92.1413232166207
"5585" 1116.8 78.8201529421781 88.4667632687125
"5586" 1117 80.8969224881389 84.3857229384692
"5587" 1117.2 83.7344206681422 80.4851462729419
"5588" 1117.4 85.2691465311285 75.9929107285544
"5589" 1117.6 87.4503995927753 71.4648697124995
"5590" 1117.8 90.8365547224116 67.816765052045
"5591" 1118 93.8803031506597 65.3276333238982
"5592" 1118.2 96.5377342774116 66.3305001903783
"5593" 1118.4 97.6764031769212 67.895746261895
"5594" 1118.6 99.6470193146105 67.8015697495079
"5595" 1118.8 102.553726440836 65.8209236663783
"5596" 1119 105.53543891828 62.700435607915
"5597" 1119.2 108.667504730119 58.6078270940361
"5598" 1119.4 111.042037513113 54.6221587419846
"5599" 1119.6 112.185570945855 50.6602828464441
"5600" 1119.8 112.618596707651 46.6720619238367
"5601" 1120 113.149498216066 42.0503369502419
"5602" 1120.2 113.86610481291 37.2252842386169
"5603" 1120.4 115.13287200485 32.7973632312827
"5604" 1120.6 114.278241053395 30.644851717072
"5605" 1120.8 112.940684851988 29.6746135468065
"5606" 1121 111.974263397242 29.0586834708619
"5607" 1121.2 111.196258952461 27.1050667776006
"5608" 1121.4 110.505048310439 24.3340597991753
"5609" 1121.6 109.054074273634 21.7638489605161
"5610" 1121.8 108.421175083653 22.0128664519973
"5611" 1122 107.096923679707 21.6087786851909
"5612" 1122.2 108.06860038356 22.9083188158628
"5613" 1122.4 107.671814993285 24.2186584490057
"5614" 1122.6 107.269445042225 24.7784124366296
"5615" 1122.8 107.533984278769 26.18416789872
"5616" 1123 107.430634446706 27.9945178299086
"5617" 1123.2 108.052791842827 30.282817785129
"5618" 1123.4 109.634631509135 33.2947598816224
"5619" 1123.6 111.557030134299 37.0676665000072
"5620" 1123.8 113.881941422785 40.5972476435232
"5621" 1124 116.358507737649 43.8376016704478
"5622" 1124.2 119.255177714878 46.4126399409697
"5623" 1124.4 123.018081659672 48.8368043002277
"5624" 1124.6 124.577265090938 50.0137069739652
"5625" 1124.8 123.086069323452 49.7047060984944
"5626" 1125 121.384410325199 50.4375642380261
"5627" 1125.2 118.367661169878 51.6526695743669
"5628" 1125.4 113.928063508245 52.2871777139481
"5629" 1125.6 109.669403196035 53.9696503319294
"5630" 1125.8 104.929005756977 55.7116812614261
"5631" 1126 102.108422187662 57.972591838963
"5632" 1126.2 101.585783443207 59.1211505042419
"5633" 1126.4 101.228240080925 59.7789065174577
"5634" 1126.6 100.433912471891 60.9735651641909
"5635" 1126.8 99.2518311685248 63.6852128711735
"5636" 1127 96.7455983516151 65.984834296895
"5637" 1127.2 94.5552594635322 67.8425527125019
"5638" 1127.4 92.6073191862958 70.0133487047419
"5639" 1127.6 89.7037018463184 72.8245941917131
"5640" 1127.8 86.5416504541967 76.0775693283644
"5641" 1128 84.9248669675038 79.793194992984
"5642" 1128.2 85.3398806675032 82.9405696473502
"5643" 1128.4 85.3046156393279 87.0145551562368
"5644" 1128.6 83.2171410957075 90.1041525406831
"5645" 1128.8 80.2962588385111 94.4062327006837
"5646" 1129 76.101272164453 97.1335992849342
"5647" 1129.2 71.5876609422004 99.7196811159846
"5648" 1129.4 66.5595116813055 102.654556047631
"5649" 1129.6 61.3622611738665 104.115777618588
"5650" 1129.8 55.9553966453788 106.520696731405
"5651" 1130 50.2329042696124 109.471001933443
"5652" 1130.2 45.9759028966043 113.434316241525
"5653" 1130.4 43.1241825095263 118.092582361066
"5654" 1130.6 42.3172515942522 121.562109872582
"5655" 1130.8 41.96701616875 122.032618863075
"5656" 1131 38.8035150901008 121.604331927428
"5657" 1131.2 35.9296228723561 118.622171814429
"5658" 1131.4 34.0550394178667 115.145933683604
"5659" 1131.6 34.3227725632535 111.766775139992
"5660" 1131.8 35.9231967707807 108.30883763737
"5661" 1132 37.971071576048 104.602785485348
"5662" 1132.2 40.4592548097918 101.249864289319
"5663" 1132.4 43.8567510639294 97.9053837291134
"5664" 1132.6 47.6131861403654 94.8737567930914
"5665" 1132.8 50.7682078358508 91.3190894873244
"5666" 1133 54.4797679782522 88.8664061514319
"5667" 1133.2 58.3778842894134 86.124959390036
"5668" 1133.4 62.7701880003579 83.4188511182562
"5669" 1133.6 67.8388613417957 81.5162893568007
"5670" 1133.8 72.3913681681043 78.6953789155344
"5671" 1134 77.0874415087958 75.075391968889
"5672" 1134.2 81.4691519916222 72.6618726882319
"5673" 1134.4 86.1072748690538 71.6941712698746
"5674" 1134.6 89.7294649831752 73.9676120778607
"5675" 1134.8 90.4884180476322 75.711688184372
"5676" 1135 92.5918818186865 73.9872656278746
"5677" 1135.2 94.2342273865025 70.9321306192268
"5678" 1135.4 93.914093144997 69.9679408956726
"5679" 1135.6 93.5266466469775 71.2524242525735
"5680" 1135.8 93.2666345180034 73.1623723803982
"5681" 1136 93.0122878006664 77.2488406110526
"5682" 1136.2 92.4212342673804 81.5646165421501
"5683" 1136.4 91.494384594591 85.3876760587914
"5684" 1136.6 90.5569139396335 89.5991689739677
"5685" 1136.8 89.9213858790861 93.9584000206231
"5686" 1137 91.114378325953 98.1699015428766
"5687" 1137.2 92.3642523053184 102.050522764107
"5688" 1137.4 92.868374530346 106.205650270975
"5689" 1137.6 94.5551186936666 111.182885372909
"5690" 1137.8 96.5118198248889 115.004709302909
"5691" 1138 98.0086613394819 117.48559662748
"5692" 1138.2 98.070018027884 117.531359567742
"5693" 1138.4 97.6433795733831 118.164546238653
"5694" 1138.6 96.5284105590437 120.017365038399
"5695" 1138.8 96.1249842343422 119.903438286962
"5696" 1139 94.851864226293 119.90617846261
"5697" 1139.2 92.4199414829008 120.607017873313
"5698" 1139.4 89.3064090079301 121.911574595303
"5699" 1139.6 85.9037753827369 124.017219590124
"5700" 1139.8 81.2981166049722 126.044017392778
"5701" 1140 76.3482139819862 127.390712827658
"5702" 1140.2 71.0571088858055 127.496411592631
"5703" 1140.4 66.9287472340668 126.414517891526
"5704" 1140.6 64.5366487132722 124.381523983228
"5705" 1140.8 63.801328261096 122.837766588702
"5706" 1141 63.2334175406357 120.413651781617
"5707" 1141.2 62.1258642157294 117.564118058571
"5708" 1141.4 61.38277169686 114.459601082507
"5709" 1141.6 62.1243623852488 110.50435351205
"5710" 1141.8 62.7713047460999 105.971019807848
"5711" 1142 63.8580499801285 101.515528661086
"5712" 1142.2 63.7281177945631 96.6039782298329
"5713" 1142.4 64.9663702742886 92.1799274987419
"5714" 1142.6 67.531041438998 88.4290240128038
"5715" 1142.8 70.6060986369382 84.3989908179555
"5716" 1143 72.9984402459926 79.6966026008542
"5717" 1143.2 75.4869142866301 74.7765482132893
"5718" 1143.4 76.8397941929622 69.4935806502619
"5719" 1143.6 76.4656882202579 65.2477682532521
"5720" 1143.8 74.5011784262807 61.2800744476781
"5721" 1144 72.6129154105467 56.746740743476
"5722" 1144.2 73.1185892365444 51.1642706829687
"5723" 1144.4 74.6912177447807 45.5536755527419
"5724" 1144.6 76.944488581154 40.9370859645715
"5725" 1144.8 81.1208889259217 39.1209876346071
"5726" 1145 82.407415882728 39.5454128162768
"5727" 1145.2 82.0140786886234 38.5010772074977
"5728" 1145.4 80.2076528964365 35.1847032474205
"5729" 1145.6 77.8647395840722 32.1348270874086
"5730" 1145.8 75.424174033154 29.2153782519919
"5731" 1146 72.8561477676056 25.4254028547419
"5732" 1146.2 69.513443101284 21.7189830198831
"5733" 1146.4 66.7218824400239 17.2941429760868
"5734" 1146.6 64.991034859079 12.2007469411577
"5735" 1146.8 64.1386840227664 7.30396240861252
"5736" 1147 64.3540362187136 2.34070773732814
"5737" 1147.2 63.2120342294297 2.68826098466746
"5738" 1147.4 63.4191301460929 2.79756944850056
"5739" 1147.6 64.1668193878318 2.93389745695542
"5740" 1147.8 66.2930972229829 2.50123555830576
"5741" 1148 70.716565615302 1.75719962299725
"5742" 1148.2 74.2990089385148 2.89154949158236
"5743" 1148.4 79.328618213245 4.35615078003739
"5744" 1148.6 84.7875619638126 6.02219249807172
"5745" 1148.8 90.4537886607056 7.78131571124194
"5746" 1149 95.8519610800972 10.8069263224919
"5747" 1149.2 100.928177999083 14.1382828481419
"5748" 1149.4 105.421592520018 18.2488668084086
"5749" 1149.6 109.740667940472 22.1569471812732
"5750" 1149.8 113.756832204772 26.8229164718119
"5751" 1150 116.142384591119 32.6306650286537
"5752" 1150.2 116.339366522493 37.8899128299525
"5753" 1150.4 115.28280749843 42.8783988017419
"5754" 1150.6 114.695626438162 48.5576291617219
"5755" 1150.8 111.848376745654 53.5988079468026
"5756" 1151 107.754976579512 57.7456722878508
"5757" 1151.2 103.574525519542 61.4409976297519
"5758" 1151.4 101.579759617653 63.9024961868802
"5759" 1151.6 100.037483913531 66.0079273506537
"5760" 1151.8 99.4962817445322 68.064218500442
"5761" 1152 99.6091967729409 70.7379028248044
"5762" 1152.2 98.5033934909874 74.4953058590147
"5763" 1152.4 96.2359596700366 77.6267246920291
"5764" 1152.6 92.8457998997075 80.392223495036
"5765" 1152.8 89.1913338436603 82.8940305440687
"5766" 1153 84.4169971850605 84.5100514353008
"5767" 1153.2 79.5164979940347 85.8102209487419
"5768" 1153.4 74.7182403990861 84.6006073682568
"5769" 1153.6 69.5650890807822 82.8928953488419
"5770" 1153.8 64.7067791507865 80.4596674467419
"5771" 1154 60.9823599447441 76.6291856631788
"5772" 1154.2 57.6058951758949 71.7863598062883
"5773" 1154.4 55.4450125820947 66.6634030354868
"5774" 1154.6 52.8569130660573 61.1499698032526
"5775" 1154.8 50.1853751348961 55.0625396568398
"5776" 1155 47.1913971173262 52.3900167848318
"5777" 1155.2 46.4851492124604 50.4096400755655
"5778" 1155.4 48.3167928792972 47.6938969535419
"5779" 1155.6 51.9045668233077 44.9392810728559
"5780" 1155.8 55.3622743754008 44.4435266968848
"5781" 1156 60.0888447565653 43.7583071019047
"5782" 1156.2 65.2067438754614 43.8047756891224
"5783" 1156.4 69.7313414553711 44.5660131888094
"5784" 1156.6 72.1496646810529 42.5742966825807
"5785" 1156.8 73.9390078230584 38.5865344573626
"5786" 1157 73.9914324626446 34.9272478669143
"5787" 1157.2 72.6639205801108 33.3514666196094
"5788" 1157.4 72.7317288633568 33.559028141665
"5789" 1157.6 73.5286021416466 35.034771782614
"5790" 1157.8 75.6648082351508 36.8453767408134
"5791" 1158 77.770375232817 38.7183214894316
"5792" 1158.2 79.6395916435177 41.3062394123556
"5793" 1158.4 81.1414907930217 44.4995241171046
"5794" 1158.6 82.8597440482983 48.2871104939811
"5795" 1158.8 85.7970474187248 52.1030748769946
"5796" 1159 87.9382032880069 56.4023579362172
"5797" 1159.2 89.5575177551646 61.3869461198848
"5798" 1159.4 91.1180691124128 66.5774911518311
"5799" 1159.6 92.9315039060899 72.3963683316831
"5800" 1159.8 95.035513281888 77.7402442147023
"5801" 1160 95.5322497183633 83.3897324597419
"5802" 1160.2 95.7709149001487 89.2648500305655
"5803" 1160.4 98.0972233519868 93.4192373944895
"5804" 1160.6 101.850586664136 97.8067118392469
"5805" 1160.8 105.173804068482 102.516711100069
"5806" 1161 107.361657212583 108.125426228909
"5807" 1161.2 106.787370829026 112.005175322033
"5808" 1161.4 103.878554187824 114.625396147093
"5809" 1161.6 101.062205728972 117.243585325394
"5810" 1161.8 97.5406945313766 119.487690309881
"5811" 1162 92.0299596289439 123.032141997808
"5812" 1162.2 86.826533143154 124.762713694687
"5813" 1162.4 82.6427344245477 122.978059583704
"5814" 1162.6 78.1977608660151 120.901844290771
"5815" 1162.8 74.5323478579868 117.355728824033
"5816" 1163 72.7828932952607 114.710314532232
"5817" 1163.2 70.8242353082151 111.631191386285
"5818" 1163.4 69.9292938452957 108.321513273683
"5819" 1163.6 70.3844300282579 106.324575860079
"5820" 1163.8 71.9313709642896 104.053305496655
"5821" 1164 73.6005446216062 100.765241254897
"5822" 1164.2 76.4756337008584 97.2769540667716
"5823" 1164.4 79.0571579086009 92.9215883802073
"5824" 1164.6 81.7618125421122 88.6867804267219
"5825" 1164.8 84.1642197962273 83.5301259918644
"5826" 1165 86.3664848210495 78.0588790810925
"5827" 1165.2 88.529406549132 73.2047686875254
"5828" 1165.4 92.7121107752886 68.7693060173236
"5829" 1165.6 96.004088514351 64.9253043211662
"5830" 1165.8 94.3116786326896 61.8545854454811
"5831" 1166 93.4866383693985 57.8679945524577
"5832" 1166.2 95.1949918220196 53.5714598606261
"5833" 1166.4 98.6622246448227 51.5031128045976
"5834" 1166.6 102.516506618967 52.2318099988472
"5835" 1166.8 106.879860995311 54.6849581037742
"5836" 1167 111.621865234715 56.1505509950147
"5837" 1167.2 116.886938146566 58.0582057237107
"5838" 1167.4 121.22127853456 60.9496309727125
"5839" 1167.6 125.961011054751 63.32148199654
"5840" 1167.8 127.333241118412 66.6348563506219
"5841" 1168 126.760139368005 69.7026022730503
"5842" 1168.2 126.695999841359 72.5768551332608
"5843" 1168.4 125.79499276288 75.2377449119652
"5844" 1168.6 125.495300070237 78.2415108128596
"5845" 1168.8 125.928119634241 81.3979742192996
"5846" 1169 125.208488642938 79.7533237501083
"5847" 1169.2 123.452638234642 80.1832221824719
"5848" 1169.4 120.738876766462 81.2647983546619
"5849" 1169.6 117.109752716946 82.55050720501
"5850" 1169.8 112.224616204503 83.2661987569541
"5851" 1170 107.465530555483 83.7477770173946
"5852" 1170.2 102.776602985228 82.7636038584441
"5853" 1170.4 99.9378064278472 82.5576895416482
"5854" 1170.6 99.1238046802722 82.0701974607525
"5855" 1170.8 98.5956954162301 81.1408907998788
"5856" 1171 98.490857399064 79.9890891261093
"5857" 1171.2 98.1463499228965 79.5486063886813
"5858" 1171.4 98.0509641564516 77.6254763673811
"5859" 1171.6 97.7749298578977 76.0347542795611
"5860" 1171.8 97.9623170605367 73.9461288133548
"5861" 1172 96.7853414786062 71.7075593128863
"5862" 1172.2 96.5237398538271 69.2448744306452
"5863" 1172.4 96.6098559812579 65.8444407647725
"5864" 1172.6 97.3746342721212 63.0771448488058
"5865" 1172.8 96.2015093454825 60.1002466347625
"5866" 1173 94.2169119095335 56.1143890246195
"5867" 1173.2 91.7659524683279 51.8537750002368
"5868" 1173.4 89.4738081282301 47.6697591181946
"5869" 1173.6 86.2902247242787 43.6797489806129
"5870" 1173.8 82.3234935872085 40.455110441731
"5871" 1174 78.468879559888 36.394180673315
"5872" 1174.2 74.8263380551755 31.9757010849507
"5873" 1174.4 70.9356355636183 28.754826997506
"5874" 1174.6 67.4119877973676 27.9066257550326
"5875" 1174.8 62.5372583018908 26.6978628376373
"5876" 1175 58.330188146731 24.1064989102713
"5877" 1175.2 54.6903223846288 20.1270349003805
"5878" 1175.4 51.5155444338953 15.2730705688958
"5879" 1175.6 49.8250716037922 9.63362637598193
"5880" 1175.8 49.8228544784097 3.84324463670444
"5881" 1176 51.5352117714602 3.6057044656335
"5882" 1176.2 54.568103495955 2.65699661429366
"5883" 1176.4 59.1196643209381 1.82419242641239
"5884" 1176.6 63.3822120619887 1.26251602990677
"5885" 1176.8 68.1249365725859 1.74601875511693
"5886" 1177 73.5425119962933 1.99695166841562
"5887" 1177.2 78.2872975981487 3.07147975044782
"5888" 1177.4 82.9308199972464 5.60945125209678
"5889" 1177.6 87.70306814167 7.27243915499468
"5890" 1177.8 92.7298632384516 10.2668146072986
"5891" 1178 97.2555418542763 13.3991342200306
"5892" 1178.2 101.628322856714 16.8980420228577
"5893" 1178.4 104.764971818904 21.5083685742051
"5894" 1178.6 107.017437846599 26.8307612682998
"5895" 1178.8 108.502347219924 32.1731823096452
"5896" 1179 107.69031175584 36.4631943478134
"5897" 1179.2 105.085726353988 41.1359758487097
"5898" 1179.4 100.872166410472 44.752325373871
"5899" 1179.6 97.1239441072914 46.2123303151462
"5900" 1179.8 95.1540944716055 46.9295321675419
"5901" 1180 93.153335367568 47.8914933822632
"5902" 1180.2 90.7325129945056 47.9444387445086
"5903" 1180.4 88.6664592722677 47.2387524673328
"5904" 1180.6 86.3266850888767 45.961623050888
"5905" 1180.8 83.0559803010972 44.2898678667988
"5906" 1181 80.1747730778389 40.9929656629419
"5907" 1181.2 77.8419070212635 38.4098046682035
"5908" 1181.4 74.7449630265846 35.4881078090116
"5909" 1181.6 71.0402165019389 33.9480702186419
"5910" 1181.8 66.2038700602925 33.8262585270902
"5911" 1182 60.8118780706722 33.634081154589
"5912" 1182.2 55.3861321253424 32.6835593832744
"5913" 1182.4 49.6765742135117 31.4129270117419
"5914" 1182.6 44.7820615551972 31.7282274859669
"5915" 1182.8 43.2133322284365 33.9471602605634
"5916" 1183 40.0414855077579 36.7771298849205
"5917" 1183.2 36.6522912976016 40.0187752494125
"5918" 1183.4 32.7249717455079 42.3324239545991
"5919" 1183.6 28.3576339842487 43.7326888566831
"5920" 1183.8 23.7743327733663 43.7641627008125
"5921" 1184 19.1438570963622 45.2861478776419
"5922" 1184.2 17.0397274193401 47.6592842085155
"5923" 1184.4 14.8514278306193 51.4924901890655
"5924" 1184.6 11.5057156253654 55.4384706493633
"5925" 1184.8 8.34129131236647 58.7867409103669
"5926" 1185 5.64519154029042 61.9875184517419
"5927" 1185.2 2.89037256559179 62.344775906068
"5928" 1185.4 1.58334105598738 60.3468364615904
"5929" 1185.6 1.75443155955144 57.5640410515736
"5930" 1185.8 2.41200366512846 53.4043388756169
"5931" 1186 3.4386034765467 48.9445278480824
"5932" 1186.2 6.47483371995576 45.2092914183903
"5933" 1186.4 8.90197529454199 41.247457659521
"5934" 1186.6 12.5914295108767 37.4720209052588
"5935" 1186.8 16.321945979654 33.2456653054465
"5936" 1187 20.6755740034722 29.3024309081753
"5937" 1187.2 24.6806526408597 24.5431984975669
"5938" 1187.4 28.0606462540418 19.9184287108812
"5939" 1187.6 31.8855476305463 14.917746197816
"5940" 1187.8 36.4560541219532 10.7847532933622
"5941" 1188 41.4658754473722 7.09179497720444
"5942" 1188.2 47.3702328416574 5.80198837959378
"5943" 1188.4 53.0350468480555 5.51476179720026
"5944" 1188.6 59.0235080628933 7.02868459520246
"5945" 1188.8 64.4829905527546 9.94776531548311
"5946" 1189 68.9930707320972 14.2581491441283
"5947" 1189.2 74.1673230858018 18.8443378601283
"5948" 1189.4 79.0867499896995 22.0972311823669
"5949" 1189.6 83.2914179012389 25.8967611394419
"5950" 1189.8 88.0747459396654 29.8537965675715
"5951" 1190 91.8813407214377 35.2698941502937
"5952" 1190.2 94.7199045170546 41.0556827735881
"5953" 1190.4 97.2940523732601 47.1364511197116
"5954" 1190.6 98.4836722390091 53.5996206685314
"5955" 1190.8 99.3993616920972 60.1283603524607
"5956" 1191 99.4710922191781 66.4650474677713
"5957" 1191.2 97.8809475372822 72.3484831259719
"5958" 1191.4 96.4405278697815 77.8973380696182
"5959" 1191.6 93.739234319977 82.6921568298002
"5960" 1191.8 89.4101871221193 86.1924033417419
"5961" 1192 85.2044803741389 90.2265508234086
"5962" 1192.2 80.9304704467526 94.2301395882933
"5963" 1192.4 75.5299708139294 97.5595996592562
"5964" 1192.6 68.5289362426838 100.75698235703
"5965" 1192.8 62.1918558911646 102.289386759732
"5966" 1193 55.4083675790423 102.859603714349
"5967" 1193.2 48.4394134871865 102.575288588342
"5968" 1193.4 42.1537432551193 101.037566489448
"5969" 1193.6 36.3913025994264 97.884613309852
"5970" 1193.8 32.0236361653294 93.4732054179116
"5971" 1194 28.2635725064365 88.4775355665544
"5972" 1194.2 25.1470873799428 83.0150438391537
"5973" 1194.4 21.3162779915579 77.2820938363705
"5974" 1194.6 18.4195109012796 71.4614342855585
"5975" 1194.8 16.1006825195823 65.1291278474117
"5976" 1195 14.2361647881453 58.8859613393189
"5977" 1195.2 14.9005927713848 53.2010339214118
"5978" 1195.4 17.4122725746844 51.0277627575298
"5979" 1195.6 20.7645285780892 48.7168447203377
"5980" 1195.8 26.3154505525045 47.0372007556774
"5981" 1196 32.4012183909205 45.1802789618799
"5982" 1196.2 38.3311316412579 43.2423820331705
"5983" 1196.4 44.3354691567222 40.6262525572776
"5984" 1196.6 50.3949758604602 38.1632810856937
"5985" 1196.8 55.9468715170722 35.9124877186619
"5986" 1197 62.4171513728252 33.9533158593302
"5987" 1197.2 67.9235716785389 31.7016870420086
"5988" 1197.4 72.7021520821234 31.7106737597768
"5989" 1197.6 75.9568938767781 34.4164309943772
"5990" 1197.8 78.7600359290056 38.9164413276419
"5991" 1198 81.3668542308126 43.9354990376994
"5992" 1198.2 83.2822905647948 49.4453607803871
"5993" 1198.4 84.3670494292595 55.1285642284334
"5994" 1198.6 83.841572130351 61.3659895095904
"5995" 1198.8 82.6587981254322 67.4756576152219
"5996" 1199 81.6744689808252 73.6216001210066
"5997" 1199.2 80.3740038405016 79.9388502641243
"5998" 1199.4 79.1689005670844 86.2132023835378
"5999" 1199.6 78.4255992137992 92.1211302075112
"6000" 1199.8 76.1965756763072 98.2837142607322
"6001" 1200 71.9722421585823 102.074594590907
"6002" 1200.2 66.6464577747369 103.521752043948
"6003" 1200.4 60.4666103742573 104.916959400032
"6004" 1200.6 54.4056899066487 105.571298798565
"6005" 1200.8 48.1503325132778 104.33898955752
"6006" 1201 42.3759127876609 101.442442287582
"6007" 1201.2 37.2216640008722 98.1492524941705
"6008" 1201.4 32.4759399880665 94.5956086620438
"6009" 1201.6 27.7372219507246 90.6797723112653
"6010" 1201.8 24.0785210525003 86.0507220184802
"6011" 1202 22.1331571259479 81.0261384370138
"6012" 1202.2 20.5021400623169 75.5011910275283
"6013" 1202.4 19.8928378005415 70.0776764342568
"6014" 1202.6 20.5549721282703 64.3467597623766
"6015" 1202.8 22.8078151570422 59.7976133398519
"6016" 1203 25.4685656574301 55.0157070089104
"6017" 1203.2 29.275864013036 51.3433322296781
"6018" 1203.4 33.4335469187722 50.6027296113753
"6019" 1203.6 38.8070526185404 51.1430930503669
"6020" 1203.8 43.8979610553404 53.2099228322914
"6021" 1204 48.8791364990404 55.2298388664237
"6022" 1204.2 54.399290458157 56.8405186155789
"6023" 1204.4 59.8830609015035 59.5710110293357
"6024" 1204.6 65.1813205552607 61.840525223665
"6025" 1204.8 69.0443813480922 65.3698326297919
"6026" 1205 72.8413669317222 69.833722980032
"6027" 1205.2 75.3621825977075 74.7494128689772
"6028" 1205.4 77.4973302349722 80.3022982260949
"6029" 1205.6 78.885522209158 85.7410641347705
"6030" 1205.8 78.8096772268779 91.4263791955627
"6031" 1206 76.6484879456722 96.1073065658562
"6032" 1206.2 74.1606783543857 98.6696785183381
"6033" 1206.4 73.3508532951294 101.093876836428
"6034" 1206.6 75.2392159798546 103.933909526595
"6035" 1206.8 76.9953395823307 104.063636624478
"6036" 1207 76.1974612964322 103.496348155472
"6037" 1207.2 73.8573463652415 103.266891726444
"6038" 1207.4 70.7368225976406 102.80535482096
"6039" 1207.6 66.7064837835118 103.157265341247
"6040" 1207.8 61.6546293561742 102.778139243088
"6041" 1208 56.5892789388252 102.697437078654
"6042" 1208.2 51.2147079822295 102.116669716742
"6043" 1208.4 45.9562330587865 100.981042034685
"6044" 1208.6 40.3091310703207 100.448964729106
"6045" 1208.8 34.7661256551631 98.9584533964056
"6046" 1209 29.2623991325887 96.9108260528681
"6047" 1209.2 23.2235085700278 94.7171939411586
"6048" 1209.4 17.4375963844145 92.4481901399823
"6049" 1209.6 12.5179602945278 90.7042788146586
"6050" 1209.8 9.11132954808334 90.3291738733808
"6051" 1210 8.12251810255479 89.7360639398337
"6052" 1210.2 6.23607275744472 87.2816815994667
"6053" 1210.4 6.58008626558653 84.0958599287134
"6054" 1210.6 8.73663328829574 80.9917252879772
"6055" 1210.8 11.3799364814151 79.6297856790848
"6056" 1211 14.1061756012075 78.5075397334772
"6057" 1211.2 17.7071598485022 76.2047034713419
"6058" 1211.4 22.0528886682445 74.3762823594845
"6059" 1211.6 26.7948400591722 73.2351462777319
"6060" 1211.8 31.8025700193192 73.7220778449766
"6061" 1212 36.8095243087783 74.568338858048
"6062" 1212.2 42.1029775587 75.7460845997419
"6063" 1212.4 47.4189502559134 77.2223577648596
"6064" 1212.6 52.5494953439673 79.2992456594152
"6065" 1212.8 57.5651294061453 81.714009659665
"6066" 1213 61.2524877498611 85.5165067022697
"6067" 1213.2 64.6929829450949 89.6308430473174
"6068" 1213.4 68.5830784986667 93.8820546379364
"6069" 1213.6 72.2658705049439 98.763560042308
"6070" 1213.8 75.4355829116232 99.5495577939495
"6071" 1214 76.5393769355946 99.2269028472215
"6072" 1214.2 76.8160572063873 101.492919207412
"6073" 1214.4 75.0037840255631 105.112362009348
"6074" 1214.6 72.2250965703008 107.900363264142
"6075" 1214.8 67.9149630598376 110.701074236434
"6076" 1215 63.672431074579 112.558041113849
"6077" 1215.2 58.3571437792552 114.771954617025
"6078" 1215.4 53.3306635657222 116.395428566325
"6079" 1215.6 48.0999752931904 119.366993182606
"6080" 1215.8 44.1570989191827 122.553370310847
"6081" 1216 43.3297660306009 123.723218865554
"6082" 1216.2 44.8677637527149 123.704409158237
"6083" 1216.4 46.9200038883222 124.936780402772
"6084" 1216.6 49.6041760570049 126.079862937648
"6085" 1216.8 51.3294391215181 126.604392952632
"6086" 1217 53.8261024618117 127.179419672375
"6087" 1217.2 56.1662502391301 127.950858492689
"6088" 1217.4 58.4951104509047 128.27034050258
"6089" 1217.6 59.1494471627505 128.46066823249
"6090" 1217.8 59.4369269312091 128.443672631031
"6091" 1218 60.0897286603722 128.907655466042
"6092" 1218.2 61.3268675031479 129.03470528858
"6093" 1218.4 61.4067534419768 128.0139096681
"6094" 1218.6 60.6276861158184 126.142712845915
"6095" 1218.8 61.3830616672105 123.751050598994
"6096" 1219 63.2407956999534 121.312321229308
"6097" 1219.2 66.1853781794043 119.75271742479
"6098" 1219.4 69.4215817196858 119.875164210897
"6099" 1219.6 72.5272028331209 120.71276975812
"6100" 1219.8 76.0403621264722 122.411262530214
"6101" 1220 79.0309808754985 124.923571642873
"6102" 1220.2 81.9675343845533 124.68264632685
"6103" 1220.4 82.9871576507059 122.433057112854
"6104" 1220.6 83.7869007568665 119.395723677184
"6105" 1220.8 85.4626925275294 116.166422449885
"6106" 1221 87.1742828591851 112.78372086394
"6107" 1221.2 89.6218387552722 109.966696068962
"6108" 1221.4 92.8101137833376 107.989049178415
"6109" 1221.6 95.7155225950203 107.500296695059
"6110" 1221.8 98.1213002357495 107.762373977692
"6111" 1222 101.045600351628 107.53030186613
"6112" 1222.2 103.927998651952 108.136042406492
"6113" 1222.4 106.77042377725 109.448909700964
"6114" 1222.6 108.412202609244 107.863964940999
"6115" 1222.8 109.423935742972 105.418300945159
"6116" 1223 110.789116153421 102.401356601324
"6117" 1223.2 113.143779440278 99.0344394917142
"6118" 1223.4 115.467186071272 96.7588365501134
"6119" 1223.6 116.364895613901 94.5130600121991
"6120" 1223.8 115.724470071703 92.0072104557516
"6121" 1224 116.326163790892 88.0485358304119
"6122" 1224.2 115.903903877708 83.9630060492419
"6123" 1224.4 115.401358018678 79.2960468275048
"6124" 1224.6 115.347501734515 74.1929604069121
"6125" 1224.8 114.383589329708 69.087867811889
"6126" 1225 113.96252182009 63.5836919754478
"6127" 1225.2 114.125508482662 58.4829059079319
"6128" 1225.4 115.23766285553 54.1323715975575
"6129" 1225.6 117.595626438472 49.974011532157
"6130" 1225.8 118.911283258857 45.2486646044823
"6131" 1226 117.939159052684 41.3974420288669
"6132" 1226.2 114.878628657145 37.4445976497815
"6133" 1226.4 110.278112469283 35.2870495849946
"6134" 1226.6 105.107931665039 34.0499855234419
"6135" 1226.8 99.7488228833389 32.0583906088086
"6136" 1227 93.5632979081619 30.7188486428454
"6137" 1227.2 87.6644337747222 29.6157598065634
"6138" 1227.4 84.0931892781913 27.621162371079
"6139" 1227.6 80.2368858039104 25.5127179332925
"6140" 1227.8 75.4560843786134 24.7224870025184
"6141" 1228 70.9037921409287 23.1669264671224
"6142" 1228.2 66.1056474911801 23.0607387602251
"6143" 1228.4 61.4147004670304 22.3605370752187
"6144" 1228.6 57.1947963752222 22.3520194443669
"6145" 1228.8 52.1782456471261 21.265494500165
"6146" 1229 45.9099088270798 19.4007892671976
"6147" 1229.2 39.1350688869587 17.9332507180933
"6148" 1229.4 32.0969370453222 17.0476463148544
"6149" 1229.6 25.5684850645988 17.4560130395267
"6150" 1229.8 21.4357312774722 19.2895209755647
"6151" 1230 19.8253981049196 19.811679897913
"6152" 1230.2 21.5190361842119 19.2406795634543
"6153" 1230.4 22.6971516814287 18.6015085333506
"6154" 1230.6 24.4987179403546 16.9911620053008
"6155" 1230.8 27.547806656256 14.2095546998095
"6156" 1231 30.552983460143 11.6513008371078
"6157" 1231.2 34.9068728420292 9.64788161798244
"6158" 1231.4 38.9656996327649 6.62700059742486
"6159" 1231.6 43.3148462285428 5.37956165327134
"6160" 1231.8 47.6164420967075 3.66648527994193
"6161" 1232 52.6994089302397 2.71813966754426
"6162" 1232.2 58.5809445878767 1.82599793567452
"6163" 1232.4 64.2742718477303 1.42599236958065
"6164" 1232.6 70.1086015316922 1.33135085871194
"6165" 1232.8 76.0522395838785 2.99209259896068
"6166" 1233 81.9622746356062 4.05339570254606
"6167" 1233.2 87.0342013409212 6.30198386350724
"6168" 1233.4 88.701387447407 9.4831351351441
"6169" 1233.6 91.7993215272464 14.6914199459677
"6170" 1233.8 93.9918792656881 20.4208402312533
"6171" 1234 95.6217777970303 26.2934605380675
"6172" 1234.2 95.6295599935918 31.4087728552963
"6173" 1234.4 93.8845668533184 37.3010557478518
"6174" 1234.6 93.0227162985157 42.1098798592963
"6175" 1234.8 92.7166492739935 46.8343931463058
"6176" 1235 90.5370988265934 50.5799530849238
"6177" 1235.2 90.6100432114722 53.0228488420245
"6178" 1235.4 91.8728851344077 54.4630457465484
"6179" 1235.6 92.518438051988 56.5685744162577
"6180" 1235.8 91.2771200029416 61.1217583369868
"6181" 1236 89.7412920411865 66.2110238764256
"6182" 1236.2 89.461544721407 70.5575431991224
"6183" 1236.4 90.1679109194518 74.6775338274766
"6184" 1236.6 92.2808055532847 76.9045749785232
"6185" 1236.8 93.0344283037926 77.7200752121303
"6186" 1237 91.5778723180599 81.0375377316904
"6187" 1237.2 89.9163074468509 85.37485459814
"6188" 1237.4 85.4789816119722 89.6766328245919
"6189" 1237.6 81.5575933667703 94.4619973646362
"6190" 1237.8 76.5360633909091 98.7586593704798
"6191" 1238 71.4675780264909 102.65601122462
"6192" 1238.2 66.1917836079816 106.609115581629
"6193" 1238.4 60.8944720821742 109.984482249559
"6194" 1238.6 55.7586420968437 114.499379249942
"6195" 1238.8 52.9018568983376 119.362650200867
"6196" 1239 50.7819864058392 122.84918797187
"6197" 1239.2 47.5520605846667 122.563427742242
"6198" 1239.4 44.5996063746374 119.062426646733
"6199" 1239.6 42.5629870514819 115.037374464703
"6200" 1239.8 41.5418911747722 110.952726642902
"6201" 1240 40.8159409781022 106.003464653552
"6202" 1240.2 40.6199066048124 100.647040514793
"6203" 1240.4 41.2631668409722 95.581350796442
"6204" 1240.6 43.6019173873122 90.972231136862
"6205" 1240.8 45.226147940681 85.8298200458189
"6206" 1241 47.9066246835347 81.4310476956169
"6207" 1241.2 51.551145729564 77.5127032122827
"6208" 1241.4 55.7349488831086 74.410376438348
"6209" 1241.6 60.3402853540839 73.3565170163244
"6210" 1241.8 65.7226491948498 73.0981065910991
"6211" 1242 71.7375404228647 72.6886254557419
"6212" 1242.2 78.1889166208537 72.8383463932059
"6213" 1242.4 83.1555976857948 73.1488881225807
"6214" 1242.6 88.3441897985876 74.7024326803958
"6215" 1242.8 88.3799899841763 75.5861919659358
"6216" 1243 90.1318797649239 74.4433768730645
"6217" 1243.2 93.4567546355334 71.4718815106807
"6218" 1243.4 95.5852725698022 68.1024367397419
"6219" 1243.6 95.9970761379314 68.1102363804154
"6220" 1243.8 97.6943955382351 69.3868847821956
"6221" 1244 99.3364951498662 72.4840227604995
"6222" 1244.2 99.4132787128965 76.6996103681359
"6223" 1244.4 100.923330842376 81.4788204947419
"6224" 1244.6 102.352280333405 86.3369466826842
"6225" 1244.8 104.783655296103 90.877538955606
"6226" 1245 107.064127118103 95.541648353674
"6227" 1245.2 109.947875920145 98.7270333526578
"6228" 1245.4 112.271006273833 102.697020757964
"6229" 1245.6 113.767197985781 102.849765034224
"6230" 1245.8 114.296691472666 102.064722595363
"6231" 1246 114.432030724619 101.078782237713
"6232" 1246.2 114.62443478577 101.264108993896
"6233" 1246.4 114.121707696292 100.706416686572
"6234" 1246.6 114.75234586553 99.5148895797804
"6235" 1246.8 115.178012840235 98.5391273162883
"6236" 1247 115.568540374472 97.0942526127723
"6237" 1247.2 115.475383845796 96.9384729802125
"6238" 1247.4 114.120621757329 97.3630487142848
"6239" 1247.6 113.278228328861 98.1538464572856
"6240" 1247.8 112.145298783892 99.9840919638019
"6241" 1248 110.704011907208 102.935116916846
"6242" 1248.2 108.732883675699 106.911321556196
"6243" 1248.4 106.490419717399 110.170295052869
"6244" 1248.6 103.262754473098 111.74266550305
"6245" 1248.8 98.9352272026838 113.876127962896
"6246" 1249 94.0196806929091 115.830709760703
"6247" 1249.2 88.71682132151 118.32697197078
"6248" 1249.4 83.3076064357778 120.730367746186
"6249" 1249.6 78.5073540203333 123.423338126492
"6250" 1249.8 73.4018957472979 126.464142533182
"6251" 1250 67.9525626616614 127.468101785742
"6252" 1250.2 63.5795416000995 126.486008848578
"6253" 1250.4 60.5043599007358 124.675854059915
"6254" 1250.6 60.8398022154314 123.339491989252
"6255" 1250.8 60.7318615155143 121.225789366742
"6256" 1251 60.5595705499403 117.521872770753
"6257" 1251.2 61.2228642012305 113.905526608511
"6258" 1251.4 63.0155584945845 110.704074098232
"6259" 1251.6 65.3115437303396 106.063287897517
"6260" 1251.8 68.654684394564 101.660390737344
"6261" 1252 72.1329530365217 97.3450657803756
"6262" 1252.2 76.5325152333569 93.0030895759727
"6263" 1252.4 80.8785248423435 88.5737906618211
"6264" 1252.6 84.8662017686457 84.1579970660787
"6265" 1252.8 88.9241498513138 79.0419347413558
"6266" 1253 92.8905150334722 74.2020677320219
"6267" 1253.2 94.8973302368322 68.5916302027819
"6268" 1253.4 94.7302573721424 64.6180717312206
"6269" 1253.6 96.7559147717622 61.0282406453119
"6270" 1253.8 100.725403372423 62.1048219585043
"6271" 1254 104.518663432779 65.4725677978112
"6272" 1254.2 107.946897475423 68.3786675782469
"6273" 1254.4 112.169809977625 70.2083397215787
"6274" 1254.6 115.655641728785 68.3492628685544
"6275" 1254.8 120.167875799987 66.0448285026813
"6276" 1255 124.581471786532 63.0499855042819
"6277" 1255.2 125.634648175774 60.2749086717891
"6278" 1255.4 124.925182114737 57.8584498528596
"6279" 1255.6 125.044422471443 54.7148123261243
"6280" 1255.8 124.368265770158 52.3201238249991
"6281" 1256 123.519736732482 50.3824030950689
"6282" 1256.2 123.658068856363 47.3321480746231
"6283" 1256.4 123.319384922403 47.0407812997617
"6284" 1256.6 122.837701105215 48.2213843355637
"6285" 1256.8 123.308441053789 49.6484869063134
"6286" 1257 124.053044931008 50.908169079412
"6287" 1257.2 125.638704665896 53.5872266621662
"6288" 1257.4 125.913918893958 56.6733632728848
"6289" 1257.6 127.353346212668 60.1730450345083
"6290" 1257.8 127.19433965289 64.3396773613874
"6291" 1258 127.601927477953 68.4919687941458
"6292" 1258.2 126.759744686139 72.6036960350753
"6293" 1258.4 126.302882486109 75.526040191651
"6294" 1258.6 125.031620366314 78.4743371279895
"6295" 1258.8 121.854858174751 78.9769048292265
"6296" 1259 116.800916561109 79.5524668168935
"6297" 1259.2 111.390184137353 79.7381878137518
"6298" 1259.4 106.22069568372 79.6388289738038
"6299" 1259.6 102.348003671164 79.4418696554547
"6300" 1259.8 100.904513528515 79.5475796790504
"6301" 1260 97.9582301934722 79.4487333749355
"6302" 1260.2 96.0414895402142 78.511770088871
"6303" 1260.4 95.5390630091985 76.5305642485314
"6304" 1260.6 96.0726627709084 75.0792982970611
"6305" 1260.8 95.840083622691 73.0150729164294
"6306" 1261 95.8410223908021 69.2647440174224
"6307" 1261.2 96.014286331316 67.4336175519919
"6308" 1261.4 93.9741434878977 65.9638416469973
"6309" 1261.6 90.8737712453089 62.6660871903338
"6310" 1261.8 88.6978950170805 58.2326749411337
"6311" 1262 86.2575297877626 53.5836152938387
"6312" 1262.2 83.8206385063249 48.9088346660261
"6313" 1262.4 83.0259453513343 43.4362972375006
"6314" 1262.6 81.949374943652 38.2664449805959
"6315" 1262.8 78.2041056779329 36.6990677508768
"6316" 1263 73.9040580633343 35.0678207011212
"6317" 1263.2 69.4584380993879 33.0797947980793
"6318" 1263.4 65.2883597953389 29.2939379661086
"6319" 1263.6 64.070069420955 25.9569438840868
"6320" 1263.8 66.2106472318853 23.565725485905
"6321" 1264 68.7720467421027 19.7106683043398
"6322" 1264.2 72.4591767467389 14.7794999741753
"6323" 1264.4 76.5996977092914 10.4945396501994
"6324" 1264.6 80.209349676066 6.01372214361693
"6325" 1264.8 82.9662395118056 4.52118408610557
"6326" 1265 86.4571839987775 5.73429317469983
"6327" 1265.2 90.2046259986722 6.97873268594194
"6328" 1265.4 94.0064906059403 8.83977120391215
"6329" 1265.6 98.6147296573813 11.6012094271359
"6330" 1265.8 103.426921784946 15.0342444581234
"6331" 1266 107.887784585097 19.0437531049607
"6332" 1266.2 112.077033679678 23.6456319069478
"6333" 1266.4 115.14204949467 26.6488910435538
"6334" 1266.6 116.677103065722 28.9181252796586
"6335" 1266.8 118.967529328215 32.0207790082277
"6336" 1267 119.466498952637 33.1939711732953
"6337" 1267.2 119.680523816191 33.3052864333924
"6338" 1267.4 118.843359337715 31.9997120999844
"6339" 1267.6 117.71317653239 31.5902281218966
"6340" 1267.8 115.727239875535 32.631887696784
"6341" 1268 112.708901105615 34.3023938950826
"6342" 1268.2 108.22604745445 36.41565159427
"6343" 1268.4 102.772559595472 37.5155168354516
"6344" 1268.6 97.554303485131 38.1842997630125
"6345" 1268.8 93.3273870300239 38.2570668771902
"6346" 1269 89.4571380125722 37.8718094534419
"6347" 1269.2 87.216164558731 37.3345059715184
"6348" 1269.4 83.8247757259382 36.6766208789692
"6349" 1269.6 80.7804232890584 35.7926493775006
"6350" 1269.8 77.634944913886 33.7894864900523
"6351" 1270 74.3209587686151 30.6863604843903
"6352" 1270.2 73.002580061461 27.3420403986633
"6353" 1270.4 72.5390316522904 23.5738449735033
"6354" 1270.6 71.3346266207579 18.7417607676348
"6355" 1270.8 68.9998578506151 13.57214892972
"6356" 1271 64.6178473311768 8.77730618996921
"6357" 1271.2 61.4809932525536 5.12233355839309
"6358" 1271.4 57.1631231554722 2.40390200089856
"6359" 1271.6 53.8490228450454 2.9263564505712
"6360" 1271.8 50.4329502173747 3.65809591033949
"6361" 1272 47.0556831226932 4.59349978203263
"6362" 1272.2 42.950059063213 5.64156614055675
"6363" 1272.4 38.7124703340165 6.63879999208371
"6364" 1272.6 34.8566161218101 8.72988552449869
"6365" 1272.8 30.5352609985899 11.0043872255419
"6366" 1273 26.8804722340144 13.8739783980431
"6367" 1273.2 23.2173498884097 17.0619781545919
"6368" 1273.4 20.145340843213 19.7398499712234
"6369" 1273.6 16.9854434391811 23.7112261300204
"6370" 1273.8 13.5792822750134 26.7143317095655
"6371" 1274 11.1555090957579 29.6248593873491
"6372" 1274.2 9.55374912554365 32.1181445226348
"6373" 1274.4 8.11397505062222 35.6455970142169
"6374" 1274.6 6.28562002589082 39.1676744045908
"6375" 1274.8 4.84348887415079 41.4452148279919
"6376" 1275 4.01123731900556 44.4538395551086
"6377" 1275.2 2.49841114735882 47.4527674437316
"6378" 1275.4 2.27176631715643 49.5203264948261
"6379" 1275.6 1.66396379716919 53.1741608434692
"6380" 1275.8 1.06121282738133 57.0731933377116
"6381" 1276 0.098116596292229 60.8103966813019
"6382" 1276.2 0.596672271047994 62.9217420790753
"6383" 1276.4 0.838703863876486 66.3378924997207
"6384" 1276.6 0.717719299825168 70.5379127735655
"6385" 1276.8 1.16487063747223 73.0125705317134
"6386" 1277 0.988231527328 75.4814967892035
"6387" 1277.2 1.37681479953764 76.596172539312
"6388" 1277.4 1.5282162527175 78.3997283851004
"6389" 1277.6 2.03724160430081 79.6916628284277
"6390" 1277.8 3.98107234781509 81.8136850676562
"6391" 1278 5.10320927610081 84.4816821540277
"6392" 1278.2 6.90948775098651 86.2943186465419
"6393" 1278.4 8.02596655069551 86.1540614188196
"6394" 1278.6 9.04286420438133 85.4743636942874
"6395" 1278.8 11.4746604642148 85.5541713587122
"6396" 1279 13.933137349191 84.2974156431169
"6397" 1279.2 16.6766615354616 83.1783124125504
"6398" 1279.4 19.9503219104212 81.8922014504358
"6399" 1279.6 23.4640717264128 80.8014873427914
"6400" 1279.8 27.0768984161038 80.2799746724893
"6401" 1280 30.9654112697535 80.1411821192419
"6402" 1280.2 35.0049304520186 79.343327123546
"6403" 1280.4 39.2802313257147 78.8228458848025
"6404" 1280.6 43.16151659244 78.8076532318387
"6405" 1280.8 47.2930810767459 78.1960748874998
"6406" 1281 51.6421870778124 79.0399452239481
"6407" 1281.2 55.3152940372914 79.6858158637526
"6408" 1281.4 58.5555266237126 79.0644567235785
"6409" 1281.6 62.9717162383201 79.5762168426332
"6410" 1281.8 66.8492508942763 80.5489746725976
"6411" 1282 70.7737391464422 81.7081299305419
"6412" 1282.2 73.2753226951011 84.4259589479791
"6413" 1282.4 75.4702441709722 87.8372863861243
"6414" 1282.6 77.3147434387663 92.1611930677125
"6415" 1282.8 77.5448400645972 96.0853538272107
"6416" 1283 77.8002641981257 96.3460939808509
"6417" 1283.2 80.6602618626801 97.3639857008211
"6418" 1283.4 82.9849604526887 96.7621761900718
"6419" 1283.6 82.1782016042392 96.1835663535672
"6420" 1283.8 81.0704457382544 97.5304810007419
"6421" 1284 79.6498163934926 99.542788294497
"6422" 1284.2 76.4267126881752 102.438308364316
"6423" 1284.4 72.8991239795016 103.930162640389
"6424" 1284.6 68.8514820319277 104.897898022237
"6425" 1284.8 64.4107010865016 105.627502091654
"6426" 1285 60.5399756611261 105.95319296955
"6427" 1285.2 55.5704126766151 105.650946893913
"6428" 1285.4 50.1354691573422 105.349932761522
"6429" 1285.6 45.1870604424534 105.599577185025
"6430" 1285.8 40.088821308703 106.294952224828
"6431" 1286 34.7348289701934 107.820006966127
"6432" 1286.2 29.8517582396151 109.247101220428
"6433" 1286.4 24.6283918282722 108.349717108033
"6434" 1286.6 22.2926358408904 105.580631951478
"6435" 1286.8 21.5518664165556 101.56816720827
"6436" 1287 20.90439685636 97.1132002247113
"6437" 1287.2 21.711826136425 92.735173616874
"6438" 1287.4 22.9330107565632 88.3465222841056
"6439" 1287.6 24.8564390104722 83.311811777674
"6440" 1287.8 27.3435555283169 78.3953877900526
"6441" 1288 30.5006067699222 74.6110028925319
"6442" 1288.2 35.8019359204419 71.0749664630753
"6443" 1288.4 41.156269724316 69.6669959110857
"6444" 1288.6 46.4734114898472 68.4846191327419
"6445" 1288.8 51.8379788477169 67.55762354121
"6446" 1289 57.372958236316 68.3452818019607
"6447" 1289.2 62.6008818729475 70.0549725297221
"6448" 1289.4 68.1508510251086 72.1983510728026
"6449" 1289.6 73.0668057311193 73.7827162278596
"6450" 1289.8 78.6541715233169 75.5865327269361
"6451" 1290 82.6394620860353 78.9000169691594
"6452" 1290.2 84.7449081660016 83.5920643148596
"6453" 1290.4 85.9199466325693 89.1039158113924
"6454" 1290.6 87.4427212364722 90.5061101664364
"6455" 1290.8 88.4079381187506 88.5629848515873
"6456" 1291 87.6116450751389 88.5434041229238
"6457" 1291.2 85.8669785539097 90.2451291341794
"6458" 1291.4 83.874422829998 93.1176533702265
"6459" 1291.6 81.6913662838485 95.5022655289795
"6460" 1291.8 78.255642467045 98.9924214166837
"6461" 1292 74.6503950597511 102.767114750982
"6462" 1292.2 70.2601448120961 106.250550830017
"6463" 1292.4 65.4861414564444 109.501990588881
"6464" 1292.6 60.4511619302741 112.154365774402
"6465" 1292.8 55.0202036021008 114.681370865656
"6466" 1293 49.8621580647358 117.317105801969
"6467" 1293.2 46.2426494602401 120.475073951921
"6468" 1293.4 44.4048078269857 124.155854379742
"6469" 1293.6 45.124863248953 124.602958781809
"6470" 1293.8 44.371749390254 123.709974921242
"6471" 1294 42.119248723358 122.037471972828
"6472" 1294.2 39.4472355753055 119.43519408102
"6473" 1294.4 37.4629410589324 116.172864630972
"6474" 1294.6 36.0373930892101 113.003302154237
"6475" 1294.8 35.5174566205811 110.161419890187
"6476" 1295 35.0850258591487 106.552982984507
"6477" 1295.2 36.2628415102275 102.50291787988
"6478" 1295.4 38.0651512303382 98.4682068722265
"6479" 1295.6 40.7969370462522 95.3405758888519
"6480" 1295.8 44.6856844722437 93.1990805467419
"6481" 1296 48.7291782004422 91.7824578100219
"6482" 1296.2 53.1649882624145 91.7977451057419
"6483" 1296.4 57.6162938380492 92.0035356250496
"6484" 1296.6 62.3202685830016 92.2773465400949
"6485" 1296.8 66.907296055031 91.5841725920066
"6486" 1297 71.3074781466865 91.5052585804868
"6487" 1297.2 75.8267941304437 92.4165165991705
"6488" 1297.4 79.1126644422222 95.2594356269535
"6489" 1297.6 80.1126332371865 95.2847044628277
"6490" 1297.8 79.5616789104428 95.7844320288008
"6491" 1298 79.3356313654128 97.1823544645439
"6492" 1298.2 80.0754108010383 99.6937775648929
"6493" 1298.4 80.9014325906275 100.354178098538
"6494" 1298.6 82.5921938690437 97.8908243998562
"6495" 1298.8 84.3022735085328 94.3687902950147
"6496" 1299 86.0933805737246 90.7476711521594
"6497" 1299.2 89.1204420886844 86.640213014348
"6498" 1299.4 91.7388767633622 82.7209132719919
"6499" 1299.6 94.0984877312643 78.5197449370588
"6500" 1299.8 97.3272021999914 75.5072206041169
"6501" 1300 97.9672796848293 72.0607543815276
"6502" 1300.2 97.8430548489268 68.8861036668026
"6503" 1300.4 99.7201754900805 65.1277181138141
"6504" 1300.6 101.529702452482 61.9875184517419
"6505" 1300.8 104.475311889232 60.3708869293519
"6506" 1301 108.661933427045 58.4773772500138
"6507" 1301.2 112.997051246254 56.4364137930192
"6508" 1301.4 117.702048456832 56.0025421773619
"6509" 1301.6 122.356017288027 54.8282205551479
"6510" 1301.8 124.681378171115 53.8407937683032
"6511" 1302 124.196199995878 52.4064707381182
"6512" 1302.2 123.980947540072 51.0061443595419
"6513" 1302.4 122.444629681041 52.1191667672261
"6514" 1302.6 121.788368902878 53.3565660764919
"6515" 1302.8 121.012533385102 55.0432643709319
"6516" 1303 120.659060252692 57.6077082279619
"6517" 1303.2 121.575488320136 60.5690338007996
"6518" 1303.4 122.657250594674 64.2548889948285
"6519" 1303.6 122.608148661086 65.7942064453855
"6520" 1303.8 122.949618776982 65.5851777089246
"6521" 1304 122.808665783208 64.340562989036
"6522" 1304.2 122.091304053896 63.3039244720753
"6523" 1304.4 121.344943826378 61.5615443262107
"6524" 1304.6 120.448135805048 58.0035565368329
"6525" 1304.8 119.097309680737 53.5083149678302
"6526" 1305 118.990554219627 48.6741750914636
"6527" 1305.2 117.219386979624 43.8010411444389
"6528" 1305.4 114.516989478772 39.3355680186319
"6529" 1305.6 112.348089127634 34.269021239
"6530" 1305.8 110.490156340451 28.7698340412051
"6531" 1306 107.564685090843 24.6715448011955
"6532" 1306.2 105.750538366692 19.8046618001815
"6533" 1306.4 103.544471878864 17.1579177553089
"6534" 1306.6 99.8104250005918 16.3541098962528
"6535" 1306.8 95.0759671962222 14.8212261678071
"6536" 1307 89.9903497815809 12.1417952603615
"6537" 1307.2 85.1091201426335 8.96279353906452
"6538" 1307.4 80.9772975404077 5.34233452580645
"6539" 1307.6 79.5010056582874 5.15034996232889
"6540" 1307.8 76.9905587189722 7.0254438673086
"6541" 1308 72.3324838677389 9.15717232604193
"6542" 1308.2 66.7486228468459 9.96451513206062
"6543" 1308.4 61.2299645713722 8.73995654701694
"6544" 1308.6 56.0778986261433 6.43026742721561
"6545" 1308.8 52.0773090127579 3.63190687295622
"6546" 1309 50.4564191051178 5.0907194128432
"6547" 1309.2 47.9612193123143 7.5466423120314
"6548" 1309.4 44.6627590941389 9.99655810029749
"6549" 1309.6 39.5358175882649 11.9589110558639
"6550" 1309.8 34.1778675828972 13.5172364595169
"6551" 1310 29.8206368181186 14.0795572609249
"6552" 1310.2 25.7216180131169 16.1457461545314
"6553" 1310.4 24.4664882010826 19.5950532749497
"6554" 1310.6 22.1622106975608 24.040193253109
"6555" 1310.8 19.13366407837 27.3696110130715
"6556" 1311 15.3809901996815 29.8130937387187
"6557" 1311.2 10.6487375797579 32.3820323654205
"6558" 1311.4 8.16503380727947 35.7182346919227
"6559" 1311.6 6.5674169776865 39.0838736140991
"6560" 1311.8 5.16224940592051 41.9514966761902
"6561" 1312 3.41673439002062 45.7468214932903
"6562" 1312.2 2.70785654276696 49.600785945984
"6563" 1312.4 1.09956502974026 53.4928252629997
"6564" 1312.6 0.989736363560453 54.3438705917419
"6565" 1312.8 1.65563884244064 56.2266217488367
"6566" 1313 1.80847046279223 59.6906022698119
"6567" 1313.2 1.38852235244161 62.3736006650787
"6568" 1313.4 1.40433410107662 65.0953752739397
"6569" 1313.6 0.82702296013891 69.0791250774086
"6570" 1313.8 0.47045023465147 72.0216090151287
"6571" 1314 1.0743757239008 74.7960883657134
"6572" 1314.2 2.0046634354151 77.9008653297991
"6573" 1314.4 3.42585124731839 81.1076625938477
"6574" 1314.6 4.92539945713576 81.8074259167606
"6575" 1314.8 5.17596718661223 81.3335911854019
"6576" 1315 5.60608254967003 80.4708669307859
"6577" 1315.2 7.49542772040773 79.9788573394194
"6578" 1315.4 10.0129378321497 78.7994342556452
"6579" 1315.6 11.8222205350918 77.536526027818
"6580" 1315.8 13.1294293980347 75.6306336685232
"6581" 1316 13.8420768424097 73.3176339775544
"6582" 1316.2 13.3856657458122 71.5726528681819
"6583" 1316.4 14.6741323252422 69.1037546094019
"6584" 1316.6 17.2548662704722 67.4364555400588
"6585" 1316.8 20.3653057283702 64.8655858602521
"6586" 1317 23.0971059381733 62.3775808940821
"6587" 1317.2 26.6352070316322 60.1148247260419
"6588" 1317.4 30.7314843249509 57.5639605412739
"6589" 1317.6 35.4610506516041 56.7923577908518
"6590" 1317.8 40.3670638372587 56.5124336082026
"6591" 1318 45.4792243143611 55.1459817869271
"6592" 1318.2 50.825532859449 54.4816340124745
"6593" 1318.4 56.1999693367109 54.6044494960601
"6594" 1318.6 60.9598226584077 53.8589509963226
"6595" 1318.8 66.0619208087113 54.618044917155
"6596" 1319 71.1370781498552 53.7136762203058
"6597" 1319.2 76.1459395256389 53.6644352264086
"6598" 1319.4 79.1184819723804 57.0074478817317
"6599" 1319.6 81.32579223388 61.1303909489944
"6600" 1319.8 83.8826513365722 65.6106075373819
"6601" 1320 84.427947830064 71.2066937277827
"6602" 1320.2 85.0076841020922 76.2314562388519
"6603" 1320.4 84.7614862257987 82.3367809688236
"6604" 1320.6 83.6227389757147 87.659366062348
"6605" 1320.8 83.2799552121865 93.3771723421195
"6606" 1321 81.1498859365422 97.9623471048319
"6607" 1321.2 77.12429009125 100.885193117075
"6608" 1321.4 72.2504351461008 103.419729685256
"6609" 1321.6 67.3080258402573 105.888488473826
"6610" 1321.8 61.817358828554 109.353814486006
"6611" 1322 57.0833066417022 113.142631754792
"6612" 1322.2 52.812127710958 117.924461457685
"6613" 1322.4 50.5762886633118 122.134373923685
"6614" 1322.6 50.4250300373945 126.698789654849
"6615" 1322.8 51.6966980527369 126.598824185977
"6616" 1323 52.7650703559008 126.389151492579
"6617" 1323.2 53.4529977447566 127.189938453834
"6618" 1323.4 53.7505022019829 126.547882477774
"6619" 1323.6 53.2211647203008 125.593588143885
"6620" 1323.8 50.9587918810151 124.942058159628
"6621" 1324 48.3962149718401 124.124606762704
"6622" 1324.2 45.425603792845 122.507837575987
"6623" 1324.4 43.7653512012222 120.461424580742
"6624" 1324.6 42.3124142297813 118.244766701342
"6625" 1324.8 41.4557149293534 116.01145929195
"6626" 1325 42.2624058382464 114.288973459387
"6627" 1325.2 43.5085959517595 113.049525618625
"6628" 1325.4 44.1738377775856 111.21812670468
"6629" 1325.6 45.7413722782783 108.738564648517
"6630" 1325.8 48.2763360553073 106.273395743701
"6631" 1326 50.7555348205935 104.579622916075
"6632" 1326.2 53.9958011804722 103.665304621711
"6633" 1326.4 57.7408426837122 102.651725066942
"6634" 1326.6 61.8085287188056 102.244063847742
"6635" 1326.8 65.5438571013222 100.419779891822
"6636" 1327 66.8551283989722 97.5725210639719
"6637" 1327.2 69.4024231025026 94.0174913277116
"6638" 1327.4 71.7883939730947 90.7993910995378
"6639" 1327.6 74.4548195615613 89.784665570336
"6640" 1327.8 77.0784680635845 89.3330586529256
"6641" 1328 79.8022625633138 89.8679132202964
"6642" 1328.2 81.799129353745 89.6359053069541
"6643" 1328.4 82.9858915425415 86.8785657899003
"6644" 1328.6 83.8161375750972 83.8873657839607
"6645" 1328.8 84.9010269835444 80.068291662845
"6646" 1329 87.0846199356253 77.4659053682419
"6647" 1329.2 89.7966749282922 75.6620044732819
"6648" 1329.4 93.3819298368662 74.3717721562268
"6649" 1329.6 96.1427342985237 74.717738160845
"6650" 1329.8 95.9995582841322 74.8441341522619
"6651" 1330 96.1691731748662 74.6844668414086
"6652" 1330.2 96.9848274795712 72.5713219489796
"6653" 1330.4 96.5659146366269 69.4381051029069
"6654" 1330.6 95.8031584659926 65.7235463343338
"6655" 1330.8 95.9144373761975 62.214308003632
"6656" 1331 96.5549688488962 58.8178970837093
"6657" 1331.2 97.4114503998933 56.1582312153525
"6658" 1331.4 98.8437032499614 52.1629384577745
"6659" 1331.6 99.4044159292914 47.3873378851143
"6660" 1331.8 100.38174236273 43.2646906828387
"6661" 1332 101.021635537382 38.5455669530116
"6662" 1332.2 103.417040762559 34.3914571832745
"6663" 1332.4 106.560388739211 31.1784059978556
"6664" 1332.6 110.790992776053 28.5527232963871
"6665" 1332.8 113.418679767936 27.9693454500718
"6666" 1333 113.587168235885 28.7337102360718
"6667" 1333.2 114.807128715532 30.4366591167518
"6668" 1333.4 117.435993410932 32.3798484660319
"6669" 1333.6 119.165351209282 34.0729164670219
"6670" 1333.8 120.005324997052 35.3799802510819
"6671" 1334 120.123149374522 35.3799802510819
"6672" 1334.2 120.205758302768 36.2448044089562
"6673" 1334.4 122.013144181717 39.0457583889212
"6674" 1334.6 123.981664669576 42.0707680844589
"6675" 1334.8 123.742667471491 43.5949907886169
"6676" 1335 124.986864398773 45.7688850555963
"6677" 1335.2 125.538204310734 47.0073973653681
"6678" 1335.4 125.873300600059 48.5560122362131
"6679" 1335.6 125.436105750301 49.6193682477991
"6680" 1335.8 125.897529259611 51.990617894103
"6681" 1336 126.688828546321 53.9616881987419
"6682" 1336.2 126.728803190938 54.0411518646132
"6683" 1336.4 125.347646972285 53.0340996823982
"6684" 1336.6 122.953908962266 52.4828085040898
"6685" 1336.8 119.458011759772 51.5454461807753
"6686" 1337 116.72797217623 49.4758706162571
"6687" 1337.2 114.394768113149 45.9358579457419
"6688" 1337.4 110.591320128044 43.7168601741399
"6689" 1337.6 106.809839339606 41.1967962725419
"6690" 1337.8 102.06364887927 40.216004603315
"6691" 1338 97.2111790793688 39.043396168535
"6692" 1338.2 92.9081931096118 38.2922100857419
"6693" 1338.4 90.4440318527826 35.8936861020868
"6694" 1338.6 88.1648706467722 33.7824578483419
"6695" 1338.8 85.3278139722563 31.8081383499578
"6696" 1339 83.462817347886 30.0467347792937
"6697" 1339.2 83.5785884269722 27.1632249678398
"6698" 1339.4 85.4725757922475 23.8723395723262
"6699" 1339.6 88.3936295867194 19.6940983544723
"6700" 1339.8 92.7170008731026 16.8983043906332
"6701" 1340 97.7515207593143 15.3934502862051
"6702" 1340.2 100.459392836956 14.6585440411936
"6703" 1340.4 100.650801929582 14.571702880643
"6704" 1340.6 101.959273049634 16.9680763515806
"6705" 1340.8 104.28874285394 21.0192275847202
"6706" 1341 107.778971749505 24.8747314497742
"6707" 1341.2 111.668775192753 28.4072217334607
"6708" 1341.4 115.527551501855 29.9366538466243
"6709" 1341.6 115.353589534821 29.7296068088655
"6710" 1341.8 114.06457329473 30.102000308871
"6711" 1342 112.03748723073 32.5430362383548
"6712" 1342.2 110.027104014733 35.783099592568
"6713" 1342.4 107.018118838557 39.5647961390292
"6714" 1342.6 103.888790539925 43.3450636184577
"6715" 1342.8 99.095798885967 46.5352808568682
"6716" 1343 96.768951877698 48.2864851370968
"6717" 1343.2 95.8361244702222 48.0586318894702
"6718" 1343.4 94.3203346679008 46.9959591072776
"6719" 1343.6 92.6414979954377 45.4614246302937
"6720" 1343.8 91.4757778846389 43.2605811947419
"6721" 1344 91.6947620181913 40.8343671268206
"6722" 1344.2 90.532299853904 37.0457743267533
"6723" 1344.4 88.3252523140518 32.7027925881169
"6724" 1344.6 85.3426490573961 28.2100723921441
"6725" 1344.8 83.5267595219268 22.6444468814351
"6726" 1345 83.2472378203568 17.0271897572804
"6727" 1345.2 83.0549245271056 11.0680842910419
"6728" 1345.4 82.9831318956722 5.45000311394194
"6729" 1345.6 80.472027322513 3.97769094281336
"6730" 1345.8 77.5206003556049 3.71640298025214
"6731" 1346 73.9061748657918 2.87138830151513
"6732" 1346.2 71.6061113614722 3.05163360592875
"6733" 1346.4 68.6026638712657 2.4127608646441
"6734" 1346.6 68.7492565514942 2.82484405403864
"6735" 1346.8 68.2177507465148 3.0053910554547
"6736" 1347 69.6381486410056 3.20786640834193
"6737" 1347.2 70.2139628654839 4.94457430583496
"6738" 1347.4 71.7032425687056 4.4520824211086
"6739" 1347.6 74.5267156247354 3.48947448739456
"6740" 1347.8 78.8396079477459 3.24809613392088
"6741" 1348 80.6439812665564 4.17337982223667
"6742" 1348.2 82.5292408856896 7.57222317014411
"6743" 1348.4 85.2680588518788 12.0098209055881
"6744" 1348.6 86.5196731180436 16.1665794052776
"6745" 1348.8 87.482408162424 20.6381462934287
"6746" 1349 86.9832687475686 25.0447553307901
"6747" 1349.2 86.1857570549329 27.5953972659329
"6748" 1349.4 85.9679591842925 29.1928337849891
"6749" 1349.6 84.9002255056313 30.2186070336169
"6750" 1349.8 84.2622931015757 31.8082881079488
"6751" 1350 84.4563890886151 33.1509469418134
"6752" 1350.2 84.6719315191216 33.9938990164173
"6753" 1350.4 85.2556854127347 33.3668344959544
"6754" 1350.6 86.813836102159 33.8027181197781
"6755" 1350.8 88.7694376772363 36.1021761483262
"6756" 1351 91.6044349943211 37.7944841785791
"6757" 1351.2 95.1015101153755 39.6031367886129
"6758" 1351.4 96.6252007709505 42.8285489243941
"6759" 1351.6 98.4254101847847 47.6556787142419
"6760" 1351.8 100.718599284412 52.4870046217116
"6761" 1352 103.544234403927 57.2391917508329
"6762" 1352.2 105.832004465581 61.4728966156231
"6763" 1352.4 107.766370576056 64.9777418043808
"6764" 1352.6 109.121682731644 69.4600941929705
"6765" 1352.8 110.268148869386 73.9784910321169
"6766" 1353 109.301633211264 79.083558566336
"6767" 1353.2 108.676447756872 85.0240171688562
"6768" 1353.4 108.181370968165 91.2354960083477
"6769" 1353.6 107.073078988194 97.1943020439364
"6770" 1353.8 104.223436700174 102.57234872378
"6771" 1354 101.046221113397 107.860121005938
"6772" 1354.2 96.8295118169268 112.230605589678
"6773" 1354.4 91.9560097608484 115.472015908825
"6774" 1354.6 86.9793872789865 118.150131061171
"6775" 1354.8 81.2761889912992 119.465545460521
"6776" 1355 77.0574244051111 118.649596939853
"6777" 1355.2 73.4696037079285 117.645148500286
"6778" 1355.4 71.8327637596832 116.310012165036
"6779" 1355.6 71.4139836988129 115.53085173039
"6780" 1355.8 71.1957991965291 114.016439680606
"6781" 1356 72.098485959404 112.348734692969
"6782" 1356.2 73.5378512381835 110.189780265783
"6783" 1356.4 74.1089696200148 106.771976525093
"6784" 1356.6 76.6014305906151 103.107224082273
"6785" 1356.8 78.9245643004416 98.7901229695072
"6786" 1357 81.8230767026108 94.8325003452073
"6787" 1357.2 84.6321073673945 90.6957240307808
"6788" 1357.4 88.5378837193665 87.6194625976554
"6789" 1357.6 91.9626760078546 84.1428565871243
"6790" 1357.8 96.4504594948782 81.5280122879004
"6791" 1358 97.1328068908965 79.0351694364692
"6792" 1358.2 95.7391852218965 75.333018781045
"6793" 1358.4 94.1867832270301 70.9386323930577
"6794" 1358.6 91.9829803287987 66.7647983642419
"6795" 1358.8 91.4742220071775 62.0277481773209
"6796" 1359 91.1033367616212 57.1655150677207
"6797" 1359.2 90.9653341112766 52.0341596079593
"6798" 1359.4 88.301857322191 47.6198491148982
"6799" 1359.6 84.8716820506787 44.2284996465789
"6800" 1359.8 80.9201732412138 39.6491722901015
"6801" 1360 77.0007758866335 36.5004732755484
"6802" 1360.2 72.4449055948515 32.7835121452592
"6803" 1360.4 68.1642881486389 28.6909390793753
"6804" 1360.6 64.924501686029 27.2002347252647
"6805" 1360.8 62.9079899101274 26.4006268920523
"6806" 1361 58.6834377034722 23.7406154722669
"6807" 1361.2 56.090242952295 18.8734743198938
"6808" 1361.4 54.8161375719972 13.1589404660794
"6809" 1361.6 54.088384438203 7.00225160243424
"6810" 1361.8 55.4391950519365 3.21332615681336
"6811" 1362 59.4766452937331 1.80209986713324
"6812" 1362.2 63.3302055558271 1.58215291725806
"6813" 1362.4 68.8397658179465 0.901375966463583
"6814" 1362.6 74.7203040646335 1.81639373877419
"6815" 1362.8 80.4079324288406 3.10326912183667
"6816" 1363 86.3011517162196 4.96992838869983
"6817" 1363.2 92.7384835786722 7.84233079503667
"6818" 1363.4 98.9329896910844 11.4536465283338
"6819" 1363.6 104.737647016557 15.662133495976
"6820" 1363.8 110.397887250285 21.0303053352419
"6821" 1364 114.724339309452 25.5136958168211
"6822" 1364.2 117.997632689145 30.5677159502996
"6823" 1364.4 121.65816507735 35.7287036572231
"6824" 1364.6 123.785981276278 41.2647398090753
"6825" 1364.8 125.681261593519 46.5776359264401
"6826" 1365 127.126009457827 52.5365407706391
"6827" 1365.2 127.226675674151 53.900394796091
"6828" 1365.4 126.909362943244 54.1109213236277
"6829" 1365.6 126.54440860467 56.7353485360588
"6830" 1365.8 126.448137605103 61.1081278969749
"6831" 1366 126.898503553615 66.0022534943991
"6832" 1366.2 127.997589890708 69.5915058747325
"6833" 1366.4 127.689224204085 71.6358211278551
"6834" 1366.6 127.090352770387 74.3702279849419
"6835" 1366.8 126.577290540006 78.9630956165477
"6836" 1367 125.752974543897 84.4100873391665
"6837" 1367.2 123.848995711378 89.6416595301382
"6838" 1367.4 122.44947472016 91.3033623771823
"6839" 1367.6 120.427584910237 95.968029452889
"6840" 1367.8 118.01590570054 100.635712943867
"6841" 1368 114.50966686283 104.462357982036
"6842" 1368.2 110.397887250285 109.44296969684
"6843" 1368.4 106.784500763806 113.486595908492
"6844" 1368.6 102.39951945175 116.66437173177
"6845" 1368.8 96.9124380649995 119.735278034042
"6846" 1369 91.3702004854722 122.239098647265
"6847" 1369.2 85.9371121119276 123.887416746563
"6848" 1369.4 80.9198478662437 124.436121467942
"6849" 1369.6 76.5873342675395 123.625453815098
"6850" 1369.8 75.0831270406944 121.678746276964
"6851" 1370 74.7151546121322 120.377344454282
"6852" 1370.2 74.4586603072042 118.006789211268
"6853" 1370.4 74.2468660581285 115.998648929148
"6854" 1370.6 74.1399689414722 113.633895372461
"6855" 1370.8 75.4688670744614 112.576835646894
"6856" 1371 76.9161420279091 110.554366432101
"6857" 1371.2 78.3572111117495 108.386731352395
"6858" 1371.4 79.5430476047075 107.564642260095
"6859" 1371.6 80.9180379679722 107.409895859792
"6860" 1371.8 81.4881559234722 105.678758039849
"6861" 1372 81.6238982938294 102.717242048599
"6862" 1372.2 83.3471544054326 99.5927523293063
"6863" 1372.4 85.6544025213569 97.9053137323381
"6864" 1372.6 88.3006130171294 95.8197598130277
"6865" 1372.8 91.1573564487522 92.8334593907719
"6866" 1373 93.0344283037926 88.5250764588876
"6867" 1373.2 94.9809475369722 83.8483513313419
"6868" 1373.4 97.7927537800844 79.2481232621297
"6869" 1373.6 101.824244580383 76.5974810197914
"6870" 1373.8 107.389950561799 75.0233436387221
"6871" 1374 112.856045835082 74.6262901882519
"6872" 1374.2 119.131297699078 74.4605620051056
"6873" 1374.4 124.820959719624 73.6961972191056
"6874" 1374.6 124.820775143751 70.9982033328573
"6875" 1374.8 126.093611058189 67.1469807572419
"6876" 1375 126.250017002962 64.9876502367919
"6877" 1375.2 125.946066988007 61.4993845042469
"6878" 1375.4 125.621558821725 57.2343568455963
"6879" 1375.6 125.378189005615 52.9752936415705
"6880" 1375.8 124.913062721686 49.5498933902274
"6881" 1376 123.574263398482 45.5995374399019
"6882" 1376.2 122.288434099391 41.408166534793
"6883" 1376.4 120.990503584492 39.4684413341012
"6884" 1376.6 119.154332767987 37.6050538639844
"6885" 1376.8 116.98135793423 33.5014186744995
"6886" 1377 115.766032215266 30.7534750395066
"6887" 1377.2 115.676601947737 30.5548900705949
"6888" 1377.4 114.896292445084 30.941048750997
"6889" 1377.6 114.663019691935 31.984189114963
"6890" 1377.8 115.001687699359 32.4806736973399
"6891" 1378 115.650277715763 33.4347951553548
"6892" 1378.2 116.131056757232 31.9785569533819
"6893" 1378.4 115.95508293387 32.3566835332317
"6894" 1378.6 115.885272571972 32.8404906561831
"6895" 1378.8 115.750052287655 33.7170458618477
"6896" 1379 116.492291366016 35.5798282480429
"6897" 1379.2 116.835469164472 37.5278452997419
"6898" 1379.4 117.103334108644 40.2649992000848
"6899" 1379.6 116.857396778145 43.9440997052996
"6900" 1379.8 116.199636678276 49.0647530510503
"6901" 1380 115.189624057463 53.8109189978337
"6902" 1380.2 112.739476086123 58.1582735044021
"6903" 1380.4 110.318781077657 62.0728601511497
"6904" 1380.6 106.815552940031 65.5995167542125
"6905" 1380.8 104.951677114272 67.7930509930276
"6906" 1381 103.119746811963 69.5245962213862
"6907" 1381.2 100.995239492929 70.0279080339991
"6908" 1381.4 98.675711971388 70.0415095126472
"6909" 1381.6 96.8929757822885 68.9330984714664
"6910" 1381.8 96.1366968617273 66.8154960286195
"6911" 1382 96.4935053780947 64.8538863992419
"6912" 1382.2 95.8774373655483 64.0105926407745
"6913" 1382.4 93.7049692556151 62.5139941972011
"6914" 1382.6 91.4359833264915 59.9443125814727
"6915" 1382.8 89.9381870349571 56.9187762092268
"6916" 1383 88.0043494629671 53.4928252629997
"6917" 1383.2 85.7082042951114 50.4944664890512
"6918" 1383.4 82.9696869370845 45.7915645932827
"6919" 1383.6 80.3809703287331 41.6363060244919
"6920" 1383.8 76.1277365257826 39.2410767166385
"6921" 1384 71.1867142447826 37.2818428398799
"6922" 1384.2 65.7938975979104 35.1961032840228
"6923" 1384.4 60.6598466158722 32.8607238416949
"6924" 1384.6 55.3077392827485 30.1255757932156
"6925" 1384.8 50.6167687366169 28.5566164956367
"6926" 1385 47.9652201400722 28.8854274527019
"6927" 1385.2 45.4440318479722 29.4201188196705
"6928" 1385.4 41.2912317192317 28.2780638387799
"6929" 1385.6 40.0108564600876 26.9198340068573
"6930" 1385.8 40.8054888155847 24.8059488927544
"6931" 1386 41.0097810829722 21.3550050105956
"6932" 1386.2 42.004172865821 16.1300752730559
"6933" 1386.4 42.5983148735107 11.0886633429727
"6934" 1386.6 43.6116774313241 6.23607208522341
"6935" 1386.8 46.0751500785463 4.91966606489008
"6936" 1387 49.8556588845794 4.41447082052764
"6937" 1387.2 54.3933546973343 2.77560494315573
"6938" 1387.4 59.4309256895722 2.02310099004194
"6939" 1387.6 63.941888296692 1.66989726200567
"6940" 1387.8 68.8935501416196 1.98890572329983
"6941" 1388 74.2546593371985 2.00097464097351
"6942" 1388.2 78.3208339484722 3.18318379546068
"6943" 1388.4 83.1509999603472 5.09409576046068
"6944" 1388.6 88.8445166396013 7.72172813383871
"6945" 1388.8 93.7140187469722 10.1938420670544
"6946" 1389 98.3693081519296 13.1169613894015
"6947" 1389.2 102.666764510946 15.3770266044223
"6948" 1389.4 106.957263780624 18.5924449192874
"6949" 1389.6 110.54689535229 21.8120420481965
"6950" 1389.8 113.854460246825 25.6652035719184
"6951" 1390 116.737734657815 29.7204049855991
"6952" 1390.2 119.754325493278 34.0696512193924
"6953" 1390.4 121.927819050944 37.8427919013808
"6954" 1390.6 123.374229419528 40.7126985747419
"6955" 1390.8 123.897117111725 42.1033186215457
"6956" 1391 123.791625351076 43.0262240669589
"6957" 1391.2 123.485035413701 45.4044424278562
"6958" 1391.4 122.35391860553 48.7765020783285
"6959" 1391.6 120.721959540855 52.5491120991243
"6960" 1391.8 118.265288798901 57.0300668396848
"6961" 1392 115.281618266149 60.9009214520361
"6962" 1392.2 110.817557411972 63.864708440889
"6963" 1392.4 106.104705315967 66.6145227631109
"6964" 1392.6 102.909701371709 68.6382800948759
"6965" 1392.8 100.541497996282 69.6808500228319
"6966" 1393 98.4846821566955 70.811108068771
"6967" 1393.2 95.5241912454116 72.1134216521359
"6968" 1393.4 91.5942468399143 72.1455241604261
"6969" 1393.6 89.3640122159465 71.0535152176492
"6970" 1393.8 87.9494927524722 69.372631163536
"6971" 1394 86.8212593247459 66.9558895607419
"6972" 1394.2 87.273352861388 64.6547492576262
"6973" 1394.4 87.273352861388 64.3731411785735
"6974" 1394.6 85.9492809355329 63.8482448499844
"6975" 1394.8 83.2788356874825 62.3066604500203
"6976" 1395 79.6069586292298 59.8913059325601
"6977" 1395.2 76.1670550054722 56.7949826699246
"6978" 1395.4 72.4046604169874 54.3322893071056
"6979" 1395.6 69.4041340405918 53.7664428457963
"6980" 1395.8 65.2002026670347 54.8096553832107
"6981" 1396 60.4838101945248 55.4019123744682
"6982" 1396.2 55.4268548364495 55.5903063507306
"6983" 1396.4 50.3614833607862 54.2994307786024
"6984" 1396.6 45.3716359171151 52.4693569498848
"6985" 1396.8 39.7529301356199 51.3993289729465
"6986" 1397 35.2236903431105 49.0543036418164
"6987" 1397.2 31.9327345330452 44.9009595557082
"6988" 1397.4 29.8824200456252 40.5358455458243
"6989" 1397.6 30.0696163648796 36.7729171160382
"6990" 1397.8 31.3780322087527 34.9597660492175
"6991" 1398 30.7126506410906 33.9323135761235
"6992" 1398.2 28.2720790283122 33.8690858574219
"6993" 1398.4 25.4265569659722 33.7712720222054
"6994" 1398.6 21.4815238843397 33.8119273340672
"6995" 1398.8 16.9621620327826 32.9021204741212
"6996" 1399 12.1998203983722 33.4862664937669
"6997" 1399.2 10.7542109617826 34.966783976535
"6998" 1399.4 9.88405556007936 35.7443274657419
"6999" 1399.6 7.82982102200794 37.9191272735276
"7000" 1399.8 6.75575286251928 41.2912178049302
"7001" 1400 4.84043730148384 44.5759996636722
"7002" 1400.2 2.85497976557531 48.0634712675976
"7003" 1400.4 2.50329936908608 51.4415547953954
"7004" 1400.6 2.70385571500906 55.297315087963
"7005" 1400.8 2.2206446291389 58.7872234638935
"7006" 1401 1.13415721226011 62.1882607187722
"7007" 1401.2 0.852709832513462 65.5729409015358
"7008" 1401.4 0.810647690064062 68.6055135631807
"7009" 1401.6 0.64469891311647 71.4391830170881
"7010" 1401.8 1.50824386093017 74.7888427182092
"7011" 1402 2.28971395569651 78.4177895526765
"7012" 1402.2 3.25472198097683 81.6681585609988
"7013" 1402.4 4.51506063593449 85.578267483808
"7014" 1402.6 5.82832033811768 89.577612840951
"7015" 1402.8 6.74764563265914 92.3835199884709
"7016" 1403 7.8514392513611 95.2019993841308
"7017" 1403.2 9.5617931178611 97.5587908076308
"7018" 1403.4 12.396023154229 99.8098030202555
"7019" 1403.6 14.0494243141802 101.037765439158
"7020" 1403.8 15.8269072791264 101.50232044949
"7021" 1404 17.8340337173294 101.097516668742
"7022" 1404.2 19.8890746457197 99.8992550405241
"7023" 1404.4 22.1845990870069 98.957043002336
"7024" 1404.6 25.5671860616622 98.2260529560019
"7025" 1404.8 28.8717252053138 96.2741982831578
"7026" 1405 33.4314784636049 94.398925270344
"7027" 1405.2 36.620603746078 93.4293699373958
"7028" 1405.4 40.5307236342535 91.7420101734294
"7029" 1405.6 43.553236608351 89.3849774731662
"7030" 1405.8 47.0074219748322 87.3262111076419
"7031" 1406 50.9674326856658 86.3773303060968
"7032" 1406.2 55.3164784645935 86.9181638456207
"7033" 1406.4 60.01166949944 86.373220818
"7034" 1406.6 65.0022450435972 86.63460796954
"7035" 1406.8 70.2471509518213 86.6743377429778
"7036" 1407 74.6544971643497 87.4611448912929
"7037" 1407.2 78.9197457401086 88.327220143045
"7038" 1407.4 82.8779384143207 89.4699068938329
"7039" 1407.6 84.6666566819134 88.3356222515066
"7040" 1407.8 84.7387332189579 87.7138532491134
"7041" 1408 84.8708557927722 88.702067722442
"7042" 1408.2 85.3396194450722 91.1935329415705
"7043" 1408.4 84.6998204061222 94.6220729900119
"7044" 1408.6 83.7763844523497 98.8408206338848
"7045" 1408.8 83.6005160406453 102.976580100992
"7046" 1409 84.1450517801934 104.523683826502
"7047" 1409.2 83.9814717821922 105.628925908412
"7048" 1409.4 84.0938496719774 106.434936755175
"7049" 1409.6 85.8334780330203 107.320229990665
"7050" 1409.8 89.1947027632151 108.246147333999
"7051" 1410 93.3167714487993 110.303230882686
"7052" 1410.2 97.0243226854151 111.168932682371
"7053" 1410.4 100.296720249781 112.878497287854
"7054" 1410.6 102.9379641875 114.18018617727
"7055" 1410.8 104.834838125861 112.941632125881
"7056" 1411 106.777727874048 111.134010894978
"7057" 1411.2 108.807640009145 109.006668184938
"7058" 1411.4 110.98523916359 106.481792146595
"7059" 1411.6 112.837472180934 104.766708007827
"7060" 1411.8 113.587204516778 102.520084464909
"7061" 1412 115.695233253472 99.5651472644277
"7062" 1412.2 118.610364686312 96.4993096384967
"7063" 1412.4 120.030281103784 93.5175658742419
"7064" 1412.6 120.538521027815 90.4692063110277
"7065" 1412.8 121.881465545215 87.3098318622277
"7066" 1413 123.256988231501 84.3142498675705
"7067" 1413.2 123.606085668678 80.7968872052713
"7068" 1413.4 124.75975018117 76.4671834544589
"7069" 1413.6 125.752412089384 73.4642309003596
"7070" 1413.8 126.18002878526 69.3184716265601
"7071" 1414 127.16930531385 65.0053171587325
"7072" 1414.2 126.160311064463 63.2602229255186
"7073" 1414.4 125.351382021784 60.2965416374306
"7074" 1414.6 124.272102118604 56.766762743591
"7075" 1414.8 123.382509999855 52.9275476059184
"7076" 1415 123.226007031678 48.1877365554772
"7077" 1415.2 122.57543225386 45.2026917224358
"7078" 1415.4 119.960560179806 43.2798833358026
"7079" 1415.6 117.651520355678 40.1656531886831
"7080" 1415.8 115.063061642952 36.1551085412113
"7081" 1416 113.057952915105 31.529921621844
"7082" 1416.2 112.347306536068 26.9202510089228
"7083" 1416.4 110.856382649085 25.4254028547419
"7084" 1416.6 107.929626575399 23.7491642889525
"7085" 1416.8 103.476109412898 22.6959158352313
"7086" 1417 98.3498263649268 20.8290805146851
"7087" 1417.2 93.9800737928722 17.8709308864419
"7088" 1417.4 89.4654385805067 15.3656594068109
"7089" 1417.6 84.3921275320115 12.6602246495959
"7090" 1417.8 79.5920332849554 10.0622432140341
"7091" 1418 74.6251450803699 8.65135971954876
"7092" 1418.2 69.4945633781389 7.6751539354086
"7093" 1418.4 64.8083830951274 8.68844978198331
"7094" 1418.6 59.0947556804996 9.03169783263234
"7095" 1418.8 53.1596281790722 8.34439777026193
"7096" 1419 47.7925424383241 9.85029076470489
"7097" 1419.2 43.809998992918 13.482586790754
"7098" 1419.4 38.7132818485686 17.0005066492118
"7099" 1419.6 34.5009344243472 19.9952280208669
"7100" 1419.8 29.4023795503801 21.4610986466498
"7101" 1420 25.9257269092322 21.1755346445819
"7102" 1420.2 20.6553031428322 21.0379489831019
"7103" 1420.4 17.7965875461964 23.4969192854661
"7104" 1420.6 14.1860832013611 26.7229356704827
"7105" 1420.8 11.5299318006597 30.4956892685419
"7106" 1421 9.92334940413012 33.2936666825577
"7107" 1421.2 8.65258015710514 36.0523309976533
"7108" 1421.4 8.34882610965741 39.6510808164086
"7109" 1421.6 7.32214455687223 43.9357700890419
"7110" 1421.8 5.34712787391179 46.5028318254672
"7111" 1422 3.75811550450347 48.9057336246794
"7112" 1422.2 3.10704551661051 52.310985522593
"7113" 1422.4 1.59407508469671 56.8163566852317
"7114" 1422.6 2.50458044306796 60.035948785359
"7115" 1422.8 2.79974789520625 64.2318235680823
"7116" 1423 3.41749787068102 66.6115054263903
"7117" 1423.2 3.98072204492385 66.1709773342581
"7118" 1423.4 5.17817409482707 65.3860651077742
"7119" 1423.6 7.14728053926343 65.0953752739397
"7120" 1423.8 8.69501015846159 64.239955108359
"7121" 1424 10.8137463902488 62.3534377641887
"7122" 1424.2 10.7935294414722 60.8691320806472
"7123" 1424.4 12.2293820701389 59.7137262348026
"7124" 1424.6 14.8774356125028 57.6860166203236
"7125" 1424.8 16.8710244786504 54.7222690006528
"7126" 1425 19.0259543521629 52.5669194655254
"7127" 1425.2 21.914788726191 50.8126645230857
"7128" 1425.4 24.7513108768339 48.407846189827
"7129" 1425.6 27.9047464627753 46.8816628577116
"7130" 1425.8 30.8081249398586 45.110691415401
"7131" 1426 34.3108951058472 44.5678186980715
"7132" 1426.2 38.4339469466771 44.6695909809829
"7133" 1426.4 42.0816028393122 44.2134892946219
"7134" 1426.6 45.3710631644975 42.8348590354508
"7135" 1426.8 48.4309367484469 40.1353935254002
"7136" 1427 49.994551394333 38.0309714879951
"7137" 1427.2 52.5621712338933 38.5134735764261
"7138" 1427.4 56.3721486946885 40.0740063774311
"7139" 1427.6 60.0499108984008 41.5544097974205
"7140" 1427.8 63.8018300150722 43.8211153711419
"7141" 1428 67.9003446507222 46.0314035439919
"7142" 1428.2 71.752600002816 49.1087680209607
"7143" 1428.4 73.4624954411354 50.2927372259419
"7144" 1428.6 73.9257665481114 51.4440124345461
"7145" 1428.8 72.3781460928785 56.1393316255232
"7146" 1429 72.5465121128124 62.1529994878863
"7147" 1429.2 73.7406944137147 68.326341576045
"7148" 1429.4 75.0190623875947 73.8546717364256
"7149" 1429.6 76.5970429584419 79.1355405699844
"7150" 1429.8 77.3589520904334 84.3322016618973
"7151" 1430 79.3611773971838 88.9938492801746
"7152" 1430.2 80.9739318851781 93.292752701889
"7153" 1430.4 78.9920625670203 96.5272522191169
"7154" 1430.6 76.5654066538665 97.3798129419631
"7155" 1430.8 73.6108398585899 98.3585428522419
"7156" 1431 70.4621853666178 98.291135278072
"7157" 1431.2 66.789273189591 99.2257058726627
"7158" 1431.4 61.9380916630256 99.2818410929361
"7159" 1431.6 57.5171179644428 97.5417216593596
"7160" 1431.8 53.4156188373881 94.5516014141812
"7161" 1432 49.2926268515571 91.8950934511287
"7162" 1432.2 45.6676075167957 87.9159709964478
"7163" 1432.4 42.359852074816 84.5044311059919
"7164" 1432.6 39.7717579498314 79.8610387146643
"7165" 1432.8 38.358828569351 74.5107475718631
"7166" 1433 36.881083732031 69.0841209256831
"7167" 1433.2 36.421123371691 63.7949226853044
"7168" 1433.4 37.1920605162742 58.4494933284251
"7169" 1433.6 37.1139750537222 53.4922685203832
"7170" 1433.8 37.2512256726389 48.4667546816086
"7171" 1434 34.7797964677983 45.0842558743832
"7172" 1434.2 33.3142808637136 44.9913842159143
"7173" 1434.4 34.4499901492072 44.26438555226
"7174" 1434.6 37.8372423423663 42.6400968390478
"7175" 1434.8 41.2450678582579 41.7000030899919
"7176" 1435 45.7126528255988 41.8527954179951
"7177" 1435.2 50.4971285988568 42.5795125713189
"7178" 1435.4 55.1017554889193 44.2812329972243
"7179" 1435.6 59.1902092194722 46.4666668249086
"7180" 1435.8 62.5469174568949 49.6355411109687
"7181" 1436 67.0373310445444 52.1768570231852
"7182" 1436.2 70.3727949679416 55.8998989060991
"7183" 1436.4 72.4011738164212 58.9768571517827
"7184" 1436.6 74.2932673250622 65.7214404313519
"7185" 1436.8 78.0825008097594 71.4815345313162
"7186" 1437 81.5477761018251 77.1961295614184
"7187" 1437.2 84.6566960992319 83.338284829915
"7188" 1437.4 87.6672561408386 89.1300363229201
"7189" 1437.6 87.22811901286 93.7047572504052
"7190" 1437.8 86.9785988084524 94.2876066363756
"7191" 1438 88.7704626083922 94.7329058839819
"7192" 1438.2 91.0578586352643 93.364314518633
"7193" 1438.4 92.2367797778322 93.0627688265719
"7194" 1438.6 95.9350624659361 92.6448504098141
"7195" 1438.8 98.2193726583498 92.1136305530174
"7196" 1439 102.119299438128 92.1640032323669
"7197" 1439.2 104.471949655136 93.752755039165
"7198" 1439.4 105.476137824699 96.4452272243929
"7199" 1439.6 106.090938464665 99.1547561709919
"7200" 1439.8 105.904553748443 100.683485742992
"7201" 1440 105.049192239321 100.572498431893
"7202" 1440.2 102.441401971155 101.666375610138
"7203" 1440.4 99.9666849517369 101.520914810007
"7204" 1440.6 97.8123414237147 100.062921907893
"7205" 1440.8 97.1838522901967 97.5265811804052
"7206" 1441 96.7388112330972 93.6608842716169
"7207" 1441.2 95.1907826178159 91.0930963186482
"7208" 1441.4 94.042505953864 89.7804524746492
"7209" 1441.6 92.8199849771217 88.6930056657007
"7210" 1441.8 90.9901218484722 86.9374659866813
"7211" 1442 89.6836015337847 84.3173209760857
"7212" 1442.2 89.054463635297 81.0729979537213
"7213" 1442.4 89.5129090015753 77.7791373295151
"7214" 1442.6 89.7130576281522 73.3612664674219
"7215" 1442.8 90.3869535767113 68.8169516483941
"7216" 1443 90.4083688326559 64.0895216132419
"7217" 1443.2 89.178930792564 59.370739005793
"7218" 1443.4 86.6721150652351 55.6519587822162
"7219" 1443.6 84.6424167769258 52.2517174919172
"7220" 1443.8 84.2740514648871 47.3670090344228
"7221" 1444 85.1607762414606 42.487328446114
"7222" 1444.2 85.7154749861056 41.1288527360086
"7223" 1444.4 84.7851171234955 38.9988031146605
"7224" 1444.6 82.1258434144389 36.3558192945419
"7225" 1444.8 79.0072030621755 34.6047799642694
"7226" 1445 75.7619162385602 31.9589018588848
"7227" 1445.2 74.3992473915187 29.1953803360791
"7228" 1445.4 73.8097133467756 25.310891276315
"7229" 1445.6 72.8636554937685 20.7118200077419
"7230" 1445.8 72.5436386660722 15.1531894251086
"7231" 1446 73.823932858692 10.2249031360826
"7232" 1446.2 76.0910392780722 5.69406344912088
"7233" 1446.4 78.6077560567958 4.06815148121252
"7234" 1446.6 80.8824055957535 4.70395123427318
"7235" 1446.8 85.0577604421011 5.22358302956667
"7236" 1447 89.781871865588 6.72394442394193
"7237" 1447.2 94.4296453555811 9.32959586770233
"7238" 1447.4 99.7433328585822 12.3573128967619
"7239" 1447.6 104.110287347266 15.4624324333008
"7240" 1447.8 107.519816296825 18.8908333116831
"7241" 1448 109.065407956524 22.2760098017729
"7242" 1448.2 111.110779590689 27.3113613301646
"7243" 1448.4 113.092270466745 30.4941450972571
"7244" 1448.6 114.699027141756 31.5939607768472
"7245" 1448.8 114.821052388372 31.7683566372319
"7246" 1449 115.529454273504 31.5349001158909
"7247" 1449.2 115.244355654678 30.869628511889
"7248" 1449.4 114.319513839113 30.0960594184702
"7249" 1449.6 113.515001951121 29.4726164011266
"7250" 1449.8 112.278796066955 28.8793583390453
"7251" 1450 110.168802497093 27.7799978277075
"7252" 1450.2 107.187941208281 25.667993806327
"7253" 1450.4 102.956468613375 22.8857392109355
"7254" 1450.6 98.7429086698594 19.6680100311613
"7255" 1450.8 93.973534805569 17.4817623636774
"7256" 1451 88.8474807409887 14.8824885628628
"7257" 1451.2 84.6090238428389 12.0277867445753
"7258" 1451.4 82.657628652703 8.67937433801666
"7259" 1451.6 84.6168032301459 5.72222425702614
"7260" 1451.8 86.4450148143472 6.74225733027318
"7261" 1452 90.0059182200301 7.85439971271035
"7262" 1452.2 93.7626954846933 9.74921978747877
"7263" 1452.4 98.1007596823472 12.8094028191482
"7264" 1452.6 103.288380602829 16.0632341663542
"7265" 1452.8 107.313499100683 18.5957364422893
"7266" 1453 110.770384531493 22.7203104560611
"7267" 1453.2 114.492265916948 27.2348942494312
"7268" 1453.4 117.342240680472 30.3937739637419
"7269" 1453.6 119.222363004832 33.1365696041719
"7270" 1453.8 120.742239000559 35.4037931540304
"7271" 1454 121.586452126972 37.7477804504306
"7272" 1454.2 122.820819663024 40.0245321474709
"7273" 1454.4 123.88765551099 42.3085995976328
"7274" 1454.6 125.175685293359 45.6438129095816
"7275" 1454.8 126.12229623834 49.462031345308
"7276" 1455 126.865322085306 52.5886625646308
"7277" 1455.2 127.400957881078 55.0766790333658
"7278" 1455.4 127.786706901584 58.2156996946578
"7279" 1455.6 128.049532435958 61.1635472374759
"7280" 1455.8 128.003073822208 64.7115047234184
"7281" 1456 127.599583016114 68.6468663750532
"7282" 1456.2 127.655041031072 72.0807734592562
"7283" 1456.4 126.929480658645 76.5177990471458
"7284" 1456.6 126.480860990227 81.5797743344023
"7285" 1456.8 126.284750921967 81.8231630468509
"7286" 1457 125.201158330941 80.2566330504607
"7287" 1457.2 125.35489137893 79.3727515631036
"7288" 1457.4 125.39963236557 78.3341240653832
"7289" 1457.6 125.27721573363 77.2828601168577
"7290" 1457.8 124.999558287232 74.5192791182119
"7291" 1458 123.521052389302 70.548404054942
"7292" 1458.2 122.255244344001 65.7689192440208
"7293" 1458.4 121.305047751501 60.4367398955304
"7294" 1458.6 121.101657947125 55.2486289098644
"7295" 1458.8 120.481121396921 49.4690951708236
"7296" 1459 120.710780757413 43.7739046049478
"7297" 1459.2 120.838727331753 40.8531892986485
"7298" 1459.4 119.286976373122 39.0374657520919
"7299" 1459.6 116.787498074365 35.3794607798681
"7300" 1459.8 115.103999818139 31.2585098832571
"7301" 1460 115.273345966402 30.3122417199019
"7302" 1460.2 114.783044524672 32.5212559514419
"7303" 1460.4 114.167000400535 33.5109491066482
"7304" 1460.6 113.534786264209 33.7382051502051
"7305" 1460.8 113.698820202283 34.7841780152577
"7306" 1461 113.932711730913 35.9878750691243
"7307" 1461.2 115.315154616472 37.6160412365881
"7308" 1461.4 116.538645847958 41.3241904035419
"7309" 1461.6 118.398014672139 45.8013863630197
"7310" 1461.8 120.35823505 50.2743358514642
"7311" 1462 122.651389440076 54.5674112367042
"7312" 1462.2 124.320094631549 57.2616861690689
"7313" 1462.4 125.858682190943 60.0766064867419
"7314" 1462.6 128.006939382837 63.9734381761157
"7315" 1462.8 128.166115324095 65.7372324962702
"7316" 1463 128.017020685358 67.7020551851705
"7317" 1463.2 128.135207042482 67.7508289381819
"7318" 1463.4 127.760937154463 65.8562138072985
"7319" 1463.6 127.525642090579 64.4921118039264
"7320" 1463.8 127.514571839016 63.8353517693536
"7321" 1464 127.036165513048 62.9063003662268
"7322" 1464.2 126.631310324266 61.9953985010821
"7323" 1464.4 126.529319449899 61.375284521208
"7324" 1464.6 126.287525773503 60.4742305925904
"7325" 1464.8 126.130461574274 59.558200666534
"7326" 1465 126.145550729045 58.4551141979943
"7327" 1465.2 126.292719955708 56.4046580049772
"7328" 1465.4 126.566220288443 53.8577939559846
"7329" 1465.6 126.264343043895 51.4444291679246
"7330" 1465.8 125.235590959987 50.1977706919238
"7331" 1466 124.794085472563 48.1864875934086
"7332" 1466.2 124.399779293002 45.5424348941243
"7333" 1466.4 124.031132680492 43.4461066282371
"7334" 1466.6 123.250192575727 43.051462526874
"7335" 1466.8 122.794954589278 42.1177445244118
"7336" 1467 122.124896862722 39.6935455267419
"7337" 1467.2 121.56409456009 37.3292603308302
"7338" 1467.4 120.038461950064 34.659622097907
"7339" 1467.6 118.938570955872 33.7424196928848
"7340" 1467.8 118.154565610531 32.4732958080066
"7341" 1468 116.252435915482 30.0697228732371
"7342" 1468.2 113.984879386972 26.9129166784772
"7343" 1468.4 112.076884629232 24.3043345019419
"7344" 1468.6 111.218751528806 23.1361689249541
"7345" 1468.8 109.281406254097 21.1178888003044
"7346" 1469 106.532357092855 18.542372894536
"7347" 1469.2 105.282583861601 16.9354038868112
"7348" 1469.4 104.926338538472 17.1563656243783
"7349" 1469.6 104.755237846214 16.472353462711
"7350" 1469.8 104.842335651309 17.8703769989158
"7351" 1470 105.452701736792 18.7418076726904
"7352" 1470.2 105.916470929787 19.7812889639158
"7353" 1470.4 105.343198979053 19.9433457336452
"7354" 1470.6 105.356240217776 20.9909419801577
"7355" 1470.8 106.189348992008 22.894593674979
"7356" 1471 107.575011540066 25.7319449824607
"7357" 1471.2 108.896479675299 30.1532850429766
"7358" 1471.4 109.274765095117 35.505977156129
"7359" 1471.6 109.629978372504 40.1830071879525
"7360" 1471.8 109.602572702362 44.8925000128519
"7361" 1472 110.299607112531 48.9033918208008
"7362" 1472.2 110.838266824886 53.0172567083477
"7363" 1472.4 112.416610992248 55.6082871069008
"7364" 1472.6 114.116445069011 57.4564521962708
"7365" 1472.8 115.688259333527 59.9924562350722
"7366" 1473 117.731881044189 63.4333216554495
"7367" 1473.2 119.067123546858 68.2006120333566
"7368" 1473.4 120.319523336972 72.8089421350197
"7369" 1473.6 121.356595046501 78.2357299027134
"7370" 1473.8 121.580917001191 83.8943616388487
"7371" 1474 122.791196797463 88.0811089903291
"7372" 1474.2 121.358404944772 88.4307182234119
"7373" 1474.4 118.097748674509 91.0368865802282
"7374" 1474.6 114.366803065899 93.9164455562565
"7375" 1474.8 110.139377883208 96.2565396907419
"7376" 1475 106.130535902948 99.3708933010138
"7377" 1475.2 101.709070332328 102.623796353607
"7378" 1475.4 96.8228670855107 105.243950644078
"7379" 1475.6 92.3824891325316 106.494739307841
"7380" 1475.8 89.964626658076 108.642614351931
"7381" 1476 88.1216038333779 111.173671331987
"7382" 1476.2 85.9259259351111 114.459745520297
"7383" 1476.4 82.4156872761511 118.052623626696
"7384" 1476.6 79.1255049367155 122.179523806931
"7385" 1476.8 75.7734021314365 125.907523680992
"7386" 1477 73.0992774354008 128.320050036804
"7387" 1477.2 71.5416337355526 128.941096425429
"7388" 1477.4 69.4923406960512 128.990126403479
"7389" 1477.6 66.6924821353911 128.690396826418
"7390" 1477.8 66.0431422199268 126.993269115651
"7391" 1478 66.9510888469277 127.045556895791
"7392" 1478.2 67.1047878958252 126.748699634213
"7393" 1478.4 66.8967560592151 125.764660262656
"7394" 1478.6 67.2662338634824 124.252049948048
"7395" 1478.8 67.6301907175605 121.128370325389
"7396" 1479 67.983486852566 118.347478219461
"7397" 1479.2 68.6623650552958 115.283227844213
"7398" 1479.4 69.6944287120069 111.962596316603
"7399" 1479.6 71.6098376226193 110.505947931713
"7400" 1479.8 73.8536917629626 108.738714641607
"7401" 1480 75.8838591582957 106.080875322565
"7402" 1480.2 77.1619667317369 102.678702647624
"7403" 1480.4 79.4447628552445 98.6845961479201
"7404" 1480.6 81.9420362375596 97.181693185771
"7405" 1480.8 83.5140119595207 96.7958002841011
"7406" 1481 84.2653641819475 93.954616036534
"7407" 1481.2 85.4002784598662 90.3423636697723
"7408" 1481.4 86.5520319053207 87.3196483796813
"7409" 1481.6 87.7090348392681 83.8655105408236
"7410" 1481.8 88.9668749626238 79.9346492098935
"7411" 1482 91.2499715288702 75.6641883726705
"7412" 1482.2 94.1287093560701 71.8099999543089
"7413" 1482.4 95.7468635781995 67.6044415003783
"7414" 1482.6 94.9429396732722 64.2806128097419
"7415" 1482.8 95.2343332949722 59.5511056963669
"7416" 1483 96.1658985817369 57.6748524287713
"7417" 1483.2 99.3145892510016 57.1577821323596
"7418" 1483.4 103.692104684988 58.5848623076129
"7419" 1483.6 108.105178047927 60.5128348747116
"7420" 1483.8 112.806635612272 61.6089758910562
"7421" 1484 117.268231968977 61.2042337452964
"7422" 1484.2 121.43740168109 59.2672790662713
"7423" 1484.4 125.190027883434 57.2426879877042
"7424" 1484.6 124.827877484029 54.8306123186759
"7425" 1484.8 125.01446906453 51.8486605451362
"7426" 1485 124.239550063678 49.2106364896831
"7427" 1485.2 123.668797850962 46.6636308004973
"7428" 1485.4 122.680561989793 44.3626022697031
"7429" 1485.6 122.178288861729 41.8956440768848
"7430" 1485.8 121.128547864301 39.4969945817705
"7431" 1486 121.046439410046 38.5306010833558
"7432" 1486.2 120.92862371678 38.8654836752419
"7433" 1486.4 120.655071308581 39.2609100125538
"7434" 1486.6 120.028129715272 38.6285305915819
"7435" 1486.8 120.241697711301 40.3086771878562
"7436" 1487 120.308344553531 41.1061216263596
"7437" 1487.2 121.43600433316 42.0821854829919
"7438" 1487.4 122.430226701112 43.9179349107019
"7439" 1487.6 122.726688037972 45.1931261253834
"7440" 1487.8 122.588309893433 45.817121668305
"7441" 1488 122.174843093866 47.7585739738958
"7442" 1488.2 123.483326065333 51.3713408684086
"7443" 1488.4 125.913918893958 55.2975066580848
"7444" 1488.6 126.305761869722 56.6440424014642
"7445" 1488.8 126.009017626433 56.0692571232468
"7446" 1489 125.600082533692 54.6075764429119
"7447" 1489.2 124.828410005938 53.2124593490984
"7448" 1489.4 124.592025426356 51.4496738292177
"7449" 1489.6 124.593544872649 48.6186284691537
"7450" 1489.8 122.861376098657 46.659407136373
"7451" 1490 121.577226917336 45.8319637029846
"7452" 1490.2 119.98043357259 43.193137243036
"7453" 1490.4 118.788030005531 39.1914627751537
"7454" 1490.6 117.274589143142 34.6930166759361
"7455" 1490.8 115.900475717452 30.1822997062819
"7456" 1491 114.220528141912 29.5134805185319
"7457" 1491.2 110.12866488241 27.6468380140544
"7458" 1491.4 106.265282228114 24.2801966665946
"7459" 1491.6 102.486478900956 20.38306096
"7460" 1491.8 99.1375522054403 15.9670662563483
"7461" 1492 95.331019965788 11.9739236119946
"7462" 1492.2 91.6005511745631 8.83328239904497
"7463" 1492.4 87.2135958170041 6.74996535282704
"7464" 1492.6 81.9046250682701 6.39217758065682
"7465" 1492.8 76.361053476441 4.05105631289818
"7466" 1493 70.8739598817775 2.41936378699456
"7467" 1493.2 64.9243289230122 2.50465080522193
"7468" 1493.4 58.7762476032048 2.24707764826519
"7469" 1493.6 53.3857984297315 2.91438807692711
"7470" 1493.8 48.9154167325722 4.20631791005443
"7471" 1494 42.7786085859338 5.44902315908808
"7472" 1494.2 38.4558380465454 8.30487451791267
"7473" 1494.4 32.891012729333 10.5428657028559
"7474" 1494.6 28.5413477472405 13.3338355184858
"7475" 1494.8 23.4346633683611 16.6871091283716
"7476" 1495 21.7040220800605 18.576094870389
"7477" 1495.2 19.2155158247527 22.1473343619371
"7478" 1495.4 16.2907643619844 25.4984214420224
"7479" 1495.6 12.8839619449722 28.5274499445919
"7480" 1495.8 10.3027949987634 32.4046661328179
"7481" 1496 8.26600650542223 35.4927240570169
"7482" 1496.2 6.67219482339994 38.1080257999588
"7483" 1496.4 5.80920706258614 42.4575143942609
"7484" 1496.6 6.6731314903586 45.6622500962078
"7485" 1496.8 7.7111843975088 45.9964478373151
"7486" 1497 8.14705596902777 45.4026899160012
"7487" 1497.2 8.12770011251388 44.5982195702419
"7488" 1497.4 8.52267986344691 43.6911411058432
"7489" 1497.6 10.3455796192936 44.1295911597776
"7490" 1497.8 12.716818929906 43.5322530162721
"7491" 1498 15.6350073175437 43.4926205047776
"7492" 1498.2 18.5914065324503 44.6087190865332
"7493" 1498.4 20.5765951917535 46.6365256662419
"7494" 1498.6 21.2763434619561 48.6933244586774
"7495" 1498.8 20.8339401022222 50.8445130558357
"7496" 1499 20.1474647394301 54.0421476498998
"7497" 1499.2 18.9465888312369 58.0008315286831
"7498" 1499.4 18.0479149649818 61.2819509569727
"7499" 1499.6 17.5869738173654 65.6683430522856
"7500" 1499.8 16.6405977662298 70.1175802664692
"7501" 1500 18.1887737785294 74.4612237927991
"7502" 1500.2 20.1712388889915 78.5757042402227
"7503" 1500.4 23.4959706182199 82.1038851561905
"7504" 1500.6 26.4365807513333 86.0260832262697
"7505" 1500.8 30.8616814750722 88.3217052455991
"7506" 1501 35.5412664880049 90.8583622145363
"7507" 1501.2 39.4369794851008 92.6603853642277
"7508" 1501.4 43.5183000871722 94.0870176398119
"7509" 1501.6 47.785413707953 96.4647800971842
"7510" 1501.8 51.5090009555294 99.263041182342
"7511" 1502 56.0946001948496 102.242862016317
"7512" 1502.2 59.6179429760961 102.691696436485
"7513" 1502.4 62.7955265761579 102.917432825885
"7514" 1502.6 66.8945705216798 103.360565241129
"7515" 1502.8 71.0052251353579 104.526238708799
"7516" 1503 73.6857869224156 104.828001410478
"7517" 1503.2 74.1817898918217 106.235334340334
"7518" 1503.4 73.6393475652295 108.250140548091
"7519" 1503.6 73.3240668007122 110.218936448342
"7520" 1503.8 72.7578648069268 111.821786242015
"7521" 1504 73.9734583005008 114.939798959971
"7522" 1504.2 75.7553031487222 119.14855728627
"7523" 1504.4 77.628630127754 123.598794588733
"7524" 1504.6 80.073989463283 125.529645143769
"7525" 1504.8 80.9180379679722 125.011371862923
"7526" 1505 83.5769359111592 124.954560192359
"7527" 1505.2 85.5583184148412 124.086591551237
"7528" 1505.4 88.8978794467008 123.369650599856
"7529" 1505.6 90.8444842399021 122.208033834733
"7530" 1505.8 92.6624678512723 121.385941988571
"7531" 1506 94.3139467916487 120.58132493933
"7532" 1506.2 95.0091015100833 120.77283245652
"7533" 1506.4 95.0698650162704 120.689331512347
"7534" 1506.6 94.4998570099587 120.974444189364
"7535" 1506.8 93.3864271598436 121.709887064542
"7536" 1507 91.8480136291294 121.695327735285
"7537" 1507.2 90.4395406453414 122.268754401845
"7538" 1507.4 89.1110414842386 123.265286062097
"7539" 1507.6 87.3386520858651 124.484576735626
"7540" 1507.8 84.4744880713294 125.607237515063
"7541" 1508 81.3592006716329 126.886866063054
"7542" 1508.2 77.8072141687425 128.501027172228
"7543" 1508.4 75.8590602479033 128.684935381845
"7544" 1508.6 72.2258792290127 129.031262203958
"7545" 1508.8 68.6065718478506 128.211808064012
"7546" 1509 65.480339455229 126.727838592093
"7547" 1509.2 64.5330289167294 125.517151665285
"7548" 1509.4 64.4175086789819 123.471110925617
"7549" 1509.6 63.9579983802069 120.574519370507
"7550" 1509.8 64.6894327990366 118.372665363554
"7551" 1510 66.2850104434722 115.863654580106
"7552" 1510.2 67.3682345589222 112.057233758672
"7553" 1510.4 69.5828644756238 108.81065223656
"7554" 1510.6 72.6393348406955 105.61567939246
"7555" 1510.8 75.3994452091781 101.475952175536
"7556" 1511 78.5518621395899 98.0625388419772
"7557" 1511.2 81.9874749171781 94.1358020982125
"7558" 1511.4 85.465810570096 90.5717342608706
"7559" 1511.6 88.6653690202198 86.5919014418681
"7560" 1511.8 91.5080721479134 82.2469321669478
"7561" 1512 95.1931273585984 78.7404650963536
"7562" 1512.2 97.1865553850177 75.0396262369238
"7563" 1512.4 99.5732568937343 73.4455692244021
"7564" 1512.6 101.020397078902 71.4923945656519
"7565" 1512.8 100.027547217139 68.9903352285298
"7566" 1513 100.4999244464 65.0922578917832
"7567" 1513.2 100.744219146532 59.8382154891281
"7568" 1513.4 99.6589861145934 54.760796838651
"7569" 1513.6 98.490857399064 49.2624046929766
"7570" 1513.8 97.8715455920511 43.0996622924261
"7571" 1514 97.327612829461 37.158545459315
"7572" 1514.2 98.3440028924498 32.2288220080341
"7573" 1514.4 102.17009452193 28.4449148107845
"7574" 1514.6 105.728726772139 24.5722482198631
"7575" 1514.8 108.569802981802 24.6134402615551
"7576" 1515 110.195495376082 26.2343555865919
"7577" 1515.2 113.387887184412 28.4172347191359
"7578" 1515.4 116.894510506142 30.8489296939167
"7579" 1515.6 116.196937054312 31.3441341810019
"7580" 1515.8 114.715649137493 33.134717792577
"7581" 1516 113.441909905544 35.6403322567623
"7582" 1516.2 111.998468405177 39.0324370363946
"7583" 1516.4 111.441587230876 42.9922403656143
"7584" 1516.6 111.821502498593 47.3989602381359
"7585" 1516.8 112.711438346183 51.8328965517513
"7586" 1517 114.047041780874 57.0048601504802
"7587" 1517.2 115.561300781387 62.9557138473419
"7588" 1517.4 117.972050473193 68.2531047985208
"7589" 1517.6 121.605630406821 73.2496271335401
"7590" 1517.8 125.349230633272 77.5841999184562
"7591" 1518 124.730567980571 75.4282299362568
"7592" 1518.2 124.138408689686 74.1900562853848
"7593" 1518.4 124.553699703947 72.2799551741182
"7594" 1518.6 125.566418425844 69.6748442995134
"7595" 1518.8 126.397055267825 66.5474789643008
"7596" 1519 125.252550436288 63.1860127521206
"7597" 1519.2 124.169435517197 58.6258733214766
"7598" 1519.4 124.828522900582 53.9272917833719
"7599" 1519.6 124.575575239454 50.0505693171064
"7600" 1519.8 122.630763429587 46.4599937989991
"7601" 1520 120.67724440709 41.7955486882419
"7602" 1520.2 119.253082762709 36.7792406124223
"7603" 1520.4 117.626653265982 33.9868084339868
"7604" 1520.6 114.835257347533 30.4864242408329
"7605" 1520.8 112.576237428194 25.5186501052677
"7606" 1521 108.66181930074 22.433610788577
"7607" 1521.2 104.425901666422 18.4378347693919
"7608" 1521.4 100.728136611188 13.8848355769946
"7609" 1521.6 96.3268961123279 12.8081305195151
"7610" 1521.8 91.3141888968617 10.2400224395419
"7611" 1522 85.7850449354512 6.9773916950893
"7612" 1522.2 80.355921667988 4.30613791664719
"7613" 1522.4 75.4955827467722 4.1463365067086
"7614" 1522.6 69.3256395394722 3.13142992974194
"7615" 1522.8 63.1923705866196 2.10154895492088
"7616" 1523 57.6668418310144 2.22892692940459
"7617" 1523.2 52.8159737447847 4.40696366637944
"7618" 1523.4 46.3503732131261 5.04234189474193
"7619" 1523.6 42.3094752727136 6.64135788384538
"7620" 1523.8 37.3890319620775 9.73413364038666
"7621" 1524 31.6360916979597 11.6684291333794
"7622" 1524.2 27.5891562992823 13.6874043794381
"7623" 1524.4 23.6528566599722 17.3404253266348
"7624" 1524.6 19.5811306993397 20.8039121506335
"7625" 1524.8 15.8736048823503 24.0722286096078
"7626" 1525 12.8468811023381 27.9313386267297
"7627" 1525.2 10.0786196242579 31.5812692562776
"7628" 1525.4 8.97759817580556 35.2913705555197
"7629" 1525.6 8.60076807416453 36.9594714845112
"7630" 1525.8 9.19403184409721 36.9651878878253
"7631" 1526 9.49780681533587 37.0414313450147
"7632" 1526.2 10.1024773741995 38.9374530869108
"7633" 1526.4 10.9603932333259 41.675922492059
"7634" 1526.6 12.8433917533823 43.8360018763374
"7635" 1526.8 14.0177920362475 44.1838307958093
"7636" 1527 15.2861443417419 44.819370056079
"7637" 1527.2 15.9047952786285 46.6166203332732
"7638" 1527.4 15.6522666567299 48.6584149927832
"7639" 1527.6 15.4436752145641 51.7933880915174
"7640" 1527.8 16.5771788894062 55.0685749407325
"7641" 1528 18.6738265152722 57.0628253305134
"7642" 1528.2 21.2380903862322 58.9644557231119
"7643" 1528.4 22.9246991337609 61.7117167248347
"7644" 1528.6 24.7982637088906 65.2516680735889
"7645" 1528.8 28.0452987749022 68.1253676833219
"7646" 1529 31.3629336973336 70.3879631295637
"7647" 1529.2 34.5290524867783 71.643473605497
"7648" 1529.4 38.9585319441114 72.8974467632574
"7649" 1529.6 42.8859139294403 74.3799858332738
"7650" 1529.8 46.5763494540347 75.9769864621794
"7651" 1530 50.505988240745 79.3324224088025
"7652" 1530.2 54.0591476199722 82.6628365358007
"7653" 1530.4 57.6133133857052 84.7292260895769
"7654" 1530.6 60.8104162297607 86.5059888949727
"7655" 1530.8 63.7623316469134 88.8414518893008
"7656" 1531 66.6361307081294 90.6075199389705
"7657" 1531.2 68.6385743110492 91.7021995074919
"7658" 1531.4 68.2990353859258 94.0671993157213
"7659" 1531.6 66.9291437124933 96.6132432575419
"7660" 1531.8 65.6236736150922 98.6579190600919
"7661" 1532 64.0755813573601 100.648660711854
"7662" 1532.2 63.5912492297829 101.292936792023
"7663" 1532.4 63.2111705927829 102.291063624227
"7664" 1532.6 61.2745507191742 104.40608924404
"7665" 1532.8 58.2038992362292 105.392008542733
"7666" 1533 54.8750497607322 105.437834711912
"7667" 1533.2 50.930537358 104.618548900547
"7668" 1533.4 46.9552969046151 102.760920036371
"7669" 1533.6 43.1183125691865 100.435067187542
"7670" 1533.8 39.3725192620492 98.8570948841362
"7671" 1534 34.8651764514722 96.737806407853
"7672" 1534.2 29.9856907117008 94.9243610637134
"7673" 1534.4 25.05364962401 93.6617856451853
"7674" 1534.6 20.8384648479008 92.4055971022277
"7675" 1534.8 17.1570242451059 91.8166650261875
"7676" 1535 15.3979106439865 93.046207589542
"7677" 1535.2 14.0769865555555 94.9401336704086
"7678" 1535.4 11.1188219686344 97.3824283620122
"7679" 1535.6 11.041259267374 97.4110490029294
"7680" 1535.8 10.9057431343008 97.0864214583991
"7681" 1536 8.91444907723856 95.5481330744335
"7682" 1536.2 7.27428280258332 92.8204368796031
"7683" 1536.4 5.27547868429948 89.1155195839601
"7684" 1536.6 4.77742758724365 85.4498775496276
"7685" 1536.8 5.65850868950347 83.5171265907419
"7686" 1537 7.59616688691551 81.0769379783914
"7687" 1537.2 9.56674096957124 78.9586870913954
"7688" 1537.4 11.6133068938252 76.1957109444478
"7689" 1537.6 13.9131847887297 72.6961934239201
"7690" 1537.8 17.753027590812 69.857507340606
"7691" 1538 23.1042764939022 67.5482722698919
"7692" 1538.2 27.4378064200972 67.0673594253669
"7693" 1538.4 32.9699544043906 66.2422224391195
"7694" 1538.6 37.2337824501679 64.5506329787093
"7695" 1538.8 42.1602341616335 62.7765401663226
"7696" 1539 47.4486401431174 60.6683727726774
"7697" 1539.2 52.3139880174832 59.3332407333244
"7698" 1539.4 58.0525855327815 59.3122417007419
"7699" 1539.6 63.1603639645564 59.4128160146893
"7700" 1539.8 65.8816616858396 61.6209353400889
"7701" 1540 66.8104132652075 64.2056750856243
"7702" 1540.2 69.6257016213143 64.4254398218261
"7703" 1540.4 74.1399689414722 63.4225758685949
"7704" 1540.6 77.5970538377494 61.6393919155439
"7705" 1540.8 79.0234035501995 60.2619070409238
"7706" 1541 78.8359588411096 61.7817279324343
"7707" 1541.2 78.5298118932145 64.5248943392883
"7708" 1541.4 77.3513000218091 68.8225488276051
"7709" 1541.6 75.870993751388 73.183451080363
"7710" 1541.8 74.9419079096105 78.3115855570079
"7711" 1542 74.6616455020605 83.8468525768596
"7712" 1542.2 73.8978726479376 89.8376413475835
"7713" 1542.4 72.7651630465812 95.7671444152172
"7714" 1542.6 71.1872491900845 101.133914991885
"7715" 1542.8 68.6385743110492 103.502080891367
"7716" 1543 65.5549584080465 107.26288807793
"7717" 1543.2 65.2352694460437 111.572954069256
"7718" 1543.4 67.4978068215359 113.516128184315
"7719" 1543.6 70.623385516256 114.095161115364
"7720" 1543.8 73.6201729238928 113.060658989191
"7721" 1544 76.2937478844722 112.872374205456
"7722" 1544.2 80.4881431989382 113.122038431674
"7723" 1544.4 84.0306236991324 114.695294107713
"7724" 1544.6 86.2442750837695 116.760108612499
"7725" 1544.8 86.8458028642607 118.855523564002
"7726" 1545 85.3830570035865 119.322157066371
"7727" 1545.2 83.2889168444043 120.101505239761
"7728" 1545.4 80.9525905713358 120.673362089587
"7729" 1545.6 78.057357607189 120.586563948361
"7730" 1545.8 74.6150672377222 120.992233459909
"7731" 1546 70.6374153662864 121.452393086485
"7732" 1546.2 67.5054464338392 122.445968015953
"7733" 1546.4 64.1910586933333 122.768673842186
"7734" 1546.6 61.0427937708873 122.82302332994
"7735" 1546.8 56.9784120421638 122.733088150349
"7736" 1547 52.4754866324722 122.840596054282
"7737" 1547.2 47.6931264616218 122.579500833536
"7738" 1547.4 43.4426267729587 123.563643824823
"7739" 1547.6 40.3506356989857 124.148968210499
"7740" 1547.8 37.4975729373611 122.106932106159
"7741" 1548 33.8349633038143 119.445624009873
"7742" 1548.2 32.1281321787364 116.365583085949
"7743" 1548.4 32.0817722916237 112.682661733318
"7744" 1548.6 32.9299775304832 109.995506741665
"7745" 1548.8 34.6236681508785 106.002190712242
"7746" 1549 37.2660065085222 102.365088272192
"7747" 1549.2 39.8977688331356 98.5559406888905
"7748" 1549.4 43.5148448268359 95.5346396150753
"7749" 1549.6 48.5733459592722 93.1977395558893
"7750" 1549.8 53.4915635220522 92.1837493226719
"7751" 1550 57.971251519579 92.3617424235672
"7752" 1550.2 62.3863820481059 93.2734989004944
"7753" 1550.4 66.9147485773252 92.4459564193596
"7754" 1550.6 71.0506118150876 91.1877232092227
"7755" 1550.8 74.6541929797663 88.324381592889
"7756" 1551 78.4657998388665 85.6424036800208
"7757" 1551.2 81.3987256559428 83.3410229390655
"7758" 1551.4 84.5366216924001 84.3313983558966
"7759" 1551.6 87.558235332031 86.1736689107125
"7760" 1551.8 87.8379479350918 85.6371310968398
"7761" 1552 89.4101871221193 82.8651683909184
"7762" 1552.2 90.3231211031487 78.8147844023596
"7763" 1552.4 92.3607084485631 74.7037689824692
"7764" 1552.6 94.0772911857375 69.8612557116093
"7765" 1552.8 96.4784573667522 66.0654045850519
"7766" 1553 98.5112933383376 65.757894751915
"7767" 1553.2 101.075376770848 66.8385860539796
"7768" 1553.4 104.594701296384 68.5558099706537
"7769" 1553.6 106.706373488422 70.5828004703119
"7770" 1553.8 106.301861224758 71.5966757614562
"7771" 1554 106.872242757676 72.6886254557419
"7772" 1554.2 108.093660513472 72.8797166522419
"7773" 1554.4 110.131195474709 72.6216450363502
"7774" 1554.6 112.474162784351 70.8935263371056
"7775" 1554.8 114.69659526606 68.3984407500066
"7776" 1555 117.401786333602 66.1915247747419
"7777" 1555.2 121.251982926412 64.6054678437919
"7778" 1555.4 125.220234247381 63.5355501648026
"7779" 1555.6 125.06577011708 61.5767616742186
"7780" 1555.8 125.243812596217 59.7557174963929
"7781" 1556 125.548319443129 58.0091817322277
"7782" 1556.2 125.23779010087 56.4291764642274
"7783" 1556.4 124.680292232152 55.1884936802719
"7784" 1556.6 124.974268439463 53.6199289434631
"7785" 1556.8 125.189520822169 51.9619863848632
"7786" 1557 125.116017333676 52.0322236903924
"7787" 1557.2 124.97696669722 51.3757063993774
"7788" 1557.4 123.821676492187 50.2781778966848
"7789" 1557.6 122.315841130358 49.9323938268277
"7790" 1557.8 122.032385973353 50.8171974206924
"7791" 1558 122.368966967855 48.9670888863008
"7792" 1558.2 122.250648953017 47.0180773952271
"7793" 1558.4 122.138297071078 45.5536755527419
"7794" 1558.6 122.746983499171 45.9952260844604
"7795" 1558.8 122.279423783321 47.8351886261056
"7796" 1559 121.188100478578 49.4489960967804
"7797" 1559.2 120.526617466107 51.28273661704
"7798" 1559.4 118.363385285212 53.3310872502919
"7799" 1559.6 115.629967224896 57.3241211714995
"7800" 1559.8 113.228448374119 61.3655353415655
"7801" 1560 110.588632160314 66.089357204336
"7802" 1560.2 107.24779923309 70.0358300219772
"7803" 1560.4 104.907707232737 72.7448287488302
"7804" 1560.6 103.894164200737 73.2656459314478
"7805" 1560.8 103.346478337342 74.1638494927219
"7806" 1561 101.780554352902 75.0505126444819
"7807" 1561.2 99.3273306600852 75.0187052066129
"7808" 1561.4 96.6578878969228 73.8645712803573
"7809" 1561.6 96.1348976255959 72.4601040248759
"7810" 1561.8 96.3799603923126 70.3264130053909
"7811" 1562 97.0008499841217 68.0157561969997
"7812" 1562.2 96.3799603923126 66.1630643837738
"7813" 1562.4 94.6008688999722 62.8053887727619
"7814" 1562.6 94.1370094881497 58.4944535694839
"7815" 1562.8 93.4368780741597 54.8614092489294
"7816" 1563 92.9471224900467 50.7334667089334
"7817" 1563.2 94.7214314783755 46.5440621840645
"7818" 1563.4 96.9622085170786 42.33358560321
"7819" 1563.6 99.0427769268898 37.7168365929837
"7820" 1563.8 99.2621703863261 32.9931867940341
"7821" 1564 98.3397323459666 29.162774495652
"7822" 1564.2 98.320209847758 24.7268350375002
"7823" 1564.4 100.726967830045 20.6602897974498
"7824" 1564.6 102.453907808896 16.9517629291359
"7825" 1564.8 100.285874895951 15.088859906476
"7826" 1565 97.796272286297 12.7844903714945
"7827" 1565.2 95.413193830031 10.8799906035066
"7828" 1565.4 93.5833667155035 10.3291983312419
"7829" 1565.6 91.4968933644722 8.70094209439818
"7830" 1565.8 90.1598529812392 8.11093256475164
"7831" 1566 87.8554948099884 7.89432663390323
"7832" 1566.2 85.0723383390529 6.85462614541936
"7833" 1566.4 82.3235370943785 4.65219736855443
"7834" 1566.6 80.3520967007909 4.81555234285183
"7835" 1566.8 77.8140624324722 6.30310450153504
"7836" 1567 74.663447210747 6.00829739353315
"7837" 1567.2 71.9407458136135 3.86256146417671
"7838" 1567.4 68.7222157240289 1.93366243003059
"7839" 1567.6 64.8014776990529 2.05885353648387
"7840" 1567.8 61.3833066421619 2.41977995656952
"7841" 1568 57.4213817165107 4.87574956958808
"7842" 1568.2 52.7792024382941 6.37736258261865
"7843" 1568.4 48.2629484057222 6.22073760649193
"7844" 1568.6 45.4838496099436 6.01417712265622
"7845" 1568.8 41.9884835732472 7.22078153484193
"7846" 1569 37.3398009971346 8.18417896966402
"7847" 1569.2 33.9580554378322 10.3062673876619
"7848" 1569.4 29.8110355285079 12.3584048464562
"7849" 1569.6 27.1925320964235 14.1681117178395
"7850" 1569.8 23.4440480260648 18.0176700521493
"7851" 1570 19.600229567082 20.2131185924858
"7852" 1570.2 17.4449055889722 24.3607519028134
"7853" 1570.4 13.6343736128953 26.2877631261265
"7854" 1570.6 12.70782794246 28.7656148260834
"7855" 1570.8 11.6991489098796 32.4934179746678
"7856" 1571 9.71354989975272 36.2880829029371
"7857" 1571.2 7.54895571098443 39.6764560701444
"7858" 1571.4 5.30501293336508 41.7727997362776
"7859" 1571.6 4.41665453180556 45.2564225804086
"7860" 1571.8 2.7609396904413 49.1430380272058
"7861" 1572 1.98370671858801 53.0645653183314
"7862" 1572.2 0.915248034294012 55.6606970547518
"7863" 1572.4 1.11174136563353 58.5602053790323
"7864" 1572.6 0.858273870292229 62.2015405918219
"7865" 1572.8 1.299565171988 66.416811237984
"7866" 1573 2.01608841825347 69.9377084394607
"7867" 1573.2 1.62778692612608 72.1190266969439
"7868" 1573.4 1.56863018643484 73.2779721365363
"7869" 1573.6 4.0183662149493 76.7383563173475
"7870" 1573.8 6.18640801914511 79.1000029831718
"7871" 1574 7.08045352616453 81.5853905850977
"7872" 1574.2 7.83895588592504 84.3992708563457
"7873" 1574.4 7.60810848375795 87.7866498953991
"7874" 1574.6 6.70491653083145 89.9276487361109
"7875" 1574.8 8.91800121403297 92.1799274987419
"7876" 1575 11.7057181702722 95.3659389022056
"7877" 1575.2 14.7658557272864 97.496659550034
"7878" 1575.4 16.7375370145555 99.0839816537697
"7879" 1575.6 19.2536726739811 100.905288024644
"7880" 1575.8 22.9256395345122 101.623654429772
"7881" 1576 26.6992445231995 102.012438155015
"7882" 1576.2 30.3520658332171 101.703288761048
"7883" 1576.4 32.3030282285887 100.075889948295
"7884" 1576.6 36.0991650929322 98.3827477371319
"7885" 1576.8 40.0937915678022 96.9228109958719
"7886" 1577 44.4752039497369 95.9118261598008
"7887" 1577.2 48.0681101145328 94.1101416048025
"7888" 1577.4 50.4167273487222 91.595188437452
"7889" 1577.6 51.5146277679772 89.6030343340588
"7890" 1577.8 55.1360370914722 88.0396182412419
"7891" 1578 59.1492203468546 87.2452783655949
"7892" 1578.2 64.1595221433557 87.129925199004
"7893" 1578.4 67.6246935600267 86.1179849879895
"7894" 1578.6 71.8873695528522 85.8242343031519
"7895" 1578.8 76.4413385579465 85.3479247207832
"7896" 1579 80.1113404527069 86.4198928613848
"7897" 1579.2 81.2804840908846 88.2911231493502
"7898" 1579.4 81.5887649744428 90.2615217613302
"7899" 1579.6 82.0827343853138 90.1781999156033
"7900" 1579.8 83.0797352159097 88.3620846353357
"7901" 1580 85.1873371132841 86.205016622039
"7902" 1580.2 88.8350759766822 84.1388099500219
"7903" 1580.4 92.5819363380861 81.6945075878211
"7904" 1580.6 94.9111371750742 79.9773896650991
"7905" 1580.8 95.4098934273008 78.4868783323991
"7906" 1581 96.993128556384 75.8734787307419
"7907" 1581.2 99.662825292745 73.7386619294389
"7908" 1581.4 102.91415751906 71.8380822870066
"7909" 1581.6 105.903310430142 71.0259350449584
"7910" 1581.8 108.761565691113 71.9465237217613
"7911" 1582 111.474167621405 73.5669099935016
"7912" 1582.2 114.707774049502 75.5137776549772
"7913" 1582.4 118.570777688957 75.6997594611965
"7914" 1582.6 122.480201397145 76.060155279138
"7915" 1582.8 122.927906139913 76.2106984892713
"7916" 1583 122.614140480414 76.888921270072
"7917" 1583.2 121.879813793395 78.3657037206934
"7918" 1583.4 121.853238093328 80.5343890043477
"7919" 1583.6 123.318524772729 83.1968213470848
"7920" 1583.8 123.816505354268 82.7813604872113
"7921" 1584 122.963747394039 80.9193369915873
"7922" 1584.2 121.479555010316 79.2812717349919
"7923" 1584.4 120.952360539502 77.8234918646627
"7924" 1584.6 121.308994721962 75.1193054752219
"7925" 1584.8 122.459902071616 72.3799396767804
"7926" 1585 123.274665490346 69.2526944274118
"7927" 1585.2 124.206013713355 65.4159193301243
"7928" 1585.4 125.459453438002 61.5632959955119
"7929" 1585.6 125.405869802707 58.3680263768596
"7930" 1585.8 125.706504552052 54.4050197746219
"7931" 1586 124.89614679273 51.9334727269796
"7932" 1586.2 124.754992302732 49.0410898888669
"7933" 1586.4 123.196987361533 45.9319975175298
"7934" 1586.6 121.739945422684 41.871495189415
"7935" 1586.8 120.517015177766 39.2251847510066
"7936" 1587 118.241042991868 37.3655980574306
"7937" 1587.2 115.516157741809 33.98898333379
"7938" 1587.4 114.155327023153 29.5217151700924
"7939" 1587.6 112.433538011462 27.119224820997
"7940" 1587.8 110.006183867738 24.0132253600398
"7941" 1588 108.128925541647 20.865480969876
"7942" 1588.2 106.21246321923 18.3144940880147
"7943" 1588.4 105.37041667105 17.8119618505461
"7944" 1588.6 103.121291540761 17.2603583967316
"7945" 1588.8 100.448537096316 15.5643009020232
"7946" 1589 97.0473750739249 11.8733492980472
"7947" 1589.2 93.8851889132807 9.75863525516746
"7948" 1589.4 89.9579082869354 7.53658488063667
"7949" 1589.6 86.1039562779671 6.43711062795843
"7950" 1589.8 81.2526724201135 5.16281243166585
"7951" 1590 76.2079236761174 3.79305751332258
"7952" 1590.2 70.8663884227948 2.05063456029033
"7953" 1590.4 66.8980405031496 3.82182393
"7954" 1590.6 61.4367980622048 4.25131322085821
"7955" 1590.8 55.3720025786097 3.08843441052943
"7956" 1591 50.7063110721508 3.90489429652765
"7957" 1591.2 45.5730708913982 6.17945247144563
"7958" 1591.4 40.2403535983137 7.97396049470535
"7959" 1591.6 34.9415392826503 9.35629109792001
"7960" 1591.8 30.0954774954836 12.9248537503669
"7961" 1592 24.7346189345107 15.6650525104342
"7962" 1592.2 22.0103739786508 18.2958813091348
"7963" 1592.4 18.9995645921228 22.3556647583564
"7964" 1592.6 15.0124023121722 25.8187322342044
"7965" 1592.8 12.731461257287 28.9594104147049
"7966" 1593 10.379341183203 32.348783897165
"7967" 1593.2 8.58400563171222 36.8093424009019
"7968" 1593.4 5.82400126269723 40.8289457192794
"7969" 1593.6 5.71707684154119 44.8859545902592
"7970" 1593.8 6.43306683676893 46.6666242796101
"7971" 1594 6.74840680482936 47.4736870985276
"7972" 1594.2 7.88381632043889 48.0038893389753
"7973" 1594.4 9.65329353047222 49.3104471605292
"7974" 1594.6 11.7395947444396 51.1327076592528
"7975" 1594.8 13.4100707951354 50.9525047254367
"7976" 1595 15.8166141554609 51.3515561738215
"7977" 1595.2 18.8300810660389 51.9785862261753
"7978" 1595.4 21.9501811497753 54.1740117504086
"7979" 1595.6 25.206412408898 56.7542684565043
"7980" 1595.8 28.6990340305422 59.6103439672819
"7981" 1596 33.0900990489614 60.9780584354485
"7982" 1596.2 37.3577211361461 61.9293602615028
"7983" 1596.4 41.9770598614048 61.4206861385284
"7984" 1596.6 46.7422858003624 61.9455203865771
"7985" 1596.8 51.2674847629373 61.503124488521
"7986" 1597 56.4555299482914 62.6258443634547
"7987" 1597.2 61.8989029724922 62.8856470752919
"7988" 1597.4 66.0441685348782 63.0432500126033
"7989" 1597.6 68.499550257013 66.3904156119154
"7990" 1597.8 69.9418835431518 69.0857215372662
"7991" 1598 72.3187588058472 72.3689151846746
"7992" 1598.2 75.2450820741356 75.0422635591677
"7993" 1598.4 78.1953592702319 78.3515395674054
"7994" 1598.6 81.4512550849285 81.1263221711012
"7995" 1598.8 84.8682727340742 83.46394263314
"7996" 1599 87.3506896168213 83.4870808051287
"7997" 1599.2 88.3473320734442 85.386367578312
"7998" 1599.4 87.9984137651554 88.2445840460687
"7999" 1599.6 86.3567822736151 91.0079014935419
"8000" 1599.8 83.4392262600722 94.1053987929991
"8001" 1600 80.7882091266207 97.8142798074251
"8002" 1600.2 77.5152584725665 101.857074129044
"8003" 1600.4 76.4390720692075 106.493032805213
"8004" 1600.6 77.672464508884 107.107522142977
"8005" 1600.8 79.4725873939268 106.980809264015
"8006" 1601 81.7872918877778 107.782169820381
"8007" 1601.2 84.320472689578 108.837935070559
"8008" 1601.4 86.3646365491326 108.437101178336
"8009" 1601.6 88.4876238919871 108.598634461386
"8010" 1601.8 91.2333721761522 108.674919580622
"8011" 1602 91.9477709632663 107.130003460213
"8012" 1602.2 92.9128726003546 104.743236947065
"8013" 1602.4 95.7606415633414 102.138100505134
"8014" 1602.6 99.5754275312958 99.9996790104184
"8015" 1602.8 103.813816694753 98.8601572430544
"8016" 1603 107.523542557972 98.8681193762419
"8017" 1603.2 111.452314591452 99.7143803893133
"8018" 1603.4 114.855440455529 100.253075571828
"8019" 1603.6 115.387550547329 98.3858415945991
"8020" 1603.8 117.274021437934 96.0127759208477
"8021" 1604 118.580375634336 93.3334234485237
"8022" 1604.2 119.876098260472 90.9297981758447
"8023" 1604.4 120.95896381117 88.3004156603646
"8024" 1604.6 122.441629060222 85.7048758019535
"8025" 1604.8 123.698197451239 83.2147143545363
"8026" 1605 125.012589554787 80.8090913489134
"8027" 1605.2 124.220918757943 78.4775646438302
"8028" 1605.4 125.066667121321 74.8852091084389
"8029" 1605.6 126.152930896754 70.9075812941885
"8030" 1605.8 126.981758874101 68.2917080200848
"8031" 1606 127.183296369855 65.4234131025361
"8032" 1606.2 126.75514527469 62.6686355877816
"8033" 1606.4 126.112339974356 60.2510003942274
"8034" 1606.6 126.464127968472 56.2285543533008
"8035" 1606.8 125.432485953758 53.8124550738562
"8036" 1607 125.511494974453 49.5077933880112
"8037" 1607.2 123.992349899182 47.5180930527619
"8038" 1607.4 123.147616248108 43.4927480689943
"8039" 1607.6 122.444508443836 39.3962925544086
"8040" 1607.8 120.586845311662 36.8896007034319
"8041" 1608 118.359622890624 33.9723909163783
"8042" 1608.2 116.466679991938 29.9409572010786
"8043" 1608.4 114.492943687452 28.7688488234358
"8044" 1608.6 111.750947806238 28.0278829594562
"8045" 1608.8 109.267309931022 24.890627491643
"8046" 1609 107.211033456439 20.1597787734086
"8047" 1609.2 104.463521694778 18.3095306803134
"8048" 1609.4 101.294906935299 15.0453810584664
"8049" 1609.6 98.0460371393138 12.7427495160786
"8050" 1609.8 95.2229976163248 10.0871494823419
"8051" 1610 94.0875443040239 11.5877644875006
"8052" 1610.2 91.571161603886 13.8676801422937
"8053" 1610.4 87.6249312197531 15.6403884781577
"8054" 1610.6 83.7638767625097 15.9058764157669
"8055" 1610.8 79.8094752767222 15.3294179729919
"8056" 1611 76.7211455485686 14.6935984697781
"8057" 1611.2 73.57992882862 13.1246309103442
"8058" 1611.4 72.1908477260876 11.2580555391375
"8059" 1611.6 73.3500015782957 12.4926504265184
"8060" 1611.8 73.4707324394604 12.8748328195184
"8061" 1612 73.1043283142978 12.8193091941605
"8062" 1612.2 72.9701713587056 12.7539332912753
"8063" 1612.4 72.9134148052195 12.7783854981046
"8064" 1612.6 72.7933232837868 12.6902839389329
"8065" 1612.8 72.7933232837868 12.6902839389329
"8066" 1613 72.2534980508678 12.3248063943243
"8067" 1613.2 70.8909096251819 12.012033706871
"8068" 1613.4 68.7878687020148 10.9580374459653
"8069" 1613.6 65.9174618714283 11.5100439301266
"8070" 1613.8 62.2544090836583 12.4815666143001
"8071" 1614 57.7584270447493 13.9200244694889
"8072" 1614.2 54.6661508440419 15.1822696887672
"8073" 1614.4 53.0795953603869 17.3700544494371
"8074" 1614.6 53.4116976474203 18.885285973664
"8075" 1614.8 54.2956944510165 19.7249186384761
"8076" 1615 55.4189266706092 20.3034607385091
"8077" 1615.2 56.230202864654 20.5281739227939
"8078" 1615.4 56.9947338859153 21.6600193625267
"8079" 1615.6 57.7527323231261 23.0343130113573
"8080" 1615.8 58.8085268751431 24.3739981280078
"8081" 1616 59.72995559439 26.5440280324269
"8082" 1616.2 60.9163996958472 28.9287414572419
"8083" 1616.4 63.2966421600597 30.9495308602294
"8084" 1616.6 65.9999514657222 33.2717231958783
"8085" 1616.8 69.1110068974016 36.0485746256596
"8086" 1617 72.693922632886 37.6113104200523
"8087" 1617.2 76.2160974102464 39.3442390385161
"8088" 1617.4 79.6761531191699 40.771951658928
"8089" 1617.6 83.6272031363559 41.8651710621605
"8090" 1617.8 85.3516356768949 44.600189582577
"8091" 1618 85.9428410237948 47.9248501845806
"8092" 1618.2 86.126750041698 51.557637662129
"8093" 1618.4 86.4373519386013 55.5150746993226
"8094" 1618.6 87.4440690330573 59.9302387617632
"8095" 1618.8 88.1509344300822 63.9137177124619
"8096" 1619 90.1848067166109 67.6067348240687
"8097" 1619.2 91.6514586768522 72.4669596678019
"8098" 1619.4 93.0273433427922 76.9002754266019
"8099" 1619.6 94.3549356642663 81.5312769016243
"8100" 1619.8 94.8774607793732 84.6649350977716
"8101" 1620 92.318552036045 86.7625848406837
"8102" 1620.2 88.2430188285712 88.9257011821083
"8103" 1620.4 84.5436900640605 89.9580239786537
"8104" 1620.6 80.6139750583722 90.280481005532
"8105" 1620.8 76.0507044023089 90.5342033166399
"8106" 1621 72.3102570468617 90.0839587960788
"8107" 1621.2 68.6523573825008 88.2889467547705
"8108" 1621.4 65.9934938189771 86.1095353147808
"8109" 1621.6 65.2262199546865 83.4092315614256
"8110" 1621.8 64.9997960833073 80.5844348946285
"8111" 1622 64.8755521645972 77.5375645669294
"8112" 1622.2 63.585276619833 73.9651934488553
"8113" 1622.4 61.966273774031 70.1594772667713
"8114" 1622.6 60.5334122937681 65.5753531615378
"8115" 1622.8 59.0226476698271 61.7286207016452
"8116" 1623 59.5416797870206 57.4054392238387
"8117" 1623.2 60.4463556367914 54.7382502951568
"8118" 1623.4 60.7903953651027 54.6263532300463
"8119" 1623.6 62.1441537140512 54.0904233205946
"8120" 1623.8 63.6282991626237 54.2589411710753
"8121" 1624 65.9087709846237 54.3438705917419
"8122" 1624.2 67.6916932340186 53.2288436101028
"8123" 1624.4 70.0617918469249 51.1576763258893
"8124" 1624.6 72.9466037586335 48.3563464347419
"8125" 1624.8 75.9572199246285 45.6930128835232
"8126" 1625 78.7035798039775 43.4054082068261
"8127" 1625.2 80.5277421633109 43.0345593494194
"8128" 1625.4 79.5505811326787 43.1318023449267
"8129" 1625.6 77.9333027891781 41.7813105206596
"8130" 1625.8 75.6897469497048 39.3809855076605
"8131" 1626 73.7049900569056 36.1434957428753
"8132" 1626.2 71.2431149104048 32.7570066635285
"8133" 1626.4 69.1294699203755 30.4554162851936
"8134" 1626.6 67.5149278306183 28.3425853151689
"8135" 1626.8 65.6626838839887 26.8981350065222
"8136" 1627 62.7096195442513 26.4978836785094
"8137" 1627.2 59.0440251283184 26.3710592887035
"8138" 1627.4 54.9802390916209 26.5581776952555
"8139" 1627.6 51.4983894971708 26.8790920482077
"8140" 1627.8 47.9652201400722 26.2104691870294
"8141" 1628 44.723759369213 23.5711105035197
"8142" 1628.2 41.8396996257887 19.7249186384761
"8143" 1628.4 39.8046536973625 15.3519449839614
"8144" 1628.6 37.0712162070597 11.6588745735544
"8145" 1628.8 34.4423184007839 9.71290854166402
"8146" 1629 32.8088535692414 10.9171712435496
"8147" 1629.2 30.8802434550187 12.5171184648117
"8148" 1629.4 28.9885759870876 13.6365459629727
"8149" 1629.6 25.8446434666722 15.7434488987419
"8150" 1629.8 23.3698023163836 18.0849207748432
"8151" 1630 20.5071847339153 20.523147687147
"8152" 1630.2 17.9200038852222 22.4459726159794
"8153" 1630.4 16.0148597172597 24.7677306534544
"8154" 1630.6 13.718691609776 27.402430761147
"8155" 1630.8 11.3659370273156 30.1788922969949
"8156" 1631 9.78163177153717 31.9092677818718
"8157" 1631.2 10.2790327499235 34.6335127869005
"8158" 1631.4 8.80867433713889 37.6410845272975
"8159" 1631.6 6.5375326108792 40.6164123129396
"8160" 1631.8 4.74532156573309 43.7050759344267
"8161" 1632 3.68685076006597 46.4693208693044
"8162" 1632.2 2.11833251035882 49.990143331278
"8163" 1632.4 1.38940554183855 54.1471034191083
"8164" 1632.6 0.591616719620733 58.1770464740093
"8165" 1632.8 0.323093912578 61.8368503929631
"8166" 1633 1.09587946573956 65.5368955273261
"8167" 1633.2 1.95063604658925 67.1713753780717
"8168" 1633.4 3.06256822930201 68.3951721896994
"8169" 1633.6 4.13027583656597 68.8269908598044
"8170" 1633.8 6.02184912745243 69.6879260730786
"8171" 1634 7.90195079135457 70.7702197183302
"8172" 1634.2 10.655657779031 71.8830449214772
"8173" 1634.4 13.1710426175999 71.5786702079866
"8174" 1634.6 15.3897381136475 70.5925323312471
"8175" 1634.8 17.1960912235135 68.8431613777213
"8176" 1635 19.2752842882091 66.2679612533419
"8177" 1635.2 22.0430734293794 64.855856411577
"8178" 1635.4 24.7988513381995 63.5702940187116
"8179" 1635.6 27.7948964298593 63.6230947142581
"8180" 1635.8 30.6896458814828 65.234057305963
"8181" 1636 35.166533299579 66.8928109133536
"8182" 1636.2 38.992292964351 68.8552202411056
"8183" 1636.4 42.0879633389518 70.9688046872419
"8184" 1636.6 45.8405805592422 72.6198326250019
"8185" 1636.8 49.1735534735347 73.8471158345232
"8186" 1637 52.067693928191 74.0222827646482
"8187" 1637.2 54.9103654007535 72.7164929218982
"8188" 1637.4 57.6137318488227 71.2465764264842
"8189" 1637.6 60.3266059523207 69.0521020799238
"8190" 1637.8 62.2105674548322 67.4909449109419
"8191" 1638 64.4982490159258 66.9480095114017
"8192" 1638.2 66.3272414031389 66.4849173188632
"8193" 1638.4 68.5383337914008 65.9614353748746
"8194" 1638.6 70.6787194871922 64.6627952027419
"8195" 1638.8 72.3976153271836 63.2246861981543
"8196" 1639 73.2924796829188 62.1248072725283
"8197" 1639.2 76.3066757292681 61.6872322858133
"8198" 1639.4 80.0431044719079 60.2279658503063
"8199" 1639.6 83.0985922101423 59.4816627615564
"8200" 1639.8 84.6662602711531 60.0806722568802
"8201" 1640 85.7074127119874 59.1655454286813
"8202" 1640.2 86.6812711779926 56.9333512953338
"8203" 1640.4 86.4873535060538 55.4514195673746
"8204" 1640.6 87.1814171735347 53.5158087402419
"8205" 1640.8 88.9996069248021 51.9877358390203
"8206" 1641 89.6338412385459 53.4749085192367
"8207" 1641.2 90.9267754089722 56.1711801582732
"8208" 1641.4 91.9192029611389 59.5824716755904
"8209" 1641.6 93.3533830765514 63.1908253920786
"8210" 1641.8 93.9531838756967 67.4238680011501
"8211" 1642 95.6286325612477 71.9398599510889
"8212" 1642.2 96.3370533534528 77.1375253509555
"8213" 1642.4 96.639640229511 81.5752937201594
"8214" 1642.6 97.8020166436372 84.458358956674
"8215" 1642.8 99.7867495336549 84.6832728668189
"8216" 1643 99.9971937148785 84.2098321780544
"8217" 1643.2 98.3826513381222 84.3375447943819
"8218" 1643.4 95.8241316976955 84.4991745520429
"8219" 1643.6 93.0555996939874 84.5864652054995
"8220" 1643.8 90.9978002047753 84.1077721071965
"8221" 1644 89.4698073004722 83.3519342010936
"8222" 1644.2 87.9836998298022 82.0482722603119
"8223" 1644.4 85.9560190849416 80.9562445696195
"8224" 1644.6 83.4901542886603 79.6549401637914
"8225" 1644.8 79.4725873939268 78.2978276479541
"8226" 1645 76.4255084786322 75.4479823332019
"8227" 1645.2 74.1284514070177 72.5110457579844
"8228" 1645.4 71.1940261024091 68.8668015257419
"8229" 1645.6 68.4165854798433 65.4586801861028
"8230" 1645.8 65.763413165036 62.0363076934015
"8231" 1646 63.0602195336681 58.894599085711
"8232" 1646.2 59.0906648145436 56.0168935162011
"8233" 1646.4 55.6751557255148 53.1282053203909
"8234" 1646.6 51.7536318567745 50.3976151849512
"8235" 1646.8 47.8214313545084 49.057781589766
"8236" 1647 43.2352415233012 46.5795335550051
"8237" 1647.2 38.215984665024 46.1598959002592
"8238" 1647.4 33.4306861118271 46.4207775411613
"8239" 1647.6 28.7347924492477 48.1821544597011
"8240" 1647.8 24.3024946139935 50.1114038777738
"8241" 1648 20.1481179357987 52.3900606030378
"8242" 1648.2 15.8575183403252 54.7110654399184
"8243" 1648.4 11.7250947282369 56.3559484843008
"8244" 1648.6 9.76138928961902 58.667089771274
"8245" 1648.8 7.10344558710328 61.8576506482953
"8246" 1649 4.36982416069004 62.2296934334449
"8247" 1649.2 2.13913887698223 60.4511452318819
"8248" 1649.4 2.45995340058334 58.1515396182975
"8249" 1649.6 2.54815003063548 54.7416522660889
"8250" 1649.8 3.69161064000031 50.9686418176071
"8251" 1650 6.17441049589058 47.2929954229256
"8252" 1650.2 8.36102616467223 43.3582500285086
"8253" 1650.4 11.7817338976722 40.1131967818008
"8254" 1650.6 14.7627597528699 37.1282909797874
"8255" 1650.8 17.9471523592936 33.5922766099205
"8256" 1651 19.4194604592405 28.8634908047785
"8257" 1651.2 19.2989477206795 25.088274483681
"8258" 1651.4 19.1045823038722 21.6392492814219
"8259" 1651.6 20.3163215931572 19.5495667030022
"8260" 1651.8 23.3874864404452 16.5749538348636
"8261" 1652 25.9595940788381 15.8692894427785
"8262" 1652.2 27.6608030077966 16.8228559276203
"8263" 1652.4 30.588435752256 18.9042005813906
"8264" 1652.6 34.3948508321708 21.1620622789474
"8265" 1652.8 38.7977234156322 21.1908219403019
"8266" 1653 42.8844932789857 21.7344161403636
"8267" 1653.2 46.8817554685228 22.8791328186786
"8268" 1653.4 49.7979407872649 23.8671551304371
"8269" 1653.6 52.5097279511209 24.5129854300122
"8270" 1653.8 55.7188243348722 25.3082002542219
"8271" 1654 59.4387221744337 25.4548015003573
"8272" 1654.2 63.9230931992579 25.8075852477419
"8273" 1654.4 68.1162984217449 27.6649337712987
"8274" 1654.6 71.9434845336408 30.657150594124
"8275" 1654.8 74.8870200555757 34.0310960488454
"8276" 1655 77.9378759278586 37.6233908979919
"8277" 1655.2 80.8654739011531 41.5814181276249
"8278" 1655.4 83.4087660572488 45.7894902207632
"8279" 1655.6 85.7730424521775 50.1197494059525
"8280" 1655.8 89.1605276252663 54.0216383780361
"8281" 1656 92.7114395218088 57.5777216094342
"8282" 1656.2 93.9609405825742 62.6894861123542
"8283" 1656.4 94.5785113330898 68.3459843431243
"8284" 1656.6 96.0713673159382 74.5401692820235
"8285" 1656.8 96.7546478429722 80.9392688810949
"8286" 1657 94.6479083352445 84.5854714319003
"8287" 1657.2 91.1107237236742 87.3475251257131
"8288" 1657.4 86.8635537896151 90.8404692070848
"8289" 1657.6 82.3787323376193 94.0196486258302
"8290" 1657.8 78.6266023391357 97.7472960121554
"8291" 1658 75.6132261344151 102.513411438999
"8292" 1658.2 71.8689694842572 107.352925680648
"8293" 1658.4 68.291967732304 111.510498628798
"8294" 1658.6 66.7525071669822 115.898166808322
"8295" 1658.8 67.0338782530069 118.85701532696
"8296" 1659 67.8842092368873 123.738818875431
"8297" 1659.2 69.3889859789722 128.19354058727
"8298" 1659.4 69.9358575346557 127.57562710732
"8299" 1659.6 71.7381725828027 127.654874537123
"8300" 1659.8 72.6852632058115 127.30999656959
"8301" 1660 74.2463004649186 127.221275656929
"8302" 1660.2 76.0694201262429 127.729902568714
"8303" 1660.4 77.4097468968809 127.463670685533
"8304" 1660.6 78.7787880248576 127.288113747448
"8305" 1660.8 79.7363389329359 126.784805992196
"8306" 1661 79.7017863295722 126.60761233726
"8307" 1661.2 80.0196702805177 126.562445327178
"8308" 1661.4 79.9074550499675 125.572667612359
"8309" 1661.6 80.3515056599911 124.8348891346
"8310" 1661.8 82.1849667579722 124.605272564103
"8311" 1662 83.9932196673359 124.585520039751
"8312" 1662.2 83.9349121491597 124.665430903742
"8313" 1662.4 84.7342329313641 124.57591070358
"8314" 1662.6 83.5426350423911 124.021574079499
"8315" 1662.8 82.341605226554 123.213137810342
"8316" 1663 81.0215247255712 122.716679097851
"8317" 1663.2 79.4936838679277 122.194489293554
"8318" 1663.4 77.7019879625876 121.358083272011
"8319" 1663.6 75.1440396086872 120.850750569873
"8320" 1663.8 72.2694561524628 120.291966349883
"8321" 1664 70.0747265619091 120.064400153062
"8322" 1664.2 68.2356026937364 119.635766392091
"8323" 1664.4 65.6841242173579 119.547826669856
"8324" 1664.6 62.4251827318023 119.964216418975
"8325" 1664.8 59.1684904402151 121.076556241856
"8326" 1665 56.2694247387425 122.892242323607
"8327" 1665.2 53.0473166539047 125.780990321147
"8328" 1665.4 51.9849875963438 127.354732696687
"8329" 1665.6 51.0642687302778 126.353403139492
"8330" 1665.8 48.2898854430797 124.676146297938
"8331" 1666 44.9238601236165 123.357191173857
"8332" 1666.2 41.4567254061111 121.66459137352
"8333" 1666.4 38.5062196262114 119.188591045794
"8334" 1666.6 36.1145090082778 116.44143200252
"8335" 1666.8 35.4218941986165 114.526572997136
"8336" 1667 35.0470622678584 112.303154884623
"8337" 1667.2 33.5146303613322 109.565404556312
"8338" 1667.4 30.7767630048236 106.458399424607
"8339" 1667.6 28.8984291308761 103.064776037838
"8340" 1667.8 28.3878492591033 99.5081821218002
"8341" 1668 27.564960559579 95.5379378450041
"8342" 1668.2 28.69600891486 91.8172442074256
"8343" 1668.4 31.1985354827663 88.6953233272713
"8344" 1668.6 33.9441192211422 86.1108710979019
"8345" 1668.8 38.5129278587197 84.3622163706429
"8346" 1669 41.8048435379212 82.6370671347521
"8347" 1669.2 45.6494278790783 81.3591472201662
"8348" 1669.4 50.0974612936422 80.8443977223619
"8349" 1669.6 54.2939020722369 81.1828164844772
"8350" 1669.8 57.9952953291143 80.8472138031525
"8351" 1670 61.9960838632075 79.3318546987713
"8352" 1670.2 64.8706793615588 78.2670184612612
"8353" 1670.4 68.3388969241838 76.7787120269823
"8354" 1670.6 71.537006154745 75.8039910229238
"8355" 1670.8 75.3838626625631 74.5840957078935
"8356" 1671 79.2987446082535 75.7261792667732
"8357" 1671.2 80.5014871385329 78.0932249527116
"8358" 1671.4 80.3143836621487 80.2311073881831
"8359" 1671.6 80.938735319492 83.8248906299895
"8360" 1671.8 80.4502488762799 88.2699076318958
"8361" 1672 80.3133674091086 93.836051201742
"8362" 1672.2 81.1117318887511 94.6236899155208
"8363" 1672.4 83.0578806942822 93.5443186417519
"8364" 1672.6 86.0860004060159 93.2114489089749
"8365" 1672.8 88.8624267335016 93.4688563535655
"8366" 1673 90.5416290568122 92.2754730969919
"8367" 1673.2 92.1148443457171 90.3392122998032
"8368" 1673.4 94.9585899700898 88.388078658389
"8369" 1673.6 97.8241571467635 86.4620336384215
"8370" 1673.8 98.8943497994167 84.2744139250197
"8371" 1674 100.570972018887 82.5388358111759
"8372" 1674.2 102.364475164167 82.6816892895525
"8373" 1674.4 103.964963162531 83.9405247320066
"8374" 1674.6 105.70140085706 86.1961502279478
"8375" 1674.8 108.13386113854 89.4862765942323
"8376" 1675 110.557133160694 92.6753491192975
"8377" 1675.2 113.030992710618 95.8644626079555
"8378" 1675.4 114.746812729369 98.9270540443214
"8379" 1675.6 115.64041421929 99.9007468034823
"8380" 1675.8 115.713683672744 99.6788655206157
"8381" 1676 114.406766674042 99.8541499501819
"8382" 1676.2 113.090990740694 101.939733423686
"8383" 1676.4 112.010280372844 105.064933891313
"8384" 1676.6 110.743750092555 108.143931492586
"8385" 1676.8 108.660259222333 110.903326029881
"8386" 1677 105.602788017419 113.701573504554
"8387" 1677.2 102.065684373388 117.361103859957
"8388" 1677.4 101.176229320072 117.390067895178
"8389" 1677.6 98.9299297058025 118.175342743714
"8390" 1677.8 95.8139236152572 119.250585036564
"8391" 1678 91.8872443970668 122.227726991634
"8392" 1678.2 87.4785988659236 124.969823960114
"8393" 1678.4 83.6566402899276 126.531982412412
"8394" 1678.6 80.073041712499 127.630756792287
"8395" 1678.8 76.6896631313472 128.146020554278
"8396" 1679 73.614600305619 129.209544493907
"8397" 1679.2 72.0000110398177 129.536519221796
"8398" 1679.4 70.3460308352019 129.468533950904
"8399" 1679.6 66.7651097744196 128.748748050005
"8400" 1679.8 66.0428034689134 127.704155616713
"8401" 1680 66.2268351418906 126.732335682211
"8402" 1680.2 66.5576755526244 125.409024907514
"8403" 1680.4 66.9971577843775 124.118306635868
"8404" 1680.6 65.7999577067294 121.924637171085
"8405" 1680.8 64.8586938379561 119.162826342161
"8406" 1681 64.6459213214097 115.994667862554
"8407" 1681.2 65.1102219291086 112.875683143924
"8408" 1681.4 67.2784833164227 110.990112405702
"8409" 1681.6 69.1850104437822 108.158973350072
"8410" 1681.8 69.5660974526763 104.702250599997
"8411" 1682 69.0722537814722 100.607845477711
"8412" 1682.2 69.3799364876151 96.5225274367859
"8413" 1682.4 70.4935895177535 92.6815418895544
"8414" 1682.6 72.2227695582375 88.8533807515072
"8415" 1682.8 75.7236299289722 86.6832454347125
"8416" 1683 79.3293092653122 85.9503544928419
"8417" 1683.2 83.052479576809 87.0707523502156
"8418" 1683.4 86.0107077859571 88.7248442488935
"8419" 1683.6 86.5452022094512 88.1167252152682
"8420" 1683.8 87.2862182682958 85.742776997036
"8421" 1684 89.0436585256541 82.3551376988935
"8422" 1684.2 91.1181075119518 78.9127387131705
"8423" 1684.4 93.7146459394425 75.4206619680786
"8424" 1684.6 94.9847483233422 70.7089206600019
"8425" 1684.8 95.9349833076238 66.4501734649541
"8426" 1685 95.225843565967 62.6139823742883
"8427" 1685.2 93.6467939540335 58.8832614637011
"8428" 1685.4 91.6005511745631 54.9383765364086
"8429" 1685.6 89.9106985193922 51.0800329555219
"8430" 1685.8 86.6382214548222 48.0646138747519
"8431" 1686 84.326868243566 43.7024795866482
"8432" 1686.2 80.8082374728389 40.0629885066419
"8433" 1686.4 77.0809519528655 36.5187120148543
"8434" 1686.6 74.275500858542 31.8751010683931
"8435" 1686.8 71.8073294634134 28.4858595077066
"8436" 1687 69.3341806324385 24.1128138870228
"8437" 1687.2 66.1280214412331 20.8364447011115
"8438" 1687.4 62.1756896504958 19.7676046838596
"8439" 1687.6 58.0109908841645 20.0895486755496
"8440" 1687.8 54.4515865378503 21.210521422998
"8441" 1688 52.4801789613241 24.1373066412975
"8442" 1688.2 50.5234778301018 27.7090606104456
"8443" 1688.4 48.2361479890107 30.4280723836265
"8444" 1688.6 46.516286214143 32.885727453059
"8445" 1688.8 43.6332506993381 34.833925505181
"8446" 1689 39.6367470068097 35.5596059757919
"8447" 1689.2 35.5542621104235 36.3999411643029
"8448" 1689.4 35.0738470757075 37.455905084589
"8449" 1689.6 33.1050503825079 40.0757279197419
"8450" 1689.8 31.8752245070722 44.5727407440419
"8451" 1690 29.9875006099722 49.076400218655
"8452" 1690.2 27.601006852388 53.1651396322788
"8453" 1690.4 24.2863210549722 55.6308113028644
"8454" 1690.6 20.5872729059874 56.926497065651
"8455" 1690.8 16.8449775442958 56.3784298015361
"8456" 1691 13.1089064444212 57.1790399765481
"8457" 1691.2 10.5448798658647 60.7945378978915
"8458" 1691.4 9.34162904813223 65.4042290451619
"8459" 1691.6 9.93201786427223 70.2353784759134
"8460" 1691.8 10.581976237859 75.2917923212702
"8461" 1692 10.8042863840288 79.9681183941099
"8462" 1692.2 13.2448623021236 85.212987912586
"8463" 1692.4 15.1321629393024 89.7858793010816
"8464" 1692.6 17.5105555353631 93.3785904586056
"8465" 1692.8 20.2298454200813 96.7973856832601
"8466" 1693 23.1390466506944 100.736566630909
"8467" 1693.2 26.8953655304535 103.981148306891
"8468" 1693.4 30.7661572866581 106.43905111722
"8469" 1693.6 35.1394839693071 108.294700693494
"8470" 1693.8 39.7343248876549 110.476909563617
"8471" 1694 44.5208958704043 110.99220645515
"8472" 1694.2 48.8237507083546 112.285718879507
"8473" 1694.4 53.7614193543222 113.230533705182
"8474" 1694.6 57.93045172451 114.494331557959
"8475" 1694.8 60.5977787283621 117.330333966531
"8476" 1695 61.7274603587311 119.134023233626
"8477" 1695.2 63.378313819558 122.845514746599
"8478" 1695.4 67.1162104533601 125.62624458334
"8479" 1695.6 71.3827318116564 127.223370955137
"8480" 1695.8 75.6110140365278 126.749740435936
"8481" 1696 78.1100738320049 125.583383006555
"8482" 1696.2 81.9588955197567 123.58550267398
"8483" 1696.4 85.8537320437806 121.536535798434
"8484" 1696.6 90.3783762327294 121.487857293371
"8485" 1696.8 92.4891235757058 120.968619906032
"8486" 1697 94.7765656283968 118.824530180534
"8487" 1697.2 98.3102902130011 117.084255165675
"8488" 1697.4 101.930956899258 116.136523827303
"8489" 1697.6 103.109610462246 114.494331557959
"8490" 1697.8 105.686495812472 112.518025824271
"8491" 1698 107.615042970583 110.567147073075
"8492" 1698.2 109.738299849276 107.642241323948
"8493" 1698.4 112.594776964611 104.37083809027
"8494" 1698.6 114.511559783958 102.189466363028
"8495" 1698.8 116.229601238165 99.2938175862667
"8496" 1699 118.502795260746 96.9103359856853
"8497" 1699.2 118.551151236164 95.662430612527
"8498" 1699.4 120.031930501642 92.5735753635319
"8499" 1699.6 121.959492270694 89.4480311339642
"8500" 1699.8 122.135648322637 88.0250088225493
"8501" 1700 123.017336407443 85.2744162213008
"8502" 1700.2 123.634653670806 81.544447774348
"8503" 1700.4 125.484121286796 77.623274588889
"8504" 1700.6 125.675952077001 75.3933008523573
"8505" 1700.8 127.082832028055 71.7906823576254
"8506" 1701 127.02010060253 68.9298801731303
"8507" 1701.2 127.417460523324 65.707174811336
"8508" 1701.4 127.346105318434 62.7445335763381
"8509" 1701.6 126.59691185127 59.5511056963669
"8510" 1701.8 126.793529453872 55.7197272065419
"8511" 1702 125.652540911908 53.3600347285736
"8512" 1702.2 125.315023555942 50.2774499302219
"8513" 1702.4 124.623426620693 47.6593535449439
"8514" 1702.6 123.088493663578 44.2454358228573
"8515" 1702.8 122.262992100832 40.8757630624219
"8516" 1703 120.459653339503 37.1572441913783
"8517" 1703.2 118.596987462876 33.3091396539343
"8518" 1703.4 116.70375874571 29.5322869194548
"8519" 1703.6 113.765029979296 26.2759460234772
"8520" 1703.8 111.304937160778 22.5252364643236
"8521" 1704 107.694577944622 19.0034647110319
"8522" 1704.2 104.971585995258 16.1646294951093
"8523" 1704.4 101.997045608866 13.5700278153177
"8524" 1704.6 99.0332000758965 11.9679501072874
"8525" 1704.8 98.06036016736 11.2040580267827
"8526" 1705 98.1693849918056 10.6399628023177
"8527" 1705.2 96.7546478429722 10.5315301863596
"8528" 1705.4 95.2739248196597 10.8148884556794
"8529" 1705.6 92.3648743652807 10.4376188682632
"8530" 1705.8 89.7063006746056 9.54360119007527
"8531" 1706 87.0075587390374 7.64284382972019
"8532" 1706.2 84.3425464873422 5.48567347062193
"8533" 1706.4 85.5610440449609 6.50592674066239
"8534" 1706.6 86.6588090476597 7.55837598199193
"8535" 1706.8 89.5648269597222 7.09034102244845
"8536" 1707 92.5269615546026 8.66061215890498
"8537" 1707.2 95.7370614212169 11.1531944126036
"8538" 1707.4 98.7224743345368 14.0092449219032
"8539" 1707.6 101.954227019891 16.2192269798236
"8540" 1707.8 104.954946607924 17.580390078
"8541" 1708 107.987401969795 19.2981561024516
"8542" 1708.2 109.942584716378 21.2492639978982
"8543" 1708.4 111.637221947321 24.3599246681965
"8544" 1708.6 113.026764489535 27.4716710839294
"8545" 1708.8 114.65097679626 30.6794456514389
"8546" 1709 116.890325874967 33.899082578577
"8547" 1709.2 118.975311890782 35.1468489913519
"8548" 1709.4 118.606557246163 35.3765918298656
"8549" 1709.6 116.819795818617 38.0242884081749
"8550" 1709.8 114.490383974182 40.5623735001619
"8551" 1710 111.87018654494 43.5126589433164
"8552" 1710.2 108.105295573789 47.0317074603644
"8553" 1710.4 104.558929189372 50.4647193027919
"8554" 1710.6 102.735777791892 54.269899806
"8555" 1710.8 103.108160945164 56.7589380538909
"8556" 1711 103.071192810258 57.3467322510276
"8557" 1711.2 104.32030249872 59.0443200231749
"8558" 1711.4 106.7691440512 61.894868174651
"8559" 1711.6 110.455314180268 64.2472182317128
"8560" 1711.8 113.996058170413 66.8697111780066
"8561" 1712 117.566668066129 69.8495562505991
"8562" 1712.2 121.230359035026 73.3268329469652
"8563" 1712.4 125.249883345977 77.2558942512964
"8564" 1712.6 125.007159859972 75.8435801081603
"8565" 1712.8 124.045784484031 74.5395872414478
"8566" 1713 123.064958024902 75.4862005725019
"8567" 1713.2 121.053596782943 78.6761496127419
"8568" 1713.4 120.347395770352 83.2062849111019
"8569" 1713.6 118.214185788884 88.0958215343302
"8570" 1713.8 115.433237299812 92.829266515975
"8571" 1714 112.746856253831 97.2707453938487
"8572" 1714.2 109.909997846059 102.010099626386
"8573" 1714.4 107.237561059259 107.025672687023
"8574" 1714.6 105.735041681996 112.953505047228
"8575" 1714.8 103.962064959417 115.093177449436
"8576" 1715 100.934361096527 116.778576066378
"8577" 1715.2 96.1787182875181 118.61713156498
"8578" 1715.4 90.6205040913897 120.682318991375
"8579" 1715.6 84.9157741771449 122.341067077224
"8580" 1715.8 81.3212054941358 125.826265275004
[truncated: 19,936 more chars]
