# Supplementary material for: Adaptive switch to sexually dimorphic movements by partner-seeking termites
Source: Sci Adv. 2019 Jun 19;5(6):eaau6108. doi: 10.1126/sciadv.aau6108 (PMC6584256; doi:10.1126/sciadv.aau6108)
Supplement: Data file S1 [file aau6108_Data_file_S1.zip › Dataset/CfExperimetns/170627_174_M_14_set2_tandem-position_5FPS.txt]

"time" "x" "y"
"1" 0 78.0042001983777 26.7985765795533
"2" 0.2 80.7640607583057 29.2947371314096
"3" 0.4 83.4071347454821 33.2822117900825
"4" 0.6 86.1379415622878 37.9184397996709
"5" 0.8 88.3733365520418 43.3358733477522
"6" 1 88.9236904184178 48.8980303867763
"7" 1.2 88.1864154746955 54.8858730673221
"8" 1.4 85.4842018597277 60.623217661581
"9" 1.6 81.6917785880248 65.489861333906
"10" 1.8 76.5156303882579 69.7752986478907
"11" 2 71.1571258175671 72.9422067651974
"12" 2.2 65.3500631957144 75.5399539577352
"13" 2.4 59.6073943327152 78.0740825722971
"14" 2.6 53.7962173976248 80.8302987130696
"15" 2.8 47.9996128295085 84.0709451395
"16" 3 43.2875531120978 85.5433441224492
"17" 3.2 38.4859701286225 84.4806640796616
"18" 3.4 33.0879517846641 81.9656343804798
"19" 3.6 29.9682984868208 77.7291981998312
"20" 3.8 27.8538753817455 73.0581981660169
"21" 4 26.3688934759511 67.1587577508319
"22" 4.2 25.7397177615981 61.9703785318033
"23" 4.4 28.3094962061717 57.4274996418158
"24" 4.6 32.4612583638894 54.4646487555287
"25" 4.8 37.602927426038 53.0252078062952
"26" 5 42.3264807594394 52.9199964331439
"27" 5.2 47.8530135346042 53.7832953993631
"28" 5.4 53.3072402638897 54.9411688975439
"29" 5.6 58.9190486983035 56.6072623123629
"30" 5.8 63.2274920788427 60.0589043765032
"31" 6 66.3512401918896 65.6690720085372
"32" 6.2 67.5480788198026 71.5905555193851
"33" 6.4 66.9224767188183 78.0009264033944
"34" 6.6 63.938585951789 82.900367745703
"35" 6.8 59.5423200430621 87.1345803127526
"36" 7 55.6419932444801 87.9359289271415
"37" 7.2 53.3037952691318 86.0556239626484
"38" 7.4 51.4945577499345 82.1050208089591
"39" 7.6 49.2572766199443 77.4464220587423
"40" 7.8 48.5229718007309 72.0633421598213
"41" 8 49.911538436528 66.7203143641948
"42" 8.2 51.6501742584701 60.7627767600655
"43" 8.4 53.1590404958529 55.7387923037116
"44" 8.6 55.6677032077856 51.4117696088899
"45" 8.8 58.8523515108783 48.3875361027172
"46" 9 63.5420478953901 44.9407385061542
"47" 9.2 69.3145845159285 42.6140013964632
"48" 9.4 74.9875109254471 42.237676445473
"49" 9.6 80.969235948367 43.3383221814353
"50" 9.8 86.6089439030983 44.9637193627547
"51" 10 91.5839525497638 48.7123226496824
"52" 10.2 94.2484114714117 53.6997361875048
"53" 10.4 97.1161007587431 59.5220943505004
"54" 10.6 97.2488829409329 65.4412525107963
"55" 10.8 94.7701557545605 71.9830527476445
"56" 11 91.2060370163027 77.2508887945067
"57" 11.2 86.3522915845912 81.2789479365476
"58" 11.4 80.7652002720673 83.5493764708936
"59" 11.6 73.8645448375158 85.7346570229554
"60" 11.8 68.1262392012536 87.4325078455026
"61" 12 64.4171258981048 87.9705442565862
"62" 12.2 58.6551891766501 89.673392457886
"63" 12.4 52.8791478509999 90.9902035363518
"64" 12.6 49.7071009410933 89.8495760568735
"65" 12.8 45.0119401280095 86.4712778896274
"66" 13 43.2123631815524 83.730274327917
"67" 13.2 43.4606852405567 81.3637384636397
"68" 13.4 43.2735147936166 76.3781598981408
"69" 13.6 43.991969269447 73.2319055670619
"70" 13.8 46.0985673535516 71.6571129653084
"71" 14 49.8391476331127 68.3923830096373
"72" 14.2 54.7995422561855 65.0642324464698
"73" 14.4 60.1388395909634 63.0692285073556
"74" 14.6 65.4427019663665 61.6093083145932
"75" 14.8 71.1262538162532 62.5406211091808
"76" 15 77.1159534590953 64.4996423084664
"77" 15.2 82.1750769668445 67.3949372973284
"78" 15.4 86.7367522242129 72.321252788275
"79" 15.6 89.0810557067702 77.6431482288812
"80" 15.8 87.5068490106648 82.0445417829052
"81" 16 83.4552237389342 84.6640675244534
"82" 16.2 78.5523520411624 86.937844588054
"83" 16.4 72.025730472968 88.3160219672172
"84" 16.6 67.7780079993815 87.0419398357448
"85" 16.8 63.9074212519167 85.1590346933409
"86" 17 58.8226348726051 81.8857813059411
"87" 17.2 54.4708765143418 77.3084607884065
"88" 17.4 52.3436486740095 72.8809017665558
"89" 17.6 51.6031220435241 69.5344594954404
"90" 17.8 51.1203462728303 65.8219357169233
"91" 18 51.2213390959079 61.3765922195967
"92" 18.2 52.9411097147025 56.52991662185
"93" 18.4 54.3114931224505 52.6680686407431
"94" 18.6 55.6158913820919 48.8600202840076
"95" 18.8 56.6171826679133 44.6735877393302
"96" 19 57.1256043586622 39.9958700855941
"97" 19.2 56.8837092013624 36.7935023215001
"98" 19.4 57.6010563940997 35.2423188842013
"99" 19.6 57.0658059785772 32.8485031082393
"100" 19.8 57.0471012066224 31.4407153838136
"101" 20 57.0942635683575 29.7320299579526
"102" 20.2 58.1763389721428 27.530644583814
"103" 20.4 60.8568329933992 24.716113219042
"104" 20.6 63.3206240015263 22.7280830002711
"105" 20.8 66.4223877960912 23.8573364259878
"106" 21 71.1809463339524 23.8111048155809
"107" 21.2 73.8055479672605 24.7798506939603
"108" 21.4 77.4440060200741 26.5870980926081
"109" 21.6 80.7089806364126 29.8041675343414
"110" 21.8 83.8041047232441 34.1648724602953
"111" 22 85.3265306080726 38.9149350243684
"112" 22.2 85.8913067483689 43.708835093684
"113" 22.4 86.2550634024052 49.3232006171227
"114" 22.6 84.9612624573127 54.8343133757378
"115" 22.8 81.6623129916914 58.9142620709863
"116" 23 77.1722386203071 63.2328553891663
"117" 23.2 72.6609028020005 65.6318930378185
"118" 23.4 66.7502898839375 67.1747616003205
"119" 23.6 60.518388778422 66.891937762869
"120" 23.8 55.7148215564144 65.5409562917004
"121" 24 52.6229118326239 61.7174156366093
"122" 24.2 52.0290189321672 56.7753699769857
"123" 24.4 53.4055518602305 52.2748440047351
"124" 24.6 55.1860950386646 48.690122629929
"125" 24.8 58.4426893011359 45.0766330105452
"126" 25 62.6659946108927 42.5942211645311
"127" 25.2 65.9948559611831 38.9837332438801
"128" 25.4 71.0067171465157 36.1413918804444
"129" 25.6 76.5338831326897 33.5450933502673
"130" 25.8 81.4747585893123 31.9567161517911
"131" 26 82.3730787807582 33.7902847193725
"132" 26.2 84.927538003836 36.8031748610298
"133" 26.4 88.3828814288449 39.9117231154336
"134" 26.6 90.0900295980969 43.0864694878748
"135" 26.8 92.0801810137749 47.4568105313764
"136" 27 93.5935007085631 53.504879577196
"137" 27.2 92.9927303231778 59.8855417039767
"138" 27.4 91.6235974121533 65.3491354707939
"139" 27.6 89.2753872153099 70.5989289926286
"140" 27.8 87.7629094327105 76.8078695380783
"141" 28 85.7739129239789 82.4820256242082
"142" 28.2 82.054916207985 87.636878389648
"143" 28.4 77.5986083647826 91.6541133237361
"144" 28.6 72.6030929173285 94.5617425996221
"145" 28.8 66.6594824081742 96.0270308498401
"146" 29 60.5465435215443 96.5896009628052
"147" 29.2 55.5178122418456 96.3250565270285
"148" 29.4 49.9604430787351 95.7406954441252
"149" 29.6 43.981081688843 93.6697554942546
"150" 29.8 39.0918104589625 89.9863275288443
"151" 30 34.7286653248133 85.9369518580879
"152" 30.2 31.655311344144 81.0831047223913
"153" 30.4 28.8481058327037 75.5413968109235
"154" 30.6 26.9576274930521 70.1350215957289
"155" 30.8 25.3117327209233 65.3317289354865
"156" 31 22.7760790666549 62.5624774705265
"157" 31.2 19.6220844096991 59.8491806800155
"158" 31.4 16.3563763936226 57.28504994502
"159" 31.6 16.0607811799606 56.548562268912
"160" 31.8 16.2012370738157 56.7258955489741
"161" 32 16.9456690503042 57.6762584542503
"162" 32.2 18.0025230058563 58.8024360760681
"163" 32.4 18.3669541094339 59.5814057711254
"164" 32.6 17.9616012312778 60.4116270041035
"165" 32.8 18.0076092181766 60.7327520908708
"166" 33 18.0470195340393 60.7805729685409
"167" 33.2 17.8868385471283 60.8702066255718
"168" 33.4 17.5073946794599 61.0243027575206
"169" 33.6 16.8804894788687 60.9428307965834
"170" 33.8 16.6154186085913 61.4538606328298
"171" 34 16.6270889991561 62.1801189678798
"172" 34.2 16.19000419177 62.4972966073645
"173" 34.4 15.6584645599963 62.6626210669284
"174" 34.6 14.377407499571 62.9138060496301
"175" 34.8 14.1304878927294 62.6928221132975
"176" 35 13.6766389949089 62.6744952063512
"177" 35.2 13.2951918087607 62.5793961882274
"178" 35.4 12.1638067509726 63.204198206792
"179" 35.6 11.7947226487051 63.049418006578
"180" 35.8 9.98566456463231 62.9448678089665
"181" 36 8.38025808739647 64.0010458209202
"182" 36.2 8.5491356916085 65.1429268586476
"183" 36.4 8.36947985541631 66.7212481504356
"184" 36.6 8.15233283442323 68.4748436382069
"185" 36.8 8.64183470472458 71.5417900397125
"186" 37 9.07162424474431 74.4930101985429
"187" 37.2 8.03721617517108 78.2708624772804
"188" 37.4 7.86193435994921 82.4831849362791
"189" 37.6 8.83927791706548 86.570545753294
"190" 37.8 10.8885459657773 87.5155067397545
"191" 38 11.5258170890434 88.9304418864212
"192" 38.2 11.8843294560542 89.2342263643438
"193" 38.4 11.2930207482583 89.0508351876068
"194" 38.6 11.409023446829 88.2987338320151
"195" 38.8 11.046309652557 88.2023641338711
"196" 39 10.9325225843928 87.9053270860969
"197" 39.2 10.7648226158296 87.9211110660548
"198" 39.4 9.77156368387547 87.0970492756135
"199" 39.6 9.22473413466894 86.8896735548754
"200" 39.8 9.11313658550889 86.6278999032297
"201" 40 9.4088505357371 86.3517480913405
"202" 40.2 9.82304199056512 86.1388171202107
"203" 40.4 10.384194537152 85.2249851571877
"204" 40.6 10.8434453786165 84.8452930264423
"205" 40.8 10.798500319634 84.4824765414421
"206" 41 12.6375450118358 83.9669714258101
"207" 41.2 14.3680344183118 82.9624479631106
"208" 41.4 17.1208766361683 81.7073008672082
"209" 41.6 18.5596249783929 80.8558728682979
"210" 41.8 21.4013672473729 79.9349708749685
"211" 42 25.539062504696 78.4886887080274
"212" 42.2 28.5810930646542 76.7572852141792
"213" 42.4 32.14567245822 74.8648400730995
"214" 42.6 35.047650387757 72.7348587144646
"215" 42.8 38.0956617891313 71.5080805971939
"216" 43 42.2816740490807 70.3243941180076
"217" 43.2 45.6033027309561 69.8423298853266
"218" 43.4 49.1589231009299 69.876609773285
"219" 43.6 54.0543140909683 70.7225738251773
"220" 43.8 57.8267971070989 71.9519225776598
"221" 44 61.6839331376554 74.4335142220403
"222" 44.2 66.3112198878224 77.2813956632267
"223" 44.4 70.2586318541684 82.7381177141813
"224" 44.6 70.989121900118 86.9108646895478
"225" 44.8 69.4665640899945 88.7907946948951
"226" 45 68.269252112147 92.1685280347826
"227" 45.2 66.7144542456637 96.804332165879
"228" 45.4 64.9069777448151 101.526131157224
"229" 45.6 63.7424236044547 103.655525025085
"230" 45.8 64.4928019872348 106.766961622924
"231" 46 66.3918110398624 110.025116933106
"232" 46.2 68.38655977271 112.532984648898
"233" 46.4 69.2093497492069 114.230052876559
"234" 46.6 69.3040930532799 113.685695627314
"235" 46.8 68.9228401633309 113.407260657809
"236" 47 68.9843869811619 113.120339595795
"237" 47.2 69.1100198841897 113.022466086371
"238" 47.4 69.0411358003029 113.239539035621
"239" 47.6 68.8979289352811 112.985686572689
"240" 47.8 68.8388000257073 112.844364122862
"241" 48 68.9883093546879 112.34089947243
"242" 48.2 69.2123085853802 112.127333199509
"243" 48.4 69.3530109602314 111.779342219243
"244" 48.6 70.1350940586112 111.511198618998
"245" 48.8 70.597212023274 110.716804959797
"246" 49 71.2604997572898 109.547813928677
"247" 49.2 72.7182840339857 107.742576885853
"248" 49.4 74.1244152818424 105.209217375139
"249" 49.6 75.0843357301757 102.997619475967
"250" 49.8 76.173403440646 100.64814560957
"251" 50 77.6503608982088 98.6037680239415
"252" 50.2 78.6067517082717 95.1931317610394
"253" 50.4 80.0658109967632 91.8561261082626
"254" 50.6 82.261973737496 88.081875248869
"255" 50.8 85.0451639042418 84.4444541324003
"256" 51 88.239039908515 81.703501859567
"257" 51.2 90.6972752311893 77.5988106761957
"258" 51.4 92.9487626364104 73.3906425398089
"259" 51.6 95.0816198974509 69.103645959879
"260" 51.8 96.5092324297136 65.3246818361237
"261" 52 99.2125753343276 60.9484236155043
"262" 52.2 103.072931999223 58.5893552894403
"263" 52.4 105.668280082069 57.380587555658
"264" 52.6 107.993563061348 58.1115461226501
"265" 52.8 110.413034049811 59.5834355418147
"266" 53 113.349201953139 62.4052767181264
"267" 53.2 115.544014806585 65.8126825079152
"268" 53.4 117.209488151455 69.610573297446
"269" 53.6 116.812365002002 73.4690089630571
"270" 53.8 114.919034400227 77.6222710570447
"271" 54 114.241437693732 77.8638474011128
"272" 54.2 113.385322004257 77.6808301516291
"273" 54.4 113.013225246681 77.8593089087595
"274" 54.6 113.414282552097 77.660681151906
"275" 54.8 114.044909672741 77.8112043753174
"276" 55 113.726353984634 77.0602422290028
"277" 55.2 113.354295576993 76.4621773084701
"278" 55.4 113.427065964943 76.2539742775059
"279" 55.6 113.485507274254 75.8267103755742
"280" 55.8 113.979952827387 74.6294519116841
"281" 56 114.263498826107 73.4877047142308
"282" 56.2 114.356440861503 73.4056178600415
"283" 56.4 114.008724894232 73.3294410361593
"284" 56.6 113.618983328004 72.3021844857046
"285" 56.8 113.542608008205 72.0381871058052
"286" 57 112.913603101192 72.3730106414301
"287" 57.2 113.150616148399 73.7144871600483
"288" 57.4 113.665025407956 74.3772572795366
"289" 57.6 113.936887219257 74.52594866452
"290" 57.8 114.026606909961 74.7312993918488
"291" 58 113.861468671411 74.4294824271036
"292" 58.2 113.829492921735 74.0190847692302
"293" 58.4 113.724616037058 74.4271918933676
"294" 58.6 113.686416385678 75.1140181396191
"295" 58.8 114.044089006948 75.3741365593208
"296" 59 114.743357797325 75.6147803019135
"297" 59.2 115.079285967741 75.3773995561557
"298" 59.4 114.908058033253 75.4787181341067
"299" 59.6 114.736094190509 75.657311545955
"300" 59.8 114.457952263873 75.5618482697924
"301" 60 114.673602687225 75.3195973355824
"302" 60.2 114.844212309786 74.9570822778356
"303" 60.4 114.999167025399 73.8676114403899
"304" 60.6 115.198024510348 73.6918924987559
"305" 60.8 115.395919332126 73.7177852794451
"306" 61 115.55656390095 73.6608887547068
"307" 61.2 115.642645630973 73.4854261045855
"308" 61.4 115.851917688662 73.2496750227697
"309" 61.6 116.128136265363 72.7787637131177
"310" 61.8 116.441282902355 72.0658850485913
"311" 62 116.393507207724 71.9664123351621
"312" 62.2 116.707185498714 71.9136191116861
"313" 62.4 116.81913948562 71.6392995586254
"314" 62.6 116.890508865706 70.9089379605313
"315" 62.8 117.479040528941 70.58279099712
"316" 63 117.793807251124 69.7293252399084
"317" 63.2 118.08995019611 68.8884380989247
"318" 63.4 118.220323629937 68.7410867600658
"319" 63.6 117.970590110907 68.2226882944094
"320" 63.8 117.870495451656 67.1222911680937
"321" 64 117.646273342851 66.1360283419135
"322" 64.2 117.386924708485 65.3372541463421
"323" 64.4 117.202453580025 64.6333017337866
"324" 64.6 117.144719977136 63.2370745681303
"325" 64.8 116.183708551083 61.7914844188482
"326" 65 115.823307345278 60.3146902237248
"327" 65.2 115.603511214192 59.6185913535995
"328" 65.4 114.685431494566 57.9494233578652
"329" 65.6 114.055825379165 57.0629516030476
"330" 65.8 113.502316746078 55.963163293284
"331" 66 113.046843962281 55.6929671824979
"332" 66.2 112.750090763036 55.0590615028956
"333" 66.4 112.815373449805 54.9372993008147
"334" 66.6 112.577591275468 54.1874410119058
"335" 66.8 112.764094190298 52.894810422354
"336" 67 112.553381368519 52.4243059458593
"337" 67.2 112.631310107715 51.7996696415804
"338" 67.4 112.603829510071 51.4058806368327
"339" 67.6 111.785090867782 51.4830663457959
"340" 67.8 111.93407219152 50.6742755318864
"341" 68 110.995317562324 50.4734152565842
"342" 68.2 109.814761389196 49.924628933805
"343" 68.4 108.693629788814 49.4791396707888
"344" 68.6 108.03800888704 48.8801178801988
"345" 68.8 107.268139197574 48.2697902171861
"346" 69 106.463850346898 48.1423652950247
"347" 69.2 106.279765872436 48.0954097929471
"348" 69.4 105.341194859229 48.1281878951922
"349" 69.6 104.191784496066 47.7770893134526
"350" 69.8 103.299680262681 47.5020662772611
"351" 70 102.240843018793 47.1298598383926
"352" 70.2 101.692729525943 46.8483335101653
"353" 70.4 101.309485175967 45.670906643521
"354" 70.6 100.42072061755 45.3977859966271
"355" 70.8 99.3319868821779 44.2557470793532
"356" 71 98.1407736841475 43.1056630316154
"357" 71.2 97.9158988662991 42.0526222784893
"358" 71.4 97.0356318019848 41.4902846852921
"359" 71.6 95.5177290429759 39.8839353215669
"360" 71.8 95.5434765580507 38.855839154613
"361" 72 95.4376022710146 38.3927193591889
"362" 72.2 96.030998028614 38.0339150631687
"363" 72.4 96.6287153563319 37.4339887615092
"364" 72.6 96.4258985542133 37.4490820996647
"365" 72.8 95.1595086143662 37.5833989551374
"366" 73 93.8999346247165 36.8945875771001
"367" 73.2 92.4756501370151 35.9960197495441
"368" 73.4 91.0346480805046 35.4272136429088
"369" 73.6 90.1111631865657 35.5410306934399
"370" 73.8 89.2299033188437 35.1962072790657
"371" 74 87.8383532557854 35.0597014739371
"372" 74.2 86.757065907046 35.2646916886145
"373" 74.4 85.6175503210788 34.9089908664985
"374" 74.6 85.0183544114473 34.9062484785193
"375" 74.8 84.2117213117542 34.7001800508747
"376" 75 82.6569251556247 34.1788818527478
"377" 75.2 81.7600599432091 34.4705538240891
"378" 75.4 81.3744704700355 34.3031080229346
"379" 75.6 80.3159395315213 34.4308824126762
"380" 75.8 79.62274838859 34.1453305955217
"381" 76 79.1178309848663 33.9907283776481
"382" 76.2 78.8123773675336 34.0204287268641
"383" 76.4 78.1282669113661 34.3057935039555
"384" 76.6 77.3377160410325 33.9258107999366
"385" 76.8 75.3039740906186 33.6494633488804
"386" 77 74.5985246894947 32.9558513395865
"387" 77.2 74.1220310485525 31.8651466262849
"388" 77.4 73.7831045137849 30.6990488687528
"389" 77.6 73.4426475163698 30.0782249102805
"390" 77.8 73.4550750235795 28.8458236288069
"391" 78 73.8473123761771 27.4523284175505
"392" 78.2 73.5146361205714 25.9183608447632
"393" 78.4 72.8044537142046 25.4910797064055
"394" 78.6 71.548136694411 24.1598241208328
"395" 78.8 70.8873594558083 22.1763927792334
"396" 79 70.5593838607536 20.1221216762153
"397" 79.2 69.9112501660578 19.7959228888715
"398" 79.4 69.4238421109598 17.9232938666506
"399" 79.6 69.1766561830173 15.0142838039969
"400" 79.8 69.2716048815858 14.8304380977399
"401" 80 69.6323564818864 15.6171038760815
"402" 80.2 70.3025761660996 16.2008441036874
"403" 80.4 70.0220887361876 17.3017978404403
"404" 80.6 69.8371876247655 17.897182859815
"405" 80.8 70.5977497585296 18.2687234223001
"406" 81 70.5487156235309 18.3193206257458
"407" 81.2 70.4405595343975 18.441821357083
"408" 81.4 70.5511872368995 18.6584972570452
"409" 81.6 70.3448695304554 18.6411503421911
"410" 81.8 71.7170735908904 19.4807877085315
"411" 82 71.9828154139857 20.0092568713346
"412" 82.2 71.8977991584065 20.5633421912111
"413" 82.4 71.5731077088305 20.8791494392892
"414" 82.6 71.0830973693286 21.057481170853
"415" 82.8 71.1098265134992 21.2625115146817
"416" 83 70.903103947291 21.480197904891
"417" 83.2 71.0249179341978 21.2861102455569
"418" 83.4 71.4182765187746 20.9768778340586
"419" 83.6 71.0667957585798 20.6159750509549
"420" 83.8 70.9635864689226 20.3946200155186
"421" 84 71.2245693654118 20.0514642157981
"422" 84.2 70.9377450744244 19.6732340473606
"423" 84.4 70.6323558044049 19.3011541490824
"424" 84.6 70.7434686012713 19.038212127643
"425" 84.8 70.8336434741512 18.9422544603369
"426" 85 70.7535012709971 18.7197603302783
"427" 85.2 70.7009749734817 18.6772197992047
"428" 85.4 71.1285054401067 18.2326982984441
"429" 85.6 71.2402984257019 18.5955303382676
"430" 85.8 71.310923003691 18.9481419036646
"431" 86 71.2659658962157 19.25198080436
"432" 86.2 71.0010633247588 19.424857723065
"433" 86.4 71.4440599512807 19.749210951633
"434" 86.6 71.3909318372514 19.9278919596857
"435" 86.8 71.4585066262494 19.9817599947055
"436" 87 72.0044864336472 19.7198387442196
"437" 87.2 72.38929256475 20.0251144978397
"438" 87.4 72.5477436237446 19.7781475475548
"439" 87.6 72.8683897443556 19.4636727019534
"440" 87.8 73.132088074659 19.3900552389024
"441" 88 72.95991188198 19.7114136480206
"442" 88.2 73.1142619684972 19.6817572115616
"443" 88.4 73.6206312726142 19.9991360700762
"444" 88.6 73.8910646343732 20.4181090218289
"445" 88.8 74.0882359384571 20.8793078538911
"446" 89 74.2282079161916 22.0021388573664
"447" 89.2 74.5860528651158 22.3168621215233
"448" 89.4 74.5151049542302 23.0911325400945
"449" 89.6 75.0851057694942 24.1488577410298
"450" 89.8 75.0379242898037 24.5501011751348
"451" 90 75.1808372780235 24.9617744431812
"452" 90.2 75.4193895296872 25.6358065605535
"453" 90.4 75.7646065179286 26.5702187014754
"454" 90.6 75.4493147551164 27.2042458386422
"455" 90.8 75.7893777250086 28.0359471875919
"456" 91 76.2028976188929 28.9060396751562
"457" 91.2 76.4793400619106 30.8513539793533
"458" 91.4 76.3685149085567 32.7921651430683
"459" 91.6 75.8774488626327 34.1059590826326
"460" 91.8 75.0166478297753 35.3897856803611
"461" 92 74.1736656815855 36.903605973246
"462" 92.2 73.2059071755843 37.8900113916771
"463" 92.4 71.5890114532621 39.2974908860028
"464" 92.6 70.8639750416511 40.460298817496
"465" 92.8 69.8589382328936 41.2579169495468
"466" 93 68.9793592249359 42.9681416532139
"467" 93.2 67.595389716269 44.4437724086966
"468" 93.4 64.9585303188704 47.2063881936399
"469" 93.6 62.2533120682536 49.3423674845323
"470" 93.8 59.2675847612503 52.1123791102721
"471" 94 56.0773059352212 55.7670515577784
"472" 94.2 52.358522367327 58.6060129765669
"473" 94.4 48.7991063800526 61.4486012680468
"474" 94.6 45.0945180271009 63.7972829467797
"475" 94.8 41.0370127488166 66.0217438823158
"476" 95 36.6225246919882 68.208490791783
"477" 95.2 33.1205879969874 70.5846514992273
"478" 95.4 28.5425422586212 72.3513230900475
"479" 95.6 24.6364213132495 72.8272633467177
"480" 95.8 20.6051963822813 73.8865335964132
"481" 96 16.3185603936186 75.3467773830078
"482" 96.2 14.0534273291563 75.2842791344987
"483" 96.4 13.6224671469346 73.6584737823837
"484" 96.6 11.7707586526344 72.1237197928863
"485" 96.8 11.618662622474 68.6384555384678
"486" 97 11.0429345542604 64.0784175380541
"487" 97.2 11.2245852711868 60.1891020319258
"488" 97.4 13.0523662569654 56.8125452787534
"489" 97.6 15.3413662834224 52.3000983879551
"490" 97.8 17.9800443190911 48.0026208380796
"491" 98 18.853819754309 44.6985353065251
"492" 98.2 18.5984730439278 41.4793353126056
"493" 98.4 18.1909645877899 41.1525601177767
"494" 98.6 17.8630157122634 38.6520856439411
"495" 98.8 17.2210695457465 35.9341400250199
"496" 99 18.1205502312948 35.1962617782749
"497" 99.2 19.2344040859355 35.0657292546395
"498" 99.4 21.7183882539599 33.575746633062
"499" 99.6 23.9309284691374 31.0523551653037
"500" 99.8 27.285696169365 28.6392818300504
"501" 100 31.6505594109849 27.7593706564093
"502" 100.2 36.5094418715305 26.8870530265165
"503" 100.4 41.7306940411581 25.3102984914485
"504" 100.6 46.1826152067716 24.9681451561448
"505" 100.8 50.5814445178578 24.6520561632066
"506" 101 54.4967581591676 24.0504117988176
"507" 101.2 58.3656659092535 23.945498719024
"508" 101.4 61.9976088061031 23.8354250303776
"509" 101.6 65.9673713727136 24.2384302870961
"510" 101.8 69.6500378541033 24.1266015404647
"511" 102 73.7808864508751 25.9848460582143
"512" 102.2 77.5258547383004 29.2803935586727
"513" 102.4 80.0131324017379 32.7875153592022
"514" 102.6 81.4483577570683 37.3325421524566
"515" 102.8 82.2786106916262 42.3568253225688
"516" 103 82.6545957676822 48.0612650829011
"517" 103.2 80.31139455118 52.3114137002829
"518" 103.4 77.6015825561328 56.8128319919846
"519" 103.6 73.7431272346195 60.2514912437982
"520" 103.8 70.068924192287 63.2350705183161
"521" 104 66.1724738917394 64.2068841747642
"522" 104.2 61.0718520301195 66.7726512618935
"523" 104.4 57.8415411555933 67.1295904313994
"524" 104.6 53.6637831394193 68.4209376906938
"525" 104.8 48.4682117430579 69.2694436376819
"526" 105 43.3747808172185 70.1072535606919
"527" 105.2 39.3423657840221 67.9010369424869
"528" 105.4 34.2478419800699 65.7327392001135
"529" 105.6 31.2638715865661 63.8785159290666
"530" 105.8 27.4097772493258 61.5406143926565
"531" 106 23.7306802764555 60.7039621765514
"532" 106.2 20.5025078383646 59.8940875698118
"533" 106.4 17.3725717030366 57.5335549119091
"534" 106.6 16.219395178667 55.3437818440359
"535" 106.8 18.4073661605522 54.4715745501999
"536" 107 19.5674874437693 54.3103434551562
"537" 107.2 19.6526835145517 54.5983828975067
"538" 107.4 20.311168118816 55.3909546932404
"539" 107.6 20.8862003770688 55.903175027641
"540" 107.8 21.1947931778882 56.138557227011
"541" 108 21.182804167402 56.2190174747175
"542" 108.2 21.3187720547036 56.4909480056396
"543" 108.4 21.1860970166815 56.5533332045968
"544" 108.6 21.5640361150181 57.2119564540299
"545" 108.8 21.8196580403403 57.286317223617
"546" 109 21.7930601753309 56.9448975256349
"547" 109.2 21.3626200167004 56.8290152761068
"548" 109.4 21.0755973246645 56.659015693984
"549" 109.6 20.9148215907023 56.4714657995375
"550" 109.8 20.6323132826773 56.6121361697662
"551" 110 20.2228368553728 56.6107684536363
"552" 110.2 20.2770097295594 56.6238418814084
"553" 110.4 19.9131405722466 56.7946825323235
"554" 110.6 19.8128415067051 56.8891695617813
"555" 110.8 20.0007545132783 56.935481774455
"556" 111 20.0027211161618 56.9663970814984
"557" 111.2 20.6921481503115 57.1325178945146
"558" 111.4 20.1836861332192 57.5423201504378
"559" 111.6 20.0133025054159 57.8166901133562
"560" 111.8 19.9096804883668 57.7066807077884
"561" 112 19.7622607177089 57.6260810017267
"562" 112.2 19.1296107805508 57.5269464050605
"563" 112.4 18.1675682011557 57.3984214855355
"564" 112.6 18.0957374056041 56.9376510799359
"565" 112.8 17.379317376694 56.6322559325362
"566" 113 16.287911954559 55.6939125870834
"567" 113.2 15.1638090514244 54.8607680791995
"568" 113.4 14.1219824549827 54.6458687158729
"569" 113.6 12.4060037667259 53.8955004427787
"570" 113.8 10.1219273169405 52.7914565702873
"571" 114 8.43989831676065 51.0187958374047
"572" 114.2 6.09939714088792 49.3641421352823
"573" 114.4 5.40146083019732 47.3461247776277
"574" 114.6 4.7248198314356 45.0506712077157
"575" 114.8 5.32623258772533 44.1606595649195
"576" 115 5.84323200717771 42.5874839004343
"577" 115.2 6.31886442793628 40.7657793062241
"578" 115.4 6.61940758131048 39.1033434151242
"579" 115.6 7.30443718164584 35.6674867832351
"580" 115.8 9.97580049778984 32.1598359658372
"581" 116 12.6678478833987 29.0573652905016
"582" 116.2 15.3495415088492 25.5879777334896
"583" 116.4 18.7684970033169 23.4098511007695
"584" 116.6 21.3807708620496 21.0093059336681
"585" 116.8 23.8059325779052 17.3884262062238
"586" 117 25.6891181967172 14.4141719145674
"587" 117.2 28.1814596098277 13.2498164119102
"588" 117.4 30.7514312483724 11.1488567229978
"589" 117.6 33.6286833902265 9.01697056731617
"590" 117.8 36.978623863717 7.67256618760345
"591" 118 40.5112964158639 5.72740597934722
"592" 118.2 43.9620689391686 4.67909973992386
"593" 118.4 47.4351273353459 5.20975391590431
"594" 118.6 51.1785470683804 4.58088169307256
"595" 118.8 55.5464753401448 4.21209563374847
"596" 119 60.0460544520282 3.70036292586306
"597" 119.2 64.5765125206645 4.50909484546581
"598" 119.4 69.4312081489685 5.45334673071437
"599" 119.6 73.1745956133267 7.13955096523553
"600" 119.8 74.5658047078398 9.79697597665849
"601" 120 77.2267331550443 12.8032241705078
"602" 120.2 79.660788330927 15.975039242213
"603" 120.4 80.3090170072741 18.4830528752423
"604" 120.6 80.4052600636409 18.9042857097031
"605" 120.8 80.0828777438162 19.0350053880563
"606" 121 80.0871892798586 19.2686729643384
"607" 121.2 80.014382480375 19.3139869166016
"608" 121.4 80.2711727674274 19.3544965686571
"609" 121.6 80.1411141907424 19.6287582593035
"610" 121.8 79.688621071428 19.824460639248
"611" 122 79.3022594685034 19.7956893372111
"612" 122.2 79.1254603793626 19.7608296021261
"613" 122.4 79.0902262535397 19.7087304983123
"614" 122.6 79.8218316022417 19.8624827043257
"615" 122.8 79.9305839587409 20.1795489376428
"616" 123 80.1622020177434 20.387667009461
"617" 123.2 80.3287689338817 20.3105200920107
"618" 123.4 80.3948187713724 20.1731163111315
"619" 123.6 80.4959090466126 20.1861101303111
"620" 123.8 80.5983317635305 19.9969732999142
"621" 124 80.912015299606 19.9529509712664
"622" 124.2 81.0765184267533 20.296540853749
"623" 124.4 81.6951424740016 20.4645151367165
"624" 124.6 82.2158807270062 20.8782193984358
"625" 124.8 82.7445688188058 21.4225425952296
"626" 125 83.2069994741632 21.5590310492775
"627" 125.2 82.7247781241772 22.057573916634
"628" 125.4 82.3790121503526 22.2773765271898
"629" 125.6 81.8790496037723 22.5324877078331
"630" 125.8 81.5626364949573 22.6546528065927
"631" 126 81.0299034542713 22.6097196226477
"632" 126.2 80.9258837229364 22.9694999742813
"633" 126.4 80.8958004988179 22.6779577538625
"634" 126.6 80.4726912589299 22.3346739994767
"635" 126.8 80.500472118697 22.0503293054105
"636" 127 80.6184234044239 22.1102546638316
"637" 127.2 80.7325509850389 22.0453381562309
"638" 127.4 80.4461670531604 21.0832854763182
"639" 127.6 79.8161610950327 20.8635504356094
"640" 127.8 79.4860941172779 20.8139305489791
"641" 128 78.8943061683287 20.4598969593342
"642" 128.2 78.3215922377301 20.2353546756133
"643" 128.4 77.4334465233494 20.2859197375198
"644" 128.6 76.8028854223646 20.3532033299899
"645" 128.8 76.2017763869137 20.0576007656095
"646" 129 76.0258757276551 19.7946403611971
"647" 129.2 75.0175883343625 19.4847953495409
"648" 129.4 74.6742146514949 19.0581992731227
"649" 129.6 74.1919610328326 18.9271173240791
"650" 129.8 73.557850871559 18.7927943154699
"651" 130 72.6848931375207 18.8047002142496
"652" 130.2 71.9199292750537 18.3441760105476
"653" 130.4 71.6827178267976 18.0324451963097
"654" 130.6 71.2125251675075 17.7328598709936
"655" 130.8 70.1311471700132 17.3206604524468
"656" 131 69.9421533338199 16.9595092507877
"657" 131.2 69.2302023835473 15.8562064299562
"658" 131.4 68.760744834349 15.2821340792549
"659" 131.6 67.0599338302353 14.2935725788537
"660" 131.8 65.1097970934607 13.2098110877405
"661" 132 63.8208490304133 11.7405496311467
"662" 132.2 62.0337489633809 10.7975949493764
"663" 132.4 59.6015521439859 8.6639744882136
"664" 132.6 56.8479965185277 5.8493427623452
"665" 132.8 55.493658016417 3.02435794475988
"666" 133 56.6082862432727 1.54283321063064
"667" 133.2 58.3564894426732 0.402818942801866
"668" 133.4 59.9457335699729 0.586453684377957
"669" 133.6 62.0952838467426 0.303418614717825
"670" 133.8 64.9650994840088 0.0719318476066643
"671" 134 67.2135047935545 1.49690753722925
"672" 134.2 71.1849429368362 1.86091788358864
"673" 134.4 75.5504075008677 2.23154850801431
"674" 134.6 78.9547531906156 2.86613237027295
"675" 134.8 83.0051986222413 2.70666684323019
"676" 135 85.4050867810823 4.31052793204929
"677" 135.2 88.6748715206193 5.34383114301657
"678" 135.4 92.3652113716036 6.46627530147372
"679" 135.6 96.474468917259 7.87721045077874
"680" 135.8 99.7354275467033 8.59040498905293
"681" 136 99.3978711574143 8.46433226641614
"682" 136.2 98.0475725491441 7.86879429764777
"683" 136.4 97.8514526946015 7.66246461011936
"684" 136.6 96.877596016909 7.68303653287856
"685" 136.8 96.6621566132162 7.42937604016265
"686" 137 96.3577178438521 7.20443299998444
"687" 137.2 95.66369372058 7.09198676126063
"688" 137.4 95.0881002002039 7.14113514947275
"689" 137.6 94.8140214662297 7.32932680459354
"690" 137.8 95.1971443050649 9.35084334780196
"691" 138 96.8917472567532 11.9745970967274
"692" 138.2 96.7414638976284 11.8829693266245
"693" 138.4 96.7198159107322 11.8316544992994
"694" 138.6 96.8149565110045 11.4310031421577
"695" 138.8 96.7866022646057 11.6670736520176
"696" 139 96.7530460719415 11.6804804192728
"697" 139.2 96.8175574271254 11.9180501924422
"698" 139.4 96.3219192252375 11.8813011769156
"699" 139.6 96.1200940102749 11.6636639735802
"700" 139.8 95.7496390023716 11.6049161573301
"701" 140 95.5352750691901 11.3930120720721
"702" 140.2 95.1692820324537 11.3345852125957
"703" 140.4 94.5814345867815 11.4598015791445
"704" 140.6 94.3105420140133 11.4926194283584
"705" 140.8 94.1652565369336 11.3679862721414
"706" 141 93.6904586928461 10.902608160957
"707" 141.2 92.6877372851374 10.6805507507189
"708" 141.4 91.4726450766195 10.6209609866571
"709" 141.6 91.104487340014 10.3016328832834
"710" 141.8 90.1267632861742 10.3781730097484
"711" 142 89.7741229820736 10.3050930862332
"712" 142.2 88.3741627669829 10.0292542817238
"713" 142.4 87.3170806502251 10.0394960054914
"714" 142.6 86.3054166763293 10.2137159131254
"715" 142.8 85.4813342424273 10.7088737528088
"716" 143 84.4492338963144 11.2615924648843
"717" 143.2 84.0880843536807 11.5266212021894
"718" 143.4 83.7882953903459 12.0319114232578
"719" 143.6 83.0923308516084 13.2844741636005
"720" 143.8 82.5500701896893 13.5809429825928
"721" 144 81.8416431004917 14.1848623258944
"722" 144.2 81.1669443415729 14.2972704228154
"723" 144.4 80.3897748618044 15.1214779011849
"724" 144.6 79.9810996022588 15.3334065225526
"725" 144.8 79.8501607634505 15.3181430367956
"726" 145 79.3593687162159 15.9107814641848
"727" 145.2 78.7092456519262 16.9858234257834
"728" 145.4 77.1982232284357 17.7886222694808
"729" 145.6 76.6522234669095 18.2455416906338
"730" 145.8 75.8233218259296 18.5230575497019
"731" 146 75.6034535939271 18.5498116548503
"732" 146.2 75.4260871994127 18.1852800881433
"733" 146.4 74.9648179503464 18.0786902595369
"734" 146.6 74.6514827563417 17.9327040379675
"735" 146.8 73.947770010526 18.2037933854426
"736" 147 73.546782601571 18.380898961235
"737" 147.2 73.4151024193812 19.1625327350991
"738" 147.4 72.561039572632 19.2002530671775
"739" 147.6 71.9324385371782 18.916965757138
"740" 147.8 71.2297955226863 18.9055417139194
"741" 148 70.7290763915712 18.720299131016
"742" 148.2 70.542773778183 19.5236273355459
"743" 148.4 70.5894193850032 19.944576437798
"744" 148.6 70.2878914858884 20.4487605848028
"745" 148.8 69.7839754753496 20.7039814517929
"746" 149 69.4209116286528 21.3737094692734
"747" 149.2 70.7606153168694 24.383315402973
"748" 149.4 70.5017371818483 25.1106251217861
"749" 149.6 70.2926456615114 25.6302455774259
"750" 149.8 70.3313821359585 25.9608416025106
"751" 150 70.3041491975546 26.405554882396
"752" 150.2 70.2597463967635 26.807959730575
"753" 150.4 70.2301758987262 27.6420643952849
"754" 150.6 70.3042922211457 28.3896612727562
"755" 150.8 70.2577991018747 28.4022520041659
"756" 151 69.8313196286967 28.9328247370784
"757" 151.2 69.7160451988023 29.8584021969307
"758" 151.4 69.5776187728374 30.3098195674812
"759" 151.6 69.5825525736242 29.9482145624486
"760" 151.8 69.4750283652248 29.8970965972742
"761" 152 68.6569788435122 29.6298589986105
"762" 152.2 67.9942319994047 29.3425166569448
"763" 152.4 67.7661225603239 29.1760920089261
"764" 152.6 67.4088657070747 28.4756649614184
"765" 152.8 67.0161633662726 28.3351219725813
"766" 153 66.5951090215356 28.4552403317534
"767" 153.2 66.1527205968487 27.943629157869
"768" 153.4 65.6176125207758 28.1062857932386
"769" 153.6 64.2508687080477 27.8484768253014
"770" 153.8 62.7498114523172 27.7223246087268
"771" 154 60.5254999737046 28.0711407972154
"772" 154.2 58.4041715619444 28.3527952711991
"773" 154.4 55.2923826992264 28.2212074273219
"774" 154.6 51.6812331444499 27.6704910070215
"775" 154.8 47.6652029592237 26.3764685474126
"776" 155 43.9206316259269 25.2799266095498
"777" 155.2 40.2520011825466 24.0256931206578
"778" 155.4 36.412523073355 23.2434768243902
"779" 155.6 33.1093916024908 23.4014759940275
"780" 155.8 29.4036904172978 23.4319499950617
"781" 156 27.0499439950279 22.8776843233141
"782" 156.2 25.4179848821404 22.5369082969182
"783" 156.4 22.7692616721587 23.2677035955919
"784" 156.6 20.2269463796196 23.7816813957268
"785" 156.8 17.242799135526 24.5921855333041
"786" 157 14.0289140434394 25.690800657776
"787" 157.2 10.6381694297086 26.6476212989466
"788" 157.4 8.10973669942524 28.2057757048755
"789" 157.6 6.95952824713977 30.1185011253303
"790" 157.8 5.5054061801429 32.6821135063461
"791" 158 3.97150735560149 35.5107806130698
"792" 158.2 2.80134298850391 38.7638227432347
"793" 158.4 1.44781895690444 42.0313797402851
"794" 158.6 1.38483517577059 45.7469053704081
"795" 158.8 0.809011859850575 49.8263967079869
"796" 159 0.684200116717978 53.2227586878199
"797" 159.2 0.833379575449501 57.1566967782625
"798" 159.4 0.553410800845527 61.0081855909524
"799" 159.6 0.410512863739829 64.6297300100146
"800" 159.8 1.56599821379782 68.2854842247843
"801" 160 2.28039736459501 72.5510339135845
"802" 160.2 3.41659364780953 75.1807831870183
"803" 160.4 4.01823581956453 77.2960094006973
"804" 160.6 3.89146701352216 78.1013542288421
"805" 160.8 4.69046532160231 79.3745175174052
"806" 161 5.48061045799084 80.690504343104
"807" 161.2 6.38733544236037 83.1521015423211
"808" 161.4 8.09200200217564 85.4456343399624
"809" 161.6 9.63111516354592 86.816136350127
"810" 161.8 9.91149035623645 88.4073372267773
"811" 162 9.72410980182585 88.235776735325
"812" 162.2 10.455604699676 87.8977878122484
"813" 162.4 10.2876244611259 88.2249298257381
"814" 162.6 9.44323419760186 88.2168562991225
"815" 162.8 9.22720837058006 88.0162976039466
"816" 163 8.63363933512998 87.2672152599502
"817" 163.2 8.59046639279247 87.0043090107828
"818" 163.4 8.13391369156412 87.1577055578612
"819" 163.6 7.99141331671271 86.8554274900589
"820" 163.8 7.97491786585905 86.8498909666044
"821" 164 8.04890815420247 86.4842911236725
"822" 164.2 8.25269510704209 86.6120049375049
"823" 164.4 8.06242549889594 86.7745200125161
"824" 164.6 8.20133226824236 86.5171367193282
"825" 164.8 8.37728207166878 85.9576024339836
"826" 165 8.2937554202837 85.6724506089216
"827" 165.2 8.38999745043815 85.2075982278371
"828" 165.4 8.9196513220544 84.777454084737
"829" 165.6 8.89562522113439 83.9573173839082
"830" 165.8 8.68255758415227 83.7764387888775
"831" 166 8.61167063787994 83.4171761415134
"832" 166.2 7.89966655261378 82.7250040808215
"833" 166.4 7.90031492876064 82.5409008218498
"834" 166.6 7.6482785512763 82.4117395686405
"835" 166.8 7.88735751591523 82.3203454648527
"836" 167 7.69200291170036 82.4476738859599
"837" 167.2 7.66499558797533 82.5572990071316
"838" 167.4 7.76446600607247 82.5296818577033
"839" 167.6 7.7230719457797 82.7730056925452
"840" 167.8 7.80363398379618 82.6061888489548
"841" 168 7.91853836912957 82.4093847136078
"842" 168.2 7.74528313320016 82.4470134365666
"843" 168.4 7.54755474785794 82.492514123147
"844" 168.6 7.13700478844314 82.179660074856
"845" 168.8 7.1165746115078 81.8522955165589
"846" 169 7.17442041361096 81.6918851582041
"847" 169.2 6.97634638475624 80.6973271396203
"848" 169.4 6.78433263375275 80.115162841112
"849" 169.6 6.63815157738064 79.7736053281589
"850" 169.8 6.95067788803004 79.3175903798572
"851" 170 7.10317976615904 78.7712217811143
"852" 170.2 7.31781575962891 78.7619884455906
"853" 170.4 7.91453830753019 78.5602783113011
"854" 170.6 8.28330226956175 78.4896905609524
"855" 170.8 8.73340237576975 78.4555894961357
"856" 171 9.0762724164355 78.252145706075
"857" 171.2 9.51429700625951 77.9194151923255
"858" 171.4 9.72390702987302 77.4026460084286
"859" 171.6 10.0314291111641 77.2056218124597
"860" 171.8 9.91940883854398 76.6618065742845
"861" 172 10.007405556771 75.9769443633505
"862" 172.2 10.3044012461867 75.0758571512416
"863" 172.4 10.5928265424168 74.2100358194467
"864" 172.6 11.2559291021207 72.8677647818518
"865" 172.8 11.3613865569157 72.3120215929727
"866" 173 11.3508522594047 71.5638773538782
"867" 173.2 11.586914767949 71.091969580073
"868" 173.4 11.8574039252518 70.5029457573203
"869" 173.6 12.3348709475833 69.8913979005815
"870" 173.8 12.6320038833949 69.1433022750874
"871" 174 12.9748451140999 68.395471081591
"872" 174.2 12.921864432574 67.74988262129
"873" 174.4 12.9337479332305 66.6372038344658
"874" 174.6 13.3004752438857 65.7607834383659
"875" 174.8 13.9207236712128 64.7367510932333
"876" 175 13.8364778350308 63.2608746326902
"877" 175.2 14.4694164419137 60.8812706529762
"878" 175.4 14.9732457565154 59.9014887611617
"879" 175.6 15.1567554000475 57.6864068872957
"880" 175.8 15.8969216779772 55.2034555526157
"881" 176 17.4214822744704 53.1974762141941
"882" 176.2 18.8693793755426 50.8882676706486
"883" 176.4 20.5830008160928 48.5077396503447
"884" 176.6 22.5277820168249 46.3536214862434
"885" 176.8 24.8667337641261 44.6862794051099
"886" 177 26.7354245139982 42.6587311065022
"887" 177.2 28.5812217212728 41.2941094310727
"888" 177.4 29.7427240202174 40.6523594578541
"889" 177.6 30.3649213007557 40.6010055332702
"890" 177.8 30.7384245773356 40.5705141429372
"891" 178 31.4683628251201 41.0297082372569
"892" 178.2 31.7864778500558 40.9878744760826
"893" 178.4 32.438413053271 40.8606930423237
"894" 178.6 32.0799728251855 40.4376340639527
"895" 178.8 32.1717450545531 39.5870764472242
"896" 179 32.37489138485 39.1441013710804
"897" 179.2 32.4139321122461 38.8901657452598
"898" 179.4 32.5863974687521 38.5348140085415
"899" 179.6 33.2801953312115 37.2097638420474
"900" 179.8 33.9657922369205 36.5714544276036
"901" 180 34.5618591871808 36.2540467143183
"902" 180.2 35.1685326879009 35.7762082341385
"903" 180.4 35.5192146748323 35.7302810702257
"904" 180.6 36.0853015163082 35.9251766249204
"905" 180.8 36.1689042594365 35.4883918716507
"906" 181 36.2163265189435 35.1898991293598
"907" 181.2 36.5129692293291 35.2524759163506
"908" 181.4 37.2497563801287 35.2990055525876
"909" 181.6 37.6367447327257 35.3434988063801
"910" 181.8 38.0319329778532 35.6762894756383
"911" 182 38.6178969438398 36.0015306667782
"912" 182.2 39.3046207827074 36.3147088057384
"913" 182.4 39.9946196071586 36.6181750403824
"914" 182.6 40.6939161432753 36.5012692299694
"915" 182.8 41.3596282468852 36.957973941054
"916" 183 42.1305633727867 36.4073797044647
"917" 183.2 42.7921991330147 36.49303060056
"918" 183.4 42.7829865589639 36.7971554501218
"919" 183.6 42.9378030019687 36.4792284274009
"920" 183.8 43.0300166546653 36.0583387927291
"921" 184 43.1741127136584 35.0999246038525
"922" 184.2 43.2525201238896 34.5041985631286
"923" 184.4 43.4048044069989 33.8521216394687
"924" 184.6 43.0530718066992 33.0141506265801
"925" 184.8 43.2839962221892 32.0323701501597
"926" 185 43.9074556298574 30.9183779553237
"927" 185.2 44.0934148802049 29.6608557105035
"928" 185.4 44.3622708776124 28.1432202436623
"929" 185.6 44.7998860467287 26.9649214278883
"930" 185.8 45.5222877532279 24.863144365492
"931" 186 45.2280853377312 23.7657894110246
"932" 186.2 45.3394804570092 22.0928373509807
"933" 186.4 46.4046648621034 20.5244701524914
"934" 186.6 47.6608105424473 18.4231490336899
"935" 186.8 48.8166031100676 16.2083362926651
"936" 187 49.7507196396563 12.6840794209819
"937" 187.2 49.7757984443772 10.6640433759275
"938" 187.4 50.3446347367054 9.67738953894098
"939" 187.6 51.2850844406067 8.73158087193277
"940" 187.8 51.7722287211306 8.84805409009514
"941" 188 51.3801900356365 9.48283068693458
"942" 188.2 51.1211738940623 9.7446927373678
"943" 188.4 50.9667627289082 9.70619271498943
"944" 188.6 50.3376743186182 10.1198921994288
"945" 188.8 50.948160692209 10.9762871935915
"946" 189 50.2480599477042 10.7010927103785
"947" 189.2 50.2456796672322 11.2016422263894
"948" 189.4 49.9883700787381 11.4777133977937
"949" 189.6 50.0640372740279 11.8163129336796
"950" 189.8 49.8584908991698 12.3641103977352
"951" 190 49.9154978677211 13.0757152483457
"952" 190.2 49.3505288375166 13.2492372144936
"953" 190.4 49.1852787798318 13.2343818230959
"954" 190.6 48.8015286592141 13.2632977429503
"955" 190.8 48.4240496840754 13.1659018086446
"956" 191 47.920768252829 13.0045279302589
"957" 191.2 47.3706953405815 12.5100561461891
"958" 191.4 46.4367317546363 12.6603582770861
"959" 191.6 46.1931193260388 11.9599957801846
"960" 191.8 46.1532407532954 11.4230794692584
"961" 192 46.0245218397823 11.1656816531396
"962" 192.2 45.9282376969148 11.8514921732452
"963" 192.4 45.0974234242179 12.0655387729984
"964" 192.6 44.7111681672959 12.0178936610109
"965" 192.8 44.0053942170238 12.4308883246811
"966" 193 43.6003503047918 12.5681612845271
"967" 193.2 42.9487659901743 12.9058671251053
"968" 193.4 42.4500010713792 13.4580403482513
"969" 193.6 41.9066666112949 13.698367070549
"970" 193.8 41.3518662809604 14.0825482774644
"971" 194 41.1588978864443 14.7302263964355
"972" 194.2 40.644196194384 15.5915552124189
"973" 194.4 40.1756801379775 16.3676158879736
"974" 194.6 39.3537780631845 17.5480039802354
"975" 194.8 38.8466563173898 18.2995711594964
"976" 195 37.6823487720491 19.315585509115
"977" 195.2 37.1339554653063 19.5673468610837
"978" 195.4 37.1679294404083 19.8032917093727
"979" 195.6 36.1207172437039 20.502671959306
"980" 195.8 35.3957755096815 20.5730996134503
"981" 196 34.4172938831024 21.4795809860722
"982" 196.2 32.7891934805693 21.9907542171525
"983" 196.4 31.8308140990776 22.0960461543523
"984" 196.6 30.7862644292412 22.7778902709288
"985" 196.8 29.4816529454844 23.1267718508248
"986" 197 28.708488886424 23.3889030340991
"987" 197.2 27.1990542414396 23.8067034502701
"988" 197.4 25.5041197471562 24.0583826712425
"989" 197.6 23.2991148950201 24.8438785892791
"990" 197.8 20.1702769208979 25.395114624761
"991" 198 16.7790862468788 24.4080270871949
"992" 198.2 13.9006240486681 24.0823533038044
"993" 198.4 12.0150048243512 24.9115828499091
"994" 198.6 9.80691358165121 25.4274456500427
"995" 198.8 9.53554089354881 26.0298341617691
"996" 199 9.5604258961727 26.1270214627065
"997" 199.2 9.75391264193389 25.7880953519658
"998" 199.4 9.91243663801897 25.8278902847281
"999" 199.6 10.3717438831533 25.4867606631822
"1000" 199.8 10.3697199644112 25.3882227678863
"1001" 200 10.6795167783369 25.4771861916546
"1002" 200.2 10.6138916787231 25.5317122683186
"1003" 200.4 10.7699992108498 25.6848177452865
"1004" 200.6 10.6992589749314 25.389313057817
"1005" 200.8 10.7082477586807 25.1604388131079
"1006" 201 10.5657816669224 25.2466430328717
"1007" 201.2 10.7153854454443 25.0021930211724
"1008" 201.4 10.6848121099233 24.9379060444094
"1009" 201.6 11.5228007089644 23.3935506777439
"1010" 201.8 11.4920827915299 22.9138396184931
"1011" 202 11.6936966447625 22.7426393339462
"1012" 202.2 12.0653646736358 22.8008437250517
"1013" 202.4 11.9519054613038 22.664644544857
"1014" 202.6 11.9172281126763 22.5862739176025
"1015" 202.8 11.9486934547504 22.1437182484168
"1016" 203 10.5378940430662 23.8151963838438
"1017" 203.2 10.3309045856391 22.8786378683846
"1018" 203.4 10.432867179359 22.6681661645173
"1019" 203.6 11.5730206513026 21.075389932043
"1020" 203.8 11.2063535451036 21.3236401361489
"1021" 204 11.3790110693684 21.245206525236
"1022" 204.2 11.2705307351497 21.007963250485
"1023" 204.4 11.2736166316114 21.0652319444377
"1024" 204.6 11.2757019330533 21.0588722001088
"1025" 204.8 11.256080145371 21.0473620129788
"1026" 205 11.3554533773606 21.1662964857521
"1027" 205.2 11.3784349081626 21.168922078792
"1028" 205.4 11.3693270077684 21.3873817768553
"1029" 205.6 11.4392438413277 21.3372472434146
"1030" 205.8 11.915555348587 21.2107757134507
"1031" 206 11.9578069423005 21.270730805662
"1032" 206.2 11.8906504678504 21.2450878958213
"1033" 206.4 12.04835615463 20.960629961112
"1034" 206.6 12.0232098479432 21.1648406765807
"1035" 206.8 12.0333867575118 21.123308228005
"1036" 207 12.2372217902989 21.2408341675689
"1037" 207.2 12.2855958047209 21.229345382653
"1038" 207.4 12.3640773302863 21.0851954328273
"1039" 207.6 12.4604608257095 20.9950068469617
"1040" 207.8 12.621081411572 20.887264509131
"1041" 208 12.1622549279056 20.424835967001
"1042" 208.2 11.9879369540993 19.9219112638541
"1043" 208.4 12.1114985045712 19.8162496798438
"1044" 208.6 11.953652720806 19.7618705905281
"1045" 208.8 11.8450882371771 19.5217228060268
"1046" 209 11.5723506106735 19.4050530314597
"1047" 209.2 11.5635681716162 19.1847804512152
"1048" 209.4 11.8212619055887 19.2885217980101
"1049" 209.6 11.7995424259009 19.3582041200516
"1050" 209.8 11.9123694914438 19.3126232133869
"1051" 210 11.8942269698167 19.3299810204392
"1052" 210.2 12.0604931297296 19.7967192423238
"1053" 210.4 11.8139282882878 19.5255532290607
"1054" 210.6 11.9639124495096 19.5805392240164
"1055" 210.8 11.7888289593205 19.8000634911355
"1056" 211 12.0850091140048 19.9945795004956
"1057" 211.2 11.8632440995643 19.8821900922937
"1058" 211.4 12.1379285648624 20.124561337521
"1059" 211.6 12.0672310117749 20.2590361871949
"1060" 211.8 11.9210766369231 20.4063206059168
"1061" 212 12.1232854272461 20.8084777234687
"1062" 212.2 12.8300200262732 21.1484037762225
"1063" 212.4 13.1507746973429 21.4961461086232
"1064" 212.6 13.1928757039004 21.7703816197757
"1065" 212.8 12.4434471376342 21.9309837572553
"1066" 213 12.7816737955996 22.4774493538895
"1067" 213.2 12.9051934994136 22.8500975956043
"1068" 213.4 12.8710571927258 23.4146248263858
"1069" 213.6 12.8127076343972 23.4605426268299
"1070" 213.8 12.9882777012574 23.5522154562369
"1071" 214 13.1894292268359 23.5189158661165
"1072" 214.2 13.6838317170591 23.9614753571262
"1073" 214.4 14.0881987092386 24.8263884706823
"1074" 214.6 14.0381518547117 25.2616263407163
"1075" 214.8 14.4057816620904 25.7985149434191
"1076" 215 14.6924557840083 26.2958543566382
"1077" 215.2 15.5791290357414 28.0952281864984
"1078" 215.4 16.2779212455146 30.0704012162952
"1079" 215.6 16.6173438209113 32.8578113132938
"1080" 215.8 16.426685810406 34.8238935233813
"1081" 216 15.7632517841228 35.4738045812017
"1082" 216.2 15.5567305835765 36.9092970130419
"1083" 216.4 14.8395734681656 38.2506815021399
"1084" 216.6 13.8714993068563 40.2895955993695
"1085" 216.8 12.5012172280729 42.8312762144535
"1086" 217 10.1923694951918 46.0072592909003
"1087" 217.2 8.02068035996617 49.4203244757829
"1088" 217.4 6.15091968873092 53.5960037837779
"1089" 217.6 4.01363348535696 56.7840007637486
"1090" 217.8 3.4429756281531 55.9043344543667
"1091" 218 3.36620688895749 56.1056839995684
"1092" 218.2 3.81590513802259 57.8119659950146
"1093" 218.4 4.07222112494382 59.1880207331671
"1094" 218.6 3.97829943686039 61.5052492213567
"1095" 218.8 4.52656739366867 64.6702982124127
"1096" 219 4.76726173052272 68.1231314626354
"1097" 219.2 4.53120921804664 72.2258231823813
"1098" 219.4 4.49016137138431 75.8434419767756
"1099" 219.6 5.42740305955789 79.3500775266464
"1100" 219.8 6.55103584342638 81.9879737821519
"1101" 220 7.98119691697375 84.2336121320125
"1102" 220.2 8.94742264184767 85.7933950935544
"1103" 220.4 10.0038844702699 85.1352631013693
"1104" 220.6 11.1556330011925 85.4550688945159
"1105" 220.8 12.7073493421185 86.6626136446406
"1106" 221 15.4920602034909 88.3841207929498
"1107" 221.2 18.5193969613506 90.4681281321106
"1108" 221.4 21.3832900232557 93.6425481972246
"1109" 221.6 23.7219117862842 97.4832356564689
"1110" 221.8 25.1412890787032 101.748901796244
"1111" 222 24.8618378951871 104.504043393001
"1112" 222.2 25.4329479699533 104.989776194472
"1113" 222.4 25.8676494562383 105.263553239626
"1114" 222.6 27.3165024170747 105.801263458037
"1115" 222.8 28.4191606753839 106.961020159959
"1116" 223 27.8006043581487 107.772135674711
"1117" 223.2 27.765613064567 106.946436653116
"1118" 223.4 27.9559562559373 106.650162364962
"1119" 223.6 28.2512656124564 106.396444353796
"1120" 223.8 28.3046326439169 106.008027266546
"1121" 224 28.075116419777 105.645675668208
"1122" 224.2 27.8995321379758 105.593842066503
"1123" 224.4 27.85533419957 104.99763260327
"1124" 224.6 28.1065695613269 104.994640650188
"1125" 224.8 28.3101991996187 104.676990786139
"1126" 225 28.2717482022358 104.600276537376
"1127" 225.2 28.0641582205622 104.076775325281
"1128" 225.4 28.1098345508423 103.778766808082
"1129" 225.6 28.356059221904 103.385354520519
"1130" 225.8 28.0423235390396 102.697523325665
"1131" 226 27.5069068011055 102.554922284642
"1132" 226.2 27.4235087683312 102.449934641063
"1133" 226.4 26.980448402622 102.619652096143
"1134" 226.6 26.8009331195098 102.526161760148
"1135" 226.8 26.8491490972344 102.41201775258
"1136" 227 26.6436339268324 102.574609187633
"1137" 227.2 26.302595295079 102.748498698589
"1138" 227.4 26.1779545873331 103.126759632709
"1139" 227.6 26.188484703979 102.818071601811
"1140" 227.8 26.7740031797952 102.203515625675
"1141" 228 26.4459364418833 102.395277705148
"1142" 228.2 26.1826579844502 102.169179136504
"1143" 228.4 25.3995600381018 102.050536574643
"1144" 228.6 25.3253276776744 101.912918924496
"1145" 228.8 25.3158721573589 101.505280317755
"1146" 229 25.2132169083309 100.882134639463
"1147" 229.2 25.1899676881449 100.306239164092
"1148" 229.4 24.8270149384337 99.9685505599402
"1149" 229.6 24.879043256919 99.0211093626221
"1150" 229.8 24.965934858501 98.1224316194098
"1151" 230 24.8391613014757 97.5934716197593
"1152" 230.2 24.5062301271282 97.2760240830686
"1153" 230.4 24.2171120615664 96.6533496738859
"1154" 230.6 23.4095070247829 95.6798502873388
"1155" 230.8 22.9734916826655 95.0362402706317
"1156" 231 22.5030320561408 94.1216709248997
"1157" 231.2 21.425169139905 92.575894451224
"1158" 231.4 20.5809735146509 90.9335935337535
"1159" 231.6 18.7165825183835 88.756372711523
"1160" 231.8 16.3358983647869 86.4345510406796
"1161" 232 14.3131786948459 83.7217246402579
"1162" 232.2 13.8653564379173 81.5508356630417
"1163" 232.4 13.3359022596169 79.8850719951912
"1164" 232.6 12.3609897994865 77.3782797406535
"1165" 232.8 12.1867209318401 75.5965974012929
"1166" 233 11.9665162542281 73.2735136113148
"1167" 233.2 11.6414100628434 70.2986043736915
"1168" 233.4 12.1087126041777 67.5361847247522
"1169" 233.6 12.5737984508854 64.2588883826898
"1170" 233.8 12.5415096304363 61.2650621102872
"1171" 234 12.8421387195904 57.6021693781263
"1172" 234.2 13.4076318402275 54.373710633554
"1173" 234.4 13.6003910014539 51.860679175014
"1174" 234.6 12.7259540773761 48.5923648453336
"1175" 234.8 12.7130592634822 45.6657204666662
"1176" 235 12.5361793696232 43.4216498672
"1177" 235.2 11.7444061283852 41.1989891253896
"1178" 235.4 12.0999210432331 39.2797182963994
"1179" 235.6 12.6830779764541 37.3837259676573
"1180" 235.8 13.0843041508089 36.6589950627592
"1181" 236 13.509509790435 36.6526987224893
"1182" 236.2 13.5323960735305 36.2641583049811
"1183" 236.4 13.3133238782253 36.2053009170389
"1184" 236.6 13.5805782622643 35.8582292765197
"1185" 236.8 14.5144510474231 35.0103643258411
"1186" 237 15.0422707355529 34.2991078727
"1187" 237.2 17.304799083108 33.0827381871568
"1188" 237.4 18.5209385983101 32.9823246553307
"1189" 237.6 20.695000716498 31.7742293332506
"1190" 237.8 24.4440976461254 30.0475431548975
"1191" 238 27.7441728286538 27.6925970099062
"1192" 238.2 30.4941731225258 26.4600396069251
"1193" 238.4 33.8891145645663 23.9181787928427
"1194" 238.6 36.5930224560742 22.3160946228416
"1195" 238.8 39.5799964970226 21.4736315527604
"1196" 239 42.9771101264814 21.0763305211304
"1197" 239.2 46.7077831622668 19.956040151549
"1198" 239.4 49.5535250367519 19.3948588894
"1199" 239.6 53.0263439073721 19.0152250796878
"1200" 239.8 56.2192123231787 19.8756443015758
"1201" 240 59.9122335149234 20.9914260272487
"1202" 240.2 63.6005827800621 22.7955587540483
"1203" 240.4 66.7442577699132 25.1120511971673
"1204" 240.6 69.1982311568073 28.2530251434316
"1205" 240.8 71.0086653155853 31.6407127677089
"1206" 241 71.5977833261333 35.2617473172406
"1207" 241.2 70.6646350088644 37.8074328980574
"1208" 241.4 69.2805377937755 37.7815727939627
"1209" 241.6 68.7559501043354 37.8903410622093
"1210" 241.8 68.9281026561231 38.2413535000374
"1211" 242 68.8241010545392 38.7887257479626
"1212" 242.2 68.8475111240044 39.4379198316138
"1213" 242.4 69.1170703429061 39.7219914563602
"1214" 242.6 69.2650209313885 39.8673475356
"1215" 242.8 69.4931541633919 39.876855622046
"1216" 243 69.5915269904011 39.8216111571378
"1217" 243.2 69.4029858658724 39.7991316091822
"1218" 243.4 68.7863882078773 39.5754261138108
"1219" 243.6 68.6284761003899 39.2926501638131
"1220" 243.8 67.8599733257337 38.7810069630441
"1221" 244 66.9985562614214 37.9786026462311
"1222" 244.2 66.4237600320022 37.562601009711
"1223" 244.4 66.1164523150624 37.7145717107176
"1224" 244.6 65.2043134905874 37.3997623026494
"1225" 244.8 64.3262061091043 36.9878774202119
"1226" 245 63.6646351522839 36.7666246185658
"1227" 245.2 61.941381720907 36.6962448900936
"1228" 245.4 60.3876868426282 36.6663233337085
"1229" 245.6 57.9704851136674 36.8529906161366
"1230" 245.8 55.0259531998532 36.6545124072535
"1231" 246 52.2016265521071 37.4266420311503
"1232" 246.2 48.7612696657629 37.9698489496106
"1233" 246.4 44.6040526194469 38.6789578052307
"1234" 246.6 41.7168032692038 39.8307550619815
"1235" 246.8 38.7862322518525 41.0089109033223
"1236" 247 36.4285375346936 41.8194868911895
"1237" 247.2 33.5509733862864 42.5070745212044
"1238" 247.4 30.0703489167138 42.5210742062241
"1239" 247.6 27.595224077655 43.7469550738907
"1240" 247.8 24.3791984587004 45.6058030958571
"1241" 248 21.0230322211202 46.7264981201562
"1242" 248.2 17.9462196008699 47.6341954442798
"1243" 248.4 14.1475055716303 47.7797327161921
"1244" 248.6 11.6514955254919 49.444581018993
"1245" 248.8 9.19982982405029 50.9497838250623
"1246" 249 8.05452643860674 52.3526789651476
"1247" 249.2 8.47614025909743 52.8957224241984
"1248" 249.4 9.66202110588213 54.2163207008693
"1249" 249.6 11.256547490063 55.404467898292
"1250" 249.8 12.4325853643696 57.3704291858703
"1251" 250 13.4426129477017 59.8514225237146
"1252" 250.2 15.375161317502 63.4761197564278
"1253" 250.4 16.5835813975788 65.8530258724115
"1254" 250.6 18.4895043086606 69.7126045309052
"1255" 250.8 19.884187549963 73.3814904180437
"1256" 251 20.0987308042455 75.9212198391385
"1257" 251.2 19.9130198212636 79.6435151806434
"1258" 251.4 21.0461305880951 83.2645144547402
"1259" 251.6 22.023833129484 87.5735133132534
"1260" 251.8 22.9386375594639 90.7303890280891
"1261" 252 24.521536197903 94.5363153553057
"1262" 252.2 24.4087565281662 97.6421587520413
"1263" 252.4 22.856322750805 100.021576761803
"1264" 252.6 22.0384957651343 99.9020816274591
"1265" 252.8 23.3995788766822 99.7531983869143
"1266" 253 25.1625198152717 99.7204965682749
"1267" 253.2 26.1137891037089 99.7399876410085
"1268" 253.4 26.1324560578394 99.8723902977476
"1269" 253.6 27.1005386568943 99.3185099422885
"1270" 253.8 28.005176667476 99.3034482106169
"1271" 254 29.2227361944738 98.9780903391924
"1272" 254.2 30.7976375222961 99.0241498910861
"1273" 254.4 32.8975266103319 98.8812743284498
"1274" 254.6 35.3873037088942 99.0599655025542
"1275" 254.8 38.5040629359639 98.8229100704494
"1276" 255 41.733804414684 98.559559037413
"1277" 255.2 45.567063677217 98.3958111184385
"1278" 255.4 48.0090977299026 97.7341067909895
"1279" 255.6 49.5411450013639 96.9807465265953
"1280" 255.8 52.4419973660253 96.5132919038151
"1281" 256 56.1070827779505 95.9085247653111
"1282" 256.2 60.3754402908576 96.1180148337019
"1283" 256.4 63.6750711994672 95.749947965205
"1284" 256.6 67.4898431710414 96.626936131468
"1285" 256.8 70.8508542329997 97.9227675749977
"1286" 257 72.5143070038197 97.8564483815781
"1287" 257.2 73.8694685662188 96.8177682465238
"1288" 257.4 75.9026734275108 96.680438952993
"1289" 257.6 76.7830758378278 97.1812425056405
"1290" 257.8 76.9484644341757 97.9897523390546
"1291" 258 77.0768747998513 99.050195774042
"1292" 258.2 77.7211960397629 98.5853936499421
"1293" 258.4 77.9587795089888 96.8095587776309
"1294" 258.6 78.2340608877863 95.719233953628
"1295" 258.8 78.6656824448442 94.5469740400641
"1296" 259 79.5148525392994 93.2217866318727
"1297" 259.2 79.905125911556 91.0336300808671
"1298" 259.4 81.1733157898043 88.4599560222091
"1299" 259.6 83.3134069355114 85.6508710622833
"1300" 259.8 85.5570682175337 83.626158939214
"1301" 260 87.8743809097867 80.754713851496
"1302" 260.2 90.6113647646009 78.2088060316177
"1303" 260.4 94.1651615932901 75.9931545148949
"1304" 260.6 96.9109819723516 75.5092294361424
"1305" 260.8 99.0131933408594 73.4735392002707
"1306" 261 102.624231000485 70.8051162025609
"1307" 261.2 105.38343261808 69.9881435897638
"1308" 261.4 105.646517045369 70.2921606256726
"1309" 261.6 105.658312481806 70.0328773127179
"1310" 261.8 105.668608622043 70.4526072531364
"1311" 262 104.812176517102 71.4932952980471
"1312" 262.2 104.233719484275 71.8275083355174
"1313" 262.4 103.157762130293 71.9064966459555
"1314" 262.6 102.243188218007 72.8787820683495
"1315" 262.8 101.226714462983 73.4039599528206
"1316" 263 99.4450639254403 73.2718928522226
"1317" 263.2 96.4651678228937 74.1876179939476
"1318" 263.4 94.665408400683 73.8757777608906
"1319" 263.6 92.106991456766 74.7234813923811
"1320" 263.8 88.9924158574815 74.860110871732
"1321" 264 84.9542529710735 74.2076297519734
"1322" 264.2 82.1417013495408 72.6817806504512
"1323" 264.4 78.3785960516287 70.6568749519999
"1324" 264.6 75.4385546148793 68.7383836604366
"1325" 264.8 73.7485311926803 66.1518325775382
"1326" 265 72.7831377259978 64.1258030335421
"1327" 265.2 71.6214923274464 63.0787405684985
"1328" 265.4 71.2812695724952 62.1784782970849
"1329" 265.6 71.6207885358343 61.5755619914737
"1330" 265.8 71.4644650430259 61.1707483623263
"1331" 266 71.0332130364268 60.8499520670717
"1332" 266.2 70.6408848450349 60.2958235223667
"1333" 266.4 70.7144453404556 60.0435769134137
"1334" 266.6 70.9002375462422 59.357805528785
"1335" 266.8 70.2509554059368 57.8564520255598
"1336" 267 69.459169013978 56.6289083587377
"1337" 267.2 68.4829013454595 54.2021949720964
"1338" 267.4 67.1255240006224 51.3988281486982
"1339" 267.6 65.8258179257784 48.383413998081
"1340" 267.8 65.0180365705151 44.5441781822201
"1341" 268 64.8799389505789 40.7834205779573
"1342" 268.2 63.9649364236135 36.3967292748461
"1343" 268.4 63.3951801889523 33.029372913075
"1344" 268.6 63.9618992532331 31.7882484331359
"1345" 268.8 66.0945417318359 30.6715152261774
"1346" 269 68.1946873729516 29.4356323777583
"1347" 269.2 70.7625679328592 26.4135755149684
"1348" 269.4 73.4557370825573 24.8844973161895
"1349" 269.6 72.9581128557675 24.0723053082918
"1350" 269.8 71.4317235109124 22.493557309862
"1351" 270 69.9718567833644 21.2861335969012
"1352" 270.2 68.4719132720638 19.4720916067976
"1353" 270.4 67.200031804038 16.6667196634745
"1354" 270.6 66.9229234632482 13.9811646138519
"1355" 270.8 67.9783466127712 11.8932765564543
"1356" 271 68.8996385289903 9.66958201127087
"1357" 271.2 70.0738532800988 9.75676920414948
"1358" 271.4 70.8831536196348 10.6768284088658
"1359" 271.6 70.6699031648283 11.9503653189364
"1360" 271.8 70.2354665173376 12.5561341957106
"1361" 272 70.522682023266 13.4309986508522
"1362" 272.2 70.6575805593224 15.3090311588365
"1363" 272.4 70.3681602552285 17.0510995287978
"1364" 272.6 69.309960973333 18.4231125352714
"1365" 272.8 69.3564317059723 19.4503640791367
"1366" 273 68.5221981318333 21.4371405867856
"1367" 273.2 67.8688413204922 22.7398726773851
"1368" 273.4 66.6325498839249 23.5328562364289
"1369" 273.6 65.0779619728806 24.0926129519262
"1370" 273.8 63.0680830316435 25.6488628283361
"1371" 274 59.9675566210892 27.2236488565524
"1372" 274.2 58.2517179157944 28.0164931101139
"1373" 274.4 55.2171344646181 28.1395600828845
"1374" 274.6 51.6874120828516 28.3377815034177
"1375" 274.8 46.7869284951717 28.0834557075921
"1376" 275 42.0667828328061 28.5188548203777
"1377" 275.2 37.4849118690136 28.2351294528793
"1378" 275.4 33.4871872591498 27.4072096458354
"1379" 275.6 29.0991688287987 27.543504486283
"1380" 275.8 26.5122596699376 26.506364469836
"1381" 276 26.935951304321 25.3460209268493
"1382" 276.2 28.2624127487617 23.9140375408687
"1383" 276.4 29.6866179520594 23.3275138406763
"1384" 276.6 30.2794122352158 23.5288206578865
"1385" 276.8 30.7769593440501 23.631468886601
"1386" 277 32.0206346443141 23.2485378365113
"1387" 277.2 34.2385617140139 21.6272796522899
"1388" 277.4 36.7981695583242 21.0302377193686
"1389" 277.6 38.6401404759523 21.6557014103101
"1390" 277.8 42.0083852325377 21.6057157369114
"1391" 278 45.694763941975 21.8089839523807
"1392" 278.2 47.9183498504696 21.7195544571841
"1393" 278.4 50.366509858595 21.5962572959583
"1394" 278.6 53.4235688418838 21.8891011913894
"1395" 278.8 57.7625679603031 20.9382890689285
"1396" 279 61.7575372280958 19.6492886770548
"1397" 279.2 65.7485401852721 21.4140869626574
"1398" 279.4 70.0788217060495 23.0445596790288
"1399" 279.6 75.1779475781542 25.2863397065408
"1400" 279.8 79.4726281592162 28.6099337001278
"1401" 280 82.3725444282025 33.1261275835435
"1402" 280.2 84.736490070657 38.0515838520342
"1403" 280.4 86.6189963749211 43.1144812406238
"1404" 280.6 87.9968646332598 49.184121081105
"1405" 280.8 87.0077847039273 54.6087702327661
"1406" 281 86.1759735229734 59.5362960189149
"1407" 281.2 83.7274664650446 63.9796373009028
"1408" 281.4 80.3181230072751 68.0895940786302
"1409" 281.6 76.6461517866991 73.3421230327244
"1410" 281.8 74.2392123709766 75.726254994776
"1411" 282 70.3618700678098 78.8885401956388
"1412" 282.2 65.4731018720054 81.0838165753165
"1413" 282.4 60.9095139449121 83.1582650359912
"1414" 282.6 54.5916845471201 83.5756864418831
"1415" 282.8 50.3675866213736 82.1945103450096
"1416" 283 46.9737629145888 79.2568495970823
"1417" 283.2 42.0128127305723 77.0582181910494
"1418" 283.4 38.3373020276892 74.1845797203597
"1419" 283.6 35.869137796757 70.3448145818845
"1420" 283.8 32.7440859379694 65.3186068941141
"1421" 284 30.9165807752577 59.8953675368642
"1422" 284.2 31.3159374188128 55.3852900240295
"1423" 284.4 30.6316998643491 51.3149263485427
"1424" 284.6 29.881687915383 47.3412395311892
"1425" 284.8 26.833430185044 44.720263636769
"1426" 285 24.0373033957543 41.3790518374478
"1427" 285.2 21.4776719865685 39.129968380842
"1428" 285.4 21.9632557022167 36.9556652536544
"1429" 285.6 25.0674019437019 35.56567469316
"1430" 285.8 29.4738709874233 33.7832937626033
"1431" 286 33.6443045461915 33.0076053326993
"1432" 286.2 39.24606286527 31.9844870531961
"1433" 286.4 43.6850950321927 32.156772086029
"1434" 286.6 47.8661061794286 31.7995957723483
"1435" 286.8 53.5942847724394 31.4667169718302
"1436" 287 57.992154993093 33.2679879550892
"1437" 287.2 63.1434299726738 34.6391795369456
"1438" 287.4 68.4879632327471 37.0852618126094
"1439" 287.6 73.5315992581879 41.4074518875081
"1440" 287.8 75.5536818023097 45.1694795220811
"1441" 288 77.9161345718938 48.2100095148008
"1442" 288.2 82.8096188594419 51.89825282549
"1443" 288.4 86.6949813159515 56.2758232693558
"1444" 288.6 89.9201198523382 60.6147890875223
"1445" 288.8 92.7362317084715 65.6879378690941
"1446" 289 95.6874148464017 71.2537487628865
"1447" 289.2 93.3810296430096 74.3382077553136
"1448" 289.4 89.708850025317 77.8553554994316
"1449" 289.6 86.137314090466 82.2683115995734
"1450" 289.8 82.1653796024923 84.5486675508871
"1451" 290 78.1423887331238 88.6366119221978
"1452" 290.2 73.2652524639262 92.2702808101503
"1453" 290.4 69.1852975748924 94.3843368577783
"1454" 290.6 63.6919606018281 95.7683823418402
"1455" 290.8 57.8420592787912 97.7375356932013
"1456" 291 53.0122983673969 98.5945833020183
"1457" 291.2 48.071603980237 99.1674040053826
"1458" 291.4 42.9747748473199 97.841795585067
"1459" 291.6 37.4413891403064 96.3916452354716
"1460" 291.8 33.0355649380006 94.5765869459486
"1461" 292 28.0326810200346 92.9475640002668
"1462" 292.2 23.7826434874702 90.867428780239
"1463" 292.4 18.6548777778788 87.0392887893575
"1464" 292.6 14.5850255310479 83.8016023273427
"1465" 292.8 14.2291696856626 79.7069600185035
"1466" 293 14.5989207119144 73.9655632589862
"1467" 293.2 14.6314736110005 68.3049887503381
"1468" 293.4 16.5836073569497 64.4901840586045
"1469" 293.6 19.3497149653712 58.7474778657723
"1470" 293.8 21.3023370363532 55.6691652834624
"1471" 294 23.864562900323 51.9193080561033
"1472" 294.2 25.3902118139854 47.70893969568
"1473" 294.4 27.3287333856212 43.126928156799
"1474" 294.6 30.56269875425 38.9280842006907
"1475" 294.8 32.815456914386 36.7386880793117
"1476" 295 36.4491117234245 32.9503829592527
"1477" 295.2 39.5086673292561 29.7064382987707
"1478" 295.4 42.9512892562296 26.3256921386427
"1479" 295.6 46.098115212005 22.3065216800435
"1480" 295.8 49.9122139882975 19.4299205314433
"1481" 296 54.2429969848285 19.8423500237907
"1482" 296.2 60.3535590116941 20.4658462397731
"1483" 296.4 65.7348730135799 20.4415984103215
"1484" 296.6 69.123380294414 20.9073282821804
"1485" 296.8 73.0501019199975 22.2514319607863
"1486" 297 77.1921756072031 24.6759501681987
"1487" 297.2 81.3859019431691 28.3131318473982
"1488" 297.4 85.563002157246 32.398499812543
"1489" 297.6 90.1553444015115 36.9327269339542
"1490" 297.8 94.7373347860118 40.4536028290977
"1491" 298 100.159829852122 43.450402174772
"1492" 298.2 104.485577300815 46.5808265493511
"1493" 298.4 109.549513098211 48.9593522778797
"1494" 298.6 111.171418941111 49.2517139737857
"1495" 298.8 110.867292330331 49.3712058595792
"1496" 299 109.577461458634 50.6184739979222
"1497" 299.2 107.96711460525 51.0254705000255
"1498" 299.4 107.608858221202 50.7773519195357
"1499" 299.6 106.757734218489 50.2348635804108
"1500" 299.8 106.581898020568 50.4353975101676
"1501" 300 106.744372744045 50.0513833169579
"1502" 300.2 106.893189417717 49.7635859871533
"1503" 300.4 106.943823037644 49.0746189462274
"1504" 300.6 106.241727602445 48.4986311738088
"1505" 300.8 105.764744420218 48.3084051235918
"1506" 301 105.303223026984 47.8190222127396
"1507" 301.2 105.129138345445 47.7588194281194
"1508" 301.4 104.918978119997 47.0794512801761
"1509" 301.6 104.484883049177 46.555597237296
"1510" 301.8 103.475152687339 46.6547828553117
"1511" 302 102.560062818303 46.432606051294
"1512" 302.2 102.033291539085 46.1998831916692
"1513" 302.4 100.586544784016 45.6067777373958
"1514" 302.6 98.6486770236514 45.301221270808
"1515" 302.8 96.8520227678892 45.59634626007
"1516" 303 94.5557928475913 44.8787322792579
"1517" 303.2 92.1498719666002 44.6993602472204
"1518" 303.4 91.3855862404372 44.6127821766397
"1519" 303.6 90.2579393700677 44.3296688742437
"1520" 303.8 89.4433826950134 44.0095869160999
"1521" 304 88.9375204918138 44.3275768460427
"1522" 304.2 87.8125938062414 43.8914867092723
"1523" 304.4 86.7077584574994 43.6023195231165
"1524" 304.6 84.1949942409792 42.4798749824769
"1525" 304.8 81.753942729578 40.885280364395
"1526" 305 78.5004938838829 39.0773349860428
"1527" 305.2 74.8296943317212 37.4927084873534
"1528" 305.4 71.4962161282194 36.683849186359
"1529" 305.6 68.8494079824581 35.8952257551458
"1530" 305.8 67.1131655917089 32.2715178779932
"1531" 306 65.3441877881122 29.3915158793689
"1532" 306.2 62.4570557681443 26.4389541839026
"1533" 306.4 60.6130103433076 22.495548403693
"1534" 306.6 62.1942343552722 20.2850151500138
"1535" 306.8 63.4901975297227 20.5811298005825
"1536" 307 62.6116643081347 20.2939428160596
"1537" 307.2 62.174318348717 20.5455437278596
"1538" 307.4 61.625778141581 20.5609202249501
"1539" 307.6 60.8083919711136 20.5505965230592
"1540" 307.8 60.5179161126291 20.9544420459869
"1541" 308 60.0413150994719 20.8395303868641
"1542" 308.2 58.9901471203294 21.0473841413393
"1543" 308.4 58.2219140874819 20.5447987397209
"1544" 308.6 56.8924043363568 19.9088150580115
"1545" 308.8 55.5147139168125 19.4963679470557
"1546" 309 53.3637641524934 19.6114155866739
"1547" 309.2 50.2697227576672 19.4663145759633
"1548" 309.4 47.0245535069927 18.978100875706
"1549" 309.6 44.7631813966592 18.0094772192558
"1550" 309.8 43.5513286363724 17.1799339396246
"1551" 310 41.2298515365174 14.773711261984
"1552" 310.2 41.6648088157251 12.9779150032865
"1553" 310.4 42.9289796284422 11.456212695383
"1554" 310.6 42.387310178843 11.6014721589138
"1555" 310.8 41.6543267410189 12.0614360832278
"1556" 311 41.5067581315667 12.4572561580849
"1557" 311.2 41.7178250726115 13.1119047106307
"1558" 311.4 41.9511043033049 13.4948628192338
"1559" 311.6 42.2404925667696 14.0504125091672
"1560" 311.8 43.0435635314688 14.2398430085149
"1561" 312 43.2156521540298 14.4471953014723
"1562" 312.2 44.0438542982861 15.241856106166
"1563" 312.4 44.8644760021746 15.9635041750092
"1564" 312.6 45.8233707702981 16.6374837805207
"1565" 312.8 46.4280906288162 16.7366460854104
"1566" 313 46.6784632120671 17.2072819562117
"1567" 313.2 48.1126515608443 17.4915791832247
"1568" 313.4 48.076911968442 17.9356092356462
"1569" 313.6 48.1074489304374 18.3955164058747
"1570" 313.8 48.4677815320487 18.7079341165276
"1571" 314 48.5029342070197 18.8416363844941
"1572" 314.2 48.5469113577452 19.2382534242953
"1573" 314.4 48.3320658649306 19.6651725212721
"1574" 314.6 48.3809375543199 20.3017656310254
"1575" 314.8 48.6081899160742 20.2970452962895
"1576" 315 48.6844841650994 20.5531504186822
"1577" 315.2 49.587722041998 20.9041760035847
"1578" 315.4 51.0608624078173 21.4989445245413
"1579" 315.6 51.3448426843877 21.7988180918181
"1580" 315.8 52.4800980069206 21.9979405837793
"1581" 316 53.5272962927468 22.3892424219499
"1582" 316.2 53.5963405417712 22.6380921937939
"1583" 316.4 54.107739882586 22.5599456018582
"1584" 316.6 54.8179304986515 22.7937218708129
"1585" 316.8 55.7868130112059 23.1756575650782
"1586" 317 57.3836742184539 23.1042924939603
"1587" 317.2 58.5267934820099 22.9417398886381
"1588" 317.4 59.7160082265669 22.5325458759933
"1589" 317.6 60.9098964940602 22.0655361517368
"1590" 317.8 62.9692482570588 22.3580094831197
"1591" 318 63.8667752243894 22.7437801483893
"1592" 318.2 64.4205422349335 22.6266805332848
"1593" 318.4 65.2104305141792 22.8425614174332
"1594" 318.6 66.4573213557279 23.3505849305398
"1595" 318.8 67.754468931227 23.2283133175473
"1596" 319 68.7539482301543 24.1074432721589
"1597" 319.2 69.5172890048099 24.7266520131837
"1598" 319.4 70.7863159302405 25.1124133149847
"1599" 319.6 72.6617309553426 25.7328497787287
"1600" 319.8 74.484864339548 26.498783270579
"1601" 320 75.4165180735926 27.3845232607687
"1602" 320.2 77.1417259833445 28.1850238888639
"1603" 320.4 79.0666636205096 29.1653087709258
"1604" 320.6 81.1280668199436 30.2678491761015
"1605" 320.8 82.9471720927462 31.853698582012
"1606" 321 85.2477013485622 33.1513037340277
"1607" 321.2 88.6344300514144 35.027791537216
"1608" 321.4 92.7621461160758 36.7507917192616
"1609" 321.6 96.9075616827051 38.4489367075967
"1610" 321.8 98.7378708375534 40.7121529251314
"1611" 322 100.791081593998 40.7742817179212
"1612" 322.2 102.255858063355 41.1200784744138
"1613" 322.4 101.89262819831 41.958302071646
"1614" 322.6 101.352276329314 42.7691813976785
"1615" 322.8 99.9745799805428 43.7128145678511
"1616" 323 99.3963939437837 43.5756450265606
"1617" 323.2 98.0603249855806 43.9963067276532
"1618" 323.4 96.9647438675081 44.4037872637572
"1619" 323.6 95.330999145184 45.4392976544806
"1620" 323.8 92.921952839553 46.6529835788237
"1621" 324 89.1370486635258 47.7552480865298
"1622" 324.2 85.7868267037968 49.5649387389978
"1623" 324.4 81.89065838359 51.1446108544539
"1624" 324.6 77.6874966334684 51.5365390131301
"1625" 324.8 74.4820386449212 52.4637264545312
"1626" 325 69.7939470664384 53.7971718687794
"1627" 325.2 65.5861146059624 53.8335512374955
"1628" 325.4 60.1659699461432 54.8052858204064
"1629" 325.6 55.2010921435155 56.558189978447
"1630" 325.8 51.0116249307478 57.7577097773382
"1631" 326 45.3773780979044 57.3331900978612
"1632" 326.2 41.5565470267227 55.7704969702695
"1633" 326.4 37.1347749528556 53.8950267659208
"1634" 326.6 32.9997230284293 51.341965676411
"1635" 326.8 29.9105153596849 48.5247498242923
"1636" 327 29.7127520831238 46.1715602277975
"1637" 327.2 29.1407085352251 44.4499557758511
"1638" 327.4 29.3249629428464 43.644757973273
"1639" 327.6 28.9490379952309 42.6729678592603
"1640" 327.8 28.6068166347749 42.5689126642842
"1641" 328 28.3636279178419 42.3254283510555
"1642" 328.2 27.6992411484393 41.6578065025246
"1643" 328.4 27.0042238796888 41.6315005444502
"1644" 328.6 26.7669865860854 40.9236917204582
"1645" 328.8 26.4033840159286 41.0050609889864
"1646" 329 25.6654319621144 40.3507311001198
"1647" 329.2 25.1514207209062 40.2963172704246
"1648" 329.4 24.5276389685459 39.8464790393038
"1649" 329.6 23.9878005097726 38.8360802484584
"1650" 329.8 23.6526815267748 38.2107494805532
"1651" 330 22.8997212318057 37.0560266940204
"1652" 330.2 23.0316277508237 35.2104047434738
"1653" 330.4 23.6190798386978 33.3011464434701
"1654" 330.6 23.9354485543279 31.0952764646955
"1655" 330.8 24.9072582044974 27.7733021218719
"1656" 331 27.8886937395474 25.2954134426972
"1657" 331.2 31.301641331 22.8480153512725
"1658" 331.4 34.2277855724662 20.4758975602725
"1659" 331.6 36.4587797076981 17.6349703481274
"1660" 331.8 37.253947735306 13.6704964195395
"1661" 332 38.5319290853771 9.10487698924017
"1662" 332.2 40.1606604564556 6.59504879242712
"1663" 332.4 43.1613311631983 6.14441986415341
"1664" 332.6 45.9531504452792 7.62450824219504
"1665" 332.8 48.8835100248847 8.83377567945619
"1666" 333 51.7316632702744 10.5719846951765
"1667" 333.2 54.2127116728987 13.1418915819868
"1668" 333.4 57.600800867232 16.8771286129928
"1669" 333.6 60.3835786106488 20.1638798417122
"1670" 333.8 63.5352969766475 23.28356680196
"1671" 334 67.6062880911063 26.5292403791514
"1672" 334.2 71.4467143824736 28.125153182525
"1673" 334.4 74.7752701875476 28.391379717668
"1674" 334.6 77.5025457697526 29.3001916003043
"1675" 334.8 77.954129284873 29.9657278030802
"1676" 335 78.5863370385448 31.0340135443354
"1677" 335.2 79.3678219691657 31.9468499604429
"1678" 335.4 79.6744066245064 32.2396681732173
"1679" 335.6 79.5099245917235 32.78785966732
"1680" 335.8 80.5801521462284 33.7582863456456
"1681" 336 80.3233188342744 35.4506893874901
"1682" 336.2 80.3141768788343 36.8078564806893
"1683" 336.4 80.3927061802844 37.2372881975907
"1684" 336.6 80.3327414777878 37.0723411049216
"1685" 336.8 79.8729269797046 37.2314535718697
"1686" 337 78.7662221761787 37.4791815237355
"1687" 337.2 78.3837266951417 38.3246024562292
"1688" 337.4 77.6352640227157 38.7722583112312
"1689" 337.6 76.8921964145105 39.7068538997018
"1690" 337.8 76.1755003724942 41.1794320115386
"1691" 338 75.0111502203382 42.9388131292481
"1692" 338.2 74.1055466579872 43.8486841921683
"1693" 338.4 72.8261009409434 44.8924381806721
"1694" 338.6 71.8260378412297 46.6078878144887
"1695" 338.8 70.5297205095053 48.1158066379521
"1696" 339 68.9528342210012 50.4789679845721
"1697" 339.2 66.8667096427966 53.5071288352335
"1698" 339.4 64.7070099361437 56.8804413567265
"1699" 339.6 64.0580596424963 60.4263628488487
"1700" 339.8 63.0522756751542 65.1580966332818
"1701" 340 62.2415991088815 68.4957007454678
"1702" 340.2 60.417977209604 73.330287608378
"1703" 340.4 58.0268906837913 77.6874553980665
"1704" 340.6 54.8088204698169 82.4225659932512
"1705" 340.8 52.7235074735259 86.4041595146058
"1706" 341 49.6224123893149 90.6483980634622
"1707" 341.2 46.089634137299 94.5084230727728
"1708" 341.4 41.3981481525249 98.0789994185951
"1709" 341.6 37.7355407772972 101.812412407694
"1710" 341.8 35.8536216945272 103.030085564507
"1711" 342 32.9731215146649 100.638627013108
"1712" 342.2 28.7021776426488 98.8305127101386
"1713" 342.4 23.7004355949319 97.0161686048534
"1714" 342.6 21.133159436073 93.1318261706775
"1715" 342.8 19.0933699404421 87.8299094675384
"1716" 343 18.0842648839777 82.1103182391085
"1717" 343.2 17.53841833215 77.1865678799472
"1718" 343.4 18.2048282601374 71.4277046589234
"1719" 343.6 19.5505226338068 65.2972924674017
"1720" 343.8 21.8056861596049 59.4317584715406
"1721" 344 25.8651553042066 53.9781161991817
"1722" 344.2 29.6414835378999 49.7269819334084
"1723" 344.4 33.478794248664 46.145924541204
"1724" 344.6 35.6560707679006 42.9445757518062
"1725" 344.8 38.8943278704748 40.6514404238537
"1726" 345 43.4070177569337 38.1586352805349
"1727" 345.2 47.8835918871632 35.8387447008868
"1728" 345.4 50.742129070955 34.7769023636864
"1729" 345.6 51.178386561172 33.9440895136831
"1730" 345.8 52.1150270789654 33.5692114287964
"1731" 346 54.2158108341048 32.4349268394035
"1732" 346.2 57.5287469275127 29.8270608711739
"1733" 346.4 61.0359751153057 27.2013386153968
"1734" 346.6 64.9721990868929 26.8752650692232
"1735" 346.8 69.2316228514373 26.7000972728181
"1736" 347 73.4143258427101 26.0386616960279
"1737" 347.2 77.0397532035171 27.5528006908104
"1738" 347.4 81.0111301541382 29.7785607025186
"1739" 347.6 85.3213587260275 32.9748500085249
"1740" 347.8 86.4131636868257 36.6821883363338
"1741" 348 86.5515463277318 41.0440097699306
"1742" 348.2 85.9036469515157 46.2398128819432
"1743" 348.4 85.9684392988359 50.5727133890964
"1744" 348.6 87.2854059988456 55.8249382024423
"1745" 348.8 88.8929813568156 59.9866373549378
"1746" 349 90.3709858550077 65.3849116028209
"1747" 349.2 89.9423775993917 71.2073601137342
"1748" 349.4 88.6018308587504 76.7102796844264
"1749" 349.6 85.8779497208445 80.4708960340767
"1750" 349.8 83.0545566602544 86.309259651727
"1751" 350 80.3060165144822 90.7318058928747
"1752" 350.2 77.2962418601631 92.2909000088715
"1753" 350.4 73.1123180183004 93.980854255251
"1754" 350.6 69.1660176679441 94.5073451273333
"1755" 350.8 68.0789151920743 93.6935182195948
"1756" 351 66.4947676152339 92.7946550032672
"1757" 351.2 64.5528206608979 91.5074880932056
"1758" 351.4 63.0883886568095 89.0791547118369
"1759" 351.6 60.7386096093761 86.1168381165352
"1760" 351.8 57.9593092434172 82.7905838277471
"1761" 352 55.0086704921188 78.8316170710059
"1762" 352.2 52.4919327054802 74.1261678806513
"1763" 352.4 50.4198894326505 69.4126692793902
"1764" 352.6 48.7640647260515 64.6017880437706
"1765" 352.8 47.89037172989 59.3570006908836
"1766" 353 48.5183844416216 53.4174790118874
"1767" 353.2 49.3160518283386 47.3546209215335
"1768" 353.4 49.6377840616626 42.4190492405561
"1769" 353.6 50.8256079464554 38.7112816837017
"1770" 353.8 52.670905160283 35.5407048065134
"1771" 354 53.5443667265625 32.3774938834583
"1772" 354.2 54.5298980136928 28.2358546439701
"1773" 354.4 55.677739336227 24.6698938384715
"1774" 354.6 57.0367001646816 20.8661781306525
"1775" 354.8 58.7804142933083 21.0312778287511
"1776" 355 60.2805886263652 21.8415584278468
"1777" 355.2 62.1293806252522 22.1250844872272
"1778" 355.4 63.9067079203308 23.1263972356431
"1779" 355.6 67.0929973269623 23.8028059542263
"1780" 355.8 71.5138149853641 25.5698311401964
"1781" 356 75.9902402767994 27.3591735612599
"1782" 356.2 80.0662027058065 28.6294501497722
"1783" 356.4 83.4159831281829 29.5221258713754
"1784" 356.6 87.5045054837969 31.1016475216233
"1785" 356.8 91.4527952037472 33.9029501014805
"1786" 357 94.5852711005434 37.5420863378742
"1787" 357.2 97.582179256827 40.5823763964876
"1788" 357.4 101.261395194311 44.7318091375521
"1789" 357.6 103.705597975699 48.3672245226041
"1790" 357.8 103.233984050354 49.9608574933488
"1791" 358 101.935246871971 50.4081909010659
"1792" 358.2 102.146457216686 50.4616973533236
"1793" 358.4 102.785256142049 50.2451159288489
"1794" 358.6 103.042868577201 49.835765221423
"1795" 358.8 103.802676368894 49.7942910556623
"1796" 359 103.936048319105 49.0437923437175
"1797" 359.2 103.98792293379 48.6732976997872
"1798" 359.4 103.633026140829 48.5646993116144
"1799" 359.6 103.418764866887 47.7780605153497
"1800" 359.8 103.22843923515 47.4658027480283
"1801" 360 102.863354472333 47.2946304010144
"1802" 360.2 102.10018568326 46.8392301548735
"1803" 360.4 100.509983871819 46.6937750139575
"1804" 360.6 99.6277246633366 46.3361633563129
"1805" 360.8 98.5845934469735 46.2556408893129
"1806" 361 96.6623827980131 45.5794436322478
"1807" 361.2 95.0344396720199 45.2184985415532
"1808" 361.4 93.7360594254854 44.7160485471566
"1809" 361.6 92.9869852825481 44.0393358789163
"1810" 361.8 91.7273146008932 43.6207309688081
"1811" 362 90.990981568049 43.5893977835362
"1812" 362.2 89.5481736059027 42.9196443891448
"1813" 362.4 88.0389875703547 41.7626286993451
"1814" 362.6 86.7579521744118 40.2395801157441
"1815" 362.8 85.8456896723483 37.9977844569722
"1816" 363 85.0536905503764 35.5794017674788
"1817" 363.2 84.4565120601421 33.1342446407337
"1818" 363.4 82.6218989708241 31.579975959631
"1819" 363.6 80.3343682143542 28.4385383114693
"1820" 363.8 78.5724685391986 24.8981687447519
"1821" 364 76.6957205783165 20.1596654018099
"1822" 364.2 76.8047864996912 16.1710289850988
"1823" 364.4 76.9857308784785 10.7755573953583
"1824" 364.6 76.7803807762285 9.78446913428406
"1825" 364.8 78.512632949415 9.96866717448919
"1826" 365 79.8400260426107 9.42004763610627
"1827" 365.2 80.1843809364876 8.81340321768788
"1828" 365.4 79.1067985943016 7.50856889461745
"1829" 365.6 77.3330238182273 7.08927078208478
"1830" 365.8 75.2544506043747 6.82979182996312
"1831" 366 73.313861024875 6.95007823473341
"1832" 366.2 70.9097043548933 7.20903206824708
"1833" 366.4 70.6375184125313 7.03784978449091
"1834" 366.6 70.4525880350541 7.26872112329463
"1835" 366.8 70.5399718004632 8.8465983573602
"1836" 367 70.8682949014157 9.93869528468295
"1837" 367.2 71.1104260495412 10.9890318298509
"1838" 367.4 70.6789038450389 13.3919598659544
"1839" 367.6 69.9536594543979 15.7678254139366
"1840" 367.8 68.9534153992451 17.7060143095986
"1841" 368 66.8774077161922 20.7788190321335
"1842" 368.2 64.075933486535 22.6820395000379
"1843" 368.4 60.7158645254943 24.9030177602996
"1844" 368.6 57.3636742145199 27.2226775400006
"1845" 368.8 53.7508388209489 29.5389982685703
"1846" 369 51.7347932178501 33.3682128416862
"1847" 369.2 49.3068769580886 36.8102273491643
"1848" 369.4 47.0550206485425 40.1787060659688
"1849" 369.6 44.5729516207542 43.6346862442337
"1850" 369.8 42.2135213505151 46.9781386642704
"1851" 370 38.1750459254438 49.1358171631084
"1852" 370.2 34.4597492369733 50.9644717059171
"1853" 370.4 30.2731054383606 50.9135342454869
"1854" 370.6 26.2498618166985 49.2757079194736
"1855" 370.8 22.9100712671934 46.158776761807
"1856" 371 19.512316179019 42.8749385272871
"1857" 371.2 18.6421760439325 37.9371960503175
"1858" 371.4 20.0780979693809 35.0063694115053
"1859" 371.6 22.5399912068656 32.2745332206375
"1860" 371.8 25.9278713579485 30.3867249456592
"1861" 372 28.5357393451212 26.624036250201
"1862" 372.2 29.5742912600421 25.6923217437001
"1863" 372.4 31.8297332694575 24.1501018593737
"1864" 372.6 36.138116901635 21.4911421563334
"1865" 372.8 39.0137300683906 20.6361960538408
"1866" 373 43.8432983559318 19.2027213921627
"1867" 373.2 49.0007245661817 17.9183564140972
"1868" 373.4 53.716206473632 16.8145172384955
"1869" 373.6 59.323866881833 15.4906754562916
"1870" 373.8 62.6029542740577 13.3381375781671
"1871" 374 66.1329645653918 11.1482485179376
"1872" 374.2 68.2632242930114 10.8141132928025
"1873" 374.4 68.3416458421679 11.7176059226747
"1874" 374.6 67.5090643558404 11.8690659897861
"1875" 374.8 66.8046686087139 11.1279545182146
"1876" 375 65.7805742010029 10.0786675987707
"1877" 375.2 63.8558078652794 10.0390935674316
"1878" 375.4 62.2151170158249 9.97493683842811
"1879" 375.6 60.2318744035552 9.89280251718559
"1880" 375.8 56.5836970938599 9.99787668685787
"1881" 376 52.8630750475906 10.2844368158198
"1882" 376.2 49.9745832202831 10.5099530913693
"1883" 376.4 45.9704624950845 9.96069186874855
"1884" 376.6 41.9292492495673 8.475639285386
"1885" 376.8 37.6765555754561 7.78805975763786
"1886" 377 35.4085538294731 8.37554235345424
"1887" 377.2 35.0849234454281 10.1895248759774
"1888" 377.4 33.6691317768625 12.656878850362
"1889" 377.6 31.6379775158328 16.0652749129494
"1890" 377.8 29.1510111748068 19.9544252780657
"1891" 378 26.8907323986806 23.5734243623905
"1892" 378.2 24.4449794285633 26.9100406859636
"1893" 378.4 21.0924186169336 28.6441983390087
"1894" 378.6 17.2537564225521 31.5312496918719
"1895" 378.8 13.2625712936851 33.5491254509499
"1896" 379 8.37597992225842 35.5755690895689
"1897" 379.2 4.46526112760708 35.6236126267011
"1898" 379.4 4.41475323769341 33.6113836889161
"1899" 379.6 5.28521719977861 32.460085638807
"1900" 379.8 5.79468543705457 32.0598138269998
"1901" 380 5.74970480271163 31.4803180023958
"1902" 380.2 6.68145378446259 30.2672264098921
"1903" 380.4 7.5491530925501 29.8163343490408
"1904" 380.6 8.48623891047466 28.9718402088502
"1905" 380.8 10.3645292304657 27.4743140329814
"1906" 381 12.2793448414175 26.1172787927077
"1907" 381.2 14.4137442715277 23.856023973432
"1908" 381.4 16.6331067842158 20.1730072744948
"1909" 381.6 18.6595343873157 17.5638994427974
"1910" 381.8 20.3928174097815 13.8931001212901
"1911" 382 24.0383999606299 12.3064112899715
"1912" 382.2 28.0740335757402 10.6190662410073
"1913" 382.4 33.0712822958026 8.18230298615967
"1914" 382.6 37.7778741639335 7.0771049610596
"1915" 382.8 42.5149492889484 4.58909601568179
"1916" 383 47.8333950155981 4.60907456205762
"1917" 383.2 52.9804231105127 4.15716348829189
"1918" 383.4 57.6324077125827 4.28324740887279
"1919" 383.6 62.6374609293694 4.43164569817906
"1920" 383.8 67.7045785930827 5.59223804190358
"1921" 384 70.0400358213796 8.48625065596413
"1922" 384.2 71.4732857940098 11.5066998685178
"1923" 384.4 72.903404260742 15.8938997799577
"1924" 384.6 72.6757904442039 20.2295580770404
"1925" 384.8 72.1109094782196 23.9168976410249
"1926" 385 70.4022208502518 25.7234306261255
"1927" 385.2 69.3309887099014 26.9110467428949
"1928" 385.4 67.302988759488 28.3639154794152
"1929" 385.6 64.6690406884332 30.7353633428985
"1930" 385.8 63.1228506148734 34.2131464151923
"1931" 386 62.7118501102423 37.0387563302996
"1932" 386.2 60.8097401480469 39.5888308554993
"1933" 386.4 58.5087352238166 41.767063467397
"1934" 386.6 55.9761545813441 45.4430696418265
"1935" 386.8 52.1572372060997 47.76386981557
"1936" 387 47.8552499173043 48.1117957866105
"1937" 387.2 42.8554466127069 47.5708383937154
"1938" 387.4 37.8685598244936 45.6652462165348
"1939" 387.6 37.0607453643811 44.201422680338
"1940" 387.8 34.592856576437 41.073282953886
"1941" 388 31.2399709496042 36.5868462502081
"1942" 388.2 29.4233304867626 33.003949872765
"1943" 388.4 28.0070355560738 30.482966689138
"1944" 388.6 26.0002211508789 30.5754015138002
"1945" 388.8 21.9582385501847 30.6716539966043
"1946" 389 18.4839088289746 30.9757539278741
"1947" 389.2 17.4892735182522 29.875384356909
"1948" 389.4 18.3112664698473 28.3281661765923
"1949" 389.6 18.5516630150893 28.23980518693
"1950" 389.8 19.3839657137366 28.7245943418549
"1951" 390 19.4778387137466 28.6652328171181
"1952" 390.2 19.9439012865356 29.2051128378473
"1953" 390.4 21.0263718960878 29.4819799423033
"1954" 390.6 21.1924997453847 30.3569577145244
"1955" 390.8 21.9395392513623 30.2552414757935
"1956" 391 22.717260529296 30.4417498467825
"1957" 391.2 24.3574862385146 30.338184877162
"1958" 391.4 27.3284067080327 30.7104191389087
"1959" 391.6 29.8458952259951 32.7989352366327
"1960" 391.8 33.4683466470901 34.7663423202037
"1961" 392 37.0113434272854 37.3610795588689
"1962" 392.2 41.1854995522401 40.4396639492967
"1963" 392.4 45.1898587387756 43.8862858183954
"1964" 392.6 49.3260695229661 47.2368229827606
"1965" 392.8 53.4534388798949 50.3404683721175
"1966" 393 57.967449615633 53.2114944732781
"1967" 393.2 62.6227690656719 55.7113340275042
"1968" 393.4 67.611964527542 58.3520754780526
"1969" 393.6 71.12362678873 60.9014675019349
"1970" 393.8 74.3340378860588 65.0514917466891
"1971" 394 78.2941076872685 69.1149997197555
"1972" 394.2 81.0426328959502 73.7186182841889
"1973" 394.4 85.0852968256091 78.652507712927
"1974" 394.6 85.7302263053635 81.540072489617
"1975" 394.8 84.415559537202 83.4526647959443
"1976" 395 81.8981906679945 87.7704859910357
"1977" 395.2 77.1615141314462 89.9136334184548
"1978" 395.4 73.117683284356 90.8648196592602
"1979" 395.6 67.6150936769526 92.2339686290989
"1980" 395.8 62.8716203841782 93.7224506115103
"1981" 396 57.2604525723071 94.1129849892175
"1982" 396.2 52.9192737789203 92.6209978974251
"1983" 396.4 49.1520463761585 89.1869427204636
"1984" 396.6 46.1479653378295 84.3820901827841
"1985" 396.8 46.2587776065176 79.0982233043563
"1986" 397 45.892541775548 73.2070824766724
"1987" 397.2 45.6127122237487 67.8386672983531
"1988" 397.4 46.3296070088843 62.2483681059475
"1989" 397.6 47.4841617363996 56.3988388385945
"1990" 397.8 48.1278027495746 52.1647763545706
"1991" 398 48.2606045818299 47.8676926436511
"1992" 398.2 48.7464460668098 43.1509647158238
"1993" 398.4 49.4751478807802 38.5713149494768
"1994" 398.6 48.4455194140909 34.8757843377908
"1995" 398.8 48.8289942437518 34.5165356018658
"1996" 399 51.1650675035035 33.8048624552617
"1997" 399.2 55.3117465655457 31.925492003156
"1998" 399.4 59.2495808162943 28.7422438687278
"1999" 399.6 62.6585874863834 26.450889892909
"2000" 399.8 67.1874031972214 24.7485375732641
"2001" 400 71.1208213903024 23.2350855895513
"2002" 400.2 71.3186295921584 25.0181098477301
"2003" 400.4 71.167770299875 27.0424149847691
"2004" 400.6 70.7053263797731 28.9554378959986
"2005" 400.8 70.9905392133553 32.9484098279941
"2006" 401 69.6929163115128 36.5340803909915
"2007" 401.2 69.3141650991526 42.0546685212397
"2008" 401.4 69.181133281314 45.7492351542758
"2009" 401.6 67.8302423965038 50.7898120592218
"2010" 401.8 66.3339311066977 55.8747721112127
"2011" 402 64.813276274294 60.1914054452084
"2012" 402.2 61.5546026776154 64.4973948084679
"2013" 402.4 59.1028934191619 68.2395161673555
"2014" 402.6 54.7797111972057 71.7130045414444
"2015" 402.8 49.8800072268261 74.6041915282006
"2016" 403 45.4509331201928 75.3898441792366
"2017" 403.2 39.7646574747618 75.6726116065669
"2018" 403.4 34.6954703208779 73.7580478888018
"2019" 403.6 30.8172346808827 71.0814633096529
"2020" 403.8 27.4150568076488 66.6909670750734
"2021" 404 23.7729671034587 62.2076875801441
"2022" 404.2 24.1849915779457 58.8949002905563
"2023" 404.4 24.80035470252 55.2863162114961
"2024" 404.6 21.6760693863276 52.745871727144
"2025" 404.8 17.7843257895813 50.6907757598671
"2026" 405 13.9366516646615 48.3517195357931
"2027" 405.2 12.5779751350274 45.8685440129213
"2028" 405.4 14.3278306882944 43.9365017949041
"2029" 405.6 17.4747311774905 42.2153520253507
"2030" 405.8 21.3001716903503 38.7524488423461
"2031" 406 25.0624305911457 37.6890779666648
"2032" 406.2 29.8655185719999 38.0280281931146
"2033" 406.4 34.9191245921993 38.0602134922499
"2034" 406.6 39.3669431509972 39.3451878983593
"2035" 406.8 44.0897818985531 39.7716739062483
"2036" 407 49.4290219174725 41.5948071746801
"2037" 407.2 53.9188484015698 44.6402006294418
"2038" 407.4 57.9767287794609 47.9424217988468
"2039" 407.6 61.8693111717512 52.350621830199
"2040" 407.8 65.2048469309545 57.2799770470266
"2041" 408 67.2428788669521 62.4060223559751
"2042" 408.2 68.7300653808726 68.4181729068263
"2043" 408.4 70.0836037414367 73.6016171957053
"2044" 408.6 71.2782805200703 79.2070613591078
"2045" 408.8 70.1196041057918 84.4436758561752
"2046" 409 67.9422064935013 89.0752573304478
"2047" 409.2 65.0009724840126 95.3042180801542
"2048" 409.4 61.9900794102963 95.4053255405513
"2049" 409.6 59.6606506092609 93.3570208397433
"2050" 409.8 57.3885747623601 90.7974013092784
"2051" 410 55.7229685419985 86.0839985975796
"2052" 410.2 54.7973274999599 81.7112633724771
"2053" 410.4 55.3230447451013 75.5910649671901
"2054" 410.6 56.0508732523875 70.5750666705568
"2055" 410.8 58.5369660966899 66.4151418762573
"2056" 411 62.232124888697 60.7841759166144
"2057" 411.2 65.1728597029039 57.727272809778
"2058" 411.4 67.5026808211083 57.400071825545
"2059" 411.6 72.7302783275649 55.4776729101045
"2060" 411.8 76.4357769308444 55.3992492741521
"2061" 412 81.8700727925 55.0260985772452
"2062" 412.2 86.1242249803728 53.6016811032259
"2063" 412.4 86.6364785479243 53.3305054971847
"2064" 412.6 86.3571107156533 55.7758671297283
"2065" 412.8 84.8632808072367 59.0863776823644
"2066" 413 82.5038075120959 62.2385139151264
"2067" 413.2 80.7780633874029 65.517799936945
"2068" 413.4 78.5916211578114 69.2961545180017
"2069" 413.6 77.0705348981468 72.7378200165185
"2070" 413.8 75.4697976109508 75.0478619469902
"2071" 414 73.6898720603018 75.9495096677967
"2072" 414.2 71.0153698267263 78.9186983993616
"2073" 414.4 66.8755166349338 82.4857957006422
"2074" 414.6 62.8663869674017 86.5105673097385
"2075" 414.8 57.5309912538563 88.262771462508
"2076" 415 52.1884978758278 89.5201615104385
"2077" 415.2 46.4041362867429 89.4051529298608
"2078" 415.4 42.4208310241939 86.9644273226173
"2079" 415.6 39.6065939059376 81.8181715207986
"2080" 415.8 38.4676376817005 76.9854658360632
"2081" 416 37.259559140287 70.2167566510255
"2082" 416.2 37.51084687688 64.8635399110199
"2083" 416.4 37.2282977484095 59.1682171116725
"2084" 416.6 39.2656771273953 54.0630676250613
"2085" 416.8 42.0039025470851 48.7790260128434
"2086" 417 44.9984544818744 44.2398554386152
"2087" 417.2 47.3240525083353 39.8848815669537
"2088" 417.4 49.2905686579558 36.6550919868525
"2089" 417.6 50.3203431128496 31.5048066831914
"2090" 417.8 50.2811371272622 26.8219331596644
"2091" 418 50.0731320237013 23.0906685324511
"2092" 418.2 50.0873171285521 22.9561297818811
"2093" 418.4 51.7553232414433 23.8446777807669
"2094" 418.6 52.0614538548444 23.9371012928302
"2095" 418.8 52.7418209545239 24.627408265226
"2096" 419 53.8584304933064 25.8392547074934
"2097" 419.2 55.5075806009532 26.936819709404
"2098" 419.4 57.7921231791791 28.942534157209
"2099" 419.6 60.431735334114 31.220044645952
"2100" 419.8 62.455927048616 34.272770499233
"2101" 420 65.2962185954465 37.6208667028723
"2102" 420.2 67.9153974948091 41.8493065959668
"2103" 420.4 69.5141029576274 46.2687844857723
"2104" 420.6 69.9728061057761 51.5278196747068
"2105" 420.8 69.8375052564824 56.7640154527444
"2106" 421 69.821693225026 61.9671437400289
"2107" 421.2 68.6005198343318 66.8428804487211
"2108" 421.4 67.6495933388174 73.2531862088507
"2109" 421.6 65.605190334667 78.7772026298188
"2110" 421.8 62.8086145584834 84.1456734921127
"2111" 422 59.8587412095442 89.4167634016507
"2112" 422.2 56.9261128265308 93.2918415435291
"2113" 422.4 53.2041681066048 92.6334724453874
"2114" 422.6 48.2658639199694 92.0402102198964
"2115" 422.8 43.0992314069663 89.5883136123966
"2116" 423 38.7724588101735 87.7026241183868
"2117" 423.2 34.5825372514032 84.0502102923867
"2118" 423.4 31.5502237438707 79.996552306135
"2119" 423.6 30.2566197555279 74.660018974131
"2120" 423.8 29.4884083491548 68.7147343286125
"2121" 424 30.3265815903978 63.9201119345741
"2122" 424.2 30.672604231326 57.8916483486783
"2123" 424.4 32.8906044661633 53.25673443503
"2124" 424.6 34.5623327651625 47.6609046047787
"2125" 424.8 34.6075423588764 43.0647273990647
"2126" 425 35.014656027334 40.9287690899857
"2127" 425.2 34.3120117585827 40.6780374138203
"2128" 425.4 32.7038435919625 40.0211316538431
"2129" 425.6 31.5465835027169 38.3506034327539
"2130" 425.8 28.8634930502676 35.3801992847427
"2131" 426 28.3835158745937 33.020969524836
"2132" 426.2 30.278129165753 32.5472485248854
"2133" 426.4 32.9210068423134 32.7217917206056
"2134" 426.6 37.0543707234892 31.3690626057903
"2135" 426.8 40.961665617747 30.6609985603963
"2136" 427 44.676191696781 30.6486067549221
"2137" 427.2 49.9426113474095 30.7581254382973
"2138" 427.4 55.9892266639143 30.3192922638376
"2139" 427.6 61.915449107536 30.6212313358574
"2140" 427.8 66.5725450831321 29.5608279535849
"2141" 428 71.4546444951874 30.1716876527069
"2142" 428.2 76.7423566831707 32.7292725969844
"2143" 428.4 82.096594909169 35.893862204804
"2144" 428.6 84.6752397141629 38.6034545013797
"2145" 428.8 85.5133421847636 43.7400363495938
"2146" 429 86.8608627602681 48.5628675114047
"2147" 429.2 86.850099009284 54.5743192417504
"2148" 429.4 86.332113171745 60.8351766282307
"2149" 429.6 85.4357915097881 67.2435052059683
"2150" 429.8 82.8164845619328 72.537565462091
"2151" 430 80.6712594660285 78.3884060354526
"2152" 430.2 77.7201824840616 83.6750978532565
"2153" 430.4 74.5539091586904 88.8354332926516
"2154" 430.6 69.7608779825555 91.8559671586053
"2155" 430.8 63.8872940736707 94.1224029952734
"2156" 431 59.0205561098478 94.6210780595196
"2157" 431.2 54.3545353557448 91.9452538322416
"2158" 431.4 50.0269905911931 88.416843822712
"2159" 431.6 47.7077533707617 84.0095479966834
"2160" 431.8 46.4165931740312 78.6418191032873
"2161" 432 46.3702745108546 73.3909750002725
"2162" 432.2 46.1750379210565 67.3140856948515
"2163" 432.4 47.018596534515 62.3728796135089
"2164" 432.6 48.1983653747459 56.9337087921156
"2165" 432.8 49.2944485386901 51.6151899329516
"2166" 433 49.9076813985197 46.1954484618355
"2167" 433.2 50.3497898192747 41.7819513060799
"2168" 433.4 52.396918671394 38.0130780969199
"2169" 433.6 53.7104872023339 32.9408663119211
"2170" 433.8 54.1720212521866 27.7954134370918
"2171" 434 54.6363235287762 27.4744248658753
"2172" 434.2 56.5933521554599 28.6414285485519
"2173" 434.4 58.8102329446877 29.9737059369705
"2174" 434.6 62.6079523081343 31.0620296157454
"2175" 434.8 66.0322363910691 33.1757225901001
"2176" 435 69.5442701791247 36.1721147204346
"2177" 435.2 74.2499270158008 39.4313352111648
"2178" 435.4 76.9223245259161 42.7396323162537
"2179" 435.6 77.6134729362127 47.6272920454968
"2180" 435.8 78.9500017515588 53.8135705508982
"2181" 436 79.1246056205158 57.4770785202754
"2182" 436.2 78.7598448367285 63.5178173077972
"2183" 436.4 77.9766341590563 68.5456070778017
"2184" 436.6 75.2255401128906 72.393779273467
"2185" 436.8 71.5729519145972 77.8774604704238
"2186" 437 68.1484452956203 81.4070912851714
"2187" 437.2 64.0210743803692 83.2541678219058
"2188" 437.4 58.6510489420494 85.8125144174743
"2189" 437.6 53.2513069414722 87.3499329443974
"2190" 437.8 47.2147785699226 87.4606113602442
"2191" 438 42.5922502142515 85.1968778206222
"2192" 438.2 36.9560105150907 83.0545716148684
"2193" 438.4 31.7922127805938 79.9553894279334
"2194" 438.6 27.7106093384799 76.3306053251622
"2195" 438.8 25.3076284797695 72.3763261501258
"2196" 439 22.6512179513073 67.4077130050163
"2197" 439.2 22.3818239525891 63.3541601189227
"2198" 439.4 23.8926302633666 58.5732851313065
"2199" 439.6 25.908630827147 53.2398393362009
"2200" 439.8 27.9619473974845 48.6901382229706
"2201" 440 30.3555882797849 45.5051463813743
"2202" 440.2 32.2679770506315 41.5050790803798
"2203" 440.4 32.4084645670292 37.4928365566733
"2204" 440.6 30.7577616861188 35.4167285836116
"2205" 440.8 30.4142895248764 34.3059383510825
"2206" 441 31.4390129247238 34.5115272162603
"2207" 441.2 32.1269347334474 34.688852776238
"2208" 441.4 33.0684571712938 35.2699713472826
"2209" 441.6 34.3105493300111 35.9114016249295
"2210" 441.8 36.8152881481032 36.3380768513213
"2211" 442 40.645082689797 36.4242372347646
"2212" 442.2 43.5092404384649 36.4834844105294
"2213" 442.4 45.6282483181147 36.7791464042718
"2214" 442.6 47.331555184614 37.5788484240387
"2215" 442.8 51.9495260933645 37.7255802834568
"2216" 443 56.3557297661815 38.2597021913801
"2217" 443.2 61.9058344482951 39.1947558254487
"2218" 443.4 67.2100759141308 39.7572782038329
"2219" 443.6 72.4382709422126 41.0177004868695
"2220" 443.8 76.2697985664754 43.9909994754164
"2221" 444 79.2668155392728 47.7976712493905
"2222" 444.2 81.6059326587889 52.5966237699416
"2223" 444.4 83.5953390063148 58.6564620078989
"2224" 444.6 84.9321163170737 64.6770426615385
"2225" 444.8 86.3430374679454 70.1195821531983
"2226" 445 85.6011657391636 75.1333326440871
"2227" 445.2 82.0847761739122 78.124429866676
"2228" 445.4 78.4375668484896 82.8392215438457
"2229" 445.6 73.9124061258564 87.253669875141
"2230" 445.8 68.8919687701428 88.7863382571015
"2231" 446 63.5962559648585 88.5826910313531
"2232" 446.2 58.440802818829 87.6507440433025
"2233" 446.4 53.190099837927 85.4364643702794
"2234" 446.6 49.4870482949361 81.911585076351
"2235" 446.8 45.9526534164456 77.1192785547413
"2236" 447 44.024855421482 71.9946900868566
"2237" 447.2 43.43167284999 65.9416893594377
"2238" 447.4 44.6930115447513 60.6645770579691
"2239" 447.6 45.8611166457936 55.6773635544112
"2240" 447.8 48.4352191690046 50.8441693259228
"2241" 448 49.393874981689 45.5359834174636
"2242" 448.2 50.9730018337582 40.7408512685495
"2243" 448.4 53.8236014933027 36.4324543855236
"2244" 448.6 55.2808089246511 31.7854572404652
"2245" 448.8 54.7196880386147 27.4108879220586
"2246" 449 55.9964526809531 27.2355961456852
"2247" 449.2 57.99231534827 28.9189985246468
"2248" 449.4 59.577689970982 30.662028962346
"2249" 449.6 61.7141037798605 33.3568112707923
"2250" 449.8 65.8181843124093 35.5364474857465
"2251" 450 67.063283805334 37.0840347778184
"2252" 450.2 70.8325060508221 39.2793853008804
"2253" 450.4 74.7313257996006 42.6678484114513
"2254" 450.6 79.0216902836765 46.8674227181127
"2255" 450.8 82.7595821530145 51.1596833254508
"2256" 451 84.5544235857096 56.0874754545092
"2257" 451.2 85.5947227221249 62.0709374075934
"2258" 451.4 87.1330274182264 68.0313833815152
"2259" 451.6 86.8213177065286 73.2509549898221
"2260" 451.8 83.2188250508355 75.0772680157636
"2261" 452 77.6105592153736 77.7838012862474
"2262" 452.2 73.2693441244771 78.1329601012513
"2263" 452.4 68.0458708133027 78.935405884854
"2264" 452.6 62.0907909751825 78.8799696790393
"2265" 452.8 56.6362305368537 78.1143947124918
"2266" 453 52.627507059361 75.2651614157449
"2267" 453.2 47.7964735686742 71.4078385888258
"2268" 453.4 44.1246762340746 66.999585586994
"2269" 453.6 42.5395889128042 62.242784306531
"2270" 453.8 43.2420882955792 56.5525131176179
"2271" 454 45.3313171660515 51.9604888204409
"2272" 454.2 47.5040318294555 47.2440716451174
"2273" 454.4 48.271193230586 43.5762736401606
"2274" 454.6 48.4002569894464 38.3832487266174
"2275" 454.8 47.1403712592986 35.0229823450737
"2276" 455 45.9654381975741 34.6737685722416
"2277" 455.2 47.7926852108756 33.2810750267727
"2278" 455.4 50.3892001351374 32.1220566630156
"2279" 455.6 53.8119212587012 29.8803965643385
"2280" 455.8 58.6793467847785 27.0557481054772
"2281" 456 62.8624908953174 25.3681426374304
"2282" 456.2 66.5496435968911 26.0754638349072
"2283" 456.4 71.3921323536342 28.3498583141636
"2284" 456.6 75.4500404772659 31.221661048165
"2285" 456.8 78.527753845878 35.3108001598545
"2286" 457 82.9601092093924 39.6623530022615
"2287" 457.2 85.2058346984922 43.9473221428147
"2288" 457.4 87.9405606201476 49.4077792240779
"2289" 457.6 88.5487771261104 54.547943650044
"2290" 457.8 88.9646211248442 60.648062230621
"2291" 458 88.9750271078073 66.0837118527546
"2292" 458.2 87.5372048271818 71.8379752793692
"2293" 458.4 84.7903737050009 77.02730062913
"2294" 458.6 81.5064067492108 82.8179858849246
"2295" 458.8 76.8999286962937 87.4682073117415
"2296" 459 71.4364038372562 90.1600724602002
"2297" 459.2 65.6783129794979 92.699044701538
"2298" 459.4 59.5424726446349 93.4231257052768
"2299" 459.6 55.007523490808 93.4990607987955
"2300" 459.8 51.295025511381 90.4405752275426
"2301" 460 48.310024268598 85.870877605364
"2302" 460.2 45.6034182748617 80.1571668645423
"2303" 460.4 45.3034737073329 75.335270903047
"2304" 460.6 45.1221261411275 69.1362043836846
"2305" 460.8 45.6769998646468 63.3245226769286
"2306" 461 47.2414111741194 58.213079983943
"2307" 461.2 49.6840005216938 53.8685156141197
"2308" 461.4 52.4377792533118 49.7539466210553
"2309" 461.6 55.5216852051487 45.1482807819791
"2310" 461.8 58.7416882330159 39.8508204401971
"2311" 462 62.0313725977188 37.672906224451
"2312" 462.2 64.5968762218462 37.408608181663
"2313" 462.4 68.0835640098991 38.4152245133648
"2314" 462.6 72.6341527915127 38.6755601273204
"2315" 462.8 76.5649799125096 39.7949000857269
"2316" 463 78.1670616518683 42.3317780822058
"2317" 463.2 80.3737980662588 44.8644680093675
"2318" 463.4 83.4331954453538 48.6780046963577
"2319" 463.6 84.9985129003049 51.4712717767473
"2320" 463.8 84.8319077482557 56.3374051973594
"2321" 464 83.9902966577332 61.533366571101
"2322" 464.2 82.2530393429997 67.3213524344356
"2323" 464.4 79.1310837948284 72.8604341795899
"2324" 464.6 75.5236115008648 76.8336770920939
"2325" 464.8 70.6827625934011 79.5382822141868
"2326" 465 65.4974130319032 82.5379104357158
"2327" 465.2 59.3835571675537 84.4703303645919
"2328" 465.4 53.8526532220083 84.4402234497463
"2329" 465.6 48.4488031034752 83.8686982682578
"2330" 465.8 42.7400291212136 81.9413048404326
"2331" 466 37.7191566894842 79.4534070719129
"2332" 466.2 33.6932878646764 75.009527256715
"2333" 466.4 31.0580143453908 69.9049380112737
"2334" 466.6 30.1301526178997 64.644796480748
"2335" 466.8 30.8432955707938 59.2107960138584
"2336" 467 31.57313237559 53.6190894730088
"2337" 467.2 34.8244628910096 50.7400856201402
"2338" 467.4 38.6451945336199 48.5897558390095
"2339" 467.6 42.4353247909058 47.6985222062299
"2340" 467.8 44.845969441229 48.3025753898055
"2341" 468 50.2375688271264 47.5728644572354
"2342" 468.2 55.4748553362053 47.452130058264
"2343" 468.4 60.8741410143709 48.5046584576741
"2344" 468.6 65.6695019585271 48.9585453379752
"2345" 468.8 71.1538178791657 50.2302780796231
"2346" 469 77.6103843792006 51.7778936149738
"2347" 469.2 82.4212031595314 54.103419206479
"2348" 469.4 85.1722080012409 57.818529289686
"2349" 469.6 86.4478017353222 62.8939103986153
"2350" 469.8 88.0693459714064 69.2395555222563
"2351" 470 86.9772625649988 74.7696977154924
"2352" 470.2 83.9281558530083 77.2235893150836
"2353" 470.4 79.7615469115407 81.4189787245415
"2354" 470.6 75.0761096882351 83.9645543514838
"2355" 470.8 70.3700611425158 86.842260504037
"2356" 471 64.443024190375 89.246254676144
"2357" 471.2 58.6181490311678 90.478359919136
"2358" 471.4 52.8250386779928 91.3673899264558
"2359" 471.6 46.4146901202958 90.8318885694032
"2360" 471.8 41.0696409794885 88.9667727561916
"2361" 472 35.4915750522867 87.2694904681722
"2362" 472.2 29.4870411682897 84.6570078130717
"2363" 472.4 24.9517948309766 81.5720572194325
"2364" 472.6 20.6082393678648 78.2230688874332
"2365" 472.8 15.9906785259557 73.2957383582691
"2366" 473 14.2701464956277 68.5253458311098
"2367" 473.2 13.3385154902856 62.4460430820952
"2368" 473.4 14.3095119622112 58.02914931854
"2369" 473.6 16.5544953857801 53.1130674873125
"2370" 473.8 19.4133655944737 48.8071130173056
"2371" 474 21.2624422342519 43.1524031356963
"2372" 474.2 20.7067687872725 39.5006942069018
"2373" 474.4 20.1885191751594 38.7821278657845
"2374" 474.6 21.9533496746927 39.6208330892684
"2375" 474.8 23.3168811387966 41.2501686219294
"2376" 475 26.2863373933735 42.8287137197267
"2377" 475.2 29.847651493361 44.4022632732469
"2378" 475.4 33.4667441215329 45.332526212801
"2379" 475.6 37.9276775217477 46.4711481519538
"2380" 475.8 41.1688814120024 47.0249427456839
"2381" 476 45.1513214255343 47.7770108896256
"2382" 476.2 49.6666399358466 50.2692772322067
"2383" 476.4 54.9642814121665 52.8281649598255
"2384" 476.6 59.8279746040363 55.7784413956728
"2385" 476.8 64.577855338489 58.619474013722
"2386" 477 68.908137543408 60.3497981098376
"2387" 477.2 73.5117854547782 63.6584569505614
"2388" 477.4 78.07858956929 67.3371110757008
"2389" 477.6 82.3843555618866 71.186436353864
"2390" 477.8 84.6202430575384 76.7286647595328
"2391" 478 83.6827394571761 80.0727801513666
"2392" 478.2 80.0027863571759 82.1446118474148
"2393" 478.4 75.000638879577 85.4756975331423
"2394" 478.6 69.7095274583036 88.5468737765006
"2395" 478.8 64.9944813110106 88.9884278985073
"2396" 479 59.2128159237609 89.7536442250971
"2397" 479.2 54.8898777122896 87.9388795663066
"2398" 479.4 49.337160445641 85.4127784636003
"2399" 479.6 46.2566348371858 81.6213968517141
"2400" 479.8 43.2653316625541 77.0988136048339
"2401" 480 41.8671531040823 71.7468143450594
"2402" 480.2 42.0386222744807 65.9975907576612
"2403" 480.4 43.4880215983578 60.1957352659752
"2404" 480.6 45.8001874557478 55.4890612192694
"2405" 480.8 48.6785309173923 50.6487308047024
"2406" 481 52.6993515377435 45.8550415854131
"2407" 481.2 56.1960761383794 43.7653128229561
"2408" 481.4 59.6911736223703 42.5283143459136
"2409" 481.6 63.7663275861087 39.8438322733593
"2410" 481.8 65.4503768182677 35.9583758157261
"2411" 482 66.154194541803 35.8564080627623
"2412" 482.2 68.2969223690307 38.3935983404745
"2413" 482.4 70.3473396615173 41.2543224859224
"2414" 482.6 74.4806256645803 45.2530880736864
"2415" 482.8 76.1864049046054 49.579869917164
"2416" 483 78.1810202678593 53.8420285780276
"2417" 483.2 80.4800000570958 59.4313978060163
"2418" 483.4 82.8563496418846 63.9423421467366
"2419" 483.6 85.4828130523882 69.9733428122301
"2420" 483.8 86.9752340853131 75.7653695664423
"2421" 484 85.7547061441603 80.7140624479909
"2422" 484.2 82.647770847629 85.9710650380865
"2423" 484.4 78.5061558013147 90.4434857757747
"2424" 484.6 73.4740695674872 93.0425800848113
"2425" 484.8 67.8020358866711 95.0991739777594
"2426" 485 63.1130625257505 95.5273747998276
"2427" 485.2 58.0281161713406 95.3438946510294
"2428" 485.4 51.9290866805183 94.5569086802789
"2429" 485.6 45.2733428213533 93.2663760427552
"2430" 485.8 40.1880862467599 90.6908113660172
"2431" 486 36.8167446854559 87.2937859175499
"2432" 486.2 34.277308488592 82.534461086746
"2433" 486.4 31.6184279430916 77.4584527018551
"2434" 486.6 29.6665181014675 71.509624193661
"2435" 486.8 30.4132520242209 65.6292070981788
"2436" 487 32.006031909057 59.5538876833735
"2437" 487.2 33.881179282783 55.9792867276434
"2438" 487.4 35.6991327272761 50.6045736803247
"2439" 487.6 38.52611639075 46.2742628410665
"2440" 487.8 42.4326292732122 43.7798565828305
"2441" 488 47.705978099464 41.1162119351439
"2442" 488.2 52.7913550829696 38.5304038148175
"2443" 488.4 58.3053131464685 37.4080449976887
"2444" 488.6 63.8072867224171 35.9059108104892
"2445" 488.8 68.2494737320663 32.7577874546356
"2446" 489 71.5300628149858 31.213432393716
"2447" 489.2 74.1222506199811 34.0007026883953
"2448" 489.4 76.7444882021749 37.6525732421239
"2449" 489.6 78.7735230307011 41.4107896392191
"2450" 489.8 80.4141515472592 44.8125755515736
"2451" 490 80.8514400387869 48.7773958520643
"2452" 490.2 81.8276925421678 53.1077734968047
"2453" 490.4 81.789164008743 58.7052306596853
"2454" 490.6 80.1133669679348 64.048503319571
"2455" 490.8 77.8342262193294 70.0809029637141
"2456" 491 74.5157346305081 75.8940860740009
"2457" 491.2 70.0263800520465 81.0748497737937
"2458" 491.4 65.8759157108427 83.6576448827883
"2459" 491.6 60.8267693433305 87.5243110373238
"2460" 491.8 55.1962247804743 90.8025267573509
"2461" 492 50.0249720315598 91.7296614958
"2462" 492.2 43.6319941698017 91.627491033295
"2463" 492.4 37.3711624286344 90.9231275071394
"2464" 492.6 31.2630208565529 89.2880754048986
"2465" 492.8 25.7788018559667 87.0764318731495
"2466" 493 20.4397419563134 83.4294366673356
"2467" 493.2 17.2232297606878 79.0456953154612
"2468" 493.4 14.1454901286419 73.7515066078361
"2469" 493.6 13.7253604012051 68.4461764808722
"2470" 493.8 15.6773150160926 62.4931570752112
"2471" 494 17.8634664855268 57.2184897473835
"2472" 494.2 21.2366051346423 53.6678852215269
"2473" 494.4 25.1328296684795 49.1103124122028
"2474" 494.6 29.6210949415674 44.8281589622117
"2475" 494.8 32.951280789892 41.1054216649876
"2476" 495 35.4601443733843 38.9131183585815
"2477" 495.2 35.3324925686524 37.1156706133273
"2478" 495.4 35.1372442344245 34.7974369854441
"2479" 495.6 34.4965282304241 31.4092811112988
"2480" 495.8 34.9906773982358 27.5762765118281
"2481" 496 36.9099907077464 27.9578274630784
"2482" 496.2 40.472482633422 27.2394767492673
"2483" 496.4 45.6479120664786 26.5833269078452
"2484" 496.6 51.8055012231001 25.9758293436709
"2485" 496.8 55.8969739771416 25.8637155654108
"2486" 497 60.7423717417487 25.7255091250698
"2487" 497.2 65.0570833411614 27.4230611574222
"2488" 497.4 70.1920390743447 29.6737249000048
"2489" 497.6 74.5411067419131 32.4830712726874
"2490" 497.8 79.2675521696792 36.1298672850382
"2491" 498 83.0678451976084 40.7649917429668
"2492" 498.2 85.830795568808 45.965540681281
"2493" 498.4 87.6739735781794 49.697339331952
"2494" 498.6 89.0261566163318 55.2535582502631
"2495" 498.8 89.912532570555 61.6074295823857
"2496" 499 90.0388132796117 67.7373210503969
"2497" 499.2 89.4157916845255 74.4352464637365
"2498" 499.4 86.7902814352278 78.7600745908212
"2499" 499.6 82.0592739995975 82.8528317467887
"2500" 499.8 76.7600944210494 86.4699982665391
"2501" 500 72.8210882358315 88.921780869031
"2502" 500.2 67.9338457896996 90.110095806306
"2503" 500.4 61.1923437994639 91.4474705141731
"2504" 500.6 54.4888876047762 91.2892837694173
"2505" 500.8 48.185112526776 89.9969919845568
"2506" 501 43.8045177543549 87.9170623022199
"2507" 501.2 39.1489648600171 83.7135302675696
"2508" 501.4 36.8356285884723 78.8779812987032
"2509" 501.6 34.5920104453754 73.350076439414
"2510" 501.8 33.9816778896089 67.9749485713258
"2511" 502 34.3814420154708 62.7627912250067
"2512" 502.2 34.9268298503915 56.6685708653008
"2513" 502.4 36.3282841165964 53.2156626691109
"2514" 502.6 38.0170199463968 48.2536974338547
"2515" 502.8 39.8999774420109 43.4758081697473
"2516" 503 42.6485634252667 40.3416978370789
"2517" 503.2 45.4566842800885 36.4524537608398
"2518" 503.4 48.0468907351492 32.0694566709575
"2519" 503.6 49.4599515007 27.1369510864462
"2520" 503.8 49.0875648951556 21.8199537718252
"2521" 504 49.4894654050281 20.6905475113695
"2522" 504.2 51.5364245900438 21.929687203487
"2523" 504.4 54.5692028957415 23.0374808585274
"2524" 504.6 58.2925957532824 23.6511004113639
"2525" 504.8 61.3393640314587 25.0668227008872
"2526" 505 65.7220921092535 26.3664560948625
"2527" 505.2 70.7350774531708 27.990986562951
"2528" 505.4 75.2952691115875 30.8543855647492
"2529" 505.6 77.7155449545723 33.8867383065518
"2530" 505.8 80.9784949300194 38.0044785344586
"2531" 506 83.1865312513563 43.2685652573908
"2532" 506.2 84.5900811191341 48.7830494762039
"2533" 506.4 85.3925915058516 55.1900461100837
"2534" 506.6 84.8356083458969 60.6716889372475
"2535" 506.8 84.1832142737433 66.3529241114064
"2536" 507 82.4255451018647 72.4237429081335
"2537" 507.2 80.322479582636 77.9588315352093
"2538" 507.4 76.8662720488458 83.3066930208694
"2539" 507.6 73.5541146225416 88.7893809257869
"2540" 507.8 70.2864418659669 92.8139396592903
"2541" 508 67.6303579390774 96.7676848873054
"2542" 508.2 67.2120517149174 101.696456053
"2543" 508.4 65.3282772782809 102.701185015172
"2544" 508.6 63.2484959084648 101.338432364517
"2545" 508.8 58.3648011543386 100.511783772549
"2546" 509 53.3031157645446 100.521566648136
"2547" 509.2 48.4865942843443 100.165490408255
"2548" 509.4 45.2688246745639 99.0462091912823
"2549" 509.6 40.2048656543633 96.7228462552844
"2550" 509.8 34.6530147389599 93.4218077875128
"2551" 510 30.8886246232233 89.5309724566623
"2552" 510.2 27.0139785218916 85.5158963562575
"2553" 510.4 24.1116673774136 80.2373056204198
"2554" 510.6 22.4222823733012 73.9508182418636
"2555" 510.8 21.734753641904 68.2817576024884
"2556" 511 22.6290598228646 62.8477815188356
"2557" 511.2 24.349966268658 57.0138547330221
"2558" 511.4 27.2454765900684 52.379761288535
"2559" 511.6 31.6338351527918 48.3739182179081
"2560" 511.8 35.6039386499396 44.3874656296088
"2561" 512 38.7429679386107 42.4403422650545
"2562" 512.2 43.5794379600976 39.1066228840203
"2563" 512.4 48.7161531152993 37.2137726296041
"2564" 512.6 54.0585686912308 35.7063120428299
"2565" 512.8 59.7266042868564 34.5048891667127
"2566" 513 65.2145115705361 34.1895418369263
"2567" 513.2 70.1671004426251 34.3667668829347
"2568" 513.4 70.3284065003095 34.094992129556
"2569" 513.6 70.7443039761075 33.0633605079392
"2570" 513.8 72.0832775332625 33.4172153508789
"2571" 514 74.4330305073013 35.3740503522218
"2572" 514.2 76.1854656162698 37.1261067532782
"2573" 514.4 77.5576190122225 39.5235152730438
"2574" 514.6 78.4204166361679 41.9710906970988
"2575" 514.8 80.3786760334939 43.8027202623093
"2576" 515 80.9311801947587 45.0032667177629
"2577" 515.2 81.5672417177625 46.7221510629635
"2578" 515.4 82.2891317624006 48.4613894487412
"2579" 515.6 83.1592146196365 49.7677695467183
"2580" 515.8 82.5425931307108 50.8831560575787
"2581" 516 82.3434239432714 51.1501979024207
"2582" 516.2 82.4131891254545 51.2560494310803
"2583" 516.4 83.087592943351 52.0829556521998
"2584" 516.6 82.7929126929918 53.1473780262988
"2585" 516.8 83.3360903706383 54.114192507737
"2586" 517 83.8648010771169 55.2120966200849
"2587" 517.2 83.423235560687 55.7708330996841
"2588" 517.4 83.2396774191209 57.284066131104
"2589" 517.6 82.4467452040951 58.9894579091022
"2590" 517.8 81.1748981331858 60.0567687795093
"2591" 518 80.2466193073985 60.2064928977551
"2592" 518.2 79.3814892928893 61.1148738697433
"2593" 518.4 78.5845125850715 61.1134463802872
"2594" 518.6 76.9466671563249 61.613792728138
"2595" 518.8 75.0118056279399 62.2227234380677
"2596" 519 72.954644600197 62.3726571451379
"2597" 519.2 71.3482929434067 62.8882682017292
"2598" 519.4 69.006745791125 62.8167002681972
"2599" 519.6 66.9397726532893 62.516079534342
"2600" 519.8 64.0072809845617 62.9398483018533
"2601" 520 58.8765841845375 64.0491157668558
"2602" 520.2 54.0900239232132 63.970396933223
"2603" 520.4 49.0745090039353 63.8831053281147
"2604" 520.6 43.719563033507 63.5560153296486
"2605" 520.8 38.157884880881 63.0252028919392
"2606" 521 33.8858848083405 61.4975309714936
"2607" 521.2 29.0143154369154 59.8158447061313
"2608" 521.4 27.2258793174582 56.9955328326652
"2609" 521.6 28.492552643937 54.252650653402
"2610" 521.8 30.7207280019733 52.8608007755657
"2611" 522 32.6194961607608 51.9974306469848
"2612" 522.2 36.3482304154189 51.4482414657451
"2613" 522.4 40.2732676465069 51.2713434149922
"2614" 522.6 44.5159908697652 52.2903456283411
"2615" 522.8 49.3420687431513 54.2522547124429
"2616" 523 54.0455446886082 56.6704995487471
"2617" 523.2 57.8198612040838 59.3187120535868
"2618" 523.4 62.2418569542288 62.8248220644491
"2619" 523.6 65.7662085207917 66.3857083667881
"2620" 523.8 68.6214001003891 71.0894314303646
"2621" 524 70.5611771477787 75.1988802494734
"2622" 524.2 73.5672296159899 79.7207339101654
"2623" 524.4 75.4975519792369 84.4741923941097
"2624" 524.6 73.4378921625029 87.2980808450642
"2625" 524.8 71.0831423706392 90.3022886053356
"2626" 525 69.3512753691434 94.9150203853665
"2627" 525.2 66.1900911446902 95.9611213941641
"2628" 525.4 61.9990657995502 96.3885734827061
"2629" 525.6 56.433624564355 97.5409839893248
"2630" 525.8 50.9779011234048 98.0685693171259
"2631" 526 47.2327671977096 97.5881384173379
"2632" 526.2 42.8508451526802 95.6747326740054
"2633" 526.4 37.4389917943035 94.4507150983776
"2634" 526.6 33.2588572984439 91.8466750052114
"2635" 526.8 28.8675065666507 88.734483711801
"2636" 527 25.3896134941951 84.9603199135566
"2637" 527.2 22.5410603300636 80.2705622914574
"2638" 527.4 22.3277869565152 75.2690521471603
"2639" 527.6 23.793646573972 70.1414919818607
"2640" 527.8 26.787076212562 65.1562631514696
"2641" 528 30.9951183624221 61.6559602874143
"2642" 528.2 36.5184685111121 57.9750729941161
"2643" 528.4 40.83744960987 56.9619677786547
"2644" 528.6 46.5254095737807 56.3932444527258
"2645" 528.8 51.4532058403626 56.3013954372356
"2646" 529 54.0403915824478 55.9116068120318
"2647" 529.2 54.9011233649775 55.4937091304419
"2648" 529.4 57.3142412630074 56.3403870226078
"2649" 529.6 59.6671810063782 56.8374264226484
"2650" 529.8 63.5897581784882 58.9797744773743
"2651" 530 66.7385673085758 61.7222629705544
"2652" 530.2 70.5287336733322 63.7118367857924
"2653" 530.4 74.5463619371955 65.8931451251525
"2654" 530.6 75.0611339818115 69.3501188247662
"2655" 530.8 76.6920280383423 73.4304028850646
"2656" 531 78.8816445706864 77.5618916659407
"2657" 531.2 77.7886919244359 78.7199678736627
"2658" 531.4 75.8929773554259 80.1059495319457
"2659" 531.6 74.332061857225 83.7863652121709
"2660" 531.8 72.6863291506271 87.240167638724
"2661" 532 70.205365163468 89.4504911124877
"2662" 532.2 66.3846806126009 91.5999833026859
"2663" 532.4 61.4793705583413 94.1309761107132
"2664" 532.6 57.910398786007 96.2318454134897
"2665" 532.8 55.4092384842979 98.8020084007215
"2666" 533 55.3352850635823 98.7691428933631
"2667" 533.2 55.5729573951935 97.5742283540893
"2668" 533.4 56.4847207019751 97.0013681330656
"2669" 533.6 56.3001815014311 95.8899349168785
"2670" 533.8 56.1438296547565 94.8166436181674
"2671" 534 56.4701012812658 94.0392446163089
"2672" 534.2 56.9247466338701 93.2487041582123
"2673" 534.4 57.4078828711433 92.6434355581905
"2674" 534.6 58.2048995252258 91.9744199286905
"2675" 534.8 58.808925018082 91.5651224210537
"2676" 535 59.5623095948336 91.3258286231095
"2677" 535.2 60.2815444481215 89.9423301567068
"2678" 535.4 61.0243382856845 89.1650215409842
"2679" 535.6 61.3310037077356 88.1379754965916
"2680" 535.8 61.6609594744813 87.6637666408163
"2681" 536 62.3665122569944 87.2698004945294
"2682" 536.2 62.5793067314602 87.0978708531037
"2683" 536.4 62.794858486398 86.9213654183231
"2684" 536.6 62.8462519975437 86.7748894300172
"2685" 536.8 63.8849486844176 85.8475486952582
"2686" 537 66.0019275522716 83.8166412809437
"2687" 537.2 67.8976323532606 81.0565362050129
"2688" 537.4 69.7904207348522 77.9477147666347
"2689" 537.6 71.8051368988946 74.3697361593518
"2690" 537.8 73.4115334429719 70.0453982194044
"2691" 538 75.9905556280445 66.6792091190981
"2692" 538.2 78.0708035063796 64.449946558631
"2693" 538.4 79.6556032221453 65.0640458650255
"2694" 538.6 81.9534319052219 65.7048077438853
"2695" 538.8 86.2243332084307 66.2987629424912
"2696" 539 88.153328413093 68.5523437686249
"2697" 539.2 87.6255484811886 70.7632634087034
"2698" 539.4 86.6967305518626 72.8521598925632
"2699" 539.6 86.1214792542913 76.8838113197888
"2700" 539.8 84.706783694507 79.4586798130797
"2701" 540 82.1472437322413 81.0928555328751
"2702" 540.2 77.8006061354464 83.8794635436855
"2703" 540.4 73.7380184456281 87.3890636441607
"2704" 540.6 69.4007483429364 89.2237581975083
"2705" 540.8 64.7441454433561 92.4520910512004
"2706" 541 60.3435872305659 94.8556197251527
"2707" 541.2 55.6669220701708 97.2642544705303
"2708" 541.4 51.9752556307198 98.2033086752341
"2709" 541.6 49.3227998584834 96.3259952816404
"2710" 541.8 45.616561166082 93.6919406853312
"2711" 542 42.2964660634991 90.2743714809471
"2712" 542.2 40.0152038299656 85.7363112994435
"2713" 542.4 38.3124644588792 80.2634128436498
"2714" 542.6 37.869080076132 74.2630201341192
"2715" 542.8 38.6084064182818 68.5457261658354
"2716" 543 39.7283333974316 64.1957964138332
"2717" 543.2 41.3639676046838 59.3192876967071
"2718" 543.4 44.5719184149874 54.8661360220004
"2719" 543.6 48.402984319722 51.4856646892312
"2720" 543.8 52.9911612061888 47.9265413560529
"2721" 544 58.6270713771714 44.0877928609613
"2722" 544.2 63.328097677805 40.592181438653
"2723" 544.4 66.7180649927152 37.5929691844405
"2724" 544.6 69.5216045696859 33.2334347302834
"2725" 544.8 70.8787847297261 29.0522926982541
"2726" 545 71.4114780902025 28.0470740075634
"2727" 545.2 72.2335330326232 29.524620452291
"2728" 545.4 72.3999772973854 30.3020525129265
"2729" 545.6 72.5169490444491 31.1962398423304
"2730" 545.8 72.5906099186378 31.6713159463919
"2731" 546 72.7017227915199 32.1318894898409
"2732" 546.2 72.4487689422137 32.4070329134862
"2733" 546.4 72.1438820221287 32.7459659799465
"2734" 546.6 71.7544070430569 32.6696326141562
"2735" 546.8 71.4446659486595 33.1978817545557
"2736" 547 71.2350943129883 33.5718238365438
"2737" 547.2 70.882369707446 33.7783891395174
"2738" 547.4 70.8178673981338 34.3534453041349
"2739" 547.6 71.00310700759 34.5341151511426
"2740" 547.8 71.102844887024 35.1707000439745
"2741" 548 71.4064052186423 35.6844065328285
"2742" 548.2 71.7000151295518 36.4757485802762
"2743" 548.4 71.9213949723015 36.7441327643371
"2744" 548.6 71.7966475004664 37.0402174900245
"2745" 548.8 71.8863868032283 37.5070319190782
"2746" 549 71.7488935843408 38.1803955230087
"2747" 549.2 71.796633133494 38.1467514336793
"2748" 549.4 71.4447085934825 38.3380790099894
"2749" 549.6 71.0342305829537 38.059693494886
"2750" 549.8 71.0621203352503 38.2631628529487
"2751" 550 70.4411806208982 38.4155949245402
"2752" 550.2 69.8391684045822 38.8138825600176
"2753" 550.4 69.1045703927082 39.1306446908047
"2754" 550.6 67.9240418512975 38.8333106490928
"2755" 550.8 66.5918289809061 39.0514407148422
"2756" 551 64.3046167683418 38.9749425137858
"2757" 551.2 61.098293150699 38.6693006676514
"2758" 551.4 57.8875833875772 37.8602399947542
"2759" 551.6 54.6861261827789 37.0540889910696
"2760" 551.8 50.9331116306084 34.9617378076866
"2761" 552 49.2707592634582 32.6816032928515
"2762" 552.2 49.2886442818088 30.4997591337764
"2763" 552.4 49.3998047025284 27.0664876218117
"2764" 552.6 49.8637431298388 22.4024407851462
"2765" 552.8 51.7580297434096 21.9622366842246
"2766" 553 53.8833452180797 20.516754577905
"2767" 553.2 56.3559343245039 20.4613541443623
"2768" 553.4 59.9735609133572 19.6719880945411
"2769" 553.6 63.553104496964 19.2485462076306
"2770" 553.8 67.5957285563739 19.2373431804899
"2771" 554 69.965870734871 17.9858838007158
"2772" 554.2 70.5823052631151 16.7135624981826
"2773" 554.4 72.314840632894 14.3217636133633
"2774" 554.6 73.9553672503695 11.8356888930764
"2775" 554.8 75.9576851352494 9.79185385357279
"2776" 555 76.4736060055535 8.81086197230211
"2777" 555.2 76.2032521182376 8.05532605819927
"2778" 555.4 76.549138919061 7.80018911846273
"2779" 555.6 76.678686898105 7.96788452293813
"2780" 555.8 76.553664439376 8.85274094565346
"2781" 556 76.4575521300603 9.75492089366046
"2782" 556.2 76.4569466647916 10.149230201518
"2783" 556.4 75.9835013685418 9.67248170552303
"2784" 556.6 74.8290217445652 9.4765128297959
"2785" 556.8 74.4046365046771 9.54095084504062
"2786" 557 73.8712644757865 9.28702676112826
"2787" 557.2 73.6998848899228 9.50535338328237
"2788" 557.4 72.6312956643826 9.90458076704602
"2789" 557.6 71.0831024623823 9.90722764764523
"2790" 557.8 69.4416681791138 9.2208447711878
"2791" 558 67.1441988983964 9.16239215261809
"2792" 558.2 64.8117144931667 9.1144421737357
"2793" 558.4 61.5947514482619 7.9617688020671
"2794" 558.6 57.9048667414454 7.36055011242742
"2795" 558.8 54.0522442967348 7.15986327149517
"2796" 559 49.9528624863359 6.8461835563624
"2797" 559.2 44.7081184923283 6.84210846016057
"2798" 559.4 41.0691531485579 7.182229617026
"2799" 559.6 36.2223403131774 6.63090361580881
"2800" 559.8 32.1400717334488 8.53873247722623
"2801" 560 28.5663303923066 9.24073832019943
"2802" 560.2 25.5313488467659 9.44343352960689
"2803" 560.4 25.3363183356048 10.8797943562805
"2804" 560.6 24.5945380537431 12.2076970939377
"2805" 560.8 22.8532704913027 13.7070886256302
"2806" 561 20.9953401857306 16.6315473796285
"2807" 561.2 18.9131074607374 19.6221096233037
"2808" 561.4 15.7508474997178 21.7502664049762
"2809" 561.6 12.0239438938148 24.1647460185628
"2810" 561.8 8.75248490788187 26.4760927961607
"2811" 562 7.00724141883555 28.2396228094921
"2812" 562.2 6.62398733884701 30.715987268847
"2813" 562.4 5.43906866113188 34.182869161654
"2814" 562.6 3.8207641773416 37.6251398077719
"2815" 562.8 2.70688865821859 40.6702360775049
"2816" 563 1.98617871974049 43.8219627253963
"2817" 563.2 0.587241486301314 47.4240938076236
"2818" 563.4 0.660661010555566 49.8583593094418
"2819" 563.6 1.3065796829706 51.8814093595022
"2820" 563.8 1.62623109978065 54.5747289412757
"2821" 564 1.48844400409097 58.4922198888719
"2822" 564.2 0.424223896506685 61.0672710271284
"2823" 564.4 0.302471216283972 62.8542263369652
"2824" 564.6 0.381475730053883 63.4874121760303
"2825" 564.8 0.484051770693952 64.9519465332598
"2826" 565 1.49441808010733 66.7570557742918
"2827" 565.2 2.56230393212187 69.3773527216908
"2828" 565.4 3.46148203706728 71.8176043845488
"2829" 565.6 3.98262955874815 75.2868316160469
"2830" 565.8 5.08789770303406 78.6875599915017
"2831" 566 5.94909530994132 82.6110171119986
"2832" 566.2 7.46493397589628 85.6071847483954
"2833" 566.4 7.94501476100658 86.9288024965997
"2834" 566.6 7.02467224321488 85.911648937704
"2835" 566.8 6.67178146729248 85.5258142186653
"2836" 567 7.19918386708674 84.9352895656554
"2837" 567.2 8.13230253822188 85.2482363696131
"2838" 567.4 8.16187607688822 85.2857456223558
"2839" 567.6 7.45607829568562 84.663064486763
"2840" 567.8 6.71555816454487 84.5105741323566
"2841" 568 6.27340706095896 83.6793727161952
"2842" 568.2 6.2581763217699 82.8381091637726
"2843" 568.4 5.82224554714925 81.9757216643424
"2844" 568.6 5.43872081316329 81.6803614800357
"2845" 568.8 5.14082053659147 81.2991185295759
"2846" 569 5.54847775550792 80.9108673477028
"2847" 569.2 5.54644756546839 80.7938866677589
"2848" 569.4 5.37039726925035 80.7092228341301
"2849" 569.6 5.42431286820764 80.5560367166773
"2850" 569.8 4.74870347888245 80.1588833985422
"2851" 570 4.63140132945971 79.7377955640814
"2852" 570.2 4.00910271995674 79.1014162471587
"2853" 570.4 3.89103129137269 78.2445840363384
"2854" 570.6 3.48063492173511 77.1522641438075
"2855" 570.8 3.30332382866242 76.1988610158133
"2856" 571 3.21755216679219 74.6050432216634
"2857" 571.2 3.35414976837951 73.8412044715091
"2858" 571.4 3.41221993090211 73.4652590658534
"2859" 571.6 3.67847269370909 73.0714473594715
"2860" 571.8 4.0131919099965 72.1929588215701
"2861" 572 4.35475911711034 71.5063697959299
"2862" 572.2 4.36619853388745 70.7240739292881
"2863" 572.4 4.74408122855432 70.6436027893835
"2864" 572.6 5.581635207674 69.882210426945
"2865" 572.8 6.25884659044624 68.8885119747813
"2866" 573 7.0925282904043 68.1664534038298
"2867" 573.2 7.95481220006398 67.4754432158309
"2868" 573.4 8.26760011883922 66.9589646052074
"2869" 573.6 8.61375419096011 66.6660962501031
"2870" 573.8 9.32746855407703 65.4654419427782
"2871" 574 10.559815116463 63.99446100938
"2872" 574.2 11.6120769999307 63.4552302401
"2873" 574.4 12.9273726842128 62.3046468328476
"2874" 574.6 14.6109783265946 61.6652073815041
"2875" 574.8 15.278948173324 61.3057985875929
"2876" 575 15.7513054564675 61.428663462314
"2877" 575.2 15.9863185298871 60.7369364148006
"2878" 575.4 16.6311144120006 59.8207744003822
"2879" 575.6 17.6980050281042 58.5749377644103
"2880" 575.8 18.8898672104072 56.9999318284451
"2881" 576 20.254727695481 55.454724003952
"2882" 576.2 22.210644706175 53.2080050333753
"2883" 576.4 24.5032610288316 50.9878285535559
"2884" 576.6 26.6874793803102 48.5573413450932
"2885" 576.8 29.9236304291489 45.8866066407428
"2886" 577 33.821429134677 42.9424540280332
"2887" 577.2 36.2875841939183 40.490106483528
"2888" 577.4 38.982078297745 37.8433321310332
"2889" 577.6 41.75586125217 33.882701696117
"2890" 577.8 43.8758384843756 29.6198121496451
"2891" 578 44.6572404438301 26.3184487121847
"2892" 578.2 46.510705775614 23.3645283965296
"2893" 578.4 49.9938336711371 21.7243730892315
"2894" 578.6 53.4256639113467 20.4705211330225
"2895" 578.8 56.7968655276966 20.0648251976026
"2896" 579 60.7902796277302 20.3867940284389
"2897" 579.2 65.4743379637487 20.2173438335061
"2898" 579.4 68.5649571685351 21.9508185266149
"2899" 579.6 71.3062911373734 23.7277203375126
"2900" 579.8 75.3662697013723 25.8636809779042
"2901" 580 77.7757586085761 28.1169180691936
"2902" 580.2 80.2957890924628 31.7000847642432
"2903" 580.4 83.4262437310674 35.3020375583843
"2904" 580.6 85.4807445124141 39.4417193743103
"2905" 580.8 86.169920542632 43.3485386429468
"2906" 581 87.4644903868071 46.8108426403957
"2907" 581.2 89.7430922599209 50.7417212461276
"2908" 581.4 90.3891968668052 53.4141437061437
"2909" 581.6 91.5354394265607 57.0055405843718
"2910" 581.8 92.700897089857 62.2631725142139
"2911" 582 93.8232278763466 68.2253249325205
"2912" 582.2 93.6249709156439 73.2704152586548
"2913" 582.4 92.2517681985901 73.0636860376527
"2914" 582.6 90.9190988917635 72.7923045881747
"2915" 582.8 88.8200015455365 73.0637714554176
"2916" 583 86.1946144797251 72.949924288914
"2917" 583.2 82.3663881424875 72.9849976257384
"2918" 583.4 77.9521388890668 72.4231214795625
"2919" 583.6 72.7933686067329 72.1132412306897
"2920" 583.8 68.2683057923566 71.1876937721552
"2921" 584 64.3017119413428 68.6565357084612
"2922" 584.2 60.4841503826123 65.9674369108177
"2923" 584.4 57.2385532014004 62.8903831226556
"2924" 584.6 55.3042818971307 59.0812495590152
"2925" 584.8 55.2066328538699 54.0556470952823
"2926" 585 55.2620433781223 49.3911845206097
"2927" 585.2 55.6445222117149 44.869783669617
"2928" 585.4 54.9454308420465 41.5299074066681
"2929" 585.6 54.2321746637265 39.0709049201536
"2930" 585.8 53.1257513464391 34.8240442561171
"2931" 586 52.6043262153218 30.772532376875
"2932" 586.2 53.1618450581075 27.2414439184805
"2933" 586.4 53.5530238536932 24.6822531202241
"2934" 586.6 54.7634499128003 20.7029254054045
"2935" 586.8 57.5467584360336 18.8239550218278
"2936" 587 59.0988666760422 16.078961399498
"2937" 587.2 58.1353800258737 12.3639935263594
"2938" 587.4 56.3632889601535 9.70239607687914
"2939" 587.6 56.3495017596278 10.2864687649487
"2940" 587.8 56.8109335303193 11.2550144179725
"2941" 588 57.7610457453619 10.7083982032572
"2942" 588.2 59.3053643497209 10.8074765426751
"2943" 588.4 60.9899973446586 11.1857708795364
"2944" 588.6 63.6289391549013 11.5035775148035
"2945" 588.8 64.9948906176948 11.8648760095569
"2946" 589 66.5472727803771 12.9515907768937
"2947" 589.2 68.8799425119502 13.8615975527817
"2948" 589.4 71.5574351662338 15.3875505314783
"2949" NA NA NA
"2950" NA NA NA
"2951" NA NA NA
"2952" NA NA NA
"2953" NA NA NA
"2954" NA NA NA
"2955" NA NA NA
"2956" NA NA NA
"2957" NA NA NA
"2958" NA NA NA
"2959" NA NA NA
"2960" NA NA NA
"2961" NA NA NA
"2962" NA NA NA
"2963" NA NA NA
"2964" NA NA NA
"2965" NA NA NA
"2966" NA NA NA
"2967" NA NA NA
"2968" NA NA NA
"2969" NA NA NA
"2970" NA NA NA
"2971" NA NA NA
"2972" NA NA NA
"2973" NA NA NA
"2974" NA NA NA
"2975" NA NA NA
"2976" NA NA NA
"2977" NA NA NA
"2978" NA NA NA
"2979" NA NA NA
"2980" NA NA NA
"2981" NA NA NA
"2982" NA NA NA
"2983" NA NA NA
"2984" NA NA NA
"2985" NA NA NA
"2986" NA NA NA
"2987" NA NA NA
"2988" NA NA NA
"2989" NA NA NA
"2990" NA NA NA
"2991" NA NA NA
"2992" NA NA NA
"2993" NA NA NA
"2994" NA NA NA
"2995" NA NA NA
"2996" NA NA NA
"2997" NA NA NA
"2998" NA NA NA
"2999" NA NA NA
"3000" NA NA NA
"3001" NA NA NA
"3002" NA NA NA
"3003" NA NA NA
"3004" NA NA NA
"3005" NA NA NA
"3006" NA NA NA
"3007" NA NA NA
"3008" NA NA NA
"3009" NA NA NA
"3010" NA NA NA
"3011" NA NA NA
"3012" NA NA NA
"3013" NA NA NA
"3014" NA NA NA
"3015" NA NA NA
"3016" NA NA NA
"3017" NA NA NA
"3018" NA NA NA
"3019" NA NA NA
"3020" NA NA NA
"3021" NA NA NA
"3022" NA NA NA
"3023" NA NA NA
"3024" NA NA NA
"3025" NA NA NA
"3026" NA NA NA
"3027" NA NA NA
"3028" NA NA NA
"3029" NA NA NA
"3030" NA NA NA
"3031" NA NA NA
"3032" NA NA NA
"3033" NA NA NA
"3034" NA NA NA
"3035" NA NA NA
"3036" NA NA NA
"3037" NA NA NA
"3038" NA NA NA
"3039" NA NA NA
"3040" NA NA NA
"3041" NA NA NA
"3042" NA NA NA
"3043" NA NA NA
"3044" NA NA NA
"3045" NA NA NA
"3046" NA NA NA
"3047" NA NA NA
"3048" NA NA NA
"3049" NA NA NA
"3050" NA NA NA
"3051" NA NA NA
"3052" NA NA NA
"3053" NA NA NA
"3054" NA NA NA
"3055" NA NA NA
"3056" NA NA NA
"3057" NA NA NA
"3058" NA NA NA
"3059" NA NA NA
"3060" NA NA NA
"3061" NA NA NA
"3062" NA NA NA
"3063" NA NA NA
"3064" NA NA NA
"3065" NA NA NA
"3066" NA NA NA
"3067" NA NA NA
"3068" NA NA NA
"3069" NA NA NA
"3070" NA NA NA
"3071" NA NA NA
"3072" NA NA NA
"3073" NA NA NA
"3074" NA NA NA
"3075" NA NA NA
"3076" NA NA NA
"3077" NA NA NA
"3078" NA NA NA
"3079" NA NA NA
"3080" NA NA NA
"3081" NA NA NA
"3082" NA NA NA
"3083" NA NA NA
"3084" NA NA NA
"3085" NA NA NA
"3086" NA NA NA
"3087" NA NA NA
"3088" NA NA NA
"3089" NA NA NA
"3090" NA NA NA
"3091" NA NA NA
"3092" NA NA NA
"3093" NA NA NA
"3094" NA NA NA
"3095" NA NA NA
"3096" NA NA NA
"3097" NA NA NA
"3098" NA NA NA
"3099" NA NA NA
"3100" NA NA NA
"3101" NA NA NA
"3102" NA NA NA
"3103" NA NA NA
"3104" NA NA NA
"3105" NA NA NA
"3106" NA NA NA
"3107" NA NA NA
"3108" NA NA NA
"3109" NA NA NA
"3110" NA NA NA
"3111" NA NA NA
"3112" NA NA NA
"3113" NA NA NA
"3114" NA NA NA
"3115" NA NA NA
"3116" NA NA NA
"3117" NA NA NA
"3118" NA NA NA
"3119" NA NA NA
"3120" NA NA NA
"3121" NA NA NA
"3122" NA NA NA
"3123" NA NA NA
"3124" NA NA NA
"3125" NA NA NA
"3126" NA NA NA
"3127" NA NA NA
"3128" NA NA NA
"3129" NA NA NA
"3130" NA NA NA
"3131" NA NA NA
"3132" NA NA NA
"3133" NA NA NA
"3134" NA NA NA
"3135" NA NA NA
"3136" NA NA NA
"3137" NA NA NA
"3138" NA NA NA
"3139" NA NA NA
"3140" NA NA NA
"3141" NA NA NA
"3142" NA NA NA
"3143" NA NA NA
"3144" NA NA NA
"3145" NA NA NA
"3146" NA NA NA
"3147" NA NA NA
"3148" NA NA NA
"3149" NA NA NA
"3150" NA NA NA
"3151" NA NA NA
"3152" NA NA NA
"3153" NA NA NA
"3154" NA NA NA
"3155" NA NA NA
"3156" NA NA NA
"3157" NA NA NA
"3158" NA NA NA
"3159" NA NA NA
"3160" NA NA NA
"3161" NA NA NA
"3162" NA NA NA
"3163" NA NA NA
"3164" NA NA NA
"3165" NA NA NA
"3166" NA NA NA
"3167" NA NA NA
"3168" NA NA NA
"3169" NA NA NA
"3170" NA NA NA
"3171" NA NA NA
"3172" NA NA NA
"3173" NA NA NA
"3174" NA NA NA
"3175" NA NA NA
"3176" NA NA NA
"3177" NA NA NA
"3178" NA NA NA
"3179" NA NA NA
"3180" NA NA NA
"3181" NA NA NA
"3182" NA NA NA
"3183" NA NA NA
"3184" NA NA NA
"3185" NA NA NA
"3186" NA NA NA
"3187" NA NA NA
"3188" NA NA NA
"3189" NA NA NA
"3190" NA NA NA
"3191" NA NA NA
"3192" NA NA NA
"3193" NA NA NA
"3194" NA NA NA
"3195" NA NA NA
"3196" NA NA NA
"3197" NA NA NA
"3198" NA NA NA
"3199" NA NA NA
"3200" NA NA NA
"3201" NA NA NA
"3202" NA NA NA
"3203" NA NA NA
"3204" NA NA NA
"3205" NA NA NA
"3206" NA NA NA
"3207" NA NA NA
"3208" NA NA NA
"3209" NA NA NA
"3210" NA NA NA
"3211" NA NA NA
"3212" NA NA NA
"3213" NA NA NA
"3214" NA NA NA
"3215" NA NA NA
"3216" NA NA NA
"3217" NA NA NA
"3218" NA NA NA
"3219" NA NA NA
"3220" NA NA NA
"3221" NA NA NA
"3222" NA NA NA
"3223" NA NA NA
"3224" NA NA NA
"3225" NA NA NA
"3226" NA NA NA
"3227" NA NA NA
"3228" NA NA NA
"3229" NA NA NA
"3230" NA NA NA
"3231" NA NA NA
"3232" NA NA NA
"3233" NA NA NA
"3234" NA NA NA
"3235" NA NA NA
"3236" NA NA NA
"3237" NA NA NA
"3238" NA NA NA
"3239" NA NA NA
"3240" NA NA NA
"3241" NA NA NA
"3242" NA NA NA
"3243" NA NA NA
"3244" NA NA NA
"3245" NA NA NA
"3246" NA NA NA
"3247" NA NA NA
"3248" NA NA NA
"3249" NA NA NA
"3250" NA NA NA
"3251" NA NA NA
"3252" NA NA NA
"3253" NA NA NA
"3254" NA NA NA
"3255" NA NA NA
"3256" NA NA NA
"3257" NA NA NA
"3258" NA NA NA
"3259" NA NA NA
"3260" NA NA NA
"3261" NA NA NA
"3262" NA NA NA
"3263" NA NA NA
"3264" NA NA NA
"3265" NA NA NA
"3266" NA NA NA
"3267" NA NA NA
"3268" NA NA NA
"3269" NA NA NA
"3270" NA NA NA
"3271" NA NA NA
"3272" NA NA NA
"3273" NA NA NA
"3274" NA NA NA
"3275" NA NA NA
"3276" NA NA NA
"3277" NA NA NA
"3278" NA NA NA
"3279" NA NA NA
"3280" NA NA NA
"3281" NA NA NA
"3282" NA NA NA
"3283" NA NA NA
"3284" NA NA NA
"3285" NA NA NA
"3286" NA NA NA
"3287" NA NA NA
"3288" NA NA NA
"3289" NA NA NA
"3290" NA NA NA
"3291" NA NA NA
"3292" NA NA NA
"3293" NA NA NA
"3294" NA NA NA
"3295" NA NA NA
"3296" NA NA NA
"3297" NA NA NA
"3298" NA NA NA
"3299" NA NA NA
"3300" NA NA NA
"3301" NA NA NA
"3302" NA NA NA
"3303" NA NA NA
"3304" NA NA NA
"3305" NA NA NA
"3306" NA NA NA
"3307" NA NA NA
"3308" NA NA NA
"3309" NA NA NA
"3310" NA NA NA
"3311" NA NA NA
"3312" NA NA NA
"3313" NA NA NA
"3314" NA NA NA
"3315" NA NA NA
"3316" NA NA NA
"3317" NA NA NA
"3318" NA NA NA
"3319" NA NA NA
"3320" NA NA NA
"3321" NA NA NA
"3322" NA NA NA
"3323" NA NA NA
"3324" NA NA NA
"3325" NA NA NA
"3326" NA NA NA
"3327" NA NA NA
"3328" NA NA NA
"3329" NA NA NA
"3330" NA NA NA
"3331" NA NA NA
"3332" NA NA NA
"3333" NA NA NA
"3334" NA NA NA
"3335" NA NA NA
"3336" NA NA NA
"3337" NA NA NA
"3338" NA NA NA
"3339" NA NA NA
"3340" NA NA NA
"3341" NA NA NA
"3342" NA NA NA
"3343" NA NA NA
"3344" NA NA NA
"3345" NA NA NA
"3346" NA NA NA
"3347" NA NA NA
"3348" NA NA NA
"3349" NA NA NA
"3350" NA NA NA
"3351" NA NA NA
"3352" NA NA NA
"3353" NA NA NA
"3354" NA NA NA
"3355" NA NA NA
"3356" NA NA NA
"3357" NA NA NA
"3358" NA NA NA
"3359" NA NA NA
"3360" NA NA NA
"3361" NA NA NA
"3362" NA NA NA
"3363" NA NA NA
"3364" NA NA NA
"3365" NA NA NA
"3366" NA NA NA
"3367" NA NA NA
"3368" NA NA NA
"3369" NA NA NA
"3370" NA NA NA
"3371" NA NA NA
"3372" NA NA NA
"3373" NA NA NA
"3374" NA NA NA
"3375" NA NA NA
"3376" NA NA NA
"3377" NA NA NA
"3378" NA NA NA
"3379" NA NA NA
"3380" NA NA NA
"3381" NA NA NA
"3382" NA NA NA
"3383" NA NA NA
"3384" NA NA NA
"3385" NA NA NA
"3386" NA NA NA
"3387" NA NA NA
"3388" NA NA NA
"3389" NA NA NA
"3390" NA NA NA
"3391" NA NA NA
"3392" NA NA NA
"3393" NA NA NA
"3394" NA NA NA
"3395" NA NA NA
"3396" NA NA NA
"3397" NA NA NA
"3398" NA NA NA
"3399" NA NA NA
"3400" NA NA NA
"3401" NA NA NA
"3402" NA NA NA
"3403" NA NA NA
"3404" NA NA NA
"3405" NA NA NA
"3406" NA NA NA
"3407" NA NA NA
"3408" NA NA NA
"3409" NA NA NA
"3410" NA NA NA
"3411" NA NA NA
"3412" NA NA NA
"3413" NA NA NA
"3414" NA NA NA
"3415" NA NA NA
"3416" NA NA NA
"3417" NA NA NA
"3418" NA NA NA
"3419" NA NA NA
"3420" NA NA NA
"3421" NA NA NA
"3422" NA NA NA
"3423" NA NA NA
"3424" NA NA NA
"3425" NA NA NA
"3426" NA NA NA
"3427" NA NA NA
"3428" NA NA NA
"3429" NA NA NA
"3430" NA NA NA
"3431" NA NA NA
"3432" NA NA NA
"3433" NA NA NA
"3434" NA NA NA
"3435" NA NA NA
"3436" NA NA NA
"3437" NA NA NA
"3438" NA NA NA
"3439" NA NA NA
"3440" NA NA NA
"3441" NA NA NA
"3442" NA NA NA
"3443" NA NA NA
"3444" NA NA NA
"3445" NA NA NA
"3446" NA NA NA
"3447" NA NA NA
"3448" NA NA NA
"3449" NA NA NA
"3450" NA NA NA
"3451" NA NA NA
"3452" NA NA NA
"3453" NA NA NA
"3454" NA NA NA
"3455" NA NA NA
"3456" NA NA NA
"3457" NA NA NA
"3458" NA NA NA
"3459" NA NA NA
"3460" NA NA NA
"3461" NA NA NA
"3462" NA NA NA
"3463" NA NA NA
"3464" NA NA NA
"3465" NA NA NA
"3466" NA NA NA
"3467" NA NA NA
"3468" NA NA NA
"3469" NA NA NA
"3470" NA NA NA
"3471" NA NA NA
"3472" NA NA NA
"3473" NA NA NA
"3474" NA NA NA
"3475" NA NA NA
"3476" NA NA NA
"3477" NA NA NA
"3478" NA NA NA
"3479" NA NA NA
"3480" NA NA NA
"3481" NA NA NA
"3482" NA NA NA
"3483" NA NA NA
"3484" NA NA NA
"3485" NA NA NA
"3486" NA NA NA
"3487" NA NA NA
"3488" NA NA NA
"3489" NA NA NA
"3490" NA NA NA
"3491" NA NA NA
"3492" NA NA NA
"3493" NA NA NA
"3494" NA NA NA
"3495" NA NA NA
"3496" NA NA NA
"3497" NA NA NA
"3498" NA NA NA
"3499" NA NA NA
"3500" NA NA NA
"3501" NA NA NA
"3502" NA NA NA
"3503" NA NA NA
"3504" NA NA NA
"3505" NA NA NA
"3506" NA NA NA
"3507" NA NA NA
"3508" NA NA NA
"3509" NA NA NA
"3510" NA NA NA
"3511" NA NA NA
"3512" NA NA NA
"3513" NA NA NA
"3514" NA NA NA
"3515" NA NA NA
"3516" NA NA NA
"3517" NA NA NA
"3518" NA NA NA
"3519" NA NA NA
"3520" NA NA NA
"3521" NA NA NA
"3522" NA NA NA
"3523" NA NA NA
"3524" NA NA NA
"3525" NA NA NA
"3526" NA NA NA
"3527" NA NA NA
"3528" NA NA NA
"3529" NA NA NA
"3530" NA NA NA
"3531" NA NA NA
"3532" NA NA NA
"3533" NA NA NA
"3534" NA NA NA
"3535" NA NA NA
"3536" NA NA NA
"3537" NA NA NA
"3538" NA NA NA
"3539" NA NA NA
"3540" NA NA NA
"3541" NA NA NA
"3542" NA NA NA
"3543" NA NA NA
"3544" NA NA NA
"3545" NA NA NA
"3546" NA NA NA
"3547" NA NA NA
"3548" NA NA NA
"3549" NA NA NA
"3550" NA NA NA
"3551" NA NA NA
"3552" NA NA NA
"3553" NA NA NA
"3554" NA NA NA
"3555" NA NA NA
"3556" NA NA NA
"3557" NA NA NA
"3558" NA NA NA
"3559" NA NA NA
"3560" NA NA NA
"3561" NA NA NA
"3562" NA NA NA
"3563" NA NA NA
"3564" NA NA NA
"3565" NA NA NA
"3566" NA NA NA
"3567" NA NA NA
"3568" NA NA NA
"3569" NA NA NA
"3570" NA NA NA
"3571" NA NA NA
"3572" NA NA NA
"3573" NA NA NA
"3574" NA NA NA
"3575" NA NA NA
"3576" NA NA NA
"3577" NA NA NA
"3578" NA NA NA
"3579" NA NA NA
"3580" NA NA NA
"3581" NA NA NA
"3582" NA NA NA
"3583" NA NA NA
"3584" NA NA NA
"3585" NA NA NA
"3586" NA NA NA
"3587" NA NA NA
"3588" NA NA NA
"3589" NA NA NA
"3590" NA NA NA
"3591" NA NA NA
"3592" NA NA NA
"3593" NA NA NA
"3594" NA NA NA
"3595" NA NA NA
"3596" NA NA NA
"3597" NA NA NA
"3598" NA NA NA
"3599" NA NA NA
"3600" NA NA NA
"3601" NA NA NA
"3602" NA NA NA
"3603" NA NA NA
"3604" NA NA NA
"3605" NA NA NA
"3606" NA NA NA
"3607" NA NA NA
"3608" NA NA NA
"3609" NA NA NA
"3610" NA NA NA
"3611" NA NA NA
"3612" NA NA NA
"3613" NA NA NA
"3614" NA NA NA
"3615" NA NA NA
"3616" NA NA NA
"3617" NA NA NA
"3618" NA NA NA
"3619" NA NA NA
"3620" NA NA NA
"3621" NA NA NA
"3622" NA NA NA
"3623" NA NA NA
"3624" NA NA NA
"3625" NA NA NA
"3626" NA NA NA
"3627" NA NA NA
"3628" NA NA NA
"3629" NA NA NA
"3630" NA NA NA
"3631" NA NA NA
"3632" NA NA NA
"3633" NA NA NA
"3634" NA NA NA
"3635" NA NA NA
"3636" NA NA NA
"3637" NA NA NA
"3638" NA NA NA
"3639" NA NA NA
"3640" NA NA NA
"3641" NA NA NA
"3642" NA NA NA
"3643" NA NA NA
"3644" NA NA NA
"3645" NA NA NA
"3646" NA NA NA
"3647" NA NA NA
"3648" NA NA NA
"3649" NA NA NA
"3650" NA NA NA
"3651" NA NA NA
"3652" NA NA NA
"3653" NA NA NA
"3654" NA NA NA
"3655" NA NA NA
"3656" NA NA NA
"3657" NA NA NA
"3658" NA NA NA
"3659" NA NA NA
"3660" NA NA NA
"3661" NA NA NA
"3662" NA NA NA
"3663" NA NA NA
"3664" NA NA NA
"3665" NA NA NA
"3666" NA NA NA
"3667" NA NA NA
"3668" NA NA NA
"3669" NA NA NA
"3670" NA NA NA
"3671" NA NA NA
"3672" NA NA NA
"3673" NA NA NA
"3674" NA NA NA
"3675" NA NA NA
"3676" NA NA NA
"3677" NA NA NA
"3678" NA NA NA
"3679" NA NA NA
"3680" NA NA NA
"3681" NA NA NA
"3682" NA NA NA
"3683" NA NA NA
"3684" NA NA NA
"3685" NA NA NA
"3686" NA NA NA
"3687" NA NA NA
"3688" NA NA NA
"3689" NA NA NA
"3690" NA NA NA
"3691" NA NA NA
"3692" NA NA NA
"3693" NA NA NA
"3694" NA NA NA
"3695" NA NA NA
"3696" NA NA NA
"3697" NA NA NA
"3698" NA NA NA
"3699" NA NA NA
"3700" NA NA NA
"3701" NA NA NA
"3702" NA NA NA
"3703" NA NA NA
"3704" NA NA NA
"3705" NA NA NA
"3706" NA NA NA
"3707" NA NA NA
"3708" NA NA NA
"3709" NA NA NA
"3710" NA NA NA
"3711" NA NA NA
"3712" NA NA NA
"3713" NA NA NA
"3714" NA NA NA
"3715" NA NA NA
"3716" NA NA NA
"3717" NA NA NA
"3718" NA NA NA
"3719" NA NA NA
"3720" NA NA NA
"3721" NA NA NA
"3722" NA NA NA
"3723" NA NA NA
"3724" NA NA NA
"3725" NA NA NA
"3726" NA NA NA
"3727" NA NA NA
"3728" NA NA NA
"3729" NA NA NA
"3730" NA NA NA
"3731" NA NA NA
"3732" NA NA NA
"3733" NA NA NA
"3734" NA NA NA
"3735" NA NA NA
"3736" NA NA NA
"3737" NA NA NA
"3738" NA NA NA
"3739" NA NA NA
"3740" NA NA NA
"3741" NA NA NA
"3742" NA NA NA
"3743" NA NA NA
"3744" NA NA NA
"3745" NA NA NA
"3746" NA NA NA
"3747" NA NA NA
"3748" NA NA NA
"3749" NA NA NA
"3750" NA NA NA
"3751" NA NA NA
"3752" NA NA NA
"3753" NA NA NA
"3754" NA NA NA
"3755" NA NA NA
"3756" NA NA NA
"3757" NA NA NA
"3758" NA NA NA
"3759" NA NA NA
"3760" NA NA NA
"3761" NA NA NA
"3762" NA NA NA
"3763" NA NA NA
"3764" NA NA NA
"3765" NA NA NA
"3766" NA NA NA
"3767" NA NA NA
"3768" NA NA NA
"3769" NA NA NA
"3770" NA NA NA
"3771" NA NA NA
"3772" NA NA NA
"3773" NA NA NA
"3774" NA NA NA
"3775" NA NA NA
"3776" NA NA NA
"3777" NA NA NA
"3778" NA NA NA
"3779" NA NA NA
"3780" NA NA NA
"3781" NA NA NA
"3782" NA NA NA
"3783" NA NA NA
"3784" NA NA NA
"3785" NA NA NA
"3786" NA NA NA
"3787" NA NA NA
"3788" NA NA NA
"3789" NA NA NA
"3790" NA NA NA
"3791" NA NA NA
"3792" NA NA NA
"3793" NA NA NA
"3794" NA NA NA
"3795" NA NA NA
"3796" NA NA NA
"3797" NA NA NA
"3798" NA NA NA
"3799" NA NA NA
"3800" NA NA NA
"3801" NA NA NA
"3802" NA NA NA
"3803" NA NA NA
"3804" NA NA NA
"3805" NA NA NA
"3806" NA NA NA
"3807" NA NA NA
"3808" NA NA NA
"3809" NA NA NA
"3810" NA NA NA
"3811" NA NA NA
"3812" NA NA NA
"3813" NA NA NA
"3814" NA NA NA
"3815" NA NA NA
"3816" NA NA NA
"3817" NA NA NA
"3818" NA NA NA
"3819" NA NA NA
"3820" NA NA NA
"3821" NA NA NA
"3822" NA NA NA
"3823" NA NA NA
"3824" NA NA NA
"3825" NA NA NA
"3826" NA NA NA
"3827" NA NA NA
"3828" NA NA NA
"3829" NA NA NA
"3830" NA NA NA
"3831" NA NA NA
"3832" NA NA NA
"3833" NA NA NA
"3834" NA NA NA
"3835" NA NA NA
"3836" NA NA NA
"3837" NA NA NA
"3838" NA NA NA
"3839" NA NA NA
"3840" NA NA NA
"3841" NA NA NA
"3842" NA NA NA
"3843" NA NA NA
"3844" NA NA NA
"3845" NA NA NA
"3846" NA NA NA
"3847" NA NA NA
"3848" NA NA NA
"3849" NA NA NA
"3850" NA NA NA
"3851" NA NA NA
"3852" NA NA NA
"3853" NA NA NA
"3854" NA NA NA
"3855" NA NA NA
"3856" NA NA NA
"3857" NA NA NA
"3858" NA NA NA
"3859" NA NA NA
"3860" NA NA NA
"3861" NA NA NA
"3862" NA NA NA
"3863" NA NA NA
"3864" NA NA NA
"3865" NA NA NA
"3866" NA NA NA
"3867" NA NA NA
"3868" NA NA NA
"3869" NA NA NA
"3870" NA NA NA
"3871" NA NA NA
"3872" NA NA NA
"3873" NA NA NA
"3874" NA NA NA
"3875" NA NA NA
"3876" NA NA NA
"3877" NA NA NA
"3878" NA NA NA
"3879" NA NA NA
"3880" NA NA NA
"3881" NA NA NA
"3882" NA NA NA
"3883" NA NA NA
"3884" NA NA NA
"3885" NA NA NA
"3886" NA NA NA
"3887" NA NA NA
"3888" NA NA NA
"3889" NA NA NA
"3890" NA NA NA
"3891" NA NA NA
"3892" NA NA NA
"3893" NA NA NA
"3894" NA NA NA
"3895" NA NA NA
"3896" NA NA NA
"3897" NA NA NA
"3898" NA NA NA
"3899" NA NA NA
"3900" NA NA NA
"3901" NA NA NA
"3902" NA NA NA
"3903" NA NA NA
"3904" NA NA NA
"3905" NA NA NA
"3906" NA NA NA
"3907" NA NA NA
"3908" NA NA NA
"3909" NA NA NA
"3910" NA NA NA
"3911" NA NA NA
"3912" NA NA NA
"3913" NA NA NA
"3914" NA NA NA
"3915" NA NA NA
"3916" NA NA NA
"3917" NA NA NA
"3918" NA NA NA
"3919" NA NA NA
"3920" NA NA NA
"3921" NA NA NA
"3922" NA NA NA
"3923" NA NA NA
"3924" NA NA NA
"3925" NA NA NA
"3926" NA NA NA
"3927" NA NA NA
"3928" NA NA NA
"3929" NA NA NA
"3930" NA NA NA
"3931" NA NA NA
"3932" NA NA NA
"3933" NA NA NA
"3934" NA NA NA
"3935" NA NA NA
"3936" NA NA NA
"3937" NA NA NA
"3938" NA NA NA
"3939" NA NA NA
"3940" NA NA NA
"3941" NA NA NA
"3942" NA NA NA
"3943" NA NA NA
"3944" NA NA NA
"3945" NA NA NA
"3946" NA NA NA
"3947" NA NA NA
"3948" NA NA NA
"3949" NA NA NA
"3950" NA NA NA
"3951" NA NA NA
"3952" NA NA NA
"3953" NA NA NA
"3954" NA NA NA
"3955" NA NA NA
"3956" NA NA NA
"3957" NA NA NA
"3958" NA NA NA
"3959" NA NA NA
"3960" NA NA NA
"3961" NA NA NA
"3962" NA NA NA
"3963" NA NA NA
"3964" NA NA NA
"3965" NA NA NA
"3966" NA NA NA
"3967" NA NA NA
"3968" NA NA NA
"3969" NA NA NA
"3970" NA NA NA
"3971" NA NA NA
"3972" NA NA NA
"3973" NA NA NA
"3974" NA NA NA
"3975" NA NA NA
"3976" NA NA NA
"3977" NA NA NA
"3978" NA NA NA
"3979" NA NA NA
"3980" NA NA NA
"3981" NA NA NA
"3982" NA NA NA
"3983" NA NA NA
"3984" NA NA NA
"3985" NA NA NA
"3986" NA NA NA
"3987" NA NA NA
"3988" NA NA NA
"3989" NA NA NA
"3990" NA NA NA
"3991" NA NA NA
"3992" NA NA NA
"3993" NA NA NA
"3994" NA NA NA
"3995" NA NA NA
"3996" NA NA NA
"3997" NA NA NA
"3998" NA NA NA
"3999" NA NA NA
"4000" NA NA NA
"4001" NA NA NA
"4002" NA NA NA
"4003" NA NA NA
"4004" NA NA NA
"4005" NA NA NA
"4006" NA NA NA
"4007" NA NA NA
"4008" NA NA NA
"4009" NA NA NA
"4010" NA NA NA
"4011" NA NA NA
"4012" NA NA NA
"4013" NA NA NA
"4014" NA NA NA
"4015" NA NA NA
"4016" NA NA NA
"4017" NA NA NA
"4018" NA NA NA
"4019" NA NA NA
"4020" NA NA NA
"4021" NA NA NA
"4022" NA NA NA
"4023" NA NA NA
"4024" NA NA NA
"4025" NA NA NA
"4026" NA NA NA
"4027" NA NA NA
"4028" NA NA NA
"4029" NA NA NA
"4030" NA NA NA
"4031" NA NA NA
"4032" NA NA NA
"4033" NA NA NA
"4034" NA NA NA
"4035" NA NA NA
"4036" NA NA NA
"4037" NA NA NA
"4038" NA NA NA
"4039" NA NA NA
"4040" NA NA NA
"4041" NA NA NA
"4042" NA NA NA
"4043" NA NA NA
"4044" NA NA NA
"4045" NA NA NA
"4046" NA NA NA
"4047" NA NA NA
"4048" NA NA NA
"4049" NA NA NA
"4050" NA NA NA
"4051" NA NA NA
"4052" NA NA NA
"4053" NA NA NA
"4054" NA NA NA
"4055" NA NA NA
"4056" NA NA NA
"4057" NA NA NA
"4058" NA NA NA
"4059" NA NA NA
"4060" NA NA NA
"4061" NA NA NA
"4062" NA NA NA
"4063" NA NA NA
"4064" NA NA NA
"4065" NA NA NA
"4066" NA NA NA
"4067" NA NA NA
"4068" NA NA NA
"4069" NA NA NA
"4070" NA NA NA
"4071" NA NA NA
"4072" NA NA NA
"4073" NA NA NA
"4074" NA NA NA
"4075" NA NA NA
"4076" NA NA NA
"4077" NA NA NA
"4078" NA NA NA
"4079" NA NA NA
"4080" NA NA NA
"4081" NA NA NA
"4082" NA NA NA
"4083" NA NA NA
"4084" NA NA NA
"4085" NA NA NA
"4086" NA NA NA
"4087" NA NA NA
"4088" NA NA NA
"4089" NA NA NA
"4090" NA NA NA
"4091" NA NA NA
"4092" NA NA NA
"4093" NA NA NA
"4094" NA NA NA
"4095" NA NA NA
"4096" NA NA NA
"4097" NA NA NA
"4098" NA NA NA
"4099" NA NA NA
"4100" NA NA NA
"4101" NA NA NA
"4102" NA NA NA
"4103" NA NA NA
"4104" NA NA NA
"4105" NA NA NA
"4106" NA NA NA
"4107" NA NA NA
"4108" NA NA NA
"4109" NA NA NA
"4110" NA NA NA
"4111" NA NA NA
"4112" NA NA NA
"4113" NA NA NA
"4114" NA NA NA
"4115" NA NA NA
"4116" NA NA NA
"4117" NA NA NA
"4118" NA NA NA
"4119" NA NA NA
"4120" NA NA NA
"4121" NA NA NA
"4122" NA NA NA
"4123" NA NA NA
"4124" NA NA NA
"4125" NA NA NA
"4126" NA NA NA
"4127" NA NA NA
"4128" NA NA NA
"4129" NA NA NA
"4130" NA NA NA
"4131" NA NA NA
"4132" NA NA NA
"4133" NA NA NA
"4134" NA NA NA
"4135" NA NA NA
"4136" NA NA NA
"4137" NA NA NA
"4138" NA NA NA
"4139" NA NA NA
"4140" NA NA NA
"4141" NA NA NA
"4142" NA NA NA
"4143" NA NA NA
"4144" NA NA NA
"4145" NA NA NA
"4146" NA NA NA
"4147" NA NA NA
"4148" NA NA NA
"4149" NA NA NA
"4150" NA NA NA
"4151" NA NA NA
"4152" NA NA NA
"4153" NA NA NA
"4154" NA NA NA
"4155" NA NA NA
"4156" NA NA NA
"4157" NA NA NA
"4158" NA NA NA
"4159" NA NA NA
"4160" NA NA NA
"4161" NA NA NA
"4162" NA NA NA
"4163" NA NA NA
"4164" NA NA NA
"4165" NA NA NA
"4166" NA NA NA
"4167" NA NA NA
"4168" NA NA NA
"4169" NA NA NA
"4170" NA NA NA
"4171" NA NA NA
"4172" NA NA NA
"4173" NA NA NA
"4174" NA NA NA
"4175" NA NA NA
"4176" NA NA NA
"4177" NA NA NA
"4178" NA NA NA
"4179" NA NA NA
"4180" NA NA NA
"4181" NA NA NA
"4182" NA NA NA
"4183" NA NA NA
"4184" NA NA NA
"4185" NA NA NA
"4186" NA NA NA
"4187" NA NA NA
"4188" NA NA NA
"4189" NA NA NA
"4190" NA NA NA
"4191" NA NA NA
"4192" NA NA NA
"4193" NA NA NA
"4194" NA NA NA
"4195" NA NA NA
"4196" NA NA NA
"4197" NA NA NA
"4198" NA NA NA
"4199" NA NA NA
"4200" NA NA NA
"4201" NA NA NA
"4202" NA NA NA
"4203" NA NA NA
"4204" NA NA NA
"4205" NA NA NA
"4206" NA NA NA
"4207" NA NA NA
"4208" NA NA NA
"4209" NA NA NA
"4210" NA NA NA
"4211" NA NA NA
"4212" NA NA NA
"4213" NA NA NA
"4214" NA NA NA
"4215" NA NA NA
"4216" NA NA NA
"4217" NA NA NA
"4218" NA NA NA
"4219" NA NA NA
"4220" NA NA NA
"4221" NA NA NA
"4222" NA NA NA
"4223" NA NA NA
"4224" NA NA NA
"4225" NA NA NA
"4226" NA NA NA
"4227" NA NA NA
"4228" NA NA NA
"4229" NA NA NA
"4230" NA NA NA
"4231" NA NA NA
"4232" NA NA NA
"4233" NA NA NA
"4234" NA NA NA
"4235" NA NA NA
"4236" NA NA NA
"4237" NA NA NA
"4238" NA NA NA
"4239" NA NA NA
"4240" NA NA NA
"4241" NA NA NA
"4242" NA NA NA
"4243" NA NA NA
"4244" NA NA NA
"4245" NA NA NA
"4246" NA NA NA
"4247" NA NA NA
"4248" NA NA NA
"4249" NA NA NA
"4250" NA NA NA
"4251" NA NA NA
"4252" NA NA NA
"4253" NA NA NA
"4254" NA NA NA
"4255" NA NA NA
"4256" NA NA NA
"4257" NA NA NA
"4258" NA NA NA
"4259" NA NA NA
"4260" NA NA NA
"4261" NA NA NA
"4262" NA NA NA
"4263" NA NA NA
"4264" NA NA NA
"4265" NA NA NA
"4266" NA NA NA
"4267" NA NA NA
"4268" NA NA NA
"4269" NA NA NA
"4270" NA NA NA
"4271" NA NA NA
"4272" NA NA NA
"4273" NA NA NA
"4274" NA NA NA
"4275" NA NA NA
"4276" NA NA NA
"4277" NA NA NA
"4278" NA NA NA
"4279" NA NA NA
"4280" NA NA NA
"4281" NA NA NA
"4282" NA NA NA
"4283" NA NA NA
"4284" NA NA NA
"4285" NA NA NA
"4286" NA NA NA
"4287" NA NA NA
"4288" NA NA NA
"4289" NA NA NA
"4290" NA NA NA
"4291" NA NA NA
"4292" NA NA NA
"4293" NA NA NA
"4294" NA NA NA
"4295" NA NA NA
"4296" NA NA NA
"4297" NA NA NA
"4298" NA NA NA
"4299" NA NA NA
"4300" NA NA NA
"4301" NA NA NA
"4302" NA NA NA
"4303" NA NA NA
"4304" NA NA NA
"4305" NA NA NA
"4306" NA NA NA
"4307" NA NA NA
"4308" NA NA NA
"4309" NA NA NA
"4310" NA NA NA
"4311" NA NA NA
"4312" NA NA NA
"4313" NA NA NA
"4314" NA NA NA
"4315" NA NA NA
"4316" NA NA NA
"4317" NA NA NA
"4318" NA NA NA
"4319" NA NA NA
"4320" NA NA NA
"4321" NA NA NA
"4322" NA NA NA
"4323" NA NA NA
"4324" NA NA NA
"4325" NA NA NA
"4326" NA NA NA
"4327" NA NA NA
"4328" NA NA NA
"4329" NA NA NA
"4330" NA NA NA
"4331" NA NA NA
"4332" NA NA NA
"4333" NA NA NA
"4334" NA NA NA
"4335" NA NA NA
"4336" NA NA NA
"4337" NA NA NA
"4338" NA NA NA
"4339" NA NA NA
"4340" NA NA NA
"4341" NA NA NA
"4342" NA NA NA
"4343" NA NA NA
"4344" NA NA NA
"4345" NA NA NA
"4346" NA NA NA
"4347" NA NA NA
"4348" NA NA NA
"4349" NA NA NA
"4350" NA NA NA
"4351" NA NA NA
"4352" NA NA NA
"4353" NA NA NA
"4354" NA NA NA
"4355" NA NA NA
"4356" NA NA NA
"4357" NA NA NA
"4358" NA NA NA
"4359" NA NA NA
"4360" NA NA NA
"4361" NA NA NA
"4362" NA NA NA
"4363" NA NA NA
"4364" NA NA NA
"4365" NA NA NA
"4366" NA NA NA
"4367" NA NA NA
"4368" NA NA NA
"4369" NA NA NA
"4370" NA NA NA
"4371" NA NA NA
"4372" NA NA NA
"4373" NA NA NA
"4374" NA NA NA
"4375" NA NA NA
"4376" NA NA NA
"4377" NA NA NA
"4378" NA NA NA
"4379" NA NA NA
"4380" NA NA NA
"4381" NA NA NA
"4382" NA NA NA
"4383" NA NA NA
"4384" NA NA NA
"4385" NA NA NA
"4386" NA NA NA
"4387" NA NA NA
"4388" NA NA NA
"4389" NA NA NA
"4390" NA NA NA
"4391" NA NA NA
"4392" NA NA NA
"4393" NA NA NA
"4394" NA NA NA
"4395" NA NA NA
"4396" NA NA NA
"4397" NA NA NA
"4398" NA NA NA
"4399" NA NA NA
"4400" NA NA NA
"4401" NA NA NA
"4402" NA NA NA
"4403" NA NA NA
"4404" NA NA NA
"4405" NA NA NA
"4406" NA NA NA
"4407" NA NA NA
"4408" NA NA NA
"4409" NA NA NA
"4410" NA NA NA
"4411" NA NA NA
"4412" NA NA NA
"4413" NA NA NA
"4414" NA NA NA
"4415" NA NA NA
"4416" NA NA NA
"4417" NA NA NA
"4418" NA NA NA
"4419" NA NA NA
"4420" NA NA NA
"4421" NA NA NA
"4422" NA NA NA
"4423" NA NA NA
"4424" NA NA NA
"4425" NA NA NA
"4426" NA NA NA
"4427" NA NA NA
"4428" NA NA NA
"4429" NA NA NA
"4430" NA NA NA
"4431" NA NA NA
"4432" NA NA NA
"4433" NA NA NA
"4434" NA NA NA
"4435" NA NA NA
"4436" NA NA NA
"4437" NA NA NA
"4438" NA NA NA
"4439" NA NA NA
"4440" NA NA NA
"4441" NA NA NA
"4442" NA NA NA
"4443" NA NA NA
"4444" NA NA NA
"4445" NA NA NA
"4446" NA NA NA
"4447" NA NA NA
"4448" NA NA NA
"4449" NA NA NA
"4450" NA NA NA
"4451" NA NA NA
"4452" NA NA NA
"4453" NA NA NA
"4454" NA NA NA
"4455" NA NA NA
"4456" NA NA NA
"4457" NA NA NA
"4458" NA NA NA
"4459" NA NA NA
"4460" NA NA NA
"4461" NA NA NA
"4462" NA NA NA
"4463" NA NA NA
"4464" NA NA NA
"4465" NA NA NA
"4466" NA NA NA
"4467" NA NA NA
"4468" NA NA NA
"4469" NA NA NA
"4470" NA NA NA
"4471" NA NA NA
"4472" NA NA NA
"4473" NA NA NA
"4474" NA NA NA
"4475" NA NA NA
"4476" NA NA NA
"4477" NA NA NA
"4478" NA NA NA
"4479" NA NA NA
"4480" NA NA NA
"4481" NA NA NA
"4482" NA NA NA
"4483" NA NA NA
"4484" NA NA NA
"4485" NA NA NA
"4486" NA NA NA
"4487" NA NA NA
"4488" NA NA NA
"4489" NA NA NA
"4490" NA NA NA
"4491" NA NA NA
"4492" NA NA NA
"4493" NA NA NA
"4494" NA NA NA
"4495" NA NA NA
"4496" NA NA NA
"4497" NA NA NA
"4498" NA NA NA
"4499" NA NA NA
"4500" NA NA NA
"4501" NA NA NA
"4502" NA NA NA
"4503" NA NA NA
"4504" NA NA NA
"4505" NA NA NA
"4506" NA NA NA
"4507" NA NA NA
"4508" NA NA NA
"4509" NA NA NA
"4510" NA NA NA
"4511" NA NA NA
"4512" NA NA NA
"4513" NA NA NA
"4514" NA NA NA
"4515" NA NA NA
"4516" NA NA NA
"4517" NA NA NA
"4518" NA NA NA
"4519" NA NA NA
"4520" NA NA NA
"4521" NA NA NA
"4522" NA NA NA
"4523" NA NA NA
"4524" NA NA NA
"4525" NA NA NA
"4526" NA NA NA
"4527" NA NA NA
"4528" NA NA NA
"4529" NA NA NA
"4530" NA NA NA
"4531" NA NA NA
"4532" NA NA NA
"4533" NA NA NA
"4534" NA NA NA
"4535" NA NA NA
"4536" NA NA NA
"4537" NA NA NA
"4538" NA NA NA
"4539" NA NA NA
"4540" NA NA NA
"4541" NA NA NA
"4542" NA NA NA
"4543" NA NA NA
"4544" NA NA NA
"4545" NA NA NA
"4546" NA NA NA
"4547" NA NA NA
"4548" NA NA NA
"4549" NA NA NA
"4550" NA NA NA
"4551" NA NA NA
"4552" NA NA NA
"4553" NA NA NA
"4554" NA NA NA
"4555" NA NA NA
"4556" NA NA NA
"4557" NA NA NA
"4558" NA NA NA
"4559" NA NA NA
"4560" NA NA NA
"4561" NA NA NA
"4562" NA NA NA
"4563" NA NA NA
"4564" NA NA NA
"4565" NA NA NA
"4566" NA NA NA
"4567" NA NA NA
"4568" NA NA NA
"4569" NA NA NA
"4570" NA NA NA
"4571" NA NA NA
"4572" NA NA NA
"4573" NA NA NA
"4574" NA NA NA
"4575" NA NA NA
"4576" NA NA NA
"4577" NA NA NA
"4578" NA NA NA
"4579" NA NA NA
"4580" NA NA NA
"4581" NA NA NA
"4582" NA NA NA
"4583" NA NA NA
"4584" NA NA NA
"4585" NA NA NA
"4586" NA NA NA
"4587" NA NA NA
"4588" NA NA NA
"4589" NA NA NA
"4590" NA NA NA
"4591" NA NA NA
"4592" NA NA NA
"4593" NA NA NA
"4594" NA NA NA
"4595" NA NA NA
"4596" NA NA NA
"4597" NA NA NA
"4598" NA NA NA
"4599" NA NA NA
"4600" NA NA NA
"4601" NA NA NA
"4602" NA NA NA
"4603" NA NA NA
"4604" NA NA NA
"4605" NA NA NA
"4606" NA NA NA
"4607" NA NA NA
"4608" NA NA NA
"4609" NA NA NA
"4610" NA NA NA
"4611" NA NA NA
"4612" NA NA NA
"4613" NA NA NA
"4614" NA NA NA
"4615" NA NA NA
"4616" NA NA NA
"4617" NA NA NA
"4618" NA NA NA
"4619" NA NA NA
"4620" NA NA NA
"4621" NA NA NA
"4622" NA NA NA
"4623" NA NA NA
"4624" NA NA NA
"4625" NA NA NA
"4626" NA NA NA
"4627" NA NA NA
"4628" NA NA NA
"4629" NA NA NA
"4630" NA NA NA
"4631" NA NA NA
"4632" NA NA NA
"4633" NA NA NA
"4634" NA NA NA
"4635" NA NA NA
"4636" NA NA NA
"4637" NA NA NA
"4638" NA NA NA
"4639" NA NA NA
"4640" NA NA NA
"4641" NA NA NA
"4642" NA NA NA
"4643" NA NA NA
"4644" NA NA NA
"4645" NA NA NA
"4646" NA NA NA
"4647" NA NA NA
"4648" NA NA NA
"4649" NA NA NA
"4650" NA NA NA
"4651" NA NA NA
"4652" NA NA NA
"4653" NA NA NA
"4654" NA NA NA
"4655" NA NA NA
"4656" NA NA NA
"4657" NA NA NA
"4658" NA NA NA
"4659" NA NA NA
"4660" NA NA NA
"4661" NA NA NA
"4662" NA NA NA
"4663" NA NA NA
"4664" NA NA NA
"4665" NA NA NA
"4666" NA NA NA
"4667" NA NA NA
"4668" NA NA NA
"4669" NA NA NA
"4670" NA NA NA
"4671" NA NA NA
"4672" NA NA NA
"4673" NA NA NA
"4674" NA NA NA
"4675" NA NA NA
"4676" NA NA NA
"4677" NA NA NA
"4678" NA NA NA
"4679" NA NA NA
"4680" NA NA NA
"4681" NA NA NA
"4682" NA NA NA
"4683" NA NA NA
"4684" NA NA NA
"4685" NA NA NA
"4686" NA NA NA
"4687" NA NA NA
"4688" NA NA NA
"4689" NA NA NA
"4690" NA NA NA
"4691" NA NA NA
"4692" NA NA NA
"4693" NA NA NA
"4694" NA NA NA
"4695" NA NA NA
"4696" NA NA NA
"4697" NA NA NA
"4698" NA NA NA
"4699" NA NA NA
"4700" NA NA NA
"4701" NA NA NA
"4702" NA NA NA
"4703" NA NA NA
"4704" NA NA NA
"4705" NA NA NA
"4706" NA NA NA
"4707" NA NA NA
"4708" NA NA NA
"4709" NA NA NA
"4710" NA NA NA
"4711" NA NA NA
"4712" NA NA NA
"4713" NA NA NA
"4714" NA NA NA
"4715" NA NA NA
"4716" NA NA NA
"4717" NA NA NA
"4718" NA NA NA
"4719" NA NA NA
"4720" NA NA NA
"4721" NA NA NA
"4722" NA NA NA
"4723" NA NA NA
"4724" NA NA NA
"4725" NA NA NA
"4726" NA NA NA
"4727" NA NA NA
"4728" NA NA NA
"4729" NA NA NA
"4730" NA NA NA
"4731" NA NA NA
"4732" NA NA NA
"4733" NA NA NA
"4734" NA NA NA
"4735" NA NA NA
"4736" NA NA NA
"4737" NA NA NA
"4738" NA NA NA
"4739" NA NA NA
"4740" NA NA NA
"4741" NA NA NA
"4742" NA NA NA
"4743" NA NA NA
"4744" NA NA NA
"4745" NA NA NA
"4746" NA NA NA
"4747" NA NA NA
"4748" NA NA NA
"4749" NA NA NA
"4750" NA NA NA
"4751" NA NA NA
"4752" NA NA NA
"4753" NA NA NA
"4754" NA NA NA
"4755" NA NA NA
"4756" NA NA NA
"4757" NA NA NA
"4758" NA NA NA
"4759" NA NA NA
"4760" NA NA NA
"4761" NA NA NA
"4762" NA NA NA
"4763" NA NA NA
"4764" NA NA NA
"4765" NA NA NA
"4766" NA NA NA
"4767" NA NA NA
"4768" NA NA NA
"4769" NA NA NA
"4770" NA NA NA
"4771" NA NA NA
"4772" NA NA NA
"4773" NA NA NA
"4774" NA NA NA
"4775" NA NA NA
"4776" NA NA NA
"4777" NA NA NA
"4778" NA NA NA
"4779" NA NA NA
"4780" NA NA NA
"4781" NA NA NA
"4782" NA NA NA
"4783" NA NA NA
"4784" NA NA NA
"4785" NA NA NA
"4786" NA NA NA
"4787" NA NA NA
"4788" NA NA NA
"4789" NA NA NA
"4790" NA NA NA
"4791" NA NA NA
"4792" NA NA NA
"4793" NA NA NA
"4794" NA NA NA
"4795" NA NA NA
"4796" NA NA NA
"4797" NA NA NA
"4798" NA NA NA
"4799" NA NA NA
"4800" NA NA NA
"4801" NA NA NA
"4802" NA NA NA
"4803" NA NA NA
"4804" NA NA NA
"4805" NA NA NA
"4806" NA NA NA
"4807" NA NA NA
"4808" NA NA NA
"4809" NA NA NA
"4810" NA NA NA
"4811" NA NA NA
"4812" NA NA NA
"4813" NA NA NA
"4814" NA NA NA
"4815" NA NA NA
"4816" NA NA NA
"4817" NA NA NA
"4818" NA NA NA
"4819" NA NA NA
"4820" NA NA NA
"4821" NA NA NA
"4822" NA NA NA
"4823" NA NA NA
"4824" NA NA NA
"4825" NA NA NA
"4826" NA NA NA
"4827" NA NA NA
"4828" NA NA NA
"4829" NA NA NA
"4830" NA NA NA
"4831" NA NA NA
"4832" NA NA NA
"4833" NA NA NA
"4834" NA NA NA
"4835" NA NA NA
"4836" NA NA NA
"4837" NA NA NA
"4838" NA NA NA
"4839" NA NA NA
"4840" NA NA NA
"4841" NA NA NA
"4842" NA NA NA
"4843" NA NA NA
"4844" NA NA NA
"4845" NA NA NA
"4846" NA NA NA
"4847" NA NA NA
"4848" NA NA NA
"4849" NA NA NA
"4850" NA NA NA
"4851" NA NA NA
"4852" NA NA NA
"4853" NA NA NA
"4854" NA NA NA
"4855" NA NA NA
"4856" NA NA NA
"4857" NA NA NA
"4858" NA NA NA
"4859" NA NA NA
"4860" NA NA NA
"4861" NA NA NA
"4862" NA NA NA
"4863" NA NA NA
"4864" NA NA NA
"4865" NA NA NA
"4866" NA NA NA
"4867" NA NA NA
"4868" NA NA NA
"4869" NA NA NA
"4870" NA NA NA
"4871" NA NA NA
"4872" NA NA NA
"4873" NA NA NA
"4874" NA NA NA
"4875" NA NA NA
"4876" NA NA NA
"4877" NA NA NA
"4878" NA NA NA
"4879" NA NA NA
"4880" NA NA NA
"4881" NA NA NA
"4882" NA NA NA
"4883" NA NA NA
"4884" NA NA NA
"4885" NA NA NA
"4886" NA NA NA
"4887" NA NA NA
"4888" NA NA NA
"4889" NA NA NA
"4890" NA NA NA
"4891" NA NA NA
"4892" NA NA NA
"4893" NA NA NA
"4894" NA NA NA
"4895" NA NA NA
"4896" NA NA NA
"4897" NA NA NA
"4898" NA NA NA
"4899" NA NA NA
"4900" NA NA NA
"4901" NA NA NA
"4902" NA NA NA
"4903" NA NA NA
"4904" NA NA NA
"4905" NA NA NA
"4906" NA NA NA
"4907" NA NA NA
"4908" NA NA NA
"4909" NA NA NA
"4910" NA NA NA
"4911" NA NA NA
"4912" NA NA NA
"4913" NA NA NA
"4914" NA NA NA
"4915" NA NA NA
"4916" NA NA NA
"4917" NA NA NA
"4918" NA NA NA
"4919" NA NA NA
"4920" NA NA NA
"4921" NA NA NA
"4922" NA NA NA
"4923" NA NA NA
"4924" NA NA NA
"4925" NA NA NA
"4926" NA NA NA
"4927" NA NA NA
"4928" NA NA NA
"4929" NA NA NA
"4930" NA NA NA
"4931" NA NA NA
"4932" NA NA NA
"4933" NA NA NA
"4934" NA NA NA
"4935" NA NA NA
"4936" NA NA NA
"4937" NA NA NA
"4938" NA NA NA
"4939" NA NA NA
"4940" NA NA NA
"4941" NA NA NA
"4942" NA NA NA
"4943" NA NA NA
"4944" NA NA NA
"4945" NA NA NA
"4946" NA NA NA
"4947" NA NA NA
"4948" NA NA NA
"4949" NA NA NA
"4950" NA NA NA
"4951" NA NA NA
"4952" NA NA NA
"4953" NA NA NA
"4954" NA NA NA
"4955" NA NA NA
"4956" NA NA NA
"4957" NA NA NA
"4958" NA NA NA
"4959" NA NA NA
"4960" NA NA NA
"4961" NA NA NA
"4962" NA NA NA
"4963" NA NA NA
"4964" NA NA NA
"4965" NA NA NA
"4966" NA NA NA
"4967" NA NA NA
"4968" NA NA NA
"4969" NA NA NA
"4970" NA NA NA
"4971" NA NA NA
"4972" NA NA NA
"4973" NA NA NA
"4974" NA NA NA
"4975" NA NA NA
"4976" NA NA NA
"4977" NA NA NA
"4978" NA NA NA
"4979" NA NA NA
"4980" NA NA NA
"4981" NA NA NA
"4982" NA NA NA
"4983" NA NA NA
"4984" NA NA NA
"4985" NA NA NA
"4986" NA NA NA
"4987" NA NA NA
"4988" NA NA NA
"4989" NA NA NA
"4990" NA NA NA
"4991" NA NA NA
"4992" NA NA NA
"4993" NA NA NA
"4994" NA NA NA
"4995" NA NA NA
"4996" NA NA NA
"4997" NA NA NA
"4998" NA NA NA
"4999" NA NA NA
"5000" NA NA NA
"5001" NA NA NA
"5002" NA NA NA
"5003" NA NA NA
"5004" NA NA NA
"5005" NA NA NA
"5006" NA NA NA
"5007" NA NA NA
"5008" NA NA NA
"5009" NA NA NA
"5010" NA NA NA
"5011" NA NA NA
"5012" NA NA NA
"5013" NA NA NA
"5014" NA NA NA
"5015" NA NA NA
"5016" NA NA NA
"5017" NA NA NA
"5018" NA NA NA
"5019" NA NA NA
"5020" NA NA NA
"5021" NA NA NA
"5022" NA NA NA
"5023" NA NA NA
"5024" NA NA NA
"5025" NA NA NA
"5026" NA NA NA
"5027" NA NA NA
"5028" NA NA NA
"5029" NA NA NA
"5030" NA NA NA
"5031" NA NA NA
"5032" NA NA NA
"5033" NA NA NA
"5034" NA NA NA
"5035" NA NA NA
"5036" NA NA NA
"5037" NA NA NA
"5038" NA NA NA
"5039" NA NA NA
"5040" NA NA NA
"5041" NA NA NA
"5042" NA NA NA
"5043" NA NA NA
"5044" NA NA NA
"5045" NA NA NA
"5046" NA NA NA
"5047" NA NA NA
"5048" NA NA NA
"5049" NA NA NA
"5050" NA NA NA
"5051" NA NA NA
"5052" NA NA NA
"5053" NA NA NA
"5054" NA NA NA
"5055" NA NA NA
"5056" NA NA NA
"5057" NA NA NA
"5058" NA NA NA
"5059" NA NA NA
"5060" NA NA NA
"5061" NA NA NA
"5062" NA NA NA
"5063" NA NA NA
"5064" NA NA NA
"5065" NA NA NA
"5066" NA NA NA
"5067" NA NA NA
"5068" NA NA NA
"5069" NA NA NA
"5070" NA NA NA
"5071" NA NA NA
"5072" NA NA NA
"5073" NA NA NA
"5074" NA NA NA
"5075" NA NA NA
"5076" NA NA NA
"5077" NA NA NA
"5078" NA NA NA
"5079" NA NA NA
"5080" NA NA NA
"5081" NA NA NA
"5082" NA NA NA
"5083" NA NA NA
"5084" NA NA NA
"5085" NA NA NA
"5086" NA NA NA
"5087" NA NA NA
"5088" NA NA NA
"5089" NA NA NA
"5090" NA NA NA
"5091" NA NA NA
"5092" NA NA NA
"5093" NA NA NA
"5094" NA NA NA
"5095" NA NA NA
"5096" NA NA NA
"5097" NA NA NA
"5098" NA NA NA
"5099" NA NA NA
"5100" NA NA NA
"5101" NA NA NA
"5102" NA NA NA
"5103" NA NA NA
"5104" NA NA NA
"5105" NA NA NA
"5106" NA NA NA
"5107" NA NA NA
"5108" NA NA NA
"5109" NA NA NA
"5110" NA NA NA
"5111" NA NA NA
"5112" NA NA NA
"5113" NA NA NA
"5114" NA NA NA
"5115" NA NA NA
"5116" NA NA NA
"5117" NA NA NA
"5118" NA NA NA
"5119" NA NA NA
"5120" NA NA NA
"5121" NA NA NA
"5122" NA NA NA
"5123" NA NA NA
"5124" NA NA NA
"5125" NA NA NA
"5126" NA NA NA
"5127" NA NA NA
"5128" NA NA NA
"5129" NA NA NA
"5130" NA NA NA
"5131" NA NA NA
"5132" NA NA NA
"5133" NA NA NA
"5134" NA NA NA
"5135" NA NA NA
"5136" NA NA NA
"5137" NA NA NA
"5138" NA NA NA
"5139" NA NA NA
"5140" NA NA NA
"5141" NA NA NA
"5142" NA NA NA
"5143" NA NA NA
"5144" NA NA NA
"5145" NA NA NA
"5146" NA NA NA
"5147" NA NA NA
"5148" NA NA NA
"5149" NA NA NA
"5150" NA NA NA
"5151" NA NA NA
"5152" NA NA NA
"5153" NA NA NA
"5154" NA NA NA
"5155" NA NA NA
"5156" NA NA NA
"5157" NA NA NA
"5158" NA NA NA
"5159" NA NA NA
"5160" NA NA NA
"5161" NA NA NA
"5162" NA NA NA
"5163" NA NA NA
"5164" NA NA NA
"5165" NA NA NA
"5166" NA NA NA
"5167" NA NA NA
"5168" NA NA NA
"5169" NA NA NA
"5170" NA NA NA
"5171" NA NA NA
"5172" NA NA NA
"5173" NA NA NA
"5174" NA NA NA
"5175" NA NA NA
"5176" NA NA NA
"5177" NA NA NA
"5178" NA NA NA
"5179" NA NA NA
"5180" NA NA NA
"5181" NA NA NA
"5182" NA NA NA
"5183" NA NA NA
"5184" NA NA NA
"5185" NA NA NA
"5186" NA NA NA
"5187" NA NA NA
"5188" NA NA NA
"5189" NA NA NA
"5190" NA NA NA
"5191" NA NA NA
"5192" NA NA NA
"5193" NA NA NA
"5194" NA NA NA
"5195" NA NA NA
"5196" NA NA NA
"5197" NA NA NA
"5198" NA NA NA
"5199" NA NA NA
"5200" NA NA NA
"5201" NA NA NA
"5202" NA NA NA
"5203" NA NA NA
"5204" NA NA NA
"5205" NA NA NA
"5206" NA NA NA
"5207" NA NA NA
"5208" NA NA NA
"5209" NA NA NA
"5210" NA NA NA
"5211" NA NA NA
"5212" NA NA NA
"5213" NA NA NA
"5214" NA NA NA
"5215" NA NA NA
"5216" NA NA NA
"5217" NA NA NA
"5218" NA NA NA
"5219" NA NA NA
"5220" NA NA NA
"5221" NA NA NA
"5222" NA NA NA
"5223" NA NA NA
"5224" NA NA NA
"5225" NA NA NA
"5226" NA NA NA
"5227" NA NA NA
"5228" NA NA NA
"5229" NA NA NA
"5230" NA NA NA
"5231" NA NA NA
"5232" NA NA NA
"5233" NA NA NA
"5234" NA NA NA
"5235" NA NA NA
"5236" NA NA NA
"5237" NA NA NA
"5238" NA NA NA
"5239" NA NA NA
"5240" NA NA NA
"5241" NA NA NA
"5242" NA NA NA
"5243" NA NA NA
"5244" NA NA NA
"5245" NA NA NA
"5246" NA NA NA
"5247" NA NA NA
"5248" NA NA NA
"5249" NA NA NA
"5250" NA NA NA
"5251" NA NA NA
"5252" NA NA NA
"5253" NA NA NA
"5254" NA NA NA
"5255" NA NA NA
"5256" NA NA NA
"5257" NA NA NA
"5258" NA NA NA
"5259" NA NA NA
"5260" NA NA NA
"5261" NA NA NA
"5262" NA NA NA
"5263" NA NA NA
"5264" NA NA NA
"5265" NA NA NA
"5266" NA NA NA
"5267" NA NA NA
"5268" NA NA NA
"5269" NA NA NA
"5270" NA NA NA
"5271" NA NA NA
"5272" NA NA NA
"5273" NA NA NA
"5274" NA NA NA
"5275" NA NA NA
"5276" NA NA NA
"5277" NA NA NA
"5278" NA NA NA
"5279" NA NA NA
"5280" NA NA NA
"5281" NA NA NA
"5282" NA NA NA
"5283" NA NA NA
"5284" NA NA NA
"5285" NA NA NA
"5286" NA NA NA
"5287" NA NA NA
"5288" NA NA NA
"5289" NA NA NA
"5290" NA NA NA
"5291" NA NA NA
"5292" NA NA NA
"5293" NA NA NA
"5294" NA NA NA
"5295" NA NA NA
"5296" NA NA NA
"5297" NA NA NA
"5298" NA NA NA
"5299" NA NA NA
"5300" NA NA NA
"5301" NA NA NA
"5302" NA NA NA
"5303" NA NA NA
"5304" NA NA NA
"5305" NA NA NA
"5306" NA NA NA
"5307" NA NA NA
"5308" NA NA NA
"5309" NA NA NA
"5310" NA NA NA
"5311" NA NA NA
"5312" NA NA NA
"5313" NA NA NA
"5314" NA NA NA
"5315" NA NA NA
"5316" NA NA NA
"5317" NA NA NA
"5318" NA NA NA
"5319" NA NA NA
"5320" NA NA NA
"5321" NA NA NA
"5322" NA NA NA
"5323" NA NA NA
"5324" NA NA NA
"5325" NA NA NA
"5326" NA NA NA
"5327" NA NA NA
"5328" NA NA NA
"5329" NA NA NA
"5330" NA NA NA
"5331" NA NA NA
"5332" NA NA NA
"5333" NA NA NA
"5334" NA NA NA
"5335" NA NA NA
"5336" NA NA NA
"5337" NA NA NA
"5338" NA NA NA
"5339" NA NA NA
"5340" NA NA NA
"5341" NA NA NA
"5342" NA NA NA
"5343" NA NA NA
"5344" NA NA NA
"5345" NA NA NA
"5346" NA NA NA
"5347" NA NA NA
"5348" NA NA NA
"5349" NA NA NA
"5350" NA NA NA
"5351" NA NA NA
"5352" NA NA NA
"5353" NA NA NA
"5354" NA NA NA
"5355" NA NA NA
"5356" NA NA NA
"5357" NA NA NA
"5358" NA NA NA
"5359" NA NA NA
"5360" NA NA NA
"5361" NA NA NA
"5362" NA NA NA
"5363" NA NA NA
"5364" NA NA NA
"5365" NA NA NA
"5366" NA NA NA
"5367" NA NA NA
"5368" NA NA NA
"5369" NA NA NA
"5370" NA NA NA
"5371" NA NA NA
"5372" NA NA NA
"5373" NA NA NA
"5374" NA NA NA
"5375" NA NA NA
"5376" NA NA NA
"5377" NA NA NA
"5378" NA NA NA
"5379" NA NA NA
"5380" NA NA NA
"5381" NA NA NA
"5382" NA NA NA
"5383" NA NA NA
"5384" NA NA NA
"5385" NA NA NA
"5386" NA NA NA
"5387" NA NA NA
"5388" NA NA NA
"5389" NA NA NA
"5390" NA NA NA
"5391" NA NA NA
"5392" NA NA NA
"5393" NA NA NA
"5394" NA NA NA
"5395" NA NA NA
"5396" NA NA NA
"5397" NA NA NA
"5398" NA NA NA
"5399" NA NA NA
"5400" NA NA NA
"5401" NA NA NA
"5402" NA NA NA
"5403" NA NA NA
"5404" NA NA NA
"5405" NA NA NA
"5406" NA NA NA
"5407" NA NA NA
"5408" NA NA NA
"5409" NA NA NA
"5410" NA NA NA
"5411" NA NA NA
"5412" NA NA NA
"5413" NA NA NA
"5414" NA NA NA
"5415" NA NA NA
"5416" NA NA NA
"5417" NA NA NA
"5418" NA NA NA
"5419" NA NA NA
"5420" NA NA NA
"5421" NA NA NA
"5422" NA NA NA
"5423" NA NA NA
"5424" NA NA NA
"5425" NA NA NA
"5426" NA NA NA
"5427" NA NA NA
"5428" NA NA NA
"5429" NA NA NA
"5430" NA NA NA
"5431" NA NA NA
"5432" NA NA NA
"5433" NA NA NA
"5434" NA NA NA
"5435" NA NA NA
"5436" NA NA NA
"5437" NA NA NA
"5438" NA NA NA
"5439" NA NA NA
"5440" NA NA NA
"5441" NA NA NA
"5442" NA NA NA
"5443" NA NA NA
"5444" NA NA NA
"5445" NA NA NA
"5446" NA NA NA
"5447" NA NA NA
"5448" NA NA NA
"5449" NA NA NA
"5450" NA NA NA
"5451" NA NA NA
"5452" NA NA NA
"5453" NA NA NA
"5454" NA NA NA
"5455" NA NA NA
"5456" NA NA NA
"5457" NA NA NA
"5458" NA NA NA
"5459" NA NA NA
"5460" NA NA NA
"5461" NA NA NA
"5462" NA NA NA
"5463" NA NA NA
"5464" NA NA NA
"5465" NA NA NA
"5466" NA NA NA
"5467" NA NA NA
"5468" NA NA NA
"5469" NA NA NA
"5470" NA NA NA
"5471" NA NA NA
"5472" NA NA NA
"5473" NA NA NA
"5474" NA NA NA
"5475" NA NA NA
"5476" NA NA NA
"5477" NA NA NA
"5478" NA NA NA
"5479" NA NA NA
"5480" NA NA NA
"5481" NA NA NA
"5482" NA NA NA
"5483" NA NA NA
"5484" NA NA NA
"5485" NA NA NA
"5486" NA NA NA
"5487" NA NA NA
"5488" NA NA NA
"5489" NA NA NA
"5490" NA NA NA
"5491" NA NA NA
"5492" NA NA NA
"5493" NA NA NA
"5494" NA NA NA
"5495" NA NA NA
"5496" NA NA NA
"5497" NA NA NA
"5498" NA NA NA
"5499" NA NA NA
"5500" NA NA NA
"5501" NA NA NA
"5502" NA NA NA
"5503" NA NA NA
"5504" NA NA NA
"5505" NA NA NA
"5506" NA NA NA
"5507" NA NA NA
"5508" NA NA NA
"5509" NA NA NA
"5510" NA NA NA
"5511" NA NA NA
"5512" NA NA NA
"5513" NA NA NA
"5514" NA NA NA
"5515" NA NA NA
"5516" NA NA NA
"5517" NA NA NA
"5518" NA NA NA
"5519" NA NA NA
"5520" NA NA NA
"5521" NA NA NA
"5522" NA NA NA
"5523" NA NA NA
"5524" NA NA NA
"5525" NA NA NA
"5526" NA NA NA
"5527" NA NA NA
"5528" NA NA NA
"5529" NA NA NA
"5530" NA NA NA
"5531" NA NA NA
"5532" NA NA NA
"5533" NA NA NA
"5534" NA NA NA
"5535" NA NA NA
"5536" NA NA NA
"5537" NA NA NA
"5538" NA NA NA
"5539" NA NA NA
"5540" NA NA NA
"5541" NA NA NA
"5542" NA NA NA
"5543" NA NA NA
"5544" NA NA NA
"5545" NA NA NA
"5546" NA NA NA
"5547" NA NA NA
"5548" NA NA NA
"5549" NA NA NA
"5550" NA NA NA
"5551" NA NA NA
"5552" NA NA NA
"5553" NA NA NA
"5554" NA NA NA
"5555" NA NA NA
"5556" NA NA NA
"5557" NA NA NA
"5558" NA NA NA
"5559" NA NA NA
"5560" NA NA NA
"5561" NA NA NA
"5562" NA NA NA
"5563" NA NA NA
"5564" NA NA NA
"5565" NA NA NA
"5566" NA NA NA
"5567" NA NA NA
"5568" NA NA NA
"5569" NA NA NA
"5570" NA NA NA
"5571" NA NA NA
"5572" NA NA NA
"5573" NA NA NA
"5574" NA NA NA
"5575" NA NA NA
"5576" NA NA NA
"5577" NA NA NA
"5578" NA NA NA
"5579" NA NA NA
"5580" NA NA NA
"5581" NA NA NA
"5582" NA NA NA
"5583" NA NA NA
"5584" NA NA NA
"5585" NA NA NA
"5586" NA NA NA
"5587" NA NA NA
"5588" NA NA NA
"5589" NA NA NA
"5590" NA NA NA
"5591" NA NA NA
"5592" NA NA NA
"5593" NA NA NA
"5594" NA NA NA
"5595" NA NA NA
"5596" NA NA NA
"5597" NA NA NA
"5598" NA NA NA
"5599" NA NA NA
"5600" NA NA NA
"5601" NA NA NA
"5602" NA NA NA
"5603" NA NA NA
"5604" NA NA NA
"5605" NA NA NA
"5606" NA NA NA
"5607" NA NA NA
"5608" NA NA NA
"5609" NA NA NA
"5610" NA NA NA
"5611" NA NA NA
"5612" NA NA NA
"5613" NA NA NA
"5614" NA NA NA
"5615" NA NA NA
"5616" NA NA NA
"5617" NA NA NA
"5618" NA NA NA
"5619" NA NA NA
"5620" NA NA NA
"5621" NA NA NA
"5622" NA NA NA
"5623" NA NA NA
"5624" NA NA NA
"5625" NA NA NA
"5626" NA NA NA
"5627" NA NA NA
"5628" NA NA NA
"5629" NA NA NA
"5630" NA NA NA
"5631" NA NA NA
"5632" NA NA NA
"5633" NA NA NA
"5634" NA NA NA
"5635" NA NA NA
"5636" NA NA NA
"5637" NA NA NA
"5638" NA NA NA
"5639" NA NA NA
"5640" NA NA NA
"5641" NA NA NA
"5642" NA NA NA
"5643" NA NA NA
"5644" NA NA NA
"5645" NA NA NA
"5646" NA NA NA
"5647" NA NA NA
"5648" NA NA NA
"5649" NA NA NA
"5650" NA NA NA
"5651" NA NA NA
"5652" NA NA NA
"5653" NA NA NA
"5654" NA NA NA
"5655" NA NA NA
"5656" NA NA NA
"5657" NA NA NA
"5658" NA NA NA
"5659" NA NA NA
"5660" NA NA NA
"5661" NA NA NA
"5662" NA NA NA
"5663" NA NA NA
"5664" NA NA NA
"5665" NA NA NA
"5666" NA NA NA
"5667" NA NA NA
"5668" NA NA NA
"5669" NA NA NA
"5670" NA NA NA
"5671" NA NA NA
"5672" NA NA NA
"5673" NA NA NA
"5674" NA NA NA
"5675" NA NA NA
"5676" NA NA NA
"5677" NA NA NA
"5678" NA NA NA
"5679" NA NA NA
"5680" NA NA NA
"5681" NA NA NA
"5682" NA NA NA
"5683" NA NA NA
"5684" NA NA NA
"5685" NA NA NA
"5686" NA NA NA
"5687" NA NA NA
"5688" NA NA NA
"5689" NA NA NA
"5690" NA NA NA
"5691" NA NA NA
"5692" NA NA NA
"5693" NA NA NA
"5694" NA NA NA
"5695" NA NA NA
"5696" NA NA NA
"5697" NA NA NA
"5698" NA NA NA
"5699" NA NA NA
"5700" NA NA NA
"5701" NA NA NA
"5702" NA NA NA
"5703" NA NA NA
"5704" NA NA NA
"5705" NA NA NA
"5706" NA NA NA
"5707" NA NA NA
"5708" NA NA NA
"5709" NA NA NA
"5710" NA NA NA
"5711" NA NA NA
"5712" NA NA NA
"5713" NA NA NA
"5714" NA NA NA
"5715" NA NA NA
"5716" NA NA NA
"5717" NA NA NA
"5718" NA NA NA
"5719" NA NA NA
"5720" NA NA NA
"5721" NA NA NA
"5722" NA NA NA
"5723" NA NA NA
"5724" NA NA NA
"5725" NA NA NA
"5726" NA NA NA
"5727" NA NA NA
"5728" NA NA NA
"5729" NA NA NA
"5730" NA NA NA
"5731" NA NA NA
"5732" NA NA NA
"5733" NA NA NA
"5734" NA NA NA
"5735" NA NA NA
"5736" NA NA NA
"5737" NA NA NA
"5738" NA NA NA
"5739" NA NA NA
"5740" NA NA NA
"5741" NA NA NA
"5742" NA NA NA
"5743" NA NA NA
"5744" NA NA NA
"5745" NA NA NA
"5746" NA NA NA
"5747" NA NA NA
"5748" NA NA NA
"5749" NA NA NA
"5750" NA NA NA
"5751" NA NA NA
"5752" NA NA NA
"5753" NA NA NA
"5754" NA NA NA
"5755" NA NA NA
"5756" NA NA NA
"5757" NA NA NA
"5758" NA NA NA
"5759" NA NA NA
"5760" NA NA NA
"5761" NA NA NA
"5762" NA NA NA
"5763" NA NA NA
"5764" NA NA NA
"5765" NA NA NA
"5766" NA NA NA
"5767" NA NA NA
"5768" NA NA NA
"5769" NA NA NA
"5770" NA NA NA
"5771" NA NA NA
"5772" NA NA NA
"5773" NA NA NA
"5774" NA NA NA
"5775" NA NA NA
"5776" NA NA NA
"5777" NA NA NA
"5778" NA NA NA
"5779" NA NA NA
"5780" NA NA NA
"5781" NA NA NA
"5782" NA NA NA
"5783" NA NA NA
"5784" NA NA NA
"5785" NA NA NA
"5786" NA NA NA
"5787" NA NA NA
"5788" NA NA NA
"5789" NA NA NA
"5790" NA NA NA
"5791" NA NA NA
"5792" NA NA NA
"5793" NA NA NA
"5794" NA NA NA
"5795" NA NA NA
"5796" NA NA NA
"5797" NA NA NA
"5798" NA NA NA
"5799" NA NA NA
"5800" NA NA NA
"5801" NA NA NA
"5802" NA NA NA
"5803" NA NA NA
"5804" NA NA NA
"5805" NA NA NA
"5806" NA NA NA
"5807" NA NA NA
"5808" NA NA NA
"5809" NA NA NA
"5810" NA NA NA
"5811" NA NA NA
"5812" NA NA NA
"5813" NA NA NA
"5814" NA NA NA
"5815" NA NA NA
"5816" NA NA NA
"5817" NA NA NA
"5818" NA NA NA
"5819" NA NA NA
"5820" NA NA NA
"5821" NA NA NA
"5822" NA NA NA
"5823" NA NA NA
"5824" NA NA NA
"5825" NA NA NA
"5826" NA NA NA
"5827" NA NA NA
"5828" NA NA NA
"5829" NA NA NA
"5830" NA NA NA
"5831" NA NA NA
"5832" NA NA NA
"5833" NA NA NA
"5834" NA NA NA
"5835" NA NA NA
"5836" NA NA NA
"5837" NA NA NA
"5838" NA NA NA
"5839" NA NA NA
"5840" NA NA NA
"5841" NA NA NA
"5842" NA NA NA
"5843" NA NA NA
"5844" NA NA NA
"5845" NA NA NA
"5846" NA NA NA
"5847" NA NA NA
"5848" NA NA NA
"5849" NA NA NA
"5850" NA NA NA
"5851" NA NA NA
"5852" NA NA NA
"5853" NA NA NA
"5854" NA NA NA
"5855" NA NA NA
"5856" NA NA NA
"5857" NA NA NA
"5858" NA NA NA
"5859" NA NA NA
"5860" NA NA NA
"5861" NA NA NA
"5862" NA NA NA
"5863" NA NA NA
"5864" NA NA NA
"5865" NA NA NA
"5866" NA NA NA
"5867" NA NA NA
"5868" NA NA NA
"5869" NA NA NA
"5870" NA NA NA
"5871" NA NA NA
"5872" NA NA NA
"5873" NA NA NA
"5874" NA NA NA
"5875" NA NA NA
"5876" NA NA NA
"5877" NA NA NA
"5878" NA NA NA
"5879" NA NA NA
"5880" NA NA NA
"5881" NA NA NA
"5882" NA NA NA
"5883" NA NA NA
"5884" NA NA NA
"5885" NA NA NA
"5886" NA NA NA
"5887" NA NA NA
"5888" NA NA NA
"5889" NA NA NA
"5890" NA NA NA
"5891" NA NA NA
"5892" NA NA NA
"5893" NA NA NA
"5894" NA NA NA
"5895" NA NA NA
"5896" NA NA NA
"5897" NA NA NA
"5898" NA NA NA
"5899" NA NA NA
"5900" NA NA NA
"5901" NA NA NA
"5902" NA NA NA
"5903" NA NA NA
"5904" NA NA NA
"5905" NA NA NA
"5906" NA NA NA
"5907" NA NA NA
"5908" NA NA NA
"5909" NA NA NA
"5910" NA NA NA
"5911" NA NA NA
"5912" NA NA NA
"5913" NA NA NA
"5914" NA NA NA
"5915" NA NA NA
"5916" NA NA NA
"5917" NA NA NA
"5918" NA NA NA
"5919" NA NA NA
"5920" NA NA NA
"5921" NA NA NA
"5922" NA NA NA
"5923" NA NA NA
"5924" NA NA NA
"5925" NA NA NA
"5926" NA NA NA
"5927" NA NA NA
"5928" NA NA NA
"5929" NA NA NA
"5930" NA NA NA
"5931" NA NA NA
"5932" NA NA NA
"5933" NA NA NA
"5934" NA NA NA
"5935" NA NA NA
"5936" NA NA NA
"5937" NA NA NA
"5938" NA NA NA
"5939" NA NA NA
"5940" NA NA NA
"5941" NA NA NA
"5942" NA NA NA
"5943" NA NA NA
"5944" NA NA NA
"5945" NA NA NA
"5946" NA NA NA
"5947" NA NA NA
"5948" NA NA NA
"5949" NA NA NA
"5950" NA NA NA
"5951" NA NA NA
"5952" NA NA NA
"5953" NA NA NA
"5954" NA NA NA
"5955" NA NA NA
"5956" NA NA NA
"5957" NA NA NA
"5958" NA NA NA
"5959" NA NA NA
"5960" NA NA NA
"5961" NA NA NA
"5962" NA NA NA
"5963" NA NA NA
"5964" NA NA NA
"5965" NA NA NA
"5966" NA NA NA
"5967" NA NA NA
"5968" NA NA NA
"5969" NA NA NA
"5970" NA NA NA
"5971" NA NA NA
"5972" NA NA NA
"5973" NA NA NA
"5974" NA NA NA
"5975" NA NA NA
"5976" NA NA NA
"5977" NA NA NA
"5978" NA NA NA
"5979" NA NA NA
"5980" NA NA NA
"5981" NA NA NA
"5982" NA NA NA
"5983" NA NA NA
"5984" NA NA NA
"5985" NA NA NA
"5986" NA NA NA
"5987" NA NA NA
"5988" NA NA NA
"5989" NA NA NA
"5990" NA NA NA
"5991" NA NA NA
"5992" NA NA NA
"5993" NA NA NA
"5994" NA NA NA
"5995" NA NA NA
"5996" NA NA NA
"5997" NA NA NA
"5998" NA NA NA
"5999" NA NA NA
"6000" NA NA NA
"6001" NA NA NA
"6002" NA NA NA
"6003" NA NA NA
"6004" NA NA NA
"6005" NA NA NA
"6006" NA NA NA
"6007" NA NA NA
"6008" NA NA NA
"6009" NA NA NA
"6010" NA NA NA
"6011" NA NA NA
"6012" NA NA NA
"6013" NA NA NA
"6014" NA NA NA
"6015" NA NA NA
"6016" NA NA NA
"6017" NA NA NA
"6018" NA NA NA
"6019" NA NA NA
"6020" NA NA NA
"6021" NA NA NA
"6022" NA NA NA
"6023" NA NA NA
"6024" NA NA NA
"6025" NA NA NA
"6026" NA NA NA
"6027" NA NA NA
"6028" NA NA NA
"6029" NA NA NA
"6030" NA NA NA
"6031" NA NA NA
"6032" NA NA NA
"6033" NA NA NA
"6034" NA NA NA
"6035" NA NA NA
"6036" NA NA NA
"6037" NA NA NA
"6038" NA NA NA
"6039" NA NA NA
"6040" NA NA NA
"6041" NA NA NA
"6042" NA NA NA
"6043" NA NA NA
"6044" NA NA NA
"6045" NA NA NA
"6046" NA NA NA
"6047" NA NA NA
"6048" NA NA NA
"6049" NA NA NA
"6050" NA NA NA
"6051" NA NA NA
"6052" NA NA NA
"6053" NA NA NA
"6054" NA NA NA
"6055" NA NA NA
"6056" NA NA NA
"6057" NA NA NA
"6058" NA NA NA
"6059" NA NA NA
"6060" NA NA NA
"6061" NA NA NA
"6062" NA NA NA
"6063" NA NA NA
"6064" NA NA NA
"6065" NA NA NA
"6066" NA NA NA
"6067" NA NA NA
"6068" NA NA NA
"6069" NA NA NA
"6070" NA NA NA
"6071" NA NA NA
"6072" NA NA NA
"6073" NA NA NA
"6074" NA NA NA
"6075" NA NA NA
"6076" NA NA NA
"6077" NA NA NA
"6078" NA NA NA
"6079" NA NA NA
"6080" NA NA NA
"6081" NA NA NA
"6082" NA NA NA
"6083" NA NA NA
"6084" NA NA NA
"6085" NA NA NA
"6086" NA NA NA
"6087" NA NA NA
"6088" NA NA NA
"6089" NA NA NA
"6090" NA NA NA
"6091" NA NA NA
"6092" NA NA NA
"6093" NA NA NA
"6094" NA NA NA
"6095" NA NA NA
"6096" NA NA NA
"6097" NA NA NA
"6098" NA NA NA
"6099" NA NA NA
"6100" NA NA NA
"6101" NA NA NA
"6102" NA NA NA
"6103" NA NA NA
"6104" NA NA NA
"6105" NA NA NA
"6106" NA NA NA
"6107" NA NA NA
"6108" NA NA NA
"6109" NA NA NA
"6110" NA NA NA
"6111" NA NA NA
"6112" NA NA NA
"6113" NA NA NA
"6114" NA NA NA
"6115" NA NA NA
"6116" NA NA NA
"6117" NA NA NA
"6118" NA NA NA
"6119" NA NA NA
"6120" NA NA NA
"6121" NA NA NA
"6122" NA NA NA
"6123" NA NA NA
"6124" NA NA NA
"6125" NA NA NA
"6126" NA NA NA
"6127" NA NA NA
"6128" NA NA NA
"6129" NA NA NA
"6130" NA NA NA
"6131" NA NA NA
"6132" NA NA NA
"6133" NA NA NA
"6134" NA NA NA
"6135" NA NA NA
"6136" NA NA NA
"6137" NA NA NA
"6138" NA NA NA
"6139" NA NA NA
"6140" NA NA NA
"6141" NA NA NA
"6142" NA NA NA
"6143" NA NA NA
"6144" NA NA NA
"6145" NA NA NA
"6146" NA NA NA
"6147" NA NA NA
"6148" NA NA NA
"6149" NA NA NA
"6150" NA NA NA
"6151" NA NA NA
"6152" NA NA NA
"6153" NA NA NA
"6154" NA NA NA
"6155" NA NA NA
"6156" NA NA NA
"6157" NA NA NA
"6158" NA NA NA
"6159" NA NA NA
"6160" NA NA NA
"6161" NA NA NA
"6162" NA NA NA
"6163" NA NA NA
"6164" NA NA NA
"6165" NA NA NA
"6166" NA NA NA
"6167" NA NA NA
"6168" NA NA NA
"6169" NA NA NA
"6170" NA NA NA
"6171" NA NA NA
"6172" NA NA NA
"6173" NA NA NA
"6174" NA NA NA
"6175" NA NA NA
"6176" NA NA NA
"6177" NA NA NA
"6178" NA NA NA
"6179" NA NA NA
"6180" NA NA NA
"6181" NA NA NA
"6182" NA NA NA
"6183" NA NA NA
"6184" NA NA NA
"6185" NA NA NA
"6186" NA NA NA
"6187" NA NA NA
"6188" NA NA NA
"6189" NA NA NA
"6190" NA NA NA
"6191" NA NA NA
"6192" NA NA NA
"6193" NA NA NA
"6194" NA NA NA
"6195" NA NA NA
"6196" NA NA NA
"6197" NA NA NA
"6198" NA NA NA
"6199" NA NA NA
"6200" NA NA NA
"6201" NA NA NA
"6202" NA NA NA
"6203" NA NA NA
"6204" NA NA NA
"6205" NA NA NA
"6206" NA NA NA
"6207" NA NA NA
"6208" NA NA NA
"6209" NA NA NA
"6210" NA NA NA
"6211" NA NA NA
"6212" NA NA NA
"6213" NA NA NA
"6214" NA NA NA
"6215" NA NA NA
"6216" NA NA NA
"6217" NA NA NA
"6218" NA NA NA
"6219" NA NA NA
"6220" NA NA NA
"6221" NA NA NA
"6222" NA NA NA
"6223" NA NA NA
"6224" NA NA NA
"6225" NA NA NA
"6226" NA NA NA
"6227" NA NA NA
"6228" NA NA NA
"6229" NA NA NA
"6230" NA NA NA
"6231" NA NA NA
"6232" NA NA NA
"6233" NA NA NA
"6234" NA NA NA
"6235" NA NA NA
"6236" NA NA NA
"6237" NA NA NA
"6238" NA NA NA
"6239" NA NA NA
"6240" NA NA NA
"6241" NA NA NA
"6242" NA NA NA
"6243" NA NA NA
"6244" NA NA NA
"6245" NA NA NA
"6246" NA NA NA
"6247" NA NA NA
"6248" NA NA NA
"6249" NA NA NA
"6250" NA NA NA
"6251" NA NA NA
"6252" NA NA NA
"6253" NA NA NA
"6254" NA NA NA
"6255" NA NA NA
"6256" NA NA NA
"6257" NA NA NA
"6258" NA NA NA
"6259" NA NA NA
"6260" NA NA NA
"6261" NA NA NA
"6262" NA NA NA
"6263" NA NA NA
"6264" NA NA NA
"6265" NA NA NA
"6266" NA NA NA
"6267" NA NA NA
"6268" NA NA NA
"6269" NA NA NA
"6270" NA NA NA
"6271" NA NA NA
"6272" NA NA NA
"6273" NA NA NA
"6274" NA NA NA
"6275" NA NA NA
"6276" NA NA NA
"6277" NA NA NA
"6278" NA NA NA
"6279" NA NA NA
"6280" NA NA NA
"6281" NA NA NA
"6282" NA NA NA
"6283" NA NA NA
"6284" NA NA NA
"6285" NA NA NA
"6286" NA NA NA
"6287" NA NA NA
"6288" NA NA NA
"6289" NA NA NA
"6290" NA NA NA
"6291" NA NA NA
"6292" NA NA NA
"6293" NA NA NA
"6294" NA NA NA
"6295" NA NA NA
"6296" NA NA NA
"6297" NA NA NA
"6298" NA NA NA
"6299" NA NA NA
"6300" NA NA NA
"6301" NA NA NA
"6302" NA NA NA
"6303" NA NA NA
"6304" NA NA NA
"6305" NA NA NA
"6306" NA NA NA
"6307" NA NA NA
"6308" NA NA NA
"6309" NA NA NA
"6310" NA NA NA
"6311" NA NA NA
"6312" NA NA NA
"6313" NA NA NA
"6314" NA NA NA
"6315" NA NA NA
"6316" NA NA NA
"6317" NA NA NA
"6318" NA NA NA
"6319" NA NA NA
"6320" NA NA NA
"6321" NA NA NA
"6322" NA NA NA
"6323" NA NA NA
"6324" NA NA NA
"6325" NA NA NA
"6326" NA NA NA
"6327" NA NA NA
"6328" NA NA NA
"6329" NA NA NA
"6330" NA NA NA
"6331" NA NA NA
"6332" NA NA NA
"6333" NA NA NA
"6334" NA NA NA
"6335" NA NA NA
"6336" NA NA NA
"6337" NA NA NA
"6338" NA NA NA
"6339" NA NA NA
"6340" NA NA NA
"6341" NA NA NA
"6342" NA NA NA
"6343" NA NA NA
"6344" NA NA NA
"6345" NA NA NA
"6346" NA NA NA
"6347" NA NA NA
"6348" NA NA NA
"6349" NA NA NA
"6350" NA NA NA
"6351" NA NA NA
"6352" NA NA NA
"6353" NA NA NA
"6354" NA NA NA
"6355" NA NA NA
"6356" NA NA NA
"6357" NA NA NA
"6358" NA NA NA
"6359" NA NA NA
"6360" NA NA NA
"6361" NA NA NA
"6362" NA NA NA
"6363" NA NA NA
"6364" NA NA NA
"6365" NA NA NA
"6366" NA NA NA
"6367" NA NA NA
"6368" NA NA NA
"6369" NA NA NA
"6370" NA NA NA
"6371" NA NA NA
"6372" NA NA NA
"6373" NA NA NA
"6374" NA NA NA
"6375" NA NA NA
"6376" NA NA NA
"6377" NA NA NA
"6378" NA NA NA
"6379" NA NA NA
"6380" NA NA NA
"6381" NA NA NA
"6382" NA NA NA
"6383" NA NA NA
"6384" NA NA NA
"6385" NA NA NA
"6386" NA NA NA
"6387" NA NA NA
"6388" NA NA NA
"6389" NA NA NA
"6390" NA NA NA
"6391" NA NA NA
"6392" NA NA NA
"6393" NA NA NA
"6394" NA NA NA
"6395" NA NA NA
"6396" NA NA NA
"6397" NA NA NA
"6398" NA NA NA
"6399" NA NA NA
"6400" NA NA NA
"6401" NA NA NA
"6402" NA NA NA
"6403" NA NA NA
"6404" NA NA NA
"6405" NA NA NA
"6406" NA NA NA
"6407" NA NA NA
"6408" NA NA NA
"6409" NA NA NA
"6410" NA NA NA
"6411" NA NA NA
"6412" NA NA NA
"6413" NA NA NA
"6414" NA NA NA
"6415" NA NA NA
"6416" NA NA NA
"6417" NA NA NA
"6418" NA NA NA
"6419" NA NA NA
"6420" NA NA NA
"6421" NA NA NA
"6422" NA NA NA
"6423" NA NA NA
"6424" NA NA NA
"6425" NA NA NA
"6426" NA NA NA
"6427" NA NA NA
"6428" NA NA NA
"6429" NA NA NA
"6430" NA NA NA
"6431" NA NA NA
"6432" NA NA NA
"6433" NA NA NA
"6434" NA NA NA
"6435" NA NA NA
"6436" NA NA NA
"6437" NA NA NA
"6438" NA NA NA
"6439" NA NA NA
"6440" NA NA NA
"6441" NA NA NA
"6442" NA NA NA
"6443" NA NA NA
"6444" NA NA NA
"6445" NA NA NA
"6446" NA NA NA
"6447" NA NA NA
"6448" NA NA NA
"6449" NA NA NA
"6450" NA NA NA
"6451" NA NA NA
"6452" NA NA NA
"6453" NA NA NA
"6454" NA NA NA
"6455" NA NA NA
"6456" NA NA NA
"6457" NA NA NA
"6458" NA NA NA
"6459" NA NA NA
"6460" NA NA NA
"6461" NA NA NA
"6462" NA NA NA
"6463" NA NA NA
"6464" NA NA NA
"6465" NA NA NA
"6466" NA NA NA
"6467" NA NA NA
"6468" NA NA NA
"6469" NA NA NA
"6470" NA NA NA
"6471" NA NA NA
"6472" NA NA NA
"6473" NA NA NA
"6474" NA NA NA
"6475" NA NA NA
"6476" NA NA NA
"6477" NA NA NA
"6478" NA NA NA
"6479" NA NA NA
"6480" NA NA NA
"6481" NA NA NA
"6482" NA NA NA
"6483" NA NA NA
"6484" NA NA NA
"6485" NA NA NA
"6486" NA NA NA
"6487" NA NA NA
"6488" NA NA NA
"6489" NA NA NA
"6490" NA NA NA
"6491" NA NA NA
"6492" NA NA NA
"6493" NA NA NA
"6494" NA NA NA
"6495" NA NA NA
"6496" NA NA NA
"6497" NA NA NA
"6498" NA NA NA
"6499" NA NA NA
"6500" NA NA NA
"6501" NA NA NA
"6502" NA NA NA
"6503" NA NA NA
"6504" NA NA NA
"6505" NA NA NA
"6506" NA NA NA
"6507" NA NA NA
"6508" NA NA NA
"6509" NA NA NA
"6510" NA NA NA
"6511" NA NA NA
"6512" NA NA NA
"6513" NA NA NA
"6514" NA NA NA
"6515" NA NA NA
"6516" NA NA NA
"6517" NA NA NA
"6518" NA NA NA
"6519" NA NA NA
"6520" NA NA NA
"6521" NA NA NA
"6522" NA NA NA
"6523" NA NA NA
"6524" NA NA NA
"6525" NA NA NA
"6526" NA NA NA
"6527" NA NA NA
"6528" NA NA NA
"6529" NA NA NA
"6530" NA NA NA
"6531" NA NA NA
"6532" NA NA NA
"6533" NA NA NA
"6534" NA NA NA
"6535" NA NA NA
"6536" NA NA NA
"6537" NA NA NA
"6538" NA NA NA
"6539" NA NA NA
"6540" NA NA NA
"6541" NA NA NA
"6542" NA NA NA
"6543" NA NA NA
"6544" NA NA NA
"6545" NA NA NA
"6546" NA NA NA
"6547" NA NA NA
"6548" NA NA NA
"6549" NA NA NA
"6550" NA NA NA
"6551" NA NA NA
"6552" NA NA NA
"6553" NA NA NA
"6554" NA NA NA
"6555" NA NA NA
"6556" NA NA NA
"6557" NA NA NA
"6558" NA NA NA
"6559" NA NA NA
"6560" NA NA NA
"6561" NA NA NA
"6562" NA NA NA
"6563" NA NA NA
"6564" NA NA NA
"6565" NA NA NA
"6566" NA NA NA
"6567" NA NA NA
"6568" NA NA NA
"6569" NA NA NA
"6570" NA NA NA
"6571" NA NA NA
"6572" NA NA NA
"6573" NA NA NA
"6574" NA NA NA
"6575" NA NA NA
"6576" NA NA NA
"6577" NA NA NA
"6578" NA NA NA
"6579" NA NA NA
"6580" NA NA NA
"6581" NA NA NA
"6582" NA NA NA
"6583" NA NA NA
"6584" NA NA NA
"6585" NA NA NA
"6586" NA NA NA
"6587" NA NA NA
"6588" NA NA NA
"6589" NA NA NA
"6590" NA NA NA
"6591" NA NA NA
"6592" NA NA NA
"6593" NA NA NA
"6594" NA NA NA
"6595" NA NA NA
"6596" NA NA NA
"6597" NA NA NA
"6598" NA NA NA
"6599" NA NA NA
"6600" NA NA NA
"6601" NA NA NA
"6602" NA NA NA
"6603" NA NA NA
"6604" NA NA NA
"6605" NA NA NA
"6606" NA NA NA
"6607" NA NA NA
"6608" NA NA NA
"6609" NA NA NA
"6610" NA NA NA
"6611" NA NA NA
"6612" NA NA NA
"6613" NA NA NA
"6614" NA NA NA
"6615" NA NA NA
"6616" NA NA NA
"6617" NA NA NA
"6618" NA NA NA
"6619" NA NA NA
"6620" NA NA NA
"6621" NA NA NA
"6622" NA NA NA
"6623" NA NA NA
"6624" NA NA NA
"6625" NA NA NA
"6626" NA NA NA
"6627" NA NA NA
"6628" NA NA NA
"6629" NA NA NA
"6630" NA NA NA
"6631" NA NA NA
"6632" NA NA NA
"6633" NA NA NA
"6634" NA NA NA
"6635" NA NA NA
"6636" NA NA NA
"6637" NA NA NA
"6638" NA NA NA
"6639" NA NA NA
"6640" NA NA NA
"6641" NA NA NA
"6642" NA NA NA
"6643" NA NA NA
"6644" NA NA NA
"6645" NA NA NA
"6646" NA NA NA
"6647" NA NA NA
"6648" NA NA NA
"6649" NA NA NA
"6650" NA NA NA
"6651" NA NA NA
"6652" NA NA NA
"6653" NA NA NA
"6654" NA NA NA
"6655" NA NA NA
"6656" NA NA NA
"6657" NA NA NA
"6658" NA NA NA
"6659" NA NA NA
"6660" NA NA NA
"6661" NA NA NA
"6662" NA NA NA
"6663" NA NA NA
"6664" NA NA NA
"6665" NA NA NA
"6666" NA NA NA
"6667" NA NA NA
"6668" NA NA NA
"6669" NA NA NA
"6670" NA NA NA
"6671" NA NA NA
"6672" NA NA NA
"6673" NA NA NA
"6674" NA NA NA
"6675" NA NA NA
"6676" NA NA NA
"6677" NA NA NA
"6678" NA NA NA
"6679" NA NA NA
"6680" NA NA NA
"6681" NA NA NA
"6682" NA NA NA
"6683" NA NA NA
"6684" NA NA NA
"6685" NA NA NA
"6686" NA NA NA
"6687" NA NA NA
"6688" NA NA NA
"6689" NA NA NA
"6690" NA NA NA
"6691" NA NA NA
"6692" NA NA NA
"6693" NA NA NA
"6694" NA NA NA
"6695" NA NA NA
"6696" NA NA NA
"6697" NA NA NA
"6698" NA NA NA
"6699" NA NA NA
"6700" NA NA NA
"6701" NA NA NA
"6702" NA NA NA
"6703" NA NA NA
"6704" NA NA NA
"6705" NA NA NA
"6706" NA NA NA
"6707" NA NA NA
"6708" NA NA NA
"6709" NA NA NA
"6710" NA NA NA
"6711" NA NA NA
"6712" NA NA NA
"6713" NA NA NA
"6714" NA NA NA
"6715" NA NA NA
"6716" NA NA NA
"6717" NA NA NA
"6718" NA NA NA
"6719" NA NA NA
"6720" NA NA NA
"6721" NA NA NA
"6722" NA NA NA
"6723" NA NA NA
"6724" NA NA NA
"6725" NA NA NA
"6726" NA NA NA
"6727" NA NA NA
"6728" NA NA NA
"6729" NA NA NA
"6730" NA NA NA
"6731" NA NA NA
"6732" NA NA NA
"6733" NA NA NA
"6734" NA NA NA
"6735" NA NA NA
"6736" NA NA NA
"6737" NA NA NA
"6738" NA NA NA
"6739" NA NA NA
"6740" NA NA NA
"6741" NA NA NA
"6742" NA NA NA
"6743" NA NA NA
"6744" NA NA NA
"6745" NA NA NA
"6746" NA NA NA
"6747" NA NA NA
"6748" NA NA NA
"6749" NA NA NA
"6750" NA NA NA
"6751" NA NA NA
"6752" NA NA NA
"6753" NA NA NA
"6754" NA NA NA
"6755" NA NA NA
"6756" NA NA NA
"6757" NA NA NA
"6758" NA NA NA
"6759" NA NA NA
"6760" NA NA NA
"6761" NA NA NA
"6762" NA NA NA
"6763" NA NA NA
"6764" NA NA NA
"6765" NA NA NA
"6766" NA NA NA
"6767" NA NA NA
"6768" NA NA NA
"6769" NA NA NA
"6770" NA NA NA
"6771" NA NA NA
"6772" NA NA NA
"6773" NA NA NA
"6774" NA NA NA
"6775" NA NA NA
"6776" NA NA NA
"6777" NA NA NA
"6778" NA NA NA
"6779" NA NA NA
"6780" NA NA NA
"6781" NA NA NA
"6782" NA NA NA
"6783" NA NA NA
"6784" NA NA NA
"6785" NA NA NA
"6786" NA NA NA
"6787" NA NA NA
"6788" NA NA NA
"6789" NA NA NA
"6790" NA NA NA
"6791" NA NA NA
"6792" NA NA NA
"6793" NA NA NA
"6794" NA NA NA
"6795" NA NA NA
"6796" NA NA NA
"6797" NA NA NA
"6798" NA NA NA
"6799" NA NA NA
"6800" NA NA NA
"6801" NA NA NA
"6802" NA NA NA
"6803" NA NA NA
"6804" NA NA NA
"6805" NA NA NA
"6806" NA NA NA
"6807" NA NA NA
"6808" NA NA NA
"6809" NA NA NA
"6810" NA NA NA
"6811" NA NA NA
"6812" NA NA NA
"6813" NA NA NA
"6814" NA NA NA
"6815" NA NA NA
"6816" NA NA NA
"6817" NA NA NA
"6818" NA NA NA
"6819" NA NA NA
"6820" NA NA NA
"6821" NA NA NA
"6822" NA NA NA
"6823" NA NA NA
"6824" NA NA NA
"6825" NA NA NA
"6826" NA NA NA
"6827" NA NA NA
"6828" NA NA NA
"6829" NA NA NA
"6830" NA NA NA
"6831" NA NA NA
"6832" NA NA NA
"6833" NA NA NA
"6834" NA NA NA
"6835" NA NA NA
"6836" NA NA NA
"6837" NA NA NA
"6838" NA NA NA
"6839" NA NA NA
"6840" NA NA NA
"6841" NA NA NA
"6842" NA NA NA
"6843" NA NA NA
"6844" NA NA NA
"6845" NA NA NA
"6846" NA NA NA
"6847" NA NA NA
"6848" NA NA NA
"6849" NA NA NA
"6850" NA NA NA
"6851" NA NA NA
"6852" NA NA NA
"6853" NA NA NA
"6854" NA NA NA
"6855" NA NA NA
"6856" NA NA NA
"6857" NA NA NA
"6858" NA NA NA
"6859" NA NA NA
"6860" NA NA NA
"6861" NA NA NA
"6862" NA NA NA
"6863" NA NA NA
"6864" NA NA NA
"6865" NA NA NA
"6866" NA NA NA
"6867" NA NA NA
"6868" NA NA NA
"6869" NA NA NA
"6870" NA NA NA
"6871" NA NA NA
"6872" NA NA NA
"6873" NA NA NA
"6874" NA NA NA
"6875" NA NA NA
"6876" NA NA NA
"6877" NA NA NA
"6878" NA NA NA
"6879" NA NA NA
"6880" NA NA NA
"6881" NA NA NA
"6882" NA NA NA
"6883" NA NA NA
"6884" NA NA NA
"6885" NA NA NA
"6886" NA NA NA
"6887" NA NA NA
"6888" NA NA NA
"6889" NA NA NA
"6890" NA NA NA
"6891" NA NA NA
"6892" NA NA NA
"6893" NA NA NA
"6894" NA NA NA
"6895" NA NA NA
"6896" NA NA NA
"6897" NA NA NA
"6898" NA NA NA
"6899" NA NA NA
"6900" NA NA NA
"6901" NA NA NA
"6902" NA NA NA
"6903" NA NA NA
"6904" NA NA NA
"6905" NA NA NA
"6906" NA NA NA
"6907" NA NA NA
"6908" NA NA NA
"6909" NA NA NA
"6910" NA NA NA
"6911" NA NA NA
"6912" NA NA NA
"6913" NA NA NA
"6914" NA NA NA
"6915" NA NA NA
"6916" NA NA NA
"6917" NA NA NA
"6918" NA NA NA
"6919" NA NA NA
"6920" NA NA NA
"6921" NA NA NA
"6922" NA NA NA
"6923" NA NA NA
"6924" NA NA NA
"6925" NA NA NA
"6926" NA NA NA
"6927" NA NA NA
"6928" NA NA NA
"6929" NA NA NA
"6930" NA NA NA
"6931" NA NA NA
"6932" NA NA NA
"6933" NA NA NA
"6934" NA NA NA
"6935" NA NA NA
"6936" NA NA NA
"6937" NA NA NA
"6938" NA NA NA
"6939" NA NA NA
"6940" NA NA NA
"6941" NA NA NA
"6942" NA NA NA
"6943" NA NA NA
"6944" NA NA NA
"6945" NA NA NA
"6946" NA NA NA
"6947" NA NA NA
"6948" NA NA NA
"6949" NA NA NA
"6950" NA NA NA
"6951" NA NA NA
"6952" NA NA NA
"6953" NA NA NA
"6954" NA NA NA
"6955" NA NA NA
"6956" NA NA NA
"6957" NA NA NA
"6958" NA NA NA
"6959" NA NA NA
"6960" NA NA NA
"6961" NA NA NA
"6962" NA NA NA
"6963" NA NA NA
"6964" NA NA NA
"6965" NA NA NA
"6966" NA NA NA
"6967" NA NA NA
"6968" NA NA NA
"6969" NA NA NA
"6970" NA NA NA
"6971" NA NA NA
"6972" NA NA NA
"6973" NA NA NA
"6974" NA NA NA
"6975" NA NA NA
"6976" NA NA NA
"6977" NA NA NA
"6978" NA NA NA
"6979" NA NA NA
"6980" NA NA NA
"6981" NA NA NA
"6982" NA NA NA
"6983" NA NA NA
"6984" NA NA NA
"6985" NA NA NA
"6986" NA NA NA
"6987" NA NA NA
"6988" NA NA NA
"6989" NA NA NA
"6990" NA NA NA
"6991" NA NA NA
"6992" NA NA NA
"6993" NA NA NA
"6994" NA NA NA
"6995" NA NA NA
"6996" NA NA NA
"6997" NA NA NA
"6998" NA NA NA
"6999" NA NA NA
"7000" NA NA NA
"7001" NA NA NA
"7002" NA NA NA
"7003" NA NA NA
"7004" NA NA NA
"7005" NA NA NA
"7006" NA NA NA
"7007" NA NA NA
"7008" NA NA NA
"7009" NA NA NA
"7010" NA NA NA
"7011" NA NA NA
"7012" NA NA NA
"7013" NA NA NA
"7014" NA NA NA
"7015" NA NA NA
"7016" NA NA NA
"7017" NA NA NA
"7018" NA NA NA
"7019" NA NA NA
"7020" NA NA NA
"7021" NA NA NA
"7022" NA NA NA
"7023" NA NA NA
"7024" NA NA NA
"7025" NA NA NA
"7026" NA NA NA
"7027" NA NA NA
"7028" NA NA NA
"7029" NA NA NA
"7030" NA NA NA
"7031" NA NA NA
"7032" NA NA NA
"7033" NA NA NA
"7034" NA NA NA
"7035" NA NA NA
"7036" NA NA NA
"7037" NA NA NA
"7038" NA NA NA
"7039" NA NA NA
"7040" NA NA NA
"7041" NA NA NA
"7042" NA NA NA
"7043" NA NA NA
"7044" NA NA NA
"7045" NA NA NA
"7046" NA NA NA
"7047" NA NA NA
"7048" NA NA NA
"7049" NA NA NA
"7050" NA NA NA
"7051" NA NA NA
"7052" NA NA NA
"7053" NA NA NA
"7054" NA NA NA
"7055" NA NA NA
"7056" NA NA NA
"7057" NA NA NA
"7058" NA NA NA
"7059" NA NA NA
"7060" NA NA NA
"7061" NA NA NA
"7062" NA NA NA
"7063" NA NA NA
"7064" NA NA NA
"7065" NA NA NA
"7066" NA NA NA
"7067" NA NA NA
"7068" NA NA NA
"7069" NA NA NA
"7070" NA NA NA
"7071" NA NA NA
"7072" NA NA NA
"7073" NA NA NA
"7074" NA NA NA
"7075" NA NA NA
"7076" NA NA NA
"7077" NA NA NA
"7078" NA NA NA
"7079" NA NA NA
"7080" NA NA NA
"7081" NA NA NA
"7082" NA NA NA
"7083" NA NA NA
"7084" NA NA NA
"7085" NA NA NA
"7086" NA NA NA
"7087" NA NA NA
"7088" NA NA NA
"7089" NA NA NA
"7090" NA NA NA
"7091" NA NA NA
"7092" NA NA NA
"7093" NA NA NA
"7094" NA NA NA
"7095" NA NA NA
"7096" NA NA NA
"7097" NA NA NA
"7098" NA NA NA
"7099" NA NA NA
"7100" NA NA NA
"7101" NA NA NA
"7102" NA NA NA
"7103" NA NA NA
"7104" NA NA NA
"7105" NA NA NA
"7106" NA NA NA
"7107" NA NA NA
"7108" NA NA NA
"7109" NA NA NA
"7110" NA NA NA
"7111" NA NA NA
"7112" NA NA NA
"7113" NA NA NA
"7114" NA NA NA
"7115" NA NA NA
"7116" NA NA NA
"7117" NA NA NA
"7118" NA NA NA
"7119" NA NA NA
"7120" NA NA NA
"7121" NA NA NA
"7122" NA NA NA
"7123" NA NA NA
"7124" NA NA NA
"7125" NA NA NA
"7126" NA NA NA
"7127" NA NA NA
"7128" NA NA NA
"7129" NA NA NA
"7130" NA NA NA
"7131" NA NA NA
"7132" NA NA NA
"7133" NA NA NA
"7134" NA NA NA
"7135" NA NA NA
"7136" NA NA NA
"7137" NA NA NA
"7138" NA NA NA
"7139" NA NA NA
"7140" NA NA NA
"7141" NA NA NA
"7142" NA NA NA
"7143" NA NA NA
"7144" NA NA NA
"7145" NA NA NA
"7146" NA NA NA
"7147" NA NA NA
"7148" NA NA NA
"7149" NA NA NA
"7150" NA NA NA
"7151" NA NA NA
"7152" NA NA NA
"7153" NA NA NA
"7154" NA NA NA
"7155" NA NA NA
"7156" NA NA NA
"7157" NA NA NA
"7158" NA NA NA
"7159" NA NA NA
"7160" NA NA NA
"7161" NA NA NA
"7162" NA NA NA
"7163" NA NA NA
"7164" NA NA NA
"7165" NA NA NA
"7166" NA NA NA
"7167" NA NA NA
"7168" NA NA NA
"7169" NA NA NA
"7170" NA NA NA
"7171" NA NA NA
"7172" NA NA NA
"7173" NA NA NA
"7174" NA NA NA
"7175" NA NA NA
"7176" NA NA NA
"7177" NA NA NA
"7178" NA NA NA
"7179" NA NA NA
"7180" NA NA NA
"7181" NA NA NA
"7182" NA NA NA
"7183" NA NA NA
"7184" NA NA NA
"7185" NA NA NA
"7186" NA NA NA
"7187" NA NA NA
"7188" NA NA NA
"7189" NA NA NA
"7190" NA NA NA
"7191" NA NA NA
"7192" NA NA NA
"7193" NA NA NA
"7194" NA NA NA
"7195" NA NA NA
"7196" NA NA NA
"7197" NA NA NA
"7198" NA NA NA
"7199" NA NA NA
"7200" NA NA NA
"7201" NA NA NA
"7202" NA NA NA
"7203" NA NA NA
"7204" NA NA NA
"7205" NA NA NA
"7206" NA NA NA
"7207" NA NA NA
"7208" NA NA NA
"7209" NA NA NA
"7210" NA NA NA
"7211" NA NA NA
"7212" NA NA NA
"7213" NA NA NA
"7214" NA NA NA
"7215" NA NA NA
"7216" NA NA NA
"7217" NA NA NA
"7218" NA NA NA
"7219" NA NA NA
"7220" NA NA NA
"7221" NA NA NA
"7222" NA NA NA
"7223" NA NA NA
"7224" NA NA NA
"7225" NA NA NA
"7226" NA NA NA
"7227" NA NA NA
"7228" NA NA NA
"7229" NA NA NA
"7230" NA NA NA
"7231" NA NA NA
"7232" NA NA NA
"7233" NA NA NA
"7234" NA NA NA
"7235" NA NA NA
"7236" NA NA NA
"7237" NA NA NA
"7238" NA NA NA
"7239" NA NA NA
"7240" NA NA NA
"7241" NA NA NA
"7242" NA NA NA
"7243" NA NA NA
"7244" NA NA NA
"7245" NA NA NA
"7246" NA NA NA
"7247" NA NA NA
"7248" NA NA NA
"7249" NA NA NA
"7250" NA NA NA
"7251" NA NA NA
"7252" NA NA NA
"7253" NA NA NA
"7254" NA NA NA
"7255" NA NA NA
"7256" NA NA NA
"7257" NA NA NA
"7258" NA NA NA
"7259" NA NA NA
"7260" NA NA NA
"7261" NA NA NA
"7262" NA NA NA
"7263" NA NA NA
"7264" NA NA NA
"7265" NA NA NA
"7266" NA NA NA
"7267" NA NA NA
"7268" NA NA NA
"7269" NA NA NA
"7270" NA NA NA
"7271" NA NA NA
"7272" NA NA NA
"7273" NA NA NA
"7274" NA NA NA
"7275" NA NA NA
"7276" NA NA NA
"7277" NA NA NA
"7278" NA NA NA
"7279" NA NA NA
"7280" NA NA NA
"7281" NA NA NA
"7282" NA NA NA
"7283" NA NA NA
"7284" NA NA NA
"7285" NA NA NA
"7286" NA NA NA
"7287" NA NA NA
"7288" NA NA NA
"7289" NA NA NA
"7290" NA NA NA
"7291" NA NA NA
"7292" NA NA NA
"7293" NA NA NA
"7294" NA NA NA
"7295" NA NA NA
"7296" NA NA NA
"7297" NA NA NA
"7298" NA NA NA
"7299" NA NA NA
"7300" NA NA NA
"7301" NA NA NA
"7302" NA NA NA
"7303" NA NA NA
"7304" NA NA NA
"7305" NA NA NA
"7306" NA NA NA
"7307" NA NA NA
"7308" NA NA NA
"7309" NA NA NA
"7310" NA NA NA
"7311" NA NA NA
"7312" NA NA NA
"7313" NA NA NA
"7314" NA NA NA
"7315" NA NA NA
"7316" NA NA NA
"7317" NA NA NA
"7318" NA NA NA
"7319" NA NA NA
"7320" NA NA NA
"7321" NA NA NA
"7322" NA NA NA
"7323" NA NA NA
"7324" NA NA NA
"7325" NA NA NA
"7326" NA NA NA
"7327" NA NA NA
"7328" NA NA NA
"7329" NA NA NA
"7330" NA NA NA
"7331" NA NA NA
"7332" NA NA NA
"7333" NA NA NA
"7334" NA NA NA
"7335" NA NA NA
"7336" NA NA NA
"7337" NA NA NA
"7338" NA NA NA
"7339" NA NA NA
"7340" NA NA NA
"7341" NA NA NA
"7342" NA NA NA
"7343" NA NA NA
"7344" NA NA NA
"7345" NA NA NA
"7346" NA NA NA
"7347" NA NA NA
"7348" NA NA NA
"7349" NA NA NA
"7350" NA NA NA
"7351" NA NA NA
"7352" NA NA NA
"7353" NA NA NA
"7354" NA NA NA
"7355" NA NA NA
"7356" NA NA NA
"7357" NA NA NA
"7358" NA NA NA
"7359" NA NA NA
"7360" NA NA NA
"7361" NA NA NA
"7362" NA NA NA
"7363" NA NA NA
"7364" NA NA NA
"7365" NA NA NA
"7366" NA NA NA
"7367" NA NA NA
"7368" NA NA NA
"7369" NA NA NA
"7370" NA NA NA
"7371" NA NA NA
"7372" NA NA NA
"7373" NA NA NA
"7374" NA NA NA
"7375" NA NA NA
"7376" NA NA NA
"7377" NA NA NA
"7378" NA NA NA
"7379" NA NA NA
"7380" NA NA NA
"7381" NA NA NA
"7382" NA NA NA
"7383" NA NA NA
"7384" NA NA NA
"7385" NA NA NA
"7386" NA NA NA
"7387" NA NA NA
"7388" NA NA NA
"7389" NA NA NA
"7390" NA NA NA
"7391" NA NA NA
"7392" NA NA NA
"7393" NA NA NA
"7394" NA NA NA
"7395" NA NA NA
"7396" NA NA NA
"7397" NA NA NA
"7398" NA NA NA
"7399" NA NA NA
"7400" NA NA NA
"7401" NA NA NA
"7402" NA NA NA
"7403" NA NA NA
"7404" NA NA NA
"7405" NA NA NA
"7406" NA NA NA
"7407" NA NA NA
"7408" NA NA NA
"7409" NA NA NA
"7410" NA NA NA
"7411" NA NA NA
"7412" NA NA NA
"7413" NA NA NA
"7414" NA NA NA
"7415" NA NA NA
"7416" NA NA NA
"7417" NA NA NA
"7418" NA NA NA
"7419" NA NA NA
"7420" NA NA NA
"7421" NA NA NA
"7422" NA NA NA
"7423" NA NA NA
"7424" NA NA NA
"7425" NA NA NA
"7426" NA NA NA
"7427" NA NA NA
"7428" NA NA NA
"7429" NA NA NA
"7430" NA NA NA
"7431" NA NA NA
"7432" NA NA NA
"7433" NA NA NA
"7434" NA NA NA
"7435" NA NA NA
"7436" NA NA NA
"7437" NA NA NA
"7438" NA NA NA
"7439" NA NA NA
"7440" NA NA NA
"7441" NA NA NA
"7442" NA NA NA
"7443" NA NA NA
"7444" NA NA NA
"7445" NA NA NA
"7446" NA NA NA
"7447" NA NA NA
"7448" NA NA NA
"7449" NA NA NA
"7450" NA NA NA
"7451" NA NA NA
"7452" NA NA NA
"7453" NA NA NA
"7454" NA NA NA
"7455" NA NA NA
"7456" NA NA NA
"7457" NA NA NA
"7458" NA NA NA
"7459" NA NA NA
"7460" NA NA NA
"7461" NA NA NA
"7462" NA NA NA
"7463" NA NA NA
"7464" NA NA NA
"7465" NA NA NA
"7466" NA NA NA
"7467" NA NA NA
"7468" NA NA NA
"7469" NA NA NA
"7470" NA NA NA
"7471" NA NA NA
"7472" NA NA NA
"7473" NA NA NA
"7474" NA NA NA
"7475" NA NA NA
"7476" NA NA NA
"7477" NA NA NA
"7478" NA NA NA
"7479" NA NA NA
"7480" NA NA NA
"7481" NA NA NA
"7482" NA NA NA
"7483" NA NA NA
"7484" NA NA NA
"7485" NA NA NA
"7486" NA NA NA
"7487" NA NA NA
"7488" NA NA NA
"7489" NA NA NA
"7490" NA NA NA
"7491" NA NA NA
"7492" NA NA NA
"7493" NA NA NA
"7494" NA NA NA
"7495" NA NA NA
"7496" NA NA NA
"7497" NA NA NA
"7498" NA NA NA
"7499" NA NA NA
"7500" NA NA NA
"7501" NA NA NA
"7502" NA NA NA
"7503" NA NA NA
"7504" NA NA NA
"7505" NA NA NA
"7506" NA NA NA
"7507" NA NA NA
"7508" NA NA NA
"7509" NA NA NA
"7510" NA NA NA
"7511" NA NA NA
"7512" NA NA NA
"7513" NA NA NA
"7514" NA NA NA
"7515" NA NA NA
"7516" NA NA NA
"7517" NA NA NA
"7518" NA NA NA
"7519" NA NA NA
"7520" NA NA NA
"7521" NA NA NA
"7522" NA NA NA
"7523" NA NA NA
"7524" NA NA NA
"7525" NA NA NA
"7526" NA NA NA
"7527" NA NA NA
"7528" NA NA NA
"7529" NA NA NA
"7530" NA NA NA
"7531" NA NA NA
"7532" NA NA NA
"7533" NA NA NA
"7534" NA NA NA
"7535" NA NA NA
"7536" NA NA NA
"7537" NA NA NA
"7538" NA NA NA
"7539" NA NA NA
"7540" NA NA NA
"7541" NA NA NA
"7542" NA NA NA
"7543" NA NA NA
"7544" NA NA NA
"7545" NA NA NA
"7546" NA NA NA
"7547" NA NA NA
"7548" NA NA NA
"7549" NA NA NA
"7550" NA NA NA
"7551" NA NA NA
"7552" NA NA NA
"7553" NA NA NA
"7554" NA NA NA
"7555" NA NA NA
"7556" NA NA NA
"7557" NA NA NA
"7558" NA NA NA
"7559" NA NA NA
"7560" NA NA NA
"7561" NA NA NA
"7562" NA NA NA
"7563" NA NA NA
"7564" NA NA NA
"7565" NA NA NA
"7566" NA NA NA
"7567" NA NA NA
"7568" NA NA NA
"7569" NA NA NA
"7570" NA NA NA
"7571" NA NA NA
"7572" NA NA NA
"7573" NA NA NA
"7574" NA NA NA
"7575" NA NA NA
"7576" NA NA NA
"7577" NA NA NA
"7578" NA NA NA
"7579" NA NA NA
"7580" NA NA NA
"7581" NA NA NA
"7582" NA NA NA
"7583" NA NA NA
"7584" NA NA NA
"7585" NA NA NA
"7586" NA NA NA
"7587" NA NA NA
"7588" NA NA NA
"7589" NA NA NA
"7590" NA NA NA
"7591" NA NA NA
"7592" NA NA NA
"7593" NA NA NA
"7594" NA NA NA
"7595" NA NA NA
"7596" NA NA NA
"7597" NA NA NA
"7598" NA NA NA
"7599" NA NA NA
"7600" NA NA NA
"7601" NA NA NA
"7602" NA NA NA
"7603" NA NA NA
"7604" NA NA NA
"7605" NA NA NA
"7606" NA NA NA
"7607" NA NA NA
"7608" NA NA NA
"7609" NA NA NA
"7610" NA NA NA
"7611" NA NA NA
"7612" NA NA NA
"7613" NA NA NA
"7614" NA NA NA
"7615" NA NA NA
"7616" NA NA NA
"7617" NA NA NA
"7618" NA NA NA
"7619" NA NA NA
"7620" NA NA NA
"7621" NA NA NA
"7622" NA NA NA
"7623" NA NA NA
"7624" NA NA NA
"7625" NA NA NA
"7626" NA NA NA
"7627" NA NA NA
"7628" NA NA NA
"7629" NA NA NA
"7630" NA NA NA
"7631" NA NA NA
"7632" NA NA NA
"7633" NA NA NA
"7634" NA NA NA
"7635" NA NA NA
"7636" NA NA NA
"7637" NA NA NA
"7638" NA NA NA
"7639" NA NA NA
"7640" NA NA NA
"7641" NA NA NA
"7642" NA NA NA
"7643" NA NA NA
"7644" NA NA NA
"7645" NA NA NA
"7646" NA NA NA
"7647" NA NA NA
"7648" NA NA NA
"7649" NA NA NA
"7650" NA NA NA
"7651" NA NA NA
"7652" NA NA NA
"7653" NA NA NA
"7654" NA NA NA
"7655" NA NA NA
"7656" NA NA NA
"7657" NA NA NA
"7658" NA NA NA
"7659" NA NA NA
"7660" NA NA NA
"7661" NA NA NA
"7662" NA NA NA
"7663" NA NA NA
"7664" NA NA NA
"7665" NA NA NA
"7666" NA NA NA
"7667" NA NA NA
"7668" NA NA NA
"7669" NA NA NA
"7670" NA NA NA
"7671" NA NA NA
"7672" NA NA NA
"7673" NA NA NA
"7674" NA NA NA
"7675" NA NA NA
"7676" NA NA NA
"7677" NA NA NA
"7678" NA NA NA
"7679" NA NA NA
"7680" NA NA NA
"7681" NA NA NA
"7682" NA NA NA
"7683" NA NA NA
"7684" NA NA NA
"7685" NA NA NA
"7686" NA NA NA
"7687" NA NA NA
"7688" NA NA NA
"7689" NA NA NA
"7690" NA NA NA
"7691" NA NA NA
"7692" NA NA NA
"7693" NA NA NA
"7694" NA NA NA
"7695" NA NA NA
"7696" NA NA NA
"7697" NA NA NA
"7698" NA NA NA
"7699" NA NA NA
"7700" NA NA NA
"7701" NA NA NA
"7702" NA NA NA
"7703" NA NA NA
"7704" NA NA NA
"7705" NA NA NA
"7706" NA NA NA
"7707" NA NA NA
"7708" NA NA NA
"7709" NA NA NA
"7710" NA NA NA
"7711" NA NA NA
"7712" NA NA NA
"7713" NA NA NA
"7714" NA NA NA
"7715" NA NA NA
"7716" NA NA NA
"7717" NA NA NA
"7718" NA NA NA
"7719" NA NA NA
"7720" NA NA NA
"7721" NA NA NA
"7722" NA NA NA
"7723" NA NA NA
"7724" NA NA NA
"7725" NA NA NA
"7726" NA NA NA
"7727" NA NA NA
"7728" NA NA NA
"7729" NA NA NA
"7730" NA NA NA
"7731" NA NA NA
"7732" NA NA NA
"7733" NA NA NA
"7734" NA NA NA
"7735" NA NA NA
"7736" NA NA NA
"7737" NA NA NA
"7738" NA NA NA
"7739" NA NA NA
"7740" NA NA NA
"7741" NA NA NA
"7742" NA NA NA
"7743" NA NA NA
"7744" NA NA NA
"7745" NA NA NA
"7746" NA NA NA
"7747" NA NA NA
"7748" NA NA NA
"7749" NA NA NA
"7750" NA NA NA
"7751" NA NA NA
"7752" NA NA NA
"7753" NA NA NA
"7754" NA NA NA
"7755" NA NA NA
"7756" NA NA NA
"7757" NA NA NA
"7758" NA NA NA
"7759" NA NA NA
"7760" NA NA NA
"7761" NA NA NA
"7762" NA NA NA
"7763" NA NA NA
"7764" NA NA NA
"7765" NA NA NA
"7766" NA NA NA
"7767" NA NA NA
"7768" NA NA NA
"7769" NA NA NA
"7770" NA NA NA
"7771" NA NA NA
"7772" NA NA NA
"7773" NA NA NA
"7774" NA NA NA
"7775" NA NA NA
"7776" NA NA NA
"7777" NA NA NA
"7778" NA NA NA
"7779" NA NA NA
"7780" NA NA NA
"7781" NA NA NA
"7782" NA NA NA
"7783" NA NA NA
"7784" NA NA NA
"7785" NA NA NA
"7786" NA NA NA
"7787" NA NA NA
"7788" NA NA NA
"7789" NA NA NA
"7790" NA NA NA
"7791" NA NA NA
"7792" NA NA NA
"7793" NA NA NA
"7794" NA NA NA
"7795" NA NA NA
"7796" NA NA NA
"7797" NA NA NA
"7798" NA NA NA
"7799" NA NA NA
"7800" NA NA NA
"7801" NA NA NA
"7802" NA NA NA
"7803" NA NA NA
"7804" NA NA NA
"7805" NA NA NA
"7806" NA NA NA
"7807" NA NA NA
"7808" NA NA NA
"7809" NA NA NA
"7810" NA NA NA
"7811" NA NA NA
"7812" NA NA NA
"7813" NA NA NA
"7814" NA NA NA
"7815" NA NA NA
"7816" NA NA NA
"7817" NA NA NA
"7818" NA NA NA
"7819" NA NA NA
"7820" NA NA NA
"7821" NA NA NA
"7822" NA NA NA
"7823" NA NA NA
"7824" NA NA NA
"7825" NA NA NA
"7826" NA NA NA
"7827" NA NA NA
"7828" NA NA NA
"7829" NA NA NA
"7830" NA NA NA
"7831" NA NA NA
"7832" NA NA NA
"7833" NA NA NA
"7834" NA NA NA
"7835" NA NA NA
"7836" NA NA NA
"7837" NA NA NA
"7838" NA NA NA
"7839" NA NA NA
"7840" NA NA NA
"7841" NA NA NA
"7842" NA NA NA
"7843" NA NA NA
"7844" NA NA NA
"7845" NA NA NA
"7846" NA NA NA
"7847" NA NA NA
"7848" NA NA NA
"7849" NA NA NA
"7850" NA NA NA
"7851" NA NA NA
"7852" NA NA NA
"7853" NA NA NA
"7854" NA NA NA
"7855" NA NA NA
"7856" NA NA NA
"7857" NA NA NA
"7858" NA NA NA
"7859" NA NA NA
"7860" NA NA NA
"7861" NA NA NA
"7862" NA NA NA
"7863" NA NA NA
"7864" NA NA NA
"7865" NA NA NA
"7866" NA NA NA
"7867" NA NA NA
"7868" NA NA NA
"7869" NA NA NA
"7870" NA NA NA
"7871" NA NA NA
"7872" NA NA NA
"7873" NA NA NA
"7874" NA NA NA
"7875" NA NA NA
"7876" NA NA NA
"7877" NA NA NA
"7878" NA NA NA
"7879" NA NA NA
"7880" NA NA NA
"7881" NA NA NA
"7882" NA NA NA
"7883" NA NA NA
"7884" NA NA NA
"7885" NA NA NA
"7886" NA NA NA
"7887" NA NA NA
"7888" NA NA NA
"7889" NA NA NA
"7890" NA NA NA
"7891" NA NA NA
"7892" NA NA NA
"7893" NA NA NA
"7894" NA NA NA
"7895" NA NA NA
"7896" NA NA NA
"7897" NA NA NA
"7898" NA NA NA
"7899" NA NA NA
"7900" NA NA NA
"7901" NA NA NA
"7902" NA NA NA
"7903" NA NA NA
"7904" NA NA NA
"7905" NA NA NA
"7906" NA NA NA
"7907" NA NA NA
"7908" NA NA NA
"7909" NA NA NA
"7910" NA NA NA
"7911" NA NA NA
"7912" NA NA NA
"7913" NA NA NA
"7914" NA NA NA
"7915" NA NA NA
"7916" NA NA NA
"7917" NA NA NA
"7918" NA NA NA
"7919" NA NA NA
"7920" NA NA NA
"7921" NA NA NA
"7922" NA NA NA
"7923" NA NA NA
"7924" NA NA NA
"7925" NA NA NA
"7926" NA NA NA
"7927" NA NA NA
"7928" NA NA NA
"7929" NA NA NA
"7930" NA NA NA
"7931" NA NA NA
"7932" NA NA NA
"7933" NA NA NA
"7934" NA NA NA
"7935" NA NA NA
"7936" NA NA NA
"7937" NA NA NA
"7938" NA NA NA
"7939" NA NA NA
"7940" NA NA NA
"7941" NA NA NA
"7942" NA NA NA
"7943" NA NA NA
"7944" NA NA NA
"7945" NA NA NA
"7946" NA NA NA
"7947" NA NA NA
"7948" NA NA NA
"7949" NA NA NA
"7950" NA NA NA
"7951" NA NA NA
"7952" NA NA NA
"7953" NA NA NA
"7954" NA NA NA
"7955" NA NA NA
"7956" NA NA NA
"7957" NA NA NA
"7958" NA NA NA
"7959" NA NA NA
"7960" NA NA NA
"7961" NA NA NA
"7962" NA NA NA
"7963" NA NA NA
"7964" NA NA NA
"7965" NA NA NA
"7966" NA NA NA
"7967" NA NA NA
"7968" NA NA NA
"7969" NA NA NA
"7970" NA NA NA
"7971" NA NA NA
"7972" NA NA NA
"7973" NA NA NA
"7974" NA NA NA
"7975" NA NA NA
"7976" NA NA NA
"7977" NA NA NA
"7978" NA NA NA
"7979" NA NA NA
"7980" NA NA NA
"7981" NA NA NA
"7982" NA NA NA
"7983" NA NA NA
"7984" NA NA NA
"7985" NA NA NA
"7986" NA NA NA
"7987" NA NA NA
"7988" NA NA NA
"7989" NA NA NA
"7990" NA NA NA
"7991" NA NA NA
"7992" NA NA NA
"7993" NA NA NA
"7994" NA NA NA
"7995" NA NA NA
"7996" NA NA NA
"7997" NA NA NA
"7998" NA NA NA
"7999" NA NA NA
"8000" NA NA NA
"8001" NA NA NA
"8002" NA NA NA
"8003" NA NA NA
"8004" NA NA NA
"8005" NA NA NA
"8006" NA NA NA
"8007" NA NA NA
"8008" NA NA NA
"8009" NA NA NA
"8010" NA NA NA
"8011" NA NA NA
"8012" NA NA NA
"8013" NA NA NA
"8014" NA NA NA
"8015" NA NA NA
"8016" NA NA NA
"8017" NA NA NA
"8018" NA NA NA
"8019" NA NA NA
"8020" NA NA NA
"8021" NA NA NA
"8022" NA NA NA
"8023" NA NA NA
"8024" NA NA NA
"8025" NA NA NA
"8026" NA NA NA
"8027" NA NA NA
"8028" NA NA NA
"8029" NA NA NA
"8030" NA NA NA
"8031" NA NA NA
"8032" NA NA NA
"8033" NA NA NA
"8034" NA NA NA
"8035" NA NA NA
"8036" NA NA NA
"8037" NA NA NA
"8038" NA NA NA
"8039" NA NA NA
"8040" NA NA NA
"8041" NA NA NA
"8042" NA NA NA
"8043" NA NA NA
"8044" NA NA NA
"8045" NA NA NA
"8046" NA NA NA
"8047" NA NA NA
"8048" NA NA NA
"8049" NA NA NA
"8050" NA NA NA
"8051" NA NA NA
"8052" NA NA NA
"8053" NA NA NA
"8054" NA NA NA
"8055" NA NA NA
"8056" NA NA NA
"8057" NA NA NA
"8058" NA NA NA
"8059" NA NA NA
"8060" NA NA NA
"8061" NA NA NA
"8062" NA NA NA
"8063" NA NA NA
"8064" NA NA NA
"8065" NA NA NA
"8066" NA NA NA
"8067" NA NA NA
"8068" NA NA NA
"8069" NA NA NA
"8070" NA NA NA
"8071" NA NA NA
"8072" NA NA NA
"8073" NA NA NA
"8074" NA NA NA
"8075" NA NA NA
"8076" NA NA NA
"8077" NA NA NA
"8078" NA NA NA
"8079" NA NA NA
"8080" NA NA NA
"8081" NA NA NA
"8082" NA NA NA
"8083" NA NA NA
"8084" NA NA NA
"8085" NA NA NA
"8086" NA NA NA
"8087" NA NA NA
"8088" NA NA NA
"8089" NA NA NA
"8090" NA NA NA
"8091" NA NA NA
"8092" NA NA NA
"8093" NA NA NA
"8094" NA NA NA
"8095" NA NA NA
"8096" NA NA NA
"8097" NA NA NA
"8098" NA NA NA
"8099" NA NA NA
"8100" NA NA NA
"8101" NA NA NA
"8102" NA NA NA
"8103" NA NA NA
"8104" NA NA NA
"8105" NA NA NA
"8106" NA NA NA
"8107" NA NA NA
"8108" NA NA NA
"8109" NA NA NA
"8110" NA NA NA
"8111" NA NA NA
"8112" NA NA NA
"8113" NA NA NA
"8114" NA NA NA
"8115" NA NA NA
"8116" NA NA NA
"8117" NA NA NA
"8118" NA NA NA
"8119" NA NA NA
"8120" NA NA NA
"8121" NA NA NA
"8122" NA NA NA
"8123" NA NA NA
"8124" NA NA NA
"8125" NA NA NA
"8126" NA NA NA
"8127" NA NA NA
"8128" NA NA NA
"8129" NA NA NA
"8130" NA NA NA
"8131" NA NA NA
"8132" NA NA NA
"8133" NA NA NA
"8134" NA NA NA
"8135" NA NA NA
"8136" NA NA NA
"8137" NA NA NA
"8138" NA NA NA
"8139" NA NA NA
"8140" NA NA NA
"8141" NA NA NA
"8142" NA NA NA
"8143" NA NA NA
"8144" NA NA NA
"8145" NA NA NA
"8146" NA NA NA
"8147" NA NA NA
"8148" NA NA NA
"8149" NA NA NA
"8150" NA NA NA
"8151" NA NA NA
"8152" NA NA NA
"8153" NA NA NA
"8154" NA NA NA
"8155" NA NA NA
"8156" NA NA NA
"8157" NA NA NA
"8158" NA NA NA
"8159" NA NA NA
"8160" NA NA NA
"8161" NA NA NA
"8162" NA NA NA
"8163" NA NA NA
"8164" NA NA NA
"8165" NA NA NA
"8166" NA NA NA
"8167" NA NA NA
"8168" NA NA NA
"8169" NA NA NA
"8170" NA NA NA
"8171" NA NA NA
"8172" NA NA NA
"8173" NA NA NA
"8174" NA NA NA
"8175" NA NA NA
"8176" NA NA NA
"8177" NA NA NA
"8178" NA NA NA
"8179" NA NA NA
"8180" NA NA NA
"8181" NA NA NA
"8182" NA NA NA
"8183" NA NA NA
"8184" NA NA NA
"8185" NA NA NA
"8186" NA NA NA
"8187" NA NA NA
"8188" NA NA NA
"8189" NA NA NA
"8190" NA NA NA
"8191" NA NA NA
"8192" NA NA NA
"8193" NA NA NA
"8194" NA NA NA
"8195" NA NA NA
"8196" NA NA NA
"8197" NA NA NA
"8198" NA NA NA
"8199" NA NA NA
"8200" NA NA NA
"8201" NA NA NA
"8202" NA NA NA
"8203" NA NA NA
"8204" NA NA NA
"8205" NA NA NA
"8206" NA NA NA
"8207" NA NA NA
"8208" NA NA NA
"8209" NA NA NA
"8210" NA NA NA
"8211" NA NA NA
"8212" NA NA NA
"8213" NA NA NA
"8214" NA NA NA
"8215" NA NA NA
"8216" NA NA NA
"8217" NA NA NA
"8218" NA NA NA
"8219" NA NA NA
"8220" NA NA NA
"8221" NA NA NA
"8222" NA NA NA
"8223" NA NA NA
"8224" NA NA NA
"8225" NA NA NA
"8226" NA NA NA
"8227" NA NA NA
"8228" NA NA NA
"8229" NA NA NA
"8230" NA NA NA
"8231" NA NA NA
"8232" NA NA NA
"8233" NA NA NA
"8234" NA NA NA
"8235" NA NA NA
"8236" NA NA NA
"8237" NA NA NA
"8238" NA NA NA
"8239" NA NA NA
"8240" NA NA NA
"8241" NA NA NA
"8242" NA NA NA
"8243" NA NA NA
"8244" NA NA NA
"8245" NA NA NA
"8246" NA NA NA
"8247" NA NA NA
"8248" NA NA NA
"8249" NA NA NA
"8250" NA NA NA
"8251" NA NA NA
"8252" NA NA NA
"8253" NA NA NA
"8254" NA NA NA
"8255" NA NA NA
"8256" NA NA NA
"8257" NA NA NA
"8258" NA NA NA
"8259" NA NA NA
"8260" NA NA NA
"8261" NA NA NA
"8262" NA NA NA
"8263" NA NA NA
"8264" NA NA NA
"8265" NA NA NA
"8266" NA NA NA
"8267" NA NA NA
"8268" NA NA NA
"8269" NA NA NA
"8270" NA NA NA
"8271" NA NA NA
"8272" NA NA NA
"8273" NA NA NA
"8274" NA NA NA
"8275" NA NA NA
"8276" NA NA NA
"8277" NA NA NA
"8278" NA NA NA
"8279" NA NA NA
"8280" NA NA NA
"8281" NA NA NA
"8282" NA NA NA
"8283" NA NA NA
"8284" NA NA NA
"8285" NA NA NA
"8286" NA NA NA
"8287" NA NA NA
"8288" NA NA NA
"8289" NA NA NA
"8290" NA NA NA
"8291" NA NA NA
"8292" NA NA NA
"8293" NA NA NA
"8294" NA NA NA
"8295" NA NA NA
"8296" NA NA NA
"8297" NA NA NA
"8298" NA NA NA
"8299" NA NA NA
"8300" NA NA NA
"8301" NA NA NA
"8302" NA NA NA
"8303" NA NA NA
"8304" NA NA NA
"8305" NA NA NA
"8306" NA NA NA
"8307" NA NA NA
"8308" NA NA NA
"8309" NA NA NA
"8310" NA NA NA
"8311" NA NA NA
"8312" NA NA NA
"8313" NA NA NA
"8314" NA NA NA
"8315" NA NA NA
"8316" NA NA NA
"8317" NA NA NA
"8318" NA NA NA
"8319" NA NA NA
"8320" NA NA NA
"8321" NA NA NA
"8322" NA NA NA
"8323" NA NA NA
"8324" NA NA NA
"8325" NA NA NA
"8326" NA NA NA
"8327" NA NA NA
"8328" NA NA NA
"8329" NA NA NA
"8330" NA NA NA
"8331" NA NA NA
"8332" NA NA NA
"8333" NA NA NA
"8334" NA NA NA
"8335" NA NA NA
"8336" NA NA NA
"8337" NA NA NA
"8338" NA NA NA
"8339" NA NA NA
"8340" NA NA NA
"8341" NA NA NA
"8342" NA NA NA
"8343" NA NA NA
"8344" NA NA NA
"8345" NA NA NA
"8346" NA NA NA
"8347" NA NA NA
"8348" NA NA NA
"8349" NA NA NA
"8350" NA NA NA
"8351" NA NA NA
"8352" NA NA NA
"8353" NA NA NA
"8354" NA NA NA
"8355" NA NA NA
"8356" NA NA NA
"8357" NA NA NA
"8358" NA NA NA
"8359" NA NA NA
"8360" NA NA NA
"8361" NA NA NA
"8362" NA NA NA
"8363" NA NA NA
"8364" NA NA NA
"8365" NA NA NA
"8366" NA NA NA
"8367" NA NA NA
"8368" NA NA NA
"8369" NA NA NA
"8370" NA NA NA
"8371" NA NA NA
"8372" NA NA NA
"8373" NA NA NA
"8374" NA NA NA
"8375" NA NA NA
"8376" NA NA NA
"8377" NA NA NA
"8378" NA NA NA
"8379" NA NA NA
"8380" NA NA NA
"8381" NA NA NA
"8382" NA NA NA
"8383" NA NA NA
"8384" NA NA NA
"8385" NA NA NA
"8386" NA NA NA
"8387" NA NA NA
"8388" NA NA NA
"8389" NA NA NA
"8390" NA NA NA
"8391" NA NA NA
"8392" NA NA NA
"8393" NA NA NA
"8394" NA NA NA
"8395" NA NA NA
"8396" NA NA NA
"8397" NA NA NA
"8398" NA NA NA
"8399" NA NA NA
"8400" NA NA NA
"8401" NA NA NA
"8402" NA NA NA
"8403" NA NA NA
"8404" NA NA NA
"8405" NA NA NA
"8406" NA NA NA
"8407" NA NA NA
"8408" NA NA NA
"8409" NA NA NA
"8410" NA NA NA
"8411" NA NA NA
"8412" NA NA NA
"8413" NA NA NA
"8414" NA NA NA
"8415" NA NA NA
"8416" NA NA NA
"8417" NA NA NA
"8418" NA NA NA
"8419" NA NA NA
"8420" NA NA NA
"8421" NA NA NA
"8422" NA NA NA
"8423" NA NA NA
"8424" NA NA NA
"8425" NA NA NA
"8426" NA NA NA
"8427" NA NA NA
"8428" NA NA NA
"8429" NA NA NA
"8430" NA NA NA
"8431" NA NA NA
"8432" NA NA NA
"8433" NA NA NA
"8434" NA NA NA
"8435" NA NA NA
"8436" NA NA NA
"8437" NA NA NA
"8438" NA NA NA
"8439" NA NA NA
"8440" NA NA NA
"8441" NA NA NA
"8442" NA NA NA
"8443" NA NA NA
"8444" NA NA NA
"8445" NA NA NA
"8446" NA NA NA
"8447" NA NA NA
"8448" NA NA NA
"8449" NA NA NA
"8450" NA NA NA
"8451" NA NA NA
"8452" NA NA NA
"8453" NA NA NA
"8454" NA NA NA
"8455" NA NA NA
"8456" NA NA NA
"8457" NA NA NA
"8458" NA NA NA
"8459" NA NA NA
"8460" NA NA NA
"8461" NA NA NA
"8462" NA NA NA
"8463" NA NA NA
"8464" NA NA NA
"8465" NA NA NA
"8466" NA NA NA
"8467" NA NA NA
"8468" NA NA NA
"8469" NA NA NA
"8470" NA NA NA
"8471" NA NA NA
"8472" NA NA NA
"8473" NA NA NA
"8474" NA NA NA
"8475" NA NA NA
"8476" NA NA NA
"8477" NA NA NA
"8478" NA NA NA
"8479" NA NA NA
"8480" NA NA NA
"8481" NA NA NA
"8482" NA NA NA
"8483" NA NA NA
"8484" NA NA NA
"8485" NA NA NA
"8486" NA NA NA
"8487" NA NA NA
"8488" NA NA NA
"8489" NA NA NA
"8490" NA NA NA
"8491" NA NA NA
"8492" NA NA NA
"8493" NA NA NA
"8494" NA NA NA
"8495" NA NA NA
"8496" NA NA NA
"8497" NA NA NA
"8498" NA NA NA
"8499" NA NA NA
"8500" NA NA NA
"8501" NA NA NA
"8502" NA NA NA
"8503" NA NA NA
"8504" NA NA NA
"8505" NA NA NA
"8506" NA NA NA
"8507" NA NA NA
"8508" NA NA NA
"8509" NA NA NA
"8510" NA NA NA
"8511" NA NA NA
"8512" NA NA NA
"8513" NA NA NA
"8514" NA NA NA
"8515" NA NA NA
"8516" NA NA NA
"8517" NA NA NA
"8518" NA NA NA
"8519" NA NA NA
"8520" NA NA NA
"8521" NA NA NA
"8522" NA NA NA
"8523" NA NA NA
"8524" NA NA NA
"8525" NA NA NA
"8526" NA NA NA
"8527" NA NA NA
"8528" NA NA NA
"8529" NA NA NA
"8530" NA NA NA
"8531" NA NA NA
"8532" NA NA NA
"8533" NA NA NA
"8534" NA NA NA
"8535" NA NA NA
"8536" NA NA NA
"8537" NA NA NA
"8538" NA NA NA
"8539" NA NA NA
"8540" NA NA NA
"8541" NA NA NA
"8542" NA NA NA
"8543" NA NA NA
"8544" NA NA NA
"8545" NA NA NA
"8546" NA NA NA
"8547" NA NA NA
"8548" NA NA NA
"8549" NA NA NA
"8550" NA NA NA
"8551" NA NA NA
"8552" NA NA NA
"8553" NA NA NA
"8554" NA NA NA
"8555" NA NA NA
"8556" NA NA NA
"8557" NA NA NA
"8558" NA NA NA
"8559" NA NA NA
"8560" NA NA NA
"8561" NA NA NA
"8562" NA NA NA
"8563" NA NA NA
"8564" NA NA NA
"8565" NA NA NA
"8566" NA NA NA
"8567" NA NA NA
"8568" NA NA NA
"8569" NA NA NA
"8570" NA NA NA
"8571" NA NA NA
"8572" NA NA NA
"8573" NA NA NA
"8574" NA NA NA
"8575" NA NA NA
"8576" NA NA NA
"8577" NA NA NA
"8578" NA NA NA
"8579" NA NA NA
"8580" NA NA NA
"8581" NA NA NA
"8582" NA NA NA
"8583" NA NA NA
"8584" NA NA NA
"8585" NA NA NA
"8586" NA NA NA
"8587" NA NA NA
"8588" NA NA NA
"8589" NA NA NA
"8590" NA NA NA
"8591" NA NA NA
"8592" NA NA NA
"8593" NA NA NA
"8594" NA NA NA
"8595" NA NA NA
"8596" NA NA NA
"8597" NA NA NA
"8598" NA NA NA
"8599" NA NA NA
"8600" NA NA NA
"8601" NA NA NA
"8602" NA NA NA
"8603" NA NA NA
"8604" NA NA NA
"8605" NA NA NA
"8606" NA NA NA
"8607" NA NA NA
"8608" NA NA NA
"8609" NA NA NA
"8610" NA NA NA
"8611" NA NA NA
"8612" NA NA NA
"8613" NA NA NA
"8614" NA NA NA
"8615" NA NA NA
"8616" NA NA NA
"8617" NA NA NA
"8618" NA NA NA
"8619" NA NA NA
"8620" NA NA NA
"8621" NA NA NA
"8622" NA NA NA
"8623" NA NA NA
"8624" NA NA NA
"8625" NA NA NA
"8626" NA NA NA
"8627" NA NA NA
"8628" NA NA NA
"8629" NA NA NA
"8630" NA NA NA
"8631" NA NA NA
"8632" NA NA NA
"8633" NA NA NA
"8634" NA NA NA
"8635" NA NA NA
"8636" NA NA NA
"8637" NA NA NA
"8638" NA NA NA
"8639" NA NA NA
"8640" NA NA NA
"8641" NA NA NA
"8642" NA NA NA
"8643" NA NA NA
"8644" NA NA NA
"8645" NA NA NA
"8646" NA NA NA
"8647" NA NA NA
"8648" NA NA NA
"8649" NA NA NA
"8650" NA NA NA
"8651" NA NA NA
"8652" NA NA NA
"8653" NA NA NA
"8654" NA NA NA
"8655" NA NA NA
"8656" NA NA NA
"8657" NA NA NA
"8658" NA NA NA
"8659" NA NA NA
"8660" NA NA NA
"8661" NA NA NA
"8662" NA NA NA
"8663" NA NA NA
"8664" NA NA NA
"8665" NA NA NA
"8666" NA NA NA
"8667" NA NA NA
"8668" NA NA NA
"8669" NA NA NA
"8670" NA NA NA
"8671" NA NA NA
"8672" NA NA NA
"8673" NA NA NA
"8674" NA NA NA
"8675" NA NA NA
"8676" NA NA NA
"8677" NA NA NA
"8678" NA NA NA
"8679" NA NA NA
"8680" NA NA NA
"8681" NA NA NA
"8682" NA NA NA
"8683" NA NA NA
"8684" NA NA NA
"8685" NA NA NA
"8686" NA NA NA
"8687" NA NA NA
"8688" NA NA NA
"8689" NA NA NA
"8690" NA NA NA
"8691" NA NA NA
"8692" NA NA NA
"8693" NA NA NA
"8694" NA NA NA
"8695" NA NA NA
"8696" NA NA NA
"8697" NA NA NA
"8698" NA NA NA
"8699" NA NA NA
"8700" NA NA NA
"8701" NA NA NA
"8702" NA NA NA
"8703" NA NA NA
"8704" NA NA NA
"8705" NA NA NA
"8706" NA NA NA
"8707" NA NA NA
"8708" NA NA NA
"8709" NA NA NA
"8710" NA NA NA
"8711" NA NA NA
"8712" NA NA NA
"8713" NA NA NA
"8714" NA NA NA
"8715" NA NA NA
"8716" NA NA NA
"8717" NA NA NA
"8718" NA NA NA
"8719" NA NA NA
"8720" NA NA NA
"8721" NA NA NA
"8722" NA NA NA
"8723" NA NA NA
"8724" NA NA NA
"8725" NA NA NA
"8726" NA NA NA
"8727" NA NA NA
"8728" NA NA NA
"8729" NA NA NA
"8730" NA NA NA
"8731" NA NA NA
"8732" NA NA NA
"8733" NA NA NA
"8734" NA NA NA
"8735" NA NA NA
"8736" NA NA NA
"8737" NA NA NA
"8738" NA NA NA
"8739" NA NA NA
"8740" NA NA NA
"8741" NA NA NA
"8742" NA NA NA
"8743" NA NA NA
"8744" NA NA NA
"8745" NA NA NA
"8746" NA NA NA
"8747" NA NA NA
"8748" NA NA NA
"8749" NA NA NA
"8750" NA NA NA
"8751" NA NA NA
"8752" NA NA NA
"8753" NA NA NA
"8754" NA NA NA
"8755" NA NA NA
"8756" NA NA NA
"8757" NA NA NA
"8758" NA NA NA
"8759" NA NA NA
"8760" NA NA NA
"8761" NA NA NA
"8762" NA NA NA
"8763" NA NA NA
"8764" NA NA NA
"8765" NA NA NA
"8766" NA NA NA
"8767" NA NA NA
"8768" NA NA NA
"8769" NA NA NA
"8770" NA NA NA
"8771" NA NA NA
"8772" NA NA NA
"8773" NA NA NA
"8774" NA NA NA
"8775" NA NA NA
"8776" NA NA NA
"8777" NA NA NA
"8778" NA NA NA
"8779" NA NA NA
"8780" NA NA NA
"8781" NA NA NA
"8782" NA NA NA
"8783" NA NA NA
"8784" NA NA NA
"8785" NA NA NA
"8786" NA NA NA
"8787" NA NA NA
"8788" NA NA NA
"8789" NA NA NA
"8790" NA NA NA
"8791" NA NA NA
"8792" NA NA NA
"8793" NA NA NA
"8794" NA NA NA
"8795" NA NA NA
"8796" NA NA NA
"8797" NA NA NA
"8798" NA NA NA
"8799" NA NA NA
"8800" NA NA NA
"8801" NA NA NA
"8802" NA NA NA
"8803" NA NA NA
"8804" NA NA NA
"8805" NA NA NA
"8806" NA NA NA
"8807" NA NA NA
"8808" NA NA NA
"8809" NA NA NA
"8810" NA NA NA
"8811" NA NA NA
"8812" NA NA NA
"8813" NA NA NA
"8814" NA NA NA
"8815" NA NA NA
"8816" NA NA NA
"8817" NA NA NA
"8818" NA NA NA
"8819" NA NA NA
"8820" NA NA NA
"8821" NA NA NA
"8822" NA NA NA
"8823" NA NA NA
"8824" NA NA NA
"8825" NA NA NA
"8826" NA NA NA
"8827" NA NA NA
"8828" NA NA NA
"8829" NA NA NA
"8830" NA NA NA
"8831" NA NA NA
"8832" NA NA NA
"8833" NA NA NA
"8834" NA NA NA
"8835" NA NA NA
"8836" NA NA NA
"8837" NA NA NA
"8838" NA NA NA
"8839" NA NA NA
"8840" NA NA NA
"8841" NA NA NA
"8842" NA NA NA
"8843" NA NA NA
"8844" NA NA NA
"8845" NA NA NA
"8846" NA NA NA
"8847" NA NA NA
"8848" NA NA NA
"8849" NA NA NA
"8850" NA NA NA
"8851" NA NA NA
"8852" NA NA NA
"8853" NA NA NA
"8854" NA NA NA
"8855" NA NA NA
"8856" NA NA NA
"8857" NA NA NA
"8858" NA NA NA
"8859" NA NA NA
"8860" NA NA NA
"8861" NA NA NA
"8862" NA NA NA
"8863" NA NA NA
"8864" NA NA NA
"8865" NA NA NA
"8866" NA NA NA
"8867" NA NA NA
"8868" NA NA NA
"8869" NA NA NA
"8870" NA NA NA
"8871" NA NA NA
"8872" NA NA NA
"8873" NA NA NA
"8874" NA NA NA
"8875" NA NA NA
"8876" NA NA NA
"8877" NA NA NA
"8878" NA NA NA
"8879" NA NA NA
"8880" NA NA NA
"8881" NA NA NA
"8882" NA NA NA
"8883" NA NA NA
"8884" NA NA NA
"8885" NA NA NA
"8886" NA NA NA
"8887" NA NA NA
"8888" NA NA NA
"8889" NA NA NA
"8890" NA NA NA
"8891" NA NA NA
"8892" NA NA NA
"8893" NA NA NA
"8894" NA NA NA
"8895" NA NA NA
"8896" NA NA NA
"8897" NA NA NA
"8898" NA NA NA
"8899" NA NA NA
"8900" NA NA NA
"8901" NA NA NA
"8902" NA NA NA
"8903" NA NA NA
"8904" NA NA NA
"8905" NA NA NA
"8906" NA NA NA
"8907" NA NA NA
"8908" NA NA NA
"8909" NA NA NA
"8910" NA NA NA
"8911" NA NA NA
"8912" NA NA NA
"8913" NA NA NA
"8914" NA NA NA
"8915" NA NA NA
"8916" NA NA NA
"8917" NA NA NA
"8918" NA NA NA
"8919" NA NA NA
"8920" NA NA NA
"8921" NA NA NA
"8922" NA NA NA
"8923" NA NA NA
"8924" NA NA NA
"8925" NA NA NA
"8926" NA NA NA
"8927" NA NA NA
"8928" NA NA NA
"8929" NA NA NA
"8930" NA NA NA
"8931" NA NA NA
"8932" NA NA NA
"8933" NA NA NA
"8934" NA NA NA
"8935" NA NA NA
"8936" NA NA NA
"8937" NA NA NA
"8938" NA NA NA
"8939" NA NA NA
"8940" NA NA NA
"8941" NA NA NA
"8942" NA NA NA
"8943" NA NA NA
"8944" NA NA NA
"8945" NA NA NA
"8946" NA NA NA
"8947" NA NA NA
"8948" NA NA NA
"8949" NA NA NA
"8950" NA NA NA
"8951" NA NA NA
"8952" NA NA NA
"8953" NA NA NA
"8954" NA NA NA
"8955" NA NA NA
"8956" NA NA NA
"8957" NA NA NA
"8958" NA NA NA
"8959" NA NA NA
"8960" NA NA NA
"8961" NA NA NA
"8962" NA NA NA
"8963" NA NA NA
"8964" NA NA NA
"8965" NA NA NA
"8966" NA NA NA
"8967" NA NA NA
"8968" NA NA NA
"8969" NA NA NA
"8970" NA NA NA
"8971" NA NA NA
"8972" NA NA NA
"8973" NA NA NA
"8974" NA NA NA
"8975" NA NA NA
"8976" NA NA NA
"8977" NA NA NA
"8978" NA NA NA
"8979" NA NA NA
"8980" NA NA NA
"8981" NA NA NA
"8982" NA NA NA
"8983" NA NA NA
"8984" NA NA NA
"8985" NA NA NA
"8986" NA NA NA
"8987" NA NA NA
"8988" NA NA NA
"8989" NA NA NA
"8990" NA NA NA
"8991" NA NA NA
"8992" NA NA NA
"8993" NA NA NA
"8994" NA NA NA
"8995" NA NA NA
"8996" NA NA NA
"8997" NA NA NA
"8998" NA NA NA
"8999" NA NA NA
"9000" NA NA NA
"9001" NA NA NA
