# Supplementary material for: Adaptive switch to sexually dimorphic movements by partner-seeking termites
Source: Sci Adv. 2019 Jun 19;5(6):eaau6108. doi: 10.1126/sciadv.aau6108 (PMC6584256; doi:10.1126/sciadv.aau6108)
Supplement: Data file S1 [file aau6108_Data_file_S1.zip › Dataset/CfExperimetns/170627_174_M_15_set2_after-position_5FPS.txt]

"time" "x" "y"
"1" 0 25.5197591898253 46.2697476448155
"2" 0.2 26.0485367166732 50.0258249005225
"3" 0.4 28.1109208555225 52.4065847108346
"4" 0.6 26.7505753682305 53.8586962261508
"5" 0.8 24.4022736201311 54.2740685794634
"6" 1 22.6815774777944 52.899573078428
"7" 1.2 22.0261854691213 51.9230768887719
"8" 1.4 23.0316155352377 52.747148202465
"9" 1.6 25.2391899726069 53.1471017484041
"10" 1.8 26.3610054058049 51.1537607519314
"11" 2 25.8488994527944 49.9392938128316
"12" 2.2 24.1679331097738 49.8275899219186
"13" 2.4 22.0946533240597 51.3960011709532
"14" 2.6 22.9129858996413 53.3927091833614
"15" 2.8 25.1036472233826 54.7917506123986
"16" 3 27.9165272380744 54.0144965378503
"17" 3.2 29.9620276730023 52.2595603970034
"18" 3.4 29.948896664688 50.0043461350444
"19" 3.6 29.1265668385363 48.390497697891
"20" 3.8 27.3256633236381 46.1921784091228
"21" 4 24.5704531283399 45.3662880484922
"22" 4.2 21.6258034861277 45.265916914977
"23" 4.4 18.460894708823 46.8261917003675
"24" 4.6 17.1440896071661 49.6138523004342
"25" 4.8 16.1148501122811 52.7524829261334
"26" 5 15.6523070532771 56.2434106112328
"27" 5.2 17.0024820026201 57.7345687885397
"28" 5.4 17.8412597929226 57.8648698192591
"29" 5.6 18.5227965506201 57.327842572136
"30" 5.8 19.7030996054548 55.2775732917726
"31" 6 20.4254696709867 52.1215177466757
"32" 6.2 20.8888732399444 47.8040326516003
"33" 6.4 19.7085999191245 43.6052581458249
"34" 6.6 16.9207060855732 39.8145097259353
"35" 6.8 12.8092785218713 37.444243923195
"36" 7 13.3138307414379 35.708413991241
"37" 7.2 13.6342154127356 35.7238467106633
"38" 7.4 12.7965519068767 33.6180966629574
"39" 7.6 13.1199197155732 33.6959166072334
"40" 7.8 13.3653457734643 33.9022779740288
"41" 8 13.3457465545019 34.2863856309613
"42" 8.2 13.2847905466812 34.4630548503669
"43" 8.4 13.4365165574333 34.4480319575603
"44" 8.6 13.5067095313035 34.4960942888012
"45" 8.8 13.5585061441963 34.5072642754786
"46" 9 13.7254565735327 34.5251232658057
"47" 9.2 13.5878441629055 34.628506976477
"48" 9.4 13.6407736323544 34.4582234880404
"49" 9.6 13.7153414411373 34.3597660239389
"50" 9.8 13.8266062552604 34.3586705404268
"51" 10 13.5840542049867 34.5154038537623
"52" 10.2 17.6165579109646 37.7663780187678
"53" 10.4 17.6303159384438 38.0816600122194
"54" 10.6 18.4658719290694 36.3366499496353
"55" 10.8 11.9633599143944 34.0416446796703
"56" 11 8.25125855969439 31.8507841117979
"57" 11.2 8.70312982812773 32.7643061928437
"58" 11.4 8.48636915019263 32.2127159111865
"59" 11.6 8.55897607157325 32.380327215945
"60" 11.8 8.53133592424098 32.4737321361162
"61" 12 8.80219497650467 32.6106395027402
"62" 12.2 8.70516016272708 32.4905721370027
"63" 12.4 8.75983997396582 32.6854431593675
"64" 12.6 8.73832229451661 32.5760459770326
"65" 12.8 8.74180865099998 32.7320806369645
"66" 13 8.86629489956712 32.6129774069285
"67" 13.2 8.84901859788529 32.748478437174
"68" 13.4 8.71771870510348 33.1063401324376
"69" 13.6 8.62551617252411 33.5123737116347
"70" 13.8 8.63133719669439 33.8429098353103
"71" 14 8.4106126304366 34.6879186124938
"72" 14.2 7.89470860022298 35.1059316483675
"73" 14.4 7.52770145073884 35.8458286726992
"74" 14.6 7.42564329821105 35.9519904485326
"75" 14.8 7.11594959398882 36.2633983243103
"76" 15 6.79835418504911 36.9652678762349
"77" 15.2 6.87920892144304 37.3651854032293
"78" 15.4 6.87606494582166 38.5263813422558
"79" 15.6 6.72531321707216 39.1297662718103
"80" 15.8 6.66015872425312 39.2495635050902
"81" 16 6.90773288229899 39.6177208561452
"82" 16.2 7.29129847927146 40.2944291299892
"83" 16.4 7.92950233423405 41.6512914853965
"84" 16.6 8.88952854665645 42.194912992681
"85" 16.8 9.66469629438415 42.7735650700283
"86" 17 10.5875437310917 43.0841489597428
"87" 17.2 11.7690220874997 43.3940573175157
"88" 17.4 14.5535527745711 43.6497842498637
"89" 17.6 17.4409916604673 43.6189211403664
"90" 17.8 20.9782621045722 43.0400583483381
"91" 18 24.1824008136406 41.4865576953103
"92" 18.2 26.4190174082944 38.6122276146228
"93" 18.4 27.4877331456654 34.886719811891
"94" 18.6 27.2802594261774 31.9076032494806
"95" 18.8 26.320997128226 28.4400576900577
"96" 19 25.4068514728053 25.7672297049625
"97" 19.2 23.6533388156561 22.8246727605231
"98" 19.4 22.4928859558795 22.1375576071508
"99" 19.6 22.6244960707724 22.4908328212554
"100" 19.8 22.54799911624 22.8011620027669
"101" 20 22.5851807220335 22.560220928919
"102" 20.2 23.4317701433337 22.3473787559733
"103" 20.4 24.5539803755735 21.9019320447173
"104" 20.6 24.4307565814073 22.3815475334071
"105" 20.8 24.8653970003511 22.5783793034856
"106" 21 25.4041265797093 22.3977668960018
"107" 21.2 25.8889077303733 22.4136447983314
"108" 21.4 26.0719890875553 22.4272879226582
"109" 21.6 26.1082472286297 22.3864305722045
"110" 21.8 26.052197328399 22.315222306915
"111" 22 26.8973922445185 22.5926901976897
"112" 22.2 32.3102362817944 21.1104203293864
"113" 22.4 32.3067170351555 21.3512075455881
"114" 22.6 32.9103604454786 21.1182476346893
"115" 22.8 33.8084103266682 20.6112359184366
"116" 23 34.356518236552 20.0611811180376
"117" 23.2 35.4737190786429 18.957098649371
"118" 23.4 36.6656271935393 17.5962583124736
"119" 23.6 38.6035383449628 14.9872374564577
"120" 23.8 40.5583345383408 11.6014705725784
"121" 24 42.7663579517631 9.01697855668534
"122" 24.2 45.4786173414914 7.04381718676489
"123" 24.4 48.0873005036644 5.85187137199035
"124" 24.6 50.1779756105497 4.71166679440609
"125" 24.8 52.2037138779646 3.71148734038481
"126" 25 53.3013183969792 3.77927963812556
"127" 25.2 54.4103143320753 3.96397623425416
"128" 25.4 55.8957682234574 4.3317824453973
"129" 25.6 56.5903135120847 4.88745670543938
"130" 25.8 58.1753793601381 5.59326128606034
"131" 26 61.5219943826515 5.83076034456749
"132" 26.2 64.8276913073125 4.94644653911944
"133" 26.4 67.2809901324333 3.45233214008812
"134" 26.6 68.8785101000599 3.26155410516875
"135" 26.8 69.5848509298829 3.77225801085902
"136" 27 70.1841675097087 5.0117980738532
"137" 27.2 70.2167456785944 5.88535782928178
"138" 27.4 69.6907857265517 6.42225076472782
"139" 27.6 68.9994598126107 6.47787053244299
"140" 27.8 68.5981481699156 6.83921449152247
"141" 28 68.0184322690368 7.18279260240126
"142" 28.2 67.6246581022848 7.43190158058919
"143" 28.4 67.4339738539708 7.47981849072211
"144" 28.6 67.215342647054 7.39147844286804
"145" 28.8 67.234443115568 7.50837966104619
"146" 29 66.4750826521277 7.40862765281034
"147" 29.2 66.4460488673569 7.32218163534605
"148" 29.4 65.8564561618755 7.02816680212115
"149" 29.6 64.1507862493416 6.71156542658392
"150" 29.8 61.5420842534644 6.53979967939035
"151" 30 58.2253939596923 6.04109065472871
"152" 30.2 53.9344749704061 6.11445315729858
"153" 30.4 49.4058566418569 6.97071032749784
"154" 30.6 44.919443022681 7.88602730867117
"155" 30.8 40.8806369200297 10.1700827865456
"156" 31 36.8264647920297 13.0589320512809
"157" 31.2 32.7251845185192 16.6131458059342
"158" 31.4 28.6783737504611 19.9299265588255
"159" 31.6 25.153283834134 23.5924896155085
"160" 31.8 21.3064062280662 26.7372857324463
"161" 32 17.6929000771705 30.4698872475489
"162" 32.2 14.3617013613212 34.2933390842032
"163" 32.4 12.1948139639288 39.0393057334112
"164" 32.6 10.540904693622 43.7928307565172
"165" 32.8 10.7186023782194 49.8436126889104
"166" 33 11.471334618737 55.3516336905399
"167" 33.2 11.4619884227452 60.7585747587202
"168" 33.4 12.5368769471359 65.9213734558957
"169" 33.6 14.3768592593444 70.5897469222603
"170" 33.8 15.8827391268682 74.658109822171
"171" 34 16.1347229554694 76.5931953456354
"172" 34.2 16.8885455855194 78.1155552110853
"173" 34.4 18.7995777238201 77.5488963168488
"174" 34.6 21.4033368235979 75.9853433491496
"175" 34.8 24.9276919088791 73.4991913598188
"176" 35 27.8662399107175 70.6206155001565
"177" 35.2 28.1972424599729 68.8569592511407
"178" 35.4 27.7223844157059 67.1536566375847
"179" 35.6 25.9358665985486 65.5478542851154
"180" 35.8 23.6546639601977 63.5567879868734
"181" 36 20.6112304307212 61.8230110464079
"182" 36.2 16.9371369397212 59.7598475589933
"183" 36.4 12.7852288810686 57.3933587458991
"184" 36.6 8.5767775213831 55.7598372274313
"185" 36.8 4.03992443881919 54.1491131790872
"186" 37 3.53018342436816 55.1198181406874
"187" 37.2 2.95475096526497 55.0941778561591
"188" 37.4 3.40855414099274 55.0461363163765
"189" 37.6 3.56276310192151 55.112331655912
"190" 37.8 3.486514129303 54.93871899375
"191" 38 3.63068188816508 55.0606219984138
"192" 38.2 3.88096726425406 55.3160125129797
"193" 38.4 3.85995977074562 55.1798731908469
"194" 38.6 4.07849358922062 55.1699404217366
"195" 38.8 4.05874598156053 55.269780771891
"196" 39 4.32507616693611 55.8590231202552
"197" 39.2 4.30903309035176 56.0032233441792
"198" 39.4 4.65558900784399 55.8768302780211
"199" 39.6 5.03808582848487 56.170247889858
"200" 39.8 5.2638404728744 56.3060621662784
"201" 40 5.38696102807308 55.931172565171
"202" 40.2 5.42886816493954 55.843054361391
"203" 40.4 5.36515323742553 56.0439476975317
"204" 40.6 5.23742189220424 56.2381715365972
"205" 40.8 5.4845274021039 56.0489201460484
"206" 41 5.56567853191636 55.8448084111884
"207" 41.2 5.65722186216939 55.872141831826
"208" 41.4 5.88728914736132 55.7446693333733
"209" 41.6 6.32695720236697 56.0588024864716
"210" 41.8 7.94122747314976 57.370815996112
"211" 42 9.96863909007169 58.7746906492515
"212" 42.2 12.5326930467501 60.0748270044077
"213" 42.4 15.526763837426 61.2091806603893
"214" 42.6 20.0256762987577 61.6405429702094
"215" 42.8 24.3427934519719 61.2886061700019
"216" 43 28.5573877579025 60.4476247065806
"217" 43.2 30.6118668768214 58.7019808034185
"218" 43.4 31.9512731246277 57.2374265031159
"219" 43.6 33.1141194166882 56.4018174575227
"220" 43.8 34.0048988284183 55.7956067396498
"221" 44 35.3543846244333 54.9230997899492
"222" 44.2 36.0306214016598 53.6980201178007
"223" 44.4 37.4233696437 51.6756845124613
"224" 44.6 38.3505056011767 50.4865783618397
"225" 44.8 38.9858727678263 48.8008781741082
"226" 45 39.623749423226 46.9055017307945
"227" 45.2 40.3934928389825 45.8759792386767
"228" 45.4 40.9847393408256 45.9692386798728
"229" 45.6 41.7508992008267 45.3412575300845
"230" 45.8 42.7814027311444 44.4981549521503
"231" 46 43.2149666608769 43.0152872673103
"232" 46.2 43.9315537370227 41.191612587669
"233" 46.4 43.9206384352049 39.0767971331314
"234" 46.6 43.2829412804031 37.1330017402669
"235" 46.8 43.0050021846135 34.9244046920976
"236" 47 43.3850808216135 32.0783655952891
"237" 47.2 42.9687855860525 28.7759110119878
"238" 47.4 41.69943162219 25.2963035742664
"239" 47.6 41.0812817510252 21.4492808051675
"240" 47.8 40.5571508742006 17.8589274614041
"241" 48 39.1476509200365 14.4199983257946
"242" 48.2 37.0673495448912 11.9516667437942
"243" 48.4 35.3275952571617 11.3838445160552
"244" 48.6 33.6366331578556 11.8518229564634
"245" 48.8 33.6291091521844 11.8100948788603
"246" 49 34.1899730191314 10.9327370375386
"247" 49.2 34.9459990035987 11.0158201664516
"248" 49.4 34.8922922396748 11.4187733416799
"249" 49.6 35.5155661204944 11.5361974972103
"250" 49.8 36.030154856688 11.2006359351295
"251" 50 36.1150660415497 11.0339393594593
"252" 50.2 36.5810123642137 11.0927837315684
"253" 50.4 36.5828444080703 10.9778597713448
"254" 50.6 36.4590946667312 11.1211608283209
"255" 50.8 36.3754251818814 11.2276821451799
"256" 51 36.2520827644954 11.1326076368361
"257" 51.2 36.1070634993256 11.4135806461228
"258" 51.4 36.2991028020624 11.5226700791763
"259" 51.6 36.1510309293733 11.6763310413103
"260" 51.8 36.4832646158666 11.8221119541042
"261" 52 36.8355475535756 11.7997441057166
"262" 52.2 37.0889333115756 11.9868542356228
"263" 52.4 37.5866220660297 12.2083888825456
"264" 52.6 38.2347610152377 12.7598378255887
"265" 52.8 39.4177067936944 13.7668687310203
"266" 53 40.0371541042093 13.8433865250231
"267" 53.2 40.8835564648459 13.7448439931145
"268" 53.4 42.6043661028575 13.7039092104893
"269" 53.6 44.269756121033 13.9129666367081
"270" 53.8 45.6874369696088 13.7606040917949
"271" 54 47.533816097117 13.6571043039555
"272" 54.2 49.7742619014748 13.1893005146299
"273" 54.4 52.8107277649819 12.7193704888728
"274" 54.6 56.6202164305073 12.5655673022509
"275" 54.8 60.6766556578953 11.5150430589434
"276" 55 64.4361063179303 10.5483364056599
"277" 55.2 68.3758632771247 10.2913581492461
"278" 55.4 72.937560858416 10.2405647540941
"279" 55.6 77.4663679253724 9.07468576052136
"280" 55.8 79.9340894978944 7.33334930267398
"281" 56 81.425570494122 4.83328940112931
"282" 56.2 81.5995249800216 5.10974265249216
"283" 56.4 81.3471675733122 5.54776338213177
"284" 56.6 81.4602250700647 5.66470529195899
"285" 56.8 81.4591550288569 5.69449412230141
"286" 57 81.0322085869565 5.87817653849953
"287" 57.2 81.0052202021671 5.87758182388307
"288" 57.4 80.8054549656833 5.58264510847701
"289" 57.6 80.7769305455575 5.73574156415245
"290" 57.8 80.7702624992944 5.65876109869714
"291" 58 80.749147019461 5.65341962569923
"292" 58.2 80.7559199092189 5.6191006616877
"293" 58.4 80.7826949780748 5.66142309914212
"294" 58.6 80.6974436950093 5.51140758039445
"295" 58.8 80.4990413359983 5.48349207124238
"296" 59 81.2554692699327 5.12230957837417
"297" 59.2 80.6752428400444 4.85055350233034
"298" 59.4 80.5485499610444 5.0376813258659
"299" 59.6 80.5802231807944 5.21137654289913
"300" 59.8 80.5624624968224 5.2756689080767
"301" 60 80.6626930737283 5.34508309689525
"302" 60.2 80.642988460299 5.36856842656723
"303" 60.4 80.8204615645585 5.29821167133864
"304" 60.6 80.8168759170397 5.57583473040468
"305" 60.8 80.834804154634 6.15271381417827
"306" 61 80.5731189072056 6.4222160870767
"307" 61.2 80.5396322583963 6.85266977043655
"308" 61.4 80.2622727825348 7.21508656917573
"309" 61.6 80.0280334628887 7.47232471831034
"310" 61.8 79.9178004134516 7.27213394102463
"311" 62 79.8858487478136 7.40250293497381
"312" 62.2 79.7934604022044 7.18186609963035
"313" 62.4 79.6208013786585 7.12724741200937
"314" 62.6 79.6665726110829 7.89125541832958
"315" 62.8 80.1691177162842 8.6929684837083
"316" 63 80.0557146617344 9.70044806950034
"317" 63.2 80.4612086580974 10.5645277162194
"318" 63.4 80.7533283025964 12.0850013229341
"319" 63.6 81.359576345552 14.6874650467649
"320" 63.8 82.1235727977035 17.4978567851891
"321" 64 83.1864766916515 20.5866405466818
"322" 64.2 85.3625718560565 23.8245364265725
"323" 64.4 88.1064650197674 26.8052448687158
"324" 64.6 91.7524429326109 29.9018730487782
"325" 64.8 94.8683645346833 31.0862423895048
"326" 65 97.6485693794055 30.8951511930048
"327" 65.2 100.844045327517 30.1201702294214
"328" 65.4 103.292489840443 28.1687063788779
"329" 65.6 104.561851566242 26.1556797725998
"330" 65.8 105.100525707253 24.0253804738425
"331" 66 105.078018965613 22.4920927632103
"332" 66.2 104.933151628574 21.9812306103654
"333" 66.4 105.103704086697 22.367291610098
"334" 66.6 105.079886673903 23.2967416392833
"335" 66.8 104.901800688458 23.7532946601103
"336" 67 104.572266700449 23.9602819384431
"337" 67.2 104.681281037705 24.2474018967746
"338" 67.4 104.438795803385 24.4099534989922
"339" 67.6 103.723176518125 24.9966146285305
"340" 67.8 103.820811397354 25.2630904254847
"341" 68 103.888193670155 25.5622913203103
"342" 68.2 103.809938422167 25.6989504790194
"343" 68.4 103.948020863017 26.2346492339215
"344" 68.6 104.002133315923 26.2799059664938
"345" 68.8 103.699370091403 26.1888388191376
"346" 69 103.274825160168 27.0422063187496
"347" 69.2 103.071728449933 27.8518469524492
"348" 69.4 102.789241229342 28.9700843245603
"349" 69.6 102.628369774313 30.1256452392443
"350" 69.8 102.445501750851 31.8779154562066
"351" 70 102.157287403284 34.5843436777303
"352" 70.2 101.934738446027 36.5775547250288
"353" 70.4 101.681626027572 39.1722309821437
"354" 70.6 100.7067947086 41.730729779727
"355" 70.8 99.7085444029035 45.2354195321013
"356" 71 99.6166403843841 49.6887798220027
"357" 71.2 99.747045875223 54.2657814612478
"358" 71.4 99.7838573654893 59.0248429334036
"359" 71.6 100.746198732442 63.8191665452858
"360" 71.8 102.39233934053 69.1774092608558
"361" 72 105.24276577845 73.8222456022544
"362" 72.2 109.035443804194 78.2525039019103
"363" 72.4 113.164262006848 79.2778545022293
"364" 72.6 116.007736501161 78.1900924652553
"365" 72.8 117.206275564922 76.4432913194544
"366" 73 117.203278629464 76.3681785381625
"367" 73.2 117.138157265572 77.0118266150048
"368" 73.4 116.763024596821 77.5976292068779
"369" 73.6 116.232284157767 77.5046659220941
"370" 73.8 115.494577278777 78.129540871119
"371" 74 114.600482197693 78.5193838102425
"372" 74.2 114.002278279234 79.158311891301
"373" 74.4 113.347002517952 79.9797001200998
"374" 74.6 112.778313429509 79.7722409470162
"375" 74.8 112.187434876189 80.4852198650499
"376" 75 110.840817329944 80.7557985760604
"377" 75.2 108.907853984458 81.3316087743634
"378" 75.4 107.702501356189 81.2938711556788
"379" 75.6 105.9308129607 81.3554295719742
"380" 75.8 102.438078831426 81.9509566734682
"381" 76 99.0172043972694 82.4342162519853
"382" 76.2 95.3074718800129 82.8200652407725
"383" 76.4 90.9658719368194 83.6954181488854
"384" 76.6 86.9465403505444 86.3467571317216
"385" 76.8 82.4898865764529 89.9802211713348
"386" 77 77.869584839399 94.0025662094034
"387" 77.2 74.0124643334344 98.4103320383024
"388" 77.4 70.357314444342 103.275744423906
"389" 77.6 67.6949343067616 108.525108598589
"390" 77.8 67.3708800423452 114.574082105802
"391" 78 67.2187595516237 120.517526524213
"392" 78.2 68.8258240217698 124.012893442786
"393" 78.4 68.8476318124174 123.724690326753
"394" 78.6 68.5093328967855 123.430557565864
"395" 78.8 68.1195416591478 123.299947203724
"396" 79 67.9769433353994 123.174029678125
"397" 79.2 67.9401720990252 123.322587540003
"398" 79.4 67.9066766966263 123.177241294873
"399" 79.6 68.1516517508944 123.060204627885
"400" 79.8 67.5963504202266 122.408821162302
"401" 80 67.3764829677019 122.00500118189
"402" 80.2 66.8707200637418 121.768327565231
"403" 80.4 66.6845482120744 121.968054742822
"404" 80.6 66.0460161019144 122.182076882902
"405" 80.8 65.7866197980269 122.023349720985
"406" 81 65.539078431319 121.619554522687
"407" 81.2 65.1168700185406 121.34209878038
"408" 81.4 64.4853547447559 120.695328576841
"409" 81.6 63.7477241995567 120.115886091212
"410" 81.8 63.389206099342 119.697454548525
"411" 82 61.2993348046083 119.179201680055
"412" 82.2 59.3835299634867 118.340497063049
"413" 82.4 57.2729216391415 117.136561784095
"414" 82.6 53.7958580557356 116.631966362655
"415" 82.8 50.7571563361909 115.758434293578
"416" 83 46.9939409578944 114.906980243885
"417" 83.2 42.8666139094395 114.360110115407
"418" 83.4 37.9619747132822 113.986246930018
"419" 83.6 33.0941484706069 114.925293150217
"420" 83.8 32.3636848401225 114.319175761318
"421" 84 31.3201927354154 113.142674266738
"422" 84.2 29.9286144999476 112.221121561036
"423" 84.4 28.5942366846636 111.046693085872
"424" 84.6 27.025333329223 109.569621134025
"425" 84.8 25.1355210879636 107.41302048781
"426" 85 23.170392522755 104.98300251657
"427" 85.2 21.1944938488764 102.563689796302
"428" 85.4 18.1952191577218 99.8926572707136
"429" 85.6 14.6806687831864 96.9274643534624
"430" 85.8 12.4797842211753 95.2954120748342
"431" 86 11.7105774558182 95.2893456876437
"432" 86.2 11.7533268759272 94.7950299189197
"433" 86.4 11.5900118365913 94.4218049257557
"434" 86.6 11.1634988877629 93.5897541709166
"435" 86.8 10.8821053941221 92.8338862607221
"436" 87 10.540691585331 91.9470622670177
"437" 87.2 10.077132389881 91.3839298081686
"438" 87.4 9.544732524342 90.7941527795008
"439" 87.6 8.86786547244729 90.0837337176079
"440" 87.8 8.28009211146681 89.1176857608362
"441" 88 7.72330058745826 87.6952994640835
"442" 88.2 6.71100546024522 85.8855007771874
"443" 88.4 5.53001812478633 83.3910078181168
"444" 88.6 4.82196840585891 81.0732565315361
"445" 88.8 3.77740380023534 78.8892739362316
"446" 89 3.3428144475801 77.1629807625008
"447" 89.2 2.90624946936697 75.5593508776894
"448" 89.4 2.53740971679438 73.7718703230246
"449" 89.6 2.13390886687001 72.5396800307473
"450" 89.8 1.7902465842303 71.1595906697719
"451" 90 1.61083383054862 69.6255460883951
"452" 90.2 0.904242688340613 68.0530514339322
"453" 90.4 0.947080683031221 67.4112633538103
"454" 90.6 0.935881784820031 67.2234386734899
"455" 90.8 0.908654653718124 66.2150540559459
"456" 91 0.760345883033327 65.7128628374254
"457" 91.2 0.589775119285925 65.3567630886154
"458" 91.4 0.450311236425971 64.1962377846261
"459" 91.6 0.419152141738308 62.9066306936374
"460" 91.8 0.22944793048306 61.8864442952538
"461" 92 0.0523695764090712 60.1924573893929
"462" 92.2 0.33612094416939 58.7871356641496
"463" 92.4 0.920212378970848 56.8445089837641
"464" 92.6 0.965118603050807 55.1993926167975
"465" 92.8 1.41617773764438 54.0858372512103
"466" 93 1.69135896550626 52.9455518176324
"467" 93.2 1.69928759417902 52.011272825618
"468" 93.4 1.75126415992261 51.2011768131052
"469" 93.6 2.02959115220761 50.9968980698806
"470" 93.8 2.19157239844304 50.3766021883374
"471" 94 1.96241895825594 49.8913038251309
"472" 94.2 1.93588470305488 49.8945703413103
"473" 94.4 2.13783986764055 50.0252309884898
"474" 94.6 2.09710003895833 49.9164988392694
"475" 94.8 2.16382815051236 49.6659142087463
"476" 95 2.4052559378375 49.0412493086638
"477" 95.2 2.49442463284795 48.5637566513996
"478" 95.4 2.12159719084568 48.3005104457206
"479" 95.6 1.83946769587473 48.0246064898461
"480" 95.8 2.46762126649777 47.7051186661578
"481" 96 2.46762126649777 47.1124120736239
"482" 96.2 3.0888963665591 46.2879247334196
"483" 96.4 3.58759944933159 45.4505155731203
"484" 96.6 3.11504335155711 45.2112166101409
"485" 96.8 3.11764180969355 44.9551037830414
"486" 97 3.92102931639964 43.9707432498103
"487" 97.2 4.09573212849438 43.6204093895604
"488" 97.4 3.99933537273353 43.6998922495538
"489" 97.6 4.10389200883675 43.6079938598442
"490" 97.8 4.222744401307 43.6929384011171
"491" 98 4.50551806125991 43.4403004457328
"492" 98.2 4.80695973888059 43.4073536877155
"493" 98.4 4.91766619570589 43.2960053081865
"494" 98.6 5.0531683140801 42.7968973284532
"495" 98.8 4.70211045970817 42.4288349746034
"496" 99 4.74930465933569 42.9241244946681
"497" 99.2 5.31428727378529 43.2654430154558
"498" 99.4 5.66210605026167 43.4617620254879
"499" 99.6 5.78006259282142 43.5042052835806
"500" 99.8 5.75609366976737 43.4422297603914
"501" 100 6.15815883768912 43.2231408494682
"502" 100.2 6.26829656734611 43.0218766189138
"503" 100.4 6.62828725833644 43.1867335744505
"504" 100.6 6.85904458934993 43.4540892740881
"505" 100.8 7.32092193201061 43.2597462754455
"506" 101 7.32345945830331 43.1586056646853
"507" 101.2 7.5681260714227 42.9510265109652
"508" 101.4 8.19407555755115 42.9705271672293
"509" 101.6 9.33984275848671 42.3815831284898
"510" 101.8 9.73556565787334 41.8586826569156
"511" 102 9.82738645709169 41.8859555114185
"512" 102.2 9.8754160210176 41.8994511734621
"513" 102.4 10.330152961714 41.8653277455157
"514" 102.6 10.7812602694639 41.3370080632669
"515" 102.8 11.7894140156592 40.3090227547157
"516" 103 13.2324002523777 39.0802241097548
"517" 103.2 14.0886022089206 38.0283636149608
"518" 103.4 15.6770919695172 36.124652241043
"519" 103.6 17.455822747083 33.4922476396712
"520" 103.8 19.3598485565131 30.4828896301853
"521" 104 20.9633053063569 26.8601190298728
"522" 104.2 22.5159021744867 22.9864099902005
"523" 104.4 24.3285849047944 18.9605454602746
"524" 104.6 25.4688208157944 18.1953962276552
"525" 104.8 27.3196385264031 17.0933510464408
"526" 105 30.0685479941821 14.7727883886777
"527" 105.2 32.2906445994748 12.2633947171557
"528" 105.4 33.2224250105944 11.4671364682998
"529" 105.6 35.6783799479752 11.029873589321
"530" 105.8 39.0855511152727 9.70310672962556
"531" 106 42.8861453322711 6.99237473640337
"532" 106.2 45.5611596717489 5.66130133329898
"533" 106.4 48.5400309536909 5.34616060093104
"534" 106.6 53.0028719493513 4.01333217406984
"535" 106.8 57.1723366890335 2.53718686087556
"536" 107 60.0482984264914 1.45005670740126
"537" 107.2 62.1464092862944 2.05157445024911
"538" 107.4 65.4523762986906 2.14700967622544
"539" 107.6 69.5725611169098 2.05562426367573
"540" 107.8 70.6300513159359 1.8693866171594
"541" 108 70.0265833572992 2.39634885788315
"542" 108.2 69.685928371274 2.74964229052463
"543" 108.4 69.8700072729102 3.67463862365771
"544" 108.6 69.6752010106987 4.04488049172523
"545" 108.8 69.6630708414327 4.16278782573587
"546" 109 69.6405684984466 4.15315371823426
"547" 109.2 69.4571055183862 4.21207491680014
"548" 109.4 69.4629230485444 4.39824894852774
"549" 109.6 69.4174788636857 4.64334417882121
"550" 109.8 69.4189892276009 4.67376332440712
"551" 110 69.44517212319 4.66685396529936
"552" 110.2 69.4913309879078 4.6197468571557
"553" 110.4 69.4466065414005 4.64649126703762
"554" 110.6 69.3793057484044 4.57156035544034
"555" 110.8 69.3138922145628 4.71256554359455
"556" 111 69.1398562070944 4.85437532626035
"557" 111.2 69.046000053876 4.7814486859634
"558" 111.4 69.8047979050212 4.67490720253715
"559" 111.6 70.0199990900297 4.88322635004564
"560" 111.8 70.1613665232377 5.26591090305261
"561" 112 69.8863601708332 5.40928189784432
"562" 112.2 69.9341429913556 5.60821059735115
"563" 112.4 69.7264311757428 5.83721448021756
"564" 112.6 69.4472401921633 6.19962024453364
"565" 112.8 69.2104422396801 6.42041317948178
"566" 113 69.1384219480868 6.37625445914053
"567" 113.2 69.1704839030856 6.2701199092618
"568" 113.4 68.5213646068853 7.06697975603762
"569" 113.6 68.3639220840114 7.74634228310279
"570" 113.8 68.0092110654392 7.89736868809539
"571" 114 67.4730453300759 8.55950375859189
"572" 114.2 66.882913062623 9.40507567719606
"573" 114.4 65.6501439060177 11.2013859315628
"574" 114.6 64.079693891804 13.219759936118
"575" 114.8 62.6819746384308 16.7219107145528
"576" 115 61.4536853188589 20.0309203420523
"577" 115.2 60.6672372711655 23.2639435960835
"578" 115.4 59.5478716575418 26.8027078589946
"579" 115.6 59.2958195087944 29.8258405523647
"580" 115.8 60.3920463144575 33.472796359984
"581" 116 61.0721053837536 37.5633384365552
"582" 116.2 61.4166583032544 42.5146283324803
"583" 116.4 62.3547216161886 46.6496948315123
"584" 116.6 63.0138164727152 50.681639031845
"585" 116.8 63.0417868446117 55.3186204573488
"586" 117 62.8858349982762 59.5220922595194
"587" 117.2 61.9874673108217 63.667034030874
"588" 117.4 60.3333314638484 67.1099934494185
"589" 117.6 58.3069423470422 70.5527124337351
"590" 117.8 56.4723782053658 73.6820119627657
"591" 118 54.5048282687154 76.4361317920209
"592" 118.2 52.8276955612765 79.6467871678014
"593" 118.4 51.4175228488733 83.0907988982051
"594" 118.6 49.7348758642599 86.4588823888448
"595" 118.8 48.0646669920376 90.0478231986617
"596" 119 47.6576708739888 93.6969190501437
"597" 119.2 48.8866847615208 96.1963278026877
"598" 119.4 51.4473580815123 98.8139166453104
"599" 119.6 55.7462715598622 101.311057535166
"600" 119.8 60.2411432982559 103.217180455259
"601" 120 64.6169204267944 103.221064960986
"602" 120.2 69.0345010761365 101.562947893205
"603" 120.4 72.8266189859944 98.980687144074
"604" 120.6 76.4233270968484 95.5292139162833
"605" 120.8 79.9388404808569 91.9755816848461
"606" 121 82.6706556842944 88.3768629310194
"607" 121.2 85.2545236112681 84.0797796520209
"608" 121.4 87.9797721407674 79.7908741108509
"609" 121.6 89.2767013521522 74.7224008443654
"610" 121.8 90.0965316958699 69.4579822697821
"611" 122 89.3713012847388 64.1945615460603
"612" 122.2 87.7235702743177 59.5598559063384
"613" 122.4 85.4922870894515 55.5035519376246
"614" 122.6 81.907043149958 51.9653040342922
"615" 122.8 78.6620693118224 48.5801486532356
"616" 123 74.6378398753906 45.4002523928584
"617" 123.2 70.2353105757152 42.76176033334
"618" 123.4 65.6706037768934 40.6654331479737
"619" 123.6 62.7205706315497 37.6403391444805
"620" 123.8 61.0576423573881 34.0539063647791
"621" 124 59.889207584927 30.2979731492185
"622" 124.2 59.113866969805 25.8455399732784
"623" 124.4 58.5801395221029 21.8610852377465
"624" 124.6 57.6433036957509 17.3135213380603
"625" 124.8 56.7292210724236 12.4063423537823
"626" 125 54.0857527993562 8.07780468924293
"627" 125.2 53.5122132614329 6.41786968220191
"628" 125.4 54.642173758209 5.8643622111762
"629" 125.6 58.7504892904901 5.27339123974513
"630" 125.8 59.8732466688521 2.91553464792573
"631" 126 56.0693741902611 1.45932173511034
"632" 126.2 56.9017159293408 2.21239178372271
"633" 126.4 57.6765261490756 2.24518428071659
"634" 126.6 58.1179934029263 2.90293522837628
"635" 126.8 58.2474707408054 2.8231389045631
"636" 127 58.804196054414 1.14554445158208
"637" 127.2 58.6767223474954 0.931883765939211
"638" 127.4 58.6027349354415 1.20753098207505
"639" 127.6 59.1817959176944 1.59053769004034
"640" 127.8 59.4819804738556 1.75518810465728
"641" 128 59.4956546684542 1.85384953874333
"642" 128.2 59.4954567726732 1.99437708531035
"643" 128.4 59.4033164970368 2.24144449088611
"644" 128.6 59.3578731638148 2.61704839907565
"645" 128.8 59.4145940828569 2.69504480581034
"646" 129 59.2364322217631 2.73485547174784
"647" 129.2 59.5065152749574 2.93183172321252
"648" 129.4 59.4960759949557 2.92723088327809
"649" 129.6 59.5096137421069 2.94983306781034
"650" 129.8 59.6508380158823 2.57955012660705
"651" 130 59.8959436724786 2.52809144465771
"652" 130.2 59.8599362226575 2.5401603623314
"653" 130.4 59.8720677648912 2.57381490695551
"654" 130.6 59.975108987688 2.79262328912949
"655" 130.8 60.1639991322576 3.2280886697314
"656" 131 60.0064013084031 3.61726753674512
"657" 131.2 60.0369728509444 4.02121770952034
"658" 131.4 60.1174036332187 4.38398214861338
"659" 131.6 59.7680384214308 4.78160625446186
"660" 131.8 60.2087919048872 5.30925117442375
"661" 132 60.082851029855 6.00536199770429
"662" 132.2 59.9945499323702 6.05168713624974
"663" 132.4 60.0596668666488 5.94730565498025
"664" 132.6 60.0908819637434 5.91239658361646
"665" 132.8 60.0898451761904 6.03441076444896
"666" 133 60.0898451761904 6.23496192117173
"667" 133.2 60.2654078684883 7.37872903022871
"668" 133.4 60.7036618070699 8.95815626660626
"669" 133.6 61.0521828945102 11.3223094562156
"670" 133.8 61.3801217116976 14.0228487445684
"671" 134 61.4266859098476 17.0146872328954
"672" 134.2 61.1605803215756 20.7651060748416
"673" 134.4 60.1519966489838 24.3366256810051
"674" 134.6 58.9312542855495 27.8137875947185
"675" 134.8 57.4450017981857 30.7356008139625
"676" 135 55.7861572011774 34.1193822047146
"677" 135.2 55.2704412169308 37.6647337653103
"678" 135.4 55.5481624106331 41.9139444573749
"679" 135.6 55.8671101202786 44.5842465648893
"680" 135.8 57.5271367425568 46.3906010747955
"681" 136 60.0523221805156 48.5606067965123
"682" 136.2 63.4766845157944 50.4332655238246
"683" 136.4 66.9613307110935 51.9019208540767
"684" 136.6 69.999557886023 52.2568215132818
"685" 136.8 73.7497715216309 51.915727227368
"686" 137 76.9387078586801 50.4114265299389
"687" 137.2 79.4190655099595 48.1028712328425
"688" 137.4 81.6128896662283 44.486328930933
"689" 137.6 83.2151914238425 40.9169589365123
"690" 137.8 84.0275364183844 37.2405113090804
"691" 138 84.4879066674506 33.1939959805291
"692" 138.2 85.2827647483826 29.3728745916927
"693" 138.4 84.8731113650154 25.6078850092998
"694" 138.6 83.3357932990444 21.7046377909666
"695" 138.8 82.5162487380131 18.7427242452166
"696" 139 82.2509855226069 17.3254645378416
"697" 139.2 80.2505631384985 15.326562876494
"698" 139.4 76.3918318641508 12.5201594931816
"699" 139.6 72.2106564938666 9.82057942169178
"700" 139.8 68.1888839439066 7.78041052491238
"701" 140 63.8755789269033 7.37772511608262
"702" 140.2 58.8739739886076 7.08174271227738
"703" 140.4 53.6470645933806 7.40203830120689
"704" 140.6 48.684198712553 7.83693550703448
"705" 140.8 45.4181982753319 7.45799287857285
"706" 141 45.6646041941648 6.30690433471775
"707" 141.2 46.421873881179 4.51776083396419
"708" 141.4 47.2235718010819 4.67283868958535
"709" 141.6 47.9583518734042 5.35167851324937
"710" 141.8 48.4808546559762 5.21831719595807
"711" 142 49.1067883553713 5.44381817084881
"712" 142.2 49.6897844331872 5.34757260484606
"713" 142.4 49.8548538588684 5.09430093964368
"714" 142.6 49.8845541676239 5.05328388988989
"715" 142.8 49.8508653793444 5.15534396074784
"716" 143 50.0314027319194 5.41809435593534
"717" 143.2 49.9741472962175 5.32132381411803
"718" 143.4 49.9953410540113 5.43248375326215
"719" 143.6 50.0171497830319 5.39420795637284
"720" 143.8 50.7570074025558 5.5440408263558
"721" 144 51.1683240036432 5.36587757549639
"722" 144.2 51.1996866146257 5.26211328891275
"723" 144.4 51.0731426546724 5.41692916571278
"724" 144.6 50.9989809694042 5.69191405823717
"725" 144.8 50.9768483414569 5.86238138779785
"726" 145 51.0499671280261 5.97155971165181
"727" 145.2 51.3684650799372 6.06643948691749
"728" 145.4 51.9506853672522 5.87913064628625
"729" 145.6 52.2643647242944 5.9569270902522
"730" 145.8 52.6358052104535 6.04782670803762
"731" 146 52.8654193130386 6.01025486601965
"732" 146.2 52.7869728501694 6.05651267151489
"733" 146.4 52.9249775933658 6.02549137338177
"734" 146.6 53.3499317902464 6.94355181840623
"735" 146.8 53.1564316429003 7.3464293417927
"736" 147 53.4694921099042 7.38377026139571
"737" 147.2 53.8727462735505 7.38843102228595
"738" 147.4 54.6845039972402 7.91436700418986
"739" 147.6 55.2547535406909 8.05658056048276
"740" 147.8 56.2060037656532 8.10629786434564
"741" 148 57.6891234523853 8.45383859124217
"742" 148.2 60.3172808457319 9.02494068987284
"743" 148.4 63.9074403043944 9.18304590602463
"744" 148.6 67.4103139045517 8.96394920361131
"745" 148.8 70.8750468954182 8.59238400868658
"746" 149 74.3165272430344 7.39971006364035
"747" 149.2 75.406133811068 6.42673137897072
"748" 149.4 76.2751016963136 7.11219130952189
"749" 149.6 78.273667530765 8.03810453539858
"750" 149.8 81.8230803237844 8.61122824945035
"751" 150 85.6740221688238 8.35658986289858
"752" 150.2 88.5355324740419 8.66806369046876
"753" 150.4 90.2233611709658 9.88917337499606
"754" 150.6 93.0685212536515 10.7663729627389
"755" 150.8 96.9161520495003 11.9311193033103
"756" 151 99.3126702900801 12.4406958273103
"757" 151.2 99.8530785947095 13.7783342028103
"758" 151.4 100.079614682598 14.0922697399175
"759" 151.6 100.571025877742 14.5628138515998
"760" 151.8 101.09101546775 14.8420188275758
"761" 152 101.857958806531 15.421047997284
"762" 152.2 101.991319731794 15.8870423185735
"763" 152.4 102.15546963589 16.5250624446756
"764" 152.6 102.641454242452 16.9866548177314
"765" 152.8 102.429699516653 17.5578813194254
"766" 153 101.919412962632 18.4557646612833
"767" 153.2 101.517439636304 19.3604020390315
"768" 153.4 101.432243816207 20.9749338508149
"769" 153.6 101.744782237524 22.707974168986
"770" 153.8 102.159001483412 25.1426400652515
"771" 154 103.023135775189 28.4960311640123
"772" 154.2 104.080557019455 32.6062252994707
"773" 154.4 105.950472200544 36.8783199950988
"774" 154.6 107.543066660282 41.0292454301821
"775" 154.8 109.641620502179 45.775493438977
"776" 155 112.02098903976 49.535651224406
"777" 155.2 114.677786327252 51.3390902334968
"778" 155.4 116.813284897586 53.3674451298756
"779" 155.6 118.195124222201 56.1876244904544
"780" 155.8 120.15388092382 57.9302001428488
"781" 156 121.591050526281 57.6311814860941
"782" 156.2 121.241663419849 57.7135312256223
"783" 156.4 120.5638404852 58.5595676998448
"784" 156.6 119.947351158879 59.4782796708612
"785" 156.8 119.548113093217 59.5710331709741
"786" 157 119.631575502376 59.692337143674
"787" 157.2 119.0848563274 60.0827483441788
"788" 157.4 118.63435732356 60.5292108421799
"789" 157.6 118.314696984005 60.4816931228367
"790" 157.8 117.87838252321 60.9981526087351
"791" 158 116.638118221403 62.0978203160582
"792" 158.2 114.861958814491 63.7009092884353
"793" 158.4 112.813681166372 65.8725993770993
"794" 158.6 110.19635065861 67.6861664785998
"795" 158.8 107.620563499566 69.065227834251
"796" 159 105.158641706794 70.6162314915998
"797" 159.2 102.78012061322 73.2841327929103
"798" 159.4 100.014244014768 76.2048108699419
"799" 159.6 97.391134930582 80.2865259474873
"800" 159.8 96.5706744088658 85.0689998684889
"801" 160 94.6526347157194 90.1925188298853
"802" 160.2 94.398560409464 95.2579587278321
"803" 160.4 93.6230926470765 100.594167963131
"804" 160.6 94.6770683423837 105.720498461667
"805" 160.8 95.0711204586852 108.345995153075
"806" 161 92.9031397235283 109.721893017998
"807" 161.2 92.233764694377 109.704453183232
"808" 161.4 91.9664772638029 109.482635310921
"809" 161.6 91.0946109618741 108.872416085859
"810" 161.8 90.004224257179 108.698394604439
"811" 162 88.8834795583329 108.734326282413
"812" 162.2 86.3388936220633 109.19386197452
"813" 162.4 82.760674308847 109.749697048521
"814" 162.6 78.5946399564668 110.872430079621
"815" 162.8 73.8622520584354 112.432022597592
"816" 163 69.7131414845694 115.55987516526
"817" 163.2 65.040975104439 119.098010263872
"818" 163.4 62.2139439201415 123.128297317327
"819" 163.6 61.8401475746622 122.657676023467
"820" 163.8 61.9112758922181 122.463881337565
"821" 164 62.0074729778112 122.355067407411
"822" 164.2 62.2857714531944 122.13341232486
"823" 164.4 62.8454234752118 121.425821010284
"824" 164.6 63.0151604565801 121.185236006989
"825" 164.8 63.1468049440585 121.077843784697
"826" 165 63.5295650218118 120.957232163215
"827" 165.2 63.5700371634786 120.735764608705
"828" 165.4 63.9996987085893 120.751839306746
"829" 165.6 64.6360840555507 120.627217597041
"830" 165.8 65.1465381996632 120.385293351851
"831" 166 65.7818768995505 120.007950000213
"832" 166.2 65.6786276937861 119.606533943814
"833" 166.4 66.1627864798028 119.52884466926
"834" 166.6 66.500788453664 118.820334087571
"835" 166.8 66.4406590967692 118.68740108131
"836" 167 66.0669683360213 118.436894974974
"837" 167.2 65.8578609339226 118.321551269208
"838" 167.4 65.7311680549226 118.187624105849
"839" 167.6 65.4917565998892 118.051528651578
"840" 167.8 65.2525691817771 117.982340459741
"841" 168 65.4746200058652 117.977150616443
"842" 168.2 65.2155442800694 118.08864866561
"843" 168.4 65.3387504432818 118.064347432218
"844" 168.6 65.2178994682047 118.060229974849
"845" 168.8 65.7197715538272 117.421813484819
"846" 169 66.4815797228457 116.753623503054
"847" 169.2 67.3811286958853 115.473594594719
"848" 169.4 68.0618149821489 113.062371133429
"849" 169.6 68.7355907477398 109.344778765156
"850" 169.8 68.808542376351 105.891501904358
"851" 170 68.1064042941087 101.33632043911
"852" 170.2 67.1554272867577 97.7304821550627
"853" 170.4 65.4661051292809 93.2223472197968
"854" 170.6 63.8253805130421 88.9648309394663
"855" 170.8 62.1640055194888 84.4749994560881
"856" 171 61.2338781443079 79.7254555030401
"857" 171.2 62.4749819397757 75.1900442406187
"858" 171.4 64.0861799877403 70.735561555986
"859" 171.6 66.8125532673211 66.8436770023014
"860" 171.8 69.3081767463373 63.0343649958818
"861" 172 70.5739221413136 57.5933406618392
"862" 172.2 70.3073430392378 52.4761042411971
"863" 172.4 68.102169815134 47.3563023727066
"864" 172.6 63.7738369047216 44.0784491969285
"865" 172.8 59.2843019743399 42.3165497609164
"866" 173 54.8488994558944 42.1744860027104
"867" 173.2 50.6712691606986 42.9583664853742
"868" 173.4 47.8190971872074 45.0092823612234
"869" 173.6 45.1493761734208 48.5842307081675
"870" 173.8 44.760691027158 53.6584878481285
"871" 174 45.4495547628844 58.5510015427603
"872" 174.2 47.5531995237658 63.3655897364818
"873" 174.4 50.4136214513349 68.0327401280131
"874" 174.6 54.7348758647944 71.5851583367558
"875" 174.8 59.3925667982126 74.2013705361103
"876" 175 65.1463156711872 76.4016491700961
"877" 175.2 70.2502287966158 77.6812777180871
"878" 175.4 75.9654948240114 77.8876278814235
"879" 175.6 82.1709226615722 76.9729006305326
"880" 175.8 87.7554468410292 75.2016914082234
"881" 176 93.3590833004701 72.2574049587428
"882" 176.2 96.9609337236426 67.8537304695157
"883" 176.4 98.2918876649944 61.6484161187558
"884" 176.6 98.8449195166292 54.901510315659
"885" 176.8 97.6908003390722 48.6170903054492
"886" 177 97.272336517083 42.6764451456815
"887" 177.2 94.931071111158 36.7729748483104
"888" 177.4 91.7791058487641 31.4185609180982
"889" 177.6 89.9396596169194 25.6936665179041
"890" 177.8 90.3474523212006 22.4889079099353
"891" 178 92.0939184571883 22.0454412190679
"892" 178.2 94.2516517536844 20.3098312991803
"893" 178.4 95.4215630351886 19.8859028294065
"894" 178.6 94.0710143804154 19.8751491142998
"895" 178.8 92.9870758314372 19.9166514128307
"896" 179 92.6682143418532 20.4253103320456
"897" 179.2 92.5621081333488 20.9092522187361
"898" 179.4 91.5908685934781 21.1723935612593
"899" 179.6 88.827520916988 21.3870514139878
"900" 179.8 86.0053456204997 21.6573259574472
"901" 180 82.4361390784859 22.5034769195976
"902" 180.2 78.2277364591523 23.0613433801524
"903" 180.4 73.8849918059482 23.0620065074972
"904" 180.6 69.1972558379883 22.8844146890858
"905" 180.8 63.9093272196135 22.5197400001508
"906" 181 58.6637786292888 21.9609021787823
"907" 181.2 53.6217884278658 22.1453987352746
"908" 181.4 48.7743485339591 21.7209835820398
"909" 181.6 43.3714991791021 20.7262141165796
"910" 181.8 39.3643147946872 20.1070926392746
"911" 182 34.796397719112 19.8999968859809
"912" 182.2 29.933652620553 19.7768406124828
"913" 182.4 26.4492509362376 21.6261022045263
"914" 182.6 23.7246821815611 25.4858548417103
"915" 182.8 21.5168203644073 30.5840857745684
"916" 183 19.7239540611392 36.0173958644483
"917" 183.2 18.5045516489459 42.43236260728
"918" 183.4 18.126554061785 48.2979766060673
"919" 183.6 18.1791994099359 54.2139524810651
"920" 183.8 19.3293523820917 59.907060420986
"921" 184 21.5166756965466 65.2292160923015
"922" 184.2 24.47321659852 70.2246443618679
"923" 184.4 29.8918598215908 73.9923539707351
"924" 184.6 35.1974391390054 75.5849409239801
"925" 184.8 40.9514358818238 76.212699051428
"926" 185 47.0687614694548 75.39983683265
"927" 185.2 52.1250025573944 72.9856665431389
"928" 185.4 56.4205950048222 70.4085641581715
"929" 185.6 59.9626847537126 67.1970095880376
"930" 185.8 63.8165625277271 63.858927008618
"931" 186 67.5822509248982 61.1256850035273
"932" 186.2 71.9686266554333 57.9380942236159
"933" 186.4 74.1117820782056 53.3449272725066
"934" 186.6 76.0819729202171 48.2673401525578
"935" 186.8 76.9954815097207 42.6210359566367
"936" 187 77.7825309455573 37.2076909035784
"937" 187.2 79.080342968117 31.8950124774394
"938" 187.4 79.0990919974336 25.6634186201763
"939" 187.6 77.1401236806005 20.8019106292695
"940" 187.8 74.4878947372313 15.7690221042132
"941" 188 72.6102068641107 10.9626639196879
"942" 188.2 71.1017672745779 10.1791216666712
"943" 188.4 67.0712580082731 11.3470036601082
"944" 188.6 61.8653094610131 13.0816475489041
"945" 188.8 56.744440573188 15.4900234310337
"946" 189 51.3314444334762 18.5295562248785
"947" 189.2 46.3156921033409 22.6751847933452
"948" 189.4 43.1159603220851 27.2702614719731
"949" 189.6 40.6973048715944 32.794031490077
"950" 189.8 39.1882858332884 38.1758451583585
"951" 190 39.9347053252281 44.7282011250935
"952" 190.2 43.3068934758955 49.2976787387598
"953" 190.4 46.6304907612631 53.5890001403103
"954" 190.6 50.7754158890565 57.7126121087958
"955" 190.8 55.6701674127061 59.9324784868692
"956" 191 60.2702029236489 62.4718454564012
"957" 191.2 66.1478913851776 64.5353706114692
"958" 191.4 71.4004191481087 65.6623239267961
"959" 191.6 76.4704009096822 66.2248310964132
"960" 191.8 81.7387321031886 65.7441151587046
"961" 192 86.9483331743038 64.7492067484802
"962" 192.2 92.1655831160166 63.3594222428381
"963" 192.4 95.6544134089551 59.7733027318014
"964" 192.6 98.8650873391728 55.5928753900941
"965" 192.8 99.3403309995114 49.8008274901971
"966" 193 98.3097737185003 43.8058802567515
"967" 193.2 96.8219993916063 37.9674524924391
"968" 193.4 95.0084510513769 33.2418074307861
"969" 193.6 93.1030224394506 28.4286592678103
"970" 193.8 91.3847502680131 23.6712846882791
"971" 194 91.7418658206944 21.3582849973103
"972" 194.2 91.8405326991884 17.8066910421588
"973" 194.4 89.6430691271245 14.3107921969414
"974" 194.6 85.9821918939008 14.0182146409699
"975" 194.8 80.7913779791277 14.4905832079467
"976" 195 75.5069996347509 15.215672333006
"977" 195.2 70.911488057927 16.7772960417593
"978" 195.4 66.1936822971211 18.6994055106965
"979" 195.6 61.9375541936855 22.0974232227163
"980" 195.8 57.9199348428544 26.3444912846503
"981" 196 55.2205319009611 30.6750424444437
"982" 196.2 54.2936351482771 35.5341767468621
"983" 196.4 53.2939183948493 40.4828039378708
"984" 196.6 51.4367741437299 43.4837689103426
"985" 196.8 49.15350370624 46.7664905377343
"986" 197 47.3193832908256 50.8818748565603
"987" 197.2 45.5377646798881 54.9545059819666
"988" 197.4 43.6117582023862 58.8524576547899
"989" 197.6 42.1000287474351 62.8479561079414
"990" 197.8 40.7457679728818 67.3191190551744
"991" 198 40.8282603147476 72.0361465488524
"992" 198.2 40.5973714231121 76.9402252926748
"993" 198.4 41.2109869082671 81.7268892928194
"994" 198.6 42.6691067702126 86.9523649207467
"995" 198.8 44.8019279139104 91.8697990582121
"996" 199 47.3933569290575 96.1822220970209
"997" 199.2 49.8167893636134 98.6096467456035
"998" 199.4 54.6726216052858 100.408539733345
"999" 199.6 60.1719329771334 101.774210774141
"1000" 199.8 65.6528869772015 102.135183104832
"1001" 200 71.1623454498209 101.144214599089
"1002" 200.2 76.4125783002987 98.9169397251625
"1003" 200.4 80.452409125874 95.5670573773457
"1004" 200.6 84.090949538347 92.279938715863
"1005" 200.8 86.9272000659183 88.5524885005139
"1006" 201 89.9315273037403 82.6245327544455
"1007" 201.2 91.5333984470671 76.5743757581013
"1008" 201.4 92.205513029804 70.9366509405219
"1009" 201.6 91.6164514936843 66.2547817700993
"1010" 201.8 90.7311913067095 60.3937696659896
"1011" 202 88.4650620747849 54.7583821163764
"1012" 202.2 86.3417890612991 50.3088989168991
"1013" 202.4 84.1364044873785 46.2997854566569
"1014" 202.6 81.2333680230177 42.2026858686016
"1015" 202.8 77.9979242058826 38.0169410686633
"1016" 203 74.2694125446657 32.7569064017361
"1017" 203.2 72.5006133921964 29.1700405765681
"1018" 203.4 69.5693450669044 24.9801001416403
"1019" 203.6 65.695102682774 21.2347906866471
"1020" 203.8 60.9751465477842 18.6531096237287
"1021" 204 56.4347880104977 15.9013363968928
"1022" 204.2 51.1621366769944 13.4057063696353
"1023" 204.4 45.3596028187944 12.0357644823461
"1024" 204.6 39.4430453694944 13.3324547443103
"1025" 204.8 36.0203220679648 17.6566168954126
"1026" 205 34.7159104783356 23.8297311387104
"1027" 205.2 35.3366124289069 30.1070769437354
"1028" 205.4 37.4882487717473 35.2637290845809
"1029" 205.6 40.886598937865 39.9713169136515
"1030" 205.8 45.8894094037035 43.4322135142194
"1031" 206 50.5135769602412 46.3654818612678
"1032" 206.2 55.847683420547 47.5384355885887
"1033" 206.4 61.5496858262044 48.6792303315703
"1034" 206.6 66.5607511703087 48.2675652968246
"1035" 206.8 71.6464936338835 47.1095580517262
"1036" 207 75.9318614502844 44.3261728753004
"1037" 207.2 79.1482097302792 40.9113538917043
"1038" 207.4 82.6440501797044 36.5105429384503
"1039" 207.6 85.4363735331439 32.9449667371938
"1040" 207.8 88.6935849765568 29.3815925942509
"1041" 208 87.6776099737536 24.8421244981267
"1042" 208.2 85.3292865542186 20.6248036370073
"1043" 208.4 81.8061630981767 17.866187053428
"1044" 208.6 77.2197259249429 14.7262222171321
"1045" 208.8 72.498753171855 12.3055808398861
"1046" 209 66.9053939043102 11.0085175966998
"1047" 209.2 61.1161961386365 11.2981716208682
"1048" 209.4 55.8709350874757 12.2013068558708
"1049" 209.6 50.1032199162362 14.4671513064731
"1050" 209.8 45.0634772943848 17.3261840077079
"1051" 210 40.9281062468161 21.2391991792016
"1052" 210.2 36.8539036241126 25.7171910023217
"1053" 210.4 34.4334341850358 31.4356000495172
"1054" 210.6 34.1844171470013 36.2677912253793
"1055" 210.8 34.1092751635944 41.8857259724437
"1056" 211 33.6859556961531 47.2442185289843
"1057" 211.2 34.0751558932102 52.5055193627955
"1058" 211.4 35.0283744130671 57.6771936169467
"1059" 211.6 37.2930672128644 62.5486293735404
"1060" 211.8 40.4730466353084 66.2962670577216
"1061" 212 44.4451105831035 69.5700148100285
"1062" 212.2 49.2218905863672 71.7049403029997
"1063" 212.4 54.4442274953238 73.121517931575
"1064" 212.6 59.0670684772666 73.0024502143659
"1065" 212.8 63.7876579460671 72.419010830574
"1066" 213 68.2751773079194 70.4982961353639
"1067" 213.2 72.8005955838214 68.3357315747158
"1068" 213.4 76.8371273181962 66.2772280983907
"1069" 213.6 80.9534535540647 62.9266456341482
"1070" 213.8 83.7463499399548 58.7424532886877
"1071" 214 85.0310505841682 53.798545626815
"1072" 214.2 86.0415472852604 48.2359729658637
"1073" 214.4 85.5826723122186 43.1426813983104
"1074" 214.6 84.1583372180065 37.4446893572194
"1075" 214.8 81.4149056777356 32.1680517012809
"1076" 215 77.4951167974859 27.6629392250976
"1077" 215.2 73.6195673580885 24.2321467172221
"1078" 215.4 69.4249151848444 21.2461781620303
"1079" 215.6 64.6363121939883 18.6609092644022
"1080" 215.8 60.3766681327631 16.9432821448416
"1081" 216 55.292036594033 14.8857945461626
"1082" 216.2 50.4071622934989 13.9520534723558
"1083" 216.4 45.1414986220349 13.8871836185382
"1084" 216.6 39.951127501484 13.8376383672414
"1085" 216.8 35.2691280365041 16.4926510907297
"1086" 217 30.4943050161277 19.2477888937437
"1087" 217.2 25.9936913145087 23.7150764208103
"1088" 217.4 23.5415985505356 28.6362367636162
"1089" 217.6 22.3385102436483 34.2293864125014
"1090" 217.8 22.0185514110277 39.8941310578103
"1091" 218 23.3764291440624 45.7733045363825
"1092" 218.2 25.9900715179658 50.7026131150818
"1093" 218.4 28.6398690519414 55.2001612088398
"1094" 218.6 32.5455230570801 58.9941511270246
"1095" 218.8 37.4860130150591 61.4836893761045
"1096" 219 42.7471956538144 62.9460990622603
"1097" 219.2 47.6536049482604 62.8182720385822
"1098" 219.4 52.5457690997656 63.2599296042046
"1099" 219.6 57.5467539292666 61.8519250260048
"1100" 219.8 61.8439988925074 59.9642455655712
"1101" 220 65.7891255689439 57.4917848264599
"1102" 220.2 69.6036929140999 55.3548243450048
"1103" 220.4 72.7971714519566 52.518200822986
"1104" 220.6 76.225924232639 48.8185228270385
"1105" 220.8 78.2326786581473 44.1955564221633
"1106" 221 80.3721801373839 39.434841690784
"1107" 221.2 82.0495993547635 34.1620518335887
"1108" 221.4 82.7150573942243 29.2745801096374
"1109" 221.6 83.7000353261694 24.7780212013416
"1110" 221.8 82.5550647586088 20.9787292874237
"1111" 222 79.5127682853901 16.6243732996189
"1112" 222.2 75.5311393265297 12.8266251065162
"1113" 222.4 70.9728889207845 10.6016795600034
"1114" 222.6 64.9848688945284 9.8467344790763
"1115" 222.8 59.3438294418891 9.73323529584719
"1116" 223 53.3843836865178 10.7615327601933
"1117" 223.2 48.3512823933626 12.2192037586399
"1118" 223.4 43.3150418749323 15.0061500515862
"1119" 223.6 39.4440199301021 18.1062348180466
"1120" 223.8 35.3968089492999 22.0624525565741
"1121" 224 32.6179189879372 27.0819213115246
"1122" 224.2 31.2180562904151 32.4196098889655
"1123" 224.4 31.3769320731611 38.5947109216103
"1124" 224.6 32.5002756002944 43.8927468430756
"1125" 224.8 34.5280147203717 48.964724519166
"1126" 225 37.6555975383263 52.6999517367359
"1127" 225.2 41.306736802949 56.6989929465784
"1128" 225.4 46.059678933681 59.5042905116918
"1129" 225.6 50.5314319288637 60.9135320087955
"1130" 225.8 55.9354981012991 61.9708196004973
"1131" 226 60.9628310745838 62.0372425118893
"1132" 226.2 65.9951495030187 61.39933191003
"1133" 226.4 70.8646892597658 59.6893590990532
"1134" 226.6 75.7969693906246 57.2605951422443
"1135" 226.8 80.2605308692991 54.6664925567122
"1136" 227 83.9669953212051 51.3277543150604
"1137" 227.2 88.5070884479566 47.222736674932
"1138" 227.4 91.5321187210166 42.8737382328659
"1139" 227.6 93.2996864784182 38.5464020580727
"1140" 227.8 94.0453391653866 34.0766718815142
"1141" 228 91.5391572142944 29.2866962089574
"1142" 228.2 87.657804013474 25.1120829350288
"1143" 228.4 83.9211144000244 21.4984185414104
"1144" 228.6 78.7642919151277 18.161850437674
"1145" 228.8 74.8236923679788 16.1029678845045
"1146" 229 69.9967963917532 13.3035612300629
"1147" 229.2 64.4208798666575 10.7872541060156
"1148" 229.4 58.6500945126008 10.1188350526329
"1149" 229.6 52.1640068819405 10.4653710994452
"1150" 229.8 46.2065945379517 11.921099540198
"1151" 230 40.7669859550444 14.164670752256
"1152" 230.2 35.3426027987292 17.2179757398103
"1153" 230.4 30.7941922802775 20.5953516060407
"1154" 230.6 26.2551904095875 24.9868212802759
"1155" 230.8 23.0483200222681 29.4176400216261
"1156" 231 20.0062012563582 34.2576183894167
"1157" 231.2 17.5247596336625 39.5840453433433
"1158" 231.4 16.3871341528617 44.6248631147527
"1159" 231.6 15.7890199321981 50.1154647519434
"1160" 231.8 15.0201135586308 55.3180859365194
"1161" 232 15.0166582982944 59.9705824143866
"1162" 232.2 14.152065002416 64.1764853517968
"1163" 232.4 15.4470892333585 68.6149745659514
"1164" 232.6 19.0793907559565 71.4758247496347
"1165" 232.8 24.7235685863826 72.7655637420162
"1166" 233 30.3229679797658 72.3814543789675
"1167" 233.2 35.2016756324299 71.2932125512449
"1168" 233.4 39.8651956040491 68.4953152987349
"1169" 233.6 43.8281094873532 64.9570528889574
"1170" 233.8 47.749547128474 61.1188590677667
"1171" 234 49.8239588223687 56.5203264813401
"1172" 234.2 51.5080082366644 52.3023194172104
"1173" 234.4 51.579814490988 47.2521694950845
"1174" 234.6 51.063661757408 41.6906778370263
"1175" 234.8 49.4579701371432 36.6115101939034
"1176" 235 47.7741333848525 31.9275538889964
"1177" 235.2 47.4565884022427 27.6357406248621
"1178" 235.4 47.0493322631316 23.2973421772987
"1179" 235.6 47.5222207998642 19.1422196487522
"1180" 235.8 47.6225997609323 15.7661219365172
"1181" 236 48.7149206787621 12.2639878391491
"1182" 236.2 50.3304351889708 9.5630872211927
"1183" 236.4 50.7135500387573 9.85978509927331
"1184" 236.6 49.6249297451277 10.6052766806807
"1185" 236.8 47.0684116501847 11.8627614769201
"1186" 237 44.3867824979015 14.0467718359889
"1187" 237.2 41.5357813798853 17.0529424337422
"1188" 237.4 38.1865082426034 20.8014724472092
"1189" 237.6 35.1819415391277 24.7214900557103
"1190" 237.8 33.0915090356277 29.2100099379437
"1191" 238 31.7602401364885 34.3105212338045
"1192" 238.2 31.9659297518061 39.8184439564515
"1193" 238.4 33.6347527440671 44.5749002650073
"1194" 238.6 35.0024599605444 49.4208234166541
"1195" 238.8 37.9532405352127 53.486304871443
"1196" 239 41.6394391899762 56.7043657074922
"1197" 239.2 46.1443606518235 58.5697396115433
"1198" 239.4 50.5958195078644 59.8504216789604
"1199" 239.6 55.4611647453984 60.2589027613797
"1200" 239.8 60.5917066711373 60.4792027112532
"1201" 240 65.3627351107189 59.5681114773386
"1202" 240.2 69.7866937393222 58.0265623701437
"1203" 240.4 73.2687104532418 55.359108065784
"1204" 240.6 77.1667550408801 53.8619875638818
"1205" 240.8 80.0083291568972 50.7375146847496
"1206" 241 82.7912575594963 46.8407860280123
"1207" 241.2 84.2334061966196 42.4995265621938
"1208" 241.4 87.4097611893881 38.9267318755291
"1209" 241.6 89.079505463423 34.4471219994818
"1210" 241.8 89.5571320196294 30.0171458806402
"1211" 242 89.5857598656311 26.1173657482389
"1212" 242.2 87.1579106129577 22.6426258282083
"1213" 242.4 83.8363607823098 19.0993375197846
"1214" 242.6 80.0734516647944 15.3150259079978
"1215" 242.8 75.7152166271944 12.4062994119403
"1216" 243 70.8455560494678 10.2723957200859
"1217" 243.2 65.6059005536821 8.68906866337156
"1218" 243.4 60.0839825770997 9.3349610126156
"1219" 243.6 54.1073041618409 10.1342695253685
"1220" 243.8 48.0479978665856 11.6721312347939
"1221" 244 42.794427897918 14.0896625566587
"1222" 244.2 38.0813153562427 18.4985064014138
"1223" 244.4 35.2126549643398 23.1722037034808
"1224" 244.6 32.2796552420358 27.767527656931
"1225" 244.8 28.7977854295185 30.578984341069
"1226" 245 25.895875464109 34.1993271231643
"1227" 245.2 22.8548105980597 38.1912095107695
"1228" 245.4 20.2339233000006 42.9404267985784
"1229" 245.6 19.0287968075607 48.0943841163384
"1230" 245.8 18.8270426136732 53.322630593674
"1231" 246 20.4453286418604 59.5789279601594
"1232" 246.2 23.2054696531187 63.5532870352833
"1233" 246.4 26.6021462061216 67.4054727114922
"1234" 246.6 30.999139332143 70.0240117928058
"1235" 246.8 35.6645225054157 71.6270196209317
"1236" 247 41.0326531656005 72.8645121246777
"1237" 247.2 46.4718201123233 72.4176077133969
"1238" 247.4 51.1910950493373 71.8245600348818
"1239" 247.6 55.6799362594971 70.3396068244995
"1240" 247.8 59.9862375833448 67.9483055849525
"1241" 248 64.4981458527319 64.94641440848
"1242" 248.2 67.472838409486 61.2886061700019
"1243" 248.4 70.9058141704888 58.1716501304492
"1244" 248.6 74.1686162669159 55.3451341891421
"1245" 248.8 78.0940207204183 51.3847310479617
"1246" 249 80.5479523531246 46.9524870140651
"1247" 249.2 82.2651078602789 42.4203435421248
"1248" 249.4 84.5220696634954 38.0114559362794
"1249" 249.6 85.9693381706786 33.8429098353103
"1250" 249.8 87.6528204981655 30.5214690384134
"1251" 250 89.0015733731473 27.4057593336045
"1252" 250.2 86.3658646551278 24.9253206653104
"1253" 250.4 82.684658581447 22.0515772681209
"1254" 250.6 78.3524355262993 18.7485973038549
"1255" 250.8 74.7247542781013 15.6457303507856
"1256" 251 68.9800680454168 12.8072789389634
"1257" 251.2 63.7509680682686 10.9868267240423
"1258" 251.4 58.1555835977944 10.4687973102359
"1259" 251.6 53.6123180299339 9.63209963689174
"1260" 251.8 48.11131034927 10.5391053840908
"1261" 252 42.4384681427603 12.6013861516399
"1262" 252.2 37.6803796045686 14.0968195303103
"1263" 252.4 32.3267614399248 17.7040120439516
"1264" 252.6 28.6274053508634 22.7112985265517
"1265" 252.8 26.5236457971315 28.1488215980294
"1266" 253 25.7841133214876 34.6897912743444
"1267" 253.2 25.5387203352427 40.1730802756897
"1268" 253.4 27.1989704446381 46.0369168119666
"1269" 253.6 29.2696071857944 51.0105429288704
"1270" 253.8 31.5247404319944 55.7073825472246
"1271" 254 34.9293920377548 59.5437297685381
"1272" 254.2 39.1367467032061 62.326738772428
"1273" 254.4 43.9587415567087 64.1408740194246
"1274" 254.6 48.8965545335573 64.0471389563207
"1275" 254.8 53.3300754123532 63.3159167307809
"1276" 255 57.8041901409453 61.0571806123292
"1277" 255.2 61.382796751958 58.0246321560376
"1278" 255.4 64.5316691437289 54.4414692785907
"1279" 255.6 66.7460988107652 51.2006693931162
"1280" 255.8 68.9564590395322 47.1302413822327
"1281" 256 70.3369157559033 42.5990490175084
"1282" 256.2 71.7543971468786 37.3992175764893
"1283" 256.4 72.1126980822686 32.987924481898
"1284" 256.6 72.2296719502356 27.7354853197221
"1285" 256.8 70.7536067533569 22.5804724415916
"1286" 257 69.5387468170368 17.9032017474619
"1287" 257.2 68.3409232337641 13.3671985982194
"1288" 257.4 67.4041637647944 9.08598371097701
"1289" 257.6 68.7977854337944 7.67535911459159
"1290" 257.8 70.4266938780801 7.23053585743279
"1291" 258 70.6181620636365 7.66140442853139
"1292" 258.2 69.3637720997618 7.85450711131034
"1293" 258.4 66.7210671079181 8.08696856684642
"1294" 258.6 63.9105116469156 8.78873073864368
"1295" 258.8 59.727908906647 9.32289209494192
"1296" 259 55.5034793307277 9.29406079161034
"1297" 259.2 50.9716796896625 10.0174074672994
"1298" 259.4 46.1003835348297 10.1296164155221
"1299" 259.6 41.7411985053768 11.0295608377719
"1300" 259.8 37.0249195991876 13.3897105335238
"1301" 260 33.198420044047 17.3889520735209
"1302" 260.2 29.4494293366331 21.6048542831168
"1303" 260.4 25.8838492125185 25.355824970069
"1304" 260.6 23.8972597099966 30.0683219314115
"1305" 260.8 22.1690471945671 35.0850026125603
"1306" 261 20.8560482667489 40.1098324841626
"1307" 261.2 20.9240507308157 45.0603696468742
"1308" 261.4 21.2111722457641 50.1841024572194
"1309" 261.6 23.1268124525658 55.3470391481103
"1310" 261.8 26.6729637542546 59.6013266944962
"1311" 262 29.6752680387463 62.9732928094546
"1312" 262.2 32.9737068849786 65.869123873284
"1313" 262.4 36.9919525768037 68.9251104338711
"1314" 262.6 41.3137972016718 70.3088789183481
"1315" 262.8 45.6452594044642 71.19583050965
"1316" 263 50.5038117925302 70.4242547351028
"1317" 263.2 55.4078591394825 68.9055146976957
"1318" 263.4 60.0050733939104 66.3557119826675
"1319" 263.6 63.6380386541434 63.2348991535745
"1320" 263.8 66.9741053681889 59.620936930136
"1321" 264 69.4718871673415 55.8075809499896
"1322" 264.2 71.8384145297944 51.8554874792262
"1323" 264.4 73.524782851241 48.0059214283298
"1324" 264.6 75.7314529961536 44.0505191862133
"1325" 264.8 76.6685805416694 38.8749780098103
"1326" 265 75.6702277273046 33.3359331915348
"1327" 265.2 74.2609359434005 28.4228686254922
"1328" 265.4 71.477927575114 23.8510072719289
"1329" 265.6 68.4847794974415 19.8183147666927
"1330" 265.8 65.7385250320591 15.9815032918692
"1331" 266 64.31210488623 12.5958391749638
"1332" 266.2 63.4267751998247 8.31775849676489
"1333" 266.4 61.5601177717731 7.83824403075715
"1334" 266.6 58.0189261103337 9.77400744469237
"1335" 266.8 53.3285849078944 11.5786622075437
"1336" 267 49.2383540374098 14.7463896048598
"1337" 267.2 45.5062249147157 17.8814271973216
"1338" 267.4 41.2650560370471 21.818863778618
"1339" 267.6 38.6796859677834 26.291657718673
"1340" 267.8 36.9963823003356 31.3834537297692
"1341" 268 37.0107024634273 37.4712236929053
"1342" 268.2 37.8256955937148 42.3073812439126
"1343" 268.4 39.3107544330502 47.2370695155662
"1344" 268.6 42.0324750532376 51.7881103793558
"1345" 268.8 45.3398070564506 55.6153630365291
"1346" 269 48.6685227173826 59.4004206456339
"1347" 269.2 53.1413351573724 61.9771439768883
"1348" 269.4 57.7755049607944 64.3924986888524
"1349" 269.6 62.6304717013415 66.0183407327821
"1350" 269.8 67.6188378097666 66.636282390227
"1351" 270 72.8862948841402 66.4962877493851
"1352" 270.2 77.5122010298755 64.0353188823103
"1353" 270.4 81.6571126522944 60.7297764305735
"1354" 270.6 84.6296591264018 56.2595144938898
"1355" 270.8 86.0205644555003 51.3146402133398
"1356" 271 86.0615533281179 46.4774101215456
"1357" 271.2 84.7797194935297 40.9807280575162
"1358" 271.4 82.7210742789985 35.3443406649532
"1359" 271.6 82.3347275960368 32.4801786764316
"1360" 271.8 81.2822051532127 29.4439124954736
"1361" 272 79.205797402552 25.1955506401588
"1362" 272.2 77.3515139345264 21.2308908663103
"1363" 272.4 74.4077461159144 17.6154454285303
"1364" 272.6 72.4179403723488 13.8899617334391
"1365" 272.8 70.2990960499444 10.1284923496603
"1366" 273 69.2825796136413 10.1242025472899
"1367" 273.2 66.1172308360049 11.7688594101419
"1368" 273.4 61.9408565540393 13.9265273756063
"1369" 273.6 58.2496236729284 17.5942480958052
"1370" 273.8 55.7511730898161 20.2338933193538
"1371" 274 54.2689730194396 24.222598200762
"1372" 274.2 52.317398952713 28.9945262217871
"1373" 274.4 51.0075137769421 34.4639562239353
"1374" 274.6 50.4892247264876 38.8112809443103
"1375" 274.8 50.4447928586565 43.8938674811034
"1376" 275 51.4199632163202 48.5864821508361
"1377" 275.2 51.2279647295882 53.1844909408464
"1378" 275.4 52.0853956573575 57.475139553922
"1379" 275.6 52.6071807498238 61.6448054829574
"1380" 275.8 53.7165519694359 65.5532319714896
"1381" 276 54.820479161416 70.4256839400401
"1382" 276.2 57.2003417136528 74.6045222285493
"1383" 276.4 59.9892963201628 78.5783646790998
"1384" 276.6 62.9100218206308 82.1889825498103
"1385" 276.8 65.9112422717133 85.6888780676887
"1386" 277 69.6473729753238 88.5303198185372
"1387" 277.2 73.3142153635511 91.2873336624455
"1388" 277.4 76.7201584912623 92.3659036111177
"1389" 277.6 79.5621554031158 90.0168969207211
"1390" 277.8 82.5497215725216 86.3895144874194
"1391" 278 83.5580869972898 82.4537052165214
"1392" 278.2 84.5330410055944 77.349163700274
"1393" 278.4 84.0112966948035 72.419010830574
"1394" 278.6 83.3331291964486 67.3856654676748
"1395" 278.8 81.8874095211308 62.1529813018337
"1396" 279 80.7081001053925 57.3453411057776
"1397" 279.2 78.9492061171633 53.0225291500385
"1398" 279.4 77.1380015626812 48.8165275535085
"1399" 279.6 75.1324293837944 44.1918095359574
"1400" 279.8 72.5538566700297 40.2575790197809
"1401" 280 72.0704625397523 36.1681879737735
"1402" 280.2 71.8016327262138 32.7538954896652
"1403" 280.4 69.4751533017152 28.9994102012509
"1404" 280.6 65.6237244758689 25.8780661343848
"1405" 280.8 60.8427395613844 22.9851080501803
"1406" 281 56.6352690497944 21.0181295341248
"1407" 281.2 53.3356852780362 17.8920446857059
"1408" 281.4 49.9298817275628 15.1843631117946
"1409" 281.6 46.4435307835722 13.9741437004585
"1410" 281.8 42.2840239630703 16.8599543026897
"1411" 282 38.0114158367944 19.8911525875521
"1412" 282.2 34.2348898053263 24.1907715269912
"1413" 282.4 31.9886312812559 28.6351497548708
"1414" 282.6 30.0038500072717 32.9916854145376
"1415" 282.8 28.8852094733739 38.5420160765149
"1416" 283 28.9420926156135 44.3976491143316
"1417" 283.2 29.3059976935923 49.6750187538423
"1418" 283.4 31.6706808829963 54.7159482222334
"1419" 283.6 35.1315892410636 58.3136074794161
"1420" 283.8 38.8637133864308 61.5762261111891
"1421" 284 43.0418683853238 63.2334852342515
"1422" 284.2 47.8375664815885 64.683530195928
"1423" 284.4 52.5401080491768 63.9079247513104
"1424" 284.6 57.2888622199626 62.0672581482636
"1425" 284.8 61.8104469196604 59.02258731698
"1426" 285 65.2837250531102 55.5669616479419
"1427" 285.2 67.9398936531373 50.9719607063389
"1428" 285.4 69.1515219870419 46.1484260930925
"1429" 285.6 69.3208639540221 41.1724870159143
"1430" 285.8 69.0788852590756 36.2793225906853
"1431" 286 69.3816175669181 32.6333222615887
"1432" 286.2 69.3098913868049 28.1544266384472
"1433" 286.4 69.3098913868049 23.7734095228998
"1434" 286.6 69.7875735509819 20.0206466218103
"1435" 286.8 71.2702557425263 17.7163888605784
"1436" 287 72.2504997888575 14.0177010700051
"1437" 287.2 69.8980130672154 11.3142635110998
"1438" 287.4 65.5283711388235 10.2626272380773
"1439" 287.6 60.7121125350891 9.08955968658403
"1440" 287.8 55.6743960910865 9.13417400023169
"1441" 288 50.4507796230536 9.32189876838441
"1442" 288.2 45.4450468534688 11.6407791907987
"1443" 288.4 41.3120987370575 14.5970091183419
"1444" 288.6 36.9087701206625 17.6568555207829
"1445" 288.8 32.7557047918267 21.3788324377942
"1446" 289 30.5866238581897 25.8970712459615
"1447" 289.2 28.9307418949751 30.8407059770453
"1448" 289.4 28.3194105932944 36.8023734939257
"1449" 289.6 29.1500318842663 42.0705667452879
"1450" 289.8 30.3980880874026 47.3138541823928
"1451" 290 31.953427765427 52.6673426007287
"1452" 290.2 34.3531589556694 57.1156126705892
"1453" 290.4 36.9339113513186 61.4973309520967
"1454" 290.6 40.1977729486801 65.1745863966818
"1455" 290.8 42.9006092127489 67.1657401195194
"1456" 291 46.1760680390166 68.7453630034492
"1457" 291.2 50.8516196018604 70.4639151721122
"1458" 291.4 55.8117653362944 71.2083162027826
"1459" 291.6 60.6225754916555 69.757438599727
"1460" 291.8 65.3872583785712 68.5805594847746
"1461" 292 69.0115796671069 65.4582658276764
"1462" 292.2 72.274284526354 61.4196485595764
"1463" 292.4 73.898653870542 57.0274510779552
"1464" 292.6 74.9036783522666 52.6335441578103
"1465" 292.8 75.0897802958142 47.7604033150529
"1466" 293 74.9484810690925 43.0630600664353
"1467" 293.2 73.8731789500974 38.8691873674922
"1468" 293.4 73.8875341379683 34.3912584861364
"1469" 293.6 72.5149545036544 29.7688455259303
"1470" 293.8 71.0386657311069 25.2119574600603
"1471" 294 70.3304938503922 20.948408228006
"1472" 294.2 70.1474524304883 17.1438791534124
"1473" 294.4 68.7749807155744 13.7095413720703
"1474" 294.6 67.061347739265 13.088907140928
"1475" 294.8 63.022804201707 12.9416144977472
"1476" 295 58.475195178908 12.5232124803444
"1477" 295.2 53.7002173529611 12.8738358727103
"1478" 295.4 48.6705100566611 14.296403668877
"1479" 295.6 43.625220992484 16.3284132733448
"1480" 295.8 39.0029253246205 19.5775366009408
"1481" 296 35.7592477430816 23.8085891339912
"1482" 296.2 32.9593593472326 29.0506002781418
"1483" 296.4 30.602017688536 33.3576670217261
"1484" 296.6 27.7868828326625 37.374947115673
"1485" 296.8 25.644241725179 42.6667033264422
"1486" 297 24.809272592765 47.6164635281339
"1487" 297.2 24.9103379206107 53.1236215801267
"1488" 297.4 26.2832750379373 58.3244219811961
"1489" 297.6 28.3435974156489 63.2292614716194
"1490" 297.8 30.9553263258222 68.5082683707548
"1491" 298 34.7526546534727 72.0677957856234
"1492" 298.2 38.9236045655944 75.1741984455649
"1493" 298.4 45.0715558014453 78.3347091713481
"1494" 298.6 49.6547176541783 79.9163622485782
"1495" 298.8 54.6296755277676 81.4996893052925
"1496" 299 59.963525222443 81.2714004981482
"1497" 299.2 64.6030993854489 79.9514783580649
"1498" 299.4 69.3814776263301 78.6913311853014
"1499" 299.6 74.0566916657398 76.546580674974
"1500" 299.8 78.3973862380238 74.0667301334388
"1501" 300 81.6513538850671 70.5741121880013
"1502" 300.2 85.2226122470087 67.3691777926764
"1503" 300.4 88.7035402315853 64.316744098974
"1504" 300.6 91.7339327151869 60.8528468060206
"1505" 300.8 93.1810284434971 57.1284911313374
"1506" 301 95.7011894960376 54.0916904950671
"1507" 301.2 96.9826459134643 50.4251730811065
"1508" 301.4 95.392829143877 46.2796157799984
"1509" 301.6 92.8706164893925 42.1009069625627
"1510" 301.8 88.9124325239594 38.4290985513103
"1511" 302 84.8132558438532 35.3304236590456
"1512" 302.2 81.1484595588835 32.1249810588549
"1513" 302.4 76.9299630036657 29.8886464621915
"1514" 302.6 73.0093638660065 27.3110653004013
"1515" 302.8 68.8052379560885 24.9852708446045
"1516" 303 64.2526783996694 22.5963967079666
"1517" 303.2 59.5452461143256 21.2627393990603
"1518" 303.4 55.0972764256549 20.3509825661476
"1519" 303.6 50.3662611696378 19.0851439369369
"1520" 303.8 46.1921560236515 18.3281245956675
"1521" 304 41.3185368506909 17.3651379256207
"1522" 304.2 35.8980115475416 18.0096392681675
"1523" 304.4 31.0749807115444 19.0463710517763
"1524" 304.6 28.3082318098532 19.369437799228
"1525" 304.8 28.1975905173329 18.9867942510026
"1526" 305 29.037851919331 20.2894171664811
"1527" 305.2 29.3020529230993 23.7150764208103
"1528" 305.4 30.0996639792427 27.8465998761724
"1529" 305.6 31.3530011960166 31.889533159977
"1530" 305.8 34.5382834642082 35.6967140864138
"1531" 306 37.693938387065 39.0540791704515
"1532" 306.2 41.5796835112179 41.688889550428
"1533" 306.4 45.894844644682 43.3845871077373
"1534" 306.6 49.8579117810416 44.3593669190969
"1535" 306.8 53.3385869772891 46.2698720666472
"1536" 307 57.6948822196126 47.3698502905831
"1537" 307.2 62.3436881978801 47.7980269282818
"1538" 307.4 66.8780004816005 47.7964670001471
"1539" 307.6 71.5350825406502 46.3924566823777
"1540" 307.8 75.7408060799825 45.1343183572113
"1541" 308 79.8689869194775 43.5866688647658
"1542" 308.2 83.9583052722617 41.3579729649552
"1543" 308.4 86.5920439294963 37.2090547582719
"1544" 308.6 90.2851437177847 34.507090887223
"1545" 308.8 92.9198635898041 33.8725939046696
"1546" 309 93.0726191365302 34.1529823428386
"1547" 309.2 93.4224955886598 32.758834778243
"1548" 309.4 93.4127751001243 29.8437847951557
"1549" 309.6 92.5738157261278 26.2031224035225
"1550" 309.8 91.3654249000221 22.8012442632905
"1551" 310 89.8939948292216 19.0157171903783
"1552" 310.2 87.4953273621311 14.9404806631573
"1553" 310.4 84.4654714701278 12.6993445175225
"1554" 310.6 80.8097756249231 10.9271021916668
"1555" 310.8 76.6692140060644 9.66222983020035
"1556" 311 72.3908999712067 8.60705182330004
"1557" 311.2 67.3542175336502 8.34325959466612
"1558" 311.4 62.6622302936515 8.14849356746419
"1559" 311.6 57.4731696813626 8.54069822601489
"1560" 311.8 52.2844865344885 8.96958044618093
"1561" 312 46.8701717607175 10.0342066933653
"1562" 312.2 42.0698110607611 13.7188836083437
"1563" 312.4 38.2563554028611 17.1457857322437
"1564" 312.6 34.4179450869762 20.6880181489808
"1565" 312.8 31.3203611502669 24.3387476885082
"1566" 313 28.8008435334944 29.1165875752104
"1567" 313.2 27.6732769103944 34.2565660724398
"1568" 313.4 27.2852431391316 39.2823429635894
"1569" 313.6 27.3855614690525 45.0577028514071
"1570" 313.8 28.8396192328247 50.0644291826437
"1571" 314 32.4149518246413 54.0322797185859
"1572" 314.2 35.9046942488516 57.5527775305675
"1573" 314.4 41.0600465883102 60.4347584429946
"1574" 314.6 46.2426137936429 61.79627051928
"1575" 314.8 50.7022415262244 63.9971006430103
"1576" 315 55.7773772691373 64.2864673119961
"1577" 315.2 60.9923523339489 63.5419561568013
"1578" 315.4 65.5772976970712 62.3154981138103
"1579" 315.6 69.744526765958 60.1544304006649
"1580" 315.8 73.2525809899836 57.2455560084725
"1581" 316 76.5123545253349 54.4015681110131
"1582" 316.2 78.7934983732149 50.6232171466561
"1583" 316.4 81.6032385775794 47.0157011005814
"1584" 316.6 83.6417740366293 44.2915660843012
"1585" 316.8 85.7841035845794 40.7936288706188
"1586" 317 87.2620056192544 36.2965207983704
"1587" 317.2 88.4756711555882 32.3181202879804
"1588" 317.4 90.4470645973144 29.1382445774803
"1589" 317.6 90.8888866210597 27.1118199341063
"1590" 317.8 91.0225898571346 23.472764903599
"1591" 318 91.7229246080914 19.1496996173004
"1592" 318.2 92.1560162319497 14.5965013645239
"1593" 318.4 91.3337611831883 10.4332731570073
"1594" 318.6 88.8431327491744 8.38191881365034
"1595" 318.8 87.0136643300146 8.05787021951218
"1596" 319 87.0415600097944 8.03061076298681
"1597" 319.2 86.8880667140829 8.35428408677189
"1598" 319.4 87.2393560351719 9.13364818175932
"1599" 319.6 87.7458233665885 9.0947264454574
"1600" 319.8 86.6799317920662 9.58360415148509
"1601" 320 86.9173035323136 10.1733252842238
"1602" 320.2 87.0846617108975 10.5337238869804
"1603" 320.4 87.1821891054844 10.8737480160103
"1604" 320.6 87.3563726182186 10.8849432578255
"1605" 320.8 86.8082444108439 11.2222529506173
"1606" 321 85.9201398729033 11.6574111208648
"1607" 321.2 84.5981973433658 12.5264918747185
"1608" 321.4 83.4652010254515 13.4161708875389
"1609" 321.6 81.1785647974578 16.0014248551618
"1610" 321.8 78.6402384711069 19.5110700978103
"1611" 322 75.940253285537 22.9336837064094
"1612" 322.2 73.9908598635418 27.205005114784
"1613" 322.4 72.0879611096429 32.6500375177649
"1614" 322.6 70.608267543375 37.3688506223426
"1615" 322.8 70.4764660805444 42.2469414147166
"1616" 323 69.2399177258148 47.047701495494
"1617" 323.2 68.5785092970636 51.390226436993
"1618" 323.4 66.8791192374002 55.6052572520988
"1619" 323.6 66.0946093332617 60.2027795581141
"1620" 323.8 64.2552922090662 64.7032104428929
"1621" 324 64.1499666727658 69.7789742742532
"1622" 324.2 63.957372203765 74.5153596001633
"1623" 324.4 63.8600681844205 78.9803121111886
"1624" 324.6 63.2706605817196 83.8659417415253
"1625" 324.8 64.0769956340467 89.3450799738804
"1626" 325 66.7552758888727 94.091471597893
"1627" 325.2 69.8651729393694 98.3330038007853
"1628" 325.4 71.9673107632118 98.6145171359191
"1629" 325.6 75.8771631768727 97.9166188530495
"1630" 325.8 80.6474937360156 96.4734722563192
"1631" 326 84.6365796687771 94.6823931899483
"1632" 326.2 87.7787815039754 91.186742164319
"1633" 326.4 88.547395371623 87.2174108919961
"1634" 326.6 88.4223961588953 83.0182131548058
"1635" 326.8 87.7360673374035 78.1065797154922
"1636" 327 87.3790130052617 73.2969912659459
"1637" 327.2 85.2621009365671 68.3817750063376
"1638" 327.4 83.7380727910093 63.9710265171328
"1639" 327.6 81.7204590917944 59.7393056869215
"1640" 327.8 80.0191547166516 55.1031703830532
"1641" 328 78.5603767098801 50.8955242277389
"1642" 328.2 78.7828419628318 47.6229067717029
"1643" 328.4 79.3878196137356 43.981983908428
"1644" 328.6 81.1632564297847 39.5274091176016
"1645" 328.8 81.7449802941815 34.0031798710845
"1646" 329 81.3366172999726 28.863186774043
"1647" 329.2 80.3126167935189 23.3328940278103
"1648" 329.4 79.7064341493408 19.0441771744031
"1649" 329.6 79.7851607258454 14.2034146195144
"1650" 329.8 78.6918324790681 9.4154204637735
"1651" 330 78.966910668422 5.78909588105502
"1652" 330.2 79.4512767342597 5.02030302856777
"1653" 330.4 79.3546634941413 5.65890826172871
"1654" 330.6 79.0941157101244 6.36781760254034
"1655" 330.8 79.6434637118247 6.90870219934065
"1656" 331 79.774908048933 7.05987045259748
"1657" 331.2 79.4399872697944 7.52530049555787
"1658" 331.4 78.8118573118049 8.05967871176298
"1659" 331.6 77.8149571789474 8.77876453111646
"1660" 331.8 76.388068709329 9.88272258307272
"1661" 332 74.2101052246744 11.5922509148503
"1662" 332.2 71.5153476883444 13.1859514936603
"1663" 332.4 67.7842424017944 16.0939098780456
"1664" 332.6 64.3942480940065 18.8914713697649
"1665" 332.8 61.5984318339206 23.2531180914074
"1666" 333 58.5475396922006 26.6371793006228
"1667" 333.2 55.5623387307631 30.0927451039978
"1668" 333.4 52.4629451357607 33.1730171015126
"1669" 333.6 50.4104255949277 36.6710595435103
"1670" 333.8 47.9458850383806 39.9138991126207
"1671" 334 44.9626317979277 43.355004949977
"1672" 334.2 42.4525520843487 47.7385631460169
"1673" 334.4 39.8449820086955 51.6626888847499
"1674" 334.6 37.2395035534026 55.1072229798567
"1675" 334.8 34.6546465660934 58.877642475843
"1676" 335 32.8558937309528 64.3229016730826
"1677" 335.2 31.5219250346833 69.4000272877548
"1678" 335.4 31.0796846550716 74.6645301886173
"1679" 335.6 31.2622524671536 79.0554579780773
"1680" 335.8 31.6019079128398 84.3986916584285
"1681" 336 34.1534494948563 89.5502212963988
"1682" 336.2 38.3127394409025 92.8470509960401
"1683" 336.4 42.899557611777 94.3639842607277
"1684" 336.6 48.4520107436031 95.4606815623799
"1685" 336.8 54.7635610449453 96.1746948370462
"1686" 337 61.9252726247671 95.1171705893831
"1687" 337.2 65.7471542683996 93.9528248045209
"1688" 337.4 71.2084693814333 92.1257247678104
"1689" 337.6 75.6089291499448 89.5671320217528
"1690" 337.8 79.4228666104701 85.9092354834725
"1691" 338 82.6231458546694 81.6225336458996
"1692" 338.2 85.0714276253449 77.6255845269709
"1693" 338.4 88.0707995046793 73.0453533509121
"1694" 338.6 89.3288800955241 68.2840853053914
"1695" 338.8 91.2543942479439 63.353105451815
"1696" 339 91.5696122332848 58.6847653803104
"1697" 339.2 91.4721909782516 54.1604538136532
"1698" 339.4 90.6267248453425 49.097132078993
"1699" 339.6 88.8069719966074 43.9046649856001
"1700" 339.8 86.2995017185087 38.8440394351389
"1701" 340 84.0849867662079 34.7873413257046
"1702" 340.2 82.0245220013944 30.1777806864403
"1703" 340.4 78.445640128552 25.5970351742194
"1704" 340.6 74.056758113054 21.8850107312527
"1705" 340.8 69.972573948158 18.4629638382194
"1706" 341 65.7735038060525 15.5351403641813
"1707" 341.2 62.6353453969983 12.7301155035628
"1708" 341.4 59.5583480518769 9.35959653528972
"1709" 341.6 57.9978913973369 7.22431273987417
"1710" 341.8 56.1312517268161 8.23668950431034
"1711" 342 52.4500849673739 10.3864654649353
"1712" 342.2 48.2941954834574 13.8115674543756
"1713" 342.4 46.9134986118305 15.3415983283947
"1714" 342.6 46.0891310451241 15.4771559387279
"1715" 342.8 43.1338392854535 16.5795574242308
"1716" 343 40.0210270209323 18.9290107061724
"1717" 343.2 36.7313808868978 22.5180108795172
"1718" 343.4 34.0883053077599 26.6912668950345
"1719" 343.6 32.1433724899407 31.8620864569567
"1720" 343.8 31.4086543986781 36.4648588105429
"1721" 344 31.0655831628274 41.7301464732664
"1722" 344.2 32.2807156109594 46.4066921916016
"1723" 344.4 33.0941484706069 51.1167577855916
"1724" 344.6 34.8719662951744 55.2451238433104
"1725" 344.8 37.7187552863044 59.5752503560003
"1726" 345 41.3117026154974 62.355229946746
"1727" 345.2 45.0041247408235 65.0371562231841
"1728" 345.4 49.487679126211 66.0523926231437
"1729" 345.6 54.3769377309206 66.3692288356793
"1730" 345.8 60.0280811030146 65.2484850105489
"1731" 346 63.9313580254766 63.8853033635627
"1732" 346.2 68.649977074961 62.2694946776159
"1733" 346.4 72.3440237258036 59.6279494511085
"1734" 346.6 76.228497135143 57.8292378216682
"1735" 346.8 79.3831530810841 56.6166943004318
"1736" 347 83.1321797435087 56.1077641017961
"1737" 347.2 87.0162214339944 56.3516328668532
"1738" 347.4 91.4934070079888 55.8820944983103
"1739" 347.6 96.1942644845782 55.1728190662563
"1740" 347.8 96.7763669016052 53.6957357635806
"1741" 348 97.2744463905636 50.4678439308104
"1742" 348.2 96.9927097785216 46.3819667111013
"1743" 348.4 95.7367552430491 42.2401059984896
"1744" 348.6 93.3762039597944 38.6389241788398
"1745" 348.8 91.3288470351544 34.9091987117803
"1746" 349 90.1052241747035 31.2448416485528
"1747" 349.2 90.0529522875637 26.8250331462664
"1748" 349.4 88.9112397695823 23.1919883980679
"1749" 349.6 88.4147473434718 20.1952998659233
"1750" 349.8 87.4681788880597 16.0363301777797
"1751" 350 86.9671116169799 11.432049511764
"1752" 350.2 86.3212204977659 8.12385470256749
"1753" 350.4 85.5784616006976 7.40657290876196
"1754" 350.6 85.1837924663271 8.17239713913277
"1755" 350.8 85.639571829917 8.59723893166883
"1756" 351 85.9248341175779 9.16653532645467
"1757" 351.2 86.1599343054129 9.79299924900107
"1758" 351.4 85.9994089083428 10.6530685052136
"1759" 351.6 85.6688488159691 11.346095769689
"1760" 351.8 84.8903149243744 12.2190300393704
"1761" 352 84.3612137884506 14.2122704615291
"1762" 352.2 82.6288470342244 16.1555086872703
"1763" 352.4 81.1959505727344 19.2167896552003
"1764" 352.6 79.5754608433785 23.2174825130925
"1765" 352.8 77.9623346096209 26.5034479615756
"1766" 353 77.6123751003901 30.6187541156401
"1767" 353.2 78.8596521466331 34.2292017164071
"1768" 353.4 80.5530747067229 38.3784008869328
"1769" 353.6 82.6744564706644 41.7655508422004
"1770" 353.8 86.0540659809533 44.6976041561234
"1771" 354 89.0744576737485 47.6645886720626
"1772" 354.2 93.0367626613416 50.6300911731217
"1773" 354.4 96.9272243683373 50.9501217124532
"1774" 354.6 99.2609105825047 50.8553840209085
"1775" 354.8 100.995875682509 50.6794091840782
"1776" 355 104.521722051458 49.0746153890558
"1777" 355.2 107.800939801871 45.8557445440985
"1778" 355.4 110.721816518598 43.0971834943818
"1779" 355.6 112.352742754875 40.5569248474725
"1780" 355.8 112.962205923691 38.1334480208764
"1781" 356 113.784315218711 37.845208784227
"1782" 356.2 114.889358663322 38.5600314081715
"1783" 356.4 114.656122928113 39.6940208077882
"1784" 356.6 113.988786677097 39.5826582512828
"1785" 356.8 113.837103918294 39.5215633162066
"1786" 357 113.492775252101 39.0837277987262
"1787" 357.2 113.075136746023 39.5938448918818
"1788" 357.4 112.921776925519 40.0524971564388
"1789" 357.6 112.965054335271 40.4114464776188
"1790" 357.8 112.773238948374 40.6900467267216
"1791" 358 112.571370344134 41.2882555102632
"1792" 358.2 112.06398477229 41.8967901722003
"1793" 358.4 111.414530623902 42.1304145195536
"1794" 358.6 110.84270060247 42.5194830817968
"1795" 358.8 110.099663987794 43.0566042827698
"1796" 359 109.158027724957 43.855399914986
"1797" 359.2 108.268273174393 43.963918564221
"1798" 359.4 107.1687599745 44.834065976855
"1799" 359.6 105.942767903848 45.0673657017968
"1800" 359.8 104.595562244572 45.1809874943103
"1801" 360 102.799132125418 46.1393653605489
"1802" 360.2 101.460139495987 47.4962881687232
"1803" 360.4 100.481562923711 49.724711499977
"1804" 360.6 100.910844612775 51.4918043045085
"1805" 360.8 101.861171592458 52.6045909462194
"1806" 361 102.210464171146 53.3617565552833
"1807" 361.2 102.765173533254 54.5255191573914
"1808" 361.4 103.877391113081 55.9064655494582
"1809" 361.6 106.131728189198 58.0328071804868
"1810" 361.8 109.01341026002 60.1104718724582
"1811" 362 110.796474822294 61.1019013921788
"1812" 362.2 111.325503195416 60.9399858074725
"1813" 362.4 110.976423557511 60.8053703396997
"1814" 362.6 110.331557203821 61.9947378911139
"1815" 362.8 109.515929507916 63.1352257698244
"1816" 363 108.335965751189 63.3547660245998
"1817" 363.2 106.88370099675 63.7282080307925
"1818" 363.4 105.407378184831 63.8810434209159
"1819" 363.6 103.824847230655 63.483277647977
"1820" 363.8 102.090416142101 63.433665412142
"1821" 364 100.670606229011 62.9464596116877
"1822" 364.2 99.2182849409719 63.2316643175907
"1823" 364.4 96.6123020691087 64.4138614429961
"1824" 364.6 94.0624570543777 67.114010381477
"1825" 364.8 91.9860064226592 70.225985031986
"1826" 365 91.286902642714 74.2996460085961
"1827" 365.2 92.0136796338216 78.304619682774
"1828" 365.4 91.4698346955962 79.7805123750556
"1829" 365.6 88.9122079101596 81.3631362484147
"1830" 365.8 86.6475335329045 85.1044381441177
"1831" 366 84.6231835495908 89.7531500006466
"1832" 366.2 82.1509906452103 92.2288801924696
"1833" 366.4 78.0138802472047 93.9174088922591
"1834" 366.6 74.8285907093784 97.7958909790006
"1835" 366.8 73.1420175742418 101.904900560626
"1836" 367 74.122220374926 105.632855130942
"1837" 367.2 74.5770168517497 105.993485885239
"1838" 367.4 72.7713348206126 105.436095200383
"1839" 367.6 72.5176291310999 104.709433929921
"1840" 367.8 72.3161280460237 104.329264390164
"1841" 368 72.3075205952809 103.5894750155
"1842" 368.2 71.4206704422809 102.563435798256
"1843" 368.4 70.0296474447854 101.861138760926
"1844" 368.6 67.9131196407771 100.34264621731
"1845" 368.8 65.5517084259025 98.8862214223644
"1846" 369 61.6181644009724 96.9872143601239
"1847" 369.2 57.2896653117596 96.0223235138321
"1848" 369.4 51.7184335911489 96.1108448111831
"1849" 369.6 46.4000540728829 97.2446013324608
"1850" 369.8 41.8054150882765 97.3739079859711
"1851" 370 38.8622340700788 95.4268690156039
"1852" 370.2 34.6686729524098 92.5781372586693
"1853" 370.4 30.1164490612154 90.8283161178893
"1854" 370.6 26.4523576396102 87.884841196363
"1855" 370.8 23.020566532416 85.3893297056077
"1856" 371 19.2540214810647 82.965398131986
"1857" 371.2 14.709140128358 81.6817222827376
"1858" 371.4 10.1367200839551 79.85152773548
"1859" 371.6 7.44269810884568 77.7089556096437
"1860" 371.8 7.59857179684611 76.2981022163276
"1861" 372 6.81496139461016 75.7488739800472
"1862" 372.2 8.48530698353123 75.6617095746261
"1863" 372.4 9.10876930913648 75.5007906723103
"1864" 372.6 9.92893899950491 75.4840282866524
"1865" 372.8 10.6701626926017 75.2483399173012
"1866" 373 12.0062223650467 74.7292822901795
"1867" 373.2 14.2547575443082 73.31989664987
"1868" 373.4 17.5082849186277 71.0844607976437
"1869" 373.6 20.1753619804853 67.9335792909103
"1870" 373.8 22.9325268342752 63.7303079340507
"1871" 374 26.1059050073373 59.2671385505961
"1872" 374.2 29.4037525870885 54.7655224089574
"1873" 374.4 31.2753687058043 49.4140043619935
"1874" 374.6 31.9458309906501 44.3824758278361
"1875" 374.8 29.9084627671348 39.6163034316933
"1876" 375 27.0328225634496 35.2178878698966
"1877" 375.2 25.2253996662551 31.2148691104115
"1878" 375.4 24.1723303540277 26.296930809077
"1879" 375.6 23.9798068614297 23.4475487457103
"1880" 375.8 25.2741463919651 22.2888835883957
"1881" 376 26.687853517392 19.2640497706274
"1882" 376.2 28.0682091952771 16.1219469231035
"1883" 376.4 29.7214784542277 16.2497803442103
"1884" 376.6 32.2698023842412 15.725838099055
"1885" 376.8 35.3178150615335 13.2341397084299
"1886" 377 37.2987683924194 9.45706737286717
"1887" 377.2 38.0320722844574 9.52863215890817
"1888" 377.4 38.5515275841102 10.0269122925735
"1889" 377.6 38.6875557278786 10.4050717130156
"1890" 377.8 39.9474413940131 10.5258027957166
"1891" 378 41.262301200071 10.6395596560444
"1892" 378.2 43.0894432078758 10.7475389466941
"1893" 378.4 46.2027657721392 10.1168511618276
"1894" 378.6 49.4268811066909 7.95115093482758
"1895" 378.8 52.5107119890166 5.64634217397701
"1896" 379 55.8393396687826 5.90312877528681
"1897" 379.2 59.324427578246 5.08060264598777
"1898" 379.4 63.1764223925644 3.18806009278035
"1899" 379.6 64.1846741337356 2.99479570228093
"1900" 379.8 65.2374569769985 4.15747743208585
"1901" 380 66.9171880111381 5.29866235812284
"1902" 380.2 68.8707298186732 6.72726207337096
"1903" 380.4 71.1672118304114 7.58210051204439
"1904" 380.6 75.2668006190974 8.03980766549217
"1905" 380.8 78.6500199066179 7.94443238025152
"1906" 381 82.0431673684925 6.72238190940468
"1907" 381.2 83.4362426531087 6.28937921616749
"1908" 381.4 83.1923322448826 7.48731226313387
"1909" 381.6 83.0127264575944 7.78953610450034
"1910" 381.8 81.9415252378046 8.09629597218789
"1911" 382 81.5245422685985 8.48885108319694
"1912" 382.2 80.9603018177944 8.80795160753139
"1913" 382.4 80.9563426653256 8.89754655887284
"1914" 382.6 81.1099072387412 8.96039658892737
"1915" 382.8 81.3935097266331 9.74898112392325
"1916" 383 81.3683862490997 11.3544932366788
"1917" 383.2 81.9509323078476 13.0221009570869
"1918" 383.4 82.6645253836976 16.0858117691491
"1919" 383.6 84.6370625272996 19.8349193887209
"1920" 383.8 87.6060332330617 23.4937133515975
"1921" 384 91.1753676617373 26.3484951001961
"1922" 384.2 94.3461963146381 27.5767110167478
"1923" 384.4 97.8154722645568 26.812267397746
"1924" 384.6 101.739129189634 25.2654389584518
"1925" 384.8 103.320399745455 23.7835808120085
"1926" 385 103.540592652137 22.5557898287103
"1927" 385.2 102.865022510559 23.4735083044801
"1928" 385.4 103.196678150692 24.0061779631421
"1929" 385.6 102.70004722323 24.1294226785678
"1930" 385.8 102.317797535371 24.3140738252238
"1931" 386 102.289863347656 24.9240593372806
"1932" 386.2 101.949498781445 25.6686592355142
"1933" 386.4 101.590970234154 25.8744069412603
"1934" 386.6 100.702033374912 26.4390626924868
"1935" 386.8 100.261522898715 26.9749787135777
"1936" 387 99.6905770491544 27.0973905988603
"1937" 387.2 99.1014551618044 26.7152082058603
"1938" 387.4 98.7821891067244 27.0782814792104
"1939" 387.6 97.6390467120297 27.6493069369868
"1940" 387.8 96.9088442363769 28.7817760095628
"1941" 388 96.1597926955155 29.1832245052719
"1942" 388.2 94.9457196258526 29.8244289458055
"1943" 388.4 93.0626077246459 30.7816667072212
"1944" 388.6 91.2721549319159 32.2677468884599
"1945" 388.8 89.1862894614372 35.5354318614532
"1946" 389 88.4198249661884 39.3594617504316
"1947" 389.2 88.4610373683862 44.3256269004532
"1948" 389.4 90.3869691448982 48.8273440363292
"1949" 389.6 93.3798237563373 52.0639104006246
"1950" 389.8 97.1066053970166 54.5373786710881
"1951" 390 98.8509059788829 55.4209953869918
"1952" 390.2 99.265710767362 57.0527432696617
"1953" 390.4 100.027580107294 59.5530569573893
"1954" 390.6 100.717480421122 62.7984376831467
"1955" 390.8 102.180227863875 66.6867092337478
"1956" 391 105.253124531811 70.5810020708951
"1957" 391.2 106.378060667169 73.6171774496675
"1958" 391.4 107.182364243033 76.1028124949121
"1959" 391.6 109.174353496527 76.7053476788193
"1960" 391.8 111.756673484189 75.9667849935998
"1961" 392 114.07759615321 74.4489435552927
"1962" 392.2 115.849571573179 72.2538735899001
"1963" 392.4 117.490445989458 69.5044807131724
"1964" 392.6 119.017313617406 65.7782023814224
"1965" 392.8 120.09128076947 62.355093586959
"1966" 393 120.734220563855 57.8545070782759
"1967" 393.2 120.678519384294 53.0202763412032
"1968" 393.4 119.260533700102 48.7578227108488
"1969" 393.6 117.363389050461 44.5995476143616
"1970" 393.8 114.239847795116 40.2488477436681
"1971" 394 110.635120683945 36.3919942867349
"1972" 394.2 107.246114096299 32.8570935692543
"1973" 394.4 105.140010401059 28.4436468126339
"1974" 394.6 102.590231523431 24.1597977508467
"1975" 394.8 100.021604028096 19.6048129489236
"1976" 395 96.3571412185732 15.6304488765796
"1977" 395.2 94.1314884307559 11.7718766395603
"1978" 395.4 91.2550031856801 8.31312598291035
"1979" 395.6 88.8907887628906 7.88758058762765
"1980" 395.8 89.3928307935885 7.21004268389858
"1981" 396 88.7869696729109 6.90461689181519
"1982" 396.2 88.4268933596074 6.42935968320754
"1983" 396.4 88.4328570388128 6.27318363201677
"1984" 396.6 88.6072050374366 6.203058422292
"1985" 396.8 88.5550262940647 6.12952171587791
"1986" 397 88.6378902851944 6.22750206682463
"1987" 397.2 88.2578116481944 6.63880311833892
"1988" 397.4 87.9345603025517 6.86009078777636
"1989" 397.6 87.9530107218235 6.88977485713558
"1990" 397.8 87.6614940973284 6.73393349299966
"1991" 398 87.5218411965489 6.43000910103761
"1992" 398.2 87.3230997409055 5.79850738600479
"1993" 398.4 86.695722691443 5.7301238997698
"1994" 398.6 86.3574184631944 5.87862413950034
"1995" 398.8 85.5760644959771 6.14571083491612
"1996" 399 84.798350799265 5.95858269113387
"1997" 399.2 83.6639539778975 5.99087544235158
"1998" 399.4 81.9599086331044 5.98563520954034
"1999" 399.6 80.1486755617006 6.37753140502909
"2000" 399.8 77.5638544233263 6.71609147258694
"2001" 400 74.7595903398801 6.79895574016749
"2002" 400.2 71.097848938114 6.55035894550622
"2003" 400.4 66.575488913376 5.85389927856544
"2004" 400.6 61.8916757317093 4.37827364306566
"2005" 400.8 57.2031512486062 4.37889546673387
"2006" 401 51.7442571157681 6.65767277533666
"2007" 401.2 47.2349520625967 9.9698422167522
"2008" 401.4 42.2187979580037 13.5072513426592
"2009" 401.6 37.6057139208955 18.0059585388609
"2010" 401.8 33.2086039692489 23.0896870504467
"2011" 402 29.8794036803219 29.0089325348378
"2012" 402.2 26.6675303632559 35.2834434704642
"2013" 402.4 24.5886387090575 41.5831090366998
"2014" 402.6 23.0453491105667 47.9609544717757
"2015" 402.8 22.3506999588526 54.4102593925822
"2016" 403 23.7249305989709 60.9928472831339
"2017" 403.2 25.879171202644 67.6880355587705
"2018" 403.4 29.1545375067027 73.6845477404388
"2019" 403.6 32.8615215120376 79.0540540018239
"2020" 403.8 37.0745553368207 84.723455261284
"2021" 404 40.6854204068386 90.1319502485758
"2022" 404.2 45.1149545007254 94.626383701319
"2023" 404.4 50.4813001620205 98.0262885832147
"2024" 404.6 56.0172281357161 100.867731592041
"2025" 404.8 62.1922808459323 103.699920859267
"2026" 405 65.4068229854292 106.710137217206
"2027" 405.2 67.7437858521977 109.903629275806
"2028" 405.4 71.9553618027175 111.857115750003
"2029" 405.6 75.7739560529126 110.567762422756
"2030" 405.8 79.646994384589 107.22192929131
"2031" 406 82.3781603853857 102.768673581571
"2032" 406.2 84.1027376915622 97.5649991824711
"2033" 406.4 85.9600635245126 92.9213590223285
"2034" 406.6 87.0487313048321 87.5791964888198
"2035" 406.8 87.9308702186973 81.7121821857278
"2036" 407 88.1430842077666 75.4689421395603
"2037" 407.2 88.0841610415651 69.4875539384113
"2038" 407.4 87.4076908069045 63.6741740522278
"2039" 407.6 85.0909677595302 57.8951621343952
"2040" 407.8 81.813685927285 53.5793854889141
"2041" 408 77.668611603776 48.8286671534938
"2042" 408.2 75.0118866445517 44.3362283537958
"2043" 408.4 72.314435347008 40.1062484701065
"2044" 408.6 71.3407857988769 37.8656750234856
"2045" 408.8 70.6444301246732 37.5952460574922
"2046" 409 67.2485518590661 37.8932123698212
"2047" 409.2 62.6333850399506 39.8224718591228
"2048" 409.4 58.7659021783617 44.27575419807
"2049" 409.6 56.6851783657641 49.6513633639467
"2050" 409.8 56.3744307695003 55.5898373742515
"2051" 410 56.9270465893095 61.3446004184619
"2052" 410.2 58.5250058244112 67.6071169477309
"2053" 410.4 60.6598400378411 72.5826316528617
"2054" 410.6 62.5515874559265 78.7060750815273
"2055" 410.8 65.5535427822587 84.0487093728907
"2056" 411 70.1837618428547 89.0649709480086
"2057" 411.2 75.2071456970508 92.8655906824642
"2058" 411.4 78.4864566541628 95.4714969451261
"2059" 411.6 78.8305508346047 98.0462571835086
"2060" 411.8 80.3019513215622 102.830244114605
"2061" 412 83.6403434889483 105.575605136849
"2062" 412.2 87.4788186187324 105.361749502372
"2063" 412.4 91.7419820526935 103.424649184714
"2064" 412.6 95.5166468102681 99.9571113471788
"2065" 412.8 98.9427723308569 95.7939932720514
"2066" 413 101.087799463136 90.7076269411525
"2067" 413.2 102.312832792653 86.0324394454518
"2068" 413.4 102.754901137659 80.2625767040131
"2069" 413.6 102.081307197252 75.065031308329
"2070" 413.8 101.5013658546 69.7883476477351
"2071" 414 99.8247552688953 65.6797550503562
"2072" 414.2 97.5835592960399 61.4642736930376
"2073" 414.4 95.8997891441998 57.6277384014725
"2074" 414.6 93.2797314005559 54.4667340153654
"2075" 414.8 90.0749495127087 50.7462911028532
"2076" 415 86.7463533014449 47.2786617290288
"2077" 415.2 81.3178015258637 44.5099609825084
"2078" 415.4 76.1106445937656 43.5297635655796
"2079" 415.6 70.8845633350156 43.3129485541661
"2080" 415.8 66.0431202646801 46.2656575239675
"2081" 416 62.8557639702003 50.5302796682806
"2082" 416.2 61.0908443587845 56.0700323747361
"2083" 416.4 61.2246297881495 61.6815039571982
"2084" 416.6 62.7200464884333 67.3971084503659
"2085" 416.8 65.8331720651944 73.1910796885277
"2086" 417 70.9571702563962 78.1591566979564
"2087" 417.2 75.8496015738479 81.0219613140425
"2088" 417.4 81.4431044107403 83.6436858024455
"2089" 417.6 86.695116650405 85.4916472114431
"2090" 417.8 88.3272173123422 87.3085649534321
"2091" 418 89.6516575523785 90.892932889505
"2092" 418.2 93.8138702690671 94.3458570326013
"2093" 418.4 97.621633607054 94.481291247743
"2094" 418.6 100.588648571437 91.8152015734978
"2095" 418.8 101.897112206384 87.7632924101052
"2096" 419 103.674204788246 83.1376742421688
"2097" 419.2 104.240118334044 78.2149934077826
"2098" 419.4 104.601890431189 73.4250844644571
"2099" 419.6 103.758232919276 67.90832795423
"2100" 419.8 103.592576952489 62.9984722050048
"2101" 420 103.374284990411 58.002551949815
"2102" 420.2 102.381670764389 52.6765827155806
"2103" 420.4 101.160777525017 47.3926911575048
"2104" 420.6 100.881797246007 42.9766829851891
"2105" 420.8 101.657311232613 37.9581263094316
"2106" 421 100.769106075559 32.5389934356633
"2107" 421.2 98.2933219240019 28.052486031933
"2108" 421.4 93.9993260789576 24.6549331219634
"2109" 421.6 88.6704684540801 22.4827331944022
"2110" 421.8 83.9705246228344 20.2563257641604
"2111" 422 79.0056116846515 18.6414101627185
"2112" 422.2 73.3861574330418 17.929150192764
"2113" 422.4 68.1261901722992 19.7466873983492
"2114" 422.6 62.0781427349886 22.1844915944754
"2115" 422.8 57.8423319738933 27.186216506684
"2116" 423 54.4520266465618 30.9054381867871
"2117" 423.2 51.0507045311467 31.7713075459808
"2118" 423.4 47.0935274534804 33.1985325447871
"2119" 423.6 47.0691934751799 37.1858546222742
"2120" 423.8 49.2809763868787 43.1119840173465
"2121" 424 52.5043133587641 48.3503990564619
"2122" 424.2 57.4103313683826 51.3558559616045
"2123" 424.4 61.9015838579566 53.6337602403914
"2124" 424.6 67.4534332177388 55.3088209088103
"2125" 424.8 73.3340943513222 55.6556160431992
"2126" 425 78.8680932458972 54.6879233451047
"2127" 425.2 84.2764007516201 53.3832995251177
"2128" 425.4 89.6204113225233 50.3374733014225
"2129" 425.6 93.7514097937559 46.4586036350123
"2130" 425.8 97.5381242372243 42.3973662019926
"2131" 426 99.5088564328982 41.0647148653009
"2132" 426.2 101.933732059522 40.0307902165194
"2133" 426.4 105.897683500961 37.3851744222826
"2134" 426.6 106.868995573294 32.6503592201159
"2135" 426.8 106.235531178294 27.8839843607797
"2136" 427 103.793705217945 24.8111466799802
"2137" 427.2 101.80186157329 24.5513195467782
"2138" 427.4 101.429762105957 24.3744271258509
"2139" 427.6 99.997125088304 24.6117351120796
"2140" 427.8 97.3530934316044 25.1941222817203
"2141" 428 93.6473267208544 25.4960463721903
"2142" 428.2 89.3942467728244 27.1203215424403
"2143" 428.4 85.2786420764752 28.3459886083316
"2144" 428.6 81.1983308631883 30.5769875678558
"2145" 428.8 77.2478165452792 34.7694126062194
"2146" 429 74.0490759898964 38.5577926224226
"2147" 429.2 71.8607720966767 43.6747392395456
"2148" 429.4 70.9774200663862 49.0873075316063
"2149" 429.6 70.6981786187944 54.9584870485604
"2150" 429.8 71.3919143834157 60.8962285475725
"2151" 430 71.7815803410841 66.5641519126281
"2152" 430.2 73.7000960017666 72.6167290955048
"2153" 430.4 74.5869461547666 77.9637438716437
"2154" 430.6 75.4318852796126 83.7489815903285
"2155" 430.8 75.1870383833634 87.0947548185776
"2156" 431 74.8724905458461 92.1553768500259
"2157" 431.2 75.4058192805838 96.571109444284
"2158" 431.4 74.5380384935327 97.6316514856561
"2159" 431.6 72.6725694145377 99.6560707679387
"2160" 431.8 70.1857511706962 103.12029325215
"2161" 432 67.9842837896891 107.567234435863
"2162" 432.2 66.3090966193509 112.090600645615
"2163" 432.4 63.9485062720702 115.15221394606
"2164" 432.6 61.5366309512813 116.842955619441
"2165" 432.8 59.4214387193283 116.365157218759
"2166" 433 55.9202058513707 116.025079665666
"2167" 433.2 52.2977049556102 116.293732409363
"2168" 433.4 48.1837022670489 116.01212433031
"2169" 433.6 43.4019224189422 115.407279151823
"2170" 433.8 39.3255860393029 116.614547424361
"2171" 434 36.0585980122082 116.302055800862
"2172" 434.2 35.6642635521628 115.509252760574
"2173" 434.4 35.7210289199161 115.041713384606
"2174" 434.6 35.8018061335571 114.457484087599
"2175" 434.8 35.8242360438762 114.417381435883
"2176" 435 36.0403885688121 114.080919494886
"2177" 435.2 35.0942310844354 113.941153072515
"2178" 435.4 34.9773398207427 113.307195497095
"2179" 435.6 35.0384278541588 112.883410841853
"2180" 435.8 34.4225317157413 111.395496308673
"2181" 436 34.0873607196593 110.5961522205
"2182" 436.2 34.0781249878403 109.592161380008
"2183" 436.4 34.0205901482944 108.851612702971
"2184" 436.6 34.8384379296962 107.836150994346
"2185" 436.8 35.119362935258 106.745938492756
"2186" 437 36.0106245212661 104.820670105103
"2187" 437.2 37.1117801638953 103.207261034567
"2188" 437.4 38.0974713772472 100.959185738093
"2189" 437.6 38.8373559518136 97.7114674347334
"2190" 437.8 39.3693331489853 94.1408682945376
"2191" 438 40.174408807358 89.9160156591922
"2192" 438.2 40.6868713403826 86.2506071969868
"2193" 438.4 42.4755469977849 82.9894022785462
"2194" 438.6 45.1879915554217 79.6492068290558
"2195" 438.8 47.0717665835658 74.8310615264818
"2196" 439 48.782635191776 70.3886628833746
"2197" 439.2 50.7496949085271 65.7305437542311
"2198" 439.4 52.7258887835087 61.7895423443961
"2199" 439.6 54.5634678520297 57.0136541324868
"2200" 439.8 56.9093642207079 52.77931244232
"2201" 440 58.9895425488818 48.3621302606404
"2202" 440.2 61.4360681443284 44.2026500416793
"2203" 440.4 63.6231731571381 39.1855012041228
"2204" 440.6 65.2908742985882 34.6427348433413
"2205" 440.8 67.6765534546444 31.0682656621303
"2206" 441 70.8727045235393 27.2678127475756
"2207" 441.2 74.1265647080974 24.5740216980073
"2208" 441.4 77.2963437571144 21.7735898643704
"2209" 441.6 80.1089256709144 19.9849762651303
"2210" 441.8 82.7839114397641 19.4396521758861
"2211" 442 85.6725388998235 19.2160846585531
"2212" 442.2 88.1352556795291 17.5260615464124
"2213" 442.4 89.8921497872944 14.5352052163986
"2214" 442.6 92.4621207580373 11.265574263787
"2215" 442.8 93.1855496273187 10.8711506599414
"2216" 443 92.9897906788444 11.2521085850804
"2217" 443.2 93.2010696858826 12.0585134343103
"2218" 443.4 93.2059604036381 12.2018318316853
"2219" 443.6 93.1570252791244 12.5056668341203
"2220" 443.8 93.9567771528818 12.8859568676987
"2221" 444 93.9797879588038 12.9598870027066
"2222" 444.2 93.809173798707 13.4351121508443
"2223" 444.4 93.5759888843713 13.5945926677142
"2224" 444.6 93.5951489351536 13.9323203126113
"2225" 444.8 93.9341399076982 14.4251044063488
"2226" 445 92.9363645308132 15.526998925499
"2227" 445.2 92.1669768770617 16.1679201550826
"2228" 445.4 90.2740734662216 17.5983028784754
"2229" 445.6 89.866065959265 18.8591118979868
"2230" 445.8 88.3072218710044 21.0512651416003
"2231" 446 87.340770851688 24.7518478060763
"2232" 446.2 87.6711852266429 29.0443975676437
"2233" 446.4 88.3640785324168 33.6245198964532
"2234" 446.6 90.6734225411277 37.8307321784316
"2235" 446.8 93.5423389615019 41.6776488918103
"2236" 447 97.3853823550654 45.5584074898898
"2237" 447.2 100.741511601119 49.5055017790671
"2238" 447.4 105.592187063372 50.7045165136315
"2239" 447.6 110.692491044247 51.7586108807537
"2240" 447.8 114.095014421973 51.2629198019621
"2241" 448 115.654659451641 48.8296860667975
"2242" 448.2 115.278781506915 47.7629150975948
"2243" 448.4 114.674565321854 46.7982451912426
"2244" 448.6 113.617827781564 45.902887569977
"2245" 448.8 112.065550949227 44.8776167247256
"2246" 449 109.935081649654 42.7866921911234
"2247" 449.2 107.035788491978 40.8273807238975
"2248" 449.4 103.283819561593 39.1619069929342
"2249" 449.6 99.8266813991658 38.2653060971675
"2250" 449.8 96.0486318762006 37.0914601758103
"2251" 450 92.2600396958044 36.9118344511003
"2252" 450.2 88.0305401366821 36.7170774234838
"2253" 450.4 83.007822217117 36.0168290385039
"2254" 450.6 78.3597637751628 34.2934827617946
"2255" 450.8 74.5958477786179 31.5085997290456
"2256" 451 71.8460928860974 27.5928765598861
"2257" 451.2 69.4043755817338 23.3464055265528
"2258" 451.4 67.5942030832944 18.5118223827791
"2259" 451.6 65.1452297322244 14.2102003069003
"2260" 451.8 63.4100727959078 10.1357813953
"2261" 452 62.4287007011536 6.5372765334948
"2262" 452.2 61.8219987324914 6.28717325718914
"2263" 452.4 58.3390698363461 5.79423650996552
"2264" 452.6 53.6807911115144 5.73976453671034
"2265" 452.8 48.6836238809786 5.38540770390245
"2266" 453 46.7433523154048 5.03032812927139
"2267" 453.2 47.3546147362121 5.1889058639306
"2268" 453.4 47.4559280143409 5.94359514631034
"2269" 453.6 47.4028937859223 6.84127937172895
"2270" 453.8 47.1721748035785 8.42778070081034
"2271" 454 46.6806251975809 11.1867940435351
"2272" 454.2 46.9737639438314 14.6960437761252
"2273" 454.4 47.2570496577711 19.0888918729848
"2274" 454.6 48.9023111019425 23.8542663046807
"2275" 454.8 51.4865293741549 27.8346470988452
"2276" 455 54.9116566261897 31.3453923368685
"2277" 455.2 58.4673334910641 35.0066337510744
"2278" 455.4 62.9738721522631 37.6726958984978
"2279" 455.6 67.7290494644082 40.2151390413698
"2280" 455.8 72.8070020240847 41.3262876595362
"2281" 456 78.0463656007944 41.2516747662791
"2282" 456.2 83.1203526854974 39.6778133007163
"2283" 456.4 87.5646385300221 37.6647337653103
"2284" 456.6 91.3612999033906 34.2214173976084
"2285" 456.8 92.9346604607053 31.0578975457262
"2286" 457 93.1577233827434 27.1976159815144
"2287" 457.2 93.5068151752583 23.1102826339495
"2288" 457.4 93.2430471583964 19.3277785419838
"2289" 457.6 92.1222030145903 14.8780835377695
"2290" 457.8 89.5573186070801 11.8983608124818
"2291" 458 89.4188443148038 11.557349730282
"2292" 458.2 89.9055869108247 11.6300059027649
"2293" 458.4 88.8213513195925 11.6726562106084
"2294" 458.6 87.7766177511623 11.7881013637915
"2295" 458.8 87.0567631552744 12.2304955111603
"2296" 459 86.0715676549506 12.6516923567791
"2297" 459.2 84.6508653830644 13.6675013088403
"2298" 459.4 84.1106443347841 14.5249688777949
"2299" 459.6 82.1727526698244 15.9835266104203
"2300" 459.8 80.3417424673826 18.8703525566045
"2301" 460 78.3529623679744 21.7812335122303
"2302" 460.2 75.7130025768818 25.5647649927569
"2303" 460.4 73.9011329660131 30.1763475024666
"2304" 460.6 72.6067455379234 35.1908219310523
"2305" 460.8 73.3223385699965 40.4457205399061
"2306" 461 74.979652676765 45.001136956428
"2307" 461.2 77.0340525967458 48.072710584388
"2308" 461.4 78.0783463275322 51.5717202601065
"2309" 461.6 79.018819050416 55.6789525056347
"2310" 461.8 78.7905325114254 58.9445009872035
"2311" 462 77.306526996068 62.7842123693764
"2312" 462.2 76.2247274486863 66.9825993184185
"2313" 462.4 76.2233958418499 72.0080682473937
"2314" 462.6 76.5179148128586 76.7209693215214
"2315" 462.8 75.4387958002853 81.9457755724467
"2316" 463 75.141643411358 86.6883116310376
"2317" 463.2 74.8174092522268 91.8210117787968
"2318" 463.4 74.3003653406322 94.9163448536347
"2319" 463.6 74.4431736292348 95.5355630906773
"2320" 463.8 75.2293769781596 95.3875684089364
"2321" 464 77.9480898161495 95.4421392715533
"2322" 464.2 81.2865640106174 94.765488995567
"2323" 464.4 84.4876982910049 93.6041671828367
"2324" 464.6 88.2571268218214 91.5111341628509
"2325" 464.8 91.0357792575533 88.9112978552568
"2326" 465 93.8695213647501 84.828746777567
"2327" 465.2 95.6806447048484 81.2507419904184
"2328" 465.4 97.038985586598 77.6198555477836
"2329" 465.6 97.8886738066118 72.931860326319
"2330" 465.8 99.365010591443 69.3789862150671
"2331" 466 101.21306347508 66.3181762119264
"2332" 466.2 103.489790679967 62.6910911552069
"2333" 466.4 106.484548216329 58.5167369144224
"2334" 466.6 109.361350313622 54.8629414503104
"2335" 466.8 112.214982592526 50.6350487277479
"2336" 467 114.200512439636 46.7734141318103
"2337" 467.2 116.171176573718 45.788559503695
"2338" 467.4 117.65171132964 44.213950227174
"2339" 467.6 116.649685832094 43.3210331817103
"2340" 467.8 115.413726412517 40.8141997816992
"2341" 468 112.353402450005 37.2159324230718
"2342" 468.2 109.8388257075 33.4007772630162
"2343" 468.4 107.76992271285 29.7026005778103
"2344" 468.6 105.815352501611 26.6866321828975
"2345" 468.8 103.872133108222 22.3670148891376
"2346" 469 100.86902263552 18.8194214308325
"2347" 469.2 97.1956216355297 15.6068146712809
"2348" 469.4 94.236970284765 13.0851602547221
"2349" 469.6 91.0957321377944 10.041439693477
"2350" 469.8 87.2080706507658 7.26849410871035
"2351" 470 82.6487280706213 5.50261546207958
"2352" 470.2 80.0503058503617 4.9807895024065
"2353" 470.4 79.0710874162356 4.14883665369269
"2354" 470.6 77.8948077642336 3.15402085721688
"2355" 470.8 78.2002915285514 3.02186432879632
"2356" 471 77.640203135765 3.40320629872211
"2357" 471.2 77.195713413223 3.20644124596749
"2358" 471.4 76.0192795367944 3.58680372281034
"2359" 471.6 75.045097399241 3.95476249924238
"2360" 471.8 73.5210927673866 4.17739301943655
"2361" 472 71.9701249485568 4.80083195139945
"2362" 472.2 68.9001142976021 5.92154616209881
"2363" 472.4 65.418066573412 6.83535406331034
"2364" 472.6 60.7036618070699 8.46677890417769
"2365" 472.8 56.2905465650734 8.95217049585686
"2366" 473 50.7656455533967 10.3690935379808
"2367" 473.2 46.2126682040611 10.9671703787437
"2368" 473.4 42.4427872181808 11.1204293787649
"2369" 473.6 37.3948438256611 11.773999875077
"2370" 473.8 33.6286340538881 15.2075371099666
"2371" 474 29.8461309610191 19.4101567693216
"2372" 474.2 25.6923964846179 23.7757759773456
"2373" 474.4 23.3648140752587 29.5433579140603
"2374" 474.6 23.2301158769812 35.8840158023213
"2375" 474.8 24.6146655993105 42.0413385883749
"2376" 475 27.1580592024611 47.8987289556437
"2377" 475.2 31.0686460675944 53.2140974119389
"2378" 475.4 35.0731156046021 56.6746329863584
"2379" 475.6 40.5967031993587 59.7745527979737
"2380" 475.8 46.5184700355297 61.2026729106633
"2381" 476 52.7459206672895 60.8888075302327
"2382" 476.2 58.4275664756476 59.5963931067324
"2383" 476.4 63.6507392187196 58.0132673440113
"2384" 476.6 69.030055711961 55.3831341518937
"2385" 476.8 72.9999632615607 51.4054409229832
"2386" 477 76.6467678525963 47.4752836837349
"2387" 477.2 80.9986935993096 44.0189986024619
"2388" 477.4 85.062140573537 41.8195482951519
"2389" 477.6 89.6946579465003 39.6880523164868
"2390" 477.8 93.9797879588038 37.1275151185462
"2391" 478 96.010670590765 33.0523168458692
"2392" 478.2 97.9992271145044 28.8668950784503
"2393" 478.4 100.958831970224 24.1133319051047
"2394" 478.6 100.581391058567 19.7891929283598
"2395" 478.8 97.6985221812118 16.3960980694268
"2396" 479 93.3594709380397 13.9153429852066
"2397" 479.2 88.6743468075189 12.2028067867695
"2398" 479.4 84.2707867460644 11.6763310413103
"2399" 479.6 78.9198796612681 11.5033432213209
"2400" 479.8 74.0276674789144 11.8215603506503
"2401" 480 68.5879503529506 11.1070385184041
"2402" 480.2 62.774702543376 10.3425924861471
"2403" 480.4 56.994464245201 10.9413649009257
"2404" 480.6 50.7357875972292 12.7771824994082
"2405" 480.8 44.934893735783 15.6675312591172
"2406" 481 39.1174873759292 19.199741743962
"2407" 481.2 33.9572437087944 23.175774599577
"2408" 481.4 30.19770618312 28.3768128191475
"2409" 481.6 27.8662399107175 34.2502910674093
"2410" 481.8 27.4752824576316 40.4999938436127
"2411" 482 28.4702665471552 46.3958284342588
"2412" 482.2 31.3041457720885 51.8279636235456
"2413" 482.4 35.2918240361245 56.1801720281259
"2414" 482.6 39.6480809879576 59.6675201051675
"2415" 482.8 45.2595154443844 61.7154717568004
"2416" 483 50.8276674764344 62.9193462947503
"2417" 483.2 56.6606076255944 63.7696111233675
"2418" 483.4 62.0234426684415 64.0240782236927
"2419" 483.6 67.3534866131944 63.7226241971285
"2420" 483.8 72.4067564168972 62.002965783086
"2421" 484 77.2006050301728 60.4613970450671
"2422" 484.2 81.7556515581833 58.642300669977
"2423" 484.4 86.2708449958777 56.2501219878659
"2424" 484.6 90.8183774567403 52.7110135617968
"2425" 484.8 94.6327669687853 49.0885129306194
"2426" 485 98.4231875577762 45.5689605296285
"2427" 485.2 99.2711490944414 41.4678232642809
"2428" 485.4 101.014153863072 36.7187377430331
"2429" 485.6 101.934437214692 31.2534291317185
"2430" 485.8 101.996490869713 25.5791905417695
"2431" 486 100.296341214688 19.869134184456
"2432" 486.2 97.4257268078311 15.0738974524755
"2433" 486.4 94.2922909310252 11.5771106123584
"2434" 486.6 89.7411839735327 10.2011784402916
"2435" 486.8 84.8263542163702 9.03965857243156
"2436" 487 79.9529089255517 8.71905563139772
"2437" 487.2 74.8376489227548 9.3643167628648
"2438" 487.4 69.9458580177222 10.5258438376402
"2439" 487.6 65.2227883531013 12.2514966228549
"2440" 487.8 60.2632924029762 13.8420312683104
"2441" 488 56.3462509195756 16.2067848249978
"2442" 488.2 51.6942467687944 18.1989105485103
"2443" 488.4 46.8871158258285 21.2873496289126
"2444" 488.6 42.6285074612603 25.7215339840603
"2445" 488.8 42.3777954166158 31.2404297305961
"2446" 489 45.1188863486944 36.3462045094603
"2447" 489.2 49.7401954232767 38.8742286325692
"2448" 489.4 54.9637868620785 40.6700771284467
"2449" 489.6 60.3906112349357 41.4325536615169
"2450" 489.8 65.8255704924544 41.2840010270203
"2451" 490 71.1294216876982 41.0933508102046
"2452" 490.2 76.3953573460365 39.4951862791524
"2453" 490.4 81.6049449962356 36.9678129310162
"2454" 490.6 86.2136659490023 33.9715652943401
"2455" 490.8 89.6981513163256 29.7344491105603
"2456" 491 91.5337275194801 27.9936993062532
"2457" 491.2 93.8259636802444 28.1789667710503
"2458" 491.4 97.5498293737087 28.2302884066818
"2459" 491.6 102.124103614592 27.3899071227334
"2460" 491.8 107.27556453954 25.1916902119467
"2461" 492 108.262025219495 22.9310667454505
"2462" 492.2 107.155917681618 21.2908410456045
"2463" 492.4 106.517070909406 20.8522471991714
"2464" 492.6 105.997520769688 20.5592887970579
"2465" 492.8 105.288728145053 20.6098444776853
"2466" 493 104.732184426589 20.3914545388282
"2467" 493.2 103.625541638895 20.3262756608608
"2468" 493.4 102.177839803655 20.1232696717826
"2469" 493.6 99.8122022129944 19.7021612943103
"2470" 493.8 98.0073931604676 19.3237628853995
"2471" 494 95.4070531786162 18.7637332402113
"2472" 494.2 92.3975661087434 18.325524715443
"2473" 494.4 88.6346555733901 18.4986933333742
"2474" 494.6 85.5018536946005 18.1890310036573
"2475" 494.8 81.4892772404232 17.7597291319495
"2476" 495 77.821587912246 16.6159357336329
"2477" 495.2 73.3824839926069 16.4774973533728
"2478" 495.4 68.2114939192731 17.1610549578742
"2479" 495.6 63.5067897543687 20.1865112577163
"2480" 495.8 60.5429525364506 23.8703380179666
"2481" 496 57.9676326234537 27.169417280618
"2482" 496.2 55.5921643460277 27.4604638722103
"2483" 496.4 53.3889503384767 26.0913516525809
"2484" 496.6 50.748574921973 23.8242713902389
"2485" 496.8 49.2302887082427 21.4461430186897
"2486" 497 48.9775483293285 18.8726517822308
"2487" 497.2 48.2866451956909 15.3575821371035
"2488" 497.4 47.0478921951315 11.9898064872542
"2489" 497.6 46.806882648312 9.62153864600446
"2490" 497.8 48.6491981537595 8.89884272008942
"2491" 498 51.139779110112 7.30146670732211
"2492" 498.2 53.7549140778305 4.4470978243224
"2493" 498.4 55.1704716060753 3.3670846317036
"2494" 498.6 55.0600542542277 3.87556375307701
"2495" 498.8 55.7230803209944 4.37889546673387
"2496" 499 55.9269406808398 5.24003210465125
"2497" 499.2 56.4617548894248 6.14299465570165
"2498" 499.4 56.6584445764407 6.33509906109083
"2499" 499.6 56.792542968553 6.92321208468965
"2500" 499.8 58.0530904821989 7.20608529846765
"2501" 500 60.4805327071029 7.67154745508694
"2502" 500.2 63.0888491719168 7.94810279939197
"2503" 500.4 66.2900500968872 8.66221216868148
"2504" 500.6 70.1569796900227 9.32923264951686
"2505" 500.8 74.9788622577338 9.90825492015883
"2506" 501 79.3028454935573 10.056980901898
"2507" 501.2 82.0856326842061 9.06100446960446
"2508" 501.4 85.3129331319002 7.95372754026227
"2509" 501.6 87.3577001844953 7.34016818988978
"2510" 501.8 87.2853840410774 7.63817745489525
"2511" 502 87.3388492407152 8.0058664748747
"2512" 502.2 86.7009234955019 8.3412488382443
"2513" 502.4 86.6797543841886 8.5637494367815
"2514" 502.6 86.5492676799658 8.8591008300532
"2515" 502.8 86.2186713102701 8.78955529612587
"2516" 503 85.9199554045297 8.88490081792799
"2517" 503.2 85.7746312197944 8.31003764034065
"2518" 503.4 86.0423842114954 8.46521093517632
"2519" 503.6 85.9369564710131 8.25261377068534
"2520" 503.8 85.8653166489733 8.28898814756297
"2521" 504 85.8749820150419 8.6831996268252
"2522" 504.2 85.8465050646117 8.88345970784881
"2523" 504.4 85.7470347511013 8.94807851306282
"2524" 504.6 85.3013960541179 9.4132117729574
"2525" 504.8 85.2187338935699 9.60162662216748
"2526" 505 84.4826147309825 10.2270651351816
"2527" 505.2 83.5709429608247 10.3830875902497
"2528" 505.4 83.1154285573795 10.7493354497784
"2529" 505.6 82.6216764784954 10.7819454411969
"2530" 505.8 81.93528614749 10.7914957183864
"2531" 506 81.081603510454 11.8836853183635
"2532" 506.2 79.9853174880987 13.2673729599951
"2533" 506.4 78.6718283402786 15.7475792698998
"2534" 506.6 77.2785299704914 18.6868686745225
"2535" 506.8 75.6053325063984 22.8882758973401
"2536" 507 73.952117153927 27.5096016084532
"2537" 507.2 74.0308681411207 32.5394667265525
"2538" 507.4 74.937218927376 37.8129269381063
"2539" 507.6 77.4445744255444 42.5375592760603
"2540" 507.8 79.7351939781439 46.7257959372132
"2541" 508 82.6362676171373 51.3432236023961
"2542" 508.2 86.4902747795512 55.3690748896887
"2543" 508.4 90.9398886848652 59.4626587465935
"2544" 508.6 95.6672335217111 61.3246548726992
"2545" 508.8 100.01958492561 62.4731947322812
"2546" 509 102.22378372996 64.1580379993287
"2547" 509.2 106.876913878232 66.3761860394354
"2548" 509.4 112.333459485952 67.6694040929419
"2549" 509.6 117.337400767589 66.6485318259001
"2550" 509.8 119.572219065884 64.1411015089443
"2551" 510 120.989492814567 60.4011117634194
"2552" 510.2 121.168788886643 55.4346092314364
"2553" 510.4 120.83881341816 50.7818981581016
"2554" 510.6 118.750977725223 45.9507049748902
"2555" 510.8 116.929269100667 41.3796761786239
"2556" 511 113.429383198603 37.3555134655194
"2557" 511.2 109.143491316096 33.9294416978764
"2558" 511.4 104.573148401901 31.371711061155
"2559" 511.6 100.732147648672 28.6990468111573
"2560" 511.8 96.7464805467847 26.1027887498929
"2561" 512 93.1426139641381 23.5996254895916
"2562" 512.2 89.9316629129231 21.8628162091915
"2563" 512.4 88.0359071510368 19.7369051482194
"2564" 512.6 86.3487083277631 16.4735162867791
"2565" 512.8 86.7633581208562 13.8275845111866
"2566" 513 86.7446235746381 10.1356582695291
"2567" 513.2 84.8318871495885 8.02311699057505
"2568" 513.4 81.8732357988238 7.44609651486916
"2569" 513.6 77.7652657755131 6.86720259606034
"2570" 513.8 73.1852149174248 5.65695835156034
"2571" 514 68.3656960359418 4.97405875985771
"2572" 514.2 63.2074621479194 3.94509971624784
"2573" 514.4 57.9759860000911 3.49090814068397
"2574" 514.6 53.3767900033188 2.72767013204205
"2575" 514.8 53.9465646176833 2.98050202527331
"2576" 515 54.0039554090251 3.50350756023342
"2577" 515.2 53.8907477291316 4.23266234043825
"2578" 515.4 54.1129290042489 5.34426366637853
"2579" 515.6 53.8523944317599 6.80460375582758
"2580" 515.8 52.4629451357607 9.18999839471484
"2581" 516 51.6851972774372 12.9457225609175
"2582" 516.2 51.3056270388281 17.6151877774789
"2583" 516.4 49.590857039033 22.1820038670717
"2584" 516.6 48.7702327091467 26.7725355648103
"2585" 516.8 47.6007561611047 31.6332805976207
"2586" 517 46.4605202501047 35.7538218003103
"2587" 517.2 44.3502828827611 40.5056228866103
"2588" 517.4 42.4414435058277 44.883734521977
"2589" 517.6 40.9100375299592 49.8693715022115
"2590" 517.8 40.1081133727724 55.0645321631016
"2591" 518 39.5743922726209 60.1120996235553
"2592" 518.2 38.8994500353925 65.7676409440393
"2593" 518.4 39.0735047383178 71.0324712924692
"2594" 518.6 38.3876936874244 76.0855297336004
"2595" 518.8 38.9704927712804 81.944314382329
"2596" 519 40.3241584864642 86.7030613803387
"2597" 519.2 40.546468632634 91.876945662933
"2598" 519.4 42.0056967856307 95.6834954081013
"2599" 519.6 46.059747676426 98.4417916837051
"2600" 519.8 51.2768389799462 100.632695354855
"2601" 520 57.1824512254754 102.039404255198
"2602" 520.2 62.7905248525378 102.825140699275
"2603" 520.4 68.6044120921628 102.746372320652
"2604" 520.6 73.6742660594548 102.43383289599
"2605" 520.8 77.6169552232988 102.25355818231
"2606" 521 82.7887882336322 101.971225243337
"2607" 521.2 87.8147114252303 99.8004045315155
"2608" 521.4 92.6369785527596 98.7707134182756
"2609" 521.6 97.7308512344493 96.1927542154431
"2610" 521.8 102.100073796069 93.3010201799121
"2611" 522 106.835137993562 89.8985239258448
"2612" 522.2 109.49953982411 84.7972097581788
"2613" 522.4 111.012954393803 79.7513235475017
"2614" 522.6 111.243419145433 73.6783468538381
"2615" 522.8 110.471894393352 68.3035859616555
"2616" 523 109.785194163134 62.8717099893371
"2617" 523.2 108.418415242146 57.7344740247428
"2618" 523.4 106.428994628659 52.5664040076887
"2619" 523.6 104.128281035989 47.6014759833103
"2620" 523.8 100.901997781514 43.0617206421608
"2621" 524 98.3949981071112 39.8291726642806
"2622" 524.2 94.9730123215302 36.842681070933
"2623" 524.4 93.6833382119156 33.5070525808558
"2624" 524.6 93.3584669567344 30.5676067273003
"2625" 524.8 92.5622981916732 27.5311097084922
"2626" 525 92.6437607530756 24.6108164044041
"2627" 525.2 94.771043829554 21.0471493312142
"2628" 525.4 96.331129049412 17.1992413087809
"2629" 525.6 95.6920036038232 13.3226551957719
"2630" 525.8 92.4446386730297 10.9606757759868
"2631" 526 88.8607713499982 9.3275790532618
"2632" 526.2 85.0797399743702 9.25198212409822
"2633" 526.4 80.4173323363658 8.82946219549401
"2634" 526.6 75.5810255982127 8.84506147684095
"2635" 526.8 70.7634446473702 8.67291789228004
"2636" 527 64.7022442024474 8.4121814194634
"2637" 527.2 59.3947983205131 10.2073174682166
"2638" 527.4 54.3088536562889 11.3739449721235
"2639" 527.6 49.1020250535247 12.4578725640744
"2640" 527.8 43.6121148325875 13.3632050517931
"2641" 528 38.1462824499234 15.2146002926329
"2642" 528.2 32.6617068493428 17.8405631864716
"2643" 528.4 28.0738541705135 21.4413058916699
"2644" 528.6 23.5934877607065 24.9183209877829
"2645" 528.8 20.4153262850699 29.5609071055756
"2646" 529 17.4463007681492 34.6237125736974
"2647" 529.2 15.0089015914168 41.065377098943
"2648" 529.4 13.0348196910801 47.4194843675961
"2649" 529.6 11.8648741292095 53.9183019506311
"2650" 529.8 12.0012556605024 59.770433948036
"2651" 530 13.1197203736308 65.8524224417558
"2652" 530.2 15.3614198938032 71.2460521732484
"2653" 530.4 18.8260049979566 76.368447996959
"2654" 530.6 23.2983717571365 80.5898509580472
"2655" 530.8 27.935876695958 83.4779795298376
"2656" 531 33.5086824344971 86.5048891230131
"2657" 531.2 40.1686189116593 87.5963469480671
"2658" 531.4 45.9607963861246 87.4530041892443
"2659" 531.6 51.6433433799104 86.9116649775961
"2660" 531.8 57.5956463200712 85.1884318663014
"2661" 532 63.0582493190972 81.6507715651727
"2662" 532.2 66.984843970582 77.6349242119829
"2663" 532.4 70.9124047596489 74.3021277124467
"2664" 532.6 75.0034329979035 70.0668519209285
"2665" 532.8 77.6183491176863 65.4504266617968
"2666" 533 79.4252269343769 60.339652247087
"2667" 533.2 81.1466865340156 55.4692885161277
"2668" 533.4 80.5259262326515 50.3713883744818
"2669" 533.6 79.101303335834 45.1494542935678
"2670" 533.8 77.7237558985985 39.7253666677743
"2671" 534 77.6493075057841 35.4267997526918
"2672" 534.2 79.2143155790756 31.7488688069978
"2673" 534.4 80.9990853521821 28.2700665741165
"2674" 534.6 81.3734307710553 24.1388003782669
"2675" 534.8 82.5343231297183 19.5609199751582
"2676" 535 82.112798329988 16.4268992811813
"2677" 535.2 78.6948826150815 14.6202706626371
"2678" 535.4 74.3960270246069 12.5919763578728
"2679" 535.6 68.824659680855 10.8270368346437
"2680" 535.8 63.4648070583881 9.23195615274784
"2681" 536 58.8797334219733 7.3516355415735
"2682" 536.2 54.3698003318865 6.61241433406034
"2683" 536.4 50.1510359173607 8.73398707592481
"2684" 536.6 45.5687933864455 13.2672763517057
"2685" 536.8 42.2138762208967 17.1919178493785
"2686" 537 38.5919755130911 22.1170500412884
"2687" 537.2 35.896955373484 26.9548409591724
"2688" 537.4 34.2755209414042 32.6404335256274
"2689" 537.6 33.9244526107003 38.5145275568045
"2690" 537.8 35.28063345574 44.2823049832343
"2691" 538 37.5416557236483 49.761450631389
"2692" 538.2 41.864212967647 54.5531725633524
"2693" 538.4 46.1811869432186 58.0902594356437
"2694" 538.6 51.6453257561112 60.9513718496866
"2695" 538.8 55.7998131778982 63.0546244398952
"2696" 539 61.0210784198826 64.9120902544868
"2697" 539.2 66.0687523374971 65.7775197008509
"2698" 539.4 71.4583358927944 66.2454868720179
"2699" 539.6 76.7119462117009 65.6747741943384
"2700" 539.8 82.0152864457289 65.3640277626468
"2701" 540 87.4539094744642 64.211988101716
"2702" 540.2 91.917425953023 63.5111830290532
"2703" 540.4 96.5156302550146 62.0402566656406
"2704" 540.6 99.3008236832126 57.5069487327922
"2705" 540.8 99.9678882700732 52.7682879502142
"2706" 541 98.7845556340869 47.734879271433
"2707" 541.2 97.3553443827555 42.915103533223
"2708" 541.4 94.6468959046162 38.4139626149539
"2709" 541.6 92.4998027040315 33.9374704273928
"2710" 541.8 90.8151979057229 28.8979376483307
"2711" 542 88.0538486568538 24.3186218830232
"2712" 542.2 85.0891560639418 20.1004355775419
"2713" 542.4 81.0243150619207 15.8843603368682
"2714" 542.6 77.5980677212559 12.2900277685315
"2715" 542.8 75.0518066426126 8.68835960512853
"2716" 543 72.3539667403785 6.12901036667668
"2717" 543.2 70.1043057484819 7.24938498906034
"2718" 543.4 66.4048413620699 9.67962302890218
"2719" 543.6 63.0846033955207 12.834947137984
"2720" 543.8 60.1606923256413 17.104880950045
"2721" 544 58.2396009807102 21.6130732593103
"2722" 544.2 56.6043324165502 26.4792327980894
"2723" 544.4 57.037191286622 31.5849586858621
"2724" 544.6 58.6868763161815 36.8839310269232
"2725" 544.8 61.3372728064954 40.1981696281866
"2726" 545 63.875959043552 43.8607210457649
"2727" 545.2 68.3682965739844 46.8027147819403
"2728" 545.4 72.6317825584837 48.8556279137375
"2729" 545.6 76.993936635636 50.5189277160133
"2730" 545.8 81.6392772469982 51.5346151734074
"2731" 546 86.799033641423 50.3349900513389
"2732" 546.2 91.8440489558131 50.0124396774692
"2733" 546.4 95.7797488642515 48.2457263029389
"2734" 546.6 98.2708139979924 48.2939450716173
"2735" 546.8 99.7647864622399 49.292916871142
"2736" 547 100.821138231213 51.6630325052831
"2737" 547.2 103.111975834222 54.2062826114285
"2738" 547.4 106.641290804281 56.822056600013
"2739" 547.6 110.686452058952 60.0257562329419
"2740" 547.8 115.075753047803 62.2370142295336
"2741" 548 120.023939509461 62.6516770706159
"2742" 548.2 124.160311183955 61.172363277605
"2743" 548.4 125.388779635687 60.3841120920425
"2744" 548.6 124.949403015847 59.6536312713367
"2745" 548.8 124.637405691534 58.6654956798229
"2746" 549 124.368021468686 57.1629219775536
"2747" 549.2 123.438150171743 54.5428228647206
"2748" 549.4 122.312857523394 51.682519275519
"2749" 549.6 121.184758577273 49.300421242949
"2750" 549.8 119.8036832112 47.0973905856465
"2751" 550 118.260888749812 44.6470399191625
"2752" 550.2 116.968472508713 42.199276211986
"2753" 550.4 114.870987550134 39.1794382953654
"2754" 550.6 112.35616688674 36.0602563316347
"2755" 550.8 109.494884772945 33.0533065893953
"2756" 551 106.052663154832 29.7759122947066
"2757" 551.2 102.930267891112 26.5635853779832
"2758" 551.4 100.713531552166 22.5703491579675
"2759" 551.6 97.2642410860869 19.7634546969613
"2760" 551.8 93.0738971891112 17.6777298066371
"2761" 552 89.0438299428562 16.7786629890939
"2762" 552.2 85.5251238152331 15.8608382626267
"2763" 552.4 81.9580082399194 14.7696197846541
"2764" 552.6 77.3761194022138 14.4091406256652
"2765" 552.8 73.7469814489234 14.2077757089232
"2766" 553 70.2300817711207 13.2251754760998
"2767" 553.2 65.5473212569506 11.9629678360603
"2768" 553.4 60.5252575488862 12.8150785796369
"2769" 553.6 55.7305166421531 13.7451009512451
"2770" 553.8 51.5634670227299 16.6570306146007
"2771" 554 47.3192990535391 19.6005170408529
"2772" 554.2 44.3857467127462 23.9844459387682
"2773" 554.4 41.7130512580118 25.5761385084625
"2774" 554.6 38.7339829159263 25.7918807432115
"2775" 554.8 35.4374655735665 24.1287042005762
"2776" 555 33.1308606116808 22.3600661183558
"2777" 555.2 31.5116440894461 20.2518168707598
"2778" 555.4 32.0112980279742 19.6033950579171
"2779" 555.6 32.9684212385505 19.599624554725
"2780" 555.8 32.972170986682 20.6726469214789
"2781" 556 32.2504486310303 22.8970343324227
"2782" 556.2 31.2460160981944 27.2064249874515
"2783" 556.4 31.7002335310536 31.7998854381622
"2784" 556.6 32.2873399783607 36.9187874078887
"2785" 556.8 34.9377364245335 41.4034745663973
"2786" 557 38.3826554357246 45.6105723546592
"2787" 557.2 42.7579792802595 49.0191060224615
"2788" 557.4 48.0877228132611 50.7013998376437
"2789" 557.6 52.8655095073046 51.8951781740552
"2790" 557.8 57.7360628380868 52.8979470712066
"2791" 558 62.8301956192149 53.6020967332169
"2792" 558.2 67.7447235221063 54.270383428136
"2793" 558.4 72.4300463704076 54.2644294008952
"2794" 558.6 76.7384479381767 54.2409583401339
"2795" 558.8 81.5608260642544 53.5711649619704
"2796" 559 86.8551752935733 52.9961274537334
"2797" 559.2 91.4852831395794 51.3161459713477
"2798" 559.4 95.8188900287383 51.0518329145066
"2799" 559.6 98.1685560256413 51.442799014994
"2800" 559.8 99.7706751026555 50.3829145101437
"2801" 560 102.791068530482 47.5366414702121
"2802" 560.2 104.935527698644 43.1133694743634
"2803" 560.4 106.518727025471 38.3953765754574
"2804" 560.6 106.628279103194 32.8528754458246
"2805" 560.8 105.371038592177 27.6080911887221
"2806" 561 103.135281903941 22.5535416969868
"2807" 561.2 99.8526509486751 19.2288161286681
"2808" 561.4 95.6855266354281 16.3684713118054
"2809" 561.6 91.706838965912 13.9731722855162
"2810" 561.8 88.6678580238809 11.0589594833873
"2811" 562 85.0015461009985 9.88631350674911
"2812" 562.2 80.2431723140208 9.41208063749902
"2813" 562.4 75.4064996934679 8.91915806323891
"2814" 562.6 71.018244839426 8.29703409267876
"2815" 562.8 66.4233156693105 7.17233208724583
"2816" 563 60.8203107451131 6.07798895483782
"2817" 563.2 55.4995046521709 5.69630065672211
"2818" 563.4 50.3170787204437 5.3628764452584
"2819" 563.6 46.9925332592388 5.04239962701405
"2820" 563.8 47.4638062874031 4.99644747670165
"2821" 564 47.5504626044285 6.15799014726156
"2822" 564.2 47.1586417005944 8.15176008364368
"2823" 564.4 46.3342741720103 10.9771109813899
"2824" 564.6 44.5839951936968 15.3443498619323
"2825" 564.8 44.5470209052082 20.2732384332759
"2826" 565 44.8754550311872 25.2347064120246
"2827" 565.2 46.0824974813238 29.9401531632633
"2828" 565.4 46.6387429706257 35.0447123000453
"2829" 565.6 48.9232083339223 39.900056366229
"2830" 565.8 51.8842860872944 44.0185160489353
"2831" 566 55.7819552471179 46.9645053283104
"2832" 566.2 60.283278712765 48.1035587348986
"2833" 566.4 65.0421569216558 48.6609915282608
"2834" 566.6 69.8853371772894 48.7972149554688
"2835" 566.8 75.4284642297746 48.1350177398747
"2836" 567 79.7798652817271 46.1241940411373
"2837" 567.2 83.495354613634 43.1775345096217
"2838" 567.4 86.1863830765444 39.3578017663003
"2839" 567.6 89.1618026024709 36.338336048428
"2840" 567.8 92.6048679023532 34.6859592316339
"2841" 568 94.1110226579944 35.3869267030303
"2842" 568.2 94.7921831956767 35.5439961727809
"2843" 568.4 97.6584232699944 36.0268092238818
"2844" 568.6 101.861007056252 37.0605216011389
"2845" 568.8 105.93743028653 37.1064477206339
"2846" 569 111.238681698035 36.9885649161565
"2847" 569.2 115.160530884065 35.8123542388779
"2848" 569.4 118.204169065643 34.086116812674
"2849" 569.6 118.077476186643 34.3061612207649
"2850" 569.8 117.333827378694 34.6072746213103
"2851" 570 116.935103374596 35.4329328099613
"2852" 570.2 116.36553180348 35.8448176081675
"2853" 570.4 116.124614233572 35.7148958158381
"2854" 570.6 115.963734387223 35.0185756728246
"2855" 570.8 115.425414185758 34.5371494115856
"2856" 571 115.425545769153 34.2827801366877
"2857" 571.2 114.780326590849 34.0427666830259
"2858" 571.4 114.533914752794 33.7264352012532
"2859" 571.6 114.047504592348 33.6791173811675
"2860" 571.8 113.418313568267 33.2837911492548
"2861" 572 113.012437884804 32.8646631596498
"2862" 572.2 112.098332957439 32.3248956575066
"2863" 572.4 111.235415195113 31.671572699859
"2864" 572.6 110.757097305848 31.2950272153103
"2865" 572.8 109.545083838209 30.4032682983103
"2866" 573 107.502459968294 29.2866962089574
"2867" 573.2 105.226293244124 27.9914376628734
"2868" 573.4 102.868329661183 26.8411799752035
"2869" 573.6 99.7497338429528 26.0176307390331
"2870" 573.8 96.8267217819709 25.5697850927221
"2871" 574 93.4637134741552 25.5333978060629
"2872" 574.2 90.6639421216107 25.0410153353001
"2873" 574.4 88.5853845765779 23.5397453229908
"2874" 574.6 85.0713564628964 22.6816240315756
"2875" 574.8 80.7096116529646 21.7228490530444
"2876" 575 76.7344812730847 21.0993872472136
"2877" 575.2 73.9077315534611 18.9339360800982
"2878" 575.4 70.9871967490131 15.8365456317791
"2879" 575.6 68.4367107286444 12.5973906084403
"2880" 575.8 67.35273398223 9.80704290129054
"2881" 576 66.1409981296162 9.17511755840935
"2882" 576.2 63.8494539482367 10.4342382640603
"2883" 576.4 60.2992271104744 12.4330521794503
"2884" 576.6 57.504597847188 16.2015332052359
"2885" 576.8 54.333913786201 20.2859344001016
"2886" 577 51.6553750900103 24.0929158320717
"2887" 577.2 49.3187552875444 26.8116224004581
"2888" 577.4 48.498130957658 28.4532694976626
"2889" 577.6 50.1035472880166 29.6105937054215
"2890" 577.8 53.1718024701319 32.0944253873353
"2891" 578 57.3025182125277 34.2802963517437
"2892" 578.2 62.0190202925746 34.4854802323323
"2893" 578.4 67.0461186719683 34.3871043296908
"2894" 578.6 72.3689409606069 33.2975037119666
"2895" 578.8 77.0205619676009 32.4497933705039
"2896" 579 81.538506552805 32.7288888174167
"2897" 579.2 86.3921052514254 32.5776263788734
"2898" 579.4 91.6332170790065 32.9588717747346
"2899" 579.6 94.4121045586767 32.4453212805162
"2900" 579.8 96.418028271634 30.7169463001122
"2901" 580 99.9937543386293 27.9951481715434
"2902" 580.2 104.457050008936 24.933733485282
"2903" 580.4 105.756778279766 21.4991535075507
"2904" 580.6 105.218913076416 21.4386793518249
"2905" 580.8 104.771323476709 21.8314631981675
"2906" 581 104.323959209853 22.1825999626045
"2907" 581.2 103.84176668565 22.1238747268777
"2908" 581.4 103.896319930576 22.4156562846103
"2909" 581.6 103.578499965933 23.163035186477
"2910" 581.8 103.090918304247 23.0985369000273
"2911" 582 102.565742785124 23.5128536983006
"2912" 582.2 101.991319731794 23.9211551621339
"2913" 582.4 100.929633405774 24.2692408906604
"2914" 582.6 99.938149839765 24.490681865428
"2915" 582.8 98.6173530609497 24.9191364841938
"2916" 583 96.7335652532944 25.5184995877791
"2917" 583.2 94.5616873275801 26.0588684431879
"2918" 583.4 92.2513247614005 27.3226465850376
"2919" 583.6 89.866065959265 28.9607171090456
"2920" 583.8 86.4469815479528 31.3681842410331
"2921" 584 82.3209833382544 33.3613600201303
"2922" 584.2 78.7330410049744 35.2493410415503
"2923" 584.4 75.5490791611243 35.8483823923928
"2924" 584.6 71.0860939287222 37.0343298180939
"2925" 584.8 67.2052559447644 38.7768845289403
"2926" 585 62.8343516192644 39.4839219559903
"2927" 585.2 59.1437880539944 40.8406694511403
"2928" 585.4 54.9629230469944 42.5244846152472
"2929" 585.6 50.7586685854098 43.7040555360136
"2930" 585.8 46.2997215686467 44.7698518897194
"2931" 586 43.4118738328493 44.9891963300576
"2932" 586.2 43.2489829884208 45.8837551180686
"2933" 586.4 41.825460763899 49.3435166583801
"2934" 586.6 41.8161613592631 54.1622737298103
"2935" 586.8 41.8795077987631 58.8320648442791
"2936" 587 43.0330608589762 63.9696916027043
"2937" 587.2 43.4078153526906 69.3678449129424
"2938" 587.4 44.1485679460003 74.6914632518398
"2939" 587.6 45.4176210531028 79.7119405914412
"2940" 587.8 46.0662933732164 84.3050107532553
"2941" 588 48.232075911758 89.0161498429467
"2942" 588.2 51.2267164100068 93.635852541921
"2943" 588.4 56.1732769134409 97.7398523339483
"2944" 588.6 61.3218038955857 99.6813045111625
"2945" 588.8 66.3139382007681 101.797621292416
"2946" 589 70.1654188199226 101.319334554977
"2947" 589.2 73.3957278831661 99.0709596706909
"2948" 589.4 76.3152699797678 95.3032500618236
"2949" 589.6 79.3397847200398 90.5830976542467
"2950" 589.8 81.1142991965789 85.7076963060517
"2951" 590 83.4089500278475 81.4635124321245
"2952" 590.2 84.7541142678494 76.5105936923471
"2953" 590.4 85.5423609416277 71.5798824181992
"2954" 590.6 85.9911608675398 66.7175444040922
"2955" 590.8 86.4841113421944 61.6330295548818
"2956" 591 84.7467455977189 56.6620830928292
"2957" 591.2 83.6983440377361 52.0169813004948
"2958" 591.4 81.7350775009098 47.7080460736661
"2959" 591.6 82.4153503372186 43.864581473977
"2960" 591.8 84.2342465127449 42.2433545131321
"2961" 592 85.6106757293238 41.0369313506045
"2962" 592.2 86.2149812264157 38.6962551755434
"2963" 592.4 87.3043803438901 34.4446438157784
"2964" 592.6 88.1893974935344 30.5179230162104
"2965" 592.8 89.485987322265 28.7771196849574
"2966" 593 88.6458919407102 27.3538550994261
"2967" 593.2 86.5056491316244 25.2667369363903
"2968" 593.4 83.3749190410885 22.070193376428
"2969" 593.6 79.7369237049506 18.7347621120291
"2970" 593.8 76.3760880531617 16.2001226319226
"2971" 594 71.9547651329576 13.0646670811879
"2972" 594.2 67.4619750785128 10.6707831917667
"2973" 594.4 63.6331874839709 7.60346573551623
"2974" 594.6 59.8659374642944 5.94359514631034
"2975" 594.8 57.7961614084574 7.79219476462556
"2976" 595 55.2358886135671 10.7035031318558
"2977" 595.2 52.8466128490603 15.3070637748103
"2978" 595.4 50.5137672374061 19.9359669935574
"2979" 595.6 48.6624567108642 25.3593495069731
"2980" 595.8 48.4635783542944 30.6039140546353
"2981" 596 49.5121482410767 36.0056125533456
"2982" 596.2 52.4296163055987 40.7014221270821
"2983" 596.4 55.2953958749156 45.0188495094013
"2984" 596.6 59.5688857140177 48.8407858790579
"2985" 596.8 64.1691050030023 50.5264956841915
"2986" 597 69.2509561163713 51.871629258945
"2987" 597.2 74.4700066164515 51.3177447761961
"2988" 597.4 79.6371978833321 50.4750549193575
"2989" 597.6 84.0511299790585 48.0088968362254
"2990" 597.8 88.2950885914386 44.84902778757
"2991" 598 90.8385455934244 40.0610173694203
"2992" 598.2 92.7201606358637 35.7008460230628
"2993" 598.4 92.1842566696107 31.7409066738103
"2994" 598.6 90.0511622782842 27.9034834624634
"2995" 598.8 86.1293712809944 24.3724301367703
"2996" 599 82.3254822282434 20.9969016461063
"2997" 599.2 78.0770790260065 17.6175300597649
"2998" 599.4 73.4220755172944 15.2658480265456
"2999" 599.6 69.5856567750756 12.0903619670603
"3000" 599.8 65.9644719579762 9.27128426515883
"3001" 600 62.0386550335367 6.64097951291859
"3002" 600.2 58.6389444731096 5.22077192476686
"3003" 600.4 58.5356622347944 5.53838971758745
"3004" 600.6 57.1477346277719 7.7986827168272
"3005" 600.8 54.3421279398944 11.149768633177
"3006" 601 52.3530497395944 15.634042044377
"3007" 601.2 50.213250700484 20.3962396632069
"3008" 601.4 49.1664948697101 25.3658280821417
"3009" 601.6 48.4265577078334 30.447938967622
"3010" 601.8 49.0291170491076 35.1045721929248
"3011" 602 51.1576651636179 40.6772302748398
"3012" 602.2 52.76003428698 45.9506056465371
"3013" 602.4 55.9202696336558 49.4972520119539
"3014" 602.6 58.6288187634709 52.6148097267809
"3015" 602.8 62.6426230623777 55.9387141120881
"3016" 603 67.4382733860636 59.7394417917623
"3017" 603.2 72.3332338873982 62.1712783428669
"3018" 603.4 76.3000583497133 63.7977460434185
"3019" 603.6 81.1861976114831 64.3562078726594
"3020" 603.8 86.3508401790925 64.8364319753296
"3021" 604 92.7140543846434 64.3201529299236
"3022" 604.2 96.1049736613329 64.2227352481084
"3023" 604.4 97.8430328936801 64.2755478150532
"3024" 604.6 100.245773398906 61.1158700468937
"3025" 604.8 101.512443895574 57.2752486648425
"3026" 605 101.285628555308 53.3449272725066
"3027" 605.2 99.4623822636002 50.2359371389414
"3028" 605.4 97.0456481708311 46.640760610081
"3029" 605.6 95.603887082211 43.1780686569215
"3030" 605.8 93.7132316184934 39.6535664123783
"3031" 606 91.0945139370348 35.8824408748777
"3032" 606.2 90.7671224828881 31.8483954718416
"3033" 606.4 90.5602261543923 28.3623355191969
"3034" 606.6 87.836269887158 24.8056473907346
"3035" 606.8 84.0901330428862 22.3930373266573
"3036" 607 79.9616638303826 19.2150660875456
"3037" 607.2 76.4221628920144 15.5363732106103
"3038" 607.4 72.2679033896044 12.3604375247803
"3039" 607.6 67.724161242681 9.49355737407323
"3040" 607.8 63.9019210106558 7.46475675013212
"3041" 608 63.2682542955041 5.07238366979422
"3042" 608.2 64.3041473817631 5.13543862777909
"3043" 608.4 64.8386329650444 6.03914074456034
"3044" 608.6 63.1249096070816 7.42353547665077
"3045" 608.8 61.2806746131277 8.71152217440126
"3046" 609 57.9771793396107 10.872968051943
"3047" 609.2 54.4828672033053 13.5041598773973
"3048" 609.4 50.1962897876767 15.9972402139339
"3049" 609.6 46.5631851692944 18.9123176821103
"3050" 609.8 42.2665490832082 21.2528553716552
"3051" 610 38.9261105785856 24.0111627802224
"3052" 610.2 34.2279057684762 26.5119566604922
"3053" 610.4 30.7481548506076 30.2394758441675
"3054" 610.6 27.2795325246483 34.1563852812542
"3055" 610.8 24.0794222427611 38.896210364977
"3056" 611 22.2579481636381 43.9030651177166
"3057" 611.2 20.4403804482844 48.2970479385703
"3058" 611.4 19.5178752993373 52.7627582049675
"3059" 611.6 18.6453335873887 58.0862533308952
"3060" 611.8 18.7432388391658 63.7841704526246
"3061" 612 19.9739696637372 69.0546476437104
"3062" 612.2 21.7565010250961 74.3278860868966
"3063" 612.4 23.9722611826069 78.9711432944621
"3064" 612.6 27.5542080276528 83.648378147859
"3065" 612.8 31.9140526178029 87.1249653204205
"3066" 613 37.1372349716944 90.0445679186558
"3067" 613.2 41.6372987632192 92.1916765966909
"3068" 613.4 46.9554681661981 93.5895885208149
"3069" 613.6 52.7722879937398 93.6197104859013
"3070" 613.8 58.2637094169409 93.0054032068707
"3071" 614 63.3359146502388 92.6034527590603
"3072" 614.2 68.8772564215307 91.5420280221376
"3073" 614.4 73.2510961894404 90.3382610978944
"3074" 614.6 78.0634862601187 88.9907962198239
"3075" 614.8 81.2312089314008 88.8161878752359
"3076" 615 80.7292736266767 88.0153905999574
"3077" 615.2 81.2998387335144 88.6427692262704
"3078" 615.4 82.8772201609248 90.6817399873017
"3079" 615.6 83.1559346583212 90.8290345058461
"3080" 615.8 83.2133805848755 90.8225172385266
"3081" 616 83.4220955583632 90.1183906394388
"3082" 616.2 83.3007860561628 89.6515966447051
"3083" 616.4 83.4474830739523 88.7397228649156
"3084" 616.6 83.3349215590513 87.9620404404021
"3085" 616.8 83.3799095694104 86.3861641872211
"3086" 617 83.2590466511886 83.879404672695
"3087" 617.2 82.6937445734579 80.5370259445533
"3088" 617.4 81.6364032393809 76.4819704697238
"3089" 617.6 79.7573006272898 72.8535640052003
"3090" 617.8 76.8463024969333 69.3186365929492
"3091" 618 73.4878123884736 66.1084780896217
"3092" 618.2 68.986014854023 63.7659712910532
"3093" 618.4 64.8983248022655 61.8928925830892
"3094" 618.6 61.3181247094359 60.2856048377821
"3095" 618.8 58.4112728626853 58.4241864759922
"3096" 619 57.1122304766179 55.2114018674574
"3097" 619.2 56.0907333102463 51.8275312905219
"3098" 619.4 55.4167816547062 48.0323678969868
"3099" 619.6 55.9573968415367 43.9451330894547
"3100" 619.8 55.4413263748705 39.8872074637343
"3101" 620 54.3801358035944 36.0383353595437
"3102" 620.2 52.5869896138409 33.0429931987987
"3103" 620.4 49.711426891433 29.8046693695152
"3104" 620.6 47.1556606916767 26.6623771103574
"3105" 620.8 45.2552675066767 23.1822692023339
"3106" 621 44.190011240709 19.180156074603
"3107" 621.2 43.0463398987003 15.0440323631574
"3108" 621.4 42.9026659153301 11.5671360718818
"3109" 621.6 44.7621307189648 10.8381355657535
"3110" 621.8 46.8854257528379 10.7914957183864
"3111" 622 49.0422374027607 10.7401988876699
"3112" 622.2 52.6574005875558 8.91853763727625
"3113" 622.4 56.8018203626371 6.4631914334227
"3114" 622.6 59.2574277272793 4.87425653155277
"3115" 622.8 59.9728345809506 4.47856263981034
"3116" 623 61.2160084561381 2.75077973812284
"3117" 623.2 61.1661074552201 3.41589377478559
"3118" 623.4 60.9812187173096 3.71612806791641
"3119" 623.6 60.8841481286786 3.92406292224719
"3120" 623.8 61.0771981710974 4.63490998240126
"3121" 624 60.8820660652536 5.18313018064708
"3122" 624.2 61.026390324071 5.92733206575715
"3123" 624.4 61.7070710768589 6.92576280143938
"3124" 624.6 61.9337910388637 7.07879037304302
"3125" 624.8 63.0658924535823 7.68464826997702
"3126" 625 65.2921665159327 8.15943987168268
"3127" 625.2 66.9239977533844 8.40484975723034
"3128" 625.4 69.2578806259523 9.00507726286824
"3129" 625.6 72.7178121605003 8.94859788342799
"3130" 625.8 76.1142991960444 7.93094358991035
"3131" 626 77.8436569943944 7.0501041698532
"3132" 626.2 77.5240806710393 8.11189525353483
"3133" 626.4 77.94446045899 9.6823359473973
"3134" 626.6 77.8869777852783 11.2201778625684
"3135" 626.8 78.510007626071 13.0058378765337
"3136" 627 79.1199210491628 15.0797658252893
"3137" 627.2 80.3618801340072 17.8400385709699
"3138" 627.4 81.9143767637331 21.1567942799124
"3139" 627.6 84.5259879999593 23.1890831273516
"3140" 627.8 88.4883109506331 24.2883500103103
"3141" 628 90.5669832856413 24.6510333016267
"3142" 628.2 92.9638057108046 24.0192624070756
"3143" 628.4 95.3405585982701 22.7410678949608
"3144" 628.6 98.3738075265614 21.4164162998055
"3145" 628.8 100.960556308474 20.8004718606016
"3146" 629 102.216809810015 19.4006228924938
"3147" 629.2 102.123618490396 19.059553730859
"3148" 629.4 101.839761895234 19.9771897453477
"3149" 629.6 101.791534807217 20.2974838680219
"3150" 629.8 101.823232149755 21.0681795504787
"3151" 630 101.871936057352 21.6939195347527
"3152" 630.2 101.791534807217 22.535455765493
"3153" 630.4 101.470727174449 23.3745866525012
"3154" 630.6 101.87896944287 24.6597159204896
"3155" 630.8 102.503158962954 26.6158407836803
"3156" 631 102.982505196912 28.7021819608397
"3157" 631.2 103.159846285678 32.1583388991744
"3158" 631.4 104.424779181266 35.6745009262915
"3159" 631.6 106.47218391454 39.2439402571405
"3160" 631.8 108.352176001587 42.3497627553621
"3161" 632 109.912378862316 44.6669798701017
"3162" 632.2 112.079240222169 47.1476343916228
"3163" 632.4 115.21364959056 49.7583140098929
"3164" 632.6 117.401580527029 51.4731497906582
"3165" 632.8 120.495148112058 52.5363223209946
"3166" 633 123.111022661094 52.0382661275012
"3167" 633.2 123.715754921035 51.1810235748907
"3168" 633.4 123.712237959622 51.0967076865649
"3169" 633.6 123.059193756049 51.4545693818285
"3170" 633.8 123.052283235376 51.9201370242103
"3171" 634 122.882620265215 51.955497825058
"3172" 634.2 122.395783771467 52.1286001476649
"3173" 634.4 122.392425387589 52.134087728329
"3174" 634.6 122.254118097676 52.1494464600103
"3175" 634.8 122.333589085413 51.895816326474
"3176" 635 122.058370088186 52.1511081225886
"3177" 635.2 122.271149779157 52.2688361810095
"3178" 635.4 122.155715767593 52.4478056558902
"3179" 635.6 122.176286894506 52.5633694246324
"3180" 635.8 122.096746695084 52.9014929705335
"3181" 636 122.176662678469 53.2036328940353
"3182" 636.2 122.005431086033 53.4086190698679
"3183" 636.4 121.463903116502 53.5878727586201
"3184" 636.6 121.127405360751 54.1908275867586
"3185" 636.8 120.803587995615 54.0528454377975
"3186" 637 120.667149510538 54.0920436319514
"3187" 637.2 120.045605827899 54.5339322598147
"3188" 637.4 118.712537407954 54.2609196277086
"3189" 637.6 118.156031678051 54.6375518339257
"3190" 637.8 117.098314366125 54.5660676271764
"3191" 638 116.311167195589 54.4200384901982
"3192" 638.2 115.568770605561 54.3307435385627
"3193" 638.4 113.981393030489 53.8685594833381
"3194" 638.6 111.569968188821 53.8471408794419
"3195" 638.8 109.758826508007 53.5743441783369
"3196" 639 108.30884302247 54.1433367643914
"3197" 639.2 106.584512472267 55.0818277299376
"3198" 639.4 105.186795679906 55.8431685138381
"3199" 639.6 104.056071246308 57.6724985015536
"3200" 639.8 103.836926806957 59.7555646976347
"3201" 640 104.005962745178 61.8787182360961
"3202" 640.2 103.591948515589 64.7655602403639
"3203" 640.4 103.025784523629 68.0359620971085
"3204" 640.6 102.661139474681 72.3103985220495
"3205" 640.8 102.913236663803 76.6098020805693
"3206" 641 102.713016667527 81.0629094275782
"3207" 641.2 103.807985448934 85.3544497613973
"3208" 641.4 106.795558550511 87.9944345638325
"3209" 641.6 109.412383148617 88.0722239004608
"3210" 641.8 111.218016583331 87.9460391425467
"3211" 642 112.886907325794 86.6272832963451
"3212" 642.2 113.679549953384 85.019418819336
"3213" 642.4 115.434461433254 82.3490859847158
"3214" 642.6 116.224264480505 78.3168714628367
"3215" 642.8 115.758228665313 73.6593664151285
"3216" 643 115.407979385895 68.7442267153287
"3217" 643.2 114.337816209647 64.1117553609104
"3218" 643.4 113.937124612242 59.7609105395472
"3219" 643.6 113.946943157427 55.6939251855489
"3220" 643.8 113.633490362759 51.3960011709532
"3221" 644 114.273490501517 46.4407739008659
"3222" 644.2 113.165179185027 41.6128143787121
"3223" 644.4 110.945051016758 37.2339099768376
"3224" 644.6 107.754035828023 33.5808419086818
"3225" 644.8 105.572186387304 30.3095254471971
"3226" 645 103.972987593889 26.0947026413764
"3227" 645.2 102.646096947561 22.4703047950113
"3228" 645.4 102.429514368336 18.8255961727507
"3229" 645.6 103.361671280162 16.0558292794634
"3230" 645.8 104.0109532735 15.284582457575
"3231" 646 105.119555605826 15.7461669497465
"3232" 646.2 104.854578797194 15.8621382027389
"3233" 646.4 104.564619434502 15.9452362612349
"3234" 646.6 104.241040855008 16.236546196621
"3235" 646.8 102.868329661183 16.9600953872521
"3236" 647 101.719302668059 17.2104819673986
"3237" 647.2 100.661044502294 17.5966194069492
"3238" 647.4 99.0965069682284 18.2852020447915
"3239" 647.6 97.2819644295373 18.7521650602818
"3240" 647.8 95.9772863327332 18.9299968676369
"3241" 648 94.1110226579944 19.2626515423603
"3242" 648.2 92.3089124336732 19.9299265588255
"3243" 648.4 91.3602966792356 21.4594509248692
"3244" 648.6 91.5391572142944 22.9586737679978
"3245" 648.8 92.560787025805 24.5729539199912
"3246" 649 93.6851794504168 24.9708185692389
"3247" 649.2 94.0861858361706 25.4084093006866
"3248" 649.4 92.8680402143549 26.7704356615521
"3249" 649.6 92.4712548240801 28.5742525603818
"3250" 649.8 92.8901169954678 31.4445203282185
"3251" 650 92.4030948253476 33.9730144797359
"3252" 650.2 93.5455587266209 37.7778285550756
"3253" 650.4 95.0451390004675 39.7483627733007
"3254" 650.6 95.4258689527251 41.8990119610232
"3255" 650.8 94.6431327497944 45.3869611827496
"3256" 651 95.7270607145722 49.6964016930881
"3257" 651.2 94.8645377810565 52.4956369189123
"3258" 651.4 92.8777207629813 55.8594731105627
"3259" 651.6 91.5575852694217 60.1718023276194
"3260" 651.8 89.5331866301277 64.5095081476992
"3261" 652 87.1814002630302 67.2045483487915
"3262" 652.2 83.2989838814971 70.7286753867428
"3263" 652.4 79.7995211156052 74.7984014094995
"3264" 652.6 77.3649633596863 79.5636305258239
"3265" 652.8 76.0587216595019 84.76330546115
"3266" 653 75.9378341145801 89.78826995348
"3267" 653.2 76.5056513519385 94.2277279293103
"3268" 653.4 78.0893506847408 96.7085011410157
"3269" 653.6 77.7383508032256 98.9541670647599
"3270" 653.8 76.0600022479015 101.516492138667
"3271" 654 74.254877790721 102.053701334595
"3272" 654.2 73.9410513931981 101.296349069567
"3273" 654.4 73.3954033322417 100.195137223521
"3274" 654.6 71.8917588998996 99.8632419874946
"3275" 654.8 69.8229516657027 99.4275122304021
"3276" 655 66.5919719154908 99.4452000623193
"3277" 655.2 62.283659905211 100.381572201783
"3278" 655.4 58.2400455171277 101.453261718336
"3279" 655.6 54.7109069417403 101.341140757581
"3280" 655.8 51.9499360336853 99.668615451474
"3281" 656 47.8410357592082 98.2933578686379
"3282" 656.2 44.2440327780422 96.3517150337705
"3283" 656.4 39.4236045656478 94.0629941392241
"3284" 656.6 34.4118475687356 93.2947532640457
"3285" 656.8 30.5225782857351 91.3127774742256
"3286" 657 26.8781389476793 88.7926208005404
"3287" 657.2 22.6749094315312 85.8666499631524
"3288" 657.4 17.6721634656528 83.8614532873192
"3289" 657.6 12.7708893083683 82.6093831821104
"3290" 657.8 10.6228181929754 80.2813652606121
"3291" 658 10.4405787793696 77.0159916640272
"3292" 658.2 9.68245122039784 73.0396678484224
"3293" 658.4 9.53266653586581 69.3483366135693
"3294" 658.6 9.87892865253122 64.8164460539682
"3295" 658.8 8.45196675221543 60.8068834045998
"3296" 659 6.49630042339769 57.3297550778558
"3297" 659.2 6.18816504587332 53.8806656507577
"3298" 659.4 7.80357301469705 52.6679292993635
"3299" 659.6 9.56182600801661 50.8677199531159
"3300" 659.8 12.2697263308853 47.2818325273467
"3301" 660 12.9766443894985 42.6175055929634
"3302" 660.2 13.5414046196294 37.8538549494753
"3303" 660.4 13.7101379836069 34.0857548975291
"3304" 660.6 13.8440752692518 33.1761235326295
"3305" 660.8 14.6659671847738 32.8579036677846
"3306" 661 16.1588946231733 32.6400410404998
"3307" 661.2 17.8985947675057 32.1447592024959
"3308" 661.4 20.8798713774891 30.6164858438788
"3309" 661.6 24.1885559332681 27.510751029184
"3310" 661.8 25.8393974868694 23.4236623461479
"3311" 662 28.3918065241515 19.5474684209532
"3312" 662.2 31.0295365266857 17.317675494506
"3313" 662.4 34.1177213555277 14.1477771827103
"3314" 662.6 36.9570041341492 12.7858928274394
"3315" 662.8 39.6779144759482 11.4537412959367
"3316" 663 42.8243681422835 8.8224255631473
"3317" 663.2 44.0743569860474 6.48233418222601
"3318" 663.4 44.0670507498955 7.33920500838899
"3319" 663.6 44.1833746126239 7.79370536696944
"3320" 663.8 44.0007868857834 7.95950227422244
"3321" 664 43.9866055719572 8.10781404620569
"3322" 664.2 43.7895160683301 8.00919998466748
"3323" 664.4 43.8540200009107 7.8678390552522
"3324" 664.6 44.1488220092603 8.92288061901489
"3325" 664.8 45.095904849713 10.2098172077057
"3326" 665 46.996298034713 11.8718662191243
"3327" 665.2 50.0381898504372 13.8238321067389
"3328" 665.4 53.3913420781897 16.4980507669499
"3329" 665.6 56.9980713851126 19.2722061021853
"3330" 665.8 60.7221361143105 21.7363579022136
"3331" 666 64.4601869682377 24.7493328967124
"3332" 666.2 68.6407964315553 27.1256388626908
"3333" 666.4 73.0093638660065 28.9170034366437
"3334" 666.6 77.5316757798569 29.9892373725603
"3335" 666.8 82.4230286935217 30.9514491044316
"3336" 667 86.6931545925444 30.9208069554978
"3337" 667.2 89.9263568646244 32.4899841640903
"3338" 667.4 94.0730147942944 33.9537427292803
"3339" 667.6 95.5781261968144 33.0861886971703
"3340" 667.8 97.289064799679 31.4138467413392
"3341" 668 98.847267877427 29.3386173463818
"3342" 668.2 101.014153863072 28.9123785672014
"3343" 668.4 102.982058045574 30.6440432059003
"3344" 668.6 105.806473335495 31.4552548852279
"3345" 668.8 108.356068920369 31.8676701407955
"3346" 669 110.446589348047 33.1035476357683
"3347" 669.2 112.503243041275 34.931769105933
"3348" 669.4 115.845837275523 36.6610585089272
"3349" 669.6 117.898563689777 37.7661981174342
"3350" 669.8 118.424259882087 39.3878492096121
"3351" 670 119.283352680185 41.0795179108957
"3352" 670.2 120.485312743819 43.1363116917603
"3353" 670.4 122.322772618273 45.414728030319
"3354" 670.6 123.949196076373 47.3600976298367
"3355" 670.8 123.373910385019 47.5091152383353
"3356" 671 122.762564011542 48.407591787033
"3357" 671.2 122.198833932294 49.1690715613781
"3358" 671.4 121.316278453159 49.4055064316239
"3359" 671.6 119.714748554759 50.3688859897657
"3360" 671.8 117.889651778615 52.0472045035924
"3361" 672 115.571212699607 54.5114701424621
"3362" 672.2 113.448616461892 57.6329182632927
"3363" 672.4 111.325503195416 61.5425256162563
"3364" 672.6 110.529012077739 65.9391533955881
"3365" 672.8 110.387291064443 71.2692396723374
"3366" 673 112.057010852345 75.4832593698792
"3367" 673.2 114.110493815084 79.1717531313893
"3368" 673.4 116.505775715692 82.6609941377463
"3369" 673.6 119.4015885249 84.1434767175209
"3370" 673.8 121.455282035639 84.1165918038249
"3371" 674 120.796162771937 84.5566934702532
"3372" 674.2 120.549436073615 84.8101768867066
"3373" 674.4 121.241035767054 83.8056140722004
"3374" 674.6 120.704101600246 83.8536808577815
"3375" 674.8 120.183732329821 83.8227262027698
"3376" 675 119.728322791794 83.8227262027698
"3377" 675.2 119.29734076591 83.9395144034621
"3378" 675.4 119.201006484605 84.0293112800671
"3379" 675.6 118.473726936918 84.4228893690714
"3380" 675.8 118.208008243794 84.7110420351482
"3381" 676 117.907946161952 84.7770948953893
"3382" 676.2 117.90467625465 84.6768429350123
"3383" 676.4 117.734702771304 84.4820769078104
"3384" 676.6 117.192161704903 84.2944600967013
"3385" 676.8 116.737892761059 84.0097571579707
"3386" 677 115.623473512194 83.8687651628532
"3387" 677.2 114.518804592914 83.8386781085856
"3388" 677.4 113.462070572936 83.847924707036
"3389" 677.6 112.101885094234 83.7909339821515
"3390" 677.8 111.647211584551 83.0087102058244
"3391" 678 110.93724468785 82.6277845565881
"3392" 678.2 109.1394653259 81.6928159343367
"3393" 678.4 106.960495985905 79.7932651418381
"3394" 678.6 105.074563705276 78.4922364938831
"3395" 678.8 102.604052564776 77.463818418174
"3396" 679 100.399596470176 76.7515694130376
"3397" 679.2 96.8916353406448 76.4616043519085
"3398" 679.4 93.4579784544217 76.6751329344376
"3399" 679.6 90.8796755316426 78.6299090149978
"3400" 679.8 88.9942575943816 81.3878020287049
"3401" 680 89.3150579118495 83.7685528988608
"3402" 680.2 89.7326525021247 84.2090894842389
"3403" 680.4 90.3928620786465 84.4571519691364
"3404" 680.6 90.22100043409 85.0187939205886
"3405" 680.8 89.6575967545512 85.6096871213914
"3406" 681 88.976194513443 86.5427630538509
"3407" 681.2 87.961214568964 88.1947058683818
"3408" 681.4 86.9344469393671 90.4614941655649
"3409" 681.6 86.3588261618499 93.7287675828937
"3410" 681.8 87.3135128276478 98.1055613479397
"3411" 682 89.117119870977 100.72482861031
"3412" 682.2 90.9423670737417 102.223385888126
"3413" 682.4 93.42168345482 103.302109875926
"3414" 682.6 95.9367948995834 103.522824478329
"3415" 682.8 97.7813967250238 103.386080319365
"3416" 683 97.3670296482944 103.580580380227
"3417" 683.2 96.1463266384701 104.904733340959
"3418" 683.4 95.1909938481728 105.114761502878
"3419" 683.6 94.1734129248227 104.853119553565
"3420" 683.8 92.5493662231628 104.995884475942
"3421" 684 91.1114286006794 104.837517016399
"3422" 684.2 88.3526569594458 104.395883339402
"3423" 684.4 84.7647782716488 103.644998933524
"3424" 684.6 80.9568776859295 103.617019692473
"3425" 684.8 77.5047244850696 103.15817338776
"3426" 685 75.8397979582111 101.74398165831
"3427" 685.2 73.4155632665046 99.7925893152356
"3428" 685.4 71.9639450888036 97.471018879081
"3429" 685.6 70.1297727292268 94.8233815688509
"3430" 685.8 67.9922976801522 91.5454386573379
"3431" 686 64.5073482071187 88.4158010880131
"3432" 686.2 61.5693808101216 85.1665308298194
"3433" 686.4 59.4000888693873 81.5852696546732
"3434" 686.6 56.1722641647217 77.922437289774
"3435" 686.8 54.3928050914944 73.3987875108104
"3436" 687 52.4027428688332 68.7439543844171
"3437" 687.2 51.4191422315373 64.5121369154818
"3438" 687.4 48.8159813623866 60.9036495649123
"3439" 687.6 45.5065665584344 56.6821296409903
"3440" 687.8 41.1825769899459 53.4384434400376
"3441" 688 36.6635080932068 50.1664320435474
"3442" 688.2 31.5884707893095 48.736441877674
"3443" 688.4 26.8066976180344 47.4562466739703
"3444" 688.6 25.1602421204082 46.3187053771024
"3445" 688.8 24.5807162778538 43.9688512577658
"3446" 689 23.4964127311523 41.1727658357946
"3447" 689.2 22.5988392711005 39.5717459099736
"3448" 689.4 20.6687265687382 37.926679000962
"3449" 689.6 20.0307726248713 38.5886911989367
"3450" 689.8 19.2236071333238 41.0294375781927
"3451" 690 16.6777427118499 44.2927673031715
"3452" 690.2 13.6281728270917 48.7135923160941
"3453" 690.4 12.6816534544639 54.0321101611799
"3454" 690.6 12.1794046133207 58.7417574915472
"3455" 690.8 12.5602241443499 64.6758282631715
"3456" 691 13.8711919473357 69.718967130503
"3457" 691.2 17.4445437972617 74.4792564256001
"3458" 691.4 22.8911966048671 77.4950878866922
"3459" 691.6 28.6224462633349 79.5911752027968
"3460" 691.8 34.5327913591087 80.7603483664532
"3461" 692 40.7715985598623 79.563797665854
"3462" 692.2 46.4733484005489 77.4047538665285
"3463" 692.4 51.6018912121402 74.2292305610206
"3464" 692.6 55.885868718351 70.4494931950179
"3465" 692.8 59.3779986735511 65.3092601923103
"3466" 693 60.8235142245031 59.6569186518249
"3467" 693.2 61.2285598118369 54.0213270316827
"3468" 693.4 61.9125147404482 48.428312891243
"3469" 693.6 62.4473048739194 44.1220237803728
"3470" 693.8 64.6828524352536 40.1216205774532
"3471" 694 66.6065157408862 35.9254138951267
"3472" 694.2 69.1940376298157 31.0822519114061
"3473" 694.4 71.3197655563881 26.1594513093728
"3474" 694.6 72.1479631104439 21.9873756029701
"3475" 694.8 72.234496477826 17.4694115246788
"3476" 695 72.8794994920118 12.6567119624843
"3477" 695.2 72.6573468507532 10.2342820120526
"3478" 695.4 70.6902603138569 9.78930547587284
"3479" 695.6 67.1891697883096 8.76942859758308
"3480" 695.8 62.6525536098241 7.87342703175589
"3481" 696 57.7799764741709 7.04967595428681
"3482" 696.2 52.7911825819083 7.73840106786731
"3483" 696.4 48.3740195950013 9.4008082875862
"3484" 696.6 44.8010023977489 12.9357957455149
"3485" 696.8 40.8792819159762 16.4145241181626
"3486" 697 37.3604765619323 20.3039887407586
"3487" 697.2 34.0974145536454 23.8289179846827
"3488" 697.4 30.4605202483944 27.9742868672437
"3489" 697.6 27.9619556846872 33.1740906475603
"3490" 697.8 26.8962272525277 38.7263515236437
"3491" 698 25.9265499270202 44.0262213391168
"3492" 698.2 26.2891885669429 50.3297285115579
"3493" 698.4 28.8411549040853 55.3041883949558
"3494" 698.6 32.0873055427848 59.5410009338584
"3495" 698.8 36.6513305181179 62.199344641428
"3496" 699 41.6276980140759 64.4842904313686
"3497" 699.2 46.5801193659924 65.0040188091222
"3498" 699.4 51.3216944414379 64.4023653389539
"3499" 699.6 56.6849989649159 62.6851792135814
"3500" 699.8 61.1048476368232 59.5042526268392
"3501" 700 64.1426938705375 56.0165011502828
"3502" 700.2 65.2988262167062 53.0232203232221
"3503" 700.4 66.938381121412 49.6959853723986
"3504" 700.6 70.042356656912 45.5331947976633
"3505" 700.8 71.432252064765 40.4636577611045
"3506" 701 72.6896323105756 35.5826359367791
"3507" 701.2 74.1828995959207 31.7992397758998
"3508" 701.4 76.8570038795699 29.0071326177593
"3509" 701.6 78.928044615876 25.7156842535552
"3510" 701.8 79.3159616092996 22.1803123899735
"3511" 702 77.3139223940756 18.9656639744666
"3512" 702.2 75.0161854020315 15.1553728250114
"3513" 702.4 73.566400910382 12.0703335083207
"3514" 702.6 71.2250202938439 11.3584763778252
"3515" 702.8 67.4002046123256 10.6731022596853
"3516" 703 61.5395095272138 10.5749882313749
"3517" 703.2 56.2636366047277 10.296227955477
"3518" 703.4 51.1170903200166 9.9871792302733
"3519" 703.6 47.6491241321515 9.89281320731034
"3520" 703.8 45.6219316035473 10.9389438359927
"3521" 704 43.0938627269107 14.1782925210662
"3522" 704.2 39.5193365161966 18.1692775658647
"3523" 704.4 37.0871336968171 22.6771037852763
"3524" 704.6 34.1458433354876 27.4326687890831
"3525" 704.8 30.8311350799751 32.4523184776477
"3526" 705 28.6167662328297 37.6827188190986
"3527" 705.2 26.5207556293095 43.609793211977
"3528" 705.4 24.6733985136191 48.850463803733
"3529" 705.6 22.7896390510591 54.2746803159868
"3530" 705.8 21.4549062381308 59.1633863210767
"3531" 706 19.968437521851 64.3634188612066
"3532" 706.2 19.7710653926592 70.763106232959
"3533" 706.4 21.2605627538755 76.0895581426076
"3534" 706.6 23.0773525776793 80.4454867658148
"3535" 706.8 26.6407299465444 83.9788700903604
"3536" 707 30.9405835358484 87.7926027714995
"3537" 707.2 36.4804448784112 91.1202636123945
"3538" 707.4 41.7021794434523 93.0778282731788
"3539" 707.6 47.9487445641762 93.5814922466013
"3540" 707.8 53.6853009130788 93.6001073022737
"3541" 708 59.655716979228 92.4487196220714
"3542" 708.2 64.9188520543178 90.963104497516
"3543" 708.4 69.774654211347 88.967691309863
"3544" 708.6 74.1293472317118 85.7601088550443
"3545" 708.8 77.7567818773658 82.1139110083282
"3546" 709 81.374933058158 77.7070253955376
"3547" 709.2 84.3666669607189 72.8399358984047
"3548" 709.4 86.1035677771981 68.6039762958792
"3549" 709.6 88.7678984918691 64.881835023815
"3550" 709.8 90.5668765419687 60.4764644887782
"3551" 710 91.0922128911555 55.1849655036714
"3552" 710.2 90.5479717491768 49.7746699827221
"3553" 710.4 90.7901787237356 44.4690791151927
"3554" 710.6 92.0563839678818 41.6572410941259
"3555" 710.8 91.9238072438356 38.9570618571042
"3556" 711 89.8054328167167 34.4811173265336
"3557" 711.2 85.938586710265 30.3395712328103
"3558" 711.4 81.8952952648144 26.3979968196703
"3559" 711.6 77.8217143101964 22.3695579959701
"3560" 711.8 73.2128403080368 18.99184250328
"3561" 712 67.5909378029078 15.9985381044134
"3562" 712.2 62.8716613793454 12.7175830712185
"3563" 712.4 60.355187624688 9.41576284441673
"3564" 712.6 60.502667139681 8.16182903557839
"3565" 712.8 60.868144817647 9.18208805541561
"3566" 713 60.4203820739387 10.4588634182485
"3567" 713.2 59.4304306927319 12.7512190216228
"3568" 713.4 57.8000261631815 16.0611548405684
"3569" 713.6 56.4250127825178 20.2876321942252
"3570" 713.8 55.4154817961665 25.274913862008
"3571" 714 54.8321052835618 30.4877039432755
"3572" 714.2 54.0923619784372 36.2952468570603
"3573" 714.4 54.7391464112775 41.7098552732429
"3574" 714.6 56.0788652719181 47.0341124308155
"3575" 714.8 58.283494677554 52.2427871598392
"3576" 715 61.1090386944825 56.7598283733654
"3577" 715.2 64.7472331023372 60.8067876195389
"3578" 715.4 68.9369213634104 64.8167453822836
"3579" 715.6 73.4819027101555 68.3136384483937
"3580" 715.8 78.7508727316822 71.0181841002075
"3581" 716 82.028824778417 72.9985776464424
"3582" 716.2 86.7094192189025 74.2234062776887
"3583" 716.4 91.051563978143 73.6214350516865
"3584" 716.6 94.3478930942676 70.4061628799085
"3585" 716.8 97.200671241757 66.6963084410487
"3586" 717 97.9906143233724 61.3284857869342
"3587" 717.2 97.1889424881906 56.1753413658952
"3588" 717.4 96.0971950583173 51.1638366373287
"3589" 717.6 94.7344978067655 46.3042607455315
"3590" 717.8 93.7451038133532 42.1497565537515
"3591" 718 91.9117833290002 37.5298458618986
"3592" 718.2 89.0379326485823 32.5766893817346
"3593" 718.4 86.1472573345003 28.852057409075
"3594" 718.6 83.8630592513532 24.8841049170456
"3595" 718.8 80.6423514195348 21.63144741282
"3596" 719 78.3076696637319 17.7832871961228
"3597" 719.2 75.7872315268365 13.6556335397946
"3598" 719.4 74.2585070755903 9.78881799833075
"3599" 719.6 72.0500046988459 9.61569813884642
"3600" 719.8 68.4017034857628 11.000471651584
"3601" 720 64.0565983124542 13.0277595031557
"3602" 720.2 60.4517287656501 16.2034193872588
"3603" 720.4 56.6150521010178 19.9176471116401
"3604" 720.6 53.5637033205502 24.3016819542522
"3605" 720.8 50.1653911278281 27.4273986539396
"3606" 721 46.2377155318634 31.2598840067586
"3607" 721.2 43.3980475542771 32.735898765931
"3608" 721.4 39.1199785280444 35.603678717346
"3609" 721.6 35.4857319909234 38.9016896824394
"3610" 721.8 31.2700210647418 41.8647171157524
"3611" 722 27.2501994780974 45.7484704414922
"3612" 722.2 23.9879483905019 49.5087824540368
"3613" 722.4 20.2669602545003 53.2667679266045
"3614" 722.6 17.4057240165801 56.4394438214354
"3615" 722.8 14.0395534837059 60.5821487650272
"3616" 723 11.8249723081021 63.5224758421309
"3617" 723.2 10.2147719469104 63.9022375133193
"3618" 723.4 8.91656738103763 63.4637668351212
"3619" 723.6 9.844507116416 63.0471535959049
"3620" 723.8 10.8922914670647 65.1405490458509
"3621" 724 12.5070736530561 68.2464688014412
"3622" 724.2 14.5860187416935 72.0225802699617
"3623" 724.4 17.7350468107509 75.058788426493
"3624" 724.6 21.322508412158 78.0718358615831
"3625" 724.8 25.7190392518194 81.0360656642604
"3626" 725 30.4970170961063 83.2776764307874
"3627" 725.2 35.6615065714963 83.9308523025219
"3628" 725.4 40.9380213416944 84.0512531193376
"3629" 725.6 46.5292495767051 83.5334456108996
"3630" 725.8 51.5846745491187 81.5709488602293
"3631" 726 55.9982854081555 79.9065043693937
"3632" 726.2 60.9854418132762 77.6688071562376
"3633" 726.4 64.7279168429094 74.0329397115847
"3634" 726.6 68.3905583227229 70.8122316724711
"3635" 726.8 71.6785683740467 66.096246366058
"3636" 727 73.9323022936308 61.0751425292558
"3637" 727.2 75.6176870146812 56.2438457570934
"3638" 727.4 76.6744627110515 51.0520370172532
"3639" 727.6 74.7584417505925 45.8816552148103
"3640" 727.8 73.0844455253201 40.9979946362176
"3641" 728 71.3197655563881 35.3915447402791
"3642" 728.2 70.8102017960154 31.5900452028893
"3643" 728.4 72.5419643472199 27.8784250424274
"3644" 728.6 73.6983738172412 23.7557341221933
"3645" 728.8 75.8134036084194 20.3709804820603
"3646" 729 78.0215494698562 17.6100081944856
"3647" 729.2 80.0023485184168 15.591750659392
"3648" 729.4 78.9235760782183 15.3486053392669
"3649" 729.6 75.8788156926857 13.5706263805277
"3650" 729.8 72.3729001130756 11.5728233098728
"3651" 730 67.2343691846913 9.80087929834127
"3652" 730.2 62.3025802113984 8.56589612006282
"3653" 730.4 56.7811131779455 7.39677703597314
"3654" 730.6 51.8049025745032 7.33202991581667
"3655" 730.8 49.1739634258301 10.0475060806675
"3656" 731 46.7741079293878 14.6287950223983
"3657" 731.2 43.7937357749742 19.2598603226362
"3658" 731.4 41.5012287765217 24.7443630928672
"3659" 731.6 40.2619938334124 30.1499114310407
"3660" 731.8 39.8288033424495 35.9690739526897
"3661" 732 39.6939590713188 41.4306285646274
"3662" 732.2 41.5260253507003 47.4486030261103
"3663" 732.4 44.0158496234433 53.0333448880763
"3664" 732.6 47.3684033126294 57.3136367951145
"3665" 732.8 52.2625886558972 61.3386113429178
"3666" 733 57.1818583277658 64.3228656351389
"3667" 733.2 62.3801744656882 67.8199392165316
"3668" 733.4 67.9862661818214 70.0366153777968
"3669" 733.6 73.3758497371187 71.7168406731482
"3670" 733.8 78.8785867142256 73.232240137714
"3671" 734 84.6332112631963 74.1256484171234
"3672" 734.2 90.4165175364888 73.2466222987826
"3673" 734.4 94.4858588310358 71.3264364315259
"3674" 734.6 96.4613467700376 67.7848380352563
"3675" 734.8 96.8085348927027 63.6250864054204
"3676" 735 97.2077755153458 57.5882233742262
"3677" 735.2 95.0441331466292 51.6932819707507
"3678" 735.4 94.0318722614233 46.3406680888774
"3679" 735.6 93.6120283286261 42.4060658289638
"3680" 735.8 90.7144353000348 36.9260927942238
"3681" 736 87.5850724607044 32.3944385658403
"3682" 736.2 85.0403296353862 27.8371865167389
"3683" 736.4 81.9647953584372 24.2688509086267
"3684" 736.6 78.7862520141544 21.0474433176703
"3685" 736.8 76.7909543452489 17.7603659036134
"3686" 737 76.5379285102006 14.1087627300916
"3687" 737.2 77.142990289664 13.3213769937886
"3688" 737.4 76.2335791938263 14.3922654936933
"3689" 737.6 73.7512015833922 15.5812381002234
"3690" 737.8 69.7460228580624 16.7747229644237
"3691" 738 66.0142683569415 19.7059081805162
"3692" 738.2 62.5358958103488 22.7558364542212
"3693" 738.4 59.8540600068881 26.8083651641541
"3694" 738.6 57.4249879955611 31.1718795553437
"3695" 738.8 55.4437865809966 35.9212949837598
"3696" 739 55.4138927556146 41.3920856431081
"3697" 739.2 55.4790298277628 46.3463085452472
"3698" 739.4 56.1102119636294 51.2775190005165
"3699" 739.6 57.2884138920177 56.3842500049705
"3700" 739.8 58.1483440047087 61.5129150885104
"3701" 740 60.7877169624392 66.4212799900113
"3702" 740.2 63.9946677909979 70.7962268788325
"3703" 740.4 67.2367481746872 74.69206542998
"3704" 740.6 72.0975590550217 77.7591411764012
"3705" 740.8 76.7900932211776 80.0048280328057
"3706" 741 81.6690971138214 82.4041753386617
"3707" 741.2 86.3860115349687 84.1296977289434
"3708" 741.4 89.6579941984283 82.9669967069889
"3709" 741.6 92.0270960050376 78.8371396706617
"3710" 741.8 93.5830969181614 74.1649054270535
"3711" 742 94.9950574136833 69.0638483309492
"3712" 742.2 95.1130481555398 64.0144725699649
"3713" 742.4 94.1339011778914 58.9556325132133
"3714" 742.6 93.2470023109132 53.5498989713896
"3715" 742.8 92.253022859429 48.9501388509161
"3716" 743 91.730450917735 43.9120914964292
"3717" 743.2 89.589215824141 38.8907446101816
"3718" 743.4 86.2964553550815 34.2856359737361
"3719" 743.6 83.9173136136544 30.6975487409204
"3720" 743.8 80.0329099435144 27.1088560706503
"3721" 744 78.6164835562944 23.6075876227791
"3722" 744.2 78.8228298790221 20.6443733324985
"3723" 744.4 79.7400493516365 17.8274560823314
"3724" 744.6 79.6198094206331 14.3516077923103
"3725" 744.8 77.9506995493046 13.7666347418001
"3726" 745 74.2619266990525 13.6940896968265
"3727" 745.2 69.4563375276063 14.548374964944
"3728" 745.4 65.0784444860086 14.4062052770246
"3729" 745.6 60.6013070010987 15.6892461678103
"3730" 745.8 55.6188789868056 17.5722459355688
"3731" 746 50.5796341366933 19.7536915046025
"3732" 746.2 46.4195999064277 22.041966833677
"3733" 746.4 41.2997366288168 25.1858345062317
"3734" 746.6 37.0066102447254 28.6812510792759
"3735" 746.8 33.9757494102213 33.2159589434227
"3736" 747 30.8518910767835 36.248166417343
"3737" 747.2 27.4339082368795 39.612237661555
"3738" 747.4 23.9751117723844 43.1605165766503
"3739" 747.6 20.3669960345252 46.7342159376565
"3740" 747.8 17.5016486249658 51.1066345019675
"3741" 748 14.8695843909335 55.5242831564582
"3742" 748.2 12.6023326954379 60.3431046334147
"3743" 748.4 10.9989243877059 64.1773689752838
"3744" 748.6 9.93989364693723 67.8673798406943
"3745" 748.8 8.10522834653124 71.0989881985472
"3746" 749 6.96516341107644 75.6445173842078
"3747" 749.2 7.3098852212676 80.0869793883104
"3748" 749.4 8.29056583753799 85.0716830782078
"3749" 749.6 10.7691983164354 89.2756894012078
"3750" 749.8 13.0615080215232 92.9160002245222
"3751" 750 14.1695338785402 94.4317744611663
"3752" 750.2 14.101014309158 96.0217742038889
"3753" 750.4 13.9452297267513 96.5274116389138
"3754" 750.6 14.5496125155402 96.1192068912764
"3755" 750.8 15.9029761282734 95.9748474401675
"3756" 751 17.6217105492369 96.2502506816466
"3757" 751.2 18.1925406029565 96.1696276559049
"3758" 751.4 19.0074839867944 95.5636131745672
"3759" 751.6 19.7602610930856 95.3705645996404
"3760" 751.8 20.5312537951307 94.6828724155194
"3761" 752 21.5550380942539 93.6424035436347
"3762" 752.2 22.8260310407663 92.5311238482356
"3763" 752.4 24.5763147306962 90.9689405604264
"3764" 752.6 26.5814146441035 88.8632768857467
"3765" 752.8 29.2143230204126 86.1949489055285
"3766" 753 31.3807712513126 82.5329467035103
"3767" 753.2 33.9355249295373 79.2971357761104
"3768" 753.4 35.615110525423 74.8019428679675
"3769" 753.6 37.3826876241869 70.232388525815
"3770" 753.8 38.3531026922793 65.2938184794619
"3771" 754 38.6765534515444 60.3966240156228
"3772" 754.2 39.3103659039043 56.5722627025191
"3773" 754.4 40.6260227242889 52.6076453509587
"3774" 754.6 40.7307879896158 47.7834675990246
"3775" 754.8 40.3528879338684 43.4257794671992
"3776" 755 42.2621803632427 40.1642944735517
"3777" 755.2 44.3251927243709 36.877887662075
"3778" 755.4 46.7229909598512 32.557387240674
"3779" 755.6 47.5876500012082 27.5962045152414
"3780" 755.8 49.0336963097944 23.0532483743957
"3781" 756 49.2304428983591 18.0969952437103
"3782" 756.2 49.8022069604318 13.8392313972994
"3783" 756.4 50.8641899753461 10.0553505468621
"3784" 756.6 52.0786941257599 9.554559825
"3785" 756.8 51.7405978220871 9.95651027281034
"3786" 757 50.0385019018634 9.99824283296552
"3787" 757.2 48.2426024025502 10.4142403481476
"3788" 757.4 46.1450986685944 11.8247077350633
"3789" 757.6 42.4570547257495 13.3467686916137
"3790" 757.8 37.98931824162 15.049312858601
"3791" 758 33.7428403751021 18.013839074684
"3792" 758.2 29.5652239034611 21.4389679469437
"3793" 758.4 25.4126728353285 25.4609550797422
"3794" 758.6 22.4490751613878 29.9076911293653
"3795" 758.8 19.8502670514466 34.7775950355821
"3796" 759 16.981704034949 40.1193691347846
"3797" 759.2 14.4356809531658 45.0062755432246
"3798" 759.4 12.4015154640687 51.162874742859
"3799" 759.6 11.092513072426 56.6632216699682
"3800" 759.8 10.8240209441307 62.5979072272219
"3801" 760 11.612918361589 67.6421652162478
"3802" 760.2 13.5573655498127 72.5134567380351
"3803" 760.4 17.0324324980979 77.7631739451586
"3804" 760.6 20.6071192938205 81.8350484206408
"3805" 760.8 24.8953688371628 86.0175114340735
"3806" 761 29.3762959260049 89.4839727881261
"3807" 761.2 34.7807474222944 92.3098671935285
"3808" 761.4 40.2685494968733 93.6544543398104
"3809" 761.6 45.6273311668699 94.256571883499
"3810" 761.8 51.7121750063887 94.0510587099047
"3811" 762 57.5529363895782 92.3822345721212
"3812" 762.2 62.7358532741842 90.094975950768
"3813" 762.4 67.4499139710999 87.4050644690881
"3814" 762.6 72.101014315358 83.4814539152285
"3815" 762.8 75.2896642961247 79.7901055651764
"3816" 763 78.7986045698569 76.6882859648461
"3817" 763.2 80.6611658534888 72.1956207180326
"3818" 763.4 81.1485976563082 66.7807208430351
"3819" 763.6 81.328745394478 61.3288435686165
"3820" 763.8 80.3646016463425 56.0572614284354
"3821" 764 77.740390345851 51.6576570410934
"3822" 764.2 73.4816956956473 48.2234590934868
"3823" 764.4 70.5841550276944 45.0484975980703
"3824" 764.6 69.9669403715227 41.1376085538756
"3825" 764.8 71.1650143359792 38.0676869405386
"3826" 765 72.6598748097621 34.4470045855362
"3827" 765.2 73.9190511921346 30.2102070894753
"3828" 765.4 74.6349931325628 26.0182282102051
"3829" 765.6 74.0119892351381 21.6011300595291
"3830" 765.8 71.3492044029627 18.0977520405282
"3831" 766 70.795219972922 14.4532520457678
"3832" 766.2 72.3680985877412 13.091219049438
"3833" 766.4 74.1796989337144 12.3451502290603
"3834" 766.6 75.7770725622356 11.432783437928
"3835" 766.8 76.0569110850122 10.3140967692311
"3836" 767 76.1028968369344 7.13600421247035
"3837" 767.2 76.0304583202356 4.77081976386916
"3838" 767.4 76.2004798172246 3.89936374189174
"3839" 767.6 76.4067383415031 5.04936255686374
"3840" 767.8 76.3566962859678 5.6472088007185
"3841" 768 76.1613291284005 6.44931124209823
"3842" 768.2 76.1899270881005 7.39042849123891
"3843" 768.4 76.410217563423 7.85450711131035
"3844" 768.6 76.2688261166429 8.71152217440126
"3845" 768.8 75.4415600085544 10.5527148058903
"3846" 769 73.9882343203256 13.6230726056541
"3847" 769.2 72.6216068727035 17.1774412435831
"3848" 769.4 71.1982820885312 21.2550287016577
"3849" 769.6 69.5579427077944 25.3157220345039
"3850" 769.8 68.6387729428046 29.8221950681369
"3851" 770 68.165654648047 34.4704935543419
"3852" 770.2 69.2841226144718 39.3414049087942
"3853" 770.4 69.6388105029008 44.3610571830869
"3854" 770.6 71.764612852707 49.3491255668346
"3855" 770.8 74.5099287956309 54.017730388868
"3856" 771 77.6283975046542 58.495460082843
"3857" 771.2 81.4753616529813 62.3922917722169
"3858" 771.4 85.8133429328222 64.9518488803381
"3859" 771.6 90.0089629463724 67.5766419734113
"3860" 771.8 94.5234783640721 67.7014388744214
"3861" 772 97.3978311280513 66.5493076509434
"3862" 772.2 98.3411951638484 65.1646506382022
"3863" 772.4 99.7016338822307 62.6212440282104
"3864" 772.6 101.124830934348 58.9543404610871
"3865" 772.8 102.363480063857 54.6309021402746
"3866" 773 102.789142456308 49.997862879959
"3867" 773.2 103.768475298131 45.4021900308649
"3868" 773.4 103.628765432077 40.9096786115368
"3869" 773.6 103.757418465054 36.4837901709403
"3870" 773.8 102.839778103279 34.0629542434013
"3871" 774 102.389683938959 31.6010357980217
"3872" 774.2 102.652212482042 28.1692743103619
"3873" 774.4 104.069835578359 25.9608709776965
"3874" 774.6 106.081689825223 24.9653588207675
"3875" 774.8 108.275286530194 24.9799181500246
"3876" 775 109.734064536966 25.9481135456246
"3877" 775.2 110.041747243109 26.0755076766246
"3878" 775.4 110.889766851376 26.7725355648103
"3879" 775.6 111.174809979308 27.443984447925
"3880" 775.8 111.034887785503 27.9295058999831
"3881" 776 110.723914355231 27.7453634742649
"3882" 776.2 110.178419020686 27.5661665700941
"3883" 776.4 109.22820642757 28.1316047287029
"3884" 776.6 108.365405804502 27.4107080512349
"3885" 776.8 107.750086959067 26.7435823532194
"3886" 777 106.731847456707 26.8523115012132
"3887" 777.2 106.308623223871 27.0701968516661
"3888" 777.4 105.259996009994 26.4868087281389
"3889" 777.6 103.998087126521 25.7089147541028
"3890" 777.8 102.778277422506 25.0490399656084
"3891" 778 100.701586223574 24.4335793196503
"3892" 778.2 97.7708632001069 24.0056942821541
"3893" 778.4 94.391039776274 23.8788688749532
"3894" 778.6 91.6146338230603 24.2354949985125
"3895" 778.8 88.0072700160495 24.7563284507185
"3896" 779 85.0314534038047 25.8958800757124
"3897" 779.2 81.3902897707641 26.2996331088255
"3898" 779.4 77.5638544233263 26.2521169871082
"3899" 779.6 73.5938292656294 25.3324565478877
"3900" 779.8 70.2140784600891 23.4475487457103
"3901" 780 67.9284966699627 21.1211553277262
"3902" 780.2 65.1452297322244 17.7492092660803
"3903" 780.4 61.6328987873689 15.2257483720444
"3904" 780.6 57.0889112939557 12.7858928274394
"3905" 780.8 54.0239052379356 10.7680858250045
"3906" 781 54.8183077607212 10.8140902766152
"3907" 781.2 55.3636479309425 11.98302061594
"3908" 781.4 54.9314682632427 14.9710068430345
"3909" 781.6 54.7967491312828 19.2177673310894
"3910" 781.8 54.6753454758667 24.0397012245031
"3911" 782 56.4174711791539 28.762889937344
"3912" 782.2 59.1745178161348 33.0826108194486
"3913" 782.4 62.9995645246667 37.0629997848423
"3914" 782.6 67.6892227425444 39.3128953351228
"3915" 782.8 72.5185552486365 41.4785117501946
"3916" 783 77.8008981477319 41.8687400883103
"3917" 783.2 82.9961685763785 40.8432804001618
"3918" 783.4 87.7309183220003 38.9311813028986
"3919" 783.6 91.3550939749925 36.738121736999
"3920" 783.8 93.2150702981536 33.6759369451647
"3921" 784 93.0201969698044 30.6096467905303
"3922" 784.2 92.262640233847 27.1044308008367
"3923" 784.4 90.3192678595667 23.7358883333004
"3924" 784.6 87.6659749134372 20.6693167378205
"3925" 784.8 86.0227925291758 17.3420865169186
"3926" 785 86.1781204974792 13.770025889919
"3927" 785.2 86.2977502040525 11.0804552672781
"3928" 785.4 84.3698307673532 9.48065572466328
"3929" 785.6 81.2960994485419 8.99363327297054
"3930" 785.8 77.4749807165044 8.48892988369034
"3931" 786 73.3473267186844 8.40867158116034
"3932" 786.2 69.0704505429466 8.41947238791904
"3933" 786.4 64.1864231950903 8.36928339575932
"3934" 786.6 59.3039932429234 9.03803968318132
"3935" 786.8 54.3198474680703 9.0581620042069
"3936" 787 49.3332877060179 10.2869856361692
"3937" 787.2 44.3122750190611 11.6253733889103
"3938" 787.4 40.0586575860898 13.1008290515831
"3939" 787.6 35.2154350588634 13.8376383672414
"3940" 787.8 33.1195802029356 13.5063102642633
"3941" 788 33.4548409127599 12.4714461347931
"3942" 788.2 33.7232345087591 12.7914043761809
"3943" 788.4 33.6318733604535 12.5970431699013
"3944" 788.6 33.9379643576422 12.552858051343
"3945" 788.8 34.4156156979854 13.6044197430744
"3946" 789 34.5824455247292 14.9788854156038
"3947" 789.2 34.289123967914 17.1847424882451
"3948" 789.4 33.8742380294496 19.7548761071379
"3949" 789.6 33.6636870379407 23.6078789203347
"3950" 789.8 34.720381991712 27.7954354990162
"3951" 790 35.8325929525967 31.9942136087057
"3952" 790.2 38.2195541380087 35.6264276693103
"3953" 790.4 40.2650585785356 39.3912989289809
"3954" 790.6 42.851694382686 42.8126845529489
"3955" 790.8 46.7488049687595 45.8860991961243
"3956" 791 51.728799372158 47.7187364902535
"3957" 791.2 56.9577600145217 48.6360707441588
"3958" 791.4 60.9339584342644 48.2358987556903
"3959" 791.6 65.8150730824801 47.6160353125675
"3960" 791.8 70.2141162037472 45.5175002931783
"3961" 792 74.2979618634579 43.2357771094257
"3962" 792.2 78.1231491638247 39.1703007680376
"3963" 792.4 80.2001445437944 34.977875729674
"3964" 792.6 81.0844091278352 30.2784740475348
"3965" 792.8 81.2860835066516 25.7624820975961
"3966" 793 81.0665603614718 21.9377228189555
"3967" 793.2 81.495681403246 18.7569790320523
"3968" 793.4 80.3659235237625 16.571518287821
"3969" 793.6 78.3116288162006 13.6111294058728
"3970" 793.8 75.6508359601107 10.0891041642593
"3971" 794 72.2222563216162 8.42588870876579
"3972" 794.2 68.596111054978 7.13694016935116
"3973" 794.4 64.2799434908975 6.26273714458869
"3974" 794.6 59.2122857424208 5.69160675532133
"3975" 794.8 54.6016015375346 5.08492561398567
"3976" 795 53.6138844417438 4.63740215757616
"3977" 795.2 53.9747185907944 3.78566285412742
"3978" 795.4 54.1142411284273 3.5150437376268
"3979" 795.6 54.429874489424 4.10817599968071
"3980" 795.8 55.5129191923003 3.87981022411034
"3981" 796 55.909664379158 3.86330689350353
"3982" 796.2 55.9614932842035 3.71564551438989
"3983" 796.4 56.2850842381764 3.93391694491709
"3984" 796.6 56.1852908933461 3.89211034710345
"3985" 796.8 56.3573620894073 3.96693137176196
"3986" 797 56.3286146949421 3.98056740044671
"3987" 797.2 56.7661850247611 3.53159959937701
"3988" 797.4 56.8296274437148 3.5853560622308
"3989" 797.6 56.8146320020865 3.67626589345641
"3990" 797.8 56.8337545602277 3.57406430971034
"3991" 798 56.9847666470358 3.48357054768965
"3992" 798.2 57.0618017424277 3.58680372281035
"3993" 798.4 57.0369430638967 3.62009991613989
"3994" 798.6 57.1135702559067 3.37137881589461
"3995" 798.8 57.1190054968853 3.42466573790125
"3996" 799 57.1276436477262 3.51586835441262
"3997" 799.2 57.1716022375611 3.58255725177701
"3998" 799.4 57.0836764305247 3.56891128868113
"3999" 799.6 57.3909015781158 3.46850917259606
"4000" 799.8 58.1123928435898 2.5821272806058
"4001" 800 58.2216842303161 2.85290275074512
"4002" 800.2 58.6716903785628 2.88211302975245
"4003" 800.4 58.7409046987744 2.98550342449035
"4004" 800.6 58.457295505516 2.76005521286705
"4005" 800.8 58.508233879547 2.59457417672271
"4006" 801 58.6884773568872 2.5748740533722
"4007" 801.2 58.8009254502006 2.61144240734159
"4008" 801.4 58.7567283808046 2.65604660244299
"4009" 801.6 58.5079481675131 1.91475575343534
"4010" 801.8 58.7660129238853 2.17581721128004
"4011" 802 59.2092669478934 2.11420324813212
"4012" 802.2 59.5096137421069 2.06205521740409
"4013" 802.4 59.7418301542536 2.18806816203483
"4014" 802.6 59.8051248823744 2.18674222312034
"4015" 802.8 59.8697382506644 2.07208750522035
"4016" 803 60.223658534412 1.91569247498681
"4017" 803.2 60.4097133360419 2.14825910493411
"4018" 803.4 60.5084513506515 2.12177121631035
"4019" 803.6 60.6224401360156 2.14382020052188
"4020" 803.8 60.6568630089087 2.1581695394532
"4021" 804 60.5420388858809 2.21364198385843
"4022" 804.2 60.6521785663238 2.09554301286917
"4023" 804.4 60.8672984886982 1.61464457944496
"4024" 804.6 61.064502275032 1.84175639371628
"4025" 804.8 61.1030561651179 1.91569247498681
"4026" 805 61.4069493638142 2.18231496173609
"4027" 805.2 61.587150720423 2.19456786259606
"4028" 805.4 62.2239763550699 2.03987498923891
"4029" 805.6 62.414595614271 1.83959916914212
"4030" 805.8 62.4197039252801 1.94341943291035
"4031" 806 62.7089256690544 2.32814970853035
"4032" 806.2 62.8585768334005 2.2221423498255
"4033" 806.4 63.0117339501439 2.1922708810385
"4034" 806.6 63.5688247914308 2.11018993167399
"4035" 806.8 64.4902275477944 1.73584193710446
"4036" 807 64.5830520333984 1.48606188934005
"4037" 807.2 64.61323034294 1.50211626843655
"4038" 807.4 64.7375223019963 1.53379830400265
"4039" 807.6 64.8753738999544 1.38033737389034
"4040" 807.8 65.0476762153944 0.779886369777013
"4041" 808 65.0095291287504 0.672837968123532
"4042" 808.2 65.1372661798301 0.0925647010960579
"4043" 808.4 65.0668985832426 0
"4044" 808.6 65.1197327903256 0.242707784060342
"4045" 808.8 65.2272390073617 0.475447061848806
"4046" 809 65.296209905688 0.336898125597579
"4047" 809.2 65.3996566297251 0.471954153458859
"4048" 809.4 66.0950040151277 0.604622928946713
"4049" 809.6 67.0855499898835 0.81251272147866
"4050" 809.8 67.357872135929 0.831905639935344
"4051" 810 67.4409046997044 0.952293093730343
"4052" 810.2 67.5183127943885 1.07739160771628
"4053" 810.4 67.6613887009459 1.04085131691641
"4054" 810.6 67.547911454429 0.971549206608425
"4055" 810.8 67.4878056654934 1.06427624538801
"4056" 811 67.9774176826459 1.28929471670638
"4057" 811.2 68.5136862505823 1.4037315688558
"4058" 811.4 69.3733330841087 1.35740643031035
"4059" 811.6 70.8863363598835 1.90608412323114
"4060" 811.8 71.9232864584449 2.18113935502879
"4061" 812 73.6898867021112 2.77640046372619
"4062" 812.2 75.4030355331148 4.03268318131034
"4063" 812.4 77.9377717045087 5.42309912536749
"4064" 812.6 81.5839259891827 6.75248603634918
"4065" 812.8 85.5513507003687 7.69557977956777
"4066" 813 89.0351800302849 7.66341591481034
"4067" 813.2 90.1693631051063 7.10066110676906
"4068" 813.4 89.763647010023 7.41044756896749
"4069" 813.6 90.4912261151373 8.29492682133892
"4070" 813.8 91.1681280686515 8.26580816282464
"4071" 814 92.563257986211 8.65779788178257
"4072" 814.2 93.212836826347 9.12174346704718
"4073" 814.4 93.2389533408777 9.80080633492145
"4074" 814.6 93.9754270361457 11.1185513326076
"4075" 814.8 95.0447252719076 13.0824738080085
"4076" 815 97.150906501765 15.3407857506633
"4077" 815.2 99.6903031186052 18.1699886376887
"4078" 815.4 102.730932214605 21.1207121584184
"4079" 815.6 106.972883734074 23.2679230210003
"4080" 815.8 110.947802427767 23.800005841477
"4081" 816 110.696076691766 24.0071214569707
"4082" 816.2 110.005220205267 24.1076819699831
"4083" 816.4 109.80284067128 23.7678539893675
"4084" 816.6 109.567321431996 23.7624109373746
"4085" 816.8 109.082757428033 23.3886994214785
"4086" 817 108.595339803163 23.5165642069705
"4087" 817.2 108.397676632172 23.42303138465
"4088" 817.4 108.184365758206 23.4228192967515
"4089" 817.6 107.891588096652 23.3128749500818
"4090" 817.8 107.583082709476 23.6699094107285
"4091" 818 107.341214485931 24.0520918037285
"4092" 818.2 107.234997223739 24.1998818637826
"4093" 818.4 106.432481017467 24.493338748374
"4094" 818.6 106.163316237264 25.0412493245203
"4095" 818.8 105.976386653067 25.1530859298255
"4096" 819 105.488811027825 25.295921773674
"4097" 819.2 105.12728208328 25.2229940803202
"4098" 819.4 104.827764187853 25.6241331314754
"4099" 819.6 104.63274673736 25.8351070536783
"4100" 819.8 104.119760098994 26.3958129202818
"4101" 820 103.300069472144 27.0489684607181
"4102" 820.2 101.898163203118 27.4582157404868
"4103" 820.4 100.48415255803 27.7171750644896
"4104" 820.6 98.1646776722025 28.5664529197083
"4105" 820.8 95.944614143158 28.8668178698861
"4106" 821 93.2059604036381 29.0098949904978
"4107" 821.2 89.2270121725444 29.7917764695103
"4108" 821.4 85.6946794029497 31.8614982055822
"4109" 821.6 81.8495424024736 34.6144856098575
"4110" 821.8 77.9948966187006 35.9847236627478
"4111" 822 73.5673997020297 38.4815549581927
"4112" 822.2 69.6391245525905 40.9114288514754
"4113" 822.4 67.7246222234415 44.3491787566045
"4114" 822.6 66.6759872175322 49.4901248962909
"4115" 822.8 67.4217599979888 54.9514095968381
"4116" 823 68.7834428437189 60.6749982193292
"4117" 823.2 71.3892306860671 66.4256960312558
"4118" 823.4 75.1450986716944 70.8659605608376
"4119" 823.6 79.5153181708214 75.2184577333374
"4120" 823.8 84.9768084952809 78.4239695160671
"4121" 824 91.0147894650999 79.6127901229215
"4122" 824.2 95.0965598956891 78.6353567903367
"4123" 824.4 98.0909889568658 75.1936798207925
"4124" 824.6 99.5067316047388 70.8225950839215
"4125" 824.8 99.4063200721981 66.3880196685764
"4126" 825 98.0990329491833 61.8873122846159
"4127" 825.2 96.9552777915444 57.0038705962826
"4128" 825.4 94.4797344572523 52.1269441321982
"4129" 825.6 91.8558894117944 47.4668021876818
"4130" 825.8 90.6079053513645 42.5045201439552
"4131" 826 89.5408649864308 37.5875252010679
"4132" 826.2 89.9443174433532 33.4232585802515
"4133" 826.4 91.3342128512061 30.5943594948103
"4134" 826.6 91.578498687247 26.7262713803946
"4135" 826.8 91.9305715299417 23.3429514592051
"4136" 827 93.1965069171311 19.163986087841
"4137" 827.2 93.3943029425087 14.9599797648409
"4138" 827.4 91.5301077229373 12.4916534797104
"4139" 827.6 89.8007847303232 11.6726562106084
"4140" 827.8 89.9391892225667 11.5665955027262
"4141" 828 92.0340512728881 11.6524446417478
"4142" 828.2 92.8866528351147 12.1920917464268
"4143" 828.4 93.1675333355591 13.853271926928
"4144" 828.6 93.5467520661406 14.6602935712719
"4145" 828.8 93.9339138498253 15.4902749219701
"4146" 829 94.6887421862344 16.9122298254103
"4147" 829.2 94.5229037931923 16.9527879569124
"4148" 829.4 94.0768155806644 17.2026884440903
"4149" 829.6 94.2594343162515 18.0569570882532
"4150" 829.8 94.5176698987458 19.0416907510676
"4151" 830 94.3179108232892 19.844002182434
"4152" 830.2 94.127025969026 19.9234247849946
"4153" 830.4 93.6131196435244 20.7760938186403
"4154" 830.6 93.786016639825 21.8002646354736
"4155" 830.8 93.8789746480365 23.5239852243103
"4156" 831 94.5765210299078 25.6318984228155
"4157" 831.2 95.6825314713862 28.1725710656981
"4158" 831.4 97.6435612207271 30.7707513685027
"4159" 831.6 100.66165951627 32.6184419742424
"4160" 831.8 104.114385249582 32.9202674926134
"4161" 832 107.385174976349 32.5714911813698
"4162" 832.2 106.936181190946 32.7311065102194
"4163" 832.4 106.202639757785 32.8727545300027
"4164" 832.6 105.57305766614 33.5143044132916
"4165" 832.8 105.344375927464 34.0284352688055
"4166" 833 104.773545530032 34.6526824303797
"4167" 833.2 104.141335519973 34.8608015552806
"4168" 833.4 103.831441547173 35.7575323089802
"4169" 833.6 103.089734692445 37.2120517075822
"4170" 833.8 102.432899766367 38.6999656842132
"4171" 834 101.807615057244 40.5731417760404
"4172" 834.2 101.104469578794 42.8660541424246
"4173" 834.4 100.366031084052 45.5122122349104
"4174" 834.6 100.877817180583 47.9205456875581
"4175" 834.8 102.652938099905 50.8040228876159
"4176" 835 105.427864074669 54.0610408935693
"4177" 835.2 107.537652434683 57.2268103255326
"4178" 835.4 108.554655065074 60.0029707527764
"4179" 835.6 110.919833678163 61.4304441510735
"4180" 835.8 114.358848229085 61.3461445897467
"4181" 836 116.602090399173 60.1549625137428
"4182" 836.2 117.547150793875 58.8087164266887
"4183" 836.4 117.330127498157 58.6644725098856
"4184" 836.6 117.407842692215 58.6143633605472
"4185" 836.8 117.180143408081 58.332492913719
"4186" 837 116.844967614553 58.1543225762328
"4187" 837.2 116.574958506854 57.5382182013104
"4188" 837.4 116.500988400426 56.5727047874156
"4189" 837.6 116.304366523435 54.827009772336
"4190" 837.8 115.597033259186 51.981618539606
"4191" 838 113.977132889821 48.7245558223893
"4192" 838.2 111.595950575984 45.5225355524224
"4193" 838.4 109.092848011317 42.2441581911688
"4194" 838.6 107.246683778615 38.266851308999
"4195" 838.8 104.19692757984 34.6941342560831
"4196" 839 101.502821227189 31.4358957255507
"4197" 839.2 99.1736701028344 29.3140484782603
"4198" 839.4 97.0338273765244 27.5712967661803
"4199" 839.6 96.0129211049231 26.7252357636965
"4200" 839.8 94.8843365001982 24.3250983173296
"4201" 840 92.9327788832944 22.0062801444161
"4202" 840.2 90.5181616600003 20.061862370075
"4203" 840.4 88.1592169918637 17.1441880500727
"4204" 840.6 86.996402151933 14.0072652402014
"4205" 840.8 85.0368315126767 10.9456882311633
"4206" 841 81.3443396072631 9.59025214618534
"4207" 841.2 76.8034417773418 10.0269122925735
"4208" 841.4 71.8505446990603 10.5541784831401
"4209" 841.6 66.9326572769696 11.5463102271969
"4210" 841.8 61.8153098550934 12.6889173815268
"4211" 842 58.0585422436667 16.6731625412784
"4212" 842.2 55.9342351193277 21.0950037932437
"4213" 842.4 53.7398385342213 25.1643635852766
"4214" 842.6 53.0616561180013 27.4336671756896
"4215" 842.8 54.904308510204 30.6703355126959
"4216" 843 58.6894019081876 34.487037463962
"4217" 843.2 62.9405735962365 36.2566933700472
"4218" 843.4 68.1844767240898 35.9622849237649
"4219" 843.6 73.3665657507222 35.474080048733
"4220" 843.8 77.8669885542894 32.893129828944
"4221" 844 82.6124803827127 30.4851645253818
"4222" 844.2 86.0779262937641 26.345958247371
"4223" 844.4 89.0559767858944 23.3634686192503
"4224" 844.6 89.3181534783556 22.0030552929838
"4225" 844.8 89.4160719069284 19.0717573470939
"4226" 845 89.4687948698439 14.2910640468846
"4227" 845.2 88.1817959207944 11.6151818584303
"4228" 845.4 87.0643647280144 11.2941486483103
"4229" 845.6 86.0168381943532 10.7433563760456
"4230" 845.8 83.974847085765 9.73919087286916
"4231" 846 80.4796141298238 7.0564203494574
"4232" 846.2 77.0635359940065 5.18695121673459
"4233" 846.4 72.5321502944157 3.7284214703783
"4234" 846.6 68.4177067967944 1.81602530191034
"4235" 846.8 66.5489868315444 1.63608109187284
"4236" 847 65.5063044373744 1.90392725230035
"4237" 847.2 64.1954470867548 1.33091854168658
"4238" 847.4 63.4421319124308 1.90558723643156
"4239" 847.6 61.8955573858744 2.65682656651035
"4240" 847.8 59.9345083524129 3.44955953013508
"4241" 848 57.2459571968843 4.27745168019798
"4242" 848.2 53.517596986835 4.86418811743197
"4243" 848.4 49.5063582045251 4.85584525854111
"4244" 848.6 47.3423463751444 4.59640221098535
"4245" 848.8 47.610718973709 4.97415688113961
"4246" 849 47.549579727223 6.16653487556034
"4247" 849.2 47.3896352288177 6.96571084851965
"4248" 849.4 47.4423780603768 7.11114135789277
"4249" 849.6 46.8714711748611 8.74201955727701
"4250" 849.8 46.3859574902438 11.4358567266137
"4251" 850 45.5611596717489 15.3418076287194
"4252" 850.2 45.7381909513356 18.762442233875
"4253" 850.4 45.5997300196897 22.8440560832755
"4254" 850.6 45.666022805213 27.0480624062755
"4255" 850.8 45.7127592190069 31.3873879602854
"4256" 851 46.567709914973 36.5363857478818
"4257" 851.2 46.5609494126062 40.7446742265456
"4258" 851.4 46.6373468545627 45.0753435807982
"4259" 851.6 47.0137278232663 50.4742852070969
"4260" 851.8 48.5982664149789 55.0558879011453
"4261" 852 51.7417565984194 59.2323151548969
"4262" 852.2 56.2367399935225 62.3099323508055
"4263" 852.4 60.8679629618398 64.4487707438285
"4264" 852.6 65.8556952436833 65.8860725076714
"4265" 852.8 70.7734772166906 65.9642583186783
"4266" 853 74.9941133048861 64.6664457698333
"4267" 853.2 79.3190531580216 63.0624909728558
"4268" 853.4 84.3343961330491 60.6209158052254
"4269" 853.6 88.0347843725208 56.5358907932537
"4270" 853.8 90.4024405499333 51.6214685615326
"4271" 854 91.0104580846213 46.0837709034161
"4272" 854.2 90.615834868855 40.9769811713103
"4273" 854.4 87.4806799884643 37.0302367827569
"4274" 854.6 84.3658064053144 34.2365577001003
"4275" 854.8 80.2222850469206 31.7687354888346
"4276" 855 76.4424598748975 28.7129977148361
"4277" 855.2 74.1150855654244 25.6565629772503
"4278" 855.4 73.7098886880661 22.1032637198973
"4279" 855.6 74.8345663384859 19.1085588541189
"4280" 855.8 76.3651510964644 16.4841855452503
"4281" 856 77.6414708328562 15.4705747986196
"4282" 856.2 78.1809767847319 15.5976816361541
"4283" 856.4 78.2958730053556 15.6697470661267
"4284" 856.6 77.6531808038978 16.3503777786896
"4285" 856.8 76.7919668757504 15.9979319467719
"4286" 857 74.518556671114 15.6202957360835
"4287" 857.2 71.6406185044168 15.0886738359532
"4288" 857.4 68.2334262455217 14.91523031128
"4289" 857.6 63.8898134690553 14.1895956909299
"4290" 857.8 59.9380213437254 13.7278158405172
"4291" 858 55.6741506573806 12.871200132069
"4292" 858.2 50.8685586953116 11.8696186883448
"4293" 858.4 46.9186704827238 10.4128810126868
"4294" 858.6 45.5295566808676 10.0590470123957
"4295" 858.8 45.7292479245826 12.0180470632868
"4296" 859 44.8571503782148 14.7120752766172
"4297" 859.2 43.7538087379751 18.5141726510091
"4298" 859.4 44.3012537686115 23.230357288225
"4299" 859.6 44.6485390354069 27.6181141093228
"4300" 859.8 45.4301659412754 32.1303456945255
"4301" 860 45.8723363526297 37.3769729046986
"4302" 860.2 47.6150306995967 41.6243211160429
"4303" 860.4 49.9336526226909 46.2792127615517
"4304" 860.6 52.4227308230444 49.9861348729666
"4305" 860.8 55.8271406856876 53.5160268031356
"4306" 861 59.8587661692567 56.7269819897537
"4307" 861.2 64.2786853094641 59.340436091237
"4308" 861.4 68.966709272461 61.6608338295048
"4309" 861.6 74.108425471877 63.3410793060351
"4310" 861.8 79.096809471338 63.244980535621
"4311" 862 83.7150001960513 62.6748898136498
"4312" 862.2 87.4078176054489 60.2412900354376
"4313" 862.4 91.400031856514 56.541686541058
"4314" 862.6 93.9216871888222 52.431836783727
"4315" 862.8 94.2343689326434 49.0508846812915
"4316" 863 94.4604026358521 44.9004754173969
"4317" 863.2 93.3291466047373 41.6321509878818
"4318" 863.4 91.1358724558934 39.6626773643598
"4319" 863.6 87.9774140122189 36.7525437140934
"4320" 863.8 86.3152711291904 33.1163848902014
"4321" 864 85.9718541551449 29.662543660331
"4322" 864.2 86.0509295197412 25.8983949850763
"4323" 864.4 86.8928335866205 23.0919529539625
"4324" 864.6 86.6246995692138 23.2856349146974
"4325" 864.8 84.5632921624168 21.8431626591777
"4326" 865 81.3918494368881 20.3192266163416
"4327" 865.2 77.5004107201552 18.2443521663722
"4328" 865.4 73.0554340038247 16.4632620243407
"4329" 865.6 69.3275920187035 13.8343104118861
"4330" 865.8 65.1300265867444 11.5272799080403
"4331" 866 62.1131034263511 8.62281192198045
"4332" 866.2 61.2951915055131 6.90701326199784
"4333" 866.4 62.6511373687622 7.26685031347164
"4334" 866.6 64.2288401342786 7.58899092248929
"4335" 866.8 65.2610536958154 7.72174901689982
"4336" 867 65.5652354418835 7.90369890446876
"4337" 867.2 66.4366908706126 8.40654834564368
"4338" 867.4 67.5792980387062 9.15092973854564
"4339" 867.6 70.5018742678164 9.45043358757409
"4340" 867.8 74.5377485231821 9.53142985610626
"4341" 868 78.5027059707847 9.7171824636016
"4342" 868.2 81.761447964412 9.00105429031034
"4343" 868.4 83.6679096318515 7.38496874276749
"4344" 868.6 83.6610529018617 7.45027573409881
"4345" 868.8 83.1103544996473 8.04185142160446
"4346" 869 82.3779951338044 8.72588296735034
"4347" 869.2 82.5043712806069 9.86096467456034
"4348" 869.4 82.4263194176515 10.2060987743614
"4349" 869.6 82.1043385151644 10.5488929819603
"4350" 869.8 82.0617541944066 11.6607317599634
"4351" 870 82.5241670429506 13.4200382093728
"4352" 870.2 83.7317085459194 15.3747419069041
"4353" 870.4 84.9066502189859 15.8112192719593
"4354" 870.6 86.3814234297417 15.5987292852577
"4355" 870.8 88.6476987661492 15.3995272569878
"4356" 871 92.0427927679429 15.5284268440232
"4357" 871.2 94.4850802472795 16.8830931479242
"4358" 871.4 97.7751269027655 18.7430304811084
"4359" 871.6 101.465544283944 19.5072482738803
"4360" 871.8 104.843719407566 20.3282124523675
"4361" 872 107.616970839698 20.9516037329642
"4362" 872.2 107.666204538323 21.4724589826405
"4363" 872.4 107.720789929678 21.6390468199997
"4364" 872.6 107.04230187004 22.024099606499
"4365" 872.8 106.742302694294 22.6393037590326
"4366" 873 106.610281610103 22.9703565241702
"4367" 873.2 105.949616167578 23.1142581543374
"4368" 873.4 105.569505529346 23.3703979074973
"4369" 873.6 104.443995466998 24.2030083109026
"4370" 873.8 104.18349045631 24.7516013957649
"4371" 874 103.729163562606 25.4168697179424
"4372" 874.2 102.514561322064 26.0272798984603
"4373" 874.4 100.758598019124 26.6731681426303
"4374" 874.6 99.1626816907548 27.2890493929737
"4375" 874.8 97.457250334855 27.3380882978861
"4376" 875 95.2592602245102 27.2090280873419
"4377" 875.2 92.2478455062006 27.0512102263728
"4378" 875.4 89.2716132370903 26.2304605380042
"4379" 875.6 85.5766735963569 24.9173585321228
"4380" 875.8 82.0332321368256 23.9857889491853
"4381" 876 78.2105492297025 23.1925004956879
"4382" 876.2 73.624375436988 21.8842994736974
"4383" 876.4 68.3741561196381 22.0151609852791
"4384" 876.6 63.4486787214891 22.5544488378577
"4385" 876.8 58.4952283372412 23.5931033166614
"4386" 877 53.7762330803611 25.8552978216103
"4387" 877.2 50.5666801456944 29.7917764695103
"4388" 877.4 49.0552916868967 34.5464728769694
"4389" 877.6 49.6340477932376 39.2586080633899
"4390" 877.8 51.5365545683369 44.0032694109167
"4391" 878 54.9644283089231 47.8058111241222
"4392" 878.2 58.7439745646886 50.8794249694257
"4393" 878.4 63.2281715608329 53.0512499142623
"4394" 878.6 67.6721679319098 54.929088402945
"4395" 878.8 73.0396064486151 56.6476611157349
"4396" 879 78.2751166323222 57.3612819082548
"4397" 879.2 83.701253526929 57.8542536416757
"4398" 879.4 89.6422832759333 57.4426726030604
"4399" 879.6 95.1675004989888 56.8764764652826
"4400" 879.8 99.4908630017126 55.4744332791103
"4401" 880 100.914430260294 52.6830863198659
"4402" 880.2 102.178025027163 49.9716773153366
"4403" 880.4 102.773195785052 46.9645053283104
"4404" 880.6 101.484548215794 43.411756852572
"4405" 880.8 99.113581480223 40.6057182752532
"4406" 881 96.8797493444482 38.4989203346469
"4407" 881.2 94.6574753398699 36.590296471782
"4408" 881.4 93.4760225917338 34.0282103894922
"4409" 881.6 93.1191635995156 30.99491604132
"4410" 881.8 92.1488666944819 27.8713099446853
"4411" 882 91.0779951347344 24.1431207009703
"4412" 882.2 91.8021409176732 21.7173048210376
"4413" 882.4 93.8677723303144 18.3874538623903
"4414" 882.6 94.6773398271244 15.6204533370703
"4415" 882.8 93.3546661703644 15.0777543390103
"4416" 883 90.7640948957061 15.0710099438398
"4417" 883.2 87.6582182065597 14.9248813818103
"4418" 883.4 83.8404532670611 14.8994025556103
"4419" 883.6 80.2164920120525 14.9351551020523
"4420" 883.8 76.4193623125839 14.9590766485525
"4421" 884 72.6834829886561 15.0224598651295
"4422" 884.2 68.4255434697222 15.407534403898
"4423" 884.4 63.9807888132891 15.8360846661735
"4424" 884.6 59.9968534392611 15.1159725783103
"4425" 884.8 55.8153241250304 14.8454389742766
"4426" 885 51.0928036509043 16.476709889651
"4427" 885.2 47.2407166526422 19.2742831804082
"4428" 885.4 44.0839365888633 23.7084870692069
"4429" 885.6 41.0520449327944 27.438204897673
"4430" 885.8 37.9185077255277 30.055057673577
"4431" 886 33.616483551484 32.230715143
"4432" 886.2 29.4985181830785 34.3293237900376
"4433" 886.4 24.7895313369008 37.1971701994061
"4434" 886.6 20.2446787337638 40.6207975805552
"4435" 886.8 17.1002425380647 44.9158699784455
"4436" 887 14.226307861542 49.0409106036748
"4437" 887.2 12.2905190479537 54.5585483939387
"4438" 887.4 10.5405536357676 58.7018270942836
"4439" 887.6 10.649087995926 63.9950891567314
"4440" 887.8 12.2712688578212 68.8842579934979
"4441" 888 15.3729820204819 73.3680764256586
"4442" 888.2 19.0074839867944 76.9490607931525
"4443" 888.4 23.7636031470917 80.5552388968509
"4444" 888.6 29.0173731812398 82.737935441574
"4445" 888.8 35.0109873658617 83.64054067707
"4446" 889 40.5930820503793 82.5387154943481
"4447" 889.2 45.1867321614673 80.1298409650954
"4448" 889.4 49.4680718949373 76.8693676224818
"4449" 889.6 51.6160997593177 72.3861827592636
"4450" 889.8 52.4087946063544 67.5246441304003
"4451" 890 52.5098321773569 62.1881039828103
"4452" 890.2 51.1583358906244 56.6133368102503
"4453" 890.4 48.4833741166381 52.9321241523416
"4454" 890.6 45.9481116760847 50.0384024246974
"4455" 890.8 42.3885851947724 48.1516506369697
"4456" 891 38.9129977199107 45.9927547476592
"4457" 891.2 38.4876589482161 43.1580300887923
"4458" 891.4 38.3643459997229 39.1252164814175
"4459" 891.6 39.9842049526515 35.4671850055603
"4460" 891.8 41.6809845821158 31.3132263768818
"4461" 892 42.5896357824762 26.0863444501058
"4462" 892.2 41.6556992386179 20.5339700320162
"4463" 892.4 41.5099710014691 16.6170745074429
"4464" 892.6 43.2922731344061 14.2347049426868
"4465" 892.8 46.0333108341826 12.3103041873456
"4466" 893 48.5225560738289 10.7098928061379
"4467" 893.2 50.5947335689015 8.28218740823891
"4468" 893.4 50.6226997680956 9.0747280046236
"4469" 893.6 49.4002007097587 9.4833320719532
"4470" 893.8 47.8146636081968 9.81202668521278
"4471" 894 45.2239669130415 9.83286302801623
"4472" 894.2 41.6244525186378 10.359413397961
"4473" 894.4 37.5373851771652 11.9812181188721
"4474" 894.6 32.9199457619819 13.9375768665603
"4475" 894.8 29.1237630576432 15.1204165596243
"4476" 895 26.8799173646565 16.433842899
"4477" 895.2 25.0797991520415 18.6635244380398
"4478" 895.4 22.1130045574042 20.7601540163957
"4479" 895.6 20.2569378969323 21.7492531924483
"4480" 895.8 20.1258762979668 21.6130732593103
"4481" 896 19.7803105486944 21.863615050277
"4482" 896.2 19.3131994122074 21.9370974620712
"4483" 896.4 20.1105382920009 22.2403508826038
"4484" 896.6 20.4808225234798 23.0945668052092
"4485" 896.8 21.0164710680801 23.7675740022664
"4486" 897 21.655222806345 23.8675199595912
"4487" 897.2 22.6657408679194 24.5228710241967
"4488" 897.4 23.8523417933727 25.503966296479
"4489" 897.6 24.5521605736179 27.2109212508986
"4490" 897.8 25.7747377675261 29.8020301434689
"4491" 898 28.0111245877277 32.870467968677
"4492" 898.2 31.082625971484 36.1272183911724
"4493" 898.4 34.6343953034496 39.2242136447931
"4494" 898.6 38.5435259285944 41.4775651684162
"4495" 898.8 42.9966333081432 42.8375280147522
"4496" 899 47.946494627213 43.4774613239615
"4497" 899.2 52.2706297567724 44.2668296092224
"4498" 899.4 56.554401254688 44.3935833441933
"4499" 899.6 61.1962126937944 44.8212864185456
"4500" 899.8 65.850236820325 44.3100276191063
"4501" 900 70.7428937525591 44.3866476186633
"4502" 900.2 74.5504339708881 44.2135883120291
"4503" 900.4 78.5808511840756 44.5639221722791
"4504" 900.6 82.7618745571744 44.2650236924203
"4505" 900.8 85.927154685775 41.5533468513686
"4506" 901 87.834608704304 38.63856390132
"4507" 901.2 88.6309797645217 36.0549352008558
"4508" 901.4 89.8432825339658 36.0595677147103
"4509" 901.6 91.8083795821694 37.2825513723103
"4510" 901.8 93.0212130216063 38.2966591081915
"4511" 902 93.6837109476585 39.5422511522812
"4512" 902.2 95.3663891852507 41.6572410941259
"4513" 902.4 97.6802425991555 44.2255315118103
"4514" 902.6 100.527313130017 46.7875690352548
"4515" 902.8 103.977724596116 48.0362522836039
"4516" 903 107.874620300357 49.0687833850068
"4517" 903.2 111.428227151362 49.3126890402563
"4518" 903.4 113.640216336065 48.1007232534455
"4519" 903.6 113.965508863227 46.1898112884455
"4520" 903.8 114.183842323979 43.6556103994419
"4521" 904 113.590756653572 40.5169468093659
"4522" 904.2 112.082236337551 37.8196725732833
"4523" 904.4 110.135861953223 33.9411853077961
"4524" 904.6 107.086267940551 30.4246990867029
"4525" 904.8 104.561723334583 26.4124021560219
"4526" 905 102.010264461364 22.6524664963477
"4527" 905.2 99.2251918736277 19.1748911410048
"4528" 905.4 95.4494678021215 16.0696426617776
"4529" 905.6 91.5074839945444 13.98779955282
"4530" 905.8 87.6811154085925 11.1067322825123
"4531" 906 84.2566847629906 8.98676709804866
"4532" 906.2 80.6109366060065 7.26000116664368
"4533" 906.4 76.2251554651694 5.77240928277909
"4534" 906.6 72.4819140043191 4.13106676762717
"4535" 906.8 69.5464251733399 1.89786638000732
"4536" 907 67.8879002118853 1.99437708531035
"4537" 907.2 65.5823201647744 3.08869267060034
"4538" 907.4 62.1137762720065 3.38413124167398
"4539" 907.6 58.8997375607628 2.80969952371034
"4540" 907.8 56.8691635956406 2.36955980078287
"4541" 908 55.1712624480166 3.20226217923627
"4542" 908.2 54.105936215473 4.09183045641748
"4543" 908.4 52.1128143816931 5.17923036031034
"4544" 908.6 49.6177195812822 6.59610167094449
"4545" 908.8 46.9539401725022 7.19749693008562
"4546" 909 43.5393950002501 7.29816565314579
"4547" 909.2 40.2749952749277 7.56150061001034
"4548" 909.4 38.5108214877362 7.8678390552522
"4549" 909.6 36.8452654732717 8.63190084252625
"4550" 909.8 36.0192795325185 8.31576172355173
"4551" 910 36.3615290261808 7.78067642175353
"4552" 910.2 36.3010619702944 8.76930539242737
"4553" 910.4 36.4093639475041 9.53528774289099
"4554" 910.6 36.3715259872663 10.1905433112205
"4555" 910.8 36.3179543541611 11.1412756911103
"4556" 911 36.1319060933878 12.3776987295631
"4557" 911.2 35.6523070554151 15.5904058937586
"4558" 911.4 35.1420309618603 18.9923939930246
"4559" 911.6 34.2781990022611 22.7341416121103
"4560" 911.8 32.5516980041238 25.9654562760633
"4561" 912 31.0206837634015 30.1712289882746
"4562" 912.2 29.0231825749922 34.9558585621785
"4563" 912.4 27.8902206717382 39.6872945192766
"4564" 912.6 26.9029319615882 44.8867989856093
"4565" 912.8 26.3658063991144 49.4856351808004
"4566" 913 26.2759981273614 54.8747615243206
"4567" 913.2 27.1773986138972 60.1563461832636
"4568" 913.4 28.4466846322898 65.4658731606957
"4569" 913.6 30.5946519753357 70.8339579651269
"4570" 913.8 33.6970096870647 74.6951088708509
"4571" 914 37.6754534701604 78.5207140455693
"4572" 914.2 42.2504910854971 81.1199047747968
"4573" 914.4 47.2215356655265 83.7961960060871
"4574" 914.6 53.3845964965049 85.1156950856788
"4575" 914.8 58.8225140363038 84.76330546115
"4576" 915 63.9643960411484 83.4082458478325
"4577" 915.2 68.70712447451 80.8092690484755
"4578" 915.4 72.9311406111694 77.46288777923
"4579" 915.6 76.648259228113 73.4884143551864
"4580" 915.8 79.5469997015711 68.480508268854
"4581" 916 81.3108597839594 63.5640842812327
"4582" 916.2 81.0589760793232 58.2878836645027
"4583" 916.4 79.2280203376213 53.3709601853296
"4584" 916.6 76.4100145841776 48.9194694694505
"4585" 916.8 72.8760292088044 44.5898787264703
"4586" 917 69.9891857766982 42.0120584856853
"4587" 917.2 69.1443277204708 40.3025416542515
"4588" 917.4 70.0980544551102 37.906112118784
"4589" 917.6 72.0648443560923 35.6481117767146
"4590" 917.8 73.8803263562306 33.0216242673742
"4591" 918 75.4549203485217 29.4729050991891
"4592" 918.2 75.3431396457102 26.5532835604051
"4593" 918.4 73.5238137383096 26.3305165345225
"4594" 918.6 69.8886111219844 25.3469952389203
"4595" 918.8 65.345731009083 23.8785874446196
"4596" 919 60.3558165964277 23.8297311387104
"4597" 919.2 55.5119255226611 25.328735413477
"4598" 919.4 50.778602779658 28.1883476116058
"4599" 919.6 46.6421902792326 31.5197561879733
"4600" 919.8 42.3650438606126 34.6072746213103
"4601" 920 38.1438027777719 38.2702137362429
"4602" 920.2 35.214837234026 42.5928751487314
"4603" 920.4 32.4421002987127 46.8917086820246
"4604" 920.6 29.8378800993672 51.8908240057181
"4605" 920.8 28.3753045105003 57.834222211575
"4606" 921 26.9963066588321 63.4332013386217
"4607" 921.2 26.9109883543178 69.6180392585627
"4608" 921.4 27.5357246417658 75.0094133098818
"4609" 921.6 28.4924821154997 80.4452753817478
"4610" 921.8 31.9468277604523 85.6990261065735
"4611" 922 36.286443561179 88.8151106199001
"4612" 922.2 40.8586715911628 92.1391346763367
"4613" 922.4 46.6573487955782 94.2897034524995
"4614" 922.6 51.9989649863892 95.2260146972328
"4615" 922.8 58.102794898211 95.8307707443937
"4616" 923 63.9183975263619 94.967991122959
"4617" 923.2 69.6032731874366 92.5447228959159
"4618" 923.4 74.5186242286392 89.5459936150604
"4619" 923.6 78.6113473584971 85.7818413524725
"4620" 923.8 81.2950499751522 80.4060490925581
"4621" 924 82.2426232005701 74.8971567992543
"4622" 924.2 82.1937645642849 69.1046438309707
"4623" 924.4 81.7928550226516 63.8278484403961
"4624" 924.6 80.9603018177944 58.4789748610027
"4625" 924.8 79.2233424467044 53.2577753997104
"4626" 925 77.8052801223089 47.7313437867569
"4627" 925.2 74.9959908987175 43.2394519401277
"4628" 925.4 71.7405725044281 39.0307520214787
"4629" 925.6 70.6981786187944 35.458876692669
"4630" 925.8 70.0132452417006 30.9367312218728
"4631" 926 70.1280606632944 27.8484620842343
"4632" 926.2 70.1709727674718 27.497860213891
"4633" 926.4 71.0531971258823 24.5193393687169
"4634" 926.6 71.0472304282842 20.2832345244838
"4635" 926.8 69.3429487313096 18.3780344175528
"4636" 927 65.2436458388689 17.5838950522572
"4637" 927.2 60.6387640261944 16.9674339488437
"4638" 927.4 55.3421754260879 17.425683562093
"4639" 927.6 50.0297644619323 18.1163240084138
"4640" 927.8 44.5523040084223 19.448854359415
"4641" 928 39.1094207881277 21.506911483477
"4642" 928.2 34.6144630186069 25.4747078552478
"4643" 928.4 30.9564730466371 29.9824382475912
"4644" 928.6 27.3476186236921 34.8287666899808
"4645" 928.8 24.9216746460471 39.9788271558928
"4646" 929 22.5278239838623 45.2601450126016
"4647" 929.2 20.2621124972798 49.868596780621
"4648" 929.4 18.945355748054 55.1018054459353
"4649" 929.6 17.9225322411762 60.0953658490194
"4650" 929.8 17.8815906658699 66.2779363204802
"4651" 930 19.4599585546515 71.8281998671961
"4652" 930.2 21.387106757577 77.2222731033886
"4653" 930.4 24.9301006607422 80.9178106774408
"4654" 930.6 29.9710250340762 83.5370440814831
"4655" 930.8 35.3892219374916 85.2622198659984
"4656" 931 40.6754532557669 86.8225057823746
"4657" 931.2 46.3068936113173 87.8112712394938
"4658" 931.4 51.8497334839307 87.4665739586013
"4659" 931.6 57.6762051367133 86.3499503150401
"4660" 931.8 62.9973060547133 84.8281069122833
"4661" 932 67.965915209417 82.3368078150273
"4662" 932.2 72.3497930595762 79.5310777257649
"4663" 932.4 75.9983577769595 75.9110231492003
"4664" 932.6 78.9766533123087 70.9728392733389
"4665" 932.8 81.1794462571458 66.1631451784725
"4666" 933 82.2357580131117 60.8823141400604
"4667" 933.2 81.1466148751473 55.3163146812221
"4668" 933.4 78.6944484049098 50.1444588290411
"4669" 933.6 75.4111537175944 45.7087631798818
"4670" 933.8 71.2012238736473 41.5427609883986
"4671" 934 67.6726021420815 38.1415157605381
"4672" 934.2 63.8920281809696 34.402393338465
"4673" 934.4 59.3947983205131 31.7647930733728
"4674" 934.6 57.3074081131207 29.461892719763
"4675" 934.8 56.9109304788274 26.5268468835961
"4676" 935 56.8190433358164 24.494140529618
"4677" 935.2 54.5907081059323 24.7627833257586
"4678" 935.4 51.2743924604804 26.8836350976592
"4679" 935.6 48.700593684109 30.6351542446249
"4680" 935.8 46.9432638062944 35.5887884942422
"4681" 936 46.2595591316909 40.889123149931
"4682" 936.2 45.5555348293409 45.9216510466359
"4683" 936.4 45.9144302544151 51.1377613438276
"4684" 936.6 47.3093395461417 55.792248111184
"4685" 936.8 49.1370186577167 60.8108868481647
"4686" 937 52.3791409463587 65.5489125179539
"4687" 937.2 56.6636861441495 69.0144053855066
"4688" 937.4 61.1822648539045 72.6992885438058
"4689" 937.6 66.1677770081247 75.0810725085693
"4690" 937.8 71.1310459553777 76.2616167324492
"4691" 938 76.131266992339 77.17625098448
"4692" 938.2 81.3437439825555 77.5740456007086
"4693" 938.4 85.7791559654729 76.9988091591586
"4694" 938.6 88.6828086695671 76.0149997101649
"4695" 938.8 89.7424728019271 73.2956320861511
"4696" 939 91.0394241915722 69.1735488326437
"4697" 939.2 91.5501992542073 64.059862705714
"4698" 939.4 91.9643092794002 59.1882171864738
"4699" 939.6 91.4088786877755 53.6875503171217
"4700" 939.8 90.2929599863126 49.3629893765012
"4701" 940 87.7295023427644 44.7542171554604
"4702" 940.2 85.1338576202367 40.6523711259738
"4703" 940.4 82.1306429673687 36.8209053134391
"4704" 940.6 77.6612192486344 33.1091196407504
"4705" 940.8 73.5238137383096 30.6850795577952
"4706" 941 69.4499203583312 28.1866104189103
"4707" 941.2 64.3338006257638 27.2600131069022
"4708" 941.4 59.3983126243899 26.7274466308047
"4709" 941.6 53.7197877976846 26.3856924109201
"4710" 941.8 48.516612582713 27.7902072857057
"4711" 942 43.5268751487148 29.4478123158103
"4712" 942.2 38.5167476609876 31.2023769382194
"4713" 942.4 33.7254226961561 34.3308022519061
"4714" 942.6 29.4556873518256 38.3574393526228
"4715" 942.8 25.8529002805523 41.9854062924893
"4716" 943 22.3341128492498 46.2278897589638
"4717" 943.2 19.5846404355722 50.9491106479215
"4718" 943.4 17.0103435123762 55.5439209869285
"4719" 943.6 15.8333137480647 60.9227703843644
"4720" 943.8 15.7374380558484 66.2733238863644
"4721" 944 15.5831906062755 71.1056931528103
"4722" 944.2 17.8969933604292 75.3279777641712
"4723" 944.4 21.0979164902944 79.120907228227
"4724" 944.6 25.9544768519611 81.828032511977
"4725" 944.8 31.0159144368755 83.6436858024455
"4726" 945 36.1426958715444 85.2004382576159
"4727" 945.2 41.5979760659398 84.8920543839376
"4728" 945.4 46.7391475012388 83.5195434735881
"4729" 945.6 51.830238207721 81.9137411016406
"4730" 945.8 56.1734912665233 78.7797012963664
"4731" 946 59.9862375833448 75.4341717230718
"4732" 946.2 63.283189936958 71.6754923569194
"4733" 946.4 64.6666503419159 66.8748983443197
"4734" 946.6 65.6639295023038 62.2938651481688
"4735" 946.8 66.0395004681373 56.8430102292818
"4736" 947 66.1679484000065 51.7977614498861
"4737" 947.2 67.0836307809244 47.6664469901203
"4738" 947.4 67.9041962978689 44.1862290671401
"4739" 947.6 68.4414617116069 39.5995321298728
"4740" 947.8 67.5129543891531 35.4464142233321
"4741" 948 66.030976431117 30.974487143762
"4742" 948.2 64.8231333043157 26.7847328752252
"4743" 948.4 63.7934167132944 22.3256841795916
"4744" 948.6 62.0112266782892 18.4768136219083
"4745" 948.8 61.8092427534718 15.3173374950523
"4746" 949 61.6317194653569 12.7114083556853
"4747" 949.2 59.4625887066617 11.313647749994
"4748" 949.4 56.7761970837382 11.8180391196137
"4749" 949.6 53.3026283180505 12.4500173490908
"4750" 949.8 49.2539691562376 13.4699824993672
"4751" 950 44.5085247728061 14.4550218515927
"4752" 950.2 40.3003338507277 16.207315633877
"4753" 950.4 35.7746312144496 17.8132138346552
"4754" 950.6 31.7865723819277 19.5110700978103
"4755" 950.8 27.9216538801549 21.5064177077755
"4756" 951 26.0105420915185 23.2120892484138
"4757" 951.2 22.824273667826 25.7848958018472
"4758" 951.4 19.5551241734396 28.3279768094394
"4759" 951.6 17.3940889562638 32.1191892464736
"4760" 951.8 15.495887884077 36.4600283960712
"4761" 952 14.9123229861768 41.879980746928
"4762" 952.2 14.1956146406973 46.6478752551453
"4763" 952.4 14.7334624511179 51.2509431478397
"4764" 952.6 15.0096198050166 55.3477468932826
"4765" 952.8 14.9914318400864 57.5213074759564
"4766" 953 15.0452482842634 61.3634242763811
"4767" 953.2 15.6381382317674 65.3058171076887
"4768" 953.4 16.9650053300187 69.9609318728431
"4769" 953.6 18.851997271658 74.2500119315831
"4770" 953.8 22.1255365088499 78.4167007818659
"4771" 954 25.9355840542154 80.9586234425209
"4772" 954.2 30.0958650923161 83.8888633673712
"4773" 954.4 34.7174009827944 85.7439674216347
"4774" 954.6 39.4980951071838 87.2672733736112
"4775" 954.8 44.1036378356309 88.0099143816565
"4776" 955 48.8199020764819 87.8568839317121
"4777" 955.2 53.7213328327944 87.5205990863914
"4778" 955.4 58.1486730771217 86.483322892974
"4779" 955.6 62.5517143815024 84.9437397099741
"4780" 955.8 67.2567393237762 83.2139262401285
"4781" 956 71.2295848612666 81.6794060258103
"4782" 956.2 75.6676179941495 79.6190738417402
"4783" 956.4 78.8402301545284 76.0512735686498
"4784" 956.6 81.983058877358 72.7699237550558
"4785" 956.8 84.4856183499687 71.7140293471728
"4786" 957 87.6773279116853 70.3274308252467
"4787" 957.2 89.2522926323449 67.2821160925672
"4788" 957.4 89.1642633409642 62.4236629420179
"4789" 957.6 88.2650512412801 57.5818961890818
"4790" 957.8 86.3729031484055 53.2952858938381
"4791" 958 84.6282451690371 48.3101831392618
"4792" 958.2 81.7204590917944 44.3074277388818
"4793" 958.4 77.3514363437053 40.744896813845
"4794" 958.6 73.0855475574506 37.6249230993728
"4795" 958.8 68.8482040284985 34.9036609669022
"4796" 959 63.8608065425497 32.8061384500444
"4797" 959.2 59.5896947435882 30.541169161764
"4798" 959.4 55.7864267604944 28.500849275377
"4799" 959.6 51.6986662878293 26.1814860500545
"4800" 959.8 48.6230366330358 23.8095237937931
"4801" 960 46.7246164183428 22.184292104762
"4802" 960.2 44.9123616917221 19.8541133300814
"4803" 960.4 44.249947947553 18.1690388212414
"4804" 960.6 44.8148234390944 18.5556141153103
"4805" 960.8 43.9965095543727 20.4895491160332
"4806" 961 43.100761488331 23.8269346821762
"4807" 961.2 42.856326278553 27.9344578975517
"4808" 961.4 43.6801496544895 32.9713475488347
"4809" 961.6 46.0446828311648 37.5373396343103
"4810" 961.8 48.3177342261432 41.5887692655313
"4811" 962 50.7501804768912 45.8754909826652
"4812" 962.2 53.8361482543881 49.2257511535604
"4813" 962.4 56.543128774158 53.1411904677043
"4814" 962.6 60.6785817881658 56.2751963882532
"4815" 962.8 64.8499875155208 59.3373598438292
"4816" 963 68.8919001439087 61.7822626797675
"4817" 963.2 73.5210927673866 63.4008218997569
"4818" 963.4 78.0815580671833 64.5802826649215
"4819" 963.6 83.0163462541373 64.0316790499961
"4820" 963.8 87.0415600097944 62.0458273598711
"4821" 964 90.5547193031457 59.9311620133374
"4822" 964.2 94.8349155482806 59.0704540337966
"4823" 964.4 97.5660383741572 56.7907641406643
"4824" 964.6 97.5922614331833 52.4212206061437
"4825" 964.8 96.1957181254642 49.1806824751405
"4826" 965 93.4017749995926 45.5748574222645
"4827" 965.2 91.0493198949924 41.857388136043
"4828" 965.4 87.7415068066459 38.0431321742212
"4829" 965.6 84.2530622868538 34.7170101598945
"4830" 965.8 80.2419531938644 31.6835793148603
"4831" 966 76.2442240362434 28.6990468111573
"4832" 966.2 72.9274860088906 25.2805542998296
"4833" 966.4 68.4691757788881 22.9984844339353
"4834" 966.6 64.3120656867006 20.5142988794353
"4835" 966.8 60.060108072327 18.1360443142995
"4836" 967 57.006994310157 15.468756325695
"4837" 967.2 54.6490516564396 12.9502723513103
"4838" 967.4 54.1455404501202 10.0703061538721
"4839" 967.6 54.6588601373944 9.1809048281927
"4840" 967.8 56.3267346268179 9.94077335074564
"4841" 968 56.1668000320967 11.1474972649499
"4842" 968.2 55.1576599666259 13.4240640070519
"4843" 968.4 53.8718737831356 16.4918291931103
"4844" 968.6 53.7383282190017 20.0796829264201
"4845" 968.8 54.3416910678978 23.6338077510345
"4846" 969 54.936646005424 27.7232732461622
"4847" 969.2 56.5216823306909 31.2510982046207
"4848" 969.4 57.8840988570801 34.7752668819697
"4849" 969.6 59.1944652055944 39.112780387677
"4850" 969.8 62.214980174413 41.8529799896299
"4851" 970 65.5708432804415 45.1360248598398
"4852" 970.2 69.4667238349144 45.9007643344603
"4853" 970.4 73.378320760114 46.0924465346609
"4854" 970.6 77.1249628444308 46.3622785272194
"4855" 970.8 81.1076792484678 46.1390433570348
"4856" 971 84.7035005155217 46.1152111216437
"4857" 971.2 88.4062233064516 45.1409493388532
"4858" 971.4 91.3041241630654 42.7295434220767
"4859" 971.6 92.2128222343617 41.79156864357
"4860" 971.8 92.049003800173 40.6850878226113
"4861" 972 91.5787487389819 37.5851124334353
"4862" 972.2 90.3862520153944 33.9575645532103
"4863" 972.4 88.8792598113717 30.5766293837949
"4864" 972.6 86.6691597290974 27.237717164371
"4865" 972.8 83.714931147339 24.5040371033895
"4866" 973 80.9796935849883 21.6598711033512
"4867" 973.2 78.5261811850923 17.7505916279274
"4868" 973.4 74.6988001484542 15.3444940091763
"4869" 973.6 70.4356500757119 12.7164975542176
"4870" 973.8 65.9883381891655 10.3800629248464
"4871" 974 61.8466565468047 8.44945083649591
"4872" 974.2 57.2831303628626 7.32466333919671
"4873" 974.4 52.8576582064407 7.73798808905425
"4874" 974.6 50.0219007659944 10.410882673377
"4875" 974.8 46.2578410957495 14.7466727378834
"4876" 975 44.0926740287944 19.519563039877
"4877" 975.2 42.8347947301515 24.6068353378103
"4878" 975.4 42.3823201622944 30.2121771018103
"4879" 975.6 43.7169144672148 35.4498130786058
"4880" 975.8 46.451942641392 40.200187689603
"4881" 976 50.2300802012603 44.643905419299
"4882" 976.2 54.674863448426 47.4486030261103
"4883" 976.4 59.2692140042044 49.7302319123203
"4884" 976.6 64.5172881627264 51.4863785606987
"4885" 976.8 69.2500790118244 52.1991301711003
"4886" 977 73.8818075980221 53.0541970557163
"4887" 977.2 78.5432968931827 53.041081693388
"4888" 977.4 83.2407736397944 53.2292990645456
"4889" 977.6 87.2531132134076 53.1972030959141
"4890" 977.8 91.1882179394644 53.7087506234504
"4891" 978 95.2028849242853 52.889490548274
"4892" 978.2 96.8653943300917 50.6520489580671
"4893" 978.4 96.5978228829373 49.8254135273389
"4894" 978.6 96.9975087512111 50.3333723480881
"4895" 978.8 98.4615153529888 51.8054823063104
"4896" 979 99.6558679811717 53.8137426166971
"4897" 979.2 101.195969991406 56.1298053085881
"4898" 979.4 103.706809796092 58.4230909490671
"4899" 979.6 107.092435741713 61.0195523630013
"4900" 979.8 110.198963811875 63.3673604657158
"4901" 980 113.797661795587 65.1746550727632
"4902" 980.2 117.786940734177 65.8450649197515
"4903" 980.4 119.72489865993 64.3348672443914
"4904" 980.6 120.212670789387 62.4220356835404
"4905" 980.8 120.673474092653 59.8482232846643
"4906" 981 120.573319047268 56.4019080506943
"4907" 981.2 119.924915190243 52.2008434025173
"4908" 981.4 118.555601527205 47.8954624394642
"4909" 981.6 116.41718727847 44.7815896782022
"4910" 981.8 113.351447882128 41.444092984977
"4911" 982 110.283191055505 37.6433029769178
"4912" 982.2 106.377196852085 34.8470072132831
"4913" 982.4 102.673225521706 32.5277527770456
"4914" 982.6 99.838846900949 30.6830100498877
"4915" 982.8 97.4856357477838 28.4110409305444
"4916" 983 94.9184958439474 26.0549686228512
"4917" 983.2 92.6085941635003 23.5689478587809
"4918" 983.4 91.817003478636 20.6330213802311
"4919" 983.6 90.4659940039414 17.5364610673103
"4920" 983.8 86.7743760174478 15.3013877986767
"4921" 984 82.3085807722049 15.051605017384
"4922" 984.2 77.4817560313379 14.4056118261038
"4923" 984.4 72.4856771591409 15.2824678782311
"4924" 984.6 67.7815751832891 15.6550509010682
"4925" 984.8 62.8014384266561 16.4454794135337
"4926" 985 58.2725308707175 17.7828497162774
"4927" 985.2 52.9096630695307 18.9125976692115
"4928" 985.4 49.0062207456739 19.6653244371537
"4929" 985.6 44.0009309095185 19.8427341285172
"4930" 985.8 40.4863464963293 19.2310992750313
"4931" 986 36.7488557667599 17.9977156795517
"4932" 986.2 35.1563013136158 17.4090669363103
"4933" 986.4 36.0377544808064 19.0575162940694
"4934" 986.6 36.400606375223 22.6913735824175
"4935" 986.8 37.6720599109015 27.2593631368461
"4936" 987 40.8666407196237 31.6849775431274
"4937" 987.2 44.5918134436498 34.3033705497682
"4938" 987.4 48.1468461567944 37.2279538875961
"4939" 987.6 52.8438673374981 39.1038156154955
"4940" 987.8 57.5918714620191 40.3142454111643
"4941" 988 62.6769357171069 39.4164030665603
"4942" 988.2 67.4215006850786 37.447493247184
"4943" 988.4 72.2224939945523 34.5147462524788
"4944" 988.6 75.2943872909696 29.6901238330217
"4945" 988.8 75.9545853007093 24.7965712775976
"4946" 989 75.1641026035444 19.8890983343647
"4947" 989.2 73.6002373783881 15.4384389724041
"4948" 989.4 70.3840319902536 11.2122524212389
"4949" 989.6 66.4679033889844 9.26476014148034
"4950" 989.8 63.0235138332175 9.13334819557958
"4951" 990 58.9402620741815 9.0873535403426
"4952" 990.2 53.8523944317599 9.13723422344828
"4953" 990.4 49.2098303123066 8.50701363594449
"4954" 990.6 44.6121148326944 10.4788262099103
"4955" 990.8 41.1417264089404 13.6645383217485
"4956" 991 37.9217343606483 18.1047247752542
"4957" 991.2 35.2798616763768 22.1338492673543
"4958" 991.4 32.4107168410013 26.6956597961034
"4959" 991.6 30.1608260587599 31.7694605307586
"4960" 991.8 28.0183370662326 36.5353633230744
"4961" 992 25.7275977601348 41.1450330036933
"4962" 992.2 24.692138383664 46.2472209820277
"4963" 992.4 23.4989901874963 51.0962399808392
"4964" 992.6 22.1329850114449 56.4176445829997
"4965" 992.8 21.4026965293982 61.4033080625934
"4966" 993 21.0743878127658 66.6014006638818
"4967" 993.2 21.0420225730885 72.1922901525162
"4968" 993.4 22.0209646087229 77.4287643512836
"4969" 993.6 24.0910357566694 82.3323009471853
"4970" 993.8 28.429978924058 86.0490247191103
"4971" 994 32.944831863214 88.4369822068014
"4972" 994.2 37.8573299028755 90.3645869838509
"4973" 994.4 42.9977685974366 90.0903405555489
"4974" 994.6 48.1793911165375 88.8491243434205
"4975" 994.8 51.7046125498035 89.7527195458194
"4976" 995 52.3584963493458 89.8094137223851
"4977" 995.2 53.8559440167319 88.9556583115871
"4978" 995.4 55.7334461020035 87.7132553213558
"4979" 995.6 58.7429778549762 86.5945032254831
"4980" 995.8 62.0017004474366 84.6626493228516
"4981" 996 65.3367153676616 82.0824449800803
"4982" 996.2 68.630002972416 79.2468667406347
"4983" 996.4 69.467447794223 76.2141978059104
"4984" 996.6 70.7959131254516 71.5297336174246
"4985" 996.8 70.8072752645999 66.954767717727
"4986" 997 70.5764058516002 61.8720923277569
"4987" 997.2 70.0572617015003 58.2838485562809
"4988" 997.4 68.6543595330397 56.5286798047066
"4989" 997.6 66.122755788623 53.7236739359389
"4990" 997.8 62.2257460891633 51.0819331156793
"4991" 998 57.7535773471213 48.6818762096757
"4992" 998.2 52.4824098370997 46.8974557856788
"4993" 998.4 49.9403422251381 46.7495277322478
"4994" 998.6 45.7024188443238 46.1851529974868
"4995" 998.8 40.3705246181737 46.5208223203448
"4996" 999 35.0823315581748 47.6014759833103
"4997" 999.2 30.4775798835865 49.4594121710628
"4998" 999.4 26.364969528721 52.4751780591819
"4999" 999.6 22.7549883048785 55.1665442858711
"5000" 999.8 19.4859758423033 57.2208703214086
"5001" 1000 18.099518353961 57.5099083944215
"5002" 1000.2 17.9121664601671 59.4526045517013
"5003" 1000.4 18.243774576 62.7601869729552
"5004" 1000.6 19.8138190391215 66.5570083164973
"5005" 1000.8 21.3432399741762 70.4212392308012
"5006" 1001 24.2498298719025 74.1338860775266
"5007" 1001.2 27.8649687447074 77.6775686498321
"5008" 1001.4 32.0372707152217 80.0452867636194
"5009" 1001.6 36.8007949930166 81.9731202722826
"5010" 1001.8 41.2055382285059 82.0199403375219
"5011" 1002 47.4918678766812 81.0784903135462
"5012" 1002.2 52.3584963493458 79.6405046301328
"5013" 1002.4 56.0064116685762 76.8558009747649
"5014" 1002.6 58.3062453998484 75.6832741572563
"5015" 1002.8 62.0470309270788 72.9692706012462
"5016" 1003 65.3840516207394 69.4700226359801
"5017" 1003.2 67.0577924075283 66.1005063087049
"5018" 1003.4 67.4692862726916 62.2672788399272
"5019" 1003.6 67.0972274084542 57.293936671764
"5020" 1003.8 65.6230109365003 52.5136437992221
"5021" 1004 63.5062051866293 47.0820047695239
"5022" 1004.2 61.6013908634265 44.2231278489613
"5023" 1004.4 61.2639494805865 40.4573140230727
"5024" 1004.6 62.0523898339838 37.1095635523209
"5025" 1004.8 64.2777104604396 34.3072819902458
"5026" 1005 65.8825014202093 30.4723863906614
"5027" 1005.2 67.0894319811733 25.6481147348788
"5028" 1005.4 68.057845108571 21.7553752141508
"5029" 1005.6 69.8339998230891 18.1613628046367
"5030" 1005.8 70.9555235292631 15.0283891132478
"5031" 1006 69.7479820262944 12.5459909764022
"5032" 1006.2 66.4909715280419 12.0963532752014
"5033" 1006.4 63.4006687883944 12.7383957965946
"5034" 1006.6 59.0528826480315 14.4382883350526
"5035" 1006.8 54.14266031412 16.5424905800894
"5036" 1007 50.3462934631549 19.9643561918336
"5037" 1007.2 46.4190894222999 23.8935681977609
"5038" 1007.4 42.8969210135135 27.0151569716025
"5039" 1007.6 39.3157766137717 31.1546041390944
"5040" 1007.8 36.0730147880944 34.896034651577
"5041" 1008 33.1045579276596 39.4253492836249
"5042" 1008.2 30.6720973563244 44.7503953315303
"5043" 1008.4 28.8673880456682 49.9947540753977
"5044" 1008.6 27.6609915403095 55.3377741204013
"5045" 1008.8 27.3808490611107 61.0402568636981
"5046" 1009 28.4217394571021 66.8465643692815
"5047" 1009.2 29.8711229417422 72.0677957856234
"5048" 1009.4 32.3339911966069 76.6063897377746
"5049" 1009.6 35.6282200588484 81.3058313443644
"5050" 1009.8 39.6029951292319 84.7960124449175
"5051" 1010 43.746230669405 87.3788841609475
"5052" 1010.2 48.8761862440106 89.4693849822293
"5053" 1010.4 53.8596489117027 90.3357787895856
"5054" 1010.6 58.9086365982056 90.4701963644879
"5055" 1010.8 64.2507896296843 89.2628630807966
"5056" 1011 68.3594965550917 87.1762906242293
"5057" 1011.2 72.3768592655444 85.076582852477
"5058" 1011.4 76.7724628908495 81.6192152207966
"5059" 1011.6 80.9876948727133 78.7717210628509
"5060" 1011.8 84.9905050227403 76.723085712986
"5061" 1012 87.1647336421555 71.6188084026714
"5062" 1012.2 88.0225248729087 65.5349297957961
"5063" 1012.4 89.1633582260565 61.1374116111162
"5064" 1012.6 88.7153678535059 56.7297554468873
"5065" 1012.8 88.0977400683809 51.9304265501757
"5066" 1013 84.9876735290829 47.7300950578777
"5067" 1013.2 81.2415600091744 44.2535582206303
"5068" 1013.4 76.9306925949066 41.2369691937593
"5069" 1013.6 72.3581138905903 39.3806547134736
"5070" 1013.8 67.661680812327 38.7863560056364
"5071" 1014 62.7492221783105 38.4619744560845
"5072" 1014.2 57.4112629336694 39.9737523896853
"5073" 1014.4 52.5150548891242 41.8728058584486
"5074" 1014.6 47.7414289439944 45.0790721895103
"5075" 1014.8 44.1344409119812 47.7442694048708
"5076" 1015 39.9598649414151 49.174134566
"5077" 1015.2 35.9893974879544 51.1825250057204
"5078" 1015.4 31.908844824028 53.6342429158057
"5079" 1015.6 28.4363578662175 58.2878836645027
"5080" 1015.8 26.4652431884701 62.9507472264995
"5081" 1016 24.370815864461 67.2909466745326
"5082" 1016.2 23.5684276307944 72.8974096190034
"5083" 1016.4 23.6188805472103 77.7972671753812
"5084" 1016.6 25.248239463964 83.0864287048014
"5085" 1016.8 29.4306574557096 86.4771985526239
"5086" 1017 33.6472986298122 89.6381268705157
"5087" 1017.2 39.3265551913696 92.5873875699741
"5088" 1017.4 43.3521759946392 93.3974696272759
"5089" 1017.6 48.2529942446052 94.3206912140941
"5090" 1017.8 54.0838152365999 93.4456695140048
"5091" 1018 58.6215930570726 91.2433819387538
"5092" 1018.2 62.2685774196158 88.5325278050514
"5093" 1018.4 65.8246469368878 85.0374915069832
"5094" 1018.6 68.776669953961 80.8513441743104
"5095" 1018.8 70.7052171120721 77.0896785839492
"5096" 1019 72.2999385890087 72.7948028361586
"5097" 1019.2 73.3039100436117 68.6766300588392
"5098" 1019.4 72.6593843857144 67.8227463969404
"5099" 1019.6 73.9417623267847 66.0241515293783
"5100" 1019.8 74.8186573002897 63.7960084119272
"5101" 1020 75.8951722267536 59.3399351968818
"5102" 1020.2 76.5285111086973 54.8109943289317
"5103" 1020.4 76.9468108894733 50.1329960543746
"5104" 1020.6 76.5446823585297 45.4844852769868
"5105" 1020.8 75.7421388639819 41.1839966341853
"5106" 1021 74.3500682031655 36.8452086339289
"5107" 1021.2 74.7223101672377 33.0155046545887
"5108" 1021.4 74.7077994047285 28.6183505288049
"5109" 1021.6 73.9947790417536 24.8499241388001
"5110" 1021.8 70.1638106341013 21.7720005910529
"5111" 1022 67.6183661581552 18.4177132518567
"5112" 1022.2 65.3069661075614 15.6020492140676
"5113" 1022.4 64.0886111213644 11.7680548156303
"5114" 1022.6 63.3154390334308 8.80803287970429
"5115" 1022.8 63.0325926346681 9.76541907631034
"5116" 1023 61.0361795834786 12.0062147910577
"5117" 1023.2 59.0046954464114 14.7907109672465
"5118" 1023.4 56.3679609973988 18.5388148892444
"5119" 1023.6 53.8405731895003 23.4925113801809
"5120" 1023.8 53.0708730515871 28.4364272026274
"5121" 1024 52.6594464653865 33.1992342260472
"5122" 1024.2 53.5239276492362 38.2468953174383
"5123" 1024.4 55.1567213849812 43.3848702407609
"5124" 1024.6 57.8668700177655 48.1159522815796
"5125" 1024.8 60.8493448114837 52.009560283155
"5126" 1025 64.0145316436246 55.760709524433
"5127" 1025.2 68.6991111722655 58.9824266671661
"5128" 1025.4 72.3205513193221 60.5602900866992
"5129" 1025.6 76.6672231179658 62.6485427705675
"5130" 1025.8 81.7311155021776 63.871016171301
"5131" 1026 87.0596589925087 64.3192258028247
"5132" 1026.2 92.0911761870801 63.9297637451961
"5133" 1026.4 96.2139002142103 61.082706235505
"5134" 1026.6 97.6699408044489 58.8828053475922
"5135" 1026.8 99.0431421961458 58.7260823957698
"5136" 1027 102.040047762179 60.1914459680988
"5137" 1027.2 105.031948827794 62.2978044845048
"5138" 1027.4 107.251980010271 65.1432971959617
"5139" 1027.6 109.4492317965 68.0209352664532
"5140" 1027.8 111.214561322994 70.393444147674
"5141" 1028 114.044578036657 72.8114888793654
"5142" 1028.2 115.170742675555 74.3170398975316
"5143" 1028.4 116.457554337611 77.1873019661911
"5144" 1028.6 118.420712802116 80.0133479180994
"5145" 1028.8 119.210993535878 82.210214904977
"5146" 1029 119.061518165479 84.4217323194419
"5147" 1029.2 118.504340740438 86.9727401299883
"5148" 1029.4 118.282005854538 88.5220491948767
"5149" 1029.6 117.368530210768 90.0137516308408
"5150" 1029.8 116.64297856203 90.4861944180078
"5151" 1030 116.13219414941 90.8468836835411
"5152" 1030.2 115.510783530347 90.8853082291261
"5153" 1030.4 114.404054551819 90.9250350831354
"5154" 1030.6 113.777091501926 90.6037001500735
"5155" 1030.8 112.554737760685 90.4412317835372
"5156" 1031 110.898281600062 91.3442982678371
"5157" 1031.2 109.016106470031 92.6118339518893
"5158" 1031.4 106.028966701664 94.2775778066582
"5159" 1031.6 103.444953817163 96.6213966012577
"5160" 1031.8 100.602104771629 100.176479959484
"5161" 1032 97.5690829466996 103.716394238276
"5162" 1032.2 94.7152166292254 106.879283007931
"5163" 1032.4 91.9197866898987 110.239508533432
"5164" 1032.6 89.965768622389 113.236998125283
"5165" 1032.8 87.6531410893307 115.727224728256
"5166" 1033 86.0759548239025 115.771108406797
"5167" 1033.2 82.4314682661823 117.392593491233
"5168" 1033.4 79.6686786530741 119.824231758793
"5169" 1033.6 76.1534249380885 122.277988605462
"5170" 1033.8 74.7263890912616 123.254793941917
"5171" 1034 74.0795678721047 122.433447467871
"5172" 1034.2 73.5187621881102 121.899074173363
"5173" 1034.4 72.5527002441564 121.22759612444
"5174" 1034.6 71.2167604879215 120.235563656344
"5175" 1034.8 70.1459276077688 118.893191600618
"5176" 1035 68.0923852515656 117.304419032065
"5177" 1035.2 64.7292915020813 116.005477679997
"5178" 1035.4 61.5925340075893 113.944419588695
"5179" 1035.6 59.5998824183944 111.967637614823
"5180" 1035.8 56.9062816431335 109.644633330415
"5181" 1036 53.8423697796962 107.020601066426
"5182" 1036.2 53.224833712389 104.154140893445
"5183" 1036.4 52.7672121245732 101.736089986478
"5184" 1036.6 51.3381370548484 98.5591283833103
"5185" 1036.8 50.3941647020467 94.9349439462636
"5186" 1037 49.258288231658 91.0799347651467
"5187" 1037.2 46.3178616854126 87.5464848225922
"5188" 1037.4 42.3289757921891 83.4830387225998
"5189" 1037.6 37.7093890627497 80.663665320605
"5190" 1037.8 32.5319488200444 78.4414718628937
"5191" 1038 26.704998907008 76.9998361749511
"5192" 1038.2 21.1529746106075 76.9545124849365
"5193" 1038.4 17.9894162091158 74.7466629146943
"5194" 1038.6 15.6634587858207 71.7426638078103
"5195" 1038.8 13.2243909324409 68.6577490321293
"5196" 1039 11.6951746342457 67.9450785841511
"5197" 1039.2 10.8945327170126 70.1919297950013
"5198" 1039.4 11.5823763282587 71.9621911942657
"5199" 1039.6 12.8040576614729 73.2452320850514
"5200" 1039.8 14.1804852968944 74.5800785437194
"5201" 1040 16.2018125936671 76.4840417379376
"5202" 1040.2 19.5691931228917 78.9979286755139
"5203" 1040.4 23.3617181966365 81.3575682211788
"5204" 1040.6 27.4003113438217 84.1103176709831
"5205" 1040.8 32.6136017993999 85.4200015878792
"5206" 1041 38.7289474692617 85.2625147851047
"5207" 1041.2 44.1031349087118 83.551164748714
"5208" 1041.4 49.2765243278777 81.0849000811437
"5209" 1041.6 53.7620140324733 77.2118457895947
"5210" 1041.8 57.4302959235192 72.6221508131085
"5211" 1042 60.8057682757853 68.0899266335013
"5212" 1042.2 61.6101597241904 62.1660307422906
"5213" 1042.4 61.6582690760297 56.1706047361633
"5214" 1042.6 60.5950679107842 50.5692392595654
"5215" 1042.8 58.7775304583399 44.5517376957346
"5216" 1043 56.4573599005603 39.5187249483742
"5217" 1043.2 53.7475451525875 34.905991894
"5218" 1043.4 51.350366097223 30.4032682983103
"5219" 1043.6 48.2863506752438 26.9078023668272
"5220" 1043.8 47.0966690393004 22.9622231526718
"5221" 1044 46.9568380433301 20.0661445257389
"5222" 1044.2 47.535225361622 18.4062554789655
"5223" 1044.4 45.9577110615153 16.5469345614034
"5224" 1044.6 43.242021841223 16.6992996350246
"5225" 1044.8 42.5497357524015 17.9686911546318
"5226" 1045 42.7154479088414 18.7759310242162
"5227" 1045.2 42.1525051724804 20.1954432201592
"5228" 1045.4 41.4446536347504 21.5626755811125
"5229" 1045.6 40.573743726682 24.2368198000182
"5230" 1045.8 38.7590430458384 28.6435493679038
"5231" 1046 36.6878478773591 32.822258032828
"5232" 1046.2 36.3906207295875 37.5373396343103
"5233" 1046.4 37.1261107189042 42.3721022644567
"5234" 1046.6 39.214252935065 47.808304101875
"5235" 1046.8 42.5556527275197 51.776083660695
"5236" 1047 47.027044581117 55.2903282123749
"5237" 1047.2 52.1872200504479 57.6025459308252
"5238" 1047.4 57.523411987274 58.8758565768103
"5239" 1047.6 62.9225511758691 58.970509225544
"5240" 1047.8 67.3475824790274 58.5994236809026
"5241" 1048 71.8963312744801 56.5554634764532
"5242" 1048.2 76.3993581737944 54.3329337920934
"5243" 1048.4 80.160326781823 50.6370961334246
"5244" 1048.6 82.5224250158644 46.2294411924403
"5245" 1048.8 83.4506087206381 41.6298760926853
"5246" 1049 85.2850800951148 37.0599208521162
"5247" 1049.2 87.9878782488556 33.5153249270246
"5248" 1049.4 88.816455531634 33.0424901065745
"5249" 1049.6 90.2685021631473 32.8762131941927
"5250" 1049.8 91.9355249357373 31.6517307821103
"5251" 1050 90.8850082676209 29.7052004580348
"5252" 1050.2 89.4435002621758 27.1842681428361
"5253" 1050.4 87.0871694462344 24.0437532787904
"5254" 1050.6 83.7713784696657 21.3557623412509
"5255" 1050.8 81.8244806134996 18.6119357311209
"5256" 1051 78.6421984475766 15.5851866053598
"5257" 1051.2 74.5596158351242 12.0381845836189
"5258" 1051.4 70.1792250951982 9.75439458420458
"5259" 1051.6 66.8503722112274 7.1610627693722
"5260" 1051.8 65.2829988302499 7.29447746612223
"5261" 1052 62.1884179777523 7.74588685224719
"5262" 1052.2 57.7927812624762 8.01519743563989
"5263" 1052.4 51.8373932684437 8.67346938202463
"5264" 1052.6 46.4414745945247 10.8862011501643
"5265" 1052.8 41.1594584606422 13.5332389725169
"5266" 1053 35.9492870615816 16.3479009302146
"5267" 1053.2 31.3684858812277 18.436712926377
"5268" 1053.4 26.0475769221353 21.6043872958331
"5269" 1053.6 22.3918012119965 24.9307416921614
"5270" 1053.8 18.5921403216191 27.7201114979701
"5271" 1054 16.1378902774444 30.4453083615403
"5272" 1054.2 15.1088555914281 30.982217863944
"5273" 1054.4 16.1028830345628 31.2923452336051
"5274" 1054.6 17.03685887974 33.273790402256
"5275" 1054.8 18.0886125566845 35.959612319618
"5276" 1055 19.536099102622 39.7557546741379
"5277" 1055.2 21.8676717096732 43.5943514991285
"5278" 1055.4 25.5470722998826 47.549019576428
"5279" 1055.6 30.1713623833826 49.7746699827221
"5280" 1055.8 34.845399973949 51.6951616155474
"5281" 1056 40.2150178220978 52.458198303344
"5282" 1056.2 45.6213419534318 51.5450943022884
"5283" 1056.4 50.8478860925882 50.4067735484238
"5284" 1056.6 55.589112009339 47.4993084129044
"5285" 1056.8 59.1057801902944 43.1796256963003
"5286" 1057 61.7081553477127 38.9282755544124
"5287" 1057.2 62.3201011365363 34.1470119544716
"5288" 1057.4 62.2960147072412 28.9965118304593
"5289" 1057.6 60.9346532016654 24.2513646174394
"5290" 1057.8 58.6869180189066 20.6810161988307
"5291" 1058 55.7630885985733 17.4291817990998
"5292" 1058.2 53.5168965962262 13.3787798828558
"5293" 1058.4 51.2212600205277 9.54884905361035
"5294" 1058.6 52.0117242185238 7.98489875127505
"5295" 1058.8 53.3959624844535 8.11508601562853
"5296" 1059 54.0620929901047 8.85169565396552
"5297" 1059.2 53.7711050352587 9.8655144649532
"5298" 1059.4 51.7344903891826 10.6601755022751
"5299" 1059.6 48.804733275457 11.6625172198766
"5300" 1059.8 44.9937593367382 13.1621187714002
"5301" 1060 40.8726819805022 15.3049166827148
"5302" 1060.2 36.2989736261351 19.3451777404092
"5303" 1060.4 32.8903563066891 23.0050217643419
"5304" 1060.6 29.4575581601351 26.66544049864
"5305" 1060.8 25.9682264667362 31.1365252151127
"5306" 1061 23.4640104228274 35.4220370855082
"5307" 1061.2 21.0639094543523 40.0744943274893
"5308" 1061.4 18.7980529011005 45.5072724624838
"5309" 1061.6 17.7370359501555 50.8217165169215
"5310" 1061.8 17.2543284719836 56.3434678376076
"5311" 1062 18.2402882195166 62.145639272477
"5312" 1062.2 20.1546304184671 67.6347821472922
"5313" 1062.4 23.3376656011872 72.3887340435961
"5314" 1062.6 27.1893553600712 76.9578610456228
"5315" 1062.8 32.6469726180838 80.009872414284
"5316" 1063 37.913780957565 81.3422206423838
"5317" 1063.2 42.9994954728515 81.3791198598818
"5318" 1063.4 48.9789101999566 80.2109304346887
"5319" 1063.6 54.5517470669671 78.5061340354467
"5320" 1063.8 59.2689112867059 75.6969550864166
"5321" 1064 63.7441472603499 72.432715350727
"5322" 1064.2 66.9392357684641 68.1656937350994
"5323" 1064.4 68.9896697942216 63.1893229055725
"5324" 1064.6 70.2284587938227 57.7040709378952
"5325" 1064.8 70.6276485624439 52.3610257847949
"5326" 1065 71.4279296018344 47.4371375543203
"5327" 1065.2 73.3983206024819 43.8075195194666
"5328" 1065.4 76.3179127515801 40.6324970415654
"5329" 1065.6 79.2405400642399 38.6031618194094
"5330" 1065.8 82.5000081329883 34.6384731840042
"5331" 1066 84.2175757368844 31.4657353508503
"5332" 1066.2 86.4751683154415 28.9682108814574
"5333" 1066.4 87.2445146217847 28.1398580096696
"5334" 1066.6 85.8195867575041 26.7129479874071
"5335" 1066.8 82.5228473254611 24.9870875167043
"5336" 1067 78.8637390136976 22.8582481526329
"5337" 1067.2 74.9091488643687 21.0341236936767
"5338" 1067.4 70.5398125200444 18.7347621120291
"5339" 1067.6 65.9001966850525 18.0254901508265
"5340" 1067.8 60.7595266002199 17.0350160835869
"5341" 1068 55.5425429684194 16.8740115861103
"5342" 1068.2 50.8677967092711 17.3157433287173
"5343" 1068.4 45.3133971805709 18.7309683897456
"5344" 1068.6 39.9932544440087 20.1662399143818
"5345" 1068.8 35.0165793476619 22.7365974025875
"5346" 1069 30.298298279414 26.0497123432669
"5347" 1069.2 26.3166885444867 28.6645484004862
"5348" 1069.4 21.8621171540497 31.8506824675444
"5349" 1069.6 18.4411668176644 35.6850289695703
"5350" 1069.8 15.4917565945444 40.3629414598903
"5351" 1070 13.1940907389658 45.1409493388532
"5352" 1070.2 12.1176948760853 49.9571092783467
"5353" 1070.4 11.0729219984492 55.184245232036
"5354" 1070.6 11.7622349689819 61.0734053365603
"5355" 1070.8 14.1466617851614 66.0058372755764
"5356" 1071 17.4838059110333 70.1164157196024
"5357" 1071.2 20.5481598903479 73.7946192749889
"5358" 1071.4 24.6373987973569 77.0977671002032
"5359" 1071.6 28.954006174714 79.9368363053461
"5360" 1071.8 33.6764648958755 82.028879114905
"5361" 1072 39.1756206708484 82.6279758390671
"5362" 1072.2 44.2155277296429 82.1523084817952
"5363" 1072.4 49.1722296447757 80.6691824729739
"5364" 1072.6 53.7620140324733 78.3093053217874
"5365" 1072.8 58.1067661581797 75.1221145397966
"5366" 1073 62.0565725175489 72.2939329565012
"5367" 1073.2 64.9535615052801 67.8025453275961
"5368" 1073.4 66.5794418505348 62.71605466032
"5369" 1073.6 68.9068820795999 59.0457154181437
"5370" 1073.8 71.4173470201767 56.5902559912221
"5371" 1074 74.5965998680238 54.4281651500168
"5372" 1074.2 77.1667550408801 51.9328764373103
"5373" 1074.4 80.0316191104076 50.2010373545651
"5374" 1074.6 83.1817322981245 48.6812340062521
"5375" 1074.8 86.7020722951924 45.7276691050094
"5376" 1075 89.0217697085644 41.9222456233303
"5377" 1075.2 91.0595341723659 40.6493962630246
"5378" 1075.4 92.0954769354479 40.2567628663499
"5379" 1075.6 91.4012855518532 38.7850527408692
"5380" 1075.8 90.2489583036617 35.2819435395654
"5381" 1076 88.5086635486144 31.1370584928704
"5382" 1076.2 86.7305865795217 28.1796616481285
"5383" 1076.4 83.4643493086179 25.4686191651633
"5384" 1076.6 80.110714276265 22.5610354693986
"5385" 1076.8 75.9101480469627 19.6718894215975
"5386" 1077 71.8726216071244 17.5084343584903
"5387" 1077.2 67.5730876034611 15.2433667093103
"5388" 1077.4 62.5790519901135 13.6807557194912
"5389" 1077.6 57.1083456511667 12.558603161321
"5390" 1077.8 51.5063918102772 11.461078888931
"5391" 1078 46.2266095088185 11.4553098983706
"5392" 1078.2 41.3846137401694 13.1268869420149
"5393" 1078.4 36.5618135933525 16.0225447663569
"5394" 1078.6 31.9955475178267 19.0323147345362
"5395" 1078.8 28.4002783884008 23.3288282576721
"5396" 1079 25.028275122908 27.684561729924
"5397" 1079.2 22.3726746155135 32.7951288927036
"5398" 1079.4 20.9208343980558 38.5333301130376
"5399" 1079.6 20.0837066536681 44.3026384858367
"5400" 1079.8 20.0488994521744 49.2410384492803
"5401" 1080 20.6979289723087 54.8229032948532
"5402" 1080.2 22.6935296361906 59.3589928094707
"5403" 1080.4 25.3863509228604 63.8874936170934
"5404" 1080.6 29.4976543679944 68.0030669987285
"5405" 1080.8 34.1704288417271 70.8999026335026
"5406" 1081 39.3852780659504 73.6845477404388
"5407" 1081.2 44.7651208481021 75.2619266766853
"5408" 1081.4 50.6001886361215 75.1400390677029
"5409" 1081.6 55.473917658961 73.8729767761992
"5410" 1081.8 59.844821984461 72.9776791333381
"5411" 1082 64.4355985082256 71.5352100623746
"5412" 1082.2 68.586630635461 69.2584782533103
"5413" 1082.4 73.0184682027658 67.9845369433104
"5414" 1082.6 76.8498217435722 65.7976043611437
"5415" 1082.8 80.7909940613125 63.5489049275831
"5416" 1083 84.1156716343982 59.139057658782
"5417" 1083.2 86.8811598510604 55.504587119292
"5418" 1083.4 90.7778047244547 52.3895723786311
"5419" 1083.6 93.2554871599925 50.539953816282
"5420" 1083.8 93.1378708210815 47.0565822744787
"5421" 1084 91.0995713159459 43.1195188290376
"5422" 1084.2 87.1073428508136 40.5568255277238
"5423" 1084.4 82.8491774683399 38.2939835638861
"5424" 1084.6 77.895667755247 37.0170351834893
"5425" 1084.8 72.9266396799418 36.1561190560998
"5426" 1085 67.7398345885367 36.045383625898
"5427" 1085.2 62.7863376036923 37.0056641284022
"5428" 1085.4 57.6986805554433 38.4616247124167
"5429" 1085.6 52.9047146018487 40.6972679706364
"5430" 1085.8 48.4949035166845 43.620059405684
"5431" 1086 44.2579256100987 47.1071313662777
"5432" 1086.2 40.870092393805 50.9354074967146
"5433" 1086.4 38.3274812296681 56.0497183548893
"5434" 1086.6 37.5537701310189 61.5082353041063
"5435" 1086.8 37.3510771947338 67.112080167371
"5436" 1087 38.3552965083658 72.9929462077675
"5437" 1087.2 40.174408807358 77.7799874887467
"5438" 1087.4 42.9250450628755 82.6004311620941
"5439" 1087.6 46.3940676106292 87.1450817471085
"5440" 1087.8 50.714945055443 91.046317738932
"5441" 1088 55.9717984466102 93.490182960363
"5442" 1088.2 60.8880408259565 95.4087059545266
"5443" 1088.4 66.8329146228747 96.3775038899354
"5444" 1088.6 71.7841175816515 95.9577857261943
"5445" 1088.8 75.6011930360944 93.5328508511285
"5446" 1089 77.7607307463217 88.929290208174
"5447" 1089.2 79.482218229461 84.2414435492548
"5448" 1089.4 81.414284634211 79.8888107400881
"5449" 1089.6 81.3226197708224 74.8078618476188
"5450" 1089.8 80.828591399032 70.0064457749242
"5451" 1090 78.7264434135397 65.3369023150745
"5452" 1090.2 76.3121841744825 61.6300241887507
"5453" 1090.4 72.814763322088 57.9098818128516
"5454" 1090.6 69.3950518633658 54.8738609472532
"5455" 1090.8 65.2953785545233 51.6197488069085
"5456" 1091 63.1888579751536 50.3695154510579
"5457" 1091.2 60.7275720442895 48.4808665380773
"5458" 1091.4 56.4376281585544 46.2753030796003
"5459" 1091.6 51.6582393189733 45.0106816560261
"5460" 1091.8 46.3940292923878 44.896800586695
"5461" 1092 41.8250138462438 44.5526052076924
"5462" 1092.2 36.7977556436467 44.4224133506285
"5463" 1092.4 32.2325858075686 44.2645716487297
"5464" 1092.6 26.9154466484576 45.1874871948716
"5465" 1092.8 21.8525386385128 46.5773755904171
"5466" 1093 17.7107451076179 47.0881525731045
"5467" 1093.2 14.593551891068 46.4441123214896
"5468" 1093.4 11.9849095442804 45.5298331053664
"5469" 1093.6 11.78229979994 45.6460379142715
"5470" 1093.8 11.5579427015944 47.6118991394831
"5471" 1094 10.7533868611484 51.3252177062573
"5472" 1094.2 10.0739835014814 56.1490682858843
"5473" 1094.4 9.81891623616281 57.5415706784419
"5474" 1094.6 9.7741943396737 58.4870848322069
"5475" 1094.8 10.8945327170126 60.3385728263831
"5476" 1095 13.1097120333461 62.6219029633707
"5477" 1095.2 14.9382016989137 65.6481987059801
"5478" 1095.4 18.0072770473207 68.353309427784
"5479" 1095.6 22.177130601776 71.2021153161819
"5480" 1095.8 26.9348384156515 72.4399191855157
"5481" 1096 31.8342499513458 73.0076756226468
"5482" 1096.2 35.9228283752216 72.8366454473201
"5483" 1096.4 40.6973048715944 72.4142128697961
"5484" 1096.6 42.481864567223 71.5588522759389
"5485" 1096.8 45.4063438809497 70.1131320836113
"5486" 1097 49.3297190943809 67.3279671912334
"5487" 1097.2 52.4042049775302 64.0785848135934
"5488" 1097.4 54.9930424861529 60.5740443796688
"5489" 1097.6 56.5037033677559 56.3659472073969
"5490" 1097.8 57.47068942023 52.2217205561123
"5491" 1098 59.3501164569373 48.5878705404818
"5492" 1098.2 61.1962126937944 44.9336930047221
"5493" 1098.4 61.9123608624575 40.4446078028156
"5494" 1098.6 62.2137148782631 36.1678527260603
"5495" 1098.8 64.0957816770934 33.3858669735784
"5496" 1099 66.1966222618256 30.9088637557166
"5497" 1099.2 69.1625073581883 29.05597885228
"5498" 1099.4 71.9287302455172 26.3506213388747
"5499" 1099.6 73.6658633299156 22.8831541410982
"5500" 1099.8 74.5342300169696 20.2852849454856
"5501" 1100 72.9042872292074 17.8743324582234
"5502" 1100.2 70.7057801915344 15.1312598740303
"5503" 1100.4 67.2621141731884 12.907807640977
"5504" 1100.6 62.8262406627841 11.0932073901351
"5505" 1100.8 58.1263467795636 9.71082159159606
"5506" 1101 52.5810969217944 9.24640595001405
"5507" 1101.2 47.6595658529482 10.4667867645631
"5508" 1101.4 43.2239228585087 12.7682807355961
"5509" 1101.6 39.1389824598944 15.7529432333104
"5510" 1101.8 34.7827478361733 19.3400937640998
"5511" 1102 31.2981167652888 23.1718621206474
"5512" 1102.2 28.0895956034804 27.8835308932987
"5513" 1102.4 25.7862491280142 32.7677593670906
"5514" 1102.6 24.3199467539535 38.1858915739467
"5515" 1102.8 23.7897921116845 43.6872563099477
"5516" 1103 23.8256525669459 49.1070429860376
"5517" 1103.2 24.9103379206107 54.9175389350246
"5518" 1103.4 26.5728587613658 59.7876345715389
"5519" 1103.6 30.0695822217658 64.4793784246532
"5520" 1103.8 33.6167565964819 67.9936365240961
"5521" 1104 37.8178572716555 71.1233867821159
"5522" 1104.2 43.3288621525156 72.6748458625315
"5523" 1104.4 48.567913666412 72.1473275180457
"5524" 1104.6 53.7881985189333 70.8792146976992
"5525" 1104.8 58.8368566263793 67.9689131347915
"5526" 1105 62.8089788021457 64.1695991825536
"5527" 1105.2 66.1049641471246 60.9309883127538
"5528" 1105.4 69.6609546748318 56.8095713959645
"5529" 1105.6 71.7877373781944 52.2750206748532
"5530" 1105.8 72.9302090458826 47.3654221523398
"5531" 1106 73.3627299055523 42.6210359566367
"5532" 1106.2 72.8186173304786 37.7291013262367
"5533" 1106.4 71.0823006455497 33.5013851436933
"5534" 1106.6 71.5335162825307 30.2940733288818
"5535" 1106.8 73.0419968802944 27.4373736859666
"5536" 1107 73.8939418523454 23.925666718994
"5537" 1107.2 71.4936009209696 21.829774616166
"5538" 1107.4 66.0263787056694 20.5859580781228
"5539" 1107.6 61.2760292075644 20.2219293487904
"5540" 1107.8 56.5085761707944 20.1809875108276
"5541" 1108 51.2530060522772 21.1825689545517
"5542" 1108.2 46.6070403966406 22.2598434628488
"5543" 1108.4 41.6156098083461 23.8314882991379
"5544" 1108.6 37.475850484658 26.2470347744353
"5545" 1108.8 32.9943778283944 29.1038481621103
"5546" 1109 28.8219590133277 32.9001932659103
"5547" 1109.2 25.9232626643814 37.2036223998429
"5548" 1109.4 23.3723870706575 41.5308103934472
"5549" 1109.6 21.1976400930716 46.2278897589638
"5550" 1109.8 19.8204299603777 50.8004841617548
"5551" 1110 18.1576855248227 55.0287941868952
"5552" 1110.2 16.5866227583349 59.0118584193644
"5553" 1110.4 15.0823082446853 64.0700627362194
"5554" 1110.6 14.9935694091308 69.7966291618337
"5555" 1110.8 15.8675550667133 73.4142813916076
"5556" 1111 18.1387328165087 77.0124585303371
"5557" 1111.2 22.0956229124194 80.4350383533639
"5558" 1111.4 26.7472671402489 83.0888483660558
"5559" 1111.6 32.0324865086021 84.4490034314931
"5560" 1111.8 36.9169301320999 84.9456499956159
"5561" 1112 42.0004980453082 84.5153863824296
"5562" 1112.2 46.4406364498878 82.2336300256281
"5563" 1112.4 50.8536882446598 79.5247302909161
"5564" 1112.6 53.8726604382666 75.4689421395603
"5565" 1112.8 56.3255753455722 70.9464504890603
"5566" 1113 58.8107667720516 66.3466124018818
"5567" 1113.2 59.3908391680444 60.8433881555881
"5568" 1113.4 59.1001354580617 55.9867847247757
"5569" 1113.6 59.7146816801821 51.442799014994
"5570" 1113.8 60.0291025357338 46.8872967640679
"5571" 1114 59.3545945557532 42.507024084867
"5572" 1114.2 58.9116974820391 38.6852420700231
"5573" 1114.4 59.704506215246 35.4045153120845
"5574" 1114.6 60.9728675153511 31.880777549599
"5575" 1114.8 61.6965202873964 27.8683850794328
"5576" 1115 61.7663306492944 25.1151119216981
"5577" 1115.2 63.5309814639372 22.5061321164226
"5578" 1115.4 65.2297002701209 19.5656675825246
"5579" 1115.6 65.7733298968157 16.0632970205337
"5580" 1115.8 65.6931430936681 11.5475959194577
"5581" 1116 63.2232987577944 9.49904952967398
"5582" 1116.2 59.0917772931417 9.10162860425771
"5583" 1116.4 54.4967543090835 8.07092364710553
"5584" 1116.6 49.7446669366532 8.78972990829858
"5585" 1116.8 45.0644659983967 10.0173120171513
"5586" 1117 40.8685586942427 12.5285538486896
"5587" 1117.2 37.4016193422669 14.3432081792774
"5588" 1117.4 37.2185636262783 14.7502281376974
"5589" 1117.6 35.1163487719859 15.8803373643103
"5590" 1117.8 31.7678768784348 18.6071443256025
"5591" 1118 29.0407426301815 22.1062118309233
"5592" 1118.2 25.672118691399 25.4571170958801
"5593" 1118.4 23.2003514770681 29.8843048383419
"5594" 1118.6 20.9409274880553 33.9218388077777
"5595" 1118.8 18.9543547149557 39.0290838134394
"5596" 1119 17.8374379866179 44.3229505531633
"5597" 1119.2 16.5190446087 49.5087824540368
"5598" 1119.4 15.8462530155925 54.1904474318584
"5599" 1119.6 15.8225657785999 58.9218600130048
"5600" 1119.8 16.789777444299 64.2492007719709
"5601" 1120 18.7529965515857 68.7079140523799
"5602" 1120.2 20.3394712822268 73.083745267932
"5603" 1120.4 23.0683241610575 77.6094987880735
"5604" 1120.6 26.7292525350765 81.4425836027976
"5605" 1120.8 30.3619052506863 84.5595463117968
"5606" 1121 34.4170514851651 86.8674221882586
"5607" 1121.2 39.0049547300049 88.8470021331261
"5608" 1121.4 44.188616209008 89.6044341266113
"5609" 1121.6 48.8194701689398 89.4782430999376
"5610" 1121.8 53.5252342896466 89.3158533479712
"5611" 1122 58.2266263336822 87.6449040947402
"5612" 1122.2 62.5229686766555 85.5826206506159
"5613" 1122.4 66.6428441708036 81.8997160596957
"5614" 1122.6 69.2918876618944 77.4950878866922
"5615" 1122.8 70.7778141427373 73.2004166496818
"5616" 1123 72.2686922320585 68.8486537375462
"5617" 1123.2 72.4085324852944 64.3706298497538
"5618" 1123.4 70.1567458434453 60.3072378034235
"5619" 1123.6 67.2007577663999 56.8194348016315
"5620" 1123.8 65.8259324721087 53.4798051708818
"5621" 1124 65.8339399008247 49.913872482371
"5622" 1124.2 66.2900926875009 45.968892500169
"5623" 1124.4 67.4442400836617 42.1027293085144
"5624" 1124.6 68.8100460349879 39.0496312539233
"5625" 1124.8 71.0286817814031 35.9781462483756
"5626" 1125 70.7910867300611 32.080624356477
"5627" 1125.2 69.5706119956944 27.7831956707437
"5628" 1125.4 67.6233424454644 24.4488666153703
"5629" 1125.6 63.9373858939762 21.4470748461891
"5630" 1125.8 60.2916255377344 18.6320505939103
"5631" 1126 56.7497013276008 15.74061476902
"5632" 1126.2 53.4175578615558 13.7566192941172
"5633" 1126.4 51.6775400155197 10.8573687705961
"5634" 1126.6 51.4259559662062 8.86167012345152
"5635" 1126.8 52.1740960480069 9.89440563394785
"5636" 1127 51.1098758644069 11.7479902399978
"5637" 1127.2 49.4785610781012 14.4818972444694
"5638" 1127.4 47.992611347577 17.9698780564734
"5639" 1127.6 46.4482776743874 21.9241519512871
"5640" 1127.8 46.7263954075356 27.0805296109339
"5641" 1128 47.5047436109535 31.4325549703672
"5642" 1128.2 49.5511527673968 35.7722402288887
"5643" 1128.4 51.8978603243301 39.903230638596
"5644" 1128.6 55.0098263681561 43.8528359157997
"5645" 1128.8 58.504315543083 47.1483731462485
"5646" 1129 62.7866388350274 50.0392801794366
"5647" 1129.2 67.3491838361717 52.1407932737537
"5648" 1129.4 72.0211446437367 53.1982431423392
"5649" 1129.6 76.8174446744944 53.3418555261703
"5650" 1129.8 81.0151208519771 51.9083775659642
"5651" 1130 83.6208522767944 48.6024298697389
"5652" 1130.2 84.594577546823 45.2210256497675
"5653" 1130.4 84.7192795377244 41.0394042955003
"5654" 1130.6 83.2956303502892 36.9870495220526
"5655" 1130.8 81.6558457235044 33.7473642370603
"5656" 1131 79.8738144009156 29.7161120765528
"5657" 1131.2 76.0506262285057 26.2426022466815
"5658" 1131.4 71.3523524267079 22.1716475260027
"5659" 1131.6 68.0299498034914 18.9146339390376
"5660" 1131.8 64.0157756437842 15.9700332320552
"5661" 1132 60.1509964420444 13.0369003603903
"5662" 1132.2 56.3083196846331 9.82706139776196
"5663" 1132.4 52.7892352230087 7.39497828163177
"5664" 1132.6 52.8702547868061 5.51645011883975
"5665" 1132.8 54.3412229907587 5.52501443016748
"5666" 1133 54.5991334944372 6.25298089302462
"5667" 1133.2 53.3011615125665 6.98854953729769
"5668" 1133.4 52.0505704909819 7.89750263052285
"5669" 1133.6 49.8506469433461 8.82094534648276
"5670" 1133.8 47.3529041150611 10.780325653277
"5671" 1134 45.0048627575944 13.455602404277
"5672" 1134.2 42.4052919480472 16.7622967327719
"5673" 1134.4 39.7103215515775 20.2915510088164
"5674" 1134.6 38.0370391156933 24.7950637448497
"5675" 1134.8 36.316712267112 29.234239802075
"5676" 1135 35.9561757996833 34.4421340811252
"5677" 1135.2 37.7298761056833 38.6367038018289
"5678" 1135.4 40.6762853712148 42.8068241438558
"5679" 1135.6 44.1011202207277 46.425203507077
"5680" 1135.8 47.1882033723611 48.8499384671103
"5681" 1136 52.6307291836707 50.4658739184753
"5682" 1136.2 57.2035054278835 51.9417057335183
"5683" 1136.4 61.95267988394 51.4529839826696
"5684" 1136.6 65.9114456854875 50.6059593500628
"5685" 1136.8 70.1719158906405 48.0718543131565
"5686" 1137 72.8318874027449 43.9461473532311
"5687" 1137.2 73.7996202967144 39.0482340279703
"5688" 1137.4 73.760651314622 34.8576699822414
"5689" 1137.6 72.3926958754194 30.5704730952478
"5690" 1137.8 71.0006901870189 27.3809075373409
"5691" 1138 68.8249339078658 23.4225898955552
"5692" 1138.2 67.0795132623569 20.5023556796541
"5693" 1138.4 65.1830792298256 17.2339000061853
"5694" 1138.6 63.1388368384611 15.4402485481285
"5695" 1138.8 60.5271159265756 14.5227936558416
"5696" 1139 56.1623805130618 12.6317870238103
"5697" 1139.2 51.0024182385247 12.1529854865126
"5698" 1139.4 45.9577110615153 12.5473513788452
"5699" 1139.6 40.7395358312611 14.4322907419437
"5700" 1139.8 36.2456338357319 16.9631874778103
"5701" 1140 31.5789980345227 19.311670588419
"5702" 1140.2 27.5459947621897 22.506313503415
"5703" 1140.4 23.9944498392999 26.3126567512554
"5704" 1140.6 20.5612120413439 30.5250626872884
"5705" 1140.8 17.8259351804683 35.9739920919299
"5706" 1141 15.9119981802995 40.6000521445372
"5707" 1141.2 14.5434231326179 45.3983068942515
"5708" 1141.4 13.5459936623349 51.0927637896347
"5709" 1141.6 12.5640753953887 56.568340241716
"5710" 1141.8 12.5528742133165 62.2596927201422
"5711" 1142 13.5992090694825 67.5766419734113
"5712" 1142.2 16.3610105143499 72.4362540765881
"5713" 1142.4 20.626949483577 76.0724025992321
"5714" 1142.6 24.9415045086052 79.0402816633374
"5715" 1142.8 30.3148234375444 80.8938088846437
"5716" 1143 35.3024917330853 81.4558872323285
"5717" 1143.2 40.2375907106515 81.0660942808532
"5718" 1143.4 45.90240625451 79.0806826287599
"5719" 1143.6 50.4164585891658 76.5854607019675
"5720" 1143.8 54.2198160296075 72.704072787086
"5721" 1144 58.0035521429944 68.5798149736194
"5722" 1144.2 61.4707139316277 65.3092601923103
"5723" 1144.4 64.1224491903089 61.4416733220482
"5724" 1144.6 64.4074893411005 55.9431916835859
"5725" 1144.8 62.1556344959303 51.705298572223
"5726" 1145 59.2807668895073 47.3025412402707
"5727" 1145.2 54.8972011160131 44.3608877759978
"5728" 1145.4 50.1085423477621 42.7194041243426
"5729" 1145.6 45.0974796208634 41.5656299145517
"5730" 1145.8 39.2002664571781 41.3799021437755
"5731" 1146 34.7807474222944 41.4732257513685
"5732" 1146.2 30.3211580814944 40.6754817279437
"5733" 1146.4 25.8902123481205 41.2746957165821
"5734" 1146.6 21.069122654158 42.2509224813104
"5735" 1146.8 16.6795023351694 43.7870017147142
"5736" 1147 12.8813074104217 46.4723007312649
"5737" 1147.2 9.69216382103544 48.6115294505246
"5738" 1147.4 6.3404995936853 50.0891359232013
"5739" 1147.6 6.00440907865978 49.4682899798873
"5740" 1147.8 4.70429481969094 44.8207696066552
"5741" 1148 5.46582511996584 45.1373095065389
"5742" 1148.2 4.65861049090869 44.4748600253389
"5743" 1148.4 4.8422455539867 44.3970236112334
"5744" 1148.6 3.68994590730895 43.3789171169608
"5745" 1148.8 4.37445646229439 43.3726985792826
"5746" 1149 4.37968690225312 43.3694195764204
"5747" 1149.2 4.73260748562133 42.8462450550219
"5748" 1149.4 4.27129226082297 42.8951728009389
"5749" 1149.6 4.06399618949737 42.7466243969836
"5750" 1149.8 4.13925928593301 42.7806802537856
"5751" 1150 4.35209889541204 42.7679927777221
"5752" 1150.2 4.42487505699846 42.8982926572083
"5753" 1150.4 4.12236348877397 43.108882955392
"5754" 1150.6 4.20400882611398 42.9167866505578
"5755" 1150.8 4.49299583918054 42.7806802537856
"5756" 1151 4.56449578079439 42.8204491846045
"5757" 1151.2 4.6698641158043 42.7806802537856
"5758" 1151.4 4.88495423944144 42.7754865501339
"5759" 1151.6 5.53162656999242 42.8185200946767
"5760" 1151.8 5.547583793804 42.8462450550219
"5761" 1152 5.75317308670615 42.7979678673692
"5762" 1152.2 5.8360315845762 43.2306991615467
"5763" 1152.4 6.36028016662009 43.3553945344755
"5764" 1152.6 6.37801384876583 43.0662449197103
"5765" 1152.8 6.53237956488784 43.2224515551047
"5766" 1153 6.60785432466596 43.1309938633562
"5767" 1153.2 6.60741845466939 42.934440991868
"5768" 1153.4 6.5915818447944 42.9352109563961
"5769" 1153.6 7.43201975499242 42.6179689379539
"5770" 1153.8 7.94134828644825 42.2251986663969
"5771" 1154 11.3306126488982 41.6992818574519
"5772" 1154.2 14.2825848523238 40.3962138093986
"5773" 1154.4 17.2694160530131 37.7363929639978
"5774" 1154.6 19.6966375593768 33.7379146723983
"5775" 1154.8 21.3881963284428 28.845140080695
"5776" 1155 21.6300265820944 24.6875182874437
"5777" 1155.2 21.4736760518739 23.1114019591399
"5778" 1155.4 21.6769774725473 22.9035008686162
"5779" 1155.6 22.4238229998289 22.6673695158621
"5780" 1155.8 23.410417410918 22.617912360007
"5781" 1156 24.9133212694098 22.4740335951895
"5782" 1156.2 26.4881226150217 21.9301109262308
"5783" 1156.4 28.9935500704997 20.6998584886682
"5784" 1156.6 31.4178777427509 19.3033622755277
"5785" 1156.8 34.420885734071 17.0065556926189
"5786" 1157 37.4412978812944 13.825045384177
"5787" 1157.2 40.6506135633787 10.9592022814115
"5788" 1157.4 43.1772158063428 9.42433156427809
"5789" 1157.6 45.6047259977292 8.18268547051686
"5790" 1157.8 48.3461383260079 6.3472484602654
"5791" 1158 50.7899217359323 4.0502547855862
"5792" 1158.2 50.915320179387 4.82063947305108
"5793" 1158.4 51.6399498206515 5.19742952188177
"5794" 1158.6 52.8110210355351 5.87753893023627
"5795" 1158.8 54.6410292877573 6.87310047249552
"5796" 1159 57.0345921747438 7.2449503832344
"5797" 1159.2 60.2244652507428 7.2910835834856
"5798" 1159.4 63.9220291813702 7.16735088955277
"5799" 1159.6 67.2993984994675 6.88067697530073
"5800" 1159.8 70.9566320919544 5.37796520467034
"5801" 1160 72.6917283324709 4.30245898813387
"5802" 1160.2 72.8736763410515 4.42214523893892
"5803" 1160.4 73.5838241929109 5.06791510021325
"5804" 1160.6 74.3493595678476 6.13468634281034
"5805" 1160.8 75.4550390859903 7.57082533506292
"5806" 1161 77.8255938512498 9.59892377638955
"5807" 1161.2 80.4677509310699 11.1771540382083
"5808" 1161.4 83.4545678731069 12.1182294332166
"5809" 1161.6 86.8757810298263 12.8797990022465
"5810" 1161.8 90.3557036389626 12.8121628261141
"5811" 1162 93.8561012287338 12.4059519734013
"5812" 1162.2 97.0785880936779 12.0770659776599
"5813" 1162.4 97.7322032407062 12.6392807962221
"5814" 1162.6 97.6620430665373 13.1067851408246
"5815" 1162.8 97.530985138765 13.6509400718103
"5816" 1163 97.1914695159658 14.2606119844532
"5817" 1163.2 97.0213390784515 15.4253583250246
"5818" 1163.4 96.9122022126844 15.7045334635303
"5819" 1163.6 96.3741839678142 16.6371341821321
"5820" 1163.8 95.9714883902187 17.6329717726134
"5821" 1164 95.5080055666413 18.4932169899226
"5822" 1164.2 94.6167906660419 19.1156437604985
"5823" 1164.4 94.4180376346779 18.7374290401356
"5824" 1164.6 93.915866896304 19.2023843188488
"5825" 1164.8 94.0268887461148 19.3793470400288
"5826" 1165 93.9053330426767 20.4965011699574
"5827" 1165.2 93.5141863032597 22.3358142203301
"5828" 1165.4 93.3416513564308 24.6936949725831
"5829" 1165.6 94.4298233106617 28.3246640588307
"5830" 1165.8 96.3199502659708 31.4411557773398
"5831" 1166 98.4588241643826 33.6068560043398
"5832" 1166.2 102.348689267842 35.9088580540745
"5833" 1166.4 105.313488558905 37.8629024135326
"5834" 1166.6 106.957680588594 40.6874490554013
"5835" 1166.8 106.391634904205 43.4418301166407
"5836" 1167 104.786929580672 43.6823037079236
"5837" 1167.2 103.428378959309 43.5321434559389
"5838" 1167.4 102.047755650622 43.5017012220376
"5839" 1167.6 100.705940522523 43.564442550456
"5840" 1167.8 97.9371476037944 44.1805688773398
"5841" 1168 94.1067600938411 45.4655407401888
"5842" 1168.2 90.4658875393373 46.9972638191389
"5843" 1168.4 86.6005253649736 49.3789846601877
"5844" 1168.6 83.351341970558 53.4419178254285
"5845" 1168.8 81.9506990353617 57.7072604135988
"5846" 1169 81.8070116526954 63.3769056508054
"5847" 1169.2 83.3639472721555 68.4127227725048
"5848" 1169.4 86.3021342978126 72.4641778406558
"5849" 1169.6 90.2974548825024 74.6823115651776
"5850" 1169.8 93.1157797085166 75.4335548809492
"5851" 1170 93.258809640721 75.4026153786957
"5852" 1170.2 93.8392496149006 77.1614239020714
"5853" 1170.4 93.5339941818216 78.9404322093103
"5854" 1170.6 92.5866358388837 79.75598213723
"5855" 1170.8 92.0236718731728 79.9148251572293
"5856" 1171 91.5606601341247 80.2342423287324
"5857" 1171.2 90.1780647980106 80.544909642986
"5858" 1171.4 88.5046945858563 82.5999131759121
"5859" 1171.6 86.8549142505533 85.1440714099711
"5860" 1171.8 84.1036548697403 87.4104203784995
"5861" 1172 82.021066741058 90.7602913091831
"5862" 1172.2 80.3814664623632 94.4310910375122
"5863" 1172.4 77.468126306897 96.994467133336
"5864" 1172.6 74.4510271426863 99.9501345704455
"5865" 1172.8 71.4040389446515 102.937632549613
"5866" 1173 67.9258403253826 105.349556727285
"5867" 1173.2 64.051847762936 108.253483537903
"5868" 1173.4 60.2623988011651 110.658276152509
"5869" 1173.6 56.4609210511705 111.254128850485
"5870" 1173.8 52.5256687872319 111.42593561431
"5871" 1174 47.9701429308207 111.720953601889
"5872" 1174.2 43.775360671299 110.707152214631
"5873" 1174.4 38.7955420338484 111.240009044743
"5874" 1174.6 35.526032053977 112.319910081415
"5875" 1174.8 34.5772539927501 113.539776283558
"5876" 1175 33.74131497589 114.061332463432
"5877" 1175.2 33.8569910828031 114.373725028145
"5878" 1175.4 33.6058086792205 113.519630462919
"5879" 1175.6 33.8134301704701 113.622623602905
"5880" 1175.8 33.6908638093585 113.287849836618
"5881" 1176 34.4006687852944 114.880564696134
"5882" 1176.2 33.0799753701725 113.722241589058
"5883" 1176.4 32.9481073856292 113.41328405791
"5884" 1176.6 32.9534462828713 113.235585577746
"5885" 1176.8 32.8819785049739 113.183321318874
"5886" 1177 33.1645723331041 113.120390294779
"5887" 1177.2 33.2178378546306 112.803110099431
"5888" 1177.4 33.211661721759 112.504839891894
"5889" 1177.6 33.4371361002681 112.099783517758
"5890" 1177.8 33.3537249033762 111.745579070274
"5891" 1178 32.8522614684727 110.910820215049
"5892" 1178.2 32.8043385098944 110.571236808147
"5893" 1178.4 32.4169250220049 109.880443656652
"5894" 1178.6 32.3972034275486 109.764413854912
"5895" 1178.8 32.664763413786 109.155322573546
"5896" 1179 32.9787674558033 108.545918295632
"5897" 1179.2 32.8126010889596 107.457885377423
"5898" 1179.4 32.8018976379137 105.808906315356
"5899" 1179.6 33.0905747223608 104.370780996629
"5900" 1179.8 32.7613576546822 102.103542663563
"5901" 1180 33.0384243246448 99.5282762583945
"5902" 1180.2 33.2347518853079 97.3437195118779
"5903" 1180.4 33.1934666382515 93.9692998349961
"5904" 1180.6 32.2075123258484 90.481651860986
"5905" 1180.8 31.0340089318678 86.4192858264572
"5906" 1181 30.2689518779064 81.9616499194914
"5907" 1181.2 28.9413574538398 77.5437292821649
"5908" 1181.4 27.5523427986216 72.2383427902467
"5909" 1181.6 26.3681140194104 67.5193208756407
"5910" 1181.8 24.0367388085265 63.2675417535157
"5911" 1182 19.2975439992417 61.4673213995209
"5912" 1182.2 15.1195236174825 59.9400066343837
"5913" 1182.4 12.8421376007678 58.9756298563988
"5914" 1182.6 12.9867692944935 56.5404854054254
"5915" 1182.8 12.9662340723733 53.4079663752051
"5916" 1183 12.8241676422666 48.9001883743381
"5917" 1183.2 12.7669547469087 44.5403770069961
"5918" 1183.4 13.4784155127 39.9758555946783
"5919" 1183.6 14.7049938159544 38.9221138382803
"5920" 1183.8 16.7150096815207 37.0411730188367
"5921" 1184 18.5269247905875 32.7798277766207
"5922" 1184.2 19.7258743776076 27.9253824535851
"5923" 1184.4 20.5195359557292 25.4722845973212
"5924" 1184.6 22.6642405575102 25.3624836832682
"5925" 1184.8 25.8618566790558 22.9203107626399
"5926" 1185 29.4300848325277 18.9505359214103
"5927" 1185.2 32.4822718753839 15.244707700163
"5928" 1185.4 36.2546079146611 11.9990628398437
"5929" 1185.6 38.473556906783 9.89570852846944
"5930" 1185.8 41.0904798511427 9.17711584214181
"5931" 1186 44.840019663345 6.64354716944517
"5932" 1186.2 46.5697382492427 5.65366367575862
"5933" 1186.4 47.8157170412262 6.1650872149808
"5934" 1186.6 49.4409234208658 6.19383361791748
"5935" 1186.8 52.7795315515534 5.48313443185252
"5936" 1187 56.1558516781239 3.65918675178762
"5937" 1187.2 58.3005620469593 2.39757294321756
"5938" 1187.4 59.2068649341774 3.39029149945928
"5939" 1187.6 60.9071945635756 4.39097917474784
"5940" 1187.8 64.3465552107841 3.9775228359289
"5941" 1188 68.0072218688344 2.45044807429034
"5942" 1188.2 68.9785995426585 2.31100715847539
"5943" 1188.4 68.320747960825 3.11232558184095
"5944" 1188.6 68.5617365960786 3.7591210473735
"5945" 1188.8 68.3424828998881 4.62188103718534
"5946" 1189 68.1207703616381 5.93961407971659
"5947" 1189.2 67.5189791863881 6.91497539518534
"5948" 1189.4 67.4636318508556 9.83171602203483
"5949" 1189.6 68.1536521647733 12.605637702184
"5950" 1189.8 69.2951223736986 16.7666752544593
"5951" 1190 72.2016007829277 19.7021612943103
"5952" 1190.2 75.8450768281694 21.1791370005916
"5953" 1190.4 80.0101052252944 21.2146277857572
"5954" 1190.6 83.6936332923901 20.0558832963423
"5955" 1190.8 84.8696820840801 19.0976891421165
"5956" 1191 85.8636925505766 19.0702359514292
"5957" 1191.2 86.949419734158 17.3781835106134
"5958" 1191.4 87.6059191980671 15.5058758277346
"5959" 1191.6 88.2125093460065 12.3827894041285
"5960" 1191.8 88.2909274106261 13.295876231449
"5961" 1192 88.9968099052892 14.1270263861145
"5962" 1192.2 89.1746544011209 15.2290673680756
"5963" 1192.4 89.9730175824008 16.1039547219167
"5964" 1192.6 90.3662882890065 16.8531652737649
"5965" 1192.8 90.1772087650444 17.6038329635123
"5966" 1193 90.1198206540122 18.3891188153896
"5967" 1193.2 89.909782301382 19.9031025524856
"5968" 1193.4 89.4018483455644 21.8347390472503
"5969" 1193.6 88.9419531947944 24.9332827984978
"5970" 1193.8 89.9528840024851 28.1653342856918
"5971" 1194 91.1989149980109 31.5931557486815
"5972" 1194.2 92.1707020202186 35.0048987271588
"5973" 1194.4 92.4078187856558 38.6447856443896
"5974" 1194.6 92.3512585686844 42.7286504725603
"5975" 1194.8 91.7552455359532 47.5443272142636
"5976" 1195 92.3146898376876 52.6811623524074
"5977" 1195.2 92.8049342508489 57.5416925867013
"5978" 1195.4 93.6673539413425 61.8671687681757
"5979" 1195.6 93.6307414712398 66.7314419456558
"5980" 1195.8 93.5028968387944 71.2174634752915
"5981" 1196 92.284609064839 75.7942521526496
"5982" 1196.2 90.6540831296916 79.4869173133197
"5983" 1196.4 88.3951734012154 83.9758528609419
"5984" 1196.6 85.9292197785742 87.4361013674663
"5985" 1196.8 81.984117245389 90.5057534533374
"5986" 1197 79.2257611289398 95.0129390276558
"5987" 1197.2 75.2753649395893 98.1606134094129
"5988" 1197.4 70.8703509928201 100.907753516362
"5989" 1197.6 66.1236607377587 103.287498049087
"5990" 1197.8 61.903489461777 105.706493019936
"5991" 1198 57.9444287994611 109.541155778746
"5992" 1198.2 54.8875860314462 114.4902194439
"5993" 1198.4 53.5267687686158 117.977633780025
"5994" 1198.6 51.9498168867771 119.511070031741
"5995" 1198.8 50.0898440267678 119.265747888417
"5996" 1199 49.5347090585671 118.058537325556
"5997" 1199.2 49.0812061394194 117.619337786587
"5998" 1199.4 48.8534866112168 117.313521271991
"5999" 1199.6 48.0638404774496 116.486557645759
"6000" 1199.8 46.313133434426 115.606474597389
"6001" 1200 43.7359335537154 114.332533287389
"6002" 1200.2 41.2883100314701 112.582812047175
"6003" 1200.4 37.3194778053329 110.445980760464
"6004" 1200.6 33.4802174774292 108.996584924893
"6005" 1200.8 30.1135106001503 106.651894535649
"6006" 1201 25.6700389177356 104.16447014731
"6007" 1201.2 21.5500790067254 101.782419542664
"6008" 1201.4 17.6885786310508 100.760760288285
"6009" 1201.6 15.6475888357144 99.6149709410384
"6010" 1201.8 13.2127930211039 97.4095480107151
"6011" 1202 11.854528654401 95.5591010196792
"6012" 1202.2 11.0587528066999 94.8205620349875
"6013" 1202.4 10.9878247460944 95.0653443406353
"6014" 1202.6 10.9300144660129 95.51237462847
"6015" 1202.8 10.6335914564104 95.7962044701823
"6016" 1203 11.1778640645944 95.7819363275104
"6017" 1203.2 11.52118099736 95.5434378068513
"6018" 1203.4 11.8171438704337 94.891848153212
"6019" 1203.6 12.2131857071993 94.5467396788393
"6020" 1203.8 12.2131857071993 94.3098497658227
"6021" 1204 12.3656098052194 94.4665919249354
"6022" 1204.2 12.3353472414751 94.1378026603692
"6023" 1204.4 12.218045086538 92.9439870707719
"6024" 1204.6 12.1073290950762 91.2328077223467
"6025" 1204.8 12.2685245012031 89.6249225875277
"6026" 1205 12.8393506777658 87.3739236815104
"6027" 1205.2 13.329439653177 84.5934083005538
"6028" 1205.4 13.4809351569025 81.0269414900131
"6029" 1205.6 13.9782291650622 77.2786212683193
"6030" 1205.8 13.8660566062853 73.3084534906467
"6031" 1206 13.0170410443431 68.8616398983369
"6032" 1206.2 12.1502319109194 63.8442276858104
"6033" 1206.4 9.38323189162918 59.2297907059799
"6034" 1206.6 8.87522098876938 57.0190871174853
"6035" 1206.8 10.0552746617408 54.4056875158282
"6036" 1207 10.3161282522103 51.2643390949829
"6037" 1207.2 9.23742688033902 46.4992892606407
"6038" 1207.4 9.09779734210348 43.3245075671013
"6039" 1207.6 9.90690951956073 43.3367490931982
"6040" 1207.8 10.5776266699359 43.1162411069707
"6041" 1208 11.2721798745166 42.749882827727
"6042" 1208.2 12.2248079465126 42.1710116173194
"6043" 1208.4 13.406913482765 40.2425914749574
"6044" 1208.6 15.421197441636 37.7782532879836
"6045" 1208.8 17.4212374303352 34.5175787535654
"6046" 1209 19.6071636140611 30.3565571169437
"6047" 1209.2 20.9078771717944 26.5562455292115
"6048" 1209.4 21.4036319157074 25.5719843520169
"6049" 1209.6 21.1716964610062 25.6776954154515
"6050" 1209.8 20.5758544544151 25.9400808122414
"6051" 1210 21.461469969164 26.5066695522886
"6052" 1210.2 21.366450309914 26.4942070829516
"6053" 1210.4 21.936568265414 26.6063693069843
"6054" 1210.6 22.3398013390967 26.7547596395545
"6055" 1210.8 22.3767227377006 27.2303582230916
"6056" 1211 22.0785193737544 27.9534791591803
"6057" 1211.2 21.1889769970756 29.7543544435291
"6058" 1211.4 19.9220482070756 32.2106725318728
"6059" 1211.6 17.9122036135041 35.651084597891
"6060" 1211.8 16.1796989275144 39.3807327098803
"6061" 1212 15.0986360435297 44.1168718118398
"6062" 1212.2 14.202453144721 48.712960557448
"6063" 1212.4 13.5821137082015 53.7197764163812
"6064" 1212.6 13.5215702085024 59.006069162036
"6065" 1212.8 13.5777891725087 64.3287803626496
"6066" 1213 14.5232228748207 68.9969850370472
"6067" 1213.2 16.8884614973254 74.1141111932838
"6068" 1213.4 20.313804680349 78.0732956873776
"6069" 1213.6 23.9550033385124 82.4290714890027
"6070" 1213.8 28.5061448801683 86.0091448172321
"6071" 1214 34.1231777450068 88.3427955061245
"6072" 1214.2 39.4563994837674 89.7104009057428
"6073" 1214.4 45.471816511623 89.7143358595961
"6074" 1214.6 51.1207352540354 88.3311995801675
"6075" 1214.8 56.0375090116035 85.8475103664376
"6076" 1215 58.9832314708878 81.2513855576374
"6077" 1215.2 61.3057849134701 76.5130575510671
"6078" 1215.4 62.9117970002531 70.9461583006865
"6079" 1215.6 63.2271379359459 65.4598168925831
"6080" 1215.8 63.8417105335073 59.7594168616173
"6081" 1216 62.6361259916598 54.2418950616853
"6082" 1216.2 60.4181271822 49.0544901755651
"6083" 1216.4 57.4138767430662 44.4401225965531
"6084" 1216.6 53.6108135128157 40.4945097815657
"6085" 1216.8 49.0504030630691 36.7365765251675
"6086" 1217 45.3711203532489 32.9004827980263
"6087" 1217.2 43.8893761531897 29.6300155496824
"6088" 1217.4 44.7688604411316 27.9457466316941
"6089" 1217.6 46.2546797821191 24.6407519571026
"6090" 1217.8 47.2450909592062 20.3226456500045
"6091" 1218 47.9193748513171 15.8977092912649
"6092" 1218.2 47.8497731991392 11.5313653060345
"6093" 1218.4 47.8360066513409 11.138609302322
"6094" 1218.6 47.8286742674876 12.4710966994808
"6095" 1218.8 45.5012007423826 12.413718246628
"6096" 1219 42.343396446457 12.7538091131417
"6097" 1219.2 38.5988100939762 13.734904385424
"6098" 1219.4 34.0585980119944 15.4486960733927
"6099" 1219.6 29.731748255783 17.7261046032308
"6100" 1219.8 25.3014052256872 20.5984700017032
"6101" 1220 21.4146486877944 23.417823448477
"6102" 1220.2 18.3185914572319 25.8250417154978
"6103" 1220.4 16.9856223714129 27.1842681428361
"6104" 1220.6 17.1232643608157 27.2766910619593
"6105" 1220.8 17.268336284158 27.4461802878255
"6106" 1221 17.6494946900131 28.0902686073416
"6107" 1221.2 17.4449384791277 29.8597200060437
"6108" 1221.4 17.3360017990785 33.1914625745149
"6109" 1221.6 17.4615461598955 37.0893130837148
"6110" 1221.8 17.0120711425444 41.1999209005603
"6111" 1222 16.3506597889414 45.7729955148398
"6112" 1222.2 16.9528014541013 50.7119109045579
"6113" 1222.4 17.5776643523658 55.8966538275675
"6114" 1222.6 18.5477698258515 61.3018048142818
"6115" 1222.8 20.589335076023 66.3648115634532
"6116" 1223 22.1517708928853 71.7484544501285
"6117" 1223.2 24.9298002033217 76.5986964558376
"6118" 1223.4 28.0082842753962 81.4668945771953
"6119" 1223.6 32.0646987552369 85.6675187551245
"6120" 1223.8 35.8553333869035 89.0543680822467
"6121" 1224 40.4439191135944 92.3866057925973
"6122" 1224.2 46.5717454989566 94.1623093214995
"6123" 1224.4 51.6399498206515 94.708868263355
"6124" 1224.6 57.3343422571337 94.2072538725425
"6125" 1224.8 62.2231559341502 92.8386419239834
"6126" 1225 66.4504479256555 92.4902135315048
"6127" 1225.2 70.9814447727849 91.7255149034424
"6128" 1225.4 73.6749006873342 88.9481994737971
"6129" 1225.6 74.6925235539333 85.0871990300603
"6130" 1225.8 75.4799298519087 80.1270175437675
"6131" 1226 74.9860560575711 74.940503863155
"6132" 1226.2 73.4783834635166 70.5324195633104
"6133" 1226.4 70.1818453760774 66.7718890359613
"6134" 1226.6 66.3077375409252 63.5281235570206
"6135" 1226.8 62.1076975732666 61.3741970347548
"6136" 1227 57.9586337586216 58.9314467430649
"6137" 1227.2 53.1370695558526 57.5753232880094
"6138" 1227.4 48.8906964265667 56.3841030541321
"6139" 1227.6 44.9088428914049 54.6336320145103
"6140" 1227.8 42.4535849067319 53.3501361446853
"6141" 1228 38.4350451509506 53.2187609470916
"6142" 1228.2 34.138916516417 55.3857381199801
"6143" 1228.4 29.2766456790721 57.559450556477
"6144" 1228.6 24.3536844374265 59.8853949734141
"6145" 1228.8 21.6570706389579 61.2902203479738
"6146" 1229 19.5962332480297 61.0715318934574
"6147" 1229.2 17.3604765597944 59.7322282351992
"6148" 1229.4 14.6656847821457 57.8136649710401
"6149" 1229.6 13.7099277631218 55.5934847856024
"6150" 1229.8 12.7080937074726 52.217574625719
"6151" 1230 12.8210254577676 49.6966544592211
"6152" 1230.2 13.6863830687944 46.1977593436001
"6153" 1230.4 13.9230358050397 42.2292895156688
"6154" 1230.6 14.7364972411243 38.7561205989289
"6155" 1230.8 17.0989170676654 35.014113942891
"6156" 1231 17.9512189374572 30.723234952915
"6157" 1231.2 18.3010334767183 27.7570706424299
"6158" 1231.4 21.0018291944236 27.586283469007
"6159" 1231.6 24.2748781408705 27.5452086637016
"6160" 1231.8 28.2588486126735 25.5062939000906
"6161" 1232 32.219347912077 22.369129732419
"6162" 1232.2 37.1034502039611 17.7827563872437
"6163" 1232.4 41.07683266999 12.2496046308103
"6164" 1232.6 43.3709516731427 9.26729371015304
"6165" 1232.8 46.9559330941944 8.98406840617701
"6166" 1233 49.2718178655052 9.1806339689489
"6167" 1233.2 53.7349070698301 7.83630794973891
"6168" 1233.4 58.3681006851493 5.52853684853615
"6169" 1233.6 61.8632894852638 5.24942712637156
"6170" 1233.8 66.3512598383478 5.48349207124238
"6171" 1234 68.9047978655711 3.29800246466957
"6172" 1234.2 68.9118090248944 3.85305745660034
"6173" 1234.4 68.3604906578912 4.99841288405228
"6174" 1234.6 68.8099156030603 6.23633059626779
"6175" 1234.8 69.214645874375 7.23808389679422
"6176" 1235 70.9106957061493 9.40789361189099
"6177" 1235.2 73.8396449042025 12.4133970849532
"6178" 1235.4 77.6156098121944 14.411058386777
"6179" 1235.6 80.617004984375 15.3214469831491
"6180" 1235.8 83.9513554394031 16.3954527635712
"6181" 1236 85.7112847802944 16.722698557045
"6182" 1236.2 87.6980594737035 16.2161946187649
"6183" 1236.4 90.8280037897189 15.4152286030179
"6184" 1236.6 93.6947811992216 14.8339739193977
"6185" 1236.8 96.1926841160252 15.0424759642719
"6186" 1237 98.8605437795829 15.1674202081373
"6187" 1237.2 99.6303328091215 15.91962714303
"6188" 1237.4 100.159503426253 17.4651671040902
"6189" 1237.6 100.130287441241 18.56674564132
"6190" 1237.8 100.518062538852 20.8013906532246
"6191" 1238 102.197195660169 23.8620696488873
"6192" 1238.2 103.72949866985 27.4815374807963
"6193" 1238.4 106.019909643842 30.7781010299065
"6194" 1238.6 108.336720624351 34.7226504380651
"6195" 1238.8 111.683324975294 37.9442931083381
"6196" 1239 114.656122928113 40.9217394684873
"6197" 1239.2 117.409198905015 43.7148753765307
"6198" 1239.4 119.030473491073 46.1792562585399
"6199" 1239.6 121.444907455622 49.3087661815481
"6200" 1239.8 122.920365328551 52.6164547012128
"6201" 1240 124.292487441193 56.2847895056239
"6202" 1240.2 125.363971547312 59.4425408147069
"6203" 1240.4 126.203113731839 63.0206753610714
"6204" 1240.6 126.447570124473 66.4307835241496
"6205" 1240.8 126.080593577133 69.638445096206
"6206" 1241 126.285601801008 73.1557491929317
"6207" 1241.2 125.653929732452 74.7946632033389
"6208" 1241.4 124.472267261017 75.458325961977
"6209" 1241.6 122.544524502137 77.4044229726818
"6210" 1241.8 120.577283485654 80.7156158478244
"6211" 1242 118.359366993042 84.213196374682
"6212" 1242.2 116.624347256294 88.354187994784
"6213" 1242.4 114.832015644559 92.2943346470751
"6214" 1242.6 114.181865513803 95.7023431801776
"6215" 1242.8 112.96487217441 98.9217116792334
"6216" 1243 111.737325218803 100.784348819056
"6217" 1243.2 110.457571370969 102.90326825041
"6218" 1243.4 109.667417694736 104.100237812352
"6219" 1243.6 109.043208851617 104.830207218988
"6220" 1243.8 108.933466421262 105.044742708237
"6221" 1244 108.56198025477 105.736349344326
"6222" 1244.2 108.846575596341 105.635390617848
"6223" 1244.4 108.783927285393 106.131769678491
"6224" 1244.6 108.084938204672 106.289777113262
"6225" 1244.8 107.615247531307 106.662637984481
"6226" 1245 106.923824844458 107.138427255865
"6227" 1245.2 106.675939757675 107.458518391739
"6228" 1245.4 106.45647119899 107.315144509115
"6229" 1245.6 105.997982030169 107.397096221435
"6230" 1245.8 104.949598456444 107.70602698911
"6231" 1246 103.709847332423 108.226699130972
"6232" 1246.2 102.40409330531 108.710591354367
"6233" 1246.4 102.014741944719 108.439132038764
"6234" 1246.6 100.752896839569 108.61052531921
"6235" 1246.8 99.2556124801673 108.899645219904
"6236" 1247 97.0822460898465 109.441910495867
"6237" 1247.2 94.5465025878452 109.858340036243
"6238" 1247.4 91.8812279875944 111.01827439511
"6239" 1247.6 88.5716201638713 112.44508866231
"6240" 1247.8 84.8585442485636 114.362533659669
"6241" 1248 80.9351726517117 116.00264873379
"6242" 1248.2 77.2342317610508 118.782130050515
"6243" 1248.4 73.5144990109911 120.754945174589
"6244" 1248.6 70.7201666391167 122.692419877376
"6245" 1248.8 67.4960161020694 123.76405720166
"6246" 1249 65.0672657025675 124.885821404756
"6247" 1249.2 62.6791424578272 125.062328702253
"6248" 1249.4 59.6758981457944 125.10154744445
"6249" 1249.6 57.0243259223141 124.847459022027
"6250" 1249.8 54.1140807576944 124.136685034835
"6251" 1250 50.5237391079448 124.024426003027
"6252" 1250.2 49.6338204734786 123.756346504258
"6253" 1250.4 47.415746882565 123.354233788494
"6254" 1250.6 45.4347216054581 122.661421539496
"6255" 1250.8 43.2916818599101 121.391104621872
"6256" 1251 42.2381524034323 120.222720004914
"6257" 1251.2 40.8683402582444 118.728804173885
"6258" 1251.4 39.6350851018733 117.017867469784
"6259" 1251.6 38.2648015947944 114.852167242784
"6260" 1251.8 36.9545305040839 112.280817282863
"6261" 1252 34.8841021393733 109.478146400863
"6262" 1252.2 33.1382647409729 106.774912385212
"6263" 1252.4 31.9891353643289 104.101871307078
"6264" 1252.6 30.1255826035759 102.500852671899
"6265" 1252.8 27.1791746822944 100.580672093652
"6266" 1253 24.1503179334581 100.112660352496
"6267" 1253.2 22.7535132650232 100.456005401675
"6268" 1253.4 23.0068700049566 97.9600316591482
"6269" 1253.6 23.9729149876017 96.2192838854938
"6270" 1253.8 23.6708836112031 92.5527720504234
"6271" 1254 22.3738947716515 88.5257031194621
"6272" 1254.2 21.1655576036588 85.1460378448019
"6273" 1254.4 18.2408847019978 82.3865514139883
"6274" 1254.6 16.7870245811628 81.1195423448367
"6275" 1254.8 16.0201369427103 81.9907477571795
"6276" 1255 13.773834790582 82.5627095801334
"6277" 1255.2 13.137747818864 81.9779514023712
"6278" 1255.4 12.7311411846528 80.9054584954431
"6279" 1255.6 13.4013240910444 78.5813125469224
"6280" 1255.8 14.6281708418917 77.3474418809652
"6281" 1256 15.1474192972623 77.6150657455122
"6282" 1256.2 16.6194427392283 76.0488258018952
"6283" 1256.4 18.7828920649307 74.0901902036013
"6284" 1256.6 20.5952891338878 69.9395010844505
"6285" 1256.8 22.7468435063702 64.8112649529467
"6286" 1257 23.6090185531924 58.6513708022812
"6287" 1257.2 22.9983096752944 53.4495876950651
"6288" 1257.4 21.7455262067361 48.8185228270385
"6289" 1257.6 19.3658438445373 45.0463136986818
"6290" 1257.8 17.5191386699439 43.7725084571795
"6291" 1258 15.5578178814515 43.1863593860818
"6292" 1258.2 15.2257015486444 44.4178966496204
"6293" 1258.4 15.2274291788126 46.2256193685103
"6294" 1258.6 13.9548789866751 50.0383270212461
"6295" 1258.8 13.3360497164292 54.8363548490582
"6296" 1259 12.1113114290232 59.9349552421578
"6297" 1259.2 13.3130314873165 64.5595513682838
"6298" 1259.4 15.1333491078996 68.671794755284
"6299" 1259.6 18.3026108781762 72.9714381077285
"6300" 1259.8 21.4432922952205 77.3419128090234
"6301" 1260 25.5517470638671 79.5449752673285
"6302" 1260.2 30.3200063280489 78.0996309447104
"6303" 1260.4 34.6617508396822 74.9007285973197
"6304" 1260.6 37.5143899268713 69.1874315264065
"6305" 1260.8 37.7733867914005 63.5373236429467
"6306" 1261 35.9545196836179 58.1901764011339
"6307" 1261.2 32.3276710816568 53.0466985184388
"6308" 1261.4 27.4836066002798 49.7313079598346
"6309" 1261.6 23.3113156116473 49.0852429208398
"6310" 1261.8 18.3195416538244 49.8372429823603
"6311" 1262 12.952056381775 50.5513303758832
"6312" 1262.2 8.97783607061963 49.7016238904754
"6313" 1262.4 9.37284910359628 49.1085725896688
"6314" 1262.6 9.65754951659438 49.7208510717649
"6315" 1262.8 10.3255025286555 50.0325806498937
"6316" 1263 11.9742531338972 51.6090334127122
"6317" 1263.2 15.0370196538479 54.9073019066407
"6318" 1263.4 19.3378327086729 58.1347084782356
"6319" 1263.6 25.0253957392944 60.2488822109214
"6320" 1263.8 30.8634853409557 60.1354146784716
"6321" 1264 37.0422153124444 58.4439904727204
"6322" 1264.2 42.7541362202292 55.5940729847451
"6323" 1264.4 47.4975451519194 51.2481329831853
"6324" 1264.6 51.2419531907644 45.5606220046903
"6325" 1264.8 52.9096145033874 39.1401355615429
"6326" 1265 53.3155948785286 32.5802566128673
"6327" 1265.2 51.2752964530103 26.6683040030831
"6328" 1265.4 48.8101206409708 20.8621972636515
"6329" 1265.6 47.6138623210013 15.5991916958965
"6330" 1265.8 47.290577043553 10.6791424986552
"6331" 1266 48.4635783542944 8.27224135482197
"6332" 1266.2 48.9497254481316 8.27224135482197
"6333" 1266.4 48.488171677865 9.00105429031034
"6334" 1266.6 46.787777091158 9.36152177461717
"6335" 1266.8 44.1865758097003 9.2573413067927
"6336" 1267 40.5121605052376 9.8913655467308
"6337" 1267.2 36.5662816785307 11.5629362653653
"6338" 1267.4 32.4146534897614 12.6884844117829
"6339" 1267.6 30.4594185711857 13.9403463041908
"6340" 1267.8 29.7589038219323 16.693024062069
"6341" 1268 28.4582033539966 20.7971782630182
"6342" 1268.2 25.607437730465 24.8144128336162
"6343" 1268.4 23.1393065890202 28.6485168809878
"6344" 1268.6 19.6139924500923 32.432087597321
"6345" 1268.8 17.2583465859066 36.7716749081981
"6346" 1269 14.0369410349594 42.3511062153977
"6347" 1269.2 11.31525028751 46.3357159477782
"6348" 1269.4 9.1981501205683 49.3030184634495
"6349" 1269.6 8.97951637666045 50.1027232517836
"6350" 1269.8 8.64772590856505 53.4674497767874
"6351" 1270 10.2263568561047 59.0438850426983
"6352" 1270.2 12.6717383595857 64.0286722319973
"6353" 1270.4 15.545313129758 68.3852493917285
"6354" 1270.6 19.9576805792944 71.8804810949831
"6355" 1270.8 25.9062698130963 74.3686654704047
"6356" 1271 33.2142070941187 75.0049864867968
"6357" 1271.2 38.5761040974801 74.4597986304246
"6358" 1271.4 44.5936867775671 71.2411941830558
"6359" 1271.6 49.0662744786801 66.5031251913961
"6360" 1271.8 51.9200360581013 60.7697406134094
"6361" 1272 51.7619835555865 55.6537941249341
"6362" 1272.2 51.0516395887119 49.4375274795784
"6363" 1272.4 50.3532951730865 43.9428310525688
"6364" 1272.6 48.896318489192 38.3692386584308
"6365" 1272.8 47.5738488176808 32.6876766928331
"6366" 1273 47.5729121507221 27.2030663328284
"6367" 1273.2 47.9489775030753 22.6866193070631
"6368" 1273.4 48.6359395966549 17.5646062822987
"6369" 1273.6 49.4095044003112 12.1443971181306
"6370" 1273.8 49.448327550158 7.40283701049217
"6371" 1274 51.0255008125539 5.84200235829769
"6372" 1274.2 52.5066648553819 5.47064443497285
"6373" 1274.4 54.1345243813512 3.7764472587308
"6374" 1274.6 54.6830469597489 3.62009991613989
"6375" 1274.8 56.5925635849629 2.45671758320922
"6376" 1275 57.0398688891815 2.88613600231035
"6377" 1275.2 58.7481793221492 2.75874187131035
"6378" 1275.4 62.0805540769132 1.98933177319153
"6379" 1275.6 64.5689493366876 1.77298340133947
"6380" 1275.8 67.2812340406162 1.94013998003312
"6381" 1276 69.3345975293511 2.07449092026911
"6382" 1276.2 70.7212136877035 3.07143655649217
"6383" 1276.4 73.586031007765 3.24583707807505
"6384" 1276.6 76.5968500145885 2.80745139198682
"6385" 1276.8 76.9219662996694 3.02577956898343
"6386" 1277 77.4065665618444 3.60463890115034
"6387" 1277.2 79.4054346664308 3.97477675812853
"6388" 1277.4 81.088249081735 3.87753983365688
"6389" 1277.6 81.4598337407087 4.56409869919606
"6390" 1277.8 81.6794702191767 5.43776550851622
"6391" 1278 82.0378063032701 6.48161890344626
"6392" 1278.2 83.6246154316162 8.09668209301331
"6393" 1278.4 86.4541657526126 10.3560645927649
"6394" 1278.6 89.6755049642044 12.0546916103803
"6395" 1278.8 93.2430471583964 13.4546491148614
"6396" 1279 97.4535219022271 14.6198704335507
"6397" 1279.2 101.411322056372 14.3551140527966
"6398" 1279.4 100.945198530909 14.5299595757103
"6399" 1279.6 100.851083820794 14.4680824263675
"6400" 1279.8 100.688192976366 14.1659763442818
"6401" 1280 100.148628254062 14.5294550444985
"6402" 1280.2 99.9240330427271 14.5463738195123
"6403" 1280.4 99.6845531613227 14.4525616319707
"6404" 1280.6 99.5585728148425 14.1899152414257
"6405" 1280.8 99.5987734399098 14.4912513589834
"6406" 1281 99.7155840921869 14.5123387052543
"6407" 1281.2 99.7059277979885 14.440660000388
"6408" 1281.4 99.6609016786502 14.4545030519642
"6409" 1281.6 99.851339023141 14.8283897875381
"6410" 1281.8 99.6389740649771 14.6272200949546
"6411" 1282 99.7325666890515 14.7265105206818
"6412" 1282.2 99.860911319872 14.9081840927958
"6413" 1282.4 99.748110521265 14.9211344956045
"6414" 1282.6 99.6180234241904 14.48026325134
"6415" 1282.8 98.6734005610019 14.7373956795839
"6416" 1283 98.5801737255114 15.1123670840368
"6417" 1283.2 98.2343430489252 14.8016543485533
"6418" 1283.4 97.9125128773222 14.2277523871715
"6419" 1283.6 97.8663486420003 14.3366202474868
"6420" 1283.8 97.4291808719547 14.1785440671783
"6421" 1284 96.8561139727009 13.6443917753571
"6422" 1284.2 96.4251995666717 13.1401617163858
"6423" 1284.4 95.1076733061277 12.3734600359492
"6424" 1284.6 94.2522971702378 12.2928705620934
"6425" 1284.8 93.2949292827 12.3469529761971
"6426" 1285 91.0129939311005 12.2301055291267
"6427" 1285.2 88.9381900399726 12.1947368615183
"6428" 1285.4 85.7174150808912 12.502338148762
"6429" 1285.6 82.4247224485885 13.5760023476927
"6430" 1285.8 78.7638473787102 15.0636739350577
"6431" 1286 75.2940274437434 16.2196217336063
"6432" 1286.2 71.5599410729825 18.5556141153103
"6433" 1286.4 68.1873561077035 21.7559091031588
"6434" 1286.6 66.6220291546413 25.6961851518716
"6435" 1286.8 64.9543371759679 30.1692790781063
"6436" 1287 64.5298190724819 35.4273743396228
"6437" 1287.2 63.0814027333144 40.1756720873203
"6438" 1287.4 62.0090541352993 45.1116144526767
"6439" 1287.6 60.292142149474 50.0021750927375
"6440" 1287.8 57.8632154154867 54.5652801634546
"6441" 1288 55.6046712071598 59.515277118945
"6442" 1288.2 52.9779085805491 64.594170494716
"6443" 1288.4 51.6068286822844 70.5018449718704
"6444" 1288.6 51.9539044514974 75.9927086038945
"6445" 1288.8 52.6715918353658 81.7795014144532
"6446" 1289 54.4712177111998 87.1487459472563
"6447" 1289.2 57.0979734774466 92.2802593875886
"6448" 1289.4 60.3600396923944 97.1156974903277
"6449" 1289.6 64.7350961374582 100.599575557142
"6450" 1289.8 68.5410656526628 102.176451208284
"6451" 1290 72.1882214169448 101.624479199142
"6452" 1290.2 76.7166412098987 99.3788819219191
"6453" 1290.4 81.0605043675489 96.3887956424558
"6454" 1290.6 84.2063788256863 91.3458661010131
"6455" 1290.8 85.3523216231277 86.8424070571715
"6456" 1291 86.1501028430126 82.2688934138013
"6457" 1291.2 87.6967431840515 77.5172577744246
"6458" 1291.4 88.4351816787944 72.6362426409675
"6459" 1291.6 89.3634949558308 67.0893036409194
"6460" 1291.8 89.4143873884486 61.7529399185066
"6461" 1292 90.6679983811706 56.8404723645489
"6462" 1292.2 89.5515842759231 50.9351659658153
"6463" 1292.4 87.255128005823 45.9380726156818
"6464" 1292.6 86.6614813727944 40.799442541938
"6465" 1292.8 87.6481501577338 36.6533015737346
"6466" 1293 90.2836307834044 33.2772798936703
"6467" 1293.2 91.6938687107656 31.1970317299257
"6468" 1293.4 91.6994624897638 31.0194399115144
"6469" 1293.6 91.5831118866005 28.453358129943
"6470" 1293.8 90.8703521740996 24.3969702693735
"6471" 1294 90.8694948538658 19.8659537484532
"6472" 1294.2 90.5703293160591 14.8012341370162
"6473" 1294.4 89.4026545729762 10.8849432578255
"6474" 1294.6 86.8705246231444 9.79981549168035
"6475" 1294.8 84.3921883342356 8.47649022148681
"6476" 1295 81.6757439580297 7.56224998725152
"6477" 1295.2 78.2191286176126 6.93186476861338
"6478" 1295.4 73.6912978851694 6.29392900656034
"6479" 1295.6 68.8690501782319 4.65771063652909
"6480" 1295.8 63.5146923794944 3.77279915407035
"6481" 1296 58.1599026732148 3.9675384552308
"6482" 1296.2 52.6494443959918 4.36960713303402
"6483" 1296.4 47.6400746407944 4.4007106708659
"6484" 1296.6 47.3280934262569 4.48652477299784
"6485" 1296.8 48.4448420834564 4.6786252539864
"6486" 1297 48.855387813424 5.47648333264368
"6487" 1297.2 48.7184038041012 6.68624502361717
"6488" 1297.4 48.062893044204 8.76161471879227
"6489" 1297.6 46.8727997893225 12.0198657765912
"6490" 1297.8 45.381446418622 16.6139518428276
"6491" 1298 45.0863735978185 21.267727723467
"6492" 1298.2 44.9139933823116 26.75276751
"6493" 1298.4 46.1808707756062 32.1613073061103
"6494" 1298.6 47.4373660343944 37.2586649727478
"6495" 1298.8 49.0686460695185 42.2201721738276
"6496" 1299 50.6407679379792 47.2566809983212
"6497" 1299.2 52.4394989982061 52.7047349957221
"6498" 1299.4 55.6105472343532 57.549458859928
"6499" 1299.6 59.0258571124205 62.3101404167122
"6500" 1299.8 62.346721000389 66.8517621027968
"6501" 1300 66.0082174558128 71.0162835104113
"6502" 1300.2 70.2502287966158 74.59651983173
"6503" 1300.4 74.2605520255853 78.7806104813285
"6504" 1300.6 79.1181188744971 82.7140529546077
"6505" 1300.8 83.2539937662987 85.1018770495017
"6506" 1301 87.0070074064307 86.2505390717831
"6507" 1301.2 89.4747737139532 85.0624940934412
"6508" 1301.4 92.0350069303806 82.3800737463103
"6509" 1301.6 94.6608934337663 78.3439419323851
"6510" 1301.8 95.9768632396307 73.8087649869376
"6511" 1302 96.2463735458671 68.2115301221831
"6512" 1302.2 96.1137173826729 62.9887820491421
"6513" 1302.4 96.0142575524299 57.5810797780954
"6514" 1302.6 94.4802419053659 52.4861309490818
"6515" 1302.8 93.6169204298944 47.1887189988703
"6516" 1303 92.0766611613389 41.6341330747856
"6517" 1303.2 91.1518949604439 37.1604106075372
"6518" 1303.4 90.9280503861767 32.0181762530456
"6519" 1303.6 90.6096451734678 27.5330005304736
"6520" 1303.8 91.4480967075131 25.9564169130916
"6521" 1304 92.2066286452365 25.0124850707314
"6522" 1304.2 94.2746891731107 22.5022322960858
"6523" 1304.4 95.6604020429414 18.1172284292221
"6524" 1304.6 95.2040254956585 15.4165237805725
"6525" 1304.8 92.7657746337035 14.1315633842194
"6526" 1305 90.0278921576515 13.3103557624022
"6527" 1305.2 86.2735660628665 12.4012955806093
"6528" 1305.4 81.4364003209839 11.6240323980577
"6529" 1305.6 76.4761825791454 11.5828183281295
"6530" 1305.8 71.5230301288795 12.0056584225125
"6531" 1306 66.8151071830521 12.543136468733
"6532" 1306.2 61.7363244411102 13.6355186770051
"6533" 1306.4 57.2874039743312 15.1199955508682
"6534" 1306.6 51.976102836682 17.1557100690407
"6535" 1306.8 47.0896159251392 19.4825162408621
"6536" 1307 42.2311525225785 21.6695320219126
"6537" 1307.2 36.6051248798944 24.0123293931437
"6538" 1307.4 31.5329968218618 27.0108627874115
"6539" 1307.6 27.0064116654762 30.0297718687876
"6540" 1307.8 22.4577533915611 33.1167632886103
"6541" 1308 18.3010752069156 37.5836647728558
"6542" 1308.2 15.3739322170744 42.1018713480403
"6543" 1308.4 13.302752295 47.5657580026561
"6544" 1308.6 11.8378187888398 52.9902477246103
"6545" 1308.8 11.2858864140575 58.4970266609419
"6546" 1309 11.8674353060087 64.2878322491139
"6547" 1309.2 13.4065069815489 69.820170558174
"6548" 1309.4 17.1721493072268 74.4506498627158
"6549" 1309.6 21.8940271488755 78.2139413541482
"6550" 1309.8 26.9518062119462 81.3427215367389
"6551" 1310 32.9886944095234 83.1265795419832
"6552" 1310.2 38.9154863811148 82.2650479775434
"6553" 1310.4 44.4375601994055 79.4853959919215
"6554" 1310.6 48.7267097183713 75.9417703565411
"6555" 1310.8 52.655200303851 71.3508667634141
"6556" 1311 54.6018483418444 65.6901686440004
"6557" 1311.2 55.8713486209726 59.9751039546965
"6558" 1311.4 56.3818832917944 54.4074109212801
"6559" 1311.6 55.7648889710644 48.7862414016103
"6560" 1311.8 54.9544768550611 43.0067943252437
"6561" 1312 53.641615965109 37.2052560568721
"6562" 1312.2 52.6179262470851 32.1497529546941
"6563" 1312.4 52.6252259021202 28.2604703869957
"6564" 1312.6 54.0345062415584 25.0784799014564
"6565" 1312.8 54.3362568064773 20.9465844520055
"6566" 1313 53.3786861827717 17.6262160232422
"6567" 1313.2 50.5540108577944 15.6110724965149
"6568" 1313.4 46.0717041731737 14.0441047174828
"6569" 1313.6 42.9524381177944 13.2006677122414
"6570" 1313.8 44.4727526657944 12.9097378550831
"6571" 1314 46.2317212416781 11.5741194710894
"6572" 1314.2 48.4213473946277 10.2282844189437
"6573" 1314.4 51.350366097223 8.09564600213177
"6574" 1314.6 53.9090259868685 5.60387746364367
"6575" 1314.8 56.4361802399372 5.43401862231034
"6576" 1315 59.4916175945217 4.48435328212853
"6577" 1315.2 62.0416937434474 2.59364947705524
"6578" 1315.4 63.3269565678853 4.24886716118914
"6579" 1315.6 66.0802231792444 5.15629941673034
"6580" 1315.8 69.7156349082518 5.41097925819332
"6581" 1316 73.6817959192444 4.63270953832035
"6582" 1316.2 76.465779683173 3.65421129698025
"6583" 1316.4 76.9124643337444 5.11043752957035
"6584" 1316.6 77.4193651281923 6.68456101028993
"6585" 1316.8 78.475172268179 8.6115222359065
"6586" 1317 81.2255650332006 10.3984086647166
"6587" 1317.2 84.4515396071449 10.8843860826196
"6588" 1317.4 88.3792877615885 10.286236258928
"6589" 1317.6 91.9309211168332 9.11236955040743
"6590" 1317.8 92.7244665534002 8.76953995608919
"6591" 1318 92.5658712881706 9.42864449237965
"6592" 1318.2 92.3017049199736 9.69691468511223
"6593" 1318.4 92.2052546235823 10.0163469100982
"6594" 1318.6 92.7776447457434 10.8690682316063
"6595" 1318.8 93.0233583715514 11.7977721755346
"6596" 1319 93.6131196435244 13.1018713672003
"6597" 1319.2 94.0655622720003 15.063516171428
"6598" 1319.4 94.5500522672638 17.4480651396777
"6599" 1319.6 95.0193722086429 20.6286640652194
"6600" 1319.8 95.5374354250885 24.0710306103692
"6601" 1320 95.6814919127325 27.0778874767433
"6602" 1320.2 96.1324204702841 30.7269533862593
"6603" 1320.4 97.3782084317356 33.6330842077809
"6604" 1320.6 99.7317583849691 36.8150272799026
"6605" 1320.8 101.151979408419 40.023975075945
"6606" 1321 103.123637337857 43.7284669113907
"6607" 1321.2 106.068427639613 47.2390616451207
"6608" 1321.4 109.079567875846 50.8862677576293
"6609" 1321.6 113.132230809676 53.6399577927103
"6610" 1321.8 117.156799761281 53.9849548717968
"6611" 1322 120.320303677741 52.9587937754519
"6612" 1322.2 121.258219154173 51.6705944028986
"6613" 1322.4 121.425570498398 49.2521085599741
"6614" 1322.6 121.039271988905 46.8306335296324
"6615" 1322.8 120.072359489079 44.1651291221121
"6616" 1323 118.493067221544 40.8539799413793
"6617" 1323.2 116.125984559697 37.8642803244873
"6618" 1323.4 113.171966303544 34.6355844281992
"6619" 1323.6 110.237320673631 31.3036018202815
"6620" 1323.8 107.945885044794 28.3777016154103
"6621" 1324 105.794496533474 24.6525049319424
"6622" 1324.2 105.281608324647 21.5194011041633
"6623" 1324.4 104.510968764617 17.7126697718711
"6624" 1324.6 104.564619434502 16.8393988410839
"6625" 1324.8 105.14054272408 16.7757361136246
"6626" 1325 104.643503679917 16.5978307247537
"6627" 1325.2 103.697148852616 16.6583515214889
"6628" 1325.4 103.089324683128 16.5279241968937
"6629" 1325.6 102.896767004648 16.2449884548792
"6630" 1325.8 102.198955283489 15.6220103764492
"6631" 1326 101.131141763847 14.6466257798893
"6632" 1326.2 100.51016480094 13.3509847997285
"6633" 1326.4 98.9712354269836 12.5474314505806
"6634" 1326.6 97.8979879866489 11.4157521369922
"6635" 1326.8 96.2289780972772 10.2102003095431
"6636" 1327 95.502440972577 9.46631981222339
"6637" 1327.2 94.4768483461069 9.10001223135499
"6638" 1327.4 92.8528558054206 8.01880982231968
"6639" 1327.6 91.2991716646502 6.88435180600265
"6640" 1327.8 90.0283726616174 7.00558869854043
"6641" 1328 89.2144624062284 6.79088630060279
"6642" 1328.2 88.6909578684736 6.08420942298015
"6643" 1328.4 88.3472005128221 5.79496866014367
"6644" 1328.6 87.5157865660513 5.32298704024613
"6645" 1328.8 87.4536078779439 4.99349686090847
"6646" 1329 87.2435837898214 5.39614469147251
"6647" 1329.2 86.5839896118526 5.45009749321325
"6648" 1329.4 85.3671595278755 5.36515692987791
"6649" 1329.6 83.6248114292631 5.53354528715409
"6650" 1329.8 81.0572606537637 5.61211041768789
"6651" 1330 77.971683482647 5.54532086307877
"6652" 1330.2 74.5306382085444 4.88463143237284
"6653" 1330.4 71.7996309954066 3.93518767289197
"6654" 1330.6 68.2948530959459 3.26445796709823
"6655" 1330.8 64.2479120413575 3.02713533176665
"6656" 1331 60.2120090653523 3.00280220648929
"6657" 1331.2 56.3094873609372 3.54130581888177
"6658" 1331.4 52.7428974660595 2.97362353805733
"6659" 1331.6 53.6131803751115 3.42212350468839
"6660" 1331.8 53.1575495212444 4.17122429877285
"6661" 1332 52.2466866481549 5.61474052907778
"6662" 1332.2 50.1513084924015 7.85450711131034
"6663" 1332.4 47.8849193058281 11.3070312008834
"6664" 1332.6 45.590631009912 15.6150578209339
"6665" 1332.8 44.4681734051076 20.8809407233224
"6666" 1333 43.743176431553 25.865401494069
"6667" 1333.2 43.1852362829569 30.5609185354229
"6668" 1333.4 42.9268148388955 35.4918765646587
"6669" 1333.6 44.3711037279921 40.5266577314964
"6670" 1333.8 46.7165904023004 45.0459190180694
"6671" 1334 50.4042829098853 48.9449050011285
"6672" 1334.2 54.4396691564449 50.9891703989317
"6673" 1334.4 58.7938288561529 53.2188360615556
"6674" 1334.6 63.3922225964611 55.1283458898937
"6675" 1334.8 68.0806559300208 56.5214688161594
"6676" 1335 73.1630450270617 56.8343971607361
"6677" 1335.2 77.9985569672095 57.3002555792537
"6678" 1335.4 83.4778869179228 57.3523863955397
"6679" 1335.6 88.5618745577944 57.6692521646246
"6680" 1335.8 93.9149447069439 57.2810487406001
"6681" 1336 97.4038857585489 54.2583983922922
"6682" 1336.2 98.5555018389137 52.4576467567507
"6683" 1336.4 100.127124512223 53.2432160704532
"6684" 1336.6 101.906470372464 54.7787911986406
"6685" 1336.8 106.006418355056 56.7167046462636
"6686" 1337 111.202135675246 56.884098336368
"6687" 1337.2 116.58749114604 56.2318492943285
"6688" 1337.4 120.176042542159 53.2791517030476
"6689" 1337.6 122.468721703946 49.1751681897809
"6690" 1337.8 122.58717514836 45.0591322385712
"6691" 1338 122.494073587821 42.6501665882835
"6692" 1338.2 121.789399628209 41.4088783471396
"6693" 1338.4 120.825963683131 40.4586188451724
"6694" 1338.6 120.140340810055 39.2159446545456
"6695" 1338.8 118.578584914869 37.3972060902103
"6696" 1339 116.701641535684 35.543446171136
"6697" 1339.2 115.068840241906 33.6128926543381
"6698" 1339.4 112.080572273467 30.9211790177963
"6699" 1339.6 108.404110691271 27.6529837879365
"6700" 1339.8 104.617532868449 24.8634094988431
"6701" 1340 102.237857226065 21.2790940510131
"6702" 1340.2 100.126630903603 17.3673743116194
"6703" 1340.4 98.6734005610019 13.9009210081122
"6704" 1340.6 96.6760304137485 10.5087462993929
"6705" 1340.8 93.6214534778586 9.19039235656723
"6706" 1341 90.2962139693478 6.87122231378607
"6707" 1341.2 89.4152586672849 6.82333574906506
"6708" 1341.4 88.5022543794415 7.24376465975152
"6709" 1341.6 86.7266377105658 7.26485427639606
"6710" 1341.8 83.4816155483884 6.66633610733015
"6711" 1342 79.8717270807555 6.84524875309675
"6712" 1342.2 75.7410776478562 7.45656461962993
"6713" 1342.4 71.1170407901821 7.47622453864707
"6714" 1342.6 66.7581555203884 8.76266329269648
"6715" 1342.8 62.0361864815644 10.4992092708703
"6716" 1343 57.8654160362138 12.8310971965039
"6717" 1343.2 53.4238180944685 15.2748573933778
"6718" 1343.4 49.9943346230911 17.8920446857059
"6719" 1343.6 46.945399079536 20.5910574218497
"6720" 1343.8 44.9986754309455 23.9861592809615
"6721" 1344 44.9608081883058 28.2708642646399
"6722" 1344.2 46.0564136532944 33.0694454685246
"6723" 1344.4 48.6309939444015 36.2952468570603
"6724" 1344.6 52.1682271867003 39.0405903801103
"6725" 1344.8 55.9205559606531 41.3577788454951
"6726" 1345 60.1413005584474 42.8319957114838
"6727" 1345.2 64.4529649363238 45.2034688115456
"6728" 1345.4 69.0188515798046 44.622013246045
"6729" 1345.6 73.4103902517555 42.9262350592327
"6730" 1345.8 77.2910811298329 40.3326608549065
"6731" 1346 80.0377808542021 37.026526274087
"6732" 1346.2 81.5899270346429 32.8353380719467
"6733" 1346.4 84.1313500539414 29.2866962089574
"6734" 1346.6 86.9123332732144 28.2936214889503
"6735" 1346.8 90.4622677427944 29.1705427365751
"6736" 1347 91.622095336114 30.5648093097846
"6737" 1347.2 94.3897469917944 32.5052714598103
"6738" 1347.4 98.0600396964244 33.0326831621503
"6739" 1347.6 102.423342449184 32.7001844802403
"6740" 1347.8 107.919542961042 31.3379123683202
"6741" 1348 112.435563944357 29.3761531171228
"6742" 1348.2 113.518047080813 27.2651651631269
"6743" 1348.4 113.253164921449 27.5021564969013
"6744" 1348.6 113.222472248551 27.9655643862022
"6745" 1348.8 113.332044468227 28.3029866791212
"6746" 1349 113.025117739249 28.3499065322831
"6747" 1349.2 113.134637151696 28.54354147523
"6748" 1349.4 113.180604454385 29.3331575979103
"6749" 1349.6 113.197246763345 29.5582595211269
"6750" 1349.8 112.911772283355 29.5674675510019
"6751" 1350 112.8059646531 30.2758741673103
"6752" 1350.2 112.596469876766 30.7421847600273
"6753" 1350.4 111.916415272095 31.4978683559317
"6754" 1350.6 111.304464539054 32.0385679606661
"6755" 1350.8 110.993823345352 32.5603939203392
"6756" 1351 110.897083873265 32.580209183928
"6757" 1351.2 110.651150637559 32.6176780459868
"6758" 1351.4 109.217550017187 32.3891880226842
"6759" 1351.6 108.979108524018 32.8410724944365
"6760" 1351.8 108.445416967709 33.0676255523675
"6761" 1352 107.788737146804 33.8245356818007
"6762" 1352.2 107.01431975803 33.501943190575
"6763" 1352.4 106.633242329382 33.1376454193619
"6764" 1352.6 106.174644794697 32.5108372228152
"6765" 1352.8 104.942887497012 32.2649884701519
"6766" 1353 103.534669348704 31.3915379206134
"6767" 1353.2 100.975316643891 30.5887937318055
"6768" 1353.4 98.4021104697244 29.8567474763203
"6769" 1353.6 96.3750374668459 29.4813025255062
"6770" 1353.8 93.8239341341245 28.0396742755822
"6771" 1354 92.4436036004888 26.2700364925326
"6772" 1354.2 91.0616225165252 24.6815568954161
"6773" 1354.4 88.6738977350155 24.5458202540156
"6774" 1354.6 84.8640261519819 23.4125153596853
"6775" 1354.8 80.7643849945985 22.1213364417536
"6776" 1355 76.3003793620756 21.7006567243728
"6777" 1355.2 71.5799610566344 22.2780706231303
"6778" 1355.4 67.3666730148862 24.8148257557695
"6779" 1355.6 63.9350146368826 28.2750369333692
"6780" 1355.8 62.2751455988267 32.9347129659232
"6781" 1356 62.3119274024073 37.7387045510523
"6782" 1356.2 64.1704202804157 42.9633401459317
"6783" 1356.4 67.1796288604281 47.5106603651717
"6784" 1356.6 71.0249752038785 50.9946841454599
"6785" 1356.8 75.6463721948321 53.2621019928387
"6786" 1357 80.4464918085166 54.2684355056437
"6787" 1357.2 85.4883540412848 53.4775302756854
"6788" 1357.4 89.7589446575047 51.9805004115159
"6789" 1357.6 93.638888277721 49.3265561425397
"6790" 1357.8 95.6148432274076 46.4909837470462
"6791" 1358 96.9685229561671 44.5474912247013
"6792" 1358.2 98.074398222711 43.259459351727
"6793" 1358.4 99.656715497858 40.9167584912013
"6794" 1358.6 101.819468994933 37.3128232450232
"6795" 1358.8 102.303179126256 32.6706388413969
"6796" 1359 102.872998746876 28.1491721436777
"6797" 1359.2 101.993710163474 23.8376632261122
"6798" 1359.4 100.720871695156 20.6080751147548
"6799" 1359.6 99.1668137823238 16.5959926296339
"6800" 1359.8 96.3845839593216 13.9277327746194
"6801" 1360 92.4550164844486 11.5834642916094
"6802" 1360.2 88.4471338371906 9.38684217758392
"6803" 1360.4 86.931921941429 7.78468532797381
"6804" 1360.6 88.1019794070244 6.73089087589034
"6805" 1360.8 88.8423209307264 7.15322097269869
"6806" 1361 88.9853907533087 7.03554484059606
"6807" 1361.2 89.1070378553096 6.93958562503762
"6808" 1361.4 89.1281917269244 7.44939377473034
"6809" 1361.6 89.5249864437847 7.34245691486374
"6810" 1361.8 90.115080526304 7.70751388323343
"6811" 1362 90.447649333679 7.54582133234881
"6812" 1362.2 90.5107091377062 7.77207561478093
"6813" 1362.4 90.9556390504386 7.84348261920458
"6814" 1362.6 90.947923778961 8.37469981289367
"6815" 1362.8 90.9345984761536 8.4481884984948
"6816" 1363 91.1542977139359 8.29077191841411
"6817" 1363.2 91.4088786877755 8.40254224089525
"6818" 1363.4 91.4734203431151 8.47104663209336
"6819" 1363.6 91.9121973580166 8.57994591283812
"6820" 1363.8 92.1594505674181 8.70968751544896
"6821" 1364 92.3030407494415 8.76125357313387
"6822" 1364.2 92.2603320639867 8.72544198766612
"6823" 1364.4 92.3474577823144 8.80614126988035
"6824" 1364.6 92.6186322547536 8.73976632774911
"6825" 1364.8 92.3812922335297 8.73502536969269
"6826" 1365 92.7054769533238 8.98231985928093
"6827" 1365.2 93.3072127880617 8.86104687901332
"6828" 1365.4 93.6505001929691 8.49271460253364
"6829" 1365.6 94.0024287617087 8.87729999162463
"6830" 1365.8 94.1877555148982 9.0587421986877
"6831" 1366 94.1972712717752 9.07822573505073
"6832" 1366.2 94.2426927572408 9.22626891475677
"6833" 1366.4 94.0996558202523 9.67969592274025
"6834" 1366.6 94.7226037375307 10.2831024995558
"6835" 1366.8 94.779665852406 11.0640971107764
"6836" 1367 95.3500079718785 12.1442365878804
"6837" 1367.2 96.0748852852895 13.6911372490676
"6838" 1367.4 97.2247989633793 15.4008066259236
"6839" 1367.6 98.6755860985373 17.2343549852246
"6840" 1367.8 100.767016583327 20.412949109329
"6841" 1368 103.667285531137 23.0508070234532
"6842" 1368.2 107.42199286947 25.5244173894725
"6843" 1368.4 110.774217965173 27.731434631932
"6844" 1368.6 114.420557966321 29.0455150600209
"6845" 1368.8 115.364328986967 29.6458522830922
"6846" 1369 115.388279552205 30.2791406834898
"6847" 1369.2 115.439331965648 30.5449393577845
"6848" 1369.4 115.62818245106 30.907207913859
"6849" 1369.6 115.191134062607 31.8193905580871
"6850" 1369.8 115.092853924853 33.2846237906339
"6851" 1370 115.110008787492 34.9389800944802
"6852" 1370.2 114.589659619554 36.8201106767803
"6853" 1370.4 113.835258876367 39.5199881002618
"6854" 1370.6 112.945117567497 42.1786177042563
"6855" 1370.8 111.696218498378 45.64659613239
"6856" 1371 110.670913129714 49.5976965181764
"6857" 1371.2 108.911217512219 53.8618265093546
"6858" 1371.4 107.810142674437 58.9577528038818
"6859" 1371.6 106.486654563455 63.8920004849354
"6860" 1371.8 107.1757257014 68.6215075983103
"6861" 1372 109.271202726855 73.2741628174408
"6862" 1372.2 113.296731247429 76.8267974097625
"6863" 1372.4 117.26669199328 77.8867517800113
"6864" 1372.6 121.1676946671 76.9127422908937
"6865" 1372.8 123.433233469578 75.2184577333374
"6866" 1373 125.094342094167 72.9644893369467
"6867" 1373.2 125.989254521285 70.1537115557012
"6868" 1373.4 125.997938538414 67.7928820559652
"6869" 1373.6 125.857954628503 64.8483250637831
"6870" 1373.8 125.549698155076 62.0917417555155
"6871" 1374 125.059425779189 58.7283475830209
"6872" 1374.2 123.628960329142 54.1212485011832
"6873" 1374.4 122.250370018667 49.7391063170392
"6874" 1374.6 120.722374611641 45.5697029196693
"6875" 1374.8 120.03104029029 41.7402185756201
"6876" 1375 119.623260404331 37.2732298505299
"6877" 1375.2 117.061045277272 32.9128199408413
"6878" 1375.4 114.539283095125 28.5247446717002
"6879" 1375.6 111.144343405311 25.5644505428697
"6880" 1375.8 107.1677995332 23.1201698656688
"6881" 1376 102.861499769136 20.5101082830209
"6882" 1376.2 101.550198162185 18.1421622537922
"6883" 1376.4 100.403590624326 14.5269208166223
"6884" 1376.6 100.510822945766 13.0485478237961
"6885" 1376.8 100.337208031206 13.0871912771515
"6886" 1377 99.3365808727485 12.8439157832278
"6887" 1377.2 98.2172667215834 12.3355080127232
"6888" 1377.4 95.5104030942216 10.8737480160103
"6889" 1377.6 93.0249761764281 10.6168154963598
"6890" 1377.8 90.9240837210847 11.4051048269233
"6891" 1378 89.3569370127434 13.1699622302797
"6892" 1378.2 88.8923777204031 15.012118667169
"6893" 1378.4 89.7266316711815 15.6954103999555
"6894" 1378.6 89.2201550837325 16.4240607687846
"6895" 1378.8 87.6192795380344 17.6383763721103
"6896" 1379 85.447443784707 20.2772901381453
"6897" 1379.2 83.4797921640934 22.976321795166
"6898" 1379.4 80.3020212918562 24.3356303063516
"6899" 1379.6 76.5067717016422 24.5292910841582
"6900" 1379.8 72.4265362102049 24.0027189586998
"6901" 1380 67.7201998475746 22.3438395931785
"6902" 1380.2 63.3301958744506 20.5620716785603
"6903" 1380.4 59.9177663693399 17.1697203871588
"6904" 1380.6 56.7152856049523 13.8487362225735
"6905" 1380.8 52.9147215031611 10.054179106577
"6906" 1381 49.706479184484 7.10332102851724
"6907" 1381.2 50.900411640883 5.69686980399389
"6908" 1381.4 52.489411285676 5.25466109577087
"6909" 1381.6 53.420628047698 5.48313443185252
"6910" 1381.8 54.2104635681741 5.7162208112344
"6911" 1382 55.0363175424151 6.43999296710345
"6912" 1382.2 57.7845544521515 6.23933152184606
"6913" 1382.4 61.6731741206179 5.46024682575152
"6914" 1382.6 65.5128200711515 3.66999988999401
"6915" 1382.8 69.2300317268532 2.99479570228093
"6916" 1383 70.8435028035297 2.39154702313387
"6917" 1383.2 71.6738443983098 3.04373698911447
"6918" 1383.4 73.2668419347834 4.5786580284532
"6919" 1383.6 75.6507184342489 6.08257056194671
"6920" 1383.8 78.9990960508744 8.14878755392034
"6921" 1384 82.574695236339 9.03511014711232
"6922" 1384.2 86.6728837319044 9.28386926113035
"6923" 1384.4 90.6561078476644 10.4495255597803
"6924" 1384.6 95.4307183790418 11.317788796331
"6925" 1384.8 98.8165452345003 11.8224596033398
"6926" 1385 99.3461618655701 13.7944072941047
"6927" 1385.2 101.205591417996 15.6909992980535
"6928" 1385.4 104.00167277404 17.9571020658953
"6929" 1385.6 107.214964589025 20.3489314978488
"6930" 1385.8 109.274384205897 21.763088778058
"6931" 1386 110.084691193003 23.2529831638194
"6932" 1386.2 111.446441230946 25.1683329992347
"6933" 1386.4 113.363616124744 27.6437818674968
"6934" 1386.6 114.743958210084 30.4032682983103
"6935" 1386.8 115.961472014384 34.2046181715425
"6936" 1387 118.477636678589 37.5830708608232
"6937" 1387.2 120.828058520163 41.0542530212612
"6938" 1387.4 123.471929189856 44.4696096477528
"6939" 1387.6 123.547956036356 46.3285875173682
"6940" 1387.8 124.777470891941 49.3707168888362
"6941" 1388 126.037628165994 52.5316288530103
"6942" 1388.2 126.615916036121 55.8987628892823
"6943" 1388.4 126.917238725909 59.6602404405389
"6944" 1388.6 127.098867340677 62.7276555964574
"6945" 1388.8 126.917546067125 65.7984055820934
"6946" 1389 126.988600429182 69.5457650181165
"6947" 1389.2 126.931001120685 72.8784896985579
"6948" 1389.4 125.877708286653 76.2831829296783
"6949" 1389.6 125.287452755188 79.1759183302498
"6950" 1389.8 124.496582055976 82.5769555851285
"6951" 1390 123.116139104285 85.121497449945
"6952" 1390.2 122.149423709484 88.1586715284704
"6953" 1390.4 120.875345821312 90.4195533704889
"6954" 1390.6 119.214512782517 93.6544543398104
"6955" 1390.8 118.046192586458 96.1991836397361
"6956" 1391 117.810494806932 96.1000710289618
"6957" 1391.2 116.837126322307 96.5894191270796
"6958" 1391.4 116.82738071623 96.4652915122591
"6959" 1391.6 116.339825112777 96.8220338343358
"6960" 1391.8 115.908045209641 97.4321803013873
"6961" 1392 115.215694228769 97.6997578047002
"6962" 1392.2 114.988518612736 98.2326140139406
"6963" 1392.4 114.860011206568 98.5447273076321
"6964" 1392.6 114.847479628319 98.4094402793854
"6965" 1392.8 114.793968557058 97.821583414363
"6966" 1393 114.254479991636 97.1744613332823
"6967" 1393.2 113.758061015909 96.7846296028325
"6968" 1393.4 112.380135809794 96.5526708200603
"6969" 1393.6 110.510589586638 96.5839654652843
"6970" 1393.8 108.498726698613 96.4895528187921
"6971" 1394 105.685774578348 96.3979779467032
"6972" 1394.2 101.812322453207 96.7522354794021
"6973" 1394.4 97.3927106372809 98.2458076827428
"6974" 1394.6 92.8570995086705 100.582778517337
"6975" 1394.8 90.4069835774126 104.456318520147
"6976" 1395 89.9059708286398 108.618632218456
"6977" 1395.2 91.5291551448996 112.143365720468
"6978" 1395.4 93.2332684039995 114.215540431592
"6979" 1395.6 92.7984407443547 114.391143835862
"6980" 1395.8 92.5409278991307 114.107976655452
"6981" 1396 92.0259245915049 114.614141366442
"6982" 1396.2 91.5924130705112 114.611916271001
"6983" 1396.4 90.8790206342417 115.086840641995
"6984" 1396.6 90.7122293689295 114.948211182229
"6985" 1396.8 90.3095575761426 115.032781948248
"6986" 1397 89.2775181175511 115.667815868148
"6987" 1397.2 88.0155115171069 116.564923863042
"6988" 1397.4 87.5816717571102 116.441241403152
"6989" 1397.6 86.497594254088 116.387294202338
"6990" 1397.8 84.4118267375782 116.673196577662
"6991" 1398 82.5059549415944 117.26695652066
"6992" 1398.2 80.4000134822168 117.939509674319
"6993" 1398.4 77.9163091940333 119.478823027877
"6994" 1398.6 75.6523070596909 120.199657274302
"6995" 1398.8 72.4465403489944 120.99323485241
"6996" 1399 68.7944514106628 122.184034729547
"6997" 1399.2 64.5884145290194 123.225816998185
"6998" 1399.4 60.5954432353105 124.093432672617
"6999" 1399.6 58.3628992179762 124.300112753715
"7000" 1399.8 55.6013263169385 123.953744903497
"7001" 1400 53.7781261923461 122.996837029966
"7002" 1400.2 52.9263350170694 121.50281137641
"7003" 1400.4 52.3666935881021 120.581980465413
"7004" 1400.6 51.2579825941509 118.999793646023
"7005" 1400.8 50.2499479481944 117.384657619954
"7006" 1401 48.0834997172944 115.814328179547
"7007" 1401.2 45.2260616760647 115.0549468055
"7008" 1401.4 41.8088681836628 114.218549064916
"7009" 1401.6 38.0248699478386 112.873493704611
"7010" 1401.8 33.8138807141365 113.216158402574
"7011" 1402 30.3725139449462 114.019316138239
"7012" 1402.2 29.5663352445049 112.840680963837
"7013" 1402.4 27.4216386403806 111.537954591569
"7014" 1402.6 25.1052673369248 110.618367601276
"7015" 1402.8 23.2656531233537 109.482635310921
"7016" 1403 20.871202917347 107.248749108363
"7017" 1403.2 18.9288470274151 105.795334669164
"7018" 1403.4 17.0710488620789 104.072219224862
"7019" 1403.6 15.1312851888182 101.944172435596
"7020" 1403.8 13.1641376133745 99.762079070692
"7021" 1404 12.6458399150403 99.9792596797038
"7022" 1404.2 13.6158846119315 100.882016530012
"7023" 1404.4 13.9182954574724 101.022801323497
"7024" 1404.6 14.4683481334419 101.846314648786
"7025" 1404.8 14.7324114543841 102.047767663003
"7026" 1405 15.1378644778101 101.916515442027
"7027" 1405.2 15.3201081778347 101.319677012318
"7028" 1405.4 15.5082476097861 101.245986418947
"7029" 1405.6 15.9181268604098 100.829357128054
"7030" 1405.8 16.1877552952046 99.9441312434129
"7031" 1406 16.2835870882944 98.6355648619103
"7032" 1406.2 16.6024485778784 96.308855581949
"7033" 1406.4 16.6713109852341 94.3232735275603
"7034" 1406.6 17.0454564282268 91.9484059097968
"7035" 1406.8 17.9143374644492 88.6640992878502
"7036" 1407 18.2436721105156 84.9414307455507
"7037" 1407.2 17.9997525547485 81.6718091280902
"7038" 1407.4 17.3324471617855 78.2403281796555
"7039" 1407.6 14.8300431116592 75.1530391255266
"7040" 1407.8 12.4012019148707 71.6854444099883
"7041" 1408 9.47551185361016 69.9256212024946
"7042" 1408.2 6.42884702607886 68.8850816624483
"7043" 1408.4 7.0960909879551 69.4609439257925
"7044" 1408.6 6.95260049114837 69.7782012125227
"7045" 1408.8 7.06023337950236 69.5313046223546
"7046" 1409 7.63622221982166 69.8236449435649
"7047" 1409.2 7.52177429850492 70.5055997462577
"7048" 1409.4 8.41957909893723 72.5832375828907
"7049" 1409.6 10.1890208207692 75.3915957028818
"7050" 1409.8 12.8118658509183 78.9776358050891
"7051" 1410 15.7564542167408 82.4141971742568
"7052" 1410.2 20.3110870312418 85.591746838363
"7053" 1410.4 24.9945942595375 86.4823985152094
"7054" 1410.6 29.6212687284392 86.2483310511608
"7055" 1410.8 34.4024448536916 84.33027549003
"7056" 1411 39.4488041367216 81.973570655574
"7057" 1411.2 43.3677092211833 78.3105390060326
"7058" 1411.4 47.2685234091117 74.7878735161373
"7059" 1411.6 50.3547463296585 70.9813911123686
"7060" 1411.8 51.3472184480553 65.854839405506
"7061" 1412 51.0194132704474 59.866410942341
"7062" 1412.2 50.1009878359156 54.1333205182195
"7063" 1412.4 49.7019664407834 49.2268011051895
"7064" 1412.6 51.5061666185264 45.0443999724134
"7065" 1412.8 53.377452161223 40.3190114837279
"7066" 1413 54.2597775685444 34.7665172850603
"7067" 1413.2 56.2221400965335 30.802067317093
"7068" 1413.4 58.6933544352518 26.4716685745763
"7069" 1413.6 60.5545745646654 20.9925405566974
"7070" 1413.8 61.3579482840072 15.3233268553635
"7071" 1414 58.7583345675823 10.0935554743407
"7072" 1414.2 56.4881418354718 6.40385781314906
"7073" 1414.4 57.8672480800702 7.11649973172414
"7074" 1414.6 59.3489487806331 6.83946355140712
"7075" 1414.8 60.6184931655544 7.67488138660034
"7076" 1415 62.1315042417061 8.31912100083976
"7077" 1415.2 65.1982171657356 9.08348578683976
"7078" 1415.4 68.9416987041148 8.87118648686374
"7079" 1415.6 72.9530682248425 7.34003081304112
"7080" 1415.8 73.1821268828247 7.00135247643156
"7081" 1416 72.426164999382 8.9458939449289
"7082" 1416.2 73.8068217866786 11.3705851269103
"7083" 1416.4 76.0154011833556 14.9209815614736
"7084" 1416.6 79.2395062304977 17.2704733212664
"7085" 1416.8 82.9958340737277 19.0397118131104
"7086" 1417 86.6802971469033 22.2790544589935
"7087" 1417.2 90.8383455520365 23.9463973428893
"7088" 1417.4 94.4428762636331 24.7650506295362
"7089" 1417.6 98.7718301007356 25.2288184479868
"7090" 1417.8 103.549398503342 24.3324479787334
"7091" 1418 108.214175847383 24.2096653999868
"7092" 1418.2 109.863874462989 24.086642636227
"7093" 1418.4 109.654393869367 23.5907743803686
"7094" 1418.6 108.948568687166 23.2910359561961
"7095" 1418.8 108.512202213924 23.6959673011604
"7096" 1419 108.889043144017 24.5112897395603
"7097" 1419.2 108.716698729178 25.8420821687683
"7098" 1419.4 108.392829367933 26.2877301218381
"7099" 1419.6 108.030346964128 26.9813203906159
"7100" 1419.8 108.108775889223 27.8678976018907
"7101" 1420 107.996084110059 29.051207945716
"7102" 1420.2 107.504850399974 29.8552331687254
"7103" 1420.4 106.403642883121 30.8148493369257
"7104" 1420.6 104.944698071502 32.3610516888669
"7105" 1420.8 102.822425018034 32.9638903314104
"7106" 1421 99.9716861900885 33.0073542113986
"7107" 1421.2 96.3453998367838 32.9890981062678
"7108" 1421.4 92.8880637495297 33.9066069008103
"7109" 1421.6 89.8437083923826 35.8100250933986
"7110" 1421.8 87.145895321912 39.1559944752515
"7111" 1422 85.1448569086487 42.8854194638637
"7112" 1422.2 84.3730078952786 47.3802124926261
"7113" 1422.4 84.8877810667944 52.3600214647809
"7114" 1422.6 86.5242307538777 56.3350514085326
"7115" 1422.8 88.8333592985087 60.0292284413996
"7116" 1423 91.8425533192681 63.807350437363
"7117" 1423.2 94.6325750098777 65.9002274111159
"7118" 1423.4 97.0118371125265 67.5159085328461
"7119" 1423.6 98.3009537609228 67.2891286135397
"7120" 1423.8 101.160777525017 66.8344510384492
"7121" 1424 104.06773753629 65.0364338232661
"7122" 1424.2 105.765615772549 62.0653423656649
"7123" 1424.4 107.195908448571 57.9204005943104
"7124" 1424.6 107.692499286794 53.4857076016617
"7125" 1424.8 107.437961775349 48.8592034948194
"7126" 1425 107.874842308907 44.1939806288991
"7127" 1425.2 106.942899752711 39.5084099389492
"7128" 1425.4 105.468335411017 34.9045275936437
"7129" 1425.6 103.712852381736 30.9952763188397
"7130" 1425.8 103.527941284022 27.0582263635381
"7131" 1426 104.794100875709 23.5924896155085
"7132" 1426.2 106.436031376712 21.329066159925
"7133" 1426.4 107.405577178471 20.2979162010456
"7134" 1426.6 107.362596047418 20.8297885528648
"7135" 1426.8 107.189646107258 20.8408284239701
"7136" 1427 107.016803932128 21.1961470124013
"7137" 1427.2 106.459777574124 21.3379019363503
"7138" 1427.4 105.735524816027 21.2865484963589
"7139" 1427.6 104.649566683903 21.1891982416194
"7140" 1427.8 103.459536273477 20.8022750984599
"7141" 1428 101.711884970636 20.2915079751047
"7142" 1428.2 98.8275834043132 19.2514745101122
"7143" 1428.4 95.5261437246429 18.513149404977
"7144" 1428.6 92.0023780531381 18.0898293238416
"7145" 1428.8 88.9662135333263 17.0472133940018
"7146" 1429 85.734554900927 15.9310350286879
"7147" 1429.2 83.1127471515418 14.4199983257946
"7148" 1429.4 79.8200659067944 13.3025561217287
"7149" 1429.6 76.2663306508444 12.0470479625203
"7150" 1429.8 72.0608009663369 11.6112787190976
"7151" 1430 67.4358369845444 11.6803121079041
"7152" 1430.2 62.7250683347607 11.7879798302766
"7153" 1430.4 58.5356622347944 13.5833029816402
"7154" 1430.6 55.0405912902074 15.6767836984734
"7155" 1430.8 52.7766446263379 18.7550136247016
"7156" 1431 51.6898780488289 22.3335090346207
"7157" 1431.2 51.9943088506365 26.7976791432972
"7158" 1431.4 53.4435243511318 31.2643298343465
"7159" 1431.6 56.0296492435856 35.9428130935521
"7160" 1431.8 59.2720645939819 39.4641758656853
"7161" 1432 62.7835999424415 43.3375194810162
"7162" 1432.2 66.7145242253321 46.3431584818292
"7163" 1432.4 70.6649678641051 48.9075750351162
"7164" 1432.6 75.1387013084974 50.0118738480727
"7165" 1432.8 79.6933730277944 50.6739226721339
"7166" 1433 84.3343961330491 49.6493967307066
"7167" 1433.2 89.4487247107944 47.9035820653961
"7168" 1433.4 93.865540675932 45.0419058283562
"7169" 1433.6 97.2457664641087 42.5421090664532
"7170" 1433.8 98.724179124855 42.5751984511285
"7171" 1434 102.179549152023 41.6503501494532
"7172" 1434.2 106.826764613628 40.202000207727
"7173" 1434.4 110.74852097557 37.4647130736468
"7174" 1434.6 110.9685859032 34.6865954953292
"7175" 1434.8 109.934259395767 32.3106415374492
"7176" 1435 108.24349378886 29.2891705677726
"7177" 1435.2 105.925647244524 25.4142386815806
"7178" 1435.4 103.001310627 21.830952941301
"7179" 1435.6 99.2928798136542 19.1378171999739
"7180" 1435.8 95.639455390474 16.2031516185919
"7181" 1436 91.7127264585244 13.7745123788803
"7182" 1436.2 88.3921307004934 11.7876463014074
"7183" 1436.4 84.3921883342356 9.59306231083976
"7184" 1436.6 79.9381485901342 7.94726982805791
"7185" 1436.8 76.0469936040756 5.71269328387284
"7186" 1437 71.5975726212003 4.16133864034005
"7187" 1437.2 66.9963710605131 2.66319627306034
"7188" 1437.4 62.2262258000644 2.02240379413035
"7189" 1437.6 59.8404682772789 1.74352884798045
"7190" 1437.8 58.1714202076694 2.50395360931034
"7191" 1438 54.6991037577826 3.84833637998093
"7192" 1438.2 49.9974671393301 6.21658256988177
"7193" 1438.4 46.4916649956654 9.73665265963293
"7194" 1438.6 42.7686638317724 13.1210644829807
"7195" 1438.8 40.1845713377591 17.4000744094162
"7196" 1439 38.159952315622 22.162185892931
"7197" 1439.2 35.934241890399 27.6568878462871
"7198" 1439.4 33.6208522714496 32.5909330306552
"7199" 1439.6 30.0757080312999 36.8793699467279
"7200" 1439.8 26.5770501047312 41.8767860334261
"7201" 1440 23.6748496491544 46.1721138334903
"7202" 1440.2 19.8334241018136 51.2616073624257
"7203" 1440.4 16.5247684863907 55.3257678344938
"7204" 1440.6 12.8152293786793 60.0443876987705
"7205" 1440.8 10.7691128286628 64.6085924718104
"7206" 1441 8.43315333597295 66.5877512927032
"7207" 1441.2 6.14250083619618 67.3794148210604
"7208" 1441.4 5.04120457974354 68.9874958221154
"7209" 1441.6 5.30089813998189 69.0855862183818
"7210" 1441.8 5.78348672468628 69.6819776617698
"7211" 1442 6.85187812346711 70.4351367723649
"7212" 1442.2 7.52648791741508 72.1764627883707
"7213" 1442.4 8.77484964756164 75.2602793387845
"7214" 1442.6 10.7691983164354 78.2250651660027
"7215" 1442.8 13.7359585431857 81.8084618193886
"7216" 1443 17.1831065291944 84.6997547055625
"7217" 1443.2 21.0412380970575 87.9518907389946
"7218" 1443.4 25.1151824318031 90.0336915817799
"7219" 1443.6 30.3749734970696 90.9493743746773
"7220" 1443.8 35.4275784971889 90.8897679464113
"7221" 1444 40.3877633510106 89.5382466746617
"7222" 1444.2 45.0255943196126 87.0878659509922
"7223" 1444.4 49.8264317526801 84.1308330894818
"7224" 1444.6 53.7689879524183 79.5890903992645
"7225" 1444.8 54.7754667871924 74.7178733429608
"7226" 1445 55.5835951512992 69.474924592388
"7227" 1445.2 55.5487816329156 63.7766701920982
"7228" 1445.4 54.6566243807062 58.4824335251927
"7229" 1445.6 54.8769254564005 54.0175076718558
"7230" 1445.8 55.1541378664336 49.997010982733
"7231" 1446 57.4606923523702 45.9800961342194
"7232" 1446.2 59.0002027911277 41.4247908439164
"7233" 1446.4 61.1117507744611 36.3135838910679
"7234" 1446.6 62.8575873544954 30.9903319741557
"7235" 1446.8 63.0387678253379 25.4805929102125
"7236" 1447 62.4713152179234 20.0144823896652
"7237" 1447.2 61.7086782717719 14.1841346088609
"7238" 1447.4 60.9846225247428 9.10349493173302
"7239" 1447.6 61.1669758755636 7.28333342506859
"7240" 1447.8 59.8335903462518 7.29343083222523
"7241" 1448 56.5043530748277 7.52328237071035
"7242" 1448.2 52.6092508949055 8.23668950431034
"7243" 1448.4 48.1050950943967 10.1953742684353
"7244" 1448.6 43.6619182401944 12.258097572877
"7245" 1448.8 38.9725342292082 15.1115796772414
"7246" 1449 34.6485461572509 19.2701290239625
"7247" 1449.2 30.868416234914 23.9394008688756
"7248" 1449.4 27.3476186236921 28.401153716799
"7249" 1449.6 24.3595215380386 32.9630015351475
"7250" 1449.8 22.1390014525118 38.732351971843
"7251" 1450 20.9699308268148 45.1991866558818
"7252" 1450.2 21.2221729677752 51.5041461887527
"7253" 1450.4 22.2061655853093 57.6063299149143
"7254" 1450.6 24.4904702501833 63.5611296169215
"7255" 1450.8 27.6663663897217 67.7841807191013
"7256" 1451 31.3464654522587 71.7165025130514
"7257" 1451.2 36.3871175107472 75.0645258652066
"7258" 1451.4 42.0730404870885 76.0028734238986
"7259" 1451.6 47.4954535242 75.2916720044424
"7260" 1451.8 53.2037019271658 72.9601877169389
"7261" 1452 57.4648637670925 69.5328656123873
"7262" 1452.2 60.6571920813217 64.8170555952649
"7263" 1452.4 62.8788909313866 59.9352068020676
"7264" 1452.6 64.3188195350297 55.0278044433692
"7265" 1452.8 64.7666483747035 49.5625735150679
"7266" 1453 65.016194954552 44.3780184261891
"7267" 1453.2 65.2098431005144 40.3361886923803
"7268" 1453.4 67.1638391283408 37.3377117176918
"7269" 1453.6 69.0172122757738 36.2857251307743
"7270" 1453.8 71.4732409373826 34.3824614489574
"7271" 1454 73.866793378274 31.5615149383205
"7272" 1454.2 76.5348317473785 28.7912910763499
"7273" 1454.4 79.1904406899459 27.01767275628
"7274" 1454.6 81.1300456750953 24.4998490044948
"7275" 1454.8 80.3819212832292 21.7626228913538
"7276" 1455 77.5996065011628 19.0625086576051
"7277" 1455.2 74.7006393676107 16.1533247878818
"7278" 1455.4 70.7383792438617 12.646486346618
"7279" 1455.6 67.2491671575072 9.87926064018268
"7280" 1455.8 63.5271031104985 9.96820973382055
"7281" 1456 58.6678634998379 11.0905949824734
"7282" 1456.2 52.9856503195103 12.4797826629581
"7283" 1456.4 47.7235428904885 13.7850785979809
"7284" 1456.6 42.3469640100153 16.1869720749731
"7285" 1456.8 38.8789866386422 19.9472565246038
"7286" 1457 35.1608260592944 24.3520470758104
"7287" 1457.2 31.7764179714011 29.3511931715126
"7288" 1457.4 29.9649783284876 34.6767623291285
"7289" 1457.6 29.461781777536 40.610544120344
"7290" 1457.8 29.2776088413102 46.3020558471103
"7291" 1458 31.3734768128247 52.0757122811588
"7292" 1458.2 34.8541289413191 56.0965202633598
"7293" 1458.4 39.366151572636 59.2826348663896
"7294" 1458.6 44.5746294138562 61.7895048203516
"7295" 1458.8 49.6874315654344 62.7473642179003
"7296" 1459 54.9794809282102 61.8557440469836
"7297" 1459.2 60.0772896035607 58.945506639086
"7298" 1459.4 64.226380909877 55.9323508986131
"7299" 1459.6 68.3923682209944 53.0321057962246
"7300" 1459.8 71.7507040751021 48.5973551035315
"7301" 1460 74.9923362964386 45.2128360270603
"7302" 1460.2 77.442635248825 41.1511731463511
"7303" 1460.4 78.1303684879574 35.9532213097016
"7304" 1460.6 79.4516223301107 31.5030176332695
"7305" 1460.8 80.733790306855 29.8589479204013
"7306" 1461 80.3703880999506 28.2733976706541
"7307" 1461.2 78.1872791090699 25.2165072504532
"7308" 1461.4 75.0973066054578 22.8201641837361
"7309" 1461.6 71.5998545342305 19.6940297540337
"7310" 1461.8 67.7604874869819 17.8031925290916
"7311" 1462 63.5918598603399 15.4093651224316
"7312" 1462.2 60.0074561057305 12.7131024265763
"7313" 1462.4 58.0795678703944 9.96924968591034
"7314" 1462.6 57.7248278091944 7.82478181407701
"7315" 1462.8 59.0517690155628 7.75393279736297
"7316" 1463 59.9807528858881 8.79005776084159
"7317" 1463.2 60.3009163488611 9.70172201081035
"7318" 1463.4 58.6860230142669 11.0505598703543
"7319" 1463.6 56.6072632554891 12.7383957965946
"7320" 1463.8 53.380572675484 14.9929713483793
"7321" 1464 50.5626490086353 17.5784432241172
"7322" 1464.2 48.2822764757254 22.034791761931
"7323" 1464.4 47.1000462440569 26.4811214901478
"7324" 1464.6 47.4060654407591 31.1181741863927
"7325" 1464.8 48.0977526661819 35.9162493173353
"7326" 1465 49.7251646734932 40.7682389807561
"7327" 1465.2 52.1268894726135 44.1943606074167
"7328" 1465.4 55.4872764319168 46.8800092210144
"7329" 1465.6 59.0591667725491 49.6133417879707
"7330" 1465.8 63.2146885621342 51.7683772196113
"7331" 1466 67.2021722878982 53.745238225499
"7332" 1466.2 71.1940907451658 54.1531741490246
"7333" 1466.4 75.5174281326002 54.0763136122909
"7334" 1466.6 79.5585439088586 52.6539973439801
"7335" 1466.8 83.1859546056117 50.67730928082
"7336" 1467 86.5594232202666 48.6701711933659
"7337" 1467.2 87.8692078828878 46.0227412383945
"7338" 1467.4 88.1998949035087 43.9652835013389
"7339" 1467.6 88.7426886666585 42.0802390824948
"7340" 1467.8 88.2011876879883 39.1427656729328
"7341" 1468 86.5588601408044 35.6812071456403
"7342" 1468.2 84.9805150297738 32.530881620166
"7343" 1468.4 84.290514637223 30.0283655699389
"7344" 1468.6 83.8755858313795 27.4555849480444
"7345" 1468.8 83.7393714216654 25.1431235344394
"7346" 1469 84.7930948098575 22.9688150113209
"7347" 1469.2 85.145298114327 20.6451548074734
"7348" 1469.4 83.5922442073428 18.7241031272781
"7349" 1469.6 80.4693669116694 16.8437554799978
"7350" 1469.8 76.7367749229678 15.2056684460552
"7351" 1470 72.6994089932025 13.3181554030756
"7352" 1470.2 67.8725434992792 11.6415871874013
"7353" 1470.4 63.3874823867025 9.77321871698381
"7354" 1470.6 58.3904636543674 8.10786397858
"7355" 1470.8 55.3777249174981 8.49619606745849
"7356" 1471 52.0385532987826 10.1700827865456
"7357" 1471.2 47.8684002688823 12.4994931185411
"7358" 1471.4 44.2388581199482 15.8131404600466
"7359" 1471.6 41.0819387581764 20.3849365806811
"7360" 1471.8 39.0004376664073 25.114357117762
"7361" 1472 36.6268436591515 31.4952179925961
"7362" 1472.2 35.8004705947334 36.7325815872616
"7363" 1472.4 36.3524843741238 43.0737386921221
"7364" 1472.6 37.9937377606549 47.6681357030196
"7365" 1472.8 41.3381715471652 51.1227070199396
"7366" 1473 45.5685112894859 53.4033299706614
"7367" 1473.2 50.2836456417841 54.6620001921351
"7368" 1473.4 55.0373874330189 56.5320645544328
"7369" 1473.6 59.4931680318521 57.8248549960604
"7370" 1473.8 64.5498477261473 58.5461305906927
"7371" 1474 68.7407736382444 58.7573800349804
"7372" 1474.2 73.3587290777944 58.96599393365
"7373" 1474.4 77.2025432180208 58.374692872782
"7374" 1474.6 81.0073591728515 56.9303662048246
"7375" 1474.8 84.1218650255671 53.9040110824194
"7376" 1475 84.771947577423 50.0984009509104
"7377" 1475.2 84.1407711670302 47.0931012907349
"7378" 1475.4 83.7111679925172 43.9158754805183
"7379" 1475.6 84.5307374987035 42.3397123301891
"7380" 1475.8 87.0023766451552 41.8884402116609
"7381" 1476 89.6720052302201 41.3389823158351
"7382" 1476.2 91.9979390034004 41.4479534131891
"7383" 1476.4 92.4343738781717 41.2053291419707
"7384" 1476.6 91.3620457405903 39.6575419573818
"7385" 1476.8 89.8129667379194 37.1352519083416
"7386" 1477 87.8017172837944 34.6960644701891
"7387" 1477.2 85.0118617214851 32.645142335599
"7388" 1477.4 81.1829741505823 30.6233127064013
"7389" 1477.6 77.3875626299944 28.7458036044577
"7390" 1477.8 72.8885287021243 27.8028520160423
"7391" 1478 68.4013593285363 27.2307434876007
"7392" 1478.2 64.0324984365686 26.3430940586975
"7393" 1478.4 60.4637694870756 24.5829489382478
"7394" 1478.6 57.938979643375 21.8514235689232
"7395" 1478.8 54.6110300167831 18.7359698513328
"7396" 1479 50.9908828543461 14.7381830863793
"7397" 1479.2 49.4650215045921 11.6849194096924
"7398" 1479.4 49.1513396974372 9.34683836016749
"7399" 1479.6 50.0209737449285 9.55102407535912
"7400" 1479.8 50.8120889446462 10.3457701175326
"7401" 1480 50.1292170870297 11.6178796164986
"7402" 1480.2 47.9497683450166 13.1059762891992
"7403" 1480.4 45.8692213657831 15.1975620779396
"7404" 1480.6 43.9441375499668 17.5408539683793
"7405" 1480.8 41.8078334868289 20.1941662140345
"7406" 1481 40.468969751033 24.0712009233785
"7407" 1481.2 39.3145425922229 28.4468584293818
"7408" 1481.4 38.9419531894496 32.8545070947931
"7409" 1481.6 38.3825514470415 37.4534093832986
"7410" 1481.8 39.2768541223356 42.0036279917221
"7411" 1482 41.4763187601432 45.9038751213801
"7412" 1482.2 44.8528313027944 49.2075008707485
"7413" 1482.4 48.1455125475418 51.5801958430682
"7414" 1482.6 51.8901635919903 52.9599095346506
"7415" 1482.8 54.1805945191694 53.8517505354978
"7416" 1483 58.181414184775 54.4510749879511
"7417" 1483.2 62.7165272417944 54.6630846025948
"7418" 1483.4 67.2495752060146 54.063514059448
"7419" 1483.6 71.6314410145964 53.8261298098945
"7420" 1483.8 75.9360242163087 52.2349825193961
"7421" 1484 79.4834248283087 49.8108541980818
"7422" 1484.2 82.2413075943499 47.8739578746159
"7423" 1484.4 85.7187373025885 46.8446049697221
"7424" 1484.6 90.0456430830059 45.9147286911277
"7425" 1484.8 93.3073223945128 45.7091165616599
"7426" 1485 96.7981417207458 45.9948257292424
"7427" 1485.2 97.2140420208227 45.7770958808764
"7428" 1485.4 96.9715756619012 43.8649937527181
"7429" 1485.6 96.5509784570885 40.9582467402809
"7430" 1485.8 95.2930672190644 37.8672904336003
"7431" 1486 93.6103938270368 34.2829986514922
"7432" 1486.2 91.3030477579762 30.6387544192497
"7433" 1486.4 88.6796989352644 26.9674485852403
"7434" 1486.6 86.1163180752792 23.4931017986134
"7435" 1486.8 84.0930711894308 19.404908321977
"7436" 1487 80.8682827793628 15.8642454740788
"7437" 1487.2 78.3741997516088 12.3815954572588
"7438" 1487.4 75.8609134380444 10.2073174682166
"7439" 1487.6 72.3719864625059 11.1839037272527
"7440" 1487.8 68.0776364373733 12.645867427763
"7441" 1488 63.8645198596719 14.1761158771573
"7442" 1488.2 58.6500945126008 16.3036146382781
"7443" 1488.4 53.7002173529611 18.627804122877
"7444" 1488.6 49.9818045581351 21.4282817725851
"7445" 1488.8 45.6853845076515 22.8460664557746
"7446" 1489 41.5559694178056 24.0049338537036
"7447" 1489.2 36.8231240061737 24.7627833257586
"7448" 1489.4 31.1743194462148 26.6987048752535
"7449" 1489.6 26.9891353637944 30.1649179886975
"7450" 1489.8 22.5928924624944 33.3630586085437
"7451" 1490 19.2946545125277 38.1530779341437
"7452" 1490.2 17.8946764310418 42.9995271686299
"7453" 1490.4 16.8760626106767 48.3808283141339
"7454" 1490.6 17.9903211582515 53.9493435394246
"7455" 1490.8 20.9295959510515 58.0441548929961
"7456" 1491 25.6389512533087 61.1816903479104
"7457" 1491.2 31.1404796999594 63.0075079807472
"7458" 1491.4 36.0073648417035 62.9389572700679
"7459" 1491.6 40.948722584872 60.7849132874754
"7460" 1491.8 43.9006755420624 56.7186930699289
"7461" 1492 45.7148653248562 52.5737871169805
"7462" 1492.2 45.4562061390319 47.8546718186729
"7463" 1492.4 44.7176922318611 43.2870614134437
"7464" 1492.6 43.1849568133709 38.6808893043456
"7465" 1492.8 43.7788881773177 34.8161417430662
"7466" 1493 45.2910396136885 31.0822040788162
"7467" 1493.2 46.6221628888289 26.6385520822069
"7468" 1493.4 46.3097994112944 21.9511576838873
"7469" 1493.6 46.4953139841158 17.4636644210246
"7470" 1493.8 46.9882731185707 14.2711483411524
"7471" 1494 49.0108000063607 12.859715077467
"7472" 1494.2 52.6735081982414 10.9569288897809
"7473" 1494.4 55.0199348425444 8.48178473460382
"7474" 1494.6 56.6228751811966 9.09659988856034
"7475" 1494.8 59.2331261253717 9.61569813884642
"7476" 1495 63.4580532100591 9.48065572466328
"7477" 1495.2 67.5018982714516 8.08745637942464
"7478" 1495.4 70.3220183182583 8.18940920826911
"7479" 1495.6 73.0562175095699 8.89965896155524
"7480" 1495.8 75.9318614502844 8.92079598778035
"7481" 1496 77.5621730137251 8.20641763159747
"7482" 1496.2 77.3048396325297 7.53976867001623
"7483" 1496.4 76.8396472879429 7.13555013437965
"7484" 1496.6 75.9348176174611 8.32547935318913
"7485" 1496.8 75.151625274552 7.86994882415883
"7486" 1497 74.2909219453839 6.07635324072087
"7487" 1497.2 72.8297536551655 3.8553820711557
"7488" 1497.4 71.1092840833046 3.10452594116749
"7489" 1497.6 69.7591608097356 3.26457150910446
"7490" 1497.8 68.697966801855 2.87455471767399
"7491" 1498 68.2021982912789 2.16511148768148
"7492" 1498.2 67.5506524061381 2.42831334402909
"7493" 1498.4 67.3414445177647 3.06019927040935
"7494" 1498.6 67.0479184416657 3.03371138178559
"7495" 1498.8 65.8503128664709 3.14467115051622
"7496" 1499 64.7792841163866 3.31655500801908
"7497" 1499.2 64.0761899947738 3.4692596534856
"7498" 1499.4 62.3834686423614 3.52836002353715
"7499" 1499.6 59.6840718799234 4.03268318131035
"7500" 1499.8 56.5860824026532 4.24850382676917
"7501" 1500 54.4498168870444 3.20462132981034
"7502" 1500.2 53.9893369999098 3.28301771811803
"7503" 1500.4 53.0317386812754 3.6069610220192
"7504" 1500.6 51.3952515743544 4.29256720855035
"7505" 1500.8 49.245948016171 5.11966946789476
"7506" 1501 47.4205718620618 6.05025069784523
"7507" 1501.2 45.8142066787356 6.1998821627927
"7508" 1501.4 43.8149242556021 6.11998702000265
"7509" 1501.6 43.101387853916 6.19666186599954
"7510" 1501.8 43.1172915025173 6.65270464657541
"7511" 1502 43.1081329811438 7.40786021828625
"7512" 1502.2 42.6178036656531 8.41947238791904
"7513" 1502.4 41.7225207306483 9.05258450060248
"7514" 1502.6 40.17911707419 11.1933532919147
"7515" 1502.8 38.1789773864396 13.3899875776652
"7516" 1503 35.6766470666515 16.737097893673
"7517" 1503.2 33.1548554751277 20.1225619266103
"7518" 1503.4 30.9842801277148 22.1168591409922
"7519" 1503.6 28.0343516155444 23.5239852243103
"7520" 1503.8 24.4130468241277 25.736396632677
"7521" 1504 20.9878937269523 28.6049995649314
"7522" 1504.2 17.2417019857319 31.0521821530916
"7523" 1504.4 14.4427011646429 33.4684482987346
"7524" 1504.6 13.9064285954786 33.0423382962893
"7525" 1504.8 14.220028831855 33.1248701878558
"7526" 1505 14.3807575017752 34.287564350243
"7527" 1505.2 15.0241108205885 35.6414152141339
"7528" 1505.4 15.106676922847 37.1457703053419
"7529" 1505.6 14.8109456339387 39.1461830412691
"7530" 1505.8 14.6216746167061 41.6926364366339
"7531" 1506 13.3837961927361 44.1173083422715
"7532" 1506.2 12.0992028346555 46.9468116990048
"7533" 1506.4 10.3786716873349 49.8876841720671
"7534" 1506.6 9.52552220058385 53.7230992255735
"7535" 1506.8 9.72556358847859 58.2422383989419
"7536" 1507 11.3559008998207 62.6574507812314
"7537" 1507.2 13.3266657873479 67.0415928843907
"7538" 1507.4 16.1672599903035 71.2689892661831
"7539" 1507.6 18.9565805979104 75.64752141248
"7540" 1507.8 23.2499833673619 79.3673747023914
"7541" 1508 28.5094499117944 81.4732591592831
"7542" 1508.2 34.1234554674825 83.1549573137691
"7543" 1508.4 40.0927988489373 82.1325651489389
"7544" 1508.6 44.4243790210853 79.5831935066285
"7545" 1508.8 48.8454330596916 76.4866069383664
"7546" 1509 53.0172127937367 74.3174951862911
"7547" 1509.2 57.0610978930999 73.1369217970881
"7548" 1509.4 61.6603795248209 69.7545261970272
"7549" 1509.6 64.7933855082587 66.4922056944532
"7550" 1509.8 69.1497100976833 64.0919384960881
"7551" 1510 72.8391720418953 61.0690225109525
"7552" 1510.2 75.2726964998301 57.6712995703014
"7553" 1510.4 74.533517592158 53.7588589816437
"7554" 1510.6 73.7503252492489 48.4469097617649
"7555" 1510.8 71.9881424777035 43.5673285016437
"7556" 1511 69.1170514888744 39.5527147867303
"7557" 1511.2 66.1725000029696 35.3440592346196
"7558" 1511.4 62.3098431002044 31.0185819510403
"7559" 1511.6 58.6029678267631 26.9437214283416
"7560" 1511.8 56.718802816168 23.5239852243103
"7561" 1512 56.6141535699611 19.557781279177
"7562" 1512.2 58.1555835977944 14.9036490266437
"7563" 1512.4 58.6239633322793 11.7419583209164
"7564" 1512.6 57.170648635246 10.9694990886652
"7565" 1512.8 54.2381821914421 11.6068433334922
"7566" 1513 50.5324154806921 12.8489361107422
"7567" 1513.2 46.0858771135269 15.0004290641476
"7568" 1513.4 42.0219007651392 18.986118420069
"7569" 1513.6 38.9423949701202 23.9662861959845
"7570" 1513.8 36.6619231481202 28.7070655428609
"7571" 1514 35.100460628712 34.7286737343809
"7572" 1514.2 35.9707555357587 40.5584004551675
"7573" 1514.4 38.7406364775502 46.0683024299964
"7574" 1514.6 42.3327446879031 50.4678439308104
"7575" 1514.8 47.1616068530816 53.9196827782252
"7576" 1515 52.041114651105 56.3619869529511
"7577" 1515.2 57.9579427065544 57.5305745534504
"7578" 1515.4 63.3836040332638 57.9437995163308
"7579" 1515.6 68.6830447131906 57.8374742260179
"7580" 1515.8 73.7710785424642 56.1356809288858
"7581" 1516 77.3229137403364 52.923455100787
"7582" 1516.2 80.7994993175252 49.622632869368
"7583" 1516.4 83.1166663297536 45.3629791100246
"7584" 1516.6 83.1518190651774 40.5067070919806
"7585" 1516.8 81.4555557993399 35.8966576441588
"7586" 1517 80.5122091089102 31.3567127945314
"7587" 1517.2 79.8320683900681 27.6233942608051
"7588" 1517.4 78.2517414256996 24.569958089363
"7589" 1517.6 75.0962314183658 22.1044506217389
"7590" 1517.8 70.9293604701655 19.079637396434
"7591" 1518 65.7686738722489 16.2084737623407
"7592" 1518.2 60.8829610698933 14.5699977311675
"7593" 1518.4 55.7122209313658 13.6124418454092
"7594" 1518.6 50.0634442449223 12.2407166681824
"7595" 1518.8 45.6487606838061 10.7276194539809
"7596" 1519 45.1586417003806 9.6687752527931
"7597" 1519.2 46.4692576900358 9.11526971810345
"7598" 1519.4 47.8183285752014 9.29435705703127
"7599" 1519.6 48.1011777934339 10.2498130395313
"7600" 1519.8 47.3852157097828 12.000741677229
"7601" 1520 46.511762765465 14.3965704267809
"7602" 1520.2 46.0511968876885 17.3686005652868
"7603" 1520.4 46.5251773055944 21.1401225479729
"7604" 1520.6 46.5381799958075 25.007456355034
"7605" 1520.8 47.7319269780694 29.6150171127478
"7606" 1521 49.6716854504729 34.0703993549532
"7607" 1521.2 53.0504364508171 37.0871171940717
"7608" 1521.4 57.3160692457395 39.8402335408488
"7609" 1521.6 61.7558889284977 40.7263927158268
"7610" 1521.8 65.8041763753614 40.3045502942794
"7611" 1522 69.4245108458689 38.8234782547252
"7612" 1522.2 71.8306578229168 36.2257000610552
"7613" 1522.4 73.758399397114 33.1573455427124
"7614" 1522.6 75.9425328889386 30.9250942579834
"7615" 1522.8 77.7223241987367 30.2562750702334
"7616" 1523 78.2177736135591 30.0135921328986
"7617" 1523.2 79.578197683249 27.8360835372497
"7618" 1523.4 79.9101876454645 24.4183708244237
"7619" 1523.6 78.0186515335131 20.9880458040916
"7620" 1523.8 75.7051329082536 17.8263477123409
"7621" 1524 73.0538743377006 14.3356835259353
"7622" 1524.2 70.2482896198964 12.5420911560654
"7623" 1524.4 68.0496306430681 12.2797769249946
"7624" 1524.6 63.8887697748575 11.1493216362261
"7625" 1524.8 59.8884152331493 9.15310534989099
"7626" 1525 56.6741407285785 7.56787031656034
"7627" 1525.2 56.6479383376944 7.62095120447701
"7628" 1525.4 57.944937606204 7.38944178970794
"7629" 1525.6 59.6171230988356 7.61022558176395
"7630" 1525.8 61.2798299939344 7.35002635255035
"7631" 1526 63.6504347498516 5.92539598473892
"7632" 1526.2 66.0131276647536 3.49060815450422
"7633" 1526.4 67.1307078477449 3.7602363268945
"7634" 1526.6 68.7939462556429 4.69667683379519
"7635" 1526.8 71.3393213700974 4.99006937791641
"7636" 1527 74.4738654561623 4.13363702097072
"7637" 1527.2 75.6030029343658 3.90164921799606
"7638" 1527.4 75.7067704352611 5.37032155681034
"7639" 1527.6 76.6305400251655 6.7749403517021
"7640" 1527.8 78.7105434210065 8.69994088976489
"7641" 1528 81.5833173155573 10.2697422340835
"7642" 1528.2 84.7333741205131 9.98039667237284
"7643" 1528.4 87.5692420009691 8.8303708914948
"7644" 1528.6 88.7462691440617 8.14965787026084
"7645" 1528.8 89.6017123382661 7.9590664452443
"7646" 1529 89.2818312067271 8.61887189731034
"7647" 1529.2 88.9382985925156 8.84303657012765
"7648" 1529.4 88.9720584333687 9.11457381298361
"7649" 1529.6 88.9784992175829 9.20316997891612
"7650" 1529.8 88.7817239654709 9.2446018936927
"7651" 1530 88.7975233127344 9.31444385257035
"7652" 1530.2 88.8178458847536 9.27014189354504
"7653" 1530.4 88.0943778342844 9.36030573973034
"7654" 1530.6 87.7751117792044 9.45585133798034
"7655" 1530.8 87.6620965599985 9.41053542566748
"7656" 1531 87.6606571710933 9.39899678199076
"7657" 1531.2 87.4998901308826 9.39073045572211
"7658" 1531.4 87.5744537688872 9.50931747275364
"7659" 1531.6 87.5336618240154 9.39932857354192
"7660" 1531.8 87.5696692738365 9.37116776563666
"7661" 1532 87.629310479382 9.48961734940313
"7662" 1532.2 87.3275985716604 9.49749739874333
"7663" 1532.4 87.4818491239429 9.76541907631034
"7664" 1532.6 87.441855595571 9.77761638672524
"7665" 1532.8 87.448512893855 9.80016293021944
"7666" 1533 87.2736080197523 9.58438531120508
"7667" 1533.2 87.2687809340879 9.63664022649512
"7668" 1533.4 87.6286121619924 9.72379525133015
"7669" 1533.6 88.6020751828617 9.82789119824304
"7670" 1533.8 89.0662096722752 10.6473784447719
"7671" 1534 90.2278267143645 11.7942003774692
"7672" 1534.2 92.318379921542 13.8803731912327
"7673" 1534.4 94.2338172945636 16.8615171617238
"7674" 1534.6 96.5736311733687 20.5535577143598
"7675" 1534.8 97.9724754258232 24.21117856557
"7676" 1535 100.10385439159 28.4962561536471
"7677" 1535.2 102.054666171294 32.8762131941927
"7678" 1535.4 105.764873053037 37.611156794329
"7679" 1535.6 109.082665695458 41.2676714156831
"7680" 1535.8 112.925980830533 42.4116533942543
"7681" 1536 115.895863202044 41.8156592003937
"7682" 1536.2 117.154456934215 40.5411591442051
"7683" 1536.4 117.52857563606 38.6759951414785
"7684" 1536.6 117.240843855 37.466817883221
"7685" 1536.8 116.8601367811 35.7962865106437
"7686" 1537 115.934384685524 32.927049325959
"7687" 1537.2 114.08993883769 30.6159611083277
"7688" 1537.4 112.106919862038 28.5754394622234
"7689" 1537.6 109.072546718759 25.8068425539264
"7690" 1537.8 106.586372997064 22.0430284514353
"7691" 1538 102.857418464958 18.595150224931
"7692" 1538.2 102.376005382576 16.6551253064831
"7693" 1538.4 101.904444614766 15.2433667093103
"7694" 1538.6 101.700268523281 14.2310998305536
"7695" 1538.8 101.481028969156 14.0932808044492
"7696" 1539 100.027580107294 13.0599728530048
"7697" 1539.2 97.4303760877944 11.7081795740603
"7698" 1539.4 93.7597067286592 10.3645158004725
"7699" 1539.6 90.1512943125216 8.35134422221034
"7700" 1539.8 86.4604782474579 6.06853939017573
"7701" 1540 84.8622100269962 4.6287474639709
"7702" 1540.2 85.6420181128037 4.76132998665613
"7703" 1540.4 86.6759605589658 5.01543790616749
"7704" 1540.6 87.4393993307663 5.18280215837576
"7705" 1540.8 88.6061555640468 5.30167714641714
"7706" 1541 89.4260156098416 5.55059627048959
"7707" 1541.2 89.691649588877 5.79282594540209
"7708" 1541.4 90.0570895731623 6.18155776836695
"7709" 1541.6 90.5925804183372 6.60604462751035
"7710" 1541.8 91.340751384917 6.84857420898015
"7711" 1542 91.6098838215031 7.45006166629092
"7712" 1542.2 92.283634676537 7.8355871908648
"7713" 1542.4 92.1668628420671 7.80818197276489
"7714" 1542.6 92.5015358143906 8.03089898500265
"7715" 1542.8 92.6363175464344 8.38956246151035
"7716" 1543 92.3930672187544 8.60740642552034
"7717" 1543.2 92.4048918874611 8.63045318194671
"7718" 1543.4 92.4893538067944 8.78748177657505
"7719" 1543.6 92.2396943099414 8.75375980072211
"7720" 1543.8 92.2858773647641 8.62659275373459
"7721" 1544 92.3063529815722 9.10013861442145
"7722" 1544.2 92.5773349727666 9.01520919375478
"7723" 1544.4 92.5971019562243 9.40109567363744
"7724" 1544.6 93.3058190270166 9.68402838150478
"7725" 1544.8 93.5668704707647 9.78433899675589
"7726" 1545 93.630807918554 9.78011839911804
"7727" 1545.2 94.0675850994801 10.2058387863389
"7728" 1545.4 94.5298400791502 10.5665321693296
"7729" 1545.6 94.7527708181598 10.7282247202142
"7730" 1545.8 94.6814893094916 10.9224850367691
"7731" 1546 94.8916457047559 11.4778901834065
"7732" 1546.2 95.1921352254611 11.7754153654214
"7733" 1546.4 96.007960582658 12.9757511775103
"7734" 1546.6 97.0386742508861 14.6426274126681
"7735" 1546.8 97.8702819176555 15.614932924727
"7736" 1547 98.5575874972149 17.1161794949459
"7737" 1547.2 100.309759701431 19.6917381381376
"7738" 1547.4 102.496970071874 21.7551233522838
"7739" 1547.6 105.563084358987 23.395366149743
"7740" 1547.8 109.310712877658 25.2403316074194
"7741" 1548 113.534850906966 26.6979190023675
"7742" 1548.2 113.867446330492 26.9539919110666
"7743" 1548.4 114.150668793819 27.9063433307103
"7744" 1548.6 114.479468226282 28.6471244098145
"7745" 1548.8 114.958335897444 29.2790150922353
"7746" 1549 115.411951488125 30.3534184209625
"7747" 1549.2 115.957542629979 32.022514752863
"7748" 1549.4 116.65768748761 33.0852500035735
"7749" 1549.6 117.067772332794 33.6501569762321
"7750" 1549.8 117.460626722299 34.5045028853776
"7751" 1550 117.52857563606 34.5835996058148
"7752" 1550.2 118.089233669732 34.2899267414086
"7753" 1550.4 118.591511012659 34.0047348125266
"7754" 1550.6 118.767568459378 34.1578564369492
"7755" 1550.8 119.118104796611 34.102373111292
"7756" 1551 119.069002707203 33.5621227710654
"7757" 1551.2 118.918755294984 33.5830258080703
"7758" 1551.4 118.979344301236 33.6330842077809
"7759" 1551.6 118.260796943378 33.3121009561437
"7760" 1551.8 118.225443043657 33.4817650052278
"7761" 1552 118.151700297572 33.3085622302826
"7762" 1552.2 117.913119646122 33.404717953681
"7763" 1552.4 117.715194417854 33.4736827776663
"7764" 1552.6 117.402520490152 34.0006915571911
"7765" 1552.8 117.135262931888 34.8180107071702
"7766" 1553 116.974545497304 35.1084383253386
"7767" 1553.2 116.437827184433 36.2775532277548
"7768" 1553.4 115.40266592308 37.5919371190246
"7769" 1553.6 114.648767175813 38.9005758959459
"7770" 1553.8 113.885057765019 40.9650751777589
"7771" 1554 112.952557272185 43.946422552074
"7772" 1554.2 111.776416699429 48.076711480693
"7773" 1554.4 112.157847394822 52.5698470923103
"7774" 1554.6 113.572406296098 56.4940413061496
"7775" 1554.8 116.91904590962 60.1403817988669
"7776" 1555 120.460837983103 62.0792399072285
"7777" 1555.2 123.889183660005 62.1948089370735
"7778" 1555.4 125.295770974517 62.9878560274215
"7779" 1555.6 125.456174531847 64.5516003605735
"7780" 1555.8 125.407144779912 66.3541061742935
"7781" 1556 126.118616884907 68.7358051364038
"7782" 1556.2 126.302655972335 71.6514220653374
"7783" 1556.4 125.587012412578 73.5003585071482
"7784" 1556.6 124.983002200416 76.0462354467861
"7785" 1556.8 124.077364186847 78.1016602317528
"7786" 1557 123.287563859776 81.7014321138804
"7787" 1557.2 122.077277251092 85.5373823443374
"7788" 1557.4 121.480720755308 89.0293709554962
"7789" 1557.6 120.060891599169 91.0405997591139
"7790" 1557.8 118.788128268689 93.0409510247314
"7791" 1558 118.129956380839 94.7668780908639
"7792" 1558.2 117.288965637934 95.4933155258022
"7793" 1558.4 116.480378075613 95.5764211674178
"7794" 1558.6 115.24669990682 96.1884897716582
"7795" 1558.8 113.681305918443 96.3521111408509
"7796" 1559 111.746671414794 96.9365294516261
"7797" 1559.2 109.340608391003 98.0894317611886
"7798" 1559.4 105.581667082438 99.6657299449629
"7799" 1559.6 101.334517174873 102.055762031547
"7800" 1559.8 95.9267316554523 105.971455321231
"7801" 1560 92.3562189169978 109.693159510454
"7802" 1560.2 90.1596125318499 113.931353523977
"7803" 1560.4 87.2616055364786 117.182138849231
"7804" 1560.6 84.5540810729997 119.8407729459
"7805" 1560.8 82.5381072520633 120.87451208663
"7806" 1561 79.2254267489073 122.990035118633
"7807" 1561.2 76.5829554814978 123.176424782141
"7808" 1561.4 74.4351117777784 122.918924536606
"7809" 1561.6 71.4550873574354 122.933872114644
"7810" 1561.8 67.9796500626249 123.4970693322
"7811" 1562 64.0854545360741 123.850102220649
"7812" 1562.2 59.8203908507696 123.810540266814
"7813" 1562.4 57.0485291551039 124.699190787072
"7814" 1562.6 55.4856869428026 124.808584654442
"7815" 1562.8 53.7183163356753 123.501079316953
"7816" 1563 51.1732769129064 122.370848627638
"7817" 1563.2 47.9488116566099 121.310730710932
"7818" 1563.4 44.9216386422513 119.484712625328
"7819" 1563.6 41.6755072583997 117.60455096781
"7820" 1563.8 38.4373660334323 115.969293544888
"7821" 1564 34.5604363539448 114.199294572363
"7822" 1564.2 30.1652707564639 114.038069187336
"7823" 1564.4 28.8386251599104 113.14575638281
"7824" 1564.6 26.9174811945239 111.789322151917
"7825" 1564.8 25.0573307211911 110.715265875261
"7826" 1565 22.335489613209 109.415594083652
"7827" 1565.2 21.0028968310444 107.539387246786
"7828" 1565.4 20.1382179318694 105.588099561235
"7829" 1565.6 20.0592533184927 103.976673626612
"7830" 1565.8 18.2755970246374 101.558681104129
"7831" 1566 15.0105279976976 98.8169987613829
"7832" 1566.2 14.1147256596991 98.1435808607627
"7833" 1566.4 12.5581181384873 97.1467588049796
"7834" 1566.6 13.0518969570283 97.84613219852
"7835" 1566.8 13.4329973107944 98.4807319950027
"7836" 1567 13.8053642073335 98.5048474057538
"7837" 1567.2 14.0249405101557 98.4028297015793
"7838" 1567.4 14.1614813650444 98.2374582025354
"7839" 1567.6 14.5721315445857 98.1625449146321
"7840" 1567.8 14.5965713837154 97.6606645120472
"7841" 1568 14.7435765885171 97.2627057560751
"7842" 1568.2 14.9962969427408 97.2817747305157
"7843" 1568.4 15.8401620117944 97.2541993117158
"7844" 1568.6 16.3669376665839 96.6180441241261
"7845" 1568.8 16.6567455260213 97.0218344999826
"7846" 1569 16.9891353627254 97.1566947170431
"7847" 1569.2 17.0907081019237 97.2917764249138
"7848" 1569.4 16.8837112519786 97.1477355109156
"7849" 1569.6 17.1103673417685 97.1632840686465
"7850" 1569.8 17.6983242371277 97.3505173969001
"7851" 1570 17.9614556012047 97.4158477204899
"7852" 1570.2 18.4034304387051 97.3739079859711
"7853" 1570.4 19.8352823741588 97.4957112728442
"7854" 1570.6 20.8912070561365 97.948977545363
"7855" 1570.8 22.4442967467859 98.2503595573273
"7856" 1571 24.3014364307229 98.6160007632211
"7857" 1571.2 26.8820222933671 99.1891502675285
"7858" 1571.4 29.2868834874762 98.713159468974
"7859" 1571.6 30.7862671315156 97.3439843645411
"7860" 1571.8 31.3424434560999 96.1032526356992
"7861" 1572 31.9301576447944 93.8419737382449
"7862" 1572.2 31.7093500556801 91.1739086176246
"7863" 1572.4 30.8652203316906 87.8784525135273
"7864" 1572.6 29.9729302710841 83.7194980208431
"7865" 1572.8 28.1162651148978 79.2830784926897
"7866" 1573 25.1694668450599 75.6597514906378
"7867" 1573.2 21.9159118177509 71.4529806316669
"7868" 1573.4 19.7003707055732 67.8706713925935
"7869" 1573.6 19.7392241664393 63.31024387503
"7870" 1573.8 20.4170960191633 59.2227891374463
"7871" 1574 22.4729068535591 54.9753480364868
"7872" 1574.2 24.0474850795131 49.6756116786541
"7873" 1574.4 25.484824126826 44.596315482563
"7874" 1574.6 26.7468874413109 39.4622509543653
"7875" 1574.8 28.1849925387456 34.9335278836274
"7876" 1575 27.9583358881444 29.6245716725728
"7877" 1575.2 26.328522494723 24.6295842897746
"7878" 1575.4 27.2273179763144 20.8843788299903
"7879" 1575.6 29.6885575015785 18.8248789831058
"7880" 1575.8 32.2854485445987 16.8690265983756
"7881" 1576 35.0668985800358 13.121595493
"7882" 1576.2 36.6980329911611 11.213465698677
"7883" 1576.4 38.2816939786611 11.2346980538437
"7884" 1576.6 40.9322375363487 10.3470009787016
"7885" 1576.8 44.2727112778996 7.98324223316298
"7886" 1577 46.3251359176997 6.49071941418403
"7887" 1577.2 48.2644895444372 6.29392900656034
"7888" 1577.4 51.1593212796833 6.00493306123627
"7889" 1577.6 54.6203943476257 4.7233742529971
"7890" 1577.8 56.9861108685636 1.81938514712353
"7891" 1578 57.3527208589629 3.13519868538899
"7892" 1578.2 57.7878988293922 3.61311338029947
"7893" 1578.4 58.6596009207727 4.20715775202774
"7894" 1578.6 60.1562173024427 5.03223713223343
"7895" 1578.8 63.3176720248046 5.60431077701442
"7896" 1579 67.5078215748853 5.12518436534065
"7897" 1579.2 70.4804636713866 3.13474008319383
"7898" 1579.4 72.001305374223 2.13633054556749
"7899" 1579.6 72.0687652188853 3.49994408803762
"7900" 1579.8 72.4690944659153 4.5534591893543
"7901" 1580 73.7828168201312 6.04416946025771
"7902" 1580.2 76.4708581154082 7.78261141361728
"7903" 1580.4 79.7432823437641 8.88138101573459
"7904" 1580.6 84.1149545048944 9.16157089537034
"7905" 1580.8 87.4406425786444 8.71441749556034
"7906" 1581 90.5708616390801 9.03615267334095
"7907" 1581.2 90.7869951219788 10.3665214808346
"7908" 1581.4 89.9443174433532 10.8257878725751
"7909" 1581.6 89.2943177645131 11.4095995795291
"7910" 1581.8 89.1888083920212 11.9009124475062
"7911" 1582 88.5390698395744 12.6432524956003
"7912" 1582.2 88.1738776158569 14.5347368556228
"7913" 1582.4 87.6405969920227 17.5669248812451
"7914" 1582.6 87.7066976245444 21.0955346021228
"7915" 1582.8 88.7208870487841 24.6003356372491
"7916" 1583 91.5594019526913 27.4443097710629
"7917" 1583.2 93.9915693720801 28.4923563333103
"7918" 1583.4 96.8361864852844 30.4682393051203
"7919" 1583.6 99.5140434375614 33.2380969221162
"7920" 1583.8 102.716284539406 36.3660213742826
"7921" 1584 106.545415112065 39.3931622453644
"7922" 1584.2 110.009645363242 42.3682591809156
"7923" 1584.4 113.307348295927 45.9273141732661
"7924" 1584.6 116.716930514025 48.8492851638744
"7925" 1584.8 117.585190309215 50.6942629115372
"7926" 1585 117.798692788564 53.2558154900027
"7927" 1585.2 119.581625774005 57.1158060827314
"7928" 1585.4 119.468439963076 60.9582606412334
"7929" 1585.6 118.910795157492 64.8177111396783
"7930" 1585.8 118.217837863717 69.7713494531121
"7931" 1586 118.82337365608 74.3251248347961
"7932" 1586.2 118.463762092991 79.6976533991795
"7933" 1586.4 118.471666397389 84.804005319932
"7934" 1586.6 117.128856399455 88.1981182111764
"7935" 1586.8 114.951127509501 91.8127305666466
"7936" 1587 112.275476474968 96.0555567653973
"7937" 1587.2 109.419082406389 100.986986780715
"7938" 1587.4 107.192280850743 104.757511791621
"7939" 1587.6 104.483278879369 107.122622055334
"7940" 1587.8 103.479148926205 107.058603482336
"7941" 1588 101.272337643469 107.51493579261
"7942" 1588.2 98.7194761316194 108.250636899135
"7943" 1588.4 95.2913025682497 108.866678518328
"7944" 1588.6 91.1579473908747 109.955215869819
"7945" 1588.8 86.4026347148375 111.890484902353
"7946" 1589 82.3659374666996 115.264232923319
"7947" 1589.2 78.9290618889092 119.332725449819
"7948" 1589.4 76.6286618142985 122.003859863542
"7949" 1589.6 72.7727745124194 123.42009304796
"7950" 1589.8 69.7203694757431 125.18776827849
"7951" 1590 66.2979186262091 125.740685895213
"7952" 1590.2 63.0905246206024 125.297627750638
"7953" 1590.4 61.109976364391 124.853705237277
"7954" 1590.6 58.5616505176662 124.413603943951
"7955" 1590.8 55.5868854760694 123.98062722436
"7956" 1591 52.1035622240252 123.65903870649
"7957" 1591.2 49.2357200898214 123.318349897391
"7958" 1591.4 46.6198635625312 122.19073968381
"7959" 1591.6 45.1891840789006 120.503612984328
"7960" 1591.8 42.4814004907431 118.347683398644
"7961" 1592 40.3152258207154 116.387601769047
"7962" 1592.2 36.5148562036069 114.05685190898
"7963" 1592.4 32.6740722419995 112.592081890387
"7964" 1592.6 28.5230241488301 111.214370361042
"7965" 1592.8 24.7453377962417 109.263587864442
"7966" 1593 21.9093017544987 106.995943180667
"7967" 1593.2 20.6018816589554 104.316695337743
"7968" 1593.4 18.2975850449597 101.504986057178
"7969" 1593.6 15.9857017653564 99.9794150173517
"7970" 1593.8 15.8578159375567 100.283126008564
"7971" 1594 16.5844826759194 100.033715449635
"7972" 1594.2 17.2416319122369 99.0269917847705
"7973" 1594.4 17.7999775205732 97.4373836014962
"7974" 1594.6 17.9479727420599 94.3156637011511
"7975" 1594.8 17.5938581790049 90.5668229016261
"7976" 1595 16.5147159891728 86.8698560929049
"7977" 1595.2 16.4142040830156 83.8918925929564
"7978" 1595.4 16.3082218147666 81.987275175727
"7979" 1595.6 16.7414913509658 79.3626527577675
"7980" 1595.8 16.8293410286021 76.662037174118
"7981" 1596 16.6495887387388 73.2713933798103
"7982" 1596.2 17.5941818705711 69.7495022339608
"7983" 1596.4 17.5952310120591 64.4737045683986
"7984" 1596.6 16.7926621111853 59.1781281058194
"7985" 1596.8 14.0497915901365 55.359108065784
"7986" 1597 9.59535483053985 52.8304259966285
"7987" 1597.2 7.10177749265925 49.9048995951752
"7988" 1597.4 8.3152718038207 48.1881594813367
"7989" 1597.6 9.33856763245792 45.8012897583384
"7990" 1597.8 11.0146538263532 43.1127063086633
"7991" 1598 12.4370156679627 38.7015454057262
"7992" 1598.2 13.4982633393702 35.1786179967043
"7993" 1598.4 15.3717822773096 33.6807718504013
"7994" 1598.6 17.5801674031667 30.6675433572997
"7995" 1598.8 19.9323420034944 26.1228254967103
"7996" 1599 20.8535802236515 23.0462572330603
"7997" 1599.2 22.2527708104098 22.0162546848928
"7998" 1599.4 24.5335711359854 20.9646514464676
"7999" 1599.6 27.1814643126378 17.9293875436477
"8000" 1599.8 29.6326036368618 14.1025451092317
"8001" 1600 29.8397251412944 13.2869568403818
"8002" 1600.2 29.9963509532449 13.2764573240906
"8003" 1600.4 31.0132669122377 13.1853604899598
"8004" 1600.6 32.8961908471694 13.2886630117791
"8005" 1600.8 35.7433378833922 12.2620671001473
"8006" 1601 38.899739162806 9.43212047776383
"8007" 1601.2 41.295118479713 7.14347010107779
"8008" 1601.4 43.6165315604647 7.03134503407958
"8009" 1601.6 46.9812716699944 5.70579276844368
"8010" 1601.8 49.6149930487356 4.04167570820446
"8011" 1602 52.2352998873473 2.72876678166329
"8012" 1602.2 54.3176156220009 2.95675666188643
"8013" 1602.4 57.0495120586596 1.95859221705192
"8014" 1602.6 59.5096137421069 1.46887629493534
"8015" 1602.8 62.5057905717746 1.22496698719153
"8016" 1603 64.070331148823 1.79418630802463
"8017" 1603.2 66.5363175436444 1.72812335152034
"8018" 1603.4 69.0576351141923 2.30506277213687
"8019" 1603.6 71.4918722431179 2.08430235425152
"8020" 1603.8 72.3089880803658 2.18000853333892
"8021" 1604 73.4177704194643 3.10505601383461
"8022" 1604.2 74.9891598664205 4.28270904588978
"8023" 1604.4 78.7021875626767 5.0405955706927
"8024" 1604.6 81.8180939710238 4.65679754786081
"8025" 1604.8 81.127983569412 5.14925527066329
"8026" 1605 80.7266754996384 4.5200533888975
"8027" 1605.2 79.5605891449963 5.14983171469496
"8028" 1605.4 79.3823995975217 5.93973471809823
"8029" 1605.6 79.8278226136719 5.87729820058585
"8030" 1605.8 81.4596208115003 5.63635047742799
"8031" 1606 81.3963920434049 6.24934106071034
"8032" 1606.2 80.9367917990109 7.06256215261962
"8033" 1606.4 79.9963910476707 7.7954067412588
"8034" 1606.6 78.3787776100518 9.788122980845
"8035" 1606.8 76.7871151670974 12.3287434091588
"8036" 1607 74.7206775270444 16.4257434876541
"8037" 1607.2 73.9188449638996 20.1125044952156
"8038" 1607.4 73.0635616256561 24.0972588138103
"8039" 1607.6 71.332949125949 28.0944138416299
"8040" 1607.8 69.7123496540756 32.3221423964978
"8041" 1608 68.2531366653098 36.7427679925062
"8042" 1608.2 67.4215006850786 41.2129955613735
"8043" 1608.4 66.298480457158 45.8295394339467
"8044" 1608.6 65.7195247895766 50.8178624590529
"8045" 1608.8 65.4166692254819 55.9457915638103
"8046" 1609 66.8457310748332 61.7199614722909
"8047" 1609.2 70.0445854486262 66.2712644712636
"8048" 1609.4 73.9021748482418 70.4653700206788
"8049" 1609.6 78.6250438859565 72.956351136932
"8050" 1609.8 82.7770079634549 74.1403616036498
"8051" 1610 87.8650637232944 74.1631522968104
"8052" 1610.2 92.3731218077118 73.4531345483471
"8053" 1610.4 94.6533134275712 70.4914714497746
"8054" 1610.6 96.7632044130604 66.5528139114296
"8055" 1610.8 97.2364126535731 61.0522669298679
"8056" 1611 96.458274651729 56.6202660984973
"8057" 1611.2 94.2268561473658 51.9474357665675
"8058" 1611.4 92.2620518768238 46.8446049697221
"8059" 1611.6 89.8168511893982 41.8615290997632
"8060" 1611.8 86.6540288505003 37.8370905307809
"8061" 1612 83.6471943605469 33.3055840946569
"8062" 1612.2 78.5557226857536 29.6428033326471
"8063" 1612.4 73.4418712796381 27.2024907569353
"8064" 1612.6 68.0534647696694 24.6546081369353
"8065" 1612.8 63.1196409477035 22.0222786497952
"8066" 1613 58.6188044366381 19.5588428969353
"8067" 1613.2 53.5101780344611 16.8145609916437
"8068" 1613.4 50.379621836112 13.641198167675
"8069" 1613.6 48.9567756332587 11.1849536788818
"8070" 1613.8 49.3411756565809 11.2984428325014
"8071" 1614 48.5299776342522 12.7261814702742
"8072" 1614.2 46.0681990373874 15.2226281298452
"8073" 1614.4 43.4518437687362 18.6578256855313
"8074" 1614.6 41.6559476560277 22.9931763451437
"8075" 1614.8 40.1470957970801 27.6460953202389
"8076" 1615 40.3631524032319 32.9113402523728
"8077" 1615.2 42.0596952727479 38.269115224008
"8078" 1615.4 44.2018920279323 43.0240730694483
"8079" 1615.6 47.6515921752489 46.9804295946853
"8080" 1615.8 50.5148274931552 50.4422337704547
"8081" 1616 54.1275337128872 53.2672314589186
"8082" 1616.2 57.5161989748037 56.8238585882262
"8083" 1616.4 61.6634653301063 59.252779579081
"8084" 1616.6 65.7216349698505 61.6422141784786
"8085" 1616.8 70.2867173420421 62.3453013279434
"8086" 1617 74.8861478993832 61.1707368338431
"8087" 1617.2 77.5999804102991 58.4275959196001
"8088" 1617.4 79.7398658274274 55.2977177506039
"8089" 1617.6 82.6284247246277 52.0850416493381
"8090" 1617.8 85.0488112681402 49.2302159011421
"8091" 1618 87.2748756087449 48.8123508918252
"8092" 1618.2 88.7999036031884 49.7401532128255
"8093" 1618.4 88.7286437556617 50.6004378222593
"8094" 1618.6 89.3183772295155 50.5266412220411
"8095" 1618.8 90.1674403888598 50.5303503969552
"8096" 1619 91.9686344509045 51.5039439044938
"8097" 1619.2 94.2196165542801 52.3805758119675
"8098" 1619.4 97.1667179341998 51.8467993217698
"8099" 1619.6 98.2947293744299 50.3339015033571
"8100" 1619.8 99.847813184389 48.3555115154455
"8101" 1620 101.439629831422 45.551588602674
"8102" 1620.2 101.933402987109 41.1407736254532
"8103" 1620.4 102.423566024853 36.2184356898398
"8104" 1620.6 101.517439636304 31.5828889536277
"8105" 1620.8 100.939384918279 26.5003753758558
"8106" 1621 99.5273208420841 22.0238300368337
"8107" 1621.2 97.8271877465491 20.4593150917632
"8108" 1621.4 94.9290966766801 19.8404749222532
"8109" 1621.6 92.094795983623 18.3190250148818
"8110" 1621.8 88.2098017150996 17.2722858693419
"8111" 1622 84.6161097386294 17.9488503161145
"8112" 1622.2 81.2695814930003 19.2787631530456
"8113" 1622.4 78.7895434167841 21.3412115570732
"8114" 1622.6 75.7572835831342 24.1807452588832
"8115" 1622.8 73.2104984093644 28.2095413624903
"8116" 1623 71.9446730734718 32.4004795133426
"8117" 1623.2 72.2430143691815 37.1715951936974
"8118" 1623.4 72.6753553668247 42.1235283503104
"8119" 1623.6 75.006954705554 46.3630580367623
"8120" 1623.8 77.3385909594579 50.5744140211661
"8121" 1624 81.1288272511812 53.9038799735368
"8122" 1624.2 84.9194542865444 56.5296813308937
"8123" 1624.4 88.8434142889055 58.9360149164492
"8124" 1624.6 93.3811240716002 60.6624665013686
"8125" 1624.8 97.5512573668403 60.0136381045948
"8126" 1625 98.2436991235176 59.02258731698
"8127" 1625.2 98.82044562 59.5777148966655
"8128" 1625.4 100.844045327517 61.476820084727
"8129" 1625.6 103.3115928919 64.4510260466261
"8130" 1625.8 106.923372605432 66.883085031921
"8131" 1626 111.484071629231 69.2191018855467
"8132" 1626.2 114.99141681585 70.8367499873659
"8133" 1626.4 115.264921452865 71.6316167113192
"8134" 1626.6 115.302360345981 74.639987338544
"8135" 1626.8 114.658404277377 76.9431137902408
"8136" 1627 113.437847001446 79.3366396442553
"8137" 1627.2 111.788514934464 82.5343492077049
"8138" 1627.4 109.426191315215 86.0476837282577
"8139" 1627.6 107.338437937446 90.1056178333818
"8140" 1627.8 104.752574786923 94.8026347769001
"8141" 1628 102.363882689532 98.8560214852171
"8142" 1628.2 99.4907458742436 102.771771596548
"8143" 1628.4 96.088730984538 107.496316650387
"8144" 1628.6 93.8993581756651 111.969557121595
"8145" 1628.8 90.5349784385683 115.02842008398
"8146" 1629 87.2926833949551 118.127776862989
"8147" 1629.2 83.5753727817688 120.872700405387
"8148" 1629.4 80.7025093509596 122.063899440336
"8149" 1629.6 76.5577242725444 122.42641882616
"8150" 1629.8 72.5599197390147 123.461442159971
"8151" 1630 68.0867762594064 124.891275615957
"8152" 1630.2 64.6199855770928 125.113613092641
"8153" 1630.4 61.4357580532482 124.439406676798
"8154" 1630.6 58.0406018252566 123.33461051552
"8155" 1630.8 54.3041200761944 122.90414681741
"8156" 1631 49.9342429902538 121.758632563797
"8157" 1631.2 46.3159658788563 120.628752351948
"8158" 1631.4 42.595494702177 119.98682121751
"8159" 1631.6 39.3929190564987 119.056290173684
"8160" 1631.8 38.6781639542435 117.73194509881
"8161" 1632 37.3834598278379 115.739611667476
"8162" 1632.2 35.7037955407229 112.691914791123
"8163" 1632.4 32.9216671326205 110.209598607023
"8164" 1632.6 29.7963828405838 108.62326473231
"8165" 1632.8 28.0810561938198 104.922357265632
"8166" 1633 26.2289780897944 101.87137578931
"8167" 1633.2 23.3226871327341 99.6342909199397
"8168" 1633.4 19.7167378719104 99.4690864618818
"8169" 1633.6 16.2682965684151 98.4515023071207
"8170" 1633.8 15.9056557882266 95.8341895134459
"8171" 1634 16.1863830690616 92.9460990424397
"8172" 1634.2 17.0120711425444 91.2021173180603
"8173" 1634.4 16.9698401828777 88.5056082118937
"8174" 1634.6 17.0077909777133 85.4375328903104
"8175" 1634.8 16.9705576991827 82.049838474689
"8176" 1635 16.3568486226727 78.4818133377103
"8177" 1635.2 16.5421090440917 74.7708567325266
"8178" 1635.4 15.4566592429295 70.5289764786887
"8179" 1635.6 12.4654224915289 66.7579456643015
"8180" 1635.8 11.581332156179 63.9961206881565
"8181" 1636 12.5705558776017 61.2408292747782
"8182" 1636.2 13.3463127093733 59.4591875977051
"8183" 1636.4 12.1365796610271 56.1544543645862
"8184" 1636.6 9.59535483053985 54.7691330447558
"8185" 1636.8 7.18771708794618 54.3818011162657
"8186" 1637 6.35403269666938 54.0508038651854
"8187" 1637.2 6.40041133987473 55.5010495529086
"8188" 1637.4 5.92425987006164 57.1659198357155
"8189" 1637.6 6.5880625981555 56.0130273551715
"8190" 1637.8 7.02659810189173 54.9508772221511
"8191" 1638 7.94519523621544 54.594743279784
"8192" 1638.2 8.77929638038368 53.3888093630246
"8193" 1638.4 9.46059967742166 51.4927876211285
"8194" 1638.6 10.2390698312044 47.7275961730004
"8195" 1638.8 10.8624343172523 43.5296261887309
"8196" 1639 11.5207266683881 39.2850278689666
"8197" 1639.2 13.0440501722644 36.7551396699703
"8198" 1639.4 14.8913132158795 34.0868560436082
"8199" 1639.6 17.2419574149234 29.6512319766007
"8200" 1639.8 18.3141537258933 25.8884762930906
"8201" 1640 20.4792778577306 24.0118776409061
"8202" 1640.2 23.5171810729966 23.0688017000631
"8203" 1640.4 27.1682528823806 20.5587770027586
"8204" 1640.6 30.3839286442717 16.7185328398672
"8205" 1640.8 32.9464548698161 13.0098152603647
"8206" 1641 33.5828591337719 11.8352158563778
"8207" 1641.2 34.747982022553 12.4494816294483
"8208" 1641.4 37.190791506908 13.0487132707194
"8209" 1641.6 41.3784168058705 12.4905457046582
"8210" 1641.8 45.3754394286694 10.4906970266626
"8211" 1642 49.5563044356694 7.68078784176489
"8212" 1642.2 52.617294887223 4.65310914397268
"8213" 1642.4 55.1149545017944 2.92522283795807
"8214" 1642.6 54.7198727607023 5.13397191903402
"8215" 1642.8 56.0972356545606 7.37305656428437
"8216" 1643 58.7890479927944 9.98733143353616
"8217" 1643.2 62.6628204778705 11.4353899674625
"8218" 1643.4 67.5039007120923 12.6887078057465
"8219" 1643.6 72.4807474263244 11.6342909780803
"8220" 1643.8 76.4486276267388 10.2396083416992
"8221" 1644 78.5519189160348 9.45673329734881
"8222" 1644.2 78.969413719223 9.62710544836749
"8223" 1644.4 79.1962411873705 11.5267814092669
"8224" 1644.6 80.5881414857319 14.2481000608728
"8225" 1644.8 83.5334341902844 17.3746705209403
"8226" 1645 87.1920862026657 19.7362171511123
"8227" 1645.2 91.3649545056694 21.0477618029978
"8228" 1645.4 94.7813431632489 19.5516045940376
"8229" 1645.6 98.5504832236262 17.6126594260393
"8230" 1645.8 100.550336238869 18.2234368952262
"8231" 1646 102.051011569016 20.7788866899738
"8232" 1646.2 104.804857818266 23.7367093864518
"8233" 1646.4 108.91015862385 26.2558815890881
"8234" 1646.6 111.572040689686 29.105225395959
"8235" 1646.8 114.242282087926 31.8166220535556
"8236" 1647 116.856250308725 34.9130205357104
"8237" 1647.2 118.926644322156 38.4772728025288
"8238" 1647.4 120.390395256246 41.8841506686732
"8239" 1647.6 122.216110233976 46.2717339382442
"8240" 1647.8 124.32530837551 50.2866367617155
"8241" 1648 124.501852792083 53.6095127546239
"8242" 1648.2 124.574325413544 57.8973378636983
"8243" 1648.4 124.864520589092 62.3723090100671
"8244" 1648.6 125.670445054178 67.23950876648
"8245" 1648.8 125.725119064461 71.9196001008659
"8246" 1649 124.637962433042 76.3142431051177
"8247" 1649.2 123.894135179507 81.6119249762212
"8248" 1649.4 122.980106686128 85.3702970989492
"8249" 1649.6 121.335811339106 89.1646877871819
"8250" 1649.8 119.873744183342 91.8116705405191
"8251" 1650 119.687600080687 92.5352059031675
"8252" 1650.2 118.661435389689 93.7717910394156
"8253" 1650.4 116.603231776461 95.4984027231309
"8254" 1650.6 113.560828270391 97.583867430865
"8255" 1650.8 109.996309270715 100.731533564573
"8256" 1651 106.41279474429 105.086204153957
"8257" 1651.2 104.247304694828 108.962625568672
"8258" 1651.4 102.608947516919 109.69974513926
"8259" 1651.6 100.316501672819 111.823653876945
"8260" 1651.8 98.0373233685851 113.668664850752
"8261" 1652 96.0898836906331 115.599120776585
"8262" 1652.2 94.5017811905795 117.111293526707
"8263" 1652.4 91.1676679250232 118.055828482709
"8264" 1652.6 88.7926365874015 119.772526090007
"8265" 1652.8 86.176553456622 121.774512307526
"8266" 1653 83.5775099760838 121.738155271047
"8267" 1653.2 80.0549112434773 122.897621752164
"8268" 1653.4 76.9825822891909 123.639298811302
"8269" 1653.6 74.0422318367692 124.198535420705
"8270" 1653.8 70.6790149900381 124.705970866873
"8271" 1654 68.0823432935591 125.312966432226
"8272" 1654.2 66.9449020784194 125.80873300421
"8273" 1654.4 65.7201575324227 125.823727180691
"8274" 1654.6 63.4603018159237 125.876383680672
"8275" 1654.8 60.3952205249101 125.983610402219
"8276" 1655 57.259062232657 125.5229228126
"8277" 1655.2 55.4098955241064 124.166367867358
"8278" 1655.4 54.029943691897 122.715015530618
"8279" 1655.6 51.6582048290789 121.402213941931
"8280" 1655.8 49.5164989027403 119.203863774554
"8281" 1656 46.5858504091155 117.106077602017
"8282" 1656.2 42.9662591591398 115.598672468792
"8283" 1656.4 38.6748258213762 115.723750342865
"8284" 1656.6 34.5121794597861 116.211111857244
"8285" 1656.8 34.2528604264611 116.286511689387
"8286" 1657 33.1970864347944 115.063373302074
"8287" 1657.2 32.7140698336069 113.698555915542
"8288" 1657.4 32.3267614399248 112.213563676406
"8289" 1657.6 31.4582266705194 110.78259525276
"8290" 1657.8 29.5359870852303 108.714727185336
"8291" 1658 28.1660455292417 106.004980092547
"8292" 1658.2 26.124128810622 102.925672045862
"8293" 1658.4 23.4013240921134 101.64074848319
"8294" 1658.6 19.7710653926592 100.835007318202
"8295" 1658.8 18.574524843777 101.961105568536
"8296" 1659 19.4937107116052 101.795627927635
"8297" 1659.2 20.1337720579045 101.019354491154
"8298" 1659.4 20.6771151421872 101.055825861391
"8299" 1659.6 20.4092418957302 101.10701100331
"8300" 1659.8 20.5796274398398 101.14522924261
"8301" 1660 20.9986924213431 101.113775293452
"8302" 1660.2 20.8608198167373 102.097045392796
"8303" 1660.4 21.0545741895838 100.557204753731
"8304" 1660.6 21.3086873708126 100.196722030892
"8305" 1660.8 22.0155349139087 99.3708109893961
"8306" 1661 23.376676246362 97.9497024052833
"8307" 1661.2 23.9345584279045 97.2431119474755
"8308" 1661.4 24.7781009850925 95.9291745443007
"8309" 1661.6 25.2371538370516 93.7909480515961
"8310" 1661.8 25.6194180115868 91.4298643730085
"8311" 1662 25.3373917544019 88.0520890741982
"8312" 1662.2 24.5796460228127 84.4733112565948
"8313" 1662.4 23.7901401690444 80.331151472727
"8314" 1662.6 22.2768329705466 75.3790334497617
"8315" 1662.8 20.0993462530853 71.2967843493104
"8316" 1663 18.9808118017418 66.673718384863
"8317" 1663.2 17.1584527797674 62.255244132932
"8318" 1663.4 16.316391494464 57.7873192253193
"8319" 1663.6 16.7199078912056 54.3628897211515
"8320" 1663.8 18.2948365424194 50.8353270010027
"8321" 1664 19.6696828491964 46.2461074967949
"8322" 1664.2 19.9293768510072 40.3725366774167
"8323" 1664.4 17.7944670601987 35.489546741321
"8324" 1664.6 16.3145864097518 34.2413553088635
"8325" 1664.8 16.6121967432006 33.0188290504041
"8326" 1665 18.0961126314073 31.5621439416007
"8327" 1665.2 18.9289894856748 30.9765418878103
"8328" 1665.4 21.1100466595603 28.9761829797678
"8329" 1665.6 23.6644914621241 25.5062939000906
"8330" 1665.8 27.0545252368267 22.0322410451813
"8331" 1666 29.9174684988626 17.5219844615149
"8332" 1666.2 31.6450986670444 15.5737952365916
"8333" 1666.4 33.2788237760847 14.8118704591491
"8334" 1666.6 36.2508216906909 12.0057986214828
"8335" 1666.8 37.0295460245444 10.2021989540246
"8336" 1667 36.2903856040865 10.4567827310632
"8337" 1667.2 36.3343188510319 11.5855627229729
"8338" 1667.4 36.3163524901737 11.588473019931
"8339" 1667.6 36.657965080648 11.4432929967982
"8340" 1667.8 36.9024805194297 11.8247077350633
"8341" 1668 36.7253357976432 12.5384634162173
"8342" 1668.2 36.5213348167376 13.7566192941172
"8343" 1668.4 36.0233121971021 14.4146048900576
"8344" 1668.6 34.6456083513611 15.5363732106103
"8345" 1668.8 32.7630959343901 17.9823405258103
"8346" 1669 30.8477597872509 21.6546148237669
"8347" 1669.2 28.4207648964944 26.093100199477
"8348" 1669.4 27.2667208851989 30.8928052960856
"8349" 1669.6 26.0680036082414 35.5649787355339
"8350" 1669.8 25.6712540028922 40.2153858229408
"8351" 1670 24.5317952651706 46.3603292020826
"8352" 1670.2 22.6913230838713 51.4747475431373
"8353" 1670.4 21.0320612809132 56.3651831336866
"8354" 1670.6 20.4453286418604 60.4730905400085
"8355" 1670.8 19.7459224815373 66.0081079966532
"8356" 1671 19.5793454222806 72.2364621596223
"8357" 1671.2 20.1271751066052 76.2720416275536
"8358" 1671.4 21.373559105416 79.326057686932
"8359" 1671.6 25.0483798456616 82.5491809998502
"8360" 1671.8 30.046732256089 84.3455831960246
"8361" 1672 36.4774047613349 84.9107409432022
"8362" 1672.2 40.6009235599065 84.373137066815
"8363" 1672.4 44.8854094716801 82.1944422982818
"8364" 1672.6 47.5796340012715 78.6634376308975
"8365" 1672.8 50.830767146872 75.2633181174366
"8366" 1673 54.1464848979002 70.7859828817431
"8367" 1673.2 56.4433846893672 66.2059664542035
"8368" 1673.4 58.3012212063645 61.6600731688057
"8369" 1673.6 59.3633101078878 56.8667201650113
"8370" 1673.8 60.5842860882244 52.8564838870603
"8371" 1674 62.0495264964709 49.1676744173692
"8372" 1674.2 63.8943947010122 45.5165007502113
"8373" 1674.4 66.413991263872 42.26205400732
"8374" 1674.6 68.5060078942793 39.1432777705528
"8375" 1674.8 70.8494344029066 35.5393316817899
"8376" 1675 73.1370165395444 32.7481165220291
"8377" 1675.2 73.877018128249 30.7970319759467
"8378" 1675.4 73.2241178938569 29.0457245898416
"8379" 1675.6 70.750189379647 27.8004050533524
"8380" 1675.8 67.0188606791758 26.9202864899392
"8381" 1676 62.1590785741944 25.9444737133103
"8382" 1676.2 57.6674826113312 26.5050078897103
"8383" 1676.4 52.6444433612944 26.6960990862103
"8384" 1676.6 47.4080587659992 27.6082717615513
"8385" 1676.8 42.7645831592772 28.4967492343793
"8386" 1677 37.2075713631392 29.2479353171724
"8387" 1677.2 32.3059172063739 30.9157401434694
"8388" 1677.4 27.3820256402438 32.2712384214002
"8389" 1677.6 22.0439363944757 34.6744715255741
"8390" 1677.8 17.7563918066694 37.4975289683728
"8391" 1678 14.1728837241544 39.1667105698003
"8392" 1678.2 14.4301928745363 38.3674562298587
"8393" 1678.4 15.7188035698049 38.8193268894261
"8394" 1678.6 17.1031724653305 41.0925552283
"8395" 1678.8 18.7175270884645 44.0396936815372
"8396" 1679 21.6566320866844 47.0473115134604
"8397" 1679.2 25.2924956749181 49.2759864681042
"8398" 1679.4 29.8546301858826 50.9736735686045
"8399" 1679.6 34.6817686105756 51.5905047102478
"8400" 1679.8 39.6147360641392 51.3617992983448
"8401" 1680 44.6325584563512 50.8196254516399
"8402" 1680.2 49.0745649804396 49.7301908174394
"8403" 1680.4 53.6023966606719 48.3424418472899
"8404" 1680.6 57.4171451030515 47.3503275536246
"8405" 1680.8 61.3303580950885 46.6122980249574
"8406" 1681 65.539968545223 45.7160428445104
"8407" 1681.2 69.0118102973478 43.2676018568637
"8408" 1681.4 73.0598322855905 41.1192173369899
"8409" 1681.6 76.4620515572171 39.2762038553825
"8410" 1681.8 80.5072787959156 37.3095743697952
"8411" 1682 83.2038728012507 34.2399342629899
"8412" 1682.2 85.1104533995823 31.4069796334619
"8413" 1682.4 84.9201006787842 28.3636622621981
"8414" 1682.6 82.9860400852093 25.7764218809274
"8415" 1682.8 80.051094097912 23.2766907347221
"8416" 1683 76.8830946208853 20.4510843674619
"8417" 1683.2 73.0736701000444 17.8829731036303
"8418" 1683.4 69.1010396654433 15.8722058240337
"8419" 1683.6 64.8167555864542 14.0167056953516
"8420" 1683.8 61.0042142070624 11.6290507452691
"8421" 1684 56.7350876817338 9.83876721234065
"8422" 1684.2 52.7547130893129 8.78873073864368
"8423" 1684.4 49.8068108100558 10.1866883049581
"8424" 1684.6 46.4775630587614 12.5414911837059
"8425" 1684.8 42.7710369501353 15.9715399808217
"8426" 1685 40.2623259870277 19.9739354404437
"8427" 1685.2 37.2223395360661 23.2207318037777
"8428" 1685.4 34.5138382670978 26.2765572907485
"8429" 1685.6 31.3130407180525 30.3210785363749
"8430" 1685.8 28.9721543394466 33.847063991756
"8431" 1686 25.7737190630581 37.505141117684
"8432" 1686.2 23.1243357496681 40.2997807907314
"8433" 1686.4 19.6156098059944 43.3057458859903
"8434" 1686.6 16.7447728487663 47.0692780715627
"8435" 1686.8 13.4193007833349 50.3972606960671
"8436" 1687 11.1525254887944 53.546535429977
"8437" 1687.2 10.229001081347 56.2609244141788
"8438" 1687.4 12.0393756417944 58.9980860808779
"8439" 1687.6 15.1433511772944 62.0573573746788
"8440" 1687.8 19.4782235830788 64.3368572841269
"8441" 1688 23.9875797725327 66.3069824519178
"8442" 1688.2 29.2097799929333 66.8450672160326
"8443" 1688.4 33.1700258198623 66.3506762923298
"8444" 1688.6 37.3742251806473 65.2605506716339
"8445" 1688.8 41.6109841048532 63.5894394238103
"8446" 1689 45.1022579083256 60.4722642809041
"8447" 1689.2 47.9283655797434 57.4875205369328
"8448" 1689.4 50.0877288185882 53.6809340492794
"8449" 1689.6 51.1201696608256 50.1015858041853
"8450" 1689.8 51.5560363553399 45.7484704414922
"8451" 1690 51.0240005702138 42.4481779099555
"8452" 1690.2 50.7397311008739 39.6538194016058
"8453" 1690.4 52.1848133816665 36.7892694464615
"8454" 1690.6 55.5069105962006 34.4958047566853
"8455" 1690.8 58.2454946732137 31.6237862630523
"8456" 1691 61.6848852270801 29.5336083632185
"8457" 1691.2 64.7689518815944 27.5521876465303
"8458" 1691.4 68.0376281597944 25.5342646114903
"8459" 1691.6 71.83472444594 23.4015384382035
"8460" 1691.8 74.983378937912 20.0843436873103
"8461" 1692 76.3748369714073 16.8542860432458
"8462" 1692.2 75.6230273407731 14.8598290595976
"8463" 1692.4 73.8679606496973 13.3163758734074
"8464" 1692.6 70.8976258243488 10.8438545417064
"8465" 1692.8 67.2263064538906 9.55595372630073
"8466" 1693 63.010901872412 8.75375980072211
"8467" 1693.2 58.1188017942138 7.91203994466518
"8468" 1693.4 52.7795315515534 8.78003314737059
"8469" 1693.6 48.1304506077473 9.49114700603976
"8470" 1693.8 43.3000710174895 9.88193809856644
"8471" 1694 41.8900496384691 9.57663018338264
"8472" 1694.2 41.4062091172717 8.5537271712308
"8473" 1694.4 42.7352503252229 7.7953598362032
"8474" 1694.6 43.5843760925655 7.8222748612983
"8475" 1694.8 44.2392103707703 8.02948218280432
"8476" 1695 45.2430453701144 6.98822702051034
"8477" 1695.2 45.2000636378314 7.14204363793997
"8478" 1695.4 45.0517096593642 7.13013815713593
"8479" 1695.6 45.3639715387599 7.23950096165517
"8480" 1695.8 45.9677286379944 6.86932583157701
"8481" 1696 46.2407589098168 6.6521355378272
"8482" 1696.2 46.6090567289323 6.55860129596552
"8483" 1696.4 47.1333031247944 6.25665944695928
"8484" 1696.6 47.8279295993116 6.04023896982758
"8485" 1696.8 48.9397945288885 5.20171167754564
"8486" 1697 49.8327252625785 4.14994368825353
"8487" 1697.2 50.1692971154651 4.75510111929815
"8488" 1697.4 50.3782244881819 5.39898523628534
"8489" 1697.6 51.121839182951 5.79164311053926
"8490" 1697.8 51.6163993371197 6.48233418222601
"8491" 1698 52.8661558995444 6.59649006768534
"8492" 1698.2 54.4308129551944 7.16180152399784
"8493" 1698.4 57.9402057034944 7.90971123474368
"8494" 1698.6 61.6101597241904 7.83180320677569
"8495" 1698.8 65.4834997191544 6.08882445565034
"8496" 1699 67.9797114151087 5.36122197602463
"8497" 1699.2 69.7631851717744 6.32959936324035
"8498" 1699.4 72.6251773083844 7.65195044302034
"8499" 1699.6 76.7572963076682 8.57805630194141
"8500" 1699.8 80.3134372144386 7.86185677271419
"8501" 1700 81.9738448497944 6.9481888650532
"8502" 1700.2 82.0451864709788 7.20145758540743
"8503" 1700.4 81.6596465098744 7.98827094886035
"8504" 1700.6 81.8778653960065 8.47217562524975
"8505" 1700.8 81.4512367239194 9.12048628812284
"8506" 1701 81.1758103233098 10.2697422340835
"8507" 1701.2 81.0011704884396 11.3311340411813
"8508" 1701.4 81.1605583039557 13.2461554942781
"8509" 1701.6 82.6627373793569 16.2227090913728
"8510" 1701.8 84.7686897605344 18.7849235511103
"8511" 1702 87.8762425067356 21.1597000283986
"8512" 1702.2 90.9404311893428 21.1076062234071
"8513" 1702.4 93.8829754757944 20.5379227910906
"8514" 1702.6 96.7276877485985 20.7423278072176
"8515" 1702.8 100.741825741657 19.5829484377782
"8516" 1703 101.364703600524 18.2560657532293
"8517" 1703.2 101.82975725307 17.272322777347
"8518" 1703.4 101.543826535327 18.0717501682094
"8519" 1703.6 101.355592963955 18.5078413161853
"8520" 1703.8 101.590125614961 18.959028863477
"8521" 1704 101.429729181612 19.7278851092238
"8522" 1704.2 101.454006182464 20.3607434536764
"8523" 1704.4 102.044300390285 21.6165476447012
"8524" 1704.6 102.910714844538 23.9482427431452
"8525" 1704.8 104.152202948383 26.4564314360206
"8526" 1705 105.830817814822 29.9963148242826
"8527" 1705.2 109.001249027144 33.1416236966987
"8528" 1705.4 112.33086635685 35.9095257381992
"8529" 1705.6 116.278378240564 37.7198562258392
"8530" 1705.8 119.131056362223 38.8351673438728
"8531" 1706 120.068741049281 40.4762668477277
"8532" 1706.2 120.523911125176 42.503551520751
"8533" 1706.4 122.021359196836 45.5547471348475
"8534" 1706.6 123.588790931241 48.5142917814674
"8535" 1706.8 124.740207191557 51.0637893571832
"8536" 1707 125.113330737255 53.472879826213
"8537" 1707.2 124.956882824264 56.650890384519
"8538" 1707.4 124.968898574837 59.9964930850985
"8539" 1707.6 124.96245656404 63.0409968937425
"8540" 1707.8 124.787068544432 66.9879315291157
"8541" 1708 125.065948867925 71.4995071838582
"8542" 1708.2 124.950884803906 76.0882191652548
"8543" 1708.4 123.961492198382 79.9537414898333
"8544" 1708.6 124.003266669339 83.8331236365282
"8545" 1708.8 122.264483878685 85.4271097341376
"8546" 1709 120.033041009389 88.2017658879569
"8547" 1709.2 117.989876156473 90.6917099627712
"8548" 1709.4 116.268632634487 93.8422790201309
"8549" 1709.6 113.792009842718 96.2487602448358
"8550" 1709.8 111.306413660269 98.5272798505603
"8551" 1710 108.738527672384 102.38421882949
"8552" 1710.2 106.492084258269 105.874736355985
"8553" 1710.4 105.278999941844 108.75702856986
"8554" 1710.6 103.733866051155 109.587074428319
"8555" 1710.8 101.657592148087 110.282495609237
"8556" 1711 99.0451910619337 111.924025782237
"8557" 1711.2 96.0388837108784 112.97072327005
"8558" 1711.4 93.1000784542816 113.483840807387
"8559" 1711.6 89.2410891590999 114.522320742783
"8560" 1711.8 85.2068167711853 114.146379375392
"8561" 1712 80.6243394511605 115.466149483167
"8562" 1712.2 76.2175814343596 116.842955619441
"8563" 1712.4 72.4324870212398 118.931483954151
"8564" 1712.6 71.1461284409729 122.154341360667
"8565" 1712.8 71.9090486127767 124.200297546709
"8566" 1713 72.2084025835112 124.115743919939
"8567" 1713.2 72.4612324643742 123.80992979421
"8568" 1713.4 72.6018483437685 123.780969870776
"8569" 1713.6 72.703971761954 123.764967159739
"8570" 1713.8 72.6018483437685 123.84686338681
"8571" 1714 73.2130322669444 123.837308826985
"8572" 1714.2 73.8322696747124 123.646374262614
"8573" 1714.4 75.4553923786223 123.884455097597
"8574" 1714.6 75.6619406473072 123.678637803567
"8575" 1714.8 76.7477635910444 123.43283246106
"8576" 1715 77.703865360108 123.098692770005
"8577" 1715.2 79.6171425667012 122.327850316327
"8578" 1715.4 81.6634472962444 121.442299164185
"8579" 1715.6 83.5547516442727 120.505259941928
[truncated: 19,999 more chars]
