# Supplementary material for: Adaptive switch to sexually dimorphic movements by partner-seeking termites
Source: Sci Adv. 2019 Jun 19;5(6):eaau6108. doi: 10.1126/sciadv.aau6108 (PMC6584256; doi:10.1126/sciadv.aau6108)
Supplement: Data file S1 [file aau6108_Data_file_S1.zip › Dataset/CfExperimetns/170627_174_M_15_set2_before-position_5FPS.txt]

"time" "x" "y"
"1" 0 27.8714399771894 48.9434841393474
"2" 0.2 33.5966244987367 46.2830923868116
"3" 0.4 36.8368992963697 39.5396310555547
"4" 0.6 35.2478550217034 33.1767841895316
"5" 0.8 30.8332292320779 29.4666174684669
"6" 1 24.5638061438519 30.0548558943892
"7" 1.2 20.4854628636122 34.285373117254
"8" 1.4 20.8683003293471 39.9112056898275
"9" 1.6 25.5201416202278 44.5528278222256
"10" 1.8 31.4618494875867 46.2195545639753
"11" 2 36.5492353840631 44.3170656977684
"12" 2.2 39.5292676731233 38.4670759733844
"13" 2.4 38.4360077734379 32.6742214997102
"14" 2.6 35.0618067609302 26.8730146018404
"15" 2.8 28.9596651273367 24.4034380517284
"16" 3 24.5987628712315 27.5332241862316
"17" 3.2 23.9257347350701 32.5822782448649
"18" 3.4 28.404837691716 35.9263009685971
"19" 3.6 35.3207614366884 35.7808042233019
"20" 3.8 38.949026010372 31.6293201865022
"21" 4 40.165579099112 25.9967650826878
"22" 4.2 37.6694671562736 20.2717587192316
"23" 4.4 33.4065851802367 18.2886567466649
"24" 4.6 29.0414024686271 20.8569498242122
"25" 4.8 27.960853825453 26.0036058179688
"26" 5 31.0784943106126 31.2346826269419
"27" 5.2 37.5310936996816 33.1983094047695
"28" 5.4 43.7049886127686 32.5901921226998
"29" 5.6 48.11733665073 27.8862061267327
"30" 5.8 47.5256802868802 21.7614392206425
"31" 6 43.4026533333368 17.6964373633239
"32" 6.2 37.7423424489819 18.0296220136316
"33" 6.4 35.787506356301 23.3892750964173
"34" 6.6 40.2916393045589 27.7870687880019
"35" 6.8 46.461381412051 26.6059769041673
"36" 7 49.5480806458692 21.614856843203
"37" 7.2 47.5201719008368 16.8660889504982
"38" 7.4 43.6368878421856 15.2402830755734
"39" 7.6 39.3676324544879 17.8000163124106
"40" 7.8 36.2386129777902 22.1773379066548
"41" 8 37.6007300432283 28.0507820292822
"42" 8.2 43.0275757310341 31.5551910009868
"43" 8.4 49.3617433920153 29.8863757774173
"44" 8.6 53.0459305464521 24.5267226946316
"45" 8.8 50.512359601925 19.3410321856904
"46" 9 45.5127450766816 17.1510417998385
"47" 9.2 41.0574872752516 19.5244701678124
"48" 9.4 40.9823824724402 25.5985905554592
"49" 9.6 44.7917502566582 30.373203349453
"50" 9.8 50.5866088055219 32.1373424465945
"51" 10 56.0050360051008 28.9597521744855
"52" 10.2 58.6944838286367 23.4311331680316
"53" 10.4 56.564941784228 17.7028283732403
"54" 10.6 51.5491580950596 15.1440682030292
"55" 10.8 47.0812715700153 17.7429852188816
"56" 11 46.5545249572392 23.9705385617291
"57" 11.2 50.6906611978117 29.1145038372691
"58" 11.4 56.0230957860115 28.1428741721738
"59" 11.6 59.3061684365727 22.8018920445754
"60" 11.8 58.78970783124 18.2268774422767
"61" 12 53.4427081152131 15.9269031547664
"62" 12.2 48.4965808131298 16.6238936715626
"63" 12.4 44.5655129727296 20.0497289480601
"64" 12.6 45.7112791284478 25.942213039076
"65" 12.8 51.2417752214617 29.4345815914066
"66" 13 58.3698879351988 28.6296922930454
"67" 13.2 63.1825790672117 24.1883320341628
"68" 13.4 62.9371116141492 18.8218542657878
"69" 13.6 58.8278672304603 16.7041504933394
"70" 13.8 54.4165804296994 18.5699971187525
"71" 14 52.3079841886274 24.2082373671316
"72" 14.2 53.5032431116118 30.1559508581941
"73" 14.4 57.5660434615436 35.8428358482867
"74" 14.6 64.3797593839325 36.8568482673763
"75" 14.8 70.1097631035249 34.3209348452751
"76" 15 74.1494314056492 28.7585964837878
"77" 15.2 72.9557890549644 22.972243245089
"78" 15.4 69.4960519703262 19.3786588113789
"79" 15.6 64.2801041212761 19.9289526939952
"80" 15.8 60.518069455743 24.6859653583816
"81" 16 60.7477002989305 31.1273311070691
"82" 16.2 64.7598380209325 35.8485372730784
"83" 16.4 71.5245541348728 37.7875323926419
"84" 16.6 77.4140466126041 36.2318468102751
"85" 16.8 81.9573648682041 32.507055043703
"86" 17 83.4212556290787 26.4951674929864
"87" 17.2 82.538997934945 22.7484582268584
"88" 17.4 82.4421590480511 21.5644591650052
"89" 17.6 79.316125377368 16.3854415104128
"90" 17.8 75.6053159566315 13.1309824289684
"91" 18 70.1125751313038 13.5554281380711
"92" 18.2 66.3254542366765 16.7111545995927
"93" 18.4 64.7980912138985 21.9902912324743
"94" 18.6 66.1871546045601 28.091047849206
"95" 18.8 69.7915539689174 33.0662389597284
"96" 19 75.4796196208093 35.4154210563679
"97" 19.2 81.0530173252674 34.037136038592
"98" 19.4 84.2968567816437 29.8861054928395
"99" 19.6 84.8351839188055 24.5665333605691
"100" 19.8 80.4818712913883 21.1251680627759
"101" 20 75.2195454203471 20.1283418212398
"102" 20.2 69.8350528015348 22.0192025715821
"103" 20.4 66.1598617237117 27.5045605067566
"104" 20.6 66.9799226959346 34.4648496314468
"105" 20.8 71.1800670540867 39.7582834823191
"106" 21 77.0551261215918 43.0131710308663
"107" 21.2 84.6183807296167 42.4268720414416
"108" 21.4 89.4674315067724 39.0319950362157
"109" 21.6 90.5838733034305 32.9626028067878
"110" 21.8 89.3460982725186 28.4604990427831
"111" 22 85.8186455552439 25.1242931029305
"112" 22.2 79.9173509594082 26.3843371150295
"113" 22.4 75.1473063023474 30.6280884155039
"114" 22.6 74.0292171397799 37.1720378569611
"115" 22.8 76.1442728258316 43.8551703846006
"116" 23 81.4778226253055 47.2028780126316
"117" 23.2 87.8575112722613 47.4961248802165
"118" 23.4 92.5930267356602 43.7782240204551
"119" 23.6 94.5308315825767 39.2241835881016
"120" 23.8 91.9130981455408 34.5544607204887
"121" 24 87.3462131941452 31.189164694589
"122" 24.2 81.0304383963368 32.5595526251591
"123" 24.4 76.4735381420921 36.8202563361316
"124" 24.6 76.2471083157942 43.3620804886529
"125" 24.8 79.8149393889011 48.8817056201662
"126" 25 84.9108602902796 52.1020923076602
"127" 25.2 91.2706339816637 52.2067724850835
"128" 25.4 97.1349132155082 48.9681966850602
"129" 25.6 99.3189281061015 45.1308499407786
"130" 25.8 101.673011162459 42.7512944161787
"131" 26 104.708606560981 39.4587847801124
"132" 26.2 106.740312138753 34.0560559590375
"133" 26.4 105.51570039366 28.5358909349257
"134" 26.6 101.79751281242 24.7248913428538
"135" 26.8 98.4526288479125 19.7822564219346
"136" 27 93.4057988170568 17.6614529750416
"137" 27.2 88.850354183124 20.4677288398975
"138" 27.4 86.419553386221 26.1332297360842
"139" 27.6 87.1317007271262 32.9320533589263
"140" 27.8 91.7510069616151 36.0657416118068
"141" 28 96.0415441439578 37.4418055963263
"142" 28.2 100.36742884577 38.9340795716419
"143" 28.4 106.606409590968 37.645844515185
"144" 28.6 111.813222345818 33.9430719058108
"145" 28.8 113.895036136933 30.7666976066408
"146" 29 114.766776130052 29.9497389133472
"147" 29.2 113.576811771877 27.525649400064
"148" 29.4 112.995371161849 25.3146393367828
"149" 29.6 112.813680909679 24.8954951791053
"150" 29.8 111.717348163094 24.6100646494914
"151" 30 111.644401188924 22.9533395097037
"152" 30.2 111.223161360308 23.1399465828887
"153" 30.4 109.62239171179 22.9391033828297
"154" 30.6 108.257225373741 22.705231610045
"155" 30.8 106.336074047797 22.0603723184716
"156" 31 105.204944971465 22.7305915803345
"157" 31.2 104.136983769248 24.7665234118081
"158" 31.4 103.576850746531 27.4196826209325
"159" 31.6 104.564287062826 30.7677351735193
"160" 31.8 106.405212161765 34.9512024427459
"161" 32 110.592885042997 38.9468033210352
"162" 32.2 114.924302775476 42.1672711122705
"163" 32.4 119.499323406031 43.6853845066871
"164" 32.6 119.278693712901 44.6517288764521
"165" 32.8 119.685378122965 47.3081624184167
"166" 33 121.157240497612 50.3972858474566
"167" 33.2 123.190178054752 53.9957921842587
"168" 33.4 125.040923328957 56.8420011832092
"169" 33.6 127.009492593419 59.6828278366499
"170" 33.8 125.342128859553 60.3313596748748
"171" 34 124.109441388202 61.1680292379289
"172" 34.2 123.321891059283 61.7705690467127
"173" 34.4 121.622139435942 64.0866910073655
"174" 34.6 119.543971935128 68.0013546171968
"175" 34.8 119.444369016209 73.341540480888
"176" 35 118.889112350972 76.82975236594
"177" 35.2 118.443997318482 80.4793831582952
"178" 35.4 118.389141238452 85.3895506253042
"179" 35.6 118.144783897074 89.8463871263158
"180" 35.8 117.422967889087 93.5845787250155
"181" 36 116.796482339116 94.0795997755129
"182" 36.2 115.475478003415 94.7441521517272
"183" 36.4 113.653854738837 96.3066105588684
"184" 36.6 111.419911717531 97.6532086520121
"185" 36.8 108.586139578837 99.4599505488316
"186" 37 105.419349926858 102.961897450741
"187" 37.2 103.345563795794 106.979874956182
"188" 37.4 100.515803186537 109.489053511807
"189" 37.6 98.6554072575516 112.525534737954
"190" 37.8 97.2482005768028 112.800059364835
"191" 38 95.5959312869896 113.324643377863
"192" 38.2 93.4970176899367 114.594373311632
"193" 38.4 91.7916213708759 115.634574085623
"194" 38.6 89.7137734108752 117.354579483298
"195" 38.8 87.9855525999009 118.765714472837
"196" 39 87.255423804009 120.262876871674
"197" 39.2 86.8041784184004 119.732989304786
"198" 39.4 86.6072285792276 118.892188040186
"199" 39.6 86.1648340189683 117.789284018026
"200" 39.8 83.8558017156288 117.357585834472
"201" 40 81.6358733933279 116.995696311897
"202" 40.2 78.4246740471746 116.539716122848
"203" 40.4 73.9793243719919 116.169228344856
"204" 40.6 68.6549469140178 117.526634775166
"205" 40.8 64.1077435989416 120.462722313825
"206" 41 60.8955408459953 123.953181179241
"207" 41.2 59.8363812855908 123.35010928241
"208" 41.4 58.4310852463287 123.285940636309
"209" 41.6 57.4243877166617 123.617062639707
"210" 41.8 55.6972309386672 123.821810918894
"211" 42 54.2649006960209 123.817037900605
"212" 42.2 52.9013707229778 123.119980540093
"213" 42.4 51.355067892106 122.858659245734
"214" 42.6 50.6073297975314 123.577350619667
"215" 42.8 50.6648701474439 122.882953959819
"216" 43 49.8300545697475 121.954796719676
"217" 43.2 48.2251189752725 120.705785339145
"218" 43.4 46.4270397525419 118.605655180042
"219" 43.6 44.1988525470523 118.271231506356
"220" 43.8 41.8920843914137 117.050793478606
"221" 44 38.2978040536298 115.460873047485
"222" 44.2 33.7808427930665 113.795577679415
"223" 44.4 30.5460803078585 113.065643739632
"224" 44.6 28.5276099245932 112.647529668657
"225" 44.8 28.5447459486117 112.810855477632
"226" 45 28.7744167160258 113.155569008573
"227" 45.2 29.3462408350547 112.872919285042
"228" 45.4 29.3958209402876 111.696678938476
"229" 45.6 28.0673065882933 109.915131491249
"230" 45.8 26.9078846886164 108.528037531216
"231" 46 24.5936336048752 106.869062547144
"232" 46.2 21.8075504580748 105.094410971346
"233" 46.4 19.9374705965826 103.398308782271
"234" 46.6 19.7780960698905 103.586888686797
"235" 46.8 20.1284262088073 102.907299966027
"236" 47 19.9304020449922 101.551997698413
"237" 47.2 18.7168679607266 99.2066737426231
"238" 47.4 17.2184025660117 97.2369229628816
"239" 47.6 15.7709364234367 95.6858994179566
"240" 47.8 15.0692282171435 94.6695030076652
"241" 48 14.7781710235927 94.6811419067596
"242" 48.2 15.1584490461072 93.931462949107
"243" 48.4 15.1686817376538 93.3785897392413
"244" 48.6 14.4564978038117 92.8131617639066
"245" 48.8 14.788161662051 91.65058326464
"246" 49 14.2015689915162 90.3143585495034
"247" 49.2 12.732506129469 87.2604358816977
"248" 49.4 11.1434790179617 84.0134121650816
"249" 49.6 9.07106748431949 80.4252905719506
"250" 49.8 7.34628582835355 76.2701506589509
"251" 50 5.55721640128547 72.3583191108624
"252" 50.2 4.35675974237035 69.1596311791022
"253" 50.4 4.38909483277923 67.1597886937112
"254" 50.6 4.3888918612764 65.2467191534074
"255" 50.8 4.54039798652682 63.640932287863
"256" 51 4.35507038666731 60.8361557177473
"257" 51.2 1.54015878976175 58.7670802541566
"258" 51.4 1.83405292881041 58.9968925615263
"259" 51.6 2.63508822555414 58.6461943015881
"260" 51.8 2.63749188491856 58.7505769235498
"261" 52 3.04763734870516 57.8536978596579
"262" 52.2 3.19623131069018 56.7859916945799
"263" 52.4 3.26503865014708 55.4055225336574
"264" 52.6 3.53523134322104 55.0023467931936
"265" 52.8 3.53043838805226 54.9541519488212
"266" 53 3.91413546484978 54.3723981503011
"267" 53.2 3.67109967431042 53.4720102486842
"268" 53.4 2.12467909612918 52.911577279141
"269" 53.6 2.465743256456 52.4774625374298
"270" 53.8 2.90279578726719 52.5977425167185
"271" 54 3.70081846670743 52.4600823669161
"272" 54.2 4.17046552831019 52.3561397188351
"273" 54.4 5.20970786227588 51.2916757302055
"274" 54.6 5.09689016109349 51.4447582664694
"275" 54.8 5.55867675204317 51.555316029549
"276" 55 6.44785154502483 51.2993590140536
"277" 55.2 7.83720800501499 50.8330568586055
"278" 55.4 9.32226888233673 49.3857936627397
"279" 55.6 12.1916913850935 46.9274312429018
"280" 55.8 14.7322984557887 42.6081146916604
"281" 56 15.605443850243 37.7398827192878
"282" 56.2 16.3966357710142 34.4675744007284
"283" 56.4 17.8079961821665 32.8439331408763
"284" 56.6 18.9255891105367 30.0073523093368
"285" 56.8 20.1063116589563 27.9386698553272
"286" 57 21.3451351610754 25.6761651947907
"287" 57.2 22.4611466925432 25.1678475060772
"288" 57.4 23.9384040229701 23.0064860646982
"289" 57.6 24.5015662909956 21.0181384514433
"290" 57.8 25.180474134439 21.0508896431429
"291" 58 25.5118089202653 20.754946458953
"292" 58.2 26.9107354635091 19.756032133735
"293" 58.4 28.3135314444367 18.0933190791316
"294" 58.6 28.8870658371233 17.0047433867102
"295" 58.8 29.5823471496559 16.0726313203975
"296" 59 30.127615105618 14.8567119384128
"297" 59.2 31.116111288842 14.1930471842526
"298" 59.4 32.0041725767755 13.530529285152
"299" 59.6 33.0515755597197 12.3239912528869
"300" 59.8 34.3407784617051 11.4815636802316
"301" 60 35.850656067728 10.0924137648055
"302" 60.2 37.653463845242 9.24076796548421
"303" 60.4 38.2215813868631 8.54479371296842
"304" 60.6 39.2217883263368 7.60850211073048
"305" 60.8 40.5647328437367 7.20536734966491
"306" 61 41.2626453554454 6.72339288738158
"307" 61.2 42.5326955642034 5.73608837213158
"308" 61.4 43.9938867686701 5.54971547677973
"309" 61.6 45.5130899756262 5.00357211888158
"310" 61.8 47.1036690611242 4.68349436474408
"311" 62 49.0662942575219 3.94549308640935
"312" 62.2 50.8121433213045 3.46148671056706
"313" 62.4 52.2711548633368 2.91643160599825
"314" 62.6 54.0118048530759 2.5609281288381
"315" 62.8 55.3653345576769 1.92542784536353
"316" 63 56.6686238247561 1.92864765047029
"317" 63.2 57.7056125678104 1.63734983106316
"318" 63.4 58.8984593638267 1.52953416651158
"319" 63.6 60.1925348707154 1.2457544634374
"320" 63.8 61.5938638425176 0.972361026759238
"321" 64 63.0033086434267 1.33462114608158
"322" 64.2 64.4424519419209 1.33972952460187
"323" 64.4 65.4852221430368 0.558790888291579
"324" 64.6 65.0632572888979 0.411533672376471
"325" 64.8 65.0595340695968 0.543503592571577
"326" 65 64.1498304703464 0.564376630958501
"327" 65.2 63.0118956052256 0.516467726992686
"328" 65.4 62.5089140471444 1.21849649590081
"329" 65.6 61.4563885908367 1.20085730853158
"330" 65.8 61.0706652216041 1.76731972667118
"331" 66 60.9899284454277 1.81196309451037
"332" 66.2 61.0324547264906 2.29994667389532
"333" 66.4 60.438886406368 3.14441401960032
"334" 66.6 59.9537065569244 3.09561517238416
"335" 66.8 59.9700810787788 3.52010098815789
"336" 67 59.9176831410464 3.52723852011545
"337" 67.2 59.7378609902077 3.88476398453481
"338" 67.4 59.6165573864576 4.05126599126894
"339" 67.6 59.584299134124 4.17212212559966
"340" 67.8 59.5797503206492 4.40243106322533
"341" 68 59.520493555128 4.45444741685136
"342" 68.2 59.7500781140921 4.50144950680179
"343" 68.4 60.0290720072091 4.49738373666349
"344" 68.6 60.6535694290102 8.57385763716219
"345" 68.8 59.6663408165787 11.1030798265187
"346" 69 59.1637865995708 11.4335875925997
"347" 69.2 58.7047776250555 11.8311013271628
"348" 69.4 58.4221653145614 12.1780803560136
"349" 69.6 58.0124107372041 12.7739641398254
"350" 69.8 56.7539263054006 14.0112858602805
"351" 70 54.6497114948851 15.9420020604703
"352" 70.2 52.3574730885895 18.2172133713678
"353" 70.4 50.1418971227238 21.3541978839219
"354" 70.6 47.8353776781078 25.4307605640171
"355" 70.8 46.6559454762296 30.0137699084173
"356" 71 45.7923431544747 35.6012262894936
"357" 71.2 44.7306389324934 39.9536914980171
"358" 71.4 43.6678244754298 44.992737972492
"359" 71.6 44.1846542071643 50.080228212804
"360" 71.8 45.4356320893832 55.698288957806
"361" 72 47.5574345123073 60.5942493124551
"362" 72.2 49.8791933078167 65.0367824113216
"363" 72.4 55.2308412866423 68.7820283136871
"364" 72.6 60.8183994501582 70.6160993742744
"365" 72.8 66.6239962131252 71.3857139184201
"366" 73 71.1765478074478 69.2986822894094
"367" 73.2 74.6730853453839 65.1558358322354
"368" 73.4 77.1471821334028 58.8678538191033
"369" 73.6 77.3064355893671 51.9512047135407
"370" 73.8 75.65289015601 46.0550695056019
"371" 74 71.5833291818316 41.3335545957347
"372" 74.2 65.7225773734898 38.1461952506214
"373" 74.4 59.1207440634658 36.7277928539542
"374" 74.6 52.4025400711886 36.7235311625945
"375" 74.8 45.6875446743716 38.1801146182013
"376" 75 41.8196884605565 41.1019590796865
"377" 75.2 39.0226995164796 45.8697894275244
"378" 75.4 36.7532775997157 51.4497960429158
"379" 75.6 33.5522819910867 56.5380368342427
"380" 75.8 30.8162030849906 62.7682359224104
"381" 76 29.1266155566732 70.0754822242297
"382" 76.2 28.6825984573741 77.0262012595381
"383" 76.4 29.8543635117792 83.1843920391449
"384" 76.6 35.2806125498773 87.1564319619289
"385" 76.8 40.0119518085209 88.1667960833947
"386" 77 44.5391991604824 87.6189752814374
"387" 77.2 49.3007827275095 84.6833894812952
"388" 77.4 53.4173668535349 79.4227766728108
"389" 77.6 55.8409130422191 73.5322473813669
"390" 77.8 56.0123210549838 66.5705328108374
"391" 78 53.9319605246833 60.1504102375326
"392" 78.2 50.2009670982337 53.8116127259512
"393" 78.4 44.9402441830186 50.5267067032679
"394" 78.6 39.6882484717458 48.4507614321998
"395" 78.8 36.6865385168972 46.8262953616536
"396" 79 33.7606584368104 43.3595982289895
"397" 79.2 29.1559694783148 41.9461201894997
"398" 79.4 23.6699109010481 40.581009883745
"399" 79.6 17.0910239781305 41.191713707611
"400" 79.8 13.4810498095111 44.4341009819985
"401" 80 13.1587596091458 47.9765078263407
"402" 80.2 13.7599437792016 53.359113316091
"403" 80.4 15.9479640408503 58.7509838335505
"404" 80.6 20.3503609552909 63.2451884906683
"405" 80.8 26.3903335412167 66.2826970125016
"406" 81 32.8883625770964 66.2850489041508
"407" 81.2 38.9799201027913 64.0227637328437
"408" 81.4 43.7206783153163 59.4392142891928
"409" 81.6 45.9829649689701 52.9143815524649
"410" 81.8 46.259796190785 46.0739024379074
"411" 82 44.6099619449838 40.1407468917845
"412" 82.2 40.7555174144661 34.754223282208
"413" 82.4 35.8313141212799 31.2047809480748
"414" 82.6 29.5840800309796 29.8727264062387
"415" 82.8 23.8286035278367 29.8620442896642
"416" 83 18.2503905906897 33.2157518060728
"417" 83.2 15.9671811074388 37.8342096236826
"418" 83.4 14.763024186059 44.2586580961871
"419" 83.6 16.2433198722796 50.4896465924316
"420" 83.8 18.3068068809535 54.8346198790802
"421" 84 22.1254209563745 59.2103757750938
"422" 84.2 27.9280231126225 62.2062668121173
"423" 84.4 34.9179567014838 61.9955847534551
"424" 84.6 40.1386790588934 58.4884220093635
"425" 84.8 44.0636596585541 52.6932881149685
"426" 85 46.2823079477838 46.3995456100904
"427" 85.2 45.5579227807956 40.023844042161
"428" 85.4 41.4542042287161 34.7094673724936
"429" 85.6 36.6245843068367 31.1739664585959
"430" 85.8 30.7967118728368 29.2063337733649
"431" 86 24.8201130156628 28.3540854998925
"432" 86.2 20.0480341066133 30.2906294940252
"433" 86.4 20.8307332784992 33.5525968759816
"434" 86.6 19.8295152602715 34.8553403373381
"435" 86.8 20.341702324348 37.5223554513619
"436" 87 21.7299972902077 41.2482297604058
"437" 87.2 24.4793442245186 45.7667987177225
"438" 87.4 30.306113915858 48.960645969089
"439" 87.6 36.3133604953802 49.3408838633272
"440" 87.8 42.4721159806816 47.8398486676316
"441" 88 47.8325353783712 43.969702825873
"442" 88.2 50.9037455141298 38.100786997735
"443" 88.4 51.7294335876126 31.7574378541488
"444" 88.6 49.6991367776139 25.6517817069569
"445" 88.8 45.6960823815981 21.3114685474611
"446" 89 39.4780211153255 19.1260703770698
"447" 89.2 32.9566211164335 19.7884829190509
"448" 89.4 27.7724532050221 23.7423183824069
"449" 89.6 24.6008909711027 29.2579238788975
"450" 89.8 23.2982612436507 35.2337550070502
"451" 90 23.6596796891701 41.6909586113649
"452" 90.2 25.2406160986271 48.213812084438
"453" 90.4 28.6644584189872 54.6993423620588
"454" 90.6 34.1958941166862 59.3189256560879
"455" 90.8 40.5864516229939 61.5620164924887
"456" 91 47.9711232869803 61.3423652256019
"457" 91.2 53.4449271246603 58.4922461509551
"458" 91.4 58.1217363982896 53.8490057902731
"459" 91.6 60.6225426015 47.3575708859887
"460" 91.8 59.8349892989538 40.9185526355358
"461" 92 57.5771077197172 34.9176526840229
"462" 92.2 53.2631025182345 29.4154724717566
"463" 92.4 47.6056159355112 25.5414317613176
"464" 92.6 41.1221815113367 24.4539260483459
"465" 92.8 34.6821974147525 25.7734675047552
"466" 93 29.6495904792824 30.0531354861642
"467" 93.2 27.1116965819229 35.434296048873
"468" 93.4 25.8939759014247 41.7067312180602
"469" 93.6 26.9056231316346 48.2857281261316
"470" 93.8 29.5069783646167 55.2032294394316
"471" 94 34.3488933481952 60.6814174387165
"472" 94.2 40.3730944888998 63.4375902796801
"473" 94.4 47.5157815535447 64.9485020625227
"474" 94.6 54.0814011921252 63.4150061259489
"475" 94.8 59.3988475078464 58.825142579247
"476" 95 63.1815027927542 53.1149551600102
"477" 95.2 65.4308668110787 46.1015352026961
"478" 95.4 65.031503270118 38.3250995085691
"479" 95.6 61.8744750915367 31.5803345794737
"480" 95.8 56.8278754113701 26.9387182415649
"481" 96 50.6426878576538 24.5717767165706
"482" 96.2 44.6346323636126 23.4197116252523
"483" 96.4 38.2481037281794 22.4454747567215
"484" 96.6 32.0857051529997 22.7288909133282
"485" 96.8 26.2328218828135 25.5858715744572
"486" 97 22.4411121594335 30.5306848040187
"487" 97.2 19.5725146239305 35.0765491680691
"488" 97.4 16.9769708941755 40.2783905695671
"489" 97.6 15.4207474656571 46.6067229530005
"490" 97.8 14.2720718579209 51.6364460370375
"491" 98 13.7142886876701 57.3979472184927
"492" 98.2 13.2642273175082 62.7740806531459
"493" 98.4 15.8657848760935 67.9474628579018
"494" 98.6 20.4961283355689 71.5886170707476
"495" 98.8 26.2300094616095 73.8711021447861
"496" 99 31.8998960928084 74.9663857506599
"497" 99.2 38.0393214556701 73.5911567589371
"498" 99.4 43.7932897102534 69.6419386979371
"499" 99.6 47.4836997083974 63.968717737874
"500" 99.8 49.0752248188851 57.6697441951155
"501" 100 49.1958519267683 51.0635906773579
"502" 100.2 47.8952682336064 43.9679259220698
"503" 100.4 45.5665101189845 38.7528832098248
"504" 100.6 43.1842173350609 35.4167244445971
"505" 100.8 41.1937257253603 35.9592218860198
"506" 101 35.3881556543738 35.5581107790019
"507" 101.2 29.5958837153585 36.3300658755446
"508" 101.4 24.2842892055303 39.4071790930509
"509" 101.6 20.0582234487967 43.3250006649916
"510" 101.8 16.5757437120746 48.4842403399714
"511" 102 14.7246444774311 54.1518673092542
"512" 102.2 13.7700938843725 59.9388787698369
"513" 102.4 14.1505461242267 65.2297319258793
"514" 102.6 17.1668615993276 70.3133315044952
"515" 102.8 22.4455395987534 74.0122651364093
"516" 103 28.5267977907534 75.6860824687149
"517" 103.2 34.4800305734727 75.2741129366704
"518" 103.4 40.6830615326668 74.0088294802335
"519" 103.6 46.3007529404617 69.9268061297566
"520" 103.8 49.207155236259 64.3318228691267
"521" 104 51.0487033606452 58.1574180219188
"522" 104.2 50.8505772626346 51.8961320089401
"523" 104.4 48.7659852110034 45.1126706040019
"524" 104.6 45.7759350550693 39.2422261522362
"525" 104.8 41.2071402654897 34.6822830670551
"526" 105 35.6044881948885 31.4631134825281
"527" 105.2 30.1786978289343 28.8503552138145
"528" 105.4 24.7112305848701 26.8962535312316
"529" 105.6 23.9009994586939 24.385679192453
"530" 105.8 25.288779050995 23.1221620857582
"531" 106 26.637979959156 23.510639384728
"532" 106.2 26.5008848089664 23.9746814602982
"533" 106.4 26.6747217919603 23.8867545306669
"534" 106.6 26.7828511154277 25.1159205505066
"535" 106.8 25.9539857910609 27.5007167183212
"536" 107 24.4496598573677 31.2076911935697
"537" 107.2 22.2591776952806 35.7273864595192
"538" 107.4 21.5646568639672 41.0491875978055
"539" 107.6 20.7789249404796 46.3766360772887
"540" 107.8 20.4699878493961 52.6013619797603
"541" 108 21.2252493685794 57.9794320262529
"542" 108.2 22.2660580201701 63.6544145409371
"543" 108.4 23.9689129312152 69.4361303705194
"544" 108.6 27.4877242240458 74.6354669307861
"545" 108.8 32.4855731973635 78.8364331665691
"546" 109 38.8417096893367 80.4359205636882
"547" 109.2 44.3615673257679 79.9455071866224
"548" 109.4 50.5237493058084 77.2306361544712
"549" 109.6 55.0559381454338 73.4485426710782
"550" 109.8 58.6131080178944 67.1964069182277
"551" 110 59.6067979959308 60.2979856170078
"552" 110.2 58.6990256488273 53.3947135118014
"553" 110.4 55.7302543778519 47.1681341587225
"554" 110.6 50.77788710973 43.3323866618001
"555" 110.8 44.756416568494 41.8036570898001
"556" 111 40.469340558372 39.951903827008
"557" 111.2 37.2864453816126 37.7932839229074
"558" 111.4 32.5905339890309 34.8351560242551
"559" 111.6 26.4035318763038 34.1218806492909
"560" 111.8 20.721873799315 35.6529383749033
"561" 112 17.0159818979731 37.5132032002073
"562" 112.2 17.2960019543992 38.3370427083503
"563" 112.4 15.8507529372067 42.3924756260716
"564" 112.6 14.9284287780867 47.8575422969371
"565" 112.8 13.9742010485276 53.313163786777
"566" 113 13.1311175264549 58.7679488505043
"567" 113.2 13.8227718868138 64.5074422657141
"568" 113.4 16.6693636843454 69.2464555767006
"569" 113.6 21.6379684745822 72.8148889859498
"570" 113.8 27.3198972934225 74.7491289671459
"571" 114 33.462692026651 74.8073662841744
"572" 114.2 39.8394161114617 73.0099890886701
"573" 114.4 45.1369927448901 69.0293268452238
"574" 114.6 48.6592125959971 63.1583920046693
"575" 114.8 50.2849374699819 56.3875839089219
"576" 115 49.7102504889435 50.3147301563844
"577" 115.2 48.0387288009298 44.2905889248874
"578" 115.4 44.5607752978426 39.3314194713139
"579" 115.6 41.096267058814 35.2003241476202
"580" 115.8 38.2523742746626 30.8105455608113
"581" 116 36.4852221399367 26.9082435670904
"582" 116.2 33.1746945062019 23.0080128857439
"583" 116.4 29.7640175916856 20.3730814931897
"584" 116.6 30.4446235230577 18.8532398838176
"585" 116.8 30.4799796753367 19.0619537648385
"586" 117 28.6536277832588 20.900126134216
"587" 117.2 29.7543750047004 20.2300660945407
"588" 117.4 30.3270744765436 22.3478437644247
"589" 117.6 30.6811977772779 25.0333017096669
"590" 117.8 30.6723651582627 28.8250950405945
"591" 118 30.8193356012296 34.3952180567387
"592" 118.2 31.7426853693701 39.5082725002316
"593" 118.4 34.0504153562458 45.5969398763892
"594" 118.6 37.4508724792159 50.6187206460382
"595" 118.8 42.3464348052525 55.1549537687368
"596" 119 48.460933917241 58.1452207115039
"597" 119.2 55.1163149460225 59.3926764331744
"598" 119.4 61.1818873530034 58.650656173326
"599" 119.6 66.6012712316822 55.8425163513588
"600" 119.8 71.5671841843645 51.9341544889371
"601" 120 74.7475058255204 46.9753884929887
"602" 120.2 76.5071263005546 41.2796815851464
"603" 120.4 74.9896141018899 35.1288959585997
"604" 120.6 71.7976948392117 30.0245756606003
"605" 120.8 66.9789311864467 25.9700981988616
"606" 121 62.4763955452347 23.658362699652
"607" 121.2 56.7560827799367 22.7516978026982
"608" 121.4 50.2217112324544 24.3049070312433
"609" 121.6 45.2242497277392 27.4101800987291
"610" 121.8 41.8823387853367 30.1720602904572
"611" 122 38.2450270979174 32.8443266025026
"612" 122.2 34.6023710458752 36.9315512088184
"613" 122.4 31.8749935737763 42.3996992932799
"614" 122.6 29.8781885000867 47.8876214667566
"615" 122.8 28.5835456428055 54.2493658835691
"616" 123 27.9426028486979 61.071144662326
"617" 123.2 27.4095404901603 67.2262378968669
"618" 123.4 27.2600682033933 73.6035089152448
"619" 123.6 27.7606897906185 79.378002989377
"620" 123.8 29.8871964800156 83.4903365382096
"621" 124 34.6640932176957 87.3091636643752
"622" 124.2 40.0865543995111 90.3415695283197
"623" 124.4 45.9306993133826 91.4881167073197
"624" 124.6 53.4939154936854 90.0856125128242
"625" 124.8 58.4517128794178 87.6935531629018
"626" 125 62.7386927302299 83.4372320104568
"627" 125.2 65.0636163956978 76.9246365201038
"628" 125.4 64.3138888890095 69.899879642977
"629" 125.6 61.6428757725423 63.3069248902577
"630" 125.8 56.8846880042801 58.0890670560089
"631" 126 51.0931806479538 54.2542786891529
"632" 126.2 45.0023249593917 52.6640264195657
"633" 126.4 38.6597571503474 52.8109302900571
"634" 126.6 33.2020666755653 54.0093644403459
"635" 126.8 27.2873191245367 56.1241070149459
"636" 127 21.542901265878 58.3048674655582
"637" 127.2 17.1155930067692 60.4862984828478
"638" 127.4 13.0632280594756 60.274931343576
"639" 127.6 11.2192379354719 58.5271833331451
"640" 127.8 11.3145984928058 58.1937221110298
"641" 128 10.3214693242613 59.747594421858
"642" 128.2 10.4367177471686 62.9084323397201
"643" 128.4 12.0649985060935 66.7699279173072
"644" 128.6 14.3946333223 70.6679419400353
"645" 128.8 18.6516703686988 73.7173306396402
"646" 129 22.4818031402063 77.3199583560838
"647" 129.2 28.105329076027 80.0897292993661
"648" 129.4 33.4247330791205 81.2653141743343
"649" 129.6 36.9345293858189 81.4946482035959
"650" 129.8 43.2014352313955 81.2508329654845
"651" 130 49.014191700365 79.4227766728108
"652" 130.2 53.2846978953368 76.6454816028887
"653" 130.4 56.7757905611145 73.4708400796594
"654" 130.6 59.9719305180254 67.5859389726316
"655" 130.8 61.0476247736858 61.0311503832542
"656" 131 60.3869516416309 55.5584342517492
"657" 131.2 57.8754516285132 49.6683291361022
"658" 131.4 53.6093483977742 44.6151847266941
"659" 131.6 48.404837693854 40.9429939893557
"660" 131.8 43.0762328568544 38.2208423998904
"661" 132 39.8382573351294 37.9341781888999
"662" 132.2 34.5510441872034 40.2811302282983
"663" 132.4 29.9408885473469 43.8828309659581
"664" 132.6 26.2806642490649 49.4860776808452
"665" 132.8 24.0635612307095 55.7382847896316
"666" 133 22.8150604958367 61.7782653535139
"667" 133.2 22.843537335612 68.2310909020995
"668" 133.4 25.0821656379423 74.1110897375215
"669" 133.6 28.3668819320156 78.9181728641545
"670" 133.8 33.193874504442 81.9546559585789
"671" 134 39.0548378970003 83.9304869199961
"672" 134.2 45.1000919063464 84.0123608542918
"673" 134.4 51.5062167259782 82.4802358168108
"674" 134.6 56.8850791658276 78.7109209943225
"675" 134.8 61.3338398714302 73.4436877999213
"676" 135 63.8538076857598 66.41734280942
"677" 135.2 64.2411955273175 58.6193520599393
"678" 135.4 62.4212035924521 51.6224744034777
"679" 135.6 58.2523256809267 45.8015425716316
"680" 135.8 53.7639274811193 43.6496895327838
"681" 136 48.9137935698367 42.4075967555338
"682" 136.2 45.9365109133367 40.7103271220244
"683" 136.4 43.376738880814 36.7029958291884
"684" 136.6 41.2742129661367 34.0842800285963
"685" 136.8 37.7954258009659 30.8234281133844
"686" 137 33.2045883315839 27.8132049954855
"687" 137.2 28.6027620169831 24.846761609095
"688" 137.4 25.1125277040441 23.3832826895584
"689" 137.6 25.0060210446302 25.0889185336098
"690" 137.8 22.921957612493 29.3159458069128
"691" 138 20.5519915418313 33.9958864537964
"692" 138.2 19.5403249929889 39.7821698818816
"693" 138.4 19.6881724183899 45.6226486855465
"694" 138.6 21.1392592327004 51.9203212878437
"695" 138.8 24.0515342668463 57.3662347905835
"696" 139 28.5156480280377 61.6603259820989
"697" 139.2 34.6931155100065 64.2111963325561
"698" 139.4 41.0353063943082 65.209128471403
"699" 139.6 48.3286229950496 63.7716830108098
"700" 139.8 54.4575119752225 60.138842057603
"701" 140 59.4086179751633 55.0753153323867
"702" 140.2 62.4483938334067 48.2704408304116
"703" 140.4 63.1416823274247 41.8579242526536
"704" 140.6 62.0386367156027 34.7711081864294
"705" 140.8 58.0610194336367 30.0428885669316
"706" 141 52.3933229966582 27.6569784849173
"707" 141.2 47.1471317571145 25.9186215333353
"708" 141.4 42.7529840352088 23.0350263002479
"709" 141.6 39.9178874030896 19.6327841116091
"710" 141.8 35.2758033759098 17.0433910444293
"711" 142 32.0902052987561 18.8679575853735
"712" 142.2 28.7805476087505 23.7755366118385
"713" 142.4 26.8982974607838 29.6734455870316
"714" 142.6 27.2537307798716 36.0736674753874
"715" 142.8 29.4265008445215 41.5019906503816
"716" 143 33.6032345619889 46.3623536917946
"717" 143.2 37.8677581820242 49.2555159483691
"718" 143.4 41.2339693457485 50.1269480077022
"719" 143.6 48.0522819926367 49.8908941767316
"720" 143.8 54.1301789449898 48.043939265254
"721" 144 57.3763607732449 45.2438682634785
"722" 144.2 59.3267727226975 41.1641335349202
"723" 144.4 60.8392505977697 35.2265163570749
"724" 144.6 60.4814042611411 29.7083405011751
"725" 144.8 58.4453211666034 24.1233079464649
"726" 145 54.7700626836126 19.1542046872868
"727" 145.2 51.8982746853708 15.5266168715975
"728" 145.4 47.7192607106939 12.2058903107744
"729" 145.6 47.26973248886 10.4363392751897
"730" 145.8 49.1125703282678 10.1795078033902
"731" 146 50.483880320301 8.98008892223872
"732" 146.2 51.9051532128923 6.49337570640935
"733" 146.4 53.3717038483849 6.04536448534242
"734" 146.6 54.0680306959831 6.04059141696085
"735" 146.8 54.3985394565451 5.88471485829824
"736" 147 54.2600804216139 6.83275230706531
"737" 147.2 54.269004109106 7.38731230086235
"738" 147.4 54.7280344915393 7.69457156326449
"739" 147.6 54.7809568334 7.69940931507462
"740" 147.8 56.6209437090034 4.75232258274268
"741" 148 57.1086597919831 4.52118336674133
"742" 148.2 57.0715789493489 5.00124173843646
"743" 148.4 56.6412959787223 6.05917830677616
"744" 148.6 56.5830814693023 6.68715145356261
"745" 148.8 55.8861250108034 7.85932388879825
"746" 149 54.9331288378311 9.45986176310348
"747" 149.2 53.1620918834013 12.0790832495026
"748" 149.4 50.8547569464266 15.4888963672833
"749" 149.6 49.3363515839132 20.1009007082433
"750" 149.8 47.6984258352437 25.2703489011665
"751" 150 47.1762912292653 31.7244910961316
"752" 150.2 47.8952682336064 38.325367895081
"753" 150.4 50.2694073751367 44.8800583573982
"754" 150.6 53.7043680570242 50.2404318236628
"755" 150.8 59.089199798259 54.4692908245248
"756" 151 64.9136423466252 57.4985286958527
"757" 151.2 70.7455104791167 58.7881002857716
"758" 151.4 76.3287248867812 58.5444943974927
"759" 151.6 82.266549999553 55.9999592208748
"760" 151.8 86.3264397817047 51.0835916824335
"761" 152 87.8866141977542 46.1466198779325
"762" 152.2 88.1639142886631 40.551563383579
"763" 152.4 87.9698122739347 34.5882323605182
"764" 152.6 84.719436931925 30.0046703276316
"765" 152.8 79.8708107181428 26.8679148367846
"766" 153 74.1130072029367 24.9826595845263
"767" 153.2 67.327811701993 24.9248293540066
"768" 153.4 61.2383434780315 26.7326526472105
"769" 153.6 56.4013427187367 30.8242392370649
"770" 153.8 52.8961730664034 35.8732932956983
"771" 154 51.0131691000897 41.8268456844316
"772" 154.2 49.4585729495367 47.6487574711316
"773" 154.4 49.7959760904525 54.310129531579
"774" 154.6 51.830166188356 61.0778137995258
"775" 154.8 54.5245660704047 67.2074670883015
"776" 155 59.4635909665661 72.3509469734297
"777" 155.2 65.2828559498232 76.7204424737938
"778" 155.4 72.1927220518881 79.0692697529587
"779" 155.6 78.7112548613089 78.8390872109649
"780" 155.8 84.7303189335049 76.4099554623396
"781" 156 87.6438066801367 72.2763592503588
"782" 156.2 88.315906131307 66.0458574483643
"783" 156.4 87.4775666781592 59.4243803931456
"784" 156.6 84.6156032318848 53.3128965263624
"785" 156.8 79.9434845372526 48.5839732645942
"786" 157 74.0978040574567 45.8894445220216
"787" 157.2 67.720305933628 44.5956272539131
"788" 157.4 61.2817059849428 45.0448986420558
"789" 157.6 54.8962313162167 47.4793232769016
"790" 157.8 49.3287773877857 51.499180083601
"791" 158 45.124884657243 56.6380058398191
"792" 158.2 41.3256579533671 61.9960389214801
"793" 158.4 37.9548595363367 68.2229096276316
"794" 158.6 35.5141584850132 74.993533001661
"795" 158.8 33.9405051703082 81.4027424376602
"796" 159 34.7019342647151 87.6419068935775
"797" 159.2 38.8561888755082 91.7653450364316
"798" 159.4 45.1832019030665 93.7223943353613
"799" 159.6 52.1874897545631 94.7136778870844
"800" 159.8 58.370841110464 93.9148314649407
"801" 160 64.4728308644822 91.9795988022043
"802" 160.2 68.9222189604796 88.1316549391762
"803" 160.4 73.1241179203638 82.8009299155775
"804" 160.6 74.8697092166004 76.4039290947589
"805" 160.8 75.3590689305132 69.324494172161
"806" 161 72.9382186885731 62.2145391582861
"807" 161.2 68.1809908977588 57.0741700348885
"808" 161.4 61.9978213661858 53.4091354888957
"809" 161.6 55.3830487037742 52.2349461871316
"810" 161.8 49.1160934895303 52.3849425026638
"811" 162 41.9109468547884 54.110927503309
"812" 162.2 35.6454293419939 57.8493875319173
"813" 162.4 30.1738052177534 62.2672340033816
"814" 162.6 26.0480535503184 67.7261893920811
"815" 162.8 22.4948730380004 72.9399668600225
"816" 163 20.7133161281403 75.1476906055601
"817" 163.2 21.5289534259881 76.3270463648242
"818" 163.4 23.3887982478796 80.1724791154316
"819" 163.6 27.3803728598023 82.9061814506488
"820" 163.8 31.5294003367881 86.5969764155785
"821" 164 36.7076901861808 88.8934839475031
"822" 164.2 42.3054451925631 89.2982254881599
"823" 164.4 47.9322143375844 88.5218203359619
"824" 164.6 53.2042966452021 85.7837006085547
"825" 164.8 57.5725753341134 81.2443213865442
"826" 165 60.3107229850225 75.2841843173459
"827" 165.2 60.8010193522713 68.3824499412204
"828" 165.4 59.2242904135458 61.5752522463588
"829" 165.6 55.5688243196156 56.2711352414104
"830" 165.8 52.2816037605739 52.0977019944563
"831" 166 48.5632766046034 47.5977998187316
"832" 166.2 42.9439377369574 45.2612157401488
"833" 166.4 36.9413165043367 45.1942972138649
"834" 166.6 34.3277860829037 45.7463822262501
"835" 166.8 29.0039461335891 47.77182267535
"836" 167 23.8894899114338 51.8199876342141
"837" 167.2 20.8451707315794 56.6844645004568
"838" 167.4 19.0978017319031 61.3797027677201
"839" 167.6 17.5199768654885 66.2278265403637
"840" 167.8 17.3122085785237 71.4006193065007
"841" 168 20.9747652149778 75.8273592934777
"842" 168.2 26.2124300669157 79.3430762730789
"843" 168.4 31.6455541621368 81.1734330018602
"844" 168.6 37.9935712493645 81.3020404102982
"845" 168.8 43.775492377251 79.0550505949459
"846" 169 48.517730317262 75.5189024759306
"847" 169.2 52.643993907251 70.4941649917459
"848" 169.4 54.9617459018934 63.9689963254769
"849" 169.6 55.5447353820142 57.6820726594058
"850" 169.8 54.2877920300996 51.1442160242914
"851" 170 51.400478269358 44.687521553738
"852" 170.2 46.7801703121322 38.6964244472225
"853" 170.4 40.6606574521225 35.3506740392387
"854" 170.6 34.5669429014309 33.5806985225257
"855" 170.8 28.8076336725367 33.1178644039441
"856" 171 22.9977339492786 32.9806564808758
"857" 171.2 19.1716185078206 32.963501757309
"858" 171.4 17.7101637300432 31.3949280181098
"859" 171.6 18.8446691426593 31.21696931618
"860" 171.8 19.5981630464454 30.4643969742838
"861" 172 19.866696866065 30.3646972195881
"862" 172.2 20.3150858951042 30.1942801970269
"863" 172.4 20.5979351133367 30.4577880890293
"864" 172.6 20.3801372426963 30.0848284325305
"865" 172.8 20.1573894204504 30.5055608881543
"866" 173 20.2638000478422 31.0014244075437
"867" 173.2 20.3807473207653 32.1227727474448
"868" 173.4 20.0580506857799 34.0016611877566
"869" 173.6 19.4744059556115 37.0953436629613
"870" 173.8 19.0056056656946 41.5170767974737
"871" 174 19.2757466633474 46.6797489215039
"872" 174.2 20.5518649755186 52.6692443609952
"873" 174.4 22.6901775151082 57.5800399406602
"874" 174.6 25.4967264346701 62.5114060877982
"875" 174.8 29.9534487194927 66.9618246060811
"876" 175 35.2007694750844 69.6218638699213
"877" 175.2 41.061225503516 70.7299299791976
"878" 175.4 46.8520462464877 70.5640772426127
"879" 175.6 52.8308175812493 69.1295105793112
"880" 175.8 58.3162150899082 66.4248324643744
"881" 176 62.4519156629789 62.8104121903747
"882" 176.2 65.6484323812779 58.2861674096316
"883" 176.4 68.2073970024047 53.3227436455248
"884" 176.6 69.9150774408061 47.412168370703
"885" 176.8 68.4837999855814 41.1137096021741
"886" 177 65.5739071583368 35.5752682377225
"887" 177.2 62.1009549391512 31.5701734632192
"888" 177.4 56.9202326840324 28.5244059141642
"889" 177.6 51.8439346899646 26.7101988468874
"890" 177.8 47.6365525687553 24.4926521712246
"891" 178 44.0346445553251 24.8792785455386
"892" 178.2 39.253843151144 25.0808104210292
"893" 178.4 33.4039937349845 27.2439816024384
"894" 178.6 29.3317421088209 31.1981521864737
"895" 178.8 26.2606797499884 36.1052746683282
"896" 179 24.55246115673 42.121426719935
"897" 179.2 23.6928611574796 48.4768193226316
"898" 179.4 24.0111165366932 54.4971380084039
"899" 179.6 24.4937411425867 60.067235356497
"900" 179.8 27.0445116069192 66.346629076884
"901" 180 30.2424305272117 71.4828344441137
"902" 180.2 34.8345949163939 74.610815339203
"903" 180.4 40.916157577262 76.3439878290428
"904" 180.6 47.5693097931592 76.7726035968932
"905" 180.8 53.5759731124769 74.8581198338278
"906" 181 59.3037614012822 70.9421952602497
"907" 181.2 63.6444559735661 65.3945261687325
"908" 181.4 66.7106238226979 58.8452860956871
"909" 181.6 66.9788182918021 52.2267475549385
"910" 181.8 64.8314868873967 45.8856226980916
"911" 182 61.681692937512 40.313088206178
"912" 182.2 57.5027445081302 35.8855711358598
"913" 182.4 54.0277729834042 34.2888347555305
"914" 182.6 50.4552235976701 32.661073874039
"915" 182.8 46.9338490422088 29.6565584580386
"916" 183 43.2985841827296 28.1210571049887
"917" 183.2 39.0844105057343 26.480610992981
"918" 183.4 34.5455399272918 25.5201106374855
"919" 183.6 28.9989836070264 26.4112772532178
"920" 183.8 23.9643458981939 29.5734901919393
"921" 184 20.7233218801821 34.0011686846728
"922" 184.2 18.7784097234431 39.4182834545039
"923" 184.4 17.7022844665017 45.1868987230955
"924" 184.6 18.1293055502476 51.6213101006811
"925" 184.8 20.520443352395 57.2299092749325
"926" 185 25.2609369098645 61.8142770931594
"927" 185.2 31.2143063623561 65.1036086724665
"928" 185.4 37.9874377052225 66.1918831962602
"929" 185.6 44.7438923696733 65.1091030795354
"930" 185.8 49.9791655068822 62.439988165874
"931" 186 55.5504093819192 58.2577201764956
"932" 186.2 59.526758587606 52.3059929140354
"933" 186.4 62.1387202391653 46.329318257203
"934" 186.6 63.9632902391346 40.9795391876103
"935" 186.8 65.4553010588474 36.2591800570465
"936" 187 64.6070404501788 30.8682684367263
"937" 187.2 61.5905339921309 24.9126519738375
"938" 187.4 58.2716637478423 20.5691050205986
"939" 187.6 56.0361367240541 16.643518479599
"940" 187.8 55.5651697173367 12.0836083038113
"941" 188 54.5274269219322 10.8683541777552
"942" 188.2 52.0256874102742 11.6535457570816
"943" 188.4 46.9147723840962 13.4176319546442
"944" 188.6 41.6804220094305 16.5566273739441
"945" 188.8 37.7612614291008 20.0579083465192
"946" 189 34.3768778845781 24.2060409165971
"947" 189.2 31.9781966281623 28.9944052422595
"948" 189.4 30.8304966405701 34.8583867187316
"949" 189.6 30.6527426921549 40.6290513209157
"950" 189.8 33.3827780568203 41.5219397313349
"951" 190 33.9727023079788 43.2147712169053
"952" 190.2 37.8785558705754 46.4703617593816
"953" 190.4 43.4026533333367 48.4169594297521
"954" 190.6 48.9409420439082 48.877200877203
"955" 190.8 54.3745152116326 48.2974275871418
"956" 191 60.1637449095546 45.710726953493
"957" 191.2 64.6575363345018 42.0613498323694
"958" 191.4 67.3555257692742 37.4293595249753
"959" 191.6 70.1375463955069 33.1935893727699
"960" 191.8 71.7224709423055 27.5881629052253
"961" 192 72.522219740993 23.8778088398503
"962" 192.2 73.1918273665948 18.6789211329219
"963" 192.4 69.9160176477004 14.6247243305407
"964" 192.6 65.0287438608216 11.1773619371164
"965" 192.8 60.5429738019174 8.68464608156706
"966" 193 54.7349979575736 9.06677440235526
"967" 193.2 49.8639901623367 10.6896462100851
"968" 193.4 44.9963921634845 13.4550145822679
"969" 193.6 40.5105607161643 16.7381090993557
"970" 193.8 37.1355789188034 20.8747576059649
"971" 194 35.0147109995436 25.7347704885971
"972" 194.2 34.0014311434452 32.1350685665231
"973" 194.4 34.8963863728719 36.020903021195
"974" 194.6 34.362211467551 39.4727841351673
"975" 194.8 34.5314562101665 44.565548449589
"976" 195 35.3932878890555 50.3319963553191
"977" 195.2 37.1972878312959 56.0970682606112
"978" 195.4 40.1985904234267 61.5551008110916
"979" 195.6 44.4248065609969 65.9533151578743
"980" 195.8 50.9558524286277 69.6219288117043
"981" 196 57.6431697420564 69.6040048795942
"982" 196.2 64.0422807461403 68.3332420446583
"983" 196.4 68.8191045727221 66.2184973829985
"984" 196.6 74.6324480068367 62.822813963576
"985" 196.8 79.6858205767613 59.1562933609901
"986" 197 82.8765346331939 54.3769875040887
"987" 197.2 85.8398949952983 51.0712497981893
"988" 197.4 89.0711311150066 48.4137406752432
"989" 197.6 91.5108245750001 44.0003661452157
"990" 197.8 90.7051673381549 39.1307226210861
"991" 198 88.7299695479347 34.6552127799099
"992" 198.2 85.4182769185348 29.9996250155128
"993" 198.4 79.9902231792841 27.4728795978632
"994" 198.6 73.9214165430612 26.3492387319989
"995" 198.8 67.3990764464305 26.1908085308191
"996" 199 61.2744360518474 27.517774259706
"997" 199.2 55.499069084815 29.9492815750229
"998" 199.4 50.3270744786816 33.5760988967005
"999" 199.6 45.4239806301095 37.8973158073134
"1000" 199.8 41.6620659388936 42.8787158615293
"1001" 200 38.0562138395367 48.1583339951316
"1002" 200.2 34.9626718352485 53.9210449797786
"1003" 200.4 33.2383721597031 59.0606228198692
"1004" 200.6 31.2759934245254 65.1666523150561
"1005" 200.8 31.3385501678457 70.2782774376048
"1006" 201 32.2767150502458 77.6303871377498
"1007" 201.2 35.2864608458943 82.8935275630564
"1008" 201.4 39.687797785615 87.2999038011185
"1009" 201.6 43.9196972449313 89.948773590064
"1010" 201.8 49.5257550450065 90.7693333076407
"1011" 202 56.2607853359971 90.5925979323769
"1012" 202.2 61.6562575292592 89.5548372185281
"1013" 202.4 66.7373894691533 88.9916592411178
"1014" 202.6 72.6755566460665 85.8239582133613
"1015" 202.8 76.9038703374796 81.5992933826316
"1016" 203 81.061535739364 74.9759566990952
"1017" 203.2 82.1957738399688 69.9042717905467
"1018" 203.4 82.3683151985768 63.3819326496316
"1019" 203.6 81.0669844191252 57.7557668449873
"1020" 203.8 77.5074017995291 52.0781534105162
"1021" 204 72.0062856149939 47.4722256038887
"1022" 204.2 66.3564219992191 44.4564104237198
"1023" 204.4 60.7365426874277 42.8560358457831
"1024" 204.6 54.6686798887606 43.3132028606859
"1025" 204.8 49.5841520449851 45.7763437325327
"1026" 205 44.8511752499034 49.3006347030982
"1027" 205.2 40.2210962033929 53.8445495613956
"1028" 205.4 36.6197115037983 59.2146746336508
"1029" 205.6 32.7747940874122 64.5176633458108
"1030" 205.8 30.0347447005653 70.7234744275459
"1031" 206 27.8799727160358 76.0074801989148
"1032" 206.2 25.5152024795242 80.5937897058102
"1033" 206.4 27.3705744450225 82.789518549403
"1034" 206.6 32.0749525270332 86.9134485614887
"1035" 206.8 37.6512747130726 88.349980494207
"1036" 207 43.0225746963367 89.0579747639681
"1037" 207.2 48.3759464420065 88.5915486105372
"1038" 207.4 53.9252007836145 86.3978056502983
"1039" 207.6 58.5915902661592 83.2018401146503
"1040" 207.8 62.4966038078894 79.2492069133947
"1041" 208 65.2894457885065 74.7608725770655
"1042" 208.2 67.2765647284489 69.2218224865942
"1043" 208.4 68.397527659614 63.5484279495524
"1044" 208.6 68.5021859654122 56.1997880566504
"1045" 208.8 66.7263250769329 50.6229204525547
"1046" 209 62.8909991324544 45.6404264647786
"1047" 209.2 57.9930189700102 42.1279118144275
"1048" 209.4 53.3371225349229 39.888697732804
"1049" 209.6 49.2091558841319 38.3789158545713
"1050" 209.8 44.7396358329014 37.1282503822551
"1051" 210 39.9992219020186 35.3523285084725
"1052" 210.2 34.5132847409132 33.9673771789728
"1053" 210.4 29.1497044458367 33.3806147991316
"1054" 210.6 24.705375838189 32.4425307435861
"1055" 210.8 19.4091785252729 32.8236042901848
"1056" 211 17.7813523717788 32.9602141668316
"1057" 211.2 18.0804250015948 31.5416188758251
"1058" 211.4 19.0776205653367 29.8454276638816
"1059" 211.6 19.518861281854 28.8713018518385
"1060" 211.8 20.425994777551 23.3801755156316
"1061" 212 21.1326969165577 22.0395744859223
"1062" 212.2 21.4425543066701 22.3279943595945
"1063" 212.4 21.5120482909317 21.6950253017708
"1064" 212.6 21.5759423378123 21.3139048542901
"1065" 212.8 21.6132136642272 21.0748652820562
"1066" 213 21.161014575559 20.2613784567056
"1067" 213.2 21.6129178371436 20.4819590353816
"1068" 213.4 21.407864589801 20.6821498126673
"1069" 213.6 21.8284397006242 20.7256003109191
"1070" 213.8 21.9835382456912 20.7177994361252
"1071" 214 22.0718986080441 20.8385072434852
"1072" 214.2 21.724596787301 20.1611988126851
"1073" 214.4 18.3227421612951 19.6114324735482
"1074" 214.6 19.2893786630939 19.780381356803
"1075" 214.8 19.6667424526867 19.8704672065816
"1076" 215 19.8187739074868 20.0806675227316
"1077" 215.2 20.1635595281939 20.3392610639692
"1078" 215.4 20.520087681662 20.4992263121738
"1079" 215.6 20.5562191653733 20.6893628949974
"1080" 215.8 20.8701535965935 21.4348327044154
"1081" 216 21.3271557540926 21.8884791212479
"1082" 216.2 21.8616965813618 22.1444524449316
"1083" 216.4 22.2235726571319 22.6864147058484
"1084" 216.6 22.1355259630186 22.7837393568589
"1085" 216.8 22.4479564307825 23.0271556345472
"1086" 217 23.4966071280476 23.7823112062581
"1087" 217.2 24.6720364582581 24.6741563518563
"1088" 217.4 26.6662360790754 26.1582361677793
"1089" 217.6 29.8774159825319 27.8902384704243
"1090" 217.8 34.4017001571095 29.9105723899611
"1091" 218 40.1896629949763 30.5009149076897
"1092" 218.2 45.7472942758692 30.5589175209433
"1093" 218.4 51.8262566138251 30.2653838980502
"1094" 218.6 56.7137590049741 28.0657596525217
"1095" 218.8 60.5255837655306 26.5988272335499
"1096" 219 60.6496910755714 25.054498380203
"1097" 219.2 62.2185462787157 21.5671558828737
"1098" 219.4 61.8017288577884 17.8446950492767
"1099" 219.6 59.4346937131772 14.2714951491316
"1100" 219.8 58.3857532866525 12.1171933443789
"1101" 220 59.1445916064466 12.7742641260052
"1102" 220.2 60.5991899627091 13.6006430763124
"1103" 220.4 62.6823285082191 13.6869809010139
"1104" 220.6 65.270346002713 13.0738641849286
"1105" 220.8 68.4765539108714 11.0305127768098
"1106" 221 70.6229910126014 11.0379323534551
"1107" 221.2 73.0487870193367 11.7376258835416
"1108" 221.4 77.1016255380841 12.4350081764526
"1109" 221.6 78.2138556547788 12.7447770634105
"1110" 221.8 79.6605716421492 14.7094124744441
"1111" 222 82.6505715762762 17.4737203510861
"1112" 222.2 83.9710467983894 20.3079654722526
"1113" 222.4 87.4173268325223 23.6743640243326
"1114" 222.6 90.493620786949 26.2283443015601
"1115" 222.8 92.2329623466769 29.1194781184151
"1116" 223 94.0941721670378 32.3739384959202
"1117" 223.2 97.4505664351925 35.2547784571124
"1118" 223.4 100.820109736289 35.5193662676508
"1119" 223.6 105.377828731219 35.6512278398963
"1120" 223.8 110.004976820842 34.9965413248743
"1121" 224 110.709782837026 33.3787595447966
"1122" 224.2 110.582457372222 31.2640523083744
"1123" 224.4 109.912795011794 29.3786191695744
"1124" 224.6 108.661438176733 28.3185008390184
"1125" 224.8 106.946584674131 26.7298917836904
"1126" 225 105.226387853657 25.1636933496316
"1127" 225.2 102.799256017454 24.2756813188375
"1128" 225.4 99.9887608098967 22.3890491764516
"1129" 225.6 97.2377916435683 22.2510612177158
"1130" 225.8 93.5447296890495 23.0332297971635
"1131" 226 89.8276751818992 23.8579035068816
"1132" 226.2 86.1910616676034 23.5670202410982
"1133" 226.4 81.5803394030601 23.6796872491529
"1134" 226.6 76.2161089943368 23.2486718965348
"1135" 226.8 70.2438066782767 24.5904197601316
"1136" 227 64.5274239777967 26.9179105335016
"1137" 227.2 59.7576697846531 30.4323506245601
"1138" 227.4 54.9630226632131 35.0746704624855
"1139" 227.6 51.4850484454452 39.5208584264268
"1140" 227.8 47.9370798631274 44.1661574480967
"1141" 228 44.8106719204049 49.5842796659839
"1142" 228.2 42.0828198246335 54.9529209710492
"1143" 228.4 39.1841567781189 60.2223059352256
"1144" 228.6 37.5434212758219 66.6172390458197
"1145" 228.8 36.9413165043367 72.9364924746316
"1146" 229 37.3283690612817 79.1110171908976
"1147" 229.2 38.4362924765368 84.9261001178887
"1148" 229.4 41.128734591285 90.2796658949074
"1149" 229.6 45.0813339800867 93.7265069086594
"1150" 229.8 51.179129516912 96.2732934631272
"1151" 230 57.2513367614822 97.1842281177861
"1152" 230.2 63.283433266942 97.6744212285526
"1153" 230.4 68.4220605343175 97.1021791704777
"1154" 230.6 73.1960246895259 95.554115354064
"1155" 230.8 76.5728494694157 91.6366099145789
"1156" 231 79.6321674473734 87.2490477794573
"1157" 231.2 81.2331470027367 81.3699839468316
"1158" 231.4 81.4880087942785 75.9939516186316
"1159" 231.6 80.6361512121592 70.0326206474446
"1160" 231.8 78.5361723410242 63.9381445251584
"1161" 232 74.7155538861808 58.6134183883472
"1162" 232.2 69.9285223993939 54.2969111931744
"1163" 232.4 64.46327238729 51.4378399188652
"1164" 232.6 58.6020725521897 49.8856485360433
"1165" 232.8 52.350674861858 49.2208552579401
"1166" 233 46.1687811915034 49.3388529423982
"1167" 233.2 40.0947161849411 50.5515237417744
"1168" 233.4 34.4447215358073 52.6396098973669
"1169" 233.6 29.0413642736078 54.1095448717998
"1170" 233.8 23.669661552364 57.1558340291225
"1171" 234 19.792859454964 59.2439396490588
"1172" 234.2 15.0645380197151 60.5689325137667
"1173" 234.4 11.1459795353104 62.4030093272105
"1174" 234.6 10.6625461812315 62.9896928252368
"1175" 234.8 10.5001702438503 67.1899842411451
"1176" 235 8.73948163893674 70.3098571191043
"1177" 235.2 8.90631261588541 71.749359554782
"1178" 235.4 10.6688011626819 73.9240788353042
"1179" 235.6 13.0134830326611 76.6343653582532
"1180" 235.8 16.3137153892578 79.4101258157105
"1181" 236 19.7393646208278 82.9721926336762
"1182" 236.2 24.5416868422083 84.5667585074848
"1183" 236.4 29.5315929811082 85.974371824403
"1184" 236.6 35.3506170235589 87.1834027914649
"1185" 236.8 41.0683967985537 86.1362070102259
"1186" 237 46.1399169117312 84.6158461542921
"1187" 237.2 51.5989787553089 82.2398027634927
"1188" 237.4 56.2389454829276 78.8707427223043
"1189" 237.6 60.8014316538635 74.547118273703
"1190" 237.8 64.629140260651 69.7370798703744
"1191" 238 67.5522651919521 64.5174553365258
"1192" 238.2 69.3978393427694 57.9027600730643
"1193" 238.4 68.8204121827117 51.2660158253912
"1194" 238.6 65.997423353851 45.5285551480602
"1195" 238.8 63.2731644756968 40.4280581260516
"1196" 239 60.2101307442525 35.7079044238737
"1197" 239.2 56.0316298627458 31.261239710677
"1198" 239.4 52.3494482155277 27.984972363126
"1199" 239.6 49.667243573772 23.742874100361
"1200" 239.8 47.2984593625867 19.7610240667679
"1201" 240 44.3395913687321 15.5113659357246
"1202" 240.2 42.0075919725299 12.916484846677
"1203" 240.4 43.434708158144 11.5294515945352
"1204" 240.6 43.9794785589014 12.1964695683139
"1205" 240.8 43.129891017372 12.9563380908669
"1206" 241 41.9245697450034 13.8350522929279
"1207" 241.2 39.5756546435436 15.2664872412523
"1208" 241.4 34.9156226697763 17.4234499397525
"1209" 241.6 30.7346715454914 21.1842684328275
"1210" 241.8 27.2537307798716 25.8080706401548
"1211" 242 24.2417324810976 29.8745067590011
"1212" 242.2 22.5336844506158 34.8071328009107
"1213" 242.4 21.7511282505981 40.7028820104725
"1214" 242.6 22.2840286413048 46.3951450118231
"1215" 242.8 24.7229062031309 52.4710000181022
"1216" 243 29.2795332871882 57.248094441186
"1217" 243.2 34.3545677224241 60.00165925135
"1218" 243.4 41.0181599896315 61.5152733827684
"1219" 243.6 47.1151386058519 60.590843052268
"1220" 243.8 52.3289661770552 58.2243255984665
"1221" 244 57.2772996522339 54.1202602659961
"1222" 244.2 60.8976729944468 48.5188593858616
"1223" 244.4 62.1428571495 42.502294566754
"1224" 244.6 61.4348377402852 36.5346045475491
"1225" 244.8 58.5028608491492 31.4298921681941
"1226" 245 54.8318415235956 26.7868444540198
"1227" 245.2 51.1942653918367 23.1126478405316
"1228" 245.4 48.4266812936816 19.4880651685281
"1229" 245.6 45.752230362064 15.2530090220634
"1230" 245.8 45.110822839854 12.0201333512867
"1231" 246 45.2005534027412 11.5167759905979
"1232" 246.2 42.8015987445926 11.9650688471897
"1233" 246.4 38.3865537907071 13.7595594745575
"1234" 246.6 33.6107305100068 16.7399206049512
"1235" 246.8 29.9689850633701 20.6412016991316
"1236" 247 26.3353126337653 25.309286642203
"1237" 247.2 23.7666806038311 30.2093597740698
"1238" 247.4 21.8817562872034 36.3149262831649
"1239" 247.6 20.9484520785701 42.0476621781649
"1240" 247.8 21.4279027492347 47.9815421398663
"1241" 248 24.3765809802105 53.7976887552723
"1242" 248.2 28.7660401613179 58.4712494490089
"1243" 248.4 34.1801569943662 60.4593614090434
"1244" 248.6 39.7477557330943 61.7605528005407
"1245" 248.8 45.4450961099428 61.1042800044801
"1246" 249 51.225033662451 58.0532181415173
"1247" 249.2 55.0482627710167 53.4528340794916
"1248" 249.4 58.1474686922485 48.1733215399551
"1249" 249.6 59.900441670618 42.5967839636628
"1250" 249.8 59.9149585630034 36.7608057416649
"1251" 250 57.1063677069302 31.6775932566975
"1252" 250.2 53.1742099194647 28.0167293531897
"1253" 250.4 47.7102112193367 25.5140272098816
"1254" 250.6 42.5248526716939 23.8533537164887
"1255" 250.8 37.0871606324879 21.7907115323409
"1256" 251 32.3666350782765 20.5636908121978
"1257" 251.2 30.6402537993729 19.2744008117159
"1258" 251.4 31.8248733139521 17.1882607748294
"1259" 251.6 33.6560390902678 16.3603196074247
"1260" 251.8 35.7467836451939 14.9287648689613
"1261" 252 38.2082452943367 11.3348407845281
"1262" 252.2 40.0300015199574 11.1151957310799
"1263" 252.4 42.3435578055165 9.87210344544057
"1264" 252.6 44.6636201055014 8.2802241059257
"1265" 252.8 45.5763614932581 7.88819034919337
"1266" 253 46.3002420820787 8.54492348627674
"1267" 253.2 47.1189777840034 8.67464632719824
"1268" 253.4 49.5883287333038 7.98228489069752
"1269" 253.6 52.7980118357636 6.94477902966816
"1270" 253.8 56.1777670499132 5.4835482418551
"1271" 254 57.2625663575754 4.46938536502931
"1272" 254.2 57.6049250692367 4.69145649793158
"1273" 254.4 59.130472583978 5.43975854567505
"1274" 254.6 61.6181241810495 5.50976050109966
"1275" 254.8 64.3558993810199 4.71504333208703
"1276" 255 66.6663344357518 2.78078489921648
"1277" 255.2 66.706903476251 3.45937325954587
"1278" 255.4 66.6100291192674 3.37172898045336
"1279" 255.6 66.2487662563763 3.76526332572069
"1280" 255.8 65.9740559543863 4.43124452540386
"1281" 256 65.8583197438469 4.74033424615198
"1282" 256.2 66.6814902654707 7.16960068127075
"1283" 256.4 66.9326236463877 7.70029788173361
"1284" 256.6 67.6939013336034 8.85299811059824
"1285" 256.8 69.5815390450714 10.149385053203
"1286" 257 72.7462754511122 11.4363257643254
"1287" 257.2 76.6779249726271 12.99960858318
"1288" 257.4 80.1004587526133 15.2635430628763
"1289" 257.6 82.0698371179286 17.4030508795295
"1290" 257.8 84.0275168151805 19.8330451806003
"1291" 258 87.2422286454883 22.3339994701467
"1292" 258.2 90.0544836589704 25.5383077744534
"1293" 258.4 93.7752029051027 27.2900911319614
"1294" 258.6 96.9250035244963 28.0951136193443
"1295" 258.8 100.429805595943 28.6921247355104
"1296" 259 105.011249002525 29.1585810047636
"1297" 259.2 109.574692731034 27.3095247672096
"1298" 259.4 110.190345357526 25.8901842047937
"1299" 259.6 110.350309889514 26.0295224877555
"1300" 259.8 110.50689411939 26.6002896661762
"1301" 260 110.659451423012 26.4996101828208
"1302" 260.2 110.395793269418 26.4514069981181
"1303" 260.4 109.841819935654 27.0924643049587
"1304" 260.6 109.85016256886 27.0185051468518
"1305" 260.8 109.466596971887 28.080902074182
"1306" 261 108.410177246892 27.6726499851594
"1307" 261.2 108.239806241383 27.6103750244447
"1308" 261.4 107.378718050185 27.2019994456316
"1309" 261.6 106.119429224707 27.0937144342816
"1310" 261.8 104.303797265842 26.792606655719
"1311" 262 102.311041281967 26.2911314089816
"1312" 262.2 98.7312434909082 25.892959752601
"1313" 262.4 94.0735330086338 27.6194990234633
"1314" 262.6 91.1892793570215 27.9885197326751
"1315" 262.8 87.2745874327653 28.2547509457634
"1316" 263 82.2555854921984 29.2253977177912
"1317" 263.2 76.6905608983469 30.6078425397132
"1318" 263.4 70.803580225512 32.0902567196728
"1319" 263.6 65.7567628599862 35.9278407483532
"1320" 263.8 61.5185168295771 40.6641292503431
"1321" 264 57.3413787932179 45.7674867148296
"1322" 264.2 53.9658289180793 51.4396788644039
"1323" 264.4 51.1220504508067 57.2517270659116
"1324" 264.6 49.5629377765942 64.1160255629187
"1325" 264.8 48.4269309348225 70.5232836502602
"1326" 265 48.9300826542796 77.2132954439173
"1327" 265.2 51.2884290181205 83.2037708163072
"1328" 265.4 54.2959785544975 88.3807559631852
"1329" 265.6 59.2811171058635 92.8236262818101
"1330" 265.8 64.3069783683368 96.5632040008624
"1331" 266 69.747256486074 98.3127556030638
"1332" 266.2 73.9468489315403 96.8347295448794
"1333" 266.4 78.7464796143643 92.7118016170169
"1334" 266.6 81.6592957775549 89.1757697917407
"1335" 266.8 82.8089195656952 83.1869126944335
"1336" 267 83.7860085145867 77.0596525221893
"1337" 267.2 83.7770443957896 71.0400024867259
"1338" 267.4 81.6266401798661 63.3931733082492
"1339" 267.6 77.7980579159043 58.3171551712262
"1340" 267.8 72.5969954319594 54.2420046660938
"1341" 268 67.416383598651 50.940985799403
"1342" 268.2 61.3641912977031 48.1627486432355
"1343" 268.4 54.8287673581492 46.0563308336316
"1344" 268.6 48.8156413943477 45.4529586307635
"1345" 268.8 42.6774458190609 46.7767666089419
"1346" 269 37.0262276891984 49.1476713954507
"1347" 269.2 32.0180549073087 52.5951024920615
"1348" 269.4 27.7235215228881 57.0277038912484
"1349" 269.6 24.3054946478462 63.1295480504806
"1350" 269.8 22.2007195542707 68.4801015524806
"1351" 270 20.3128761355867 73.6633214898905
"1352" 270.2 20.7396007871276 76.8347528832316
"1353" 270.4 23.707046846634 79.9810436104694
"1354" 270.6 28.8351566083195 82.7579210395712
"1355" 270.8 34.7230393683913 85.1941241337588
"1356" 271 40.6154099953367 85.5747396470727
"1357" 271.2 46.9454046653735 84.0303006530903
"1358" 271.4 52.1299827981653 80.8458480935744
"1359" 271.6 56.3325665844225 76.6855197583459
"1360" 271.8 58.9496794849082 71.4587205550316
"1361" 272 60.081398227572 64.7607867733963
"1362" 272.2 59.2719160122027 58.1968601837759
"1363" 272.4 56.8460347240267 52.9024914335716
"1364" 272.6 52.4093652767913 48.6003530254195
"1365" 272.8 47.1052171342244 45.8960146238338
"1366" 273 41.3424543577799 44.6897392465407
"1367" 273.2 36.8906393527367 42.8459987324316
"1368" 273.4 35.1177931560334 42.4950207445529
"1369" 273.6 31.7202362802841 43.8544238536105
"1370" 273.8 26.4836188610552 45.6160171381364
"1371" 274 20.8280744715202 48.2594311724848
"1372" 274.2 16.6195419036171 52.2664970700428
"1373" 274.4 13.2872051564324 56.2201669373272
"1374" 274.6 10.9745995395468 57.9703584294215
"1375" 274.8 9.70771586166724 57.1083115035214
"1376" 275 9.59308944019913 56.3203240303472
"1377" 275.2 9.49302884968457 54.9739200036316
"1378" 275.4 10.295449581204 54.1960266373484
"1379" 275.6 10.7226776698546 52.1314384556941
"1380" 275.8 11.3288101551476 49.2997165471991
"1381" 276 11.0713344618645 47.1356422212705
"1382" 276.2 11.4000320979367 46.7986911788225
"1383" 276.4 12.4523966176303 45.9768555959435
"1384" 276.6 13.8820813399171 42.7816191983726
"1385" 276.8 14.5084143422715 37.8754120733272
"1386" 277 15.2728333675788 35.9050300792105
"1387" 277.2 17.1896212489346 32.8696535563164
"1388" 277.4 18.1139868493064 30.1822500253892
"1389" 277.6 18.4549385430176 29.2619896490358
"1390" 277.8 20.0156869885708 27.1518549472592
"1391" 278 21.2327917377763 25.6382714859942
"1392" 278.2 22.7866638160609 24.3553995529419
"1393" 278.4 24.7426021549082 22.2973254021316
"1394" 278.6 27.5026970188367 18.4163541970244
"1395" 278.8 28.5795864903367 18.3013961597649
"1396" 279 30.7148597319098 18.2071149601934
"1397" 279.2 34.1184852789772 15.9097264180024
"1398" 279.4 37.1702275016208 12.2606946041429
"1399" 279.6 38.9050561288367 10.2331011964316
"1400" 279.8 40.0241765600034 11.1078742292982
"1401" 280 41.8780682388536 11.9891362516091
"1402" 280.2 45.3937471021663 11.6961069781202
"1403" 280.4 49.8682607088199 10.816823967463
"1404" 280.6 53.6953575720954 9.57328745587296
"1405" 280.8 57.202792486633 7.3992895268538
"1406" 281 59.582000786263 7.04020197631579
"1407" 281.2 62.7828246421852 6.76103206244976
"1408" 281.4 66.9567718847801 6.35022423006554
"1409" 281.6 69.3393657063079 4.50012031271812
"1410" 281.8 69.8749344835635 3.51719781208518
"1411" 282 70.7760719042143 5.16151484251933
"1412" 282.2 71.0837804660467 6.77307659847158
"1413" 282.4 71.8240891890034 8.55227075287401
"1414" 282.6 73.5694947520267 10.9273992103816
"1415" 282.8 76.5155648901549 13.0959947585407
"1416" 283 79.3012894324027 15.2899482293788
"1417" 283.2 82.1826767906104 17.7895846510105
"1418" 283.4 86.1480628723065 19.8749066990255
"1419" 283.6 87.5074485711924 21.8461925774048
"1420" 283.8 90.6303627329347 24.4899491310439
"1421" 284 94.6722804557191 26.8460452560728
"1422" 284.2 99.0233610719168 26.9981688360316
"1423" 284.4 102.927987794063 26.7032394044523
"1424" 284.6 106.203338893029 25.6303968487758
"1425" 284.8 107.186759142609 23.8746963696043
"1426" 285 107.301614555642 24.063149606826
"1427" 285.2 107.723116985649 24.7709921751729
"1428" 285.4 107.863279741178 25.8566221743232
"1429" 285.6 107.456660610393 26.8907251066788
"1430" 285.8 106.655340102877 26.5892336755216
"1431" 286 105.757690304463 25.6683225287384
"1432" 286.2 104.968152934251 24.4648455452887
"1433" 286.4 104.69219668016 23.6724326396904
"1434" 286.6 103.102895022117 22.9863055876774
"1435" 286.8 101.744724112837 21.6134200672895
"1436" 287 100.099428751769 18.9936857076856
"1437" 287.2 96.8620307315744 16.0291557585227
"1438" 287.4 93.0882392374898 14.3923895795703
"1439" 287.6 89.6233502617079 13.4697001287656
"1440" 287.8 85.2315203521133 13.2184606833124
"1441" 288 80.2702811223368 13.3160391666316
"1442" 288.2 75.791622544079 15.1639107369099
"1443" 288.4 70.2952385959644 17.2639019709188
"1444" 288.6 65.4738197839267 20.0577365791516
"1445" 288.8 61.5372964195051 23.3587329391266
"1446" 289 57.5204631499034 27.7837659771982
"1447" 289.2 54.3725091667505 33.646385313804
"1448" 289.4 54.0494344300235 40.4003383910412
"1449" 289.6 56.7017155444824 45.8646212190199
"1450" 289.8 60.3334289815186 51.1829794993286
"1451" 290 65.0493749583648 55.0596431572017
"1452" 290.2 69.430868672799 58.3630846208014
"1453" 290.4 75.0505345075368 60.724855060203
"1454" 290.6 81.6171617291814 61.5081257713306
"1455" 290.8 87.1301470076086 62.5953048116122
"1456" 291 92.0491332218179 63.4504370408297
"1457" 291.2 96.8944413262557 62.5039460711181
"1458" 291.4 98.1439791307315 59.8785940471316
"1459" 291.6 100.536617016658 56.3763928922298
"1460" 291.8 104.056869154587 53.1054727489649
"1461" 292 108.402887378855 49.3162556501137
"1462" 292.2 110.995016345769 44.7686171851451
"1463" 292.4 110.495582255194 39.9705312041459
"1464" 292.6 108.713413617832 38.2560700052463
"1465" 292.8 108.812724920125 38.0145763142566
"1466" 293 110.672952285794 35.4789781283173
"1467" 293.2 112.692798756708 33.182243938003
"1468" 293.4 113.116890060084 30.7678445142764
"1469" 293.6 111.513442475731 29.7463758051453
"1470" 293.8 108.307296840477 28.5711887040428
"1471" 294 103.921538124746 26.8175007957043
"1472" 294.2 99.8606200122796 25.1163755295459
"1473" 294.4 96.0511461305767 24.3037829653816
"1474" 294.6 91.2125450401788 24.1981799357368
"1475" 294.8 86.5415786328367 24.0171461706316
"1476" 295 82.4739693813065 26.1249399744498
"1477" 295.2 77.2520095932191 29.0454674589257
"1478" 295.4 75.7449698505555 33.4084822652878
"1479" 295.6 75.7960945585215 37.1608971646751
"1480" 295.8 76.2610645320464 42.0249230106961
"1481" 296 78.388160948731 47.1979782383624
"1482" 296.2 81.4105170333367 51.7722410886882
"1483" 296.4 83.4512996247962 56.8159702761991
"1484" 296.6 87.2452377310665 62.331791840037
"1485" 296.8 92.2377128961951 64.7347906779502
"1486" 297 94.6156344491074 64.1112348307692
"1487" 297.2 97.6986142589549 63.0761867352316
"1488" 297.4 99.5755365764448 61.7533536236045
"1489" 297.6 102.282076668595 59.0823807283816
"1490" 297.8 105.530637840519 55.3195458199098
"1491" 298 109.615091204229 52.1299321061721
"1492" 298.2 113.037060459495 48.4935817082895
"1493" 298.4 113.115985879809 44.1929021356407
"1494" 298.6 111.183343598337 42.3068116806856
"1495" 298.8 108.322874100915 41.2434039395215
"1496" 299 104.685629606059 41.0980503488692
"1497" 299.2 100.682055270612 41.1685560115908
"1498" 299.4 95.9406065936492 41.2790509211316
"1499" 299.6 91.6806418878525 42.1728213244105
"1500" 299.8 87.582835732118 42.2464501034128
"1501" 300 82.7986303162932 41.198737229849
"1502" 300.2 76.4185563783058 42.7559035016419
"1503" 300.4 71.1111312228661 44.9135305408375
"1504" 300.6 65.7331782062225 48.4731794903173
"1505" 300.8 60.9637623962785 52.9999293912432
"1506" 301 58.2400627664122 58.878670301924
"1507" 301.2 56.2091918522534 65.9581250765205
"1508" 301.4 54.5009495337367 72.4778736030316
"1509" 301.6 53.2542916043767 79.1966400719716
"1510" 301.8 52.6888989508503 85.7654257747937
"1511" 302 54.4612891542237 92.647133977962
"1512" 302.2 58.7860085119143 98.2593706866833
"1513" 302.4 64.0940032700178 102.423840900063
"1514" 302.6 66.8161700780889 102.787304869481
"1515" 302.8 70.7409221424178 101.324725179902
"1516" 303 73.848017798075 98.4819922385194
"1517" 303.2 76.8093727642694 94.5444970019393
"1518" 303.4 79.2924424471458 89.4745669353589
"1519" 303.6 80.9635727101978 84.1577921802149
"1520" 303.8 80.9829285667117 77.3756879625547
"1521" 304 79.3427497696579 71.2499811807509
"1522" 304.2 76.9511785695249 66.4431757777207
"1523" 304.4 72.9854405798367 61.2905456657149
"1524" 304.6 67.9408143090003 57.0884244583605
"1525" 304.8 61.7575829824216 53.9643816070278
"1526" 305 55.3181186032867 52.8451640746216
"1527" 305.2 48.862324587743 52.3384539185691
"1528" 305.4 42.9837030175527 53.1368387281884
"1529" 305.6 36.4897379257229 53.2711271635326
"1530" 305.8 30.3355497932767 53.2464555872716
"1531" 306 24.2363577937445 53.8310833333015
"1532" 306.2 19.4751340021991 54.1113799240169
"1533" 306.4 14.1699385156525 55.1717161543947
"1534" 306.6 9.36082758464108 57.6026702024403
"1535" 306.8 7.40791800727742 60.9204189320045
"1536" 307 5.50199130018291 61.4285559742983
"1537" 307.2 4.76817350206647 59.7666937969289
"1538" 307.4 4.69739763884134 59.139357461283
"1539" 307.6 5.36340699358445 57.9437226354756
"1540" 307.8 4.59192689450528 52.848298829081
"1541" 308 3.76588118905103 52.4078382220602
"1542" 308.2 3.67387802692008 53.7636757591316
"1543" 308.4 3.78483389736503 53.9066936986504
"1544" 308.6 4.15709766156752 54.9739200036316
"1545" 308.8 3.99365228507402 55.4403120764451
"1546" 309 4.22878567915031 56.1269448503095
"1547" 309.2 4.31204460860564 56.2007576013291
"1548" 309.4 4.71515749429437 56.5350379140214
"1549" 309.6 5.84711462282434 56.6447835234415
"1550" 309.8 6.07190451605942 56.5989980780685
"1551" 310 6.17105193432828 56.4702612372418
"1552" 310.2 6.27945542635399 56.2786116211143
"1553" 310.4 6.35935894740397 55.9534631117408
"1554" 310.6 7.38939034374701 55.7382847896316
"1555" 310.8 9.43488477478118 55.7241298861871
"1556" 311 13.5867757900358 55.9980203965248
"1557" 311.2 18.6281044850387 54.85632542117
"1558" 311.4 23.6907318653956 53.1004769006904
"1559" 311.6 28.214412897925 49.1400181810727
"1560" 311.8 31.268142743642 44.4176400117158
"1561" 312 33.9386952720367 39.6229272181316
"1562" 312.2 35.680349732172 34.0393173941257
"1563" 312.4 37.0351630813738 29.0091087853723
"1564" 312.6 38.7581759229631 23.4333730648404
"1565" 312.8 38.6035881336259 17.897623275487
"1566" 313 39.5034936690544 13.9949749471375
"1567" 313.2 41.998953821689 12.8817409927679
"1568" 313.4 44.7186245281109 9.98735380824448
"1569" 313.6 47.9881181797239 7.45179965253481
"1570" 313.8 49.1925179036367 6.30511549059825
"1571" 314 49.7030156807838 7.07972176556099
"1572" 314.2 50.0676037178725 7.78349404891729
"1573" 314.4 51.1942653918367 7.96082490374134
"1574" 314.6 55.3479819247653 8.02463293973872
"1575" 314.8 59.754575817303 7.46306611428326
"1576" 315 64.0803930270483 7.5869781023335
"1577" 315.2 67.690785262793 7.01559544513643
"1578" 315.4 70.0483585484041 5.01827144168927
"1579" 315.6 70.2835210174898 4.416649158203
"1580" 315.8 70.6999010426767 5.00357211888158
"1581" 316 71.7673790431653 5.62507348654587
"1582" 316.2 73.8755560132233 6.54707678339446
"1583" 316.4 77.3102747675186 7.5678615587831
"1584" 316.6 80.8462765825326 8.43434860037384
"1585" 316.8 84.5814588048796 8.00188398777444
"1586" 317 86.1452109113939 7.62698125940301
"1587" 317.2 85.9789131996309 8.02168895771981
"1588" 317.4 84.9968035784952 8.12819698046326
"1589" 317.6 84.2408898620601 8.38019421873796
"1590" 317.8 83.7340905564398 8.49344897042539
"1591" 318 82.1830681759346 8.70492551195766
"1592" 318.2 81.6203521141805 9.51810163619408
"1593" 318.4 80.6427581865968 11.0229448086316
"1594" 318.6 79.0220228618736 13.5896013005684
"1595" 318.8 77.7586274489656 16.9881421591677
"1596" 319 77.9734618320787 20.733665181309
"1597" 319.2 79.553674525493 25.5339325428503
"1598" 319.4 82.0746948535489 29.954484760874
"1599" 319.6 85.4992417647004 33.4327305799952
"1600" 319.8 89.4187739149268 37.0151693565616
"1601" 320 93.8047003960796 38.6711110679459
"1602" 320.2 95.1417893602485 41.1554036763375
"1603" 320.4 97.55330136592 45.1185684804371
"1604" 320.6 100.979336398878 48.5469445323563
"1605" 320.8 104.336322252735 51.8251429427201
"1606" 321 108.659758413931 54.9635907497667
"1607" 321.2 113.006619378728 57.479707171649
"1608" 321.4 117.4002640767 58.4879687321891
"1609" 321.6 119.28263836298 56.7619876280244
"1610" 321.8 118.926314640792 55.4004628529619
"1611" 322 118.227945757073 56.7478231862354
"1612" 322.2 117.853147800964 57.6596199108043
"1613" 322.4 117.470049702229 58.7819715951451
"1614" 322.6 116.685119578563 59.7096583516751
"1615" 322.8 116.604404035548 61.7339902210995
"1616" 323 115.703525185615 64.9040155713185
"1617" 323.2 114.571506371594 69.5249010215215
"1618" 323.4 112.795594571806 75.3073761692599
"1619" 323.6 111.345914106788 79.4031538499944
"1620" 323.8 108.879533614416 83.9661422375263
"1621" 324 106.909420989947 90.0974965638528
"1622" 324.2 106.536882261012 95.7145630974316
"1623" 324.4 105.423690406875 99.9865129569649
"1624" 324.6 104.840851416894 106.040928427587
"1625" 324.8 104.657568149845 106.845295825976
"1626" 325 102.90607550367 108.463122442734
"1627" 325.2 101.38221213553 109.895778009455
"1628" 325.4 99.9992369269502 110.322923036926
"1629" 325.6 96.9096253864105 111.903433347804
"1630" 325.8 93.6347555891573 113.71568045935
"1631" 326 90.2423443088894 116.807008218474
"1632" 326.2 86.468230123942 118.443017058684
"1633" 326.4 83.6195210774393 120.673359921657
"1634" 326.6 82.368976204902 121.13135389451
"1635" 326.8 80.7705555676188 121.408326062042
"1636" 327 79.3294307258286 122.566948641017
"1637" 327.2 78.3054678293706 123.319791673852
"1638" 327.4 76.31372481914 124.531115529632
"1639" 327.6 75.5966022893961 125.055806611547
"1640" 327.8 76.2569083960486 124.278486490191
"1641" 328 76.3097978460342 123.818136611598
"1642" 328.2 75.8962094748617 123.136149795182
"1643" 328.4 75.4154951707401 121.936129197329
"1644" 328.6 74.3823387888109 120.475369617709
"1645" 328.8 72.8827022367821 119.174138794136
"1646" 329 70.9434818735194 116.940640872136
"1647" 329.2 70.2348714962841 114.715062488368
"1648" 329.4 69.0284724710695 112.564853017769
"1649" 329.6 67.331224764466 110.620994294752
"1650" 329.8 66.264205742047 108.300865120361
"1651" 330 65.1671563362841 105.797473318368
"1652" 330.2 63.6624972012498 103.733746700119
"1653" 330.4 61.4694947507333 100.443740743226
"1654" 330.6 58.4835126431715 96.4922211840577
"1655" 330.8 54.4758371952207 92.2742390918726
"1656" 331 49.4979885118923 88.8678363013538
"1657" 331.2 43.6960473689157 86.9330844989737
"1658" 331.4 36.8462968450867 86.0398888060601
"1659" 331.6 30.7557889517438 86.1336225408794
"1660" 331.8 27.5797399857962 83.8097537097127
"1661" 332 22.8161526758281 81.4268720156747
"1662" 332.2 19.9644707183368 80.730400078888
"1663" 332.4 14.5443190040276 81.5807633272134
"1664" 332.6 10.7158905513367 82.7865210404383
"1665" 332.8 9.36205672863426 84.6135859202597
"1666" 333 9.31125211024978 87.1104742671968
"1667" 333.2 10.176633681747 87.0380428214777
"1668" 333.4 10.5258512328367 88.2204935188299
"1669" 333.6 9.87641251831066 88.9549197290664
"1670" 333.8 8.8355015051262 88.5523309535263
"1671" 334 8.79897220820631 88.3002246732316
"1672" 334.2 8.18203297133673 87.5145127625775
"1673" 334.4 7.53109369647466 87.2255014267092
"1674" 334.6 8.18429534417603 86.4800810265691
"1675" 334.8 8.17979061949604 86.1640618465165
"1676" 335 8.20333531382346 86.2350868930033
"1677" 335.2 8.25216652935458 86.2207429741762
"1678" 335.4 8.1961099578923 85.8669967711316
"1679" 335.6 7.7347520246063 85.5485114436316
"1680" 335.8 7.03854852497778 84.9997367254777
"1681" 336 5.83094544628757 83.6282015509349
"1682" 336.2 4.72281060312075 81.4882057003996
"1683" 336.4 4.16346049528716 80.0526654616481
"1684" 336.6 3.68600633971691 77.3015839384828
"1685" 336.8 3.29336311967559 74.6800022344332
"1686" 337 3.02011028592649 73.0671531218111
"1687" 337.2 2.27877303908881 71.8246891495407
"1688" 337.4 2.22520528549745 69.4763768808637
"1689" 337.6 2.65822344693674 67.6357888499794
"1690" 337.8 2.74398478041367 65.7828220415547
"1691" 338 2.79811793685774 64.3775338414803
"1692" 338.2 1.84738902133673 63.0466849364737
"1693" 338.4 1.81544038228457 61.8797896788838
"1694" 338.6 1.05983869241782 60.6928835601451
"1695" 338.8 0.730834022299352 60.5102070050334
"1696" 339 0.443010409780132 60.4110053681976
"1697" 339.2 0.782681557432903 59.7622244082374
"1698" 339.4 0.421189183451024 59.4436340855744
"1699" 339.6 0.343064836705663 59.1927683613112
"1700" 339.8 0.154089965471352 58.7148976581893
"1701" 340 0 58.3550642355805
"1702" 340.2 0.111696579036748 58.6980750998649
"1703" 340.4 0.167640737965948 58.7742730126765
"1704" 340.6 0.34018063323328 58.4135615406316
"1705" 340.8 0.339335074530306 58.0806930047929
"1706" 341 0.605798807136731 56.4946036305158
"1707" 341.2 0.845976158602689 55.9090471354401
"1708" 341.4 0.965873305347267 55.7101239817263
"1709" 341.6 0.866193107379292 55.9537706069614
"1710" 341.8 0.989146937788362 56.1574525755026
"1711" 342 0.574891313578507 56.5068493821481
"1712" 342.2 0.380078637 57.025225500754
"1713" 342.4 0.820739829440185 56.3357193350109
"1714" 342.6 0.630548113732091 55.89382413562
"1715" 342.8 0.741036089604181 56.2626745846781
"1716" 343 0.445593618207715 56.7697663019219
"1717" 343.2 0.697513434760644 56.3489457871424
"1718" 343.4 0.692917955392906 56.1505264719687
"1719" 343.6 0.657711986824553 55.9526797905828
"1720" 343.8 0.604030999522795 55.8716042290502
"1721" 344 0.513555003100781 56.3910007866653
"1722" 344.2 0.45829209801531 56.3161081695244
"1723" 344.4 0.519298151819491 56.0501807655281
"1724" 344.6 0.382763650919175 56.4858503495657
"1725" 344.8 0.1900393185 57.5439016055397
"1726" 345 0.385438608606406 57.039422599508
"1727" 345.2 0.472084395083736 56.5947417185232
"1728" 345.4 0.513555003100781 55.51928139589
"1729" 345.6 0.630849444575388 55.5949663922566
"1730" 345.8 0.519298151819491 55.7953925035281
"1731" 346 0.688001861185567 55.6627371072944
"1732" 346.2 0.607608705408155 55.6199902394173
"1733" 346.4 0.467844338892285 55.9883547504834
"1734" 346.6 0.305230873509148 56.700330123735
"1735" 346.8 0.0930804825306127 57.5712003478969
"1736" 347 0.754525230310657 58.4999679947012
"1737" 347.2 0.899495935727654 58.3614457597679
"1738" 347.4 0.658425079952128 58.1857220371123
"1739" 347.6 0.398910641841897 58.0983595670233
"1740" 347.8 0.319396117033716 58.012077006571
"1741" 348 0.356725998209081 58.0598395385997
"1742" 348.2 0.45376735233674 58.0271326765982
"1743" 348.4 0.291442101117975 58.1110004795066
"1744" 348.6 0.15324005796465 58.0447110915734
"1745" 348.8 0.213955831372444 58.017729776453
"1746" 349 0.18956634856845 57.9987538213999
"1747" 349.2 0.248077737019085 57.4108947919375
"1748" 349.4 0.28851577103238 56.4569538547294
"1749" 349.6 0.39697399278501 55.9227866345281
"1750" 349.8 0.692785876635704 54.4853569445388
"1751" 350 1.21392462633674 54.0074817684592
"1752" 350.2 0.891062128239978 53.8397012889219
"1753" 350.4 1.66083027643564 54.2557530893129
"1754" 350.6 1.53006480103766 54.2059834195662
"1755" 350.8 2.22997642821793 54.2322591221662
"1756" 351 1.96301164877363 54.001766732117
"1757" 351.2 2.62963037516244 53.1892334161362
"1758" 351.4 4.30337116195142 51.8288043474756
"1759" 351.6 6.61720470909349 50.3980605414964
"1760" 351.8 9.79943925838346 47.8624700553792
"1761" 352 13.2366007571009 44.0564833432165
"1762" 352.2 16.3079386165051 39.7509520131464
"1763" 352.4 17.986960128728 34.4690037878925
"1764" 352.6 19.1189334606628 29.542174243349
"1765" 352.8 21.4159304407932 27.8431242570772
"1766" 353 25.1545596819163 24.8640276096657
"1767" 353.2 28.5983558057441 20.3698993831131
"1768" 353.4 32.297230658493 16.4332143095378
"1769" 353.6 35.9475692346805 14.7850527397253
"1770" 353.8 40.8131065757543 12.2366888918953
"1771" 354 46.3288501515303 9.51476267711545
"1772" 354.2 51.1354436980153 7.50140704456015
"1773" 354.4 56.2778171617117 6.28040875004067
"1774" 354.6 60.5418243705555 4.15162386781908
"1775" 354.8 61.0879450141531 3.52359030109076
"1776" 355 61.3290426557594 3.22169596182745
"1777" 355.2 61.3917360391821 2.89467391420889
"1778" 355.4 60.5185858669346 3.23390147303375
"1779" 355.6 59.7140281022736 3.49998612536842
"1780" 355.8 59.8849882045303 3.662851627309
"1781" 356 59.5335176369819 3.71627497256706
"1782" 356.2 59.1099031108315 4.43733873135789
"1783" 356.4 58.7519829044906 4.8786278750162
"1784" 356.6 57.6872754405867 5.03087086123872
"1785" 356.8 56.7649360172645 4.9678864135111
"1786" 357 55.0913054426355 5.06685556707314
"1787" 357.2 54.205657669606 5.01092178028542
"1788" 357.4 53.2452092057783 5.06189215937184
"1789" 357.6 52.1694671578236 5.23489304096052
"1790" 357.8 50.8419973868123 5.42071021855841
"1791" 358 49.2305257673367 6.13297008793927
"1792" 358.2 47.7217287537913 6.89711215692703
"1793" 358.4 45.7760332666034 8.00795037496491
"1794" 358.6 42.3185654028027 9.89376955658612
"1795" 358.8 38.0734656358261 12.6492528639507
"1796" 359 33.3125657279262 15.1303997902421
"1797" 359.2 28.8373409683023 18.4469476151833
"1798" 359.4 24.6493227824576 22.1230334316975
"1799" 359.6 20.784015279368 25.8046450712253
"1800" 359.8 19.1018809038687 27.9731405151954
"1801" 360 18.5525634791718 29.0209775016625
"1802" 360.2 18.1450564869244 30.6403276410749
"1803" 360.4 17.4504089006805 33.5000467969441
"1804" 360.6 16.4170701063367 37.5144243560704
"1805" 360.8 14.7299863604694 42.3580012142948
"1806" 361 12.4849838435549 47.4345037053588
"1807" 361.2 11.172651720363 53.4384854773684
"1808" 361.4 11.6573697439055 59.5741337615765
"1809" 361.6 13.2997278909423 65.4576388574848
"1810" 361.8 17.3689484627173 71.2961521152953
"1811" 362 23.3241355187276 75.7264239435316
"1812" 362.2 29.3003016416292 78.5538525528769
"1813" 362.4 35.1744644620665 79.4335931556316
"1814" 362.6 41.3743128843961 79.4335931556316
"1815" 362.8 47.7790927846183 78.7990961730782
"1816" 363 54.0484073061311 76.5904418955568
"1817" 363.2 58.9208189449043 72.6989196357397
"1818" 363.4 63.8635532918367 68.9978905912149
"1819" 363.6 68.0509305496264 63.3462146689774
"1820" 363.8 71.4378115120523 57.7193219643563
"1821" 364 73.3329234761231 51.2225957383597
"1822" 364.2 73.4847595735426 45.0896341925139
"1823" 364.4 72.5297549021432 38.7989748547284
"1824" 364.6 68.6576657450601 33.4944563630039
"1825" 364.8 63.9660830959759 30.3645259141677
"1826" 365 59.2972184614963 26.1720043439294
"1827" 365.2 56.1874962768203 22.1524320773129
"1828" 365.4 56.2562217846095 20.177950313677
"1829" 365.6 56.6170152476391 17.0445394890386
"1830" 365.8 56.7628593757902 16.0046478615734
"1831" 366 55.4972985321582 16.1005108870601
"1832" 366.2 51.1294284478779 16.0677523962316
"1833" 366.4 45.7535100881145 15.9299780027056
"1834" 366.6 39.7807274983955 18.2214625873728
"1835" 366.8 34.8701014600109 21.8185238648338
"1836" 367 30.4883330519741 26.9906091843019
"1837" 367.2 27.0549032223712 33.0884868780454
"1838" 367.4 25.2267499425153 39.0087055150959
"1839" 367.6 25.3320256919701 45.6741484406316
"1840" 367.8 27.1006666453764 52.3970268389484
"1841" 368 30.7346323621267 58.0084482040516
"1842" 368.2 36.0861395710867 62.5373095611016
"1843" 368.4 41.7922170466666 65.8602081671264
"1844" 368.6 48.0115680674435 67.341045400418
"1845" 368.8 54.5356363219678 67.4597816778549
"1846" 369 60.6403373996309 66.2445537109257
"1847" 369.2 66.6223197900615 63.6764585304756
"1848" 369.4 71.3912218524201 59.1566939714649
"1849" 369.6 74.1099966790793 53.9030525064138
"1850" 369.8 74.8608791068519 47.4962705567528
"1851" 370 73.7740391123877 42.1708098381316
"1852" 370.2 70.8963416855894 36.1866381582632
"1853" 370.4 67.2667396692303 31.2908089480465
"1854" 370.6 62.7905821568007 28.4260337764769
"1855" 370.8 57.6473396417715 26.6799604522946
"1856" 371 51.8503535152296 24.5540214369887
"1857" 371.2 46.7428738255603 22.1691818938904
"1858" 371.4 42.2230989426471 20.7620064785281
"1859" 371.6 38.6652446078725 17.6201408782744
"1860" 371.8 38.3925258456095 16.9641438270861
"1861" 372 39.4402243246126 16.6502510779764
"1862" 372.2 39.5733610655617 17.9547779616691
"1863" 372.4 38.3543147313014 20.6179710046551
"1864" 372.6 36.1248512841145 24.6446802233353
"1865" 372.8 35.4033238801972 30.2209440849106
"1866" 373 36.6400346579343 35.3521166557047
"1867" 373.2 37.7058424983023 40.7233489359074
"1868" 373.4 40.5177191006861 45.9949360717039
"1869" 373.6 44.3705280019763 50.2944076800386
"1870" 373.8 49.0999145518728 53.9061733180336
"1871" 374 54.8751240365697 56.2132298993791
"1872" 374.2 60.1590047818464 57.0979721493431
"1873" 374.4 66.022761929651 56.648242868203
"1874" 374.6 71.3061623251669 55.2515430626976
"1875" 374.8 76.326068851582 52.5402113689618
"1876" 375 79.2770567596103 48.7760753473391
"1877" 375.2 82.5217945719939 44.3201308197173
"1878" 375.4 83.5085511095768 39.4611366717616
"1879" 375.6 85.2189817596398 34.9112745852376
"1880" 375.8 84.4942478304398 30.5891073203635
"1881" 376 82.877702309498 26.5362623739542
"1882" 376.2 82.8286599047238 24.4404234445993
"1883" 376.4 82.6994793675106 24.1708499591207
"1884" 376.6 79.8902024853367 22.5547135443561
"1885" 376.8 75.8528365555714 19.4309574546316
"1886" 377 70.5680587111755 17.0063594775348
"1887" 377.2 65.1111447476736 15.6855700032316
"1888" 377.4 59.6404573251701 14.9084658041316
"1889" 377.6 53.2355112481956 15.2359436585257
"1890" 377.8 47.7802649289014 15.7754952721728
"1891" 378 42.4524567408367 16.2562378036884
"1892" 378.2 36.6596111616191 17.2907360538316
"1893" 378.4 31.394674417128 19.2419661613898
"1894" 378.6 27.4721968812997 20.3698993831131
"1895" 378.8 26.1022064588066 20.0756024548725
"1896" 379 27.0335909533503 19.4102989469019
"1897" 379.2 26.7470644905153 14.926664965703
"1898" 379.4 28.2304444865809 15.1114076174688
"1899" 379.6 28.3291817412544 14.5255340338904
"1900" 379.8 28.5331324347034 14.7768252020982
"1901" 380 28.5993822526805 14.5581319438816
"1902" 380.2 28.7569565209368 14.3139598594649
"1903" 380.4 27.5380723032329 12.9686006275407
"1904" 380.6 27.8394333551262 14.2735066354105
"1905" 380.8 27.8849600158195 15.1127357038385
"1906" 381 27.9312170507485 15.8879018583492
"1907" 381.2 28.1951887779163 16.3170395480293
"1908" 381.4 29.1038328861988 16.8874677357005
"1909" 381.6 29.6021790136939 17.8749291402744
"1910" 381.8 30.8824158792191 18.6710889320786
"1911" 382 33.5839552108367 21.0488629183316
"1912" 382.2 37.0728821863752 23.0322915425162
"1913" 382.4 41.7099775429763 24.7859549379455
"1914" 382.6 46.4380758726655 25.7709968782343
"1915" 382.8 51.6175347830413 26.1886370399498
"1916" 383 56.4895585011516 25.5222842368908
"1917" 383.2 61.6115227283877 24.5280226347438
"1918" 383.4 66.1890985419425 22.3634723547662
"1919" 383.6 69.8613948852872 19.4839332318791
"1920" 383.8 72.2133666489011 15.798332729087
"1921" 384 75.3676506228519 13.4434332976316
"1922" 384.2 77.9480006502667 13.6714687921216
"1923" 384.4 80.6196463341246 13.1307386124498
"1924" 384.6 81.5191109296225 10.9574278269744
"1925" 384.8 80.7885701727913 8.27431992160128
"1926" 385 79.5367293529267 6.31063590294158
"1927" 385.2 79.6449904614658 5.43815048511545
"1928" 385.4 80.2900768846805 5.71220197256907
"1929" 385.6 80.1051964618216 6.30164110520734
"1930" 385.8 80.9306197643974 6.75717163423764
"1931" 386 81.4594380460199 7.03840956279989
"1932" 386.2 82.1858774528167 7.26991370937158
"1933" 386.4 82.1900660745306 7.37661279378464
"1934" 386.6 81.387938104406 7.83304622151277
"1935" 386.8 81.4827319743667 8.31709346619158
"1936" 387 81.6747621809653 8.97735904800301
"1937" 387.2 82.1483167404544 9.3405929021904
"1938" 387.4 82.248925791425 9.25816140566099
"1939" 387.6 82.6494272058656 9.4978900673335
"1940" 387.8 82.7614896143565 9.63422264792861
"1941" 388 83.0486559588067 10.0522015304116
"1942" 388.2 83.4117474077449 10.2702794836418
"1943" 388.4 83.6873342530579 10.3688249436893
"1944" 388.6 83.7990504286014 11.2177828913375
"1945" 388.8 84.026352358572 12.1395168979845
"1946" 389 84.4248040455843 13.3917188484138
"1947" 389.2 84.7992181442736 14.7924700953789
"1948" 389.4 85.8068905458522 17.6618863777553
"1949" 389.6 87.5897336369347 21.2276087041986
"1950" 389.8 90.3774207994532 25.4197184478549
"1951" 390 94.5120512263956 27.7827668075433
"1952" 390.2 99.3084200496668 28.2135088457716
"1953" 390.4 103.987898498496 26.8531538345755
"1954" 390.6 106.879337849131 26.0637864621176
"1955" 390.8 108.078786902841 26.8081295176775
"1956" 391 109.335931071828 25.222757901277
"1957" 391.2 109.045102461252 24.1974208843108
"1958" 391.4 108.885816965702 24.4691503469681
"1959" 391.6 109.009245986063 24.8031439222731
"1960" 391.8 108.971546421028 25.277990887725
"1961" 392 109.567682863048 27.4173874609305
"1962" 392.2 111.22100904885 29.3298257417937
"1963" 392.4 110.819537441208 29.5044438315949
"1964" 392.6 110.216857921394 29.9136745197744
"1965" 392.8 110.33339428388 30.7925350018743
"1966" 393 110.296493445337 31.1792442154516
"1967" 393.2 110.114210833714 31.7543897187132
"1968" 393.4 110.04556774324 32.369501186583
"1969" 393.6 109.637690474537 33.6809009650602
"1970" 393.8 109.008654180162 35.2117508277287
"1971" 394 108.58429453691 37.5567923071073
"1972" 394.2 108.057484747373 40.9964675760043
"1973" 394.4 108.60806719251 45.4414091628431
"1974" 394.6 109.469065616115 49.7113022734723
"1975" 394.8 110.5971010946 54.2581966131043
"1976" 395 111.540682487824 59.5993069137854
"1977" 395.2 114.366362036222 64.5183333934192
"1978" 395.4 118.582207731937 67.8252183839011
"1979" 395.6 122.796123055198 70.1050194412751
"1980" 395.8 126.02752592117 69.5039283893538
"1981" 396 126.307306028962 68.188611207747
"1982" 396.2 126.700559660732 66.5325286793206
"1983" 396.4 127.220358572846 64.7438917228679
"1984" 396.6 126.836467234785 63.0228129872437
"1985" 396.8 126.911359577051 60.3551845907834
"1986" 397 126.530302616661 56.9502505764424
"1987" 397.2 126.246221962301 53.2438622067477
"1988" 397.4 125.433988978946 49.644212813977
"1989" 397.6 125.231931363624 47.5662282297446
"1990" 397.8 125.267555509823 46.9785290562687
"1991" 398 125.353715877203 46.5727320432209
"1992" 398.2 125.665692698783 45.6234381554762
"1993" 398.4 125.466298694021 45.9021168855789
"1994" 398.6 125.33071508667 46.1306440767149
"1995" 398.8 124.783207512231 45.578320996959
"1996" 399 124.49730765254 44.7158740039059
"1997" 399.2 123.544488648566 43.5537918873773
"1998" 399.4 122.072543316085 41.5814781648921
"1999" 399.6 120.376430190238 40.4541476018051
"2000" 399.8 117.944336628102 38.7162133379272
"2001" 400 115.002228951051 36.0213131431459
"2002" 400.2 111.078369498594 34.3069521231173
"2003" 400.4 107.366720618462 32.2181433537566
"2004" 400.6 104.126673240832 30.8704556839423
"2005" 400.8 100.945820958366 28.8816230368743
"2006" 401 97.7952931273763 27.1956928054831
"2007" 401.2 94.5798374664112 26.8428564167486
"2008" 401.4 90.220339756221 27.7866714573789
"2009" 401.6 86.8662291352742 29.9608785951003
"2010" 401.8 85.1752959535157 32.6625141975474
"2011" 402 82.8416294522449 35.3812226318765
"2012" 402.2 80.1822629116631 38.9463973329789
"2013" 402.4 81.1351539391837 42.8376791157132
"2014" 402.6 82.5288253306637 46.6467536330739
"2015" 402.8 84.9700996529329 49.88795431217
"2016" 403 88.0935664005867 52.1995589285205
"2017" 403.2 91.3987096831476 55.5110412046045
"2018" 403.4 95.5860424947812 58.9585253232427
"2019" 403.6 99.4407236133082 59.1378881711744
"2020" 403.8 104.150693597997 59.4988153169806
"2021" 404 108.2026056815 61.1930698533588
"2022" 404.2 112.775125924234 63.3427344554777
"2023" 404.4 117.31719128728 64.2688842409335
"2024" 404.6 120.5171535203 62.6175678636316
"2025" 404.8 120.928693211942 59.580223582421
"2026" 405 120.626257757701 54.6629919550892
"2027" 405.2 120.711925674387 49.0099477027828
"2028" 405.4 119.164994975337 43.4300518253239
"2029" 405.6 116.920227510146 38.5852441147134
"2030" 405.8 114.209493508165 33.029370980803
"2031" 406 111.450550397682 28.0578563802588
"2032" 406.2 109.187930754087 23.7658966344927
"2033" 406.4 106.250609636524 19.2487957532951
"2034" 406.6 102.851024431247 15.9708418608637
"2035" 406.8 100.685933624051 12.6438076360869
"2036" 407 98.72560890195 12.8148754626033
"2037" 407.2 94.6357022595612 11.8224079776622
"2038" 407.4 89.595378770713 11.2764717426019
"2039" 407.6 85.4233472745052 11.5338623234842
"2040" 407.8 80.9212668729431 12.5313455299401
"2041" 408 76.613524551621 13.8993701875263
"2042" 408.2 72.5166769275367 16.3453375027263
"2043" 408.4 68.7926981154305 19.4906734535378
"2044" 408.6 63.6958715402191 22.1586906125139
"2045" 408.8 60.5963137370068 27.1337056846831
"2046" 409 59.7256003890142 32.8813119953735
"2047" 409.2 59.7631169102693 39.2657942329125
"2048" 409.4 61.8899734437251 45.0483093116413
"2049" 409.6 66.4866130009286 49.0695920138152
"2050" 409.8 71.9302698875939 53.1940420019459
"2051" 410 79.0767631594208 55.470399934725
"2052" 410.2 85.0178088245004 55.6340532279043
"2053" 410.4 90.5856863732526 54.4274348996222
"2054" 410.6 95.8499195918179 51.4333246269712
"2055" 410.8 99.5974574206265 51.1949576504166
"2056" 411 103.25305419931 52.0472980752532
"2057" 411.2 108.357388547309 51.1733284287982
"2058" 411.4 111.426638773054 47.6955438112776
"2059" 411.6 112.423600203284 43.7364166585789
"2060" 411.8 110.707954722089 40.9313467562463
"2061" 412 108.484903680197 37.0006321384353
"2062" 412.2 105.369813754412 32.7316258298863
"2063" 412.4 102.42773671299 28.3119681117702
"2064" 412.6 100.49850473575 25.0718225820835
"2065" 412.8 98.3715262094617 21.227949667872
"2066" 413 95.6746447042779 17.6549333930433
"2067" 413.2 91.0711565640746 15.1675829929131
"2068" 413.4 86.8859072990298 12.426802905691
"2069" 413.6 82.4018561587079 11.3933071276213
"2070" 413.8 76.703084747993 11.6240858642878
"2071" 414 71.8240891890034 13.5824087132679
"2072" 414.2 66.4827346474898 16.0498132226826
"2073" 414.4 61.7490491413267 20.3825916132016
"2074" 414.6 58.2131901113807 25.6004732273459
"2075" 414.8 56.3076489151972 32.1318560499107
"2076" 415 54.7778639692653 38.4399817159887
"2077" 415.2 53.4768255579961 45.0875754638294
"2078" 415.4 52.0463771747884 52.0767308954058
"2079" 415.6 50.1548666702449 58.8425417776724
"2080" 415.8 48.4626901370337 65.5399120202073
"2081" 416 48.8344567669678 72.9550450179811
"2082" 416.2 50.9127256607256 79.8370079037982
"2083" 416.4 53.4241762942358 86.4601391700536
"2084" 416.6 57.075482195942 92.1361290071842
"2085" 416.8 62.2551979296164 96.0617660849706
"2086" 417 67.7899403608453 98.2791387414936
"2087" 417.2 71.5621077489474 98.1470018323484
"2088" 417.4 75.5838069193276 95.2082590832187
"2089" 417.6 79.5953751314022 90.2561412938559
"2090" 417.8 82.6603251640124 84.7738174037667
"2091" 418 84.5461657885867 78.7824675971871
"2092" 418.2 85.6203404126796 72.4269159506316
"2093" 418.4 85.3268174988956 66.0534625144257
"2094" 418.6 84.2013801678796 59.9022529571744
"2095" 418.8 82.4115162159308 53.4792462884336
"2096" 419 79.8902024853367 47.741853182247
"2097" 419.2 78.4915131011767 42.3313264431916
"2098" 419.4 77.5857256967894 37.1481285996
"2099" 419.6 76.9623439739412 31.8749841629722
"2100" 419.8 77.3630838882623 26.9973556820039
"2101" 420 75.9405193297079 21.739811911312
"2102" 420.2 73.2737315187857 16.6152871715091
"2103" 420.4 71.1804004563999 11.8034014848631
"2104" 420.6 70.7273263247191 11.5924715119257
"2105" 420.8 68.4158284756946 12.8815581303789
"2106" 421 63.9345780876398 14.508911484177
"2107" 421.2 60.0800432235186 17.6088353385104
"2108" 421.4 56.0572715315578 20.9958937796526
"2109" 421.6 52.0148897217231 24.9682591713929
"2110" 421.8 48.4418981834491 27.5126121021147
"2111" 422 43.0800284437902 29.234380233213
"2112" 422.2 37.7147323354414 31.7718935634804
"2113" 422.4 33.2867142254906 35.1676324718953
"2114" 422.6 29.1027054745948 38.951025914309
"2115" 422.8 24.4653332032233 42.8544041183945
"2116" 423 20.261294034851 46.8570939427744
"2117" 423.2 16.7211330159367 50.8845683985316
"2118" 423.4 13.9126233732475 56.0692820407119
"2119" 423.6 11.1951201371193 61.2051546721098
"2120" 423.8 11.0392907950999 63.2981207213421
"2121" 424 10.8390641836979 65.4308549232149
"2122" 424.2 11.1852050422411 68.7258395013185
"2123" 424.4 11.5745867312256 73.6973185347705
"2124" 424.6 11.4103978789458 76.9111893618316
"2125" 424.8 11.2603275178503 79.4404793248748
"2126" 425 11.9896676050665 80.4630754574965
"2127" 425.2 14.7304711546492 80.7473451315691
"2128" 425.4 18.5602913094201 81.4117409119927
"2129" 425.6 23.9391718586004 81.9803176471679
"2130" 425.8 29.7163031546978 82.3176547324371
"2131" 426 35.2256344326451 80.9944689102204
"2132" 426.2 40.9094769530156 78.4798903033747
"2133" 426.4 45.9901117467598 75.1193419115739
"2134" 426.6 50.7484039138175 71.0623288166508
"2135" 426.8 55.1569371072256 66.4889339556871
"2136" 427 57.6362104536428 61.053739908601
"2137" 427.2 59.0492238898367 55.2362020380433
"2138" 427.4 59.5499941641999 47.9900396431263
"2139" 427.6 59.3621169091852 42.0144624955407
"2140" 427.8 57.5338916460671 36.2684536675866
"2141" 428 55.4791995494439 30.5597447555601
"2142" 428.2 55.0468806668822 26.2060089669043
"2143" 428.4 56.6170152476391 23.501644338213
"2144" 428.6 58.4030902069368 21.0063982079982
"2145" 428.8 59.3538259180708 19.3537078220039
"2146" 429 61.4851824269731 17.821158890177
"2147" 429.2 64.2461657864168 14.5428446481616
"2148" 429.4 64.9417488754914 10.6486424649718
"2149" 429.6 64.6791387003992 11.2817141372253
"2150" 429.8 63.1287345936368 11.0535194000716
"2151" 430 60.5604889464796 10.4808697818255
"2152" 430.2 56.8608923434731 8.79065219497249
"2153" 430.4 55.5651697173367 8.65527827638768
"2154" 430.6 55.4294273469796 11.136689568453
"2155" 430.8 53.1786294384995 14.800328925492
"2156" 431 51.0591263209034 18.6963179658649
"2157" 431.2 48.2114743492932 23.6723511856425
"2158" 431.4 45.4091149751739 28.558895073492
"2159" 431.6 43.8244479183002 33.9072807797291
"2160" 431.8 43.013735658267 39.7088441902013
"2161" 432 42.1525151658548 45.4884292858003
"2162" 432.2 42.1075705702256 52.1429393147427
"2163" 432.4 43.4110067099741 57.8801861130382
"2164" 432.6 45.7200259938804 63.3225645109131
"2165" 432.8 48.5161186996423 69.5676254548538
"2166" 433 51.9668551446171 74.8116864589774
"2167" 433.2 56.6842901485034 79.0867980212427
"2168" 433.4 62.6933111726525 82.4809948682368
"2169" 433.6 67.9810718593368 85.1697721352532
"2170" 433.8 73.2218585415421 86.7871918780869
"2171" 434 78.8092448938689 86.1060068609435
"2172" 434.2 83.1352134899122 82.6460885533957
"2173" 434.4 85.8436160448913 77.2204096616225
"2174" 434.6 88.2035588546276 72.1582301470679
"2175" 434.8 89.3626477395018 66.0238148226024
"2176" 435 89.5164248878175 60.0121128959681
"2177" 435.2 87.6531293636858 54.1590782978014
"2178" 435.4 84.6859005816014 49.0313584811022
"2179" 435.6 80.6647023494122 44.2619965168108
"2180" 435.8 76.1669078762785 40.0762276939714
"2181" 436 71.6930426028213 36.5424845968893
"2182" 436.2 67.6163499349428 33.3786845850255
"2183" 436.4 64.1691067058956 29.2178242243963
"2184" 436.6 61.5712040124305 25.6653077404441
"2185" 436.8 60.5942102090104 21.6918680321684
"2186" 437 60.6982317307157 18.9321088574526
"2187" 437.2 59.3907438245324 17.6238994007729
"2188" 437.4 55.4712176947075 17.5844582524967
"2189" 437.6 50.3969739981298 18.1482303424936
"2190" 437.8 45.7557244455502 20.3241477663619
"2191" 438 41.0853997077561 23.6924966109864
"2192" 438.2 37.065162352348 27.9076770476878
"2193" 438.4 33.354057458494 32.7214575258113
"2194" 438.6 30.5904676512088 37.8423720383409
"2195" 438.8 29.7071531134367 43.5678988080982
"2196" 439 29.0394816411067 49.8412104656416
"2197" 439.2 29.6981036220796 56.3461367861173
"2198" 439.4 31.8496970275443 62.5490634724335
"2199" 439.6 35.1769147582634 68.0487653568151
"2200" 439.8 39.6425896744439 71.6705132978191
"2201" 440 44.8068327422534 74.1078107346593
"2202" 440.2 50.3337099873084 76.0408230441882
"2203" 440.4 56.7856057077037 76.5233969520536
"2204" 440.6 62.4408265019854 74.8267459319018
"2205" 440.8 67.0331787737276 72.4882967592043
"2206" 441 71.4628225249458 67.7422863152225
"2207" 441.2 74.7376270007235 62.3507612873863
"2208" 441.4 76.0998769952542 56.5727747853564
"2209" 441.6 76.2734541921999 50.6975001745895
"2210" 441.8 75.5957057208831 45.1829586984254
"2211" 442 74.4203751441628 39.2795169519577
"2212" 442.2 73.703149208811 34.7970536680336
"2213" 442.4 75.345432400358 32.0714368145997
"2214" 442.6 76.6693299119965 31.2155712429099
"2215" 442.8 75.737051545618 29.9887460612566
"2216" 443 71.8380210519862 27.3661671402192
"2217" 443.2 67.2331751865303 24.1527592778251
"2218" 443.4 62.3185669726631 21.5591099377579
"2219" 443.6 57.3078707018793 19.8903894802592
"2220" 443.8 54.4025762394544 17.2232921021257
"2221" 444 53.0531557371643 14.5724088723557
"2222" 444.2 54.0103025659731 13.489758436177
"2223" 444.4 54.5166769256126 14.1990122814936
"2224" 444.6 52.9479193562228 15.3237061678341
"2225" 444.8 50.1647117212818 17.8854286565657
"2226" 445 46.2644218942779 21.2429516237963
"2227" 445.2 42.6774458190609 24.6936529352523
"2228" 445.4 38.7733809456064 29.2603450678563
"2229" 445.6 36.0914777541907 32.9275783669799
"2230" 445.8 31.7387347312077 36.5757417943735
"2231" 446 28.0353829873595 41.0894073852111
"2232" 446.2 25.7149938156841 45.5480953004842
"2233" 446.4 23.2697750368021 51.2807515326613
"2234" 446.6 21.9669562233076 57.4228557257675
"2235" 446.8 21.6394967628079 63.4811530785835
"2236" 447 21.8198701706078 70.2076387526503
"2237" 447.2 23.0863744914311 76.0840889754712
"2238" 447.4 26.3509435733822 79.6559538206498
"2239" 447.6 31.6407603775259 83.0040719082532
"2240" 447.8 38.0318225002152 85.4127831171456
"2241" 448 43.5777876072485 86.0843161710727
"2242" 448.2 49.730258790059 85.7714511728816
"2243" 448.4 55.3434571790867 84.0728627595482
"2244" 448.6 60.1226892294719 80.5078355575775
"2245" 448.8 64.4807286023939 75.7100446981173
"2246" 449 67.5707729025753 70.7135233263564
"2247" 449.2 69.7499913019782 65.1269918780467
"2248" 449.4 72.0819850494921 60.5396830084859
"2249" 449.6 73.5072323856151 54.6311378573326
"2250" 449.8 73.5956348542041 49.2138853662744
"2251" 450 74.0148202217117 43.7950850083816
"2252" 450.2 72.9727712919367 38.5159392692842
"2253" 450.4 68.4998458586104 34.4648059034842
"2254" 450.6 63.1824158031924 33.0989030352192
"2255" 450.8 58.2812372806176 31.4976150313732
"2256" 451 54.379686349551 29.1220109914173
"2257" 451.2 53.6647765323367 26.4714017786918
"2258" 451.4 54.2754646794266 24.0300287232046
"2259" 451.6 55.0431339990476 20.2920189906677
"2260" 451.8 54.9391578446309 18.1450261087728
"2261" 452 55.7753308460309 16.0182934983139
"2262" 452.2 55.6828131049796 11.2458845378816
"2263" 452.4 55.2074486472191 9.00412252090217
"2264" 452.6 56.4339208876224 10.1948829571316
"2265" 452.8 58.4804537309218 10.5797758635571
"2266" 453 62.0154362947736 8.87084978008788
"2267" 453.2 64.8272801918027 7.57959276296167
"2268" 453.4 67.2460022841486 7.88602199876029
"2269" 453.6 70.8651979871603 6.7514945339257
"2270" 453.8 74.0188924928225 5.34116656603158
"2271" 454 75.1867293524617 5.33063205135273
"2272" 454.2 77.7814969704425 5.09544288642966
"2273" 454.4 78.7276090074544 5.57497226527864
"2274" 454.6 79.3373608315186 6.91544919093461
"2275" 454.8 79.6330904661897 7.92426991636687
"2276" 455 80.4331719667653 8.89364290477443
"2277" 455.2 82.5853055477004 10.4400201486013
"2278" 455.4 85.058488281244 11.1490255980749
"2279" 455.6 88.4822831884277 11.5286609044195
"2280" 455.8 92.4365237674838 11.1765671430728
"2281" 456 95.0252206624782 10.4352492420372
"2282" 456.2 95.8611835956398 11.5865673276013
"2283" 456.4 96.7981667060552 12.5145692939325
"2284" 456.6 98.1887960955195 12.724391423622
"2285" 456.8 99.2518554054544 12.9975538391316
"2286" 457 99.0102694744201 13.2240322942427
"2287" 457.2 99.0751241624796 14.0804039526316
"2288" 457.4 99.2025000219594 14.6140171051221
"2289" 457.6 99.7912568839313 15.4025484473343
"2290" 457.8 100.411024751472 16.6523881649829
"2291" 458 101.324444850769 18.695991314247
"2292" 458.2 103.307474625162 21.3418694196316
"2293" 458.4 105.619414662253 24.6576555514927
"2294" 458.6 108.409796787796 27.7838807466856
"2295" 458.8 112.329555588535 29.8400194224712
"2296" 459 115.57456659311 32.2665170685938
"2297" 459.2 118.187649908765 34.124960507403
"2298" 459.4 118.597679959638 35.1410213084811
"2299" 459.6 118.618215181758 35.1909524501842
"2300" 459.8 118.26796414456 34.9571171702566
"2301" 460 117.606220089069 34.7182531746316
"2302" 460.2 117.511139284607 34.7767856131991
"2303" 460.4 116.801685501683 35.0930859062277
"2304" 460.6 115.95149522201 35.3826076147998
"2305" 460.8 115.108288989757 36.1552589723116
"2306" 461 113.939511324507 36.9788980841693
"2307" 461.2 113.26321836192 37.789867222076
"2308" 461.4 111.742213120654 38.6079412678746
"2309" 461.6 109.440393991123 40.1318853240199
"2310" 461.8 107.32335494843 42.229744506211
"2311" 462 104.674784878073 44.3805189467498
"2312" 462.2 101.942003024422 46.3584369157173
"2313" 462.4 99.8091384614478 48.9439311362982
"2314" 462.6 100.006474566557 51.9550297249802
"2315" 462.8 101.167501883748 54.4381502938185
"2316" 463 101.746405876717 57.1215821235873
"2317" 463.2 103.945606818542 60.4192024748367
"2318" 463.4 107.262417429285 62.8778472519678
"2319" 463.6 111.097013052469 64.122622420136
"2320" 463.8 114.11839529517 63.4208586341038
"2321" 464 116.650197385983 61.6502743733838
"2322" 464.2 120.117453940676 59.6010568331673
"2323" 464.4 122.579205637619 57.8321216606829
"2324" 464.6 122.965781345337 55.2605567983816
"2325" 464.8 123.044453536329 50.9240194842606
"2326" 465 121.925622162286 46.0038744267492
"2327" 465.2 120.539612712487 40.8490957290066
"2328" 465.4 118.545607566892 35.9461910484371
"2329" 465.6 115.827637820626 31.2752591605
"2330" 465.8 113.561271481106 27.1628012514777
"2331" 466 110.46770003858 23.194248946064
"2332" 466.2 108.559498552879 19.9488681741176
"2333" 466.4 106.495707075337 17.6838379437744
"2334" 466.6 103.526120715225 14.4018657785194
"2335" 466.8 102.581924353796 14.4350416686586
"2336" 467 101.931244184698 13.5319014441594
"2337" 467.2 101.036395743882 10.963383916216
"2338" 467.4 100.773013635224 11.8197590430938
"2339" 467.6 100.441597357408 11.8623811361137
"2340" 467.8 100.135492085539 12.102873038393
"2341" 468 99.6331761295034 12.3676606358538
"2342" 468.2 98.4452795640225 12.0712165151459
"2343" 468.4 96.6242202532534 11.7766934170482
"2344" 468.6 95.1531751581978 11.5112889774649
"2345" 468.8 93.5320445447191 11.4688242671316
"2346" 469 90.8522724811882 11.1553842517504
"2347" 469.2 87.8379854689407 11.5337826606613
"2348" 469.4 85.0108223640401 11.9259032096755
"2349" 469.6 81.5126887099497 14.3105352860509
"2350" 469.8 77.8996875616666 16.2395374718481
"2351" 470 75.588403366564 19.6958793406884
"2352" 470.2 74.3144096971821 22.925759337013
"2353" 470.4 73.7563802265176 27.257564970855
"2354" 470.6 74.0930030641473 32.2722858594316
"2355" 470.8 76.8373127881432 36.6332746277284
"2356" 471 79.522001305743 41.4024639855378
"2357" 471.2 82.3444245413939 46.303839431003
"2358" 471.4 87.034204827395 48.5065033919908
"2359" 471.6 91.6412575925845 50.7103072523655
"2360" 471.8 95.7219395572983 50.5383993464104
"2361" 472 98.4896469785294 49.0448335214022
"2362" 472.2 99.2819696792143 48.8785008173152
"2363" 472.4 100.968582223262 51.2878244001176
"2364" 472.6 102.879823826039 54.0683887481451
"2365" 472.8 105.531689441491 56.9682172180134
"2366" 473 107.659078207719 59.397265786962
"2367" 473.2 108.079368062837 62.4901737326316
"2368" 473.4 108.862863498758 65.2827871832368
"2369" 473.6 110.424278504328 68.5941097679592
"2370" 473.8 113.851742288779 71.6377487674457
"2371" 474 118.589118252609 73.3638418777134
"2372" 474.2 122.611041284137 73.4516078738924
"2373" 474.4 126.686488254082 72.6264199671033
"2374" 474.6 126.259796199337 72.3984687174956
"2375" 474.8 125.503158171976 72.5861586143816
"2376" 475 125.323173843872 71.9776241493369
"2377" 475.2 124.661516802721 70.6695302460675
"2378" 475.4 124.076959256566 69.4232194674206
"2379" 475.6 122.862843381149 67.4460329180512
"2380" 475.8 121.027498701197 63.9355613497718
"2381" 476 119.59643559031 59.9044171817937
"2382" 476.2 118.795188733931 56.1652272827127
"2383" 476.4 118.789401042018 53.387693965428
"2384" 476.6 118.872217313782 48.9489269845728
"2385" 476.8 118.25796365577 44.0394449897466
"2386" 477 117.614734837755 39.3391857445407
"2387" 477.2 116.337933875365 34.2050368183173
"2388" 477.4 114.954123760152 29.1598460904737
"2389" 477.6 113.545994585093 25.2497704651721
"2390" 477.8 112.719081627258 24.5156449441098
"2391" 478 111.557816355735 22.5323844845519
"2392" 478.2 110.193171097414 20.9559765179617
"2393" 478.4 109.263269966113 19.7092456048743
"2394" 478.6 108.270602597176 19.1280959356504
"2395" 478.8 107.223895118187 18.5844413131269
"2396" 479 106.50636348572 17.2593042308559
"2397" 479.2 106.694306723499 16.9484934424424
"2398" 479.4 106.571005673233 16.8890839917542
"2399" 479.6 106.186013371114 16.9361557225482
"2400" 479.8 105.490452362524 16.7878268862204
"2401" 480 104.372148452098 16.3419419662554
"2402" 480.2 102.915728294451 15.4089427473459
"2403" 480.4 101.067493086909 14.2263281390498
"2404" 480.6 100.521012987169 12.7481232742297
"2405" 480.8 99.609373224964 11.1341251411407
"2406" 481 98.6477870706145 11.0229448086316
"2407" 481.2 98.5454383380891 11.2122828748885
"2408" 481.4 97.315903042651 11.4087670339459
"2409" 481.6 95.6634659208367 11.4276085188669
"2410" 481.8 93.9307544874544 11.1915546878963
"2411" 482 90.5666113986668 11.4127708494916
"2412" 482.2 87.5749174271805 11.3692976022878
"2413" 482.4 83.7637698709325 10.6692228065997
"2414" 482.6 79.4873191301167 11.5923965742016
"2415" 482.8 75.5293002292315 12.1091473992632
"2416" 483 70.9938563665456 11.946902242258
"2417" 483.2 66.3225468978822 12.5092096702983
"2418" 483.4 61.07017965324 13.6078128215026
"2419" 483.6 56.2681108524335 15.9420020604703
"2420" 483.8 51.2676896739845 17.5938761791884
"2421" 484 47.5407594936743 17.9261142821941
"2422" 484.2 43.5602469145319 16.1404602661194
"2423" 484.4 40.2693221307514 16.1824071141316
"2424" 484.6 38.9602288342077 19.2172640735993
"2425" 484.8 36.1638829286549 23.1528928046429
"2426" 485 33.1590705556538 28.9528919533999
"2427" 485.2 32.1682359466623 35.2693068575618
"2428" 485.4 32.2832416531034 41.7079444954982
"2429" 485.6 34.6163673950282 47.6352049040039
"2430" 485.8 37.7136039476027 53.3842038795571
"2431" 486 42.2969700257004 58.3016091224801
"2432" 486.2 47.7679129266041 62.0196983775524
"2433" 486.4 53.6209213049906 64.8334907768912
"2434" 486.6 59.3450343275019 66.3903041468242
"2435" 486.8 65.2536557141978 67.8159561536038
"2436" 487 71.4112519571218 66.8180023885662
"2437" 487.2 76.7922030290349 64.0164996417825
"2438" 487.4 81.6365097364178 61.0475212761721
"2439" 487.6 85.9397874575867 56.9096030496594
"2440" 487.8 88.5102383691426 51.6381727093888
"2441" 488 87.570026709425 46.8544175954845
"2442" 488.2 85.9751507611911 41.4454053931656
"2443" 488.4 83.7336507431633 36.4536732244785
"2444" 488.6 81.6869378602458 31.4446100507528
"2445" 488.8 78.1632432414921 27.1154209100005
"2446" 489 73.773311921118 24.2599912328503
"2447" 489.2 69.7652210625739 20.3411031534254
"2448" 489.4 66.6872688222762 16.4159630209649
"2449" 489.6 65.3832010352104 12.3585716978526
"2450" 489.8 64.1751143514184 9.0925337419479
"2451" 490 62.6945235447004 7.41730485851037
"2452" 490.2 60.3221539214736 8.15054240229474
"2453" 490.4 56.7005945063494 9.07816858096069
"2454" 490.6 51.1835890256289 10.2886393119687
"2455" 490.8 46.0853013875112 11.1429323041083
"2456" 491 41.2631095452805 15.4244836044181
"2457" 491.2 37.727990892546 20.0486708572711
"2458" 491.4 34.1498500703701 25.4524533798982
"2459" 491.6 31.0500976308367 30.9986408148525
"2460" 491.8 28.249280055801 37.4572269911316
"2461" 492 26.372678275498 43.6892656898897
"2462" 492.2 24.4849248855429 50.0370690919924
"2463" 492.4 23.1378836971348 56.4254781308912
"2464" 492.6 22.3448350026252 62.8895053355739
"2465" 492.8 22.6309972565349 68.9416048194995
"2466" 493 23.5083520836978 75.5728432411594
"2467" 493.2 26.3924066974186 81.4904293070498
"2468" 493.4 31.1043945789796 85.8726840091227
"2469" 493.6 37.0396127035609 89.1594761223212
"2470" 493.8 43.7343583256276 90.6350116559225
"2471" 494 50.1001555290163 90.6244873040588
"2472" 494.2 56.5897295214237 88.7123169926403
"2473" 494.4 62.2693345644201 86.390728198576
"2474" 494.6 67.5756546465367 82.9288248588861
"2475" 494.8 72.1019839860957 77.8570907845066
"2476" 495 75.6839989025368 72.6453058894887
"2477" 495.2 77.9608509279939 66.788815695803
"2478" 495.4 78.5416542444425 60.3281483363335
"2479" 495.6 78.5138012076571 54.3431335297481
"2480" 495.8 78.1371867310102 48.0634383669377
"2481" 496 77.6651587978992 42.9829474232566
"2482" 496.2 78.508458273743 40.5345914681003
"2483" 496.4 76.1403544893677 38.09879434158
"2484" 496.6 70.9563541019578 35.1768720462316
"2485" 496.8 65.4472142793367 32.2181433537566
"2486" 497 61.1972440656095 29.5375585139649
"2487" 497.2 57.9132110748034 25.6308051632982
"2488" 497.4 56.1160702136626 22.8877757283956
"2489" 497.6 56.3424091772693 20.5388569759125
"2490" 497.8 54.8556895949367 17.2058066331649
"2491" 498 52.1529081762701 14.6112128317982
"2492" 498.2 50.4959813843251 15.7202330574804
"2493" 498.4 48.4281375336701 18.0815233262612
"2494" 498.6 44.5428892443367 21.9321288932649
"2495" 498.8 40.3663433127572 26.0974344234384
"2496" 499 37.307820904301 31.2604124760601
"2497" 499.2 35.5069721242296 37.6255692356673
"2498" 499.4 34.689763709065 43.6663061585664
"2499" 499.6 34.344739677307 49.5779586925623
"2500" 499.8 34.2367569399999 55.5572510245263
"2501" 500 34.6288754511872 61.8532030776316
"2502" 500.2 36.3911074298225 68.4085410756602
"2503" 500.4 39.2948803719137 73.5134408948335
"2504" 500.6 43.2959645931262 77.9283309235526
"2505" 500.8 48.5424323327679 81.7407125555766
"2506" 501 54.7117856078462 83.6195720072636
"2507" 501.2 60.4787989434178 83.7856521173613
"2508" 501.4 66.6762536101965 82.1481596853512
"2509" 501.6 71.5742226776423 78.2481199921594
"2510" 501.8 75.1409315887692 73.2050530751181
"2511" 502 78.0253306682807 67.6966647126596
"2512" 502.2 78.9326966882791 61.6474125583239
"2513" 502.4 78.0270719118073 55.4422807793669
"2514" 502.6 75.8583879242191 50.1853994325139
"2515" 502.8 72.6881001495306 45.0644765279887
"2516" 503 69.2291848752278 41.0602105079781
"2517" 503.2 64.5513146349796 37.1088430410499
"2518" 503.4 60.7250251529731 33.7608669780255
"2519" 503.6 56.8852277791755 29.4498894345671
"2520" 503.8 52.4664109474426 25.6762673825963
"2521" 504 50.7223700054491 22.7804211236203
"2522" 504.2 50.4542299280309 19.3410321856904
"2523" 504.4 50.832285737551 16.8830748346316
"2524" 504.6 51.940848428801 14.0758541622387
"2525" 504.8 51.8736013464747 13.3511823751833
"2526" 505 50.2486480600235 13.9100334882822
"2527" 505.2 46.9692051944879 15.4313742720734
"2528" 505.4 42.7288775677458 17.6286200330975
"2529" 505.6 38.0506157820926 20.3330856613641
"2530" 505.8 33.9266018608595 24.334183837552
"2531" 506 31.1702374298885 28.9635527742868
"2532" 506.2 29.1585434839065 34.1138717159339
"2533" 506.4 27.462812223596 39.2950052883353
"2534" 506.6 26.2740545384247 44.8355870728404
"2535" 506.8 25.1007034557551 50.7816131416418
"2536" 507 24.8244095567767 56.5102932234916
"2537" 507.2 25.2881054939168 62.7933717644116
"2538" 507.4 26.4104508347307 68.5742085949346
"2539" 507.6 28.7370965561205 74.0554949766586
"2540" 507.8 32.5198512592358 79.3599616854206
"2541" 508 37.0406163284178 83.4379005705775
"2542" 508.2 42.7578770741403 86.2070936029976
"2543" 508.4 48.5536238138225 87.299270786803
"2544" 508.6 54.7065992248278 86.9509843322298
"2545" 508.8 60.4267210106004 85.8507829726407
"2546" 509 66.0120040296451 84.4376822452858
"2547" 509.2 70.843613795233 80.5693238518108
"2548" 509.4 72.8536115030394 75.5188059408478
"2549" 509.6 74.888793878832 70.0219052532484
"2550" 509.8 76.1853582955503 64.4394276205539
"2551" 510 75.8660709368934 57.9446986048893
"2552" 510.2 74.6945644183853 52.4990107208063
"2553" 510.4 71.9346349363662 47.6187823814845
"2554" 510.6 69.6280792863367 42.4765557525316
"2555" 510.8 66.2849386221122 37.7016157322336
"2556" 511 62.1738839770102 34.534961618805
"2557" 511.2 58.1702030720558 30.7031909560361
"2558" 511.4 54.1846542082333 26.9340324804247
"2559" 511.6 51.8464457803254 23.2484384028929
"2560" 511.8 51.6422152140153 20.8641414283816
"2561" 512 52.1131613907014 19.6422818366433
"2562" 512.2 50.2613451010186 17.837083156552
"2563" 512.4 46.1427551349647 18.2177505559223
"2564" 512.6 41.3597306594617 19.3975164952441
"2565" 512.8 35.9096744896225 21.9560911226673
"2566" 513 31.2102431239547 25.5802292161597
"2567" 513.2 27.1418977329889 30.0240563910446
"2568" 513.4 23.2952673759174 34.7018152222445
"2569" 513.6 19.8688046668469 39.5813291345397
"2570" 513.8 16.9129822327082 45.768784080803
"2571" 514 15.0222861173459 51.4886970803105
"2572" 514.2 14.0749639107692 57.5562334698478
"2573" 514.4 13.8947300607913 63.1769439115679
"2574" 514.6 16.3466851735589 68.8634190084927
"2575" 514.8 21.1816273058724 73.8271139440334
"2576" 515 26.6234019457771 77.0949174113105
"2577" 515.2 32.4346698084796 78.712906357403
"2578" 515.4 38.796791304964 78.6066894325952
"2579" 515.6 44.0312449252983 77.2580933800931
"2580" 515.8 49.5115536080276 74.4825939735861
"2581" 516 53.7569168079731 69.8674520459952
"2582" 516.2 57.0492862999082 64.750509599803
"2583" 516.4 59.2417719782179 58.7276322200276
"2584" 516.6 60.1792426331755 53.0260226457606
"2585" 516.8 60.2477385251767 47.0092389335116
"2586" 517 58.9581633830555 41.1078650576003
"2587" 517.2 57.6344867410034 35.7713779908982
"2588" 517.4 55.757444792525 30.4512991633728
"2589" 517.6 53.6426789371623 25.1859132562013
"2590" 517.8 53.5308851943027 21.5069027256998
"2591" 518 55.368423128772 18.1944850066904
"2592" 518.2 55.8359757461993 15.7333428023566
"2593" 518.4 53.6780350894414 13.6004539707246
"2594" 518.6 50.3334990668662 12.277402310361
"2595" 518.8 48.1493172204163 13.8849697743929
"2596" 519 45.030284202372 16.1936477727492
"2597" 519.2 40.8889514386322 19.3093539659498
"2598" 519.4 36.8340001833014 22.7806737226904
"2599" 519.6 33.5628397310034 27.6691112592983
"2600" 519.8 31.2754931016158 33.1717476773758
"2601" 520 30.216160386125 38.9986959762316
"2602" 520.2 30.542630000117 44.8271874598074
"2603" 520.4 31.1470564668061 50.4735273350397
"2604" 520.6 33.6038640918225 55.5126151861459
"2605" 520.8 36.4792601221014 60.5530335641904
"2606" 521 40.7942705303956 65.2328944353375
"2607" 521.2 45.5303832731779 69.5754304950708
"2608" 521.4 51.3385545040312 72.1721276886316
"2609" 521.6 56.4922774206732 73.1365131662951
"2610" 521.8 62.0480204314499 73.506160569858
"2611" 522 68.1984256976212 72.7261168454573
"2612" 522.2 72.6088811894756 70.5443137925205
"2613" 522.4 76.6647645107955 66.9828621689986
"2614" 522.6 80.228437602667 62.3581045876499
"2615" 522.8 82.0610362389714 57.248640208122
"2616" 523 82.6697674670337 51.8083688696922
"2617" 523.2 81.7713997795792 46.291816954571
"2618" 523.4 78.8621802671653 42.6166892966316
"2619" 523.6 76.5237917004796 38.7155690197846
"2620" 523.8 74.6727593774277 35.4440136785104
"2621" 524 74.0662892038055 31.1989903057566
"2622" 524.2 72.6807108656104 27.4929944606526
"2623" 524.4 71.3834940221718 23.2921816313326
"2624" 524.6 68.9299756673571 18.8147858414275
"2625" 524.8 66.1030362412191 15.0695819109845
"2626" 525 63.1437073884277 11.3394999220255
"2627" 525.2 59.9912467482077 9.80653633198642
"2628" 525.4 57.1763726350541 11.7249972479468
"2629" 525.6 52.6721005627603 13.8376057264904
"2630" 525.8 48.1121334561643 17.4058300618385
"2631" 526 44.5299320180754 21.6024483239498
"2632" 526.2 40.7007899790106 26.090070237012
"2633" 526.4 36.8687172141233 30.3295969314181
"2634" 526.6 32.3803728603367 33.1085908605845
"2635" 526.8 28.3057663970142 36.3825958538251
"2636" 527 23.9054279331878 39.979359733589
"2637" 527.2 20.127540760614 44.2917329200771
"2638" 527.4 16.8291179744863 48.8018529465848
"2639" 527.6 14.1331741524719 52.6154070378208
"2640" 527.8 12.1916913850935 54.9670338343883
"2641" 528 11.0247044438992 57.5434141279977
"2642" 528.2 11.952002154553 59.8080108123883
"2643" 528.4 14.6687083761367 63.4931129821407
"2644" 528.6 18.8461181228004 67.492130567077
"2645" 528.8 24.6408954821332 70.9139697222953
"2646" 529 30.7596601818084 72.7490067724052
"2647" 529.2 36.4370537582179 74.0565517650078
"2648" 529.4 42.8325353778367 73.3407238518431
"2649" 529.6 48.2915079582779 72.063467988661
"2650" 529.8 53.9889612521309 69.9464772823375
"2651" 530 58.6377680444863 65.7393193728091
"2652" 530.2 62.6599709413367 61.5838554863744
"2653" 530.4 65.9800347984956 56.5026495756316
"2654" 530.6 67.9497122358219 50.6374742375128
"2655" 530.8 68.8058683573163 45.1268736533765
"2656" 531 69.3240163767368 39.4530683767982
"2657" 531.2 69.6238087398536 33.9968302305417
"2658" 531.4 67.7861597377983 28.250551139247
"2659" 531.6 65.8547212715842 23.0360800277759
"2660" 531.8 63.9307780847755 18.2571115332744
"2661" 532 63.2799573704857 15.027728394855
"2662" 532.2 64.1846542093023 13.6103635382523
"2663" 532.4 64.3716726044218 13.5193276735465
"2664" 532.6 63.382787156263 14.4505174279579
"2665" 532.8 60.1465476966593 16.0077538700187
"2666" 533 55.7983997900413 17.3636981470407
"2667" 533.2 51.2367447689132 20.0424492834316
"2668" 533.4 46.2828047826034 22.7049866213316
"2669" 533.6 41.1221815113367 25.4675974211738
"2670" 533.8 36.9705533225675 27.6625782269393
"2671" 534 32.200550709498 30.5306848040187
"2672" 534.2 27.8369040961988 34.1427831345971
"2673" 534.4 23.2059215055176 38.1782235623231
"2674" 534.6 19.3297519383961 41.2834655692355
"2675" 534.8 15.2251730213756 44.142945196185
"2676" 535 12.8379962745867 45.5042895992982
"2677" 535.2 12.5932486674276 44.5970889694498
"2678" 535.4 12.9218371503956 43.811945996308
"2679" 535.6 13.6413443027913 42.5819454427225
"2680" 535.8 13.7900559976603 42.8827182172492
"2681" 536 15.3300452045167 42.1173043031116
"2682" 536.2 15.6049020714841 41.9032821630316
"2683" 536.4 15.6098927947697 41.6999768900543
"2684" 536.6 15.4918281718216 41.4624212612073
"2685" 536.8 15.6604984798556 41.6588296512825
"2686" 537 16.6625375593992 42.6644620957566
"2687" 537.2 17.6631011018625 44.5092144798378
"2688" 537.4 18.6294146254782 47.4708864203014
"2689" 537.6 20.0421597479122 50.3156214021599
"2690" 537.8 22.8968573546086 53.541663657049
"2691" 538 26.9704685224769 56.2847698936409
"2692" 538.2 31.1122258695771 57.9836063485066
"2693" 538.4 36.0747372119767 58.8072094054216
"2694" 538.6 41.7188641027561 58.8573862550832
"2695" 538.8 47.1799296845532 57.8816582101677
"2696" 539 51.7681841337067 55.7459284374916
"2697" 539.2 56.3367293504468 53.3572884812416
"2698" 539.4 61.1505157829653 51.0319816072602
"2699" 539.6 65.0991048734863 47.4838594604447
"2700" 539.8 68.2642677065132 43.3773071964257
"2701" 540 69.6439158962117 38.9700322967566
"2702" 540.2 72.1445999460525 34.9515855829895
"2703" 540.4 74.0745906525303 29.5320791965025
"2704" 540.6 74.3038383519305 25.3348792131628
"2705" 540.8 72.7900100749963 21.2890144078337
"2706" 541 71.0661087685945 17.8588876112604
"2707" 541.2 69.5240577646315 16.5545320757368
"2708" 541.4 70.06537406224 14.4132724884703
"2709" 541.6 71.2333050191984 12.9053963826635
"2710" 541.8 72.775605498993 13.8136724908503
"2711" 542 74.7262494653271 14.6573523728335
"2712" 542.2 77.748300999743 14.5501698106941
"2713" 542.4 80.3511489174431 14.6211513810252
"2714" 542.6 82.0508669108911 15.7296040615555
"2715" 542.8 84.0710674923367 15.9203954735697
"2716" 543 84.5511668232841 14.7361484795684
"2717" 543.2 85.0022601529867 13.3924756452316
"2718" 543.4 85.514635392481 11.4896483077758
"2719" 543.6 85.4393505855367 11.5962183981316
"2720" 543.8 84.9387217545792 13.4858980079649
"2721" 544 85.4250976366492 14.9642007364441
"2722" 544.2 85.1133449917388 15.8967553255491
"2723" 544.4 84.893875091117 17.6040416199613
"2724" 544.6 85.533794368064 19.6818852884195
"2725" 544.8 87.0812902973767 21.9457176005716
"2726" 545 88.8980661822367 24.2044155432016
"2727" 545.2 91.5795597498061 26.3063407082948
"2728" 545.4 94.521310420761 27.7154363978437
"2729" 545.6 98.0215048116122 28.361546025754
"2730" 545.8 101.868980590318 28.0925334190643
"2731" 546 105.495311417573 26.5878635876976
"2732" 546.2 106.394352772137 25.5167570841173
"2733" 546.4 105.897365458673 26.6621510489187
"2734" 546.6 105.572658956908 27.5587030124316
"2735" 546.8 105.340710828919 28.1395213028937
"2736" 547 104.760398550852 28.105339647268
"2737" 547.2 103.905686672687 29.1234181430852
"2738" 547.4 102.678917394305 30.6630968362737
"2739" 547.6 100.980766052467 32.5742099499016
"2740" 547.8 98.8549509706975 34.8206938160543
"2741" 548 96.7491360869209 37.026483468988
"2742" 548.2 94.9071870002755 39.386338117703
"2743" 548.4 94.4107577601122 42.7869814513356
"2744" 548.6 95.0067954044357 46.5923952462553
"2745" 548.8 96.0539103388458 50.9540561063498
"2746" 549 98.8530447529584 54.2439860638478
"2747" 549.2 99.8745240905891 57.1920066022577
"2748" 549.4 101.975853013715 59.8286693201181
"2749" 549.6 104.531967450837 60.0378367108816
"2750" 549.8 107.139443865931 59.5979826504694
"2751" 550 110.147767022163 57.6624900552577
"2752" 550.2 111.436729356337 54.3898299313108
"2753" 550.4 111.583967026526 50.4979099955235
"2754" 550.6 110.723248406179 46.5156202006579
"2755" 550.8 109.262405622148 42.3584579500099
"2756" 551 108.327324126022 38.3435261596602
"2757" 551.2 107.613802483211 33.6941527817384
"2758" 551.4 105.760649333969 29.3352502241693
"2759" 551.6 103.20531201788 25.3202061391459
"2760" 551.8 99.9236677307057 21.4717372230782
"2761" 552 97.2093626847887 17.3914264150643
"2762" 552.2 94.6767233055483 13.96280937017
"2763" 552.4 92.5330000560913 11.5128331487498
"2764" 552.6 88.777335321072 8.94342296436687
"2765" 552.8 84.8591204461166 6.55246268867745
"2766" 553 81.893918018259 4.76702719117526
"2767" 553.2 81.0751535301014 4.64574448621981
"2768" 553.4 80.0473503833271 4.27963047060273
"2769" 553.6 79.713078460327 4.10284613926264
"2770" 553.8 79.4087695451368 4.66779758788872
"2771" 554 78.9380467246048 5.45962997444601
"2772" 554.2 77.8695803437347 6.58884908576423
"2773" 554.4 76.4098745739838 8.58372188860216
"2774" 554.6 73.8495352157348 11.2381543114859
"2775" 554.8 71.1561505412143 14.0258064679173
"2776" 555 68.816453030243 18.1371108116628
"2777" 555.2 67.8094234426271 22.6692340748897
"2778" 555.4 67.8771552282468 28.7021011230248
"2779" 555.6 70.2411093460142 33.4525308408251
"2780" 555.8 73.1160926113055 38.1857621777878
"2781" 556 77.6446358442857 42.2293071431826
"2782" 556.2 82.8865505750843 44.2653919822918
"2783" 556.4 87.9382753717154 45.4267811959714
"2784" 556.6 92.6672385347666 43.7941920588652
"2785" 556.8 94.7697166506635 41.4650968055128
"2786" 557 95.3505729014882 38.362497406874
"2787" 557.2 95.406121010368 34.0573961200691
"2788" 557.4 94.0408225090291 29.5771650226412
"2789" 557.6 92.0261133647468 25.8592653048916
"2790" 557.8 89.0568049071015 22.3385411503963
"2791" 558 85.9714606773368 18.6202675300861
"2792" 558.2 82.9793522584006 15.0643203260997
"2793" 558.4 80.4975446372439 10.7589631557347
"2794" 558.6 79.781608589051 7.73539626476423
"2795" 558.8 80.0259448556939 6.0350745979479
"2796" 559 80.8220081760464 6.67510640224449
"2797" 559.2 80.5406463383471 7.75272433244601
"2798" 559.4 81.1032194119325 8.99819127975923
"2799" 559.6 82.1104638301882 8.74120240289891
"2800" 559.8 81.6677419694883 9.21626440535885
"2801" 560 80.4847809471783 9.9293734068791
"2802" 560.2 78.7859740241578 10.9706461653789
"2803" 560.4 76.3630727339768 11.9745789672016
"2804" 560.6 72.3717719471805 12.7547087769128
"2805" 560.8 68.9679427062841 14.1809782665789
"2806" 561 65.0596093326932 16.1313233289286
"2807" 561.2 60.686229247442 18.6987764490947
"2808" 561.4 56.5897295214237 22.185163178099
"2809" 561.6 52.5021830544544 25.9145693452904
"2810" 561.8 48.0269434168367 28.3803951573816
"2811" 562 44.2021290870264 29.5785589239419
"2812" 562.2 39.7300862625657 29.0039357082099
"2813" 562.4 35.7736050292163 27.8619931363545
"2814" 562.6 31.2123263173611 25.8581467222779
"2815" 562.8 28.0698339654191 24.0666050685492
"2816" 563 28.5936634768923 22.8281342812982
"2817" 563.2 30.1624456241722 21.0419288074037
"2818" 563.4 32.8955905682701 19.0530215326649
"2819" 563.6 35.6131765480783 16.901682966126
"2820" 563.8 39.0835779128822 13.6417627970293
"2821" 564 40.6945930447117 10.432299292177
"2822" 564.2 42.1182496634747 9.88079053070054
"2823" 564.4 44.8076631262918 9.90216273477764
"2824" 564.6 48.0490079069997 9.52856871015967
"2825" 564.8 52.4065851822678 7.90837795073503
"2826" 565 55.6285161568367 4.77608259923872
"2827" 565.2 55.977303179144 4.83435280631833
"2828" 565.4 56.508659039772 5.59595482803158
"2829" 565.6 57.2167018900153 6.02727495727443
"2830" 565.8 58.8759751938548 6.76368319989664
"2831" 566 61.4134764866593 7.1353690690832
"2832" 566.2 64.8908105014605 7.18536077995117
"2833" 566.4 68.7663168321486 6.75839474020583
"2834" 566.6 72.2591090745018 5.1937356882141
"2835" 566.8 73.447138667731 4.77940744606427
"2836" 567 74.2730403132525 5.67641427918947
"2837" 567.2 75.0772066925894 6.85514523865263
"2838" 567.4 76.0670585484544 7.92801680257276
"2839" 567.6 77.6774674501288 9.18392854132465
"2840" 567.8 79.1414475704467 10.8318536121316
"2841" 568 81.8712184115186 12.9956236250255
"2842" 568.2 85.1162837440867 14.7571852735691
"2843" 568.4 88.2440958264089 15.2111910329512
"2844" 568.6 91.5244095639067 14.6116374789016
"2845" 568.8 94.8800385262041 13.8074165290601
"2846" 569 96.3365958433741 13.1767390420802
"2847" 569.2 98.3946024124225 12.8355813011459
"2848" 569.4 99.2491134397047 13.8460468248486
"2849" 569.6 98.6780111888073 13.7281966492786
"2850" 569.8 98.0780831441309 14.1478479043375
"2851" 570 97.8096897838964 14.2031230696499
"2852" 570.2 97.5100743930537 14.5419072196504
"2853" 570.4 97.4322934237983 14.82271975442
"2854" 570.6 97.2044778203566 15.0491038794435
"2855" 570.8 97.2520470201426 15.5646074205927
"2856" 571 97.2295306751423 15.5312815556871
"2857" 571.2 97.2520470201426 16.2176569464957
"2858" 571.4 97.3295387810843 16.9894427498355
"2859" 571.6 97.4849748604216 17.516439995358
"2860" 571.8 97.5423082552852 18.9069341735079
"2861" 572 98.4090815985939 21.0579624991173
"2862" 572.2 99.1145799447968 23.6502510733516
"2863" 572.4 100.918783997818 26.9790597163816
"2864" 572.6 103.057071104742 31.3507215231033
"2865" 572.8 106.595909625091 35.3401681596043
"2866" 573 110.737656148997 38.1305959692744
"2867" 573.2 113.241214847888 38.6758054311176
"2868" 573.4 116.531934480648 38.8213056579712
"2869" 573.6 119.176835431318 38.2579050574633
"2870" 573.8 119.875882796392 38.1437398081871
"2871" 574 119.713997451003 38.617929073576
"2872" 574.2 119.862936996256 39.2259580063548
"2873" 574.4 119.596852441145 39.4539915226751
"2874" 574.6 119.235942987577 39.0980633984116
"2875" 574.8 119.191728335126 38.3752828617784
"2876" 575 119.139207929169 37.9042338313218
"2877" 575.2 118.921881612931 37.0423352942262
"2878" 575.4 118.988291749363 36.9308880814737
"2879" 575.6 119.017570534319 37.1815924167861
"2880" 575.8 118.876852763806 37.2244226720917
"2881" 576 118.481520233363 36.9912326698421
"2882" 576.2 118.829084497988 36.590596274283
"2883" 576.4 118.939151147554 36.3267425503881
"2884" 576.6 118.519087529721 35.8477386396584
"2885" 576.8 118.169550926051 34.8820456287744
"2886" 577 118.189912281605 34.8752209431851
"2887" 577.2 117.885182163744 34.5886998210723
"2888" 577.4 117.65589218654 33.964034823844
"2889" 577.6 117.264601790337 32.954850203421
"2890" 577.8 116.27379850585 31.8665845499393
"2891" 578 114.572378111587 30.3160782034094
"2892" 578.2 113.496619826506 29.3574626442476
"2893" 578.4 112.533999856198 28.9622540035359
"2894" 578.6 111.285342102616 27.955568118835
"2895" 578.8 108.966218215837 26.7026599500155
"2896" 579 106.090289862537 24.3592904081744
"2897" 579.2 103.247442427642 22.2230121590482
"2898" 579.4 100.123173666197 18.7523158222017
"2899" 579.6 96.3878732240298 16.248626835691
"2900" 579.8 92.8387067303173 13.3234601839714
"2901" 580 89.0642574293956 11.4575836085139
"2902" 580.2 84.3571060542027 10.6210622922811
"2903" 580.4 79.9247550887004 9.43630881344976
"2904" 580.6 75.462101860094 8.68532434659274
"2905" 580.8 71.1194748076085 7.99456475975114
"2906" 581 66.691471712042 8.29939238693684
"2907" 581.2 62.3439348585565 7.75549533880741
"2908" 581.4 58.3932817259819 8.91888690308319
"2909" 581.6 53.1565318433251 11.360687388492
"2910" 581.8 48.320779310903 13.4679912024027
"2911" 582 43.3414912538195 16.2461041796316
"2912" 582.2 38.2758148298034 19.9490269206982
"2913" 582.4 33.8024648392244 23.3386650684518
"2914" 582.6 29.0184868211582 24.6359176640601
"2915" 582.8 23.4015259195948 27.5513059338574
"2916" 583 19.2410952479174 30.3416483515671
"2917" 583.2 18.2312598891305 30.9003692693017
"2918" 583.4 18.6140081619631 30.6948385318404
"2919" 583.6 19.8516831553246 32.5556601215584
"2920" 583.8 21.617236912564 36.2904125640179
"2921" 584 23.9620353897623 41.2519457868763
"2922" 584.2 27.4863706169037 46.1049244712295
"2923" 584.4 31.3361164031246 49.924479902177
"2924" 584.6 35.6718538567567 53.6553907477816
"2925" 584.8 40.8501252237999 56.7802346821263
"2926" 585 45.9041913013469 59.2247241706724
"2927" 585.2 51.9623409707742 61.3237212206628
"2928" 585.4 57.8798486166667 61.8340939579816
"2929" 585.6 64.5902445223273 61.3412228907825
"2930" 585.8 71.0325603449653 60.6120202584602
"2931" 586 76.9077836310394 57.9762897936856
"2932" 586.2 80.6865577247653 53.2959573067459
"2933" 586.4 81.8062690161924 47.4721130317553
"2934" 586.6 81.2476261889082 41.3833461162909
"2935" 586.8 81.517414149993 37.2820600610066
"2936" 587 82.5323025250649 36.4510607234762
"2937" 587.2 81.8579012623055 34.8695337051941
"2938" 587.4 79.7583384684184 31.1031197224785
"2939" 587.6 77.0551261215918 26.3531385523357
"2940" 587.8 75.0810442212551 22.8316007882642
"2941" 588 73.926202596241 20.4392684489294
"2942" 588.2 70.9328853288213 17.2481837873945
"2943" 588.4 67.653997386 13.1405472514785
"2944" 588.6 67.1210959533973 10.2585800226316
"2945" 588.8 67.688902566949 10.6836604393357
"2946" 589 68.1003122160426 7.87181350948452
"2947" 589.2 68.4878433753367 8.59847525303783
"2948" 589.4 66.9444937584277 9.82621206287401
"2949" 589.6 64.1489258658219 11.1137604267702
"2950" 589.8 61.5894161137867 13.4841994195516
"2951" 590 59.1875518291531 15.8782211278663
"2952" 590.2 56.4244779401193 18.924150368262
"2953" 590.4 53.8590389468034 22.1996565683649
"2954" 590.6 50.3979101524082 26.2510932535244
"2955" 590.8 47.6984258352437 31.1719560860967
"2956" 591 45.4614126170867 36.2788312793816
"2957" 591.2 43.6747550848254 42.153437911177
"2958" 591.4 43.1898092966167 47.8908063200316
"2959" 591.6 43.4335899665809 54.1162316100386
"2960" 591.8 45.2830423795473 60.1032100149474
"2961" 592 48.2084553300194 65.2928446146316
"2962" 592.2 52.7145799398367 69.9172515699316
"2963" 592.4 57.6050413012358 73.1889432296408
"2964" 592.6 63.1523998672613 75.2656417753674
"2965" 592.8 68.8993046520891 77.1264737556866
"2966" 593 75.0541543040796 77.3734480657459
"2967" 593.2 79.3043932099606 74.8929858259527
"2968" 593.4 81.7373136184208 71.6077835942951
"2969" 593.6 82.0005438698225 67.502222829403
"2970" 593.8 81.9012981859678 61.8865976556607
"2971" 594 79.7647396342882 56.907095020651
"2972" 594.2 77.2081381412235 52.5149729090467
"2973" 594.4 75.2427062804358 48.1249088023445
"2974" 594.6 72.6760885500455 43.5492638090005
"2975" 594.8 69.2103691011189 39.3157938428989
"2976" 595 65.551235801042 35.9130760243263
"2977" 595.2 62.6181753523883 31.7080743266728
"2978" 595.4 59.8552062477303 27.749523157589
"2979" 595.6 56.4589810175346 24.0339453966975
"2980" 595.8 52.8704548864716 22.9221292019237
"2981" 596 50.8432515917838 23.590001143161
"2982" 596.2 52.1960776017071 23.6632735845205
"2983" 596.4 51.7464972938308 23.6394600410786
"2984" 596.6 51.6048441663738 23.5594709592612
"2985" 596.8 51.6624110300928 23.6396245385218
"2986" 597 51.5001823435684 23.5836954078389
"2987" 597.2 51.6078803791603 23.5810086162669
"2988" 597.4 51.4942069668187 23.5704992776075
"2989" 597.6 51.4080596251492 23.6158546579816
"2990" 597.8 51.331382368476 23.5914240113404
"2991" 598 51.3497521069731 23.6151101468264
"2992" 598.2 51.3250716759991 23.6101467391251
"2993" 598.4 51.331382368476 23.5914240113404
"2994" 598.6 51.2750321021993 23.6158546579816
"2995" 598.8 51.3209582708367 23.600665357747
"2996" 599 51.3130399658992 23.6206319378941
"2997" 599.2 51.2370242384992 23.6684047370191
"2998" 599.4 51.3186121064108 23.8897520396316
"2999" 599.6 51.2278017421603 24.129552756808
"3000" 599.8 51.2322732555367 24.1475378105963
"3001" 600 51.1027649792256 24.2294697222982
"3002" 600.2 51.0136107310404 24.2436246257427
"3003" 600.4 51.0652263484108 24.2766527337797
"3004" 600.6 51.1262266234849 24.253061228039
"3005" 600.8 51.121534294633 24.1539769039279
"3006" 601 51.1249569345014 23.9856723265022
"3007" 601.2 51.0773181189137 23.7231597144777
"3008" 601.4 50.9554980429521 23.409574161247
"3009" 601.6 50.9311340277598 23.0518906395931
"3010" 601.8 50.4083003091516 22.2855296492612
"3011" 602 49.2603358565132 20.4650980474551
"3012" 602.2 46.6768247243608 18.247573418475
"3013" 602.4 43.3099512267514 17.221756792656
"3014" 602.6 41.9101494173123 17.2590428797779
"3015" 602.8 38.9699862293242 17.8592323634191
"3016" 603 35.4555545597004 19.0531180433702
"3017" 603.2 31.9873369970754 20.3473266014839
"3018" 603.4 30.0822229621972 20.8796953629804
"3019" 603.6 29.2101715017231 22.0237175525975
"3020" 603.8 27.514530969073 24.9033053456096
"3021" 604 25.4770841278484 29.7632140095734
"3022" 604.2 24.6849535432997 34.3360707816316
"3023" 604.4 25.1027307768708 39.1133506941316
"3024" 604.6 25.5980807378701 44.4936294933649
"3025" 604.8 27.4833596846736 50.0015259220737
"3026" 605 31.2831647195631 54.1266288493391
"3027" 605.2 34.7567868625503 57.7976171014277
"3028" 605.4 39.7136547977485 61.6770994259551
"3029" 605.6 44.7709364265367 64.6393127226016
"3030" 605.8 49.4913640476309 66.8103335280139
"3031" 606 54.8744498866348 68.8170072577758
"3032" 606.2 60.8088472092812 70.3567613218816
"3033" 606.4 66.1566944017368 71.0401398388887
"3034" 606.6 71.8974808567736 71.812208347651
"3035" 606.8 78.0177049801166 70.6994982844114
"3036" 607 82.6855080974549 68.562241267477
"3037" 607.2 86.0277686235589 65.5582490542149
"3038" 607.4 86.6479309119973 60.359536110494
"3039" 607.6 86.6744018124335 54.8629638250187
"3040" 607.8 84.8419817088933 48.9707720381127
"3041" 608 82.7545064404605 43.7881899652089
"3042" 608.2 80.300386360911 38.3054700911068
"3043" 608.4 76.6153835220943 33.6836584137831
"3044" 608.6 71.6782004192458 29.5607210832376
"3045" 608.8 65.9048599851122 26.2205446608867
"3046" 609 61.6856112739759 23.4931228895079
"3047" 609.2 59.4342848310671 21.0885125523619
"3048" 609.4 59.7840425880367 21.2442005858649
"3049" 609.6 58.0399999332572 22.7185946307793
"3050" 609.8 54.8434473616851 25.9581174249687
"3051" 610 51.83067613286 30.2298320475386
"3052" 610.2 49.7790314081838 36.0221695742786
"3053" 610.4 48.8209836701042 41.3042334819107
"3054" 610.6 48.3349381744057 46.7372304993212
"3055" 610.8 49.018921703475 52.6686283352167
"3056" 611 50.6939577982347 57.5088032225091
"3057" 611.2 52.8539421067368 62.6539661867744
"3058" 611.4 56.3042115115034 67.3665379692427
"3059" 611.6 60.4249786143624 71.1137764464778
"3060" 611.8 64.8524615973645 74.6527745172705
"3061" 612 70.7331227309478 77.1475762493538
"3062" 612.2 75.8394544892016 76.8684951125235
"3063" 612.4 80.377394192764 75.212214905677
"3064" 612.6 83.3736754978413 71.2289436178334
"3065" 612.8 84.9377888701685 66.8358613788933
"3066" 613 85.1367781803956 61.3248921226022
"3067" 613.2 84.4701500611867 54.6949268567416
"3068" 613.4 82.8054056311267 49.0462710882016
"3069" 613.6 81.2184773009578 43.5164941587474
"3070" 613.8 79.0993317861246 37.8992460214195
"3071" 614 74.5771032228525 34.9354936927579
"3072" 614.2 69.1711762439857 33.222049763738
"3073" 614.4 64.8587054220464 31.3772393519542
"3074" 614.6 61.7232114723671 27.7270176824801
"3075" 614.8 61.2743509278525 24.1740421003895
"3076" 615 62.1114177311984 20.4270711385145
"3077" 615.2 63.7781733081628 17.0797049063925
"3078" 615.4 65.5779940254013 13.4146668809542
"3079" 615.6 65.6039477378934 13.2451187225697
"3080" 615.8 66.8499787334192 14.5019865923326
"3081" 616 69.0033955859209 13.853364907285
"3082" 616.2 71.4946040779407 11.7494697537405
"3083" 616.4 71.8408143215447 12.9527766940771
"3084" 616.6 72.7022447326603 13.8293625768375
"3085" 616.8 75.6240137026837 13.8776132951214
"3086" 617 78.4859119423157 13.9516688307789
"3087" 617.2 77.4993852525948 14.78312641718
"3088" 617.4 76.6636653603693 13.9890125108272
"3089" 617.6 75.1795308934277 12.0845625669649
"3090" 617.8 72.4959453655186 10.0269543299043
"3091" 618 68.706186422124 7.78252600840817
"3092" 618.2 64.0069162864946 6.97985738794737
"3093" 618.4 58.977038412267 6.36565239160832
"3094" 618.6 53.6214764344507 7.01728630984676
"3095" 618.8 48.6034762016532 6.93504452907462
"3096" 619 46.7259050055675 6.35835970432389
"3097" 619.2 46.9813158245705 4.67970976637184
"3098" 619.4 46.5730653785563 5.20165445671694
"3099" 619.6 46.257878216166 5.3135127180828
"3100" 619.8 45.6281740270958 5.8795986281376
"3101" 620 44.7057800887653 7.17837192666729
"3102" 620.2 43.3981818199603 8.74333924097275
"3103" 620.4 41.1563458832019 10.9027076512833
"3104" 620.6 38.5994617668532 13.7906173029942
"3105" 620.8 36.0095108136271 16.1310385129219
"3106" 621 32.1490206465106 19.2274037887946
"3107" 621.2 28.6607268735165 22.4154154673844
"3108" 621.4 24.923395253978 26.0236037338816
"3109" 621.6 21.6694333984963 29.9165786413018
"3110" 621.8 18.7095444116104 34.2918180834947
"3111" 622 15.9989836056368 39.1592125812916
"3112" 622.2 14.9727712857368 44.4548046153459
"3113" 622.4 13.4409186362564 49.944126724328
"3114" 622.6 13.4141064608502 55.7313986203883
"3115" 622.8 14.978200980551 60.1948044794351
"3116" 623 16.5483699991185 65.5395259773861
"3117" 623.2 19.5370199613628 70.862737576962
"3118" 623.4 23.9552964068367 74.9815035248947
"3119" 623.6 29.0202086270358 78.5068854062334
"3120" 623.8 33.8971681616978 81.6700678998538
"3121" 624 40.2590122702994 82.9053808752204
"3122" 624.2 47.4640650544225 82.0324334280316
"3123" 624.4 53.0359191511185 79.6351075083043
"3124" 624.6 57.3400323433276 75.6363130490353
"3125" 624.8 60.2633639802534 70.7566373441871
"3126" 625 63.2697544243741 65.4785781140334
"3127" 625.2 64.7272576304041 59.6115563494585
"3128" 625.4 63.1261515349387 53.6232948477869
"3129" 625.6 60.7437411464617 48.6789350112373
"3130" 625.8 61.0241422977779 45.5242729923963
"3131" 626 62.5764075530601 43.3946066497592
"3132" 626.2 64.778117512118 40.1484280085066
"3133" 626.4 65.3356694619563 34.4274622234359
"3134" 626.6 63.5055081990106 29.5463283997946
"3135" 626.8 60.0331153969644 25.0823779468656
"3136" 627 55.8113570163027 20.5471037614611
"3137" 627.2 51.9391321459574 17.3531152490109
"3138" 627.4 51.4205026757653 15.5363368783459
"3139" 627.6 53.0327853103484 13.7426613727711
"3140" 627.8 53.7452637731132 13.9859824202433
"3141" 628 53.1896782360867 15.0176607735601
"3142" 628.2 51.3406175106816 17.208149513735
"3143" 628.4 49.4054170242172 19.9460728538924
"3144" 628.6 46.3439436946663 24.2429812210407
"3145" 628.8 43.890048291372 29.4621212050198
"3146" 629 42.4895375834709 35.1004355676316
"3147" 629.2 41.8561264655436 41.2768544705971
"3148" 629.4 41.9808776912256 47.3019623367427
"3149" 629.6 43.1055803756816 53.392475618804
"3150" 629.8 45.9965920724501 58.35446117058
"3151" 630 50.3200845267368 61.8823217361459
"3152" 630.2 54.9694695458848 64.9951833277758
"3153" 630.4 60.1045994762235 66.670143427141
"3154" 630.6 66.1097366741074 68.2065470786958
"3155" 630.8 71.4922745059082 68.776164139403
"3156" 631 77.3694922795726 68.0834971823863
"3157" 631.2 81.9231001492909 66.225509903971
"3158" 631.4 85.7848766191731 62.867723611777
"3159" 631.6 87.2930185069056 58.3925239777141
"3160" 631.8 88.3688797722598 53.1953019439008
"3161" 632 86.670661943516 47.9215732044995
"3162" 632.2 83.3072556160579 42.9461991162374
"3163" 632.4 79.8268560458367 38.4047208404441
"3164" 632.6 75.261953249368 34.1409985185378
"3165" 632.8 70.3490531956976 31.026450058745
"3166" 633 65.6451719027742 28.1773607611003
"3167" 633.2 61.3727712906967 24.5942415840616
"3168" 633.4 56.6547284767367 21.1762570493316
"3169" 633.6 53.6647765323367 18.9697028423902
"3170" 633.8 53.0877896858066 16.8339590250894
"3171" 634 54.2711941329435 15.2613046051597
"3172" 634.2 55.5695384373022 14.6426952894592
"3173" 634.4 55.2768341996126 14.0979755569074
"3174" 634.6 53.2304009471939 14.6582273325244
"3175" 634.8 50.7169573360693 15.4935900104688
"3176" 635 46.0728260363114 16.8717867470746
"3177" 635.2 40.6401305570928 18.6526103859608
"3178" 635.4 36.1509257023936 21.8630272282679
"3179" 635.6 31.5206711814082 25.2228406247387
"3180" 635.8 27.7442973927437 30.3587075056432
"3181" 636 25.4663581041233 36.3242780620698
"3182" 636.2 23.9275823395555 41.6094794484128
"3183" 636.4 23.0355548333271 47.789625981372
"3184" 636.6 23.0592210442008 53.5899002697578
"3185" 636.8 24.8009406234629 60.3059209622821
"3186" 637 27.9413412319782 65.6786325019052
"3187" 637.2 31.5568691468367 70.2310434294474
"3188" 637.4 36.2848170404276 74.2393869962225
"3189" 637.6 41.6528573441292 76.8448482671976
"3190" 637.8 47.7996414868662 78.0097763973963
"3191" 638 53.4907218294115 76.6333034723419
"3192" 638.2 58.3512507353459 72.9259736931729
"3193" 638.4 62.3858536213186 68.7811275471043
"3194" 638.6 65.3683300339216 63.2016579359523
"3195" 638.8 67.6217026352502 57.6969695537566
"3196" 639 68.1814534536735 52.0646540324275
"3197" 639.2 68.4102763065612 46.4684118492132
"3198" 639.4 68.4417732375186 42.1572983393892
"3199" 639.6 65.6352531839578 38.5119162967263
"3200" 639.8 61.0102962958315 35.9693976401368
"3201" 640 55.6285161568367 33.7670436631649
"3202" 640.2 50.449398637716 32.122048642873
"3203" 640.4 45.7725554228662 29.6644530601375
"3204" 640.6 43.5202967209796 27.5432337250959
"3205" 640.8 44.6831563603724 25.1227452360959
"3206" 641 45.5157095652296 21.6831036990959
"3207" 641.2 46.5478040545118 17.2190768551441
"3208" 641.4 46.9035998897034 16.5391106809316
"3209" 641.6 48.836872893301 15.9913159176316
"3210" 641.8 52.0163455898423 14.5613525820248
"3211" 642 54.7332198119034 12.0633302117982
"3212" 642.2 54.9679032877653 11.5605200427415
"3213" 642.4 53.9181622903367 11.901054354453
"3214" 642.6 52.4939595815781 12.7405691265971
"3215" 642.8 50.8118405904108 13.6699117527427
"3216" 643 47.6243870109819 15.3872211674058
"3217" 643.2 42.9430233537088 17.0845353208641
"3218" 643.4 38.8458409788693 20.1953222406316
"3219" 643.6 34.6773698404672 24.3744036249577
"3220" 643.8 31.2490799760897 28.6977564190198
"3221" 644 28.1726787730779 34.1921903513257
"3222" 644.2 26.7214242650034 39.6526525153649
"3223" 644.4 24.9976332749731 45.3498724708134
"3224" 644.6 24.6866598447004 51.3026527739043
"3225" 644.8 25.2442025329898 57.3372111276928
"3226" 645 27.3568806864028 62.5454579781599
"3227" 645.2 29.5454744027129 67.5123075024206
"3228" 645.4 32.3270908084208 72.3721483802951
"3229" 645.6 35.7557501136945 76.3831465326041
"3230" 645.8 40.0734460129478 79.8193142744927
"3231" 646 45.9495354149162 81.5338104180989
"3232" 646.2 51.7782043886822 80.9901178107588
"3233" 646.4 57.5650227325797 79.7872011641082
"3234" 646.6 62.7558466335529 77.3126530287127
"3235" 646.8 67.7000440186458 74.4652220466316
"3236" 647 71.2680482200589 69.0828200118816
"3237" 647.2 73.0413344970426 63.6029989357786
"3238" 647.4 75.2780944094329 57.0134510431989
"3239" 647.6 74.1926085778556 51.3900586956882
"3240" 647.8 70.315292175458 46.9365084659952
"3241" 648 66.3175943580667 43.3250006649916
"3242" 648.2 61.2509925597307 40.1035505305407
"3243" 648.4 56.2000738041436 36.9071159709043
"3244" 648.6 51.8709907699099 34.0937112153389
"3245" 648.8 49.9732081614747 31.8848319851488
"3246" 649 50.6733340834779 29.5430539470669
"3247" 649.2 51.6615385396779 26.7194005023139
"3248" 649.4 51.9172885461298 23.3977471199074
"3249" 649.6 51.7151967001956 20.5595195798433
"3250" 649.8 52.9975273696034 19.2993168525982
"3251" 650 54.1851222853724 17.2106597429173
"3252" 650.2 54.2729023515367 13.1631662094316
"3253" 650.4 53.9120566094211 11.69521745174
"3254" 650.6 53.0406967950404 13.2358280471131
"3255" 650.8 50.4758240658002 14.8447687386316
"3256" 651 46.4116092095867 16.4644941184887
"3257" 651.2 41.4977886349603 19.2016480188316
"3258" 651.4 37.7223572199302 21.98863962317
"3259" 651.6 33.6700778982468 24.8845713772158
"3260" 651.8 29.8313672187172 29.4258578628707
"3261" 652 27.0344842051411 32.7367205500555
"3262" 652.2 23.213041387478 36.0351207679033
"3263" 652.4 19.9195151806271 41.0222079150832
"3264" 652.6 17.8989928728216 46.6778597757831
"3265" 652.8 16.435343117731 52.3464160517566
"3266" 653 16.4703521582526 57.9778021766503
"3267" 653.2 16.9977458017534 64.2206106787149
"3268" 653.4 19.0159861917692 70.1510370157397
"3269" 653.6 23.0568786431454 75.1265637527794
"3270" 653.8 28.3535937872557 78.2147411995775
"3271" 654 33.6678464415259 80.7867254119289
"3272" 654.2 40.2652769479186 82.1644600728861
"3273" 654.4 46.6298025011978 81.7125326101871
"3274" 654.6 52.2326945250689 80.1570098280959
"3275" 654.8 57.1338579100458 76.5811227496952
"3276" 655 60.5532493533939 71.6916698231459
"3277" 655.2 63.0095945593464 65.7926215900931
"3278" 655.4 63.6427287877853 60.0172988720054
"3279" 655.6 62.9584301274425 54.2205797097374
"3280" 655.8 61.4677909499468 48.5035720901416
"3281" 656 59.0867146397449 43.5708453390193
"3282" 656.2 55.4131382625367 41.3724732838649
"3283" 656.4 50.5325622226018 40.271409390993
"3284" 656.6 46.8102549064402 38.9881530136661
"3285" 656.8 46.5997853975132 36.8539783119845
"3286" 657 47.6103474205956 33.2075086564198
"3287" 657.2 48.8278234019439 30.1093155066673
"3288" 657.4 50.1936969317825 25.3248545996918
"3289" 657.6 50.0626676316777 20.5340748162452
"3290" 657.8 50.4231863179229 16.1846035646661
"3291" 658 51.4145382382799 13.5245022900861
"3292" 658.2 51.2860821412244 11.7916037788226
"3293" 658.4 50.208296692325 12.6505921764669
"3294" 658.6 46.7010369073023 13.6147564393212
"3295" 658.8 41.9235521315175 14.1678914883786
"3296" 659 37.5045655688066 16.3182430248966
"3297" 659.2 33.3445723499894 18.1959048793579
"3298" 659.4 29.3665728445956 20.6224672681022
"3299" 659.6 25.4679536929192 24.550521598225
"3300" 659.8 21.8351298603061 28.2991489003663
"3301" 660 18.8897165200783 32.0429764236316
"3302" 660.2 14.3972236354224 28.3904046962459
"3303" 660.4 13.1355991017427 28.7357743297504
"3304" 660.6 12.535143353157 28.7235720439799
"3305" 660.8 13.1151369473992 29.5508287359441
"3306" 661 13.4952155843992 29.7419199324441
"3307" 661.2 13.6044881925367 29.9630996112
"3308" 661.4 13.6605401935489 29.8193697734498
"3309" 661.6 14.3537860769082 30.022869489203
"3310" 661.8 15.3194960831633 30.2529588890703
"3311" 662 15.7431162345429 30.4787866296006
"3312" 662.2 15.6646695392143 30.7677351735193
"3313" 662.4 15.692177860512 30.9003692693017
"3314" 662.6 15.8811592281668 30.8199927660316
"3315" 662.8 15.7709364234367 30.9117165403516
"3316" 663 16.4823361349125 31.2129843580255
"3317" 663.2 17.9571804166805 32.1982380207878
"3318" 663.4 20.3910034109701 33.7500577790316
"3319" 663.6 23.441817620772 35.5275805951022
"3320" 663.8 27.1050645492042 37.3705068899087
"3321" 664 31.3288219646367 38.6547318225316
"3322" 664.2 35.9292466453484 39.3933215169106
"3323" 664.4 40.5717227956816 38.5268984014247
"3324" 664.6 45.3237029659998 36.2054411821751
"3325" 664.8 48.7150168114057 32.5437671454936
"3326" 665 51.8582851282426 28.4594544563257
"3327" 665.2 53.1274239765781 23.7975011171833
"3328" 665.4 54.4072557301972 18.8221320146199
"3329" 665.6 53.6693012780153 13.7619186251316
"3330" 665.8 53.168820262105 9.6340380633389
"3331" 666 53.7398537939664 10.0037917606316
"3332" 666.2 54.8005929243019 10.6274304716897
"3333" 666.4 57.1523112784357 9.44381755843378
"3334" 666.6 59.7969730983677 7.7369642337656
"3335" 666.8 59.9477091031531 7.67689895971321
"3336" 667 61.3378492139506 5.71401513161178
"3337" 667.2 60.8784339624089 4.83710607656972
"3338" 667.4 60.4172374237197 4.70473801371668
"3339" 667.6 59.9241965854305 4.65721932522533
"3340" 667.8 59.6332641397324 4.77363271210411
"3341" 668 59.795077129111 4.98610679447029
"3342" 668.2 60.1095882032063 5.1489675944794
"3343" 668.4 60.3372681596701 5.66814483559825
"3344" 668.6 60.2436634552543 5.78665202206457
"3345" 668.8 60.2985201657491 5.9481930335388
"3346" 669 59.9632225169082 5.97267747256015
"3347" 669.2 59.9256323220401 5.97477737581839
"3348" 669.4 60.6356693362159 5.7185891783129
"3349" 669.6 60.8666789530171 5.75907184937384
"3350" 669.8 61.0763099538367 5.79843018091881
"3351" 670 61.8404263803055 6.15808143106908
"3352" 670.2 62.1401383037903 6.31461532785838
"3353" 670.4 62.0225057185788 6.69824930889473
"3354" 670.6 62.3764799447625 6.99300175373059
"3355" 670.8 63.1108485401309 7.10370183727864
"3356" 671 64.1850663526952 7.30568021256554
"3357" 671.2 64.8880601306733 7.61637674794889
"3358" 671.4 66.4679969044225 7.65973975023158
"3359" 671.6 69.0731644763167 6.98709873855158
"3360" 671.8 71.5357120644225 5.89442107780301
"3361" 672 73.2804539980796 4.00898793900301
"3362" 672.2 73.4395220667199 4.47583895471569
"3363" 672.4 73.747988285516 4.47897270207497
"3364" 672.6 74.0587102547939 4.89346719137444
"3365" 672.8 74.1013124756444 5.18731365397773
"3366" 673 74.267274414425 5.29395579983746
"3367" 673.2 74.2337380641014 5.02417999301393
"3368" 673.4 74.3486559578767 5.24816885040158
"3369" 673.6 75.2707852048752 5.75691241277581
"3370" 673.8 75.7744938161082 6.37487894328872
"3371" 674 76.107689126731 6.70134390317004
"3372" 674.2 76.1369259449617 6.66827042685274
"3373" 674.4 76.4922994705567 7.06735704108158
"3374" 674.6 77.6135698414883 8.03497337244976
"3375" 674.8 79.0999399727625 9.92180543870089
"3376" 675 80.6277808304061 12.1694919876316
"3377" 675.2 83.2308936631788 15.0821241195474
"3378" 675.4 85.9094070223163 18.116718001152
"3379" 675.6 87.9174632987767 20.1838567688416
"3380" 675.8 90.9124829583367 22.1215215013516
"3381" 676 95.176137371416 22.9916864824831
"3382" 676.2 99.0930539958227 21.7597697932858
"3383" 676.4 101.938218691673 19.7714472229407
"3384" 676.6 102.493109039673 17.4929883290652
"3385" 676.8 102.379900573769 17.3995375278748
"3386" 677 102.375926134997 17.4722726905066
"3387" 677.2 102.332118370019 17.4297114694679
"3388" 677.4 102.17759144942 17.6509783464927
"3389" 677.6 101.883401453364 18.1948900754694
"3390" 677.8 102.293726588503 18.7338284599927
"3391" 678 101.988045483253 18.848754369968
"3392" 678.2 101.771872586908 18.9634664917655
"3393" 678.4 101.643488214197 18.9380493216035
"3394" 678.6 101.415548864721 19.0999602035512
"3395" 678.8 101.786955072503 20.0325408510205
"3396" 679 101.15955353805 17.6259970441266
"3397" 679.2 104.346800935375 20.4354111798239
"3398" 679.4 103.104236160568 20.4194869134489
"3399" 679.6 103.627521064642 20.6518178767149
"3400" 679.8 104.134292580642 21.0729262541871
"3401" 680 104.595313890337 21.1507782231316
"3402" 680.2 105.348366890748 21.5204593229026
"3403" 680.4 106.578962395822 22.226348672003
"3404" 680.6 107.88104042515 23.1956326155848
"3405" 680.8 110.017320641169 24.3181570819325
"3406" 681 111.934531464974 25.9720260215519
"3407" 681.2 113.405341783875 26.7838853746572
"3408" 681.4 114.639305002015 27.5066375849794
"3409" 681.6 114.942954782662 27.8421549539066
"3410" 681.8 114.980962646362 28.7785018167566
"3411" 682 115.464285333286 29.9040396695307
"3412" 682.2 116.271990625302 31.7837570614229
"3413" 682.4 117.161247073258 34.3695955529474
"3414" 682.6 117.740556119553 36.9975751941451
"3415" 682.8 117.559831068006 39.6585741997417
"3416" 683 117.898066185337 43.5987822337952
"3417" 683.2 116.967528832682 47.8310628654936
"3418" 683.4 117.299358243868 52.7822899977555
"3419" 683.6 116.804506598179 57.4581055581316
"3420" 683.8 117.508072453458 63.0496001339794
"3421" 684 118.935846115928 67.4829158927794
"3422" 684.2 122.085658247859 70.1935728222157
"3423" 684.4 125.286261444916 70.2310434294474
"3424" 684.6 125.475670002283 69.5622695454424
"3425" 684.8 125.515743952328 68.645037637979
"3426" 685 125.626331804337 67.354016323888
"3427" 685.2 125.830989531952 65.8154872033495
"3428" 685.4 125.799701007179 64.1395924813684
"3429" 685.6 125.70188260374 60.6961371171729
"3430" 685.8 125.271591743137 56.944651821449
"3431" 686 123.857954728547 52.4142614555559
"3432" 686.2 121.843020314199 47.5444260707436
"3433" 686.4 120.165653985744 42.1708098381316
"3434" 686.6 117.535263850019 37.7409684647225
"3435" 686.8 113.916289988194 32.851019197403
"3436" 687 110.781180881511 29.1222614385949
"3437" 687.2 108.563882721715 24.822827972091
"3438" 687.4 106.847368617982 21.7490543990895
"3439" 687.6 105.731786646515 19.0487750616316
"3440" 687.8 104.492301923299 16.4056444932204
"3441" 688 104.472140257976 16.2956463416871
"3442" 688.2 102.900095898762 15.3892940950298
"3443" 688.4 101.651432083755 14.4660607310225
"3444" 688.6 100.653259354372 13.1739890736581
"3445" 688.8 100.48844649408 12.1187598115696
"3446" 689 99.8118016751205 11.8010819331181
"3447" 689.2 98.7999864160799 10.7704940536224
"3448" 689.4 98.2874033001257 10.6723187600077
"3449" 689.6 98.393121586564 10.4670431460861
"3450" 689.8 98.2114004873923 10.2125765864371
"3451" 690 97.2378283484101 10.2480612411729
"3452" 690.2 97.0139580991133 8.85182355478051
"3453" 690.4 96.8191104252286 9.25319931311806
"3454" 690.6 96.3739732827962 9.3702641902532
"3455" 690.8 96.02471183258 9.25664239773968
"3456" 691 96.3761133652117 9.03696130214943
"3457" 691.2 97.0593910967276 9.3899836749043
"3458" 691.4 96.9937411503367 9.85555131728612
"3459" 691.6 96.3856153311367 10.4573148669916
"3460" 691.8 95.4625672127082 10.9283091684602
"3461" 692 94.9232175278225 10.8846311806887
"3462" 692.2 94.8511409907779 10.9967166051904
"3463" 692.4 94.8376587004458 11.4468198263225
"3464" 692.6 93.619646835082 11.8089425602731
"3465" 692.8 92.3885165000843 11.7502045079325
"3466" 693 90.6891377798935 12.2088922343326
"3467" 693.2 88.7587040153367 13.3237600230558
"3468" 693.4 86.0597617748216 14.921977302874
"3469" 693.6 82.1829349085303 17.6926439896961
"3470" 693.8 78.3510721632278 20.7477839176415
"3471" 694 74.6249954845426 23.4064037190728
"3472" 694.2 70.4929521031837 26.3726376540193
"3473" 694.4 66.3860085127267 29.4326706794416
"3474" 694.6 63.1925730443173 34.7887528393597
"3475" 694.8 61.8691002421246 40.5166163492376
"3476" 695 60.8582648410315 46.3808506199684
"3477" 695.2 60.0809555034754 51.8294292255821
"3478" 695.4 59.9306443480225 58.0022604891173
"3479" 695.6 60.3327580571814 63.7900886033209
"3480" 695.8 61.5149988479442 69.8576025422391
"3481" 696 62.6933717912549 75.6882057042316
"3482" 696.2 64.8890807853638 81.8816263216046
"3483" 696.4 68.1865197712286 86.9395176307667
"3484" 696.6 72.4406612001367 91.3776237681707
"3485" 696.8 76.6862062558893 93.1418721466579
"3486" 697 80.0180471177822 91.607839565377
"3487" 697.2 82.773321515553 88.1618126714424
"3488" 697.4 86.3972895206423 83.9242362733816
"3489" 697.6 89.3782205704468 78.3571711863564
"3490" 697.8 91.3766174477502 72.631481526372
"3491" 698 92.5726377595726 67.1893346025372
"3492" 698.2 92.1123390476897 62.6700242705139
"3493" 698.4 91.8098908512534 57.9287560976594
"3494" 698.6 90.6973441072047 53.1495399011976
"3495" 698.8 90.9812590926511 48.8590017156316
"3496" 699 91.9036684234544 45.3069535924551
"3497" 699.2 92.0608926034658 40.6687919387606
"3498" 699.4 91.1139246359467 35.6737091571316
"3499" 699.6 89.5550592547653 31.5009013968254
"3500" 699.8 87.6955287214604 26.9642846238687
"3501" 700 83.6649050273073 24.5154820360139
"3502" 700.2 79.5747372166267 21.5176733204116
"3503" 700.4 74.6893305239388 18.0894192587948
"3504" 700.6 68.931935256463 15.8907416036842
"3505" 700.8 63.620384701498 13.5872653810187
"3506" 701 58.7198224044367 11.0993812872316
"3507" 701.2 56.7560827799367 8.91244870506491
"3508" 701.4 57.8786918555976 9.34051144814245
"3509" 701.6 57.0122160943488 10.7696914156798
"3510" 701.8 55.6519267975215 13.6109842742729
"3511" 702 54.208980035314 17.1769499322793
"3512" 702.2 53.1198445106139 21.3510786339207
"3513" 702.4 53.6557270409796 25.8552614893459
"3514" 702.6 52.9885901199995 30.6431223097362
"3515" 702.8 53.8853159883738 35.8081807398538
"3516" 703 54.0662079017525 42.0226604835417
"3517" 703.2 55.0818088420215 48.065557834512
"3518" 703.4 57.3997800613175 53.5150122149681
"3519" 703.6 59.8849096109329 59.2146746336508
"3520" 703.8 64.0993428166423 64.2347655821594
"3521" 704 69.2717555641492 68.7563725511941
"3522" 704.2 74.680684286456 72.2212153354389
"3523" 704.4 80.4637757011731 74.0621933412861
"3524" 704.6 85.4622987296575 73.6792242949901
"3525" 704.8 87.6887250645095 70.7128858244498
"3526" 705 89.5104947784594 66.3168049883297
"3527" 705.2 90.8808097385867 61.3471652794927
"3528" 705.4 91.1383787520254 55.6733858927071
"3529" 705.6 89.0158160344838 51.0134612840139
"3530" 705.8 87.418830840458 45.5814981635407
"3531" 706 85.4258032281783 40.2769258015326
"3532" 706.2 83.6791113979305 35.2994888973191
"3533" 706.4 82.4491477641486 30.6050624697702
"3534" 706.6 81.7783350691432 25.8171019570187
"3535" 706.8 82.6886246067779 22.0987404332198
"3536" 707 82.5165885724716 21.5351077082271
"3537" 707.2 80.98867151315 20.8756908963019
"3538" 707.4 76.861450846743 20.0957955757878
"3539" 707.6 71.7581903288642 19.1705694506096
"3540" 707.8 66.7481019853574 19.6121985894563
"3541" 708 61.2332989560759 20.0333101392511
"3542" 708.2 54.763799097156 21.3510786339207
"3543" 708.4 49.7085034472004 24.2038943853929
"3544" 708.6 43.9769025783693 27.1493801306533
"3545" 708.8 38.6826070040809 30.2342760288525
"3546" 709 33.9048640966554 33.6347030933788
"3547" 709.2 28.988584154065 36.3716074400011
"3548" 709.4 23.6065575872736 39.5216824087579
"3549" 709.6 19.1335144825426 43.9693152169551
"3550" 709.8 15.5716615492713 48.8768607059587
"3551" 710 14.1717907507256 54.4254174951594
"3552" 710.2 14.0721206584171 60.2698760209173
"3553" 710.4 14.9347634220367 66.2587237533043
"3554" 710.6 17.930346161059 71.1706682699371
"3555" 710.8 22.3883055349946 75.3905057349474
"3556" 711 28.1557819924429 79.3794788344988
"3557" 711.2 34.1813062150937 80.8373097953419
"3558" 711.4 40.6371287745939 81.2316703188887
"3559" 711.6 47.2411051538502 80.6111280962262
"3560" 711.8 52.6512335003368 77.6500753216316
"3561" 712 58.2152592964193 74.0584958302279
"3562" 712.2 62.3713927169478 69.7870264582427
"3563" 712.4 65.7114594269653 64.1535771002602
"3564" 712.6 67.042827425233 57.8907648709618
"3565" 712.8 66.4569181331852 51.800648013268
"3566" 713 64.5883827438079 45.49285679267
"3567" 713.2 62.2697568740167 40.0305884373316
"3568" 713.4 61.5844585663476 34.8885735889033
"3569" 713.6 60.7422408360525 29.9912604191053
"3570" 713.8 58.1731561095176 24.6839324733124
"3571" 714 56.5153663098367 19.7198162400386
"3572" 714.2 56.3387415314661 16.8545984994669
"3573" 714.4 56.6427553035565 16.8774750926096
"3574" 714.6 54.9864136109958 17.9413147182793
"3575" 714.8 50.4476823548724 19.2353164677387
"3576" 715 46.1016387106851 22.0461156269574
"3577" 715.2 41.1614999910264 24.9352624940454
"3578" 715.4 36.6005563470264 29.1436617181143
"3579" 715.6 33.0035250442553 33.2650712849688
"3580" 715.8 29.3982174007983 37.7085154143679
"3581" 716 25.6133206059237 42.4325216942077
"3582" 716.2 22.8592110445792 47.7742213880255
"3583" 716.4 21.7541743353683 53.9440390288105
"3584" 716.6 22.5728535212779 60.2720170987492
"3585" 716.8 24.7007482573814 65.4327506692119
"3586" 717 27.9084566448232 70.5332194087397
"3587" 717.2 32.0935862524186 75.1566247394225
"3588" 717.4 37.2937530586458 79.0861546165407
"3589" 717.6 43.2231717547534 81.0614070517427
"3590" 717.8 49.5643127754714 82.0794712610162
"3591" 718 55.7244407652225 81.8650011415744
"3592" 718.2 62.2601328644927 80.145364034338
"3593" 718.4 68.1251995381991 77.9048635836316
"3594" 718.6 73.386240014804 74.1616192110708
"3595" 718.8 76.9058813355589 69.511005841076
"3596" 719 79.5031499283918 64.0866910073655
"3597" 719.2 80.8619129629499 58.6190747142259
"3598" 719.4 80.2528463224744 51.937498422549
"3599" 719.6 79.6960318773041 45.9801712987946
"3600" 719.8 79.046903009493 40.7217015980066
"3601" 720 77.4016876199262 35.3780206741263
"3602" 720.2 75.8091561102762 30.4408987156013
"3603" 720.4 72.3000321044468 25.1140096385416
"3604" 720.6 68.911472689493 21.0432894251003
"3605" 720.8 64.8018724269305 18.4157854732253
"3606" 721 60.489485245062 16.533090958258
"3607" 721.2 56.7972927713477 13.5764271706536
"3608" 721.4 55.0900714210867 10.4951691230601
"3609" 721.6 55.9234047545091 10.2146510119419
"3610" 721.8 55.963347337051 11.455174895953
"3611" 722 54.1364403830717 14.0711947383424
"3612" 722.2 52.066614552662 18.0818075612701
"3613" 722.4 50.4272392268066 23.0547832774147
"3614" 722.6 50.6851477114108 28.7779120291131
"3615" 722.8 52.0584918164439 33.6399528515244
"3616" 723 54.2437335259065 38.4556414596665
"3617" 723.2 57.7930774725176 42.4676110582273
"3618" 723.4 62.0043660432105 45.938831392418
"3619" 723.6 66.852788106733 49.2700280628203
"3620" 723.8 71.5875138130066 51.4081211718549
"3621" 724 77.2524567445567 52.4400507380416
"3622" 724.2 82.9831359809239 52.3126682945765
"3623" 724.4 88.0492238929368 50.6679983758316
"3624" 724.6 91.8806077884311 49.7495588012071
"3625" 724.8 95.7219395572983 49.075816727045
"3626" 725 96.3627368112396 49.415578016117
"3627" 725.2 97.412893292075 46.7873588376876
"3628" 725.4 96.6616336034435 43.2858176934374
"3629" 725.6 95.1482046758316 39.4778029761161
"3630" 725.8 93.000995872761 34.9189954416619
"3631" 726 90.4947727731189 31.0894124331761
"3632" 726.2 87.0446238876897 27.0895928594551
"3633" 726.4 83.5616837520275 22.8745390163017
"3634" 726.6 78.9188904130034 19.6278392934498
"3635" 726.8 74.0148202217117 16.7516996370378
"3636" 727 68.3325424268851 14.4379294170509
"3637" 727.2 63.0227126580525 12.6079959964421
"3638" 727.4 58.8418476510525 11.3125988328
"3639" 727.6 55.2226297111515 8.65435763226121
"3640" 727.8 55.0107020586544 8.2802241059257
"3641" 728 55.3473197668611 9.16796197431451
"3642" 728.2 54.1462094725368 12.5729067357983
"3643" 728.4 51.940848428801 15.8639217866316
"3644" 728.6 50.2757420190867 20.3636644851673
"3645" 728.8 49.7214606734617 25.6175349413191
"3646" 729 50.9126408596018 30.0215538871617
"3647" 729.2 51.4692634644897 35.1498944655492
"3648" 729.4 53.4656877224796 39.9732610783816
"3649" 729.6 55.4329684522932 44.4971374476968
"3650" 729.8 59.3170350746536 48.7492661770474
"3651" 730 63.6735139733367 51.9576766078963
"3652" 730.2 67.5289293829056 55.1387142464848
"3653" 730.4 72.715321800082 57.3607572127448
"3654" 730.6 78.0345244341014 57.7128938201316
"3655" 730.8 83.1153357740552 57.6269337026121
"3656" 731 86.9536107835668 54.6965841078263
"3657" 731.2 89.8828153781004 52.3125407941952
"3658" 731.4 93.3042909467307 52.3951539579346
"3659" 731.6 95.998297101051 53.3505547914602
"3660" 731.8 96.8907291832994 53.6487829213605
"3661" 732 97.7823155186919 51.0806601123232
"3662" 732.2 97.3007277417598 47.168579592747
"3663" 732.4 96.9054400528519 42.6552935787528
"3664" 732.6 94.288475557572 38.5325833322198
"3665" 732.8 92.618958471398 34.1332801241214
"3666" 733 90.4802366652779 29.8697824242198
"3667" 733.2 87.0546847927867 25.8363343613116
"3668" 733.4 82.0666527856315 22.548761187
"3669" 733.6 78.053782932307 20.4677690950474
"3670" 733.8 74.1210088584525 16.9286685236211
"3671" 734 69.0619204833055 13.5748084952253
"3672" 734.2 64.0377560004617 11.4329946677878
"3673" 734.4 59.1476130405495 9.78695068658902
"3674" 734.6 55.7029482232492 7.87949462620658
"3675" 734.8 56.1867100766661 7.0572404483257
"3676" 735 57.7346073307749 6.97782330069899
"3677" 735.2 58.9984075152928 6.11757079737883
"3678" 735.4 60.1614695136158 5.21021724998042
"3679" 735.6 60.9179438550867 4.71295425753783
"3680" 735.8 62.0343432192646 4.23034227737384
"3681" 736 63.7862706356467 3.69650833482158
"3682" 736.2 64.9888841582485 3.96381119674923
"3683" 736.4 66.3113553313839 3.67855297333912
"3684" 736.6 66.9896693304629 3.65016408153449
"3685" 736.8 67.0326851651082 4.15094139926015
"3686" 737 67.6345295726603 4.5633129896904
"3687" 737.2 67.4546198961134 4.79300075186459
"3688" 737.4 67.3973373794582 4.77944179027644
"3689" 737.6 67.3968769172812 4.92925887579824
"3690" 737.8 67.9896820549969 5.76144351470924
"3691" 738 67.9421859261783 5.92591824060187
"3692" 738.2 68.0369657765426 6.38429968574922
"3693" 738.4 68.7535294128513 6.97106934109759
"3694" 738.6 69.9685663986492 8.04908806310033
"3695" 738.8 72.3413139128417 8.6541707688494
"3696" 739 75.3680423757245 9.15103104699892
"3697" 739.2 78.7198613357625 8.77147427561178
"3698" 739.4 80.3726099861444 7.47673318127581
"3699" 739.6 80.2357285189731 6.71084649569219
"3700" 739.8 79.7019730651082 5.94537873020301
"3701" 740 79.4169673196603 6.80020405460217
"3702" 740.2 78.8730396567939 7.22295987251729
"3703" 740.4 78.5248714592202 7.3569622427675
"3704" 740.6 78.5189383832191 6.16323339960216
"3705" 740.8 78.2090854370675 6.14276963647773
"3706" 741 77.7997699818367 5.74221308996812
"3707" 741.2 77.7244713839405 5.87429898595233
"3708" 741.4 77.5878030496637 6.16114378998735
"3709" 741.6 77.4446460028216 6.33252453090431
"3710" 741.8 76.8576601688474 6.2131387350252
"3711" 742 76.0181513708992 7.00206754894407
"3712" 742.2 75.2156270838831 9.29327397845632
"3713" 742.4 74.3790622488367 11.5533203744275
"3714" 742.6 73.0022467780714 14.9461640673867
"3715" 742.8 72.4766256303045 18.7611108948574
"3716" 743 71.888755345993 23.9813165712878
"3717" 743.2 71.8960210433807 28.3765453347415
"3718" 743.4 73.0863772142049 33.462511026203
"3719" 743.6 75.6309707490584 37.5668910111161
"3720" 743.8 79.4574396808318 41.3288733783048
"3721" 744 84.0089392535964 43.5745951662662
"3722" 744.2 88.6391154099255 45.3443524192577
"3723" 744.4 92.8054236210426 45.2507502993669
"3724" 744.6 95.222431276016 44.0204284004806
"3725" 744.8 96.0642761198549 43.0359318004679
"3726" 745 96.4930606381348 41.818026090747
"3727" 745.2 96.6800840227153 39.6049930928937
"3728" 745.4 96.2734016383082 36.214224255803
"3729" 745.6 94.7283219476239 32.3797510075623
"3730" 745.8 93.1741390062278 28.7017184729484
"3731" 746 92.6901424168055 25.7927018714441
"3732" 746.2 93.561278407945 24.072306516013
"3733" 746.4 92.7697744422336 22.9415194356934
"3734" 746.6 90.6712792079329 21.3051211126124
"3735" 746.8 87.0496429333163 19.6415477528152
"3736" 747 82.4481317123468 18.7430291472316
"3737" 747.2 78.5922743738793 17.3370858334082
"3738" 747.4 73.9302459859963 16.897982658472
"3739" 747.6 69.1477601296884 17.158862129214
"3740" 747.8 64.2949758850631 18.0953305654105
"3741" 748 59.0568811517543 19.3385617112689
"3742" 748.2 53.5611187222458 22.4145859090748
"3743" 748.4 49.3370629610413 25.5675906513248
"3744" 748.6 44.431101409925 27.8074962565022
"3745" 748.8 39.1620006755727 30.273772536935
"3746" 749 35.1013903752231 31.6477650854157
"3747" 749.2 29.9184998706777 32.7161385931202
"3748" 749.4 24.8392671762231 34.7443110650634
"3749" 749.6 20.7354103650176 37.9464746644401
"3750" 749.8 16.9600395877653 42.8415789360499
"3751" 750 16.1087044197141 48.0189215498863
"3752" 750.2 16.1525055648956 53.7599288729257
"3753" 750.4 17.4956716437692 59.6186411581991
"3754" 750.6 20.4254920280312 65.4910132628538
"3755" 750.8 25.0882446743544 69.1281971249148
"3756" 751 30.5398068681978 71.6660898904927
"3757" 751.2 36.1393505802667 73.2001983258016
"3758" 751.4 42.7164002387534 72.0553497352149
"3759" 751.6 47.9783573127542 69.7528760358549
"3760" 751.8 52.7970498327707 66.4033368508957
"3761" 752 56.9949893517653 62.0315548610316
"3762" 752.2 59.7320868844468 56.1309859640903
"3763" 752.4 60.4360804051037 50.1947848367966
"3764" 752.6 60.2319084458625 44.0324714947553
"3765" 752.8 58.8829394861492 38.4047208404441
"3766" 753 55.8460974055541 33.2061402284142
"3767" 753.2 52.1866929440034 28.5891799831871
"3768" 753.4 50.1591100451838 24.7185632683728
"3769" 753.6 50.9709691925992 20.8450323087316
"3770" 753.8 52.0832999048195 17.467330676804
"3771" 754 51.6715734476042 13.3871428676548
"3772" 754.2 52.5924118065153 12.5744233325959
"3773" 754.4 54.9345847059504 11.4485570190179
"3774" 754.6 57.2975281365052 10.1016840928737
"3775" 754.8 57.1838575596191 11.0499223893139
"3776" 755 56.4848661722997 11.8344926061131
"3777" 755.2 54.2720286075436 11.5500929369074
"3778" 755.4 51.1870487088557 11.5260709968847
"3779" 755.6 46.7373908984439 12.0147991142744
"3780" 755.8 42.2666879688199 13.4019228504518
"3781" 756 39.1908516930926 16.4090501611432
"3782" 756.2 35.2812029174402 20.3490737780454
"3783" 756.4 32.6868878901754 24.3459052183735
"3784" 756.6 29.6733683457034 28.7604543148649
"3785" 756.8 26.8088671932544 33.6526387376786
"3786" 757 24.522660169315 38.0581949569359
"3787" 757.2 21.285311371741 42.3578352644933
"3788" 757.4 19.1491205069506 47.413519793592
"3789" 757.6 17.0991755173814 52.5511566194351
"3790" 757.8 15.3465733947863 57.8139909974848
"3791" 758 13.869812317981 63.8008633496508
"3792" 758.2 13.9635267621314 67.1218603525601
"3793" 758.4 16.6390629385668 71.0763126856935
"3794" 758.6 20.1254049159854 75.1744974786856
"3795" 758.8 24.3681794500064 79.4574795551941
"3796" 759 29.7895616007863 81.6390310014756
"3797" 759.2 35.3435785302812 82.3176547324371
"3798" 759.4 40.6799746355964 82.7152169724489
"3799" 759.6 46.6473987343923 81.326811491326
"3800" 759.8 51.7288619793928 78.1656048424073
"3801" 760 56.5012893232812 74.8792529723816
"3802" 760.2 61.2596812260736 71.2602539088421
"3803" 760.4 64.8823267637955 66.2745975507784
"3804" 760.6 66.8273056408707 60.8736287887772
"3805" 760.8 68.3623805242882 55.0518406856995
"3806" 761 69.0742504152796 49.3285400841744
"3807" 761.2 70.6915316343065 44.3423007074498
"3808" 761.4 70.9148038386805 39.6149650849441
"3809" 761.6 72.595927366741 35.6045910647805
"3810" 761.8 72.317548772065 34.4274622234359
"3811" 762 69.0050637885738 31.7592946473842
"3812" 762.2 63.8339017669644 29.7092243642486
"3813" 762.4 58.5438294703476 27.8514325699685
"3814" 762.6 52.7366775350112 26.4924437625037
"3815" 762.8 46.657685763029 25.5703746139777
"3816" 763 41.1886952728117 24.6955199182066
"3817" 763.2 36.2877666529099 23.3972649722291
"3818" 763.4 31.6431118897705 21.4938214554027
"3819" 763.6 30.2440687971988 20.0064274946661
"3820" 763.8 31.8929779023014 19.7456958959257
"3821" 764 32.2330923884992 20.1523267214191
"3822" 764.2 31.5981179911623 22.1284541122013
"3823" 764.4 30.4022363177686 25.4416441809043
"3824" 764.6 28.8977918608484 29.9365292808176
"3825" 764.8 28.6153585973485 35.1049318310786
"3826" 765 28.5486498570926 40.9753788646781
"3827" 765.2 30.1907894080541 46.1878791210772
"3828" 765.4 32.5704121788367 51.4313832069777
"3829" 765.6 35.1638899371897 56.2516081998375
"3830" 765.8 39.3484812053368 60.6294473343892
"3831" 766 44.1001172239141 63.5789338831367
"3832" 766.2 49.9193414201523 65.3744758053694
"3833" 766.4 55.2791699508813 66.1934328278395
"3834" 766.6 61.0619673637613 65.9202006182354
"3835" 766.8 66.2786362977742 64.0302777806137
"3836" 767 71.6868385700867 60.2926249728816
"3837" 767.2 75.423373551451 56.062229865603
"3838" 767.4 78.0409737322406 51.1153477666124
"3839" 767.6 80.1249569376015 45.5842231716904
"3840" 767.8 81.8742129704767 41.7962710929916
"3841" 768 83.2669011129999 37.2285880507579
"3842" 768.2 80.7589536556224 31.6880927729887
"3843" 768.4 76.4916352554629 27.5643924590588
"3844" 768.6 72.6310768341189 23.8430829025326
"3845" 768.8 67.8130098769898 20.4293114608356
"3846" 769 61.5483430997884 18.5433080257284
"3847" 769.2 56.2588132298618 18.1028736389566
"3848" 769.4 49.8683588823023 17.8055840591143
"3849" 769.6 44.7915826734849 16.864201630039
"3850" 769.8 41.6054913830775 15.6987812464464
"3851" 770 41.1450778147705 14.7342581671617
"3852" 770.2 41.5656065878367 15.722878284453
"3853" 770.4 41.4083081257075 19.0358925090585
"3854" 770.6 40.5882615212653 23.5348683889887
"3855" 770.8 41.1409508267441 28.8015035348538
"3856" 771 42.5683343740684 34.3267492598511
"3857" 771.2 44.2732985832088 39.4822011431897
"3858" 771.4 47.5877888868199 43.6286853709799
"3859" 771.6 51.1796469827214 47.4982644042909
"3860" 771.8 56.3566736830481 49.9897887959512
"3861" 772 61.4394543941387 51.8597010982949
"3862" 772.2 66.7811441111156 53.3092216956604
"3863" 772.4 71.8906228707424 53.6687310765938
"3864" 772.6 76.8751556052887 53.5591101833912
"3865" 772.8 81.7690817852235 51.6388378005655
"3866" 773 85.2322251631716 48.336568903182
"3867" 773.2 87.4694176584544 45.4755634717198
"3868" 773.4 91.0391758373368 44.3528893105459
"3869" 773.6 94.3192428514469 44.1816502269894
"3870" 773.8 94.6633600123671 44.666576677268
"3871" 774 94.0633348590667 43.2256332428116
"3872" 774.2 92.6070002149617 40.4589512028191
"3873" 774.4 90.3250887011549 37.4437154923892
"3874" 774.6 86.7918284284852 33.9917282295227
"3875" 774.8 83.1018669679867 30.3499084226416
"3876" 775 78.3000775754388 27.4528878872948
"3877" 775.2 74.0283711353161 25.9477582589821
"3878" 775.4 69.6840908749473 23.4056543418316
"3879" 775.6 64.602145820475 22.2038126889507
"3880" 775.8 58.9098617229367 21.7240518126316
"3881" 776 52.7763999591078 22.6541824558364
"3882" 776.2 46.9850037050609 25.3921242052178
"3883" 776.4 42.3990749097974 28.1180920730473
"3884" 776.6 37.4812009318936 31.3394133819725
"3885" 776.8 32.196886621785 33.8089226533557
"3886" 777 26.8692326238367 37.2491499104982
"3887" 777.2 22.4694092716085 41.2319704814142
"3888" 777.4 18.9486030463551 45.4228664391178
"3889" 777.6 15.9149478703 50.1282680116499
"3890" 777.8 12.9649797335844 54.1990364361729
"3891" 778 12.1455441400523 59.0306633862096
"3892" 778.2 12.2832944879916 62.976075241136
"3893" 778.4 14.6007651153633 65.7460520541183
"3894" 778.6 18.5800630769004 70.2125743281589
"3895" 778.8 23.6185600705473 73.3086174362368
"3896" 779 29.3080705445867 75.4808363687705
"3897" 779.2 34.5742921214358 76.0204395072553
"3898" 779.4 40.7705199686919 75.0581405254914
"3899" 779.6 46.1247403335653 72.5361109200602
"3900" 779.8 50.3228238322286 68.419165451064
"3901" 780 53.9046319828707 63.9941665801655
"3902" 780.2 55.9715904380892 58.220578352087
"3903" 780.4 56.4084691931805 52.2269840539441
"3904" 780.6 55.9178199990893 46.9008094545903
"3905" 780.8 55.4166332385091 41.0835668235626
"3906" 781 53.6210893326816 35.812085540804
"3907" 781.2 52.0148897217231 32.2905263827339
"3908" 781.4 53.028465106348 29.131519542126
"3909" 781.6 53.7671053961444 24.3503308209393
"3910" 781.8 52.7750469957231 18.7751672120975
"3911" 782 51.5426708090867 14.3033436818816
"3912" 782.2 51.8032550261208 12.4126989649952
"3913" 782.4 51.0811467498724 13.2250433587744
"3914" 782.6 47.1987473744849 14.2266712882242
"3915" 782.8 42.4196913410954 16.2768544871143
"3916" 783 38.527020925369 19.9158770500509
"3917" 783.2 35.0327495852077 24.3212482897929
"3918" 783.4 31.9781966281623 29.4654672615386
"3919" 783.6 30.3637203275485 35.0959393041845
"3920" 783.8 29.6895888733936 40.9243740791429
"3921" 784 29.1417861408992 46.0324444340691
"3922" 784.2 28.8665846448061 51.483580802254
"3923" 784.4 28.4133020866492 57.3824652928503
"3924" 784.6 29.3013872046395 62.9120937444756
"3925" 784.8 30.8709177019653 68.5322953743459
"3926" 785 33.2740712770665 73.8626822378478
"3927" 785.2 37.567742406059 78.301200880076
"3928" 785.4 42.4267757518503 81.3031881051721
"3929" 785.6 48.3120023945867 82.8696959667705
"3930" 785.8 54.2845443998773 83.833855302064
"3931" 786 60.5095555260978 82.9645526095431
"3932" 786.2 65.7519620153097 81.5338747748208
"3933" 786.4 70.6035023370447 78.4865925358086
"3934" 786.6 74.8213032797386 74.9688455738559
"3935" 786.8 78.7948849587094 71.4042885172407
"3936" 787 82.3261610224731 66.6270086047407
"3937" 787.2 83.3297259924457 61.4180449073841
"3938" 787.4 82.3335651517653 55.8256407651744
"3939" 787.6 79.882822317628 50.1168641547287
"3940" 787.8 77.262862781026 45.2969133925248
"3941" 788 73.1666113968067 41.0166190112716
"3942" 788.2 67.8583381328055 38.4126829736316
"3943" 788.4 62.5373649294013 36.620946163438
"3944" 788.6 57.780110739854 35.5001895649074
"3945" 788.8 53.8864890705867 33.1940733930244
"3946" 789 50.7598898066939 30.2913071223816
"3947" 789.2 48.0553400966126 27.3293935766316
"3948" 789.4 46.901998025716 24.7024387373902
"3949" 789.6 47.4232442163006 23.4001288132581
"3950" 789.8 46.4782321890609 20.911365114873
"3951" 790 44.5713951421118 20.3529724777441
"3952" 790.2 41.7208053646118 22.0584614065066
"3953" 790.4 37.5704121793712 25.5151254351488
"3954" 790.6 33.0007310954402 29.9827058222867
"3955" 790.8 30.1523256779229 34.8324686024247
"3956" 791 27.4352637122722 40.4715365101154
"3957" 791.2 25.3189118676525 45.2383264135263
"3958" 791.4 23.8383993689965 50.8841743960646
"3959" 791.6 23.1994442306668 56.8365953559228
"3960" 791.8 24.1256552781134 60.6101826732141
"3961" 792 25.8751808039906 65.3075439374393
"3962" 792.2 28.539224157204 70.8057410800298
"3963" 792.4 33.595907369233 74.6563132431316
"3964" 792.6 39.1699594212913 76.9528819865225
"3965" 792.8 45.3527764334582 78.2263254095194
"3966" 793 51.8242105401978 77.8305503405482
"3967" 793.2 57.3615791242896 76.1057219411127
"3968" 793.4 62.8799558494186 72.957338786977
"3969" 793.6 67.6363210443656 68.9676753165547
"3970" 793.8 71.113524234612 64.2234351663288
"3971" 794 74.0610756663961 58.5081611428593
"3972" 794.2 75.8189755467021 52.6220283544008
"3973" 794.4 76.5701038033073 47.0867245402492
"3974" 794.6 75.3900714232567 43.7759758887316
"3975" 794.8 71.869767573949 39.3083417109683
"3976" 795 67.789112951761 35.8030335022376
"3977" 795.2 62.4635969788868 33.0672252368716
"3978" 795.4 57.8893287389919 30.6328551804936
"3979" 795.6 52.5245406213367 28.4791256089066
"3980" 795.8 48.0948146020153 26.8016178910601
"3981" 796 44.2988881440404 24.3332723475575
"3982" 796.2 41.421119765157 21.9301726538001
"3983" 796.4 39.7941959121801 18.4179438828244
"3984" 796.6 40.6154099953367 17.5791927647387
"3985" 796.8 40.7373518913742 18.2891875555441
"3986" 797 39.0966404824465 20.4097172415828
"3987" 797.2 37.3991384989049 23.5785050150293
"3988" 797.4 35.0024884009884 27.8346759164406
"3989" 797.6 33.8864344594493 31.9808717847691
"3990" 797.8 32.7348282184379 37.3419997153394
"3991" 798 32.0622635663259 42.5529922311316
"3992" 798.2 31.2009535846976 47.2948119216006
"3993" 798.4 30.0432935817623 52.8312591407486
"3994" 798.6 29.9744750881267 57.7065241135816
"3995" 798.8 31.5269887508462 63.3963546267259
"3996" 799 32.588685190231 68.7508603051412
"3997" 799.2 34.3632359382707 74.2957638157731
"3998" 799.4 38.7424098652557 77.9461805990911
"3999" 799.6 43.0847693823913 81.2645942566406
"4000" 799.8 48.282719606516 83.4032423508485
"4001" 800 54.0172130866458 83.887755226777
"4002" 800.2 59.0954496700124 83.0832628545505
"4003" 800.4 64.650058199965 81.686101772782
"4004" 800.6 69.4954103281386 79.1812085564806
"4005" 800.8 73.1641680341403 74.8132810116851
"4006" 801 76.8324527300124 71.0324666788748
"4007" 801.2 80.3190985619514 67.1406438908793
"4008" 801.4 81.0979289954302 62.2068110861082
"4009" 801.6 78.888499909318 57.7813532830521
"4010" 801.8 74.7895471767967 54.0681477322216
"4011" 802 69.6765206812485 51.3057184080728
"4012" 802.2 64.277741550106 49.50577191917
"4013" 802.4 58.5697913635157 48.420497706821
"4014" 802.6 52.9877614601805 47.6726438706941
"4015" 802.8 47.0582411229098 48.5541146380698
"4016" 803 41.4473599007701 50.0649994890982
"4017" 803.2 35.8010805933367 52.6471036697786
"4018" 803.4 31.1868548974209 55.42753835794
"4019" 803.6 26.9853677629201 58.1835443596594
"4020" 803.8 23.2056968727534 60.8658985623816
"4021" 804 19.8820588455891 61.5637834013792
"4022" 804.2 16.790300479607 62.276702486091
"4023" 804.4 14.1298712288146 64.5690655694811
"4024" 804.6 14.4242253609854 65.0277270987667
"4025" 804.8 15.7191075183913 66.2135567432225
"4026" 805 18.1274239728367 68.3255326776038
"4027" 805.2 22.0785892818237 71.0820770372924
"4028" 805.4 26.5321817570631 73.1275836711316
"4029" 805.6 31.9206586993939 73.6389801112887
"4030" 805.8 36.7692054234311 72.5975760129146
"4031" 806 42.1763618818839 70.9102046928769
"4032" 806.2 46.6552493615098 67.997520011247
"4033" 806.4 50.2879240266829 64.50643084442
"4034" 806.6 53.2699375599192 60.0202117946995
"4035" 806.8 55.0821531161492 54.5121162787566
"4036" 807 56.354246018065 49.0833261636968
"4037" 807.2 57.4573003232715 43.9654054226533
"4038" 807.4 57.2330442067603 38.0185105447728
"4039" 807.6 57.8665249809302 34.2226760056865
"4040" 807.8 60.199676968498 30.8964292446316
"4041" 808 60.7735000507324 26.1380484614558
"4042" 808.2 60.7227959527561 21.1322855266961
"4043" 808.4 61.981062361478 19.115241564762
"4044" 808.6 63.6893505832117 17.4205188247878
"4045" 808.8 63.9268997313367 13.7101647594128
"4046" 809 63.0638044931492 12.5596365138191
"4047" 809.2 61.7819014829209 14.0387801276514
"4048" 809.4 58.5762371415701 14.8023040282982
"4049" 809.6 53.6518193060754 15.8870843559043
"4050" 809.8 48.7536480767188 17.4427501741934
"4051" 810 43.5700689234439 19.353611017953
"4052" 810.2 39.1391625356846 21.8154432544359
"4053" 810.4 34.6071379184128 25.2633931043272
"4054" 810.6 29.9098617198367 28.2678636749982
"4055" 810.8 25.5522159514414 31.9896486478641
"4056" 811 22.4857982333807 36.780358174225
"4057" 811.2 19.6952483504617 41.7448357126003
"4058" 811.4 17.0143365359082 46.5950260161459
"4059" 811.6 15.930427365505 52.030758397725
"4060" 811.8 15.0494974404956 57.4956094378185
"4061" 812 15.1383008603554 63.2033427463605
"4062" 812.2 16.0986258429043 69.0010467521181
"4063" 812.4 19.3147338434652 74.0760271326591
"4064" 812.6 24.1940637557214 77.5063486097342
"4065" 812.8 29.501690314015 80.4239440522751
"4066" 813 34.6129068362286 81.7989922906856
"4067" 813.2 40.2837727532485 82.2437578100433
"4068" 813.4 46.436434165607 81.0518429277937
"4069" 813.6 51.7966541750065 78.5141921158674
"4070" 813.8 56.6244629556423 74.4616833207704
"4071" 814 60.3302296663923 69.6950195858538
"4072" 814.2 62.7156210844489 63.0747580160054
"4073" 814.4 64.2442469428125 57.1260150321753
"4074" 814.6 64.9442819414883 51.4030239074195
"4075" 814.8 63.6597157389902 45.3777363536514
"4076" 815 61.8423447325326 40.1515471947037
"4077" 815.2 59.3782166885303 35.1908443057606
"4078" 815.4 57.0981535532367 31.3550481162316
"4079" 815.6 56.6005563491643 26.7934596462178
"4080" 815.8 57.201743613125 24.0441237513139
"4081" 816 56.0392003769659 20.7922138431821
"4082" 816.2 52.8268759007686 19.5004451624498
"4083" 816.4 48.3436756143367 19.5232083770799
"4084" 816.6 44.8596214418367 21.678553908703
"4085" 816.8 40.8067971104218 25.456428799589
"4086" 817 36.7685534875186 29.1331786587452
"4087" 817.2 33.1658687101367 33.9666278017316
"4088" 817.4 30.2109352468985 39.1927931016653
"4089" 817.6 28.3302875994013 44.9138931427284
"4090" 817.8 27.4044453983877 50.5983215858152
"4091" 818 27.9784417073265 56.2569608944173
"4092" 818.2 30.1589423800066 62.0943861411752
"4093" 818.4 33.9077916819255 66.1500761503325
"4094" 818.6 38.0176139530377 70.061195031968
"4095" 818.8 42.535931955505 72.8757719075194
"4096" 819 48.6414691855945 73.2516944482398
"4097" 819.2 54.1082016088367 71.8819521680204
"4098" 819.4 59.1445510560746 69.7157709491558
"4099" 819.6 63.6350536350689 66.0640340862209
"4100" 819.8 66.1488979168752 60.4420680880931
"4101" 820 67.7023475255368 55.3342634027459
"4102" 820.2 67.9986332485051 48.9687372542157
"4103" 820.4 66.443951113102 43.6020439017132
"4104" 820.6 64.6668400565601 38.6295240476741
"4105" 820.8 63.5193927390893 33.8593277965491
"4106" 821 61.3815246168822 29.6610922167528
"4107" 821.2 56.7927800276471 28.0542222530109
"4108" 821.4 51.8239137362645 26.4345649215352
"4109" 821.6 47.1808159749439 24.2855838038101
"4110" 821.8 44.8836494016471 22.053519392804
"4111" 822 44.1990085727653 19.608399279953
"4112" 822.2 44.6457340519956 18.7520216741257
"4113" 822.4 43.9775222717993 19.0105568223316
"4114" 822.6 42.4109539011643 21.4912280559764
"4115" 822.8 39.7300330153484 25.025929928899
"4116" 823 36.7426390349958 29.8106838099725
"4117" 823.2 35.3238707491034 34.6545561091316
"4118" 823.4 34.4060192325299 40.4987618687566
"4119" 823.6 34.6859048122488 45.9233369606096
"4120" 823.8 35.7187955275945 50.9826750128171
"4121" 824 37.0756877396398 56.3791158728437
"4122" 824.2 39.8211431000675 61.0447403232085
"4123" 824.4 45.3510564514315 64.0577920393579
"4124" 824.6 50.236759594779 65.7926215900931
"4125" 824.8 55.9338459952267 66.0075256895416
"4126" 825 61.1466948866145 64.4860151182982
"4127" 825.2 65.8825770817186 61.6308424126134
"4128" 825.4 69.9736053199731 58.0452766891952
"4129" 825.6 74.130812688634 54.5194328335775
"4130" 825.8 76.8044155314754 49.4871430744237
"4131" 826 77.6057298355788 43.8423549359368
"4132" 826.2 79.084601026478 39.4082958017729
"4133" 826.4 80.8723858938219 37.2421705620672
"4134" 826.6 80.9333970422091 37.1699125680252
"4135" 826.8 79.5346450507239 34.4881218412122
"4136" 827 75.8306391709963 31.3761901209507
"4137" 827.2 71.3124277724104 28.8768970205684
"4138" 827.4 66.2922827381984 27.6194185131635
"4139" 827.6 60.7705945284237 26.5553357589251
"4140" 827.8 55.4690578780954 26.1037741783902
"4141" 828 50.6523014094479 25.4420731173723
"4142" 828.2 45.7300484438553 24.8239756669649
"4143" 828.4 42.3116040694779 23.131382271561
"4144" 828.6 37.3621178524439 20.6730502318816
"4145" 828.8 35.1929547741367 19.0487750616316
"4146" 829 35.8143391504414 18.0710991725618
"4147" 829.2 37.4879464541794 17.5629873315417
"4148" 829.4 38.7150168103367 15.6421616326686
"4149" 829.6 40.1951604454831 15.3854170018999
"4150" 829.8 42.3760041414402 14.9282338589419
"4151" 830 44.2688790641739 12.129496155806
"4152" 830.2 45.6514519355867 9.193929070703
"4153" 830.4 46.797446613814 9.68530643313158
"4154" 830.6 49.5407048848885 10.1619361991143
"4155" 830.8 53.0969482071801 8.71143202205327
"4156" 831 56.7903643824897 7.0572404483257
"4157" 831.2 59.5539070616774 6.87773577686235
"4158" 831.4 62.8280585233763 6.4897318698791
"4159" 831.6 64.8659175403956 4.69445400689628
"4160" 831.8 65.085408653731 4.40824954517004
"4161" 832 66.3876150306769 5.58177073921921
"4162" 832.2 69.070876624327 6.6037289827772
"4163" 832.4 72.2844984558041 7.71623627789244
"4164" 832.6 76.1569067144302 8.35838345182784
"4165" 832.8 78.8864996769484 7.34583071675779
"4166" 833 80.1935680029423 6.00548605282424
"4167" 833.2 80.2516498166014 6.10703010651393
"4168" 833.4 80.3064790877653 5.81070493457444
"4169" 833.6 80.0429791923661 6.32434950645511
"4170" 833.8 79.854570113118 6.28547556206907
"4171" 834 79.6355497985467 7.08264433680158
"4172" 834.2 79.791223673618 7.88586433275657
"4173" 834.4 79.5945857676701 9.06956813329825
"4174" 834.6 79.6381095118163 10.0245908024275
"4175" 834.8 80.4707621616335 12.190491020214
"4176" 835 81.8546089144631 15.1143079000105
"4177" 835.2 83.6424681782729 18.044529837472
"4178" 835.4 84.758443750741 21.4923029147486
"4179" 835.6 87.9592719488467 25.0681477513816
"4180" 835.8 91.6428301431603 27.9363891419845
"4181" 836 94.774696178761 29.2711889673286
"4182" 836.2 97.9914475724617 28.6749940853191
"4183" 836.4 100.705097252807 27.0333895663669
"4184" 836.6 102.14673036351 24.4911993311797
"4185" 836.8 102.595460875094 22.1991009553325
"4186" 837 102.139421158952 20.125500457295
"4187" 837.2 101.325933762809 17.2935670345205
"4188" 837.4 100.133190691957 15.3798240888316
"4189" 837.6 99.5751085599617 13.1607775694753
"4190" 837.8 98.9793856184021 13.4803418776409
"4191" 838 98.024845571505 12.9565606781662
"4192" 838.2 96.4609206311779 12.062338045669
"4193" 838.4 94.8470007006145 10.4461324932705
"4194" 838.6 95.1722322107518 9.76462730715044
"4195" 838.8 95.5385829401082 10.2876986811459
"4196" 839 95.7391126398513 10.7075515716898
"4197" 839.2 96.4236231948367 6.24566489613156
"4198" 839.4 95.1275550426668 8.08396220646158
"4199" 839.6 95.0475977590312 8.23796755593713
"4200" 839.8 94.2585323876403 8.49098645500658
"4201" 840 94.1880697572095 8.39978383849521
"4202" 840.2 94.1085987694731 8.56307995186794
"4203" 840.4 93.8312000386952 8.70461199071648
"4204" 840.6 93.6570892697502 9.03118656818927
"4205" 840.8 93.9275298383848 8.83642054098735
"4206" 841 93.6723332414178 9.03284189733428
"4207" 841.2 93.5922293080943 8.89198843554067
"4208" 841.4 93.5103019918124 8.97103351417526
"4209" 841.6 93.5730334173367 9.31033502867874
"4210" 841.8 93.9423551117801 9.59156358201837
"4211" 842 93.9638689968933 9.5843525934712
"4212" 842.2 93.6938060683461 9.58351018826709
"4213" 842.4 93.3320907099528 10.2961157933726
"4214" 842.6 93.7870582808901 10.4478159647966
"4215" 842.8 94.3442609428999 11.0340763346413
"4216" 843 93.7959641563464 12.52962539642
"4217" 843.2 93.5769517538007 15.471232661178
"4218" 843.4 93.9866484046603 18.6965677582786
"4219" 843.6 93.5844357764467 22.7521224498016
"4220" 843.8 92.6848496550841 26.0567932574842
"4221" 844 92.4691880141346 29.9856967336529
"4222" 844.2 92.1200244613055 34.5191998449441
"4223" 844.4 92.5795605443862 38.8352278635821
"4224" 844.6 94.437799490511 43.2665162400811
"4225" 844.8 96.9697722272827 47.4335646822802
"4226" 845 100.202152707715 50.7148243266856
"4227" 845.2 103.123372987046 51.1937886983225
"4228" 845.4 106.289976436961 50.8084825459802
"4229" 845.6 107.625286575954 51.9557506383512
"4230" 845.8 108.616145787021 51.745484525921
"4231" 846 110.818237756128 50.1306267687043
"4232" 846.2 112.688952722881 47.1050575191851
"4233" 846.4 112.300241347416 43.9710900577895
"4234" 846.6 111.989571010155 39.6900986690225
"4235" 846.8 110.890140078365 35.1550330523459
"4236" 847 109.212565480559 31.3387699772705
"4237" 847.2 107.487366791873 27.0363870753316
"4238" 847.4 104.169904773695 24.4168598660628
"4239" 847.6 100.323083826366 21.1948761915547
"4240" 847.8 97.4317365320225 18.6010756869744
"4241" 848 94.4009274781288 15.8172526495326
"4242" 848.2 91.0391758373368 12.6903091702492
"4243" 848.4 86.2800393727229 10.5877866383841
"4244" 848.6 81.6238264724694 9.89199691097851
"4245" 848.8 76.7986350153058 10.7510831063945
"4246" 849 72.1292419298206 10.9982878800509
"4247" 849.2 67.1892413655867 11.1742253391941
"4248" 849.4 61.9464899911788 12.6884554476
"4249" 849.6 56.7447241080264 14.0013317333902
"4250" 849.8 51.6808495809631 16.7808795427305
"4251" 850 46.4882379670464 19.677526740438
"4252" 850.2 41.5800035059049 23.330955055927
"4253" 850.4 36.820585643172 25.4019953123257
"4254" 850.6 31.5450351966005 27.72137551817
"4255" 850.8 26.0777501874466 30.5100470451151
"4256" 851 21.1284615441492 34.3480139814128
"4257" 851.2 17.0316653491452 38.6783132893337
"4258" 851.4 14.2341405894075 43.5321232291272
"4259" 851.6 11.8561264623367 48.3155313402646
"4260" 851.8 11.3953231590713 54.1250015908617
"4261" 852 11.7054056235264 60.1465610123385
"4262" 852.2 13.3004252829367 65.5321240259012
"4263" 852.4 17.0371984088104 71.0289329867632
"4264" 852.6 21.5204896231458 75.5700766009407
"4265" 852.8 26.824314239464 78.0924803947407
"4266" 853 32.7290688575845 79.8473318930077
"4267" 853.2 39.1174530142191 80.2204392588669
"4268" 853.4 45.3317316984877 78.369972344924
"4269" 853.6 50.8340956358225 74.2140736169459
"4270" 853.8 54.6426487537445 69.3818251688646
"4271" 854 57.5301045576764 63.4973084663863
"4272" 854.2 58.7994927341156 57.2339408853143
"4273" 854.4 59.0238853140367 51.6603986563216
"4274" 854.6 58.4764937100275 45.5612010667553
"4275" 854.8 57.0524339490759 39.5703079031533
"4276" 855 55.1986653173725 34.1131310523816
"4277" 855.2 55.1806715613019 28.8966376533525
"4278" 855.4 56.3032293961623 25.7014150886199
"4279" 855.6 56.8152061234701 22.4629377724316
"4280" 855.8 57.2457583893729 17.2575828823906
"4281" 856 55.6779403019412 12.3836821199722
"4282" 856.2 53.0387646596309 10.672236259761
"4283" 856.4 50.7523134883484 11.7250938562362
"4284" 856.6 47.6272055399919 13.772900877804
"4285" 856.8 43.0136316695838 17.0884041987139
"4286" 857 39.3877996850264 21.543942868804
"4287" 857.2 36.6715832780787 26.4869485167929
"4288" 857.4 33.8741702941274 32.0518643862595
"4289" 857.6 32.44666564586 37.8379280570269
"4290" 857.8 32.3553127304247 44.3820079690602
"4291" 858 33.6264038558625 50.214370202147
"4292" 858.2 35.8086069029803 55.6966609646514
"4293" 858.4 39.2864016946267 60.6607940114716
"4294" 858.6 43.8750875269909 65.4035703546596
"4295" 858.8 49.666641639279 68.2768071445931
"4296" 859 55.4877462912812 69.9639627512983
"4297" 859.2 61.5469680790937 70.3397952810708
"4298" 859.4 67.4461463702256 69.3942278876594
"4299" 859.6 72.8036895805236 66.9894486957063
"4300" 859.8 76.4659755056978 62.9360531911316
"4301" 860 77.9086274555406 57.745669980049
"4302" 860.2 78.2850160086862 51.5231469406219
"4303" 860.4 77.3717016179428 45.9791222693892
"4304" 860.6 76.7045949401718 40.7819511419202
"4305" 860.8 75.7973556890104 34.814804516021
"4306" 861 75.2957224910132 29.4950938036316
"4307" 861.2 74.0237713490324 25.5541840555229
"4308" 861.4 73.0407853638209 21.5229031847368
"4309" 861.6 70.5122622208315 18.8114196807158
"4310" 861.8 65.696640884868 17.3647838924753
"4311" 862 60.3876728534658 16.0159728462122
"4312" 862.2 53.7426239640115 15.9176422033183
"4313" 862.4 48.2243486003949 16.2579547964688
"4314" 862.6 42.825828107772 18.0371157860433
"4315" 862.8 38.1584222520334 21.109983473317
"4316" 863 33.9471414639701 24.9726021531316
"4317" 863.2 30.5312262331345 29.8271773810698
"4318" 863.4 28.5930010304661 35.9232517784433
"4319" 863.6 27.9242784955092 41.9885044437695
"4320" 863.8 27.3617835105612 47.9152451941418
"4321" 864 28.1515367632299 54.421054211816
"4322" 864.2 30.7811740669216 60.4146108624712
"4323" 864.4 34.2209388524756 65.6785657334927
"4324" 864.6 38.9624823403461 70.1862079642577
"4325" 864.8 44.8439416300793 72.4672784475821
"4326" 865 50.6784443844796 73.4278698370602
"4327" 865.2 56.3651447533082 72.9110136484316
"4328" 865.4 61.5488856042659 70.1496049362953
"4329" 865.6 66.2038845933643 66.4358855331454
"4330" 865.8 69.0755575640312 61.325932924326
"4331" 866 70.8347367067154 55.2707606972238
"4332" 866.2 71.9125102608055 49.5079155704128
"4333" 866.4 71.9947545105429 43.9418509273429
"4334" 866.6 71.049415022618 38.4365693731941
"4335" 866.8 68.0355497973067 33.1933454265616
"4336" 867 64.423636167812 29.208772340889
"4337" 867.2 60.7760478306067 24.5751324644116
"4338" 867.4 58.5158877379174 20.64325644318
"4339" 867.6 59.2502799804237 17.0797049063925
"4340" 867.8 58.6658112297051 14.8528146837474
"4341" 868 54.3789902348313 13.4966308468404
"4342" 868.2 50.2023528513733 14.2947989535828
"4343" 868.4 45.6919641934065 16.0357557307711
"4344" 868.6 40.573658932939 18.1193769695634
"4345" 868.8 36.8568545850034 21.0913276286649
"4346" 869 31.8534456590413 25.576276614802
"4347" 869.2 28.0920943254889 30.2068392746533
"4348" 869.4 24.292926398811 34.162709696147
"4349" 869.6 21.0244678059701 37.8733811523982
"4350" 869.8 17.970595409026 43.0965817512723
"4351" 870 15.542172111733 49.6377884787259
"4352" 870.2 14.1742637348502 55.2562529426045
"4353" 870.4 13.3764410103367 59.8967097263105
"4354" 870.6 14.4527981588157 65.5883133554383
"4355" 870.8 16.498515528551 70.5922129747119
"4356" 871 21.9578495026028 75.6889069563288
"4357" 871.2 26.5875672053457 78.5293223150512
"4358" 871.4 31.5441998589367 79.9929692035679
"4359" 871.6 37.3787655016386 80.2268018958202
"4360" 871.8 41.9207305668519 80.5994424756922
"4361" 872 46.97965508529 80.0407988267531
"4362" 872.2 52.1444619843367 78.5069811273202
"4363" 872.4 56.8100144275111 74.3880843159343
"4364" 872.6 60.3248700797679 70.0718776573747
"4365" 872.8 63.2910672451405 64.889231433239
"4366" 873 65.1395315731939 59.8731342986602
"4367" 873.2 66.5519288223928 54.009534525968
"4368" 873.4 67.6972798103767 48.9010417788616
"4369" 873.6 67.4325186491984 43.0002269463443
"4370" 873.8 67.7986898027543 38.439281748236
"4371" 874 68.5699058083254 33.4240446165179
"4372" 874.2 68.1637763269473 27.6096606648316
"4373" 874.4 68.2508050855948 22.8130661582767
"4374" 874.6 68.6241759299128 19.2689453532511
"4375" 874.8 70.0163316574658 15.3790021912122
"4376" 875 69.7808944084295 14.0882840019718
"4377" 875.2 66.9518554814811 13.3042190926213
"4378" 875.4 62.2838514568055 12.9577431731941
"4379" 875.6 57.0374283457161 13.7465434713902
"4380" 875.8 51.7809085054672 15.9497743531751
"4381" 876 47.1332077812824 19.2440204145772
"4382" 876.2 43.0614463751208 23.5437611611202
"4383" 876.4 39.0421907286335 27.851569520181
"4384" 876.6 35.870185800064 32.837742081802
"4385" 876.8 33.57782491024 37.8825590091477
"4386" 877 32.2671579471878 43.6954736399933
"4387" 877.2 31.4601824760209 49.3779651756
"4388" 877.4 31.9196714821549 55.4062879633892
"4389" 877.6 33.3926976915771 61.5775907749874
"4390" 877.8 36.672820586456 67.1827190167141
"4391" 878 40.8273541574022 72.2828534286596
"4392" 878.2 45.2960725983918 75.9308389298793
"4393" 878.4 50.8638366668773 78.6726714542532
"4394" 878.6 56.7764483642246 78.8799644554914
"4395" 878.8 62.3723438646881 78.2767167227667
"4396" 879 67.846242740401 77.2316615702738
"4397" 879.2 73.017969832553 74.8956076243343
"4398" 879.4 77.5889991013185 71.0186317388497
"4399" 879.6 81.0131620946549 67.1238457156407
"4400" 879.8 83.3210008016199 62.1000996677997
"4401" 880 84.9448931437573 56.9419807376783
"4402" 880.2 85.8737261706796 52.2222067740316
"4403" 880.4 85.1491751645964 47.2053278997662
"4404" 880.6 81.4604263493064 43.299985090177
"4405" 880.8 76.9166460899838 39.7728026663669
"4406" 881 72.5864233165945 37.2280488894872
"4407" 881.2 67.6009932223367 34.7063099748503
"4408" 881.4 61.7929165506805 33.3806147991316
"4409" 881.6 56.2269536970544 33.1850273391845
"4410" 881.8 50.1128511746582 34.2450749737744
"4411" 882 44.5471597908199 35.5770900128338
"4412" 882.2 39.4461720999874 38.6367738546677
"4413" 882.4 34.7608653762841 42.4986821016
"4414" 882.6 30.542711100861 46.3135927680782
"4415" 882.8 26.5851144347922 50.3158355899385
"4416" 883 23.371778242981 55.6758126676989
"4417" 883.2 21.9542941708661 60.7928342813669
"4418" 883.4 21.2621846938881 66.7465664272577
"4419" 883.6 22.2925976599606 72.6069039889252
"4420" 883.8 24.684621343027 78.1788173343661
"4421" 884 28.4962359120473 82.5983315678421
"4422" 884.2 33.6573037197315 85.5082817180526
"4423" 884.4 38.6498943024395 87.6987338790147
"4424" 884.6 45.3065017786731 88.3766611518316
"4425" 884.8 50.6206921760004 86.5908270609043
"4426" 885 55.8064370260411 83.4215833434577
"4427" 885.2 60.2847869670746 79.5745924850879
"4428" 885.4 64.0628911702634 75.573200360283
"4429" 885.6 67.964338837582 69.6735201570372
"4430" 885.8 70.1457101919653 63.5056869483173
"4431" 886 71.386386999561 57.0527064777063
"4432" 886.2 71.0869669839125 51.0980500786619
"4433" 886.4 70.0457894715546 45.6350472717108
"4434" 886.6 67.7721633886452 40.292424034238
"4435" 886.8 65.5048019516095 34.7877408824498
"4436" 887 63.1825790672117 29.8215412643191
"4437" 887.2 61.4811763280324 28.0259071406859
"4438" 887.4 58.1360387001907 25.9452348723956
"4439" 887.6 53.7215698918885 23.3977471199074
"4440" 887.8 52.0278469479845 20.2995538023589
"4441" 888 51.7953199805809 18.0044394528525
"4442" 888.2 50.1070637092553 16.3201705348641
"4443" 888.4 45.7792369945781 14.6734455969419
"4444" 888.6 41.1355960514661 12.3988014234316
"4445" 888.8 40.7680173268595 10.7536799408361
"4446" 889 42.2667861423023 10.2366155172867
"4447" 889.2 42.913980800051 10.5861649309173
"4448" 889.4 44.1811276500837 11.2301521301376
"4449" 889.6 45.3600583138868 10.6885352147566
"4450" 889.8 46.3193437433585 10.5909125382837
"4451" 890 48.177124301494 9.83774997191247
"4452" 890.2 50.3414060112514 7.54135642361938
"4453" 890.4 51.8594030065867 6.64956219782476
"4454" 890.6 52.4072324000404 6.93689601433528
"4455" 890.8 53.9836930898195 6.81454558456261
"4456" 891 55.8558180868073 6.01860359205511
"4457" 891.2 58.1235484997238 4.70255211579287
"4458" 891.4 59.1263412944454 3.77394181096853
"4459" 891.6 58.9153473939862 4.01758094518828
"4460" 891.8 58.2633103712049 4.73583445345576
"4461" 892 57.7932168997505 5.03542065163158
"4462" 892.2 57.6451605000401 5.693390339214
"4463" 892.4 58.029275038112 6.05886788382259
"4464" 892.6 57.9158734613911 6.42013946684897
"4465" 892.8 58.4638417320476 6.62094037841471
"4466" 893 59.1379089051368 7.18838146553158
"4467" 893.2 59.684731718369 7.52577043827674
"4468" 893.4 59.9423390753148 7.63790075634587
"4469" 893.6 60.2293955996519 7.64976977476201
"4470" 893.8 60.7528387734112 7.88010449172732
"4471" 894 61.7470369603073 7.97297943704334
"4472" 894.2 62.5694760277653 8.14383744803158
"4473" 894.4 64.1701500590167 8.10307132611158
"4474" 894.6 66.2577901480408 7.57160381062137
"4475" 894.8 68.3937645047922 7.19355291045336
"4476" 895 70.6502325139969 6.17330997706846
"4477" 895.2 71.9800510499506 4.86261871156227
"4478" 895.4 72.0666036108516 4.58638787305732
"4479" 895.6 71.7258209943944 4.94477482765081
"4480" 895.8 71.5321625551911 5.10097297146653
"4481" 896 71.4286538393974 5.01225808235885
"4482" 896.2 71.4694311296668 4.92657906398109
"4483" 896.4 71.357064458572 5.64241621698452
"4484" 896.6 71.6645006151051 5.89365479731579
"4485" 896.8 71.6551653503367 6.54424489066283
"4486" 897 71.952101785493 7.58728433822532
"4487" 897.2 71.8056131441492 8.17648219410033
"4488" 897.4 71.825408906493 9.35487790585032
"4489" 897.6 72.1285966350209 11.2442082993158
"4490" 897.8 73.6189049748367 14.2316844831941
"4491" 898 75.2770911852779 17.0629253725139
"4492" 898.2 77.6174090196398 19.3228654646922
"4493" 898.4 80.6759419752887 22.5986615196893
"4494" 898.6 84.2513109696769 25.0218524615079
"4495" 898.8 87.8640171894089 26.0895991471058
"4496" 899 88.2177254220068 25.8669089527516
"4497" 899.2 88.6092064181167 25.9395236074216
"4498" 899.4 89.4954907582591 24.8742736733792
"4499" 899.6 89.6157440791603 24.4293036532786
"4500" 899.8 90.6763175916571 23.2230973152723
"4501" 900 91.8328694616603 20.9971558886904
"4502" 900.2 93.7702440308745 18.4610794950372
"4503" 900.4 94.2527894412021 17.7331856703431
"4504" 900.6 95.8857760670065 17.5308619724523
"4505" 900.8 98.2689582595236 18.2558358911082
"4506" 901 100.396852650142 19.7459040562705
"4507" 901.2 103.266814729234 21.9276443023606
"4508" 901.4 106.361774603251 24.6104388378602
"4509" 901.6 109.241508817402 27.4067825347157
"4510" 901.8 110.372509172737 30.9363091465098
"4511" 902 112.120139982481 35.3062260869393
"4512" 902.2 113.467239552202 40.2099731461181
"4513" 902.4 115.152325687009 45.0767138952523
"4514" 902.6 117.16932036894 49.5791470512018
"4515" 902.8 119.171329619287 53.3560145399316
"4516" 903 121.900459484528 55.7549014154142
"4517" 903.2 121.305779776901 55.7284852410931
"4518" 903.4 120.630084422234 56.1727314415034
"4519" 903.6 119.253567873045 57.4936180813749
"4520" 903.8 117.389032296497 59.6795407174441
"4521" 904 115.520052058266 63.1451824946758
"4522" 904.2 112.957043904337 67.4221465184887
"4523" 904.4 111.260511079182 71.8420610764952
"4524" 904.6 110.502915463707 77.0317744961747
"4525" 904.8 110.993855118441 82.3747359191533
"4526" 905 113.405929880794 86.3161709054333
"4527" 905.2 116.667015024788 89.711932025782
"4528" 905.4 119.418380733337 91.8088619696758
"4529" 905.6 119.357837233638 92.7355697190741
"4530" 905.8 119.157283234876 92.5540808735794
"4531" 906 118.928279332995 92.5820084656842
"4532" 906.2 119.044855176285 92.4442678966402
"4533" 906.4 118.816309264107 92.0861978654811
"4534" 906.6 118.979324376802 92.1971672115109
"4535" 906.8 118.927851894132 91.7973568949906
"4536" 907 118.441511955784 91.7036594572105
"4537" 907.2 118.128712195824 91.6307645698367
"4538" 907.4 118.041793401009 91.7662014675644
"4539" 907.6 117.612166325646 91.7446012133307
"4540" 907.8 117.02553783605 91.6767230322577
"4541" 908 116.284342480786 91.5338763780723
"4542" 908.2 115.036297624396 91.8850312872366
"4543" 908.4 113.493625509513 92.3603505659257
"4544" 908.6 112.03305963163 92.6880739059678
"4545" 908.8 110.420019002362 93.1698653307066
"4546" 909 108.360366371388 94.1035173177085
"4547" 909.2 105.386013197667 96.2666801616048
"4548" 909.4 101.937878830001 99.3196081618939
"4549" 909.6 98.4496355903706 104.162089516267
"4550" 909.8 96.0650272634063 108.373108618623
"4551" 910 96.2243136656782 112.559174389558
"4552" 910.2 96.4525091712487 114.710556759104
"4553" 910.4 95.8968475400472 114.953088364711
"4554" 910.6 95.022485846574 115.689099149208
"4555" 910.8 94.6359651987774 115.915817517937
"4556" 911 94.0101238498867 116.247312161357
"4557" 911.2 93.4496745614683 116.729901244447
"4558" 911.4 93.0695104366957 116.867868572555
"4559" 911.6 92.907083668747 116.675144117965
"4560" 911.8 92.0064484265715 116.319179067866
"4561" 912 90.9736820609045 116.534434781182
"4562" 912.2 89.1478321436939 116.866993612864
"4563" 912.4 86.8616448534683 117.125493545974
"4564" 912.6 84.5836506082909 117.332762751384
"4565" 912.8 81.1109635312944 117.612966449564
"4566" 913 77.1108774522742 117.804108252843
"4567" 913.2 72.6844141111384 120.380804253582
"4568" 913.4 68.5480224928617 122.687085483407
"4569" 913.6 65.4440988806728 125.198368396099
"4570" 913.8 63.4097435531236 124.938359063156
"4571" 914 60.7636646234013 125.255412806688
"4572" 914.2 58.4780674681154 125.311143528459
"4573" 914.4 56.7826573838246 124.869797487656
"4574" 914.6 54.074344029104 124.824341675985
"4575" 914.8 51.2809499932578 124.484180849789
"4576" 915 49.3549562734975 123.858883999087
"4577" 915.2 47.8779936807151 123.095349242415
"4578" 915.4 45.9321421933712 122.429112368132
"4579" 915.6 44.7407814272376 121.928485018623
"4580" 915.8 44.2171075554796 121.512195786606
"4581" 916 43.3478962415656 120.90686046381
"4582" 916.2 41.9174721047233 119.334719631531
"4583" 916.4 39.8457507554117 117.240986383157
"4584" 916.6 37.6669211749731 115.327152775896
"4585" 916.8 35.1686297413687 113.062586280488
"4586" 917 31.5659186381939 110.509196808304
"4587" 917.2 25.9526713089474 108.580919375755
"4588" 917.4 22.2631949042605 107.300519506242
"4589" 917.6 21.6816304006508 106.54959186559
"4590" 917.8 21.6423788475319 106.338612188046
"4591" 918 21.2335288004208 105.650020668732
"4592" 918.2 21.3207076033695 106.50589020732
"4593" 918.4 21.4277734707867 107.014422517132
"4594" 918.6 21.5088132261471 107.428453442882
"4595" 918.8 21.8534407749023 107.649304743755
"4596" 919 21.8160559909351 107.975099570574
"4597" 919.2 22.581370689614 107.670127603161
"4598" 919.4 23.2748682722074 107.813930511683
"4599" 919.6 22.9412025362324 107.877933170301
"4600" 919.8 23.2948409202237 107.857993219362
"4601" 920 23.4259778530486 108.084317295276
"4602" 920.2 23.5053742596188 108.025409274683
"4603" 920.4 23.5459400036813 107.88530592527
"4604" 920.6 23.303579647913 107.588775717911
"4605" 920.8 23.2906956263198 107.410639856767
"4606" 921 23.1586344049893 106.76611192281
"4607" 921.2 22.9504908147678 105.702043322778
"4608" 921.4 23.0540735322695 105.723887853934
"4609" 921.6 23.2490621350557 105.523068909185
"4610" 921.8 23.3440032656617 105.300971455182
"4611" 922 23.5670964314393 104.690296255426
"4612" 922.2 23.6225945187065 104.008884510556
"4613" 922.4 22.8528554303283 102.97795553448
"4614" 922.6 21.5907267255005 100.977478223106
"4615" 922.8 20.3635532871867 98.9790377043066
"4616" 923 18.8540448965132 96.6350124573795
"4617" 923.2 17.2247372099617 93.7335843603816
"4618" 923.4 14.9214761200929 89.9016621151194
"4619" 923.6 12.1460169481842 85.7363638062926
"4620" 923.8 9.47746765911174 81.0260197931316
"4621" 924 6.24840886725477 76.5609599230004
"4622" 924.2 4.89534745744419 74.0261860745076
"4623" 924.4 5.29741411476649 72.3616396190448
"4624" 924.6 5.38855883600888 69.4561265842791
"4625" 924.8 4.62850205873997 64.6055327304461
"4626" 925 3.44143467104985 60.7536455371152
"4627" 925.2 4.24480811625983 58.3514977332213
"4628" 925.4 5.22586579467009 55.761150402888
"4629" 925.6 5.42992295272329 52.8767342672534
"4630" 925.8 6.39858705925984 49.9173529577854
"4631" 926 7.92649987640454 47.7804700472502
"4632" 926.2 8.83133397621175 46.9257957777066
"4633" 926.4 9.08221921686304 46.1971348731579
"4634" 926.6 9.0928520473908 45.7292377945775
"4635" 926.8 9.00220266170514 45.4763522898684
"4636" 927 9.14029183795491 45.937043601877
"4637" 927.2 9.20868216323329 46.4604777319764
"4638" 927.4 8.62717011376917 46.6382121346856
"4639" 927.6 8.64812328765786 46.8148518521545
"4640" 927.8 8.64575350903576 46.5436443056121
"4641" 928 9.42765941885 46.6504609844015
"4642" 928.2 9.88382650817459 46.7001876578748
"4643" 928.4 10.0366759500312 46.5305200990205
"4644" 928.6 10.5027623436732 46.4766124059961
"4645" 928.8 11.0142700420657 46.1122890033232
"4646" 929 11.0426871364209 45.9729888787718
"4647" 929.2 11.4861384086199 46.2716607364723
"4648" 929.4 12.1315963001624 46.145156099283
"4649" 929.6 12.5042962807921 45.2658047528726
"4650" 929.8 14.1014058179478 43.1545756275205
"4651" 930 16.007754651106 40.289296518747
"4652" 930.2 17.4279175451665 35.0394490155571
"4653" 930.4 18.1774343198104 30.4016036200105
"4654" 930.6 18.3417236298687 28.7903603129933
"4655" 930.8 19.3874672802824 28.5991807301859
"4656" 931 20.6092245778021 28.3308880322157
"4657" 931.2 22.8990633829998 27.1743050693272
"4658" 931.4 26.48302368624 24.6089124565671
"4659" 931.6 30.2484375171643 20.7092916657005
"4660" 931.8 33.549527798065 16.2031778963598
"4661" 932 36.1321168255625 12.6420831187606
"4662" 932.2 38.0532486870495 11.0595367398763
"4663" 932.4 40.3321304119547 11.1002401240698
"4664" 932.6 43.2548449745034 11.3923877885316
"4665" 932.8 47.1553837837161 9.75778930076951
"4666" 933 51.4836434450072 7.8482251576884
"4667" 933.2 55.2331469999574 5.89642926114882
"4668" 933.4 55.8617145879631 5.36580543092828
"4669" 933.6 57.2650818630401 4.43344838426894
"4670" 933.8 58.439247500494 5.13561828275517
"4671" 934 60.2878489515495 6.27412528709966
"4672" 934.2 62.3198281031519 6.85217173719679
"4673" 934.4 63.8850910812667 6.71957106345158
"4674" 934.6 65.7412373758839 5.65796932953724
"4675" 934.8 65.8310191774838 3.49919730721981
"4676" 935 64.6243255798124 3.96184680980633
"4677" 935.2 64.7068527676805 5.12300411669408
"4678" 935.4 65.0671356423367 5.11614564553257
"4679" 935.6 65.0370304037625 6.00159792238405
"4680" 935.8 63.7161630613169 6.76974669247316
"4681" 936 61.2663492723367 7.725605226472
"4682" 936.2 57.8331114743807 9.43541794540081
"4683" 936.4 53.2889684418199 11.4437748593507
"4684" 936.6 48.9072404898885 12.8943206640109
"4685" 936.8 43.3660192478428 14.1264500240774
"4686" 937 38.7797403463476 16.7099849827294
"4687" 937.2 33.4143502276593 19.4309574546316
"4688" 937.4 27.4702872125809 22.0217985606665
"4689" 937.6 22.6737492077214 24.542121985192
"4690" 937.8 19.038837030949 27.1682010027132
"4691" 938 17.0531200702959 31.2045150512336
"4692" 938.2 14.4150717411486 35.6415452923742
"4693" 938.4 12.4298990201156 39.8299426810066
"4694" 938.6 10.8693167901257 42.6949957808243
"4695" 938.8 10.1077647321368 47.0208863969173
"4696" 939 9.8507591775939 53.1540038464887
"4697" 939.2 10.7352165837266 59.3042408463519
"4698" 939.4 13.1342670115403 65.5262126245165
"4699" 939.6 17.0414850099796 71.3429283895334
"4700" 939.8 22.1352174576314 75.8676949352298
"4701" 940 27.7706117767221 80.0051136148885
"4702" 940.2 34.0512846041292 82.6100336106599
"4703" 940.4 40.9516789452059 83.2482734895007
"4704" 940.6 47.7305298886103 81.9826776070561
"4705" 940.8 53.8839209716881 78.8758134469289
"4706" 941 59.2787820880248 75.1243990180444
"4707" 941.2 63.0353133959442 70.1076284068185
"4708" 941.4 65.7526980436545 64.014140907211
"4709" 941.6 67.9392393049499 57.1768770047919
"4710" 941.8 68.0794610100495 50.761782140355
"4711" 942 67.5455650877742 43.9782140716941
"4712" 942.2 66.2931957616916 37.84146412818
"4713" 942.4 63.5235509737041 32.7176453418867
"4714" 942.6 60.0060885285999 26.9740310006842
"4715" 942.8 55.8118164924112 21.8419591466422
"4716" 943 52.2549499602088 17.1067552274339
"4717" 943.2 48.9053473779034 12.5261955544316
"4718" 943.4 48.4132021942758 9.48489371485109
"4719" 943.6 48.5700145779435 9.9622813134518
"4720" 943.8 45.3937471021663 9.63753363400658
"4721" 944 42.7375157185867 10.3950737344173
"4722" 944.2 41.4403868818484 12.3028114270502
"4723" 944.4 38.2903868312708 15.2059520990492
"4724" 944.6 34.9996104240106 19.115241564762
"4725" 944.8 31.0520567990687 23.5798034322501
"4726" 945 27.2172821622131 28.3113303616428
"4727" 945.2 24.0186428463367 34.0768896185626
"4728" 945.4 22.3144192804335 39.5592301526316
"4729" 945.6 21.4162676889184 46.0043332291418
"4730" 945.8 21.3739289972117 52.5972232471628
"4731" 946 23.0756175488745 59.3437790632165
"4732" 946.2 26.2040950090867 65.3406174137566
"4733" 946.4 30.038816971676 71.2576198196673
"4734" 946.6 34.4174609937315 76.4867657569737
"4735" 946.8 39.7681513670242 80.2218443411941
"4736" 947 45.7429523481978 82.4875135737705
"4737" 947.2 52.0931000063638 83.4723314167937
"4738" 947.4 58.1734157767496 82.8697284321454
"4739" 947.6 63.9201726758146 80.2892758585431
"4740" 947.8 68.2053996175661 75.780069728971
"4741" 948 71.7599749138731 70.7094114390589
"4742" 948.2 74.4967056364796 64.9870987002316
"4743" 948.4 76.2528144078788 58.9707620388372
"4744" 948.6 75.2702174996668 52.7439042930199
"4745" 948.8 72.469071118458 47.3804577103892
"4746" 949 69.579637891425 41.8748058278669
"4747" 949.2 65.6767667234654 37.0454033894336
"4748" 949.4 62.5726389567833 32.1728442270782
"4749" 949.6 58.7008184725867 27.2532340417946
"4750" 949.8 55.82150182136 23.2483374033176
"4751" 950 54.8395650467004 18.6752786321089
"4752" 950.2 54.6754401807231 16.1824071141316
"4753" 950.4 52.4062939342701 14.4456004614982
"4754" 950.6 47.7355497951367 14.5030527166551
"4755" 950.8 42.6894720706513 15.6864288400698
"4756" 951 37.2470319297498 18.2304062418381
"4757" 951.2 32.6481555364049 21.228951894427
"4758" 951.4 28.1354946092104 25.7470243705263
"4759" 951.6 25.1716903967862 30.9565478233057
"4760" 951.8 23.6691452490954 36.6906657545971
"4761" 952 22.8615145514701 43.3343429012649
"4762" 952.2 23.7499003757307 49.8472713379346
"4763" 952.4 25.1588787573367 56.2226347530375
"4764" 952.6 28.1473401972779 62.2616136740728
"4765" 952.8 32.3603687215473 67.6027013582895
"4766" 953 37.6177867389973 71.9301957150811
"4767" 953.2 43.1682123049068 75.5510486585194
"4768" 953.4 49.3595221532276 78.0299414577043
"4769" 953.6 55.8330346615082 78.3926011137459
"4770" 953.8 61.7898538100914 76.2030702864995
"4771" 954 66.9841989429946 72.9700172459474
"4772" 954.2 70.9652650365095 68.4128426956679
"4773" 954.4 73.6677722281653 63.2909368417744
"4774" 954.6 75.6880246575704 57.1241424390147
"4775" 954.8 75.763085972458 51.2447463507225
"4776" 955 75.5838746272882 45.0186252422821
"4777" 955.2 73.6992308723471 39.6117638148996
"4778" 955.4 69.5178564816068 35.2494867009016
"4779" 955.6 64.8510909434104 31.1619454334526
"4780" 955.8 59.7820421741578 27.5814998569263
"4781" 956 55.3240445605303 24.4363139565026
"4782" 956.2 51.3082889829367 20.3751727785139
"4783" 956.4 48.6767782400221 17.5415164105866
"4784" 956.6 48.4547098228985 15.1968918422945
"4785" 956.8 47.614818933972 16.0587598693375
"4786" 957 45.2005534027412 18.7825356417889
"4787" 957.2 43.2506218785367 22.4479502276081
"4788" 957.4 41.2707179901643 27.3206077744936
"4789" 957.6 40.1984460897671 33.0008512820366
"4790" 957.8 41.0758304580441 38.968867106534
"4791" 958 42.2666405183034 44.3450030071983
"4792" 958.2 43.8006180238426 49.3131243237845
"4793" 958.4 47.3562974160432 54.479575386599
"4794" 958.6 51.6712268186603 58.1999890268963
"4795" 958.8 56.6542411964329 61.1366110907566
"4796" 959 61.4850737709877 64.0850040329806
"4797" 959.2 66.5590330959816 65.3607087778746
"4798" 959.4 72.1691764594225 65.7733024801173
"4799" 959.6 77.9514527406395 64.181360040494
"4800" 959.8 82.2199437602812 61.7859672862705
"4801" 960 85.150917077832 57.5599018029961
"4802" 960.2 85.2759167716267 52.9598187925216
"4803" 960.4 85.2225928678021 47.5724471253345
"4804" 960.6 83.6982980598944 42.6154643530643
"4805" 960.8 81.844344164458 37.7834331750558
"4806" 961 79.5215262074468 33.4341203341516
"4807" 961.2 77.1625793256897 28.843135603808
"4808" 961.4 73.7329285659368 25.4184816116316
"4809" 961.6 70.5588841116428 21.5446600771418
"4810" 961.8 65.7560281718992 18.7701004000691
"4811" 962 61.1560038615948 16.3241844534703
"4812" 962.2 56.0834587677913 13.9066846830861
"4813" 962.4 52.8916620320754 11.9175990467907
"4814" 962.6 53.2892226410153 10.4405716383459
"4815" 962.8 55.0857523456663 10.671163287802
"4816" 963 56.9131230229763 10.1785883589804
"4817" 963.2 59.2299279435683 9.04766528270526
"4818" 963.4 61.1105170311668 8.99737812573158
"4819" 963.6 63.4518014350867 9.5934356655835
"4820" 963.8 67.3439528620579 9.9425445822662
"4821" 964 70.9636827210283 8.48696818218298
"4822" 964.2 70.9241474385068 7.89669283389158
"4823" 964.4 70.9726971059122 7.36697361521648
"4824" 964.6 71.0962261782779 7.85307907845511
"4825" 964.8 72.3082214276563 8.82441104271405
"4826" 965 74.839466783347 10.4752813794872
"4827" 965.2 78.6139384305683 12.3183419722737
"4828" 965.4 81.2500393866034 12.8276949977982
"4829" 965.6 81.6905749763894 13.2717864684947
"4830" 965.8 84.3160070584034 13.6515103782649
"4831" 966 86.9064541243568 12.7809838164316
"4832" 966.2 89.6209536093076 11.1639441380879
"4833" 966.4 90.4750339610348 10.0170119063014
"4834" 966.6 90.4222880807106 9.82996425478111
"4835" 966.8 90.1303980706637 10.4974440182566
"4836" 967 89.7223377313671 10.2276965969346
"4837" 967.2 89.4076818240918 10.4106730157642
"4838" 967.4 89.217034136425 10.8618287017786
"4839" 967.6 89.2370342727857 11.3583293575908
"4840" 967.8 88.8440550075052 12.3706406155263
"4841" 968 88.2725889469998 13.6649883080664
"4842" 968.2 87.5762371446701 15.6133799956649
"4843" 968.4 86.886024897618 19.2398662581316
"4844" 968.6 87.2566750375017 22.2835353157862
"4845" 968.8 88.8615635804655 24.8874625111266
"4846" 969 91.4101116892543 26.9485245251883
"4847" 969.2 93.9794541380892 28.9136215819385
"4848" 969.4 97.0666855352156 29.7769050631164
"4849" 969.6 100.271919394462 28.5261634418912
"4850" 969.8 103.131833531047 25.4780115793886
"4851" 970 103.594556378236 23.052924536916
"4852" 970.2 103.443675620227 22.8705989916316
"4853" 970.4 103.791301388991 24.0355203241412
"4854" 970.6 104.496639628808 25.1012212276989
"4855" 970.8 104.779923514022 25.9571767941459
"4856" 971 105.144734494317 27.4227318508296
"4857" 971.2 105.493023432965 30.2121407695459
"4858" 971.4 105.328596917276 34.0581199503589
"4859" 971.6 105.243257471508 37.7902716478887
"4860" 971.8 105.642257772255 43.2027022992316
"4861" 972 106.461154471973 48.0598930757225
"4862" 972.2 108.032546781467 53.1062112656664
"4863" 972.4 110.958354520113 57.9127708187695
"4864" 972.6 115.427555044837 61.8431456462368
"4865" 972.8 119.223383867398 64.6281795833272
"4866" 973 124.450218263885 65.0763873301006
"4867" 973.2 126.026169881181 63.8167089499252
"4868" 973.4 126.678857260644 61.4644876522726
"4869" 973.6 125.998492136399 60.1367946519262
"4870" 973.8 125.401342726113 58.3806147826143
"4871" 974 124.44131651369 55.6625072461919
"4872" 974.2 122.791578636712 52.9610927338316
"4873" 974.4 121.020365071105 50.41299954502
"4874" 974.6 118.315143627708 46.7113395956758
"4875" 974.8 114.770752487916 43.4581610566579
"4876" 975 110.253867803804 40.8188842703699
"4877" 975.2 106.59516690558 39.2508649196503
"4878" 975.4 103.740136957087 37.0774944852662
"4879" 975.6 101.683911530917 35.0775046240516
"4880" 975.8 98.3835236411852 33.2397091693892
"4881" 976 95.2759347615426 31.3085867272786
"4882" 976.2 91.6295385312336 29.5922810788275
"4883" 976.4 87.7372426783992 27.8190647676628
"4884" 976.6 83.5509598838104 27.3682823113579
"4885" 976.8 79.3524316478793 28.0341270672699
"4886" 977 74.7251338498946 28.8004605419684
"4887" 977.2 69.677654760728 29.3884704548598
"4888" 977.4 64.3863354463917 29.4600954159942
"4889" 977.6 58.4008125821457 31.0939617174181
"4890" 977.8 52.4920948840319 34.5364834999121
"4891" 978 47.4025285131939 38.0259507902387
"4892" 978.2 42.7766414606309 41.3817156031728
"4893" 978.4 37.7943818896034 45.1688183876649
"4894" 978.6 32.9124829521367 48.7061287584316
"4895" 978.8 28.1355693910377 53.3951852587157
"4896" 979 24.2430702319939 58.712027790403
"4897" 979.2 21.5115186261257 64.3075854179986
"4898" 979.4 19.269403363823 69.6861890038885
"4899" 979.6 20.2726425861746 74.9024937935775
"4900" 979.8 24.0645144059747 79.0744734932437
"4901" 980 28.8294530016978 83.0607871632705
"4902" 980.2 34.7161288477186 85.5172419751134
"4903" 980.4 40.3442635533648 87.4379926202391
"4904" 980.6 46.6422020898227 88.1380650410615
"4905" 980.8 54.7579550882796 87.2774317929173
"4906" 981 60.8930577538546 84.3132433519709
"4907" 981.2 65.6913014774101 79.5002121048701
"4908" 981.4 68.2404336965349 73.5818759496033
"4909" 981.6 69.7304081501444 67.1670082726124
"4910" 981.8 70.1746685643082 60.0769649082602
"4911" 982 69.6964934409967 53.2579210590616
"4912" 982.2 67.7761274962485 46.7719860989551
"4913" 982.4 64.9378305390275 40.466749168312
"4914" 982.6 61.5132044695635 34.1784697948275
"4915" 982.8 57.7010464056954 28.6573389204251
"4916" 983 52.9215116422034 23.9364632209982
"4917" 983.2 48.4791059332678 19.9844629893212
"4918" 983.4 46.6758011249132 16.0407748155492
"4919" 983.6 46.6445005312779 13.5093784948551
"4920" 983.8 46.1914230915657 14.3566803813063
"4921" 984 42.5086047213027 16.6992219410293
"4922" 984.2 38.500065970685 19.8002572950585
"4923" 984.4 34.3899840444747 24.7463677480798
"4924" 984.6 31.6333217462333 30.6152835762178
"4925" 984.8 29.3352190186582 36.3015802313459
"4926" 985 27.7143010826984 42.6261760936209
"4927" 985.2 26.3638089044218 47.8019014796741
"4928" 985.4 25.4183555191348 54.334499461497
"4929" 985.6 26.5860367766603 60.8115687123963
"4930" 985.8 28.9596651273367 66.8586792733306
"4931" 986 32.3260759121939 72.9433171602209
"4932" 986.2 36.9879928281788 77.5293861448947
"4933" 986.4 42.5372957223099 81.3274434066583
"4934" 986.6 48.7730237042812 83.6588318337982
"4935" 986.8 55.1645462891475 84.9115407886316
"4936" 987 61.8097950427841 84.7774417033684
"4937" 987.2 67.214066321607 81.9091709985775
"4938" 987.4 70.7967322916919 76.6797368471923
"4939" 987.6 73.2299459958507 70.6219673282391
"4940" 987.8 73.3718538607867 64.8227602712416
"4941" 988 72.5332348087526 58.2281463202652
"4942" 988.2 71.3794220254544 52.3286183422786
"4943" 988.4 69.5614675664501 46.4319465188481
"4944" 988.6 67.0625484865867 40.7853986635066
"4945" 988.8 63.8584855766767 35.5514107913716
"4946" 989 59.5243221860867 31.0795583079441
"4947" 989.2 54.8271100385112 26.9501738378409
"4948" 989.4 51.1622362932131 23.9913810654855
"4949" 989.6 50.3810738894181 20.6397203720269
"4950" 989.8 49.3005794769014 17.5155492261845
"4951" 990 46.9575064676309 17.2952323172786
"4952" 990.2 42.2497481344368 18.7175503210316
"4953" 990.4 37.5874501872367 19.9702592758649
"4954" 990.6 32.3845041498693 21.8819097575664
"4955" 990.8 27.120434021854 25.2164081624592
"4956" 991 23.1007933718793 28.8391495546529
"4957" 991.2 19.4145975012337 33.2880242193842
"4958" 991.4 16.7891470878209 37.9326082483895
"4959" 991.6 15.5315260654914 42.9095644637759
"4960" 991.8 14.9990844221444 48.0872872682277
"4961" 992 15.1452685132983 54.0625619895547
"4962" 992.2 16.7549177836701 60.1333823091316
"4963" 992.4 20.1481172768872 66.1939535595949
"4964" 992.6 24.5011774637454 71.6935688660924
"4965" 992.8 30.2463533571808 75.7415008636224
"4966" 993 36.2480249164756 78.1631905714927
"4967" 993.2 42.5329238396611 79.6642798252802
"4968" 993.4 49.0545634353923 78.6409185627427
"4969" 993.6 54.9186808207573 76.6975958375194
"4970" 993.8 60.0974281811858 73.5350045240467
"4971" 994 64.2430713408766 68.4720609811803
"4972" 994.2 67.4693802315309 61.9014396903403
"4973" 994.4 69.2337921021592 55.2953818295194
"4974" 994.6 69.925015721493 49.3486729066628
"4975" 994.8 69.7613027261099 43.563608559013
"4976" 995 69.4256460992389 37.2938301709359
"4977" 995.2 68.0997630828209 31.6084953873789
"4978" 995.4 66.1669376557836 27.5299715701209
"4979" 995.6 66.097658132347 23.4419025687965
"4980" 995.8 65.9099187069889 19.1027790954251
"4981" 996 63.4537406118061 14.2714951491316
"4982" 996.2 60.6436672500176 10.2707773330465
"4983" 996.4 59.2223708244701 7.81685917846491
"4984" 996.6 60.6843538594305 7.96946673122532
"4985" 996.8 60.682517139213 8.70227027794086
"4986" 997 57.9117421718585 10.2918132741968
"4987" 997.2 53.4608318978489 11.4796993758755
"4988" 997.4 48.6287345920867 13.684572188453
"4989" 997.6 43.4880642629997 16.6869737565754
"4990" 997.8 39.0231108569958 19.9043424641429
"4991" 998 34.7482190816471 23.577856063735
"4992" 998.2 31.2654755251367 27.5459635993316
"4993" 998.4 27.7210559220544 32.0115025795022
"4994" 998.6 24.6084200416816 36.1195886156316
"4995" 998.8 21.6352330601492 41.4741231842253
"4996" 999 19.6904004086633 47.0689841810703
"4997" 999.2 18.3765046330066 53.0407449866121
"4998" 999.4 18.8302108865349 59.4447329028769
"4999" 999.6 20.6122777034122 65.2171292348863
"5000" 999.8 24.2439992063279 70.1800442419325
"5001" 1000 28.8171356384617 74.2297703938012
"5002" 1000.2 33.939043968034 77.4560622413931
"5003" 1000.4 40.3175105230935 79.1409309627937
"5004" 1000.6 46.1860574931852 78.2716042637831
"5005" 1000.8 51.8300332937276 76.5429045103952
"5006" 1001 57.2133611899349 72.7150409945755
"5007" 1001.2 61.6681466885939 68.241108789203
"5008" 1001.4 65.3647443864028 63.1187315676599
"5009" 1001.6 67.8618315026309 57.1321264582198
"5010" 1001.8 69.4456415405767 52.8031240113916
"5011" 1002 70.3506050121189 46.0134456806217
"5012" 1002.2 67.6924210731615 40.39188869958
"5013" 1002.4 64.233289653 35.5762136487132
"5014" 1002.6 60.9515366639125 31.5488416124801
"5015" 1002.8 56.5675749138203 27.4525879011151
"5016" 1003 51.2472996202553 23.692735534713
"5017" 1003.2 47.3315560978311 20.8909800795754
"5018" 1003.4 44.4305932834049 17.6112481061429
"5019" 1003.6 42.8835215364587 14.5185154763145
"5020" 1003.8 43.8963186894402 14.2649057975281
"5021" 1004 42.7353059590693 15.3869344589339
"5022" 1004.2 40.506619370978 17.2915668851207
"5023" 1004.4 37.129171462854 20.906972213804
"5024" 1004.6 34.1209602547799 26.6880799398929
"5025" 1004.8 32.0216469557525 31.5706161626203
"5026" 1005 30.4667211182321 37.4290817761432
"5027" 1005.2 28.3604823348897 42.3529085077375
"5028" 1005.4 27.4127450747467 48.4997502662116
"5029" 1005.6 27.267584272231 54.955545850122
"5030" 1005.8 27.9448551665467 60.8671725036916
"5031" 1006 29.182233698553 66.8869927944424
"5032" 1006.2 30.8313731321858 72.1324672516221
"5033" 1006.4 34.238922525667 77.5998189213288
"5034" 1006.6 38.4479345248773 81.6647119904424
"5035" 1006.8 43.6663114869313 84.2917855567397
"5036" 1007 49.1665981678413 86.7862213952738
"5037" 1007.2 55.1159858736095 87.8832984263225
"5038" 1007.4 61.5478890034478 86.7658331398538
"5039" 1007.6 66.8886445819216 83.547462121792
"5040" 1007.8 71.2162650195153 79.7918891490691
"5041" 1008 75.2014142088913 75.6395643087588
"5042" 1008.2 78.5802886113903 70.9675706821226
"5043" 1008.4 81.2380739480312 65.2893058887705
"5044" 1008.6 81.751812135949 59.4119155468357
"5045" 1008.8 81.3126750079704 52.9230006273346
"5046" 1009 80.303491877026 46.3989344674859
"5047" 1009.2 78.9889850986357 40.5140294643532
"5048" 1009.4 75.3767686709617 35.5104854267878
"5049" 1009.6 70.8130303311014 31.2823585238375
"5050" 1009.8 66.3634038358946 27.7544876769158
"5051" 1010 63.6260041437117 24.9885264195066
"5052" 1010.2 61.301614300512 21.5270505791264
"5053" 1010.4 58.4664366464367 18.2971496887316
"5054" 1010.6 54.6485094751603 18.850939469961
"5055" 1010.8 51.3666266341972 20.8796953629804
"5056" 1011 47.0218465767701 23.3674361025316
"5057" 1011.2 42.3615683711193 27.6104914961207
"5058" 1011.4 38.7656939619367 32.2857746497727
"5059" 1011.6 36.6092937869574 37.6790684951143
"5060" 1011.8 35.3618786128034 43.9713135562649
"5061" 1012 35.6883100087324 50.3709320615656
"5062" 1012.2 37.4212137732761 56.1281880390558
"5063" 1012.4 40.8512343641684 61.0926222757207
"5064" 1012.6 45.8266242325714 65.0978535977948
"5065" 1012.8 51.2831828711349 67.754239475971
"5066" 1013 57.5143803419514 69.1742749728976
"5067" 1013.2 63.5151478745867 69.0898974636038
"5068" 1013.4 68.826078492667 66.9442933036499
"5069" 1013.6 73.3720314676264 64.1034358588465
"5070" 1013.8 77.9898093003368 60.2116387038887
"5071" 1014 81.1559689553459 55.8364600832463
"5072" 1014.2 82.477064229 50.3877312876316
"5073" 1014.4 81.492494778572 44.5650701236904
"5074" 1014.6 80.1888357001224 39.8504167377744
"5075" 1014.8 77.967230371406 34.4306703838593
"5076" 1015 75.2953904479407 29.1671485159088
"5077" 1015.2 70.8316616368367 25.4582922775691
"5078" 1015.4 64.6405167640714 23.6154646759479
"5079" 1015.6 58.8056339729965 22.6223774374151
"5080" 1015.8 52.6929298908937 22.2029892418341
"5081" 1016 47.5427956292296 21.1280292711673
"5082" 1016.2 41.4105170290609 21.0036160373212
"5083" 1016.4 37.0680093833367 20.9728657298385
"5084" 1016.6 33.9459348651224 19.3172126948101
"5085" 1016.8 33.5913210758949 18.4666135095037
"5086" 1017 33.5861395708195 19.6198522005971
"5087" 1017.2 31.9876249354368 23.7878367348316
"5088" 1017.4 30.1535591988544 28.4144918218551
"5089" 1017.6 29.2490431805072 33.7323963199611
"5090" 1017.8 29.395365028288 39.0993684114609
"5091" 1018 29.3267865380754 44.9068883334725
"5092" 1018.2 30.3039432539894 49.6555502820947
"5093" 1018.4 32.7494876905002 54.7571049922181
"5094" 1018.6 36.4763659386862 59.3337676907675
"5095" 1018.8 41.3160991832755 61.9974964300907
"5096" 1019 46.9931049236377 63.9199564067675
"5097" 1019.2 52.1590803934521 65.0209071426893
"5098" 1019.4 58.1569440420225 64.3792467037459
"5099" 1019.6 62.2728538110589 62.4830962809094
"5100" 1019.8 67.0073465893082 59.5346298934316
"5101" 1020 70.739078379106 55.52514460892
"5102" 1020.2 72.8683456462155 50.1020595999346
"5103" 1020.4 73.9293652476338 44.9387941993147
"5104" 1020.6 74.9411785488209 39.8998418292
"5105" 1020.8 73.1713930312722 34.2086766506316
"5106" 1021 71.6274512830555 29.4950938036316
"5107" 1021.2 69.3088132312567 24.8350164916516
"5108" 1021.4 66.6882873797449 20.4176119998254
"5109" 1021.6 67.1791189963883 17.8628276359305
"5110" 1021.8 68.7346985725635 15.6367136973223
"5111" 1022 71.2866042477913 14.3197505017831
"5112" 1022.2 72.7713296143267 14.3632189234516
"5113" 1022.4 72.3753868255215 14.7492231403816
"5114" 1022.6 70.5703575738992 15.1592729995378
"5115" 1022.8 67.406994751368 14.4824916786003
"5116" 1023 63.0611650581701 13.5623344865649
"5117" 1023.2 57.8665249809302 13.2950401340492
"5118" 1023.4 52.2632365583992 14.1042903521941
"5119" 1023.6 47.767151839112 15.759429971317
"5120" 1023.8 43.0002171294544 16.557845111961
"5121" 1024 37.9421902484367 18.3863255804316
"5122" 1024.2 33.595789161073 21.5182612933239
"5123" 1024.4 28.9934498950701 24.6795956518316
"5124" 1024.6 24.325940467741 29.1847400164082
"5125" 1024.8 20.911913117815 33.5301644311751
"5126" 1025 17.6347977782785 38.3545516711364
"5127" 1025.2 14.249890954981 43.0417447144874
"5128" 1025.4 11.2156235740589 47.7124545366316
"5129" 1025.6 9.52183819615974 52.1498288695165
"5130" 1025.8 7.26213250207587 56.1071738820055
"5131" 1026 5.00551554544156 58.0221327994138
"5132" 1026.2 4.47268580965849 56.8515987170664
"5133" 1026.4 4.63463235933674 55.453385187577
"5134" 1026.6 5.007539701299 54.2816651031033
"5135" 1026.8 4.61687167536477 53.2844595186876
"5136" 1027 5.29797715032729 53.5100893285561
"5137" 1027.2 5.75641785106489 52.8144039577481
"5138" 1027.4 6.50420835755295 52.8013336073883
"5139" 1027.6 5.47707469907901 53.193028852745
"5140" 1027.8 6.30627451280896 53.3921095437149
"5141" 1028 6.92617443289985 53.4043748362626
"5142" 1028.2 5.16116331518078 51.7411478353197
"5143" 1028.4 5.24204775117785 51.4735578995194
"5144" 1028.6 5.20475031483674 50.9073652430263
"5145" 1028.8 4.86552125097224 50.6556161425381
"5146" 1029 4.53781987632729 50.3011994250655
"5147" 1029.2 4.64187195242246 50.4350491077173
"5148" 1029.4 3.99850074583146 49.8365840472
"5149" 1029.6 3.998413771315 49.8061493852403
"5150" 1029.8 4.17772931698566 49.8225892384082
"5151" 1030 4.51539200263086 49.5671632085433
"5152" 1030.2 5.31216384268457 49.5602233236577
"5153" 1030.4 5.76459587474214 49.4890862013883
"5154" 1030.6 6.38436374228267 49.5407324707127
"5155" 1030.8 6.39294007256102 49.4697791848185
"5156" 1031 6.9608543876423 49.5348983551038
"5157" 1031.2 7.51717565056684 49.2716234142687
"5158" 1031.4 7.64471942200637 49.0227941697744
"5159" 1031.6 8.13826634040946 49.0848367660407
"5160" 1031.8 9.0477676445034 48.8483855380482
"5161" 1032 11.748064889072 48.7653295604845
"5162" 1032.2 15.0569847876603 47.8323548952198
"5163" 1032.4 18.6751843614544 45.0933810787198
"5164" 1032.6 22.199695083551 41.9251211569173
"5165" 1032.8 24.8655572005215 38.0041909231425
"5166" 1033 26.9282103433712 33.4970266774592
"5167" 1033.2 27.9977377127071 29.8065016794094
"5168" 1033.4 29.7241414767572 26.3058975468929
"5169" 1033.6 32.2621261732701 23.6986608431316
"5170" 1033.8 35.0802417990264 21.1354030693902
"5171" 1034 38.030305857539 17.3182188326541
"5172" 1034.2 40.6787564348368 14.3224528015316
"5173" 1034.4 43.4406611970367 13.4094615293649
"5174" 1034.6 47.6294619118422 12.6398703174777
"5175" 1034.8 51.4141985357188 10.0696359182271
"5176" 1035 55.0402992186224 7.40131165591729
"5177" 1035.2 54.9199199382437 7.52553151455018
"5178" 1035.4 54.0448551693367 7.23051952424696
"5179" 1035.6 53.9954943073887 7.91088817991729
"5180" 1035.8 53.9724592384796 8.20662455545301
"5181" 1036 53.6691960513716 8.57875508595716
"5182" 1036.2 52.7615308302897 8.73884297752569
"5183" 1036.4 50.3722880985657 8.31543580761953
"5184" 1036.6 47.3581228695577 8.12991297324786
"5185" 1036.8 43.8868011209439 8.28852078252443
"5186" 1037 43.0439274287525 8.42496337306978
"5187" 1037.2 42.0830544700446 10.0653417340361
"5188" 1037.4 40.0780094316664 12.5138761219832
"5189" 1037.6 37.6610398807836 15.6985804676741
"5190" 1037.8 35.3834117614686 19.3385617112689
"5191" 1038 33.5529558893793 22.7730205083124
"5192" 1038.2 30.8556895923712 26.7407448333902
"5193" 1038.4 29.218619803095 31.1904157007854
"5194" 1038.6 27.0592719423367 35.2146509954247
"5195" 1038.8 25.0648808148529 38.9921207952767
"5196" 1039 22.0555562779141 42.8425840443842
"5197" 1039.2 20.0168533510002 47.3192476515258
"5198" 1039.4 18.5792155602141 51.999387227924
"5199" 1039.6 17.2447179794302 57.1491450254727
"5200" 1039.8 17.5288889229816 62.8890245166035
"5201" 1040 18.9113361616492 68.2649951887655
"5202" 1040.2 22.1552484667084 73.5993929085077
"5203" 1040.4 26.4170701074057 77.0746052815971
"5204" 1040.6 31.0667677464946 80.5700829032368
"5205" 1040.8 36.5920550541205 82.5702432459289
"5206" 1041 42.1836623894448 81.6061795518748
"5207" 1041.2 47.4568254613367 79.6282230779927
"5208" 1041.4 51.725671634309 75.3640584153538
"5209" 1041.6 54.1289110217502 70.0076524051989
"5210" 1041.8 55.8520918256603 63.9289780356904
"5211" 1042 55.719576663618 58.2184892775378
"5212" 1042.2 54.455039044911 52.4386506639286
"5213" 1042.4 52.2204777117367 46.7791249032
"5214" 1042.6 49.5382084734796 41.5975362486316
"5215" 1042.8 46.8045917509293 36.737686066039
"5216" 1043 46.347117954915 33.3092433883906
"5217" 1043.2 47.855003081051 31.7017421441673
"5218" 1043.4 49.2558643431367 27.9109103157845
"5219" 1043.6 49.7300988243027 22.0367464978134
"5220" 1043.8 48.786404576117 17.3184547768404
"5221" 1044 49.0120897690609 14.3879070274592
"5222" 1044.2 48.4912355557603 14.9706641151492
"5223" 1044.4 45.5847518610544 15.262921239208
"5224" 1044.6 41.2901232346623 15.6935691695967
"5225" 1044.8 36.2646929967104 17.1756613552799
"5226" 1045 32.4221397435236 20.5607054075656
"5227" 1045.2 28.8529014652581 24.5839784838451
"5228" 1045.4 25.487710836539 28.4358617031821
"5229" 1045.6 22.392533213811 32.5827598034357
"5230" 1045.8 19.2254289241701 37.1557275477649
"5231" 1046 17.1503531332761 42.9332444100255
"5232" 1046.2 15.513486931582 48.2604896662165
"5233" 1046.4 13.8473348968854 53.837519259844
"5234" 1046.6 12.9030097256525 58.9935400843947
"5235" 1046.8 13.0199070676642 63.8317579440475
"5236" 1047 14.7837592067962 68.3399745047667
"5237" 1047.2 18.5929331291624 72.6033977284389
"5238" 1047.4 23.5881112929208 76.318637545428
"5239" 1047.6 28.7696258088367 79.0201412941134
"5240" 1047.8 34.55274892319 80.9588164671454
"5241" 1048 40.4351162829137 80.8190043302566
"5242" 1048.2 46.2270909110432 79.2407488288885
"5243" 1048.4 51.3132619744489 75.6510590043512
"5244" 1048.6 55.0864168188079 71.5768051149201
"5245" 1048.8 58.3981632616423 66.7472609435482
"5246" 1049 60.1912696991082 60.5064651213459
"5247" 1049.2 61.9215324465939 54.6062969398887
"5248" 1049.4 63.0826866049233 48.4841689840354
"5249" 1049.6 62.6599709413367 42.6244101530558
"5250" 1049.8 62.7186497484525 37.0435313130947
"5251" 1050 62.8226712701578 31.6688399757474
"5252" 1050.2 60.8462623577578 27.0987431499789
"5253" 1050.4 56.9803561316984 22.6551131743018
"5254" 1050.6 52.8484712778708 18.9792873538134
"5255" 1050.8 49.9835654638648 15.6563695507327
"5256" 1051 49.5196836323485 12.2234471489963
"5257" 1051.2 50.8271439810981 11.2270649503475
"5258" 1051.4 51.2313462344709 11.6894336159365
"5259" 1051.6 50.2862997590034 11.7637180888908
"5260" 1051.8 48.3753488340867 13.3251387474173
"5261" 1052 45.8179917684658 15.0790095601477
"5262" 1052.2 41.7481933840426 17.4436090110316
"5263" 1052.4 37.4250529514277 21.7501097030634
"5264" 1052.6 34.5230139678203 25.9910552333788
"5265" 1052.8 31.3437947594277 30.0234899151657
"5266" 1053 28.7342696565577 34.9582281655851
"5267" 1053.2 27.265484819858 40.4916467710146
"5268" 1053.4 25.7309971267157 45.9664844465053
"5269" 1053.6 24.8718806028673 51.8930619376112
"5270" 1053.8 25.2892978974838 58.3611051337492
"5271" 1054 26.9736686457151 63.8192043965775
"5272" 1054.2 30.175199636233 69.0930355789901
"5273" 1054.4 34.8016145478923 72.9895733625482
"5274" 1054.6 40.6365254751701 76.1390393789371
"5275" 1054.8 46.7593874343664 77.5832249360573
"5276" 1055 52.7468507675065 77.2522691201127
"5277" 1055.2 58.1540072259594 75.2512197982731
"5278" 1055.4 62.1792167129885 71.8104193523994
"5279" 1055.6 65.1069534043082 66.253760345603
"5280" 1055.8 66.6815290608813 60.9677508007801
"5281" 1056 66.5731076002613 55.4714782133863
"5282" 1056.2 64.7706743054767 50.1966400911316
"5283" 1056.4 61.6203440813073 44.8086177270728
"5284" 1056.6 58.3459491329388 40.3612932018867
"5285" 1056.8 54.5558497813034 35.9200044770649
"5286" 1057 50.8521946185367 31.4809434927492
"5287" 1057.2 47.2129416692618 27.5809969853566
"5288" 1057.4 46.322551568172 24.4263061443139
"5289" 1057.6 47.0393148373595 21.3592413465861
"5290" 1057.8 48.7054372085898 17.9298555254991
"5291" 1058 49.1892438179997 14.0889923210136
"5292" 1058.2 50.2013633345053 12.7620894059911
"5293" 1058.4 50.6017898694544 13.3430167473139
"5294" 1058.6 49.7769842092885 13.9837072025954
"5295" 1058.8 47.259060967288 15.0358599351316
"5296" 1059 43.990870271551 16.5600397167387
"5297" 1059.2 40.057125990073 19.0319758355656
"5298" 1059.4 36.1936892952928 22.5472138898623
"5299" 1059.6 32.7815669771701 26.6754370374982
"5300" 1059.8 30.0163672719631 30.9552265358623
"5301" 1060 27.7114523308254 35.751882828427
"5302" 1060.2 25.9066421627389 41.6930818468816
"5303" 1060.4 25.1346184188048 47.2448909707273
"5304" 1060.6 25.3116554643661 53.145439535161
"5305" 1060.8 25.6865607485115 58.780901898952
"5306" 1061 27.3417157001074 64.3321292414022
"5307" 1061.2 30.3635591919313 68.7428154054964
"5308" 1061.4 34.6435683806549 72.8079402151679
"5309" 1061.6 39.183076613309 76.2664335099371
"5310" 1061.8 45.0445930451767 78.0768456604816
"5311" 1062 50.6583887549854 79.4680240018478
"5312" 1062.2 55.9345919439535 78.9121106380802
"5313" 1062.4 60.9541418205153 75.8165097933101
"5314" 1062.6 64.6166720725589 71.8005614732149
"5315" 1062.8 67.1104941862083 67.5824327121453
"5316" 1063 68.4154474444796 62.0024362025173
"5317" 1063.2 67.3000976347117 56.7819367089777
"5318" 1063.4 65.3784381450225 51.2139732229744
"5319" 1063.6 61.8530726051814 46.6994856697481
"5320" 1063.8 57.0619742465532 44.3397934190233
"5321" 1064 51.4663671433254 42.5964220485179
"5322" 1064.2 46.1347480063603 40.9186004681257
"5323" 1064.4 40.5192981560954 39.7349461953902
"5324" 1064.6 35.3667050081939 39.163398388453
"5325" 1064.8 29.8591845682367 38.9010271424649
"5326" 1065 24.206497804854 38.8519730805281
"5327" 1065.2 19.6874170598642 38.4812798134008
"5328" 1065.4 18.5982031936663 37.7453114464611
"5329" 1065.6 17.9002030485432 36.5419278542729
"5330" 1065.8 18.3596942510034 36.6376580816982
"5331" 1066 18.3215501584013 38.3674786045671
"5332" 1066.2 18.123545619398 41.1178583472132
"5333" 1066.4 18.5928263854898 43.3524554001622
"5334" 1066.6 18.7602353117594 47.1293308854563
"5335" 1066.8 19.2168572937427 51.6705018938395
"5336" 1067 19.9839619304906 56.3189080405354
"5337" 1067.2 21.695545382804 61.2995743774914
"5338" 1067.4 24.2825863442534 66.3756947281316
"5339" 1067.6 27.093207534926 70.4659562913101
"5340" 1067.8 31.2157282295294 73.6552758743105
"5341" 1068 36.3150917024225 75.6081293933173
"5342" 1068.2 41.352421454904 75.7734617765162
"5343" 1068.4 46.6609973767445 74.9884037690879
"5344" 1068.6 51.6806963079973 71.5725571454848
"5345" 1068.8 54.6833872794967 67.1693601642616
"5346" 1069 56.9838790851486 62.1142979797801
"5347" 1069.2 57.7551466257653 56.7064801852316
"5348" 1069.4 57.2997839223687 51.1236356826635
"5349" 1069.6 56.1390139339838 46.5584135852198
"5350" 1069.8 54.379489621478 41.4438324601424
"5351" 1070 52.4459036619574 36.326054965873
"5352" 1070.2 50.7595777552678 31.4016128675626
"5353" 1070.4 48.5337149328367 26.8415672701194
"5354" 1070.6 48.1403777387321 22.7639434400967
"5355" 1070.8 48.9925903604343 19.4123144110706
"5356" 1071 50.262167782051 15.1359553237744
"5357" 1071.2 49.3910034140701 11.8127884208316
"5358" 1071.4 48.2818023478484 12.5738942872013
"5359" 1071.6 45.8846126255536 13.5048280595593
"5360" 1071.8 42.7910325381643 14.5504443670109
"5361" 1072 38.8240316131972 16.137967300992
"5362" 1072.2 34.0780574389368 18.3438608700982
"5363" 1072.4 30.3739112184995 21.7507157005153
"5364" 1072.6 27.1584228911193 25.8574374760555
"5365" 1072.8 24.235199279046 30.3098237111897
"5366" 1073 21.8205977166982 35.0451802818966
"5367" 1073.2 19.7245629261878 40.020017434972
"5368" 1073.4 18.3958300206151 45.5257408447244
"5369" 1073.6 17.5089323726276 51.1659936151952
"5370" 1073.8 18.0113822650801 56.4045673685785
"5371" 1074 18.9588459912742 62.2865706125512
"5372" 1074.2 20.5733003868645 68.205215998326
"5373" 1074.4 23.3034039567095 73.8676277593952
"5374" 1074.6 26.3710214374989 78.4144401076316
"5375" 1074.8 30.2232598942052 82.8397099213158
"5376" 1075 34.837309763801 86.1047233191584
"5377" 1075.2 40.8071613797692 87.7520856014694
"5378" 1075.4 46.2621234528227 86.9665152756035
"5379" 1075.6 51.1857050621746 85.1181258659289
"5380" 1075.8 55.8415905442458 81.6537254204225
"5381" 1076 59.4902808751405 77.1012090189119
"5382" 1076.2 61.3686781361444 71.7789208035258
"5383" 1076.4 62.0111498337307 65.624841440874
"5384" 1076.6 61.7942362681701 60.1581533901594
"5385" 1076.8 60.3555948025443 55.161405705858
"5386" 1077 57.8709801151368 50.5515237417744
"5387" 1077.2 55.456575821051 45.750844907254
"5388" 1077.4 53.0313121373368 41.5041138858982
"5389" 1077.6 50.685309515854 36.7741308749074
"5390" 1077.8 48.9206624608669 32.7290628881738
"5391" 1078 48.6157773658254 28.3514419457907
"5392" 1078.2 45.8262135833838 24.2104854988551
"5393" 1078.4 41.6515767557296 22.0971346248459
"5394" 1078.6 36.3064124175299 22.1192631508475
"5395" 1078.8 31.8609320564367 22.0765089083982
"5396" 1079 32.0327399606416 21.1367959404608
"5397" 1079.2 33.5603844426507 20.1242185396083
"5398" 1079.4 34.6932904196416 18.8809876695828
"5399" 1079.6 36.2730463733477 17.2722569051591
"5400" 1079.8 38.2509850607464 15.13485898874
"5401" 1080 39.3615873652333 13.4478261987005
"5402" 1080.2 39.4250862019414 14.6625655047595
"5403" 1080.4 38.5734188867485 15.8834055949022
"5404" 1080.6 36.668554188372 16.7691694939728
"5405" 1080.8 33.7426771884603 17.305336280081
"5406" 1081 29.8407565131095 18.840311938177
"5407" 1081.2 26.4227547068789 21.1116390624027
"5408" 1081.4 23.5147183613255 24.7299807463394
"5409" 1081.6 21.3420890763052 28.6918402829053
"5410" 1081.8 19.0734892758041 32.8031870531859
"5411" 1082 17.0426161963992 36.8043320697566
"5412" 1082.2 14.6510481566398 40.9953094475407
"5413" 1082.4 13.6368652616145 45.8369298302427
"5414" 1082.6 12.1601893719367 50.2973972674679
"5415" 1082.8 10.8636989101701 55.5790421258816
"5416" 1083 10.0317490047367 59.7196283271446
"5417" 1083.2 9.92952095754363 62.2353854706316
"5418" 1083.4 12.854246013415 65.9209530692142
"5419" 1083.6 16.702969966027 69.141725705198
"5420" 1083.8 20.8489962313551 72.0984962184206
"5421" 1084 25.1588787573368 74.0138828396602
"5422" 1084.2 29.7524005702225 75.8155998352316
"5423" 1084.4 34.9295871529428 75.6503735077528
"5424" 1084.6 40.2208521721653 74.5926161776316
"5425" 1084.8 45.1869113792534 71.3865305474649
"5426" 1085 48.5101862553082 66.9125699944887
"5427" 1085.2 50.196058866242 61.6882612027579
"5428" 1085.4 50.3707616783367 55.8169693999551
"5429" 1085.6 49.7345128244576 50.4717274179613
"5430" 1085.8 47.700133376689 45.3759303612452
"5431" 1086 44.2688790641739 40.8242835000037
"5432" 1086.2 40.791875076801 37.3070839081673
"5433" 1086.4 38.7444802705693 32.9673245369339
"5434" 1086.6 36.7277891801794 28.0880327837102
"5435" 1086.8 35.2424107895536 23.6671960276436
"5436" 1087 35.1177931560334 20.0063781362271
"5437" 1087.2 36.1767905103712 19.4573148610454
"5438" 1087.4 36.4752676994439 18.4482027297744
"5439" 1087.6 36.3904160080109 19.1303645612608
"5440" 1087.8 34.777104030125 20.5730083701845
"5441" 1088 31.833742910494 22.0203505218113
"5442" 1088.2 27.8543789760609 24.2280054219419
"5443" 1088.4 25.1714088222928 27.8977673918623
"5444" 1088.6 22.1349564146115 31.9547804867854
"5445" 1088.8 19.1820377733038 36.5661680418843
"5446" 1089 16.8716739662779 41.2453289452786
"5447" 1089.2 15.5683508198319 46.2764876813791
"5448" 1089.4 15.4453596287235 52.2553773213486
"5449" 1089.6 16.199355158929 57.3449350436995
"5450" 1089.8 17.1737721200004 62.5724008535498
"5451" 1090 19.7889603997221 67.8874773744481
"5452" 1090.2 23.2979276950443 72.2875035053863
"5453" 1090.4 28.3997278496135 75.9700652190691
"5454" 1090.6 33.7341767673653 77.5881981722887
"5455" 1090.8 39.5341301765447 77.7686401564237
"5456" 1091 45.0637377468923 75.6790050169927
"5457" 1091.2 50.1687702014405 72.4497507476976
"5458" 1091.4 53.3252888177348 68.1462257817869
"5459" 1091.6 54.0722835245842 62.2944858406831
"5460" 1091.8 53.3160445870481 56.1913876266934
"5461" 1092 51.7766439485303 51.2383953236638
"5462" 1092.2 50.077517486494 45.8788378870698
"5463" 1092.4 49.2643105350701 42.4595698683982
"5464" 1092.6 49.7924459483132 41.3817156031728
"5465" 1092.8 49.2525593115106 39.8984862623598
"5466" 1093 46.2532431108367 36.8723721169952
"5467" 1093.2 41.8280418371939 34.9047945807387
"5468" 1093.4 37.1510150626816 32.5964819583212
"5469" 1093.6 32.2853532010867 29.9409732621316
"5470" 1093.8 27.6883676173712 28.6033348866316
"5471" 1094 23.5118713303367 26.8665282339982
"5472" 1094.2 23.070682010525 25.2895887261492
"5473" 1094.4 24.6113845302296 24.1217913496673
"5474" 1094.6 26.063369690957 23.5672352522898
"5475" 1094.8 27.6774721350476 23.8882171705834
"5476" 1095 29.5096612726426 22.6278007654904
"5477" 1095.2 31.7622229891719 20.7748955399063
"5478" 1095.4 33.7402097616034 17.1463560386983
"5479" 1095.6 35.254450643494 13.9386958743282
"5480" 1095.8 35.8341309095976 14.1967203331098
"5481" 1096 37.6494630174841 14.4827012084211
"5482" 1096.2 40.7674414501367 13.7619186251316
"5483" 1096.4 44.3237850888897 11.0679074431022
"5484" 1096.6 46.4808726242049 8.33506863808213
"5485" 1096.8 47.6235266179157 7.60341813442105
"5486" 1097 48.8988466571457 8.53661216203607
"5487" 1097.2 51.7643833473367 9.68075664273872
"5488" 1097.4 55.4342537423701 9.49846170766491
"5489" 1097.6 59.2115491410555 8.16852006091283
"5490" 1097.8 61.6277966036014 6.60536597189628
"5491" 1098 62.8011430065082 6.31664162626015
"5492" 1098.2 65.2356610757235 7.10377253324478
"5493" 1098.4 68.7738431417922 6.82272246972069
"5494" 1098.6 72.1774746722518 5.78055613483912
"5495" 1098.8 73.9884258719201 4.20735880013157
"5496" 1099 74.1144977073956 5.75107591695511
"5497" 1099.2 75.2540349444305 7.34842034260032
"5498" 1099.4 76.410719705378 9.31691412647694
"5499" 1099.6 77.7311990937182 11.8148897673223
"5500" 1099.8 79.9382124184315 13.6499458889368
"5501" 1100 81.2704880618104 15.4240767869684
"5502" 1100.2 83.2945627500787 18.2350964184703
"5503" 1100.4 85.8539105834192 20.8375462618584
"5504" 1100.6 88.5012313902722 22.1637670389864
"5505" 1100.8 90.3958712187251 23.5607536042335
"5506" 1101 92.8394816479268 26.2261604021716
"5507" 1101.2 96.1081579261267 28.0071303535516
"5508" 1101.4 99.6542916093367 28.860645804691
"5509" 1101.6 103.60936732703 28.1152009391365
"5510" 1101.8 107.062170428558 26.8724896260258
"5511" 1102 108.055463746044 25.8739757215278
"5512" 1102.2 109.313170733098 25.5528882636041
"5513" 1102.4 111.161259518511 26.1594713277233
"5514" 1102.6 111.975481599075 26.6850019042918
"5515" 1102.8 111.325146637218 26.8887735088609
"5516" 1103 111.461138076144 27.3480936325582
"5517" 1103.2 111.319508842122 27.8318265045007
"5518" 1103.4 111.164746478484 28.2176462331453
"5519" 1103.6 111.113484908047 28.8069273763605
"5520" 1103.8 110.687329024893 29.7823315140938
"5521" 1104 110.782149481503 31.0521331825205
"5522" 1104.2 110.687129822253 33.1753686991871
"5523" 1104.4 110.373240093193 36.2433079159297
"5524" 1104.6 110.614377396282 39.9541519587316
"5525" 1104.8 110.927754485919 44.2063464965011
"5526" 1105 112.580328795098 48.3246227944457
"5527" 1105.2 114.880372869156 51.7780844759592
"5528" 1105.4 118.225264316319 54.6017075861011
"5529" 1105.6 120.653636303587 56.1921263813191
"5530" 1105.8 122.545391337746 56.2038524320134
"5531" 1106 123.730307339302 55.3692810998385
"5532" 1106.2 124.63135583219 53.7944260666143
"5533" 1106.4 125.178538007871 51.3464819459333
"5534" 1106.6 125.276259375521 49.2210692458421
"5535" 1106.8 124.899514761653 47.2196403982895
"5536" 1107 124.20234572632 45.6720427525159
"5537" 1107.2 123.401353557436 44.001179232706
"5538" 1107.4 121.831725574776 42.172363425095
"5539" 1107.6 119.424990796589 39.4041416453272
"5540" 1107.8 115.81983804174 36.8395407688059
"5541" 1108 112.28294217079 34.1918510106882
"5542" 1108.2 108.663284252683 31.6191702056514
"5543" 1108.4 105.355471164337 29.0371635489559
"5544" 1108.6 101.586955622007 25.9569020898203
"5545" 1108.8 98.9556708765653 24.0244258352602
"5546" 1109 95.2815057064259 21.9964986670474
"5547" 1109.2 91.5108245750001 20.0590988134237
"5548" 1109.4 87.4994535816398 19.8015585629952
"5549" 1109.6 84.2831113635052 19.2700385523158
"5550" 1109.8 80.9987651765867 18.6307630692878
"5551" 1110 77.304875923243 17.9738870813191
"5552" 1110.2 74.4210709402946 15.934994301821
"5553" 1110.4 70.2678156060397 13.9290445890672
"5554" 1110.6 66.134590537741 12.2223469994294
"5555" 1110.8 60.9730277155215 11.8080803768598
"5556" 1111 55.9324367148873 12.5688511173956
"5557" 1111.2 52.665965230453 16.4090501611432
"5558" 1111.4 50.2525149912701 20.7048987646316
"5559" 1111.6 50.1235560607758 25.4946073728389
"5560" 1111.8 52.6542145092544 30.168034566208
"5561" 1112 56.889039127112 34.0097127831147
"5562" 1112.2 61.9539072561233 35.2850854878451
"5563" 1112.4 66.6761352056367 35.4359067792649
"5564" 1112.6 71.0039639522767 33.2697819051616
"5565" 1112.8 74.0910645187388 29.4149799686728
"5566" 1113 74.3513481815555 25.0163938856628
"5567" 1113.2 73.1428270944707 20.8533063605388
"5568" 1113.4 70.2377103674655 17.3421982374435
"5569" 1113.6 67.3328471289192 14.7482955132141
"5570" 1113.8 62.6004252882067 12.6701509224616
"5571" 1114 57.3903825126005 10.9095500326865
"5572" 1114.2 55.193632173303 9.29238857965405
"5573" 1114.4 56.6336129969034 8.45807630449825
"5574" 1114.6 58.3096910379995 8.39655185208507
"5575" 1114.8 59.3739577428525 8.83444773713684
"5576" 1115 61.7224436367367 9.34134227943158
"5577" 1115.2 65.2959584952245 9.83739942626423
"5578" 1115.4 70.1525878053967 10.0292705868316
"5579" 1115.6 73.948973264863 11.0148988635158
"5580" 1115.8 78.9811484257079 12.3704332458068
"5581" 1116 80.6613235661733 12.6839682859008
"5582" 1116.2 82.625976841243 14.7850527397253
"5583" 1116.4 85.5191670993067 17.9519115937216
"5584" 1116.6 88.6357373974838 21.0571060679845
"5585" 1116.8 91.6449261650555 23.2328760516628
"5586" 1117 95.9233156012347 25.0193999971724
"5587" 1117.2 99.7408441702378 25.2280210791464
"5588" 1117.4 104.049830661309 23.5464956311038
"5589" 1117.6 106.429285565958 21.1971595815054
"5590" 1117.8 106.257713910112 21.0239793918091
"5591" 1118 106.41756006586 20.9846896130895
"5592" 1118.2 106.228244330781 21.6603547471316
"5593" 1118.4 106.031572585923 22.4994410907373
"5594" 1118.6 105.78933451412 22.7732506462448
"5595" 1118.8 105.966438692972 24.0957257280708
"5596" 1119 105.796505809157 25.4016559716882
"5597" 1119.2 105.968025084162 27.4345246556122
"5598" 1119.4 105.57904683316 30.4655373309551
"5599" 1119.6 105.635917537269 34.321228746952
"5600" 1119.8 106.23257571126 38.3820593844489
"5601" 1120 106.787804546364 43.2571986774927
"5602" 1120.2 108.671909536744 47.6921616662068
"5603" 1120.4 111.14111263867 52.2986432526316
"5604" 1120.6 114.528461462354 56.6022096948165
"5605" 1120.8 118.763423796364 57.5911869271226
"5606" 1121 121.364524124642 57.2068560219927
"5607" 1121.2 123.367333351659 54.8670384869451
"5608" 1121.4 123.783054261509 52.2485209715824
"5609" 1121.6 123.651670379923 48.5855436240885
"5610" 1121.8 122.663667556952 45.3409637903239
"5611" 1122 121.005767981984 41.2731629570938
"5612" 1122.2 118.776178898406 37.627451907554
"5613" 1122.4 115.875760984695 33.9034114688014
"5614" 1122.6 111.454325589531 31.961585728826
"5615" 1122.8 107.373947032677 30.1098014066122
"5616" 1123 102.919865204786 29.4651951810499
"5617" 1123.2 100.290341573296 29.3560002116214
"5618" 1123.4 96.2826262811109 28.5499115413735
"5619" 1123.6 91.7470034439237 28.1962275549577
"5620" 1123.8 87.5836623683477 27.4231892554997
"5621" 1124 83.3425834380867 28.3604898244128
"5622" 1124.2 80.3886074904594 31.127180878141
"5623" 1124.4 78.6891539924167 34.6227075763816
"5624" 1124.6 80.2702811223367 37.0542893745417
"5625" 1124.8 82.3979378222439 38.0002937248275
"5626" 1125 84.6940829900996 38.8316389302192
"5627" 1125.2 85.8623291875051 38.1654626798098
"5628" 1125.4 87.0690347005102 38.1461952506214
"5629" 1125.6 88.9056677549767 37.3858862777716
"5630" 1125.8 89.7469084715368 35.8466011920602
"5631" 1126 90.3945326588956 34.4896931160728
"5632" 1126.2 91.1570880217526 34.9944840131365
"5633" 1126.4 91.9712734471224 36.3834764584173
"5634" 1126.6 92.7520635614167 38.0508836415916
"5635" 1126.8 94.2209769985082 40.7894934748602
"5636" 1127 96.7113970199939 42.4019391900887
"5637" 1127.2 98.845692940425 42.9314277379257
"5638" 1127.4 99.9626572959594 43.5192646964523
"5639" 1127.6 102.90607550367 42.852175417571
"5640" 1127.8 106.506072856346 40.968672492877
"5641" 1128 109.582513949664 37.5792634250334
"5642" 1128.2 111.36207105264 33.510283825328
"5643" 1128.4 111.518908521094 29.4021305188478
"5644" 1128.6 110.373206564731 25.7246950274297
"5645" 1128.8 108.891692992896 22.5446198917198
"5646" 1129 108.973670738131 21.5292137299257
"5647" 1129.2 107.769674358615 20.8924512352705
"5648" 1129.4 105.142093683916 19.3337356178158
"5649" 1129.6 101.438264310931 17.7025289745775
"5650" 1129.8 96.9443309275267 16.2129817055716
"5651" 1130 92.7430657814388 14.9656631690703
"5652" 1130.2 88.2034118222729 14.4747836560465
"5653" 1130.4 83.6705545200142 14.4749148099219
"5654" 1130.6 78.6084479329006 15.1293726483124
"5655" 1130.8 74.3963385505186 17.1610256659043
"5656" 1131 70.2988062928073 19.9555215234551
"5657" 1131.2 67.5574425451805 24.6660600254128
"5658" 1131.4 67.821638123966 29.4020531461597
"5659" 1131.6 68.8175034176327 34.8820456287744
"5660" 1131.8 71.0375375652117 40.8968685281316
"5661" 1132 73.4996646181309 45.8989616129845
"5662" 1132.2 77.3086782775942 50.1531242741068
"5663" 1132.4 81.0867463425589 55.0128459881038
"5664" 1132.6 85.4739031889004 59.8067900823861
"5665" 1132.8 90.4781073731939 62.5629703789173
"5666" 1133 95.5226960552812 64.0118258529094
"5667" 1133.2 99.5870210541155 61.8836423832688
"5668" 1133.4 103.233085147107 58.7111903068617
"5669" 1133.6 106.367893020416 54.1452944612864
"5670" 1133.8 108.744505677587 48.0627883968816
"5671" 1134 109.276102149607 42.3687872038748
"5672" 1134.2 107.369157019981 36.081615365045
"5673" 1134.4 104.002838367954 31.008835830808
"5674" 1134.6 100.015738940601 28.4122436901316
"5675" 1134.8 95.5874501934367 25.9357017834916
"5676" 1135 91.5397972135794 23.5644641129034
"5677" 1135.2 86.8716469228631 21.1769275447579
"5678" 1135.4 82.6399550734286 19.1618698513969
"5679" 1135.6 78.2876028715945 16.2631776198687
"5680" 1135.8 73.820821750743 14.4625863456316
"5681" 1136 66.2491384365236 14.6641770584228
"5682" 1136.2 60.1867642076665 16.4385506328443
"5683" 1136.4 54.5658618402806 18.9070669833282
"5684" 1136.6 49.7093069961158 19.2754181086432
"5685" 1136.8 44.7994423243117 19.4787302537566
"5686" 1137 41.6238853121768 18.2181653275116
"5687" 1137.2 41.8348289557117 16.0521176619725
"5688" 1137.4 43.0610096146851 14.2736422412271
"5689" 1137.6 45.8915553756271 12.1900394281155
"5690" 1137.8 49.7372972833367 10.6759056241833
"5691" 1138 55.1716765402073 7.7226874384904
"5692" 1138.2 58.8606750757956 6.35132708713746
"5693" 1138.4 63.5548227498525 6.97181144283157
"5694" 1138.6 68.2848887633464 6.84491204632089
"5695" 1138.8 72.0108799721444 5.31960755924696
"5696" 1139 74.1928237167067 5.49276558192158
"5697" 1139.2 77.0799240784277 7.11619145796491
"5698" 1139.4 80.1300579358707 9.31982132914614
"5699" 1139.6 83.8979205577034 10.2628264936649
"5700" 1139.8 87.763792289072 9.53543098489628
"5701" 1140 90.6901728121669 9.13366580927308
"5702" 1140.2 91.8391508733082 9.57065171523158
"5703" 1140.4 93.1007026839775 9.79105593022381
"5704" 1140.6 93.0192045462796 9.65800769077444
"5705" 1140.8 90.5364911884013 8.60245631963158
"5706" 1141 91.4942359741531 8.60505619985606
"5707" 1141.2 91.8447513132424 9.3463899714146
"5708" 1141.4 90.9732955402567 8.16422050899158
"5709" 1141.6 91.4807193364259 8.52173132573058
"5710" 1141.8 91.7479033287724 8.50659538937415
"5711" 1142 92.2335329782008 8.74098197664128
"5712" 1142.2 93.5090201732104 8.07812889625263
"5713" 1142.4 94.0809566867822 8.06624284096794
"5714" 1142.6 94.4120749367518 8.17820982677308
"5715" 1142.8 94.6263942113082 8.31490956680301
"5716" 1143 94.9244241266701 8.75108280579824
"5717" 1143.2 94.9015651668505 8.95425112175085
"5718" 1143.4 95.7329033641348 9.39866963838158
"5719" 1143.6 95.8714334769311 9.36441744278252
"5720" 1143.8 96.3554958919783 9.10121636081082
"5721" 1144 96.1714556375964 9.20757844188158
"5722" 1144.2 96.6616336034435 9.5276098146607
"5723" 1144.4 96.8297856598661 9.79771301930805
"5724" 1144.6 96.869484672856 9.76247787787196
"5725" 1144.8 97.5679024955921 10.0146338143337
"5726" 1145 97.6628379175555 10.1192426918503
"5727" 1145.2 97.9961053988956 10.213617388161
"5728" 1145.4 98.3927540056772 10.5025262309294
"5729" 1145.6 98.3754853619305 10.3979173534128
"5730" 1145.8 98.5900714257367 10.4516827054105
"5731" 1146 98.6380813588315 10.8700718514316
"5732" 1146.2 98.788339250811 11.1372055240646
"5733" 1146.4 99.3942378050736 10.9183475221263
"5734" 1146.6 99.4521221215708 10.7139462781209
"5735" 1146.8 99.5410766961878 10.892840164206
"5736" 1147 99.792861945743 11.2498656044753
"5737" 1147.2 100.103846986434 11.2325287015671
"5738" 1147.4 100.56726400543 11.6336486324976
"5739" 1147.6 101.086044144832 12.3327543691073
"5740" 1147.8 101.503215812243 12.2929050520378
"5741" 1148 102.033583876957 12.8956385343316
"5742" 1148.2 102.175363669438 13.1302073608609
"5743" 1148.4 102.480246660364 13.5071303631316
"5744" 1148.6 103.017308834935 14.2066606360334
"5745" 1148.8 103.358330689919 14.7926529577679
"5746" 1149 103.828659545619 15.3543452626316
"5747" 1149.2 104.38644184658 16.0223036792262
"5748" 1149.4 104.499438198121 16.75223761901
"5749" 1149.6 105.115781933796 17.9848619135505
"5750" 1149.8 105.596071402438 19.4835513619252
"5751" 1150 105.5800630862 21.1195087546134
"5752" 1150.2 106.193120199278 23.9874621012723
"5753" 1150.4 107.317400890565 28.0791990333744
"5754" 1150.6 108.706439697887 32.9791479734573
"5755" 1150.8 111.281882504226 36.8627210464649
"5756" 1151 113.784842291701 40.3408687191062
"5757" 1151.2 117.062548491932 43.0340148981833
"5758" 1151.4 120.722443643044 44.2695183238299
"5759" 1151.6 123.344664766497 43.9699514806504
"5760" 1151.8 123.025473182558 43.7326128864489
"5761" 1152 122.621900673765 43.424732070403
"5762" 1152.2 122.766377770563 42.6975568754403
"5763" 1152.4 122.620459161868 42.1826473458794
"5764" 1152.6 122.405165355762 41.6516787543066
"5765" 1152.8 122.30118056482 40.9756801515468
"5766" 1153 122.402824291693 40.8531114135707
"5767" 1153.2 122.621436597285 40.7972397846572
"5768" 1153.4 122.961374636502 40.7999382110664
"5769" 1153.6 123.01029505958 40.9089193243072
"5770" 1153.8 122.7190636336 40.5280960436579
"5771" 1154 122.67526146763 40.1676469506833
"5772" 1154.2 122.403784728234 39.702956864529
"5773" 1154.4 122.303673342911 39.5603379276837
"5774" 1154.6 122.056191444824 39.4057038921957
"5775" 1154.8 121.628918086129 38.9864661396556
"5776" 1155 120.683180231253 37.8752724378165
"5777" 1155.2 119.284042594397 36.8795605005626
"5778" 1155.4 116.946126112851 35.5211868259802
"5779" 1155.6 114.150561867253 34.5146606849026
"5780" 1155.8 110.769728611013 33.3169177336316
"5781" 1156 107.274314768609 32.143160157719
"5782" 1156.2 104.399946366645 30.6356879858559
"5783" 1156.4 102.321946341926 29.3355534900428
"5784" 1156.6 99.2940087346805 29.4154724717566
"5785" 1156.8 95.6094547461052 29.6975834223789
"5786" 1157 92.1302859381122 30.5571448753356
"5787" 1157.2 88.5574859133956 32.0542170822492
"5788" 1157.4 85.2000139388714 33.9122645636514
"5789" 1157.6 81.4632012008417 36.156167128493
"5790" 1157.8 77.6254040091924 38.6503977953945
"5791" 1158 72.8663492735767 40.1108467398616
"5792" 1158.2 68.9135314487767 43.5466664529316
"5793" 1158.4 66.7204777132867 48.1787170560916
"5794" 1158.6 65.1747050679028 54.1951332405372
"5795" 1158.8 63.8870819693653 59.9714097711459
"5796" 1159 63.3763185282059 66.0572094006316
"5797" 1159.2 64.2724257649731 72.1651789178497
"5798" 1159.4 66.3421267064549 78.4955091000861
"5799" 1159.6 69.967795590204 83.4042314687466
"5800" 1159.8 74.7788001256816 87.6867560389505
"5801" 1160 79.9278679358502 90.5995165835505
"5802" 1160.2 83.9271542220163 90.156963211651
"5803" 1160.4 86.3015289673631 87.8416058016316
"5804" 1160.6 89.2530324807207 84.6544776314351
"5805" 1160.8 90.7625436795202 79.8894070188426
"5806" 1161 91.7376987377692 74.4514497081451
"5807" 1161.2 91.4316975249528 68.3605407870155
"5808" 1161.4 89.8320742401978 62.4830962809094
"5809" 1161.6 87.0077128102896 57.2994638100938
"5810" 1161.8 82.9631024090065 52.4068080808391
"5811" 1162 77.9282727591082 48.1929124021173
"5812" 1162.2 73.4516703745567 44.5365188508016
"5813" 1162.4 69.7230989455867 40.3172252320816
"5814" 1162.6 66.2707179928368 35.5238337088963
"5815" 1162.8 62.5044272087031 31.535922555691
"5816" 1163 58.5306184236005 26.9108128604887
"5817" 1163.2 55.5608506419163 22.2973254021316
"5818" 1163.4 54.589058672314 19.2181513494384
"5819" 1163.6 54.9010762746664 17.0832656119173
"5820" 1163.8 53.6478841484701 14.3819033959982
"5821" 1164 51.1838236710401 12.8372612237525
"5822" 1164.2 50.9729254797015 14.3097133884316
"5823" 1164.4 48.2935553545126 16.8522762535107
"5824" 1164.6 45.2774232394379 20.2640291876878
"5825" 1164.8 42.7649658423701 25.0872568710316
"5826" 1165 41.4105170290609 30.7382848061488
"5827" 1165.2 41.1398595874763 36.3180864476548
"5828" 1165.4 41.9876617811319 42.0211601059328
"5829" 1165.6 42.6241790165898 47.4822241794027
"5830" 1165.8 45.4635241650701 53.1819092275649
"5831" 1166 48.8849997337004 58.3865385431467
"5832" 1166.2 53.8659946342779 62.5313894808963
"5833" 1166.4 59.411286566979 65.5382828486683
"5834" 1166.6 64.7074183608903 67.9271732520959
"5835" 1166.8 70.8788835281004 69.2362720333134
"5836" 1167 77.2784694659514 69.5564573658976
"5837" 1167.2 83.2446579788597 68.9393555203197
"5838" 1167.4 88.4925327374377 66.5866547340536
"5839" 1167.6 90.6383877874233 61.7062098495547
"5840" 1167.8 91.1759037958615 56.6729288596415
"5841" 1168 90.328650825213 50.0528291906728
"5842" 1168.2 88.3496670059939 44.647715728003
"5843" 1168.4 86.4174713227959 39.1328497958152
"5844" 1168.6 84.5499665749567 33.4799822213116
"5845" 1168.8 81.0381951032143 28.7749269814479
"5846" 1169 76.5873191298067 25.9242363117016
"5847" 1169.2 71.9516528094398 22.4253762039099
"5848" 1169.4 67.3516508540921 18.1421083207912
"5849" 1169.6 62.1345288957999 14.8166079307263
"5850" 1169.8 57.7084997630996 11.8976302853945
"5851" 1170 56.2242934296026 8.66695967709993
"5852" 1170.2 57.4869156347525 8.64396676681135
"5853" 1170.4 57.7537543963258 9.56981175392828
"5854" 1170.6 56.2501466016005 11.547920623192
"5855" 1170.8 53.8970468105034 14.5517622373316
"5856" 1171 51.0435445530264 19.123454379804
"5857" 1171.2 49.4971700824414 23.8971586751548
"5858" 1171.4 48.1898342612653 29.290353235953
"5859" 1171.6 47.4314868855367 35.6784864370441
"5860" 1171.8 47.6310281699617 40.9374030243589
"5861" 1172 48.3705046945956 46.6198625189963
"5862" 1172.2 50.8589018886014 52.4784937905139
"5863" 1172.4 54.5451627629388 57.6803953173254
"5864" 1172.6 59.0895352604276 61.6655862665225
"5865" 1172.8 64.1396042896579 65.2647945307417
"5866" 1173 70.0254342250185 68.0515066150134
"5867" 1173.2 76.2918879126171 69.2896866498372
"5868" 1173.4 81.9317677355082 69.5769272485459
"5869" 1173.6 87.4359838657771 68.8481927476775
"5870" 1173.8 90.6206368620688 65.2075360447655
"5871" 1174 91.0917653342801 60.4434548166599
"5872" 1174.2 90.5360944051911 55.5787329168258
"5873" 1174.4 88.4960196974101 50.261505910127
"5874" 1174.6 85.7389853945115 45.3748340745927
"5875" 1174.8 81.8746130532525 40.8090336272842
"5876" 1175 78.3288990647191 36.520505439661
"5877" 1175.2 74.0325199621603 32.6949346234551
"5878" 1175.4 69.1673779081549 29.4101643829649
"5879" 1175.6 63.2723198565034 26.8283099946982
"5880" 1175.8 57.414316344539 24.8072760617776
"5881" 1176 51.9871880655781 23.2527813846316
"5882" 1176.2 46.9531440155563 21.216028875595
"5883" 1176.4 43.3598944866743 18.8146883459191
"5884" 1176.6 40.630315039925 16.256595461008
"5885" 1176.8 41.2595593319391 16.9398649894147
"5886" 1177 40.2725939698073 19.7591846862669
"5887" 1177.2 39.2969201499298 23.7149554412827
"5888" 1177.4 39.1800723783733 28.7804438004608
"5889" 1177.6 40.0995889879796 34.4953134453816
"5890" 1177.8 42.3934790213023 39.2429412756661
"5891" 1178 44.6695821233367 44.2318648860959
"5892" 1178.2 48.6402204849631 48.8674013286646
"5893" 1178.4 52.6868658725555 52.4180752504441
"5894" 1178.6 57.3113800590254 55.7599177552731
"5895" 1178.8 62.5235324562598 58.7479711345066
"5896" 1179 68.3343500796252 60.3281483363335
"5897" 1179.2 73.9846410217613 61.8243591234429
"5898" 1179.4 79.6894062242801 63.5333634091221
"5899" 1179.6 85.8070035747887 63.5179013856027
"5900" 1179.8 90.4468010247151 60.6997697293883
"5901" 1180 93.0119649531939 56.3752554446316
"5902" 1180.2 92.5152673992707 51.1557015679052
"5903" 1180.4 92.2689103876303 45.8436176974664
"5904" 1180.6 91.2690515765532 40.8568116106522
"5905" 1180.8 88.1678766469233 36.7724835370066
"5906" 1181 84.2328831496734 32.9511326050177
"5907" 1181.2 79.068742205369 29.1375683392122
"5908" 1181.4 73.5517193571852 26.4685180853286
"5909" 1181.6 68.1116830748007 24.683010339879
"5910" 1181.8 62.6118276473167 22.6909732669216
"5911" 1182 57.6053619412333 20.3183234705626
"5912" 1182.2 52.7664088448822 17.5721612704952
"5913" 1182.4 48.5125994530034 14.7598393179649
"5914" 1182.6 44.3204041885319 12.0995805742779
"5915" 1182.8 45.2500122899181 11.8317494077711
"5916" 1183 45.9670393179151 12.6759987735352
"5917" 1183.2 45.55937862236 15.2936108513409
"5918" 1183.4 45.2351753331582 18.7939867996316
"5919" 1183.6 44.8707070687492 23.6063000981566
"5920" 1183.8 46.1526340598662 28.5898460962904
"5921" 1184 48.1296083360264 33.7254575330454
"5922" 1184.2 51.1154686012392 38.0600187329365
"5923" 1184.4 54.1900537497637 41.4343572493732
"5924" 1184.6 57.8611549530918 44.4639041961316
"5925" 1184.8 62.3799796787467 47.2614793128916
"5926" 1185 67.9028203752485 49.6683291361022
"5927" 1185.2 73.0213586640893 50.978734988147
"5928" 1185.4 78.6946153165212 51.6975408481073
"5929" 1185.6 84.634014152799 51.5703334093674
"5930" 1185.8 90.1035082447221 49.5041536450995
"5931" 1186 93.1232155808872 46.7622579448609
"5932" 1186.2 92.9767632620431 43.4979294321729
"5933" 1186.4 93.3281750646541 41.6416342170547
"5934" 1186.6 93.0485248982767 38.3260549645516
"5935" 1186.8 91.2165458679367 34.1870196483616
"5936" 1187 89.0982931755429 29.7459420409615
"5937" 1187.2 86.7582234559267 25.5726285101416
"5938" 1187.4 83.7763126309898 21.6343559448867
"5939" 1187.6 79.0698347341882 19.1849984888395
"5940" 1187.8 73.8167010002143 17.2977557304377
"5941" 1188 67.8929376826411 15.8583829113707
"5942" 1188.2 62.3198281031519 15.1064805947077
"5943" 1188.4 56.2057516898086 14.4368212404855
"5944" 1188.6 51.589634548716 13.1622876292178
"5945" 1188.8 48.5001785825132 11.3691570940551
"5946" 1189 49.3615873663023 10.8296571615971
"5947" 1189.2 50.1334129936279 11.574448514986
"5948" 1189.4 49.1215109644763 14.2537192238758
"5949" 1189.6 49.0217704553481 16.4603579454043
"5950" 1189.8 49.539532789288 19.3563852803877
"5951" 1190 50.9056871674478 23.0782042421501
"5952" 1190.2 52.8521946187505 26.8242099537005
"5953" 1190.4 55.4265528026661 30.9189105618669
"5954" 1190.6 57.2150565279504 34.8963154259157
"5955" 1190.8 59.9054225398529 39.078420045309
"5956" 1191 63.2147135474435 43.4416590575733
"5957" 1191.2 67.4966579102191 47.6487574711316
"5958" 1191.4 72.2591090745018 49.9090756692141
"5959" 1191.6 77.8985904274567 51.6565768323916
"5960" 1191.8 83.3556253521014 51.7928136148375
"5961" 1192 87.5204604054877 49.6305774901787
"5962" 1192.2 90.3746358305065 46.2774678157448
"5963" 1192.4 91.1043321751082 43.017070851203
"5964" 1192.6 90.370079070118 39.8140184146316
"5965" 1192.8 88.3562678114544 35.7486468812492
"5966" 1193 86.6682715118367 31.1114068406941
"5967" 1193.2 84.4356327155816 26.8835141181316
"5968" 1193.4 81.4220345677913 23.2412000999952
"5969" 1193.6 77.311629771572 20.4014009819551
"5970" 1193.8 73.3866346966701 17.0953983862983
"5971" 1194 68.667880624442 13.6056931908
"5972" 1194.2 63.6055961412955 11.1844858201058
"5973" 1194.4 59.2172296641628 10.3208923693164
"5974" 1194.6 53.3854416304452 10.373695201246
"5975" 1194.8 50.947432713785 10.6627269209764
"5976" 1195 49.9280483595839 12.0836083038113
"5977" 1195.2 47.5705611140754 15.4701581089952
"5978" 1195.4 47.0929517274647 19.2043144076199
"5979" 1195.6 46.9205904851042 24.2882290307827
"5980" 1195.8 48.2138926651172 29.1160185845584
"5981" 1196 50.4318723611485 33.6436462107845
"5982" 1196.2 52.7099448345075 38.0973048200584
"5983" 1196.4 55.8701165307437 42.5974320442711
"5984" 1196.6 60.4063733663974 44.6125306822983
"5985" 1196.8 63.580031849026 47.7050335192918
"5986" 1197 67.0856115106765 50.755071645952
"5987" 1197.2 71.5175086645002 53.6436312895354
"5988" 1197.4 76.0929682521311 55.3096690217811
"5989" 1197.6 81.0197819859535 56.4669315949774
"5990" 1197.8 85.8577922999162 55.9918824522764
"5991" 1198 90.0659441759276 54.6855460161861
"5992" 1198.2 91.4475451172202 51.6084886400296
"5993" 1198.4 91.9088055990163 47.504666051117
"5994" 1198.6 91.7055316528463 43.9310537443527
"5995" 1198.8 90.1855364390261 40.2506216014568
"5996" 1199 87.842617044106 36.4968712343624
"5997" 1199.2 85.8589884276122 32.5031552233663
"5998" 1199.4 83.1056677543568 28.7103459566716
"5999" 1199.6 79.5884905776151 24.9863922394769
"6000" 1199.8 76.1540294836267 21.2310365256616
"6001" 1200 73.3870570062667 16.2664872405916
"6002" 1200.2 71.4448551711967 13.8625599886216
"6003" 1200.4 69.9527297887742 14.2157602168191
"6004" 1200.6 66.5302340514335 14.8529877148251
"6005" 1200.8 62.3095438292091 15.8408824225146
"6006" 1201 57.4022164628368 17.1081377993982
"6007" 1201.2 52.3628979826126 19.0399892594936
"6008" 1201.4 48.0530272448662 20.7078962735963
"6009" 1201.6 43.1949359386972 21.6307282050386
"6010" 1201.8 38.7567509351838 21.5711788554316
"6011" 1202 36.3296957091643 19.5539586845626
"6012" 1202.2 36.4007602206034 17.9914037743316
"6013" 1202.4 37.8384788684181 17.0400955077246
"6014" 1202.6 39.7163484805054 15.8808053461617
"6015" 1202.8 42.7581721662498 14.3047284006968
"6016" 1203 46.6415843269019 11.770692968849
"6017" 1203.2 49.2031716230072 9.43341349229067
"6018" 1203.4 52.2505304411739 9.48088329268971
"6019" 1203.6 56.5595615001856 9.16536061939902
"6020" 1203.8 59.8204831171512 7.3587218654357
"6021" 1204 60.8280953337551 6.16376866906015
"6022" 1204.2 60.6290456991852 6.85754276775279
"6023" 1204.4 61.7404679844707 8.56830943915735
"6024" 1204.6 64.1363308170306 10.8123545104479
"6025" 1204.8 66.8511782241735 12.4775777942336
"6026" 1205 70.1877555210401 13.3244387796646
"6027" 1205.2 73.6505781945867 13.8295967572253
"6028" 1205.4 77.3776826533789 13.8913242424105
"6029" 1205.6 79.2022601523667 13.4918430674116
"6030" 1205.8 79.1902556884853 13.4863184506415
"6031" 1206 80.0957552175918 12.559474021305
"6032" 1206.2 81.4067162469667 10.8051008446216
"6033" 1206.4 81.5967555654667 10.1630344243816
"6034" 1206.6 81.4681047056095 9.15449755396492
"6035" 1206.8 81.8800259378662 9.22818631601393
"6036" 1207 82.0000267560306 10.9371487612234
"6037" 1207.2 81.865819567243 12.1933783871941
"6038" 1207.4 82.3372256201794 13.6209262441934
"6039" 1207.6 82.2987007955894 14.9131592721158
"6040" 1207.8 82.1748974033034 15.3033876102316
"6041" 1208 82.1284433476701 15.4010564439982
"6042" 1208.2 82.1210988329454 15.4512755796968
"6043" 1208.4 82.7201358151737 16.0494741078707
"6044" 1208.6 84.009764486369 17.3885418705348
"6045" 1208.8 86.2195119983262 19.2539466620842
"6046" 1209 88.2480141628728 20.2465425613429
"6047" 1209.2 90.4123794885999 20.3602641155053
"6048" 1209.4 93.3601893806168 19.6029395314816
"6049" 1209.6 96.5035462727106 17.8343637193886
"6050" 1209.8 97.7243777535018 15.8095009928063
"6051" 1210 97.5367106317653 14.5936203089459
"6052" 1210.2 96.8773905471735 12.9806546176724
"6053" 1210.4 95.7119073157485 11.2290235499551
"6054" 1210.6 94.2522480186423 9.62514809349268
"6055" 1210.8 93.6232324826009 9.64204050184856
"6056" 1211 93.5918491914456 9.98991715230484
"6057" 1211.2 92.7982577342214 10.6003392779104
"6058" 1211.4 92.3889422789906 10.6922100454585
"6059" 1211.6 91.2593508406474 10.4478159647966
"6060" 1211.8 89.5043821031653 10.5424869431459
"6061" 1212 86.9825436534338 9.79105593022381
"6062" 1212.2 83.5105474822155 8.66422317102552
"6063" 1212.4 79.7267278027561 7.7230258669219
"6064" 1212.6 75.8664853763271 7.70089785409312
"6065" 1212.8 71.2130880704218 7.62396097301456
"6066" 1213 66.5799238806932 8.46118758030484
"6067" 1213.2 61.6309144955816 10.149385053203
"6068" 1213.4 57.1369532474305 12.4282613162253
"6069" 1213.6 52.6414878942598 14.9077658363788
"6070" 1213.8 48.4335866897561 17.1995054180832
"6071" 1214 43.2168371108034 19.7197174848982
"6072" 1214.2 38.1575681427367 21.8599388856982
"6073" 1214.4 33.9134990477862 24.8759830088338
"6074" 1214.6 29.1750430216367 27.6563718461983
"6075" 1214.8 24.6417950302553 29.4876871681083
"6076" 1215 20.5746649927041 32.8034413892948
"6077" 1215.2 17.1655923200204 36.9723493292642
"6078" 1215.4 15.092553644064 41.9411143595104
"6079" 1215.6 14.6385889369782 47.3230611550844
"6080" 1215.8 14.763214415607 53.0010325154424
"6081" 1216 16.4276278462534 58.6612723509093
"6082" 1216.2 19.0202502050349 63.7460875712637
"6083" 1216.4 22.1963966708134 68.7324861516316
"6084" 1216.6 27.0834587646913 72.0644217415134
"6085" 1216.8 32.4833848273741 73.2901004831082
"6086" 1217 38.3337864198913 73.5271379910861
"6087" 1217.2 44.120967087667 72.4876911323931
"6088" 1217.4 48.9843796024225 68.9217574319744
"6089" 1217.6 53.1073278647367 64.291890728203
"6090" 1217.8 55.3634953385204 59.0375327945091
"6091" 1218 55.5912535453662 53.1004769006904
"6092" 1218.2 54.2391175838034 47.0330191712982
"6093" 1218.4 51.7989359507004 41.4715897782111
"6094" 1218.6 48.3123750207015 36.8629708388786
"6095" 1218.8 43.9108483648311 33.0306387875642
"6096" 1219 39.6968866225867 28.4122436901316
"6097" 1219.2 37.4407221552786 24.5593118909339
"6098" 1219.4 36.9592025578426 20.4740905743492
"6099" 1219.6 37.002478583854 20.147000328873
"6100" 1219.8 35.660813477301 20.8732410091673
"6101" 1220 32.8079613269617 22.7924253203361
"6102" 1220.2 30.0474763987505 25.9060936302867
"6103" 1220.4 29.0194527781008 30.3682445891372
"6104" 1220.6 27.8686158634779 34.8936074490669
"6105" 1220.8 27.7220920044221 40.3111662429243
"6106" 1221 28.1328961334501 46.0497641258481
"6107" 1221.2 28.7284832759656 51.6012588860233
"6108" 1221.4 30.5381549769184 57.3099123853357
"6109" 1221.6 34.2285983892779 61.264941943308
"6110" 1221.8 38.8197820756637 64.319014478622
"6111" 1222 44.2578302665867 66.7260285883816
"6112" 1222.2 49.5371935772526 66.8894383498746
"6113" 1222.4 54.7492210837771 66.4288730121729
"6114" 1222.6 59.8556727927021 65.4288133506027
"6115" 1222.8 65.1913921198175 63.2753625592758
"6116" 1223 69.1619451088839 59.8701812271599
"6117" 1223.2 70.5460050511669 54.5592881621693
"6118" 1223.4 71.6952416692041 49.4322753051316
"6119" 1223.6 72.8666660057742 43.7871228751941
"6120" 1223.8 70.7411667232653 38.8832612942642
"6121" 1224 66.5992051997285 34.7694734953429
"6122" 1224.2 63.2333541772233 30.8097487018893
"6123" 1224.4 60.4821870317894 26.8292039886
"6124" 1224.6 58.3551975142159 22.1944301424777
"6125" 1224.8 58.5582889837117 20.225723112802
"6126" 1225 59.2561555922034 19.6305415931983
"6127" 1225.2 58.439247500494 17.4642210951484
"6128" 1225.4 56.6744689950926 15.5024779730967
"6129" 1225.6 53.3183757492481 16.4847666022645
"6130" 1225.8 50.2397497239163 19.3918706189839
"6131" 1226 47.6975419314367 23.1126478405316
"6132" 1226.2 46.3180800547956 28.0323094288551
"6133" 1226.4 46.4247420080197 33.790761757473
"6134" 1226.6 47.0443370180809 39.0466909744223
"6135" 1226.8 48.9509276895436 43.7324861681488
"6136" 1227 51.3556966408851 48.8014688822768
"6137" 1227.2 55.6869424845309 52.8440880271073
"6138" 1227.4 60.5438235465546 55.163119208087
"6139" 1227.6 65.4723138119688 56.2250265165655
"6140" 1227.8 70.6649928494144 56.7883587432141
"6141" 1228 75.7410106980867 55.2994827828538
"6142" 1228.2 80.0261939242634 52.6001816544481
"6143" 1228.4 82.2594777271965 48.6446938317063
"6144" 1228.6 82.6747786048315 44.9124656363368
"6145" 1228.8 83.1360740453167 41.0433717787816
"6146" 1229 82.2546916902525 37.107898874021
"6147" 1229.2 80.0312625980378 32.8309813576522
"6148" 1229.4 76.5701038033073 28.7981729693375
"6149" 1229.6 72.8687497702315 25.0912798435895
"6150" 1229.8 69.8384140660358 20.8891873619034
"6151" 1230 66.4511955846198 17.8950168940844
"6152" 1230.2 63.8073244298086 14.4926456349687
"6153" 1230.4 63.1095263184335 11.7215577850832
"6154" 1230.6 63.1236407562337 11.8582300386934
"6155" 1230.8 61.3276522783045 12.4283897377284
"6156" 1231 57.7780720038701 13.7704115671982
"6157" 1231.2 54.8880181226816 15.5432400085971
"6158" 1231.4 52.5794408689034 18.2886567466649
"6159" 1231.6 51.7862269471643 21.7020873072867
"6160" 1231.8 51.263370598564 25.9975458434498
"6161" 1232 50.5038693866532 30.5094090998215
"6162" 1232.2 51.0399981803485 35.0734579869492
"6163" 1232.4 50.9567162437117 39.7126821740634
"6164" 1232.6 51.1082952239439 44.7414414100959
"6165" 1232.8 52.3815002740787 49.8411693707606
"6166" 1233 54.490716647356 54.9739200036316
"6167" 1233.2 57.9607112184285 58.2101984324297
"6168" 1233.4 61.8451846277679 61.2886951393472
"6169" 1233.6 65.1658099038656 64.363112447045
"6170" 1233.8 69.1565002367256 67.8938081225482
"6171" 1234 73.896925459309 70.2470608201871
"6172" 1234.2 78.3076932512822 70.8692331670407
"6173" 1234.4 83.4103700485797 70.689831491482
"6174" 1234.6 86.536348192878 68.3362787166866
"6175" 1234.8 87.4744989236549 64.8377001284225
"6176" 1235 88.1885860598367 60.2890862470205
"6177" 1235.2 87.4700564460796 55.4216193782887
"6178" 1235.4 86.1781053731814 50.5101780737384
"6179" 1235.6 84.0787458486398 45.4425227479043
"6180" 1235.8 81.3251932576837 40.6225811644479
"6181" 1236 77.2534069411492 37.1825333961628
"6182" 1236.2 71.7887437118911 36.2095953386207
"6183" 1236.4 65.6248597292389 35.8107963198381
"6184" 1236.6 59.6549742175555 35.8170275545066
"6185" 1236.8 53.7634982562329 36.1328243695017
"6186" 1237 47.972138070303 36.045156089654
"6187" 1237.2 42.2977735746158 37.0468993831432
"6188" 1237.4 36.6388883415626 39.587996569309
"6189" 1237.6 31.5029572834325 41.1584330736954
"6190" 1237.8 26.3031580580921 42.6139787832061
"6191" 1238 21.9374355524727 44.677258444651
"6192" 1238.2 17.3361693558095 47.9035457331316
"6193" 1238.4 14.7876895146759 50.3844079624751
"6194" 1238.6 14.8103740499276 49.8179320835225
"6195" 1238.8 13.895052982318 48.5696860723325
"6196" 1239 13.8819064141821 46.3767861734666
"6197" 1239.2 14.6904271553939 44.4875631061744
"6198" 1239.4 15.6459490255002 42.3325023890162
"6199" 1239.6 17.0464476342722 40.352361355309
"6200" 1239.8 18.3090170994034 36.5824539582649
"6201" 1240 19.6906506250142 32.1210566974703
"6202" 1240.2 20.3754500575319 28.3749576030096
"6203" 1240.4 22.2587135054454 26.8419725536751
"6204" 1240.6 24.6534994707763 26.1002502028074
"6205" 1240.8 28.1243274636005 23.5761664864008
"6206" 1241 29.8727808772026 19.4402789764121
"6207" 1241.2 30.4595453400142 16.4597975606638
"6208" 1241.4 31.2982666232308 17.250269682808
"6209" 1241.6 33.3451878619521 17.8476303979173
"6210" 1241.8 36.4575800572458 17.8587980652452
"6211" 1242 39.9465894480577 16.7379047783758
"6212" 1242.2 43.0310208882701 14.9042193330982
"6213" 1242.4 44.5817609231208 12.534302453677
"6214" 1242.6 45.744287234854 10.3112948354592
"6215" 1242.8 48.0224186711582 10.1357356820244
"6216" 1243 51.6349060094576 10.0989873750052
"6217" 1243.2 54.988013268559 8.61189292192787
"6218" 1243.4 57.5389871844845 6.10668948049522
"6219" 1243.6 58.2093727080787 5.87786571147029
"6220" 1243.8 60.5449755327245 6.83453776697851
"6221" 1244 63.5579998777779 7.3247681234257
"6222" 1244.2 67.2079867405408 7.59110291230505
"6223" 1244.4 70.9675797254727 6.79667543361216
"6224" 1244.6 72.661468789251 4.82795020971729
"6225" 1244.8 72.9044979071423 4.62492845174269
"6226" 1245 74.2510765853571 4.99772238837647
"6227" 1245.2 75.9238373031783 5.63455146574049
"6228" 1245.4 78.2316775238822 6.75717163423764
"6229" 1245.6 80.1106480947967 7.94637654498158
"6230" 1245.8 82.9722262843763 9.01743324140386
"6231" 1246 86.3515393143367 9.40753469388931
"6232" 1246.2 89.3441973202299 8.3884836530005
"6233" 1246.4 89.4506420467983 8.78864774186235
"6234" 1246.6 89.41368229545 8.17099883822592
"6235" 1246.8 89.1099317987031 8.53686726208702
"6236" 1247 87.6057988164367 6.95907202973158
"6237" 1247.2 87.4069032966862 7.29388359537914
"6238" 1247.4 87.6352011260914 7.80323842232026
"6239" 1247.6 87.4172500023956 8.06290470598452
"6240" 1247.8 86.9677833180163 8.30685246226264
"6241" 1248 86.6161038557779 8.48630284724922
"6242" 1248.2 86.5511765782155 7.81106853614674
"6243" 1248.4 86.3021290915267 8.13364591755158
"6244" 1248.6 86.5511765782155 8.55613118108613
"6245" 1248.8 86.5260652190816 8.74544973197851
"6246" 1249 86.57488449278 8.25704749021921
"6247" 1249.2 86.5496654123474 8.31514189652519
"6248" 1249.4 86.5515807022315 8.68962072505263
"6249" 1249.6 85.9524567454867 9.15025108293158
"6250" 1249.8 86.2451172959768 9.41013511017158
"6251" 1250 86.1242373843661 9.67781266071981
"6252" 1250.2 86.0546028791805 10.4536522857253
"6253" 1250.4 85.6353911456736 10.6286934979579
"6254" 1250.6 85.4393505855367 11.9160447164842
"6255" 1250.8 84.9683665425739 13.828242373745
"6256" 1251 85.105508318811 16.1843771264666
"6257" 1251.2 85.6784833946492 18.9014755976628
"6258" 1251.4 87.001983167347 21.7516319853223
"6259" 1251.6 89.163345557449 24.9141048480805
"6260" 1251.8 91.9172452957526 28.5352231730276
"6261" 1252 95.3266635642872 30.3666714721563
"6262" 1252.2 98.2515271552543 30.3172456181264
"6263" 1252.4 100.455843586376 29.3676996726316
"6264" 1252.6 102.025079147059 27.2221806941068
"6265" 1252.8 102.501295739318 24.9149142447542
"6266" 1253 102.082366785511 23.1006505291656
"6267" 1253.2 101.050281369533 21.4454515635288
"6268" 1253.4 99.3094054387256 19.9193016234649
"6269" 1253.6 97.0216368301166 18.7787930041912
"6270" 1253.8 94.1299803309605 17.2967904283742
"6271" 1254 90.6472197429305 15.8997513859753
"6272" 1254.2 87.1626349623677 15.1481506382295
"6273" 1254.4 83.3669218069473 15.5487889362632
"6274" 1254.6 79.5788614741772 15.6619885364294
"6275" 1254.8 75.2391371026666 16.9014616164254
"6276" 1255 71.2143258427959 18.8966820684989
"6277" 1255.2 66.9035155832104 20.0585411736632
"6278" 1255.4 62.7906229728055 20.7646147635378
"6279" 1255.6 57.908291864117 20.6279023118294
"6280" 1255.8 53.3070554622191 20.8247991232198
"6281" 1256 48.3848889605175 20.2321590977882
"6282" 1256.2 44.5166769245436 19.2288840054592
"6283" 1256.4 40.3345486732163 16.8984235251135
"6284" 1256.6 38.4151769967034 15.2864017260982
"6285" 1256.8 39.100854214564 15.0271739716543
"6286" 1257 40.2955104758618 15.5231424862066
"6287" 1257.2 40.0277382072042 17.165490739499
"6288" 1257.4 38.6057988111988 19.9800700882523
"6289" 1257.6 37.8915130968367 23.5510700816072
"6290" 1257.8 37.9877058382997 28.5467152728538
"6291" 1258 39.6769442249664 32.788468005039
"6292" 1258.2 41.9902623489293 36.9216998108168
"6293" 1258.4 44.7798794532897 40.0822954669728
"6294" 1258.6 48.7154008746994 42.8070805253788
"6295" 1258.8 53.0535160439656 45.3405596852295
"6296" 1259 57.762499337493 46.2713084296941
"6297" 1259.2 62.8010064104122 46.5478798862637
"6298" 1259.4 67.796462235651 45.2191694013459
"6299" 1259.6 72.1520966427251 42.7181098669422
"6300" 1259.8 73.9237597149305 37.7637691188503
"6301" 1260 74.1652680155242 32.4490452161941
"6302" 1260.2 73.097829424111 26.7869411478574
"6303" 1260.4 70.9773584476867 21.7584482280016
"6304" 1260.6 67.796791308064 17.373349217571
"6305" 1260.8 65.0340853260759 14.3711949038272
"6306" 1261 64.9246061534617 11.5285402660378
"6307" 1261.2 65.3521946200867 11.1981117387566
"6308" 1261.4 64.749707330117 12.4130807655876
"6309" 1261.6 62.2041519962389 13.4115847648816
"6310" 1261.8 58.364290512743 14.6934882080691
"6311" 1262 54.9273366023712 17.3223649415281
"6312" 1262.2 50.9700617014716 20.8523324218563
"6313" 1262.4 47.5921564911777 24.3906426001543
"6314" 1262.6 43.2082949394163 28.2211524936316
"6315" 1262.8 38.8075453174716 31.7810311879799
"6316" 1263 34.4812470846335 35.5750137039942
"6317" 1263.2 30.0878985550631 39.9481174998947
"6318" 1263.4 26.2551055629999 44.216491383821
"6319" 1263.6 22.4983282983367 49.3290860590216
"6320" 1263.8 19.8667362116796 53.641741376603
"6321" 1264 17.0652399247921 58.4647466825512
"6322" 1264.2 15.2557187155034 63.5093267806316
"6323" 1264.4 14.9680203027742 67.8691634245869
"6324" 1264.6 16.7833277019913 72.384065197477
"6325" 1264.8 20.3400246096582 76.1167959592387
"6326" 1265 23.91054708719 79.9314821446775
"6327" 1265.2 28.4574183570153 82.2999611031316
"6328" 1265.4 33.0334170639095 84.5061958263588
"6329" 1265.6 38.400675044516 85.6350433061976
"6330" 1265.8 44.038485819533 84.966308358968
"6331" 1266 49.8000517000377 83.1661221339961
"6332" 1266.2 55.716497322809 80.2475001036871
"6333" 1266.4 60.4498840521145 76.4716796098816
"6334" 1266.6 64.0500733636978 71.6059315508538
"6335" 1266.8 66.3622184054478 66.3792334539927
"6336" 1267 67.5141181053082 59.9422911126316
"6337" 1267.2 67.4272429882796 54.2859916962316
"6338" 1267.4 67.5152892159544 48.495553753661
"6339" 1267.6 69.5634659180467 44.1428709860116
"6340" 1267.8 71.4276352819286 40.1936009274071
"6341" 1268 73.7697609286976 36.0854417351574
"6342" 1268.2 75.1313012178992 31.1114068406941
"6343" 1268.4 76.3694740583894 28.4142551764105
"6344" 1268.6 76.3305412721432 26.4910580048897
"6345" 1268.8 74.0909381207884 24.4404234445993
"6346" 1269 69.4063667480867 21.6245251477878
"6347" 1269.2 64.1906277651735 19.6259484714683
"6348" 1269.4 58.4622135504701 18.3481073411316
"6349" 1269.6 53.8717082347034 17.9192137667649
"6350" 1269.8 48.2694073749229 18.3239463852523
"6351" 1270 43.262386217301 19.8586377515601
"6352" 1270.2 39.047039527716 20.9684728287695
"6353" 1270.4 34.8224873210609 21.0826882565626
"6354" 1270.6 30.8467997552321 22.1195661495734
"6355" 1270.8 29.6673977617505 24.8166541651833
"6356" 1271 29.0488193755219 30.2075572770019
"6357" 1271.2 30.3288640726741 35.0175526390292
"6358" 1271.4 32.5658874331582 40.5783832006316
"6359" 1271.6 36.3539222471549 45.1283804021429
"6360" 1271.8 41.1746061509229 48.2396026649074
"6361" 1272 46.8462573697705 48.9833261085352
"6362" 1272.2 52.9257347381701 48.0394328061982
"6363" 1272.4 58.5866029225792 46.0794934029043
"6364" 1272.6 63.0630846472458 42.4738534527831
"6365" 1272.8 66.8395431638571 37.857608545703
"6366" 1273 69.1559816109052 32.3406763929158
"6367" 1273.2 70.0043187451852 26.1828463976316
"6368" 1273.4 69.7509329871853 21.801260376874
"6369" 1273.6 71.4785631553671 18.9908686384498
"6370" 1273.8 73.8834695162779 18.1944850066904
"6371" 1274 74.5919062855567 17.8678314672616
"6372" 1274.2 74.9373027469305 15.7325465890378
"6373" 1274.4 73.1370881168216 12.6366038012982
"6374" 1274.6 69.5183658653471 10.274340121312
"6375" 1274.8 64.4567063162458 8.56771246572249
"6376" 1275 59.5473572549958 8.07840318983612
"6377" 1275.2 54.2836225182214 7.8576906307085
"6378" 1275.4 50.4850942764587 7.73244762011938
"6379" 1275.6 50.3801463360404 7.00295223040936
"6380" 1275.8 51.3571562362653 6.16376866906015
"6381" 1276 51.9592954688752 6.38285857567004
"6382" 1276.2 52.7450800773738 7.18696597518713
"6383" 1276.4 53.2471592645219 6.66323454774268
"6384" 1276.6 54.1715480483367 6.19106741141729
"6385" 1276.8 54.8099485295315 6.22829296917704
"6386" 1277 55.2918547424154 6.4453444610136
"6387" 1277.2 55.4615119072458 6.4628139830634
"6388" 1277.4 55.6847450188648 6.47969793454169
"6389" 1277.6 56.1549469126816 6.9814758251833
"6390" 1277.8 56.6930117597389 6.92279239677288
"6391" 1278 57.6235731222131 6.43246190844057
"6392" 1278.2 58.152939160741 6.17654680378051
"6393" 1278.4 58.6987069246034 6.15648900443158
"6394" 1278.6 60.5963137370068 6.38553577192024
"6395" 1278.8 63.0945275163067 5.44308187083158
"6396" 1279 65.7878507936292 4.23740458574478
"6397" 1279.2 67.492931649072 3.33808120036687
"6398" 1279.4 68.0293980090584 4.34066296813673
"6399" 1279.6 68.5772736428662 4.67197268966099
"6400" 1279.8 70.4180466495132 5.56373160666099
"6401" 1280 73.6170233974258 5.65725537027514
"6402" 1280.2 76.8531590368556 5.40197923611271
"6403" 1280.4 79.3164988823179 4.55829357609384
"6404" 1280.6 78.6413726780511 5.47948019397444
"6405" 1280.8 78.1953620325918 5.94147890986627
"6406" 1281 77.9857224332722 6.68743486653481
"6407" 1281.2 77.8742952047779 7.92801680257276
"6408" 1281.4 77.7351174301821 8.60376966118828
"6409" 1281.6 77.9432690590714 9.958293856703
"6410" 1281.8 78.3378813152736 12.1091473992632
"6411" 1282 79.6368167273368 15.2022942030509
"6412" 1282.2 81.6025155200687 18.5444519038584
"6413" 1282.4 84.4991560624315 21.591293718221
"6414" 1282.6 86.7626447788469 24.9063052074071
"6415" 1282.8 90.004722330162 27.4196826209325
"6416" 1283 93.3891243994335 28.4430648508574
"6417" 1283.2 94.5398353871814 28.4957301352044
"6418" 1283.4 96.9668669032761 28.6689621662376
"6419" 1283.6 100.757626681793 27.7610494185636
"6420" 1283.8 103.279381250912 25.0663450042448
"6421" 1284 104.819098508383 22.4062652431269
"6422" 1284.2 104.81150540863 20.5354295077967
"6423" 1284.4 105.054863515073 18.1384860892134
"6424" 1284.6 104.907901928243 17.7772149503419
"6425" 1284.8 105.149447230262 18.5844413131269
"6426" 1285 105.441175170719 18.3743355445727
"6427" 1285.2 105.337372181622 18.7539486441744
"6428" 1285.4 104.992827327199 18.8033368275949
"6429" 1285.6 104.958271868012 19.0969782463343
"6430" 1285.8 104.654053316055 18.9132740313861
"6431" 1286 104.195231114547 18.8275115709474
"6432" 1286.2 103.520048686516 18.7874537672726
"6433" 1286.4 102.685005610459 18.8892554541185
"6434" 1286.6 102.078126425995 18.6732976228947
"6435" 1286.8 101.006429769284 18.3588174671891
"6436" 1287 99.6930033223645 17.9765411257149
"6437" 1287.2 97.325378392425 17.4675890827492
"6438" 1287.4 94.5552168258219 16.5362096264633
"6439" 1287.6 92.0682322830918 15.3595450230805
"6440" 1287.8 88.4831143507079 13.7967221763842
"6441" 1288 85.1211816646666 12.9535568969821
"6442" 1288.2 80.6838961096603 12.472989770308
"6443" 1288.4 76.4812497617285 11.8976302853945
"6444" 1288.6 72.4515205897653 11.1828374424377
"6445" 1288.8 67.9237266614736 10.2505340775158
"6446" 1289 63.8708881427262 9.57467468778947
"6447" 1289.2 59.7496545208796 11.499762841803
"6448" 1289.4 56.4562429663034 14.8872334489649
"6449" 1289.6 54.3461370157392 19.4216359328511
"6450" 1289.8 52.9895780124897 24.7410445856081
"6451" 1290 52.6229139156191 30.2984262061728
"6452" 1290.2 54.6172627551801 35.6069423535352
"6453" 1290.4 56.9084021730981 40.863572334802
"6454" 1290.6 61.6953489220199 45.8318144443444
"6455" 1290.8 66.8249993384617 49.0023201130066
"6456" 1291 71.9408219360065 51.9380938252731
"6457" 1291.2 77.1355041070799 53.788803959283
"6458" 1291.4 83.1972418409162 53.9309549685288
"6459" 1291.6 88.6139121536225 52.9064952491173
"6460" 1291.8 93.1155313542812 50.7451425996038
"6461" 1292 95.2937530648458 46.2323663601043
"6462" 1292.2 95.0784429207485 42.9726434861904
"6463" 1292.4 94.129437195213 39.4384027294151
"6464" 1292.6 91.6689501484824 35.2785399837869
"6465" 1292.8 88.7793885670102 30.8808299632846
"6466" 1293 84.5010554453064 27.1479534506619
"6467" 1293.2 80.1337480197251 24.0468302399908
"6468" 1293.4 76.0267227319141 20.1953222406316
"6469" 1293.6 71.1018535930714 16.3150010055805
"6470" 1293.8 65.9935773200242 13.7380322255691
"6471" 1294 60.1920453697959 11.8224079776622
"6472" 1294.2 54.3489180789367 9.66142003356908
"6473" 1294.4 52.175762577972 8.01944082599628
"6474" 1294.6 53.7869446656582 7.86539027598872
"6475" 1294.8 53.4699862308742 8.25212245938158
"6476" 1295 52.8062459640544 9.54817039799628
"6477" 1295.2 52.1531001351777 11.3920982564157
"6478" 1295.4 51.2798875023697 13.9250111115217
"6479" 1295.6 50.1047066324367 17.3799119455316
"6480" 1295.8 49.6134837879504 21.1203773509611
"6481" 1296 49.752202327925 25.3300550971728
"6482" 1296.2 50.0098342904879 30.1942801970269
"6483" 1296.4 51.8080705469919 34.669931262873
"6484" 1296.6 53.2383468420441 39.5001938480218
"6485" 1296.8 56.5318914679672 43.5915313425446
"6486" 1297 59.697593329425 46.6895546024257
"6487" 1297.2 63.7239451193464 48.7922125595733
"6488" 1297.4 67.8531489523853 51.2559903163888
"6489" 1297.6 71.8720050855483 51.5930757578624
"6490" 1297.8 76.0356676212156 52.0863197009649
"6491" 1298 80.5562450492225 53.1248851879744
"6492" 1298.2 85.0249186871156 51.8686880605066
"6493" 1298.4 88.4691202919082 48.9900356789459
"6494" 1298.6 89.6057364063653 44.9243429838887
"6495" 1298.8 89.595378770713 42.3278451778296
"6496" 1299 89.073516623761 39.4202547369952
"6497" 1299.2 88.2593850216308 35.6137589778375
"6498" 1299.4 86.7767758091981 31.433754985285
"6499" 1299.6 85.293588469079 27.4055673869202
"6500" 1299.8 84.385045496815 22.7210493595881
"6501" 1300 82.6972415856805 20.4819590353816
"6502" 1300.2 78.9027816964295 17.5279255389718
"6503" 1300.4 74.770775946153 13.8113163493969
"6504" 1300.6 71.9512129961633 10.8240539714581
"6505" 1300.8 69.6012050392761 9.6061676547831
"6506" 1301 65.9793243711367 10.4275448700632
"6507" 1301.2 61.7904577086209 12.0085730853158
"6508" 1301.4 57.1826154725701 14.9339446303316
"6509" 1301.6 52.9308315781298 18.9697028423902
"6510" 1301.8 49.8433337146737 23.414793486012
"6511" 1302 46.5760809892524 28.096828100728
"6512" 1302.2 43.6560390913367 32.5174097390799
"6513" 1302.4 39.7896705251485 37.2856196029022
"6514" 1302.6 36.4057511522004 42.344529107677
"6515" 1302.8 33.2749013696398 47.693152395571
"6516" 1303 30.770417124365 52.6916421284523
"6517" 1303.2 27.8445287489688 57.9376362965184
"6518" 1303.4 25.0297954466575 63.5081249492071
"6519" 1303.6 22.5645805378138 68.8236489242738
"6520" 1303.8 20.9501180705569 73.6763134372279
"6521" 1304 21.6354470683908 77.0613078513343
"6522" 1304.2 23.8748293080124 80.776396158064
"6523" 1304.4 26.8069783643281 85.1037302103988
"6524" 1304.6 31.2434419809628 88.9283331278142
"6525" 1304.8 36.672820586456 92.0526246456041
"6526" 1305 42.4743196712836 94.2372421305077
"6527" 1305.2 47.9293556586881 95.7503711774964
"6528" 1305.4 54.3865772466395 96.9052891585582
"6529" 1305.6 59.8093811638367 96.8798841483684
"6530" 1305.8 65.2466172209201 97.2616940439094
"6531" 1306 71.5284724713367 96.2106924631594
"6532" 1306.2 77.2125313670124 93.3918582116856
"6533" 1306.4 80.7946488715312 88.7652132513816
"6534" 1306.6 84.580101381176 83.9788337580958
"6535" 1306.8 88.5725205670672 79.2773968732751
"6536" 1307 91.2925615953367 74.0690146116866
"6537" 1307.2 91.9487350912895 68.2637718960655
"6538" 1307.4 92.4653756752225 61.8641225745745
"6539" 1307.6 93.0792864029162 55.8275797412671
"6540" 1307.8 93.6519176627518 49.6774489157353
"6541" 1308 92.4110787270796 43.8251136249744
"6542" 1308.2 90.9275355776239 38.3584458683544
"6543" 1308.4 89.8924760039388 32.9555343824275
"6544" 1308.6 86.5525424396733 30.0732671674008
"6545" 1308.8 81.5307459899388 27.5893815990805
"6546" 1309 75.8993767968367 25.6294781411003
"6547" 1309.2 70.0596269054305 23.6031152448816
"6548" 1309.4 64.4116939111836 22.3402234258356
"6549" 1309.6 58.0056746496525 22.0700274526105
"6550" 1309.8 51.6045775567799 23.1355208776884
"6551" 1310 45.1537299109439 24.7132641007387
"6552" 1310.2 38.8461292083716 26.4391159867362
"6553" 1310.4 33.708463729854 27.2019994456316
"6554" 1310.6 28.4747372111643 27.8477559027695
"6555" 1310.8 23.146697737925 28.9180733279257
"6556" 1311 18.4751554917942 31.1607043036209
"6557" 1311.2 18.0110733696735 31.4814022951418
"6558" 1311.4 19.041988193118 30.9919748428816
"6559" 1311.6 19.4112451467034 31.6353152044316
"6560" 1311.8 20.2134369573019 33.9227805194339
"6561" 1312 20.9780137503367 36.7565592706316
"6562" 1312.2 22.2322732524367 40.8671432308983
"6563" 1312.4 23.9146213246315 45.3107399195684
"6564" 1312.6 26.7982078280337 49.4187638063892
"6565" 1312.8 30.0314868836767 53.1126917497216
"6566" 1313 34.0372205109484 56.7994902692238
"6567" 1313.2 38.7456898231473 59.0009155340842
"6568" 1313.4 43.959057111213 60.6908957999512
"6569" 1313.6 49.1988525475867 61.0171790929441
"6570" 1313.8 55.7718144131814 59.7790287311558
"6571" 1314 60.680246701262 57.6741993410895
"6572" 1314.2 64.870185803164 54.3971720287407
"6573" 1314.4 68.0745539836474 49.9536017732529
"6574" 1314.6 71.0129202607526 45.4874718922355
"6575" 1314.8 72.868964868498 39.8674417598897
"6576" 1315 72.870625158243 34.3440329148191
"6577" 1315.2 73.2099073111085 29.1849167890229
"6578" 1315.4 73.4212640835967 24.8503037873716
"6579" 1315.6 74.384821016064 23.233479243571
"6580" 1315.8 73.7272069520464 21.4733730387284
"6581" 1316 70.6466900334967 18.7315636754416
"6582" 1316.2 66.0297261034346 17.2957210415664
"6583" 1316.4 60.3541605435368 16.4626742023316
"6584" 1316.6 55.0701835854298 15.3691585336781
"6585" 1316.8 50.656202261144 14.5915153456798
"6586" 1317 48.3262007344747 12.7054259180454
"6587" 1317.2 50.0772050074831 12.006365356473
"6588" 1317.4 51.928508213314 11.7829666128929
"6589" 1317.6 53.3946001518187 11.6215437374268
"6590" 1317.8 55.4078957985781 10.970229995804
"6591" 1318 57.7161642014576 9.63280885167554
"6592" 1318.2 60.0478618772485 7.99920764048452
"6593" 1318.4 60.7570438987567 9.14642925900158
"6594" 1318.6 62.8650305496151 10.3807207874048
"6595" 1318.8 66.4557397715744 10.3645315771266
"6596" 1319 70.2301840578219 9.40339961849297
"6597" 1319.2 71.6179027388661 8.62868452307275
"6598" 1319.4 71.7129766640552 8.32911551428206
"6599" 1319.6 71.3726402301668 9.06617095647158
"6600" 1319.8 71.5652542749174 10.83390835618
"6601" 1320 72.5787973069174 12.8763239402767
"6602" 1320.2 73.3722581997623 13.840523514472
"6603" 1320.4 75.3501422829302 15.4327416509393
"6604" 1320.6 77.7078154728851 16.6406150369219
"6605" 1320.8 80.394219808315 16.6227476973707
"6606" 1321 81.0462750062117 16.2819337789753
"6607" 1321.2 81.8712184115186 15.7789923659649
"6608" 1321.4 82.435937522743 14.3351922146316
"6609" 1321.6 82.787332504102 12.2669874960499
"6610" 1321.8 82.822770008072 9.99255110201393
"6611" 1322 82.727078085213 11.1214454253842
"6612" 1322.2 83.2324157172172 11.9534758524577
"6613" 1322.4 83.8990318987473 13.3482229470947
"6614" 1322.6 84.5671701343157 14.9332741349053
"6615" 1322.8 85.0608556095242 16.9985257658503
"6616" 1323 86.0850924347903 19.3088166898584
"6617" 1323.2 87.1783083082233 20.9439269279512
"6618" 1323.4 88.4807553522245 23.3619763540601
"6619" 1323.6 90.6692326306568 25.5726285101416
"6620" 1323.8 93.5808700902646 27.1021854873223
"6621" 1324 95.5248955844305 26.7163093211941
"6622" 1324.2 97.8337149381068 25.3318536025516
"6623" 1324.4 99.647052016251 22.7468446929459
"6624" 1324.6 100.124865159908 20.0533687803744
"6625" 1324.8 100.464178798458 20.1203144812577
"6626" 1325 100.980981191318 19.661709088141
"6627" 1325.2 102.269923683964 18.1211141622588
"6628" 1325.4 102.562571894239 17.8339810267387
"6629" 1325.6 103.50937492748 18.7177778105512
"6630" 1325.8 103.770614960997 19.661709088141
"6631" 1326 103.741929780846 20.1232123551599
"6632" 1326.2 103.25448092092 21.3029434351594
"6633" 1326.4 103.458630116131 22.4991319928278
"6634" 1326.6 103.611580947513 24.7215607773375
"6635" 1326.8 103.562090411113 27.8649436613209
"6636" 1327 104.098577453862 32.2624475007999
"6637" 1327.2 105.679758441777 35.5352118679252
"6638" 1327.4 107.653063645661 38.1337931192802
"6639" 1327.6 110.636563804758 40.789589259921
"6640" 1327.8 114.114400474661 42.2930393421992
"6641" 1328 117.78997042619 43.0806844343105
"6642" 1328.2 120.942119413202 42.5684861119289
"6643" 1328.4 121.360237042373 42.1603866819588
"6644" 1328.6 121.318773918337 41.6145979626048
"6645" 1328.8 121.407801346823 40.5301800159289
"6646" 1329 121.031319486992 39.6031222481862
"6647" 1329.2 120.868428642564 38.9511640483627
"6648" 1329.4 120.876441021828 38.8135351961747
"6649" 1329.6 120.761325250737 38.6674712356316
"6650" 1329.8 120.502076020651 38.2336994837969
"6651" 1330 120.063859108242 37.8745525926833
"6652" 1330.2 119.953067629455 37.7757123186316
"6653" 1330.4 119.150673171624 37.2373336432751
"6654" 1330.6 118.665071723066 36.9114980786045
"6655" 1330.8 117.719799214 35.790393162074
"6656" 1331 116.045610846445 34.3188553585235
"6657" 1331.2 114.394432204264 32.6648914086043
"6658" 1331.4 111.823781913282 30.6615097920536
"6659" 1331.6 109.300546646531 27.8672799075205
"6660" 1331.8 106.551498434896 25.1426557867141
"6661" 1332 104.432916654528 21.8699759990498
"6662" 1332.2 103.099634068809 18.1463999670482
"6663" 1332.4 102.093129530087 14.8836947231038
"6664" 1332.6 101.9458336829 14.5367965190296
"6665" 1332.8 101.397771595575 14.3749298334756
"6666" 1333 100.505109842621 13.5194022748334
"6667" 1333.2 99.8070334914956 12.6373975342017
"6668" 1333.4 98.4973855826788 12.229836576
"6669" 1333.6 97.312863779516 11.1311096368391
"6670" 1333.8 96.7426800323184 10.6898500624389
"6671" 1334 95.6634659208367 10.0144079382149
"6672" 1334.2 94.6441641216094 8.67078589898612
"6673" 1334.4 93.6811291764836 8.53349986340222
"6674" 1334.6 92.3870473000312 7.91594350257602
"6675" 1334.8 91.7113519453645 7.44529296304824
"6676" 1335 90.5652957418464 6.81158882422774
"6677" 1335.2 90.2684608234201 6.36598157540935
"6678" 1335.4 90.2403068503089 6.92863898732602
"6679" 1335.6 90.3583496184115 7.16540289797737
"6680" 1335.8 90.3367202706041 7.6779028738593
"6681" 1336 90.6785884124906 8.85479469449696
"6682" 1336.2 91.1785380042367 9.29270088395885
"6683" 1336.4 90.5287142374824 10.0730545891364
"6684" 1336.6 89.8298347196095 11.7216823150255
"6685" 1336.8 88.3915532231326 14.3650908372132
"6686" 1337 87.561674744785 16.9226109442523
"6687" 1337.2 86.7518349001133 20.0082968142699
"6688" 1337.4 86.2206233393701 24.1275544174982
"6689" 1337.6 87.0960232424811 28.6506151826728
"6690" 1337.8 89.8644991436959 33.7869154984859
"6691" 1338 92.4026922677625 36.2696866511662
"6692" 1338.2 95.8144317345984 38.3186256245755
"6693" 1338.4 97.9943563375408 38.430882135203
"6694" 1338.6 101.404846100904 36.801882182622
"6695" 1338.8 105.097304542978 33.3553763392165
"6696" 1339 107.316250674841 29.1105302119213
"6697" 1339.2 107.570786648565 25.7133080290887
"6698" 1339.4 105.714628041502 21.7836582408976
"6699" 1339.6 104.009504614961 17.5796519178976
"6700" 1339.8 101.609968959719 16.0469060838861
"6701" 1340 98.2200326017896 14.2642841605844
"6702" 1340.2 94.9362000673463 11.4382006779489
"6703" 1340.4 92.4901678666386 8.92094164713158
"6704" 1340.6 92.0600990370455 9.17511149101992
"6705" 1340.8 90.5141313099425 9.55301252786235
"6706" 1341 87.5670383217724 9.717470297889
"6707" 1341.2 83.769240339425 10.3222770881316
"6708" 1341.4 80.8580315919244 12.5162141586006
"6709" 1341.6 80.0614467064027 15.4159424248733
"6710" 1341.8 79.9964610290142 19.4556143832122
"6711" 1342 81.3983868640708 23.2365183040784
"6712" 1342.2 84.4127543478216 26.5071223674498
"6713" 1342.4 87.7463910112882 29.9799336031656
"6714" 1342.6 91.8436756189868 31.5232083691516
"6715" 1342.8 94.9603204423867 31.8022015160416
"6716" 1343 97.3852221464467 30.9652220753716
"6717" 1343.2 100.38463879416 29.322737038161
"6718" 1343.4 103.993830222075 25.8649794882432
"6719" 1343.6 105.576607825864 21.8942966967861
"6720" 1343.8 105.920358679878 18.8524244744022
"6721" 1344 104.658660329837 17.0479378276904
"6722" 1344.2 103.166625442328 16.2438292844351
"6723" 1344.4 102.150483738823 15.3440160087667
"6724" 1344.6 100.664315394698 14.1653333732982
"6725" 1344.8 99.8007439281808 13.1582574447508
"6726" 1345 99.2179050261145 12.3535057324093
"6727" 1345.2 98.7537449288773 12.465597265091
"6728" 1345.4 97.4688394465867 11.0434188653994
"6729" 1345.6 96.4377001813923 9.87993635549269
"6730" 1345.8 96.0384083600394 10.0864257915505
"6731" 1346 95.7268123603367 9.32659138005262
"6732" 1346.2 95.0370400191145 9.55083485040935
"6733" 1346.4 94.1174703838502 9.04661423582077
"6734" 1346.6 95.1106242670185 8.91399287634975
"6735" 1346.8 96.0892947641423 8.99879361607602
"6736" 1347 96.1833848110726 9.44734381107497
"6737" 1347.2 96.3693262466938 9.97389313804994
"6738" 1347.4 96.6663466808417 10.1072206590672
"6739" 1347.6 97.3311578995102 10.3950737344173
"6740" 1347.8 97.700769152498 10.505149308438
"6741" 1348 98.1113981324061 10.8791534132454
"6742" 1348.2 98.5916227671122 11.1555387000806
"6743" 1348.4 98.7413192132439 11.3223866835594
"6744" 1348.6 99.1475200933367 11.6121426645066
"6745" 1348.8 99.4914007649082 12.0875957605601
"6746" 1349 100.075359118954 12.7540062357492
"6747" 1349.2 100.324807695365 12.6057567947353
"6748" 1349.4 100.279693730219 12.5273536828952
"6749" 1349.6 100.453160596365 12.9338567736316
"6750" 1349.8 100.70550009185 13.0233769737937
"6751" 1350 100.988022099173 13.2430770734225
"6752" 1350.2 101.144334407487 13.8605645230298
"6753" 1350.4 101.342388618715 14.5693219689018
"6754" 1350.6 101.262316612029 15.8553471816604
"6755" 1350.8 100.794527520337 17.3345200561364
"6756" 1351 100.547291902094 20.0802964718646
"6757" 1351.2 100.51039106355 23.4976749568452
"6758" 1351.4 101.029281972601 27.1158210628963
"6759" 1351.6 101.950276845092 30.7599355328459
"6760" 1351.8 102.380624909356 35.2180301500931
"6761" 1352 103.920407899402 39.0222698434633
"6762" 1352.2 106.976691545169 42.5073332726758
"6763" 1352.4 110.719537493476 45.4592400805098
"6764" 1352.6 114.837075733783 47.5861978532298
"6765" 1352.8 119.46839108031 48.4164747342632
"6766" 1353 122.638683366828 47.4449268615316
"6767" 1353.2 123.18281175545 46.3698311733968
"6768" 1353.4 123.215742971472 45.2781937091451
"6769" 1353.6 123.353708213779 43.6910840474546
"6770" 1353.8 123.19339906015 42.7959047690553
"6771" 1354 122.997174271107 42.0236865275519
"6772" 1354.2 122.816730899454 41.3341836753038
"6773" 1354.4 122.689655839824 40.0394080310162
"6774" 1354.6 122.475827468142 39.2063596835785
"6775" 1354.8 122.031022120446 38.6878114750349
"6776" 1355 121.925566128284 37.6114409391842
"6777" 1355.2 121.705462618589 37.0811373609185
"6778" 1355.4 121.458252317236 36.4538521153197
"6779" 1355.6 121.067778592016 35.3816641209712
"6780" 1355.8 120.699006050796 35.141752583091
"6781" 1356 120.33483202629 34.1324782919026
"6782" 1356.2 119.438384872126 32.8609808437368
"6783" 1356.4 119.034938568576 31.9381299264369
"6784" 1356.6 117.990607070867 31.3417548156055
"6785" 1356.8 116.059395172157 29.7433490332726
"6786" 1357 114.275751523145 28.3707021256751
"6787" 1357.2 112.849411015983 27.0441660089944
"6788" 1357.4 110.837622352252 25.6268465886062
"6789" 1357.6 107.259554433191 23.160018667884
"6790" 1357.8 103.630774707761 21.0209804292825
"6791" 1358 101.92142733881 18.7235847798684
"6792" 1358.2 101.079586498087 15.7542212849371
"6793" 1358.4 98.4366322722812 12.725071947826
"6794" 1358.6 95.9537077890913 10.4149273652225
"6795" 1358.8 94.7690606878964 9.24176448162241
"6796" 1359 93.9275298383848 9.68163160242966
"6797" 1359.2 91.8789686352796 10.4078131475173
"6798" 1359.4 89.1464610086398 11.5209400479952
"6799" 1359.6 85.2234335726027 12.4459643570358
"6800" 1359.8 82.5827595663999 15.2108592414
"6801" 1360 81.4143562114883 18.6048258172376
"6802" 1360.2 80.4684072203474 22.2160099993656
"6803" 1360.4 80.2285142391499 26.0582521376426
"6804" 1360.6 80.8235066939701 30.1065856324316
"6805" 1360.8 81.996808547858 34.6125431510358
"6806" 1361 83.7301722199759 39.8205851224151
"6807" 1361.2 85.5196690899594 44.842481094858
"6808" 1361.4 89.6068424553089 48.0238624124094
"6809" 1361.6 93.6939675291094 51.6663051114861
"6810" 1361.8 99.2879094997962 54.5951806952532
"6811" 1362 101.630700521737 54.0705798019952
"6812" 1362.2 103.569437923213 52.7789078526847
"6813" 1362.4 104.885373902784 50.5017155101053
"6814" 1362.6 107.337309771551 47.7329285933994
"6815" 1362.8 109.533002148205 48.1181042695526
"6816" 1363 113.97277129632 48.615195706304
"6817" 1363.2 117.680384784146 48.7235006853861
"6818" 1363.4 118.6927760627 49.0292465997861
"6819" 1363.6 119.38202538545 50.8762600856403
"6820" 1363.8 120.401342725578 51.5243944392264
"6821" 1364 122.19431220714 51.4660316107387
"6822" 1364.2 122.593155230631 49.6522710523627
"6823" 1364.4 123.186681749747 47.1996114964521
"6824" 1364.6 122.957043905406 46.3912895401402
"6825" 1364.8 122.617895161197 45.5352679535578
"6826" 1365 122.01012385288 43.5183322410368
"6827" 1365.2 121.308858823458 40.6105086771446
"6828" 1365.4 118.828936745447 36.8267340038095
"6829" 1365.6 116.796186834034 32.3620461278793
"6830" 1365.8 113.356781781182 28.4682531787609
"6831" 1366 109.923453301615 24.8699791031593
"6832" 1366.2 104.794578418473 21.8316565640588
"6833" 1366.4 101.623790001064 19.1808017064861
"6834" 1366.6 100.233817451891 15.0793757521563
"6835" 1366.8 98.588650571019 11.8087403830241
"6836" 1367 97.5886468430324 10.6208224646924
"6837" 1367.2 96.1792869281939 9.76720266020301
"6838" 1367.4 94.63109016358 8.59557015038833
"6839" 1367.6 95.2833872838367 8.85964824448063
"6840" 1367.8 96.0608208595186 9.19310183608613
"6841" 1368 96.1814162202779 9.26940206427864
"6842" 1368.2 97.1837804688367 9.14642925900158
"6843" 1368.4 97.5938653140209 9.39364092268421
"6844" 1368.6 98.4111177341492 9.77687096478783
"6845" 1368.8 99.3401449807959 10.4262722971112
"6846" 1369 99.971676862914 10.6092422182708
"6847" 1369.2 100.739670809842 10.9008040438584
"6848" 1369.4 101.603727199111 11.4585505468896
"6849" 1369.6 102.167993504041 12.2520086406657
"6850" 1369.8 102.774937260495 12.6442027494632
"6851" 1370 103.943133501848 13.2422084770748
"6852" 1370.2 105.016605873517 14.1402638455111
"6853" 1370.4 105.218813676876 14.4110561353394
"6854" 1370.6 104.795794929633 14.72717415617
"6855" 1370.8 104.305146328756 15.3337978221477
"6856" 1371 103.432499050406 15.7794128086415
"6857" 1371.2 102.801484809169 16.3020623493232
"6858" 1371.4 101.697650153208 17.3307074233747
"6859" 1371.6 100.392521269664 19.1994431204104
"6860" 1371.8 98.0511876552575 21.0845585015722
"6861" 1372 95.8045842266536 22.9954704665722
"6862" 1372.2 93.3058494249902 25.3831644267999
"6863" 1372.4 90.3423650028367 27.994962914101
"6864" 1372.6 88.6437661457285 31.2786116376316
"6865" 1372.8 87.9772221973466 35.7020890377999
"6866" 1373 87.7347120860996 40.7583109938996
"6867" 1373.2 89.5916156158912 45.5593675899286
"6868" 1373.4 92.0636826761733 50.6265952832566
"6869" 1373.6 95.4734266023367 54.8613126914084
"6870" 1373.8 96.8800727729162 56.6598086905101
"6871" 1374 97.1362706392117 56.8701326458239
"6872" 1374.2 97.3323566633004 56.9508452910588
"6873" 1374.4 97.4060906150065 57.0506847052165
"6874" 1374.6 97.4251817653097 57.1499494844964
"6875" 1374.8 97.3877676272267 57.2389642777417
"6876" 1375 97.4325592130549 57.3573483817952
"6877" 1375.2 97.4731196114178 57.4012946618748
"6878" 1375.4 97.4052024270891 57.375708436705
"6879" 1375.6 97.4934741730589 57.504108994326
"6880" 1375.8 97.5040319129756 57.5394962529371
"6881" 1376 97.5548096144796 57.590959437603
"6882" 1376.2 97.5548096144796 57.590959437603
"6883" 1376.4 97.5495165157613 57.5987198348014
"6884" 1376.6 97.5423452207235 57.5951143405278
"6885" 1376.8 97.5330908352225 57.5982391022316
"6886" 1377 97.5475700213939 57.6127984314887
"6887" 1377.2 97.518611649051 57.616438263803
"6888" 1377.4 97.5475700213939 57.6127984314887
"6889" 1377.6 97.5140429738028 57.5861181072432
"6890" 1377.8 97.5403304283082 57.6091585991744
"6891" 1378 97.5236584807695 57.5757001405931
"6892" 1378.2 97.5548096144796 57.565480611403
"6893" 1378.4 97.5548096144796 57.565480611403
"6894" 1378.6 97.5435636446377 57.556434037884
"6895" 1378.8 97.5782016959122 57.5770868691599
"6896" 1379 97.582132117231 57.583049801997
"6897" 1379.2 97.6082608157666 57.6099069759119
"6898" 1379.4 97.6235857487939 57.514522959003
"6899" 1379.6 97.6223327422983 57.4691300502374
"6900" 1379.8 98.0119334623 57.4002522601087
"6901" 1380 98.5244214793458 57.4685287143043
"6902" 1380.2 99.0739929760599 57.3079624751673
"6903" 1380.4 100.550191253694 57.5434141279977
"6904" 1380.6 102.676470286065 57.4748028471461
"6905" 1380.8 106.155990771469 56.4350066742156
"6906" 1381 110.145134696089 54.4057196317378
"6907" 1381.2 113.086985318696 51.6943377594265
"6908" 1381.4 114.857437089337 48.6030760060334
"6909" 1381.6 114.917264282198 45.4122827269094
"6910" 1381.8 114.799520344651 42.0816339464316
"6911" 1382 115.67038306292 39.7892473336038
"6912" 1382.2 117.657123477953 38.7618793862834
"6913" 1382.4 120.134024293093 38.5710648662262
"6914" 1382.6 120.906117112451 39.526471661803
"6915" 1382.8 121.440817517373 40.3493075155307
"6916" 1383 121.825545434337 41.1598230805803
"6917" 1383.2 122.649049147837 42.7343669261146
"6918" 1383.4 122.605930983135 44.1186553957324
"6919" 1383.6 122.290453216406 45.8347758231968
"6920" 1383.8 121.64774954532 47.8955166912618
"6921" 1384 120.539612712487 50.9737442902316
"6922" 1384.2 119.516676932561 54.9969827342436
"6923" 1384.4 118.109968434284 59.4857015280741
"6924" 1384.6 117.379777134882 64.587544380277
"6925" 1384.8 117.342820872154 69.4968509376316
"6926" 1385 119.326637614061 74.0402088682091
"6927" 1385.2 121.404377214958 77.6845061678478
"6928" 1385.4 123.809193939822 80.6638564778602
"6929" 1385.6 124.527514719164 81.3408302899297
"6930" 1385.8 124.378406946187 80.9126390165416
"6931" 1386 124.352093809779 80.9623227276316
"6932" 1386.2 123.823492136167 81.0540465019516
"6933" 1386.4 123.952982293584 81.4428887069484
"6934" 1386.6 123.644995946642 82.5016684772149
"6935" 1386.8 123.395385380491 83.1511855239043
"6936" 1387 122.999121576653 83.5906647987895
"6937" 1387.2 122.438648473783 84.3132433519709
"6938" 1387.4 121.22974648985 85.235190743064
"6939" 1387.6 119.543999943871 86.2416218851739
"6940" 1387.8 117.372290737487 87.8543452147316
"6941" 1388 114.417867883067 89.9386239753968
"6942" 1388.2 110.544223271239 93.1716852468637
"6943" 1388.4 107.153408368928 97.1003896877011
"6944" 1388.6 103.6467142669 100.797267762657
"6945" 1388.8 100.523042779622 105.839506056858
"6946" 1389 98.3109102199402 109.975237837614
"6947" 1389.2 95.6776010767582 114.509092942946
"6948" 1389.4 93.49085425258 117.37294260128
"6949" 1389.6 91.5793482032549 117.731743319622
"6950" 1389.8 89.2239920222837 119.603330161481
"6951" 1390 87.8222783879454 120.403545685232
"6952" 1390.2 86.2915268979683 121.322794914711
"6953" 1390.4 84.7635836529723 121.820211606403
"6954" 1390.6 82.8254316231771 122.967058173405
"6955" 1390.8 80.4096432892367 124.311360653657
"6956" 1391 77.5349610954023 124.809920717968
"6957" 1391.2 75.3617441949265 124.763038178375
"6958" 1391.4 72.6784539884137 125.17788573317
"6959" 1391.6 69.8535496642181 125.548109355072
"6960" 1391.8 68.4207706746897 126.35210222569
"6961" 1392 66.8908462953104 126.589536488421
"6962" 1392.2 64.8517577480367 126.875167540032
"6963" 1392.4 62.8577354353855 126.268025754729
"6964" 1392.6 60.5736253049013 125.289316083486
"6965" 1392.8 59.1315742611867 123.706238531407
"6966" 1393 56.4710238021867 122.142475573382
"6967" 1393.2 53.6486715053452 120.90686046381
"6968" 1393.4 49.7298447610426 119.880694478674
"6969" 1393.6 45.8946471794063 119.163945401849
"6970" 1393.8 42.4393505809402 117.230113953011
"6971" 1394 38.3015979420209 115.965536458447
"6972" 1394.2 33.5894161107936 114.083698562364
"6973" 1394.4 28.6535841010801 113.488411873481
"6974" 1394.6 27.2445203536477 111.800266740959
"6975" 1394.8 25.5611286481617 109.966781503057
"6976" 1395 23.4756733649082 107.904575625758
"6977" 1395.2 21.3415672292063 105.534988934953
"6978" 1395.4 18.9856660563851 103.434031012817
"6979" 1395.6 16.6420766594407 102.025158770648
"6980" 1395.8 16.2772011679207 101.65214875508
"6981" 1396 15.8469521508367 100.623483611965
"6982" 1396.2 14.8298617182247 98.7995393737276
"6983" 1396.4 13.2594937374137 97.158036597147
"6984" 1396.6 12.153062897493 95.957010052991
"6985" 1396.8 10.9029133727177 94.930179233703
"6986" 1397 11.2258293893117 95.7368570703566
"6987" 1397.2 11.5718659691183 96.3588134170601
"6988" 1397.4 11.7251749991687 95.9477264733291
"6989" 1397.6 12.312887631363 96.8731791941052
"6990" 1397.8 12.7743695411066 96.5404829237201
"6991" 1398 12.9776699813531 96.3968526482135
"6992" 1398.2 13.0407048809867 96.2750972738316
"6993" 1398.4 13.1502785155929 96.2369843189374
"6994" 1398.6 13.4311981021079 96.4666203148434
"6995" 1398.8 13.6147954098113 96.4698591486824
"6996" 1399 13.6990287610678 96.5161826377072
"6997" 1399.2 13.4988392154723 96.8779522123943
"6998" 1399.4 13.6926664363207 96.6256859223436
"6999" 1399.6 13.6591441287665 96.6444349693258
"7000" 1399.8 13.3037303145628 96.3360249017011
"7001" 1400 13.317729676166 96.3428336654365
"7002" 1400.2 13.4850349066225 96.586838206161
"7003" 1400.4 13.6630576874187 96.9325345269267
"7004" 1400.6 13.8593278032466 97.2614619963119
"7005" 1400.8 14.1764452382158 97.5533535463332
"7006" 1401 14.5552786579071 98.1038002136707
"7007" 1401.2 15.1172591950696 98.7352627135552
"7008" 1401.4 15.5361126453833 99.1885714232595
"7009" 1401.6 15.8484253238484 99.4048451805385
"7010" 1401.8 16.1228156776916 99.6830957524864
"7011" 1402 16.8914082453127 99.6403406383276
"7012" 1402.2 17.7568473017617 99.5873446798316
"7013" 1402.4 19.9426271185092 99.8375203957091
"7014" 1402.6 22.3455864161779 99.9178550608185
"7015" 1402.8 25.4343485951624 99.8119791016499
"7016" 1403 29.9271380215185 98.0389269239498
"7017" 1403.2 33.5377294306611 96.0120456087397
"7018" 1403.4 36.3951840938901 92.6838196158549
"7019" 1403.6 38.0994806529311 88.9088321066127
"7020" 1403.8 39.189210157451 84.598515209603
"7021" 1404 41.1366606975082 78.3234442997745
"7022" 1404.2 42.2737068868021 72.3840307976217
"7023" 1404.4 42.8059298732467 67.2305093471416
"7024" 1404.6 44.2558085717091 61.5360730068443
"7025" 1404.8 45.653888337106 56.0322712457854
"7026" 1405 47.8537964822034 50.5660830710316
"7027" 1405.2 49.6437173158936 46.7048827732679
"7028" 1405.4 50.6377216733725 40.755825025953
"7029" 1405.6 50.9299578339229 34.4854294179764
"7030" 1405.8 51.1741435816426 29.2373080326669
"7031" 1406 52.6654686552805 26.1900033712833
"7032" 1406.2 54.696418547051 24.5295225656426
"7033" 1406.4 57.1147210835675 20.9680866396646
"7034" 1406.6 58.15624343624 17.0227974299219
"7035" 1406.8 57.8374678052077 11.8078570351155
"7036" 1407 57.1868385685368 8.62368867479825
"7037" 1407.2 56.2087119549845 9.5680459261884
"7038" 1407.4 52.9421578891515 10.0981577835945
"7039" 1407.6 48.8549718760153 10.9819966950959
"7040" 1407.8 44.2849787406582 12.3105354898101
"7041" 1408 38.9852949522034 14.6664169552316
"7042" 1408.2 34.4558584511457 17.5672815157327
"7043" 1408.4 29.3819747240034 20.0466957544649
"7044" 1408.6 24.7741650150075 21.4910137681194
"7045" 1408.8 24.2543878237165 21.2934919015303
"7046" 1409 25.5389573943367 21.3277145161871
"7047" 1409.2 26.1211031548051 22.2126647454544
"7048" 1409.4 27.9667096881743 23.4152089016566
"7049" 1409.6 30.283233086772 25.7437113343022
"7050" 1409.8 33.6234535789956 28.6797713652316
"7051" 1410 37.3763462695777 32.6461799595713
"7052" 1410.2 42.5364276024995 35.4870619419455
"7053" 1410.4 46.9577791208855 35.0025595889365
"7054" 1410.6 52.2461109221391 33.5050462759223
"7055" 1410.8 56.5322586937034 29.9834379724649
"7056" 1411 59.7258177755601 25.2897322239188
"7057" 1411.2 61.484102658118 19.7892534480691
"7058" 1411.4 61.3917360391821 14.7423280972089
"7059" 1411.6 60.3676216619305 10.4934629516628
"7060" 1411.8 58.7710503946411 7.35897882356636
"7061" 1412 56.9252101413006 7.73065070025809
"7062" 1412.2 54.1266442431216 9.35875818594803
"7063" 1412.4 49.8727276022678 11.4139130037695
"7064" 1412.6 45.8506867049819 14.1954696193413
"7065" 1412.8 41.1723017711609 16.6968834124008
"7066" 1413 36.3582413225754 19.0487750616316
"7067" 1413.2 32.3399389627836 22.4233642764188
"7068" 1413.4 28.1995078533367 26.5946553327246
"7069" 1413.6 24.3151877169631 31.1064195704558
"7070" 1413.8 21.4268300131772 36.4868631847912
"7071" 1414 19.2465444040034 42.087810631571
"7072" 1414.2 18.1368318598912 47.7919182025029
"7073" 1414.4 17.6852170970964 53.8788204544585
"7074" 1414.6 19.514533391047 59.7637012093605
"7075" 1414.8 22.8784069353367 64.1918788219527
"7076" 1415 27.6904116973551 67.606976535549
"7077" 1415.2 33.4130393457707 68.7685410943674
"7078" 1415.4 39.0891193681386 68.8190180141976
"7079" 1415.6 44.7701911743073 67.3911008899257
"7080" 1415.8 49.5161823530065 63.865068882292
"7081" 1416 53.6534870678714 59.3406376424633
"7082" 1416.2 56.5861652716309 54.5392812037492
"7083" 1416.4 56.6318420211755 50.0384247994058
"7084" 1416.6 54.9194447211432 44.8070464522122
"7085" 1416.8 53.1969874406444 38.7878656891041
"7086" 1417 51.2304633572653 33.3715152183459
"7087" 1417.2 50.9997013276582 29.3131021879173
"7088" 1417.4 52.7145799398367 26.1278352956089
"7089" 1417.6 54.9136063396225 23.273780417214
"7090" 1417.8 56.6267686689574 18.5435914387005
"7091" 1418 58.2046046965034 14.7725787310649
"7092" 1418.2 57.5073297855236 11.2833328126536
"7093" 1418.4 55.6377690075502 10.6922926259237
"7094" 1418.6 53.9139391943701 10.9337689169316
"7095" 1418.8 52.9772185485502 11.2591249391372
"7096" 1419 50.075624857939 11.9653718459157
"7097" 1419.2 45.8562720899701 13.7831509802982
"7098" 1419.4 41.0538527676064 15.7121939452158
"7099" 1419.6 36.286287363975 18.9146046470677
"7100" 1419.8 32.3318521832729 22.4518246673869
"7101" 1420 28.4004689717505 26.2311683093902
"7102" 1420.2 25.7378357509065 31.3541593199688
"7103" 1420.4 24.2605110698822 37.137294003052
"7104" 1420.6 24.0104691122077 43.3111927849864
"7105" 1420.8 25.8955260125532 49.256944207312
"7106" 1421 29.2540397579544 54.4456090486022
"7107" 1421.2 33.6386914546765 58.0573527083209
"7108" 1421.4 38.4804468264457 61.4823726368989
"7109" 1421.6 44.5010805942667 62.6213896875616
"7110" 1421.8 50.0050502750378 61.9635237683945
"7111" 1422 55.3192364816309 60.6354650607198
"7112" 1422.2 60.3396813573653 57.7620315563744
"7113" 1422.4 64.3320779009688 53.6579145937731
"7114" 1422.6 66.9711486238796 49.0155145051459
"7115" 1422.8 69.5076583320397 44.2803809678098
"7116" 1423 71.3156284346167 39.8242099451116
"7117" 1423.2 73.8818886782155 36.3280517390861
"7118" 1423.4 74.015157170858 31.5062947653763
"7119" 1423.6 72.5896821310793 26.5107916853544
"7120" 1423.8 70.314547845 21.7903487583561
"7121" 1424 68.1960658358216 17.9639947340255
"7122" 1424.2 67.5301942605426 15.7927309487198
"7123" 1424.4 68.561406982498 14.5488855956638
"7124" 1424.6 68.3665416826772 15.0805834066529
"7125" 1424.8 65.5552366287999 15.0338484488526
"7126" 1425 61.5307518024237 15.2227969751859
"7127" 1425.2 55.971765468546 16.4757098808525
"7128" 1425.4 51.1899463164163 19.1052338242339
"7129" 1425.6 47.1001574650215 23.3441728264359
"7130" 1425.8 43.2126140148367 27.0236476622316
"7131" 1426 38.7812426334504 29.8627995908361
"7132" 1426.2 34.4146573833708 32.455559688802
"7133" 1426.4 29.4917752191368 35.2150902855316
"7134" 1426.6 24.3522674277034 38.3235070819316
"7135" 1426.8 19.4281785315018 42.0168237283306
"7136" 1427 15.785996143016 45.4049382015372
"7137" 1427.2 12.7324188754201 46.8843926851316
"7138" 1427.4 12.051595475651 46.3693564126602
"7139" 1427.6 12.0692546700003 44.9978880069119
"7140" 1427.8 12.0841736445367 43.9925459114316
"7141" 1428 13.579395622327 42.573400028816
"7142" 1428.2 13.7378883416014 42.4068636691022
"7143" 1428.4 14.3501662803653 41.8814431691459
"7144" 1428.6 14.2226538247896 41.7633889852165
"7145" 1428.8 14.5356808531867 41.9606095219816
"7146" 1429 14.7389870675065 41.9833241359052
"7147" 1429.2 20.5633825099731 39.5071143717679
"7148" 1429.4 18.4344105642598 38.6478721385547
"7149" 1429.6 18.903754805858 37.4016614659082
"7150" 1429.8 18.7484803023677 36.3848836100852
"7151" 1430 18.3842903044356 34.3990678793788
"7152" 1430.2 18.9141458827561 32.6141952690832
"7153" 1430.4 19.8501717079346 31.4364695825664
"7154" 1430.6 20.4998503037884 30.0169987919219
"7155" 1430.8 21.7643833441299 27.7071830685626
"7156" 1431 22.3700517583492 24.6095288797816
"7157" 1431.2 22.8565633355091 23.8677875342867
"7158" 1431.4 24.2198609482779 23.3831730245963
"7159" 1431.6 26.8330346584082 22.3291739348816
"7160" 1431.8 29.7363475594672 20.1579348326207
"7161" 1432 32.2388542189006 16.8898511181954
"7162" 1432.2 33.5334204107862 14.1147574261597
"7163" 1432.4 33.4955486414247 14.0426056939832
"7164" 1432.6 33.328385092854 14.2956561050109
"7165" 1432.8 34.2229279918802 14.7035274194794
"7166" 1433 35.1783985710176 14.6374144615784
"7167" 1433.2 36.4042488650976 14.6412150727946
"7168" 1433.4 38.4616310523367 13.9758066661263
"7169" 1433.6 41.5106135249741 12.329084635258
"7170" 1433.8 44.4643947432172 10.6490707285229
"7171" 1434 47.4581732579218 8.2948130458337
"7172" 1434.2 48.670624979498 7.01208442617997
"7173" 1434.4 49.6739508438367 6.92279239677288
"7174" 1434.6 51.263180749095 7.00372997235686
"7175" 1434.8 53.6468904788309 7.04375165798452
"7176" 1435 57.1340989747205 6.05457369963158
"7177" 1435.2 60.6302993083776 4.79493173086627
"7178" 1435.4 61.8383488052476 3.43605670996821
"7179" 1435.6 62.087933396761 3.71515420308613
"7180" 1435.8 62.7013400446837 4.65063837840709
"7181" 1436 63.0139273352439 5.29414893830168
"7182" 1436.2 63.9189814263992 6.26158916250657
"7183" 1436.4 65.8312112528007 7.05139994116766
"7184" 1436.6 69.1355283996122 7.90698835958055
"7185" 1436.8 72.6175439504329 7.96548566463158
"7186" 1437 75.2074860741426 6.95251679774808
"7187" 1437.2 77.3966024556732 5.675963104697
"7188" 1437.4 78.5949830524532 6.06199471697138
"7189" 1437.6 80.1448182712882 6.14362590770924
"7190" 1437.8 80.9238742925049 5.43665263431382
"7191" 1438 80.8874730374652 5.79861668413617
"7192" 1438.2 80.9544226689367 6.97945509069158
"7193" 1438.4 81.0981751831288 7.83304622151277
"7194" 1438.6 80.7632544039902 8.94932152779989
"7195" 1438.8 81.1207541120595 10.3607475930375
"7196" 1439 81.3533008944335 12.5352364282445
"7197" 1439.2 82.219716712111 15.5598196674703
"7198" 1439.4 83.5589615393262 18.7390061746737
"7199" 1439.6 85.8916441635668 21.6781899254716
"7200" 1439.8 89.2240567055098 24.18618838292
"7201" 1440 92.0000347018318 25.2204531109682
"7202" 1440.2 95.5975339123775 24.9843016141418
"7203" 1440.4 99.0543635646602 23.9609428775433
"7204" 1440.6 101.58364316668 21.2472337794602
"7205" 1440.8 101.917642772012 19.2863479005235
"7206" 1441 101.8552924436 19.3197771221225
"7207" 1441.2 102.224823443784 19.3940802061842
"7208" 1441.4 102.643091800291 20.2856562607952
"7209" 1441.6 103.37693096986 20.9168254498465
"7210" 1441.8 103.679505364994 21.5930178493173
"7211" 1442 104.102619360892 22.7927470226871
"7212" 1442.2 104.412061690355 24.3003706225869
"7213" 1442.4 105.742588294615 26.6074935009649
"7214" 1442.6 107.827758373234 29.9356155650334
"7215" 1442.8 109.902206261159 33.3788289000989
"7216" 1443 112.784280887519 36.4241764015679
"7217" 1443.2 115.782407223629 39.7880886357555
"7218" 1443.4 119.714772330997 41.2574289814664
"7219" 1443.6 122.017394651108 41.0151630783459
"7220" 1443.8 121.925504953548 40.6508459173472
"7221" 1444 121.762198994837 40.7977842040205
"7222" 1444.2 121.448986043976 40.7623969454094
"7223" 1444.4 121.494736250281 40.1254262904093
"7224" 1444.6 120.969512468121 39.5420147295235
"7225" 1444.8 120.907878094553 39.8277907531181
"7226" 1445 120.540688406742 40.6565022432259
"7227" 1445.2 120.654434788118 41.520457446682
"7228" 1445.4 120.619160144036 42.2164687965873
"7229" 1445.6 120.139555583029 42.9531404631188
"7230" 1445.8 120.201085045125 44.5578303774621
"7231" 1446 119.69450623885 46.6704358753752
"7232" 1446.2 118.683991502523 48.6096115100299
"7233" 1446.4 117.336508559499 51.575595482091
"7234" 1446.6 115.607503780054 55.0280343247643
"7235" 1446.8 113.842792380128 58.7691573323794
"7236" 1447 112.583692322859 63.3481111989236
"7237" 1447.2 112.230226861653 67.6865132865789
"7238" 1447.4 113.471460680276 72.0996448209937
"7239" 1447.6 115.483448962043 75.9778935348921
"7240" 1447.8 118.9205786247 79.3490395288617
"7241" 1448 121.931919644063 80.6919106571127
"7242" 1448.2 123.709948255968 79.6710657105054
"7243" 1448.4 124.029054292458 78.7942413019213
"7244" 1448.6 124.171075761769 77.2782221824964
"7245" 1448.8 124.240628440274 75.7380259090334
"7246" 1449 124.154745286721 71.9598041369649
"7247" 1449.2 123.565004421688 66.9833991638478
"7248" 1449.4 121.1632872032 61.8219336091134
"7249" 1449.6 118.255009600954 57.4198873188316
"7250" 1449.8 115.003360137471 52.8923908988994
"7251" 1450 110.885444126093 49.9022563559829
"7252" 1450.2 107.324969556064 46.0794934029043
"7253" 1450.4 105.087379982881 43.5357469559887
"7254" 1450.6 102.666235525186 40.8944648652825
"7255" 1450.8 101.793591366165 39.118810442603
"7256" 1451 101.809337481127 37.5349374110416
"7257" 1451.2 101.223047552249 34.864381736661
"7258" 1451.4 101.233079793798 32.4655819543527
"7259" 1451.6 101.216837117003 28.5878931737831
"7260" 1451.8 99.0400231050943 24.8625799490861
"7261" 1452 95.7986862051541 21.7424259661412
"7262" 1452.2 92.403560688106 19.3501111791893
"7263" 1452.4 89.3451483727697 18.60749229858
"7264" 1452.6 84.3323715552742 18.2366374765066
"7265" 1452.8 80.0276777370176 17.934754043738
"7266" 1453 76.8691650716563 18.0440687707553
"7267" 1453.2 72.9607688086631 17.4194711756842
"7268" 1453.4 69.2153057128206 15.8721407628251
"7269" 1453.6 65.113675883602 13.8152161697336
"7270" 1453.8 63.2907681178315 14.0079904465895
"7271" 1454 60.5101103348007 16.9881421591677
"7272" 1454.2 56.7955273670068 20.7784458918068
"7273" 1454.4 52.4391296916738 23.5276091728563
"7274" 1454.6 49.1988525475867 24.3492808693101
"7275" 1454.8 44.7497674897924 23.117324333948
"7276" 1455 40.3838678371643 22.5147740050454
"7277" 1455.2 38.9713835772544 21.2114777796669
"7278" 1455.4 37.7451609779919 20.9377225212867
"7279" 1455.6 36.7833062844603 22.5957712034069
"7280" 1455.8 36.2629483041216 25.9087071283911
"7281" 1456 37.2275485642997 30.8964292446316
"7282" 1456.2 39.7379445000404 35.3410689261871
"7283" 1456.4 42.5384269087296 40.0415079342744
"7284" 1456.6 47.9722351281777 44.5507638309043
"7285" 1456.8 53.6066012307551 47.8411486077438
"7286" 1457 58.9782758775967 49.9023596485216
"7287" 1457.2 65.0561718355002 51.2329423490739
"7288" 1457.4 71.141013666628 52.4953002121364
"7289" 1457.6 77.818042993231 52.37213986667
"7290" 1457.8 83.6201898935426 48.9489269845728
"7291" 1458 87.1296248259311 44.417032770575
"7292" 1458.2 89.7568903347307 39.2388146110255
"7293" 1458.4 90.0476101414898 33.329917134754
"7294" 1458.6 88.3450129818673 28.5799359646112
"7295" 1458.8 86.1424960639867 25.2324861803716
"7296" 1459 81.7750822565816 22.1491322293356
"7297" 1459.2 76.9352773957191 18.7640117099845
"7298" 1459.4 71.8372863638992 15.1632540661316
"7299" 1459.6 65.7846310285102 12.3293846214377
"7300" 1459.8 59.7251512827434 10.2669796356645
"7301" 1460 53.847777357559 9.19696226429824
"7302" 1460.2 51.3927509022701 9.15874402499824
"7303" 1460.4 51.4410980698885 10.6319766134936
"7304" 1460.6 48.6546490446095 14.2628091856543
"7305" 1460.8 45.3605002657902 19.1376546879107
"7306" 1461 41.9600821429049 23.6523357045861
"7307" 1461.2 37.918030211046 29.2832640276665
"7308" 1461.4 34.8231254486963 33.6532954952608
"7309" 1461.6 30.7974079875565 38.300688133192
"7310" 1461.8 26.1186732952155 42.7711064251164
"7311" 1462 21.9481192238225 47.4867849331459
"7312" 1462.2 17.7581022783933 51.8948278939901
"7313" 1462.4 14.1191634844744 56.8602881452279
"7314" 1462.6 12.0235005410156 62.7823621064848
"7315" 1462.8 12.5026153589162 67.453782444211
"7316" 1463 14.9727712857367 72.5855795501498
"7317" 1463.2 18.8737602054913 76.7548420192407
"7318" 1463.4 23.3735552514285 79.7351315574481
"7319" 1463.6 28.9969942791849 82.4910522996316
"7320" 1463.8 34.9846153731145 83.3155754252705
"7321" 1464 40.7843338340034 83.396966120076
"7322" 1464.2 46.7949439719816 81.6445361581269
"7323" 1464.4 52.4861840616395 77.9679762723839
"7324" 1464.6 56.6800670525368 72.8454966667745
"7325" 1464.8 59.5873611185989 66.9291789380588
"7326" 1465 60.2639850237779 60.9502035020139
"7327" 1465.2 60.1535417165842 54.3435160564151
"7328" 1465.4 60.2211330205867 48.2513317107616
"7329" 1465.6 58.7404099972742 42.0075861077878
"7330" 1465.8 54.8050124433367 36.3342200319903
"7331" 1466 51.643652486172 31.7147491919963
"7332" 1466.2 49.3969055722886 27.6225535648364
"7333" 1466.4 49.9244572182231 23.1138059689952
"7334" 1466.6 50.6404949045948 19.0816509664058
"7335" 1466.8 51.8582851282426 14.0309450547139
"7336" 1467 51.8881298803135 10.0408249382479
"7337" 1467.2 53.0924228201485 10.3754828722551
"7338" 1467.4 53.1518993354211 11.2071290944147
"7339" 1467.6 52.3814521932897 11.6614142181139
"7340" 1467.8 50.221172495903 12.45958223774
"7341" 1468 46.863604686725 13.0507596232551
"7342" 1468.2 42.1937285120355 14.632956809981
"7343" 1468.4 37.6725547516085 17.0880132192838
"7344" 1468.6 32.7470369572073 19.8805837993375
"7345" 1468.8 28.6443726216436 23.5437611611202
"7346" 1469 24.4699862277742 27.1422834467253
"7347" 1469.2 20.7625052448213 30.8452089239202
"7348" 1469.4 17.5614373068693 35.9811167341098
"7349" 1469.6 14.7365263290132 41.4289263693669
"7350" 1469.8 12.9692138992653 47.3951066567298
"7351" 1470 11.9977921361277 53.3930746507679
"7352" 1470.2 11.9725469457421 59.5497794657667
"7353" 1470.4 13.7733372861421 66.0030950794988
"7354" 1470.6 16.731048110815 71.7999152711011
"7355" 1470.8 21.4707082797812 76.3372080271594
"7356" 1471 26.2888422727421 80.0499053029018
"7357" 1471.2 32.3036903283104 82.9503416666579
"7358" 1471.4 38.0148719527052 84.7573268405789
"7359" 1471.6 44.3170999550298 84.7576587690078
"7360" 1471.8 50.5703627235537 82.7686753586976
"7361" 1472 56.1245307302801 79.621078857858
"7362" 1472.2 60.1468449233549 75.2226380618498
"7363" 1472.4 63.6862994932358 70.6924857634389
"7364" 1472.6 66.8563737542518 64.6654886110278
"7365" 1472.8 69.1778890561037 58.9886903844665
"7366" 1473 69.4583354290358 52.8589300617869
"7367" 1473.2 67.5003841713661 47.1766498091904
"7368" 1473.4 65.7927403129731 42.215204762571
"7369" 1473.6 66.0643312060787 38.4907632474703
"7370" 1473.8 67.3560536562701 36.0304127239316
"7371" 1474 68.2958448886048 35.6047587254048
"7372" 1474.2 70.1801935169262 33.0004438924105
"7373" 1474.4 72.5472399519553 29.5056005360852
"7374" 1474.6 75.0959432423863 26.1361772605326
"7375" 1474.8 76.9203723511309 21.836458398808
"7376" 1475 76.6312303425495 19.2479977984082
"7377" 1475.2 73.3512985875612 17.3289542931316
"7378" 1475.4 69.6555076415842 15.9479756462604
"7379" 1475.6 64.198384472051 14.9032660436826
"7380" 1475.8 58.655374287728 14.051324857512
"7381" 1476 52.415946725051 15.0337600318733
"7382" 1476.2 46.4432824293367 17.4444978072944
"7383" 1476.4 41.8736013454057 20.2085009438385
"7384" 1476.6 36.8332941548736 24.4435812617684
"7385" 1476.8 32.6253124264034 28.3315607404982
"7386" 1477 28.208048946303 32.7429284467664
"7387" 1477.2 24.2086821648367 37.5389254012294
"7388" 1477.4 20.834514673102 42.8961764207642
"7389" 1477.6 18.0812979246571 48.2838728717966
"7390" 1477.8 15.4372343540707 53.7993227407417
"7391" 1478 13.218930944553 59.1159508034424
"7392" 1478.2 12.3294971284186 64.8759183677225
"7393" 1478.4 14.3887999967386 70.1397745894073
"7394" 1478.6 17.795268294415 75.3591965137359
"7395" 1478.8 22.3762846993 79.2617863918059
"7396" 1479 27.7661471644209 82.0267185511269
"7397" 1479.2 33.9803229322796 83.8705487467459
"7398" 1479.4 40.6646794482812 84.1117887440205
"7399" 1479.6 46.7665268776264 82.9946758268559
"7400" 1479.8 52.5211164894719 80.5870265038748
"7401" 1480 58.0339047894395 78.0941688810989
"7402" 1480.2 63.1134604054208 74.715247911211
"7403" 1480.4 67.8218340205936 69.0199995115031
"7404" 1480.6 71.6443059607082 64.4374840207744
"7405" 1480.8 75.1110655497256 59.3690175231316
"7406" 1481 76.5227057615167 54.0413949647116
"7407" 1481.2 75.9627232363367 48.3725877609043
"7408" 1481.4 73.8901261381328 43.2041865026995
"7409" 1481.6 70.5562713261683 37.6952528674737
"7410" 1481.8 67.9177254198367 33.4602361310066
"7411" 1482 66.9295209636367 29.5800232242983
"7412" 1482.2 67.4770848022159 26.1338486549393
"7413" 1482.4 68.259020522449 21.6265563042132
"7414" 1482.6 66.6666332397117 17.7987201511941
"7415" 1482.8 64.5930169302027 13.9976634345594
"7416" 1483 62.2263417059965 11.8582300386934
"7417" 1483.2 57.4237960191499 11.3925277820821
"7418" 1483.4 53.4393810615577 12.4227989225269
"7419" 1483.6 48.4441561735436 14.4538005434936
"7420" 1483.8 44.0197702600787 17.6474396206316
"7421" 1484 39.3911711971737 21.420798392099
"7422" 1484.2 35.2510844480309 25.8606141839257
"7423" 1484.4 31.6159450398536 30.8320164817664
"7424" 1484.6 29.1673825219763 36.5625054199223
"7425" 1484.8 27.4652650318595 42.0057765320634
"7426" 1485 25.4352995842458 47.4615267028437
"7427" 1485.2 24.3151041831968 53.5636669734616
"7428" 1485.4 23.8103305164425 59.9496407740354
"7429" 1485.6 24.6597855976398 65.8217232796922
"7430" 1485.8 26.9976375687692 71.5454862874964
"7431" 1486 30.2899403568367 77.4534929987954
"7432" 1486.2 34.3816718781686 82.1866592432599
"7433" 1486.4 39.416963842634 85.7000071669829
"7434" 1486.6 44.9195743220778 89.0905232644708
"7435" 1486.8 50.902167920809 90.9698394628538
"7436" 1487 56.8483709872083 91.3618913298151
"7437" 1487.2 63.1633183254719 90.1002693134154
"7438" 1487.4 69.0952587671779 88.2630779733512
"7439" 1487.6 74.4136148522004 85.3956384864316
"7440" 1487.8 78.172810125559 80.3642780571038
"7441" 1488 78.7164302240132 74.8998608465139
"7442" 1488.2 78.6244689111764 69.5978047772919
"7443" 1488.4 77.7237542544367 64.0010681262916
"7444" 1488.6 74.2387528454582 59.3350854415101
"7445" 1488.8 68.7050311679082 55.6400093171459
"7446" 1489 63.3046141197779 53.3852402523375
"7447" 1489.2 57.3519311448831 51.817960242879
"7448" 1489.4 51.9605529664335 50.5192349067284
"7449" 1489.6 46.3151660348423 49.5460711861934
"7450" 1489.8 40.0452920398367 50.2475977435316
"7451" 1490 34.6373346635532 50.7423335079409
"7452" 1490.2 29.2607175130793 51.4472468325821
"7453" 1490.4 23.9034675017913 52.7078486431164
"7454" 1490.6 19.2108440051099 53.5042908016831
"7455" 1490.8 14.9510525064796 53.670405056078
"7456" 1491 12.2111055667047 52.7421190482825
"7457" 1491.2 11.9036362919617 52.2177969771893
"7458" 1491.4 12.0190173067653 53.6708600351173
"7459" 1491.6 12.6685881359239 57.1793578494756
"7460" 1491.8 13.9283812918933 61.1021315922577
"7461" 1492 15.2909111818923 65.7811887834649
"7462" 1492.2 18.2435591119201 70.8238731355483
"7463" 1492.4 21.8928933013456 74.2656754874546
"7464" 1492.6 25.8753101704429 78.2701352512776
"7465" 1492.8 31.4820051728822 81.136041997177
"7466" 1493 37.3317609223458 82.4702059872861
"7467" 1493.2 42.9946790165569 82.9854350281912
"7468" 1493.4 49.0647593835984 82.5696318570708
"7469" 1493.6 52.0916732847534 82.9404704839927
"7470" 1493.8 56.9778513769828 81.8450625911095
"7471" 1494 62.0368723273458 79.6281587375225
"7472" 1494.2 66.4311561713835 76.0868183683325
"7473" 1494.4 70.0530763077094 71.8733305450134
"7474" 1494.6 72.8285545380844 67.5323620016503
"7475" 1494.8 74.3717530442791 62.3860535294104
"7476" 1495 75.0734366818175 56.4548767765066
"7477" 1495.2 74.3145205934971 51.2494444190184
"7478" 1495.4 73.1705597865309 46.5584863402918
"7479" 1495.6 70.8736835323466 42.3316291619187
"7480" 1495.8 67.552551827425 38.9222594976316
"7481" 1496 63.4387987448736 35.3297450034316
"7482" 1496.2 58.3922714891794 33.1852294184406
"7483" 1496.4 53.1242202486034 31.3168298769316
"7484" 1496.6 48.1603435659014 29.2597893499022
"7485" 1496.8 43.6774089745416 27.5534844576677
"7486" 1497 39.110000491925 25.9280581356316
"7487" 1497.2 35.9277734723367 23.5530675505601
"7488" 1497.4 35.8762124169298 22.257329570306
"7489" 1497.6 34.7342689644845 19.0965478607566
"7490" 1497.8 34.6861832581367 19.1464438953982
"7491" 1498 34.2807660453367 20.8609207902383
"7492" 1498.2 33.1405301343367 23.4047857454839
"7493" 1498.4 31.4100544576426 26.8183182981492
"7494" 1498.6 29.5614563025867 31.5152007380601
"7495" 1498.8 28.6564563270334 36.3500431672158
"7496" 1499 28.7221159792117 42.0839502033589
"7497" 1499.2 29.9635684837606 47.0062479408707
"7498" 1499.4 32.082271968572 52.0176267871904
"7499" 1499.6 34.5392195184967 56.7892863703816
"7500" 1499.8 38.1309626381467 61.2187803052516
"7501" 1500 42.3673915220796 64.062581292403
"7502" 1500.2 47.316732373981 66.3107727190643
"7503" 1500.4 52.9714849444756 67.3276119847705
"7504" 1500.6 58.1688859876264 66.8608639653512
"7505" 1500.8 63.2887860563735 64.9071559611453
"7506" 1501 68.0564027603638 62.4695152249019
"7507" 1501.2 71.3800608130796 58.5737141624602
"7508" 1501.4 73.3383707427653 54.0603220927459
"7509" 1501.6 74.5158905581567 49.3290860590216
"7510" 1501.8 73.7567766372779 44.8048708408669
"7511" 1502 71.6743612410943 41.1458661478134
"7512" 1502.2 69.3533689843466 37.964911523087
"7513" 1502.4 68.0008676216805 34.7341774410066
"7514" 1502.6 68.7563771949563 30.8631959930664
"7515" 1502.8 69.6968169121772 27.5055769492912
"7516" 1503 71.1723988008841 24.2343866887579
"7517" 1503.2 70.61158173878 20.936046878611
"7518" 1503.4 66.9523256818567 19.8933981501616
"7519" 1503.6 62.3909118374811 19.3285168132089
"7520" 1503.8 57.148134590117 19.9055355909942
"7521" 1504 51.9544226658367 20.5775046336316
"7522" 1504.2 46.6112241526623 21.4396370085386
"7523" 1504.4 40.549879195854 22.9584570130109
"7524" 1504.6 35.2899403573712 24.3729711572178
"7525" 1504.8 29.9159920204335 26.7992696121477
"7526" 1505 24.9707986070687 30.4630265309202
"7527" 1505.2 20.7259616015894 34.1148072909474
"7528" 1505.4 16.9107805007903 36.8931467925285
"7529" 1505.6 13.8310448702779 38.0042723771904
"7530" 1505.8 14.218043706551 36.6837626243459
"7531" 1506 14.3473349543565 36.2545507148098
"7532" 1506.2 14.8169390445667 36.5374413653116
"7533" 1506.4 15.0159959150426 37.221173160161
"7534" 1506.6 15.4035270743367 38.7550547006941
"7535" 1506.8 15.6177294676976 41.7551372354357
"7536" 1507 16.6443720363073 45.6441733509845
"7537" 1507.2 17.7985097677406 49.7556604069008
"7538" 1507.4 19.6119885500298 53.7062853337801
"7539" 1507.6 21.7452752979255 58.1421048876596
"7540" 1507.8 25.0492406889714 61.6547622197277
"7541" 1508 28.7839683989122 65.3649545001033
"7542" 1508.2 33.5100510314201 67.4691610192149
"7543" 1508.4 38.0956294018923 69.542854373826
"7544" 1508.6 43.3258697703065 70.3307034314498
"7545" 1508.8 48.9962634627707 69.7780794909712
"7546" 1509 53.4338876407012 68.5038910754447
"7547" 1509.2 57.7745988034489 65.3035600088278
"7548" 1509.4 61.189602624481 60.8426246346027
"7549" 1509.6 63.5974982459368 56.2988189660316
"7550" 1509.8 64.4057988139567 50.8234192156516
"7551" 1510 63.1192326277117 45.9522106304104
"7552" 1510.2 61.2081739707551 41.1334576285601
"7553" 1510.4 58.3579214413802 36.504540446262
"7554" 1510.6 54.8861528265165 32.1589193967889
"7555" 1510.8 51.6073943450976 27.8971282908707
"7556" 1511 49.4407207711322 24.1170347506202
"7557" 1511.2 48.8101357597458 20.4602441266884
"7558" 1511.4 48.6513583204796 16.1460087909887
"7559" 1511.6 48.527309113112 13.0412113784069
"7560" 1511.8 49.671766483854 13.3995042869419
"7561" 1512 51.0844648967034 13.0230326653316
"7562" 1512.2 54.0404356503019 10.4318952938758
"7563" 1512.4 55.107243648662 8.41213255765568
"7564" 1512.6 54.5165190200717 9.14426509364363
"7565" 1512.8 53.011935579372 9.68305830140805
"7566" 1513 50.5050866584813 10.0743957368484
"7567" 1513.2 46.624482709767 10.0008291064223
"7568" 1513.4 42.074613860525 10.7981316362786
"7569" 1513.6 37.5733077263251 11.7517577441199
"7570" 1513.8 33.5686187044315 14.0844269251895
"7571" 1514 29.7574125962049 15.87372133517
"7572" 1514.2 27.1078866517204 17.1689709658293
"7573" 1514.4 27.3019727587343 17.8055311325954
"7574" 1514.6 26.5000757867505 19.0927040723212
"7575" 1514.8 25.4226980465485 20.8158065963257
"7576" 1515 24.6815707015693 22.7817193653525
"7577" 1515.2 22.9638178649997 25.309695612126
"7578" 1515.4 20.7823296996041 28.3687278731068
"7579" 1515.6 17.7900072236633 31.8245864847744
"7580" 1515.8 15.738890577572 35.3814520330727
"7581" 1516 13.6359177721348 38.8818363599104
"7582" 1516.2 11.896327087404 41.0095633363239
"7583" 1516.4 10.5680821925034 42.4291368259927
"7584" 1516.6 10.4953091995064 43.8428578075066
"7585" 1516.8 10.7757177441978 46.4314357749093
"7586" 1517 11.0462392732152 50.0841284520708
"7587" 1517.2 11.514404385034 54.2130614781178
"7588" 1517.4 12.1823886551597 59.17116203649
"7589" 1517.6 13.467400000388 64.3553544711188
"7590" 1517.8 16.7029412179265 68.5528277617598
"7591" 1518 20.0059542273898 72.6557744337555
"7592" 1518.2 25.0365925871715 76.2166144041185
"7593" 1518.4 30.1307182251205 77.1404987976316
"7594" 1518.6 35.7900103417736 77.4818655952626
"7595" 1518.8 41.2488743903367 76.3107154038208
"7596" 1519 46.4469370316156 74.112438299247
"7597" 1519.2 50.8811529908796 70.5997201288602
"7598" 1519.4 54.5711178974906 66.7701265568047
"7599" 1519.6 57.3705432430867 61.3718002556797
"7600" 1519.8 58.2181186035967 55.7038883742616
"7601" 1520 56.5153663098367 51.1291651300516
"7602" 1520.2 53.2040751541549 47.0175774584498
"7603" 1520.4 49.6923417456271 42.7975067728896
"7604" 1520.6 44.7692282079435 39.9099218615642
"7605" 1520.8 39.4677215620426 37.3530635546081
"7606" 1521 35.4893307000671 34.7440182797776
"7607" 1521.2 31.8422840034603 31.6951475041597
"7608" 1521.4 28.4233319395701 27.8559559847649
"7609" 1521.6 26.0140556905867 25.054498380203
"7610" 1521.8 26.9009058435867 24.3811294020601
"7611" 1522 27.3956633796816 24.5047581892868
"7612" 1522.2 27.264601780716 25.5370899404936
"7613" 1522.4 26.3375495866851 27.3751982080024
"7614" 1522.6 25.5554825524672 29.3552372032946
"7615" 1522.8 23.3024946776736 33.3142357519263
"7616" 1523 21.5956415354617 37.7930842455861
"7617" 1523.2 21.1151555265739 42.8386440197141
"7618" 1523.4 19.8456145122646 47.4366528097244
"7619" 1523.6 19.5383219435186 52.7503133534498
"7620" 1523.8 20.0861460575744 57.9367795454039
"7621" 1524 20.5074401997653 63.2254198601173
"7622" 1524.2 21.9282103428367 68.5376480689257
"7623" 1524.4 24.5837155101951 73.9748110113661
"7624" 1524.6 27.2240848026288 78.4426246498882
"7625" 1524.8 31.8455719463279 83.1438062982953
"7626" 1525 36.6579851567549 86.0210278567952
"7627" 1525.2 41.7160543816492 87.8996156291405
"7628" 1525.4 46.2926852335443 89.2982254881599
"7629" 1525.6 51.6204700770163 88.0902098825151
"7630" 1525.8 56.4896853208503 85.9031491596586
"7631" 1526 61.084572532902 82.3481493179011
"7632" 1526.2 63.6850315077913 77.6442846793134
"7633" 1526.4 64.8362467507012 72.9257770804353
"7634" 1526.6 64.8770963238367 67.539067547075
"7635" 1526.8 64.5901742155132 63.6479615702492
"7636" 1527 64.0376022469678 58.9775588584568
"7637" 1527.2 64.1755493069442 54.9060558403886
"7638" 1527.4 65.5076006048414 51.6450042066596
"7639" 1527.6 68.2738185117833 47.7384280973209
"7640" 1527.8 70.0307368522674 43.3192490091761
"7641" 1528 71.4884641937578 39.0349027292526
"7642" 1528.2 72.4345185150943 35.3320612603589
"7643" 1528.4 75.1392195228367 31.5453430994128
"7644" 1528.6 75.0034771524796 27.3397930975295
"7645" 1528.8 73.2194345706428 23.2644808456418
"7646" 1529 69.5870904137191 19.8356211648669
"7647" 1529.2 65.0438655217041 17.2665571677438
"7648" 1529.4 59.8430760784644 15.2716746031529
"7649" 1529.6 54.1968866241368 14.0719110105649
"7650" 1529.8 48.7961501821939 13.8938625465244
"7651" 1530 43.5583481966861 14.1494730598003
"7652" 1530.2 38.0681378752073 15.1640034433728
"7653" 1530.4 34.5412693808087 15.8195485499911
"7654" 1530.6 34.5150005541856 15.4669261225851
"7655" 1530.8 35.3407631329701 14.3224528015316
"7656" 1531 36.829528669925 13.9365235223257
"7657" 1531.2 37.6137633236444 13.2194436167525
"7658" 1531.4 38.2519324939919 12.3627796346661
"7659" 1531.6 39.2534615460867 11.295932232203
"7660" 1531.8 40.1484969131794 10.9499436773844
"7661" 1532 41.4937190553704 9.62733494655292
"7662" 1532.2 42.8104377826623 8.71207452537576
"7663" 1532.4 43.7193855308368 9.10778637259825
"7664" 1532.6 45.2699962020759 9.42774873350114
"7665" 1532.8 47.7446386321085 8.59276328792505
"7666" 1533 50.6547284760954 6.82772428776951
"7667" 1533.2 52.2696643588779 5.66339877973746
"7668" 1533.4 52.7436447767838 6.36481587747864
"7669" 1533.6 54.3333485926018 7.22874852149905
"7670" 1533.8 57.9554420344701 7.01427615316491
"7671" 1534 61.3067831698899 4.91615806090817
"7672" 1534.2 62.7645233172105 3.57224339946653
"7673" 1534.4 62.9843047115767 3.73472657412158
"7674" 1534.6 64.1549469135367 4.52966595156158
"7675" 1534.8 65.6799154856633 5.70748968966219
"7676" 1535 68.6328218245017 5.86151249079653
"7677" 1535.2 71.9779885516348 4.28698013200658
"7678" 1535.4 72.0893652172008 4.49616005827235
"7679" 1535.6 71.7104250103261 5.22515659141881
"7680" 1535.8 71.6852059298934 6.29885522917797
"7681" 1536 71.8074663644538 8.20536610279115
"7682" 1536.2 73.1573809156224 10.3872740937438
"7683" 1536.4 75.0884169327427 12.4684267306712
"7684" 1536.6 77.4277781243474 13.990957009589
"7685" 1536.8 80.3415458667742 15.2388943314128
"7686" 1537 82.9346707594883 17.0529336759649
"7687" 1537.2 84.668899515118 18.0057356140691
"7688" 1537.4 86.5795864965367 17.9022278826316
"7689" 1537.6 87.9035270820867 17.1537873630066
"7690" 1537.8 88.8631929877079 15.817954832147
"7691" 1538 89.0780217817959 13.7684183256928
"7692" 1538.2 88.7975899484952 11.696493976493
"7693" 1538.4 88.1094030104617 8.77027358835273
"7694" 1538.6 88.3008535120199 8.76012232334445
"7695" 1538.8 88.8965756777779 9.29563026771981
"7696" 1539 89.2325353827967 9.58211718702158
"7697" 1539.2 89.9792205625348 9.55854296614643
"7698" 1539.4 90.3216676513169 9.90666950234445
"7699" 1539.6 90.7991902876925 10.2549051919297
"7700" 1539.8 91.1281044927887 10.4864195261508
"7701" 1540 90.9884986857368 10.3240970042887
"7702" 1540.2 91.231605587516 10.8210371293108
"7703" 1540.4 91.3794367123653 11.2522542444316
"7704" 1540.6 91.7015986046796 11.5361611649459
"7705" 1540.8 91.994802124651 11.7472714391744
"7706" 1541 92.2123518968767 12.4790597259616
"7707" 1541.2 92.4930079834853 13.1949516757801
"7708" 1541.4 92.6689628730163 13.5794852821947
"7709" 1541.6 91.8778826963167 14.2523860294816
"7710" 1541.8 91.607374203761 14.952860728571
"7711" 1542 91.9945435677551 15.7066290330499
"7712" 1542.2 91.4140300257182 16.4719989273842
"7713" 1542.4 90.5926147984853 17.2740865238395
"7714" 1542.6 90.1713296161867 18.0894972552016
"7715" 1542.8 89.6908016251224 20.0549287085091
"7716" 1543 89.7924639961133 22.7770862784507
"7717" 1543.2 90.1225155951603 26.2802654389845
"7718" 1543.4 91.339101836602 29.6172881741826
"7719" 1543.6 93.9568021381911 32.2804489785054
"7720" 1543.8 94.8608726825115 32.7553940882529
"7721" 1544 93.9453553474592 34.1605788664785
"7722" 1544.2 92.8728885597051 37.6550231418947
"7723" 1544.4 93.3107791578068 42.2396026688716
"7724" 1544.6 93.5873760074122 46.8976128308014
"7725" 1544.8 95.6071579746145 50.9680823288538
"7726" 1545 98.0491380798635 54.3358119010334
"7727" 1545.2 100.132005125566 56.8918444896041
"7728" 1545.4 102.396541214608 57.6920583314166
"7729" 1545.6 104.725526015976 56.8919094203538
"7730" 1545.8 107.296587060444 54.4108834425155
"7731" 1546 109.832727768997 50.9066578395949
"7732" 1546.2 110.724081911962 46.7533237234297
"7733" 1546.4 110.211654463864 42.5666416023101
"7734" 1546.6 108.669065826909 38.4184736159498
"7735" 1546.8 105.822723800649 34.8690223755398
"7736" 1547 102.249059227318 31.7159164911604
"7737" 1547.2 99.1736039213662 29.704919431161
"7738" 1547.4 95.8133046142695 28.5555620875066
"7739" 1547.6 91.7392519522233 27.1809859807244
"7740" 1547.8 88.6762921425891 25.1302987716024
"7741" 1548 85.6467332981523 22.6331264367578
"7742" 1548.2 83.0836892940433 19.3437201692729
"7743" 1548.4 78.9400058928367 17.3835517778459
"7744" 1548.6 74.0289898200209 16.8280942096737
"7745" 1548.8 69.4435750936183 18.3697519750393
"7746" 1549 65.4587318137913 20.8824784623892
"7747" 1549.2 63.5012116578967 25.3280317786216
"7748" 1549.4 62.3665769057578 30.4699941534947
"7749" 1549.6 63.240306064498 35.4661800082445
"7750" 1549.8 64.6712203954617 40.4151594702878
"7751" 1550 67.1149062580102 44.7602905417234
"7752" 1550.2 69.8879289667347 48.7108085428357
"7753" 1550.4 74.289421060865 52.3058542411787
"7754" 1550.6 78.8851868586541 54.66523422467
"7755" 1550.8 84.343084556072 55.6183844310433
"7756" 1551 89.0535528973731 54.0566822604316
"7757" 1551.2 91.2716398355019 51.173133636549
"7758" 1551.4 92.6463655023653 47.322992479003
"7759" 1551.6 92.1887103082634 43.2174285932738
"7760" 1551.8 90.8098617263467 39.6063659811016
"7761" 1552 88.9539144717551 34.5583605408254
"7762" 1552.2 86.3670527280918 29.8434777537132
"7763" 1552.4 84.4777516339267 25.4617956161716
"7764" 1552.6 82.024185665993 21.4812067504128
"7765" 1552.8 77.4983944969428 19.0217520641467
"7766" 1553 72.1905449357884 17.4953885610509
"7767" 1553.2 65.9579449478055 16.8870559012253
"7768" 1553.4 60.2261340552841 17.6528035840421
"7769" 1553.6 54.6081042338066 19.0533796687762
"7770" 1553.8 48.535950689525 20.7663476984081
"7771" 1554 42.6250211794747 23.4153187241833
"7772" 1554.2 37.6031004840544 26.1303899907492
"7773" 1554.4 32.8533596086034 28.8751090327649
"7774" 1554.6 27.7840730640577 31.7274537503409
"7775" 1554.8 22.7007614854346 35.3538391108164
"7776" 1555 19.126662970111 39.6578578669542
"7777" 1555.2 15.6460534427082 43.7595966433173
"7778" 1555.4 12.8309577813089 46.5375975507427
"7779" 1555.6 12.3142569622921 48.4768193226316
"7780" 1555.8 11.3493549463367 52.7692937921594
"7781" 1556 10.4070766587742 57.9904310340959
"7782" 1556.2 9.89401110551624 62.3693126339906
"7783" 1556.4 11.5421484578585 66.2732255358055
"7784" 1556.6 13.4368273358414 70.7541238566596
"7785" 1556.8 15.9182168952742 75.5332853413548
"7786" 1557 18.7777420077037 80.1769203787141
"7787" 1557.2 22.4950232667107 84.2058880803968
"7788" 1557.4 26.9642522830867 87.4198872990109
"7789" 1557.6 31.7826128221458 89.6135423509952
"7790" 1557.8 36.8533353383645 90.244400661326
"7791" 1558 42.0392519840982 90.464288645338
"7792" 1558.2 47.0639613044377 90.1206751176866
"7793" 1558.4 52.4792101416946 87.7504430289894
"7794" 1558.6 56.9403633312095 83.9711404761589
"7795" 1558.8 60.7228723427947 78.7120899464166
"7796" 1559 62.0006759593561 72.8882558619228
"7797" 1559.2 62.2130266181978 66.772032024576
"7798" 1559.4 61.7404679844707 60.9469974035079
"7799" 1559.6 59.2573621910511 55.3415430673744
"7800" 1559.8 55.842919490529 51.1006484438047
"7801" 1560 53.6527740490631 46.2842992785789
"7802" 1560.2 52.8075779042091 42.1382836770252
"7803" 1560.4 52.6939732667464 37.2093456398485
"7804" 1560.6 52.4316325100701 32.3359829249316
"7805" 1560.8 52.6573391812524 28.0830142792942
"7806" 1561 53.9196527947956 23.4955796107728
"7807" 1561.2 55.1634957032345 18.5710470703816
"7808" 1561.4 56.0972798091368 13.6897286175649
"7809" 1561.6 55.8656970117088 9.06314904917809
"7810" 1561.8 55.3205213992678 10.082863979873
"7811" 1562 52.8295419967071 11.3768173947427
"7812" 1562.2 49.1687243629465 12.4957452499486
"7813" 1562.4 44.2212842437983 14.8993662233459
"7814" 1562.6 40.0387389598885 17.3750797543557
"7815" 1562.8 35.4293553329741 20.7790953464228
"7816" 1563 31.2029553435432 24.9601396837946
"7817" 1563.2 27.658308924565 27.4650960205229
"7818" 1563.4 25.947955058065 27.9843655762294
"7819" 1563.6 22.9285271951609 28.7419285016755
"7820" 1563.8 19.3597407907388 30.8097487018893
"7821" 1564 18.1814351475683 31.5038981008737
"7822" 1564.2 18.4744522935759 31.0501330331207
"7823" 1564.4 18.652097743478 30.1486810844142
"7824" 1564.6 19.3281269397231 29.8323987186657
"7825" 1564.8 17.3541605389402 23.0880475945454
"7826" 1565 16.8677347759224 23.3237581147601
"7827" 1565.2 17.1978838279998 22.6795077951316
"7828" 1565.4 17.3115986156398 23.0404578329649
"7829" 1565.6 17.5456709570204 23.4009745574275
"7830" 1565.8 17.466990301614 23.7371313480375
"7831" 1566 17.6705209304857 24.4033943337699
"7832" 1566.2 17.9131243158048 24.5172358976422
"7833" 1566.4 18.2321395156837 25.1792926309785
"7834" 1566.6 18.4114612338206 24.8431532780832
"7835" 1566.8 19.2931290708522 24.9706321407965
"7836" 1567 20.1774225787836 25.3710476266848
"7837" 1567.2 22.0851993450759 25.9779080129794
"7838" 1567.4 24.8392671762231 26.245095802552
"7839" 1567.6 29.5340061788034 26.0724381507649
"7840" 1567.8 32.7946158692019 24.1459716963619
"7841" 1568 35.449920983065 20.5318089127294
"7842" 1568.2 37.4246773796519 17.0173925597077
"7843" 1568.4 38.3688211526042 15.7157890761665
"7844" 1568.6 39.8465152814057 15.7409205567005
"7845" 1568.8 42.7298704586471 15.3938813722523
"7846" 1569 46.4559517172368 14.1313616050316
"7847" 1569.2 50.2941890591609 12.824661804203
"7848" 1569.4 54.1910392604906 10.4223724767744
"7849" 1569.6 57.6927838266302 7.54176170717505
"7850" 1569.8 58.2507803062488 7.46990849568653
"7851" 1570 58.3348916997303 7.48165901817413
"7852" 1570.2 57.8584531787862 6.90911635364281
"7853" 1570.4 57.071910028301 6.77344058170301
"7854" 1570.6 56.5980893073014 6.89987122767863
"7855" 1570.8 56.6704558686126 6.91997521021778
"7856" 1571 56.7451812996507 7.14334912155018
"7857" 1571.2 56.8753231366426 7.23709098620805
"7858" 1571.4 56.7185117882333 7.35487241604537
"7859" 1571.6 56.1131900776623 7.09890930841065
"7860" 1571.8 55.6601893765867 6.9883147734384
"7861" 1572 55.0339754776741 6.97089052140267
"7862" 1572.2 54.4472913732191 7.15615824416099
"7863" 1572.4 53.0668479448611 7.1079056608267
"7864" 1572.6 51.1671169177653 6.93723303584586
"7865" 1572.8 49.3969055722886 6.98930894998098
"7866" 1573 46.9041277766993 6.90970680396908
"7867" 1573.2 44.9374012472988 6.96407103993537
"7868" 1573.4 43.036312478397 7.73525530740267
"7869" 1573.6 40.9969791367956 8.43759332657275
"7870" 1573.8 38.4437449988309 9.08505526294922
"7871" 1574 36.1996996516538 9.77852165093646
"7872" 1574.2 36.0651352253578 10.5281191840105
"7873" 1574.4 35.1258345041985 11.5230345356422
"7874" 1574.6 33.4651806367742 13.3200202332253
"7875" 1574.8 32.0159675691924 15.3018116003635
"7876" 1575 29.7958381287367 17.3108509166211
"7877" 1575.2 26.884523143716 19.2815988182867
"7878" 1575.4 23.8738509846224 20.8686912187744
"7879" 1575.6 22.2712081372026 21.006294635534
"7880" 1575.8 22.6797294659958 20.6469923414498
"7881" 1576 23.1431808172918 21.2473973674293
"7882" 1576.2 23.0482293050601 21.6061444786209
"7883" 1576.4 23.3191364186665 22.2769965514401
"7884" 1576.6 23.2922703400701 23.3844219866649
"7885" 1576.8 23.7666806038311 24.3520925375305
"7886" 1577 24.1181872512653 25.818863166203
"7887" 1577.2 24.1606502491719 28.9897170861481
"7888" 1577.4 24.459883562854 32.8600560224592
"7889" 1577.6 23.535332974596 37.1670514705205
"7890" 1577.8 22.6681506680601 41.2316169361848
"7891" 1578 22.1662595944315 46.0187830897579
"7892" 1578.2 21.7381710243367 50.7776345370558
"7893" 1578.4 22.2374900180426 55.6670939517198
"7894" 1578.6 23.6170503242235 60.1982812060561
"7895" 1578.8 26.1951308902896 64.7339930022259
"7896" 1579 29.5516460132836 68.1913429403042
"7897" 1579.2 33.6261861705034 71.3723756440205
"7898" 1579.4 37.6339831792433 73.5222673573605
"7899" 1579.6 42.4847275685065 75.6766681225561
"7900" 1579.8 47.3540368991292 77.4036998796033
"7901" 1580 52.7660859233554 77.6048325461363
"7902" 1580.2 57.9169062837742 76.1099712736494
"7903" 1580.4 62.8419479857185 73.8815253009588
"7904" 1580.6 66.7201191485348 70.3116926434618
"7905" 1580.8 69.4591554476701 66.230606967826
"7906" 1581 70.2886042962688 60.8031291240491
"7907" 1581.2 70.1005134799909 56.124038980697
"7908" 1581.4 69.9966403888822 50.9320516655407
"7909" 1581.6 67.8181810149082 46.1364071445459
"7910" 1581.8 66.1085511077167 41.7542310297616
"7911" 1582 63.2051342388519 37.2854379356922
"7912" 1582.2 59.8133403163055 33.4204254650691
"7913" 1582.4 56.3253269913368 29.4684950290272
"7914" 1582.6 54.3404718870034 25.5671080977983
"7915" 1582.8 53.2891174143716 21.1507782231316
"7916" 1583 53.0313121373367 16.7647802844173
"7917" 1583.2 52.7039035736289 13.1743310883282
"7918" 1583.4 53.7232501687983 11.8335074663129
"7919" 1583.6 53.324941515725 12.7719912895375
"7920" 1583.8 51.64063681436 13.7826572045967
"7921" 1584 49.2231599022786 14.7292252244688
"7922" 1584.2 45.2853684421972 16.5157057126781
"7923" 1584.4 42.0488900981794 19.5211353226428
"7924" 1584.6 38.4574079563701 22.5945783744649
"7925" 1584.8 35.442597333439 26.4405299807907
"7926" 1585 32.1255948728972 30.3210557518733
"7927" 1585.2 28.6400535462231 33.9061155895066
"7928" 1585.4 25.0559407931492 37.9309739157878
"7929" 1585.6 21.2987051003055 41.5656877158816
"7930" 1585.8 17.7760305159877 45.841203008641
"7931" 1586 15.8238632616732 50.7663418825662
"7932" 1586.2 13.8705432384367 55.7556567165861
"7933" 1586.4 13.1962313117592 60.0938461995109
"7934" 1586.6 14.5431171743454 63.2323830175881
"7935" 1586.8 17.0813516881205 67.4137847415505
"7936" 1587 20.264126919102 72.0558113081533
"7937" 1587.2 24.4320617146525 75.1156026101579
"7938" 1587.4 28.9838519496913 77.467091024377
"7939" 1587.6 34.2452446773928 78.8978234458185
"7940" 1587.8 39.1223284960937 79.1264185220054
"7941" 1588 45.0579490795236 78.0013021313979
"7942" 1588.2 50.5155535400511 76.0230702771459
"7943" 1588.4 54.823285454731 72.0545331061701
"7944" 1588.6 58.200855218776 66.9537307150521
"7945" 1588.8 59.8320902647896 60.8184262211127
"7946" 1589 59.8300905767502 55.0400669562662
"7947" 1589.2 58.928289778064 49.1832776854498
"7948" 1589.4 56.7094064560946 43.4360347075895
"7949" 1589.6 53.0164070927485 38.0679694426904
"7950" 1589.8 49.6609936175754 34.5445339050861
"7951" 1590 49.8136182947825 33.4243585670051
"7952" 1590.2 50.8186062738716 30.8697653567479
"7953" 1590.4 52.1536205057102 26.9456763145834
"7954" 1590.6 53.0041636632653 23.2436818038459
"7955" 1590.8 52.9172885462367 18.9978174092316
"7956" 1591 52.7016227135754 14.4799582725861
"7957" 1591.2 51.8616127661042 10.316351779713
"7958" 1591.4 53.1439280297812 9.8103414135575
"7959" 1591.6 55.431515691139 9.74620362762059
"7960" 1591.8 57.5962149338055 9.42255603794408
"7961" 1592 61.1588522840943 7.61804712554067
"7962" 1592.2 61.4259822998767 8.58844296522158
"7963" 1592.4 60.7666953338086 9.34391878994618
"7964" 1592.6 59.8592496374857 9.31125558040817
"7965" 1592.8 58.0736887215367 8.68738574029825
"7966" 1593 55.3703794158742 6.86193400484408
"7967" 1593.2 52.7484225581997 5.79804031254938
"7968" 1593.4 51.8124945672102 6.62059066141638
"7969" 1593.6 49.0806573616904 7.12188794349743
"7970" 1593.8 45.5515594732983 7.07372674763157
"7971" 1594 43.9542308675197 7.78371598991207
"7972" 1594.2 42.9972361205367 9.19696226429825
"7973" 1594.4 40.5583285883148 11.3169312647854
"7974" 1594.6 37.12091410204 13.3832360708953
"7975" 1594.8 34.2015829959617 15.5016447266003
"7976" 1595 31.1482498063258 17.9106274956646
"7977" 1595.2 26.981424510662 19.5414680261015
"7978" 1595.4 23.9924305265436 21.671336999804
"7979" 1595.6 21.5961636215016 23.3325777084448
"7980" 1595.8 20.0197303783261 24.1675796657486
"7981" 1596 20.0143800343064 24.4109098482679
"7982" 1596.2 20.321877998042 24.4355353166526
"7983" 1596.4 20.1342391761968 25.2630607718116
"7984" 1596.6 19.9458001887999 26.3182864737474
"7985" 1596.8 19.8497803226104 26.3906999797895
"7986" 1597 19.5137107909473 27.4044890643789
"7987" 1597.2 19.1504015809325 29.810868617706
"7988" 1597.4 18.9409630778761 33.0778748136653
"7989" 1597.6 19.3560502645344 36.8869160558409
"7990" 1597.8 20.1249483650701 41.4489097624649
"7991" 1598 20.7659698791683 45.8337263520947
"7992" 1598.2 21.9123737329617 50.5191064852253
"7993" 1598.4 23.2031343145212 54.766131518117
"7994" 1598.6 25.7038971802047 59.4988153169806
"7995" 1598.8 28.802155061553 62.6485556252262
"7996" 1599 32.9877882521779 64.8070800777344
"7997" 1599.2 37.21438270956 66.1796561867384
"7998" 1599.4 41.5925758640595 66.8215741866316
"7999" 1599.6 46.3751551264782 66.7602807839806
"8000" 1599.8 50.6485561561441 64.8265119699619
"8001" 1600 55.1380337252796 61.1689146025459
"8002" 1600.2 58.7008184725867 57.8473654028538
"8003" 1600.4 60.6889221122791 53.7208027342758
"8004" 1600.6 61.3893158901897 48.6604167467198
"8005" 1600.8 60.3921684072367 43.6231029315316
"8006" 1601 59.3416957488048 38.5156824838018
"8007" 1601.2 57.1361614169367 33.9496419175982
"8008" 1601.4 56.6209437090034 30.4080850757982
"8009" 1601.6 57.874560566065 28.8027343960229
"8010" 1601.8 60.1299141477067 25.9892073185116
"8011" 1602 62.1130591072377 22.1970498237702
"8012" 1602.2 64.3512593745891 18.4921987611461
"8013" 1602.4 65.7550779753067 14.7033612532216
"8014" 1602.6 66.9564585757736 12.269675721719
"8015" 1602.8 66.7692269297715 12.1861086134142
"8016" 1603 64.6126086125223 11.5942483857965
"8017" 1603.2 61.5485858839704 9.97856520003752
"8018" 1603.4 57.8200182604379 8.81143995026079
"8019" 1603.6 54.0971159819243 9.36522867899408
"8020" 1603.8 49.8596214423712 10.3991528568385
"8021" 1604 45.45678619173 12.9467393262046
"8022" 1604.2 40.9718207318642 14.8363691255986
"8023" 1604.4 36.1646340722063 17.8191447537185
"8024" 1604.6 31.9834018394701 21.1974894044982
"8025" 1604.8 27.6046021606411 24.6984278277185
"8026" 1605 24.0995106414431 29.1318850046103
"8027" 1605.2 20.3166769219567 33.3462183837616
"8028" 1605.4 16.5691015611367 37.4377826237684
"8029" 1605.6 13.6913633095653 42.5438926503459
"8030" 1605.8 11.674349722902 47.5462882788055
"8031" 1606 8.96194968518078 51.2081962414114
"8032" 1606.2 6.90843613507357 52.5836038088158
"8033" 1606.4 6.62923306974701 52.4619690616059
"8034" 1606.6 5.08036094272765 51.8643450787679
"8035" 1606.8 3.67910756164513 50.0626976636783
"8036" 1607 3.37007166053299 49.4054868196409
"8037" 1607.2 3.75973436473297 49.1402302689712
"8038" 1607.4 4.50069988725103 48.9245186972887
"8039" 1607.6 5.47008823123297 48.7760753473391
"8040" 1607.8 5.99154861479468 48.0517753528465
"8041" 1608 7.18296912550818 48.0545987741744
"8042" 1608.2 8.76482021473674 48.138314917403
"8043" 1608.4 12.6386413032191 48.0946369296316
"8044" 1608.6 16.9430375130943 46.928787609571
"8045" 1608.8 20.8387770219308 44.9917699765623
"8046" 1609 24.5639730646411 41.9340229207294
"8047" 1609.2 27.3706129534963 38.9181937274933
"8048" 1609.4 28.9724767667862 35.0102576996203
"8049" 1609.6 29.0139620754796 29.927323890953
"8050" 1609.8 28.4007259552779 25.3570326778551
"8051" 1610 28.3277843933243 21.5425151759566
"8052" 1610.2 28.649486009785 21.9085536575281
"8053" 1610.4 27.336119344596 22.0967976033353
"8054" 1610.6 27.3501963311515 22.4789799963353
"8055" 1610.8 27.9121313229221 22.8379736653999
"8056" 1611 27.5398311385436 23.705250194735
"8057" 1611.2 26.4313159333802 24.6859653583816
"8058" 1611.4 25.3469176619578 26.1171378458526
"8059" 1611.6 23.3721173297903 28.8397363668378
"8060" 1611.8 21.0482456723911 32.5497835100011
"8061" 1612 19.3705978480242 36.6291651396316
"8062" 1612.2 17.0455169615744 40.8066835740078
"8063" 1612.4 15.165046360925 44.4901323995728
"8064" 1612.6 13.0511484831746 49.1000176391451
"8065" 1612.8 11.5186428450005 53.6263976007264
"8066" 1613 10.6587105793987 58.007704132136
"8067" 1613.2 10.9026533298626 62.6340412426402
"8068" 1613.4 11.4693207698146 66.9839171500298
"8069" 1613.6 14.4090440329828 71.0661662504811
"8070" 1613.8 17.7778873691671 75.1238042059976
"8071" 1614 21.8962568291066 78.1754351892953
"8072" 1614.2 26.8572481623097 80.494063219091
"8073" 1614.4 32.4542770397534 81.2277271672149
"8074" 1614.6 37.825924305496 80.2013400867024
"8075" 1614.8 42.5365125932502 78.8382705819201
"8076" 1615 47.1711688756669 75.9434746988014
"8077" 1615.2 51.0371174938464 72.0655575982758
"8078" 1615.4 53.4088820044555 67.5367471794732
"8079" 1615.6 54.7297493469011 62.4964803727801
"8080" 1615.8 56.5386364304694 57.6881949579989
"8081" 1616 55.3130383442773 52.8321850091959
"8082" 1616.2 52.9438026229759 48.1655573736934
"8083" 1616.4 51.3927509022701 43.6443352866982
"8084" 1616.6 51.7236606362296 40.341794100203
"8085" 1616.8 52.8159342430368 39.4997795581649
"8086" 1617 52.4939595815781 38.8519730805281
"8087" 1617.2 49.9114999919617 37.6801667203816
"8088" 1617.4 45.2899403584402 36.9454540165971
"8089" 1617.6 40.4856642758789 36.2285643180533
"8090" 1617.8 36.4278060054112 36.9056375090358
"8091" 1618 31.9007498184082 36.0558915501316
"8092" 1618.2 28.4208723342269 35.0710369220162
"8093" 1618.4 25.5040076346126 32.3504794984592
"8094" 1618.6 23.5133110221436 29.1071207683134
"8095" 1618.8 23.1559924567412 26.3574765547327
"8096" 1619 24.5570875820867 25.2956372710244
"8097" 1619.2 26.5556677483117 24.1747964077441
"8098" 1619.4 29.3179001645091 21.9788400746316
"8099" 1619.6 31.356751985689 18.3234971112793
"8100" 1619.8 33.1151915585367 15.2651693709316
"8101" 1620 36.1566380279496 14.4790242980187
"8102" 1620.2 39.2381357945948 12.8639954759864
"8103" 1620.4 42.0617017376289 9.87639762963158
"8104" 1620.6 44.1671296827572 8.48664347326794
"8105" 1620.8 45.0946162980464 8.95587229595416
"8106" 1621 45.7958957399412 9.38922007371949
"8107" 1621.2 48.5708490525436 9.80611121252813
"8108" 1621.4 52.9308315781298 9.58646615907985
"8109" 1621.6 56.8379911993832 7.71217872973623
"8110" 1621.8 60.1300725138055 5.97495236775657
"8111" 1622 63.4643512014028 5.93919788287686
"8112" 1622.2 66.6760122028416 6.32173032386459
"8113" 1622.4 70.4394009922406 5.56214638557389
"8114" 1622.6 72.4659997759368 4.20189905166015
"8115" 1622.8 72.5890728583939 4.8024713835173
"8116" 1623 72.8397437689867 5.45454734262158
"8117" 1623.2 73.2023541453974 6.78419463172249
"8118" 1623.4 73.5681023847427 8.08278917139395
"8119" 1623.6 75.6287147371549 9.84165377572249
"8120" 1623.8 78.1912509779468 11.8446369535816
"8121" 1624 80.298286916642 13.5533945475474
"8122" 1624.2 81.8232906068529 16.0118633581155
"8123" 1624.4 84.9080083293671 18.4118044066316
"8124" 1624.6 87.5770990009898 19.7078446985397
"8125" 1624.8 87.9502205916151 19.8328399709821
"8126" 1625 89.853692469551 19.1111721870193
"8127" 1625.2 91.5689824222458 17.1224213837831
"8128" 1625.4 92.4741922093763 15.208031211186
"8129" 1625.6 92.4402500286309 13.4809021596904
"8130" 1625.8 91.6992457369268 11.5656438066916
"8131" 1626 90.6367396334544 9.43051817113158
"8132" 1626.2 90.7055094431387 9.42610352302762
"8133" 1626.4 91.2627515061603 9.69654709174923
"8134" 1626.6 91.4711985547268 10.0865979457816
"8135" 1626.8 91.5568067429653 10.225821531803
"8136" 1627 90.3569834119521 8.43586399447773
"8137" 1627.2 83.8159462154463 5.7090389333576
"8138" 1627.4 83.7784069418467 6.81129483777158
"8139" 1627.6 83.8068223447082 6.41855693106015
"8140" 1627.8 84.0710674923367 6.89243509967004
"8141" 1628 84.7476074661968 6.68899647201158
"8142" 1628.2 84.5060028398316 6.57071693141508
"8143" 1628.4 84.6905956706467 6.57816357804158
"8144" 1628.6 84.4283414111167 6.61638181734158
"8145" 1628.8 84.0599972407736 6.98962188444711
"8146" 1629 84.0886637255312 7.08434292521491
"8147" 1629.2 84.2751837973923 7.25420176654824
"8148" 1629.4 84.3983574297534 7.32143755790935
"8149" 1629.6 84.489502689034 7.51317806190681
"8150" 1629.8 84.6171999027833 7.51280360690342
"8151" 1630 84.6165507213645 7.63992288540935
"8152" 1630.2 84.8531523800098 7.70824751549696
"8153" 1630.4 85.3813385830473 7.82803410223684
"8154" 1630.6 85.5025786204769 7.66545462713624
"8155" 1630.8 85.7286326592534 7.48421894752046
"8156" 1631 86.0935042763735 7.61135335552149
"8157" 1631.2 86.3269045878645 8.02564400427046
"8158" 1631.4 86.860701262016 8.30440212634855
"8159" 1631.6 87.3053215543556 8.70821748499007
"8160" 1631.8 87.9112959850443 9.63843500757497
"8161" 1632 88.9458375338597 10.6863438019527
"8162" 1632.2 89.3336947738752 11.3794033867181
"8163" 1632.4 90.8049135327707 13.398965534924
"8164" 1632.6 92.8054236210426 16.2498510658375
"8165" 1632.8 94.9554763028956 19.7531896683375
"8166" 1633 98.2180329137502 22.4884165986316
"8167" 1633.2 102.194240193135 25.0718225820835
"8168" 1633.4 105.658803153481 26.3910868040739
"8169" 1633.6 108.122585727169 25.5244449542391
"8170" 1633.8 108.744209666187 24.6350672359493
"8171" 1634 109.095173467676 24.0888053693191
"8172" 1634.2 109.322768175308 23.6094849514316
"8173" 1634.4 109.205074973951 23.9329959189619
"8174" 1634.6 109.392047059142 24.2507020774649
"8175" 1634.8 109.500814803393 24.3671823810428
"8176" 1635 109.271327213428 24.4414036894664
"8177" 1635.2 109.211541699719 24.4062773344134
"8178" 1635.4 108.962698969198 24.126846672326
"8179" 1635.6 108.669614793505 23.817125478968
"8180" 1635.8 108.690123356884 23.7503395943863
"8181" 1636 108.73394793767 23.7871289896594
"8182" 1636.2 108.211490636651 23.067149936603
"8183" 1636.4 108.001679033261 23.2311484189901
"8184" 1636.6 107.503274028139 23.0256352453957
"8185" 1636.8 107.285674438513 22.9792586916022
"8186" 1637 106.736910825741 22.6060111810931
"8187" 1637.2 105.885489080153 22.1237655080628
"8188" 1637.4 105.186163407855 21.1855220770407
"8189" 1637.6 104.510474908864 19.9769323017744
"8190" 1637.8 103.226386596057 18.7054586746994
"8191" 1638 101.879977321499 16.7109206035505
"8192" 1638.2 99.6076152854946 14.2547327634737
"8193" 1638.4 97.0853672503278 12.4049436404619
"8194" 1638.6 94.2578597903097 10.3790879843883
"8195" 1638.8 92.1075049791746 8.37176964998293
"8196" 1639 89.9035469401186 7.92726742533157
"8197" 1639.2 88.1505781961368 7.53962528386015
"8198" 1639.4 85.7723718674796 6.47679424808872
"8199" 1639.6 83.2889826046637 4.94477482765081
"8200" 1639.8 80.2592108707736 3.55740136478691
"8201" 1640 78.4879706206765 4.10655664793255
"8202" 1640.2 75.8543159275017 4.18700200600271
"8203" 1640.4 72.7695455717449 4.8105310122132
"8204" 1640.6 68.8120280951309 5.12159903436687
"8205" 1640.8 64.4476074640267 6.11572288251158
"8206" 1641 60.3003160699617 8.10482299541283
"8207" 1641.2 55.9832562180368 9.90612292686491
"8208" 1641.4 52.9607672388027 11.7786236311543
"8209" 1641.6 51.2590515231436 14.5668179073589
"8210" 1641.8 49.3068294330981 18.6752786321089
"8211" 1642 47.9591254639603 23.2932477556551
"8212" 1642.2 48.1907171384709 28.2071702109608
"8213" 1642.4 49.4173977638618 32.3630541777691
"8214" 1642.6 52.1908130376294 35.3288128512535
"8215" 1642.8 55.4511461262367 38.8458230190316
"8216" 1643 59.7582953255303 41.1043976770187
"8217" 1643.2 64.3971001070068 42.9371446364666
"8218" 1643.4 69.2134480459731 43.7786781884801
"8219" 1643.6 74.719627760208 43.3381689296217
"8220" 1643.8 78.8058604915426 41.7811336727198
"8221" 1644 81.6261385677887 38.7532172853431
"8222" 1644.2 83.8586706069544 35.9434849639551
"8223" 1644.4 84.5394472268216 34.0697012349952
"8224" 1644.6 84.4356327155816 31.933781454203
"8225" 1644.8 84.4668194751924 29.0446176496831
"8226" 1645 85.9526449032278 28.3611599049286
"8227" 1645.2 87.9508801135942 28.5503591093841
"8228" 1645.4 90.3423650028367 29.3982742640716
"8229" 1645.6 93.4210019625367 29.8866631326
"8230" 1645.8 96.7096046935503 30.1098014066122
"8231" 1646 100.395444951487 30.8123491181716
"8232" 1646.2 105.249676079811 30.6088074437141
"8233" 1646.4 109.370483675191 29.1001719975316
"8234" 1646.6 110.861566109195 27.5379591893307
"8235" 1646.8 110.614377396282 27.210106344877
"8236" 1647 110.584120521985 26.4686224212262
"8237" 1647.2 110.463443874673 25.4958705697157
"8238" 1647.4 110.025511454142 24.0843819619927
"8239" 1647.6 109.984897445634 24.0343615937397
"8240" 1647.8 109.333381559346 23.69433191635
"8241" 1648 108.797100657172 22.9302054198976
"8242" 1648.2 107.97379066367 21.8726782987982
"8243" 1648.4 106.590726734587 20.7037613170334
"8244" 1648.6 105.309200721572 19.9925994060838
"8245" 1648.8 103.516712352904 18.8146453073613
"8246" 1649 100.865792264774 17.3835517778459
"8247" 1649.2 98.3627280928645 15.3614227143538
"8248" 1649.4 95.1250211850867 12.7816915616038
"8249" 1649.6 91.8626795508367 11.3634345769407
"8250" 1649.8 87.8718538623367 10.5528604652416
"8251" 1650 83.4776794162041 11.1555387000806
"8252" 1650.2 79.0718699097551 12.3410840824479
"8253" 1650.4 74.9295885220171 14.2419449641058
"8254" 1650.6 71.024137356856 16.5498901843239
"8255" 1650.8 67.0755904006014 19.6482768545728
"8256" 1651 63.3195191643661 23.0279682122786
"8257" 1651.2 59.4476934286271 25.0897225638896
"8258" 1651.4 55.8239466616772 27.4161300062486
"8259" 1651.6 51.5471955547653 29.2448553320244
"8260" 1651.8 48.0554841203477 32.6477485620052
"8261" 1652 45.0957308981549 36.3859581622679
"8262" 1652.2 43.420752316051 41.6839822660959
"8263" 1652.4 43.6678244754298 46.7792184607013
"8264" 1652.6 45.267274411325 51.8535131713728
"8265" 1652.8 47.1804046344277 56.3984180139043
"8266" 1653 48.7500963350892 61.4899406050771
"8267" 1653.2 51.7100863991939 66.4466714582602
"8268" 1653.4 54.934095754016 70.5893157025278
"8269" 1653.6 58.1147237602217 74.7865258283573
"8270" 1653.8 61.6664320481262 78.1965290940789
"8271" 1654 64.6170425195736 82.5983315678421
"8272" 1654.2 68.8542254848773 86.2577868756856
"8273" 1654.4 73.9775009062672 88.5262107838751
"8274" 1654.6 78.1952572122286 88.0895078943883
"8275" 1654.8 81.9891953184989 85.5932715437127
"8276" 1655 84.3860876239043 81.1172615356046
"8277" 1655.2 84.7989539386669 76.2535472063297
"8278" 1655.4 83.3994722308416 71.0330015269714
"8279" 1655.6 81.8192808504877 65.4875413054052
"8280" 1655.8 79.095175611612 60.5628992186958
"8281" 1656 74.7295017260707 57.0356011695398
"8282" 1656.2 69.9371151874489 55.1632253010989
"8283" 1656.4 64.8137498843368 53.3469149591459
"8284" 1656.6 59.1777983462476 52.5105463616217
"8285" 1656.8 53.3480443348367 52.2588325866941
"8286" 1657 47.6937411450667 52.7801930678116
"8287" 1657.2 42.2373572924247 54.1423583133679
"8288" 1657.4 36.3362933678877 55.2430076068663
"8289" 1657.6 30.9382053218134 55.3668177908278
"8290" 1657.8 25.4385592638084 56.2755034363957
"8291" 1658 20.9026828493097 57.5700058083343
"8292" 1658.2 17.0592719412678 59.4645631213816
"8293" 1658.4 16.4970866614946 60.7871153497895
"8294" 1658.6 17.247861463319 64.1530617257732
"8295" 1658.8 18.6087385084769 68.328872970239
"8296" 1659 21.4038425936423 72.9931120884094
"8297" 1659.2 24.9342868354731 76.3240182307679
"8298" 1659.4 28.4099085273903 79.945444574828
"8299" 1659.6 32.6326374424164 82.7819167757201
"8300" 1659.8 37.3727571193097 85.2765077585235
"8301" 1660 42.559569811264 85.684012473877
"8302" 1660.2 47.7787880987955 85.5064363177967
"8303" 1660.4 52.8221493654028 82.9345280952825
"8304" 1660.6 57.688131473553 79.2717681784154
"8305" 1660.8 62.1604390184225 75.2441461618887
"8306" 1661 65.3838678398367 69.9745789288816
"8307" 1661.2 66.6095906934629 64.2353496437092
"8308" 1661.4 66.7682642992008 57.8124591361073
"8309" 1661.6 66.6330596267767 52.0120064578816
"8310" 1661.8 67.3084240996975 46.7707886404769
"8311" 1662 68.9485447535186 42.6437122941164
"8312" 1662.2 70.2329356118851 36.8634059611477
"8313" 1662.4 70.4127577627239 31.8703779235671
"8314" 1662.6 71.8672382130106 28.013444671349
"8315" 1662.8 71.5680639960242 27.7474055689753
"8316" 1663 69.069838788243 27.3572610427878
"8317" 1663.2 64.4790139619262 25.5780595230947
"8318" 1663.4 59.304653081369 24.1527592778251
"8319" 1663.6 54.3601476750299 23.378727855052
"8320" 1663.8 49.7477308145485 21.7420368664198
"8321" 1664 45.6652391018308 19.8805837993375
"8322" 1664.2 43.4258288599831 18.1119621226926
"8323" 1664.4 43.1109650770344 16.5423696005618
"8324" 1664.6 43.9703657278431 16.6831144264797
"8325" 1664.8 43.646654433633 17.8927912803353
"8326" 1665 43.0909034400671 20.5173860549574
"8327" 1665.2 42.2494601960754 24.047547042802
"8328" 1665.4 41.6879803914163 28.2819542379725
"8329" 1665.6 42.9242014020544 32.8298225268669
"8330" 1665.8 44.3219132925926 37.0735632710269
"8331" 1666 46.6573497076471 41.1846035481488
"8332" 1666.2 49.1124710391777 45.6929680281657
"8333" 1666.4 52.3161104010464 49.5452862277929
"8334" 1666.6 55.4372224533961 52.8775928182652
"8335" 1666.8 59.329055248793 55.5379173214568
"8336" 1667 62.5856606950002 56.95832858267
"8337" 1667.2 66.4654065913001 58.3855114567417
"8338" 1667.4 71.0935748001541 58.4466350169489
"8339" 1667.6 75.3407763757913 58.2128192736013
"8340" 1667.8 79.6881787053097 55.8966666822262
"8341" 1668 82.8321573198079 52.7837209052854
"8342" 1668.2 83.579201020925 49.8519265601904
"8343" 1668.4 83.9358472080194 46.5989808339489
"8344" 1668.6 84.1977603713367 42.3544072622198
"8345" 1668.8 84.556274262975 37.9261458137486
"8346" 1669 83.1803781611852 33.934586247571
"8347" 1669.2 80.5014629737079 30.033563841879
"8348" 1669.4 76.5569128388467 27.2580528632716
"8349" 1669.6 72.3199764370481 24.3323481442398
"8350" 1669.8 67.9925893937913 22.9825514097831
"8351" 1670 62.1506138563775 20.5814044539683
"8352" 1670.2 57.0648278176737 18.6333594170664
"8353" 1670.4 51.1898458728019 17.0445394890386
"8354" 1670.6 45.6433494840228 16.4223821050851
"8355" 1670.8 40.8969497264478 15.717654451039
"8356" 1671 38.3632577580544 15.2179586047375
"8357" 1671.2 39.0839576118203 14.0174068548843
"8358" 1671.4 40.4825369758977 13.4558619933389
"8359" 1671.6 41.7213643037838 12.4752379020316
"8360" 1671.8 43.4681841328195 11.7785237924936
"8361" 1672 45.4908500801485 11.1803140292786
"8362" 1672.2 47.747643206314 10.4149273652225
"8363" 1672.4 51.6736827635072 8.15657686113158
"8364" 1672.6 54.2413003075614 6.91770472202484
"8365" 1672.8 57.4151910347825 7.10442412859544
"8366" 1673 61.9305270925489 6.53712722614673
"8367" 1673.2 64.9180851964544 5.35390597913158
"8368" 1673.4 66.6433441075426 6.00961106516099
"8369" 1673.6 69.7485002406338 5.04803393192861
"8370" 1673.8 71.1374300275002 4.45969717499696
"8371" 1674 71.0656044282575 4.82477887067118
"8372" 1674.2 71.5930858396267 4.12073079105158
"8373" 1674.4 71.1709727632674 5.21831321593851
"8374" 1674.6 71.5168374110204 5.8439834014479
"8375" 1674.8 72.0311571202722 6.94222312853481
"8376" 1675 73.1639623638822 8.51752689896492
"8377" 1675.2 75.7132966308055 10.4815197518816
"8378" 1675.4 78.460948444118 12.0620031896003
"8379" 1675.6 81.2919978884658 13.4228858571477
"8380" 1675.8 83.9335922406559 14.0478777915252
"8381" 1676 86.2593990387004 13.1770637509952
"8382" 1676.2 88.3674465948956 11.7760689360139
"8383" 1676.4 88.6972771649125 11.0615490907528
"8384" 1676.6 88.6767262701014 10.8730693603963
"8385" 1676.8 89.1413165099167 11.8446369535816
"8386" 1677 90.3938339849305 13.2483610345378
"8387" 1677.2 91.5330195085408 14.5639816743867
"8388" 1677.4 94.4046906329506 16.2599787879583
"8389" 1677.6 97.5236584807695 18.1594660317662
"8390" 1677.8 101.345467195988 20.6371110618976
"8391" 1678 105.450490823587 21.1546000470616
"8392" 1678.2 108.1772671057 20.9133618880861
"8393" 1678.4 107.706473042687 21.7122317386213
"8394" 1678.6 107.673574534555 22.1629939669682
"8395" 1678.8 107.576115793476 22.6016558261871
"8396" 1679 107.481096134226 23.5748054379927
"8397" 1679.2 107.049535946394 24.290133594203
"8398" 1679.4 106.936741720157 25.1384548897165
"8399" 1679.6 106.408831958308 25.844341992403
"8400" 1679.8 105.847337635748 26.9884269318963
"8401" 1680 105.211557894016 28.9038860888937
"8402" 1680.2 104.139219525937 30.9002510685616
"8403" 1680.4 102.476657725673 32.4289428007207
"8404" 1680.6 100.861600220984 34.3285770092198
"8405" 1680.8 98.3029009000034 36.7835822681164
"8406" 1681 96.6029055707801 39.6109089038863
"8407" 1681.2 96.5242322458073 42.9688965999845
"8408" 1681.4 97.5251132253659 46.5399337969423
"8409" 1681.6 98.4785343303928 50.1234182307904
"8410" 1681.8 100.621764503519 53.7995777415043
"8411" 1682 103.378364859942 55.1001453811362
"8412" 1682.2 107.358588305283 55.7692725512262
"8413" 1682.4 111.96461635217 56.3504843636038
"8414" 1682.6 116.102522279509 54.5060760397868
"8415" 1682.8 118.347550486485 51.4545186628751
"8416" 1683 118.904941171074 48.4600569369737
"8417" 1683.2 118.367981591082 44.8356634329589
"8418" 1683.4 116.600320208553 41.1464921631991
"8419" 1683.6 114.4358953283 38.0189192959952
"8420" 1683.8 111.734830248101 34.3210832368081
"8421" 1684 109.349882500356 30.997383084292
"8422" 1684.2 108.317216014922 27.1791646485655
"8423" 1684.4 108.350942402475 24.6831273703148
"8424" 1684.6 108.807525589048 22.5475169686831
"8425" 1684.8 109.36609261518 22.0345750069441
"8426" 1685 109.92841729161 22.3717503944526
"8427" 1685.2 109.71732599848 22.3828614615173
"8428" 1685.4 109.705678138317 22.435440821384
"8429" 1685.6 109.440393991123 22.4809955812918
"8430" 1685.8 108.828483296924 22.4989353800903
"8431" 1686 107.571465360417 22.5805498540869
"8432" 1686.2 106.284153871724 22.0088858602448
"8433" 1686.4 103.711982983976 21.0729262541871
"8434" 1686.6 101.064968088971 20.320266484497
"8435" 1686.8 97.4073561376603 19.2398662581316
"8436" 1687 94.0367293544767 18.1697555577316
"8437" 1687.2 89.9744165351027 16.5239318057486
"8438" 1687.4 86.4730077447182 16.4444187546934
"8439" 1687.6 83.1972784608831 17.7249267724769
"8440" 1687.8 82.2987007955894 19.2298088267368
"8441" 1688 81.9699586226289 21.0326881578788
"8442" 1688.2 81.406557880868 23.5195128464128
"8443" 1688.4 80.9895697256916 27.3745979456961
"8444" 1688.6 80.8154444198519 31.9889304286619
"8445" 1688.8 81.2043041558154 36.1494042633124
"8446" 1689 82.1596040557736 40.9778813007578
"8447" 1689.2 84.6647141253653 44.5239614293173
"8448" 1689.4 87.4562538573928 47.6195877869306
"8449" 1689.6 90.5220385403277 50.1479986956588
"8450" 1689.8 93.9246949599816 52.684397443697
"8451" 1690 98.2560206603734 55.0370326923839
"8452" 1690.2 101.547897675819 54.5030166979709
"8453" 1690.4 105.528234181155 52.9240326229952
"8454" 1690.6 109.76647552952 51.2923464930811
"8455" 1690.8 113.28330609716 47.3099792732068
"8456" 1691 115.197153393204 43.4543338924988
"8457" 1691.2 115.268613069364 40.1556663114043
"8458" 1691.4 114.520386222563 35.6124157544806
"8459" 1691.6 112.900735958115 31.3706185100205
"8460" 1691.8 110.377938867551 27.1530891989084
"8461" 1692 107.569077300198 23.8826745879094
"8462" 1692.2 104.159951087955 20.4315804472134
"8463" 1692.4 101.037053888708 17.1706215874602
"8464" 1692.6 98.0232745457057 14.9375314553791
"8465" 1692.8 96.9268754641978 12.6790685116316
"8466" 1693 97.6332965491348 11.4712741542662
"8467" 1693.2 98.4086873633268 11.9462369263742
"8468" 1693.4 98.9665302661939 12.4024412557459
"8469" 1693.6 99.3795813073466 12.6500579669484
"8470" 1693.8 99.2629235078714 13.0284563758593
"8471" 1694 99.6985726155892 12.4143855598452
"8472" 1694.2 99.5903179773665 12.5024825874732
"8473" 1694.4 99.9722420075963 13.154346615747
"8474" 1694.6 100.450646848765 13.2978400050602
"8475" 1694.8 100.961038161308 13.7018613919459
"8476" 1695 101.153092272224 13.9830556072448
"8477" 1695.2 101.332374648167 14.2354402063957
"8478" 1695.4 101.185465546965 15.0995570006316
"8479" 1695.6 101.231440346047 15.29838709294
"8480" 1695.8 101.049143306288 16.3215511892529
"8481" 1696 100.837965078851 17.7020371053459
"8482" 1696.2 100.524565123963 20.0417349238185
"8483" 1696.4 99.7963412009428 22.2915347598134
"8484" 1696.6 99.3728872338656 25.5605750654393
"8485" 1696.8 99.0381641346209 29.1263213191579
"8486" 1697 99.3731917840555 33.4482929312253
"8487" 1697.2 100.704211804614 37.408665861988
"8488" 1697.4 103.326060460355 40.8752465884664
"8489" 1697.6 107.798833830765 43.7268381524887
"8490" 1697.8 112.366194386819 44.6932136319316
"8491" 1698 116.409424857087 44.5134463581871
"8492" 1698.2 118.585512763563 42.657676973562
"8493" 1698.4 119.082027957231 40.3495247175077
"8494" 1698.6 118.614881158626 37.5343339651579
"8495" 1698.8 117.591213707759 33.8977882208518
"8496" 1699 115.359801896502 30.3015540416142
"8497" 1699.2 113.298140117029 27.6723777754777
"8498" 1699.4 109.919870068673 25.260976140577
"8499" 1699.6 105.806592537225 22.3419728779493
"8500" 1699.8 102.654912427758 19.7796150763158
"8501" 1700 99.4924062639478 17.1732503552427
"8502" 1700.2 96.4391366085918 14.5171838303459
"8503" 1700.4 93.8053036955034 11.7094576256871
"8504" 1700.6 90.6201147760291 8.39544085675658
"8505" 1700.8 87.8542576291423 6.59953748224269
"8506" 1701 87.303479386823 6.36312462242057
"8507" 1701.2 86.4757957918175 6.3448853250835
"8508" 1701.4 85.2970074097191 6.52668136157275
"8509" 1701.6 82.886116447572 6.13700519616099
"8510" 1701.8 79.9528958687594 6.52737666004395
"8511" 1702 76.9650874848956 8.22402081283746
"8512" 1702.2 73.7861395751167 10.2088963115416
"8513" 1702.4 70.3920373467067 12.5134561413316
"8514" 1702.6 66.8511782241735 15.5779349619377
"8515" 1702.8 64.3971001070068 19.4033772819409
"8516" 1703 61.959200954368 23.8539224402878
"8517" 1703.2 60.8502631855157 28.3901173410632
"8518" 1703.4 61.5319956315303 34.2086766506316
"8519" 1703.6 63.1626555902722 38.9058215452445
"8520" 1703.8 65.4171090407625 43.2322173751266
"8521" 1704 68.683641461064 47.1642737305104
"8522" 1704.2 71.6887017006603 51.4031374494257
"8523" 1704.4 75.7128896151311 54.7703275139026
"8524" 1704.6 80.5039074404927 57.1337764631545
"8525" 1704.8 85.0174632984667 57.6415531067716
"8526" 1705 88.6731007187151 55.0840987115235
"8527" 1705.2 91.8053091905348 51.8299289970655
"8528" 1705.4 93.2668589597534 47.2630363522705
"8529" 1705.6 92.7675456636945 42.3163196483105
"8530" 1705.8 91.0279970538955 38.5175957873963
"8531" 1706 88.2994423289617 34.4793891790066
"8532" 1706.2 84.7758735085212 30.5253783776413
"8533" 1706.4 81.9434107924295 26.7672833903635
"8534" 1706.6 77.8132071053671 23.4496632234498
"8535" 1706.8 74.0008651892476 19.6163726749979
"8536" 1707 70.090135668572 15.8039716073375
"8537" 1707.2 67.1536897923979 12.1694919876316
"8538" 1707.4 66.9595271718209 10.2626029951895
"8539" 1707.6 68.7515714091735 10.3599753513867
"8540" 1707.8 70.6140258496437 10.898073333691
"8541" 1708 73.3734375217742 11.2458845378816
"8542" 1708.2 77.673704295307 12.2565236216811
"8543" 1708.4 81.046611955358 12.4093724257912
"8544" 1708.6 82.340016274317 11.7532537378296
"8545" 1708.8 85.1497668621082 9.96011377286015
"8546" 1709 86.5362504276451 7.6047340600241
"8547" 1709.2 85.8559465817779 9.0445888919257
"8548" 1709.4 86.7353442124838 10.1386796640433
"8549" 1709.6 86.6161038557779 10.1873891847198
"8550" 1709.8 86.4875674581051 10.8821407691053
"8551" 1710 86.3439377415967 12.2726812337416
"8552" 1710.2 85.6815037790068 13.5760807948584
"8553" 1710.4 84.9156866856701 15.0655852323649
"8554" 1710.6 84.3489744527238 18.1611256327284
"8555" 1710.8 84.3610243906666 21.8737727500955
"8556" 1711 85.7248139022623 25.4360999488975
"8557" 1711.2 88.1051694612872 28.5276552048494
"8558" 1711.4 91.8909032120001 31.2748276535425
"8559" 1711.6 94.7249043886531 32.315963847203
"8560" 1711.8 96.357522562315 32.0305139542946
"8561" 1712 98.5639650143064 31.7457234512982
"8562" 1712.2 101.485247351039 30.3268304858335
"8563" 1712.4 103.501691397082 27.965162400207
"8564" 1712.6 104.168621835591 26.3462954713674
"8565" 1712.8 104.165036188073 24.6336856914146
"8566" 1713 104.06682359508 22.8196413392316
"8567" 1713.2 103.309957045209 20.3273488854861
"8568" 1713.4 102.241615908915 18.4912796443197
"8569" 1713.6 101.192534394931 15.9841049290844
"8570" 1713.8 100.951440719098 14.6238743279985
"8571" 1714 101.421657271387 14.9479579847416
"8572" 1714.2 101.628486471424 15.0785307848355
"8573" 1714.4 101.760560722712 14.9204090039128
"8574" 1714.6 101.790850161016 14.8336372126219
"8575" 1714.8 101.931108829058 14.9072408605643
"8576" 1715 102.074384155133 14.7511730505499
"8577" 1715.2 101.99438360969 14.6799057455728
"8578" 1715.4 102.244457135559 14.9615466920482
"8579" 1715.6 102.633964697516 15.3567489254806
[truncated: 20,018 more chars]
