# Supplementary material for: Adaptive switch to sexually dimorphic movements by partner-seeking termites
Source: Sci Adv. 2019 Jun 19;5(6):eaau6108. doi: 10.1126/sciadv.aau6108 (PMC6584256; doi:10.1126/sciadv.aau6108)
Supplement: Data file S1 [file aau6108_Data_file_S1.zip › Dataset/CfExperimetns/170627_174_M_15_set2_tandem-position-fixed_5FPS.txt]

"time" "x" "y"
"1" 0 47.5245542134682 9.64074064755772
"2" 0.2 49.7676318467355 9.03386072834877
"3" 0.4 51.43703968964 8.03012379701404
"4" 0.6 52.5966843922541 7.52566849160141
"5" 0.8 54.8443411369243 6.13003821840646
"6" 1 56.5885019339652 3.91497992519412
"7" 1.2 57.0195039628449 3.7402297777081
"8" 1.4 57.5523971306607 4.11697673449662
"9" 1.6 58.1433649079191 4.11316152232201
"10" 1.8 58.9575145567611 4.66342108178978
"11" 2 60.1374136499409 5.79662891050866
"12" 2.2 62.2459537078334 6.17363873234708
"13" 2.4 64.9436440069423 6.24718495660001
"14" 2.6 67.4154041238513 5.26362553579492
"15" 2.8 69.2551705093691 3.93488792070021
"16" 3 69.6971636142656 3.27990633441708
"17" 3.2 70.5182143129117 3.36974636994022
"18" 3.4 70.9209308516179 2.64409696609704
"19" 3.6 70.7958027310278 2.1454840829262
"20" 3.8 70.499348615662 1.78356908975467
"21" 4 70.2196945841773 1.81110770070116
"22" 4.2 70.0505477702667 1.81857699695347
"23" 4.4 69.6800874032546 1.73045563565165
"24" 4.6 69.3333393442398 1.69128499782829
"25" 4.8 68.7167631226798 1.16269366277953
"26" 5 68.3700222471512 0.920290723166359
"27" 5.2 67.8073998984672 0.456265407711204
"28" 5.4 66.4305989389492 0.021261093159387
"29" 5.6 65.6897904041387 0.412551507898231
"30" 5.8 65.1401449663341 0.426915443313092
"31" 6 64.3672601890563 0.912202708016189
"32" 6.2 63.3788151050712 1.48148475020728
"33" 6.4 62.591877528316 1.92283795892992
"34" 6.6 61.6930638427678 2.52877469021119
"35" 6.8 60.4465906696332 3.0013390533676
"36" 7 59.6558080653547 3.32622477666376
"37" 7.2 59.297180496509 3.35116389762778
"38" 7.4 58.2127103692633 3.39639254678082
"39" 7.6 56.6341614267617 3.56912477123179
"40" 7.8 55.1687310321097 3.09642805831269
"41" 8 54.6345473072819 3.35115900569315
"42" 8.2 53.0944951996468 2.85341012225817
"43" 8.4 53.2487242691259 3.19537206061948
"44" 8.6 52.855991179962 4.18272085806942
"45" 8.8 52.2284493856617 4.90406253128814
"46" 9 51.8008681785386 5.86185181373388
"47" 9.2 51.4856504170371 6.63786742998449
"48" 9.4 51.0823625821316 7.83503887094366
"49" 9.6 50.8264464759443 9.51846731474446
"50" 9.8 50.995905296408 11.1876920263459
"51" 10 52.0528789387228 13.315739350981
"52" 10.2 53.4991765168591 15.6016267809415
"53" 10.4 55.1047721972404 17.4527366031239
"54" 10.6 57.309815133256 19.3490112117814
"55" 10.8 60.3159062174567 20.6298619463068
"56" 11 63.1492739857806 20.6977597058824
"57" 11.2 65.504755314997 20.5132988770638
"58" 11.4 67.5133855078723 21.3595563303793
"59" 11.6 69.5273740113641 22.1630315222575
"60" 11.8 72.5941760824652 22.1829821693186
"61" 12 74.1545416828941 21.5175371552617
"62" 12.2 73.8113540485193 22.037179892135
"63" 12.4 73.5048441926543 23.1740420342411
"64" 12.6 74.0184249567983 24.366413073253
"65" 12.8 74.6163986475568 25.0781331900732
"66" 13 75.822312261054 26.2819591908593
"67" 13.2 77.2753685495449 27.9206138589912
"68" 13.4 79.9862880177246 29.4561126837543
"69" 13.6 82.6469708961217 29.7541156975268
"70" 13.8 85.105799065454 29.9777883252124
"71" 14 87.2359708808849 30.8561932416063
"72" 14.2 88.8447580435732 32.6926797717582
"73" 14.4 90.5390673845145 35.2979224782605
"74" 14.6 92.7220735892039 37.5978861825923
"75" 14.8 94.8412588135458 39.3235775401764
"76" 15 97.8047793800487 40.3972657353026
"77" 15.2 100.840929249312 40.5414565022078
"78" 15.4 103.533999882627 40.2676888587408
"79" 15.6 105.076617673093 39.0685412290639
"80" 15.8 106.592181770241 37.6588242097001
"81" 16 107.705266155681 35.3836958638127
"82" 16.2 108.19400072323 34.2057501463516
"83" 16.4 108.837418060127 33.6708750715864
"84" 16.6 110.466640948899 32.1104871153163
"85" 16.8 112.202199464157 30.5070435989798
"86" 17 112.990185183769 29.3741006990957
"87" 17.2 112.568841675205 29.9431198341969
"88" 17.4 112.538690112947 30.3694002279585
"89" 17.6 112.797845743381 31.4597612446339
"90" 17.8 112.662598333144 31.9757103797701
"91" 18 112.060287945137 32.2562653150091
"92" 18.2 111.348182682938 32.8637704463948
"93" 18.4 110.827092097037 33.5728550334329
"94" 18.6 109.390054222703 34.1072179455733
"95" 18.8 108.790046807173 34.7121885579833
"96" 19 108.144332008939 35.0268119196626
"97" 19.2 106.688395940631 35.4745759322819
"98" 19.4 105.158268484373 36.5019341432531
"99" 19.6 104.678167327048 37.21878612881
"100" 19.8 103.578476874768 38.3883411847058
"101" 20 102.622704566671 39.9051700938248
"102" 20.2 101.044890506214 40.6754363492464
"103" 20.4 99.5285154732867 41.3712405949648
"104" 20.6 98.1894135255682 41.6174439066103
"105" 20.8 95.7239072605602 42.662461963379
"106" 21 93.208532968024 44.1215389471277
"107" 21.2 91.5877939285322 46.4682216590722
"108" 21.4 90.7414268760171 49.6357042347339
"109" 21.6 90.67415132293 52.5013955283071
"110" 21.8 90.2422322023071 55.2724941189907
"111" 22 89.8495029899453 58.9216929884827
"112" 22.2 89.5020086085189 62.6668744053547
"113" 22.4 89.1117681510723 66.7455894540569
"114" 22.6 89.5647524080014 70.6330155650889
"115" 22.8 90.7627580673693 74.4400475459685
"116" 23 91.9880044947611 77.2897489397104
"117" 23.2 92.8923782366664 77.2443628696297
"118" 23.4 93.7739369982286 76.8594661026199
"119" 23.6 94.6481836169328 76.4753193685563
"120" 23.8 96.5232373392826 75.9795620375713
"121" 24 99.2715416082527 75.2373737288892
"122" 24.2 102.834076216759 73.6646918058376
"123" 24.4 104.859268640305 72.2832566657382
"124" 24.6 105.376354983741 72.2534902371864
"125" 24.8 105.758371147609 72.3377627160448
"126" 25 106.944802804355 72.3563429716994
"127" 25.2 109.034411259362 72.3810713190737
"128" 25.4 111.072186110169 72.5503140271854
"129" 25.6 113.46298107766 73.0477598399827
"130" 25.8 115.857385994036 74.0557243200759
"131" 26 117.937194577483 74.7656674798598
"132" 26.2 120.347434444057 75.2201751772401
"133" 26.4 123.007503457448 75.8238745745745
"134" 26.6 123.925142171832 76.2160211122701
"135" 26.8 124.016081496874 76.0409024645207
"136" 27 124.276889595198 75.4640831396514
"137" 27.2 124.576778823277 74.8017737792561
"138" 27.4 124.58896912341 74.3295069450926
"139" 27.6 124.035965310769 74.6929580821746
"140" 27.8 123.377067180947 76.0473386453283
"141" 28 123.263362323792 76.6437104214234
"142" 28.2 123.164491023651 76.4474276975152
"143" 28.4 122.20361334727 76.3538833973661
"144" 28.6 121.189499880583 76.255147608027
"145" 28.8 120.289133915873 75.8273437970287
"146" 29 118.695438573632 75.5927586390393
"147" 29.2 117.939156923485 75.2325142797622
"148" 29.4 117.058008684859 75.4958591214438
"149" 29.6 115.225772873392 75.5716651137501
"150" 29.8 112.878601089393 76.2698756180331
"151" 30 110.654682992169 77.3189019273031
"152" 30.2 107.837592851632 79.6383343466985
"153" 30.4 105.243340801552 82.3359740035878
"154" 30.6 103.391369862953 85.4501699965223
"155" 30.8 101.423201017395 88.976807405895
"156" 31 98.9850433867279 92.611094129904
"157" 31.2 96.6722473589577 96.6530521372493
"158" 31.4 94.7638280533803 100.793567225447
"159" 31.6 93.3137038055188 105.258207532197
"160" 31.8 92.0068018918798 109.142899166425
"161" 32 91.3857953597033 112.848209252274
"162" 32.2 91.2968706794841 116.432853196927
"163" 32.4 91.7563474776983 117.134787342484
"164" 32.6 90.7185393006543 116.091251847654
"165" 32.8 90.2084483045316 115.884787593705
"166" 33 89.1320151301046 115.120148400747
"167" 33.2 88.115700361975 114.417662345597
"168" 33.4 86.8504908323509 113.773702058727
"169" 33.6 85.1856803446237 112.872205261747
"170" 33.8 82.9010288738684 112.81167204223
"171" 34 80.6859211134743 112.972334488091
"172" 34.2 78.2230038681258 113.351028014462
"173" 34.4 75.9860925166416 113.451873106646
"174" 34.6 73.2127991035011 113.155379522235
"175" 34.8 70.6763125829155 112.395920314777
"176" 35 67.7846124358174 111.186426893066
"177" 35.2 65.834800476238 109.518720362803
"178" 35.4 64.8913723621136 107.261935930978
"179" 35.6 64.7598925953892 104.700220665143
"180" 35.8 64.0528185101236 102.063909816858
"181" 36 62.5159431377443 98.8450261170874
"182" 36.2 60.9139808951091 95.0159426325323
"183" 36.4 59.0400371544108 92.1954666117284
"184" 36.6 56.344406729483 88.6981457640127
"185" 36.8 54.1773872403916 84.7235155294221
"186" 37 51.6197764812716 80.9420069499489
"187" 37.2 48.2415908819589 77.7234900688387
"188" 37.4 44.7761412800158 74.9835647200954
"189" 37.6 40.2591863411319 73.2953721052382
"190" 37.8 36.034742201755 72.9947920738079
"191" 38 31.0309803021375 72.5644472467332
"192" 38.2 25.9049463828478 72.4414251421756
"193" 38.4 20.8345343115325 71.2991254236367
"194" 38.6 16.1909345102498 70.1632266869069
"195" 38.8 13.3131279856957 68.6027834288446
"196" 39 11.4182456368693 65.843201101991
"197" 39.2 9.68311106132342 62.1668272298812
"198" 39.4 7.74845728392132 58.3958173536167
"199" 39.6 5.63376341082502 56.4610146321749
"200" 39.8 4.10177083267962 56.4215944292489
"201" 40 4.66921565711773 55.8029401202217
"202" 40.2 5.93314500587669 55.0554175772259
"203" 40.4 6.57717666387475 54.5654568448137
"204" 40.6 6.87593420781234 54.813568966421
"205" 40.8 7.52137348704254 53.8727868769002
"206" 41 8.35173261557166 52.8580239453092
"207" 41.2 8.70802498127162 52.444551438993
"208" 41.4 8.43727246748119 50.6461277527801
"209" 41.6 8.41515040850112 47.9228876847322
"210" 41.8 7.91853551853977 46.0013900700291
"211" 42 7.52385532452641 46.0723881313949
"212" 42.2 7.55497977407104 46.1235130522889
"213" 42.4 7.42786049751746 46.8535864466405
"214" 42.6 7.27355902305799 47.2966239713874
"215" 42.8 7.2570058002515 47.3600767586412
"216" 43 7.50350006109042 47.3399445367251
"217" 43.2 8.48403301008121 47.3186786853949
"218" 43.4 8.96927636531002 47.4074362275081
"219" 43.6 9.44493231293622 47.3471435153708
"220" 43.8 9.87303954889286 47.422737549322
"221" 44 10.3402249119834 47.4190560627667
"222" 44.2 10.6566801335114 47.0829006215022
"223" 44.4 11.3935967390947 46.1895722088083
"224" 44.6 12.1197272450701 44.802792286161
"225" 44.8 13.3940683919953 42.9332657823883
"226" 45 14.2206485886761 40.6728224509877
"227" 45.2 15.3014227552399 37.6395011443465
"228" 45.4 15.91369789292 34.4361908802531
"229" 45.6 15.3618096490864 31.7609708833385
"230" 45.8 16.1400769099822 31.091345252521
"231" 46 17.1506950975083 29.5261432886105
"232" 46.2 18.2485132824225 27.0291628790847
"233" 46.4 19.1932673768879 25.1755148689757
"234" 46.6 20.4519431266948 24.5325125987099
"235" 46.8 22.6388737573348 22.6104320029846
"236" 47 25.116582903078 20.16102000144
"237" 47.2 27.1005737001447 17.7894033662119
"238" 47.4 28.5715417645221 15.70045765726
"239" 47.6 30.479995543232 14.0552137060539
"240" 47.8 32.6118861882829 12.1275102136533
"241" 48 34.9803172147484 10.5292980481304
"242" 48.2 37.2463200131558 9.01561178661069
"243" 48.4 39.9613587736033 7.54445073065067
"244" 48.6 42.1141399848426 7.26739387263657
"245" 48.8 45.9122695671621 6.02973272954284
"246" 49 49.3078883853495 4.78512266974311
"247" 49.2 51.6020522741923 3.82228544581414
"248" 49.4 52.1335134577354 3.93892663313824
"249" 49.6 53.185550600705 3.45182722386596
"250" 49.8 54.199661482858 3.61695684684595
"251" 50 56.9189707308551 3.40005587967244
"252" 50.2 59.9419379526723 3.06556946713645
"253" 50.4 62.2160480944619 3.00227134909709
"254" 50.6 64.3941504485611 2.79526909699347
"255" 50.8 67.2137391120342 3.43721241628469
"256" 51 68.578873443766 3.52484760336437
"257" 51.2 70.9593558896299 3.21768451843289
"258" 51.4 72.3964844507271 3.46023752960632
"259" 51.6 72.7684787771103 3.90371628392587
"260" 51.8 73.572296102229 4.48225944247879
"261" 52 75.3019465611295 5.23856629490478
"262" 52.2 75.8293385087612 5.33827833094855
"263" 52.4 77.0796307120403 5.80284514534904
"264" 52.6 79.0339451591693 6.70407697527549
"265" 52.8 81.6335836456857 7.70917478167521
"266" 53 84.3619256145226 8.47944998016472
"267" 53.2 86.5442563054505 8.56839223102847
"268" 53.4 87.4331254995167 8.66139899164177
"269" 53.6 87.0742382609462 9.21148144778861
"270" 53.8 86.6633648166035 9.26643289345605
"271" 54 86.3450765898329 9.41055295661861
"272" 54.2 85.6984701271163 9.85132329897367
"273" 54.4 84.9136328269013 10.2688913100315
"274" 54.6 83.7652322946685 11.0440091034044
"275" 54.8 82.4439100835181 12.3446938811429
"276" 55 81.3315959654437 13.7786874700742
"277" 55.2 80.2730086992755 15.4976550163818
"278" 55.4 78.4195252377406 17.9377551057028
"279" 55.6 77.165631751368 20.1155941461721
"280" 55.8 75.8107284524027 22.1943459805921
"281" 56 74.0093387208864 25.226258295405
"282" 56.2 71.4438089473488 28.3716130837855
"283" 56.4 68.8904808382947 31.3801865517503
"284" 56.6 66.531557973036 35.3420619458117
"285" 56.8 65.0607714342156 38.9249253791325
"286" 57 63.5852393095493 42.8849584247502
"287" 57.2 60.9036473551342 45.9716721786412
"288" 57.4 57.9023191503573 48.8372199245076
"289" 57.6 54.2669705968888 51.4555242875642
"290" 57.8 50.7992555362297 54.4488695834252
"291" 58 48.4023000641518 57.4631032490669
"292" 58.2 46.5662957349909 61.3346806002254
"293" 58.4 44.6428124307223 65.4032750769785
"294" 58.6 43.1726615354145 69.5463171933767
"295" 58.8 41.8603960280658 73.7436800780574
"296" 59 39.9441431877561 77.333827296297
"297" 59.2 38.5164096004475 81.2279099162861
"298" 59.4 36.5736038204234 85.5831883490966
"299" 59.6 34.1432839813693 89.2040290557186
"300" 59.8 33.0626312499301 89.7155816792604
"301" 60 33.176428428186 89.1838625138236
"302" 60.2 34.0212382225096 89.9470446746267
"303" 60.4 36.0338383367483 91.2356283730373
"304" 60.6 37.8719838389108 92.6067657996486
"305" 60.8 39.1758768980279 92.8722144025306
"306" 61 41.3646532665449 93.3523987564569
"307" 61.2 44.4769276417138 93.7701105827492
"308" 61.4 47.5398721807044 93.2243127351921
"309" 61.6 50.2121423644763 91.9156655312596
"310" 61.8 52.5269401524039 89.9581676727743
"311" 62 54.4670162076572 87.5887779379138
"312" 62.2 56.7097694058 84.643081537646
"313" 62.4 58.3074056313967 81.3903432042652
"314" 62.6 60.4031068989864 78.1947839812843
"315" 62.8 62.4761654378711 74.2007366262531
"316" 63 63.9321612545406 70.4259837702863
"317" 63.2 64.8362865770487 66.1898816170492
"318" 63.4 65.7752225417625 61.5834598594179
"319" 63.6 67.235433202469 57.7830168176484
"320" 63.8 68.672959211797 53.2492813356675
"321" 64 69.1832212052985 48.463289575519
"322" 64.2 70.5150399721512 43.1381063726588
"323" 64.4 71.113547863434 38.2495994214869
"324" 64.6 71.0282778293489 34.3368285410989
"325" 64.8 71.0750909748323 30.3536319174786
"326" 65 70.4026341477617 26.4658961240535
"327" 65.2 68.6128742904275 22.6339959552621
"328" 65.4 65.7355090751789 20.3596533763746
"329" 65.6 61.9048882805362 17.9195743453036
"330" 65.8 58.1774321923264 16.7815619106311
"331" 66 53.4549281040103 15.840571034869
"332" 66.2 48.8133255779572 15.4334265517432
"333" 66.4 44.4555363599291 16.3330162585816
"334" 66.6 40.4336589309277 18.4315974735894
"335" 66.8 36.515198960653 21.5775074965505
"336" 67 33.2325722381527 24.8639359340207
"337" 67.2 31.4069248238029 28.003595478599
"338" 67.4 28.824636242924 32.2775866592228
"339" 67.6 27.7444851392699 36.7652526143495
"340" 67.8 27.4756496661087 40.8860793472622
"341" 68 27.8872420291934 46.0414500462809
"342" 68.2 27.643260924318 50.6579721201945
"343" 68.4 28.0004688234388 56.2008452293421
"344" 68.6 28.974990676754 60.4960708076851
"345" 68.8 30.4975993033911 64.9494758311002
"346" 69 32.4284505460615 70.9845785748724
"347" 69.2 34.3247221963297 75.0331271647121
"348" 69.4 36.1357512161826 78.3671779360992
"349" 69.6 39.0909988010332 82.7052640468335
"350" 69.8 43.0527509823217 85.6121040778597
"351" 70 48.2211297666225 87.3917397158511
"352" 70.2 51.9221125415922 88.3297511741138
"353" 70.4 56.8767751987405 89.0321844498753
"354" 70.6 61.0712443223867 88.7827243709679
"355" 70.8 65.2889449925624 88.7706948361841
"356" 71 70.6308289525043 87.8317315908898
"357" 71.2 73.9643537916549 86.0412863825314
"358" 71.4 76.6798291484327 84.0922202320005
"359" 71.6 79.5351118708873 81.1027170921727
"360" 71.8 81.9128807453224 77.0751039569845
"361" 72 83.2331396864858 72.9159240743871
"362" 72.2 84.2570895502912 68.1092572404516
"363" 72.4 85.1939925883992 63.9203452110632
"364" 72.6 86.7873990708762 59.8304759016936
"365" 72.8 88.2234910435068 55.6638548514681
"366" 73 89.3413647998517 51.9267227308481
"367" 73.2 88.7744722296732 49.4317123569034
"368" 73.4 87.2890436554646 47.5687573265054
"369" 73.6 85.0354701506365 45.2181785708101
"370" 73.8 81.8860620926328 42.5448762504888
"371" 74 78.4267291722105 39.2626347357886
"372" 74.2 74.7558019896425 36.1323403414414
"373" 74.4 70.354522463615 35.3292754223621
"374" 74.6 66.3576532967395 35.5221056634049
"375" 74.8 62.698360055195 35.6356779261132
"376" 75 61.1380562175446 35.3044578736173
"377" 75.2 59.7339754939345 34.1324825330632
"378" 75.4 57.5055730009047 31.704634446897
"379" 75.6 54.5857295890591 29.0449627380586
"380" 75.8 51.6603643567674 26.2116526120971
"381" 76 51.126971081481 23.4484590055938
"382" 76.2 52.1761594210427 21.093454654224
"383" 76.4 52.8586187395954 19.0916908640337
"384" 76.6 51.8959531352985 19.283586248725
"385" 76.8 48.8081123433563 19.5031659705093
"386" 77 45.5648047558537 20.5597823074496
"387" 77.2 42.0502827830009 21.331906275047
"388" 77.4 37.0167353368534 21.4607706107552
"389" 77.6 32.2418079903404 22.6815797269755
"390" 77.8 27.0864595179675 24.9181695647176
"391" 78 24.5468582909595 28.4669244424468
"392" 78.2 22.8633615030993 33.2125738317732
"393" 78.4 21.4848739066217 38.4573776949395
"394" 78.6 21.65103873757 43.0460163529516
"395" 78.8 22.6615894231302 48.3355728571005
"396" 79 24.7478359305616 53.401530074365
"397" 79.2 27.0228282348677 56.941488030645
"398" 79.4 29.9898626663775 60.1048017989821
"399" 79.6 33.9066589564423 63.8446918241864
"400" 79.8 38.2425935008114 67.177634457725
"401" 80 42.7661752627629 68.8647908614601
"402" 80.2 47.9722091977886 70.0428244426533
"403" 80.4 53.0997136033171 68.9933711592139
"404" 80.6 57.6823440402421 67.4248398898232
"405" 80.8 59.6648238726951 66.4906252989802
"406" 81 63.8087403331643 65.0032911249497
"407" 81.2 68.9115956888867 62.6973482917341
"408" 81.4 73.6438399004018 60.440747307458
"409" 81.6 77.8760509467257 56.5951218988233
"410" 81.8 81.0938645696123 52.6777655176476
"411" 82 83.650955647212 47.807613105209
"412" 82.2 84.8422090195543 43.8733009728584
"413" 82.4 84.0174892697938 39.7800785480456
"414" 82.6 82.2219581464039 35.0811735814611
"415" 82.8 80.1301538630873 32.0989988272374
"416" 83 76.9449787710036 29.2895538132792
"417" 83.2 72.730802265966 26.2878756418306
"418" 83.4 68.2628019496299 23.3253210233346
"419" 83.6 64.1421322768435 20.6919503806358
"420" 83.8 59.353434947367 16.6957396439508
"421" 84 55.6785080452703 14.1204669927793
"422" 84.2 53.9885129009219 13.1122928092072
"423" 84.4 54.3608205641334 11.0912753579858
"424" 84.6 55.9589044843567 9.5612773226234
"425" 84.8 58.1099017965132 10.0016498131074
"426" 85 60.5213562423804 11.1893526088435
"427" 85.2 64.5263942493616 12.5929901382271
"428" 85.4 68.1496537936546 14.1978117278363
"429" 85.6 71.2795225030324 14.6930987451685
"430" 85.8 75.853412081503 15.1619808956231
"431" 86 77.3696600161342 16.3187897100934
"432" 86.2 79.1419858184207 19.3545209824683
"433" 86.4 81.857124463534 22.3984231997509
"434" 86.6 85.2877990746478 24.5847416445373
"435" 86.8 88.4474887538846 25.2309686169622
"436" 87 90.1707184683545 25.5411137564516
"437" 87.2 93.5001587164169 26.0357697524347
"438" 87.4 95.6732363169113 26.5402129044472
"439" 87.6 98.8925549751846 27.0686642193327
"440" 87.8 99.8518120342649 28.724489845545
"441" 88 100.291037102464 30.5896878279711
"442" 88.2 101.47267216681 32.4323399537963
"443" 88.4 103.689246080547 35.7828383266486
"444" 88.6 105.730810201342 38.1829035873191
"445" 88.8 108.058539290712 40.2150093345268
"446" 89 111.220129173095 42.4263450947949
"447" 89.2 113.885023512829 44.2223315656694
"448" 89.4 117.547175059748 46.3175569135208
"449" 89.6 119.578846531786 46.3184807248011
"450" 89.8 119.96599774808 46.0310146324766
"451" 90 119.000931225041 46.3993082880055
"452" 90.2 118.224444746583 46.47733139681
"453" 90.4 117.047378417492 47.6624984888051
"454" 90.6 115.421593073937 47.7177079840243
"455" 90.8 113.676137463003 48.1850495190344
"456" 91 111.141704963388 48.9966053461208
"457" 91.2 108.839788496563 50.1081561980485
"458" 91.4 107.268047902685 51.8758567767436
"459" 91.6 106.275724040194 54.7716990125741
"460" 91.8 105.851538949716 56.8346429424183
"461" 92 104.718533274628 60.3829381311652
"462" 92.2 103.761577097592 64.0487066711787
"463" 92.4 102.739213035884 68.2746328360198
"464" 92.6 101.495290836538 73.0337773531706
"465" 92.8 100.025287031662 78.1713803545206
"466" 93 98.5596119423836 83.3117684336231
"467" 93.2 97.2730398649198 87.6585360849421
"468" 93.4 96.3377173838237 91.4685610125777
"469" 93.6 94.6063610939925 96.1414538429115
"470" 93.8 92.4911513401622 100.767280682238
"471" 94 89.4446406792861 104.61991944353
"472" 94.2 86.1779707221872 108.082693639977
"473" 94.4 82.6680594072642 111.76316668578
"474" 94.6 78.6531280293776 114.718237485092
"475" 94.8 74.7585008140203 116.946687067173
"476" 95 70.8551721163553 119.316454933293
"477" 95.2 66.8252127712325 121.55327778764
"478" 95.4 62.9846010775061 124.403083784703
"479" 95.6 61.7124891678026 124.785201550661
"480" 95.8 61.1974725425837 123.948005106828
"481" 96 59.8424319212069 123.565121791319
"482" 96.2 58.986010724523 122.792444385398
"483" 96.4 57.1559902013916 121.241436828437
"484" 96.6 54.7299953151558 119.272929938593
"485" 96.8 51.7102232244005 117.144829872788
"486" 97 48.5129582489604 115.134411944491
"487" 97.2 44.411050740003 112.897545292041
"488" 97.4 40.9961760358371 110.751049411804
"489" 97.6 37.3302018480272 108.917273089874
"490" 97.8 32.7502649903947 106.773412701201
"491" 98 28.2848614093145 103.638826360362
"492" 98.2 25.8287907865094 101.461801291953
"493" 98.4 25.0536123486808 98.9050766402422
"494" 98.6 23.4105853838918 95.0513905463202
"495" 98.8 22.4163775476125 91.7649871035785
"496" 99 21.4540505553733 88.382806842239
"497" 99.2 20.7543617781032 84.922923053012
"498" 99.4 20.7750659917358 81.4967694970257
"499" 99.6 21.3255515933674 76.752661716818
"500" 99.8 20.08366137043 72.4264408024385
"501" 100 19.0128699312592 68.1651084963451
"502" 100.2 17.1011175640823 63.7195279312802
"503" 100.4 14.6852372925265 59.5702993138318
"504" 100.6 12.7475856068673 54.585526503472
"505" 100.8 12.0415172096751 50.9089846622005
"506" 101 11.4762938688546 46.70427745491
"507" 101.2 11.1783279146943 42.8167192234247
"508" 101.4 11.8660828308884 41.201032111946
"509" 101.6 13.605988685596 39.7235882449728
"510" 101.8 15.4905784669246 35.2304756556904
"511" 102 16.8337038510786 30.8130487859152
"512" 102.2 16.3977138602063 29.5961661733823
"513" 102.4 16.0079918680284 30.65747177363
"514" 102.6 16.0657551170516 31.6197246406801
"515" 102.8 16.6770566452952 31.7192082463075
"516" 103 17.1118059834806 31.8170645575239
"517" 103.2 19.30436405842 31.1687461683897
"518" 103.4 19.6428172052452 31.1872530450248
"519" 103.6 20.1358167492036 31.4251516479251
"520" 103.8 21.0388188633237 30.5974479268062
"521" 104 22.4181443811644 29.0464053237192
"522" 104.2 24.7917618846947 27.2018879949431
"523" 104.4 26.9586394524231 24.5225540720955
"524" 104.6 29.2247540319576 21.2925303288421
"525" 104.8 30.7834499089263 17.8684437681102
"526" 105 31.0965805826164 15.9216165184739
"527" 105.2 32.3111223232442 16.2156463640888
"528" 105.4 34.6180327573047 16.1854386677461
"529" 105.6 38.7522378665278 15.4442574861061
"530" 105.8 40.9581627370126 14.8778132666596
"531" 106 44.3403026744646 13.3767990649628
"532" 106.2 48.437859233225 11.1726529580901
"533" 106.4 52.3609024577597 8.20636778081958
"534" 106.6 53.4292569847415 6.00634412254722
"535" 106.8 52.1020036084529 4.74433287799357
"536" 107 50.8196013737155 5.237710932491
"537" 107.2 51.4604955965887 6.02729948890133
"538" 107.4 52.0572624236512 6.79690326936281
"539" 107.6 52.4826606111148 7.13182728073879
"540" 107.8 53.7749394932975 7.78605627345362
"541" 108 55.5043982405335 8.52826227718044
"542" 108.2 57.6518922918771 8.98418255890347
"543" 108.4 59.2898277612527 8.95239385043739
"544" 108.6 61.2477512070714 8.50084191346635
"545" 108.8 63.9809701929468 8.05432285999225
"546" 109 67.65840664026 7.6312223001769
"547" 109.2 70.254686713932 6.54284679746952
"548" 109.4 73.1768227601159 5.09506380027107
"549" 109.6 74.008201943691 4.92714283174732
"550" 109.8 74.3303041835682 6.34900220613738
"551" 110 75.2550135768518 8.06667954290448
"552" 110.2 76.5912381392489 10.2475568569618
"553" 110.4 78.3320270306539 11.9259773355576
"554" 110.6 80.2158700334765 13.4565883914784
"555" 110.8 81.0192707163933 14.5744339402917
"556" 111 82.2539540022396 16.091497968019
"557" 111.2 83.8205552488028 18.2459193556309
"558" 111.4 85.8002838060263 20.5528823865264
"559" 111.6 88.5546171483915 21.9548492437972
"560" 111.8 91.3909161591796 22.5981055506996
"561" 112 95.028578137288 22.8547429385111
"562" 112.2 98.72616323729 21.9708227097856
"563" 112.4 101.434443553438 20.5015024353215
"564" 112.6 102.29658614986 18.7708327316679
"565" 112.8 101.981354553496 18.4828564258487
"566" 113 102.158245317605 18.8144733365415
"567" 113.2 102.455867604661 20.3468738086445
"568" 113.4 102.617088144652 21.6108625031178
"569" 113.6 102.351188360875 22.2040106471645
"570" 113.8 102.321243257334 23.7164631857014
"571" 114 101.532860735624 24.2665605469615
"572" 114.2 101.024942421022 25.1388712975713
"573" 114.4 99.813129873055 28.0022082329489
"574" 114.6 98.6442634745028 30.0454794769864
"575" 114.8 96.7419085136179 32.0462145468295
"576" 115 94.2293624242274 34.5119116076675
"577" 115.2 92.0471077110191 37.0910481992687
"578" 115.4 89.5367645954165 39.7086460599536
"579" 115.6 87.7707224812042 42.7282456428295
"580" 115.8 86.3953059961292 46.6165828766864
"581" 116 85.987798186125 50.4589060001362
"582" 116.2 85.5818696788732 54.899035039111
"583" 116.4 85.9616897483764 59.7645975938826
"584" 116.6 87.24047238023 64.0028502874451
"585" 116.8 88.1875427119171 68.7667835117621
"586" 117 88.7385586752787 73.4783108544584
"587" 117.2 89.1604759885611 78.3873012913838
"588" 117.4 88.0997725965735 82.7655238148485
"589" 117.6 86.0547967379014 86.4258732760569
"590" 117.8 82.8098998515782 89.613805476112
"591" 118 79.5804864567375 92.8562055464527
"592" 118.2 76.1392721129883 96.2181062927818
"593" 118.4 72.0974316617043 98.4237791800963
"594" 118.6 67.1521648145178 100.612055277754
"595" 118.8 62.9915785611241 102.948493705309
"596" 119 59.657345597465 104.633854501507
"597" 119.2 55.8787369679654 106.109799105171
"598" 119.4 52.8569616347459 108.900671583559
"599" 119.6 51.3459924602724 113.03580409137
"600" 119.8 51.7197018154893 115.24347296445
"601" 120 50.8588040906267 116.400391694577
"602" 120.2 50.6030140945312 116.835716702196
"603" 120.4 50.9677372885413 116.359262754172
"604" 120.6 50.7053823461804 115.711799077741
"605" 120.8 49.097298176939 115.022460517311
"606" 121 47.4750211112348 114.267064023345
"607" 121.2 45.3247595172959 113.661890892485
"608" 121.4 43.6412618932627 112.86635817688
"609" 121.6 41.6737843727379 111.892178811419
"610" 121.8 38.8922399464903 110.127853591183
"611" 122 36.1170063839394 108.165431847619
"612" 122.2 32.83165221714 105.604407376459
"613" 122.4 29.455793763306 102.656020488581
"614" 122.6 26.3067268258789 99.5661910691676
"615" 122.8 22.7447266079359 96.3936251237149
"616" 123 18.480884239197 94.4444395794044
"617" 123.2 13.91622711289 92.7990182955679
"618" 123.4 10.2929593588984 93.0491835392087
"619" 123.6 9.74066226447506 91.2578330554159
"620" 123.8 10.3619041033357 90.7657870976493
"621" 124 10.8725510784886 90.1677624973591
"622" 124.2 11.4282055595441 89.8697483238607
"623" 124.4 12.4499834639783 89.2270852022505
"624" 124.6 12.8955822608804 87.7515046273161
"625" 124.8 13.0383423434645 85.7352346457805
"626" 125 12.839713057729 83.7016671655742
"627" 125.2 13.0792325715161 81.1055865940159
"628" 125.4 13.3168337143986 78.1040570532999
"629" 125.6 13.2574352910633 74.6926645278785
"630" 125.8 13.3842605007754 71.3032786379196
"631" 126 13.3408617157118 67.9219442226523
"632" 126.2 13.7136856777438 64.1437923129187
"633" 126.4 14.049395150912 60.0961649355191
"634" 126.6 13.3871925794127 56.2069129098863
"635" 126.8 13.1558112333853 51.4681687920366
"636" 127 13.3093465833362 47.0048774744794
"637" 127.2 12.7187269581093 42.6786217815022
"638" 127.4 12.198710018342 40.4043951185345
"639" 127.6 12.8998749450225 40.0485793359547
"640" 127.8 13.8416559883735 39.8170562615162
"641" 128 15.2927004826308 38.9391453923018
"642" 128.2 17.8092556034765 36.3370233961296
"643" 128.4 19.7660115997538 33.4812659784064
"644" 128.6 21.7177295016662 29.6603875294285
"645" 128.8 24.1229078610321 25.343557944774
"646" 129 25.6393851731208 22.2377037322767
"647" 129.2 26.2177187183989 18.7349789019604
"648" 129.4 27.7512263279993 18.9165751208705
"649" 129.6 28.3611090606988 19.032382691959
"650" 129.8 30.134124249617 18.5361165615541
"651" 130 32.6208235473927 17.4428085746644
"652" 130.2 36.2144399606209 15.4179350177524
"653" 130.4 38.8100311037555 12.7956856915987
"654" 130.6 41.1319702652094 10.7796544211858
"655" 130.8 43.4947479260125 10.222516037263
"656" 131 47.5609922383737 8.73266935796263
"657" 131.2 51.2238595113734 6.38606690432059
"658" 131.4 53.5875118851516 4.20295875341714
"659" 131.6 55.0683497935668 3.84865698638713
"660" 131.8 57.0050651935117 4.897448979632
"661" 132 58.8167748201798 5.84837827921458
"662" 132.2 61.977717010557 6.67277734561772
"663" 132.4 66.5670526807724 7.00317994819332
"664" 132.6 70.4356675802685 6.84833657322973
"665" 132.8 73.3653460209486 5.10380220959582
"666" 133 74.7582325165104 4.72024178154138
"667" 133.2 76.681774086834 5.20653555032921
"668" 133.4 79.3321499927529 6.42164273455539
"669" 133.6 82.5519512748795 7.33192636336884
"670" 133.8 85.6995427090299 8.02378942959597
"671" 134 88.282064924247 8.14223520574334
"672" 134.2 90.9535850608366 8.9233713399136
"673" 134.4 92.4461758748887 9.57683894886509
"674" 134.6 92.6655251475203 10.0604085979921
"675" 134.8 93.0068298723274 11.4287813936088
"676" 135 94.4497353246442 13.2242246686482
"677" 135.2 97.3175545988695 14.5644445715582
"678" 135.4 100.604659103808 15.2467907229261
"679" 135.6 101.010965713288 15.8895937615103
"680" 135.8 101.113482423653 16.7833287016157
"681" 136 100.946205406597 17.7805707871456
"682" 136.2 100.836486206061 18.8106535763965
"683" 136.4 100.654271908532 20.7328138571508
"684" 136.6 100.191222789216 22.6054810593927
"685" 136.8 99.7972507577191 24.4191431601976
"686" 137 99.15294388478 27.3220557320804
"687" 137.2 98.1969383984392 30.5558228372185
"688" 137.4 97.0362997141736 32.5748108234966
"689" 137.6 95.5840289722098 34.9309508680654
"690" 137.8 94.0162436286608 37.7195967518318
"691" 138 92.8607468382358 40.7193255255484
"692" 138.2 92.3787724633481 44.2950444029962
"693" 138.4 92.8253805210629 47.9365660690141
"694" 138.6 93.7567474097601 52.0737048432971
"695" 138.8 95.5493586170291 55.8482825068549
"696" 139 97.3728334638819 58.9170059418332
"697" 139.2 97.059888458606 59.2201198425291
"698" 139.4 96.362956695753 59.8636457408915
"699" 139.6 94.7975052630824 61.7660476887648
"700" 139.8 93.4182912603138 63.6288460626
"701" 140 91.6985826703527 66.0945211097321
"702" 140.2 90.0023944106695 68.8893612528513
"703" 140.4 88.1343622610595 71.256653723612
"704" 140.6 85.9511002254395 73.4858388539263
"705" 140.8 82.8264458148827 75.7865905419159
"706" 141 79.5930420504479 78.2557334356457
"707" 141.2 77.0382338391657 81.6532090185354
"708" 141.4 74.5283648336549 85.9926290986943
"709" 141.6 72.147588472981 90.4381288704013
"710" 141.8 71.4948484912598 94.995409654159
"711" 142 72.0910589212056 97.9904498907147
"712" 142.2 72.6204408465571 98.6444499179579
"713" 142.4 72.0444194336515 99.2098976732511
"714" 142.6 70.093501027152 100.699508469579
"715" 142.8 67.1143380962962 102.465418867727
"716" 143 63.8921991785205 104.574607402179
"717" 143.2 60.2637054953017 106.141409945951
"718" 143.4 56.6259098055289 108.285745540212
"719" 143.6 52.9641481052685 110.489847734328
"720" 143.8 50.3397476855908 112.403481793422
"721" 144 49.5280381796063 112.114418484441
"722" 144.2 47.7748506289602 111.354947008928
"723" 144.4 44.6724156535302 109.553068928937
"724" 144.6 41.8287445614831 107.15840390548
"725" 144.8 39.8944867119972 104.59457757876
"726" 145 36.6253118846491 101.523628045998
"727" 145.2 33.231969547458 98.3021109566659
"728" 145.4 29.1644551263155 96.0354183698662
"729" 145.6 25.0012895832754 94.8438804120345
"730" 145.8 21.1661366549493 93.1224867336779
"731" 146 18.1880708590871 91.9926733343189
"732" 146.2 13.9504329739683 89.9283023354193
"733" 146.4 10.9595741112633 87.6736453218852
"734" 146.6 9.72267333262515 84.8721508864667
"735" 146.8 8.69246688035251 81.3400920669764
"736" 147 6.68379913570792 77.2460068654114
"737" 147.2 4.64378573575197 72.9484937343551
"738" 147.4 3.21069520610991 68.8516813556701
"739" 147.6 2.87335492953387 64.9879374823662
"740" 147.8 2.11558337113048 61.0683713990307
"741" 148 2.10361526496929 57.1292517179221
"742" 148.2 3.48765128739772 56.3720397811531
"743" 148.4 3.29795943678765 56.0555908870553
"744" 148.6 3.04705983649871 55.8739102440546
"745" 148.8 2.8112469255954 55.775996070424
"746" 149 2.66601469753269 55.8019804984511
"747" 149.2 2.2735884078446 55.8874329654479
"748" 149.4 1.59684619414187 56.3239890972101
"749" 149.6 0.965030073497657 56.5563749101826
"750" 149.8 1.04119171308639 57.0243135669635
"751" 150 1.19628135661542 57.4077838764097
"752" 150.2 1.07934377862127 57.9278922260924
"753" 150.4 0.758760028914649 58.2549841736887
"754" 150.6 0.877237495506605 58.2655454401551
"755" 150.8 0.834212403758884 58.7219771583564
"756" 151 0.466492441727444 59.374934515595
"757" 151.2 0.0977537169173979 59.8935569019155
"758" 151.4 0.0185210799495558 59.8579046734204
"759" 151.6 0.748959663251738 59.4157631370757
"760" 151.8 1.77396755195895 59.4562300611396
"761" 152 2.25888822042494 59.5035354129797
"762" 152.2 3.57574481165353 58.9910373466341
"763" 152.4 4.09105098077807 58.5697237188155
"764" 152.6 4.35049440675599 58.0660799012779
"765" 152.8 4.42032298605574 57.2018943483433
"766" 153 4.99008020892135 57.1670654553774
"767" 153.2 5.26451416438976 56.5111124378877
"768" 153.4 5.83272374505338 54.5036631113279
"769" 153.6 6.38848613043388 52.5008068145489
"770" 153.8 7.06538140180375 51.0174280371947
"771" 154 7.95221333636776 48.336840059261
"772" 154.2 9.46718036798449 45.1999847779913
"773" 154.4 10.9517078137526 42.1301564537149
"774" 154.6 12.4255998230845 39.4518193007664
"775" 154.8 13.2518012714035 36.0346738602197
"776" 155 13.5883338048602 34.8702391693707
"777" 155.2 14.1527992308707 34.7155796241381
"778" 155.4 15.322937448558 34.7716601512492
"779" 155.6 16.1346053739397 34.5906519199507
"780" 155.8 17.55777417881 34.0351415565856
"781" 156 19.7928841475942 32.5175171730337
"782" 156.2 22.5639198936309 30.2415586123339
"783" 156.4 25.2946684823894 27.7628221761751
"784" 156.6 27.7888330567058 24.8614792273803
"785" 156.8 30.5786346533343 22.2801833816951
"786" 157 33.9645872356097 19.5589679248741
"787" 157.2 37.0575822359404 16.8888692866804
"788" 157.4 39.8125533882663 13.7743242465663
"789" 157.6 41.5016936597444 12.8014569132607
"790" 157.8 42.1772829429096 13.5078330501161
"791" 158 46.001531187093 12.6739828042253
"792" 158.2 50.1006442058798 11.8627014605336
"793" 158.4 53.8560135732537 11.4981307583495
"794" 158.6 58.6758485410036 11.1672133178723
"795" 158.8 62.5217507013098 9.84046389202249
"796" 159 65.3834756806459 8.46174748281215
"797" 159.2 65.7234717947058 6.6496323416794
"798" 159.4 65.3775286662285 5.9442374198998
"799" 159.6 65.4810881223339 6.2522832315044
"800" 159.8 65.8808455588118 7.24245436949016
"801" 160 66.9600610228852 8.02189200866944
"802" 160.2 68.0329032143498 8.94099124765103
"803" 160.4 70.1448402250605 9.53637557909741
"804" 160.6 72.7064081349018 10.2536759410378
"805" 160.8 75.8121044510922 10.4501426475501
"806" 161 78.1741859978716 9.7234522935231
"807" 161.2 80.6346090531805 8.46364937527268
"808" 161.4 81.7419742433382 7.45936714609962
"809" 161.6 82.0383715749557 8.15560146166492
"810" 161.8 82.8240494950921 9.47124569906665
"811" 162 83.0351100508159 10.9686838583303
"812" 162.2 84.2881262016707 11.7227012089128
"813" 162.4 86.5999799764918 13.1965107888563
"814" 162.6 89.1102086124089 14.9756005557357
"815" 162.8 91.733855716228 16.3079715024042
"816" 163 94.8292668764541 16.5049150578882
"817" 163.2 97.6424060995595 15.6710925202209
"818" 163.4 98.7893660197345 14.970897992481
"819" 163.6 98.6654001036007 15.4440674650203
"820" 163.8 98.4003291573077 16.2642374157172
"821" 164 98.1522371979102 17.6786714066119
"822" 164.2 97.8062716828012 18.8329162358441
"823" 164.4 97.5814097496185 19.3539158348673
"824" 164.6 97.4608383157917 20.7146725761928
"825" 164.8 97.8332419488591 22.476579116937
"826" 165 98.193535326355 24.5295396783112
"827" 165.2 97.8955919488657 26.1100016883372
"828" 165.4 97.5222798518402 28.8238721728383
"829" 165.6 97.0125431270151 32.0765691540841
"830" 165.8 96.2375223077973 34.9916554963859
"831" 166 94.9779561477675 37.8296033292499
"832" 166.2 93.7730812891852 41.0618345962235
"833" 166.4 92.4795396717468 44.3562125039046
"834" 166.6 90.7613632167794 46.9246369434307
"835" 166.8 89.0857733188283 49.5505536918276
"836" 167 87.1933937878266 53.3415205975991
"837" 167.2 85.9935009620102 57.0729062619762
"838" 167.4 84.3854366708816 61.1762948148793
"839" 167.6 82.5945624609916 64.6006332720265
"840" 167.8 79.7883942981752 68.0056985004041
"841" 168 76.8109740658779 71.1884094774789
"842" 168.2 74.5099162727093 73.9418702360709
"843" 168.4 72.5009708806204 77.0912630107429
"844" 168.6 71.3914433850889 81.4423859361761
"845" 168.8 72.4228579553171 85.9941297760786
"846" 169 74.1123595295475 90.134000428325
"847" 169.2 75.2084051797302 93.6058873053142
"848" 169.4 74.3075438205251 94.4016085514938
"849" 169.6 73.0828127037494 95.1259030040991
"850" 169.8 70.782091964316 96.0037289523858
"851" 170 67.7294448578298 97.0626167139424
"852" 170.2 64.8118561104668 98.0982811623883
"853" 170.4 61.5653987352836 100.172128450159
"854" 170.6 58.5430227257862 101.779166659429
"855" 170.8 56.4826236941112 100.946439800464
"856" 171 53.9680539520337 99.5807240514985
"857" 171.2 50.8938750106828 97.9548451292728
"858" 171.4 48.3080211401574 95.897728716557
"859" 171.6 45.8979723771213 93.2357080000765
"860" 171.8 43.6663325262929 89.6858051228752
"861" 172 40.8153133359489 86.2935822930131
"862" 172.2 38.4105567498464 83.2821865609489
"863" 172.4 37.1182812123558 80.0482892844877
"864" 172.6 36.3095362057162 75.5741218203905
"865" 172.8 35.7229411191529 71.2401121052782
"866" 173 34.8817449984863 67.1919873939306
"867" 173.2 34.1660281910703 63.0201671726489
"868" 173.4 32.4345482616585 58.4602710383395
"869" 173.6 31.2868116127809 55.4803684730969
"870" 173.8 31.2730669050468 51.3617496843052
"871" 174 30.2803724658843 46.7807664071525
"872" 174.2 29.3560523491407 43.0959041112212
"873" 174.4 29.4109825680194 39.1577446251568
"874" 174.6 29.2208668157055 34.6707492090386
"875" 174.8 27.3971523672799 31.0883971739779
"876" 175 25.2623332543387 27.5547464883842
"877" 175.2 25.648366203266 26.5728931679997
"878" 175.4 26.4936029019146 26.6349849655338
"879" 175.6 26.3090142911479 27.3265027299689
"880" 175.8 25.6147955296058 27.3983093746236
"881" 176 24.1840481087451 28.0817296878252
"882" 176.2 23.218267760018 28.9922834049358
"883" 176.4 21.9161937192497 29.886794672136
"884" 176.6 20.492071601142 30.5331488348613
"885" 176.8 19.0282674489541 30.7986766641535
"886" 177 18.4156012483644 30.0935894756367
"887" 177.2 18.5270160177079 28.989364295818
"888" 177.4 19.1755888932687 27.9604032118906
"889" 177.6 20.3450904412312 27.2316824756825
"890" 177.8 20.9166218711743 25.4150796342365
"891" 178 21.8707020311715 23.3499785905297
"892" 178.2 22.9708995463611 22.8203560777009
"893" 178.4 25.3214716278706 19.8003344890267
"894" 178.6 26.6466341535693 17.8795220891361
"895" 178.8 27.3891175809095 17.942635192679
"896" 179 30.9762899508866 15.7301799055271
"897" 179.2 34.290463466313 13.094517391454
"898" 179.4 36.8733522293676 10.5123631258959
"899" 179.6 37.6378951927521 11.047802913365
"900" 179.8 39.8888939308695 11.3234570091239
"901" 180 42.7025865484704 11.2079436038233
"902" 180.2 45.8782304845897 10.4902390840023
"903" 180.4 49.5577834758087 9.20716851948361
"904" 180.6 52.5001716700944 6.82226378463335
"905" 180.8 53.7732106676092 4.85689201339627
"906" 181 54.5052863636246 4.88973703577837
"907" 181.2 55.3514696101108 6.05703564860756
"908" 181.4 56.0981378932837 6.8822189150629
"909" 181.6 57.3911667086251 7.87522848346324
"910" 181.8 59.8809488622333 9.04879848005213
"911" 182 62.6564953435261 9.67095671369485
"912" 182.2 66.0535088602719 10.0094615447838
"913" 182.4 68.8186939798336 10.3382910846298
"914" 182.6 73.1240760549989 11.1481391679113
"915" 182.8 77.0057842454531 11.2097638621247
"916" 183 79.1643481631151 9.85260880767077
"917" 183.2 80.4732683323245 7.61417623930255
"918" 183.4 80.5476922903927 7.36207008237897
"919" 183.6 80.0415483729074 8.35140011335422
"920" 183.8 80.2042275026758 8.98719748114713
"921" 184 80.3836752458142 10.0434826188256
"922" 184.2 80.2747186730634 11.5303594351864
"923" 184.4 80.3808582169804 13.5082933888085
"924" 184.6 80.9520487924018 15.9005893782664
"925" 184.8 82.2333547663265 18.5359506179591
"926" 185 83.2660835344579 21.311822934259
"927" 185.2 85.0328833354331 24.6401079109741
"928" 185.4 86.8444440472912 27.2733267890446
"929" 185.6 89.8997875456519 29.8648847288189
"930" 185.8 92.1025709521784 31.5191395089595
"931" 186 94.6838508423625 32.8565651235213
"932" 186.2 97.3100215923156 33.7546510955163
"933" 186.4 100.927941297814 34.1303089471394
"934" 186.6 104.321069270654 33.8558535664562
"935" 186.8 105.722508523752 33.7262107634317
"936" 187 105.937020345531 33.6084960639839
"937" 187.2 106.963027879062 32.767474891635
"938" 187.4 108.711495309131 31.6507369456148
"939" 187.6 111.331106281888 29.9310983634615
"940" 187.8 112.910149858728 29.3205504105175
"941" 188 114.109643906038 30.3631093528967
"942" 188.2 114.214831961095 31.0839440993894
"943" 188.4 114.554027287475 31.8075751215786
"944" 188.6 114.396637332019 32.0682406735941
"945" 188.8 114.088039210099 32.8079186554459
"946" 189 114.080667927005 33.0641000232261
"947" 189.2 113.751618039683 33.9271553099516
"948" 189.4 113.228220376455 34.7377899245979
"949" 189.6 112.719603173255 35.5852228562994
"950" 189.8 111.778906076169 35.0050855767671
"951" 190 110.999174562324 35.6290463736664
"952" 190.2 109.808869752236 36.518756550991
"953" 190.4 109.023035923843 37.6141943639204
"954" 190.6 108.659146470331 38.3955568265038
"955" 190.8 107.140706888255 40.643090686379
"956" 191 105.461285949674 43.0408096529023
"957" 191.2 103.453041536616 44.9908285459208
"958" 191.4 101.363334869289 45.8440623184198
"959" 191.6 98.9040815439932 46.6542475630084
"960" 191.8 96.9188426066906 45.6203548739181
"961" 192 94.1671567020714 44.7332093697599
"962" 192.2 90.5507880214751 43.6429838367428
"963" 192.4 86.7162932753247 42.79220577721
"964" 192.6 82.9385286484464 41.5926611364632
"965" 192.8 79.4197340976116 39.9562246931585
"966" 193 78.7818445103874 38.8580412819178
"967" 193.2 77.2191571996044 39.0279067180207
"968" 193.4 74.4672813316824 39.8912171497118
"969" 193.6 71.5325049342521 41.7746285691316
"970" 193.8 68.1859933401853 44.8934288662276
"971" 194 66.0942237200403 48.1261700027317
"972" 194.2 63.7477799386624 52.1758424381163
"973" 194.4 62.0851469594545 56.3795709145165
"974" 194.6 61.0450729436159 61.0640423044105
"975" 194.8 60.3471048203434 65.9657365354893
"976" 195 60.3190948871818 71.2521423662086
"977" 195.2 60.5152208229826 76.452443153495
"978" 195.4 61.2888996225411 81.0245132875328
"979" 195.6 64.0335042440664 84.8519740638654
"980" 195.8 67.4399307503284 88.3304368857633
"981" 196 70.9410958476882 91.6705282791812
"982" 196.2 74.9846742465477 93.9930860715318
"983" 196.4 77.3302517146884 94.2783509461456
"984" 196.6 78.2962457056173 93.6354364249573
"985" 196.8 80.6020471082229 92.7927130504482
"986" 197 82.5188761097384 91.9253204903993
"987" 197.2 84.377937035232 90.7592165032941
"988" 197.4 86.7681434509528 89.1426436841197
"989" 197.6 88.9288260029531 87.9310519664172
"990" 197.8 91.7368232181943 87.7997781618124
"991" 198 94.0349298527781 88.7703395594315
"992" 198.2 95.9898718097367 90.0525324038664
"993" 198.4 97.1025720116905 90.5661633352614
"994" 198.6 98.0098337051034 91.3955499965479
"995" 198.8 99.1886235007733 93.3208239554762
"996" 199 101.086950160216 96.273866780357
"997" 199.2 103.053564294109 99.3267173015345
"998" 199.4 104.446674541964 101.036910819118
"999" 199.6 104.081307532751 101.349081869255
"1000" 199.8 103.732485232583 101.560665303485
"1001" 200 103.593865688662 101.74964154084
"1002" 200.2 103.204713054283 101.756793281742
"1003" 200.4 102.408757997841 101.818293957769
"1004" 200.6 101.120179979355 101.197593902829
"1005" 200.8 99.9962641509251 100.781623987447
"1006" 201 98.4729354273023 99.5459943348636
"1007" 201.2 97.1394880614979 98.50945442121
"1008" 201.4 95.6816964872923 97.9478055971214
"1009" 201.6 94.1254004268376 97.5747299608365
"1010" 201.8 90.9808230922943 97.5354544521645
"1011" 202 88.0149044576392 98.24587186208
"1012" 202.2 85.179246259433 99.3767460086707
"1013" 202.4 82.2897856116798 100.642640188119
"1014" 202.6 78.954849844613 103.027052442738
"1015" 202.8 75.1510229215327 104.742763642184
"1016" 203 71.138969347054 105.286481882468
"1017" 203.2 68.7458904870341 105.216677262061
"1018" 203.4 64.9537203477035 105.527474251839
"1019" 203.6 62.1061783827857 104.982522441446
"1020" 203.8 58.632346298535 103.83672185575
"1021" 204 54.2501027829944 102.037688779712
"1022" 204.2 50.660893457578 100.460464618919
"1023" 204.4 47.5571742724494 98.458331105482
"1024" 204.6 45.3108938685395 95.815868687618
"1025" 204.8 43.8725652091459 93.0053679712355
"1026" 205 42.0744535418502 89.2936690951954
"1027" 205.2 40.4810880698581 85.943469512538
"1028" 205.4 37.6061159437316 82.1101789642008
"1029" 205.6 34.0853083444037 78.9525576497346
"1030" 205.8 30.7211695393259 76.436381747338
"1031" 206 27.8671232126774 72.8162092101937
"1032" 206.2 26.4835071011272 69.0366595447941
"1033" 206.4 25.7333998664467 64.5060569265434
"1034" 206.6 24.5722766959425 59.8612986441614
"1035" 206.8 23.2917668347309 54.9735418405905
"1036" 207 22.2264929211177 50.1319817923923
"1037" 207.2 20.9701668554526 45.0783719710079
"1038" 207.4 19.4488555512271 40.4709187413161
"1039" 207.6 17.0210690123044 37.4096084599966
"1040" 207.8 18.3252445458645 37.2100274638185
"1041" 208 18.8107918119715 37.1418163146806
"1042" 208.2 19.7814217360595 36.848021931638
"1043" 208.4 20.7651042826915 34.6990971676387
"1044" 208.6 22.72690555682 32.1028806538031
"1045" 208.8 24.3638013590919 30.2803837954922
"1046" 209 26.2895503881314 28.0461713997622
"1047" 209.2 28.0446252952652 25.476021597823
"1048" 209.4 29.3130664054926 21.9361867807099
"1049" 209.6 29.3041929756096 18.5514821282282
"1050" 209.8 28.752961431645 18.2911165129548
"1051" 210 28.2392591943686 17.6953528272651
"1052" 210.2 28.9268313307462 17.7472096274417
"1053" 210.4 30.0597869114702 18.2178641105256
"1054" 210.6 31.3771945026988 18.5713737281096
"1055" 210.8 32.1486046888887 18.4814924933245
"1056" 211 33.5715653246896 17.9934456539
"1057" 211.2 35.2307652436088 16.9916385143405
"1058" 211.4 37.9218660813801 15.2842763567969
"1059" 211.6 41.0657218746388 12.6731945148215
"1060" 211.8 43.7195293965476 10.6955639758012
"1061" 212 47.1034168975647 9.46070915980107
"1062" 212.2 51.2593613265804 7.89860593073298
"1063" 212.4 55.2018536310647 6.71752528575685
"1064" 212.6 58.9665440469324 5.15386126201398
"1065" 212.8 60.2419081375012 3.55126584662578
"1066" 213 59.7262727062535 3.87251942311358
"1067" 213.2 58.855678035125 4.0950412996139
"1068" 213.4 58.0444082041078 4.48490135470688
"1069" 213.6 57.0478282590471 4.73539730077227
"1070" 213.8 56.3197537268592 5.07598043971436
"1071" 214 55.6719449613902 5.21082780256675
"1072" 214.2 55.3517037385513 5.31896848910574
"1073" 214.4 55.0974663636879 5.30684944720547
"1074" 214.6 54.7272241238056 5.18697985055299
"1075" 214.8 54.2754294369945 4.8130868407842
"1076" 215 53.4266456924739 4.62613811924193
"1077" 215.2 52.2921659584077 4.38160540327275
"1078" 215.4 51.5698769832322 4.55851476662451
"1079" 215.6 50.6926007577124 5.0312899415889
"1080" 215.8 50.5245362177207 5.2324297068751
"1081" 216 49.1858933669878 5.85543011763902
"1082" 216.2 48.3416690838045 5.92364371274419
"1083" 216.4 47.2335342724148 6.33028845417294
"1084" 216.6 45.4086231464005 6.43573639822557
"1085" 216.8 44.3468019431416 6.38644163415693
"1086" 217 44.4432338985909 7.12873970562222
"1087" 217.2 43.2548959954495 8.36544516342401
"1088" 217.4 42.1406411958546 9.56853072404191
"1089" 217.6 41.4321012613097 11.0678392839369
"1090" 217.8 40.2148011379816 12.892402640665
"1091" 218 38.1364532727529 15.4811859362662
"1092" 218.2 36.0982715097565 17.9562348091697
"1093" 218.4 33.3087676287244 20.6118709012475
"1094" 218.6 30.62634729292 22.8067942590488
"1095" 218.8 28.3083711734061 24.8069493671106
"1096" 219 25.5842972976235 27.6260963104246
"1097" 219.2 23.0429572868669 30.1736751463798
"1098" 219.4 20.600085882936 32.71025660754
"1099" 219.6 19.0086969718878 35.8477977533321
"1100" 219.8 17.8599027922106 40.1377609858694
"1101" 220 17.5331135366056 43.9350457105614
"1102" 220.2 18.4349812300178 46.5115175354274
"1103" 220.4 20.1326166771193 49.2099115821422
"1104" 220.6 22.4261676131443 51.6386473251343
"1105" 220.8 25.3320990826555 54.1857422799618
"1106" 221 28.4147810672576 56.5648050129709
"1107" 221.2 31.5233717582845 58.8253188188047
"1108" 221.4 35.4299573117821 60.7747045884709
"1109" 221.6 38.7919083842254 61.7786905880712
"1110" 221.8 42.615758914123 62.7552776643896
"1111" 222 46.4340109237054 64.4213752449968
"1112" 222.2 50.3632365453574 65.7296511205162
"1113" 222.4 54.6285557856561 66.771279066586
"1114" 222.6 59.1654688058003 67.5610075017522
"1115" 222.8 60.8160218977199 67.2526733335321
"1116" 223 64.0158862309584 67.1158660629319
"1117" 223.2 68.2748410544805 66.9358356070677
"1118" 223.4 72.4850852279319 64.9504153500769
"1119" 223.6 76.417864812887 62.3583982563756
"1120" 223.8 80.2060031540521 60.0729534700627
"1121" 224 84.712889505779 57.8334266370668
"1122" 224.2 87.7475961404415 57.2682607795066
"1123" 224.4 90.363149659725 56.6633693552885
"1124" 224.6 92.665681929958 54.1613083276848
"1125" 224.8 93.389670692814 50.403039304074
"1126" 225 93.7335985683422 46.486769849624
"1127" 225.2 93.0058507517506 44.7365283180972
"1128" 225.4 91.2195125523461 43.2674476337753
"1129" 225.6 88.696690276847 40.2547821771468
"1130" 225.8 86.5277456134435 36.3613579427661
"1131" 226 85.2622692686162 32.4536369529915
"1132" 226.2 83.3736405816515 28.4213550012539
"1133" 226.4 81.3733036666277 24.6076482430989
"1134" 226.6 78.7862120700209 21.415333672198
"1135" 226.8 75.5554502321919 20.4818701079755
"1136" 227 71.4743509263822 19.9716793531729
"1137" 227.2 66.5874011408008 20.2943036650314
"1138" 227.4 62.1686827327269 21.5163227707079
"1139" 227.6 57.5334198043153 23.0450298703832
"1140" 227.8 53.7733088039133 24.2879267976064
"1141" 228 51.5157342492814 24.2097172984488
"1142" 228.2 50.515123380236 23.3771138843968
"1143" 228.4 49.6809048192032 22.5133481206027
"1144" 228.6 46.8246287992387 20.2162128335068
"1145" 228.8 43.3191552444734 17.7386030328243
"1146" 229 42.0070278577014 15.945427475232
"1147" 229.2 41.2368445273439 15.5932189593867
"1148" 229.4 40.3640621235808 16.7431686317951
"1149" 229.6 38.6785250355894 18.6664172533499
"1150" 229.8 35.9975180982124 20.5115428636227
"1151" 230 32.8365153233004 23.5034385416671
"1152" 230.2 29.3275415103434 26.8917856216636
"1153" 230.4 25.5438923159678 30.3066154955276
"1154" 230.6 21.5131683286431 32.9862932678742
"1155" 230.8 19.3371108736267 33.9832425252545
"1156" 231 16.7283471551303 35.6078696854885
"1157" 231.2 15.4948282781963 37.988441886077
"1158" 231.4 15.9231867081242 40.3665266907789
"1159" 231.6 16.5502402534074 43.2879083796764
"1160" 231.8 17.1386184408884 46.1012263917871
"1161" 232 18.0584411631361 49.6262936430163
"1162" 232.2 18.9740424659863 54.069981144034
"1163" 232.4 20.8703141162546 58.3029262031773
"1164" 232.6 23.484994290846 61.7487574515596
"1165" 232.8 26.2330618468409 65.8221263418573
"1166" 233 30.2117137306214 68.2263288033685
"1167" 233.2 34.3502076471844 69.8520852743555
"1168" 233.4 39.0033292164891 71.1547503301633
"1169" 233.6 43.7284177635211 71.8335033555451
"1170" 233.8 48.9278119908134 73.370857484735
"1171" 234 53.1845370069959 73.2865823305998
"1172" 234.2 58.000200497681 73.6032017926995
"1173" 234.4 63.6524804655198 74.2364289456813
"1174" 234.6 69.0780909982099 73.4061247409057
"1175" 234.8 74.4615796200174 72.5349613018397
"1176" 235 78.6250436008032 71.0260362303537
"1177" 235.2 83.6319395148377 69.9193091699358
"1178" 235.4 87.809117416988 69.9625935043827
"1179" 235.6 90.2534274945757 69.0513489925967
"1180" 235.8 89.994480375282 70.1523042962974
"1181" 236 90.6847644487502 71.1753767139135
"1182" 236.2 90.8391796427379 72.4699898364108
"1183" 236.4 91.7280058119024 74.0551134779571
"1184" 236.6 91.2786756689972 73.9983514814211
"1185" 236.8 91.0501638026556 73.3264296605682
"1186" 237 91.1968107974288 71.5743408504448
"1187" 237.2 91.6357939835832 69.3786232411944
"1188" 237.4 92.5894415000679 66.7364547980271
"1189" 237.6 93.7702252642832 63.7487466924628
"1190" 237.8 95.2300113011365 60.253271747487
"1191" 238 97.1451644599258 57.4340177548847
"1192" 238.2 96.628069222649 55.7648993282068
"1193" 238.4 95.7675160770786 54.5384522955432
"1194" 238.6 94.9916200507834 52.7518119422165
"1195" 238.8 94.1703137872618 50.5883214810734
"1196" 239 93.0149492642025 48.1773140709636
"1197" 239.2 90.9963027829906 45.4257234836935
"1198" 239.4 88.8293421680801 41.8913661428552
"1199" 239.6 86.1657908362095 37.9198255089478
"1200" 239.8 83.5790384597862 34.2388033434831
"1201" 240 80.866236310086 30.5084126145298
"1202" 240.2 79.972030621917 28.9831424428965
"1203" 240.4 77.2378529636955 26.5608998641067
"1204" 240.6 73.8447440708033 22.8499984498479
"1205" 240.8 69.6670086693082 19.5587332266666
"1206" 241 65.1252481262277 16.5833603635823
"1207" 241.2 61.2519727024847 15.6088122685488
"1208" 241.4 57.9739391542968 17.041658966337
"1209" 241.6 53.4942169087328 19.2263181662642
"1210" 241.8 48.7236769999659 21.3915967059511
"1211" 242 43.0442960950338 24.0940698617829
"1212" 242.2 38.3865998992541 26.8740582824555
"1213" 242.4 34.318832725818 29.7262331606448
"1214" 242.6 31.6053280007573 33.4486712472735
"1215" 242.8 27.8130428116232 38.2375234133241
"1216" 243 24.8517807483971 43.6783823725655
"1217" 243.2 22.2182169748521 48.5994446900838
"1218" 243.4 20.7244169786243 51.4037266492221
"1219" 243.6 18.3051982863604 55.4391541913635
"1220" 243.8 15.1538382965085 57.900104164698
"1221" 244 11.5829796617886 58.3958707827152
"1222" 244.2 10.9494176499254 57.5847121195717
"1223" 244.4 11.0581017062935 57.9821072062886
"1224" 244.6 11.9688545740186 58.3889598549391
"1225" 244.8 13.4563503199181 59.2329423675602
"1226" 245 15.3553595245772 60.0525075146202
"1227" 245.2 17.5776559022722 61.5062579459212
"1228" 245.4 20.191535935317 62.6864432904235
"1229" 245.6 23.3343274703843 64.5188749800404
"1230" 245.8 26.8998521195203 66.9198692496718
"1231" 246 29.6758264933426 70.0436609252569
"1232" 246.2 31.3229364148817 71.7195626690099
"1233" 246.4 33.9437549354764 74.8910848743473
"1234" 246.6 37.2397466291446 78.6546998652714
"1235" 246.8 41.123243089586 83.0164388621261
"1236" 247 44.9668986810847 86.6083480176338
"1237" 247.2 49.0980628951567 88.7093736712272
"1238" 247.4 53.6241983294544 91.3170978880072
"1239" 247.6 58.760262409951 92.760803419473
"1240" 247.8 63.832513035657 93.2185916940783
"1241" 248 69.4842612354748 92.539221635223
"1242" 248.2 74.6144521508332 91.3667640569254
"1243" 248.4 77.2227337015707 88.6476216338405
"1244" 248.6 77.8011068130349 84.959557146293
"1245" 248.8 79.3228591985187 80.4074046005393
"1246" 249 80.4072661566948 75.1075851997183
"1247" 249.2 81.3910956797358 69.6356254985365
"1248" 249.4 81.8745560860784 64.1387081405446
"1249" 249.6 82.7001428332178 58.6576044963009
"1250" 249.8 82.4671402237565 53.0486686381195
"1251" 250 81.0766501620089 47.6088766556829
"1252" 250.2 79.5058525432302 42.618872570946
"1253" 250.4 77.1729234459953 37.9652506380691
"1254" 250.6 72.6994061362117 33.729184104231
"1255" 250.8 68.8300181947758 29.6057955645199
"1256" 251 64.6221496268292 26.46951007898
"1257" 251.2 60.4985921165588 23.5415736945149
"1258" 251.4 55.6335352025394 20.9727140638979
"1259" 251.6 50.6036707944002 19.1059404199019
"1260" 251.8 46.2892286327332 19.9856725793102
"1261" 252 41.7087584107495 21.0609355187684
"1262" 252.2 36.3055934979832 23.280397011767
"1263" 252.4 31.0208043427655 25.8674035414231
"1264" 252.6 25.6612143435033 28.5543573021676
"1265" 252.8 21.9391334794094 29.7769225082656
"1266" 253 19.9440133337178 29.0847750601198
"1267" 253.2 20.2875812747768 28.3896726541478
"1268" 253.4 21.2650695278302 28.1086049830104
"1269" 253.6 22.0428790600234 27.3640448886156
"1270" 253.8 23.34856586226 26.3744344504186
"1271" 254 24.6047956540063 25.5658998133672
"1272" 254.2 25.8445721836277 24.3857281127763
"1273" 254.4 27.4279862847144 21.8048563748927
"1274" 254.6 28.8171489218223 19.8340430143076
"1275" 254.8 30.7623670229476 17.9082492108883
"1276" 255 33.3414195763033 15.6460412287245
"1277" 255.2 34.9732853038696 13.6360851296307
"1278" 255.4 36.3811062673228 12.2117525001026
"1279" 255.6 38.2241447118187 11.4927454262498
"1280" 255.8 40.8282354394889 11.3704949097254
"1281" 256 44.7875320467273 10.091450483844
"1282" 256.2 49.1141411716984 9.10281801217247
"1283" 256.4 52.66804772909 7.60615170846969
"1284" 256.6 54.6992097057161 5.12705575333375
"1285" 256.8 54.4696478341319 4.10154474452263
"1286" 257 54.2069987109059 4.76629540960794
"1287" 257.2 54.7254334213152 5.28172385945191
"1288" 257.4 54.6638683217018 6.10980208109774
"1289" 257.6 54.5024163898366 6.92107971762025
"1290" 257.8 54.8125417057282 8.11033088710337
"1291" 258 56.1372045800507 8.88780712802355
"1292" 258.2 58.0708674924461 9.3104533494101
"1293" 258.4 59.6074486459524 9.87508686511506
"1294" 258.6 62.3483158402166 10.0343859135074
"1295" 258.8 65.3771327383123 10.2556466263291
"1296" 259 69.2080119484204 11.0746628830363
"1297" 259.2 72.5851612633292 10.9584230636613
"1298" 259.4 74.089028212376 9.87062717877115
"1299" 259.6 74.9155467983096 7.76736365617551
"1300" 259.8 75.6505790120186 7.31759547908733
"1301" 260 76.1890823685637 7.49553998345052
"1302" 260.2 77.1256366465145 8.25233522675652
"1303" 260.4 78.216538312424 9.75880190999949
"1304" 260.6 79.4924762457189 11.3633634244902
"1305" 260.8 81.6552521568283 12.8703400919184
"1306" 261 83.7666210259924 13.5880087248127
"1307" 261.2 86.8546621573841 14.3969203465767
"1308" 261.4 89.5458835180911 15.1992174612285
"1309" 261.6 91.905024130401 15.5621983228758
"1310" 261.8 94.6745485697534 16.3091615037213
"1311" 262 97.341059649986 16.3329651607957
"1312" 262.2 99.2922983867608 15.4783780804431
"1313" 262.4 99.2615353159842 14.8251878212542
"1314" 262.6 99.398503950337 15.6032189145725
"1315" 262.8 98.7059516815867 16.1826027979536
"1316" 263 98.6494120957353 16.7333648508316
"1317" 263.2 97.61642453206 17.4426094194195
"1318" 263.4 96.7056443366809 18.7094843553247
"1319" 263.6 96.0449324716037 20.2228345638662
"1320" 263.8 95.0440486300812 21.6890185349586
"1321" 264 94.3691779615949 23.6150624385359
"1322" 264.2 93.6979278841969 25.270644003072
"1323" 264.4 93.3517967688257 28.211273199864
"1324" 264.6 92.7718885197466 30.8007321174995
"1325" 264.8 91.8534351068044 34.30348637586
"1326" 265 91.5075099180387 37.2309205344425
"1327" 265.2 92.0220121448303 40.7986389585482
"1328" 265.4 92.5115664659835 44.8206474653796
"1329" 265.6 93.9028671974559 48.8505914545462
"1330" 265.8 96.0411464322848 52.8007012489844
"1331" 266 96.4459004205325 55.9257917714321
"1332" 266.2 95.9120570181164 60.1289194571106
"1333" 266.4 95.9141211491782 64.2575865089426
"1334" 266.6 95.7931748817996 68.3712032945748
"1335" 266.8 94.2650542787529 71.6774489210146
"1336" 267 91.8424134344572 76.2390105679744
"1337" 267.2 90.632745062113 80.0470416500658
"1338" 267.4 89.3251442978841 84.6944123019769
"1339" 267.6 88.1891776201742 89.430974884509
"1340" 267.8 88.8176208849858 91.9680762665966
"1341" 268 91.3525778171047 93.7037698342427
"1342" 268.2 94.2091521227836 94.3446885607565
"1343" 268.4 96.7138719369439 93.7726501465325
"1344" 268.6 99.8281929215494 93.2064696329371
"1345" 268.8 103.146551596871 91.9487067660823
"1346" 269 105.974119745273 90.5423575379656
"1347" 269.2 108.759832379909 88.3719263006015
"1348" 269.4 111.705280397262 85.6694781394982
"1349" 269.6 114.939094570609 82.621978554005
"1350" 269.8 118.21562076493 80.3882414020807
"1351" 270 120.821618955248 77.643083135576
"1352" 270.2 122.728411106173 73.9692123288309
"1353" 270.4 124.17309266596 70.1773219557432
"1354" 270.6 124.548891883563 66.1665252662476
"1355" 270.8 124.835164984511 62.4022448193408
"1356" 271 126.826895170831 60.2654136056762
"1357" 271.2 127.992442684717 59.9507970850617
"1358" 271.4 127.825814879981 59.329529068867
"1359" 271.6 127.460137802616 59.0711519103661
"1360" 271.8 126.93318412366 58.5520728160859
"1361" 272 127.159072953305 58.6062217169463
"1362" 272.2 127.373418262633 58.8407378910138
"1363" 272.4 126.990542588935 60.4385197573804
"1364" 272.6 126.636858474874 61.3813097185393
"1365" 272.8 126.119158038383 62.1726567343581
"1366" 273 124.928227352804 62.2602079177478
"1367" 273.2 124.259457478552 62.2173423405489
"1368" 273.4 123.606963901811 62.0984531563892
"1369" 273.6 122.54465809829 61.9746696680682
"1370" 273.8 120.73357351094 61.4645639870663
"1371" 274 117.836708171181 60.9872150825319
"1372" 274.2 115.050416258694 59.9402845468504
"1373" 274.4 112.373571828526 58.2302919425505
"1374" 274.6 110.122822878089 55.8623511375784
"1375" 274.8 108.141081690459 52.9564625878377
"1376" 275 105.654622526366 50.3610257643021
"1377" 275.2 103.6085050635 48.4547980560202
"1378" 275.4 102.06512213673 46.6290836805791
"1379" 275.6 100.74300054419 44.5773453767158
"1380" 275.8 99.654694245253 42.2973492501252
"1381" 276 98.4208792870608 39.4749664067079
"1382" 276.2 96.4367927101777 36.5440180045853
"1383" 276.4 94.9070980114558 34.0457702782443
"1384" 276.6 93.4126842262371 31.2709827866669
"1385" 276.8 92.0376787962081 28.9678969961485
"1386" 277 90.7078650201813 25.6334177218624
"1387" 277.2 89.862683432935 22.3934116038132
"1388" 277.4 89.929942566625 18.9340531625036
"1389" 277.6 91.2115444697764 16.4313525144471
"1390" 277.8 91.8103747437592 15.8261380696704
"1391" 278 91.4298313846097 15.5872991452103
"1392" 278.2 90.6642243150652 15.5861647896497
"1393" 278.4 90.123548999149 15.7199862985228
"1394" 278.6 88.1554788220054 16.0906807474081
"1395" 278.8 86.3764598349214 16.7550681863471
"1396" 279 83.9511496223424 17.0657865994259
"1397" 279.2 81.4266944149952 17.2561531781088
"1398" 279.4 78.2527523569888 17.1505957770188
"1399" 279.6 74.8325627091789 16.0074511678637
"1400" 279.8 70.7835726746701 14.3514870769704
"1401" 280 67.5598478027658 12.150936847797
"1402" 280.2 65.1786858903225 10.0444506486089
"1403" 280.4 64.1718347001756 7.85719409892059
"1404" 280.6 63.9025071392032 8.15414041659473
"1405" 280.8 62.1553013801697 9.05752030266102
"1406" 281 60.1728654848071 10.9488161448485
"1407" 281.2 57.981492152987 12.1348288536063
"1408" 281.4 54.9496395288097 13.8059240040573
"1409" 281.6 51.0934062610318 16.1455991725167
"1410" 281.8 47.6277999146587 18.5902986740645
"1411" 282 43.7618079758444 20.8142189361692
"1412" 282.2 39.253607540238 23.3541166321717
"1413" 282.4 35.3350060666868 25.9192825081785
"1414" 282.6 30.3831074174025 27.5250736563005
"1415" 282.8 25.7214216501938 29.5897223107087
"1416" 283 22.126980846402 31.5935520642609
"1417" 283.2 18.7176236297859 35.1889558191337
"1418" 283.4 15.9776617068194 40.1632766289732
"1419" 283.6 14.6574867630347 44.9021062410242
"1420" 283.8 14.8006520854615 49.3100670644166
"1421" 284 14.6344755480912 54.0399730615552
"1422" 284.2 15.5649204800387 58.9163074652918
"1423" 284.4 16.3758130450008 63.7540435493386
"1424" 284.6 17.3598412351454 68.5089912834137
"1425" 284.8 19.6057975079936 72.8637543814854
"1426" 285 22.3814790312261 76.9711297846758
"1427" 285.2 26.5394206974634 80.087923547772
"1428" 285.4 31.1144395655803 83.2504487209593
"1429" 285.6 35.9936915425108 84.803407777656
"1430" 285.8 40.6848269427501 85.4339690173554
"1431" 286 45.6046909301699 84.5470286687058
"1432" 286.2 51.3036649648551 83.9500580892372
"1433" 286.4 56.4290682196625 81.6809197644317
"1434" 286.6 61.9292227392543 80.4536306310834
"1435" 286.8 66.397341678133 78.4237051962095
"1436" 287 71.7480567652057 76.6043090983077
"1437" 287.2 77.2222180868917 73.6888172604869
"1438" 287.4 81.6647551109577 70.3837006772726
"1439" 287.6 85.1643158583829 68.501987485316
"1440" 287.8 88.0654738062684 65.1277615096856
"1441" 288 89.2263479112418 62.1049180390944
"1442" 288.2 92.0539208106266 61.817905864798
"1443" 288.4 93.0144838199036 62.6727430070904
"1444" 288.6 92.3693121160339 62.1112931089374
"1445" 288.8 91.2388847043796 60.9765246766349
"1446" 289 89.434676119652 59.1161213634202
"1447" 289.2 87.8297917944477 56.4557738414562
"1448" 289.4 85.8184613709037 53.325749994025
"1449" 289.6 83.2981843680131 49.596619435076
"1450" 289.8 81.5743274097685 46.0888000752428
"1451" 290 78.7378675497012 42.977331068337
"1452" 290.2 74.7998098507219 40.2406036307672
"1453" 290.4 70.7425417034992 37.585940422189
"1454" 290.6 66.2051179716905 35.160334026849
"1455" 290.8 61.5735050904614 31.9104658832397
"1456" 291 57.134747492346 29.393590128445
"1457" 291.2 52.4245738391558 26.2424655706956
"1458" 291.4 48.2382003144619 24.0981689590391
"1459" 291.6 45.1214242119007 21.4865324939749
"1460" 291.8 42.3405860857843 17.9132695205845
"1461" 292 40.3195939112563 17.8802108582447
"1462" 292.2 38.0187595663183 20.4534047429442
"1463" 292.4 36.9665471310813 23.4905376310272
"1464" 292.6 35.4238954756084 27.0564963345226
"1465" 292.8 34.1815743195124 31.5119336128124
"1466" 293 32.2492885080345 37.2512016546189
"1467" 293.2 31.3039252235298 42.6334679636617
"1468" 293.4 30.2951397371834 48.2312886584346
"1469" 293.6 30.516552532751 52.922415181429
"1470" 293.8 29.9468927620479 58.1834971863874
"1471" 294 29.648718676826 64.4977123943928
"1472" 294.2 29.0433655312829 70.2497721191112
"1473" 294.4 28.6037219204888 74.6823869936207
"1474" 294.6 27.8213263594616 79.8014450911874
"1475" 294.8 27.4438976307187 85.4222829498882
"1476" 295 27.5933241785722 87.0553984575071
"1477" 295.2 28.7333513123769 86.6033033247009
"1478" 295.4 30.6822176743152 85.5963976427093
"1479" 295.6 33.3059422001527 84.8248305148585
"1480" 295.8 36.4020296723054 84.1176525211244
"1481" 296 40.7610057618932 82.4477262755224
"1482" 296.2 45.5648428017252 81.1177876904759
"1483" 296.4 50.0058261783468 78.9465811961276
"1484" 296.6 53.8587846505804 76.8132708759767
"1485" 296.8 58.0031138004336 73.7223858305755
"1486" 297 61.0545458715331 70.3013564996781
"1487" 297.2 64.5718339806902 66.7442006796772
"1488" 297.4 68.8315950650249 62.5503692749625
"1489" 297.6 71.9684003235516 58.5608127541403
"1490" 297.8 75.7111012898757 54.1511488113499
"1491" 298 78.859194959937 49.7810418163458
"1492" 298.2 81.9361927164913 45.3197497331046
"1493" 298.4 85.5787879252686 41.5113352074184
"1494" 298.6 88.5033818259745 38.9176115164594
"1495" 298.8 91.5646049888181 35.4567525506384
"1496" 299 91.1456318786816 33.1924404633099
"1497" 299.2 89.3065223450643 31.4781293508422
"1498" 299.4 88.1590643698433 28.6638320345676
"1499" 299.6 85.6087168374606 26.5114420610292
"1500" 299.8 81.5036599969169 24.028982595089
"1501" 300 77.4430871039534 21.9781648539558
"1502" 300.2 74.037037749723 19.7255670773734
"1503" 300.4 70.7114354597213 17.6324383821301
"1504" 300.6 66.4105447738094 15.0573768867307
"1505" 300.8 62.4324116973684 14.6344664244376
"1506" 301 58.0063259590185 15.56421930337
"1507" 301.2 52.4782692965665 16.4417465761166
"1508" 301.4 49.0500119095683 17.9254848724478
"1509" 301.6 48.5520396067628 19.2346374743767
"1510" 301.8 44.8622808960145 22.0070858186178
"1511" 302 41.4935414290751 25.874569958129
"1512" 302.2 37.2553159423835 29.9734739063961
"1513" 302.4 34.6617124204811 34.3843797508725
"1514" 302.6 31.5878405066532 38.5836228964903
"1515" 302.8 28.5759679702893 43.4517677048185
"1516" 303 26.0267285571727 48.6056370385246
"1517" 303.2 24.2018728846317 53.59916755842
"1518" 303.4 22.2506679368477 58.2436776897742
"1519" 303.6 20.7607825225338 63.5164783623579
"1520" 303.8 18.4441328014474 68.8919175562234
"1521" 304 16.7225867973315 70.8652397913456
"1522" 304.2 15.8347479964502 70.684515330474
"1523" 304.4 16.2819200148466 70.3531402265811
"1524" 304.6 17.2177448078694 70.2798953531451
"1525" 304.8 19.0558132300842 70.7504975918959
"1526" 305 21.4344051267998 71.1607133691683
"1527" 305.2 24.3864735438912 71.9954967515899
"1528" 305.4 28.1607625416735 72.9853307282686
"1529" 305.6 32.0233372694782 74.1317145625138
"1530" 305.8 34.6315997402682 74.6475727000222
"1531" 306 38.1984413238736 74.9306521028399
"1532" 306.2 43.5943789653416 75.6717391147382
"1533" 306.4 48.9783716854453 76.1480271573862
"1534" 306.6 54.607605205051 75.4459822935906
"1535" 306.8 60.1578530247793 74.2261337928151
"1536" 307 64.7641184997147 72.2562886913227
"1537" 307.2 69.2687541777847 69.4102752048003
"1538" 307.4 72.7993582279655 65.575610672542
"1539" 307.6 75.2254329687228 62.0750752505006
"1540" 307.8 76.4035125494517 59.7269643993898
"1541" 308 76.8265807408468 56.2903592250657
"1542" 308.2 77.1645796556929 51.7422928205851
"1543" 308.4 76.6196356766045 46.3967864957035
"1544" 308.6 74.8950873933271 41.2398873728587
"1545" 308.8 72.8022681860261 36.7379292103086
"1546" 309 71.470637748138 32.4160039113717
"1547" 309.2 69.1606572288871 28.2371441197204
"1548" 309.4 66.1911170529472 23.7096408860222
"1549" 309.6 62.9719488297983 20.6832344054176
"1550" 309.8 58.6337816274997 20.5161091788543
"1551" 310 53.9488315509832 21.5012908110447
"1552" 310.2 47.7380723956666 23.0508166086504
"1553" 310.4 44.1461039654006 25.8184655828366
"1554" 310.6 40.6440571616186 29.8610409676196
"1555" 310.8 36.5929259161004 35.0404893867068
"1556" 311 34.2802912317116 40.1977995467153
"1557" 311.2 32.8923751765174 44.3538782485029
"1558" 311.4 32.0120418644967 49.6190032845604
"1559" 311.6 30.9146329482588 55.3989879684064
"1560" 311.8 30.1969617764914 61.0314962633145
"1561" 312 29.2367430424438 66.4950765390932
"1562" 312.2 29.1291807121571 72.4575781956705
"1563" 312.4 28.6699682586348 77.8006280050028
"1564" 312.6 28.4299102494349 83.0463289649002
"1565" 312.8 27.5622325678218 86.2950312993379
"1566" 313 28.2608293411599 87.4406080790238
"1567" 313.2 28.7078505443532 87.8259582672247
"1568" 313.4 27.1605391627985 87.826421319412
"1569" 313.6 24.8532413905991 87.4520153062171
"1570" 313.8 23.0061846407293 88.3212930955743
"1571" 314 20.3910877859281 88.2888365998129
"1572" 314.2 16.7934949519918 87.8899890289114
"1573" 314.4 12.9430306697977 87.3250384546932
"1574" 314.6 11.7821218256369 87.7436794046011
"1575" 314.8 12.3615132437854 88.9118967839031
"1576" 315 13.3596440617164 90.4487934025503
"1577" 315.2 14.6319183410136 91.9196746627804
"1578" 315.4 16.3015103700257 92.4582854940007
"1579" 315.6 17.8998759665268 93.1897018772814
"1580" 315.8 20.0984334307199 94.8859802485908
"1581" 316 22.9509264139868 97.5791266253038
"1582" 316.2 24.0339446028313 98.8223045712405
"1583" 316.4 25.689927764214 100.414120417579
"1584" 316.6 27.4090533515538 101.421856046856
"1585" 316.8 29.6281737161422 103.974235208322
"1586" 317 32.6050643088589 107.402212118287
"1587" 317.2 34.708795915899 110.886603009501
"1588" 317.4 36.1038891480271 113.509741482992
"1589" 317.6 36.5540849200281 116.175115009169
"1590" 317.8 36.2780787692777 118.084044708752
"1591" 318 35.9516666276963 118.034017912527
"1592" 318.2 36.4980458977416 117.859018734994
"1593" 318.4 37.7405529883069 117.098326721791
"1594" 318.6 39.2284037656613 115.655256912518
"1595" 318.8 39.9196440789724 115.570855217792
"1596" 319 40.1810861104551 115.038258064744
"1597" 319.2 40.7847674801133 114.318339333011
"1598" 319.4 42.0683608432912 113.353993635177
"1599" 319.6 44.0939303048445 111.409300568459
"1600" 319.8 46.8131019643751 109.348690320743
"1601" 320 49.2663020052664 107.26105744653
"1602" 320.2 50.9559844589201 104.564347027911
"1603" 320.4 52.1283394472499 101.705088972341
"1604" 320.6 53.4167699952251 98.3053684118561
"1605" 320.8 53.7797027908078 93.1859582096507
"1606" 321 54.5254986414773 89.2998212762667
"1607" 321.2 55.7061670138185 85.4224179749276
"1608" 321.4 56.6937066364666 80.2448261596873
"1609" 321.6 57.56246229711 76.3075644965006
"1610" 321.8 59.7425737848922 71.2352052273162
"1611" 322 61.2041147588361 65.8673278560604
"1612" 322.2 63.1065778140853 60.8631316956871
"1613" 322.4 65.4044278955892 56.0987624012598
"1614" 322.6 67.473576603543 50.2222755930706
"1615" 322.8 69.2649242773911 45.1690763120128
"1616" 323 70.2188657847014 39.5012706449615
"1617" 323.2 71.4698382527251 34.3298170611352
"1618" 323.4 73.2108342869872 29.4231217823528
"1619" 323.6 74.3335250459538 24.3886652991212
"1620" 323.8 72.809164560863 21.5815490371382
"1621" 324 71.4214423457736 21.3166407637234
"1622" 324.2 71.5983391151241 20.2847379836988
"1623" 324.4 73.0911867103033 19.5310269523043
"1624" 324.6 75.8024554707505 19.0933495738375
"1625" 324.8 76.0902745415545 19.2819735918995
"1626" 325 75.4681039425365 18.6836171808557
"1627" 325.2 73.7381658401235 18.0293223763328
"1628" 325.4 70.5036052683492 17.3059747041697
"1629" 325.6 66.8965136231405 17.4488452984348
"1630" 325.8 64.230649740811 17.6011474662309
"1631" 326 59.9311777744274 18.2028517186009
"1632" 326.2 55.5891508355622 19.9373179457101
"1633" 326.4 50.2913391980365 21.8804908819592
"1634" 326.6 46.5686445449518 24.7941305492487
"1635" 326.8 43.3799821933659 27.9453978139037
"1636" 327 39.8887359321801 31.8253466410714
"1637" 327.2 36.4128896211925 36.7358298824238
"1638" 327.4 34.0484577821455 41.2468997318419
"1639" 327.6 33.1427922289688 45.8784017886132
"1640" 327.8 31.9890526561063 51.5493196433272
"1641" 328 31.1714709351801 57.5518582305581
"1642" 328.2 30.6677791330293 62.7802456783425
"1643" 328.4 30.5289299455963 67.7677972604453
"1644" 328.6 29.7455241355519 73.3253869523454
"1645" 328.8 28.6978168104071 79.3094420525036
"1646" 329 27.2363504078918 84.3290762031144
"1647" 329.2 25.8833828494248 85.1211172621588
"1648" 329.4 25.5836291573875 84.7940155689116
"1649" 329.6 27.4107560658397 85.831898280403
"1650" 329.8 29.5260211971274 86.1824911201819
"1651" 330 32.2890753678028 86.5696718091723
"1652" 330.2 35.9973054822228 87.1046491559459
"1653" 330.4 40.7535733241467 87.5504520760519
"1654" 330.6 45.9479738882668 87.1516527365685
"1655" 330.8 50.8473429713594 85.954128617697
"1656" 331 56.3006437530695 84.4576377739309
"1657" 331.2 61.5088269567717 82.5014799997884
"1658" 331.4 66.2548507672397 80.2371038204726
"1659" 331.6 70.8417568607837 77.3961293705837
"1660" 331.8 74.6554587969712 73.3751271499931
"1661" 332 78.0988154919658 68.6408741338801
"1662" 332.2 81.841979584109 63.3602308492825
"1663" 332.4 84.2541363392817 58.5828026882322
"1664" 332.6 85.8718589226787 53.2447280528555
"1665" 332.8 86.5332803185555 48.4138282945817
"1666" 333 88.5399530304345 43.3190249821861
"1667" 333.2 90.3865332757171 38.096619147471
"1668" 333.4 91.0618040149767 33.0358142839195
"1669" 333.6 91.2682660372792 31.585500054514
"1670" 333.8 93.2031902786394 31.1721031056569
"1671" 334 95.2826575134619 30.3685921032885
"1672" 334.2 98.0691206893823 27.9774729298551
"1673" 334.4 98.6864052254902 24.7871337068706
"1674" 334.6 97.6466862030987 22.1262912204895
"1675" 334.8 96.1434341452709 21.5867095313362
"1676" 335 93.3834318920269 20.5554676211056
"1677" 335.2 90.0250787959929 19.3293196843827
"1678" 335.4 86.6113459240684 18.897924925838
"1679" 335.6 83.293331485968 18.7727573257626
"1680" 335.8 79.2933440779388 19.6723091583259
"1681" 336 74.4743369594682 20.423947117766
"1682" 336.2 70.6263900521107 20.9957006914526
"1683" 336.4 66.5862300805123 21.5021608874806
"1684" 336.6 61.6522840655681 22.5180420083171
"1685" 336.8 57.1709368698073 23.2475605502705
"1686" 337 51.0125060290441 25.3516969774518
"1687" 337.2 46.7353191753759 26.4516690787282
"1688" 337.4 41.9042117974021 27.3806438725267
"1689" 337.6 38.0533870866366 28.2356136321094
"1690" 337.8 33.3500503639844 29.9027461626368
"1691" 338 28.2853653175714 32.9610391139636
"1692" 338.2 23.3212604808678 36.0315912534742
"1693" 338.4 17.7599441631042 40.1707176055102
"1694" 338.6 13.2273294902737 44.3979063098866
"1695" 338.8 11.5732506748938 48.3337685740232
"1696" 339 10.7651070666815 52.4338669187049
"1697" 339.2 8.66507199044132 57.0151230740861
"1698" 339.4 6.56382096662563 59.3869876310325
"1699" 339.6 4.93584545793259 59.1240975099621
"1700" 339.8 4.88432747103324 58.9324793221604
"1701" 340 5.94792713825048 58.7140878054359
"1702" 340.2 7.4602539536153 59.3521170037492
"1703" 340.4 9.12380843347858 60.1108000369855
"1704" 340.6 11.477079567413 61.1548627906446
"1705" 340.8 13.9483123252132 62.8303508219573
"1706" 341 17.5507474370006 64.1933514707668
"1707" 341.2 21.8077142972198 64.7240030861252
"1708" 341.4 27.2872099465604 65.8661741620707
"1709" 341.6 31.7335708277697 66.5943207456697
"1710" 341.8 36.6247669659072 66.243007339207
"1711" 342 39.9901423568305 66.0305643385567
"1712" 342.2 44.9008603979845 65.0028424428203
"1713" 342.4 49.9648931534407 62.9202594974382
"1714" 342.6 55.8089381868308 61.1206306754854
"1715" 342.8 60.3330547574324 58.4423468369808
"1716" 343 64.0975512571795 56.9212897293932
"1717" 343.2 68.550532348088 53.5447692453299
"1718" 343.4 73.4787723564785 49.6824266819882
"1719" 343.6 77.1608491838708 45.6690040937068
"1720" 343.8 81.0623374647596 40.7952310381498
"1721" 344 84.9206855280817 35.8263575503942
"1722" 344.2 87.515016596511 30.4572763810369
"1723" 344.4 87.2237613867813 26.9398247636982
"1724" 344.6 85.5546712896173 25.5029329328078
"1725" 344.8 83.2801675383912 22.4815206970602
"1726" 345 80.1518144305863 17.6559555935009
"1727" 345.2 79.1281508800182 14.7328143750843
"1728" 345.4 80.6167347530475 14.7827328608183
"1729" 345.6 82.0158936103399 15.2715510207484
"1730" 345.8 82.8510786353309 16.3511330798665
"1731" 346 83.5819493300355 16.9868461382235
"1732" 346.2 85.8333848925305 16.5139924629955
"1733" 346.4 89.0846669479239 15.3563799189528
"1734" 346.6 91.8760590216168 14.4993438902623
"1735" 346.8 92.6549304555139 15.0965965203369
"1736" 347 94.4932133941115 15.3450893720441
"1737" 347.2 97.9110813695751 14.4390348971551
"1738" 347.4 97.8708904101999 14.2001704811294
"1739" 347.6 97.355877433736 14.484946926645
"1740" 347.8 97.0862401846901 14.5282092091678
"1741" 348 96.2859227756924 14.1857998880973
"1742" 348.2 95.36137810849 13.9365049119837
"1743" 348.4 94.2007895565966 13.3864014740234
"1744" 348.6 92.890285827754 12.0090142569577
"1745" 348.8 91.4733663898568 11.1653211710628
"1746" 349 90.8517181709175 11.3531010628734
"1747" 349.2 89.0431229466088 10.4065988494766
"1748" 349.4 85.44645940494 8.93715727032094
"1749" 349.6 82.9552386536907 8.17722969834014
"1750" 349.8 81.0927176443173 7.67041976720424
"1751" 350 77.7586144014969 6.72624993651545
"1752" 350.2 74.3127659489661 4.73647429075574
"1753" 350.4 72.0752507665512 4.1124833014474
"1754" 350.6 71.3900946380376 4.16907125212166
"1755" 350.8 70.0422655907114 4.96345635043709
"1756" 351 67.6569453139164 5.88746017428628
"1757" 351.2 64.9364309125771 7.18139339430646
"1758" 351.4 61.6619538362114 8.01451909881665
"1759" 351.6 57.4004351542355 8.86876347621746
"1760" 351.8 52.4556470160923 9.27084113804987
"1761" 352 47.7917683851874 9.41187374075057
"1762" 352.2 42.9807039600335 9.83444413715035
"1763" 352.4 39.6392897145912 11.155964352408
"1764" 352.6 37.8004926436213 13.5365544391325
"1765" 352.8 35.2767709120278 17.340253139835
"1766" 353 31.5099098670642 21.4407968798775
"1767" 353.2 27.6602634380813 25.4344794035963
"1768" 353.4 24.8418972595362 29.2567374927948
"1769" 353.6 22.1645144859866 33.792658790536
"1770" 353.8 19.6739854778567 39.2702381780609
"1771" 354 17.9211362732132 44.8168268644332
"1772" 354.2 17.135826953339 50.0988250620505
"1773" 354.4 16.2961892691077 55.8132735295454
"1774" 354.6 17.3328969284583 59.7640065105936
"1775" 354.8 19.2909372864658 63.7096418664475
"1776" 355 21.3086732512948 68.5626210277114
"1777" 355.2 24.1706183721775 73.5941164764167
"1778" 355.4 27.6132756464642 78.3795516261279
"1779" 355.6 31.2703340256231 82.6243809907457
"1780" 355.8 35.00434844673 86.2869325104661
"1781" 356 39.0691312047006 90.6448343196586
"1782" 356.2 44.1929124739246 93.4894074371782
"1783" 356.4 49.1441562477173 96.0898822272366
"1784" 356.6 55.0610345340641 98.9668863871703
"1785" 356.8 60.7114765176301 101.238155111289
"1786" 357 65.5685374133 102.383187701466
"1787" 357.2 68.9744567046208 101.168063204377
"1788" 357.4 72.1091079054802 99.0077770750716
"1789" 357.6 76.3854110383095 95.9794580008994
"1790" 357.8 81.1291360191573 91.9378409002487
"1791" 358 84.475448261979 87.4379052851406
"1792" 358.2 87.1305986017124 83.1127218813034
"1793" 358.4 89.6727906347495 78.7962336619623
"1794" 358.6 91.6798533073101 74.1977381760706
"1795" 358.8 93.4131825093302 68.7822915560323
"1796" 359 94.0617728685083 63.4720271104105
"1797" 359.2 93.3896953219096 59.3665195090112
"1798" 359.4 91.7184082562002 54.5081772586628
"1799" 359.6 90.8625627646277 49.4744692032115
"1800" 359.8 89.7026023686977 44.966007328225
"1801" 360 88.1169710028663 39.706156906028
"1802" 360.2 86.4395641769989 36.6945130611543
"1803" 360.4 82.6604091464508 32.5011764297656
"1804" 360.6 79.5205728748176 29.5350518455366
"1805" 360.8 75.5209810526339 25.6478038697179
"1806" 361 70.362803616958 22.5506676197874
"1807" 361.2 65.601759288795 20.9652493920525
"1808" 361.4 61.2354609462575 20.4783864390268
"1809" 361.6 55.6649593440893 19.807822779744
"1810" 361.8 49.7409307523682 20.2527111756019
"1811" 362 44.6126225565383 21.6232309190295
"1812" 362.2 40.2908001039138 24.8551804029248
"1813" 362.4 36.001224739104 28.8426522716662
"1814" 362.6 32.5231689549838 34.2635076133667
"1815" 362.8 30.1624120202623 39.6166337379269
"1816" 363 29.0420302770232 44.2681505719649
"1817" 363.2 28.2592583241217 49.5527277363701
"1818" 363.4 27.9728916478133 56.0445518543794
"1819" 363.6 28.3171634565001 61.6563339777145
"1820" 363.8 29.3994392757508 67.6543932726446
"1821" 364 31.2586262353205 73.3577983123662
"1822" 364.2 34.0892029341814 79.0695106596731
"1823" 364.4 37.8064006239627 84.7158576261588
"1824" 364.6 42.057132826252 88.8415354001858
"1825" 364.8 45.6836082919083 93.0152247608969
"1826" 365 49.5674815243025 96.8102789544886
"1827" 365.2 53.36915591003 98.5769531823673
"1828" 365.4 58.1132229236433 97.8211807355814
"1829" 365.6 64.1109744944024 97.0786693681226
"1830" 365.8 69.9345414989567 95.2101087156935
"1831" 366 75.0465648455058 92.838019588373
"1832" 366.2 77.9883738759645 90.3633136859489
"1833" 366.4 81.3473217950653 87.0779803156893
"1834" 366.6 84.5640873131025 82.3634629308232
"1835" 366.8 85.7871453997339 76.7707222044181
"1836" 367 86.7788781259212 70.8064437436775
"1837" 367.2 86.9121699555554 64.9629213516501
"1838" 367.4 86.5953586383524 60.4628708525146
"1839" 367.6 86.6502896934042 55.6780606474524
"1840" 367.8 86.9341618756101 49.703343830103
"1841" 368 86.3976767366275 43.8449408608581
"1842" 368.2 86.8700620315666 39.4087713461296
"1843" 368.4 86.0768738335788 35.1087373400091
"1844" 368.6 82.9008918935276 31.0321302182955
"1845" 368.8 78.5301841827065 27.4754056911251
"1846" 369 73.4110664783585 24.4581156364502
"1847" 369.2 66.8212515916777 22.4013999801917
"1848" 369.4 61.7314010446067 21.7094787458044
"1849" 369.6 55.4619549351554 21.45648416769
"1850" 369.8 49.7911942517183 22.8634224917473
"1851" 370 44.4463187308324 25.4813014858005
"1852" 370.2 39.5084932532404 28.998685991911
"1853" 370.4 35.889639428476 32.374785119886
"1854" 370.6 32.3966509248261 37.3396959494998
"1855" 370.8 29.4847763937154 43.0719313384379
"1856" 371 27.2648725350246 48.7618365112733
"1857" 371.2 26.4951393698047 54.0820881471889
"1858" 371.4 25.1555253801464 59.6386318823159
"1859" 371.6 24.9169335242887 65.7975600780359
"1860" 371.8 25.0605243827575 71.2395944774451
"1861" 372 25.4529159332582 77.059116426684
"1862" 372.2 25.4754263185817 81.6663519652848
"1863" 372.4 25.9046595375004 82.741432183341
"1864" 372.6 28.3672534499524 84.5103805493309
"1865" 372.8 32.7206691411124 87.7079919006711
"1866" 373 38.1436910722294 90.449325973715
"1867" 373.2 43.1795652077612 92.6425380716334
"1868" 373.4 46.7306557245235 93.7706430774774
"1869" 373.6 52.2586550331092 94.6778763175211
"1870" 373.8 58.0889023377953 95.2676520459137
"1871" 374 63.8176928574117 95.1881229473896
"1872" 374.2 67.8684868211474 94.9586174138037
"1873" 374.4 70.4623189983579 94.3318220083138
"1874" 374.6 72.4038882305444 94.2141221757611
"1875" 374.8 75.6348905821349 94.4877435962445
"1876" 375 78.6935904789232 93.3288338487234
"1877" 375.2 80.2378318513032 90.5505771729101
"1878" 375.4 81.2452265158932 86.1277857617573
"1879" 375.6 82.0931201922617 80.4527701092073
"1880" 375.8 82.878570027208 74.6363191483691
"1881" 376 83.3173477428513 68.9795609220063
"1882" 376.2 83.012408181875 64.9376691850879
"1883" 376.4 82.5855235828779 61.0919883217879
"1884" 376.6 82.0008328803252 55.9019292964874
"1885" 376.8 81.4809340309905 50.4991253082277
"1886" 377 80.1131016350382 45.1221274216907
"1887" 377.2 79.278879577282 39.312264520943
"1888" 377.4 77.7975030594303 35.024951379337
"1889" 377.6 75.8861946621093 32.8113253146424
"1890" 377.8 72.3690315608159 28.9831874257641
"1891" 378 68.5343705302619 25.0674701866538
"1892" 378.2 63.8518432650169 22.3338945690608
"1893" 378.4 58.6021155658974 19.3996748003088
"1894" 378.6 53.2737330633619 17.6029545392397
"1895" 378.8 49.0575722057683 18.4279480903552
"1896" 379 44.1858449116696 20.7692682482706
"1897" 379.2 38.2198247760384 24.2057299895426
"1898" 379.4 33.5934673941546 28.0090799870297
"1899" 379.6 30.7435920884764 31.9969460386913
"1900" 379.8 29.1548186505608 35.4464676784786
"1901" 380 27.2883487381726 40.3925296164338
"1902" 380.2 25.7713891062935 46.8284711778116
"1903" 380.4 25.8157911469274 53.5105208109825
"1904" 380.6 26.7410652990577 59.4016539950186
"1905" 380.8 28.5032566465594 65.2776258888697
"1906" 381 30.4874156664307 69.871268422735
"1907" 381.2 33.5139469236349 74.5443263558627
"1908" 381.4 37.7352456842435 78.8737919223222
"1909" 381.6 41.4441211341812 81.6949080221979
"1910" 381.8 45.9776533928572 84.2865816868009
"1911" 382 51.8110748102566 86.460419354052
"1912" 382.2 57.9121607165445 87.9586751161091
"1913" 382.4 63.2642565532896 89.2767741492393
"1914" 382.6 68.5619881462543 89.1012789753963
"1915" 382.8 73.8694034587483 88.0806608566716
"1916" 383 78.6514614225622 86.4270164600309
"1917" 383.2 84.3492323943377 84.6182180505776
"1918" 383.4 86.3320295924527 84.7108206533103
"1919" 383.6 86.1828099594092 85.9278599988425
"1920" 383.8 86.9053788625009 87.2727019773952
"1921" 384 88.3915408364474 89.4738081290775
"1922" 384.2 91.2941590084484 91.5537265752521
"1923" 384.4 94.1348218540994 91.7524809873506
"1924" 384.6 94.8515351516858 91.5302943612454
"1925" 384.8 94.7623415278231 89.974416042558
"1926" 385 94.9069442316393 87.4359988447095
"1927" 385.2 94.1546936195013 84.8206709563478
"1928" 385.4 93.2817472498142 81.5801321524794
"1929" 385.6 92.6189031815913 76.780861121122
"1930" 385.8 92.886041375591 72.6206392946666
"1931" 386 92.6978074306168 69.2567861695828
"1932" 386.2 92.6615638539419 65.0764699572682
"1933" 386.4 92.8534047451813 60.4340714982901
"1934" 386.6 92.570779106881 55.4977907925372
"1935" 386.8 92.7820926049377 52.4865636411266
"1936" 387 92.0789144017171 47.5640507885538
"1937" 387.2 90.4955093845098 42.9788393893692
"1938" 387.4 88.1844108639482 38.5049904360783
"1939" 387.6 85.9278146697358 34.490759417381
"1940" 387.8 82.4201458947868 30.0380035307604
"1941" 388 78.233367168258 26.0147946654691
"1942" 388.2 73.608352262128 23.2241730133856
"1943" 388.4 69.9906813941135 21.9524155063186
"1944" 388.6 64.7520009086256 20.8027157811952
"1945" 388.8 58.6826231386452 20.2310435359219
"1946" 389 52.8015505023678 20.8130589743882
"1947" 389.2 47.4560148228972 21.893067090438
"1948" 389.4 43.8596923637972 22.6682304781704
"1949" 389.6 39.228589282044 24.1588591790833
"1950" 389.8 34.1438133168871 26.5497465206771
"1951" 390 29.2256104251425 29.9346787627739
"1952" 390.2 24.4101801127011 33.9288087074202
"1953" 390.4 20.1920249824992 38.321185890865
"1954" 390.6 17.1456421040609 43.1114848848008
"1955" 390.8 14.3376548848878 47.841804785471
"1956" 391 11.9662508833237 52.5247551658773
"1957" 391.2 9.16697799311621 54.4100304506096
"1958" 391.4 8.09945287373605 53.6855653535658
"1959" 391.6 9.45668309013277 54.2227168977549
"1960" 391.8 11.1745446879573 55.616303871004
"1961" 392 13.5209329778543 57.0870521317613
"1962" 392.2 16.0563066661987 58.7777747176237
"1963" 392.4 19.8568516102484 61.5179997737996
"1964" 392.6 24.0052571794992 63.9155926965697
"1965" 392.8 28.4630243726363 66.793262618232
"1966" 393 33.4712330402752 68.5354559618358
"1967" 393.2 39.4252674340965 70.2639272377102
"1968" 393.4 44.5641849549603 70.3667549010582
"1969" 393.6 50.6209995296576 70.6079270490275
"1970" 393.8 56.1888284568583 69.8879326833988
"1971" 394 61.3030776579292 69.3993382148233
"1972" 394.2 67.6287014043459 67.498481927202
"1973" 394.4 72.2830748006495 64.0800977570831
"1974" 394.6 76.5055222349147 60.3579080125734
"1975" 394.8 79.974620629781 55.4144060851595
"1976" 395 82.7190057178856 50.3027650395119
"1977" 395.2 84.3946772947358 46.1518753427288
"1978" 395.4 87.1827298835004 44.1019070784006
"1979" 395.6 89.550778284802 44.0142065381317
"1980" 395.8 89.6737375246579 43.9453907382298
"1981" 396 88.4429634236089 41.9263298315512
"1982" 396.2 85.8888621965993 40.2575100421951
"1983" 396.4 82.9663857139802 36.7296191892281
"1984" 396.6 79.7229309220214 34.3214426423215
"1985" 396.8 76.0702538993505 32.2141104441883
"1986" 397 70.9805281701039 29.9655285255368
"1987" 397.2 65.5349950554983 28.2221318424504
"1988" 397.4 60.7147135333578 27.5163567256262
"1989" 397.6 55.3841702457631 27.6648370694923
"1990" 397.8 49.6407520197232 26.9949094381479
"1991" 398 43.36355652495 27.5785426164655
"1992" 398.2 38.477692205948 28.7531284156367
"1993" 398.4 33.4975514334628 31.477568268871
"1994" 398.6 28.0421285586988 34.631915197467
"1995" 398.8 23.2021632960582 38.4308066933756
"1996" 399 19.5582657098233 41.7976564723847
"1997" 399.2 15.8623504853129 43.4655200413935
"1998" 399.4 12.1167739580449 44.5151342236204
"1999" 399.6 11.0273114979022 43.5220569707183
"2000" 399.8 10.9896227862337 42.8118062305444
"2001" 400 11.4512701375282 42.9594178738312
"2002" 400.2 12.1003907824206 43.5646951876116
"2003" 400.4 12.741827339501 44.9116194869325
"2004" 400.6 13.3522628205623 46.2008955851846
"2005" 400.8 14.482197080185 47.2018836696576
"2006" 401 15.8251949859643 49.7189233424807
"2007" 401.2 17.3380942377643 51.7615588261074
"2008" 401.4 19.6935291973869 55.0524404146026
"2009" 401.6 22.6985472055719 58.6681459657193
"2010" 401.8 25.335369621319 62.1009456735198
"2011" 402 28.3978032586057 65.943851625119
"2012" 402.2 32.0542121593898 69.9530909213631
"2013" 402.4 36.141679264676 73.3180593311062
"2014" 402.6 40.4539874368277 75.6770411310764
"2015" 402.8 46.0477183430613 77.5725931474834
"2016" 403 51.958309862697 78.9418407585978
"2017" 403.2 57.2423802512042 79.2486155079997
"2018" 403.4 61.8044660695163 79.9749065960807
"2019" 403.6 66.6998247908783 79.8298525555862
"2020" 403.8 72.4349216512555 79.3051160153425
"2021" 404 78.5356598235983 77.1827937447362
"2022" 404.2 83.8188356970333 74.4988787926349
"2023" 404.4 87.4254862229759 71.3908503827221
"2024" 404.6 88.4204745127284 69.4468219311863
"2025" 404.8 90.6620105850519 65.5050339672645
"2026" 405 93.0524374083743 60.7266470252449
"2027" 405.2 92.9101176468911 58.9560387264674
"2028" 405.4 94.1921513193742 59.9110310835065
"2029" 405.6 96.5800063405993 60.7598404450965
"2030" 405.8 96.8117789015677 62.0754483369526
"2031" 406 96.9285439238607 63.7267319165153
"2032" 406.2 97.8655887313003 66.6358038544984
"2033" 406.4 100.171258094587 69.2691510694165
"2034" 406.6 102.829845333404 70.5285516260435
"2035" 406.8 107.193238506871 71.5819025583998
"2036" 407 111.668364689525 71.3673116544825
"2037" 407.2 114.516744347759 69.6368589539917
"2038" 407.4 117.004731922075 67.0697493365522
"2039" 407.6 119.114227117582 63.6931584927104
"2040" 407.8 120.23117496436 59.6969440488562
"2041" 408 120.91988570231 55.1975964595779
"2042" 408.2 120.809236145286 51.2155415676384
"2043" 408.4 119.283320302397 48.6099959815897
"2044" 408.6 117.116107429295 44.9182799323683
"2045" 408.8 114.884168532595 40.5646219146859
"2046" 409 111.792631057822 35.4890294588933
"2047" 409.2 108.699112423153 32.0450705220543
"2048" 409.4 104.957284573474 29.0489741626737
"2049" 409.6 100.543149457668 26.285334893282
"2050" 409.8 95.9942872212706 23.812449363814
"2051" 410 92.0525998853316 23.0047222017225
"2052" 410.2 87.60723572234 22.8167060829748
"2053" 410.4 82.8491202801538 22.5912005085323
"2054" 410.6 78.8760888852337 22.1432726543211
"2055" 410.8 73.816133955466 21.4969985588072
"2056" 411 68.2943985328574 20.8429441087912
"2057" 411.2 63.9044131195441 20.2956696231222
"2058" 411.4 59.3925676157853 19.474148810539
"2059" 411.6 55.5280444908637 18.3396828373824
"2060" 411.8 50.8066093737141 15.8402903219014
"2061" 412 46.2183598542197 14.8469713768539
"2062" 412.2 41.3146116190953 15.7221836561913
"2063" 412.4 36.9373757536208 18.3943205877416
"2064" 412.6 33.3036710402573 22.3039023471512
"2065" 412.8 29.3560287462573 27.5192299346386
"2066" 413 26.5146748036207 32.6998036515637
"2067" 413.2 25.3901707654926 38.3869907050018
"2068" 413.4 25.0678842634922 42.1671907301796
"2069" 413.6 26.0683928153685 47.2744842982338
"2070" 413.8 27.5942430186771 52.3990475420806
"2071" 414 30.388316547154 57.8637612561822
"2072" 414.2 33.7611090586548 62.099297664823
"2073" 414.4 38.9468067721842 65.6589466516646
"2074" 414.6 44.8940863704609 68.7650796662176
"2075" 414.8 50.2375105990793 71.1880605449541
"2076" 415 56.0496127976036 71.9452050647491
"2077" 415.2 61.6280975334555 72.2826851884059
"2078" 415.4 68.4820183087622 72.2197122693648
"2079" 415.6 74.9156567930672 70.8364153277379
"2080" 415.8 80.6512438028546 68.1878873313327
"2081" 416 84.1694759133225 66.1211635029671
"2082" 416.2 88.707570635957 62.9479773901452
"2083" 416.4 93.2472450414226 58.0624067462988
"2084" 416.6 95.0873803692733 55.2616728156241
"2085" 416.8 94.8302734767163 52.5003413928307
"2086" 417 92.5289900308609 48.6786355189719
"2087" 417.2 89.7899071917738 43.0795390993712
"2088" 417.4 86.3057936763293 37.6239330974406
"2089" 417.6 82.5203422630806 33.3137039173679
"2090" 417.8 78.7671517345012 29.8930662852052
"2091" 418 74.6336626934302 27.776117422608
"2092" 418.2 68.4265141711415 25.7167887088922
"2093" 418.4 62.6314494536151 24.8433339335072
"2094" 418.6 57.1090257846107 24.5700744397499
"2095" 418.8 51.7449462584802 24.9858567800129
"2096" 419 45.4466680297598 25.1464683956158
"2097" 419.2 40.2092910619653 26.4213912136981
"2098" 419.4 34.8476934873424 29.3291386603801
"2099" 419.6 30.292856870866 33.029565296048
"2100" 419.8 26.2374829595544 37.6742095352039
"2101" 420 22.467676305154 41.9930823815861
"2102" 420.2 18.6040383453701 46.6035720121721
"2103" 420.4 15.6425914499028 50.8265583536097
"2104" 420.6 12.0241645294636 55.2631688303833
"2105" 420.8 9.47818736929628 58.9912694460014
"2106" 421 8.13901343468392 59.5263446314676
"2107" 421.2 7.73582058142981 58.6942925537358
"2108" 421.4 8.69913235741746 58.7276780202398
"2109" 421.6 10.4051828595657 60.5216528740888
"2110" 421.8 12.5639455963627 63.2506855660127
"2111" 422 14.4318975873881 64.7063214941496
"2112" 422.2 17.072586087015 66.9167251879976
"2113" 422.4 21.0991332761742 69.7605035954492
"2114" 422.6 25.8080260643577 72.6214516233429
"2115" 422.8 29.9916531028128 75.2184244761342
"2116" 423 34.5281034152244 77.3569024755121
"2117" 423.2 38.9622110932868 78.9698175034396
"2118" 423.4 44.1652508068181 79.6525313142695
"2119" 423.6 50.1115463815035 79.4041481106909
"2120" 423.8 56.0309604765007 77.3261539910833
"2121" 424 61.5125845282006 74.7726958140671
"2122" 424.2 65.6790393857889 71.9846719703635
"2123" 424.4 68.1849656455587 69.2673115109042
"2124" 424.6 71.0430986157201 64.7257504622443
"2125" 424.8 73.9872511730466 59.0304606452375
"2126" 425 76.0689859570175 53.4544369206663
"2127" 425.2 77.1456341039216 49.733719419171
"2128" 425.4 78.4339350450816 45.4336168113109
"2129" 425.6 78.1698639716588 39.9909645376269
"2130" 425.8 76.2703496424912 34.297232343181
"2131" 426 73.2598143748037 29.4827588988131
"2132" 426.2 70.3153721975558 27.3010486564485
"2133" 426.4 65.7132732586628 25.6476722461018
"2134" 426.6 60.0723306944949 24.5934146242364
"2135" 426.8 54.2879352023956 24.1615657183541
"2136" 427 48.0623700457668 25.1131248163021
"2137" 427.2 42.6208050281471 27.2030405806039
"2138" 427.4 37.9498393369532 29.413544100493
"2139" 427.6 33.3380225094615 32.8037572624597
"2140" 427.8 28.85308999391 36.7236584433175
"2141" 428 24.9532700681982 41.1362097358686
"2142" 428.2 21.8603217795321 44.7044532785823
"2143" 428.4 18.8142046520767 49.8549595983212
"2144" 428.6 15.7476322244881 54.5609080335357
"2145" 428.8 12.8836366173667 57.6578749766662
"2146" 429 10.7318126341747 58.3663764298091
"2147" 429.2 8.27020867454067 58.1508115722815
"2148" 429.4 5.67715505041026 56.4689326869931
"2149" 429.6 5.4947731762099 55.6365886219131
"2150" 429.8 6.84107301514806 53.9477204996762
"2151" 430 6.92596570716238 53.2535947225913
"2152" 430.2 6.49289901511083 52.4800426158278
"2153" 430.4 7.2541209653888 52.6692744567676
"2154" 430.6 7.57994022230436 52.5649059486657
"2155" 430.8 7.98438881736725 51.3103028129633
"2156" 431 8.69240530761332 50.6699737174454
"2157" 431.2 9.4047045239411 50.1289984001961
"2158" 431.4 10.3193903693862 49.7632331105062
"2159" 431.6 10.885691689237 49.5122261483632
"2160" 431.8 11.1354632161313 48.8832149257951
"2161" 432 11.6870980615376 48.0339198103836
"2162" 432.2 12.736911972528 45.3934475308946
"2163" 432.4 13.3637326056225 42.3253770545347
"2164" 432.6 14.006360671222 40.5611870886471
"2165" 432.8 14.920118782722 38.413000701031
"2166" 433 16.5622555273275 35.1986459772718
"2167" 433.2 17.2620973242568 31.4656471210138
"2168" 433.4 17.067090986097 29.6480877916928
"2169" 433.6 17.5787824553522 29.9296392675215
"2170" 433.8 19.5307174201743 30.5746939718924
"2171" 434 20.004785703318 31.1043220263659
"2172" 434.2 20.3281805526317 31.3777387117414
"2173" 434.4 21.099591765034 31.4422909995216
"2174" 434.6 23.2786749880716 30.6416973864501
"2175" 434.8 26.1404547747471 30.0801838931469
"2176" 435 29.0943925325989 28.9791881545491
"2177" 435.2 33.4016956392193 26.8128274271981
"2178" 435.4 36.8936851821876 23.2423000007221
"2179" 435.6 41.1677492337585 19.4557971381737
"2180" 435.8 43.5080174214267 15.6660787458436
"2181" 436 46.5078228411445 12.9415152566052
"2182" 436.2 51.1195834930136 11.2458132927809
"2183" 436.4 55.8906423611514 10.6219224352595
"2184" 436.6 61.3019427431192 10.5198764877781
"2185" 436.8 66.9313691146252 10.3962714404165
"2186" 437 70.8008604754583 10.6075762636822
"2187" 437.2 73.4560905556897 12.2336005298721
"2188" 437.4 77.8329577068784 15.2874295908486
"2189" 437.6 81.7639575356079 18.0167991765519
"2190" 437.8 84.9976736486665 20.8523459867502
"2191" 438 89.2579127959109 24.167207571276
"2192" 438.2 92.7698202838355 25.1445915743203
"2193" 438.4 96.4966047350858 24.3843191591663
"2194" 438.6 100.190253930762 23.0640880451203
"2195" 438.8 102.01234434118 21.7079674055313
"2196" 439 102.603538189212 20.0600755800517
"2197" 439.2 102.5248229913 20.0651365921728
"2198" 439.4 102.232172854965 20.7619348942955
"2199" 439.6 101.911365847067 21.7123564645689
"2200" 439.8 102.011598512871 23.0400196503022
"2201" 440 102.390695178704 24.4898083406991
"2202" 440.2 103.995383839426 26.2086587863215
"2203" 440.4 106.005955131908 27.8977114262177
"2204" 440.6 109.122935678768 29.5141127983707
"2205" 440.8 111.705293281928 31.234145563444
"2206" 441 111.261438627883 31.7395439803479
"2207" 441.2 110.107673361705 32.5533066814444
"2208" 441.4 109.088437271163 33.8806652678104
"2209" 441.6 108.047432822821 36.6835294067072
"2210" 441.8 107.277517447903 39.1785057282006
"2211" 442 106.167237662725 43.3215077154475
"2212" 442.2 104.866040615404 47.1524247964694
"2213" 442.4 103.507570164407 50.4336436675225
"2214" 442.6 101.451808586205 54.3729590642345
"2215" 442.8 99.1838333697112 58.4417911437814
"2216" 443 98.3799923656934 62.6085388874702
"2217" 443.2 97.0462621453674 67.3019635878485
"2218" 443.4 95.3779861386359 72.0384617726474
"2219" 443.6 94.3769009314516 76.7292822057633
"2220" 443.8 94.3114831647343 81.4540390213028
"2221" 444 95.6499781648773 85.3195982609734
"2222" 444.2 98.4721350197006 89.6538070931125
"2223" 444.4 101.421262046228 92.7416250101551
"2224" 444.6 104.570413855215 94.7769196872501
"2225" 444.8 104.582973743814 96.1929832274321
"2226" 445 104.126758514407 98.1172717672783
"2227" 445.2 103.050347156494 99.1999126996152
"2228" 445.4 101.374795874533 99.1881060918212
"2229" 445.6 98.9891353513418 100.481412303407
"2230" 445.8 96.120679293368 102.421544787629
"2231" 446 92.8852571593393 104.840584219347
"2232" 446.2 88.8265730671624 107.27025221985
"2233" 446.4 84.7118576682952 108.848906965776
"2234" 446.6 80.6299413454474 110.71323674446
"2235" 446.8 76.4314198993891 112.411259549084
"2236" 447 71.4390699368633 114.018103915444
"2237" 447.2 67.0204547961551 115.743507566123
"2238" 447.4 63.1320615545861 117.964744678519
"2239" 447.6 58.8065871543858 120.161800537637
"2240" 447.8 55.2491056533502 120.345058332719
"2241" 448 50.9957267354644 119.669484720883
"2242" 448.2 48.0991037338441 118.473918713502
"2243" 448.4 44.2638007504721 116.347328879641
"2244" 448.6 40.3789680475667 113.514761945561
"2245" 448.8 36.5690972280244 110.639547966174
"2246" 449 32.662446377017 107.49050079904
"2247" 449.2 28.7194033005798 104.360565426833
"2248" 449.4 25.1753805741197 101.665498889341
"2249" 449.6 20.9276718213721 98.8671245527607
"2250" 449.8 16.5661234735926 96.7538430741885
"2251" 450 13.4539769948851 94.2031994411874
"2252" 450.2 10.763347378608 90.0832306695288
"2253" 450.4 7.43914085138498 86.6500204214017
"2254" 450.6 4.80564043694882 84.2658249406364
"2255" 450.8 5.57745377254902 83.0905241164261
"2256" 451 6.25607627327686 80.9532581702894
"2257" 451.2 6.49376236373478 76.8957586394962
"2258" 451.4 6.19217988532771 73.1795588014138
"2259" 451.6 6.2085391920136 68.5420009499707
"2260" 451.8 5.68873030729223 64.4024452160161
"2261" 452 5.41807038065781 59.4512872198145
"2262" 452.2 4.53120534124451 54.9943562198598
"2263" 452.4 5.17947765061918 53.875392481801
"2264" 452.6 5.47966957332495 53.647945573675
"2265" 452.8 6.92216780939002 52.8850878475053
"2266" 453 7.52338254470986 52.2207495572221
"2267" 453.2 9.22411361828615 49.6600699292354
"2268" 453.4 10.3330571990076 45.9899371338216
"2269" 453.6 10.4623995175011 42.6859276947815
"2270" 453.8 11.3901108478755 40.7946278396789
"2271" 454 12.9664282346757 38.6902644725927
"2272" 454.2 14.7779865140306 36.1653544795324
"2273" 454.4 17.2105083386681 32.7737685948465
"2274" 454.6 19.2848927438701 29.112950539806
"2275" 454.8 20.9210712237305 25.7260039671887
"2276" 455 22.485079041722 22.8945799495549
"2277" 455.2 22.7995515450322 22.3885619003373
"2278" 455.4 22.884927355002 22.9697154410709
"2279" 455.6 23.5488677980612 23.3491059152535
"2280" 455.8 25.0428327104096 23.5793076322865
"2281" 456 27.421623502276 23.486756815268
"2282" 456.2 28.7695561210308 23.1494664833875
"2283" 456.4 30.7265732313317 21.7163086509132
"2284" 456.6 32.4039718094927 19.9095658476789
"2285" 456.8 34.9143939434439 17.2961993575763
"2286" 457 37.9412157707661 14.4574777200211
"2287" 457.2 40.9278744604694 12.2283038258692
"2288" 457.4 44.9933492656222 10.5925306218893
"2289" 457.6 49.0760057916156 9.31345967254991
"2290" 457.8 53.4325393438507 8.36338883105848
"2291" 458 57.1578453272109 7.0877149863557
"2292" 458.2 59.8468614716661 6.35989921983604
"2293" 458.4 63.2746482072881 6.95031242846019
"2294" 458.6 68.1534717595789 8.01916926486524
"2295" 458.8 73.1990408649676 8.87655281200568
"2296" 459 78.9638934357018 8.40197197810732
"2297" 459.2 80.8357099142767 7.03182077316122
"2298" 459.4 80.7816288290809 7.25131714096559
"2299" 459.6 81.6048063717639 7.80431564877103
"2300" 459.8 81.9040447151773 8.42554051657356
"2301" 460 81.8259128999658 9.43759113793969
"2302" 460.2 82.8054292146183 10.7724227277273
"2303" 460.4 85.2580653708438 13.3488248043066
"2304" 460.6 87.8881307865902 15.4795833690559
"2305" 460.8 90.8306542508628 17.5860669694037
"2306" 461 94.668139227682 19.0724574586695
"2307" 461.2 99.2348634876721 20.2996014009267
"2308" 461.4 103.39469068602 21.1891700561112
"2309" 461.6 106.547992307589 22.2618709594616
"2310" 461.8 109.105174299998 24.2630254362628
"2311" 462 110.435982285724 26.1738587481263
"2312" 462.2 112.153750042133 28.2447698432262
"2313" 462.4 113.237690111712 29.8316014196685
"2314" 462.6 113.011608012081 30.9605212001562
"2315" 462.8 112.137796469392 32.0213393267616
"2316" 463 110.652691722182 34.4434566643812
"2317" 463.2 109.257585909451 38.3300600513758
"2318" 463.4 108.120074516145 41.9707704970463
"2319" 463.6 107.823576919783 45.9366663352274
"2320" 463.8 106.696044034997 50.7531738307273
"2321" 464 106.55359873354 55.8489657343189
"2322" 464.2 106.595060865916 60.8406391917484
"2323" 464.4 107.663147323435 66.3651423984305
"2324" 464.6 108.60440860925 71.5461505803001
"2325" 464.8 111.039096350009 74.5956124430718
"2326" 465 114.521320608572 77.5121866596477
"2327" 465.2 117.926031477875 80.6111940745744
"2328" 465.4 118.665366713864 83.5726572948108
"2329" 465.6 117.891118480492 86.4559418197904
"2330" 465.8 116.537076705773 90.2355206074883
"2331" 466 114.676270687226 94.8284247649704
"2332" 466.2 113.41505768447 98.3152177871791
"2333" 466.4 112.302775797064 98.9572721304555
"2334" 466.6 111.113456720921 98.643947653857
"2335" 466.8 108.424919475548 99.4897418256756
"2336" 467 105.900052833077 101.275011596505
"2337" 467.2 102.461882539131 103.472739638015
"2338" 467.4 98.6905212490818 105.26664011917
"2339" 467.6 94.1400269930252 107.530067568914
"2340" 467.8 90.8001988537429 109.623820750187
"2341" 468 85.7985584390536 113.057475170692
"2342" 468.2 81.5392484320452 115.573864942355
"2343" 468.4 77.123161650446 118.33268057311
"2344" 468.6 73.1036181703309 120.757868593385
"2345" 468.8 69.3236897557722 123.614835847691
"2346" 469 65.7697752927449 124.802559243058
"2347" 469.2 63.9880621182425 124.23506642978
"2348" 469.4 63.5569542374624 123.894539853832
"2349" 469.6 61.7590186605992 122.730357097617
"2350" 469.8 60.3518975359403 121.764884955397
"2351" 470 56.8674597754105 120.239331127992
"2352" 470.2 53.8276794330148 118.913785882426
"2353" 470.4 49.5435320092279 117.357423720829
"2354" 470.6 44.6234833415984 115.330717102505
"2355" 470.8 40.1167549885609 113.885027509365
"2356" 471 35.1543211675849 113.683524403277
"2357" 471.2 29.9177685523462 113.360900626474
"2358" 471.4 29.0067974434677 114.343293779489
"2359" 471.6 29.3774608864955 114.886716287037
"2360" 471.8 29.6071877882239 113.805100750061
"2361" 472 29.724900878669 111.664086550104
"2362" 472.2 28.9308135286496 109.611515241498
"2363" 472.4 28.3083887330392 107.998064317419
"2364" 472.6 27.5862974367628 105.366326663649
"2365" 472.8 26.8232885087651 102.973240703184
"2366" 473 25.3199079463501 99.9802496904017
"2367" 473.2 24.4789104167714 96.64247986393
"2368" 473.4 24.342040374817 93.0339671765408
"2369" 473.6 24.0259850340231 89.8651421470055
"2370" 473.8 23.6881966067262 86.7346537186574
"2371" 474 22.8173898897261 83.383928061936
"2372" 474.2 22.6276430797452 79.1891219392462
"2373" 474.4 22.1569652500749 74.78881917199
"2374" 474.6 20.5808154779536 70.3849650512834
"2375" 474.8 18.6319901645081 66.377290868375
"2376" 475 16.3062663700262 62.6105618935311
"2377" 475.2 14.2473779989017 58.5706180256151
"2378" 475.4 12.5205469633305 54.8716487278481
"2379" 475.6 10.7982441466327 49.9241813141427
"2380" 475.8 11.2582129946504 45.9214099962812
"2381" 476 12.5789494666133 40.3034190906624
"2382" 476.2 12.6783127785505 37.2184010036126
"2383" 476.4 13.4791101128432 37.4131333664254
"2384" 476.6 15.0290855795882 36.3483170387157
"2385" 476.8 18.2738897267241 34.4524186504058
"2386" 477 22.3191717520582 31.9673340882627
"2387" 477.2 26.1765085401507 29.3569441492916
"2388" 477.4 30.3069598407233 26.9739600338391
"2389" 477.6 34.7791930548318 23.7204975412601
"2390" 477.8 39.364163863972 20.2625373524536
"2391" 478 43.644594422752 15.9565017069063
"2392" 478.2 46.9536680050192 12.6536810461997
"2393" 478.4 50.2963083081288 10.7786362490727
"2394" 478.6 53.908802049013 10.1059692107717
"2395" 478.8 56.6202011764326 7.90768260969377
"2396" 479 55.8622109587893 7.22202813465916
"2397" 479.2 54.0280351119353 6.70301664844434
"2398" 479.4 54.1774669808897 7.60632743593399
"2399" 479.6 53.1283212101353 8.1599139695693
"2400" 479.8 51.3496018770487 7.70627348225699
"2401" 480 49.1518606317286 7.31456844166181
"2402" 480.2 47.51259922002 7.25399004818575
"2403" 480.4 45.5957792263681 7.67416026272101
"2404" 480.6 43.3224922588905 8.28636237749841
"2405" 480.8 41.8410527240008 8.27005725362937
"2406" 481 40.7592979545536 7.98596013731733
"2407" 481.2 39.6714940435592 8.55763226793594
"2408" 481.4 38.1791662059161 9.02929743235811
"2409" 481.6 36.9700993840306 9.27110809245138
"2410" 481.8 36.7057916356406 9.59356798944445
"2411" 482 35.7120404638437 10.7350244989697
"2412" 482.2 34.3278248922672 12.3549373247313
"2413" 482.4 32.0908057884894 14.5661281232176
"2414" 482.6 29.3689048602823 16.9926158693741
"2415" 482.8 25.196546393257 19.1972815914283
"2416" 483 23.4026145647559 19.7850944310505
"2417" 483.2 22.3710300613691 20.1966707394238
"2418" 483.4 21.9522071583099 19.9308401070217
"2419" 483.6 21.7367476864651 20.513858200996
"2420" 483.8 21.2136200311012 20.6333310158881
"2421" 484 20.6310898095448 20.6086393962418
"2422" 484.2 21.0562785356715 20.7251983761331
"2423" 484.4 21.1768689354223 21.6176661522962
"2424" 484.6 21.4916500625857 22.3202718687535
"2425" 484.8 21.1171475592691 23.6687358280629
"2426" 485 21.1216562801084 25.921694499479
"2427" 485.2 21.0995655776159 28.4113551225046
"2428" 485.4 21.4271323220808 31.5731083636945
"2429" 485.6 21.8674106641986 36.1540118029453
"2430" 485.8 23.600047971068 40.4489556364281
"2431" 486 24.6982530380268 44.240947593596
"2432" 486.2 25.8960976580762 48.1225145427974
"2433" 486.4 27.9079408077015 52.9484529621182
"2434" 486.6 30.7952477398581 57.1430855357833
"2435" 486.8 34.3903048791677 60.1677364997839
"2436" 487 38.4043398795968 62.1919540788366
"2437" 487.2 43.2588516638641 64.1390734686941
"2438" 487.4 48.510002225369 65.3235786207845
"2439" 487.6 54.2464950385642 66.1791293358228
"2440" 487.8 59.41458800373 65.7254536877303
"2441" 488 65.0674029702582 64.5181456995981
"2442" 488.2 70.4646421910187 63.3707937591332
"2443" 488.4 75.2251119162982 61.6803008648889
"2444" 488.6 78.9216994999174 59.2139888725806
"2445" 488.8 82.8603537323175 55.5384426546611
"2446" 489 84.8028862358017 52.0919309687463
"2447" 489.2 86.505255030217 48.3614052147534
"2448" 489.4 89.2413903214662 44.5678230730848
"2449" 489.6 92.2655565013439 43.1081911605015
"2450" 489.8 93.6902313298054 44.2817551186086
"2451" 490 95.8649862553328 45.9248557145182
"2452" 490.2 99.1069637576453 47.4931233544942
"2453" 490.4 103.209306988752 49.1088076378232
"2454" 490.6 108.548467761276 50.0519622774214
"2455" 490.8 112.25732797006 50.6001556059997
"2456" 491 114.709336692472 50.1063699921984
"2457" 491.2 114.800580042416 48.2484397048123
"2458" 491.4 114.983446174808 45.5747787445334
"2459" 491.6 115.414809430424 41.9853996746856
"2460" 491.8 115.713434859027 37.8497511059894
"2461" 492 115.169732406807 34.3071581932008
"2462" 492.2 113.627478199564 33.8219636191935
"2463" 492.4 111.869910850753 33.0162471568897
"2464" 492.6 108.885881773107 31.5575935930142
"2465" 492.8 104.843119479097 29.8268902190918
"2466" 493 101.073001540293 27.1587264939173
"2467" 493.2 97.7097131231578 24.0309717397898
"2468" 493.4 94.8990295121103 21.180167253007
"2469" 493.6 91.3909864737274 18.2023460148585
"2470" 493.8 87.860930268894 15.6207086127686
"2471" 494 83.5042128346144 13.0190395791686
"2472" 494.2 80.1249378159045 11.4971151086401
"2473" 494.4 76.6620324603574 11.244610067953
"2474" 494.6 72.0512744559327 10.7425316312789
"2475" 494.8 66.6877026768534 10.2632945546319
"2476" 495 61.5525990170647 10.2154987863451
"2477" 495.2 56.6279840466824 9.30910164672253
"2478" 495.4 51.9239097814351 8.29785999082766
"2479" 495.6 49.9458126737532 7.34786669414376
"2480" 495.8 48.1639684861446 8.65007148769564
"2481" 496 46.850376466345 11.0412327011923
"2482" 496.2 44.5669266522083 14.1200911163958
"2483" 496.4 41.6310067121828 17.8857812048409
"2484" 496.6 38.9259388966905 22.7274880875145
"2485" 496.8 36.1863231873544 27.375262706215
"2486" 497 33.8852005907782 31.6789692176046
"2487" 497.2 31.1860106533992 36.466018247125
"2488" 497.4 28.7614660712265 41.1062585221299
"2489" 497.6 26.8666360972363 45.4951189014126
"2490" 497.8 25.4744911731032 50.8756041640676
"2491" 498 23.5349156814149 55.9509721641408
"2492" 498.2 22.7135159185486 61.5509644192707
"2493" 498.4 22.4091284217926 67.204422997507
"2494" 498.6 22.5185937678069 72.7076608114778
"2495" 498.8 22.1476760901788 77.640408967154
"2496" 499 23.3400379998737 82.0552956998723
"2497" 499.2 26.2266396961194 84.225545438818
"2498" 499.4 30.3298465419053 87.0042010748314
"2499" 499.6 35.9683429199655 89.8799505681871
"2500" 499.8 41.5375362534573 92.4485592196266
"2501" 500 47.1005183798711 94.1344851489291
"2502" 500.2 51.1135160316762 94.6906310816139
"2503" 500.4 56.1972631239627 95.2196299109955
"2504" 500.6 62.194139867723 96.2028989496185
"2505" 500.8 68.2140909574884 96.4759289810669
"2506" 501 74.5717114719295 96.763277131905
"2507" 501.2 77.7901949073981 95.0570784904387
"2508" 501.4 80.2494031933752 91.42567261909
"2509" 501.6 83.0294129381023 85.654429096282
"2510" 501.8 85.0852465031975 79.9087335874265
"2511" 502 86.8975594286862 74.8450103409039
"2512" 502.2 88.4122029753749 69.3765079380856
"2513" 502.4 90.1755786859173 63.4538715740493
"2514" 502.6 91.53847412643 57.4896278919065
"2515" 502.8 92.1355922601766 51.8952874264408
"2516" 503 92.9026852091446 46.7552120871905
"2517" 503.2 92.4077336193145 43.3252451152869
"2518" 503.4 88.7695213633555 41.1596668681673
"2519" 503.6 83.779491666885 37.9853043597216
"2520" 503.8 79.1873165051883 35.3556830791712
"2521" 504 73.5890089200551 33.0074324257411
"2522" 504.2 69.0016019968911 31.2109287856523
"2523" 504.4 63.6307201273786 29.5786353141425
"2524" 504.6 57.6550766287057 28.8223154292969
"2525" 504.8 51.3062149884464 28.5797681508593
"2526" 505 45.1635551686548 28.4013334975771
"2527" 505.2 39.4115021641081 29.024049297113
"2528" 505.4 35.0935837652193 29.5162639884061
"2529" 505.6 30.2023488210529 31.2012614055849
"2530" 505.8 24.3976264953996 33.3221738053434
"2531" 506 18.6628514095966 34.8773895726343
"2532" 506.2 15.1488482820912 34.5489982431201
"2533" 506.4 14.9757155455065 33.3246498121947
"2534" 506.6 16.5675161957422 34.2891604599496
"2535" 506.8 17.1286566938362 34.7443955650785
"2536" 507 17.395601351794 36.5694076803724
"2537" 507.2 17.8485585851321 37.8313320548682
"2538" 507.4 17.8825198656075 39.6692421762158
"2539" 507.6 17.5478450425049 42.6528130427212
"2540" 507.8 17.5152337633402 45.58600443509
"2541" 508 17.6920325864259 48.7454739836088
"2542" 508.2 18.500997468557 52.7514326644097
"2543" 508.4 19.7305807452284 56.203251220379
"2544" 508.6 21.2036550533806 61.0964373834613
"2545" 508.8 23.583105889808 64.7877309300473
"2546" 509 27.1890633803638 67.5440490753005
"2547" 509.2 31.6580904411299 69.9599814405995
"2548" 509.4 36.1306150615293 71.2494016216137
"2549" 509.6 41.3967655024592 72.8513449191847
"2550" 509.8 46.480712212046 73.3334083492826
"2551" 510 50.7394061875995 72.3314655731918
"2552" 510.2 56.5368869890056 70.8742343010919
"2553" 510.4 61.3328020498066 68.4033392157449
"2554" 510.6 65.7865113333757 65.6523308451324
"2555" 510.8 67.6702245013359 64.3170837084289
"2556" 511 70.8865201661621 62.6733699390879
"2557" 511.2 75.1361781141917 59.5410733676202
"2558" 511.4 78.6346265234778 55.4251410153053
"2559" 511.6 82.9631576681083 52.4947434526657
"2560" 511.8 86.414840365725 51.9645524817456
"2561" 512 89.1427484747977 52.8001109682784
"2562" 512.2 92.0533273558428 52.7058333747719
"2563" 512.4 92.4583544305912 50.3175433829392
"2564" 512.6 91.1347694592833 48.1125371363728
"2565" 512.8 89.6070088287137 44.4917093475157
"2566" 513 88.0876326568605 40.8583094395314
"2567" 513.2 86.5988668021798 37.8459197657178
"2568" 513.4 83.796103573833 33.5319566254473
"2569" 513.6 81.1876383690981 29.6159694126945
"2570" 513.8 77.6019244368668 25.0962003658652
"2571" 514 73.6497814036789 21.1856446528452
"2572" 514.2 69.1271062052925 18.4468272890775
"2573" 514.4 65.5509710528787 16.8679195001892
"2574" 514.6 62.6166510918835 15.8697228759146
"2575" 514.8 57.8931520337115 14.5776552028094
"2576" 515 51.964258397429 13.6798327455744
"2577" 515.2 47.202264024705 12.9860118353844
"2578" 515.4 44.6611420650625 13.3035865623755
"2579" 515.6 43.5229138054388 15.248356180226
"2580" 515.8 42.4497794855338 17.8926160018844
"2581" 516 39.9444718037457 22.2789933039415
"2582" 516.2 37.2489521337328 27.1970224691161
"2583" 516.4 34.253615070503 33.0234720092835
"2584" 516.6 31.4660368198774 37.9833798420634
"2585" 516.8 29.4472931145502 42.2771311136072
"2586" 517 26.6271789923614 47.994785059487
"2587" 517.2 24.4287012306585 53.4583155751182
"2588" 517.4 21.7766764675965 58.665316516591
"2589" 517.6 19.2797374332536 63.2889766492768
"2590" 517.8 16.3877685325513 67.234166151151
"2591" 518 14.0751045060917 68.7452106915338
"2592" 518.2 14.3940747459686 68.4149825934389
"2593" 518.4 15.8002893070625 69.6485643981062
"2594" 518.6 18.074346503898 71.1287590610713
"2595" 518.8 20.8002081935734 73.863079666803
"2596" 519 24.7556649043501 76.8302156202986
"2597" 519.2 29.0701152377078 79.5244950531522
"2598" 519.4 33.0640295212277 81.5027337207962
"2599" 519.6 37.5981344063782 83.2603175875843
"2600" 519.8 42.5390094449142 85.2872309665826
"2601" 520 47.5251031990514 85.9711442568529
"2602" 520.2 52.3035872454338 87.4704216306647
"2603" 520.4 58.1062611752808 89.1230477787557
"2604" 520.6 63.6111362715442 90.1069858658758
"2605" 520.8 68.5117177674809 89.5743879102445
"2606" 521 71.9939774113656 87.9723168108813
"2607" 521.2 77.2610074302773 85.5159534084452
"2608" 521.4 82.3416276156172 82.7376000022681
"2609" 521.6 85.3682003774086 79.2886233545732
"2610" 521.8 88.1409709163682 74.3274420900597
"2611" 522 91.3275344357128 69.7773745403511
"2612" 522.2 94.0816546679862 65.0441612896565
"2613" 522.4 95.5202277559513 60.5892186700379
"2614" 522.6 94.4003870926599 56.0885199131274
"2615" 522.8 93.2530103782515 50.8131019790799
"2616" 523 90.4250953700855 46.0667842291846
"2617" 523.2 86.9920515007801 41.4034104921497
"2618" 523.4 82.3393953377664 37.7458060177607
"2619" 523.6 78.3161040922511 34.6310381270933
"2620" 523.8 73.2469327116306 31.5473364290779
"2621" 524 67.9067120898278 28.6606121096884
"2622" 524.2 62.2782227261855 25.9420958542362
"2623" 524.4 57.5069922145352 23.5288484731211
"2624" 524.6 53.0983408352959 20.4129083526178
"2625" 524.8 51.2967655113812 17.3353372041503
"2626" 525 50.868821291152 16.0425612706344
"2627" 525.2 49.6083055046476 16.0107828428747
"2628" 525.4 46.6333579499391 17.5688976929259
"2629" 525.6 43.1675444607088 20.5568380125121
"2630" 525.8 40.1274115953773 24.1953240802189
"2631" 526 36.9040226369724 29.6786203812878
"2632" 526.2 33.7237635579955 34.809763850486
"2633" 526.4 31.4781347989088 39.8370782238118
"2634" 526.6 29.8731930058146 45.0275013924965
"2635" 526.8 28.8522506662559 49.8976663787358
"2636" 527 27.7330413895963 55.7258385678214
"2637" 527.2 27.6889570566951 61.9063061428103
"2638" 527.4 28.2922892861174 68.3401925565879
"2639" 527.6 28.8196858707085 73.5398203588985
"2640" 527.8 29.5229228340864 77.766610294166
"2641" 528 29.9738770530075 83.668956442085
"2642" 528.2 30.2335405065084 89.1842261603705
"2643" 528.4 32.5953729877569 91.0900764635394
"2644" 528.6 35.5168102973746 91.6146220272413
"2645" 528.8 40.1283241261769 92.4828401776956
"2646" 529 46.2557298699511 93.0801250257459
"2647" 529.2 52.3271446713865 93.0573775679328
"2648" 529.4 58.21575472313 93.0914613198871
"2649" 529.6 63.9184954131236 92.0178609120566
"2650" 529.8 69.5825327335194 91.4563371762653
"2651" 530 74.5312882464992 90.2650705297144
"2652" 530.2 76.0308793868955 89.130237737897
"2653" 530.4 76.3519802715956 87.591624126631
"2654" 530.6 76.4157635861502 86.1481168331724
"2655" 530.8 76.3585333594075 84.9097580161203
"2656" 531 76.5414292519566 84.1237552477941
"2657" 531.2 76.4030943109195 83.0604708217702
"2658" 531.4 76.5226404066073 82.4188986398008
"2659" 531.6 76.5325787408154 82.2342020808822
"2660" 531.8 76.355423441976 81.8325866686541
"2661" 532 75.9883418220154 81.3128390609322
"2662" 532.2 75.9370848351161 81.1196489569481
"2663" 532.4 75.9740138075971 80.855101272621
"2664" 532.6 75.9391362335436 80.1258887823279
"2665" 532.8 75.8205200002412 79.5892995813118
"2666" 533 75.5656106843555 78.7849557270725
"2667" 533.2 75.3854009975735 78.1293152201256
"2668" 533.4 75.1647526161607 77.4831926981487
"2669" 533.6 74.8180997288366 77.0116109259247
"2670" 533.8 74.5419973801832 76.3978234803629
"2671" 534 74.2875379633801 76.2877031272464
"2672" 534.2 73.8355975924275 75.8823463404821
"2673" 534.4 73.6141894338193 75.6018668098292
"2674" 534.6 73.0129174966646 75.2698066822152
"2675" 534.8 72.6466504612388 75.1858518733619
"2676" 535 72.0695696171404 74.8001950984453
"2677" 535.2 71.4905779276945 74.2877232498119
"2678" 535.4 71.0243263037915 74.2943126093225
"2679" 535.6 70.6704599800315 74.2481871309661
"2680" 535.8 70.3071664138065 73.856929931699
"2681" 536 69.7296799877946 73.4840161496576
"2682" 536.2 69.1611590087037 73.1757009376842
"2683" 536.4 68.6597107347313 72.9894271884661
"2684" 536.6 68.1933957517195 72.635254293339
"2685" 536.8 67.9336753624388 72.3035596467475
"2686" 537 67.6281505943852 71.8843839854535
"2687" 537.2 67.5450262942452 71.5441996538385
"2688" 537.4 67.2825176480835 71.0161101892428
"2689" 537.6 67.0845712876429 70.6309326328288
"2690" 537.8 66.7107749704339 70.3245550091514
"2691" 538 66.5103608734269 70.2734632234709
"2692" 538.2 66.0893788956624 70.0393772721232
"2693" 538.4 64.8533114774437 69.2643418772741
"2694" 538.6 63.3446520028395 67.735921643703
"2695" 538.8 60.7963189252407 65.0383048413209
"2696" 539 57.4319040690488 61.858932571413
"2697" 539.2 53.6505067645817 59.31724542101
"2698" 539.4 48.7394894875168 57.8379026425989
"2699" 539.6 43.4874651632332 56.3122645057577
"2700" 539.8 37.9899826724752 54.7308614098072
"2701" 540 32.8192603613064 53.5384778352128
"2702" 540.2 27.7798597041491 51.9911136230037
"2703" 540.4 25.2471192386097 48.8708919513699
"2704" 540.6 24.6234503315968 45.6209889145081
"2705" 540.8 24.5855039266124 42.7674636712696
"2706" 541 25.2156973395238 38.6791567235226
"2707" 541.2 26.010382857302 34.9153769355506
"2708" 541.4 27.276879067136 32.8772061830754
"2709" 541.6 28.3894185338342 30.0952624026256
"2710" 541.8 30.2950696506827 26.4285791854909
"2711" 542 30.2912267135919 26.5115473140603
"2712" 542.2 29.9837240543192 27.4872366439375
"2713" 542.4 28.501989920478 28.0499303546886
"2714" 542.6 26.8421386227907 29.3134660483714
"2715" 542.8 24.762819504613 30.6039604676559
"2716" 543 21.3196743613878 32.3233129480697
"2717" 543.2 20.6070220520062 33.7011543124731
"2718" 543.4 19.3038403100583 35.5748449609452
"2719" 543.6 17.1927726152061 37.3260938488235
"2720" 543.8 16.4992815142146 38.0575920191362
"2721" 544 17.2076520097031 37.9853317621992
"2722" 544.2 19.1600443231491 38.8066179912296
"2723" 544.4 21.6764770586736 39.9678858423338
"2724" 544.6 24.8608600288698 41.8494326320764
"2725" 544.8 28.7506575089711 42.90864540154
"2726" 545 33.4699126470903 43.9358702690743
"2727" 545.2 37.6846456252603 45.6013170695027
"2728" 545.4 42.0822499048916 46.5251783393193
"2729" 545.6 47.1290898792188 46.8089619896326
"2730" 545.8 51.5211994000028 46.8591434932895
"2731" 546 56.5085699523053 47.037850183999
"2732" 546.2 62.3092390433579 46.6732585764381
"2733" 546.4 66.2661168681583 45.6223180302163
"2734" 546.6 70.069427796481 44.5310174945641
"2735" 546.8 75.609617975317 44.0486924606181
"2736" 547 80.567439846096 43.2570599545518
"2737" 547.2 84.4309233419218 44.0301539392808
"2738" 547.4 87.1976583461494 45.6562938156445
"2739" 547.6 89.432076343767 47.2799092244295
"2740" 547.8 89.6374288025046 48.3841120847964
"2741" 548 92.5334345564184 51.3330301297643
"2742" 548.2 95.2037558109633 53.8280425292756
"2743" 548.4 97.4330587862999 54.8783475443961
"2744" 548.6 97.0633613891438 53.1982206596337
"2745" 548.8 97.1858809920402 50.7342334446038
"2746" 549 97.3770592921917 47.536817808867
"2747" 549.2 98.1907348689497 43.4981560482248
"2748" 549.4 100.529194642463 39.7775432647052
"2749" 549.6 102.614232689868 36.3142196810682
"2750" 549.8 103.748367540579 32.4379519964916
"2751" 550 104.160502009824 28.4294318528564
"2752" 550.2 103.133399545756 24.4830418014311
"2753" 550.4 101.872850236316 20.863391707618
"2754" 550.6 99.764873835042 18.6107356482207
"2755" 550.8 97.6810791008743 18.8179263926805
"2756" 551 95.9191974794539 19.5733953484281
"2757" 551.2 93.5367129313618 20.4917673325341
"2758" 551.4 91.0962025379161 20.9824719829742
"2759" 551.6 87.7029911758234 22.3387874973654
"2760" 551.8 84.2194451557917 24.3747295914341
"2761" 552 79.9730719233588 26.5309172349753
"2762" 552.2 76.6448486490843 29.1429220474298
"2763" 552.4 72.6687846067195 31.7950049515817
"2764" 552.6 68.2813321134589 34.3098914470208
"2765" 552.8 63.4602060185792 37.7096040198932
"2766" 553 58.9003177009227 40.5681760580679
"2767" 553.2 54.6927996795031 44.5249531007884
"2768" 553.4 50.6470966410627 49.0506604976402
"2769" 553.6 46.4969370469101 54.0314407249767
"2770" 553.8 43.6421835459496 58.4313907378842
"2771" 554 41.476406952009 63.51872578592
"2772" 554.2 38.9102011706076 69.7287485954702
"2773" 554.4 36.2188878688782 75.0603937382313
"2774" 554.6 34.7056585947977 80.0827224658039
"2775" 554.8 32.434153245931 84.8230765269841
"2776" 555 29.316056446122 87.5230738288376
"2777" 555.2 27.7558288142383 87.3292895076688
"2778" 555.4 27.6682624210441 87.4969786061347
"2779" 555.6 28.8009014342714 88.648778958563
"2780" 555.8 30.6930157464002 90.2381647745925
"2781" 556 33.1486538397165 92.393211030417
"2782" 556.2 35.9556902541712 94.3377449181675
"2783" 556.4 39.6882756176108 96.5406324984201
"2784" 556.6 44.2609295984404 97.604596482957
"2785" 556.8 49.4746985138077 98.9243912593649
"2786" 557 54.6737017161983 99.7798498684465
"2787" 557.2 60.1803482069573 100.892957119952
"2788" 557.4 66.1369395418011 100.644134291966
"2789" 557.6 71.0658809093005 99.956959304281
"2790" 557.8 75.2862357066061 96.6230426789139
"2791" 558 79.3438647384947 92.8075651550773
"2792" 558.2 82.7760617925968 87.6454039539544
"2793" 558.4 85.0974645490704 82.8857128395451
"2794" 558.6 87.0155473539937 77.6788438656526
"2795" 558.8 88.9615407395228 72.3433317632209
"2796" 559 89.4701782769297 66.2611301989737
"2797" 559.2 89.5085333424646 60.464627553884
"2798" 559.4 88.245769238791 55.0300418128779
"2799" 559.6 87.4144216397506 49.7355522894913
"2800" 559.8 84.7487823078798 43.815015941268
"2801" 560 81.6621690179037 38.5243906258388
"2802" 560.2 79.5209249796669 34.8260896886407
"2803" 560.4 75.610827081477 30.9182067681863
"2804" 560.6 70.6524658791121 27.0751873466346
"2805" 560.8 65.2732734381701 23.8633320957256
"2806" 561 60.1848238229473 21.6789227284287
"2807" 561.2 54.5455014579932 20.6956395872755
"2808" 561.4 48.4712349265445 20.7523207904536
"2809" 561.6 42.2678146716218 22.1497949790401
"2810" 561.8 36.4665855346976 23.9263522142923
"2811" 562 31.2672427320448 25.1383142285153
"2812" 562.2 27.4067981549611 26.3211957551454
"2813" 562.4 22.224099451917 28.3900592698566
"2814" 562.6 17.0669056217458 31.1817823715967
"2815" 562.8 14.6212941929129 32.4273465879588
"2816" 563 14.9072503082777 31.7315137932156
"2817" 563.2 15.3941216163245 30.7414687372013
"2818" 563.4 15.9810677055091 30.3618482274363
"2819" 563.6 16.3950602271785 30.7877902369071
"2820" 563.8 17.4069279612316 30.8754735025318
"2821" 564 17.2990510018492 30.7243396280929
"2822" 564.2 17.6707949704342 30.8153402368889
"2823" 564.4 17.8808710084645 31.4948903418696
"2824" 564.6 18.2685811303932 32.0841160333622
"2825" 564.8 19.7747052524415 32.8985907784751
"2826" 565 20.5000829746684 33.8598868901225
"2827" 565.2 21.3488540625705 35.4270040464409
"2828" 565.4 22.6842590614026 37.8167505735916
"2829" 565.6 24.2965440877872 39.8473063801045
"2830" 565.8 27.3068248168115 42.8034239387735
"2831" 566 29.6923456230954 44.9615009774109
"2832" 566.2 32.6126506024377 47.7880747182951
"2833" 566.4 35.6189705319858 49.8056618532299
"2834" 566.6 38.8520248901296 51.2169577062775
"2835" 566.8 42.8917271710332 52.5232199774229
"2836" 567 46.3126711989218 53.1051897833114
"2837" 567.2 50.8717589569452 53.1938702774542
"2838" 567.4 55.5518817687168 52.375932998079
"2839" 567.6 59.6162708412352 51.193225593747
"2840" 567.8 64.1780418024043 49.5168788368156
"2841" 568 68.344818320543 46.9968879133355
"2842" 568.2 70.6801086183025 43.6387474595711
"2843" 568.4 72.588470493998 39.7021558767739
"2844" 568.6 74.040020910929 34.702921437536
"2845" 568.8 74.2236315413549 29.1485712764719
"2846" 569 73.6945649292407 24.3234402938929
"2847" 569.2 72.0403853170062 20.5678008762371
"2848" 569.4 70.0442434819305 17.6224307832964
"2849" 569.6 69.4550917584075 14.2586983896306
"2850" 569.8 70.9815352264606 13.1810505556035
"2851" 570 72.4605521021101 13.2790189991339
"2852" 570.2 74.2869581914272 13.7150320879339
"2853" 570.4 77.7172328077834 13.9860653310337
"2854" 570.6 79.7448366782492 15.0953970026782
"2855" 570.8 82.0152064281642 16.822495173651
"2856" 571 85.6117421113796 18.4787097468846
"2857" 571.2 87.3721534366006 18.3075381642355
"2858" 571.4 89.4541738116593 17.2504656161726
"2859" 571.6 92.4312608670234 15.1744550231847
"2860" 571.8 93.8573820087224 13.8537425504147
"2861" 572 94.2608255998534 13.1431737580534
"2862" 572.2 93.4726891790614 12.6265557655112
"2863" 572.4 92.1741885236146 12.4125508618572
"2864" 572.6 91.0796802915185 12.3574580469225
"2865" 572.8 89.7826073254559 12.6762222783935
"2866" 573 88.736250799787 12.9579818907535
"2867" 573.2 86.5993881560462 12.3746625988353
"2868" 573.4 83.7875749512895 11.7168874885687
"2869" 573.6 81.7123247269523 11.7580724186944
"2870" 573.8 78.6654935837695 11.7535526532783
"2871" 574 74.7247898533351 11.9977386533805
"2872" 574.2 70.9762321412699 12.2004446021133
"2873" 574.4 66.0239449756029 11.4987127074794
"2874" 574.6 62.1027368087355 11.1323515954389
"2875" 574.8 58.2142364990145 10.1171945573642
"2876" 575 54.4239787253459 8.68983703063194
"2877" 575.2 53.6356078340428 7.3842351324434
"2878" 575.4 53.7063290280215 7.29754752838892
"2879" 575.6 52.9724458680479 8.38759939772672
"2880" 575.8 52.4298603529178 10.1526930338826
"2881" 576 51.3874265428457 12.1185048881452
"2882" 576.2 49.8237464666628 14.8739414150543
"2883" 576.4 48.3986256539285 18.2492275264247
"2884" 576.6 46.907182449313 22.302405682682
"2885" 576.8 44.9601395146357 26.6894671294409
"2886" 577 43.599356399156 31.7544271181873
"2887" 577.2 43.0641445616152 36.2871813468741
"2888" 577.4 43.5042808683464 41.5416588961174
"2889" 577.6 44.6502546364899 46.9855147768117
"2890" 577.8 47.4271571243358 52.0890977360123
"2891" 578 49.9332648716549 56.8744863741263
"2892" 578.2 53.8306313137491 60.6623613861203
"2893" 578.4 58.4975657768954 63.9333662798474
"2894" 578.6 64.0447024249326 66.5755830690875
"2895" 578.8 69.0597204294006 67.4527745181653
"2896" 579 73.9135156514135 67.3316523951562
"2897" 579.2 79.6036806795447 66.650319218221
"2898" 579.4 84.4467779041778 64.106005977941
"2899" 579.6 88.2525965913474 61.3882630303428
"2900" 579.8 91.5716573479276 57.9910166422342
"2901" 580 94.8212736326787 56.7149082179323
"2902" 580.2 96.8450220234586 57.0354855608939
"2903" 580.4 97.1156260025176 57.8160358858922
"2904" 580.6 98.485846470554 58.5280023957012
"2905" 580.8 102.396162533882 58.8854651933037
"2906" 581 106.498988806928 58.9119184444723
"2907" 581.2 110.917587794294 57.5928544772363
"2908" 581.4 113.914405909949 55.2646560167292
"2909" 581.6 116.7687581999 52.3786746981299
"2910" 581.8 118.746037872458 48.8980140217263
"2911" 582 119.873584820154 44.9542880873261
"2912" 582.2 119.827379230371 41.6572901282497
"2913" 582.4 118.892650090036 38.6483223244918
"2914" 582.6 117.359244037447 37.0479670712002
"2915" 582.8 115.705802043823 35.4454867309305
"2916" 583 113.423538721168 32.7240804886589
"2917" 583.2 109.945719003889 29.9233494243522
"2918" 583.4 106.577033356085 27.8802243650801
"2919" 583.6 103.272974379323 25.3703276811822
"2920" 583.8 100.027333108989 23.2041742113429
"2921" 584 96.6756114349739 20.7733696004028
"2922" 584.2 93.59145759585 19.2679101588566
"2923" 584.4 90.0740028602184 18.4073980284288
"2924" 584.6 86.5429623277308 18.4652679335039
"2925" 584.8 81.400280812109 19.051630123417
"2926" 585 77.1481485521525 19.1714746871228
"2927" 585.2 71.8853540535558 19.9152755379756
"2928" 585.4 67.4601398355206 20.7186638980141
"2929" 585.6 61.9689794207789 21.579466563497
"2930" 585.8 57.1341996089908 23.5187256845141
"2931" 586 51.8802572178656 25.8305105577891
"2932" 586.2 46.9700992985989 29.3833078933437
"2933" 586.4 42.3159104304736 33.0392859905593
"2934" 586.6 38.1740412255748 37.1385532796274
"2935" 586.8 34.4799660377618 41.3395008822815
"2936" 587 31.6841712851694 45.8740599673193
"2937" 587.2 28.5321138890264 50.9570702011777
"2938" 587.4 26.7639277512227 55.1352705371099
"2939" 587.6 24.9094336225841 59.9907317819251
"2940" 587.8 23.2439934205712 65.9829288957837
"2941" 588 21.8551296012877 71.9038215908703
"2942" 588.2 20.7059345526721 77.0033373650446
"2943" 588.4 19.8521921122139 78.8310004120711
"2944" 588.6 19.4883842995931 78.2679772600973
"2945" 588.8 18.4657744410303 77.5547166042691
"2946" 589 17.7438959887906 78.0912560833558
"2947" 589.2 15.4217187460784 80.8240444816557
"2948" 589.4 12.9137332582612 84.0923808632602
"2949" 589.6 9.97065928809073 87.6150642518132
"2950" 589.8 9.23912980308461 89.7343346049201
"2951" 590 10.4792510640298 90.468805466322
"2952" 590.2 11.8858594626074 91.0063300205267
"2953" 590.4 13.4737781796841 90.8549815506742
"2954" 590.6 15.6542599780823 91.1608624136771
"2955" 590.8 19.0392952785752 92.3710853069208
"2956" 591 23.3172040916144 94.5584226499669
"2957" 591.2 26.6005028691607 96.0210700580675
"2958" 591.4 30.4049580622279 96.6076932403368
"2959" 591.6 34.536202852971 96.317750835415
"2960" 591.8 39.2312567499342 95.9593498564741
"2961" 592 43.8728877438773 95.8225864986309
"2962" 592.2 48.9426129370798 95.2709004815995
"2963" 592.4 53.0633543307051 94.5812408115227
"2964" 592.6 57.560984627385 93.6904023553375
"2965" 592.8 62.6892531810132 91.1946050678457
"2966" 593 67.5252616730111 88.4823677251463
"2967" 593.2 71.010254044288 85.8798514313992
"2968" 593.4 75.1112463999033 82.2877751093128
"2969" 593.6 78.6411909756411 77.2372013066402
"2970" 593.8 81.3092279195698 72.5650860646031
"2971" 594 82.7689929760823 67.6581109900908
"2972" 594.2 84.206188621059 61.6322126888533
"2973" 594.4 84.6704644441755 55.3239378182187
"2974" 594.6 84.3971882462432 49.837387004764
"2975" 594.8 83.9792367494751 45.1797555964022
"2976" 595 83.8522777900906 39.6458751625254
"2977" 595.2 82.4274354609737 34.2999354810284
"2978" 595.4 79.8354955052576 30.2283181326378
"2979" 595.6 75.1864647603307 27.139308761985
"2980" 595.8 69.7415020297356 24.4692023654887
"2981" 596 63.7434162178231 23.9799302493122
"2982" 596.2 58.3204804505331 24.9476322347034
"2983" 596.4 54.0429798039421 27.2044406675824
"2984" 596.6 49.0942144089177 31.2195653815876
"2985" 596.8 45.481939707352 35.7859515079855
"2986" 597 42.5628309875118 41.4719309797164
"2987" 597.2 40.7932106609793 46.3950587255413
"2988" 597.4 39.9043120108187 52.2013311373614
"2989" 597.6 40.0404745363903 58.0403935372991
"2990" 597.8 41.6341424749617 63.749129065947
"2991" 598 44.5626989615133 69.2655633704204
"2992" 598.2 47.4762760548784 74.2901123866052
"2993" 598.4 51.3446573960521 79.1196727484645
"2994" 598.6 55.3767579901922 83.2224078076937
"2995" 598.8 59.6052059159391 87.2528395380303
"2996" 599 64.0723631418426 90.5879064941822
"2997" 599.2 69.0339799457805 93.4113291794544
"2998" 599.4 72.6278958609747 96.0763511360489
"2999" 599.6 74.0256357706916 98.8343654831988
"3000" 599.8 74.6863230066731 98.094776779154
"3001" 600 76.5541757211585 96.6567618670835
"3002" 600.2 78.4651932823064 94.3063657181356
"3003" 600.4 81.0433723769463 90.8172402750006
"3004" 600.6 84.5313318701108 86.1153938034102
"3005" 600.8 87.3017155912457 81.45828873664
"3006" 601 88.7996763843285 76.4046958841538
"3007" 601.2 90.5586364552898 70.7838350180731
"3008" 601.4 91.5348549036248 65.6883012786879
"3009" 601.6 92.3348848211416 60.2564549064201
"3010" 601.8 92.5134961632314 56.3119022350673
"3011" 602 91.8804939311847 50.675268625191
"3012" 602.2 91.1927114972973 45.4144719193889
"3013" 602.4 90.4361673268364 39.7770432172622
"3014" 602.6 89.5452393608172 35.5873845181325
"3015" 602.8 87.7840579202619 31.3597654763816
"3016" 603 83.992334563369 26.1338068359229
"3017" 603.2 80.1720323336029 22.4078851950003
"3018" 603.4 76.4233866713411 19.8840041898149
"3019" 603.6 72.0562422357497 17.2848898544209
"3020" 603.8 66.7742456703096 15.3114187974748
"3021" 604 60.7068483000673 14.1545670639218
"3022" 604.2 56.37501073735 14.1959623854548
"3023" 604.4 50.9509049739917 14.4324658315295
"3024" 604.6 45.7519274269091 15.2165948742375
"3025" 604.8 39.7936540160494 17.1638239504418
"3026" 605 35.064922073211 19.8379699001774
"3027" 605.2 30.830682091107 23.3174377853324
"3028" 605.4 26.8414010041799 27.8382578337425
"3029" 605.6 23.3083877495427 32.7370764480599
"3030" 605.8 20.8725819694658 37.7852768216356
"3031" 606 17.9893733872441 42.7460384880997
"3032" 606.2 15.8597707395721 48.1887993015834
"3033" 606.4 14.437480258424 53.0887620553307
"3034" 606.6 12.8365039017653 58.7661150589598
"3035" 606.8 10.8977688399592 63.9284647906572
"3036" 607 11.0279414022273 66.2334953162824
"3037" 607.2 12.3834568558454 69.3495125611926
"3038" 607.4 15.8479389676181 73.1810311590828
"3039" 607.6 19.885646519819 76.9594050021321
"3040" 607.8 25.5743278729828 79.8531304443425
"3041" 608 31.2852016756903 81.2389397001481
"3042" 608.2 37.3674392923299 82.2194622614402
"3043" 608.4 42.5013566506769 81.943650477226
"3044" 608.6 46.6304013562297 81.2566504908586
"3045" 608.8 51.7836318403979 79.1792006371969
"3046" 609 57.6064391817805 76.3681846242939
"3047" 609.2 62.8852691980721 74.0589928203373
"3048" 609.4 68.0521578840766 73.3485650914972
"3049" 609.6 73.254281532077 72.2881241789137
"3050" 609.8 76.6725419007255 71.0084191125478
"3051" 610 81.6397432000769 69.7954497801916
"3052" 610.2 87.0255518598925 68.0634104494962
"3053" 610.4 91.8093671172846 65.5613702890512
"3054" 610.6 93.0802723153235 61.9511633871138
"3055" 610.8 92.4285292798672 57.2067215030581
"3056" 611 90.3460412940613 51.8326356552645
"3057" 611.2 86.9416586606699 46.1895172891984
"3058" 611.4 82.406285681155 41.5653072342673
"3059" 611.6 78.003942733109 38.988950675611
"3060" 611.8 74.5482414640633 38.4051608789487
"3061" 612 70.1590645920345 38.6237458181823
"3062" 612.2 63.9636509216474 39.9077258621416
"3063" 612.4 58.9264816301523 43.0565609180475
"3064" 612.6 54.4539085497266 46.4892416142508
"3065" 612.8 51.5123168102247 51.1173095329116
"3066" 613 48.6996401048126 56.4668627489344
"3067" 613.2 46.6812451216349 63.0910407189912
"3068" 613.4 46.2547121713927 69.7458267978838
"3069" 613.6 46.6694774689469 76.5296251170708
"3070" 613.8 46.7735374126015 82.8431198730471
"3071" 614 47.5821100155713 89.3645269338413
"3072" 614.2 48.4802494796254 94.1041522114162
"3073" 614.4 50.2808036462661 98.2200253254602
"3074" 614.6 53.6479612259183 101.520504775046
"3075" 614.8 57.1514777937895 102.29645714011
"3076" 615 62.8102429673957 102.799888120273
"3077" 615.2 68.3619096586838 102.706807522021
"3078" 615.4 73.5155527942282 100.089172016371
"3079" 615.6 77.6785066334674 96.4966977277585
"3080" 615.8 81.4685964503863 92.2058232959598
"3081" 616 84.3535941007602 88.4847275103319
"3082" 616.2 86.1341971795875 83.3075312156501
"3083" 616.4 87.8526339124056 77.2628221263386
"3084" 616.6 88.3121578783786 71.9494610096593
"3085" 616.8 88.142702098544 66.2772567672287
"3086" 617 87.290327941179 61.1040318826656
"3087" 617.2 84.9153141807679 55.5596157885427
"3088" 617.4 81.0679135984431 51.08345906509
"3089" 617.6 77.4277034211208 46.4428387861317
"3090" 617.8 73.0691789789773 42.7215963571196
"3091" 618 68.3200931029781 39.5794387537659
"3092" 618.2 63.0029538586352 37.0702358837843
"3093" 618.4 57.4773292053578 35.868013329228
"3094" 618.6 50.7797386502512 35.1240810840685
"3095" 618.8 44.9399044320647 35.2875777945562
"3096" 619 39.1095878770509 35.4204208018485
"3097" 619.2 33.1715401988277 37.9426210835242
"3098" 619.4 27.5161272427841 41.2868849914359
"3099" 619.6 23.8276569986153 42.645233410412
"3100" 619.8 20.6584807086303 42.4956978991771
"3101" 620 17.8388793125229 40.7760670371082
"3102" 620.2 17.444207632271 40.2879457867717
"3103" 620.4 16.5384934290287 40.6742582720199
"3104" 620.6 14.3427979569722 41.5255194865339
"3105" 620.8 14.0014369045111 43.3636409929632
"3106" 621 14.2609880067669 46.3008378096836
"3107" 621.2 14.2924278075566 49.4742326323103
"3108" 621.4 15.1448097565337 53.7340289091479
"3109" 621.6 15.8299349086384 59.1275135326272
"3110" 621.8 17.9227567384821 63.6760121853943
"3111" 622 19.9583033402724 68.0221591725071
"3112" 622.2 23.4375504428724 72.4866393830524
"3113" 622.4 26.9121801221429 75.9291369690753
"3114" 622.6 30.5355698053611 78.604528336575
"3115" 622.8 34.6018004348915 80.5951200946167
"3116" 623 40.1135183909197 82.0227404099624
"3117" 623.2 45.8900239446172 83.2009345077606
"3118" 623.4 51.8693571706823 84.162447813662
"3119" 623.6 57.4850317269837 83.9580643135335
"3120" 623.8 61.0672847391622 83.9607441764732
"3121" 624 65.6873824539418 84.4626461977547
"3122" 624.2 71.6932593077948 83.8194202361343
"3123" 624.4 76.9834543594743 81.8524022906758
"3124" 624.6 80.3972755616741 78.8627608008219
"3125" 624.8 83.4161739276587 74.6098303160197
"3126" 625 85.4271437705997 69.3322323753843
"3127" 625.2 87.4722346030595 63.407702679773
"3128" 625.4 86.9473972019549 57.7675497051124
"3129" 625.6 85.1035120562794 52.9921604871288
"3130" 625.8 81.8177887951156 48.5169190905073
"3131" 626 77.5808611629458 44.1948301410698
"3132" 626.2 72.7895780444782 39.4616748674442
"3133" 626.4 68.0928028853916 36.7570525471436
"3134" 626.6 65.286956877228 35.7876480920645
"3135" 626.8 60.0592077954109 34.1539762797543
"3136" 627 54.2265034723759 33.5155006159695
"3137" 627.2 48.4317828780474 33.7320230314827
"3138" 627.4 43.1103576009386 35.1002348518755
"3139" 627.6 37.556482538746 36.2097021218331
"3140" 627.8 32.3592888147304 37.8941395271514
"3141" 628 26.2446668258723 40.2161189628867
"3142" 628.2 20.8691817099635 42.5119215799782
"3143" 628.4 17.033350151231 44.9322662410043
"3144" 628.6 14.4587664484656 48.3792324182208
"3145" 628.8 11.4281876578402 51.1250645869391
"3146" 629 8.95466739676325 50.9959881400028
"3147" 629.2 7.76264934421119 49.7521886126221
"3148" 629.4 7.98624546350115 49.50500714336
"3149" 629.6 8.48217256316098 48.6046951117988
"3150" 629.8 8.95864545180955 48.3146585753537
"3151" 630 8.9729558305791 48.066537931079
"3152" 630.2 9.94525863278001 47.3558147370309
"3153" 630.4 10.5327296865781 47.485647522923
"3154" 630.6 11.0454115267377 46.9830798163494
"3155" 630.8 11.2521493721071 46.3586412150224
"3156" 631 11.4892213695112 45.2153761801952
"3157" 631.2 11.8136118728225 43.836790439145
"3158" 631.4 12.2375686500631 41.5322749807309
"3159" 631.6 12.2782669384029 39.0605264821003
"3160" 631.8 12.7841961114583 38.7401121017111
"3161" 632 13.8697357799885 37.9658121786591
"3162" 632.2 15.5490582401942 35.3393154302627
"3163" 632.4 17.1256121879381 32.7491747756745
"3164" 632.6 18.6948019980666 29.8637314552298
"3165" 632.8 20.6665132525368 26.2918355864774
"3166" 633 22.1841003182299 23.080230856127
"3167" 633.2 24.6214998060396 20.9575859089263
"3168" 633.4 27.9897657330051 18.0463994704175
"3169" 633.6 32.0398844490344 14.7757594844392
"3170" 633.8 33.0723570061565 12.8656194514366
"3171" 634 33.8258407074166 12.84067257217
"3172" 634.2 35.3459806092829 13.3562068101003
"3173" 634.4 38.457142570297 13.3989428656862
"3174" 634.6 42.5861704383662 12.5870434948468
"3175" 634.8 46.2931952854204 11.1572907928394
"3176" 635 50.0330095925043 8.95345654679936
"3177" 635.2 52.881903193071 6.15399016224936
"3178" 635.4 53.3893815666508 5.61692384473387
"3179" 635.6 53.8999845286975 7.14527971879
"3180" 635.8 55.1846986677601 8.52430936468964
"3181" 636 56.9585330401647 9.50778145681794
"3182" 636.2 59.9876841414059 10.1718586400903
"3183" 636.4 63.0964329831537 10.4248116367603
"3184" 636.6 66.566391343944 10.2133478638373
"3185" 636.8 70.1625303010781 10.3646594530889
"3186" 637 74.6053671691808 11.8284389236558
"3187" 637.2 78.5320457698627 12.6725740799247
"3188" 637.4 81.8280871778166 12.6609668949034
"3189" 637.6 85.3364150091222 11.0544264017634
"3190" 637.8 86.3463006330833 8.50560516728502
"3191" 638 85.7611015753537 9.27846582966318
"3192" 638.2 85.8392426264761 9.71550664513615
"3193" 638.4 85.5113522450517 10.4100016486309
"3194" 638.6 85.5010559527833 11.2299501246311
"3195" 638.8 85.7508693643434 12.2131246877664
"3196" 639 86.1274572451176 13.1341450812012
"3197" 639.2 86.8381581167532 14.3207383250139
"3198" 639.4 87.2316861403864 15.2596557466393
"3199" 639.6 88.5161848888854 16.5613098917993
"3200" 639.8 90.8221816899183 18.1130592265674
"3201" 640 92.6123791317872 19.0901464649835
"3202" 640.2 94.4254868017058 20.2038837441634
"3203" 640.4 95.5254358594905 20.1979270876043
"3204" 640.6 96.9895354087951 20.3079346204784
"3205" 640.8 97.5820764455557 19.9206459267438
"3206" 641 98.0007575792833 20.0453701952433
"3207" 641.2 98.1770130419496 20.2550401186683
"3208" 641.4 98.4587954757936 20.6866426315619
"3209" 641.6 98.6313599188002 21.1452615031619
"3210" 641.8 98.8168730328436 21.6099844390699
"3211" 642 99.0177870092741 21.8517122802386
"3212" 642.2 99.0539711416501 22.2979948010297
"3213" 642.4 99.7562325951983 23.210012849979
"3214" 642.6 100.832414271591 24.6379329109755
"3215" 642.8 102.042877768444 26.9626024903569
"3216" 643 103.613581735847 29.5880129235195
"3217" 643.2 104.681188192055 31.7568950609901
"3218" 643.4 105.626383139731 34.2486104494335
"3219" 643.6 106.054541306225 35.3500828841301
"3220" 643.8 105.7624460847 36.4326096968044
"3221" 644 105.410885545999 39.5141801547052
"3222" 644.2 104.993761328393 42.9844156980108
"3223" 644.4 104.408307123874 47.071107390092
"3224" 644.6 103.551781861659 49.5057113144191
"3225" 644.8 102.20738127567 50.9463377552175
"3226" 645 100.686035308273 53.728222717797
"3227" 645.2 98.8923384063773 57.2056307162902
"3228" 645.4 96.938112441555 60.5177602699796
"3229" 645.6 94.7357321084231 64.6625184235407
"3230" 645.8 92.6308452903737 68.6217446056903
"3231" 646 90.0694728169676 72.9906285406003
"3232" 646.2 87.0458479450847 77.6817401966997
"3233" 646.4 84.4023897364142 81.4818591095817
"3234" 646.6 80.8266112117856 84.7213980860919
"3235" 646.8 77.6321745915227 88.8770141178745
"3236" 647 75.0209807642449 93.3735011483776
"3237" 647.2 72.4860559867787 98.415950861704
"3238" 647.4 69.9077497178268 101.08031378298
"3239" 647.6 67.2433161854319 101.468113913193
"3240" 647.8 62.304872699976 103.169502559934
"3241" 648 58.1967589629707 104.952488332346
"3242" 648.2 55.8867372431956 104.885920643934
"3243" 648.4 55.2029081592431 105.768682974664
"3244" 648.6 55.1238462155911 107.858580432429
"3245" 648.8 55.7689434620559 111.145957523035
"3246" 649 57.5458487178159 114.269455491451
"3247" 649.2 60.5211287653162 116.756890551748
"3248" 649.4 63.636871548087 116.772587203029
"3249" 649.6 67.1729260399459 115.935841466892
"3250" 649.8 71.6442231963872 113.503552612411
"3251" 650 75.9738739386587 110.20167364912
"3252" 650.2 79.024458624437 106.324966378355
"3253" 650.4 82.4113193285998 102.48175884663
"3254" 650.6 84.9060533367302 98.0664716632001
"3255" 650.8 86.7143873329916 93.9086873960472
"3256" 651 89.2368555272324 88.8620326445054
"3257" 651.2 90.9013286951692 84.1622629902567
"3258" 651.4 92.1240479797036 79.6589283978183
"3259" 651.6 93.4821214385643 74.5209306784928
"3260" 651.8 95.1630354780625 69.1812161366859
"3261" 652 95.1455663417566 63.9491322972329
"3262" 652.2 95.4184237310387 58.7057940271072
"3263" 652.4 95.6223686445598 53.3342849294437
"3264" 652.6 94.8149964819571 47.710085853033
"3265" 652.8 92.9671758120348 42.4980895583743
"3266" 653 91.9053348446867 37.0178201800762
"3267" 653.2 90.1257622350601 31.7614064183935
"3268" 653.4 88.0857782151828 26.7960852395444
"3269" 653.6 85.7333676933061 22.1892718213967
"3270" NA NA NA
"3271" NA NA NA
"3272" NA NA NA
"3273" NA NA NA
"3274" NA NA NA
"3275" NA NA NA
"3276" NA NA NA
"3277" NA NA NA
"3278" NA NA NA
"3279" NA NA NA
"3280" NA NA NA
"3281" NA NA NA
"3282" NA NA NA
"3283" NA NA NA
"3284" NA NA NA
"3285" NA NA NA
"3286" NA NA NA
"3287" NA NA NA
"3288" NA NA NA
"3289" NA NA NA
"3290" NA NA NA
"3291" NA NA NA
"3292" NA NA NA
"3293" NA NA NA
"3294" NA NA NA
"3295" NA NA NA
"3296" NA NA NA
"3297" NA NA NA
"3298" NA NA NA
"3299" NA NA NA
"3300" NA NA NA
"3301" NA NA NA
"3302" NA NA NA
"3303" NA NA NA
"3304" NA NA NA
"3305" NA NA NA
"3306" NA NA NA
"3307" NA NA NA
"3308" NA NA NA
"3309" NA NA NA
"3310" NA NA NA
"3311" NA NA NA
"3312" NA NA NA
"3313" NA NA NA
"3314" NA NA NA
"3315" NA NA NA
"3316" NA NA NA
"3317" NA NA NA
"3318" NA NA NA
"3319" NA NA NA
"3320" NA NA NA
"3321" NA NA NA
"3322" NA NA NA
"3323" NA NA NA
"3324" NA NA NA
"3325" NA NA NA
"3326" NA NA NA
"3327" NA NA NA
"3328" NA NA NA
"3329" NA NA NA
"3330" NA NA NA
"3331" NA NA NA
"3332" NA NA NA
"3333" NA NA NA
"3334" NA NA NA
"3335" NA NA NA
"3336" NA NA NA
"3337" NA NA NA
"3338" NA NA NA
"3339" NA NA NA
"3340" NA NA NA
"3341" NA NA NA
"3342" NA NA NA
"3343" NA NA NA
"3344" NA NA NA
"3345" NA NA NA
"3346" NA NA NA
"3347" NA NA NA
"3348" NA NA NA
"3349" NA NA NA
"3350" NA NA NA
"3351" NA NA NA
"3352" NA NA NA
"3353" NA NA NA
"3354" NA NA NA
"3355" NA NA NA
"3356" NA NA NA
"3357" NA NA NA
"3358" NA NA NA
"3359" NA NA NA
"3360" NA NA NA
"3361" NA NA NA
"3362" NA NA NA
"3363" NA NA NA
"3364" NA NA NA
"3365" NA NA NA
"3366" NA NA NA
"3367" NA NA NA
"3368" NA NA NA
"3369" NA NA NA
"3370" NA NA NA
"3371" NA NA NA
"3372" NA NA NA
"3373" NA NA NA
"3374" NA NA NA
"3375" NA NA NA
"3376" NA NA NA
"3377" NA NA NA
"3378" NA NA NA
"3379" NA NA NA
"3380" NA NA NA
"3381" NA NA NA
"3382" NA NA NA
"3383" NA NA NA
"3384" NA NA NA
"3385" NA NA NA
"3386" NA NA NA
"3387" NA NA NA
"3388" NA NA NA
"3389" NA NA NA
"3390" NA NA NA
"3391" NA NA NA
"3392" NA NA NA
"3393" NA NA NA
"3394" NA NA NA
"3395" NA NA NA
"3396" NA NA NA
"3397" NA NA NA
"3398" NA NA NA
"3399" NA NA NA
"3400" NA NA NA
"3401" NA NA NA
"3402" NA NA NA
"3403" NA NA NA
"3404" NA NA NA
"3405" NA NA NA
"3406" NA NA NA
"3407" NA NA NA
"3408" NA NA NA
"3409" NA NA NA
"3410" NA NA NA
"3411" NA NA NA
"3412" NA NA NA
"3413" NA NA NA
"3414" NA NA NA
"3415" NA NA NA
"3416" NA NA NA
"3417" NA NA NA
"3418" NA NA NA
"3419" NA NA NA
"3420" NA NA NA
"3421" NA NA NA
"3422" NA NA NA
"3423" NA NA NA
"3424" NA NA NA
"3425" NA NA NA
"3426" NA NA NA
"3427" NA NA NA
"3428" NA NA NA
"3429" NA NA NA
"3430" NA NA NA
"3431" NA NA NA
"3432" NA NA NA
"3433" NA NA NA
"3434" NA NA NA
"3435" NA NA NA
"3436" NA NA NA
"3437" NA NA NA
"3438" NA NA NA
"3439" NA NA NA
"3440" NA NA NA
"3441" NA NA NA
"3442" NA NA NA
"3443" NA NA NA
"3444" NA NA NA
"3445" NA NA NA
"3446" NA NA NA
"3447" NA NA NA
"3448" NA NA NA
"3449" NA NA NA
"3450" NA NA NA
"3451" NA NA NA
"3452" NA NA NA
"3453" NA NA NA
"3454" NA NA NA
"3455" NA NA NA
"3456" NA NA NA
"3457" NA NA NA
"3458" NA NA NA
"3459" NA NA NA
"3460" NA NA NA
"3461" NA NA NA
"3462" NA NA NA
"3463" NA NA NA
"3464" NA NA NA
"3465" NA NA NA
"3466" NA NA NA
"3467" NA NA NA
"3468" NA NA NA
"3469" NA NA NA
"3470" NA NA NA
"3471" NA NA NA
"3472" NA NA NA
"3473" NA NA NA
"3474" NA NA NA
"3475" NA NA NA
"3476" NA NA NA
"3477" NA NA NA
"3478" NA NA NA
"3479" NA NA NA
"3480" NA NA NA
"3481" NA NA NA
"3482" NA NA NA
"3483" NA NA NA
"3484" NA NA NA
"3485" NA NA NA
"3486" NA NA NA
"3487" NA NA NA
"3488" NA NA NA
"3489" NA NA NA
"3490" NA NA NA
"3491" NA NA NA
"3492" NA NA NA
"3493" NA NA NA
"3494" NA NA NA
"3495" NA NA NA
"3496" NA NA NA
"3497" NA NA NA
"3498" NA NA NA
"3499" NA NA NA
"3500" NA NA NA
"3501" NA NA NA
"3502" NA NA NA
"3503" NA NA NA
"3504" NA NA NA
"3505" NA NA NA
"3506" NA NA NA
"3507" NA NA NA
"3508" NA NA NA
"3509" NA NA NA
"3510" NA NA NA
"3511" NA NA NA
"3512" NA NA NA
"3513" NA NA NA
"3514" NA NA NA
"3515" NA NA NA
"3516" NA NA NA
"3517" NA NA NA
"3518" NA NA NA
"3519" NA NA NA
"3520" NA NA NA
"3521" NA NA NA
"3522" NA NA NA
"3523" NA NA NA
"3524" NA NA NA
"3525" NA NA NA
"3526" NA NA NA
"3527" NA NA NA
"3528" NA NA NA
"3529" NA NA NA
"3530" NA NA NA
"3531" NA NA NA
"3532" NA NA NA
"3533" NA NA NA
"3534" NA NA NA
"3535" NA NA NA
"3536" NA NA NA
"3537" NA NA NA
"3538" NA NA NA
"3539" NA NA NA
"3540" NA NA NA
"3541" NA NA NA
"3542" NA NA NA
"3543" NA NA NA
"3544" NA NA NA
"3545" NA NA NA
"3546" NA NA NA
"3547" NA NA NA
"3548" NA NA NA
"3549" NA NA NA
"3550" NA NA NA
"3551" NA NA NA
"3552" NA NA NA
"3553" NA NA NA
"3554" NA NA NA
"3555" NA NA NA
"3556" NA NA NA
"3557" NA NA NA
"3558" NA NA NA
"3559" NA NA NA
"3560" NA NA NA
"3561" NA NA NA
"3562" NA NA NA
"3563" NA NA NA
"3564" NA NA NA
"3565" NA NA NA
"3566" NA NA NA
"3567" NA NA NA
"3568" NA NA NA
"3569" NA NA NA
"3570" NA NA NA
"3571" NA NA NA
"3572" NA NA NA
"3573" NA NA NA
"3574" NA NA NA
"3575" NA NA NA
"3576" NA NA NA
"3577" NA NA NA
"3578" NA NA NA
"3579" NA NA NA
"3580" NA NA NA
"3581" NA NA NA
"3582" NA NA NA
"3583" NA NA NA
"3584" NA NA NA
"3585" NA NA NA
"3586" NA NA NA
"3587" NA NA NA
"3588" NA NA NA
"3589" NA NA NA
"3590" NA NA NA
"3591" NA NA NA
"3592" NA NA NA
"3593" NA NA NA
"3594" NA NA NA
"3595" NA NA NA
"3596" NA NA NA
"3597" NA NA NA
"3598" NA NA NA
"3599" NA NA NA
"3600" NA NA NA
"3601" NA NA NA
"3602" NA NA NA
"3603" NA NA NA
"3604" NA NA NA
"3605" NA NA NA
"3606" NA NA NA
"3607" NA NA NA
"3608" NA NA NA
"3609" NA NA NA
"3610" NA NA NA
"3611" NA NA NA
"3612" NA NA NA
"3613" NA NA NA
"3614" NA NA NA
"3615" NA NA NA
"3616" NA NA NA
"3617" NA NA NA
"3618" NA NA NA
"3619" NA NA NA
"3620" NA NA NA
"3621" NA NA NA
"3622" NA NA NA
"3623" NA NA NA
"3624" NA NA NA
"3625" NA NA NA
"3626" NA NA NA
"3627" NA NA NA
"3628" NA NA NA
"3629" NA NA NA
"3630" NA NA NA
"3631" NA NA NA
"3632" NA NA NA
"3633" NA NA NA
"3634" NA NA NA
"3635" NA NA NA
"3636" NA NA NA
"3637" NA NA NA
"3638" NA NA NA
"3639" NA NA NA
"3640" NA NA NA
"3641" NA NA NA
"3642" NA NA NA
"3643" NA NA NA
"3644" NA NA NA
"3645" NA NA NA
"3646" NA NA NA
"3647" NA NA NA
"3648" NA NA NA
"3649" NA NA NA
"3650" NA NA NA
"3651" NA NA NA
"3652" NA NA NA
"3653" NA NA NA
"3654" NA NA NA
"3655" NA NA NA
"3656" NA NA NA
"3657" NA NA NA
"3658" NA NA NA
"3659" NA NA NA
"3660" NA NA NA
"3661" NA NA NA
"3662" NA NA NA
"3663" NA NA NA
"3664" NA NA NA
"3665" NA NA NA
"3666" NA NA NA
"3667" NA NA NA
"3668" NA NA NA
"3669" NA NA NA
"3670" NA NA NA
"3671" NA NA NA
"3672" NA NA NA
"3673" NA NA NA
"3674" NA NA NA
"3675" NA NA NA
"3676" NA NA NA
"3677" NA NA NA
"3678" NA NA NA
"3679" NA NA NA
"3680" NA NA NA
"3681" NA NA NA
"3682" NA NA NA
"3683" NA NA NA
"3684" NA NA NA
"3685" NA NA NA
"3686" NA NA NA
"3687" NA NA NA
"3688" NA NA NA
"3689" NA NA NA
"3690" NA NA NA
"3691" NA NA NA
"3692" NA NA NA
"3693" NA NA NA
"3694" NA NA NA
"3695" NA NA NA
"3696" NA NA NA
"3697" NA NA NA
"3698" NA NA NA
"3699" NA NA NA
"3700" NA NA NA
"3701" NA NA NA
"3702" NA NA NA
"3703" NA NA NA
"3704" NA NA NA
"3705" NA NA NA
"3706" NA NA NA
"3707" NA NA NA
"3708" NA NA NA
"3709" NA NA NA
"3710" NA NA NA
"3711" NA NA NA
"3712" NA NA NA
"3713" NA NA NA
"3714" NA NA NA
"3715" NA NA NA
"3716" NA NA NA
"3717" NA NA NA
"3718" NA NA NA
"3719" NA NA NA
"3720" NA NA NA
"3721" NA NA NA
"3722" NA NA NA
"3723" NA NA NA
"3724" NA NA NA
"3725" NA NA NA
"3726" NA NA NA
"3727" NA NA NA
"3728" NA NA NA
"3729" NA NA NA
"3730" NA NA NA
"3731" NA NA NA
"3732" NA NA NA
"3733" NA NA NA
"3734" NA NA NA
"3735" NA NA NA
"3736" NA NA NA
"3737" NA NA NA
"3738" NA NA NA
"3739" NA NA NA
"3740" NA NA NA
"3741" NA NA NA
"3742" NA NA NA
"3743" NA NA NA
"3744" NA NA NA
"3745" NA NA NA
"3746" NA NA NA
"3747" NA NA NA
"3748" NA NA NA
"3749" NA NA NA
"3750" NA NA NA
"3751" NA NA NA
"3752" NA NA NA
"3753" NA NA NA
"3754" NA NA NA
"3755" NA NA NA
"3756" NA NA NA
"3757" NA NA NA
"3758" NA NA NA
"3759" NA NA NA
"3760" NA NA NA
"3761" NA NA NA
"3762" NA NA NA
"3763" NA NA NA
"3764" NA NA NA
"3765" NA NA NA
"3766" NA NA NA
"3767" NA NA NA
"3768" NA NA NA
"3769" NA NA NA
"3770" NA NA NA
"3771" NA NA NA
"3772" NA NA NA
"3773" NA NA NA
"3774" NA NA NA
"3775" NA NA NA
"3776" NA NA NA
"3777" NA NA NA
"3778" NA NA NA
"3779" NA NA NA
"3780" NA NA NA
"3781" NA NA NA
"3782" NA NA NA
"3783" NA NA NA
"3784" NA NA NA
"3785" NA NA NA
"3786" NA NA NA
"3787" NA NA NA
"3788" NA NA NA
"3789" NA NA NA
"3790" NA NA NA
"3791" NA NA NA
"3792" NA NA NA
"3793" NA NA NA
"3794" NA NA NA
"3795" NA NA NA
"3796" NA NA NA
"3797" NA NA NA
"3798" NA NA NA
"3799" NA NA NA
"3800" NA NA NA
"3801" NA NA NA
"3802" NA NA NA
"3803" NA NA NA
"3804" NA NA NA
"3805" NA NA NA
"3806" NA NA NA
"3807" NA NA NA
"3808" NA NA NA
"3809" NA NA NA
"3810" NA NA NA
"3811" NA NA NA
"3812" NA NA NA
"3813" NA NA NA
"3814" NA NA NA
"3815" NA NA NA
"3816" NA NA NA
"3817" NA NA NA
"3818" NA NA NA
"3819" NA NA NA
"3820" NA NA NA
"3821" NA NA NA
"3822" NA NA NA
"3823" NA NA NA
"3824" NA NA NA
"3825" NA NA NA
"3826" NA NA NA
"3827" NA NA NA
"3828" NA NA NA
"3829" NA NA NA
"3830" NA NA NA
"3831" NA NA NA
"3832" NA NA NA
"3833" NA NA NA
"3834" NA NA NA
"3835" NA NA NA
"3836" NA NA NA
"3837" NA NA NA
"3838" NA NA NA
"3839" NA NA NA
"3840" NA NA NA
"3841" NA NA NA
"3842" NA NA NA
"3843" NA NA NA
"3844" NA NA NA
"3845" NA NA NA
"3846" NA NA NA
"3847" NA NA NA
"3848" NA NA NA
"3849" NA NA NA
"3850" NA NA NA
"3851" NA NA NA
"3852" NA NA NA
"3853" NA NA NA
"3854" NA NA NA
"3855" NA NA NA
"3856" NA NA NA
"3857" NA NA NA
"3858" NA NA NA
"3859" NA NA NA
"3860" NA NA NA
"3861" NA NA NA
"3862" NA NA NA
"3863" NA NA NA
"3864" NA NA NA
"3865" NA NA NA
"3866" NA NA NA
"3867" NA NA NA
"3868" NA NA NA
"3869" NA NA NA
"3870" NA NA NA
"3871" NA NA NA
"3872" NA NA NA
"3873" NA NA NA
"3874" NA NA NA
"3875" NA NA NA
"3876" NA NA NA
"3877" NA NA NA
"3878" NA NA NA
"3879" NA NA NA
"3880" NA NA NA
"3881" NA NA NA
"3882" NA NA NA
"3883" NA NA NA
"3884" NA NA NA
"3885" NA NA NA
"3886" NA NA NA
"3887" NA NA NA
"3888" NA NA NA
"3889" NA NA NA
"3890" NA NA NA
"3891" NA NA NA
"3892" NA NA NA
"3893" NA NA NA
"3894" NA NA NA
"3895" NA NA NA
"3896" NA NA NA
"3897" NA NA NA
"3898" NA NA NA
"3899" NA NA NA
"3900" NA NA NA
"3901" NA NA NA
"3902" NA NA NA
"3903" NA NA NA
"3904" NA NA NA
"3905" NA NA NA
"3906" NA NA NA
"3907" NA NA NA
"3908" NA NA NA
"3909" NA NA NA
"3910" NA NA NA
"3911" NA NA NA
"3912" NA NA NA
"3913" NA NA NA
"3914" NA NA NA
"3915" NA NA NA
"3916" NA NA NA
"3917" NA NA NA
"3918" NA NA NA
"3919" NA NA NA
"3920" NA NA NA
"3921" NA NA NA
"3922" NA NA NA
"3923" NA NA NA
"3924" NA NA NA
"3925" NA NA NA
"3926" NA NA NA
"3927" NA NA NA
"3928" NA NA NA
"3929" NA NA NA
"3930" NA NA NA
"3931" NA NA NA
"3932" NA NA NA
"3933" NA NA NA
"3934" NA NA NA
"3935" NA NA NA
"3936" NA NA NA
"3937" NA NA NA
"3938" NA NA NA
"3939" NA NA NA
"3940" NA NA NA
"3941" NA NA NA
"3942" NA NA NA
"3943" NA NA NA
"3944" NA NA NA
"3945" NA NA NA
"3946" NA NA NA
"3947" NA NA NA
"3948" NA NA NA
"3949" NA NA NA
"3950" NA NA NA
"3951" NA NA NA
"3952" NA NA NA
"3953" NA NA NA
"3954" NA NA NA
"3955" NA NA NA
"3956" NA NA NA
"3957" NA NA NA
"3958" NA NA NA
"3959" NA NA NA
"3960" NA NA NA
"3961" NA NA NA
"3962" NA NA NA
"3963" NA NA NA
"3964" NA NA NA
"3965" NA NA NA
"3966" NA NA NA
"3967" NA NA NA
"3968" NA NA NA
"3969" NA NA NA
"3970" NA NA NA
"3971" NA NA NA
"3972" NA NA NA
"3973" NA NA NA
"3974" NA NA NA
"3975" NA NA NA
"3976" NA NA NA
"3977" NA NA NA
"3978" NA NA NA
"3979" NA NA NA
"3980" NA NA NA
"3981" NA NA NA
"3982" NA NA NA
"3983" NA NA NA
"3984" NA NA NA
"3985" NA NA NA
"3986" NA NA NA
"3987" NA NA NA
"3988" NA NA NA
"3989" NA NA NA
"3990" NA NA NA
"3991" NA NA NA
"3992" NA NA NA
"3993" NA NA NA
"3994" NA NA NA
"3995" NA NA NA
"3996" NA NA NA
"3997" NA NA NA
"3998" NA NA NA
"3999" NA NA NA
"4000" NA NA NA
"4001" NA NA NA
"4002" NA NA NA
"4003" NA NA NA
"4004" NA NA NA
"4005" NA NA NA
"4006" NA NA NA
"4007" NA NA NA
"4008" NA NA NA
"4009" NA NA NA
"4010" NA NA NA
"4011" NA NA NA
"4012" NA NA NA
"4013" NA NA NA
"4014" NA NA NA
"4015" NA NA NA
"4016" NA NA NA
"4017" NA NA NA
"4018" NA NA NA
"4019" NA NA NA
"4020" NA NA NA
"4021" NA NA NA
"4022" NA NA NA
"4023" NA NA NA
"4024" NA NA NA
"4025" NA NA NA
"4026" NA NA NA
"4027" NA NA NA
"4028" NA NA NA
"4029" NA NA NA
"4030" NA NA NA
"4031" NA NA NA
"4032" NA NA NA
"4033" NA NA NA
"4034" NA NA NA
"4035" NA NA NA
"4036" NA NA NA
"4037" NA NA NA
"4038" NA NA NA
"4039" NA NA NA
"4040" NA NA NA
"4041" NA NA NA
"4042" NA NA NA
"4043" NA NA NA
"4044" NA NA NA
"4045" NA NA NA
"4046" NA NA NA
"4047" NA NA NA
"4048" NA NA NA
"4049" NA NA NA
"4050" NA NA NA
"4051" NA NA NA
"4052" NA NA NA
"4053" NA NA NA
"4054" NA NA NA
"4055" NA NA NA
"4056" NA NA NA
"4057" NA NA NA
"4058" NA NA NA
"4059" NA NA NA
"4060" NA NA NA
"4061" NA NA NA
"4062" NA NA NA
"4063" NA NA NA
"4064" NA NA NA
"4065" NA NA NA
"4066" NA NA NA
"4067" NA NA NA
"4068" NA NA NA
"4069" NA NA NA
"4070" NA NA NA
"4071" NA NA NA
"4072" NA NA NA
"4073" NA NA NA
"4074" NA NA NA
"4075" NA NA NA
"4076" NA NA NA
"4077" NA NA NA
"4078" NA NA NA
"4079" NA NA NA
"4080" NA NA NA
"4081" NA NA NA
"4082" NA NA NA
"4083" NA NA NA
"4084" NA NA NA
"4085" NA NA NA
"4086" NA NA NA
"4087" NA NA NA
"4088" NA NA NA
"4089" NA NA NA
"4090" NA NA NA
"4091" NA NA NA
"4092" NA NA NA
"4093" NA NA NA
"4094" NA NA NA
"4095" NA NA NA
"4096" NA NA NA
"4097" NA NA NA
"4098" NA NA NA
"4099" NA NA NA
"4100" NA NA NA
"4101" NA NA NA
"4102" NA NA NA
"4103" NA NA NA
"4104" NA NA NA
"4105" NA NA NA
"4106" NA NA NA
"4107" NA NA NA
"4108" NA NA NA
"4109" NA NA NA
"4110" NA NA NA
"4111" NA NA NA
"4112" NA NA NA
"4113" NA NA NA
"4114" NA NA NA
"4115" NA NA NA
"4116" NA NA NA
"4117" NA NA NA
"4118" NA NA NA
"4119" NA NA NA
"4120" NA NA NA
"4121" NA NA NA
"4122" NA NA NA
"4123" NA NA NA
"4124" NA NA NA
"4125" NA NA NA
"4126" NA NA NA
"4127" NA NA NA
"4128" NA NA NA
"4129" NA NA NA
"4130" NA NA NA
"4131" NA NA NA
"4132" NA NA NA
"4133" NA NA NA
"4134" NA NA NA
"4135" NA NA NA
"4136" NA NA NA
"4137" NA NA NA
"4138" NA NA NA
"4139" NA NA NA
"4140" NA NA NA
"4141" NA NA NA
"4142" NA NA NA
"4143" NA NA NA
"4144" NA NA NA
"4145" NA NA NA
"4146" NA NA NA
"4147" NA NA NA
"4148" NA NA NA
"4149" NA NA NA
"4150" NA NA NA
"4151" NA NA NA
"4152" NA NA NA
"4153" NA NA NA
"4154" NA NA NA
"4155" NA NA NA
"4156" NA NA NA
"4157" NA NA NA
"4158" NA NA NA
"4159" NA NA NA
"4160" NA NA NA
"4161" NA NA NA
"4162" NA NA NA
"4163" NA NA NA
"4164" NA NA NA
"4165" NA NA NA
"4166" NA NA NA
"4167" NA NA NA
"4168" NA NA NA
"4169" NA NA NA
"4170" NA NA NA
"4171" NA NA NA
"4172" NA NA NA
"4173" NA NA NA
"4174" NA NA NA
"4175" NA NA NA
"4176" NA NA NA
"4177" NA NA NA
"4178" NA NA NA
"4179" NA NA NA
"4180" NA NA NA
"4181" NA NA NA
"4182" NA NA NA
"4183" NA NA NA
"4184" NA NA NA
"4185" NA NA NA
"4186" NA NA NA
"4187" NA NA NA
"4188" NA NA NA
"4189" NA NA NA
"4190" NA NA NA
"4191" NA NA NA
"4192" NA NA NA
"4193" NA NA NA
"4194" NA NA NA
"4195" NA NA NA
"4196" NA NA NA
"4197" NA NA NA
"4198" NA NA NA
"4199" NA NA NA
"4200" NA NA NA
"4201" NA NA NA
"4202" NA NA NA
"4203" NA NA NA
"4204" NA NA NA
"4205" NA NA NA
"4206" NA NA NA
"4207" NA NA NA
"4208" NA NA NA
"4209" NA NA NA
"4210" NA NA NA
"4211" NA NA NA
"4212" NA NA NA
"4213" NA NA NA
"4214" NA NA NA
"4215" NA NA NA
"4216" NA NA NA
"4217" NA NA NA
"4218" NA NA NA
"4219" NA NA NA
"4220" NA NA NA
"4221" NA NA NA
"4222" NA NA NA
"4223" NA NA NA
"4224" NA NA NA
"4225" NA NA NA
"4226" NA NA NA
"4227" NA NA NA
"4228" NA NA NA
"4229" NA NA NA
"4230" NA NA NA
"4231" NA NA NA
"4232" NA NA NA
"4233" NA NA NA
"4234" NA NA NA
"4235" NA NA NA
"4236" NA NA NA
"4237" NA NA NA
"4238" NA NA NA
"4239" NA NA NA
"4240" NA NA NA
"4241" NA NA NA
"4242" NA NA NA
"4243" NA NA NA
"4244" NA NA NA
"4245" NA NA NA
"4246" NA NA NA
"4247" NA NA NA
"4248" NA NA NA
"4249" NA NA NA
"4250" NA NA NA
"4251" NA NA NA
"4252" NA NA NA
"4253" NA NA NA
"4254" NA NA NA
"4255" NA NA NA
"4256" NA NA NA
"4257" NA NA NA
"4258" NA NA NA
"4259" NA NA NA
"4260" NA NA NA
"4261" NA NA NA
"4262" NA NA NA
"4263" NA NA NA
"4264" NA NA NA
"4265" NA NA NA
"4266" NA NA NA
"4267" NA NA NA
"4268" NA NA NA
"4269" NA NA NA
"4270" NA NA NA
"4271" NA NA NA
"4272" NA NA NA
"4273" NA NA NA
"4274" NA NA NA
"4275" NA NA NA
"4276" NA NA NA
"4277" NA NA NA
"4278" NA NA NA
"4279" NA NA NA
"4280" NA NA NA
"4281" NA NA NA
"4282" NA NA NA
"4283" NA NA NA
"4284" NA NA NA
"4285" NA NA NA
"4286" NA NA NA
"4287" NA NA NA
"4288" NA NA NA
"4289" NA NA NA
"4290" NA NA NA
"4291" NA NA NA
"4292" NA NA NA
"4293" NA NA NA
"4294" NA NA NA
"4295" NA NA NA
"4296" NA NA NA
"4297" NA NA NA
"4298" NA NA NA
"4299" NA NA NA
"4300" NA NA NA
"4301" NA NA NA
"4302" NA NA NA
"4303" NA NA NA
"4304" NA NA NA
"4305" NA NA NA
"4306" NA NA NA
"4307" NA NA NA
"4308" NA NA NA
"4309" NA NA NA
"4310" NA NA NA
"4311" NA NA NA
"4312" NA NA NA
"4313" NA NA NA
"4314" NA NA NA
"4315" NA NA NA
"4316" NA NA NA
"4317" NA NA NA
"4318" NA NA NA
"4319" NA NA NA
"4320" NA NA NA
"4321" NA NA NA
"4322" NA NA NA
"4323" NA NA NA
"4324" NA NA NA
"4325" NA NA NA
"4326" NA NA NA
"4327" NA NA NA
"4328" NA NA NA
"4329" NA NA NA
"4330" NA NA NA
"4331" NA NA NA
"4332" NA NA NA
"4333" NA NA NA
"4334" NA NA NA
"4335" NA NA NA
"4336" NA NA NA
"4337" NA NA NA
"4338" NA NA NA
"4339" NA NA NA
"4340" NA NA NA
"4341" NA NA NA
"4342" NA NA NA
"4343" NA NA NA
"4344" NA NA NA
"4345" NA NA NA
"4346" NA NA NA
"4347" NA NA NA
"4348" NA NA NA
"4349" NA NA NA
"4350" NA NA NA
"4351" NA NA NA
"4352" NA NA NA
"4353" NA NA NA
"4354" NA NA NA
"4355" NA NA NA
"4356" NA NA NA
"4357" NA NA NA
"4358" NA NA NA
"4359" NA NA NA
"4360" NA NA NA
"4361" NA NA NA
"4362" NA NA NA
"4363" NA NA NA
"4364" NA NA NA
"4365" NA NA NA
"4366" NA NA NA
"4367" NA NA NA
"4368" NA NA NA
"4369" NA NA NA
"4370" NA NA NA
"4371" NA NA NA
"4372" NA NA NA
"4373" NA NA NA
"4374" NA NA NA
"4375" NA NA NA
"4376" NA NA NA
"4377" NA NA NA
"4378" NA NA NA
"4379" NA NA NA
"4380" NA NA NA
"4381" NA NA NA
"4382" NA NA NA
"4383" NA NA NA
"4384" NA NA NA
"4385" NA NA NA
"4386" NA NA NA
"4387" NA NA NA
"4388" NA NA NA
"4389" NA NA NA
"4390" NA NA NA
"4391" NA NA NA
"4392" NA NA NA
"4393" NA NA NA
"4394" NA NA NA
"4395" NA NA NA
"4396" NA NA NA
"4397" NA NA NA
"4398" NA NA NA
"4399" NA NA NA
"4400" NA NA NA
"4401" NA NA NA
"4402" NA NA NA
"4403" NA NA NA
"4404" NA NA NA
"4405" NA NA NA
"4406" NA NA NA
"4407" NA NA NA
"4408" NA NA NA
"4409" NA NA NA
"4410" NA NA NA
"4411" NA NA NA
"4412" NA NA NA
"4413" NA NA NA
"4414" NA NA NA
"4415" NA NA NA
"4416" NA NA NA
"4417" NA NA NA
"4418" NA NA NA
"4419" NA NA NA
"4420" NA NA NA
"4421" NA NA NA
"4422" NA NA NA
"4423" NA NA NA
"4424" NA NA NA
"4425" NA NA NA
"4426" NA NA NA
"4427" NA NA NA
"4428" NA NA NA
"4429" NA NA NA
"4430" NA NA NA
"4431" NA NA NA
"4432" NA NA NA
"4433" NA NA NA
"4434" NA NA NA
"4435" NA NA NA
"4436" NA NA NA
"4437" NA NA NA
"4438" NA NA NA
"4439" NA NA NA
"4440" NA NA NA
"4441" NA NA NA
"4442" NA NA NA
"4443" NA NA NA
"4444" NA NA NA
"4445" NA NA NA
"4446" NA NA NA
"4447" NA NA NA
"4448" NA NA NA
"4449" NA NA NA
"4450" NA NA NA
"4451" NA NA NA
"4452" NA NA NA
"4453" NA NA NA
"4454" NA NA NA
"4455" NA NA NA
"4456" NA NA NA
"4457" NA NA NA
"4458" NA NA NA
"4459" NA NA NA
"4460" NA NA NA
"4461" NA NA NA
"4462" NA NA NA
"4463" NA NA NA
"4464" NA NA NA
"4465" NA NA NA
"4466" NA NA NA
"4467" NA NA NA
"4468" NA NA NA
"4469" NA NA NA
"4470" NA NA NA
"4471" NA NA NA
"4472" NA NA NA
"4473" NA NA NA
"4474" NA NA NA
"4475" NA NA NA
"4476" NA NA NA
"4477" NA NA NA
"4478" NA NA NA
"4479" NA NA NA
"4480" NA NA NA
"4481" NA NA NA
"4482" NA NA NA
"4483" NA NA NA
"4484" NA NA NA
"4485" NA NA NA
"4486" NA NA NA
"4487" NA NA NA
"4488" NA NA NA
"4489" NA NA NA
"4490" NA NA NA
"4491" NA NA NA
"4492" NA NA NA
"4493" NA NA NA
"4494" NA NA NA
"4495" NA NA NA
"4496" NA NA NA
"4497" NA NA NA
"4498" NA NA NA
"4499" NA NA NA
"4500" NA NA NA
"4501" NA NA NA
"4502" NA NA NA
"4503" NA NA NA
"4504" NA NA NA
"4505" NA NA NA
"4506" NA NA NA
"4507" NA NA NA
"4508" NA NA NA
"4509" NA NA NA
"4510" NA NA NA
"4511" NA NA NA
"4512" NA NA NA
"4513" NA NA NA
"4514" NA NA NA
"4515" NA NA NA
"4516" NA NA NA
"4517" NA NA NA
"4518" NA NA NA
"4519" NA NA NA
"4520" NA NA NA
"4521" NA NA NA
"4522" NA NA NA
"4523" NA NA NA
"4524" NA NA NA
"4525" NA NA NA
"4526" NA NA NA
"4527" NA NA NA
"4528" NA NA NA
"4529" NA NA NA
"4530" NA NA NA
"4531" NA NA NA
"4532" NA NA NA
"4533" NA NA NA
"4534" NA NA NA
"4535" NA NA NA
"4536" NA NA NA
"4537" NA NA NA
"4538" NA NA NA
"4539" NA NA NA
"4540" NA NA NA
"4541" NA NA NA
"4542" NA NA NA
"4543" NA NA NA
"4544" NA NA NA
"4545" NA NA NA
"4546" NA NA NA
"4547" NA NA NA
"4548" NA NA NA
"4549" NA NA NA
"4550" NA NA NA
"4551" NA NA NA
"4552" NA NA NA
"4553" NA NA NA
"4554" NA NA NA
"4555" NA NA NA
"4556" NA NA NA
"4557" NA NA NA
"4558" NA NA NA
"4559" NA NA NA
"4560" NA NA NA
"4561" NA NA NA
"4562" NA NA NA
"4563" NA NA NA
"4564" NA NA NA
"4565" NA NA NA
"4566" NA NA NA
"4567" NA NA NA
"4568" NA NA NA
"4569" NA NA NA
"4570" NA NA NA
"4571" NA NA NA
"4572" NA NA NA
"4573" NA NA NA
"4574" NA NA NA
"4575" NA NA NA
"4576" NA NA NA
"4577" NA NA NA
"4578" NA NA NA
"4579" NA NA NA
"4580" NA NA NA
"4581" NA NA NA
"4582" NA NA NA
"4583" NA NA NA
"4584" NA NA NA
"4585" NA NA NA
"4586" NA NA NA
"4587" NA NA NA
"4588" NA NA NA
"4589" NA NA NA
"4590" NA NA NA
"4591" NA NA NA
"4592" NA NA NA
"4593" NA NA NA
"4594" NA NA NA
"4595" NA NA NA
"4596" NA NA NA
"4597" NA NA NA
"4598" NA NA NA
"4599" NA NA NA
"4600" NA NA NA
"4601" NA NA NA
"4602" NA NA NA
"4603" NA NA NA
"4604" NA NA NA
"4605" NA NA NA
"4606" NA NA NA
"4607" NA NA NA
"4608" NA NA NA
"4609" NA NA NA
"4610" NA NA NA
"4611" NA NA NA
"4612" NA NA NA
"4613" NA NA NA
"4614" NA NA NA
"4615" NA NA NA
"4616" NA NA NA
"4617" NA NA NA
"4618" NA NA NA
"4619" NA NA NA
"4620" NA NA NA
"4621" NA NA NA
"4622" NA NA NA
"4623" NA NA NA
"4624" NA NA NA
"4625" NA NA NA
"4626" NA NA NA
"4627" NA NA NA
"4628" NA NA NA
"4629" NA NA NA
"4630" NA NA NA
"4631" NA NA NA
"4632" NA NA NA
"4633" NA NA NA
"4634" NA NA NA
"4635" NA NA NA
"4636" NA NA NA
"4637" NA NA NA
"4638" NA NA NA
"4639" NA NA NA
"4640" NA NA NA
"4641" NA NA NA
"4642" NA NA NA
"4643" NA NA NA
"4644" NA NA NA
"4645" NA NA NA
"4646" NA NA NA
"4647" NA NA NA
"4648" NA NA NA
"4649" NA NA NA
"4650" NA NA NA
"4651" NA NA NA
"4652" NA NA NA
"4653" NA NA NA
"4654" NA NA NA
"4655" NA NA NA
"4656" NA NA NA
"4657" NA NA NA
"4658" NA NA NA
"4659" NA NA NA
"4660" NA NA NA
"4661" NA NA NA
"4662" NA NA NA
"4663" NA NA NA
"4664" NA NA NA
"4665" NA NA NA
"4666" NA NA NA
"4667" NA NA NA
"4668" NA NA NA
"4669" NA NA NA
"4670" NA NA NA
"4671" NA NA NA
"4672" NA NA NA
"4673" NA NA NA
"4674" NA NA NA
"4675" NA NA NA
"4676" NA NA NA
"4677" NA NA NA
"4678" NA NA NA
"4679" NA NA NA
"4680" NA NA NA
"4681" NA NA NA
"4682" NA NA NA
"4683" NA NA NA
"4684" NA NA NA
"4685" NA NA NA
"4686" NA NA NA
"4687" NA NA NA
"4688" NA NA NA
"4689" NA NA NA
"4690" NA NA NA
"4691" NA NA NA
"4692" NA NA NA
"4693" NA NA NA
"4694" NA NA NA
"4695" NA NA NA
"4696" NA NA NA
"4697" NA NA NA
"4698" NA NA NA
"4699" NA NA NA
"4700" NA NA NA
"4701" NA NA NA
"4702" NA NA NA
"4703" NA NA NA
"4704" NA NA NA
"4705" NA NA NA
"4706" NA NA NA
"4707" NA NA NA
"4708" NA NA NA
"4709" NA NA NA
"4710" NA NA NA
"4711" NA NA NA
"4712" NA NA NA
"4713" NA NA NA
"4714" NA NA NA
"4715" NA NA NA
"4716" NA NA NA
"4717" NA NA NA
"4718" NA NA NA
"4719" NA NA NA
"4720" NA NA NA
"4721" NA NA NA
"4722" NA NA NA
"4723" NA NA NA
"4724" NA NA NA
"4725" NA NA NA
"4726" NA NA NA
"4727" NA NA NA
"4728" NA NA NA
"4729" NA NA NA
"4730" NA NA NA
"4731" NA NA NA
"4732" NA NA NA
"4733" NA NA NA
"4734" NA NA NA
"4735" NA NA NA
"4736" NA NA NA
"4737" NA NA NA
"4738" NA NA NA
"4739" NA NA NA
"4740" NA NA NA
"4741" NA NA NA
"4742" NA NA NA
"4743" NA NA NA
"4744" NA NA NA
"4745" NA NA NA
"4746" NA NA NA
"4747" NA NA NA
"4748" NA NA NA
"4749" NA NA NA
"4750" NA NA NA
"4751" NA NA NA
"4752" NA NA NA
"4753" NA NA NA
"4754" NA NA NA
"4755" NA NA NA
"4756" NA NA NA
"4757" NA NA NA
"4758" NA NA NA
"4759" NA NA NA
"4760" NA NA NA
"4761" NA NA NA
"4762" NA NA NA
"4763" NA NA NA
"4764" NA NA NA
"4765" NA NA NA
"4766" NA NA NA
"4767" NA NA NA
"4768" NA NA NA
"4769" NA NA NA
"4770" NA NA NA
"4771" NA NA NA
"4772" NA NA NA
"4773" NA NA NA
"4774" NA NA NA
"4775" NA NA NA
"4776" NA NA NA
"4777" NA NA NA
"4778" NA NA NA
"4779" NA NA NA
"4780" NA NA NA
"4781" NA NA NA
"4782" NA NA NA
"4783" NA NA NA
"4784" NA NA NA
"4785" NA NA NA
"4786" NA NA NA
"4787" NA NA NA
"4788" NA NA NA
"4789" NA NA NA
"4790" NA NA NA
"4791" NA NA NA
"4792" NA NA NA
"4793" NA NA NA
"4794" NA NA NA
"4795" NA NA NA
"4796" NA NA NA
"4797" NA NA NA
"4798" NA NA NA
"4799" NA NA NA
"4800" NA NA NA
"4801" NA NA NA
"4802" NA NA NA
"4803" NA NA NA
"4804" NA NA NA
"4805" NA NA NA
"4806" NA NA NA
"4807" NA NA NA
"4808" NA NA NA
"4809" NA NA NA
"4810" NA NA NA
"4811" NA NA NA
"4812" NA NA NA
"4813" NA NA NA
"4814" NA NA NA
"4815" NA NA NA
"4816" NA NA NA
"4817" NA NA NA
"4818" NA NA NA
"4819" NA NA NA
"4820" NA NA NA
"4821" NA NA NA
"4822" NA NA NA
"4823" NA NA NA
"4824" NA NA NA
"4825" NA NA NA
"4826" NA NA NA
"4827" NA NA NA
"4828" NA NA NA
"4829" NA NA NA
"4830" NA NA NA
"4831" NA NA NA
"4832" NA NA NA
"4833" NA NA NA
"4834" NA NA NA
"4835" NA NA NA
"4836" NA NA NA
"4837" NA NA NA
"4838" NA NA NA
"4839" NA NA NA
"4840" NA NA NA
"4841" NA NA NA
"4842" NA NA NA
"4843" NA NA NA
"4844" NA NA NA
"4845" NA NA NA
"4846" NA NA NA
"4847" NA NA NA
"4848" NA NA NA
"4849" NA NA NA
"4850" NA NA NA
"4851" NA NA NA
"4852" NA NA NA
"4853" NA NA NA
"4854" NA NA NA
"4855" NA NA NA
"4856" NA NA NA
"4857" NA NA NA
"4858" NA NA NA
"4859" NA NA NA
"4860" NA NA NA
"4861" NA NA NA
"4862" NA NA NA
"4863" NA NA NA
"4864" NA NA NA
"4865" NA NA NA
"4866" NA NA NA
"4867" NA NA NA
"4868" NA NA NA
"4869" NA NA NA
"4870" NA NA NA
"4871" NA NA NA
"4872" NA NA NA
"4873" NA NA NA
"4874" NA NA NA
"4875" NA NA NA
"4876" NA NA NA
"4877" NA NA NA
"4878" NA NA NA
"4879" NA NA NA
"4880" NA NA NA
"4881" NA NA NA
"4882" NA NA NA
"4883" NA NA NA
"4884" NA NA NA
"4885" NA NA NA
"4886" NA NA NA
"4887" NA NA NA
"4888" NA NA NA
"4889" NA NA NA
"4890" NA NA NA
"4891" NA NA NA
"4892" NA NA NA
"4893" NA NA NA
"4894" NA NA NA
"4895" NA NA NA
"4896" NA NA NA
"4897" NA NA NA
"4898" NA NA NA
"4899" NA NA NA
"4900" NA NA NA
"4901" NA NA NA
"4902" NA NA NA
"4903" NA NA NA
"4904" NA NA NA
"4905" NA NA NA
"4906" NA NA NA
"4907" NA NA NA
"4908" NA NA NA
"4909" NA NA NA
"4910" NA NA NA
"4911" NA NA NA
"4912" NA NA NA
"4913" NA NA NA
"4914" NA NA NA
"4915" NA NA NA
"4916" NA NA NA
"4917" NA NA NA
"4918" NA NA NA
"4919" NA NA NA
"4920" NA NA NA
"4921" NA NA NA
"4922" NA NA NA
"4923" NA NA NA
"4924" NA NA NA
"4925" NA NA NA
"4926" NA NA NA
"4927" NA NA NA
"4928" NA NA NA
"4929" NA NA NA
"4930" NA NA NA
"4931" NA NA NA
"4932" NA NA NA
"4933" NA NA NA
"4934" NA NA NA
"4935" NA NA NA
"4936" NA NA NA
"4937" NA NA NA
"4938" NA NA NA
"4939" NA NA NA
"4940" NA NA NA
"4941" NA NA NA
"4942" NA NA NA
"4943" NA NA NA
"4944" NA NA NA
"4945" NA NA NA
"4946" NA NA NA
"4947" NA NA NA
"4948" NA NA NA
"4949" NA NA NA
"4950" NA NA NA
"4951" NA NA NA
"4952" NA NA NA
"4953" NA NA NA
"4954" NA NA NA
"4955" NA NA NA
"4956" NA NA NA
"4957" NA NA NA
"4958" NA NA NA
"4959" NA NA NA
"4960" NA NA NA
"4961" NA NA NA
"4962" NA NA NA
"4963" NA NA NA
"4964" NA NA NA
"4965" NA NA NA
"4966" NA NA NA
"4967" NA NA NA
"4968" NA NA NA
"4969" NA NA NA
"4970" NA NA NA
"4971" NA NA NA
"4972" NA NA NA
"4973" NA NA NA
"4974" NA NA NA
"4975" NA NA NA
"4976" NA NA NA
"4977" NA NA NA
"4978" NA NA NA
"4979" NA NA NA
"4980" NA NA NA
"4981" NA NA NA
"4982" NA NA NA
"4983" NA NA NA
"4984" NA NA NA
"4985" NA NA NA
"4986" NA NA NA
"4987" NA NA NA
"4988" NA NA NA
"4989" NA NA NA
"4990" NA NA NA
"4991" NA NA NA
"4992" NA NA NA
"4993" NA NA NA
"4994" NA NA NA
"4995" NA NA NA
"4996" NA NA NA
"4997" NA NA NA
"4998" NA NA NA
"4999" NA NA NA
"5000" NA NA NA
"5001" NA NA NA
"5002" NA NA NA
"5003" NA NA NA
"5004" NA NA NA
"5005" NA NA NA
"5006" NA NA NA
"5007" NA NA NA
"5008" NA NA NA
"5009" NA NA NA
"5010" NA NA NA
"5011" NA NA NA
"5012" NA NA NA
"5013" NA NA NA
"5014" NA NA NA
"5015" NA NA NA
"5016" NA NA NA
"5017" NA NA NA
"5018" NA NA NA
"5019" NA NA NA
"5020" NA NA NA
"5021" NA NA NA
"5022" NA NA NA
"5023" NA NA NA
"5024" NA NA NA
"5025" NA NA NA
"5026" NA NA NA
"5027" NA NA NA
"5028" NA NA NA
"5029" NA NA NA
"5030" NA NA NA
"5031" NA NA NA
"5032" NA NA NA
"5033" NA NA NA
"5034" NA NA NA
"5035" NA NA NA
"5036" NA NA NA
"5037" NA NA NA
"5038" NA NA NA
"5039" NA NA NA
"5040" NA NA NA
"5041" NA NA NA
"5042" NA NA NA
"5043" NA NA NA
"5044" NA NA NA
"5045" NA NA NA
"5046" NA NA NA
"5047" NA NA NA
"5048" NA NA NA
"5049" NA NA NA
"5050" NA NA NA
"5051" NA NA NA
"5052" NA NA NA
"5053" NA NA NA
"5054" NA NA NA
"5055" NA NA NA
"5056" NA NA NA
"5057" NA NA NA
"5058" NA NA NA
"5059" NA NA NA
"5060" NA NA NA
"5061" NA NA NA
"5062" NA NA NA
"5063" NA NA NA
"5064" NA NA NA
"5065" NA NA NA
"5066" NA NA NA
"5067" NA NA NA
"5068" NA NA NA
"5069" NA NA NA
"5070" NA NA NA
"5071" NA NA NA
"5072" NA NA NA
"5073" NA NA NA
"5074" NA NA NA
"5075" NA NA NA
"5076" NA NA NA
"5077" NA NA NA
"5078" NA NA NA
"5079" NA NA NA
"5080" NA NA NA
"5081" NA NA NA
"5082" NA NA NA
"5083" NA NA NA
"5084" NA NA NA
"5085" NA NA NA
"5086" NA NA NA
"5087" NA NA NA
"5088" NA NA NA
"5089" NA NA NA
"5090" NA NA NA
"5091" NA NA NA
"5092" NA NA NA
"5093" NA NA NA
"5094" NA NA NA
"5095" NA NA NA
"5096" NA NA NA
"5097" NA NA NA
"5098" NA NA NA
"5099" NA NA NA
"5100" NA NA NA
"5101" NA NA NA
"5102" NA NA NA
"5103" NA NA NA
"5104" NA NA NA
"5105" NA NA NA
"5106" NA NA NA
"5107" NA NA NA
"5108" NA NA NA
"5109" NA NA NA
"5110" NA NA NA
"5111" NA NA NA
"5112" NA NA NA
"5113" NA NA NA
"5114" NA NA NA
"5115" NA NA NA
"5116" NA NA NA
"5117" NA NA NA
"5118" NA NA NA
"5119" NA NA NA
"5120" NA NA NA
"5121" NA NA NA
"5122" NA NA NA
"5123" NA NA NA
"5124" NA NA NA
"5125" NA NA NA
"5126" NA NA NA
"5127" NA NA NA
"5128" NA NA NA
"5129" NA NA NA
"5130" NA NA NA
"5131" NA NA NA
"5132" NA NA NA
"5133" NA NA NA
"5134" NA NA NA
"5135" NA NA NA
"5136" NA NA NA
"5137" NA NA NA
"5138" NA NA NA
"5139" NA NA NA
"5140" NA NA NA
"5141" NA NA NA
"5142" NA NA NA
"5143" NA NA NA
"5144" NA NA NA
"5145" NA NA NA
"5146" NA NA NA
"5147" NA NA NA
"5148" NA NA NA
"5149" NA NA NA
"5150" NA NA NA
"5151" NA NA NA
"5152" NA NA NA
"5153" NA NA NA
"5154" NA NA NA
"5155" NA NA NA
"5156" NA NA NA
"5157" NA NA NA
"5158" NA NA NA
"5159" NA NA NA
"5160" NA NA NA
"5161" NA NA NA
"5162" NA NA NA
"5163" NA NA NA
"5164" NA NA NA
"5165" NA NA NA
"5166" NA NA NA
"5167" NA NA NA
"5168" NA NA NA
"5169" NA NA NA
"5170" NA NA NA
"5171" NA NA NA
"5172" NA NA NA
"5173" NA NA NA
"5174" NA NA NA
"5175" NA NA NA
"5176" NA NA NA
"5177" NA NA NA
"5178" NA NA NA
"5179" NA NA NA
"5180" NA NA NA
"5181" NA NA NA
"5182" NA NA NA
"5183" NA NA NA
"5184" NA NA NA
"5185" NA NA NA
"5186" NA NA NA
"5187" NA NA NA
"5188" NA NA NA
"5189" NA NA NA
"5190" NA NA NA
"5191" NA NA NA
"5192" NA NA NA
"5193" NA NA NA
"5194" NA NA NA
"5195" NA NA NA
"5196" NA NA NA
"5197" NA NA NA
"5198" NA NA NA
"5199" NA NA NA
"5200" NA NA NA
"5201" NA NA NA
"5202" NA NA NA
"5203" NA NA NA
"5204" NA NA NA
"5205" NA NA NA
"5206" NA NA NA
"5207" NA NA NA
"5208" NA NA NA
"5209" NA NA NA
"5210" NA NA NA
"5211" NA NA NA
"5212" NA NA NA
"5213" NA NA NA
"5214" NA NA NA
"5215" NA NA NA
"5216" NA NA NA
"5217" NA NA NA
"5218" NA NA NA
"5219" NA NA NA
"5220" NA NA NA
"5221" NA NA NA
"5222" NA NA NA
"5223" NA NA NA
"5224" NA NA NA
"5225" NA NA NA
"5226" NA NA NA
"5227" NA NA NA
"5228" NA NA NA
"5229" NA NA NA
"5230" NA NA NA
"5231" NA NA NA
"5232" NA NA NA
"5233" NA NA NA
"5234" NA NA NA
"5235" NA NA NA
"5236" NA NA NA
"5237" NA NA NA
"5238" NA NA NA
"5239" NA NA NA
"5240" NA NA NA
"5241" NA NA NA
"5242" NA NA NA
"5243" NA NA NA
"5244" NA NA NA
"5245" NA NA NA
"5246" NA NA NA
"5247" NA NA NA
"5248" NA NA NA
"5249" NA NA NA
"5250" NA NA NA
"5251" NA NA NA
"5252" NA NA NA
"5253" NA NA NA
"5254" NA NA NA
"5255" NA NA NA
"5256" NA NA NA
"5257" NA NA NA
"5258" NA NA NA
"5259" NA NA NA
"5260" NA NA NA
"5261" NA NA NA
"5262" NA NA NA
"5263" NA NA NA
"5264" NA NA NA
"5265" NA NA NA
"5266" NA NA NA
"5267" NA NA NA
"5268" NA NA NA
"5269" NA NA NA
"5270" NA NA NA
"5271" NA NA NA
"5272" NA NA NA
"5273" NA NA NA
"5274" NA NA NA
"5275" NA NA NA
"5276" NA NA NA
"5277" NA NA NA
"5278" NA NA NA
"5279" NA NA NA
"5280" NA NA NA
"5281" NA NA NA
"5282" NA NA NA
"5283" NA NA NA
"5284" NA NA NA
"5285" NA NA NA
"5286" NA NA NA
"5287" NA NA NA
"5288" NA NA NA
"5289" NA NA NA
"5290" NA NA NA
"5291" NA NA NA
"5292" NA NA NA
"5293" NA NA NA
"5294" NA NA NA
"5295" NA NA NA
"5296" NA NA NA
"5297" NA NA NA
"5298" NA NA NA
"5299" NA NA NA
"5300" NA NA NA
"5301" NA NA NA
"5302" NA NA NA
"5303" NA NA NA
"5304" NA NA NA
"5305" NA NA NA
"5306" NA NA NA
"5307" NA NA NA
"5308" NA NA NA
"5309" NA NA NA
"5310" NA NA NA
"5311" NA NA NA
"5312" NA NA NA
"5313" NA NA NA
"5314" NA NA NA
"5315" NA NA NA
"5316" NA NA NA
"5317" NA NA NA
"5318" NA NA NA
"5319" NA NA NA
"5320" NA NA NA
"5321" NA NA NA
"5322" NA NA NA
"5323" NA NA NA
"5324" NA NA NA
"5325" NA NA NA
"5326" NA NA NA
"5327" NA NA NA
"5328" NA NA NA
"5329" NA NA NA
"5330" NA NA NA
"5331" NA NA NA
"5332" NA NA NA
"5333" NA NA NA
"5334" NA NA NA
"5335" NA NA NA
"5336" NA NA NA
"5337" NA NA NA
"5338" NA NA NA
"5339" NA NA NA
"5340" NA NA NA
"5341" NA NA NA
"5342" NA NA NA
"5343" NA NA NA
"5344" NA NA NA
"5345" NA NA NA
"5346" NA NA NA
"5347" NA NA NA
"5348" NA NA NA
"5349" NA NA NA
"5350" NA NA NA
"5351" NA NA NA
"5352" NA NA NA
"5353" NA NA NA
"5354" NA NA NA
"5355" NA NA NA
"5356" NA NA NA
"5357" NA NA NA
"5358" NA NA NA
"5359" NA NA NA
"5360" NA NA NA
"5361" NA NA NA
"5362" NA NA NA
"5363" NA NA NA
"5364" NA NA NA
"5365" NA NA NA
"5366" NA NA NA
"5367" NA NA NA
"5368" NA NA NA
"5369" NA NA NA
"5370" NA NA NA
"5371" NA NA NA
"5372" NA NA NA
"5373" NA NA NA
"5374" NA NA NA
"5375" NA NA NA
"5376" NA NA NA
"5377" NA NA NA
"5378" NA NA NA
"5379" NA NA NA
"5380" NA NA NA
"5381" NA NA NA
"5382" NA NA NA
"5383" NA NA NA
"5384" NA NA NA
"5385" NA NA NA
"5386" NA NA NA
"5387" NA NA NA
"5388" NA NA NA
"5389" NA NA NA
"5390" NA NA NA
"5391" NA NA NA
"5392" NA NA NA
"5393" NA NA NA
"5394" NA NA NA
"5395" NA NA NA
"5396" NA NA NA
"5397" NA NA NA
"5398" NA NA NA
"5399" NA NA NA
"5400" NA NA NA
"5401" NA NA NA
"5402" NA NA NA
"5403" NA NA NA
"5404" NA NA NA
"5405" NA NA NA
"5406" NA NA NA
"5407" NA NA NA
"5408" NA NA NA
"5409" NA NA NA
"5410" NA NA NA
"5411" NA NA NA
"5412" NA NA NA
"5413" NA NA NA
"5414" NA NA NA
"5415" NA NA NA
"5416" NA NA NA
"5417" NA NA NA
"5418" NA NA NA
"5419" NA NA NA
"5420" NA NA NA
"5421" NA NA NA
"5422" NA NA NA
"5423" NA NA NA
"5424" NA NA NA
"5425" NA NA NA
"5426" NA NA NA
"5427" NA NA NA
"5428" NA NA NA
"5429" NA NA NA
"5430" NA NA NA
"5431" NA NA NA
"5432" NA NA NA
"5433" NA NA NA
"5434" NA NA NA
"5435" NA NA NA
"5436" NA NA NA
"5437" NA NA NA
"5438" NA NA NA
"5439" NA NA NA
"5440" NA NA NA
"5441" NA NA NA
"5442" NA NA NA
"5443" NA NA NA
"5444" NA NA NA
"5445" NA NA NA
"5446" NA NA NA
"5447" NA NA NA
"5448" NA NA NA
"5449" NA NA NA
"5450" NA NA NA
"5451" NA NA NA
"5452" NA NA NA
"5453" NA NA NA
"5454" NA NA NA
"5455" NA NA NA
"5456" NA NA NA
"5457" NA NA NA
"5458" NA NA NA
"5459" NA NA NA
"5460" NA NA NA
"5461" NA NA NA
"5462" NA NA NA
"5463" NA NA NA
"5464" NA NA NA
"5465" NA NA NA
"5466" NA NA NA
"5467" NA NA NA
"5468" NA NA NA
"5469" NA NA NA
"5470" NA NA NA
"5471" NA NA NA
"5472" NA NA NA
"5473" NA NA NA
"5474" NA NA NA
"5475" NA NA NA
"5476" NA NA NA
"5477" NA NA NA
"5478" NA NA NA
"5479" NA NA NA
"5480" NA NA NA
"5481" NA NA NA
"5482" NA NA NA
"5483" NA NA NA
"5484" NA NA NA
"5485" NA NA NA
"5486" NA NA NA
"5487" NA NA NA
"5488" NA NA NA
"5489" NA NA NA
"5490" NA NA NA
"5491" NA NA NA
"5492" NA NA NA
"5493" NA NA NA
"5494" NA NA NA
"5495" NA NA NA
"5496" NA NA NA
"5497" NA NA NA
"5498" NA NA NA
"5499" NA NA NA
"5500" NA NA NA
"5501" NA NA NA
"5502" NA NA NA
"5503" NA NA NA
"5504" NA NA NA
"5505" NA NA NA
"5506" NA NA NA
"5507" NA NA NA
"5508" NA NA NA
"5509" NA NA NA
"5510" NA NA NA
"5511" NA NA NA
"5512" NA NA NA
"5513" NA NA NA
"5514" NA NA NA
"5515" NA NA NA
"5516" NA NA NA
"5517" NA NA NA
"5518" NA NA NA
"5519" NA NA NA
"5520" NA NA NA
"5521" NA NA NA
"5522" NA NA NA
"5523" NA NA NA
"5524" NA NA NA
"5525" NA NA NA
"5526" NA NA NA
"5527" NA NA NA
"5528" NA NA NA
"5529" NA NA NA
"5530" NA NA NA
"5531" NA NA NA
"5532" NA NA NA
"5533" NA NA NA
"5534" NA NA NA
"5535" NA NA NA
"5536" NA NA NA
"5537" NA NA NA
"5538" NA NA NA
"5539" NA NA NA
"5540" NA NA NA
"5541" NA NA NA
"5542" NA NA NA
"5543" NA NA NA
"5544" NA NA NA
"5545" NA NA NA
"5546" NA NA NA
"5547" NA NA NA
"5548" NA NA NA
"5549" NA NA NA
"5550" NA NA NA
"5551" NA NA NA
"5552" NA NA NA
"5553" NA NA NA
"5554" NA NA NA
"5555" NA NA NA
"5556" NA NA NA
"5557" NA NA NA
"5558" NA NA NA
"5559" NA NA NA
"5560" NA NA NA
"5561" NA NA NA
"5562" NA NA NA
"5563" NA NA NA
"5564" NA NA NA
"5565" NA NA NA
"5566" NA NA NA
"5567" NA NA NA
"5568" NA NA NA
"5569" NA NA NA
"5570" NA NA NA
"5571" NA NA NA
"5572" NA NA NA
"5573" NA NA NA
"5574" NA NA NA
"5575" NA NA NA
"5576" NA NA NA
"5577" NA NA NA
"5578" NA NA NA
"5579" NA NA NA
"5580" NA NA NA
"5581" NA NA NA
"5582" NA NA NA
"5583" NA NA NA
"5584" NA NA NA
"5585" NA NA NA
"5586" NA NA NA
"5587" NA NA NA
"5588" NA NA NA
"5589" NA NA NA
"5590" NA NA NA
"5591" NA NA NA
"5592" NA NA NA
"5593" NA NA NA
"5594" NA NA NA
"5595" NA NA NA
"5596" NA NA NA
"5597" NA NA NA
"5598" NA NA NA
"5599" NA NA NA
"5600" NA NA NA
"5601" NA NA NA
"5602" NA NA NA
"5603" NA NA NA
"5604" NA NA NA
"5605" NA NA NA
"5606" NA NA NA
"5607" NA NA NA
"5608" NA NA NA
"5609" NA NA NA
"5610" NA NA NA
"5611" NA NA NA
"5612" NA NA NA
"5613" NA NA NA
"5614" NA NA NA
"5615" NA NA NA
"5616" NA NA NA
"5617" NA NA NA
"5618" NA NA NA
"5619" NA NA NA
"5620" NA NA NA
"5621" NA NA NA
"5622" NA NA NA
"5623" NA NA NA
"5624" NA NA NA
"5625" NA NA NA
"5626" NA NA NA
"5627" NA NA NA
"5628" NA NA NA
"5629" NA NA NA
"5630" NA NA NA
"5631" NA NA NA
"5632" NA NA NA
"5633" NA NA NA
"5634" NA NA NA
"5635" NA NA NA
"5636" NA NA NA
"5637" NA NA NA
"5638" NA NA NA
"5639" NA NA NA
"5640" NA NA NA
"5641" NA NA NA
"5642" NA NA NA
"5643" NA NA NA
"5644" NA NA NA
"5645" NA NA NA
"5646" NA NA NA
"5647" NA NA NA
"5648" NA NA NA
"5649" NA NA NA
"5650" NA NA NA
"5651" NA NA NA
"5652" NA NA NA
"5653" NA NA NA
"5654" NA NA NA
"5655" NA NA NA
"5656" NA NA NA
"5657" NA NA NA
"5658" NA NA NA
"5659" NA NA NA
"5660" NA NA NA
"5661" NA NA NA
"5662" NA NA NA
"5663" NA NA NA
"5664" NA NA NA
"5665" NA NA NA
"5666" NA NA NA
"5667" NA NA NA
"5668" NA NA NA
"5669" NA NA NA
"5670" NA NA NA
"5671" NA NA NA
"5672" NA NA NA
"5673" NA NA NA
"5674" NA NA NA
"5675" NA NA NA
"5676" NA NA NA
"5677" NA NA NA
"5678" NA NA NA
"5679" NA NA NA
"5680" NA NA NA
"5681" NA NA NA
"5682" NA NA NA
"5683" NA NA NA
"5684" NA NA NA
"5685" NA NA NA
"5686" NA NA NA
"5687" NA NA NA
"5688" NA NA NA
"5689" NA NA NA
"5690" NA NA NA
"5691" NA NA NA
"5692" NA NA NA
"5693" NA NA NA
"5694" NA NA NA
"5695" NA NA NA
"5696" NA NA NA
"5697" NA NA NA
"5698" NA NA NA
"5699" NA NA NA
"5700" NA NA NA
"5701" NA NA NA
"5702" NA NA NA
"5703" NA NA NA
"5704" NA NA NA
"5705" NA NA NA
"5706" NA NA NA
"5707" NA NA NA
"5708" NA NA NA
"5709" NA NA NA
"5710" NA NA NA
"5711" NA NA NA
"5712" NA NA NA
"5713" NA NA NA
"5714" NA NA NA
"5715" NA NA NA
"5716" NA NA NA
"5717" NA NA NA
"5718" NA NA NA
"5719" NA NA NA
"5720" NA NA NA
"5721" NA NA NA
"5722" NA NA NA
"5723" NA NA NA
"5724" NA NA NA
"5725" NA NA NA
"5726" NA NA NA
"5727" NA NA NA
"5728" NA NA NA
"5729" NA NA NA
"5730" NA NA NA
"5731" NA NA NA
"5732" NA NA NA
"5733" NA NA NA
"5734" NA NA NA
"5735" NA NA NA
"5736" NA NA NA
"5737" NA NA NA
"5738" NA NA NA
"5739" NA NA NA
"5740" NA NA NA
"5741" NA NA NA
"5742" NA NA NA
"5743" NA NA NA
"5744" NA NA NA
"5745" NA NA NA
"5746" NA NA NA
"5747" NA NA NA
"5748" NA NA NA
"5749" NA NA NA
"5750" NA NA NA
"5751" NA NA NA
"5752" NA NA NA
"5753" NA NA NA
"5754" NA NA NA
"5755" NA NA NA
"5756" NA NA NA
"5757" NA NA NA
"5758" NA NA NA
"5759" NA NA NA
"5760" NA NA NA
"5761" NA NA NA
"5762" NA NA NA
"5763" NA NA NA
"5764" NA NA NA
"5765" NA NA NA
"5766" NA NA NA
"5767" NA NA NA
"5768" NA NA NA
"5769" NA NA NA
"5770" NA NA NA
"5771" NA NA NA
"5772" NA NA NA
"5773" NA NA NA
"5774" NA NA NA
"5775" NA NA NA
"5776" NA NA NA
"5777" NA NA NA
"5778" NA NA NA
"5779" NA NA NA
"5780" NA NA NA
"5781" NA NA NA
"5782" NA NA NA
"5783" NA NA NA
"5784" NA NA NA
"5785" NA NA NA
"5786" NA NA NA
"5787" NA NA NA
"5788" NA NA NA
"5789" NA NA NA
"5790" NA NA NA
"5791" NA NA NA
"5792" NA NA NA
"5793" NA NA NA
"5794" NA NA NA
"5795" NA NA NA
"5796" NA NA NA
"5797" NA NA NA
"5798" NA NA NA
"5799" NA NA NA
"5800" NA NA NA
"5801" NA NA NA
"5802" NA NA NA
"5803" NA NA NA
"5804" NA NA NA
"5805" NA NA NA
"5806" NA NA NA
"5807" NA NA NA
"5808" NA NA NA
"5809" NA NA NA
"5810" NA NA NA
"5811" NA NA NA
"5812" NA NA NA
"5813" NA NA NA
"5814" NA NA NA
"5815" NA NA NA
"5816" NA NA NA
"5817" NA NA NA
"5818" NA NA NA
"5819" NA NA NA
"5820" NA NA NA
"5821" NA NA NA
"5822" NA NA NA
"5823" NA NA NA
"5824" NA NA NA
"5825" NA NA NA
"5826" NA NA NA
"5827" NA NA NA
"5828" NA NA NA
"5829" NA NA NA
"5830" NA NA NA
"5831" NA NA NA
"5832" NA NA NA
"5833" NA NA NA
"5834" NA NA NA
"5835" NA NA NA
"5836" NA NA NA
"5837" NA NA NA
"5838" NA NA NA
"5839" NA NA NA
"5840" NA NA NA
"5841" NA NA NA
"5842" NA NA NA
"5843" NA NA NA
"5844" NA NA NA
"5845" NA NA NA
"5846" NA NA NA
"5847" NA NA NA
"5848" NA NA NA
"5849" NA NA NA
"5850" NA NA NA
"5851" NA NA NA
"5852" NA NA NA
"5853" NA NA NA
"5854" NA NA NA
"5855" NA NA NA
"5856" NA NA NA
"5857" NA NA NA
"5858" NA NA NA
"5859" NA NA NA
"5860" NA NA NA
"5861" NA NA NA
"5862" NA NA NA
"5863" NA NA NA
"5864" NA NA NA
"5865" NA NA NA
"5866" NA NA NA
"5867" NA NA NA
"5868" NA NA NA
"5869" NA NA NA
"5870" NA NA NA
"5871" NA NA NA
"5872" NA NA NA
"5873" NA NA NA
"5874" NA NA NA
"5875" NA NA NA
"5876" NA NA NA
"5877" NA NA NA
"5878" NA NA NA
"5879" NA NA NA
"5880" NA NA NA
"5881" NA NA NA
"5882" NA NA NA
"5883" NA NA NA
"5884" NA NA NA
"5885" NA NA NA
"5886" NA NA NA
"5887" NA NA NA
"5888" NA NA NA
"5889" NA NA NA
"5890" NA NA NA
"5891" NA NA NA
"5892" NA NA NA
"5893" NA NA NA
"5894" NA NA NA
"5895" NA NA NA
"5896" NA NA NA
"5897" NA NA NA
"5898" NA NA NA
"5899" NA NA NA
"5900" NA NA NA
"5901" NA NA NA
"5902" NA NA NA
"5903" NA NA NA
"5904" NA NA NA
"5905" NA NA NA
"5906" NA NA NA
"5907" NA NA NA
"5908" NA NA NA
"5909" NA NA NA
"5910" NA NA NA
"5911" NA NA NA
"5912" NA NA NA
"5913" NA NA NA
"5914" NA NA NA
"5915" NA NA NA
"5916" NA NA NA
"5917" NA NA NA
"5918" NA NA NA
"5919" NA NA NA
"5920" NA NA NA
"5921" NA NA NA
"5922" NA NA NA
"5923" NA NA NA
"5924" NA NA NA
"5925" NA NA NA
"5926" NA NA NA
"5927" NA NA NA
"5928" NA NA NA
"5929" NA NA NA
"5930" NA NA NA
"5931" NA NA NA
"5932" NA NA NA
"5933" NA NA NA
"5934" NA NA NA
"5935" NA NA NA
"5936" NA NA NA
"5937" NA NA NA
"5938" NA NA NA
"5939" NA NA NA
"5940" NA NA NA
"5941" NA NA NA
"5942" NA NA NA
"5943" NA NA NA
"5944" NA NA NA
"5945" NA NA NA
"5946" NA NA NA
"5947" NA NA NA
"5948" NA NA NA
"5949" NA NA NA
"5950" NA NA NA
"5951" NA NA NA
"5952" NA NA NA
"5953" NA NA NA
"5954" NA NA NA
"5955" NA NA NA
"5956" NA NA NA
"5957" NA NA NA
"5958" NA NA NA
"5959" NA NA NA
"5960" NA NA NA
"5961" NA NA NA
"5962" NA NA NA
"5963" NA NA NA
"5964" NA NA NA
"5965" NA NA NA
"5966" NA NA NA
"5967" NA NA NA
"5968" NA NA NA
"5969" NA NA NA
"5970" NA NA NA
"5971" NA NA NA
"5972" NA NA NA
"5973" NA NA NA
"5974" NA NA NA
"5975" NA NA NA
"5976" NA NA NA
"5977" NA NA NA
"5978" NA NA NA
"5979" NA NA NA
"5980" NA NA NA
"5981" NA NA NA
"5982" NA NA NA
"5983" NA NA NA
"5984" NA NA NA
"5985" NA NA NA
"5986" NA NA NA
"5987" NA NA NA
"5988" NA NA NA
"5989" NA NA NA
"5990" NA NA NA
"5991" NA NA NA
"5992" NA NA NA
"5993" NA NA NA
"5994" NA NA NA
"5995" NA NA NA
"5996" NA NA NA
"5997" NA NA NA
"5998" NA NA NA
"5999" NA NA NA
"6000" NA NA NA
"6001" NA NA NA
"6002" NA NA NA
"6003" NA NA NA
"6004" NA NA NA
"6005" NA NA NA
"6006" NA NA NA
"6007" NA NA NA
"6008" NA NA NA
"6009" NA NA NA
"6010" NA NA NA
"6011" NA NA NA
"6012" NA NA NA
"6013" NA NA NA
"6014" NA NA NA
"6015" NA NA NA
"6016" NA NA NA
"6017" NA NA NA
"6018" NA NA NA
"6019" NA NA NA
"6020" NA NA NA
"6021" NA NA NA
"6022" NA NA NA
"6023" NA NA NA
"6024" NA NA NA
"6025" NA NA NA
"6026" NA NA NA
"6027" NA NA NA
"6028" NA NA NA
"6029" NA NA NA
"6030" NA NA NA
"6031" NA NA NA
"6032" NA NA NA
"6033" NA NA NA
"6034" NA NA NA
"6035" NA NA NA
"6036" NA NA NA
"6037" NA NA NA
"6038" NA NA NA
"6039" NA NA NA
"6040" NA NA NA
"6041" NA NA NA
"6042" NA NA NA
"6043" NA NA NA
"6044" NA NA NA
"6045" NA NA NA
"6046" NA NA NA
"6047" NA NA NA
"6048" NA NA NA
"6049" NA NA NA
"6050" NA NA NA
"6051" NA NA NA
"6052" NA NA NA
"6053" NA NA NA
"6054" NA NA NA
"6055" NA NA NA
"6056" NA NA NA
"6057" NA NA NA
"6058" NA NA NA
"6059" NA NA NA
"6060" NA NA NA
"6061" NA NA NA
"6062" NA NA NA
"6063" NA NA NA
"6064" NA NA NA
"6065" NA NA NA
"6066" NA NA NA
"6067" NA NA NA
"6068" NA NA NA
"6069" NA NA NA
"6070" NA NA NA
"6071" NA NA NA
"6072" NA NA NA
"6073" NA NA NA
"6074" NA NA NA
"6075" NA NA NA
"6076" NA NA NA
"6077" NA NA NA
"6078" NA NA NA
"6079" NA NA NA
"6080" NA NA NA
"6081" NA NA NA
"6082" NA NA NA
"6083" NA NA NA
"6084" NA NA NA
"6085" NA NA NA
"6086" NA NA NA
"6087" NA NA NA
"6088" NA NA NA
"6089" NA NA NA
"6090" NA NA NA
"6091" NA NA NA
"6092" NA NA NA
"6093" NA NA NA
"6094" NA NA NA
"6095" NA NA NA
"6096" NA NA NA
"6097" NA NA NA
"6098" NA NA NA
"6099" NA NA NA
"6100" NA NA NA
"6101" NA NA NA
"6102" NA NA NA
"6103" NA NA NA
"6104" NA NA NA
"6105" NA NA NA
"6106" NA NA NA
"6107" NA NA NA
"6108" NA NA NA
"6109" NA NA NA
"6110" NA NA NA
"6111" NA NA NA
"6112" NA NA NA
"6113" NA NA NA
"6114" NA NA NA
"6115" NA NA NA
"6116" NA NA NA
"6117" NA NA NA
"6118" NA NA NA
"6119" NA NA NA
"6120" NA NA NA
"6121" NA NA NA
"6122" NA NA NA
"6123" NA NA NA
"6124" NA NA NA
"6125" NA NA NA
"6126" NA NA NA
"6127" NA NA NA
"6128" NA NA NA
"6129" NA NA NA
"6130" NA NA NA
"6131" NA NA NA
"6132" NA NA NA
"6133" NA NA NA
"6134" NA NA NA
"6135" NA NA NA
"6136" NA NA NA
"6137" NA NA NA
"6138" NA NA NA
"6139" NA NA NA
"6140" NA NA NA
"6141" NA NA NA
"6142" NA NA NA
"6143" NA NA NA
"6144" NA NA NA
"6145" NA NA NA
"6146" NA NA NA
"6147" NA NA NA
"6148" NA NA NA
"6149" NA NA NA
"6150" NA NA NA
"6151" NA NA NA
"6152" NA NA NA
"6153" NA NA NA
"6154" NA NA NA
"6155" NA NA NA
"6156" NA NA NA
"6157" NA NA NA
"6158" NA NA NA
"6159" NA NA NA
"6160" NA NA NA
"6161" NA NA NA
"6162" NA NA NA
"6163" NA NA NA
"6164" NA NA NA
"6165" NA NA NA
"6166" NA NA NA
"6167" NA NA NA
"6168" NA NA NA
"6169" NA NA NA
"6170" NA NA NA
"6171" NA NA NA
"6172" NA NA NA
"6173" NA NA NA
"6174" NA NA NA
"6175" NA NA NA
"6176" NA NA NA
"6177" NA NA NA
"6178" NA NA NA
"6179" NA NA NA
"6180" NA NA NA
"6181" NA NA NA
"6182" NA NA NA
"6183" NA NA NA
"6184" NA NA NA
"6185" NA NA NA
"6186" NA NA NA
"6187" NA NA NA
"6188" NA NA NA
"6189" NA NA NA
"6190" NA NA NA
"6191" NA NA NA
"6192" NA NA NA
"6193" NA NA NA
"6194" NA NA NA
"6195" NA NA NA
"6196" NA NA NA
"6197" NA NA NA
"6198" NA NA NA
"6199" NA NA NA
"6200" NA NA NA
"6201" NA NA NA
"6202" NA NA NA
"6203" NA NA NA
"6204" NA NA NA
"6205" NA NA NA
"6206" NA NA NA
"6207" NA NA NA
"6208" NA NA NA
"6209" NA NA NA
"6210" NA NA NA
"6211" NA NA NA
"6212" NA NA NA
"6213" NA NA NA
"6214" NA NA NA
"6215" NA NA NA
"6216" NA NA NA
"6217" NA NA NA
"6218" NA NA NA
"6219" NA NA NA
"6220" NA NA NA
"6221" NA NA NA
"6222" NA NA NA
"6223" NA NA NA
"6224" NA NA NA
"6225" NA NA NA
"6226" NA NA NA
"6227" NA NA NA
"6228" NA NA NA
"6229" NA NA NA
"6230" NA NA NA
"6231" NA NA NA
"6232" NA NA NA
"6233" NA NA NA
"6234" NA NA NA
"6235" NA NA NA
"6236" NA NA NA
"6237" NA NA NA
"6238" NA NA NA
"6239" NA NA NA
"6240" NA NA NA
"6241" NA NA NA
"6242" NA NA NA
"6243" NA NA NA
"6244" NA NA NA
"6245" NA NA NA
"6246" NA NA NA
"6247" NA NA NA
"6248" NA NA NA
"6249" NA NA NA
"6250" NA NA NA
"6251" NA NA NA
"6252" NA NA NA
"6253" NA NA NA
"6254" NA NA NA
"6255" NA NA NA
"6256" NA NA NA
"6257" NA NA NA
"6258" NA NA NA
"6259" NA NA NA
"6260" NA NA NA
"6261" NA NA NA
"6262" NA NA NA
"6263" NA NA NA
"6264" NA NA NA
"6265" NA NA NA
"6266" NA NA NA
"6267" NA NA NA
"6268" NA NA NA
"6269" NA NA NA
"6270" NA NA NA
"6271" NA NA NA
"6272" NA NA NA
"6273" NA NA NA
"6274" NA NA NA
"6275" NA NA NA
"6276" NA NA NA
"6277" NA NA NA
"6278" NA NA NA
"6279" NA NA NA
"6280" NA NA NA
"6281" NA NA NA
"6282" NA NA NA
"6283" NA NA NA
"6284" NA NA NA
"6285" NA NA NA
"6286" NA NA NA
"6287" NA NA NA
"6288" NA NA NA
"6289" NA NA NA
"6290" NA NA NA
"6291" NA NA NA
"6292" NA NA NA
"6293" NA NA NA
"6294" NA NA NA
"6295" NA NA NA
"6296" NA NA NA
"6297" NA NA NA
"6298" NA NA NA
"6299" NA NA NA
"6300" NA NA NA
"6301" NA NA NA
"6302" NA NA NA
"6303" NA NA NA
"6304" NA NA NA
"6305" NA NA NA
"6306" NA NA NA
"6307" NA NA NA
"6308" NA NA NA
"6309" NA NA NA
"6310" NA NA NA
"6311" NA NA NA
"6312" NA NA NA
"6313" NA NA NA
"6314" NA NA NA
"6315" NA NA NA
"6316" NA NA NA
"6317" NA NA NA
"6318" NA NA NA
"6319" NA NA NA
"6320" NA NA NA
"6321" NA NA NA
"6322" NA NA NA
"6323" NA NA NA
"6324" NA NA NA
"6325" NA NA NA
"6326" NA NA NA
"6327" NA NA NA
"6328" NA NA NA
"6329" NA NA NA
"6330" NA NA NA
"6331" NA NA NA
"6332" NA NA NA
"6333" NA NA NA
"6334" NA NA NA
"6335" NA NA NA
"6336" NA NA NA
"6337" NA NA NA
"6338" NA NA NA
"6339" NA NA NA
"6340" NA NA NA
"6341" NA NA NA
"6342" NA NA NA
"6343" NA NA NA
"6344" NA NA NA
"6345" NA NA NA
"6346" NA NA NA
"6347" NA NA NA
"6348" NA NA NA
"6349" NA NA NA
"6350" NA NA NA
"6351" NA NA NA
"6352" NA NA NA
"6353" NA NA NA
"6354" NA NA NA
"6355" NA NA NA
"6356" NA NA NA
"6357" NA NA NA
"6358" NA NA NA
"6359" NA NA NA
"6360" NA NA NA
"6361" NA NA NA
"6362" NA NA NA
"6363" NA NA NA
"6364" NA NA NA
"6365" NA NA NA
"6366" NA NA NA
"6367" NA NA NA
"6368" NA NA NA
"6369" NA NA NA
"6370" NA NA NA
"6371" NA NA NA
"6372" NA NA NA
"6373" NA NA NA
"6374" NA NA NA
"6375" NA NA NA
"6376" NA NA NA
"6377" NA NA NA
"6378" NA NA NA
"6379" NA NA NA
"6380" NA NA NA
"6381" NA NA NA
"6382" NA NA NA
"6383" NA NA NA
"6384" NA NA NA
"6385" NA NA NA
"6386" NA NA NA
"6387" NA NA NA
"6388" NA NA NA
"6389" NA NA NA
"6390" NA NA NA
"6391" NA NA NA
"6392" NA NA NA
"6393" NA NA NA
"6394" NA NA NA
"6395" NA NA NA
"6396" NA NA NA
"6397" NA NA NA
"6398" NA NA NA
"6399" NA NA NA
"6400" NA NA NA
"6401" NA NA NA
"6402" NA NA NA
"6403" NA NA NA
"6404" NA NA NA
"6405" NA NA NA
"6406" NA NA NA
"6407" NA NA NA
"6408" NA NA NA
"6409" NA NA NA
"6410" NA NA NA
"6411" NA NA NA
"6412" NA NA NA
"6413" NA NA NA
"6414" NA NA NA
"6415" NA NA NA
"6416" NA NA NA
"6417" NA NA NA
"6418" NA NA NA
"6419" NA NA NA
"6420" NA NA NA
"6421" NA NA NA
"6422" NA NA NA
"6423" NA NA NA
"6424" NA NA NA
"6425" NA NA NA
"6426" NA NA NA
"6427" NA NA NA
"6428" NA NA NA
"6429" NA NA NA
"6430" NA NA NA
"6431" NA NA NA
"6432" NA NA NA
"6433" NA NA NA
"6434" NA NA NA
"6435" NA NA NA
"6436" NA NA NA
"6437" NA NA NA
"6438" NA NA NA
"6439" NA NA NA
"6440" NA NA NA
"6441" NA NA NA
"6442" NA NA NA
"6443" NA NA NA
"6444" NA NA NA
"6445" NA NA NA
"6446" NA NA NA
"6447" NA NA NA
"6448" NA NA NA
"6449" NA NA NA
"6450" NA NA NA
"6451" NA NA NA
"6452" NA NA NA
"6453" NA NA NA
"6454" NA NA NA
"6455" NA NA NA
"6456" NA NA NA
"6457" NA NA NA
"6458" NA NA NA
"6459" NA NA NA
"6460" NA NA NA
"6461" NA NA NA
"6462" NA NA NA
"6463" NA NA NA
"6464" NA NA NA
"6465" NA NA NA
"6466" NA NA NA
"6467" NA NA NA
"6468" NA NA NA
"6469" NA NA NA
"6470" NA NA NA
"6471" NA NA NA
"6472" NA NA NA
"6473" NA NA NA
"6474" NA NA NA
"6475" NA NA NA
"6476" NA NA NA
"6477" NA NA NA
"6478" NA NA NA
"6479" NA NA NA
"6480" NA NA NA
"6481" NA NA NA
"6482" NA NA NA
"6483" NA NA NA
"6484" NA NA NA
"6485" NA NA NA
"6486" NA NA NA
"6487" NA NA NA
"6488" NA NA NA
"6489" NA NA NA
"6490" NA NA NA
"6491" NA NA NA
"6492" NA NA NA
"6493" NA NA NA
"6494" NA NA NA
"6495" NA NA NA
"6496" NA NA NA
"6497" NA NA NA
"6498" NA NA NA
"6499" NA NA NA
"6500" NA NA NA
"6501" NA NA NA
"6502" NA NA NA
"6503" NA NA NA
"6504" NA NA NA
"6505" NA NA NA
"6506" NA NA NA
"6507" NA NA NA
"6508" NA NA NA
"6509" NA NA NA
"6510" NA NA NA
"6511" NA NA NA
"6512" NA NA NA
"6513" NA NA NA
"6514" NA NA NA
"6515" NA NA NA
"6516" NA NA NA
"6517" NA NA NA
"6518" NA NA NA
"6519" NA NA NA
"6520" NA NA NA
"6521" NA NA NA
"6522" NA NA NA
"6523" NA NA NA
"6524" NA NA NA
"6525" NA NA NA
"6526" NA NA NA
"6527" NA NA NA
"6528" NA NA NA
"6529" NA NA NA
"6530" NA NA NA
"6531" NA NA NA
"6532" NA NA NA
"6533" NA NA NA
"6534" NA NA NA
"6535" NA NA NA
"6536" NA NA NA
"6537" NA NA NA
"6538" NA NA NA
"6539" NA NA NA
"6540" NA NA NA
"6541" NA NA NA
"6542" NA NA NA
"6543" NA NA NA
"6544" NA NA NA
"6545" NA NA NA
"6546" NA NA NA
"6547" NA NA NA
"6548" NA NA NA
"6549" NA NA NA
"6550" NA NA NA
"6551" NA NA NA
"6552" NA NA NA
"6553" NA NA NA
"6554" NA NA NA
"6555" NA NA NA
"6556" NA NA NA
"6557" NA NA NA
"6558" NA NA NA
"6559" NA NA NA
"6560" NA NA NA
"6561" NA NA NA
"6562" NA NA NA
"6563" NA NA NA
"6564" NA NA NA
"6565" NA NA NA
"6566" NA NA NA
"6567" NA NA NA
"6568" NA NA NA
"6569" NA NA NA
"6570" NA NA NA
"6571" NA NA NA
"6572" NA NA NA
"6573" NA NA NA
"6574" NA NA NA
"6575" NA NA NA
"6576" NA NA NA
"6577" NA NA NA
"6578" NA NA NA
"6579" NA NA NA
"6580" NA NA NA
"6581" NA NA NA
"6582" NA NA NA
"6583" NA NA NA
"6584" NA NA NA
"6585" NA NA NA
"6586" NA NA NA
"6587" NA NA NA
"6588" NA NA NA
"6589" NA NA NA
"6590" NA NA NA
"6591" NA NA NA
"6592" NA NA NA
"6593" NA NA NA
"6594" NA NA NA
"6595" NA NA NA
"6596" NA NA NA
"6597" NA NA NA
"6598" NA NA NA
"6599" NA NA NA
"6600" NA NA NA
"6601" NA NA NA
"6602" NA NA NA
"6603" NA NA NA
"6604" NA NA NA
"6605" NA NA NA
"6606" NA NA NA
"6607" NA NA NA
"6608" NA NA NA
"6609" NA NA NA
"6610" NA NA NA
"6611" NA NA NA
"6612" NA NA NA
"6613" NA NA NA
"6614" NA NA NA
"6615" NA NA NA
"6616" NA NA NA
"6617" NA NA NA
"6618" NA NA NA
"6619" NA NA NA
"6620" NA NA NA
"6621" NA NA NA
"6622" NA NA NA
"6623" NA NA NA
"6624" NA NA NA
"6625" NA NA NA
"6626" NA NA NA
"6627" NA NA NA
"6628" NA NA NA
"6629" NA NA NA
"6630" NA NA NA
"6631" NA NA NA
"6632" NA NA NA
"6633" NA NA NA
"6634" NA NA NA
"6635" NA NA NA
"6636" NA NA NA
"6637" NA NA NA
"6638" NA NA NA
"6639" NA NA NA
"6640" NA NA NA
"6641" NA NA NA
"6642" NA NA NA
"6643" NA NA NA
"6644" NA NA NA
"6645" NA NA NA
"6646" NA NA NA
"6647" NA NA NA
"6648" NA NA NA
"6649" NA NA NA
"6650" NA NA NA
"6651" NA NA NA
"6652" NA NA NA
"6653" NA NA NA
"6654" NA NA NA
"6655" NA NA NA
"6656" NA NA NA
"6657" NA NA NA
"6658" NA NA NA
"6659" NA NA NA
"6660" NA NA NA
"6661" NA NA NA
"6662" NA NA NA
"6663" NA NA NA
"6664" NA NA NA
"6665" NA NA NA
"6666" NA NA NA
"6667" NA NA NA
"6668" NA NA NA
"6669" NA NA NA
"6670" NA NA NA
"6671" NA NA NA
"6672" NA NA NA
"6673" NA NA NA
"6674" NA NA NA
"6675" NA NA NA
"6676" NA NA NA
"6677" NA NA NA
"6678" NA NA NA
"6679" NA NA NA
"6680" NA NA NA
"6681" NA NA NA
"6682" NA NA NA
"6683" NA NA NA
"6684" NA NA NA
"6685" NA NA NA
"6686" NA NA NA
"6687" NA NA NA
"6688" NA NA NA
"6689" NA NA NA
"6690" NA NA NA
"6691" NA NA NA
"6692" NA NA NA
"6693" NA NA NA
"6694" NA NA NA
"6695" NA NA NA
"6696" NA NA NA
"6697" NA NA NA
"6698" NA NA NA
"6699" NA NA NA
"6700" NA NA NA
"6701" NA NA NA
"6702" NA NA NA
"6703" NA NA NA
"6704" NA NA NA
"6705" NA NA NA
"6706" NA NA NA
"6707" NA NA NA
"6708" NA NA NA
"6709" NA NA NA
"6710" NA NA NA
"6711" NA NA NA
"6712" NA NA NA
"6713" NA NA NA
"6714" NA NA NA
"6715" NA NA NA
"6716" NA NA NA
"6717" NA NA NA
"6718" NA NA NA
"6719" NA NA NA
"6720" NA NA NA
"6721" NA NA NA
"6722" NA NA NA
"6723" NA NA NA
"6724" NA NA NA
"6725" NA NA NA
"6726" NA NA NA
"6727" NA NA NA
"6728" NA NA NA
"6729" NA NA NA
"6730" NA NA NA
"6731" NA NA NA
"6732" NA NA NA
"6733" NA NA NA
"6734" NA NA NA
"6735" NA NA NA
"6736" NA NA NA
"6737" NA NA NA
"6738" NA NA NA
"6739" NA NA NA
"6740" NA NA NA
"6741" NA NA NA
"6742" NA NA NA
"6743" NA NA NA
"6744" NA NA NA
"6745" NA NA NA
"6746" NA NA NA
"6747" NA NA NA
"6748" NA NA NA
"6749" NA NA NA
"6750" NA NA NA
"6751" NA NA NA
"6752" NA NA NA
"6753" NA NA NA
"6754" NA NA NA
"6755" NA NA NA
"6756" NA NA NA
"6757" NA NA NA
"6758" NA NA NA
"6759" NA NA NA
"6760" NA NA NA
"6761" NA NA NA
"6762" NA NA NA
"6763" NA NA NA
"6764" NA NA NA
"6765" NA NA NA
"6766" NA NA NA
"6767" NA NA NA
"6768" NA NA NA
"6769" NA NA NA
"6770" NA NA NA
"6771" NA NA NA
"6772" NA NA NA
"6773" NA NA NA
"6774" NA NA NA
"6775" NA NA NA
"6776" NA NA NA
"6777" NA NA NA
"6778" NA NA NA
"6779" NA NA NA
"6780" NA NA NA
"6781" NA NA NA
"6782" NA NA NA
"6783" NA NA NA
"6784" NA NA NA
"6785" NA NA NA
"6786" NA NA NA
"6787" NA NA NA
"6788" NA NA NA
"6789" NA NA NA
"6790" NA NA NA
"6791" NA NA NA
"6792" NA NA NA
"6793" NA NA NA
"6794" NA NA NA
"6795" NA NA NA
"6796" NA NA NA
"6797" NA NA NA
"6798" NA NA NA
"6799" NA NA NA
"6800" NA NA NA
"6801" NA NA NA
"6802" NA NA NA
"6803" NA NA NA
"6804" NA NA NA
"6805" NA NA NA
"6806" NA NA NA
"6807" NA NA NA
"6808" NA NA NA
"6809" NA NA NA
"6810" NA NA NA
"6811" NA NA NA
"6812" NA NA NA
"6813" NA NA NA
"6814" NA NA NA
"6815" NA NA NA
"6816" NA NA NA
"6817" NA NA NA
"6818" NA NA NA
"6819" NA NA NA
"6820" NA NA NA
"6821" NA NA NA
"6822" NA NA NA
"6823" NA NA NA
"6824" NA NA NA
"6825" NA NA NA
"6826" NA NA NA
"6827" NA NA NA
"6828" NA NA NA
"6829" NA NA NA
"6830" NA NA NA
"6831" NA NA NA
"6832" NA NA NA
"6833" NA NA NA
"6834" NA NA NA
"6835" NA NA NA
"6836" NA NA NA
"6837" NA NA NA
"6838" NA NA NA
"6839" NA NA NA
"6840" NA NA NA
"6841" NA NA NA
"6842" NA NA NA
"6843" NA NA NA
"6844" NA NA NA
"6845" NA NA NA
"6846" NA NA NA
"6847" NA NA NA
"6848" NA NA NA
"6849" NA NA NA
"6850" NA NA NA
"6851" NA NA NA
"6852" NA NA NA
"6853" NA NA NA
"6854" NA NA NA
"6855" NA NA NA
"6856" NA NA NA
"6857" NA NA NA
"6858" NA NA NA
"6859" NA NA NA
"6860" NA NA NA
"6861" NA NA NA
"6862" NA NA NA
"6863" NA NA NA
"6864" NA NA NA
"6865" NA NA NA
"6866" NA NA NA
"6867" NA NA NA
"6868" NA NA NA
"6869" NA NA NA
"6870" NA NA NA
"6871" NA NA NA
"6872" NA NA NA
"6873" NA NA NA
"6874" NA NA NA
"6875" NA NA NA
"6876" NA NA NA
"6877" NA NA NA
"6878" NA NA NA
"6879" NA NA NA
"6880" NA NA NA
"6881" NA NA NA
"6882" NA NA NA
"6883" NA NA NA
"6884" NA NA NA
"6885" NA NA NA
"6886" NA NA NA
"6887" NA NA NA
"6888" NA NA NA
"6889" NA NA NA
"6890" NA NA NA
"6891" NA NA NA
"6892" NA NA NA
"6893" NA NA NA
"6894" NA NA NA
"6895" NA NA NA
"6896" NA NA NA
"6897" NA NA NA
"6898" NA NA NA
"6899" NA NA NA
"6900" NA NA NA
"6901" NA NA NA
"6902" NA NA NA
"6903" NA NA NA
"6904" NA NA NA
"6905" NA NA NA
"6906" NA NA NA
"6907" NA NA NA
"6908" NA NA NA
"6909" NA NA NA
"6910" NA NA NA
"6911" NA NA NA
"6912" NA NA NA
"6913" NA NA NA
"6914" NA NA NA
"6915" NA NA NA
"6916" NA NA NA
"6917" NA NA NA
"6918" NA NA NA
"6919" NA NA NA
"6920" NA NA NA
"6921" NA NA NA
"6922" NA NA NA
"6923" NA NA NA
"6924" NA NA NA
"6925" NA NA NA
"6926" NA NA NA
"6927" NA NA NA
"6928" NA NA NA
"6929" NA NA NA
"6930" NA NA NA
"6931" NA NA NA
"6932" NA NA NA
"6933" NA NA NA
"6934" NA NA NA
"6935" NA NA NA
"6936" NA NA NA
"6937" NA NA NA
"6938" NA NA NA
"6939" NA NA NA
"6940" NA NA NA
"6941" NA NA NA
"6942" NA NA NA
"6943" NA NA NA
"6944" NA NA NA
"6945" NA NA NA
"6946" NA NA NA
"6947" NA NA NA
"6948" NA NA NA
"6949" NA NA NA
"6950" NA NA NA
"6951" NA NA NA
"6952" NA NA NA
"6953" NA NA NA
"6954" NA NA NA
"6955" NA NA NA
"6956" NA NA NA
"6957" NA NA NA
"6958" NA NA NA
"6959" NA NA NA
"6960" NA NA NA
"6961" NA NA NA
"6962" NA NA NA
"6963" NA NA NA
"6964" NA NA NA
"6965" NA NA NA
"6966" NA NA NA
"6967" NA NA NA
"6968" NA NA NA
"6969" NA NA NA
"6970" NA NA NA
"6971" NA NA NA
"6972" NA NA NA
"6973" NA NA NA
"6974" NA NA NA
"6975" NA NA NA
"6976" NA NA NA
"6977" NA NA NA
"6978" NA NA NA
"6979" NA NA NA
"6980" NA NA NA
"6981" NA NA NA
"6982" NA NA NA
"6983" NA NA NA
"6984" NA NA NA
"6985" NA NA NA
"6986" NA NA NA
"6987" NA NA NA
"6988" NA NA NA
"6989" NA NA NA
"6990" NA NA NA
"6991" NA NA NA
"6992" NA NA NA
"6993" NA NA NA
"6994" NA NA NA
"6995" NA NA NA
"6996" NA NA NA
"6997" NA NA NA
"6998" NA NA NA
"6999" NA NA NA
"7000" NA NA NA
"7001" NA NA NA
"7002" NA NA NA
"7003" NA NA NA
"7004" NA NA NA
"7005" NA NA NA
"7006" NA NA NA
"7007" NA NA NA
"7008" NA NA NA
"7009" NA NA NA
"7010" NA NA NA
"7011" NA NA NA
"7012" NA NA NA
"7013" NA NA NA
"7014" NA NA NA
"7015" NA NA NA
"7016" NA NA NA
"7017" NA NA NA
"7018" NA NA NA
"7019" NA NA NA
"7020" NA NA NA
"7021" NA NA NA
"7022" NA NA NA
"7023" NA NA NA
"7024" NA NA NA
"7025" NA NA NA
"7026" NA NA NA
"7027" NA NA NA
"7028" NA NA NA
"7029" NA NA NA
"7030" NA NA NA
"7031" NA NA NA
"7032" NA NA NA
"7033" NA NA NA
"7034" NA NA NA
"7035" NA NA NA
"7036" NA NA NA
"7037" NA NA NA
"7038" NA NA NA
"7039" NA NA NA
"7040" NA NA NA
"7041" NA NA NA
"7042" NA NA NA
"7043" NA NA NA
"7044" NA NA NA
"7045" NA NA NA
"7046" NA NA NA
"7047" NA NA NA
"7048" NA NA NA
"7049" NA NA NA
"7050" NA NA NA
"7051" NA NA NA
"7052" NA NA NA
"7053" NA NA NA
"7054" NA NA NA
"7055" NA NA NA
"7056" NA NA NA
"7057" NA NA NA
"7058" NA NA NA
"7059" NA NA NA
"7060" NA NA NA
"7061" NA NA NA
"7062" NA NA NA
"7063" NA NA NA
"7064" NA NA NA
"7065" NA NA NA
"7066" NA NA NA
"7067" NA NA NA
"7068" NA NA NA
"7069" NA NA NA
"7070" NA NA NA
"7071" NA NA NA
"7072" NA NA NA
"7073" NA NA NA
"7074" NA NA NA
"7075" NA NA NA
"7076" NA NA NA
"7077" NA NA NA
"7078" NA NA NA
"7079" NA NA NA
"7080" NA NA NA
"7081" NA NA NA
"7082" NA NA NA
"7083" NA NA NA
"7084" NA NA NA
"7085" NA NA NA
"7086" NA NA NA
"7087" NA NA NA
"7088" NA NA NA
"7089" NA NA NA
"7090" NA NA NA
"7091" NA NA NA
"7092" NA NA NA
"7093" NA NA NA
"7094" NA NA NA
"7095" NA NA NA
"7096" NA NA NA
"7097" NA NA NA
"7098" NA NA NA
"7099" NA NA NA
"7100" NA NA NA
"7101" NA NA NA
"7102" NA NA NA
"7103" NA NA NA
"7104" NA NA NA
"7105" NA NA NA
"7106" NA NA NA
"7107" NA NA NA
"7108" NA NA NA
"7109" NA NA NA
"7110" NA NA NA
"7111" NA NA NA
"7112" NA NA NA
"7113" NA NA NA
"7114" NA NA NA
"7115" NA NA NA
"7116" NA NA NA
"7117" NA NA NA
"7118" NA NA NA
"7119" NA NA NA
"7120" NA NA NA
"7121" NA NA NA
"7122" NA NA NA
"7123" NA NA NA
"7124" NA NA NA
"7125" NA NA NA
"7126" NA NA NA
"7127" NA NA NA
"7128" NA NA NA
"7129" NA NA NA
"7130" NA NA NA
"7131" NA NA NA
"7132" NA NA NA
"7133" NA NA NA
"7134" NA NA NA
"7135" NA NA NA
"7136" NA NA NA
"7137" NA NA NA
"7138" NA NA NA
"7139" NA NA NA
"7140" NA NA NA
"7141" NA NA NA
"7142" NA NA NA
"7143" NA NA NA
"7144" NA NA NA
"7145" NA NA NA
"7146" NA NA NA
"7147" NA NA NA
"7148" NA NA NA
"7149" NA NA NA
"7150" NA NA NA
"7151" NA NA NA
"7152" NA NA NA
"7153" NA NA NA
"7154" NA NA NA
"7155" NA NA NA
"7156" NA NA NA
"7157" NA NA NA
"7158" NA NA NA
"7159" NA NA NA
"7160" NA NA NA
"7161" NA NA NA
"7162" NA NA NA
"7163" NA NA NA
"7164" NA NA NA
"7165" NA NA NA
"7166" NA NA NA
"7167" NA NA NA
"7168" NA NA NA
"7169" NA NA NA
"7170" NA NA NA
"7171" NA NA NA
"7172" NA NA NA
"7173" NA NA NA
"7174" NA NA NA
"7175" NA NA NA
"7176" NA NA NA
"7177" NA NA NA
"7178" NA NA NA
"7179" NA NA NA
"7180" NA NA NA
"7181" NA NA NA
"7182" NA NA NA
"7183" NA NA NA
"7184" NA NA NA
"7185" NA NA NA
"7186" NA NA NA
"7187" NA NA NA
"7188" NA NA NA
"7189" NA NA NA
"7190" NA NA NA
"7191" NA NA NA
"7192" NA NA NA
"7193" NA NA NA
"7194" NA NA NA
"7195" NA NA NA
"7196" NA NA NA
"7197" NA NA NA
"7198" NA NA NA
"7199" NA NA NA
"7200" NA NA NA
"7201" NA NA NA
"7202" NA NA NA
"7203" NA NA NA
"7204" NA NA NA
"7205" NA NA NA
"7206" NA NA NA
"7207" NA NA NA
"7208" NA NA NA
"7209" NA NA NA
"7210" NA NA NA
"7211" NA NA NA
"7212" NA NA NA
"7213" NA NA NA
"7214" NA NA NA
"7215" NA NA NA
"7216" NA NA NA
"7217" NA NA NA
"7218" NA NA NA
"7219" NA NA NA
"7220" NA NA NA
"7221" NA NA NA
"7222" NA NA NA
"7223" NA NA NA
"7224" NA NA NA
"7225" NA NA NA
"7226" NA NA NA
"7227" NA NA NA
"7228" NA NA NA
"7229" NA NA NA
"7230" NA NA NA
"7231" NA NA NA
"7232" NA NA NA
"7233" NA NA NA
"7234" NA NA NA
"7235" NA NA NA
"7236" NA NA NA
"7237" NA NA NA
"7238" NA NA NA
"7239" NA NA NA
"7240" NA NA NA
"7241" NA NA NA
"7242" NA NA NA
"7243" NA NA NA
"7244" NA NA NA
"7245" NA NA NA
"7246" NA NA NA
"7247" NA NA NA
"7248" NA NA NA
"7249" NA NA NA
"7250" NA NA NA
"7251" NA NA NA
"7252" NA NA NA
"7253" NA NA NA
"7254" NA NA NA
"7255" NA NA NA
"7256" NA NA NA
"7257" NA NA NA
"7258" NA NA NA
"7259" NA NA NA
"7260" NA NA NA
"7261" NA NA NA
"7262" NA NA NA
"7263" NA NA NA
"7264" NA NA NA
"7265" NA NA NA
"7266" NA NA NA
"7267" NA NA NA
"7268" NA NA NA
"7269" NA NA NA
"7270" NA NA NA
"7271" NA NA NA
"7272" NA NA NA
"7273" NA NA NA
"7274" NA NA NA
"7275" NA NA NA
"7276" NA NA NA
"7277" NA NA NA
"7278" NA NA NA
"7279" NA NA NA
"7280" NA NA NA
"7281" NA NA NA
"7282" NA NA NA
"7283" NA NA NA
"7284" NA NA NA
"7285" NA NA NA
"7286" NA NA NA
"7287" NA NA NA
"7288" NA NA NA
"7289" NA NA NA
"7290" NA NA NA
"7291" NA NA NA
"7292" NA NA NA
"7293" NA NA NA
"7294" NA NA NA
"7295" NA NA NA
"7296" NA NA NA
"7297" NA NA NA
"7298" NA NA NA
"7299" NA NA NA
"7300" NA NA NA
"7301" NA NA NA
"7302" NA NA NA
"7303" NA NA NA
"7304" NA NA NA
"7305" NA NA NA
"7306" NA NA NA
"7307" NA NA NA
"7308" NA NA NA
"7309" NA NA NA
"7310" NA NA NA
"7311" NA NA NA
"7312" NA NA NA
"7313" NA NA NA
"7314" NA NA NA
"7315" NA NA NA
"7316" NA NA NA
"7317" NA NA NA
"7318" NA NA NA
"7319" NA NA NA
"7320" NA NA NA
"7321" NA NA NA
"7322" NA NA NA
"7323" NA NA NA
"7324" NA NA NA
"7325" NA NA NA
"7326" NA NA NA
"7327" NA NA NA
"7328" NA NA NA
"7329" NA NA NA
"7330" NA NA NA
"7331" NA NA NA
"7332" NA NA NA
"7333" NA NA NA
"7334" NA NA NA
"7335" NA NA NA
"7336" NA NA NA
"7337" NA NA NA
"7338" NA NA NA
"7339" NA NA NA
"7340" NA NA NA
"7341" NA NA NA
"7342" NA NA NA
"7343" NA NA NA
"7344" NA NA NA
"7345" NA NA NA
"7346" NA NA NA
"7347" NA NA NA
"7348" NA NA NA
"7349" NA NA NA
"7350" NA NA NA
"7351" NA NA NA
"7352" NA NA NA
"7353" NA NA NA
"7354" NA NA NA
"7355" NA NA NA
"7356" NA NA NA
"7357" NA NA NA
"7358" NA NA NA
"7359" NA NA NA
"7360" NA NA NA
"7361" NA NA NA
"7362" NA NA NA
"7363" NA NA NA
"7364" NA NA NA
"7365" NA NA NA
"7366" NA NA NA
"7367" NA NA NA
"7368" NA NA NA
"7369" NA NA NA
"7370" NA NA NA
"7371" NA NA NA
"7372" NA NA NA
"7373" NA NA NA
"7374" NA NA NA
"7375" NA NA NA
"7376" NA NA NA
"7377" NA NA NA
"7378" NA NA NA
"7379" NA NA NA
"7380" NA NA NA
"7381" NA NA NA
"7382" NA NA NA
"7383" NA NA NA
"7384" NA NA NA
"7385" NA NA NA
"7386" NA NA NA
"7387" NA NA NA
"7388" NA NA NA
"7389" NA NA NA
"7390" NA NA NA
"7391" NA NA NA
"7392" NA NA NA
"7393" NA NA NA
"7394" NA NA NA
"7395" NA NA NA
"7396" NA NA NA
"7397" NA NA NA
"7398" NA NA NA
"7399" NA NA NA
"7400" NA NA NA
"7401" NA NA NA
"7402" NA NA NA
"7403" NA NA NA
"7404" NA NA NA
"7405" NA NA NA
"7406" NA NA NA
"7407" NA NA NA
"7408" NA NA NA
"7409" NA NA NA
"7410" NA NA NA
"7411" NA NA NA
"7412" NA NA NA
"7413" NA NA NA
"7414" NA NA NA
"7415" NA NA NA
"7416" NA NA NA
"7417" NA NA NA
"7418" NA NA NA
"7419" NA NA NA
"7420" NA NA NA
"7421" NA NA NA
"7422" NA NA NA
"7423" NA NA NA
"7424" NA NA NA
"7425" NA NA NA
"7426" NA NA NA
"7427" NA NA NA
"7428" NA NA NA
"7429" NA NA NA
"7430" NA NA NA
"7431" NA NA NA
"7432" NA NA NA
"7433" NA NA NA
"7434" NA NA NA
"7435" NA NA NA
"7436" NA NA NA
"7437" NA NA NA
"7438" NA NA NA
"7439" NA NA NA
"7440" NA NA NA
"7441" NA NA NA
"7442" NA NA NA
"7443" NA NA NA
"7444" NA NA NA
"7445" NA NA NA
"7446" NA NA NA
"7447" NA NA NA
"7448" NA NA NA
"7449" NA NA NA
"7450" NA NA NA
"7451" NA NA NA
"7452" NA NA NA
"7453" NA NA NA
"7454" NA NA NA
"7455" NA NA NA
"7456" NA NA NA
"7457" NA NA NA
"7458" NA NA NA
"7459" NA NA NA
"7460" NA NA NA
"7461" NA NA NA
"7462" NA NA NA
"7463" NA NA NA
"7464" NA NA NA
"7465" NA NA NA
"7466" NA NA NA
"7467" NA NA NA
"7468" NA NA NA
"7469" NA NA NA
"7470" NA NA NA
"7471" NA NA NA
"7472" NA NA NA
"7473" NA NA NA
"7474" NA NA NA
"7475" NA NA NA
"7476" NA NA NA
"7477" NA NA NA
"7478" NA NA NA
"7479" NA NA NA
"7480" NA NA NA
"7481" NA NA NA
"7482" NA NA NA
"7483" NA NA NA
"7484" NA NA NA
"7485" NA NA NA
"7486" NA NA NA
"7487" NA NA NA
"7488" NA NA NA
"7489" NA NA NA
"7490" NA NA NA
"7491" NA NA NA
"7492" NA NA NA
"7493" NA NA NA
"7494" NA NA NA
"7495" NA NA NA
"7496" NA NA NA
"7497" NA NA NA
"7498" NA NA NA
"7499" NA NA NA
"7500" NA NA NA
"7501" NA NA NA
"7502" NA NA NA
"7503" NA NA NA
"7504" NA NA NA
"7505" NA NA NA
"7506" NA NA NA
"7507" NA NA NA
"7508" NA NA NA
"7509" NA NA NA
"7510" NA NA NA
"7511" NA NA NA
"7512" NA NA NA
"7513" NA NA NA
"7514" NA NA NA
"7515" NA NA NA
"7516" NA NA NA
"7517" NA NA NA
"7518" NA NA NA
"7519" NA NA NA
"7520" NA NA NA
"7521" NA NA NA
"7522" NA NA NA
"7523" NA NA NA
"7524" NA NA NA
"7525" NA NA NA
"7526" NA NA NA
"7527" NA NA NA
"7528" NA NA NA
"7529" NA NA NA
"7530" NA NA NA
"7531" NA NA NA
"7532" NA NA NA
"7533" NA NA NA
"7534" NA NA NA
"7535" NA NA NA
"7536" NA NA NA
"7537" NA NA NA
"7538" NA NA NA
"7539" NA NA NA
"7540" NA NA NA
"7541" NA NA NA
"7542" NA NA NA
"7543" NA NA NA
"7544" NA NA NA
"7545" NA NA NA
"7546" NA NA NA
"7547" NA NA NA
"7548" NA NA NA
"7549" NA NA NA
"7550" NA NA NA
"7551" NA NA NA
"7552" NA NA NA
"7553" NA NA NA
"7554" NA NA NA
"7555" NA NA NA
"7556" NA NA NA
"7557" NA NA NA
"7558" NA NA NA
"7559" NA NA NA
"7560" NA NA NA
"7561" NA NA NA
"7562" NA NA NA
"7563" NA NA NA
"7564" NA NA NA
"7565" NA NA NA
"7566" NA NA NA
"7567" NA NA NA
"7568" NA NA NA
"7569" NA NA NA
"7570" NA NA NA
"7571" NA NA NA
"7572" NA NA NA
"7573" NA NA NA
"7574" NA NA NA
"7575" NA NA NA
"7576" NA NA NA
"7577" NA NA NA
"7578" NA NA NA
"7579" NA NA NA
"7580" NA NA NA
"7581" NA NA NA
"7582" NA NA NA
"7583" NA NA NA
"7584" NA NA NA
"7585" NA NA NA
"7586" NA NA NA
"7587" NA NA NA
"7588" NA NA NA
"7589" NA NA NA
"7590" NA NA NA
"7591" NA NA NA
"7592" NA NA NA
"7593" NA NA NA
"7594" NA NA NA
"7595" NA NA NA
"7596" NA NA NA
"7597" NA NA NA
"7598" NA NA NA
"7599" NA NA NA
"7600" NA NA NA
"7601" NA NA NA
"7602" NA NA NA
"7603" NA NA NA
"7604" NA NA NA
"7605" NA NA NA
"7606" NA NA NA
"7607" NA NA NA
"7608" NA NA NA
"7609" NA NA NA
"7610" NA NA NA
"7611" NA NA NA
"7612" NA NA NA
"7613" NA NA NA
"7614" NA NA NA
"7615" NA NA NA
"7616" NA NA NA
"7617" NA NA NA
"7618" NA NA NA
"7619" NA NA NA
"7620" NA NA NA
"7621" NA NA NA
"7622" NA NA NA
"7623" NA NA NA
"7624" NA NA NA
"7625" NA NA NA
"7626" NA NA NA
"7627" NA NA NA
"7628" NA NA NA
"7629" NA NA NA
"7630" NA NA NA
"7631" NA NA NA
"7632" NA NA NA
"7633" NA NA NA
"7634" NA NA NA
"7635" NA NA NA
"7636" NA NA NA
"7637" NA NA NA
"7638" NA NA NA
"7639" NA NA NA
"7640" NA NA NA
"7641" NA NA NA
"7642" NA NA NA
"7643" NA NA NA
"7644" NA NA NA
"7645" NA NA NA
"7646" NA NA NA
"7647" NA NA NA
"7648" NA NA NA
"7649" NA NA NA
"7650" NA NA NA
"7651" NA NA NA
"7652" NA NA NA
"7653" NA NA NA
"7654" NA NA NA
"7655" NA NA NA
"7656" NA NA NA
"7657" NA NA NA
"7658" NA NA NA
"7659" NA NA NA
"7660" NA NA NA
"7661" NA NA NA
"7662" NA NA NA
"7663" NA NA NA
"7664" NA NA NA
"7665" NA NA NA
"7666" NA NA NA
"7667" NA NA NA
"7668" NA NA NA
"7669" NA NA NA
"7670" NA NA NA
"7671" NA NA NA
"7672" NA NA NA
"7673" NA NA NA
"7674" NA NA NA
"7675" NA NA NA
"7676" NA NA NA
"7677" NA NA NA
"7678" NA NA NA
"7679" NA NA NA
"7680" NA NA NA
"7681" NA NA NA
"7682" NA NA NA
"7683" NA NA NA
"7684" NA NA NA
"7685" NA NA NA
"7686" NA NA NA
"7687" NA NA NA
"7688" NA NA NA
"7689" NA NA NA
"7690" NA NA NA
"7691" NA NA NA
"7692" NA NA NA
"7693" NA NA NA
"7694" NA NA NA
"7695" NA NA NA
"7696" NA NA NA
"7697" NA NA NA
"7698" NA NA NA
"7699" NA NA NA
"7700" NA NA NA
"7701" NA NA NA
"7702" NA NA NA
"7703" NA NA NA
"7704" NA NA NA
"7705" NA NA NA
"7706" NA NA NA
"7707" NA NA NA
"7708" NA NA NA
"7709" NA NA NA
"7710" NA NA NA
"7711" NA NA NA
"7712" NA NA NA
"7713" NA NA NA
"7714" NA NA NA
"7715" NA NA NA
"7716" NA NA NA
"7717" NA NA NA
"7718" NA NA NA
"7719" NA NA NA
"7720" NA NA NA
"7721" NA NA NA
"7722" NA NA NA
"7723" NA NA NA
"7724" NA NA NA
"7725" NA NA NA
"7726" NA NA NA
"7727" NA NA NA
"7728" NA NA NA
"7729" NA NA NA
"7730" NA NA NA
"7731" NA NA NA
"7732" NA NA NA
"7733" NA NA NA
"7734" NA NA NA
"7735" NA NA NA
"7736" NA NA NA
"7737" NA NA NA
"7738" NA NA NA
"7739" NA NA NA
"7740" NA NA NA
"7741" NA NA NA
"7742" NA NA NA
"7743" NA NA NA
"7744" NA NA NA
"7745" NA NA NA
"7746" NA NA NA
"7747" NA NA NA
"7748" NA NA NA
"7749" NA NA NA
"7750" NA NA NA
"7751" NA NA NA
"7752" NA NA NA
"7753" NA NA NA
"7754" NA NA NA
"7755" NA NA NA
"7756" NA NA NA
"7757" NA NA NA
"7758" NA NA NA
"7759" NA NA NA
"7760" NA NA NA
"7761" NA NA NA
"7762" NA NA NA
"7763" NA NA NA
"7764" NA NA NA
"7765" NA NA NA
"7766" NA NA NA
"7767" NA NA NA
"7768" NA NA NA
"7769" NA NA NA
"7770" NA NA NA
"7771" NA NA NA
"7772" NA NA NA
"7773" NA NA NA
"7774" NA NA NA
"7775" NA NA NA
"7776" NA NA NA
"7777" NA NA NA
"7778" NA NA NA
"7779" NA NA NA
"7780" NA NA NA
"7781" NA NA NA
"7782" NA NA NA
"7783" NA NA NA
"7784" NA NA NA
"7785" NA NA NA
"7786" NA NA NA
"7787" NA NA NA
"7788" NA NA NA
"7789" NA NA NA
"7790" NA NA NA
"7791" NA NA NA
"7792" NA NA NA
"7793" NA NA NA
"7794" NA NA NA
"7795" NA NA NA
"7796" NA NA NA
"7797" NA NA NA
"7798" NA NA NA
"7799" NA NA NA
"7800" NA NA NA
"7801" NA NA NA
"7802" NA NA NA
"7803" NA NA NA
"7804" NA NA NA
"7805" NA NA NA
"7806" NA NA NA
"7807" NA NA NA
"7808" NA NA NA
"7809" NA NA NA
"7810" NA NA NA
"7811" NA NA NA
"7812" NA NA NA
"7813" NA NA NA
"7814" NA NA NA
"7815" NA NA NA
"7816" NA NA NA
"7817" NA NA NA
"7818" NA NA NA
"7819" NA NA NA
"7820" NA NA NA
"7821" NA NA NA
"7822" NA NA NA
"7823" NA NA NA
"7824" NA NA NA
"7825" NA NA NA
"7826" NA NA NA
"7827" NA NA NA
"7828" NA NA NA
"7829" NA NA NA
"7830" NA NA NA
"7831" NA NA NA
"7832" NA NA NA
"7833" NA NA NA
"7834" NA NA NA
"7835" NA NA NA
"7836" NA NA NA
"7837" NA NA NA
"7838" NA NA NA
"7839" NA NA NA
"7840" NA NA NA
"7841" NA NA NA
"7842" NA NA NA
"7843" NA NA NA
"7844" NA NA NA
"7845" NA NA NA
"7846" NA NA NA
"7847" NA NA NA
"7848" NA NA NA
"7849" NA NA NA
"7850" NA NA NA
"7851" NA NA NA
"7852" NA NA NA
"7853" NA NA NA
"7854" NA NA NA
"7855" NA NA NA
"7856" NA NA NA
"7857" NA NA NA
"7858" NA NA NA
"7859" NA NA NA
"7860" NA NA NA
"7861" NA NA NA
"7862" NA NA NA
"7863" NA NA NA
"7864" NA NA NA
"7865" NA NA NA
"7866" NA NA NA
"7867" NA NA NA
"7868" NA NA NA
"7869" NA NA NA
"7870" NA NA NA
"7871" NA NA NA
"7872" NA NA NA
"7873" NA NA NA
"7874" NA NA NA
"7875" NA NA NA
"7876" NA NA NA
"7877" NA NA NA
"7878" NA NA NA
"7879" NA NA NA
"7880" NA NA NA
"7881" NA NA NA
"7882" NA NA NA
"7883" NA NA NA
"7884" NA NA NA
"7885" NA NA NA
"7886" NA NA NA
"7887" NA NA NA
"7888" NA NA NA
"7889" NA NA NA
"7890" NA NA NA
"7891" NA NA NA
"7892" NA NA NA
"7893" NA NA NA
"7894" NA NA NA
"7895" NA NA NA
"7896" NA NA NA
"7897" NA NA NA
"7898" NA NA NA
"7899" NA NA NA
"7900" NA NA NA
"7901" NA NA NA
"7902" NA NA NA
"7903" NA NA NA
"7904" NA NA NA
"7905" NA NA NA
"7906" NA NA NA
"7907" NA NA NA
"7908" NA NA NA
"7909" NA NA NA
"7910" NA NA NA
"7911" NA NA NA
"7912" NA NA NA
"7913" NA NA NA
"7914" NA NA NA
"7915" NA NA NA
"7916" NA NA NA
"7917" NA NA NA
"7918" NA NA NA
"7919" NA NA NA
"7920" NA NA NA
"7921" NA NA NA
"7922" NA NA NA
"7923" NA NA NA
"7924" NA NA NA
"7925" NA NA NA
"7926" NA NA NA
"7927" NA NA NA
"7928" NA NA NA
"7929" NA NA NA
"7930" NA NA NA
"7931" NA NA NA
"7932" NA NA NA
"7933" NA NA NA
"7934" NA NA NA
"7935" NA NA NA
"7936" NA NA NA
"7937" NA NA NA
"7938" NA NA NA
"7939" NA NA NA
"7940" NA NA NA
"7941" NA NA NA
"7942" NA NA NA
"7943" NA NA NA
"7944" NA NA NA
"7945" NA NA NA
"7946" NA NA NA
"7947" NA NA NA
"7948" NA NA NA
"7949" NA NA NA
"7950" NA NA NA
"7951" NA NA NA
"7952" NA NA NA
"7953" NA NA NA
"7954" NA NA NA
"7955" NA NA NA
"7956" NA NA NA
"7957" NA NA NA
"7958" NA NA NA
"7959" NA NA NA
"7960" NA NA NA
"7961" NA NA NA
"7962" NA NA NA
"7963" NA NA NA
"7964" NA NA NA
"7965" NA NA NA
"7966" NA NA NA
"7967" NA NA NA
"7968" NA NA NA
"7969" NA NA NA
"7970" NA NA NA
"7971" NA NA NA
"7972" NA NA NA
"7973" NA NA NA
"7974" NA NA NA
"7975" NA NA NA
"7976" NA NA NA
"7977" NA NA NA
"7978" NA NA NA
"7979" NA NA NA
"7980" NA NA NA
"7981" NA NA NA
"7982" NA NA NA
"7983" NA NA NA
"7984" NA NA NA
"7985" NA NA NA
"7986" NA NA NA
"7987" NA NA NA
"7988" NA NA NA
"7989" NA NA NA
"7990" NA NA NA
"7991" NA NA NA
"7992" NA NA NA
"7993" NA NA NA
"7994" NA NA NA
"7995" NA NA NA
"7996" NA NA NA
"7997" NA NA NA
"7998" NA NA NA
"7999" NA NA NA
"8000" NA NA NA
"8001" NA NA NA
"8002" NA NA NA
"8003" NA NA NA
"8004" NA NA NA
"8005" NA NA NA
"8006" NA NA NA
"8007" NA NA NA
"8008" NA NA NA
"8009" NA NA NA
"8010" NA NA NA
"8011" NA NA NA
"8012" NA NA NA
"8013" NA NA NA
"8014" NA NA NA
"8015" NA NA NA
"8016" NA NA NA
"8017" NA NA NA
"8018" NA NA NA
"8019" NA NA NA
"8020" NA NA NA
"8021" NA NA NA
"8022" NA NA NA
"8023" NA NA NA
"8024" NA NA NA
"8025" NA NA NA
"8026" NA NA NA
"8027" NA NA NA
"8028" NA NA NA
"8029" NA NA NA
"8030" NA NA NA
"8031" NA NA NA
"8032" NA NA NA
"8033" NA NA NA
"8034" NA NA NA
"8035" NA NA NA
"8036" NA NA NA
"8037" NA NA NA
"8038" NA NA NA
"8039" NA NA NA
"8040" NA NA NA
"8041" NA NA NA
"8042" NA NA NA
"8043" NA NA NA
"8044" NA NA NA
"8045" NA NA NA
"8046" NA NA NA
"8047" NA NA NA
"8048" NA NA NA
"8049" NA NA NA
"8050" NA NA NA
"8051" NA NA NA
"8052" NA NA NA
"8053" NA NA NA
"8054" NA NA NA
"8055" NA NA NA
"8056" NA NA NA
"8057" NA NA NA
"8058" NA NA NA
"8059" NA NA NA
"8060" NA NA NA
"8061" NA NA NA
"8062" NA NA NA
"8063" NA NA NA
"8064" NA NA NA
"8065" NA NA NA
"8066" NA NA NA
"8067" NA NA NA
"8068" NA NA NA
"8069" NA NA NA
"8070" NA NA NA
"8071" NA NA NA
"8072" NA NA NA
"8073" NA NA NA
"8074" NA NA NA
"8075" NA NA NA
"8076" NA NA NA
"8077" NA NA NA
"8078" NA NA NA
"8079" NA NA NA
"8080" NA NA NA
"8081" NA NA NA
"8082" NA NA NA
"8083" NA NA NA
"8084" NA NA NA
"8085" NA NA NA
"8086" NA NA NA
"8087" NA NA NA
"8088" NA NA NA
"8089" NA NA NA
"8090" NA NA NA
"8091" NA NA NA
"8092" NA NA NA
"8093" NA NA NA
"8094" NA NA NA
"8095" NA NA NA
"8096" NA NA NA
"8097" NA NA NA
"8098" NA NA NA
"8099" NA NA NA
"8100" NA NA NA
"8101" NA NA NA
"8102" NA NA NA
"8103" NA NA NA
"8104" NA NA NA
"8105" NA NA NA
"8106" NA NA NA
"8107" NA NA NA
"8108" NA NA NA
"8109" NA NA NA
"8110" NA NA NA
"8111" NA NA NA
"8112" NA NA NA
"8113" NA NA NA
"8114" NA NA NA
"8115" NA NA NA
"8116" NA NA NA
"8117" NA NA NA
"8118" NA NA NA
"8119" NA NA NA
"8120" NA NA NA
"8121" NA NA NA
"8122" NA NA NA
"8123" NA NA NA
"8124" NA NA NA
"8125" NA NA NA
"8126" NA NA NA
"8127" NA NA NA
"8128" NA NA NA
"8129" NA NA NA
"8130" NA NA NA
"8131" NA NA NA
"8132" NA NA NA
"8133" NA NA NA
"8134" NA NA NA
"8135" NA NA NA
"8136" NA NA NA
"8137" NA NA NA
"8138" NA NA NA
"8139" NA NA NA
"8140" NA NA NA
"8141" NA NA NA
"8142" NA NA NA
"8143" NA NA NA
"8144" NA NA NA
"8145" NA NA NA
"8146" NA NA NA
"8147" NA NA NA
"8148" NA NA NA
"8149" NA NA NA
"8150" NA NA NA
"8151" NA NA NA
"8152" NA NA NA
"8153" NA NA NA
"8154" NA NA NA
"8155" NA NA NA
"8156" NA NA NA
"8157" NA NA NA
"8158" NA NA NA
"8159" NA NA NA
"8160" NA NA NA
"8161" NA NA NA
"8162" NA NA NA
"8163" NA NA NA
"8164" NA NA NA
"8165" NA NA NA
"8166" NA NA NA
"8167" NA NA NA
"8168" NA NA NA
"8169" NA NA NA
"8170" NA NA NA
"8171" NA NA NA
"8172" NA NA NA
"8173" NA NA NA
"8174" NA NA NA
"8175" NA NA NA
"8176" NA NA NA
"8177" NA NA NA
"8178" NA NA NA
"8179" NA NA NA
"8180" NA NA NA
"8181" NA NA NA
"8182" NA NA NA
"8183" NA NA NA
"8184" NA NA NA
"8185" NA NA NA
"8186" NA NA NA
"8187" NA NA NA
"8188" NA NA NA
"8189" NA NA NA
"8190" NA NA NA
"8191" NA NA NA
"8192" NA NA NA
"8193" NA NA NA
"8194" NA NA NA
"8195" NA NA NA
"8196" NA NA NA
"8197" NA NA NA
"8198" NA NA NA
"8199" NA NA NA
"8200" NA NA NA
"8201" NA NA NA
"8202" NA NA NA
"8203" NA NA NA
"8204" NA NA NA
"8205" NA NA NA
"8206" NA NA NA
"8207" NA NA NA
"8208" NA NA NA
"8209" NA NA NA
"8210" NA NA NA
"8211" NA NA NA
"8212" NA NA NA
"8213" NA NA NA
"8214" NA NA NA
"8215" NA NA NA
"8216" NA NA NA
"8217" NA NA NA
"8218" NA NA NA
"8219" NA NA NA
"8220" NA NA NA
"8221" NA NA NA
"8222" NA NA NA
"8223" NA NA NA
"8224" NA NA NA
"8225" NA NA NA
"8226" NA NA NA
"8227" NA NA NA
"8228" NA NA NA
"8229" NA NA NA
"8230" NA NA NA
"8231" NA NA NA
"8232" NA NA NA
"8233" NA NA NA
"8234" NA NA NA
"8235" NA NA NA
"8236" NA NA NA
"8237" NA NA NA
"8238" NA NA NA
"8239" NA NA NA
"8240" NA NA NA
"8241" NA NA NA
"8242" NA NA NA
"8243" NA NA NA
"8244" NA NA NA
"8245" NA NA NA
"8246" NA NA NA
"8247" NA NA NA
"8248" NA NA NA
"8249" NA NA NA
"8250" NA NA NA
"8251" NA NA NA
"8252" NA NA NA
"8253" NA NA NA
"8254" NA NA NA
"8255" NA NA NA
"8256" NA NA NA
"8257" NA NA NA
"8258" NA NA NA
"8259" NA NA NA
"8260" NA NA NA
"8261" NA NA NA
"8262" NA NA NA
"8263" NA NA NA
"8264" NA NA NA
"8265" NA NA NA
"8266" NA NA NA
"8267" NA NA NA
"8268" NA NA NA
"8269" NA NA NA
"8270" NA NA NA
"8271" NA NA NA
"8272" NA NA NA
"8273" NA NA NA
"8274" NA NA NA
"8275" NA NA NA
"8276" NA NA NA
"8277" NA NA NA
"8278" NA NA NA
"8279" NA NA NA
"8280" NA NA NA
"8281" NA NA NA
"8282" NA NA NA
"8283" NA NA NA
"8284" NA NA NA
"8285" NA NA NA
"8286" NA NA NA
"8287" NA NA NA
"8288" NA NA NA
"8289" NA NA NA
"8290" NA NA NA
"8291" NA NA NA
"8292" NA NA NA
"8293" NA NA NA
"8294" NA NA NA
"8295" NA NA NA
"8296" NA NA NA
"8297" NA NA NA
"8298" NA NA NA
"8299" NA NA NA
"8300" NA NA NA
"8301" NA NA NA
"8302" NA NA NA
"8303" NA NA NA
"8304" NA NA NA
"8305" NA NA NA
"8306" NA NA NA
"8307" NA NA NA
"8308" NA NA NA
"8309" NA NA NA
"8310" NA NA NA
"8311" NA NA NA
"8312" NA NA NA
"8313" NA NA NA
"8314" NA NA NA
"8315" NA NA NA
"8316" NA NA NA
"8317" NA NA NA
"8318" NA NA NA
"8319" NA NA NA
"8320" NA NA NA
"8321" NA NA NA
"8322" NA NA NA
"8323" NA NA NA
"8324" NA NA NA
"8325" NA NA NA
"8326" NA NA NA
"8327" NA NA NA
"8328" NA NA NA
"8329" NA NA NA
"8330" NA NA NA
"8331" NA NA NA
"8332" NA NA NA
"8333" NA NA NA
"8334" NA NA NA
"8335" NA NA NA
"8336" NA NA NA
"8337" NA NA NA
"8338" NA NA NA
"8339" NA NA NA
"8340" NA NA NA
"8341" NA NA NA
"8342" NA NA NA
"8343" NA NA NA
"8344" NA NA NA
"8345" NA NA NA
"8346" NA NA NA
"8347" NA NA NA
"8348" NA NA NA
"8349" NA NA NA
"8350" NA NA NA
"8351" NA NA NA
"8352" NA NA NA
"8353" NA NA NA
"8354" NA NA NA
"8355" NA NA NA
"8356" NA NA NA
"8357" NA NA NA
"8358" NA NA NA
"8359" NA NA NA
"8360" NA NA NA
"8361" NA NA NA
"8362" NA NA NA
"8363" NA NA NA
"8364" NA NA NA
"8365" NA NA NA
"8366" NA NA NA
"8367" NA NA NA
"8368" NA NA NA
"8369" NA NA NA
"8370" NA NA NA
"8371" NA NA NA
"8372" NA NA NA
"8373" NA NA NA
"8374" NA NA NA
"8375" NA NA NA
"8376" NA NA NA
"8377" NA NA NA
"8378" NA NA NA
"8379" NA NA NA
"8380" NA NA NA
"8381" NA NA NA
"8382" NA NA NA
"8383" NA NA NA
"8384" NA NA NA
"8385" NA NA NA
"8386" NA NA NA
"8387" NA NA NA
"8388" NA NA NA
"8389" NA NA NA
"8390" NA NA NA
"8391" NA NA NA
"8392" NA NA NA
"8393" NA NA NA
"8394" NA NA NA
"8395" NA NA NA
"8396" NA NA NA
"8397" NA NA NA
"8398" NA NA NA
"8399" NA NA NA
"8400" NA NA NA
"8401" NA NA NA
"8402" NA NA NA
"8403" NA NA NA
"8404" NA NA NA
"8405" NA NA NA
"8406" NA NA NA
"8407" NA NA NA
"8408" NA NA NA
"8409" NA NA NA
"8410" NA NA NA
"8411" NA NA NA
"8412" NA NA NA
"8413" NA NA NA
"8414" NA NA NA
"8415" NA NA NA
"8416" NA NA NA
"8417" NA NA NA
"8418" NA NA NA
"8419" NA NA NA
"8420" NA NA NA
"8421" NA NA NA
"8422" NA NA NA
"8423" NA NA NA
"8424" NA NA NA
"8425" NA NA NA
"8426" NA NA NA
"8427" NA NA NA
"8428" NA NA NA
"8429" NA NA NA
"8430" NA NA NA
"8431" NA NA NA
"8432" NA NA NA
"8433" NA NA NA
"8434" NA NA NA
"8435" NA NA NA
"8436" NA NA NA
"8437" NA NA NA
"8438" NA NA NA
"8439" NA NA NA
"8440" NA NA NA
"8441" NA NA NA
"8442" NA NA NA
"8443" NA NA NA
"8444" NA NA NA
"8445" NA NA NA
"8446" NA NA NA
"8447" NA NA NA
"8448" NA NA NA
"8449" NA NA NA
"8450" NA NA NA
"8451" NA NA NA
"8452" NA NA NA
"8453" NA NA NA
"8454" NA NA NA
"8455" NA NA NA
"8456" NA NA NA
"8457" NA NA NA
"8458" NA NA NA
"8459" NA NA NA
"8460" NA NA NA
"8461" NA NA NA
"8462" NA NA NA
"8463" NA NA NA
"8464" NA NA NA
"8465" NA NA NA
"8466" NA NA NA
"8467" NA NA NA
"8468" NA NA NA
"8469" NA NA NA
"8470" NA NA NA
"8471" NA NA NA
"8472" NA NA NA
"8473" NA NA NA
"8474" NA NA NA
"8475" NA NA NA
"8476" NA NA NA
"8477" NA NA NA
"8478" NA NA NA
"8479" NA NA NA
"8480" NA NA NA
"8481" NA NA NA
"8482" NA NA NA
"8483" NA NA NA
"8484" NA NA NA
"8485" NA NA NA
"8486" NA NA NA
"8487" NA NA NA
"8488" NA NA NA
"8489" NA NA NA
"8490" NA NA NA
"8491" NA NA NA
"8492" NA NA NA
"8493" NA NA NA
"8494" NA NA NA
"8495" NA NA NA
"8496" NA NA NA
"8497" NA NA NA
"8498" NA NA NA
"8499" NA NA NA
"8500" NA NA NA
"8501" NA NA NA
"8502" NA NA NA
"8503" NA NA NA
"8504" NA NA NA
"8505" NA NA NA
"8506" NA NA NA
"8507" NA NA NA
"8508" NA NA NA
"8509" NA NA NA
"8510" NA NA NA
"8511" NA NA NA
"8512" NA NA NA
"8513" NA NA NA
"8514" NA NA NA
"8515" NA NA NA
"8516" NA NA NA
"8517" NA NA NA
"8518" NA NA NA
"8519" NA NA NA
"8520" NA NA NA
"8521" NA NA NA
"8522" NA NA NA
"8523" NA NA NA
"8524" NA NA NA
"8525" NA NA NA
"8526" NA NA NA
"8527" NA NA NA
"8528" NA NA NA
"8529" NA NA NA
"8530" NA NA NA
"8531" NA NA NA
"8532" NA NA NA
"8533" NA NA NA
"8534" NA NA NA
"8535" NA NA NA
"8536" NA NA NA
"8537" NA NA NA
"8538" NA NA NA
"8539" NA NA NA
"8540" NA NA NA
"8541" NA NA NA
"8542" NA NA NA
"8543" NA NA NA
"8544" NA NA NA
"8545" NA NA NA
"8546" NA NA NA
"8547" NA NA NA
"8548" NA NA NA
"8549" NA NA NA
"8550" NA NA NA
"8551" NA NA NA
"8552" NA NA NA
"8553" NA NA NA
"8554" NA NA NA
"8555" NA NA NA
"8556" NA NA NA
"8557" NA NA NA
"8558" NA NA NA
"8559" NA NA NA
"8560" NA NA NA
"8561" NA NA NA
"8562" NA NA NA
"8563" NA NA NA
"8564" NA NA NA
"8565" NA NA NA
"8566" NA NA NA
"8567" NA NA NA
"8568" NA NA NA
"8569" NA NA NA
"8570" NA NA NA
"8571" NA NA NA
"8572" NA NA NA
"8573" NA NA NA
"8574" NA NA NA
"8575" NA NA NA
"8576" NA NA NA
"8577" NA NA NA
"8578" NA NA NA
"8579" NA NA NA
"8580" NA NA NA
"8581" NA NA NA
"8582" NA NA NA
"8583" NA NA NA
"8584" NA NA NA
"8585" NA NA NA
"8586" NA NA NA
"8587" NA NA NA
"8588" NA NA NA
"8589" NA NA NA
"8590" NA NA NA
"8591" NA NA NA
"8592" NA NA NA
"8593" NA NA NA
"8594" NA NA NA
"8595" NA NA NA
"8596" NA NA NA
"8597" NA NA NA
"8598" NA NA NA
"8599" NA NA NA
"8600" NA NA NA
"8601" NA NA NA
"8602" NA NA NA
"8603" NA NA NA
"8604" NA NA NA
"8605" NA NA NA
"8606" NA NA NA
"8607" NA NA NA
"8608" NA NA NA
"8609" NA NA NA
"8610" NA NA NA
"8611" NA NA NA
"8612" NA NA NA
"8613" NA NA NA
"8614" NA NA NA
"8615" NA NA NA
"8616" NA NA NA
"8617" NA NA NA
"8618" NA NA NA
"8619" NA NA NA
"8620" NA NA NA
"8621" NA NA NA
"8622" NA NA NA
"8623" NA NA NA
"8624" NA NA NA
"8625" NA NA NA
"8626" NA NA NA
"8627" NA NA NA
"8628" NA NA NA
"8629" NA NA NA
"8630" NA NA NA
"8631" NA NA NA
"8632" NA NA NA
"8633" NA NA NA
"8634" NA NA NA
"8635" NA NA NA
"8636" NA NA NA
"8637" NA NA NA
"8638" NA NA NA
"8639" NA NA NA
"8640" NA NA NA
"8641" NA NA NA
"8642" NA NA NA
"8643" NA NA NA
"8644" NA NA NA
"8645" NA NA NA
"8646" NA NA NA
"8647" NA NA NA
"8648" NA NA NA
"8649" NA NA NA
"8650" NA NA NA
"8651" NA NA NA
"8652" NA NA NA
"8653" NA NA NA
"8654" NA NA NA
"8655" NA NA NA
"8656" NA NA NA
"8657" NA NA NA
"8658" NA NA NA
"8659" NA NA NA
"8660" NA NA NA
"8661" NA NA NA
"8662" NA NA NA
"8663" NA NA NA
"8664" NA NA NA
"8665" NA NA NA
"8666" NA NA NA
"8667" NA NA NA
"8668" NA NA NA
"8669" NA NA NA
"8670" NA NA NA
"8671" NA NA NA
"8672" NA NA NA
"8673" NA NA NA
"8674" NA NA NA
"8675" NA NA NA
"8676" NA NA NA
"8677" NA NA NA
"8678" NA NA NA
"8679" NA NA NA
"8680" NA NA NA
"8681" NA NA NA
"8682" NA NA NA
"8683" NA NA NA
"8684" NA NA NA
"8685" NA NA NA
"8686" NA NA NA
"8687" NA NA NA
"8688" NA NA NA
"8689" NA NA NA
"8690" NA NA NA
"8691" NA NA NA
"8692" NA NA NA
"8693" NA NA NA
"8694" NA NA NA
"8695" NA NA NA
"8696" NA NA NA
"8697" NA NA NA
"8698" NA NA NA
"8699" NA NA NA
"8700" NA NA NA
"8701" NA NA NA
"8702" NA NA NA
"8703" NA NA NA
"8704" NA NA NA
"8705" NA NA NA
"8706" NA NA NA
"8707" NA NA NA
"8708" NA NA NA
"8709" NA NA NA
"8710" NA NA NA
"8711" NA NA NA
"8712" NA NA NA
"8713" NA NA NA
"8714" NA NA NA
"8715" NA NA NA
"8716" NA NA NA
"8717" NA NA NA
"8718" NA NA NA
"8719" NA NA NA
"8720" NA NA NA
"8721" NA NA NA
"8722" NA NA NA
"8723" NA NA NA
"8724" NA NA NA
"8725" NA NA NA
"8726" NA NA NA
"8727" NA NA NA
"8728" NA NA NA
"8729" NA NA NA
"8730" NA NA NA
"8731" NA NA NA
"8732" NA NA NA
"8733" NA NA NA
"8734" NA NA NA
"8735" NA NA NA
"8736" NA NA NA
"8737" NA NA NA
"8738" NA NA NA
"8739" NA NA NA
"8740" NA NA NA
"8741" NA NA NA
"8742" NA NA NA
"8743" NA NA NA
"8744" NA NA NA
"8745" NA NA NA
"8746" NA NA NA
"8747" NA NA NA
"8748" NA NA NA
"8749" NA NA NA
"8750" NA NA NA
"8751" NA NA NA
"8752" NA NA NA
"8753" NA NA NA
"8754" NA NA NA
"8755" NA NA NA
"8756" NA NA NA
"8757" NA NA NA
"8758" NA NA NA
"8759" NA NA NA
"8760" NA NA NA
"8761" NA NA NA
"8762" NA NA NA
"8763" NA NA NA
"8764" NA NA NA
"8765" NA NA NA
"8766" NA NA NA
"8767" NA NA NA
"8768" NA NA NA
"8769" NA NA NA
"8770" NA NA NA
"8771" NA NA NA
"8772" NA NA NA
"8773" NA NA NA
"8774" NA NA NA
"8775" NA NA NA
"8776" NA NA NA
"8777" NA NA NA
"8778" NA NA NA
"8779" NA NA NA
"8780" NA NA NA
"8781" NA NA NA
"8782" NA NA NA
"8783" NA NA NA
"8784" NA NA NA
"8785" NA NA NA
"8786" NA NA NA
"8787" NA NA NA
"8788" NA NA NA
"8789" NA NA NA
"8790" NA NA NA
"8791" NA NA NA
"8792" NA NA NA
"8793" NA NA NA
"8794" NA NA NA
"8795" NA NA NA
"8796" NA NA NA
"8797" NA NA NA
"8798" NA NA NA
"8799" NA NA NA
"8800" NA NA NA
"8801" NA NA NA
"8802" NA NA NA
"8803" NA NA NA
"8804" NA NA NA
"8805" NA NA NA
"8806" NA NA NA
"8807" NA NA NA
"8808" NA NA NA
"8809" NA NA NA
"8810" NA NA NA
"8811" NA NA NA
"8812" NA NA NA
"8813" NA NA NA
"8814" NA NA NA
"8815" NA NA NA
"8816" NA NA NA
"8817" NA NA NA
"8818" NA NA NA
"8819" NA NA NA
"8820" NA NA NA
"8821" NA NA NA
"8822" NA NA NA
"8823" NA NA NA
"8824" NA NA NA
"8825" NA NA NA
"8826" NA NA NA
"8827" NA NA NA
"8828" NA NA NA
"8829" NA NA NA
"8830" NA NA NA
"8831" NA NA NA
"8832" NA NA NA
"8833" NA NA NA
"8834" NA NA NA
"8835" NA NA NA
"8836" NA NA NA
"8837" NA NA NA
"8838" NA NA NA
"8839" NA NA NA
"8840" NA NA NA
"8841" NA NA NA
"8842" NA NA NA
"8843" NA NA NA
"8844" NA NA NA
"8845" NA NA NA
"8846" NA NA NA
"8847" NA NA NA
"8848" NA NA NA
"8849" NA NA NA
"8850" NA NA NA
"8851" NA NA NA
"8852" NA NA NA
"8853" NA NA NA
"8854" NA NA NA
"8855" NA NA NA
"8856" NA NA NA
"8857" NA NA NA
"8858" NA NA NA
"8859" NA NA NA
"8860" NA NA NA
"8861" NA NA NA
"8862" NA NA NA
"8863" NA NA NA
"8864" NA NA NA
"8865" NA NA NA
"8866" NA NA NA
"8867" NA NA NA
"8868" NA NA NA
"8869" NA NA NA
"8870" NA NA NA
"8871" NA NA NA
"8872" NA NA NA
"8873" NA NA NA
"8874" NA NA NA
"8875" NA NA NA
"8876" NA NA NA
"8877" NA NA NA
"8878" NA NA NA
"8879" NA NA NA
"8880" NA NA NA
"8881" NA NA NA
"8882" NA NA NA
"8883" NA NA NA
"8884" NA NA NA
"8885" NA NA NA
"8886" NA NA NA
"8887" NA NA NA
"8888" NA NA NA
"8889" NA NA NA
"8890" NA NA NA
"8891" NA NA NA
"8892" NA NA NA
"8893" NA NA NA
"8894" NA NA NA
"8895" NA NA NA
"8896" NA NA NA
"8897" NA NA NA
"8898" NA NA NA
"8899" NA NA NA
"8900" NA NA NA
"8901" NA NA NA
"8902" NA NA NA
"8903" NA NA NA
"8904" NA NA NA
"8905" NA NA NA
"8906" NA NA NA
"8907" NA NA NA
"8908" NA NA NA
"8909" NA NA NA
"8910" NA NA NA
"8911" NA NA NA
"8912" NA NA NA
"8913" NA NA NA
"8914" NA NA NA
"8915" NA NA NA
"8916" NA NA NA
"8917" NA NA NA
"8918" NA NA NA
"8919" NA NA NA
"8920" NA NA NA
"8921" NA NA NA
"8922" NA NA NA
"8923" NA NA NA
"8924" NA NA NA
"8925" NA NA NA
"8926" NA NA NA
"8927" NA NA NA
"8928" NA NA NA
"8929" NA NA NA
"8930" NA NA NA
"8931" NA NA NA
"8932" NA NA NA
"8933" NA NA NA
"8934" NA NA NA
"8935" NA NA NA
"8936" NA NA NA
"8937" NA NA NA
"8938" NA NA NA
"8939" NA NA NA
"8940" NA NA NA
"8941" NA NA NA
"8942" NA NA NA
"8943" NA NA NA
"8944" NA NA NA
"8945" NA NA NA
"8946" NA NA NA
"8947" NA NA NA
"8948" NA NA NA
"8949" NA NA NA
"8950" NA NA NA
"8951" NA NA NA
"8952" NA NA NA
"8953" NA NA NA
"8954" NA NA NA
"8955" NA NA NA
"8956" NA NA NA
"8957" NA NA NA
"8958" NA NA NA
"8959" NA NA NA
"8960" NA NA NA
"8961" NA NA NA
"8962" NA NA NA
"8963" NA NA NA
"8964" NA NA NA
"8965" NA NA NA
"8966" NA NA NA
"8967" NA NA NA
"8968" NA NA NA
"8969" NA NA NA
"8970" NA NA NA
"8971" NA NA NA
"8972" NA NA NA
"8973" NA NA NA
"8974" NA NA NA
"8975" NA NA NA
"8976" NA NA NA
"8977" NA NA NA
"8978" NA NA NA
"8979" NA NA NA
"8980" NA NA NA
"8981" NA NA NA
"8982" NA NA NA
"8983" NA NA NA
"8984" NA NA NA
"8985" NA NA NA
"8986" NA NA NA
"8987" NA NA NA
"8988" NA NA NA
"8989" NA NA NA
"8990" NA NA NA
"8991" NA NA NA
"8992" NA NA NA
"8993" NA NA NA
"8994" NA NA NA
"8995" NA NA NA
"8996" NA NA NA
"8997" NA NA NA
"8998" NA NA NA
"8999" NA NA NA
"9000" NA NA NA
"9001" NA NA NA
