# Supplementary material for: Adaptive switch to sexually dimorphic movements by partner-seeking termites
Source: Sci Adv. 2019 Jun 19;5(6):eaau6108. doi: 10.1126/sciadv.aau6108 (PMC6584256; doi:10.1126/sciadv.aau6108)
Supplement: Data file S1 [file aau6108_Data_file_S1.zip › Dataset/CfExperimetns/170627_174_M_17_set2_after-position_5FPS.txt]

"time" "x" "y"
"1" 0 48.7351412774215 53.7183864008649
"2" 0.2 49.0614311339726 53.5637141731817
"3" 0.4 50.3486816798868 53.0999410483619
"4" 0.6 51.5564277221902 52.5688443648924
"5" 0.8 50.5457077380375 53.1724432964457
"6" 1 50.237777749282 54.3183238782486
"7" 1.2 48.7130436822471 56.2425677871905
"8" 1.4 47.0049724244794 58.7108331448954
"9" 1.6 46.662386850061 61.1087273259695
"10" 1.8 47.3662324995042 62.0260849068679
"11" 2 48.0810524602587 60.9754078865509
"12" 2.2 48.2201874390316 59.263993203187
"13" 2.4 47.4177426712824 57.7396408503244
"14" 2.6 45.7561890248417 56.5770514474207
"15" 2.8 43.4493965117006 56.1270242730277
"16" 3 39.7475775735716 56.6497662997218
"17" 3.2 36.2672763055568 57.4841555665639
"18" 3.4 34.043891393462 60.6569869645772
"19" 3.6 33.6734669277908 63.9002024936417
"20" 3.8 35.2684782489849 66.3460813918625
"21" 4 37.4769929950598 66.8259092863707
"22" 4.2 40.3998381833648 66.901955782937
"23" 4.4 40.4477573947417 67.1507643204207
"24" 4.6 39.3805401752944 67.6200678610723
"25" 4.8 39.2425731802543 66.7633104461379
"26" 5 38.6962508058431 65.819631177142
"27" 5.2 37.6617206555893 64.8887485306427
"28" 5.4 37.9931192701164 63.6882796978621
"29" 5.6 37.9912905036192 62.0597393271556
"30" 5.8 37.8480579094432 58.7349343072911
"31" 6 39.3674989365716 57.6803705055645
"32" 6.2 41.7695864323083 57.1248462107207
"33" 6.4 44.876901159968 57.5046584803532
"34" 6.6 48.0491445041497 58.047263715291
"35" 6.8 48.7757026410083 60.326685369854
"36" 7 49.2053685983911 63.6174264548142
"37" 7.2 48.3051028600272 67.4490327532185
"38" 7.4 47.0263472411691 71.6425315040325
"39" 7.6 45.4888345647981 75.4806605652141
"40" 7.8 43.2285572461121 78.3948067239609
"41" 8 41.9705713260689 82.8717200618656
"42" 8.2 42.5781133931018 87.3544228237753
"43" 8.4 43.566513766125 91.9751724083489
"44" 8.6 45.470707737495 95.0156825940507
"45" 8.8 47.1642189036103 97.1176108178266
"46" 9 48.408715601505 97.3546388392107
"47" 9.2 51.6413032249641 97.6171338154722
"48" 9.4 56.4381768702118 97.2627139162628
"49" 9.6 61.461882924875 97.2521775595635
"50" 9.8 65.9930164796985 96.4506650731795
"51" 10 68.9555785599839 95.8689331663039
"52" 10.2 69.7006832146968 94.0828926762445
"53" 10.4 68.7007139481592 90.3874538148207
"54" 10.6 65.1959888322434 87.6840162559154
"55" 10.8 60.0592117645178 85.1960129825595
"56" 11 54.3478858101174 83.7953865998025
"57" 11.2 48.8440640069687 81.8902652771207
"58" 11.4 42.4204603249668 81.2025969577431
"59" 11.6 36.329816517645 82.0291248799107
"60" 11.8 30.3767848552855 82.4903586836733
"61" 12 25.2433928767307 84.2299832603836
"62" 12.2 23.6446735573507 87.6298037713488
"63" 12.4 21.7850841842019 93.4721067060149
"64" 12.6 20.9253860934936 100.360444259786
"65" 12.8 21.039252951135 106.056931927821
"66" 13 21.8217721332925 106.022795248058
"67" 13.2 21.680318918875 105.244606998385
"68" 13.4 21.4553502552301 104.425334571537
"69" 13.6 22.5633298937235 103.387059776318
"70" 13.8 22.5111574832645 101.716144537852
"71" 14 22.3176224920265 101.159592697924
"72" 14.2 22.745806031265 99.6209804297007
"73" 14.4 23.413878906776 97.3484709451455
"74" 14.6 22.7865959138544 96.1564379367856
"75" 14.8 22.5295788770069 93.7876171705658
"76" 15 21.7527148497322 91.5995179754779
"77" 15.2 19.7747545959566 89.5170139156615
"78" 15.4 16.8100955996691 87.7766235065619
"79" 15.6 12.1996775378651 84.305077789987
"80" 15.8 7.08855375404932 81.2971228781987
"81" 16 2.55636223613816 78.5478455769365
"82" 16.2 1.99717246756944 76.0902935907596
"83" 16.4 1.6557397632862 72.0398415123683
"84" 16.6 1.88743595873863 66.7095173757752
"85" 16.8 0.433804706015171 61.4673192387235
"86" 17 0 58.4281336687546
"87" 17.2 0.719818739412738 56.3140907317339
"88" 17.4 1.78488763591169 53.534552348162
"89" 17.6 2.36261498537031 50.5519043507983
"90" 17.8 1.46162593493381 48.8989322343266
"91" 18 1.46357950873906 48.3985956044653
"92" 18.2 2.05016226696072 47.8560132223921
"93" 18.4 2.48338763637967 46.3121800471441
"94" 18.6 2.00272204880769 45.2840517116976
"95" 18.8 1.71501169293382 45.2194899801501
"96" 19 2.14690645192216 44.5673903883943
"97" 19.2 2.305176933405 43.9790458328307
"98" 19.4 2.86950145725362 42.8959112469993
"99" 19.6 3.40243472160578 41.4622277816976
"100" 19.8 3.47380695434558 40.000077495356
"101" 20 3.93563750257197 38.7364685079237
"102" 20.2 4.11099761049265 37.609564096003
"103" 20.4 4.94467688327886 36.8760390656976
"104" 20.6 5.21397091002205 36.5154733238854
"105" 20.8 5.33693752787501 36.0883282964148
"106" 21 5.70447231546906 34.795429968086
"107" 21.2 6.34925053192352 34.116847734009
"108" 21.4 7.17931247856658 33.1000990031534
"109" 21.6 7.3962944195448 32.0238758105924
"110" 21.8 7.74044762659616 31.1469780013995
"111" 22 8.42256035660397 30.4283940502188
"112" 22.2 9.43026927302046 28.8977811665116
"113" 22.4 10.3130265878839 27.5225449776743
"114" 22.6 11.3618877736528 26.3853501455929
"115" 22.8 12.4821698978847 24.9110757239799
"116" 23 13.4672093975481 23.7127954914092
"117" 23.2 14.9580700222314 21.9601559378286
"118" 23.4 15.8177726443066 20.2549732130417
"119" 23.6 16.6152159831843 19.9681808910021
"120" 23.8 18.5277286739913 17.6243701689346
"121" 24 20.5369929376555 16.1238219418524
"122" 24.2 22.0058901544448 15.2468401659695
"123" 24.4 22.4008846681875 14.1946164903582
"124" 24.6 23.0206719910227 13.9240487280411
"125" 24.8 23.6985659448052 13.7803263323649
"126" 25 23.5953305129904 14.1459862307361
"127" 25.2 24.6107087565244 14.6964790515558
"128" 25.4 26.2091884162927 15.3268318296207
"129" 25.6 27.5730828274848 16.1983941160963
"130" 25.8 30.2672807177639 17.7945033301022
"131" 26 33.1722900652409 19.0507797809256
"132" 26.2 36.116972480925 21.1455587630457
"133" 26.4 40.2865313512548 23.6042251767473
"134" 26.6 44.3402452771607 27.0404740046856
"135" 26.8 47.6923673914539 30.4029214903312
"136" 27 50.8925294943 33.0696494246457
"137" 27.2 53.8571428629 35.8070308145082
"138" 27.4 58.1817903652706 38.2031779249064
"139" 27.6 62.5977501159095 40.260938297069
"140" 27.8 66.3757567318036 40.2596831824778
"141" 28 70.3996235864215 40.1064716362253
"142" 28.2 71.9514774293523 38.266461373098
"143" 28.4 73.8370623557678 36.5834525450493
"144" 28.6 76.9727111110179 33.7975808891152
"145" 28.8 79.2852674932841 32.3252623546434
"146" 29 81.249542817061 30.009746090923
"147" 29.2 82.9132908464659 27.3134614282571
"148" 29.4 84.5951672926113 25.1417796586427
"149" 29.6 87.085517702625 23.7305014938821
"150" 29.8 89.9435809364705 21.4331617492387
"151" 30 92.9347511452936 18.0954321882137
"152" 30.2 93.7896825497083 15.4499794895874
"153" 30.4 94.0175333088401 15.8423336620393
"154" 30.6 92.9297728364957 15.9550166824828
"155" 30.8 91.3211587484868 16.0552265080442
"156" 31 90.9390927722083 16.4026044913985
"157" 31.2 91.0122603651192 16.535594747016
"158" 31.4 89.4386516169926 17.6603925586442
"159" 31.6 87.1628592857355 19.2464233485277
"160" 31.8 83.6891173243169 20.7795969018416
"161" 32 79.5604242005579 20.7799220712061
"162" 32.2 74.5485120733456 19.7016961636089
"163" 32.4 69.6516726030893 17.419735410335
"164" 32.6 65.2957822064318 14.045652216723
"165" 32.8 60.4880268188268 11.2747775423918
"166" 33 55.9964110517355 9.51854825228348
"167" 33.2 52.0700847207446 6.4258592854033
"168" 33.4 48.2783709865809 4.40653198257657
"169" 33.6 45.7466870589167 4.53548731616235
"170" 33.8 41.6618659695168 5.70382142676994
"171" 34 37.718952573902 7.77098262747204
"172" 34.2 33.427282659755 9.51256369078069
"173" 34.4 29.8691504156515 12.5931036538089
"174" 34.6 28.2542716403194 14.1850029517688
"175" 34.8 27.3937098357063 15.847152436958
"176" 35 25.0726874552566 19.8778195357391
"177" 35.2 20.9879691012412 22.9112683329587
"178" 35.4 16.4193971184 23.7109580760582
"179" 35.6 16.9772320447774 23.2734291474865
"180" 35.8 17.5347354731155 22.4963800122283
"181" 36 17.6100871301567 22.0123322818179
"182" 36.2 16.4736502786814 21.491063974782
"183" 36.4 16.8492213417132 20.092871083503
"184" 36.6 16.739296637875 19.8666954070752
"185" 36.8 17.0367494842228 19.6083824062729
"186" 37 17.7271051788281 19.1187977601676
"187" 37.2 18.6026565197827 19.1192571140053
"188" 37.4 19.1289192479366 18.7782328248668
"189" 37.6 19.7819053101094 18.5156661712144
"190" 37.8 20.2748197924688 17.3034313934176
"191" 38 20.3295230117905 16.6402473773953
"192" 38.2 20.3029863343179 16.4242412723778
"193" 38.4 20.3534678212399 15.9001054191207
"194" 38.6 21.7094240397264 15.4404536221342
"195" 38.8 22.3190621838333 14.7110935297874
"196" 39 24.057077328915 13.5789843523007
"197" 39.2 24.8135312726058 12.9700404061207
"198" 39.4 25.9301433410269 12.3419389627726
"199" 39.6 27.128112715875 11.5778045459064
"200" 39.8 28.3011949288379 11.1983183249911
"201" 40 29.5577293194826 10.8761001643042
"202" 40.2 30.928899085875 9.14385366341521
"203" 40.4 32.069134996875 8.22991711516235
"204" 40.6 32.8638448742386 7.96113480089342
"205" 40.8 34.311598955175 7.06623239234926
"206" 41 35.4370540302917 6.37739412687069
"207" 41.2 36.751703804715 5.50219644690069
"208" 41.4 39.5838326198464 4.62572482562069
"209" 41.6 42.217234604775 4.12888771472069
"210" 41.8 45.9923097728603 3.83325839307657
"211" 42 48.5612428110489 2.65388523275112
"212" 42.2 51.3981341022039 1.62358155429174
"213" 42.4 54.3838723233931 0.74864560988575
"214" 42.6 55.0682116107955 0.469491301745688
"215" 42.8 56.2772204919519 0.640108441477835
"216" 43 58.864678905375 0.421718502620688
"217" 43.2 61.9777039322321 0.64010844147783
"218" 43.4 65.9270703231192 0.61725368043464
"219" 43.6 70.3909767013533 0.508955787979384
"220" 43.8 72.1980827033589 1.66689339594327
"221" 44 74.3960741173295 3.87004600309796
"222" 44.2 78.5284101870211 6.24463226563192
"223" 44.4 82.644932293675 8.67685819142069
"224" 44.6 87.045107042944 11.2018977258621
"225" 44.8 91.931520324375 12.2085709412798
"226" 45 95.9999964871008 13.592627852782
"227" 45.2 99.9859527169707 16.0668019947909
"228" 45.4 103.831601459018 16.8555614016207
"229" 45.6 103.532364944808 16.312013109354
"230" 45.8 102.783978427652 15.7659350045569
"231" 46 102.29785863352 15.8692842583949
"232" 46.2 102.737367129083 15.305599474454
"233" 46.4 102.317582209353 14.7840220540555
"234" 46.6 101.287514019223 13.9033408875772
"235" 46.8 100.977391884975 13.5687928218207
"236" 47 99.8890822102975 12.8614862522404
"237" 47.2 98.4125163932198 12.0321560278966
"238" 47.4 95.3501397132157 10.9422338264119
"239" 47.6 91.2837518946492 9.24889893449166
"240" 47.8 87.4779902082228 7.78703788076199
"241" 48 83.729935803493 7.04764470935102
"242" 48.2 79.7524787822446 6.39954962791416
"243" 48.4 75.0577966491889 4.91902759234162
"244" 48.6 69.0172500266515 4.01872926026774
"245" 48.8 64.0885504046076 3.76359245071371
"246" 49 58.3837151980602 3.54051556154661
"247" 49.2 51.199759725875 3.73396590862069
"248" 49.4 47.468654439325 3.35178351562069
"249" 49.6 45.6525607468904 4.6727626586053
"250" 49.8 44.8726795298452 4.49452788474009
"251" 50 45.6271639883675 3.86706425444158
"252" 50.2 46.3028045332228 4.40416981518591
"253" 50.4 46.5801969886063 4.58009110705352
"254" 50.6 46.7464182530805 4.74090308104534
"255" 50.8 47.35146352625 4.86458882124569
"256" 51 48.4297926895568 4.18563600943887
"257" 51.2 49.8905999762083 3.09092886643021
"258" 51.4 51.1432352106289 2.279712905513
"259" 51.6 53.7182087124831 1.32552821579637
"260" 51.8 56.9863833155494 0.697245344085801
"261" 52 59.7935227654593 0.614956791216193
"262" 52.2 63.805701186375 0.803900895620688
"263" 52.4 67.7213464851388 0.459516761269043
"264" 52.6 70.9858823940489 0.209856523892428
"265" 52.8 73.371013550875 1.1696453362336
"266" 53 77.0941494466492 2.7764551820723
"267" 53.2 81.5253013783805 5.36909057903827
"268" 53.4 86.2194189694612 7.69196977175862
"269" 53.6 92.3011572405783 8.99352360276355
"270" 53.8 96.302424649875 10.7288230396104
"271" 54 100.103211019875 13.6091109643789
"272" 54.2 102.312418097438 17.1979331286832
"273" 54.4 104.58479758582 21.7021381216427
"274" 54.6 105.119365124468 26.4590050210742
"275" 54.8 104.17675970584 31.5403578197148
"276" 55 104.128775078423 37.834498135653
"277" 55.2 103.841304006452 44.2032726368063
"278" 55.4 102.909945570029 50.9747895415328
"279" 55.6 102.644746956178 57.6371250344692
"280" 55.8 99.8720291685039 64.1476775168681
"281" 56 96.8337590709872 67.8886103281309
"282" 56.2 92.6152700373286 69.5021710435382
"283" 56.4 87.8100426044062 71.2369310722457
"284" 56.6 82.2188586332119 71.8524385856098
"285" 56.8 76.7099839425847 72.0542055174917
"286" 57 70.8937634274495 69.7024416592164
"287" 57.2 65.4840484308118 67.6415669724838
"288" 57.4 60.4699046382367 64.5267162731632
"289" 57.6 55.6731938555142 60.8616969420021
"290" 57.8 51.9683631918083 55.969806089654
"291" 58 49.3980691326541 50.8920142851904
"292" 58.2 45.0976533385965 46.6319237929498
"293" 58.4 39.0505794344013 45.0817426109496
"294" 58.6 33.6760497406471 44.459773230203
"295" 58.8 27.8339730417322 45.5612389417855
"296" 59 21.1139272245221 45.9373933771972
"297" 59.2 14.7920821715054 44.8130342808598
"298" 59.4 10.214613369375 45.4497531688025
"299" 59.6 5.653669725375 48.1828181666105
"300" 59.8 3.53002646718568 51.3410289796984
"301" 60 3.85300014315222 51.645511116888
"302" 60.2 4.58712252971172 52.3166277235493
"303" 60.4 6.05102466405682 52.4911742277116
"304" 60.6 6.41778615184374 53.0155892726519
"305" 60.8 6.37116511154846 53.2915828077329
"306" 61 6.79763189752206 54.3431578914736
"307" 61.2 6.75439251074628 54.2375402179276
"308" 61.4 7.57476026189479 54.4759312155415
"309" 61.6 8.11300208243381 54.5679710638266
"310" 61.8 8.42307765807886 54.4615667710867
"311" 62 8.72628563736016 53.9840132839573
"312" 62.2 9.24874343101932 53.1471286379403
"313" 62.4 9.644495413875 51.2597764122942
"314" 62.6 11.5939310036492 48.4287584491368
"315" 62.8 14.4059200971717 44.6960787993899
"316" 63 17.931093604282 40.3864424590044
"317" 63.2 21.8119478840698 35.6519863664389
"318" 63.4 24.4527539982906 30.5942739188155
"319" 63.6 26.5528585625777 25.0311658356612
"320" 63.8 27.7721348507916 19.5839190405374
"321" 64 28.0060408351426 14.4009815254517
"322" 64.2 29.4986031624276 14.3864619942128
"323" 64.4 33.8769449241442 13.0631361172361
"324" 64.6 40.12996942325 10.8096482679123
"325" 64.8 46.303347613537 8.08689776504323
"326" 65 51.6687124720242 4.16368342512815
"327" 65.2 56.3237828320972 1.94101147232439
"328" 65.4 61.0048836113393 1.97319702658497
"329" 65.6 66.3094692076125 2.22753030954569
"330" 65.8 72.1259283607026 3.46160604234482
"331" 66 78.51808578893 6.44424104725805
"332" 66.2 84.5025120230129 9.10209101489655
"333" 66.4 90.5344180817761 11.177422991335
"334" 66.6 96.923219756975 13.216335726054
"335" 66.8 101.315461830517 17.1452154257891
"336" 67 105.240402919972 19.5924804740723
"337" 67.2 106.370377240842 19.3688260512403
"338" 67.4 105.948420374159 19.2049773754312
"339" 67.6 106.260484939275 18.859895729354
"340" 67.8 106.574420021265 18.9054487822571
"341" 68 105.94692006375 18.4463956124832
"342" 68.2 106.356580292781 17.8506778211301
"343" 68.4 106.00409290957 18.3130366291631
"344" 68.6 105.323353549922 17.4885509900269
"345" 68.8 104.988156124924 17.3505189269813
"346" 69 104.760682571684 17.5289303797635
"347" 69.2 103.909670205353 16.4277452900535
"348" 69.4 103.402734259918 16.246285122925
"349" 69.6 102.768968035546 15.211653574196
"350" 69.8 102.01360627427 14.7686443872128
"351" 70 100.305644206973 13.806410570512
"352" 70.2 98.2997766708444 12.0080847230595
"353" 70.4 95.8378840935417 9.9955804686813
"354" 70.6 94.8683135040812 9.00309223410522
"355" 70.8 94.2615676207663 8.69679814235982
"356" 71 93.1734944563902 7.99587865480251
"357" 71.2 90.7109585158647 7.02125982504336
"358" 71.4 88.1901212414062 5.93151466837068
"359" 71.6 86.6802297682729 5.20679805579416
"360" 71.8 86.4816830938428 4.97914080194327
"361" 72 86.3451169914394 4.91709160048208
"362" 72.2 86.5511598339395 4.61339636133037
"363" 72.4 86.5404049206118 5.01595316373647
"364" 72.6 86.737112285375 4.88847522080819
"365" 72.8 86.1818200923112 5.26811650747175
"366" 73 85.5642029476855 5.44641122743121
"367" 73.2 84.4055546250686 5.71473917126585
"368" 73.4 83.9678726722855 6.68548677526279
"369" 73.6 82.476553370617 6.77909658833037
"370" 73.8 80.6803288540909 7.30100157662069
"371" 74 78.8274454987159 8.33028824867751
"372" 74.2 77.0263910483864 9.65055469722296
"373" 74.4 74.2399776503691 10.5023411509266
"374" 74.6 70.1896145893194 11.1747268192503
"375" 74.8 64.5502081635573 11.145306823856
"376" 75 58.7515602634107 10.2492657511921
"377" 75.2 53.2233747520942 8.03918948638781
"378" 75.4 49.9026659646845 4.98364166985878
"379" 75.6 47.8962901794123 6.14304596797889
"380" 75.8 47.1472546094408 9.21694225731805
"381" 76 44.525578860155 14.3331576078207
"382" 76.2 40.6659136416513 19.3296895247259
"383" 76.4 35.7548975688355 22.593326012318
"384" 76.6 28.509749923348 24.5095385154856
"385" 76.8 20.9650654500902 25.1474680041776
"386" 77 15.4784735287907 27.0593708340062
"387" 77.2 14.8716945509691 29.566498166456
"388" 77.4 14.0463363726192 33.1738607864579
"389" 77.6 11.2955897079395 38.5372206002013
"390" 77.8 7.32484022723583 44.0180914773114
"391" 78 3.83042121422154 48.9891542863336
"392" 78.2 3.22079013309282 49.976774133591
"393" 78.4 3.66019605784439 49.9026389351105
"394" 78.6 3.87601026690624 50.2845775893394
"395" 78.8 4.23757028752017 50.4917214737175
"396" 79 4.71173571194021 50.0971212797294
"397" 79.2 4.73514635262499 49.8267549310582
"398" 79.4 4.93077506284558 50.540068392503
"399" 79.6 5.08739094802653 50.6690521115904
"400" 79.8 4.58423277616912 50.7274127027972
"401" 80 4.2567827759884 51.0549755381155
"402" 80.2 4.67275970766288 50.9856072249843
"403" 80.4 4.60053516868749 51.0489423753394
"404" 80.6 4.532437746225 51.0647073990507
"405" 80.8 4.67837360024292 51.0536745865735
"406" 81 4.78545087811028 50.9784540785913
"407" 81.2 5.15505171148885 51.2217048989078
"408" 81.4 5.63566600046448 51.4048497288207
"409" 81.6 5.76844594743936 51.4184720715415
"410" 81.8 6.70074910769853 50.3939398304736
"411" 82 7.53294743054167 49.7888744792268
"412" 82.2 8.36988826757198 49.3719482323177
"413" 82.4 9.89114218894947 48.7190019754611
"414" 82.6 12.5134760931653 47.5041236273626
"415" 82.8 16.6182978208525 46.6529055030477
"416" 83 21.5655500755456 45.7395577855266
"417" 83.2 27.0252679082162 45.2764426504795
"418" 83.4 32.7010157308875 44.0812796229582
"419" 83.6 38.165596334355 43.4452644239407
"420" 83.8 43.7193714788315 42.3953152294903
"421" 84 48.9383786116695 43.7182717917988
"422" 84.2 53.4583879480474 45.8531013578621
"423" 84.4 57.5084892233523 49.206432372723
"424" 84.6 61.1063254902621 52.4971516649433
"425" 84.8 63.5502719948428 55.7066618685239
"426" 85 64.4635295965673 60.1135685214009
"427" 85.2 63.9619557371417 64.0253616398874
"428" 85.4 63.007536048675 68.7116776728838
"429" 85.6 61.7390235976875 73.9201699564332
"430" 85.8 60.0309201968013 79.2599117196839
"431" 86 59.9613641392187 85.0472510859644
"432" 86.2 60.6812913155524 90.3249895957497
"433" 86.4 62.5685064394056 94.0408055062737
"434" 86.6 66.1950304820789 96.145421168776
"435" 86.8 69.5636966201018 96.3061588742496
"436" 87 74.4013627811097 97.8275310532431
"437" 87.2 76.4717238059884 101.27847000792
"438" 87.4 76.3501412493022 105.892927444611
"439" 87.6 74.4949424576473 109.706962980175
"440" 87.8 71.9438555315515 112.108902527562
"441" 88 70.8703667255643 112.582974576446
"442" 88.2 67.7672900566442 114.341470262236
"443" 88.4 63.932394065375 116.946132619356
"444" 88.6 59.2982637582633 117.681213488893
"445" 88.8 53.2634169302049 118.366357002157
"446" 89 47.8141747712116 118.243631085205
"447" 89.2 41.6791232713382 117.671253702463
"448" 89.4 36.7344139529926 116.350377712621
"449" 89.6 31.8513816110937 115.605918259589
"450" 89.8 29.5506700096507 114.269210039836
"451" 90 27.9540528308942 112.353386852496
"452" 90.2 25.075688076075 108.548761130181
"453" 90.4 22.602074252824 103.064989765478
"454" 90.6 20.2302499275483 96.9133127748979
"455" 90.8 17.2500689816329 90.8983713296733
"456" 91 14.0059918523205 85.4062171599177
"457" 91.2 11.3680203222512 80.4756858918088
"458" 91.4 11.4333437814946 75.3710090950772
"459" 91.6 12.44757536175 68.9916095133707
"460" 91.8 13.3927177170558 62.7174485616207
"461" 92 15.0867202931168 56.4975351107086
"462" 92.2 16.5679733128636 50.1445164282684
"463" 92.4 20.3043753260145 45.8080996620277
"464" 92.6 25.7543345098509 43.2675879829219
"465" 92.8 31.5227719561875 42.2038086173457
"466" 93 37.390235914875 42.3662361343707
"467" 93.2 43.5143198687905 42.2626162602122
"468" 93.4 48.8428995503603 41.8716471551942
"469" 93.6 53.8133868963565 40.8575593422503
"470" 93.8 59.5376416685338 38.1228875062089
"471" 94 65.1536544920145 35.2714199666439
"472" 94.2 70.0464176571164 32.9467580172414
"473" 94.4 75.4835105445379 29.8798220529578
"474" 94.6 80.2507315151773 26.6856480680858
"475" 94.8 84.4973631744821 25.8095488947635
"476" 95 85.4633146043449 25.7470577978014
"477" 95.2 87.6535241101417 24.0023721507207
"478" 95.4 89.9691577963859 21.832240823512
"479" 95.6 91.7578284741331 19.5185096883304
"480" 95.8 93.8743928864515 19.2116034478795
"481" 96 95.6796451964774 20.5484563315725
"482" 96.2 97.0019310775452 23.275412449993
"483" 96.4 97.2658797994796 26.2501378993184
"484" 96.6 97.696046318875 30.9007643443707
"485" 96.8 99.1015920235456 36.3198858639383
"486" 97 98.5129969524267 40.9374450616897
"487" 97.2 96.9685839813911 45.8849853172336
"488" 97.4 93.760393335746 50.7999330809755
"489" 97.6 90.442878996125 55.5196801601207
"490" 97.8 86.5964165092224 59.342174585547
"491" 98 81.5076615351622 64.2746385245888
"492" 98.2 76.6353768800027 68.454250226759
"493" 98.4 71.185561388125 73.3946691660582
"494" 98.6 65.428636966365 78.2187664217007
"495" 98.8 58.775724330758 82.28193446711
"496" 99 51.6509415092525 82.8600206008554
"497" 99.2 46.436107475475 81.5328912148944
"498" 99.4 44.9037904442013 77.8961240225575
"499" 99.6 43.9183997569739 72.7591859425328
"500" 99.8 44.7871509272596 68.9709604646646
"501" 100 47.1286952140083 64.479734040454
"502" 100.2 49.5568835884076 61.0516318269142
"503" 100.4 53.0470236390363 59.3230113936852
"504" 100.6 57.9630029899388 57.1270146214611
"505" 100.8 61.5395333991008 54.7655890943626
"506" 101 65.9238477571562 53.0673431383707
"507" 101.2 70.4210698840539 50.6525538604944
"508" 101.4 74.5418785095453 45.834226365357
"509" 101.6 78.1591306330819 40.0676506500345
"510" 101.8 80.2214785082321 35.5642994970493
"511" 102 80.2273340614632 34.993488147056
"512" 102.2 80.4701834948405 36.5225794873793
"513" 102.4 82.3692980300945 38.7471553030963
"514" 102.6 85.1506668389959 41.8612094007635
"515" 102.8 88.4210137925234 45.3554484224778
"516" 103 89.3554317847084 50.402682564954
"517" 103.2 90.9935843330686 56.5778733450401
"518" 103.4 90.836125151448 61.9359070388566
"519" 103.6 88.8235856364062 67.9565321989957
"520" 103.8 86.7124405142013 73.6840717544417
"521" 104 83.5636600097782 74.1377159825562
"522" 104.2 79.0148479080118 72.6541907796207
"523" 104.4 73.6594420200878 69.8203489932271
"524" 104.6 67.5804821759487 65.9680103883996
"525" 104.8 60.9634647855124 61.8270895801262
"526" 105 55.262105588004 59.7216317390723
"527" 105.2 53.353538668875 58.6355830033939
"528" 105.4 54.3642023172614 56.6546460544843
"529" 105.6 57.272844183746 52.8711150817497
"530" 105.8 61.2902345081653 47.5493279964272
"531" 106 65.3555774061417 42.478767616754
"532" 106.2 69.0110310252888 39.0221401956207
"533" 106.4 73.7329932051607 36.847340387835
"534" 106.6 78.2240960688044 34.7102235498913
"535" 106.8 81.8375928440474 35.3760323083793
"536" 107 87.2400677508027 36.9362531591267
"537" 107.2 91.9686544440819 39.1846775351724
"538" 107.4 93.5094872498975 43.1144977296544
"539" 107.6 95.3960832847212 49.2066709980932
"540" 107.8 95.5058768680771 56.0129936035675
"541" 108 92.9411042039062 63.3066464174957
"542" 108.2 88.9529040586224 69.2145492426207
"543" 108.4 84.9283692681622 75.565282198642
"544" 108.6 78.882153787375 80.1107285097144
"545" 108.8 71.5560003495489 81.357148533262
"546" 109 63.1620196237137 80.4170137944271
"547" 109.2 56.8811435185312 76.9218941681207
"548" 109.4 53.5206062016223 70.7054805559723
"549" 109.6 53.733617305875 63.1699173717241
"550" 109.8 56.5881662358437 56.7896404035269
"551" 110 60.0668841593641 50.400374700262
"552" 110.2 64.3512979394879 44.85761329304
"553" 110.4 68.303298390875 40.0852222543103
"554" 110.6 69.8178541716477 37.9190228340071
"555" 110.8 70.0541023934413 36.3468634446207
"556" 111 71.0717724134676 35.0068659185466
"557" 111.2 74.2346881772287 34.23087800045
"558" 111.4 76.6666120658625 36.4567408826082
"559" 111.6 79.5436084695959 40.3553345898067
"560" 111.8 82.679381368639 45.257295640969
"561" 112 84.8282729084417 50.657470826954
"562" 112.2 83.8438470117908 55.8582803504102
"563" 112.4 80.8826752154557 59.2736975365239
"564" 112.6 75.6501082763641 62.3269578557294
"565" 112.8 69.0225869942298 64.8338349314594
"566" 113 61.7973311158636 65.3927253126207
"567" 113.2 53.4506698761083 65.3799858995207
"568" 113.4 45.9315635265783 64.2419783271042
"569" 113.6 44.2806937856492 60.9544781681046
"570" 113.8 41.402711652318 54.9528569063675
"571" 114 40.5438613624155 48.8349313672423
"572" 114.2 42.777217129955 42.4413986716607
"573" 114.4 47.3544596416318 37.6586786854585
"574" 114.6 54.0880149538885 33.9401472941072
"575" 114.8 61.1382818363449 30.9042177997291
"576" 115 68.4956838738009 29.2694117223985
"577" 115.2 75.556465713625 27.8842533139064
"578" 115.4 81.3281901671591 25.2288301937116
"579" 115.6 85.786915692875 24.714461414
"580" 115.8 89.5786525715178 26.0370384144064
"581" 116 95.1878120177739 29.587817527969
"582" 116.2 100.561784157995 33.7338990403055
"583" 116.4 105.268279655317 39.7784590365049
"584" 116.6 106.998923434018 46.5214947031615
"585" 116.8 105.424311937875 51.8942007928475
"586" 117 102.134256236344 55.8819572201519
"587" 117.2 98.2153478998311 56.7915215668625
"588" 117.4 91.7006123352299 57.5312745834917
"589" 117.6 85.1314177537011 56.4280557029033
"590" 117.8 79.0192883871717 53.9566521682361
"591" 118 74.3627129830474 49.938499352
"592" 118.2 70.9883236105909 44.906880451473
"593" 118.4 66.0946192003083 40.5126515283207
"594" 118.6 61.4313545202967 36.6507675161629
"595" 118.8 56.4551680399491 32.8883487030281
"596" 119 50.3796801442399 29.2041843970666
"597" 119.2 46.9494739632585 26.8184804958536
"598" 119.4 41.393401818862 23.1789428130752
"599" 119.6 36.0849658588618 20.913734969397
"600" 119.8 30.2663295700237 18.9523999361883
"601" 120 27.614613371235 16.3205060514207
"602" 120.2 29.0232993442038 15.0336508158125
"603" 120.4 29.7009527201827 15.4493261863515
"604" 120.6 31.2066488590673 15.9932011302361
"605" 120.8 34.7444937144594 15.7586482996337
"606" 121 39.8319532192386 16.2475439582116
"607" 121.2 45.4469028123355 15.7643300952917
"608" 121.4 51.432874623235 15.0261816804607
"609" 121.6 58.1271453597679 13.1292830698707
"610" 121.8 64.0806992590279 11.0149151838913
"611" 122 71.3089777271509 10.1695659746552
"612" 122.2 78.0290335567062 11.8474830310103
"613" 122.4 83.7061714683574 14.0723743278913
"614" 122.6 89.3713277077289 16.585027797587
"615" 122.8 95.124180875175 19.407690492654
"616" 123 100.904681189201 22.7087678335446
"617" 123.2 105.04827669063 26.0889253856952
"618" 123.4 106.117642198776 30.3789383846976
"619" 123.6 106.080811401784 34.8702496534843
"620" 123.8 105.106883625655 38.5601614788075
"621" 124 102.605395380125 41.6177956147457
"622" 124.2 98.6237651425202 45.0507592335884
"623" 124.4 93.4873367230838 47.614944328346
"624" 124.6 88.3337304991364 49.206432372723
"625" 124.8 82.7989566701671 50.3330213547443
"626" 125 76.8458148726615 50.7667339580364
"627" 125.2 70.4693379350686 52.9902902365562
"628" 125.4 63.8552766607663 56.1164939694794
"629" 125.6 56.9048984333438 59.3215987571519
"630" 125.8 51.9060051364707 63.0833678740675
"631" 126 45.9840139388329 65.1111172335681
"632" 126.2 39.5072330542944 66.2762652534271
"633" 126.4 32.4812202559381 66.9817994729891
"634" 126.6 25.1751554640558 65.8155654070037
"635" 126.8 18.9128713432187 62.5781112308394
"636" 127 15.380580149824 58.3145514014472
"637" 127.2 13.7184633042187 51.2997495707457
"638" 127.4 14.7477984612345 44.3340460399016
"639" 127.6 17.6826449666453 37.2610024116612
"640" 127.8 22.720187743914 32.7235758226726
"641" 128 29.8166101334779 30.6647105134001
"642" 128.2 36.883464398875 30.3882924992116
"643" 128.4 44.37418086975 29.4914667701832
"644" 128.6 51.1832345677446 28.0496283038381
"645" 128.8 58.2458329194904 28.3210331916207
"646" 129 64.3955634866542 30.6637616266337
"647" 129.2 69.9991512652003 34.9654813012472
"648" 129.4 75.5537944782244 39.7036220530183
"649" 129.6 80.0638925380474 45.7828149407586
"650" 129.8 82.7167249251084 52.6235869153874
"651" 130 83.8366994655716 59.8618160745982
"652" 130.2 81.5713768453066 67.0863967594944
"653" 130.4 77.7696319436562 73.5777982293707
"654" 130.6 72.3378788365554 77.4689009264867
"655" 130.8 65.7141811508856 78.8666875509398
"656" 131 59.4107918943276 78.2260077723049
"657" 131.2 55.5779989022645 74.6415392232207
"658" 131.4 53.936325912275 70.2421952326874
"659" 131.6 53.9884935683338 65.4286954201971
"660" 131.8 55.8529688361033 60.8314615352946
"661" 132 59.4739802255142 54.8531593200949
"662" 132.2 63.8203195954904 50.6808030853789
"663" 132.4 68.3914325675706 46.1672892821424
"664" 132.6 72.9297728343578 44.0564048206552
"665" 132.8 77.7316056652936 43.1639307802253
"666" 133 81.7521201228397 42.6326397436089
"667" 133.2 84.234927925125 43.951424468973
"668" 133.4 86.8372405284557 46.879481436653
"669" 133.6 89.2794160573083 51.1245826406207
"670" 133.8 90.2777739144495 55.3665361515781
"671" 134 89.8734349389175 60.2861180189186
"672" 134.2 89.3258701129417 66.3057165847874
"673" 134.4 88.5768262493802 71.4915517103891
"674" 134.6 88.3450336114069 73.2193328288441
"675" 134.8 85.7186964503366 72.7339871034339
"676" 135 81.4926163639796 72.8897217892602
"677" 135.2 77.8231665705163 70.6934289372729
"678" 135.4 73.2178683125234 66.9256546911372
"679" 135.6 68.6286990485171 63.011125558347
"680" 135.8 63.9502963200163 58.7543833124685
"681" 136 59.0507998874111 54.013934065363
"682" 136.2 53.163499350375 49.651057192054
"683" 136.4 47.7543314311189 45.6683852251085
"684" 136.6 43.0185236764777 41.7235938228536
"685" 136.8 38.489930104595 38.7673519336207
"686" 137 33.7928719139736 36.0400409600996
"687" 137.2 29.6504527614205 32.5994906301402
"688" 137.4 28.5398333675893 29.3201671618921
"689" 137.6 30.4134499754229 25.7871115722782
"690" 137.8 32.6498106922917 18.5169931934123
"691" 138 33.8214455960309 13.0982617717376
"692" 138.2 34.7633633097864 10.8857756679245
"693" 138.4 37.5502690251908 11.7162139589102
"694" 138.6 42.7839989252426 13.2697913025913
"695" 138.8 49.7245686690257 14.9080018098947
"696" 139 56.869266061125 16.3728046946733
"697" 139.2 62.9362713042375 16.3539470108082
"698" 139.4 68.6024767557425 13.8763805790785
"699" 139.6 73.8506365928036 12.2193249912993
"700" 139.8 77.3697575443125 14.3427121676457
"701" 140 81.0223012180775 20.5806302954182
"702" 140.2 83.8200859981555 26.0279388336207
"703" 140.4 87.5102441313208 31.691605621452
"704" 140.6 90.9410801114868 37.3450339298677
"705" 140.8 91.9484127082417 43.714490687454
"706" 141 91.1411295224318 50.830707542973
"707" 141.2 89.1185207417431 57.2367010576097
"708" 141.4 85.6234410102944 62.766762418782
"709" 141.6 79.9110333257803 66.3421468362838
"710" 141.8 72.5777433653182 66.7347066698593
"711" 142 65.8251299884574 64.2461781336207
"712" 142.2 60.8243316628105 59.2202741912659
"713" 142.4 57.6038804159718 53.1259033437497
"714" 142.6 56.5372561929221 46.7062544266442
"715" 142.8 55.7312399096424 39.85316470133
"716" 143 55.2077060736993 32.9743620577423
"717" 143.2 55.5362759842179 26.0989155637493
"718" 143.4 56.9396923968044 19.1981146575383
"719" 143.6 60.8136867997587 12.4604638821207
"720" 143.8 65.3389729606364 6.58006660800706
"721" 144 70.4296017697545 6.75765793356045
"722" 144.2 76.2231483634848 9.78984789201093
"723" 144.4 81.6625282343449 14.548653222187
"724" 144.6 85.9212406730196 21.1746829032351
"725" 144.8 86.6768186863329 21.8055140820424
"726" 145 86.9012024599834 22.6297387609219
"727" 145.2 86.7235380483393 26.0870861087278
"728" 145.4 85.5255113982294 30.2222696530004
"729" 145.6 83.2168601474464 35.254913750335
"730" 145.8 80.2305279995893 40.353478861346
"731" 146 75.8873962510129 44.970128243
"732" 146.2 69.7307048276083 47.8335675897874
"733" 146.4 63.5947784262816 50.0508321079064
"734" 146.6 57.838466585475 50.3941896228874
"735" 146.8 53.8195874737678 47.8532833481564
"736" 147 50.9065155340323 45.5879478236769
"737" 147.2 48.1331814859834 43.1478681971629
"738" 147.4 46.0970373229934 39.8971367269628
"739" 147.6 43.1814340944276 35.1299142458575
"740" 147.8 41.0312790896141 29.7168297573598
"741" 148 41.0257707035707 24.8149251514903
"742" 148.2 41.457077330775 18.7500941212064
"743" 148.4 43.3174081729561 12.5327686591747
"744" 148.6 46.1112183391901 8.02871873589466
"745" 148.8 49.045980782875 4.37093656362069
"746" 149 52.6671279960839 4.82537234435203
"747" 149.2 57.6269869336058 5.80167065023607
"748" 149.4 63.1439980171401 8.25875986269298
"749" 149.6 69.0446863494676 10.7547980170651
"750" 149.8 74.17234601055 14.1707300907957
"751" 150 79.129359404936 17.8389819494622
"752" 150.2 83.8805604900397 22.615274877303
"753" 150.4 84.4937745830819 24.3234932188621
"754" 150.6 85.1625007892321 27.4110751130493
"755" 150.8 86.305472592968 30.9918659613067
"756" 151 88.5785277508405 35.674749581069
"757" 151.2 90.512560079575 41.3746851480874
"758" 151.4 90.5753306423523 48.1771457006661
"759" 151.6 88.4304866938647 54.6955583332908
"760" 151.8 83.6951353927899 59.9445933273015
"761" 152 77.4825308767382 63.6668700852838
"762" 152.2 70.7917117860163 64.8069892537837
"763" 152.4 64.6251180328105 63.3503097285239
"764" 152.6 57.7984583078961 62.1542324035154
"765" 152.8 50.5359992076359 60.8563864739685
"766" 153 46.2955192484556 57.7285300121368
"767" 153.2 44.2584804611338 53.1493999462795
"768" 153.4 43.2740506590828 50.3982706469973
"769" 153.6 44.2738823405417 48.8314882826207
"770" 153.8 45.6433720325893 47.2415433489713
"771" 154 49.4739555082774 43.9066176085963
"772" 154.2 54.6189224237653 40.0381860696939
"773" 154.4 60.9913093743036 37.0247822131564
"774" 154.6 68.0755719501408 35.5970119140511
"775" 154.8 75.170052432675 36.2895360856707
"776" 155 81.7055950908036 38.2077277152993
"777" 155.2 87.7015440328188 41.5771797892724
"778" 155.4 91.8793117203915 47.3713555503899
"779" 155.6 94.3202941235847 54.2560125703626
"780" 155.8 93.34097860325 61.2683403214957
"781" 156 89.9400666325937 67.1364324806832
"782" 156.2 85.2448791486997 73.126993740033
"783" 156.4 78.7419829425239 77.626627658759
"784" 156.6 71.7295145099185 80.1316723817946
"785" 156.8 63.197575367175 81.028231657354
"786" 157 54.9024612863266 79.5992256631691
"787" 157.2 46.4878628643431 77.9762838906526
"788" 157.4 39.8769206143963 74.6301550668335
"789" 157.6 35.7963577597137 70.6158846836207
"790" 157.8 32.4574762129402 64.8942265391424
"791" 158 30.6810217139185 59.3525818406424
"792" 158.2 28.4017804888005 57.3425004387909
"793" 158.4 24.1899767354705 56.1774060387106
"794" 158.6 22.3560142735417 57.5410003719874
"795" 158.8 21.3603214409884 60.6686357331671
"796" 159 22.4764684880455 60.9281400853025
"797" 159.2 25.2883703772048 62.148240742259
"798" 159.4 29.2289869401717 63.6162071561482
"799" 159.6 34.1330028644556 66.3379075748788
"800" 159.8 37.8303269682434 70.7633936774101
"801" 160 39.0414664378417 76.4887541227207
"802" 160.2 37.8711517412832 83.0940098210595
"803" 160.4 34.4286330701324 88.5923317629474
"804" 160.6 30.7520308092512 91.252472577591
"805" 160.8 28.3130637606397 94.5847157426501
"806" 161 25.2201932212314 101.000015591136
"807" 161.2 24.8036317885382 106.53566566221
"808" 161.4 27.3475395578544 110.580868254033
"809" 161.6 29.4417952925643 111.933635559213
"810" 161.8 31.236762781845 112.175672039751
"811" 162 33.8850662625417 113.640357107712
"812" 162.2 36.2039298660568 115.115040684742
"813" 162.4 37.0026309682314 116.071624218056
"814" 162.6 38.4160792263895 115.84822220596
"815" 162.8 40.8189453033908 115.132758018431
"816" 163 44.7722076646083 114.528641639321
"817" 163.2 50.105936057677 115.076436402621
"818" 163.4 56.0246468677917 117.100587595176
"819" 163.6 60.2021254299127 119.424662496564
"820" 163.8 65.2196634552145 122.881372244988
"821" 164 70.6507712546539 123.708613721438
"822" 164.2 73.0792712331778 123.18641690729
"823" 164.4 73.8320348605694 122.840400941898
"824" 164.6 74.9427578814394 122.012479237957
"825" 164.8 75.9845066548179 121.486181108078
"826" 165 76.6957418300871 121.345771819106
"827" 165.2 77.4113874445285 120.525373490938
"828" 165.4 77.8962863842827 119.443705107096
"829" 165.6 79.4820057859056 117.708815129917
"830" 165.8 80.5776026092868 116.32414950918
"831" 166 83.2668563472215 114.22882396666
"832" 166.2 86.5125203635114 112.046000256106
"833" 166.4 91.0185863433456 109.482335297238
"834" 166.6 95.3729254088948 106.948438579215
"835" 166.8 100.804326952205 104.174961930446
"836" 167 106.54903443512 101.715651928968
"837" 167.2 111.415075216304 99.0611742197635
"838" 167.4 113.677448055589 96.5751687491064
"839" 167.6 113.588693428817 95.6071833438322
"840" 167.8 114.313498019548 93.1672457508452
"841" 168 115.110887486561 88.7022114533064
"842" 168.2 116.458227471191 84.0455659832227
"843" 168.4 118.903389373751 78.4893673160434
"844" 168.6 122.535376912519 72.423367750185
"845" 168.8 124.738090502821 67.1665501149142
"846" 169 125.006999894216 62.7131055798821
"847" 169.2 125.283420721125 60.146403372348
"848" 169.4 125.655485651923 57.6293576668617
"849" 169.6 124.524307619205 55.8003672289723
"850" 169.8 123.964147767959 52.7726603985049
"851" 170 124.107952801639 51.9003985844634
"852" 170.2 124.070522717757 51.8724611273148
"853" 170.4 123.234301112951 51.0193440106642
"854" 170.6 123.386828322495 49.8914074525407
"855" 170.8 123.482006347844 49.9621111952457
"856" 171 122.936537309327 49.4684589376207
"857" 171.2 122.508458835681 47.7109399058656
"858" 171.4 123.031675772852 46.1369542792602
"859" 171.6 122.756715158488 45.605540126653
"860" 171.8 122.870747634082 45.7809527326968
"861" 172 122.61460768306 45.4735451557185
"862" 172.2 122.477173451275 45.5277338186874
"863" 172.4 121.959691815607 44.6484954245279
"864" 172.6 121.591368187999 43.7186496023836
"865" 172.8 121.755815871469 42.9434907904644
"866" 173 121.796612355603 42.9187389416424
"867" 173.2 121.784969630557 42.7875053630184
"868" 173.4 121.615661874075 42.8841938511996
"869" 173.6 121.565523841109 42.5918863770462
"870" 173.8 121.174770655155 42.3356615429307
"871" 174 120.581847981435 41.3267000254107
"872" 174.2 120.341225357912 39.6355193448799
"873" 174.4 119.966451092658 39.1924606098924
"874" 174.6 119.863381807411 38.2341352616001
"875" 174.8 119.460073032804 37.5051100846309
"876" 175 119.929173410363 37.0712323987951
"877" 175.2 119.884192527742 37.1749252961207
"878" 175.4 118.800627840036 36.8934253614917
"879" 175.6 119.180234915452 35.4943027217745
"880" 175.8 118.389744442538 35.2528663446582
"881" 176 118.205925483174 35.3145769810537
"882" 176.2 117.924675999208 34.5973173788874
"883" 176.4 117.586828321875 34.159930862454
"884" 176.6 117.357013332061 33.5338232728881
"885" 176.8 117.814001760082 33.2410823888621
"886" 177 117.458842658395 33.2972039412942
"887" 177.2 116.68317197064 33.1022129244574
"888" 177.4 115.725218671263 32.0453616132023
"889" 177.6 115.306356499875 31.7018774373899
"890" 177.8 114.37276528472 30.6326800929702
"891" 178 114.066660758632 30.3426708966487
"892" 178.2 114.242867236731 29.8571124250245
"893" 178.4 114.084938744079 30.1762875265721
"894" 178.6 113.567778972212 30.1562654748385
"895" 178.8 113.137220844269 30.2280847284086
"896" 179 111.001384182834 29.5884748010595
"897" 179.2 108.395835827148 28.4329856097722
"898" 179.4 104.950235358391 26.7470992505562
"899" 179.6 100.767388840087 23.9124241733783
"900" 179.8 95.6842747787102 20.6185880403899
"901" 180 91.0806624665454 17.7024428406548
"902" 180.2 87.243883801375 14.9956070890207
"903" 180.4 83.3974290680145 13.4159198646207
"904" 180.6 81.1827110658018 13.937925084328
"905" 180.8 79.8839659972454 15.1333814825466
"906" 181 79.7807347625046 16.8036600889911
"907" 181.2 79.4090471135691 17.5030233379972
"908" 181.4 79.1555858869889 18.432668491722
"909" 181.6 77.9781628330985 18.4382461349854
"910" 181.8 75.9496771490579 18.3097187993768
"911" 182 73.791633909155 16.7230715053807
"912" 182.2 70.5554506281573 14.0588855375501
"913" 182.4 67.6410401597387 10.0457660354389
"914" 182.6 67.8372495859821 6.37739412687069
"915" 182.8 69.5889431743636 4.97750634645023
"916" 183 71.2300462473244 5.00790721862069
"917" 183.2 73.5663953401762 5.62031996884961
"918" 183.4 76.7774861289312 7.51141660198024
"919" 183.6 82.0283602825417 9.36289917836142
"920" 183.8 87.9495336739448 11.4072403107137
"921" 184 93.3839636871964 12.8426462751207
"922" 184.2 97.315967681875 14.3841152602207
"923" 184.4 100.379220506268 14.2576310872993
"924" 184.6 100.284411300305 13.4514717151323
"925" 184.8 100.032979097821 13.1957495730011
"926" 185 99.3100034296141 12.6266301399468
"927" 185.2 98.4256225531164 13.1084167897931
"928" 185.4 97.6154235776932 14.3974337375525
"929" 185.6 95.6635690685346 16.1969066392164
"930" 185.8 92.5060577989099 19.5175062086788
"931" 186 89.0544134326657 21.5350737252137
"932" 186.2 86.6080138453813 22.0754956047473
"933" 186.4 84.4392201925125 21.2840998805082
"934" 186.6 81.4558961626157 19.4647819365466
"935" 186.8 78.438728710875 16.8788652060719
"936" 187 76.07273919555 12.4843502816832
"937" 187.2 74.9694062684913 7.95426682977185
"938" 187.4 73.0237260119691 6.02855902110304
"939" 187.6 69.2252562091401 6.38928936199419
"940" 187.8 63.6200813869099 7.34544138976022
"941" 188 56.8164773615417 8.0181833511392
"942" 188.2 50.2135043908904 7.02465430783607
"943" 188.4 45.9667929845707 4.57587494827286
"944" 188.6 47.1361329054123 5.27030110038188
"945" 188.8 47.1274886151607 5.88753336123973
"946" 189 48.0439552853296 7.08674781084796
"947" 189.2 48.9103658701426 9.52950172735308
"948" 189.4 48.8137105047083 13.1027426259124
"949" 189.6 47.7756278610101 17.5837737990937
"950" 189.8 44.6331428988328 21.936972373339
"951" 190 40.1389205505706 24.9866302845772
"952" 190.2 34.258387945995 27.1693902473807
"953" 190.4 28.2255228649595 26.6900294581136
"954" 190.6 22.4071359615592 25.2836889104102
"955" 190.8 19.0715162555229 22.2545605590714
"956" 191 18.2734682195156 20.0384241433238
"957" 191.2 18.120249018975 21.1105253770207
"958" 191.4 18.1480458148153 21.1337225172923
"959" 191.6 18.0572807671735 21.5273133399341
"960" 191.8 17.6422064515933 21.6893612454798
"961" 192 17.205526432595 21.6251976662607
"962" 192.2 17.883101362368 21.6409155900291
"963" 192.4 17.6886254709298 20.2480845614015
"964" 192.6 18.0407780312386 20.4192881311532
"965" 192.8 17.7758747387841 20.3936438580298
"966" 193 18.2262709545592 20.8885913909102
"967" 193.2 18.5178697469134 21.4074516977361
"968" 193.4 18.6849372796607 22.0860004372493
"969" 193.6 19.1675768187083 22.025639884704
"970" 193.8 19.2349728022859 22.3108224085522
"971" 194 19.6311993107011 22.9317075627946
"972" 194.2 20.8462574654583 22.8430855586207
"973" 194.4 22.1603243336778 23.0619881499165
"974" 194.6 24.7397807401318 23.8897832835937
"975" 194.8 28.0077232757893 24.744897942835
"976" 195 32.8346454911144 25.4250595657897
"977" 195.2 37.8319489254426 26.5908831692558
"978" 195.4 42.5810241573321 28.9434445173635
"979" 195.6 46.1063635768885 32.3907592143774
"980" 195.8 48.2441958486321 36.6799081013778
"981" 196 50.6096833031353 41.0953487932645
"982" 196.2 53.6717440393866 44.2127103703184
"983" 196.4 57.0445245437417 46.529900982554
"984" 196.6 60.080930543775 48.3856088241207
"985" 196.8 63.083551776075 49.459965995554
"986" 197 66.7673251724368 51.2562709558117
"987" 197.2 70.1072322248182 53.6753605817798
"988" 197.4 73.4894438508098 55.9752526503272
"989" 197.6 77.868610755375 57.9193978668924
"990" 197.8 82.6686361226492 58.3778291314271
"991" 198 87.4405911661381 58.4329827874628
"992" 198.2 92.3018031202152 58.4228216712083
"993" 198.4 94.693155527258 60.2861180189186
"994" 198.6 95.9843996678954 63.5286111916615
"995" 198.8 95.9611295472627 68.0992006263146
"996" 199 95.6083680083967 74.0499873453598
"997" 199.2 94.1344250775995 80.0677492397533
"998" 199.4 92.1855728870013 86.6259744731891
"999" 199.6 89.4572829227279 91.5984474365619
"1000" 199.8 85.6291959863648 93.5650274251921
"1001" 200 80.5711699058329 95.9230640544838
"1002" 200.2 74.3886434499395 97.4672799079433
"1003" 200.4 68.8195044829707 97.4838490142058
"1004" 200.6 63.8304889235706 97.7120624597946
"1005" 200.8 59.018710774054 99.2339704696312
"1006" 201 53.387745746205 101.593041577581
"1007" 201.2 51.3477771488651 104.469929000848
"1008" 201.4 49.9449611051409 107.587287807876
"1009" 201.6 48.0659741011985 109.93570852815
"1010" 201.8 48.0365246179395 113.161414949524
"1011" 202 48.4285196989066 113.652304117126
"1012" 202.2 49.8560473728447 113.262035142924
"1013" 202.4 50.5716865172154 112.466211973833
"1014" 202.6 50.8054604595995 113.575005572978
"1015" 202.8 51.4652756531409 113.490786048685
"1016" 203 51.681192666075 112.807479879968
"1017" 203.2 51.5502766911083 112.728137921187
"1018" 203.4 52.1306769672228 112.201760142229
"1019" 203.6 52.7734186439803 111.439669210284
"1020" 203.8 53.984469206295 109.500395288751
"1021" 204 55.6815203205 106.266336030652
"1022" 204.2 57.2687573166815 101.987716814395
"1023" 204.4 60.1262165090346 97.6058221183547
"1024" 204.6 63.9058294294557 93.4728574778788
"1025" 204.8 68.4607046950871 90.2577434268934
"1026" 205 73.8856217398028 87.9808867463217
"1027" 205.2 80.1432050726791 87.1416614915897
"1028" 205.4 84.9713302843125 87.7742817026832
"1029" 205.6 88.186402037572 89.3505427970449
"1030" 205.8 90.3646655351097 92.9917538356921
"1031" 206 90.6325917865863 96.9680830188269
"1032" 206.2 89.1856460897219 100.081627207876
"1033" 206.4 87.3162797322321 100.849891814213
"1034" 206.6 83.0033269571539 102.721655582755
"1035" 206.8 77.931957194875 104.904811255589
"1036" 207 72.315661868805 104.986821227421
"1037" 207.2 66.5754231687686 104.956734528397
"1038" 207.4 60.9749071712187 104.009071271996
"1039" 207.6 55.5522731495847 103.972599565137
"1040" 207.8 50.8768972277782 105.25475985133
"1041" 208 46.1997813526671 109.51776377572
"1042" 208.2 44.1036657173954 113.192823179978
"1043" 208.4 44.6943558085272 114.154213671686
"1044" 208.6 45.2124994763589 113.264152151943
"1045" 208.8 44.706749677125 112.421930433849
"1046" 209 43.0874971334111 110.08048512093
"1047" 209.2 38.834534735475 106.294287308736
"1048" 209.4 34.824705115125 101.879200644339
"1049" 209.6 30.5266799457488 97.4292571685624
"1050" 209.8 27.6577967738218 92.0479143393015
"1051" 210 26.7992806366728 86.5673475584971
"1052" 210.2 28.2599024349417 82.0261523501874
"1053" 210.4 30.3391218905302 76.9372693218621
"1054" 210.6 32.632987919897 71.4110480507416
"1055" 210.8 35.489842729875 65.7147891269465
"1056" 211 39.1920901939861 61.1085078701022
"1057" 211.2 43.6423159662008 56.2547013541488
"1058" 211.4 49.0810884481401 52.5228483435243
"1059" 211.6 54.9848874254368 52.4199948715757
"1060" 211.8 60.891764969375 53.7956129205874
"1061" 212 67.0976726068427 57.0956688452336
"1062" 212.2 71.8771513622267 61.8942864843899
"1063" 212.4 75.8501931515171 66.8168575981154
"1064" 212.6 79.832350379875 72.8201891927419
"1065" 212.8 82.8905008314814 79.265133024493
"1066" 213 84.6022719686173 86.2472758914763
"1067" 213.2 83.1976299783125 92.4480538837457
"1068" 213.4 79.3516626919044 97.6833906349148
"1069" 213.6 74.7155094096505 101.852145640753
"1070" 213.8 68.1846922913856 103.143401046716
"1071" 214 61.5756479590791 101.625956061223
"1072" 214.2 55.0757699927812 100.242982274308
"1073" 214.4 49.1964285766875 98.3599377754644
"1074" 214.6 46.0240222164118 93.9276696657681
"1075" 214.8 42.3006771561164 87.2518010317931
"1076" 215 38.7265123860118 81.5530060776838
"1077" 215.2 36.0177297257083 75.0194751451874
"1078" 215.4 34.4957909100289 68.5467800064998
"1079" 215.6 32.659909400038 63.203484865762
"1080" 215.8 30.4073958397587 57.8557330041556
"1081" 216 30.1905854117026 52.6357406083448
"1082" 216.2 31.0442038409199 47.3313866052274
"1083" 216.4 34.070882485075 42.2681426535007
"1084" 216.6 37.770314551875 37.3099630749807
"1085" 216.8 42.3877563716453 33.532141766445
"1086" 217 47.4114642031004 31.1039669547334
"1087" 217.2 53.2357678236074 29.8066999587756
"1088" 217.4 59.3459473093685 30.8771881577895
"1089" 217.6 65.3420431467786 33.1973121577291
"1090" 217.8 71.4121467294135 36.1802711194668
"1091" 218 77.5411936162726 38.9162342312954
"1092" 218.2 83.9896446186889 41.7329687971323
"1093" 218.4 89.6848332701084 44.4194048789874
"1094" 218.6 92.256426256004 48.3876635681691
"1095" 218.8 91.7501191567159 53.8707947600184
"1096" 219 90.7736518992874 60.8735170160124
"1097" 219.2 88.1346931068437 67.6420279380894
"1098" 219.4 84.3027991103036 74.2837157080163
"1099" 219.6 79.2949058510645 80.1369197373049
"1100" 219.8 74.165976560864 85.9423785977745
"1101" 220 68.1085914399908 89.804122793926
"1102" 220.2 62.5562937519814 89.1490202306952
"1103" 220.4 56.3699074263431 86.6201112046739
"1104" 220.6 51.2023719501843 82.5712328742702
"1105" 220.8 47.4285350276417 76.4080711730874
"1106" 221 45.8744357119083 70.1912375802873
"1107" 221.2 46.2248544656076 64.1750744325974
"1108" 221.4 47.3457047590227 57.1888328083366
"1109" 221.6 49.1998221359464 50.4694128240493
"1110" 221.8 51.9364553556157 44.3868486010651
"1111" 222 55.5320381736311 38.952228782267
"1112" 222.2 59.6912354593328 34.3162316938617
"1113" 222.4 64.0531942523285 30.1875053434812
"1114" 222.6 68.8818116576341 27.3080196198135
"1115" 222.8 75.6058170095145 25.5835407022253
"1116" 223 81.0733647173523 24.0996549416661
"1117" 223.2 83.607798174075 24.1305156589619
"1118" 223.4 86.6300786462198 25.7555789673448
"1119" 223.6 91.6322630067371 28.2331751702414
"1120" 223.8 96.6909494788083 32.0239559326874
"1121" 224 102.534043621348 35.515301754357
"1122" 224.2 106.89711665625 39.7825239150269
"1123" 224.4 108.416499638963 44.6050006423854
"1124" 224.6 107.328705950633 47.7399217285786
"1125" 224.8 106.659567508125 49.3569890729957
"1126" 225 104.763133475594 53.8277268577769
"1127" 225.2 101.705262909165 57.1408732142981
"1128" 225.4 96.7029376221976 59.1504128936207
"1129" 225.6 91.1493584977066 60.106539371547
"1130" 225.8 85.555805605908 60.0379720041042
"1131" 226 79.9763195605568 59.0606579376889
"1132" 226.2 73.5624006659601 56.6594510555569
"1133" 226.4 67.627144004038 53.5201461909468
"1134" 226.6 61.5083369805083 50.8655479075874
"1135" 226.8 55.5318388142621 47.3479630796852
"1136" 227 50.2341127822774 43.5337567373768
"1137" 227.2 45.524905963914 42.233464978361
"1138" 227.4 40.1637827254155 40.2978030479315
"1139" 227.6 35.8488058870416 39.2026152145373
"1140" 227.8 30.5128670642939 37.090569722891
"1141" 228 25.9778747354803 35.0896845202786
"1142" 228.2 20.8395389036932 32.8923316845168
"1143" 228.4 16.8941434899861 30.0951144233244
"1144" 228.6 14.88007863855 29.7781035649332
"1145" 228.8 15.984207079035 30.3185731657007
"1146" 229 16.8367526986442 30.8444169402745
"1147" 229.2 17.0881133956412 31.1998096583739
"1148" 229.4 18.3211477271036 30.401197359235
"1149" 229.6 18.5504289308523 26.3145756283707
"1150" 229.8 15.9011745152596 26.0499878178322
"1151" 230 15.5539372357243 25.7242870693193
"1152" 230.2 15.8378280757596 26.1259343190053
"1153" 230.4 16.0307549812454 26.3157552036577
"1154" 230.6 16.3329524040092 26.4147819875109
"1155" 230.8 16.425098297955 26.0483218945807
"1156" 231 16.7659688229276 25.9273645196733
"1157" 231.2 16.8874023978328 26.1948072023953
"1158" 231.4 16.7187090450375 26.8496309785707
"1159" 231.6 16.8433657884821 26.655809907835
"1160" 231.8 16.8141606118295 26.7097869665866
"1161" 232 16.8350528836308 26.7167559372835
"1162" 232.2 16.8749325436279 26.9586653671619
"1163" 232.4 16.9942088161039 27.0823938697291
"1164" 232.6 17.1476948595927 26.9901392112913
"1165" 232.8 17.2553383645336 27.0020378596817
"1166" 233 17.2234444254821 27.0015939776921
"1167" 233.2 17.3070684289491 27.5802599113614
"1168" 233.4 17.3695937109 27.9197416789707
"1169" 233.6 17.436107472375 28.11595971245
"1170" 233.8 18.0639588917231 29.0708847221903
"1171" 234 18.4860747070875 30.6189048295332
"1172" 234.2 19.5573571626588 33.6044465434991
"1173" 234.4 20.7284102604426 37.3746242041747
"1174" 234.6 22.2688795086598 42.0070330624688
"1175" 234.8 22.6691413891189 46.1950512057061
"1176" 235 22.947247708875 51.0733480444576
"1177" 235.2 22.7489458113098 56.3283559482076
"1178" 235.4 22.0301014326359 61.2510313363055
"1179" 235.6 20.5867593317171 66.2335265772207
"1180" 235.8 19.9219753254811 71.7585714344086
"1181" 236 19.9349223411622 75.8376887979079
"1182" 236.2 21.1942319545485 79.3501822977942
"1183" 236.4 22.3249620973162 83.5239076628854
"1184" 236.6 24.3931138640606 86.5506577910743
"1185" 236.8 25.853505569572 88.5282715878631
"1186" 237 25.1963728391636 89.6435771571052
"1187" 237.2 23.232306686625 90.4791775891407
"1188" 237.4 22.1910495873437 90.1191299264019
"1189" 237.6 21.4823612954375 89.0322987463082
"1190" 237.8 21.692988206775 87.8994464363907
"1191" 238 22.451492964962 86.8198642592946
"1192" 238.2 22.1457775395489 83.6170096396968
"1193" 238.4 23.3111527868537 80.3100359500356
"1194" 238.6 26.0584068612255 77.4452607784661
"1195" 238.8 29.5325232238533 72.9699066694903
"1196" 239 32.8416861394728 69.4928777244794
"1197" 239.2 36.680755792475 65.842851242154
"1198" 239.4 40.506880738275 61.8496697163383
"1199" 239.6 44.9649795746162 58.6798039861619
"1200" 239.8 49.3283685252244 58.1727013099219
"1201" 240 54.5106669637417 59.3032858508207
"1202" 240.2 59.5058005622926 62.0538791320163
"1203" 240.4 64.375819141875 65.1433010140312
"1204" 240.6 69.2602339663005 67.5516492560569
"1205" 240.8 74.8121450495 69.1349279107457
"1206" 241 80.3229483368537 71.0929350465143
"1207" 241.2 86.277850599 72.0331443909957
"1208" 241.4 90.601245094875 72.9156839958838
"1209" 241.6 92.4674739080098 73.2811416715083
"1210" 241.8 93.0510997877119 74.9763642327403
"1211" 242 93.7408530025937 78.8208629333394
"1212" 242.2 92.893847086141 83.23739044961
"1213" 242.4 90.7240987957235 87.9993929228025
"1214" 242.6 86.5340118453286 91.928791465765
"1215" 242.8 82.0122515659678 94.8562297956516
"1216" 243 76.538335525875 95.9948969253114
"1217" 243.2 71.2337597660054 96.0836331330989
"1218" 243.4 65.8530319887719 95.2384121886516
"1219" 243.6 60.5992931104069 94.1336544202483
"1220" 243.8 55.1297477447562 92.9287775290662
"1221" 244 49.4208882819566 92.1181940802635
"1222" 244.2 43.4301812115489 91.0404872080772
"1223" 244.4 38.3032083109678 90.6837436700124
"1224" 244.6 34.070612925758 90.9176302408547
"1225" 244.8 33.4014985705344 88.9998377417745
"1226" 245 33.7202292909395 85.7634578083304
"1227" 245.2 34.7751296407337 80.9998910789359
"1228" 245.4 36.7512026021168 76.2492251577306
"1229" 245.6 38.9411315026336 71.3319275578621
"1230" 245.8 41.5365483185114 65.974684865598
"1231" 246 45.0767674090279 60.981890871056
"1232" 246.2 48.6909460870727 56.4558788902602
"1233" 246.4 52.6019224878413 53.0082981057443
"1234" 246.6 57.2134483824083 50.071457824354
"1235" 246.8 62.5556647802417 47.9227434814874
"1236" 247 68.5694957883244 45.7983628490364
"1237" 247.2 73.9195519500618 43.3521407141152
"1238" 247.4 78.4658771849464 39.9457476453707
"1239" 247.6 82.619593717875 36.6367949151724
"1240" 247.8 85.5235653264143 33.4354065631151
"1241" 248 87.8183704768405 32.1252855173448
"1242" 248.2 89.3358613399848 33.5643891931451
"1243" 248.4 91.9511795642198 36.1975048082759
"1244" 248.6 93.5906276330772 39.533148114351
"1245" 248.8 94.7043667443068 44.4161235150071
"1246" 249 94.9375968170114 50.0315989030639
"1247" 249.2 94.8990573747981 55.2879908339614
"1248" 249.4 94.5860695417382 60.794467678947
"1249" 249.6 93.1997418988546 66.6874656644166
"1250" 249.8 91.2624235571562 73.0244299728394
"1251" 250 88.7238869787841 79.3018481608934
"1252" 250.2 85.4407959718956 85.4632109821258
"1253" 250.4 82.8039883041423 91.7103346523732
"1254" 250.6 82.857142866 97.6473268551832
"1255" 250.8 85.1405234530791 101.329569715631
"1256" 251 87.3498793288552 101.896819820254
"1257" 251.2 88.8714994611811 102.039337016917
"1258" 251.4 88.5888287326539 102.037982342484
"1259" 251.6 87.5126060657803 102.476486351294
"1260" 251.8 86.3311779587831 101.895043664457
"1261" 252 85.644866101269 101.344893252106
"1262" 252.2 84.7354954083904 100.659886134713
"1263" 252.4 81.6073842951276 99.700635286347
"1264" 252.6 77.9986376575066 97.4517936264838
"1265" 252.8 74.0242737082187 95.5692100932457
"1266" 253 69.7616142959601 94.5564945146313
"1267" 253.2 64.7104535940163 94.8249237300663
"1268" 253.4 59.1747430566118 95.9673167526207
"1269" 253.6 53.4188046974508 96.4267077098631
"1270" 253.8 49.4131315750791 93.8263153877533
"1271" 254 44.4275682040709 89.7302576998475
"1272" 254.2 40.0027764407803 85.2662097486207
"1273" 254.4 37.8772116685313 79.4339471887769
"1274" 254.6 37.3010816666898 72.7863032117688
"1275" 254.8 39.2650058209761 66.3073865453061
"1276" 255 42.635321105475 61.6685702163874
"1277" 255.2 46.3739127894205 56.3202364606093
"1278" 255.4 50.7613169536053 52.1752263726881
"1279" 255.6 55.5797135427322 48.9210841549723
"1280" 255.8 61.5554628923182 46.2358328634957
"1281" 256 66.8286522062355 42.7461965367137
"1282" 256.2 71.8371247658393 39.4816690252993
"1283" 256.4 77.1732904253338 36.297404546703
"1284" 256.6 82.7637614767371 33.6452292872069
"1285" 256.8 88.0529905968068 32.915907871098
"1286" 257 91.3702414069448 35.1114366393416
"1287" 257.2 91.8880173478509 36.3514680517653
"1288" 257.4 92.7431000022044 40.3350491221619
"1289" 257.6 93.9351957476902 45.897269113175
"1290" 257.8 94.8370103494417 52.9972763663207
"1291" 258 95.542267375875 60.3642356249465
"1292" 258.2 95.782983845975 67.7495167361207
"1293" 258.4 97.181101068746 74.5486647922336
"1294" 258.6 99.0975862928125 81.5558556832457
"1295" 258.8 101.503296611273 85.1960129825595
"1296" 259 103.934403680835 87.6701370005907
"1297" 259.2 106.255733956312 88.4868926229644
"1298" 259.4 107.260731490905 88.6528755083732
"1299" 259.6 105.980715715751 87.839045858198
"1300" 259.8 105.765607040487 87.348713808437
"1301" 260 105.432313593391 86.1190799308944
"1302" 260.2 105.131334655187 85.8912372038394
"1303" 260.4 104.828188601949 85.4914962118628
"1304" 260.6 103.414747229481 84.6929361591207
"1305" 260.8 100.295250752254 83.7495490942944
"1306" 261 96.2002529732621 82.3073783189433
"1307" 261.2 91.8054942500013 80.7966872367996
"1308" 261.4 87.5115735941008 80.1663350205239
"1309" 261.6 83.4541142034619 79.5708612616315
"1310" 261.8 78.362712983475 78.9729396772207
"1311" 262 72.7901132226941 77.6022330379292
"1312" 262.2 67.5144066494729 73.8795384520228
"1313" 262.4 61.727398852141 71.4832489797909
"1314" 262.6 55.6784877781835 69.3649827377377
"1315" 262.8 51.3836687437782 65.7255938484594
"1316" 263 51.6387652833401 61.7131087846672
"1317" 263.2 54.1423040123266 57.6381212740078
"1318" 263.4 57.8824756908118 53.5973697728733
"1319" 263.6 61.2000509749417 47.982194075954
"1320" 263.8 63.970401929075 42.2579511230207
"1321" 264 66.618283100175 36.7959277563957
"1322" 264.2 68.5848381219861 30.8075778966948
"1323" 264.4 70.0449438720678 24.8629732260424
"1324" 264.6 71.9251310692875 19.3922970351582
"1325" 264.8 73.5072083958 13.3729243454082
"1326" 265 75.7735989911883 11.5924954353677
"1327" 265.2 79.0909624212824 12.3920485154725
"1328" 265.4 81.7852747586067 14.5671278045109
"1329" 265.6 86.4293231146279 17.9076870482325
"1330" 265.8 91.4324060702926 22.0969199341921
"1331" 266 96.7222789581889 25.7612999547835
"1332" 266.2 100.930937829342 31.013295826754
"1333" 266.4 102.275088945589 36.8760390656976
"1334" 266.6 102.856669590142 43.561617730254
"1335" 266.8 100.86745516094 50.319122973653
"1336" 267 97.6102221105202 56.0641873329433
"1337" 267.2 91.8166613956113 60.0211727780383
"1338" 267.4 86.2992561266333 63.7632003842251
"1339" 267.6 80.8680973185039 67.6385393745795
"1340" 267.8 75.0548027814556 71.7953077673949
"1341" 268 68.9735445894557 75.8390440546207
"1342" 268.2 62.6090799830728 78.8195067458185
"1343" 268.4 55.9232007581576 79.5916320438598
"1344" 268.6 49.4193204369495 81.1394530582483
"1345" 268.8 42.9071349186023 82.8727442571056
"1346" 269 37.0537079550312 84.9596676209019
"1347" 269.2 33.4575855279566 83.9558701154778
"1348" 269.4 30.3789980791516 79.5050134626526
"1349" 269.6 29.2401405964773 74.143833515973
"1350" 269.8 30.557557888806 68.4589702587586
"1351" 270 33.5092107215083 63.6813974861874
"1352" 270.2 37.8999884397926 58.7112778302913
"1353" 270.4 42.976507974968 55.327107636516
"1354" 270.6 47.6478876004985 51.9264162886795
"1355" 270.8 52.3749453965991 47.8211210367586
"1356" 271 57.7436604535491 44.8278772218679
"1357" 271.2 63.3593297638517 41.9818317507137
"1358" 271.4 69.0066623053233 39.0748550084483
"1359" 271.6 74.7926255070959 35.7913657803765
"1360" 271.8 81.2824495973449 33.6623774793315
"1361" 272 87.0612103479331 34.0804329745044
"1362" 272.2 89.6175121520515 37.5248844677501
"1363" 272.4 91.0992791709439 42.9010718395172
"1364" 272.6 91.5384844611137 49.7970778891775
"1365" 272.8 90.9312034720508 57.1569047337965
"1366" 273 88.8929795725344 63.6456058017636
"1367" 273.2 86.5715941692621 70.320001540653
"1368" 273.4 83.7637079823137 77.0531881194574
"1369" 273.6 79.6769230334729 83.0794960567135
"1370" 273.8 74.6854521705 87.9176001000582
"1371" 274 68.4577053371562 91.9066288269957
"1372" 274.2 62.3970592275966 95.864876111198
"1373" 274.4 55.4207010517423 99.5083536183758
"1374" 274.6 53.6715636508546 102.004238633886
"1375" 274.8 54.3615733148315 105.289243816664
"1376" 275 55.7020245627592 105.839691409694
"1377" 275.2 55.3691071984205 105.981267534863
"1378" 275.4 54.4824851154097 104.579664539433
"1379" 275.6 54.0228075731576 103.06677011824
"1380" 275.8 54.3857522304118 101.583386443442
"1381" 276 51.7556570520995 99.2236667337942
"1382" 276.2 48.7220649685245 94.8798699436722
"1383" 276.4 45.7106530335489 90.0642604433489
"1384" 276.6 43.0745230860083 84.2088384613207
"1385" 276.8 40.6147740287782 78.4280215555884
"1386" 277 37.935015294575 72.5098107644874
"1387" 277.2 36.8243410553417 66.454343070954
"1388" 277.4 36.2312306884676 60.4573823116577
"1389" 277.6 37.0342128878117 55.122178219722
"1390" 277.8 38.510200965235 49.6009488338607
"1391" 278 39.8157377430987 45.0264267382786
"1392" 278.2 42.5731264194205 41.7917216929454
"1393" 278.4 46.0950924761667 37.488102534829
"1394" 278.6 50.520685894435 33.3556492487407
"1395" 278.8 55.0931293536058 29.6880702127361
"1396" 279 60.4336081627587 26.6323202923184
"1397" 279.2 66.2449117332397 23.4335948246678
"1398" 279.4 71.7696744872355 20.17077146183
"1399" 279.6 76.6665548251039 17.6107169733315
"1400" 279.8 78.6243485103401 15.962321157516
"1401" 280 80.2473787765991 13.9167105864828
"1402" 280.2 81.979949182436 13.8866567145353
"1403" 280.4 84.063892538475 15.1514775551854
"1404" 280.6 88.4736784716681 17.7429274175517
"1405" 280.8 93.5067351199417 21.0808000797874
"1406" 281 98.3573553026662 26.0069398010383
"1407" 281.2 102.135991145853 30.5926566286656
"1408" 281.4 103.709826781842 33.8128280127729
"1409" 281.6 105.129144485737 34.3058468351952
"1410" 281.8 106.252038747342 33.9136355425207
"1411" 282 106.731963438982 32.9982177154778
"1412" 282.2 106.410706495804 31.9699650866921
"1413" 282.4 104.849874906955 31.1570002669502
"1414" 282.6 103.991003342923 30.0892023351388
"1415" 282.8 103.134455458171 30.2791281681022
"1416" 283 102.211742506089 29.4812297417993
"1417" 283.2 99.7955283137321 30.0818020736564
"1418" 283.4 95.9137078620341 31.0701406321775
"1419" 283.6 91.979030154 31.9899841644207
"1420" 283.8 87.9630522027573 32.1968122829854
"1421" 284 83.759829628875 32.5422162513847
"1422" 284.2 79.2167720383809 33.2669229833854
"1423" 284.4 73.6290916377268 33.9169383533244
"1424" 284.6 68.0483862126461 36.3975141232111
"1425" 284.8 62.0229513890178 38.0848833746921
"1426" 285 56.2333652646058 39.3945230400822
"1427" 285.2 50.6101505582212 41.5161252986591
"1428" 285.4 44.5192784575237 44.0163344392829
"1429" 285.6 39.1108621769696 46.0408681967964
"1430" 285.8 36.3003045293603 46.7950556297236
"1431" 286 33.447553520395 44.3421191061807
"1432" 286.2 31.8400465033407 39.6765621014426
"1433" 286.4 31.2926886384321 33.8954363809493
"1434" 286.6 31.9529998577916 27.630981648704
"1435" 286.8 33.8345002450461 20.3102890857128
"1436" 287 37.1222317477596 14.8074557570822
"1437" 287.2 42.3833237625873 11.5521262768399
"1438" 287.4 48.444189607625 10.225758500829
"1439" 287.6 55.54849279755 8.66252635168319
"1440" 287.8 61.790400506468 7.34544138976022
"1441" 288 67.9888558237184 5.71241211174117
"1442" 288.2 73.1438401126681 6.41802846175862
"1443" 288.4 78.755460908375 8.09266510497783
"1444" 288.6 83.8849774727653 11.8032965965963
"1445" 288.8 88.947903023925 16.1915194937832
"1446" 289 93.907045332968 20.8107047710393
"1447" 289.2 95.9439413899773 25.941079198848
"1448" 289.4 96.2063128106336 32.2043577365862
"1449" 289.6 94.8684916102841 38.4662385330752
"1450" 289.8 91.7720620456336 43.1514672004483
"1451" 290 87.851740061258 47.8611244762803
"1452" 290.2 83.5759206109718 50.7834951285884
"1453" 290.4 78.3974158155489 53.9023285839468
"1454" 290.6 72.8161861152543 56.3828852201724
"1455" 290.8 67.3638841710558 56.838344941642
"1456" 291 61.7309420287307 58.1706600923217
"1457" 291.2 57.2932785190686 61.6489816564594
"1458" 291.4 54.4269475667761 66.7786614630603
"1459" 291.6 53.3931301935625 72.4392131835582
"1460" 291.8 52.9280158470163 78.1335231314359
"1461" 292 52.6560317196552 84.174260054335
"1462" 292.2 52.3000598380598 89.8939400290772
"1463" 292.4 52.7025529182686 93.8856424418122
"1464" 292.6 52.2251802152812 94.7809589076832
"1465" 292.8 50.7049906931487 95.5851343596207
"1466" 293 49.0924348385083 96.111696767754
"1467" 293.2 48.0243509713644 94.3125483063335
"1468" 293.4 46.0144944719575 92.1809530446516
"1469" 293.6 42.1955158255178 88.6161554178758
"1470" 293.8 40.020892548493 83.6687732295645
"1471" 294 38.6276030331083 78.0387160498874
"1472" 294.2 38.1775416629464 71.9262243167635
"1473" 294.4 38.8265796012122 66.6192641552718
"1474" 294.6 40.6672553826677 60.9696632277792
"1475" 294.8 42.4814127191342 55.6730249474355
"1476" 295 44.3778354720288 50.1495275610438
"1477" 295.2 46.567868069635 44.7141099687007
"1478" 295.4 49.3480945712596 39.8012043044284
"1479" 295.6 51.991590219625 34.9614522699957
"1480" 295.8 55.036020101995 30.0688806689407
"1481" 296 57.8756106340909 25.0681398693821
"1482" 296.2 59.7930318980474 19.750483206069
"1483" 296.4 62.3105725721521 15.0229277580785
"1484" 296.6 63.8877636193636 10.4887501727798
"1485" 296.8 66.9379963065927 8.88818257343245
"1486" 297 70.9310577517809 10.1021737041383
"1487" 297.2 75.3248314438871 12.6101136143195
"1488" 297.4 79.6812934856827 16.1891921010053
"1489" 297.6 83.4667569449232 19.81171918844
"1490" 297.8 86.7289145108515 25.2455889938324
"1491" 298 89.3240040937936 30.294160895016
"1492" 298.2 92.6528059195909 34.4533234065752
"1493" 298.4 96.289894584919 38.6399578026207
"1494" 298.6 100.450239340614 42.1294492169685
"1495" 298.8 100.765283484327 45.6384160314271
"1496" 299 98.0482803670838 49.1016758351811
"1497" 299.2 94.4270915947871 52.5455171786976
"1498" 299.4 90.3060776427367 56.0699143855037
"1499" 299.6 85.8585247114402 59.6973768256316
"1500" 299.8 80.6347386135417 61.778978463254
"1501" 300 74.90271622283 62.0475558278229
"1502" 300.2 69.608235044575 59.9997071002874
"1503" 300.4 65.3341025138856 55.8259681772058
"1504" 300.6 62.9454156692944 51.2273198430401
"1505" 300.8 59.4055600426442 46.8253807032471
"1506" 301 54.8782727359099 44.1282747253533
"1507" 301.2 50.4319703507304 41.9000196609821
"1508" 301.4 45.6622251395833 39.637878495454
"1509" 301.6 41.490017479315 36.4487787494207
"1510" 301.8 37.9255579388187 33.2032786909305
"1511" 302 34.790498037795 30.0943594951407
"1512" 302.2 31.369790304795 27.5260938141807
"1513" 302.4 27.7832482612303 23.930964387818
"1514" 302.6 26.431301881375 21.324972164204
"1515" 302.8 27.153451291675 20.2391495209807
"1516" 303 27.0716145401047 19.0866802364315
"1517" 303.2 26.329947578175 19.9512387849207
"1518" 303.4 24.9302666845272 21.4749833691859
"1519" 303.6 26.2846505351353 22.8814783104289
"1520" 303.8 26.7274892876858 24.2564717957964
"1521" 304 27.532871783849 24.5935140079454
"1522" 304.2 27.4193418013685 25.3876592401532
"1523" 304.4 27.1072864891901 27.9702630501001
"1524" 304.6 25.3495396068365 31.9517659251207
"1525" 304.8 21.9824327072596 35.121919877313
"1526" 305 17.6165245469003 36.8596651364941
"1527" 305.2 13.445281783875 37.8614381131762
"1528" 305.4 11.1206147715262 37.462302754423
"1529" 305.6 10.8832702307639 38.6541127060651
"1530" 305.8 10.6369229660417 41.7186493017874
"1531" 306 10.2954811644814 45.714397843259
"1532" 306.2 9.02290847628124 50.4119717203394
"1533" 306.4 6.58850960526894 54.9734295681055
"1534" 306.6 3.55571091223144 57.5901501208781
"1535" 306.8 2.3961270638144 60.2930996444086
"1536" 307 3.51157604791382 61.1850084809508
"1537" 307.2 5.21285687318428 62.2131254038475
"1538" 307.4 6.69216741535986 62.7869362694389
"1539" 307.6 9.165596331255 64.0741960567707
"1540" 307.8 12.0754150296875 66.1451468988394
"1541" 308 14.705746651477 68.9688605614064
"1542" 308.2 16.9286829002977 72.3941491513939
"1543" 308.4 18.4823678962047 77.0219895567636
"1544" 308.6 19.8198615326902 80.9292704193598
"1545" 308.8 22.8658022866607 85.2311113655901
"1546" 309 26.6238499697562 89.5345438011355
"1547" 309.2 30.066120579885 94.3736161738107
"1548" 309.4 32.6716000704176 100.350216961706
"1549" 309.6 33.4894288509276 106.583941332905
"1550" 309.8 32.8492964096645 112.027023203736
"1551" 310 36.101769335445 114.442013630241
"1552" 310.2 40.2912442870791 114.963341612855
"1553" 310.4 45.3518831530855 116.432178154631
"1554" 310.6 50.8427161577841 117.601156453348
"1555" 310.8 56.5476610605865 119.20327128088
"1556" 311 61.9994051396614 121.154249603922
"1557" 311.2 67.2505957417295 123.446230809321
"1558" 311.4 71.3841850372114 123.791623682247
"1559" 311.6 74.8351529544127 122.099939247564
"1560" 311.8 75.5359712773162 121.348723911268
"1561" 312 75.9845066548179 120.517985712478
"1562" 312.2 76.914613376505 119.173431655581
"1563" 312.4 78.412123206285 116.979704719761
"1564" 312.6 81.6306135909872 113.875291738906
"1565" 312.8 85.626015736545 110.474960390901
"1566" 313 90.3518184893438 107.994118932339
"1567" 313.2 95.3695043590568 106.44837934853
"1568" 313.4 101.335699027234 105.707402011116
"1569" 313.6 106.073766696244 104.186093456456
"1570" 313.8 109.888372792051 100.946928520238
"1571" 314 112.400708602062 98.1604007647889
"1572" 314.2 113.804314963269 96.1620827798226
"1573" 314.4 114.605819404228 95.6188563354736
"1574" 314.6 115.09971180403 94.2641932731352
"1575" 314.8 115.730290364221 92.4946017393034
"1576" 315 116.531464339525 91.0879978516983
"1577" 315.2 116.94332884735 90.8400183118781
"1578" 315.4 116.934693397338 91.1437726557049
"1579" 315.6 116.382579166749 91.4736564054523
"1580" 315.8 115.536074357402 91.427325908302
"1581" 316 115.298678143572 91.3193611852268
"1582" 316.2 115.116317181375 91.1900368401207
"1583" 316.4 114.710233163949 91.1598645459365
"1584" 316.6 114.278592838599 90.2930781626717
"1585" 316.8 113.820947132824 90.2618795999778
"1586" 317 113.544838201471 90.0545141532265
"1587" 317.2 113.18393718039 90.7264987892048
"1588" 317.4 112.764820563572 91.9794944094995
"1589" 317.6 111.904099186147 93.6296962905818
"1590" 317.8 110.340234686243 95.5382629340641
"1591" 318 107.708438362154 97.7532844737553
"1592" 318.2 103.351155736057 100.175183503833
"1593" 318.4 99.153014427375 102.556141207941
"1594" 318.6 94.0413445950689 104.480624547713
"1595" 318.8 88.5648237661066 106.233942720368
"1596" 319 83.4258211296932 108.228036754318
"1597" 319.2 77.6242744887321 110.47854822561
"1598" 319.4 71.772149417895 112.110701032941
"1599" 319.6 65.8641270678118 112.670698813
"1600" 319.8 61.3126111169443 112.249800288056
"1601" 320 60.0792780279619 110.714572134686
"1602" 320.2 59.398789411054 108.836805965326
"1603" 320.4 57.1052826341008 106.298569827911
"1604" 320.6 54.3619105629566 103.041590843457
"1605" 320.8 51.5920989640686 100.060366897008
"1606" 321 49.9798069471896 96.9163314588342
"1607" 321.2 48.4166032549395 93.4934049183626
"1608" 321.4 45.2598641146539 88.9834363921154
"1609" 321.6 42.559305378075 83.9104679966102
"1610" 321.8 38.4285950778131 79.8920160986001
"1611" 322 35.7973220766615 75.2135245574634
"1612" 322.2 35.5552326029073 71.1090232552336
"1613" 322.4 39.0287971499417 68.1571779553207
"1614" 322.6 44.0896439780399 66.4342773287086
"1615" 322.8 49.248689389275 66.1301125179383
"1616" 323 55.3619087393864 66.2178918429616
"1617" 323.2 60.8310857483803 68.1162777343154
"1618" 323.4 66.1761916329276 70.0996032053575
"1619" 323.6 71.1252155694434 73.7484393153681
"1620" 323.8 75.5517484255771 78.3178085822696
"1621" 324 79.4626140187117 83.7998773020084
"1622" 324.2 82.6541463212386 87.474374685954
"1623" 324.4 83.6540345443492 87.3465427744351
"1624" 324.6 85.3386178133366 85.9759770499064
"1625" 324.8 88.6892168495587 83.5307896987737
"1626" 325 91.5534008556069 80.1244775541362
"1627" 325.2 93.9150557112188 74.9632094039957
"1628" 325.4 94.921472268775 70.2209628775207
"1629" 325.6 94.5315088027541 64.9223469827745
"1630" 325.8 95.0477564610686 60.0791572034917
"1631" 326 97.0385769573276 55.367477698347
"1632" 326.2 101.343265562814 52.4216865198934
"1633" 326.4 105.537943695329 49.9754087785073
"1634" 326.6 110.195090662719 50.6189871832144
"1635" 326.8 113.972280484005 51.7488138825207
"1636" 327 115.099040879693 52.3830822377722
"1637" 327.2 115.580176593198 52.2629108434271
"1638" 327.4 116.742653664959 50.8899092414102
"1639" 327.6 116.146530329033 48.5686540755049
"1640" 327.8 115.228789431099 48.7911901391411
"1641" 328 113.691022292625 47.8839944333082
"1642" 328.2 111.772017009421 47.3001320275073
"1643" 328.4 108.824136229282 46.0820149498295
"1644" 328.6 106.113204467437 42.7643427937457
"1645" 328.8 104.292249761004 38.1386002548142
"1646" 329 104.552366829463 33.163508924103
"1647" 329.2 106.304276608321 28.4041163205337
"1648" 329.4 107.861286728051 24.6603253684736
"1649" 329.6 107.162969532662 22.1491941216845
"1650" 329.8 104.429274607302 19.9774333084859
"1651" 330 101.255449414149 16.8153316760417
"1652" 330.2 97.6855974216379 13.0219173976104
"1653" 330.4 95.2778648457881 10.3003025303816
"1654" 330.6 92.1011253075524 10.2598330062981
"1655" 330.8 88.6666875380098 10.1652224320252
"1656" 331 84.6790895881308 9.90961860791139
"1657" 331.2 80.7505011265103 9.07702563820892
"1658" 331.4 77.6273248790772 7.14641094574428
"1659" 331.6 74.8471991185491 3.97300882858698
"1660" 331.8 72.965596338075 2.84220699162069
"1661" 332 70.4027803857321 3.2653374981564
"1662" 332.2 66.7054776110162 4.14012837333834
"1663" 332.4 62.5395356064895 4.19289175403033
"1664" 332.6 58.6962349639773 2.58018042672296
"1665" 332.8 56.7524028020474 2.34141626975862
"1666" 333 53.836341261821 3.8148783972288
"1667" 333.2 49.6621688761932 5.29743933452978
"1668" 333.4 45.2724821098904 6.30144762569761
"1669" 333.6 42.0163358966464 6.34554559412069
"1670" 333.8 40.6727332344205 8.53689009424407
"1671" 334 36.7551045083092 11.5703812036865
"1672" 334.2 32.5653487729583 12.009276334829
"1673" 334.4 31.930457656348 11.8923549195531
"1674" 334.6 32.449213633875 11.7597961616207
"1675" 334.8 32.7162959193345 11.8200501424991
"1676" 335 33.1682813254966 11.0711792372964
"1677" 335.2 33.6633537242916 9.82765184145402
"1678" 335.4 34.6508886652774 8.75049821348654
"1679" 335.6 35.5283317057737 8.06536636262069
"1680" 335.8 36.6004621237062 7.2612943150103
"1681" 336 39.3328600595417 5.57056463053735
"1682" 336.2 42.7535677925417 4.26174159419211
"1683" 336.4 45.5063766557365 3.36746279328223
"1684" 336.6 49.1887333225933 2.24650485793055
"1685" 336.8 52.6755605596318 1.4753023968369
"1686" 337 56.8703582411164 0.667720962482755
"1687" 337.2 60.5396766195959 0.639473587004408
"1688" 337.4 65.5652417000162 0.394740921938332
"1689" 337.6 68.9853774952587 1.21719115781836
"1690" 337.8 73.232535287782 2.01266381301604
"1691" 338 78.1269788176053 3.20434985839597
"1692" 338.2 81.2470875287083 3.55561412522069
"1693" 338.4 83.6617448193266 5.68186326649166
"1694" 338.6 86.6410709093589 7.62565113626585
"1695" 338.8 91.0314439916992 9.50589999777454
"1696" 339 96.4562660029464 11.1683234105493
"1697" 339.2 99.0640598527579 12.6637523890356
"1698" 339.4 100.229903898875 15.3966931272659
"1699" 339.6 103.069476904288 18.8287857133055
"1700" 339.8 106.523234953549 22.4844433854794
"1701" 340 109.81384756911 26.5674904472677
"1702" 340.2 112.678500977391 31.0743902164594
"1703" 340.4 115.705250910984 35.8511615289474
"1704" 340.6 118.061926618125 40.7985805778985
"1705" 340.8 119.658987813981 45.8793742854092
"1706" 341 121.966782138732 51.2883750947636
"1707" 341.2 123.566209765813 56.8113515811362
"1708" 341.4 125.130947314422 62.3619300565044
"1709" 341.6 124.643621682175 64.3565863804874
"1710" 341.8 122.719734963302 67.6227410232323
"1711" 342 121.563651113222 71.6283327773575
"1712" 342.2 119.075469650125 75.8509872544019
"1713" 342.4 115.814420800355 81.1557991137023
"1714" 342.6 112.337227345489 86.4127569276207
"1715" 342.8 109.668523384375 91.7274808302769
"1716" 343 107.466754714481 96.8166109592874
"1717" 343.2 104.411952951473 101.889357945088
"1718" 343.4 100.329796361163 107.414414389111
"1719" 343.6 96.1697556916769 111.175291598602
"1720" 343.8 90.806487558855 113.066157015441
"1721" 344 84.5479926971803 114.356324314758
"1722" 344.2 78.771787310308 114.178110777837
"1723" 344.4 72.3612336736968 114.039624762205
"1724" 344.6 67.1617563677204 112.397219626951
"1725" 344.8 62.0200842234394 110.95946171367
"1726" 345 57.7526666555384 108.473384167126
"1727" 345.2 53.7414539788028 104.867832482384
"1728" 345.4 51.1822383702686 101.041397885216
"1729" 345.6 47.8199206635202 97.0029077530078
"1730" 345.8 43.3834758962013 92.515606297947
"1731" 346 41.8444158967964 87.1814158978117
"1732" 346.2 40.9435292189215 80.9599918553998
"1733" 346.4 38.112385325175 75.1383763341207
"1734" 346.6 36.250000003875 69.0625448817684
"1735" 346.8 34.9595004456889 62.7752203187021
"1736" 347 34.26408912555 57.4194451386582
"1737" 347.2 32.902560441863 53.0754012008737
"1738" 347.4 30.6471937431573 49.1567180052913
"1739" 347.6 31.8813853087184 47.2091316986809
"1740" 347.8 36.1281799279135 44.5588851198515
"1741" 348 41.0786046598468 41.26678889817
"1742" 348.2 46.7391146110833 38.5284879379957
"1743" 348.4 53.771625169575 36.9965735127207
"1744" 348.6 59.7095525020798 37.1618789092111
"1745" 348.8 67.0941030647231 37.8755930166207
"1746" 349 74.1030168517639 39.0929147128429
"1747" 349.2 81.2000229049834 40.4219407675725
"1748" 349.4 87.0768795517841 42.8700220160525
"1749" 349.6 91.234709489875 47.1548171391368
"1750" 349.8 91.8597276929417 52.8274175249874
"1751" 350 92.7644586139707 59.7900940620462
"1752" 350.2 92.5258986184069 67.0962830005675
"1753" 350.4 90.854630852875 74.5856501851046
"1754" 350.6 87.8153495534601 82.1355667421313
"1755" 350.8 85.2033197715239 88.9985867355781
"1756" 351 82.4335977891303 96.4308145483866
"1757" 351.2 80.4765971475559 103.395478795291
"1758" 351.4 82.0310848605847 108.571116745427
"1759" 351.6 84.5660570406932 109.969089877984
"1760" 351.8 87.0419670254687 108.901802115714
"1761" 352 88.1815365444691 106.971142483749
"1762" 352.2 88.8868478386197 104.379395168759
"1763" 352.4 91.4343467537538 100.561226325045
"1764" 352.6 94.5801933259688 96.0031463519644
"1765" 352.8 99.2926351511709 92.2780867140697
"1766" 353 104.684588999198 90.4359457743626
"1767" 353.2 109.401700502845 91.1958274824389
"1768" 353.4 113.104910929132 93.1482486062345
"1769" 353.6 114.775022078763 94.6374780177942
"1770" 353.8 114.408723974194 94.3125483063335
"1771" 354 114.269058553062 94.4067386478707
"1772" 354.2 113.840338900018 94.1811990383962
"1773" 354.4 113.361486027566 93.8165243494611
"1774" 354.6 113.02992806763 93.6742223946207
"1775" 354.8 112.884824565174 92.996538151363
"1776" 355 112.325937881024 91.6157350501454
"1777" 355.2 111.930806624736 90.6924429324029
"1778" 355.4 111.133409797812 88.4669872899957
"1779" 355.6 110.324900321322 87.5145806350994
"1780" 355.8 109.829423340705 86.1108328371507
"1781" 356 109.147531239099 84.7514334641717
"1782" 356.2 108.053189177125 82.8138727268707
"1783" 356.4 105.600914132845 78.8772010575601
"1784" 356.6 102.543912071199 74.4939119067089
"1785" 356.8 98.7635279033206 71.5000756324425
"1786" 357 96.3895260041875 69.5051671039644
"1787" 357.2 95.8623335965066 67.2674305245996
"1788" 357.4 97.0305753018118 65.4007712577365
"1789" 357.6 99.5389705690709 60.7356161525588
"1790" 357.8 104.008712932722 55.9941583010901
"1791" 358 107.99656129939 51.5646714568025
"1792" 358.2 108.441186119062 46.9524248503707
"1793" 358.4 106.964422248219 42.0995046725894
"1794" 358.6 104.874850430038 36.7041208989468
"1795" 358.8 102.779935037896 31.5289258307377
"1796" 359 99.1039031428188 26.6935373832274
"1797" 359.2 95.7126474545302 21.2484624705862
"1798" 359.4 92.045543915475 15.980788368754
"1799" 359.6 89.0459807871509 10.1519943703793
"1800" 359.8 87.205875937675 7.71715573788735
"1801" 360 85.7097982882663 7.31346404595764
"1802" 360.2 83.4042721942621 6.07226463568521
"1803" 360.4 80.6159182945598 5.47317274053373
"1804" 360.6 77.1447531264817 4.52266440503642
"1805" 360.8 72.2700961195647 2.96081532048275
"1806" 361 67.4300224749107 2.2461844501564
"1807" 361.2 62.3205791047639 1.42199834602809
"1808" 361.4 58.5395005159417 1.55552626852069
"1809" 361.6 58.2486173783695 1.81185445957673
"1810" 361.8 58.43709043875 2.37606028500705
"1811" 362 57.5038226361164 3.00913723224138
"1812" 362.2 55.2149494295673 4.59142640573607
"1813" 362.4 51.4317326029173 5.83148336128266
"1814" 362.6 46.9105927416653 5.40858230805617
"1815" 362.8 46.2481797049583 5.02913957378735
"1816" 363 46.9449905394583 4.80619984453735
"1817" 363.2 47.0379854266695 5.43197261359329
"1818" 363.4 47.7026636393603 5.46877422194422
"1819" 363.6 48.4297926895568 4.75311895662069
"1820" 363.8 49.7180038801794 3.71181040757721
"1821" 364 51.3228328083321 2.64383613049212
"1822" 364.2 53.4973522071993 1.74386299732339
"1823" 364.4 55.2584033672515 0.799404632173628
"1824" 364.6 57.8717768480435 0.164067451160012
"1825" 364.8 59.7241749140454 0.51292111913205
"1826" 365 63.7611240622824 1.55411077817624
"1827" 365.2 67.7724712649383 2.51162728459537
"1828" 365.4 72.7560895771921 3.0876737318402
"1829" 365.6 78.0132058890163 2.75635442507721
"1830" 365.8 78.5089606329293 3.44179023860982
"1831" 366 80.2052305578409 5.6419825524616
"1832" 366.2 84.0481651465991 8.36408363531034
"1833" 366.4 88.0379240546424 11.9182981618184
"1834" 366.6 92.2795698627514 16.2801407200252
"1835" 366.8 93.9495568970178 21.7875341874778
"1836" 367 95.0467218111788 28.0936588565447
"1837" 367.2 94.3046942529604 33.8253918029987
"1838" 367.4 91.5249245731657 37.5111865488765
"1839" 367.6 87.8543131274659 40.5856136215298
"1840" 367.8 83.9342186505573 41.8323048500325
"1841" 368 79.4860565106083 41.701663417654
"1842" 368.2 75.0592343240557 41.0573765535243
"1843" 368.4 71.6431058517425 39.3260442671629
"1844" 368.6 68.1987031070494 36.7290458376207
"1845" 368.8 66.3550091174726 33.1216169085719
"1846" 369 65.649082575825 28.1824920741582
"1847" 369.2 65.763106166925 23.0946889673457
"1848" 369.4 66.1635964344305 18.3087981552503
"1849" 369.6 67.6860388990029 14.3047161274114
"1850" 369.8 70.1512669362888 10.8021437285862
"1851" 370 69.9562678357103 9.49068187533834
"1852" 370.2 67.7558041637678 7.96072118358497
"1853" 370.4 64.5827508442417 7.28826216352069
"1854" 370.6 60.6855207477471 7.66985202567882
"1855" 370.8 56.3441574179013 7.45186304754174
"1856" 371 50.8031559307446 5.79996638092503
"1857" 371.2 47.589012674375 5.45957731943887
"1858" 371.4 45.8805219384485 8.34076249875304
"1859" 371.6 43.405613809795 12.1012124327007
"1860" 371.8 38.9159036831144 14.3633015712122
"1861" 372 34.1184779179966 14.8775092864991
"1862" 372.2 30.67715868994 12.4480553628674
"1863" 372.4 30.7133320977257 11.4251488921282
"1864" 372.6 31.7630976527971 11.7482148769843
"1865" 372.8 32.1283680312127 12.0063120774519
"1866" 373 32.829292270875 12.0390832949668
"1867" 373.2 32.9371524246182 12.3623359704045
"1868" 373.4 33.4866047372162 13.1866104288207
"1869" 373.6 33.584381829715 14.1395185287007
"1870" 373.8 34.11205767075 15.4605956671707
"1871" 374 34.3983348492596 17.9188124180438
"1872" 374.2 33.9591150685325 21.2637473592371
"1873" 374.4 33.9080448729485 25.6569970992383
"1874" 374.6 33.7664724716969 30.8654255614563
"1875" 374.8 33.5483599624966 36.1144552326612
"1876" 375 33.3470805589619 41.4758619361859
"1877" 375.2 32.485847719369 46.9236460557171
"1878" 375.4 29.8361730045 51.3475223698707
"1879" 375.6 26.57383137025 54.6239401765269
"1880" 375.8 23.18234789671 58.1864201910021
"1881" 376 19.8321702200606 62.9026297211155
"1882" 376.2 16.4122221645383 66.4105784205084
"1883" 376.4 13.8880538042977 70.6290180991877
"1884" 376.6 13.1212147354855 74.400160869747
"1885" 376.8 14.4254845845592 77.6788835044312
"1886" 377 16.3888695257473 80.684086802759
"1887" 377.2 18.8051662362627 83.3864963463146
"1888" 377.4 22.0499486586379 85.9320739178681
"1889" 377.6 25.9133515819338 89.4964442750619
"1890" 377.8 30.3438760857868 92.8574012017383
"1891" 378 34.9742905192908 96.2662514956603
"1892" 378.2 39.4633921166932 99.4262604306813
"1893" 378.4 44.018807344155 103.209673099971
"1894" 378.6 47.3075455050502 107.980451971765
"1895" 378.8 49.4464937551976 113.995641033169
"1896" 379 50.9800688825027 117.369530760621
"1897" 379.2 52.4110987832525 116.258081964651
"1898" 379.4 55.6820204239697 115.305745838421
"1899" 379.6 60.315183091477 114.031284552376
"1900" 379.8 65.755073577174 112.487840194363
"1901" 380 71.4954364968131 111.483133903487
"1902" 380.2 77.486572950143 111.967756937909
"1903" 380.4 83.4387923335449 112.04124031064
"1904" 380.6 87.0036690852512 111.844913990522
"1905" 380.8 89.7911785049053 109.571465772136
"1906" 381 91.4699962651607 106.153647472172
"1907" 381.2 94.916976715004 102.283599957363
"1908" 381.4 98.419462657965 97.5533736835707
"1909" 381.6 102.755843173937 92.5475805485894
"1910" 381.8 106.812916067113 89.1561453922247
"1911" 382 111.041029573542 85.880017834348
"1912" 382.2 115.919136343202 83.218804071835
"1913" 382.4 120.020948954577 80.8548491485675
"1914" 382.6 121.655670151654 77.7673889007049
"1915" 382.8 121.804083836673 73.613712532259
"1916" 383 121.972637691963 68.4988939772972
"1917" 383.2 121.696428584437 63.8878821401832
"1918" 383.4 121.197575373375 58.2459145635207
"1919" 383.6 122.151572752245 52.8571428222207
"1920" 383.8 122.868610760185 48.9676682157586
"1921" 384 121.028651534708 45.8448036558429
"1922" 384.2 118.45814066896 41.8704806717528
"1923" 384.4 114.768871558663 37.6169443264086
"1924" 384.6 111.563408183332 33.285250144175
"1925" 384.8 109.165974964342 28.452673793654
"1926" 385 109.393542249273 23.6523278225866
"1927" 385.2 108.48077764375 23.0540820880894
"1928" 385.4 108.092540753178 22.661645432651
"1929" 385.6 107.332541795803 22.9862397883011
"1930" 385.8 106.76458923677 23.1756512900733
"1931" 386 104.805579272991 23.6459648493416
"1932" 386.2 101.756324127791 24.4623724044641
"1933" 386.4 98.2852445272364 25.1899003333074
"1934" 386.6 94.8337257192454 25.5891368268429
"1935" 386.8 91.6194804557268 25.2163910361392
"1936" 387 89.7324939245893 24.1033774974421
"1937" 387.2 88.7366240168868 21.9408353602442
"1938" 387.4 89.1419308219491 19.6157675732873
"1939" 387.6 90.2167469388401 15.962321157516
"1940" 387.8 92.5098120140041 12.4912850428465
"1941" 388 91.8321815897045 10.6190396249389
"1942" 388.2 89.0382250820435 9.34503325154203
"1943" 388.4 85.5620002447626 8.25860465121619
"1944" 388.6 81.7687358600455 8.13919705217751
"1945" 388.8 77.3663639850536 8.60679141937069
"1946" 389 73.2181083520819 8.60569319410344
"1947" 389.2 69.582012564968 8.12758210101603
"1948" 389.4 65.1136188489926 6.80191633399716
"1949" 389.6 61.7510407898868 3.93779651822069
"1950" 389.8 61.0081456372936 3.25697858092302
"1951" 390 59.6295871623375 5.03179361818319
"1952" 390.2 56.1488005435206 7.33486583929157
"1953" 390.4 51.7967782241764 9.22761966736041
"1954" 390.6 46.7285568711667 8.94120101324568
"1955" 390.8 43.4402547668476 7.27482470038781
"1956" 391 42.0192533446063 7.48353645088934
"1957" 391.2 40.1513954248456 9.79642778973834
"1958" 391.4 37.821676529848 13.622504941918
"1959" 391.6 35.7724653061058 17.6003270905438
"1960" 391.8 32.9643202077039 20.7880170769628
"1961" 392 29.2690620002421 24.3444012036966
"1962" 392.2 24.7397807401318 26.5185783922018
"1963" 392.4 20.0438692317917 26.8719249514957
"1964" 392.6 16.683166881356 25.9602103082789
"1965" 392.8 16.0240431690902 27.7501784780257
"1966" 393 16.5334207095 29.2143845352582
"1967" 393.2 16.8232306702125 29.3768120522832
"1968" 393.4 18.0642929974167 30.433652530704
"1969" 393.6 19.6079853980893 34.070148332035
"1970" 393.8 21.2157783625416 37.8012797735374
"1971" 394 21.8557398282596 42.1432964051207
"1972" 394.2 21.2575005154654 47.1308533772231
"1973" 394.4 19.2069283947614 51.9164529776321
"1974" 394.6 16.3734386301505 56.7468236260799
"1975" 394.8 12.9622651826875 60.6154454001207
"1976" 395 9.80122887243169 63.1035709792908
"1977" 395.2 8.76431330713815 66.6840995037049
"1978" 395.4 9.95864204241581 71.2580550990697
"1979" 395.6 11.663903121572 73.8277609561055
"1980" 395.8 14.4414878955908 77.7191132300102
"1981" 396 18.352435671479 81.5011455799573
"1982" 396.2 22.0524792509375 85.8713318708707
"1983" 396.4 25.9494850233599 90.0994658701965
"1984" 396.6 30.3837357883599 94.1374737800753
"1985" 396.8 34.3891983435625 99.2477156258707
"1986" 397 36.621904906746 104.958876708363
"1987" 397.2 37.374399305 110.677357816527
"1988" 397.4 37.3595224896629 114.018679072499
"1989" 397.6 40.2192748418234 114.970055736528
"1990" 397.8 44.2394880538028 114.954295637848
"1991" 398 49.9213134014205 115.701825772984
"1992" 398.2 55.5233079752439 116.26008866832
"1993" 398.4 61.4003463836465 117.529683382449
"1994" 398.6 66.9625679237876 119.67004613596
"1995" 398.8 71.6010763996968 119.776144641294
"1996" 399 75.443709051315 116.341460123451
"1997" 399.2 78.6753082706403 112.908136295396
"1998" 399.4 83.1082662511607 109.086312365396
"1999" 399.6 87.0042122209987 105.12393408594
"2000" 399.8 91.4065602267364 101.185430811502
"2001" 400 95.401207263174 96.6883412672496
"2002" 400.2 99.878964624045 92.1951765337107
"2003" 400.4 103.79997586817 87.9495324447365
"2004" 400.6 108.096497457191 83.585387183488
"2005" 400.8 111.781313454757 78.7953372710619
"2006" 401 114.914875503765 74.3166841891707
"2007" 401.2 117.98553826461 69.5517690011501
"2008" 401.4 121.332263434059 65.2368839484848
"2009" 401.6 122.402424652665 60.4893252104307
"2010" 401.8 122.378953817246 55.5584237360434
"2011" 402 121.510687774332 50.8261163908493
"2012" 402.2 120.450333392865 45.315162899776
"2013" 402.4 119.517031596051 39.9064053402089
"2014" 402.6 116.597885848904 35.2856579650284
"2015" 402.8 113.867223796671 30.6809167056789
"2016" 403 110.424954397228 27.2981332574148
"2017" 403.2 106.120455967749 24.9216213801996
"2018" 403.4 101.587135060077 21.9215109939398
"2019" 403.6 98.899628669375 17.9941464474332
"2020" 403.8 95.9303476683908 13.4641955353154
"2021" 404 92.6732866965847 9.71738057752392
"2022" 404.2 88.1873414109495 8.36623335285473
"2023" 404.4 83.9325926456932 8.35634613910933
"2024" 404.6 79.8683426750455 8.86881798426842
"2025" 404.8 77.1015845903449 10.2295317205725
"2026" 405 73.8086798601477 11.1923132144389
"2027" 405.2 70.1082992905103 11.0643740818089
"2028" 405.4 67.8372495859821 9.14366668572783
"2029" 405.6 66.513761475 6.09712703867069
"2030" 405.8 66.276212326875 6.3056474322141
"2031" 406 64.0930777167896 6.94212298807191
"2032" 406.2 60.3185941734172 8.43373493418696
"2033" 406.4 55.9352923372774 9.71993647865727
"2034" 406.6 50.946373967875 11.3531148972745
"2035" 406.8 46.6138343874243 12.2478412831981
"2036" 407 41.5867205918887 12.4107278172782
"2037" 407.2 36.2291737771901 11.73536441047
"2038" 407.4 33.168829186595 10.7763134703007
"2039" 407.6 32.449213633875 12.9980671149407
"2040" 407.8 31.664375928901 15.9274041614778
"2041" 408 30.0079393116058 20.4617952637745
"2042" 408.2 26.44713849125 24.3081180651207
"2043" 408.4 22.040126695235 26.4559831137807
"2044" 408.6 17.6111436867829 26.9934522475154
"2045" 408.8 15.6069790318125 28.0917237558207
"2046" 409 15.619331587515 31.2714812655807
"2047" 409.2 15.5924792786153 35.6668765895428
"2048" 409.4 15.5188753604193 40.9620786714814
"2049" 409.6 14.306793361075 45.9141626827207
"2050" 409.8 11.4568703882013 50.169797153547
"2051" 410 8.01284469948107 54.479294756954
"2052" 410.2 4.17136304107501 57.319577239535
"2053" 410.4 3.90069021734228 59.1242197078076
"2054" 410.6 5.30849626932397 62.2377706602023
"2055" 410.8 7.61875714646011 66.1123666270994
"2056" 411 9.98966886992601 70.8056759400084
"2057" 411.2 11.8915537293256 76.1610292208844
"2058" 411.4 14.2571002318362 82.2198821306304
"2059" 411.6 16.4322041159511 88.2987439539468
"2060" 411.8 18.6174859162461 94.4976875506722
"2061" 412 21.5944947105202 100.882264516363
"2062" 412.2 24.022870251585 107.081180741061
"2063" 412.4 28.3743320929616 110.203610891871
"2064" 412.6 33.4836544603492 112.479960145023
"2065" 412.8 38.8434777622279 115.361199754268
"2066" 413 44.0547831042512 118.149031482977
"2067" 413.2 48.5988294452279 120.603093556297
"2068" 413.4 54.0527399350542 121.23101512763
"2069" 413.6 58.9435631507901 122.766955688177
"2070" 413.8 64.3268981291918 123.219570162383
"2071" 414 69.8124341554338 123.641818269268
"2072" 414.2 74.8130766147868 123.488195934827
"2073" 414.4 79.3295380163437 121.143581891496
"2074" 414.6 84.3753917692337 118.059120730599
"2075" 414.8 89.4687658907526 114.581159219855
"2076" 415 94.989083617073 111.59895502473
"2077" 415.2 100.46465835114 109.328712962797
"2078" 415.4 105.915093090506 106.31592543298
"2079" 415.6 107.645742418205 104.976431803145
"2080" 415.8 107.302347555993 104.004387664238
"2081" 416 107.23640402539 102.549346854287
"2082" 416.2 106.843541741992 100.60229471028
"2083" 416.4 108.100219109481 96.4807537048328
"2084" 416.6 109.711598963235 91.4422772195007
"2085" 416.8 111.678675251677 86.4619487207791
"2086" 417 114.778247235833 81.5127763521049
"2087" 417.2 118.734982537812 76.9417995010894
"2088" 417.4 121.916590114504 74.1159399322289
"2089" 417.6 121.514307570875 74.1022374019874
"2090" 417.8 121.476569266492 73.9674345342909
"2091" 418 121.499637869096 73.9093582176839
"2092" 418.2 121.560377708693 73.843202668954
"2093" 418.4 121.639746064934 73.7477621813732
"2094" 418.6 121.659099432589 73.7578399349166
"2095" 418.8 121.703079960585 73.7281233039507
"2096" 419 121.725031441048 73.7149419112125
"2097" 419.2 121.725031441048 73.7149419112125
"2098" 419.4 121.75217991512 73.6915429891921
"2099" 419.6 121.75217991512 73.6915429891921
"2100" 419.8 121.868778072758 73.6015152218441
"2101" 420 121.849430670165 73.6075920180723
"2102" 420.2 121.827705745243 73.5432677149154
"2103" 420.4 121.803325701094 73.4464230317769
"2104" 420.6 121.7324283007 73.4106755162805
"2105" 420.8 121.716754954844 73.2451944801362
"2106" 421 121.591368187999 73.0954735426722
"2107" 421.2 121.454226411762 72.9969729259197
"2108" 421.4 121.491272501966 72.8665143312874
"2109" 421.6 121.464398254905 72.7661431977722
"2110" 421.8 121.443508609081 72.6916596416795
"2111" 422 121.344064014719 72.7616795776519
"2112" 422.2 121.363859777063 72.7298310449019
"2113" 422.4 121.34010486225 72.7218689117144
"2114" 422.6 121.353062088511 72.6194469257116
"2115" 422.8 121.344952804048 72.6424913186105
"2116" 423 121.360466217804 72.6580905999574
"2117" 423.2 121.356587864365 72.6034931152431
"2118" 423.4 121.340594654308 72.6069104835795
"2119" 423.6 121.340594654308 72.6069104835795
"2120" 423.8 121.344952804048 72.6268920372635
"2121" 424 121.34010486225 72.6422475798394
"2122" 424.2 121.34010486225 72.6422475798394
"2123" 424.4 121.344512990772 72.6620708289609
"2124" 424.6 121.364809973655 72.5280705899307
"2125" 424.8 121.325561036855 71.7689315631819
"2126" 425 121.399492149281 70.6955060154957
"2127" 425.2 121.585572315312 69.2901895079019
"2128" 425.4 121.49163621358 66.7404211195154
"2129" 425.6 120.932312157969 62.9722368236207
"2130" 425.8 120.385949117281 58.3422563750894
"2131" 426 120.690188843399 54.0014636960187
"2132" 426.2 122.070988402845 50.5879831191358
"2133" 426.4 123.023605346788 49.2455192083707
"2134" 426.6 122.831059403178 49.5772449371263
"2135" 426.8 122.487416705322 49.0523951268015
"2136" 427 121.933977732562 47.7844677684644
"2137" 427.2 121.264880965344 45.3400928799019
"2138" 427.4 119.943315871275 41.6464592942207
"2139" 427.6 118.646441491693 37.5937817571358
"2140" 427.8 117.852474681069 34.5715645868142
"2141" 428 116.214322132708 31.6714988369207
"2142" 428.2 114.516962407644 28.0228469289504
"2143" 428.4 112.1865443545 25.4467031109332
"2144" 428.6 109.393586775823 22.4897966798681
"2145" 428.8 107.191430795615 18.8806317437506
"2146" 429 105.548058470852 18.0198845058765
"2147" 429.2 104.053313997268 16.3914827815493
"2148" 429.4 101.772842175268 13.9527951309778
"2149" 429.6 98.6149512966822 11.1366393280544
"2150" 429.8 95.4286806567715 9.172377432
"2151" 430 93.6073215875114 7.96113480089342
"2152" 430.2 92.0806909722299 7.56811830291101
"2153" 430.4 89.9071884533967 7.2220726041533
"2154" 430.6 89.384993456475 7.20847320778911
"2155" 430.8 89.1686410015673 7.30520138313718
"2156" 431 88.7938498742473 6.7114649065675
"2157" 431.2 88.8371844644511 7.0309814076533
"2158" 431.4 89.8651434308117 7.65899521057006
"2159" 431.6 89.7930319012543 8.08293796689655
"2160" 431.8 90.4821843170196 8.19889996981346
"2161" 432 90.9680651747703 8.63863995212069
"2162" 432.2 91.817496733275 8.46103754596186
"2163" 432.4 93.4608843637321 8.37930189972783
"2164" 432.6 95.827326353625 9.5394984499064
"2165" 432.8 99.0623138435455 11.6613552422116
"2166" 433 102.201047652667 13.852699742335
"2167" 433.2 105.075169934119 17.3755072153532
"2168" 433.4 108.652795992392 20.8003865615517
"2169" 433.6 111.224830227545 23.361348046098
"2170" 433.8 113.760703376075 26.8177824458207
"2171" 434 115.741863271437 29.8139331642769
"2172" 434.2 117.247183582428 33.5740082103015
"2173" 434.4 119.09162945612 38.1407807995186
"2174" 434.6 121.72071731756 43.1660279399465
"2175" 434.8 123.489495347092 46.9696921271629
"2176" 435 124.583938651224 52.2143396648376
"2177" 435.2 126.060346170287 57.3331730837677
"2178" 435.4 124.423772274499 62.9242766801854
"2179" 435.6 123.672087341633 69.1139749286733
"2180" 435.8 123.699023147119 75.5738865028881
"2181" 436 123.554062922775 80.9523259876332
"2182" 436.2 120.494025555949 85.6158659805143
"2183" 436.4 117.463861704022 90.3245061265619
"2184" 436.6 112.692826078442 93.8988038008166
"2185" 436.8 107.871552957742 96.3533989659574
"2186" 437 102.447029281375 98.9172870985895
"2187" 437.2 97.3773945322993 102.035909902075
"2188" 437.4 91.7253074468537 104.200501282674
"2189" 437.6 85.8481268591334 104.933573343452
"2190" 437.8 80.440206639758 106.416346008046
"2191" 438 77.4750949948447 108.849565696469
"2192" 438.2 75.5997739936913 113.220121922335
"2193" 438.4 74.9380044227171 117.240795638768
"2194" 438.6 73.7071375155689 121.760728459784
"2195" 438.8 73.8367961942573 122.221748397238
"2196" 439 73.5862684423798 121.510458436232
"2197" 439.2 72.2342968865139 121.003802219982
"2198" 439.4 68.9777516584927 120.569371580444
"2199" 439.6 64.2989947365239 119.894374016504
"2200" 439.8 59.6287953318437 119.224707793308
"2201" 440 56.7596279927596 118.788015411563
"2202" 440.2 54.9258639777276 117.824126659663
"2203" 440.4 54.218113150842 116.063390933994
"2204" 440.6 52.023263439375 113.906002824058
"2205" 440.8 51.9817605997026 112.264979718483
"2206" 441 52.593381394875 111.300110376549
"2207" 441.2 53.1614110062157 110.603642462566
"2208" 441.4 53.5478010833417 108.795905744321
"2209" 441.6 53.6365759517473 105.684507383153
"2210" 441.8 55.2704570120054 102.967070363545
"2211" 442 57.1927599572233 99.8836127348229
"2212" 442.2 60.4630095946539 97.1701855474312
"2213" 442.4 64.7436371776815 94.8495359902981
"2214" 442.6 68.9243689172772 93.7863846186533
"2215" 442.8 73.1688743506728 93.4981608427892
"2216" 443 77.0144340290645 90.1943511320417
"2217" 443.2 81.0032593036855 87.623671667547
"2218" 443.4 84.7198220625348 83.3119575122496
"2219" 443.6 87.1927979630686 78.3211748650723
"2220" 443.8 88.130733954375 72.7165031263055
"2221" 444 87.7844400851084 67.155010791454
"2222" 444.2 89.6656669114904 62.5158578488295
"2223" 444.4 91.9294319802157 58.1060610065218
"2224" 444.6 92.6242442918105 53.6930127011046
"2225" 444.8 92.7046348246364 48.5940719475752
"2226" 445 92.5833756211653 44.6069345191368
"2227" 445.2 89.4477506267704 43.2039266120509
"2228" 445.4 85.8231136583036 40.2610831179833
"2229" 445.6 82.504686222968 35.1114366393416
"2230" 445.8 82.0766242364464 29.7356043864908
"2231" 446 82.885648763775 24.1409132681832
"2232" 446.2 84.9498377423393 21.974075593585
"2233" 446.4 87.4111468719649 18.878122155587
"2234" 446.6 90.0872751198409 15.4397493548252
"2235" 446.8 93.5109582159083 12.057049133954
"2236" 447 94.7366659170163 11.513316212512
"2237" 447.2 95.6258011422487 12.2735724921372
"2238" 447.4 97.1586457552047 13.0379372781372
"2239" 447.6 98.7416106279849 13.7981022576207
"2240" 447.8 102.406579145309 15.5846898297171
"2241" 448 104.482202124886 17.4572953820888
"2242" 448.2 106.475862833575 20.5584841426874
"2243" 448.4 110.145484811199 24.6266033926207
"2244" 448.6 114.271488923885 29.1345897707791
"2245" 448.8 117.551923140926 34.7323378252125
"2246" 449 120.870878567414 40.1257455327106
"2247" 449.2 123.646971034042 45.9173475359957
"2248" 449.4 123.142445845684 51.3820814160462
"2249" 449.6 123.700093135938 57.2341369652102
"2250" 449.8 124.916299310386 63.681590507598
"2251" 450 125.477068381116 70.2691791372283
"2252" 450.2 124.332079313453 74.6664041018014
"2253" 450.4 122.637068602013 80.5043049898621
"2254" 450.6 121.392193952562 86.3667108561749
"2255" 450.8 119.038453959574 91.9152624653918
"2256" 451 115.294095898681 97.3563237293304
"2257" 451.2 111.662303588432 102.361976792198
"2258" 451.4 106.745706825389 107.275629427742
"2259" 451.6 101.138472831132 110.617641817621
"2260" 451.8 95.2627977898456 112.734632523944
"2261" 452 88.431629542 114.566859878621
"2262" 452.2 82.2084882533648 114.448565328406
"2263" 452.4 75.9371907428648 114.323771077631
"2264" 452.6 70.064329408975 113.976600404987
"2265" 452.8 62.3026629400568 114.694254009621
"2266" 453 56.0755159782993 113.667380105196
"2267" 453.2 49.599772336442 112.428739824311
"2268" 453.4 43.3970457140606 110.939410499012
"2269" 453.6 38.492463962175 107.631523386981
"2270" 453.8 34.2382706524811 103.452687055924
"2271" 454 31.0863053900871 98.7931502038934
"2272" 454.2 30.9334238315536 94.7934708312635
"2273" 454.4 31.9380733979095 90.9154805233103
"2274" 454.6 33.5218800094083 86.7439816682207
"2275" 454.8 36.4747776924234 83.2155751883304
"2276" 455 40.3275827725598 80.0776683480011
"2277" 455.2 44.4040581852874 78.0441445283217
"2278" 455.4 49.1272294770163 74.9846725456316
"2279" 455.6 54.8654998402377 72.7759851685987
"2280" 455.8 60.8739710256952 70.9579880241712
"2281" 456 67.6404945923171 71.5156895457365
"2282" 456.2 73.7362664254388 73.1990039781526
"2283" 456.4 78.6881553164063 76.3326963122457
"2284" 456.6 84.3799579313487 78.6202590829786
"2285" 456.8 88.4915951322008 78.6316951735083
"2286" 457 90.7346769568005 75.8824122694292
"2287" 457.2 92.70751420825 72.1326710558394
"2288" 457.4 94.902339058477 68.1966961347329
"2289" 457.6 95.4822549595066 63.1318147350838
"2290" 457.8 96.0405926999417 56.9040297169874
"2291" 458 96.8936580852083 50.6617172979874
"2292" 458.2 98.1904239662772 44.2397606913598
"2293" 458.4 98.9192879092198 37.8887717198276
"2294" 458.6 100.214453547777 31.9144798379987
"2295" 458.8 101.863140360766 26.1276385883163
"2296" 459 102.933144349712 21.6785370350229
"2297" 459.2 101.849066737084 19.7030302197965
"2298" 459.4 99.5555708332299 18.0185465330078
"2299" 459.6 96.6498083503589 15.4172405677497
"2300" 459.8 93.8112570617119 11.8373404152729
"2301" 460 93.1473632760686 11.2584386138142
"2302" 460.2 90.9683665056136 9.62015382505251
"2303" 460.4 90.9428888135267 9.37509254087911
"2304" 460.6 91.88401049475 9.80255905807523
"2305" 460.8 92.3446492776359 10.3792315028489
"2306" 461 94.1782073786417 10.4433901412874
"2307" 461.2 96.3826634732417 11.420078478954
"2308" 461.4 99.7558273193911 13.8556350909755
"2309" 461.6 104.756964563608 17.1666400935974
"2310" 461.8 108.600371352806 20.5324195963448
"2311" 462 111.373706112957 24.5733058480186
"2312" 462.2 114.851829470061 29.2232988410743
"2313" 462.4 117.912006711308 33.548439033654
"2314" 462.6 119.570653402802 35.549873332389
"2315" 462.8 121.082613316505 39.8525611976948
"2316" 463 121.655397367943 43.7473043272571
"2317" 463.2 121.954006386228 48.9064260067383
"2318" 463.4 122.527850602875 55.2478639697197
"2319" 463.6 122.896526880765 61.6511596851507
"2320" 463.8 122.764015969555 67.6301620405721
"2321" 464 123.321792644608 74.2168921198874
"2322" 464.2 122.510574301193 80.5063017630752
"2323" 464.4 121.317229759097 86.6958549965096
"2324" 464.6 118.359654883775 91.2622268476874
"2325" 464.8 114.649137190062 96.6401170069644
"2326" 465 110.997505829395 102.012038274559
"2327" 465.2 107.321085326332 106.333559183706
"2328" 465.4 103.681066650865 109.689134593601
"2329" 465.6 100.874024704258 112.426162238079
"2330" 465.8 98.0725051593322 114.042724025364
"2331" 466 97.4998405328131 114.552203916647
"2332" 466.2 97.0062739776528 114.605785863093
"2333" 466.4 95.2661725169221 115.34684847314
"2334" 466.6 90.7412740664013 116.279305197431
"2335" 466.8 84.355286160175 115.849294130687
"2336" 467 78.2467698032993 114.883414992015
"2337" 467.2 72.287660156977 113.259120125702
"2338" 467.4 67.2183221398644 111.295270174004
"2339" 467.6 62.9064429679059 108.201093353291
"2340" 467.8 59.95985394704 104.879652556394
"2341" 468 58.4889193437955 101.465531633734
"2342" 468.2 56.888269992975 97.9291863700207
"2343" 468.4 55.5142030944293 93.096794648675
"2344" 468.6 56.4974500031902 89.6073032343272
"2345" 468.8 58.6306304815381 84.5983963040102
"2346" 469 62.3853042182049 78.9542902271155
"2347" 469.2 66.411078940004 75.7404163402981
"2348" 469.4 69.114671935109 72.0809171901207
"2349" 469.6 72.594508808617 67.0652869680078
"2350" 469.8 75.7141650077487 61.3818216723996
"2351" 470 80.2430580645453 54.7840140519833
"2352" 470.2 83.8141265770179 50.5002114051701
"2353" 470.4 87.3410150086083 44.7676155037207
"2354" 470.6 90.0065338158044 39.8269713526442
"2355" 470.8 89.2137291067907 37.1342512663436
"2356" 471 88.5155635743375 35.5729440987957
"2357" 471.2 90.6536697344612 35.8987875355862
"2358" 471.4 94.0953771100228 36.9418519428139
"2359" 471.6 99.153014427375 39.3378560854902
"2360" 471.8 105.056235784149 42.8922397963154
"2361" 472 109.505358312936 46.8896928919237
"2362" 472.2 114.743840117115 51.0417764554707
"2363" 472.4 119.312087232963 54.841493756856
"2364" 472.6 122.609032447671 59.0069398917178
"2365" 472.8 124.808322424875 63.8130380882207
"2366" 473 123.926696720494 69.3997304021155
"2367" 473.2 123.275614008277 76.1478363504142
"2368" 473.4 122.922737498459 82.9234813136077
"2369" 473.6 120.235118179681 87.0867129754917
"2370" 473.8 116.936893852605 91.3620189169707
"2371" 474 112.945261936693 96.2838718660146
"2372" 474.2 107.344500885219 100.680899599621
"2373" 474.4 101.673944162579 104.812109276335
"2374" 474.6 95.1181796335381 108.265543862105
"2375" 474.8 87.9289396264832 110.46266751393
"2376" 475 80.4880186815038 111.487073928157
"2377" 475.2 73.1611784700312 110.569869018496
"2378" 475.4 66.3153956915142 108.331114167404
"2379" 475.6 59.9953168709962 105.62996856756
"2380" 475.8 55.7329893025937 101.150665457683
"2381" 476 52.4882532612367 96.2519206623015
"2382" 476.2 48.604514874607 90.9871255696104
"2383" 476.4 44.7526580518188 85.6398037732387
"2384" 476.6 43.1798058505727 78.5202461140393
"2385" 476.8 43.3841197075647 70.6466349911035
"2386" 477 44.9185404838871 62.3767076329219
"2387" 477.2 48.557714968302 56.0013444868791
"2388" 477.4 53.1016260838866 50.7986906775974
"2389" 477.6 58.9619083241424 47.0079746167951
"2390" 477.8 66.0364008059107 44.6593304923707
"2391" 478 74.3657872674676 42.7779079095466
"2392" 478.2 82.3172584384432 42.9091088517002
"2393" 478.4 89.1279065581896 42.8053164679016
"2394" 478.6 91.9592788765155 42.569136337396
"2395" 478.8 93.8403597013083 44.937474345054
"2396" 479 96.5296455741685 49.9143383961207
"2397" 479.2 100.650971408493 55.988040935856
"2398" 479.4 104.687909578687 62.7492970943707
"2399" 479.6 108.088740750314 69.6825276830289
"2400" 479.8 111.562581925425 76.7626515043707
"2401" 480 113.188209929094 83.7135937770582
"2402" 480.2 113.50998483658 91.1317037380312
"2403" 480.4 112.574541296438 98.6903663027457
"2404" 480.6 109.57675985052 104.200311293415
"2405" 480.8 106.118686370856 106.841140799611
"2406" 481 101.021734392625 110.691955060704
"2407" 481.2 95.3356226800303 113.165524437621
"2408" 481.4 88.9191949566622 115.12522564428
"2409" 481.6 81.568312381492 116.592968664206
"2410" 481.8 74.7437374254008 115.174937019373
"2411" 482 67.923219753875 111.177403908378
"2412" 482.2 62.3047784055689 106.539729685508
"2413" 482.4 57.9027273034832 101.723692795641
"2414" 482.6 55.5922436076882 95.9421179135218
"2415" 482.8 54.1784820741818 89.2443810212116
"2416" 483 53.733617305875 82.2516924465308
"2417" 483.2 54.9250997746728 74.5822794813847
"2418" 483.4 58.7531340879946 67.6318156368272
"2419" 483.6 63.6113913213919 60.922479569778
"2420" 483.8 69.7704836670363 55.5381728565562
"2421" 484 76.8223023236336 51.5023721325517
"2422" 484.2 84.4638389224091 49.9751401404616
"2423" 484.4 92.2539465838525 51.2004465613286
"2424" 484.6 94.5861932786791 54.1794151015073
"2425" 484.8 98.7748949586069 59.3329673700021
"2426" 485 104.541420937344 64.7716789239957
"2427" 485.2 109.806618622485 71.1827885665707
"2428" 485.4 113.985877111535 78.1190049970537
"2429" 485.6 117.757863708525 84.6012123848007
"2430" 485.8 118.69905843857 88.1305662098417
"2431" 486 116.971100929935 89.9097258235707
"2432" 486.2 115.359567509055 94.1863468012407
"2433" 486.4 113.563111212865 97.9370260088515
"2434" 486.6 113.163436946504 98.6644324975064
"2435" 486.8 112.781279614459 99.9480680143633
"2436" 487 112.142654321418 101.226874446764
"2437" 487.2 110.629579366504 103.054070268535
"2438" 487.4 108.908366110375 104.683198548537
"2439" 487.6 105.955684012904 106.802002068737
"2440" 487.8 101.826480179865 109.480989328407
"2441" 488 97.7184038857574 111.202156065738
"2442" 488.2 91.6356859213492 112.558760638425
"2443" 488.4 85.1681209996539 114.577587805442
"2444" 488.6 78.5420109491902 115.018278212382
"2445" 488.8 71.749344699675 115.068390457505
"2446" 489 64.2755786222267 113.652701993533
"2447" 489.2 57.3909045986403 110.728136727162
"2448" 489.4 51.3818807394375 106.330033096152
"2449" 489.6 47.383136746 101.580620649808
"2450" 489.8 45.6858652963533 96.7939938853055
"2451" 490 44.7953635166503 90.9517096175196
"2452" 490.2 45.5641109703578 84.3656650294828
"2453" 490.4 47.7992076781704 77.9830293729275
"2454" 490.6 51.5840614588417 71.894072464654
"2455" 490.8 57.4889594910163 67.3410246856316
"2456" 491 64.5575958813098 65.0230053889577
"2457" 491.2 72.3877040468182 63.7988510145411
"2458" 491.4 80.2246896180686 64.1516599073949
"2459" 491.6 88.081754748576 65.8064279029815
"2460" 491.8 94.6097032974626 68.3753239878887
"2461" 492 98.351048503305 73.6937268885807
"2462" 492.2 103.427035963051 80.5039173809442
"2463" 492.4 109.02505691998 85.7006907848733
"2464" 492.6 114.003756899283 87.622382754009
"2465" 492.8 118.653500625714 87.3086253327175
"2466" 493 120.168741821496 84.9191705641724
"2467" 493.2 121.396453729945 82.3909538384928
"2468" 493.4 122.361299290032 80.2033665874184
"2469" 493.6 122.746808948103 78.1418314443272
"2470" 493.8 122.728331642172 77.5343659517745
"2471" 494 123.317244695106 76.140030188302
"2472" 494.2 121.999235487047 77.2755227041724
"2473" 494.4 121.937610837181 77.0470401673972
"2474" 494.6 121.391885238358 77.3820875739241
"2475" 494.8 121.11081829319 77.1905296182729
"2476" 495 120.991862709019 77.21279932293
"2477" 495.2 120.797700974031 77.7579181528082
"2478" 495.4 120.736628941269 78.7772406078973
"2479" 495.6 121.147565026401 80.5633548284417
"2480" 495.8 121.690823492178 82.8442898648904
"2481" 496 121.489786368488 83.3100934145562
"2482" 496.2 120.864495707617 85.24155282004
"2483" 496.4 120.104849292 88.2020654039389
"2484" 496.6 119.185779829254 90.5201194271035
"2485" 496.8 117.474805144654 93.7627277908944
"2486" 497 115.438383815886 97.0454733981365
"2487" 497.2 114.243771063101 98.782316098911
"2488" 497.4 114.02262151164 99.270464577835
"2489" 497.6 112.78781344371 100.540906049071
"2490" 497.8 110.765208618219 102.341004369214
"2491" 498 107.429679222618 104.080502981164
"2492" 498.2 105.420621854021 105.488481999592
"2493" 498.4 102.070025714254 107.113684797009
"2494" 498.6 96.6863816403138 108.310248118386
"2495" 498.8 89.935127896009 108.859077473198
"2496" 499 82.8175513413125 108.619146387558
"2497" 499.2 76.1190735242358 107.223967235105
"2498" 499.4 69.9672852758853 104.993913271827
"2499" 499.6 65.3932013520265 102.564788567136
"2500" 499.8 61.4011220543342 100.101126309559
"2501" 500 57.3300603226492 97.7015207294594
"2502" 500.2 53.6793203577322 94.2369964678295
"2503" 500.4 52.5727249472119 90.0559521304577
"2504" 500.6 52.8683318982367 85.7906940964611
"2505" 500.8 55.6629295176033 79.541782166512
"2506" 501 59.0587616136303 74.0487499370569
"2507" 501.2 63.5873581395878 68.9136822523866
"2508" 501.4 69.0103263930363 63.3955140975884
"2509" 501.6 74.6131546036793 58.7502291560229
"2510" 501.8 80.9071964178428 55.7683041899755
"2511" 502 87.1562770233431 53.850003889993
"2512" 502.2 90.0675176471728 51.6341591646207
"2513" 502.4 90.2575569656728 51.0324251841526
"2514" 502.6 92.4309259753169 52.4385197824463
"2515" 502.8 93.2741894224728 53.7486247954576
"2516" 503 97.3706456612329 55.2266736588207
"2517" 503.2 103.366226552418 57.7978666942803
"2518" 503.4 109.555601470484 59.9673969945989
"2519" 503.6 115.568885042957 62.7095685122805
"2520" 503.8 121.502430113469 64.1745189349332
"2521" 504 123.850039052864 63.2419329094611
"2522" 504.2 123.612074925264 62.0295202542207
"2523" 504.4 123.360022776517 60.9352717184733
"2524" 504.6 123.393136010513 59.9852510286845
"2525" 504.8 123.092091053679 58.639523028064
"2526" 505 122.822225233493 56.4901236874442
"2527" 505.2 123.066295338625 53.9391967224019
"2528" 505.4 122.745038395446 51.5639623985595
"2529" 505.6 122.469075555916 48.2969582690434
"2530" 505.8 122.172293168262 45.4206131622981
"2531" 506 122.130495664193 43.7169034550866
"2532" 506.2 121.51300145872 43.2143264446104
"2533" 506.4 120.378944462913 41.8554346668034
"2534" 506.6 119.411922908979 40.0569170521396
"2535" 506.8 119.68130421513 39.0993898282483
"2536" 507 119.231467657679 39.4150379828169
"2537" 507.2 118.428684742146 39.1614403201721
"2538" 507.4 116.985942095761 38.3269322235921
"2539" 507.6 115.86185604626 37.526484099938
"2540" 507.8 113.684165203813 35.2357764876516
"2541" 508 110.904127011985 31.1979006554119
"2542" 508.2 109.175688085065 25.9629678268107
"2543" 508.4 108.777946970228 22.9142763965325
"2544" 508.6 106.720580131433 22.5882972966207
"2545" 508.8 102.639822792897 21.0097178472729
"2546" 509 98.0169098059076 18.5338406056642
"2547" 509.2 94.7621059630855 15.2866021040417
"2548" 509.4 92.4011577206681 11.46547179
"2549" 509.6 88.8136224944794 9.06492031354377
"2550" 509.8 85.4532911115083 7.73838809305402
"2551" 510 82.7966758101136 7.76570062265478
"2552" 510.2 79.2607592513634 6.75883585631836
"2553" 510.4 75.4953290336424 5.41230951819046
"2554" 510.6 71.5361511653578 3.72518010648275
"2555" 510.8 67.2157325531671 2.12221544226114
"2556" 511 63.8481805634515 1.58175447196186
"2557" 511.2 59.124244803814 2.7054913388402
"2558" 511.4 54.3705058327399 3.44818988502609
"2559" 511.6 49.1902157528135 3.49093710486684
"2560" 511.8 45.2617195710054 5.10760697331634
"2561" 512 40.7640846378339 6.35339865699055
"2562" 512.2 37.7818320863296 7.04042267230251
"2563" 512.4 36.8737187927981 8.20745981642838
"2564" 512.6 34.983071213875 10.0350756188515
"2565" 512.8 31.6553785059636 12.5064225243169
"2566" 513 27.234534734235 14.6949569398607
"2567" 513.2 23.8865849117464 16.4078620269635
"2568" 513.4 20.5366119700942 19.6303102823056
"2569" 513.6 17.4883682849625 22.1057920254582
"2570" 513.8 15.0672452696773 24.9347194303881
"2571" 514 13.0565649960341 27.3351763369502
"2572" 514.2 13.255242465375 27.743605445675
"2573" 514.4 12.4521730871976 28.7812958584594
"2574" 514.6 11.7889390921066 30.4693005375365
"2575" 514.8 11.0043323151417 31.8243717941207
"2576" 515 10.4729814316053 33.1133427487892
"2577" 515.2 10.455329839475 33.5654249177874
"2578" 515.4 10.531345566875 34.987992713954
"2579" 515.6 10.404652687875 36.7332456441372
"2580" 515.8 10.7298310773083 38.9414572459874
"2581" 516 10.6267211049986 41.061877686351
"2582" 516.2 10.3017147236875 44.6155387598394
"2583" 516.4 8.87258313048324 48.9982826603217
"2584" 516.6 7.17974304060229 54.1936230692571
"2585" 516.8 5.14809342521462 59.1840641735075
"2586" 517 2.31543188530897 63.0671815061584
"2587" 517.2 2.09312173913915 63.2835111625735
"2588" 517.4 2.76168524483539 63.1753106364029
"2589" 517.6 3.57799755729247 63.5189184343197
"2590" 517.8 4.65356381690531 64.2616198464692
"2591" 518 5.725884666405 65.2551396511407
"2592" 518.2 6.36911186561029 65.062999326503
"2593" 518.4 6.938335518435 64.8576699624207
"2594" 518.6 7.97680343520152 64.5932621435901
"2595" 518.8 10.0008191360625 64.9587890539019
"2596" 519 13.4328879152772 65.5048875366533
"2597" 519.2 17.8574990047011 66.7179012187837
"2598" 519.4 22.641532283462 68.2923265116859
"2599" 519.6 27.4758442348324 69.4137719793973
"2600" 519.8 32.6658175882944 71.4994246244271
"2601" 520 37.4387565919388 73.613712532259
"2602" 520.2 42.1712250855592 76.3794633682312
"2603" 520.4 46.2887780244317 79.6831947910846
"2604" 520.6 50.6478303520136 83.1320427223633
"2605" 520.8 53.9402620017196 87.0695169621935
"2606" 521 58.7976062047279 89.1479838579148
"2607" 521.2 63.8421733788144 91.4467553162268
"2608" 521.4 68.8125786767562 93.0725689244524
"2609" 521.6 74.4302705082874 93.6072419752289
"2610" 521.8 78.8306848052813 93.2721346686519
"2611" 522 81.0604956354872 94.1032026316615
"2612" 522.2 82.171100926215 97.0871111641107
"2613" 522.4 83.098492800495 100.652872890801
"2614" 522.6 84.4355249835417 105.216902748863
"2615" 522.8 82.824836181855 107.138508100011
"2616" 523 79.895696819375 108.879086618091
"2617" 523.2 76.2719252662956 111.722518019191
"2618" 523.4 71.547903022065 113.249604564081
"2619" 523.6 66.0535399940871 115.153644966863
"2620" 523.8 60.4818762431985 117.51565932265
"2621" 524 55.538990831625 117.918917950558
"2622" 524.2 49.5967614042118 115.691951203979
"2623" 524.4 45.3481323770625 112.202106321933
"2624" 524.6 41.7431365154645 107.553477719358
"2625" 524.8 38.5904842422434 102.979357921031
"2626" 525 37.508755059746 98.5727322059756
"2627" 525.2 37.1308881390397 93.8765542497383
"2628" 525.4 37.5629989316932 89.1835792768707
"2629" 525.6 38.9677666017782 84.2429472125239
"2630" 525.8 41.0737639819707 79.6229207966633
"2631" 526 43.7319974423469 74.5264550869016
"2632" 526.2 47.2436724074234 69.2063302664271
"2633" 526.4 51.8898315774495 64.8275832633973
"2634" 526.6 57.3605379163963 60.8065365966207
"2635" 526.8 62.7845008924574 57.1359057012141
"2636" 527 68.5812053512621 54.3258738680078
"2637" 527.2 74.3748109767981 51.8063512317965
"2638" 527.4 79.9822187855213 51.6621237299622
"2639" 527.6 84.6344191806815 54.1820417846207
"2640" 527.8 90.6982864490026 56.9725153562058
"2641" 528 94.5342327299185 57.3211993387185
"2642" 528.2 95.4809643699073 55.8792603685884
"2643" 528.4 95.337281144684 55.6621039357892
"2644" 528.6 95.0754316586902 57.1508789244468
"2645" 528.8 95.6729194073438 60.1894712745894
"2646" 529 97.7984788593431 65.1325160237696
"2647" 529.2 100.099332666436 69.1404526562227
"2648" 529.4 104.139646144815 73.3956246220407
"2649" 529.6 108.507602921702 77.1584832685493
"2650" 529.8 113.333018929996 78.5992502262874
"2651" 530 117.616065140106 77.9501467969064
"2652" 530.2 120.231705435019 75.3097674072702
"2653" 530.4 121.347023769477 71.7896422595333
"2654" 530.6 123.315156350946 67.5844243418656
"2655" 530.8 124.556313763386 63.2616430560011
"2656" 531 124.863222672442 59.383968800454
"2657" 531.2 123.889450994765 54.7546154063679
"2658" 531.4 123.081443400245 49.4656894999902
"2659" 531.6 122.216100709605 44.5573436178342
"2660" 531.8 120.549714060307 40.464010132848
"2661" 532 119.147865580982 35.9919797939778
"2662" 532.2 117.078838605115 34.4984236015534
"2663" 532.4 114.262100042663 32.9188031922571
"2664" 532.6 111.431121737061 28.5653147211671
"2665" 532.8 110.16067649126 24.041430351324
"2666" 533 108.033924022844 22.0012336207753
"2667" 533.2 104.936256415364 18.3538901014502
"2668" 533.4 102.403686980664 16.0268290546944
"2669" 533.6 100.600236929798 14.1802846506207
"2670" 533.8 99.4182341356113 12.9161428891592
"2671" 534 97.4712686303266 11.4474750662659
"2672" 534.2 94.009283539975 8.93164645342069
"2673" 534.4 90.3151644003589 7.72838833868521
"2674" 534.6 86.7888236645587 5.45248673700844
"2675" 534.8 84.291939720675 5.46652609022069
"2676" 535 81.3582338456333 5.2094979314119
"2677" 535.2 78.2232202053595 3.03001483422893
"2678" 535.4 77.1397786437651 3.62617087469761
"2679" 535.6 74.8714846358991 4.03173050397009
"2680" 535.8 70.3465893580029 2.68814897273697
"2681" 536 65.6052093010602 2.73840436636143
"2682" 536.2 59.7969894443691 2.93512976952657
"2683" 536.4 55.0326202424573 2.33746821943082
"2684" 536.6 50.3012148455827 3.14991281572838
"2685" 536.8 47.9789891925469 6.08876679882381
"2686" 537 44.7301960865503 9.26651102633498
"2687" 537.2 40.759581669902 11.0660146103639
"2688" 537.4 36.7290032176284 11.0861778798947
"2689" 537.6 34.1788468515272 10.2698387164468
"2690" 537.8 33.3055933476218 12.8740916618865
"2691" 538 32.2641753500724 17.1673417748575
"2692" 538.2 30.548820448875 21.9788713185937
"2693" 538.4 28.1310980079583 26.850692596329
"2694" 538.6 24.6255170151088 30.1078599640882
"2695" 538.8 20.9972790494837 30.940921190012
"2696" 539 17.176541573936 33.0750092996695
"2697" 539.2 14.6542066051762 37.4934106236207
"2698" 539.4 12.1675706211942 43.0065949311526
"2699" 539.6 10.1433486249375 48.7797344169019
"2700" 539.8 9.29513020208712 54.5873867468934
"2701" 540 8.47005242554501 60.2791248942807
"2702" 540.2 8.90912587707064 65.9909238407946
"2703" 540.4 10.5886907647382 71.6363787224733
"2704" 540.6 12.0645879596709 77.7005582953554
"2705" 540.8 12.811817388875 84.0577854202778
"2706" 541 12.783944955495 90.9454401086007
"2707" 541.2 13.6002653057585 96.7131289952712
"2708" 541.4 17.8360949903607 99.6690262162493
"2709" 541.6 22.6324351004508 103.00873781153
"2710" 541.8 27.857863698915 107.004744262461
"2711" 542 32.209358183341 111.540321640203
"2712" 542.2 37.5931905268653 115.825959153941
"2713" 542.4 42.525098300745 120.472851791781
"2714" 542.6 45.5521307692152 121.017993605136
"2715" 542.8 51.453145483875 120.843568712991
"2716" 543 57.9558770159146 121.338930070096
"2717" 543.2 64.8849810895542 123.0914501728
"2718" 543.4 71.4525213831607 124.041343392706
"2719" 543.6 77.3600293411036 123.630042341192
"2720" 543.8 79.1331031438558 122.462846113486
"2721" 544 81.7204829636815 118.844836987363
"2722" 544.2 85.6438753456169 114.949042271621
"2723" 544.4 90.9587448029443 111.330292154403
"2724" 544.6 97.054903567572 107.980969348742
"2725" 544.8 103.151292638169 105.896565198209
"2726" 545 108.589125142994 102.884439667512
"2727" 545.2 112.31044253764 100.238767027327
"2728" 545.4 114.134773897164 95.6599948283527
"2729" 545.6 117.421249509717 90.6205472347098
"2730" 545.8 120.396275566504 84.6870261221155
"2731" 546 123.33983678192 79.5074159631889
"2732" 546.2 123.878782280038 74.9348226682837
"2733" 546.4 124.168189983612 69.2266181602944
"2734" 546.6 123.921472271875 63.0659089787678
"2735" 546.8 125.022955066946 57.1330893603736
"2736" 547 124.167972547321 52.6477733373598
"2737" 547.2 122.552110941407 47.2553247256739
"2738" 547.4 122.006347356759 42.2306947042951
"2739" 547.6 119.720811502531 37.5212780897769
"2740" 547.8 117.765688856934 32.9971471765619
"2741" 548 116.070736869842 29.6416856829874
"2742" 548.2 114.161649075499 26.9586653671619
"2743" 548.4 112.717972870685 24.0057585769878
"2744" 548.6 111.068219369491 21.8029910096344
"2745" 548.8 108.242741215321 18.6194801385438
"2746" 549 104.572743346116 16.1444118855321
"2747" 549.2 100.152786494266 14.5126171662729
"2748" 549.4 97.632699879375 11.3639643974421
"2749" 549.6 95.7860134582989 9.79764960045764
"2750" 549.8 93.3062728411835 8.90698078124834
"2751" 550 90.954718227285 7.33539799199069
"2752" 550.2 88.1720468497011 6.52417432128373
"2753" 550.4 85.5882079142329 5.22112476418911
"2754" 550.6 84.0540840575202 4.47367376604005
"2755" 550.8 81.4877111835124 4.07974997847784
"2756" 551 77.5911970375647 3.46160604234482
"2757" 551.2 73.479389387128 3.9442429682231
"2758" 551.4 69.2549681563866 4.61239288167882
"2759" 551.6 65.135976415875 6.05139397703642
"2760" 551.8 61.0400701630279 6.69850227471481
"2761" 552 58.5729906490727 4.74126833978348
"2762" 552.2 58.6468289548994 2.39322035919386
"2763" 552.4 59.3037352619095 3.62414338189655
"2764" 552.6 58.9008768708036 4.7303700046564
"2765" 552.8 58.4685728559714 6.41691700486165
"2766" 553 57.6022748610536 8.52944498269211
"2767" 553.2 56.6269659300375 11.0416117481082
"2768" 553.4 56.0192253256723 13.5347062840666
"2769" 553.6 54.8305531189889 16.3959749796587
"2770" 553.8 52.2465596386125 19.1008829604957
"2771" 554 49.7115193244573 22.7334298509245
"2772" 554.2 46.8453428298339 25.11174816547
"2773" 554.4 43.436020100755 27.1846775431007
"2774" 554.6 39.5106746265592 28.7937324671733
"2775" 554.8 36.9110063290924 31.3009480819685
"2776" 555 35.3050822813333 35.9009839861207
"2777" 555.2 34.2017984600417 40.5402535900373
"2778" 555.4 34.2378189844632 45.1820211180913
"2779" 555.6 33.3847918172596 50.409215597313
"2780" 555.8 32.8379304217159 55.8989672319616
"2781" 556 31.1878537616333 61.0627247941262
"2782" 556.2 30.2105086950618 66.8836566259723
"2783" 556.4 29.7482292773218 72.3695868699398
"2784" 556.6 30.0870044705847 78.1567953412013
"2785" 556.8 31.7006914201913 83.0706108990391
"2786" 557 34.4853491892321 87.5047066219064
"2787" 557.2 38.0659312695417 90.751878238045
"2788" 557.4 42.8572256026326 93.3885507069237
"2789" 557.6 47.0765964261423 95.3467433620068
"2790" 557.8 51.814220189025 98.2145492234607
"2791" 558 57.1039064441709 100.253219302692
"2792" 558.2 61.817889914865 101.596863401511
"2793" 558.4 64.3105531132992 103.649568894742
"2794" 558.6 64.3923443000054 106.12422926224
"2795" 558.8 63.2155790920855 108.434508709536
"2796" 559 61.7936354121534 111.207332176579
"2797" 559.2 59.6170794724974 112.623449410815
"2798" 559.4 56.329554396585 114.178307779071
"2799" 559.6 52.399541290005 114.514628284911
"2800" 559.8 47.03473132875 115.223735866589
"2801" 560 41.5633442149974 114.854146643427
"2802" 560.2 36.7162820430812 112.76364192127
"2803" 560.4 31.7003458243403 109.30586066673
"2804" 560.6 26.6225712278265 105.369745722155
"2805" 560.8 22.6193367279338 100.609708761709
"2806" 561 18.0022662754062 95.8319604884332
"2807" 561.2 13.3345792682439 91.1102609037178
"2808" 561.4 8.5507997441403 86.2567641141513
"2809" 561.6 5.55375214554509 80.0929573567753
"2810" 561.8 4.28421113123583 73.201854208765
"2811" 562 3.107142857475 67.9227727542807
"2812" 562.2 3.27529886051137 63.6786951864389
"2813" 562.4 4.96352693713815 59.0806813692838
"2814" 562.6 7.16572169430977 55.4144415301642
"2815" 562.8 9.4746730441516 51.5731726125462
"2816" 563 12.9294607765178 47.8487335577635
"2817" 563.2 17.4670441056192 45.110394595737
"2818" 563.4 22.7924008567639 42.3910072153985
"2819" 563.6 28.633993897913 42.1328146095321
"2820" 563.8 34.628331152675 42.4668774978607
"2821" 564 40.2513834322917 42.4617817326207
"2822" 564.2 46.2895057154893 43.3298817395778
"2823" 564.4 52.4531142788393 44.936867706335
"2824" 564.6 58.4960484200919 47.0203428057532
"2825" 564.8 64.451834869275 49.4130050217736
"2826" 565 70.0893925654728 52.8347103774142
"2827" 565.2 75.8913931650239 55.8340997174824
"2828" 565.4 80.9358044872944 58.5750845600723
"2829" 565.6 85.0985510503083 59.1249340674207
"2830" 565.8 86.5525813529185 59.0867158281207
"2831" 566 86.3148026887084 59.575059996954
"2832" 566.2 86.9026304014879 63.185930204653
"2833" 566.4 87.6010498964282 68.5518287100781
"2834" 566.6 87.63997307693 73.9309319606317
"2835" 566.8 87.2143221296084 78.8030808358874
"2836" 567 88.2237319187473 81.0540718853441
"2837" 567.2 91.4894288571276 81.2472601632839
"2838" 567.4 95.2236155892992 79.9195166748328
"2839" 567.6 99.4895423872187 77.0890989650582
"2840" 567.8 105.114763357225 75.1600464698063
"2841" 568 111.271053524066 73.5445944399079
"2842" 568.2 116.340170392515 71.1331048554807
"2843" 568.4 118.149344704635 66.7609382795607
"2844" 568.6 119.192466645528 61.3798101861207
"2845" 568.8 119.218930704287 55.7782153083266
"2846" 569 119.867300143875 50.7494776993429
"2847" 569.2 117.654565108667 46.5636204852147
"2848" 569.4 115.601973217542 41.2804906997116
"2849" 569.6 113.725391105545 35.3304209100462
"2850" 569.8 111.948342150298 29.4951605433114
"2851" 570 112.069810580679 28.982957336198
"2852" 570.2 112.908626374971 29.471646140759
"2853" 570.4 112.805611831432 30.9876239791434
"2854" 570.6 112.827207208534 31.8127905094843
"2855" 570.8 112.901945991897 32.7784430578055
"2856" 571 112.82122695026 34.9021300029504
"2857" 571.2 113.385959176086 39.7583441737154
"2858" 571.4 113.402044978411 45.0306778175279
"2859" 571.6 112.083774864886 50.8047420564079
"2860" 571.8 110.843371267473 56.5276698048887
"2861" 572 109.292403899844 62.8647480255894
"2862" 572.2 109.173629325781 70.8109569467144
"2863" 572.4 109.461263674555 78.1123490330479
"2864" 572.6 110.076316088656 85.0273457529957
"2865" 572.8 110.642474891687 91.6160109656519
"2866" 573 109.021344811751 97.2557048197444
"2867" 573.2 105.398228109846 102.464417433621
"2868" 573.4 100.083619337555 104.532930385425
"2869" 573.6 93.6878177623805 105.710867870862
"2870" 573.8 86.9109467007471 106.33068117676
"2871" 574 79.5624394637446 105.172927436186
"2872" 574.2 74.2500270309472 103.697645155363
"2873" 574.4 70.837155970875 101.611547251347
"2874" 574.6 69.8249900353859 99.6562076763598
"2875" 574.8 69.7217077970706 97.5666669841968
"2876" 575 69.77610310925 94.2236095845582
"2877" 575.2 69.5481936367011 89.7028488325772
"2878" 575.4 70.1741299041083 84.480612607454
"2879" 575.6 72.5175036291908 79.2719806373575
"2880" 575.8 74.6713558474245 73.603347052346
"2881" 576 77.129109929038 67.1125460811207
"2882" 576.2 79.8788044355083 60.7003748207874
"2883" 576.4 84.4431170661784 54.829032202733
"2884" 576.6 89.1673120552841 49.4105525144389
"2885" 576.8 90.2456876602621 45.0630876978788
"2886" 577 88.2492290588515 42.2324722968207
"2887" 577.2 85.9660332114612 38.5389210780345
"2888" 577.4 83.2250678256541 33.5160473476323
"2889" 577.6 82.2853076877425 27.9710830486327
"2890" 577.8 81.5627897028018 23.4551988222061
"2891" 578 81.6718026863687 24.6685305749751
"2892" 578.2 83.6316635768634 25.3035698794463
"2893" 578.4 86.800458724875 26.8352991388332
"2894" 578.6 90.1643730983233 29.9947284988965
"2895" 578.8 94.3978083689084 34.1132196810874
"2896" 579 98.6615334312543 39.0353188988276
"2897" 579.2 102.75971808912 44.3970883184505
"2898" 579.4 107.454010226184 49.5932263855073
"2899" 579.6 111.377584466395 55.818666385937
"2900" 579.8 115.032072947401 61.5236210865795
"2901" 580 118.122739200045 66.3711122387007
"2902" 580.2 121.632219755291 71.238980730294
"2903" 580.4 123.568935565092 74.7354231588924
"2904" 580.6 123.057245847268 79.7063658885493
"2905" 580.8 121.521506029909 83.2727811305866
"2906" 581 118.305176945805 87.2153399529207
"2907" 581.2 114.805856908578 92.5087552951752
"2908" 581.4 110.081197762089 97.6110720933877
"2909" 581.6 104.664154663875 102.194641626797
"2910" 581.8 98.6656858779542 105.589988291225
"2911" 582 92.0621723558437 108.412130924683
"2912" 582.2 84.9455097247337 109.177534249795
"2913" 582.4 77.3651045197616 107.428848517951
"2914" 582.6 70.6720713103599 104.796116073742
"2915" 582.8 65.5200558806329 102.536830939663
"2916" 583 60.9942947735142 99.8324809539918
"2917" 583.2 56.2486057336835 96.9512331260888
"2918" 583.4 51.616579297785 93.6971533382007
"2919" 583.6 49.6725596953206 89.4535994458381
"2920" 583.8 47.9902067912083 83.792684300054
"2921" 584 48.6701252418417 77.384759510754
"2922" 584.2 51.132854497639 70.846339235205
"2923" 584.4 54.8653121239087 64.9718952619016
"2924" 584.6 60.1865079429417 60.2587418333207
"2925" 584.8 66.3723241661164 56.057810541069
"2926" 585 73.4047983186083 52.479206900254
"2927" 585.2 80.7277416258413 49.7833657782948
"2928" 585.4 87.5198932877678 49.0544280118707
"2929" 585.6 92.1172890963918 48.5251698103286
"2930" 585.8 94.5625091116083 44.325982516254
"2931" 586 94.5371705358084 42.2069934706207
"2932" 586.2 95.0012142573221 43.7926757129501
"2933" 586.4 97.1493390040598 47.2722948966859
"2934" 586.6 99.9527632260625 52.2830730194019
"2935" 586.8 102.876656123528 57.8853008798286
"2936" 587 106.496133694215 64.3761201472407
"2937" 587.2 109.505156250928 71.3990233415575
"2938" 587.4 112.923263445885 77.7677911979607
"2939" 587.6 115.566206180273 84.1664604136615
"2940" 587.8 116.989561892304 89.6223090647533
"2941" 588 114.887494328487 93.7405193403452
"2942" 588.2 112.935762939205 99.0129558226104
"2943" 588.4 109.449525693532 103.843913880735
"2944" 588.6 105.413241686312 107.035764114941
"2945" 588.8 100.852298042312 109.37709508565
"2946" 589 95.1471361195879 111.477867533878
"2947" 589.2 88.5208146607697 111.882196191652
"2948" 589.4 81.8982199782627 111.032322713427
"2949" 589.6 75.1198977259369 108.394154562126
"2950" 589.8 69.5554014184388 104.428184410419
"2951" 590 66.0053052132686 100.073744592302
"2952" 590.2 63.3173205721653 95.56047743104
"2953" 590.4 62.095347319875 90.6167632506207
"2954" 590.6 62.1783529992198 84.8708486524138
"2955" 590.8 63.5420982607137 79.1307440201368
"2956" 591 66.941349941625 73.3707827664957
"2957" 591.2 72.4632656034008 68.6590057641362
"2958" 591.4 78.8719366197137 65.4338201935884
"2959" 591.6 86.2261176734084 63.2992150931874
"2960" 591.8 92.4282139977273 63.729363306723
"2961" 592 94.1813406433912 65.2530027173304
"2962" 592.2 98.6377967194417 64.517952279754
"2963" 592.4 104.161222326027 60.8181178812571
"2964" 592.6 107.943802284174 55.9169659810227
"2965" 592.8 112.407246045311 50.8535312980675
"2966" 593 116.569446111723 45.4072884584692
"2967" 593.2 118.178061757208 39.9254803972571
"2968" 593.4 117.776867640375 35.943448696454
"2969" 593.6 116.163555128003 31.8501216716632
"2970" 593.8 114.938280346149 29.5963154924733
"2971" 594 114.786248891349 31.0284937230838
"2972" 594.2 115.114132821392 31.4927077634138
"2973" 594.4 115.240825700392 31.6991741136552
"2974" 594.6 116.613143723718 32.5937464616769
"2975" 594.8 118.234689634943 34.8311628178366
"2976" 595 119.704409299446 37.4724115910383
"2977" 595.2 121.763221815499 40.9510372144089
"2978" 595.4 123.951727287756 45.3138891430685
"2979" 595.6 124.980624740315 50.5538569337407
"2980" 595.8 125.983642517752 56.5848910862515
"2981" 596 126.419641716945 61.9369352238038
"2982" 596.2 125.868541780717 67.2080916793707
"2983" 596.4 124.980545557266 73.8425391578551
"2984" 596.6 122.63516692391 79.7627832894207
"2985" 596.8 119.510731525659 86.0581547073114
"2986" 597 115.266764975187 91.3811280366207
"2987" 597.2 109.933244821022 95.6535248931049
"2988" 597.4 102.90629096775 98.4873319064644
"2989" 597.6 95.6853077231331 100.943906837814
"2990" 597.8 88.4892617408235 101.798553264373
"2991" 598 82.1755018367487 100.57362033141
"2992" 598.2 77.8120032988005 98.5165546293335
"2993" 598.4 73.6466032155038 95.6993950750537
"2994" 598.6 70.0232502027538 92.1647949636813
"2995" 598.8 67.1073733022926 87.6558996564998
"2996" 599 67.1481574352868 83.1259883478207
"2997" 599.2 68.5029773849511 78.0088984380663
"2998" 599.4 71.2715315560179 72.5491956167086
"2999" 599.6 75.2484941939282 67.9135027983654
"3000" 599.8 79.4787241022267 62.5662555270273
"3001" 600 85.0921482919073 57.6381212740078
"3002" 600.2 90.9772368648105 55.0285963325562
"3003" 600.4 96.910550469075 55.1332512960874
"3004" 600.6 101.191436170022 53.4163360077681
"3005" 600.8 103.368784615324 48.6117984036513
"3006" 601 104.259288289679 42.9644346625446
"3007" 601.2 104.936256415364 35.8474205446775
"3008" 601.4 107.11218803552 29.1593687633626
"3009" 601.6 108.501722837456 23.9978517138142
"3010" 601.8 107.224934480663 20.4241894962582
"3011" 602 104.284076026875 18.1714848684275
"3012" 602.2 101.363471763612 14.8963737659259
"3013" 602.4 101.350210592954 15.5716003285083
"3014" 602.6 102.327534861409 16.577610570348
"3015" 602.8 102.983362469142 17.4500673462874
"3016" 603 102.857547116576 14.3142966585558
"3017" 603.2 102.763761478875 14.9396860289194
"3018" 603.4 102.661789161631 15.1730267202426
"3019" 603.6 103.827127553178 16.4776731928117
"3020" 603.8 105.099661435437 17.4805888568394
"3021" 604 107.025766869055 19.2860696537331
"3022" 604.2 108.617756155968 21.2092886620846
"3023" 604.4 111.245912447172 24.5370491025118
"3024" 604.6 113.869297272361 28.6449782675921
"3025" 604.8 115.753507837522 32.7123838249148
"3026" 605 116.61116254236 39.0694204916619
"3027" 605.2 117.132301292061 45.1685786809815
"3028" 605.4 116.643940933933 51.4724666137361
"3029" 605.6 114.946712198198 57.5230556072981
"3030" 605.8 112.883355189 63.9356549393082
"3031" 606 109.541163700749 69.8783397146733
"3032" 606.2 105.150655319235 75.2033473409307
"3033" 606.4 100.429541162754 78.7382256419237
"3034" 606.6 95.017758856815 82.0176594081207
"3035" 606.8 89.4214176591875 85.3975849462144
"3036" 607 84.5976373771008 86.2155014989755
"3037" 607.2 78.9170299169874 87.0225310827443
"3038" 607.4 73.3379006393182 87.5810190153139
"3039" 607.6 67.5822272178431 87.0104251379505
"3040" 607.8 62.2497542661563 84.7924628239644
"3041" 608 57.2605835825524 81.366305544782
"3042" 608.2 52.7995942723963 76.4475543186526
"3043" 608.4 51.1598239270598 71.528414382849
"3044" 608.6 51.1115017652233 65.7276716795196
"3045" 608.8 52.339995636875 59.8465308237278
"3046" 609 55.6255642989417 54.899695389254
"3047" 609.2 60.1247222128206 50.113737905512
"3048" 609.4 64.8783675619083 46.822907483854
"3049" 609.6 70.8041056546141 44.0486694948598
"3050" 609.8 77.5459858658285 41.9996076759695
"3051" 610 84.1127597918036 41.0695458724064
"3052" 610.2 89.8658755580707 43.1762966412729
"3053" 610.4 91.8386122131083 45.1115796574207
"3054" 610.6 93.3098514734957 48.5151994056552
"3055" 610.8 97.3145441663806 51.9519287947555
"3056" 611 101.677232331799 51.8958710206968
"3057" 611.2 106.782301234656 49.3370837400269
"3058" 611.4 112.220771866165 46.3082625912013
"3059" 611.6 116.287918805137 42.1129939176498
"3060" 611.8 117.934212022359 37.2920457068788
"3061" 612 117.080056805875 35.6211029407419
"3062" 612.2 115.961385640237 34.740884239993
"3063" 612.4 114.609545665375 32.8196384425582
"3064" 612.6 112.362686239844 29.0931976182942
"3065" 612.8 110.464313030594 24.2484020662144
"3066" 613 108.135800770906 21.3944698215794
"3067" 613.2 105.546917949811 18.9555098190723
"3068" 613.4 103.850339229357 16.7566436057854
"3069" 613.6 104.06159097107 17.0419918372304
"3070" 613.8 103.350404592505 16.7350908646968
"3071" 614 102.513255104489 15.8653615652116
"3072" 614.2 101.077667950907 14.6478482165249
"3073" 614.4 98.7631399492152 13.7232417888887
"3074" 614.6 94.6001575628856 11.8262037405462
"3075" 614.8 90.8727298355893 8.49794643381849
"3076" 615 87.7646582145276 6.524567872947
"3077" 615.2 86.8598460119062 6.62023918908944
"3078" 615.4 86.8129887898311 6.90201995755476
"3079" 615.6 87.6254021301818 7.27060070445023
"3080" 615.8 88.3726021779205 7.82215938525706
"3081" 616 89.7543307406902 8.41846966050112
"3082" 616.2 92.1256030326303 8.84192845903558
"3083" 616.4 94.6060736805276 9.44926892253648
"3084" 616.6 97.2226150341908 11.1630552321996
"3085" 616.8 101.486868080414 14.1244602561375
"3086" 617 105.115498045312 16.4017198099332
"3087" 617.2 108.020076265568 20.1431985777684
"3088" 617.4 110.680799487585 25.0648392032607
"3089" 617.6 112.573025025279 29.9107493156952
"3090" 617.8 114.409057449638 36.3665635679712
"3091" 618 115.844127337332 42.1161912708654
"3092" 618.2 115.411072042722 48.4363064884982
"3093" 618.4 113.715242990081 55.1000289050619
"3094" 618.6 111.098885988285 61.5709013826207
"3095" 618.8 108.610503065066 68.2184355587377
"3096" 619 105.281782449 74.9472851376207
"3097" 619.2 101.035775098287 81.0897835983114
"3098" 619.4 95.9029542456811 86.6311468664778
"3099" 619.6 90.2049928988537 91.2144314609505
"3100" 619.8 82.809633036375 94.4385871806207
"3101" 620 77.6462243188325 93.5400519800569
"3102" 620.2 73.8464383751636 91.7790705283011
"3103" 620.4 72.7213755968537 89.4214268299611
"3104" 620.6 71.4379254293589 85.3812754153304
"3105" 620.8 71.3627966390665 80.6271660208228
"3106" 621 73.0721836080163 76.2226111664359
"3107" 621.2 75.2272777555491 70.5672172627892
"3108" 621.4 78.3815125719718 64.8626013481368
"3109" 621.6 81.3944466220133 58.8874930913441
"3110" 621.8 85.9081001858315 54.3675941058598
"3111" 622 90.0056579523595 51.1574161795382
"3112" 622.2 89.537024911275 47.8335675897874
"3113" 622.4 87.5778923005568 45.8710223974502
"3114" 622.6 86.7087156055991 43.9290106896552
"3115" 622.8 86.6369365205843 38.991032326423
"3116" 623 88.1016691174279 34.4719215871972
"3117" 623.2 87.40666009528 33.8602590142156
"3118" 623.4 84.3642920395256 31.6501641571508
"3119" 623.6 80.1423753073103 28.878569859056
"3120" 623.8 75.8437090513577 24.6046388872759
"3121" 624 72.4370218615029 19.7352612930625
"3122" 624.2 68.9993639731456 14.5939408877501
"3123" 624.4 66.3094692076125 9.58454137479569
"3124" 624.6 64.9344889456581 5.0493486829219
"3125" 624.8 66.2993878535213 4.37404373754752
"3126" 625 67.3851476442397 5.63738410120892
"3127" 625.2 68.9993639731456 6.33430493550304
"3128" 625.4 73.7953583745136 6.5136137548978
"3129" 625.6 79.388925303375 6.91881918362069
"3130" 625.8 85.8569694024397 7.52581474897363
"3131" 626 92.3363866985707 8.5763276054359
"3132" 626.2 97.5885046890262 10.8517426464695
"3133" 626.4 101.61943870081 14.065218983911
"3134" 626.6 106.416465263031 17.3618289871532
"3135" 626.8 109.298661915036 22.0540638440401
"3136" 627 112.684879545613 27.1566270222936
"3137" 627.2 113.041087823355 28.2560621848107
"3138" 627.4 114.483467800351 30.6475221276498
"3139" 627.6 117.506205580693 35.6288237971661
"3140" 627.8 121.048848950201 40.9995186637511
"3141" 628 123.478047195375 46.0876146918515
"3142" 628.2 123.660168208937 51.6461023644019
"3143" 628.4 124.122528362462 57.0428708568598
"3144" 628.6 124.738845684778 63.9461855025562
"3145" 628.8 124.63154166348 71.4187639743416
"3146" 629 123.427370043775 76.2806770420873
"3147" 629.2 122.452773341245 82.1426943885466
"3148" 629.4 121.228775858502 88.2609225295908
"3149" 629.6 118.470831443886 92.9485052663398
"3150" 629.8 114.83952078269 97.5708211406424
"3151" 630 110.577731104257 100.669658941003
"3152" 630.2 105.593235776542 103.109108945045
"3153" 630.4 99.1830206355592 103.904641609347
"3154" 630.6 92.1091657742771 102.958762050653
"3155" 630.8 85.5710206847831 100.116725590906
"3156" 631 79.9713038600686 97.6891922651691
"3157" 631.2 75.2477388354025 94.7199742172251
"3158" 631.4 71.9612183228537 92.4626228934079
"3159" 631.6 68.3989919484175 88.4862996981526
"3160" 631.8 67.131389260125 83.0382601167002
"3161" 632 66.3836258547228 77.3691583454359
"3162" 632.2 67.1772976348188 71.8554725200926
"3163" 632.4 70.2983631777651 66.3880794570273
"3164" 632.6 74.3539275352047 61.1845191831042
"3165" 632.8 78.934483454788 55.7841614538272
"3166" 633 83.1194797513206 51.1315062346968
"3167" 633.2 87.3581828117771 47.0645870744033
"3168" 633.4 87.7904309886889 43.4261256777486
"3169" 633.6 86.9993370814448 40.9463841045625
"3170" 633.8 87.0312207544821 38.0439352611564
"3171" 634 89.4168139935262 38.2488874469928
"3172" 634.2 92.7595487835536 39.427071540585
"3173" 634.4 97.8018557562816 40.9666506127526
"3174" 634.6 104.244484502187 42.7205510612144
"3175" 634.8 110.220904336815 45.3740115672807
"3176" 635 116.519684456452 48.1687938127072
"3177" 635.2 122.094560956695 50.5984448795907
"3178" 635.4 122.72615250044 50.8947193172946
"3179" 635.6 122.207982443024 51.6833509577791
"3180" 635.8 122.831913512475 54.5897030038207
"3181" 636 124.178817182344 59.3852958226519
"3182" 636.2 124.843954797094 63.8719578738082
"3183" 636.4 125.655079894647 69.2242247462409
"3184" 636.6 124.884338152275 75.1602153280064
"3185" 636.8 123.263952266938 80.4768354565954
"3186" 637 121.234709493082 86.245826687
"3187" 637.2 119.02038578969 90.6998463795337
"3188" 637.4 116.184338151345 94.3659725259507
"3189" 637.6 113.073855767982 97.2585737697469
"3190" 637.8 111.524766020633 97.9399955690146
"3191" 638 108.818414166285 99.6324459014907
"3192" 638.2 105.063625068069 100.994185166672
"3193" 638.4 99.1101023231976 101.478140290395
"3194" 638.6 92.5220726151976 100.956235302105
"3195" 638.8 85.6226326190069 99.8857362324998
"3196" 639 80.1790887855592 98.2644340831786
"3197" 639.2 76.6911506479678 96.3337390469403
"3198" 639.4 74.5699282689908 93.8230723792628
"3199" 639.6 72.6544069540312 90.5411229853394
"3200" 639.8 72.1653428562157 86.3791584754888
"3201" 640 73.0355653598864 82.1522918420184
"3202" 640.2 74.1123016726835 76.8297367116526
"3203" 640.4 76.6056411178437 71.2448932054332
"3204" 640.6 80.5111574894645 66.1490441535049
"3205" 640.8 85.039427706775 61.9360978914874
"3206" 641 90.3060776427367 59.773830981493
"3207" 641.2 94.4598695183315 58.3805092323598
"3208" 641.4 95.2153180107137 55.5792677375239
"3209" 641.6 95.1043506854185 52.1991244412294
"3210" 641.8 95.4141509813806 48.4736396000364
"3211" 642 93.3054827535302 45.993674192069
"3212" 642.2 89.8006539233218 42.0795993396207
"3213" 642.4 87.3014714736478 37.1372861210525
"3214" 642.6 86.2259212503401 31.6673511210277
"3215" 642.8 86.3425326562003 26.9949063339821
"3216" 643 88.2581720856044 23.4246022977736
"3217" 643.2 91.8470584050417 19.356732840254
"3218" 643.4 96.4156395630239 15.0666225407696
"3219" 643.6 97.8533202376336 12.994201362
"3220" 643.8 96.6909494788083 12.9403151088874
"3221" 644 95.8528692727782 12.1789639474917
"3222" 644.2 95.0725072627289 11.3761823738903
"3223" 644.4 94.4495412945 10.5061220997343
"3224" 644.6 92.8291528500558 9.67541133738664
"3225" 644.8 91.1653618087382 8.33490552399963
"3226" 645 91.3784845548076 8.54631499201395
"3227" 645.2 91.8758990604238 9.7758656093402
"3228" 645.4 92.2820372896083 10.1121654006874
"3229" 645.6 93.6005612955489 10.6575599847076
"3230" 645.8 98.5335356099269 10.9491062370752
"3231" 646 101.643529706664 13.3455178448575
"3232" 646.2 104.492851616213 15.4183402899165
"3233" 646.4 106.323831378775 18.821677490054
"3234" 646.6 108.981847980195 21.9997364114007
"3235" 646.8 112.169785223661 26.7737510762712
"3236" 647 114.974719257787 32.2477699353854
"3237" 647.2 117.229107251757 37.898074333856
"3238" 647.4 119.295337146448 43.5044346688634
"3239" 647.6 120.557345824642 49.3596173499702
"3240" 647.8 121.583189136157 55.9531912563877
"3241" 648 121.375484522609 61.7619925791207
"3242" 648.2 119.976431633707 68.0490821431752
"3243" 648.4 116.369025342099 73.855335443335
"3244" 648.6 111.728242462663 78.9466887653783
"3245" 648.8 106.113939155524 82.3781716654351
"3246" 649 99.9444968637651 84.8504289034888
"3247" 649.2 93.6632269232907 85.9919268769016
"3248" 649.4 87.4797482037686 86.3883623067909
"3249" 649.6 83.4925215764794 85.2158120704229
"3250" 649.8 80.7512071549381 82.9409316101575
"3251" 650 78.8438674777871 79.8526591488734
"3252" 650.2 77.5396179566815 75.6458981140723
"3253" 650.4 77.2943615103424 71.038223922262
"3254" 650.6 77.2902302208098 65.6668996380337
"3255" 650.8 76.7681505156889 59.3533547069579
"3256" 651 77.5283077896889 53.1406688300509
"3257" 651.2 78.4254701537703 47.4301528416207
"3258" 651.4 80.4701834948405 42.9757511576897
"3259" 651.6 83.2415405784205 39.2002024469048
"3260" 651.8 85.6820664137026 34.9191705972069
"3261" 652 85.4312010710673 32.0252625391591
"3262" 652.2 85.34665793835 31.3593832159707
"3263" 652.4 87.41808651 31.5391826599502
"3264" 652.6 89.5819432956477 32.2861755189957
"3265" 652.8 93.5479221682458 33.1691671432724
"3266" 653 99.3521032372321 33.9400243267993
"3267" 653.2 105.056763365831 35.6664947889504
"3268" 653.4 110.984066883759 36.6268342673998
"3269" 653.6 116.604284611332 37.3185825076739
"3270" 653.8 118.975115553864 37.9922592207996
"3271" 654 118.163499357323 37.6603408642414
"3272" 654.2 117.946250511212 37.3978650253707
"3273" 654.4 117.54088475037 36.5358547378625
"3274" 654.6 116.803866329655 35.0933051955807
"3275" 654.8 115.894106969463 33.1436233878269
"3276" 655 115.120276333844 31.7885421947769
"3277" 655.2 114.581104406824 31.1874011391207
"3278" 655.4 112.971587729732 28.9177057031411
"3279" 655.6 111.258714932648 25.7954773780846
"3280" 655.8 109.165085891507 22.3992175863996
"3281" 656 107.292698500812 19.9733651339891
"3282" 656.2 104.529288050746 17.6117072114271
"3283" 656.4 102.809705050381 15.5956194466756
"3284" 656.6 100.241781356281 13.4636926637457
"3285" 656.8 98.6655222625271 11.8581111975011
"3286" 657 95.9497743681224 10.2047997584867
"3287" 657.2 93.0446077613036 8.71213656615916
"3288" 657.4 89.5210216002434 6.753877308747
"3289" 657.6 86.3067483304214 5.39796966096089
"3290" 657.8 83.9028699761331 5.49693630213682
"3291" 658 81.880092891538 4.97051981060982
"3292" 658.2 78.6062902605202 3.01891497978198
"3293" 658.4 76.9859836983417 3.29233292115402
"3294" 658.6 73.917793344454 2.014815635547
"3295" 658.8 71.4269331662198 2.2799156547931
"3296" 659 67.5974380650178 2.73301202219211
"3297" 659.2 63.3848998382678 3.24258854619212
"3298" 659.4 59.1659607517774 3.68425112579142
"3299" 659.6 54.9868495684156 4.19189616329637
"3300" 659.8 51.1921959719049 2.78896765329233
"3301" 660 50.5458609955524 3.8428673431852
"3302" 660.2 48.3774322059981 6.07213818989761
"3303" 660.4 45.7930555112534 8.03437860102609
"3304" 660.6 41.601507212835 9.25267966354069
"3305" 660.8 38.2836675161347 8.25397585527004
"3306" 661 38.5840040282694 8.6090342737897
"3307" 661.2 38.5715614082534 10.1260525086612
"3308" 661.4 37.988226303755 13.6503250656607
"3309" 661.6 36.7893007725912 16.6231531896612
"3310" 661.8 34.749956316515 19.6939026403007
"3311" 662 31.5712855146074 21.7108926479024
"3312" 662.2 28.182197469155 22.5373396442207
"3313" 662.4 25.4277609187697 24.3936062319759
"3314" 662.6 21.9417232135206 27.4115358513169
"3315" 662.8 19.3192243556932 31.7110406516077
"3316" 663 16.6620448823872 36.3655064881817
"3317" 663.2 14.6973055292868 41.5895066238913
"3318" 663.4 12.45002432204 46.7445885490227
"3319" 663.6 10.690691249741 52.3157834325485
"3320" 663.8 9.53363914474999 57.6057590552457
"3321" 664 10.2008991917513 62.575607673497
"3322" 664.2 10.7002694055417 68.2930650283874
"3323" 664.4 11.1448058230855 74.1145298181365
"3324" 664.6 10.6257188338852 78.7847083489676
"3325" 664.8 7.31236241791382 83.4443499916983
"3326" 665 6.72812279535578 86.6258971083322
"3327" 665.2 8.21219907654868 88.1748189079786
"3328" 665.4 8.49329569603847 87.9010633618995
"3329" 665.6 10.024574050875 88.3085329562642
"3330" 665.8 12.4421876491121 89.1156138513114
"3331" 666 16.5983831295995 91.6385161788452
"3332" 666.2 21.2387754197859 94.8207695736207
"3333" 666.4 25.108705008178 99.3567727228631
"3334" 666.6 28.59574309637 104.863463346116
"3335" 666.8 30.8426956836688 111.183692028559
"3336" 667 34.6775177998162 116.294174419532
"3337" 667.2 38.196002625315 116.574591383181
"3338" 667.4 43.1025942533162 116.841219805591
"3339" 667.6 49.052252707578 118.682573239541
"3340" 667.8 54.4057934139028 120.812711023482
"3341" 668 60.4826772152208 122.187886350873
"3342" 668.2 65.8490763348179 124.398046959506
"3343" 668.4 69.2274111553456 123.739237310621
"3344" 668.6 73.8256174108162 120.835400501062
"3345" 668.8 79.2266000521562 118.770866201621
"3346" 669 85.0613110222387 117.65906287653
"3347" 669.2 90.9258955973125 116.915689168933
"3348" 669.4 95.2677661380416 115.228601614648
"3349" 669.6 98.2571147830179 111.764188996621
"3350" 669.8 102.635850399115 108.123656714582
"3351" 670 106.930147299704 104.681075313021
"3352" 670.2 110.786807558915 101.325438222799
"3353" 670.4 113.54849280375 97.6614137062072
"3354" 670.6 115.712777220627 93.8634215990761
"3355" 670.8 117.80885445636 89.8788863532445
"3356" 671 120.67443342919 86.7605858470926
"3357" 671.2 120.907055495668 87.005798571931
"3358" 671.4 121.915253270299 85.1582994258913
"3359" 671.6 123.404565325555 81.7858020897007
"3360" 671.8 122.761745148721 78.319729770357
"3361" 672 123.279921097364 73.695027935025
"3362" 672.2 124.720611970183 68.8029682040053
"3363" 672.4 125.361164078693 63.0258002650639
"3364" 672.6 124.308916773933 58.0601561445974
"3365" 672.8 122.983192336311 52.5801551868979
"3366" 673 122.147771965875 46.7236944788025
"3367" 673.2 121.369728638369 40.8296381013383
"3368" 673.4 118.960654228531 37.4735052906519
"3369" 673.6 115.736853731579 33.1607102295084
"3370" 673.8 114.771594696654 28.5921160517719
"3371" 674 112.885420833766 26.2314924994576
"3372" 674.2 110.489272904853 23.4315910550881
"3373" 674.4 107.517034071718 19.8807882956086
"3374" 674.6 105.231804576278 17.0590611173739
"3375" 674.8 102.831980721413 14.5624670436207
"3376" 675 99.4903342177125 11.6769899764707
"3377" 675.2 95.7201765251091 9.29322894438664
"3378" 675.4 92.1256465099395 7.75715475536263
"3379" 675.6 88.6402010635452 6.308953662876
"3380" 675.8 85.6030066749718 5.43118449258844
"3381" 676 83.3957543029066 4.11078433821016
"3382" 676.2 80.6022532599519 3.24398848169761
"3383" 676.4 77.770458579886 2.68541421500531
"3384" 676.6 74.3321319432888 3.54507116265517
"3385" 676.8 70.5357142932543 4.29186434437931
"3386" 677 68.8786331119809 5.24620918131481
"3387" 677.2 65.611074712125 6.31369706137068
"3388" 677.4 61.7569846308384 6.81628244403532
"3389" 677.6 58.7198870436607 5.08980344569211
"3390" 677.8 57.7084155819714 2.55365161056045
"3391" 678 57.9675165412936 3.2480906182951
"3392" 678.2 57.2550687739834 3.84294161104238
"3393" 678.4 55.7426043871607 5.34641162384926
"3394" 678.6 54.427894282795 7.32648040282069
"3395" 678.8 52.099279166775 10.1434831245582
"3396" 679 49.429628233368 11.8010646829305
"3397" 679.2 46.2120611210329 13.4008337175286
"3398" 679.4 42.098143298515 15.3166402991407
"3399" 679.6 37.5775210403533 16.589695389099
"3400" 679.8 33.4456360065507 15.7503312380802
"3401" 680 30.427195285035 13.5229309346607
"3402" 680.2 31.055591964875 13.9156968400822
"3403" 680.4 31.182284843875 14.6694781136607
"3404" 680.6 30.4141090332294 17.3103100717726
"3405" 680.8 29.0597452409024 21.2742181097303
"3406" 681 26.8209258722723 25.1012774149768
"3407" 681.2 23.9960723021155 28.8967256570257
"3408" 681.4 21.1653205925503 32.4108811374908
"3409" 681.6 20.3617127703355 37.9409663206865
"3410" 681.8 21.1930386150288 43.7749212367745
"3411" 682 22.4837371759482 49.1686166536817
"3412" 682.2 24.6273680474318 54.1226877008593
"3413" 682.4 25.987876804875 59.2641576534421
"3414" 682.6 24.9988085335909 64.8020797961661
"3415" 682.8 23.3763687506492 70.2090453620401
"3416" 683 21.6389770320434 75.7518796491996
"3417" 683.2 21.623237511853 80.352436124335
"3418" 683.4 24.1360042969388 84.7864488723015
"3419" 683.6 27.949082571795 88.5376910327007
"3420" 683.8 32.3660714320312 92.3206597527457
"3421" 684 37.0854203743106 95.9256929276405
"3422" 684.2 42.647990393375 97.8065695189332
"3423" 684.4 48.1644650668855 98.8196042961681
"3424" 684.6 52.8616721974632 101.355339116679
"3425" 684.8 58.2484908120568 104.41007325253
"3426" 685 62.6904199333599 108.436499877772
"3427" 685.2 66.8244026687019 112.72454475339
"3428" 685.4 70.7854947969138 115.221146240747
"3429" 685.6 73.8566695870417 118.052504851815
"3430" 685.8 78.1683634948647 117.365590735951
"3431" 686 82.6236371076303 115.503342267142
"3432" 686.2 87.5528592919974 112.818440427651
"3433" 686.4 92.5491481095 109.850827144486
"3434" 686.6 97.3642938315967 107.7913307876
"3435" 686.8 102.961402370115 106.989456966741
"3436" 687 107.205690600178 105.371319877348
"3437" 687.2 107.867674604304 101.732811138449
"3438" 687.4 110.859436446975 97.5954137468007
"3439" 687.6 115.072166632633 93.9367315130449
"3440" 687.8 118.891098170949 89.381710675347
"3441" 688 121.3097672602 85.0037471413797
"3442" 688.2 122.853028992308 79.7585368183874
"3443" 688.4 124.762529818008 74.6802179232352
"3444" 688.6 124.202702618666 71.4656455354559
"3445" 688.8 123.932141145896 65.8996198549154
"3446" 689 124.786224829701 59.9888440348532
"3447" 689.2 124.692063077087 55.4200129870442
"3448" 689.4 122.630179466683 50.4876119856207
"3449" 689.6 122.350768510636 44.8721365975639
"3450" 689.8 121.258042429261 40.9460811058366
"3451" 690 118.309354047657 36.9674368352346
"3452" 690.2 116.638767002617 32.0183257800814
"3453" 690.4 115.044797007746 30.0634561446529
"3454" 690.6 113.089231117375 27.4292742746207
"3455" 690.8 111.801631383959 25.5129983462102
"3456" 691 109.723951518937 22.2395558630082
"3457" 691.2 106.280489078064 19.7521016433049
"3458" 691.4 102.919062427327 16.7528241992013
"3459" 691.6 98.9180195711653 13.0583944002013
"3460" 691.8 96.314554819141 10.1836326046739
"3461" 692 93.08759284525 8.57892395321444
"3462" 692.2 88.7885623645673 6.52403737107124
"3463" 692.4 86.0940082147989 5.52717677432721
"3464" 692.6 83.0977571644234 4.35038912313682
"3465" 692.8 79.1384189289886 3.64855393442751
"3466" 693 75.0222915243581 2.20380494189035
"3467" 693.2 72.562456750066 1.71426794411507
"3468" 693.4 69.0328746251164 2.14812862272414
"3469" 693.6 64.8373432010893 1.81850415322783
"3470" 693.8 60.7759938902888 0.909330521275857
"3471" 694 56.8834644010129 2.22280794089655
"3472" 694.2 53.3588918891144 4.65263907864886
"3473" 694.4 50.4357042094442 6.97761647485146
"3474" 694.6 47.7051478134583 8.75541790553735
"3475" 694.8 46.1767596996397 9.16133057784127
"3476" 695 43.8938037035417 8.53778626507902
"3477" 695.2 42.552970734125 7.33285010937069
"3478" 695.4 42.217234604775 7.61220723949212
"3479" 695.6 40.874290087375 10.0497749416591
"3480" 695.8 39.766994324915 13.0541205325807
"3481" 696 39.1657461191464 16.7463664321921
"3482" 696.2 38.687570995835 20.4073097739007
"3483" 696.4 37.21603320625 23.8144658074957
"3484" 696.6 34.4589445089709 26.2425892187303
"3485" 696.8 31.6594398427062 28.9662761927895
"3486" 697 28.632590654 31.293562914954
"3487" 697.2 24.7805681932279 31.6763697889883
"3488" 697.4 20.595827874635 30.2574239828207
"3489" 697.6 17.9497272521047 28.8013434963369
"3490" 697.8 17.828526324862 28.6635083230103
"3491" 698 18.9101962401993 29.4520864898234
"3492" 698.2 18.928549586995 29.5949745016207
"3493" 698.4 19.0441324750673 30.2662435765053
"3494" 698.6 18.766382701875 32.3415919659807
"3495" 698.8 18.5541309954984 36.0143151286337
"3496" 699 18.035092159799 40.5460320158106
"3497" 699.2 18.5648952316581 45.0311525192954
"3498" 699.4 19.2207295782888 50.4041468653103
"3499" 699.6 20.9111121535178 55.7198709374064
"3500" 699.8 22.0854414970727 61.2775986158998
"3501" 700 23.4025067356113 66.7576624304779
"3502" 700.2 23.6134529602458 71.5248203373847
"3503" 700.4 21.7952567884832 76.4287344135795
"3504" 700.6 19.8868228505312 80.2779333066519
"3505" 700.8 20.5180494637011 82.503695712262
"3506" 701 23.3081304551174 84.193010705651
"3507" 701.2 27.964285717275 86.0573273021307
"3508" 701.4 32.2454601377513 88.2763885965795
"3509" 701.6 35.9993098390452 90.8200517575356
"3510" 701.8 39.7882578307925 94.5370877973733
"3511" 702 42.6548895105483 98.2490591583534
"3512" 702.2 46.624146380096 99.3385677561365
"3513" 702.4 51.7671234883533 99.2906419091424
"3514" 702.6 56.7167926544215 98.6870333167602
"3515" 702.8 61.567038014445 99.5712967186107
"3516" 703 66.1016864221301 100.69779882108
"3517" 703.2 68.8779877389162 103.626724711301
"3518" 703.4 68.9447644413908 107.078766957526
"3519" 703.6 69.253494983375 110.601717551246
"3520" 703.8 71.133617307735 112.936215001821
"3521" 704 74.9818230124464 113.995406205278
"3522" 704.2 79.2266000521562 113.372539900496
"3523" 704.4 84.5665271441403 112.054075641651
"3524" 704.6 89.1032881137573 108.879086618091
"3525" 704.8 93.8887293881018 106.573863164538
"3526" 705 99.5311734752993 105.954244537378
"3527" 705.2 105.525666241075 105.441800266706
"3528" 705.4 107.082178754504 103.403494170706
"3529" 705.6 107.317324955166 100.108244428232
"3530" 705.8 108.825015532086 95.1064006252312
"3531" 706 109.566393410487 89.2479263124268
"3532" 706.2 112.295832642449 83.7866719697791
"3533" 706.4 116.15327085406 79.3216118748924
"3534" 706.6 120.341418856009 74.7463438794454
"3535" 706.8 124.109468156843 70.4432861835562
"3536" 707 123.866044137312 67.5902740723707
"3537" 707.2 122.030221871957 63.0602307079197
"3538" 707.4 120.982748317679 57.5579862561207
"3539" 707.6 120.25889631533 51.8387618598631
"3540" 707.8 119.690176118865 45.4710042639119
"3541" 708 118.076038448707 39.6881213953039
"3542" 708.2 116.470597377422 33.659517775947
"3543" 708.4 115.242343255749 29.9221762696628
"3544" 708.6 111.501651793411 28.9514371388372
"3545" 708.8 107.142422511253 27.3811764904676
"3546" 709 103.478963215165 24.5690705592658
"3547" 709.2 102.152330628049 20.3492069724142
"3548" 709.4 102.360786538441 15.8701754726809
"3549" 709.6 99.9308497775145 13.287044406516
"3550" 709.8 95.9925779349293 11.3637665804685
"3551" 710 91.3058852645941 9.77015748645215
"3552" 710.2 86.705439065625 8.36937508432523
"3553" 710.4 82.0427684923103 7.09866972150304
"3554" 710.6 78.413390135075 4.54079540495402
"3555" 710.8 76.7860272218975 3.08840688523867
"3556" 711 75.796495294622 4.01331207539178
"3557" 711.2 73.2297022627596 5.65467742215915
"3558" 711.4 71.3066648754044 8.13281031432657
"3559" 711.6 71.4096200908009 10.0376162425466
"3560" 711.8 72.0106487626125 10.6164338358957
"3561" 712 72.3874767270592 12.1185112146996
"3562" 712.2 73.212647452125 14.607725484897
"3563" 712.4 74.4979133693487 17.2729448045023
"3564" 712.6 74.0440694705625 19.8318067871082
"3565" 712.8 73.6212319869 23.4482076808707
"3566" 713 74.2193747279763 26.9761381884055
"3567" 713.2 76.5810943725375 31.0106417823582
"3568" 713.4 79.1854714447456 32.9746658593266
"3569" 713.6 82.1525091278268 35.6423585515002
"3570" 713.8 83.7737349448628 39.4089833495109
"3571" 714 83.7467234689784 44.2540853687586
"3572" 714.2 83.5255951200262 49.9987740410858
"3573" 714.4 84.4559287056278 55.7436934354184
"3574" 714.6 85.1721672913636 60.8021936148821
"3575" 714.8 87.3350748296662 65.8421046098844
"3576" 715 89.677654006965 72.2605429148307
"3577" 715.2 91.2333758806224 76.6490025296102
"3578" 715.4 95.1283203454789 79.7415929785217
"3579" 715.6 98.7452217230937 80.8830554289019
"3580" 715.8 102.581808939886 79.8831300855143
"3581" 716 107.274795806905 78.5760876570146
"3582" 716.2 111.395856708885 77.2246193969403
"3583" 716.4 114.978445518934 74.936044479003
"3584" 716.6 117.944102240655 72.9752239897407
"3585" 716.8 119.483420720505 71.3929888827207
"3586" 717 119.923747466202 70.4519120397593
"3587" 717.2 120.01262432861 70.0575986389442
"3588" 717.4 119.893642227627 68.911830515492
"3589" 717.6 119.039128797991 69.4398357058628
"3590" 717.8 118.909346844497 69.3159445713758
"3591" 718 118.819204508511 69.2840369504389
"3592" 718.2 118.931106448528 69.2225951877365
"3593" 718.4 118.931407586101 69.136468968782
"3594" 718.6 119.070752362077 68.9299453329398
"3595" 718.8 119.138169697385 68.8674652326513
"3596" 719 119.126938632219 68.9040260483082
"3597" 719.2 119.212271003513 68.7754460676845
"3598" 719.4 119.21042510819 68.7783628158272
"3599" 719.6 119.164359008778 68.717301182911
"3600" 719.8 119.143533377673 68.6941306649186
"3601" 720 119.143533377673 68.6941306649186
"3602" 720.2 119.131664072262 68.6885347662336
"3603" 720.4 119.131664072262 68.6885347662336
"3604" 720.6 119.11122973694 68.6803157900401
"3605" 720.8 119.11122973694 68.6803157900401
"3606" 721 119.11122973694 68.6803157900401
"3607" 721.2 119.127799317538 68.6537381224577
"3608" 721.4 119.127799317538 68.6537381224577
"3609" 721.6 119.131930607071 68.6205048708924
"3610" 721.8 119.132202999787 68.634975943346
"3611" 722 119.131930607071 68.6205048708924
"3612" 722.2 119.107142869875 68.6128152621526
"3613" 722.4 119.082621667488 68.6227829566852
"3614" 722.6 119.062187332165 68.6145639804917
"3615" 722.8 119.122816215731 68.5132248513423
"3616" 723 119.138169697385 68.4852828396513
"3617" 723.2 119.138169697385 68.4852828396513
"3618" 723.4 119.122816215731 68.5132248513423
"3619" 723.6 119.050535413301 68.5965521815994
"3620" 723.8 119.027126314717 68.5427128254523
"3621" 724 119.031918972969 68.5536921880582
"3622" 724.2 119.058100465101 68.4912793375884
"3623" 724.4 119.017021131205 68.5171648760124
"3624" 724.6 119.007122175928 68.4702993194102
"3625" 724.8 118.999120520412 68.4743222919681
"3626" 725 118.887097343191 68.5225979626628
"3627" 725.2 118.792454105907 68.536483706653
"3628" 725.4 118.772508417734 68.4751093952946
"3629" 725.6 118.843088237854 68.3536331152312
"3630" 725.8 118.800627840036 68.3844326470723
"3631" 726 118.784902286332 68.3671013277076
"3632" 726.2 118.756301051106 68.3031912285438
"3633" 726.4 118.597759129566 67.8000803860537
"3634" 726.6 118.835658129161 65.8022064479778
"3635" 726.8 119.894448617946 62.9670370631717
"3636" 727 121.722535471014 59.8264847175415
"3637" 727.2 122.211118405375 56.4273633434957
"3638" 727.4 120.920117968365 53.4877437706707
"3639" 727.6 118.963229599555 49.5933793961741
"3640" 727.8 117.105912495467 45.4646433919064
"3641" 728 116.958535064793 40.9174528792737
"3642" 728.2 118.13147709036 37.9307533620021
"3643" 728.4 118.479186860918 38.1830005935989
"3644" 728.6 119.004649754279 39.2024959316432
"3645" 728.8 120.416761651712 40.9995186637511
"3646" 729 121.5618174005 43.2619761179644
"3647" 729.2 122.632978736513 47.2227985645675
"3648" 729.4 124.393294028151 51.6253733624828
"3649" 729.6 125.432041213798 56.2007487835438
"3650" 729.8 126.545070641167 61.4010425412874
"3651" 730 125.127934005989 66.2786935873025
"3652" 730.2 124.786727047773 67.5077574193366
"3653" 730.4 124.569668396991 71.7476185915742
"3654" 730.6 124.099151309497 77.5107036272549
"3655" 730.8 122.688653103144 83.2279036526207
"3656" 731 120.505133258841 87.5636970076897
"3657" 731.2 117.621733502824 91.8803050397227
"3658" 731.4 114.679042244632 95.9005275965624
"3659" 731.6 111.253438756816 100.424850009591
"3660" 731.8 107.838929161169 105.098478436356
"3661" 732 104.444878527144 107.557732786486
"3662" 732.2 100.211804916161 110.606722320678
"3663" 732.4 94.6258160829217 113.701294147434
"3664" 732.6 89.1482361388437 116.370283045589
"3665" 732.8 83.4093126636417 117.777191979821
"3666" 733 77.3572678468338 119.426223638415
"3667" 733.2 71.289449548905 120.648655692561
"3668" 733.4 66.1994287638447 121.5349328015
"3669" 733.6 60.7203569566103 120.685525052827
"3670" 733.8 54.1685526533698 119.709905414662
"3671" 734 48.7808400154832 117.948714387126
"3672" 734.2 44.4742547661941 115.694433463642
"3673" 734.4 39.860747055375 113.762196949141
"3674" 734.6 36.0114400083112 112.632908549504
"3675" 734.8 31.468610750415 112.412625123411
"3676" 735 24.114089124465 111.048233980401
"3677" 735.2 22.331520316935 107.696494393791
"3678" 735.4 20.4331858912187 102.715224629027
"3679" 735.6 18.8123262733805 97.2524575466646
"3680" 735.8 16.6449233708648 91.2758328875288
"3681" 736 15.7082787260129 86.4303285318965
"3682" 736.2 16.1952625104044 84.6142515487972
"3683" 736.4 17.1151521789083 83.869120778654
"3684" 736.6 18.436981216475 79.5207344405207
"3685" 736.8 20.8237648891141 74.860047852262
"3686" 737 23.6629276955665 71.3450127950888
"3687" 737.2 24.5224625044417 68.046769708454
"3688" 737.4 22.9138342023256 64.1915806489064
"3689" 737.6 19.5683068590618 60.7057412402251
"3690" 737.8 17.4846281494388 56.2691371222803
"3691" 738 17.7366347667471 51.3230804726439
"3692" 738.2 18.7482837191607 46.3109044049778
"3693" 738.4 21.9535481398509 41.9829025895845
"3694" 738.6 25.577391876915 37.5698471022207
"3695" 738.8 29.5638279248187 32.7887991942968
"3696" 739 33.7214212938333 27.9706993313707
"3697" 739.2 38.9155514975724 23.2722026314628
"3698" 739.4 44.5465736801036 18.7664733666207
"3699" 739.6 51.0941823267083 15.815175998454
"3700" 739.8 58.4934393064448 12.1760490780277
"3701" 740 65.8173368992774 9.32377180298654
"3702" 740.2 72.0079729216336 8.42558425027586
"3703" 740.4 73.6696467656607 8.8706792621564
"3704" 740.6 75.2665339328365 9.19721421881299
"3705" 740.8 78.8143358344985 6.70749480160892
"3706" 741 79.1759896814413 3.7738725038737
"3707" 741.2 78.1568726429874 4.25213080100271
"3708" 741.4 78.4627843208117 4.68861559915233
"3709" 741.6 79.3708263206607 6.2590995766564
"3710" 741.8 82.4535823591853 8.75505183044827
"3711" 742 86.7065569439691 11.6443920664795
"3712" 742.2 91.3786786705568 15.3224888478821
"3713" 742.4 95.7914300379083 19.7686405304874
"3714" 742.6 100.504885033977 25.1680284493707
"3715" 742.8 104.595825920145 30.9834273900477
"3716" 743 108.253786235542 37.472178268454
"3717" 743.2 110.082296936003 44.1937998115356
"3718" 743.4 111.997671944096 51.4491024269575
"3719" 743.6 112.901777367834 57.9635675711411
"3720" 743.8 112.350189323208 65.4544921640146
"3721" 744 111.278349205582 73.0488356419577
"3722" 744.2 108.774489614524 80.3569390096722
"3723" 744.4 105.384303660296 87.2616041373365
"3724" 744.6 101.076212330595 94.1137321465707
"3725" 744.8 94.9642311154375 99.4029772230269
"3726" 745 88.3698156776492 103.71370181504
"3727" 745.2 80.7740572433698 105.817378427878
"3728" 745.4 73.3231805251301 107.241697346121
"3729" 745.6 65.9527411464495 108.717571906323
"3730" 745.8 59.2526758473125 108.985404514183
"3731" 746 52.2370576726875 108.635070653933
"3732" 746.2 46.1760536712118 106.664400784063
"3733" 746.4 41.4958770249687 102.743092095183
"3734" 746.6 39.5979267212793 98.1384380064718
"3735" 746.8 37.7580539506815 93.0742371324917
"3736" 747 37.160420925061 86.9327027413532
"3737" 747.2 35.6967744322417 80.3190709947874
"3738" 747.4 36.1584147901401 73.0916284583556
"3739" 747.6 37.136850156875 65.0765991356947
"3740" 747.8 39.4454759519861 57.9330911973985
"3741" 748 42.7705698672127 51.7780979879584
"3742" 748.2 48.0371300797268 46.293042264917
"3743" 748.4 55.1332009927103 43.4149895833972
"3744" 748.6 62.7740591716607 41.2560872785135
"3745" 748.8 70.6493524090632 40.9870073219854
"3746" 749 78.8235583308375 41.6687532671457
"3747" 749.2 86.8579124723285 42.9417317145277
"3748" 749.4 91.310725217275 42.504246442954
"3749" 749.6 92.3521691529649 43.741448621542
"3750" 749.8 94.4452222190796 48.155430791973
"3751" 750 97.3188147128638 55.0952716225757
"3752" 750.2 99.0249444518641 61.8907714289359
"3753" 750.4 100.372255448313 70.3439196848566
"3754" 750.6 100.554293358293 78.9497007478295
"3755" 750.8 98.700720849345 86.7949393206207
"3756" 751 95.0623701069356 94.0062192208631
"3757" 751.2 90.8815050999356 99.9783016650147
"3758" 751.4 86.768785505125 105.856286171496
"3759" 751.6 84.3920012393954 112.358261627917
"3760" 751.8 80.8249956174008 118.165415743981
"3761" 752 76.2668507851607 122.403418851278
"3762" 752.2 73.8852375891691 122.307926779974
"3763" 752.4 69.993381396735 120.178571349171
"3764" 752.6 64.8429991331875 117.516830224589
"3765" 752.8 58.7752486378456 114.046042696003
"3766" 753 52.633389672454 109.480481574589
"3767" 753.2 47.1218326830625 104.928697655152
"3768" 753.4 42.698667544975 99.7509224433207
"3769" 753.6 40.3198308023132 94.6275312850252
"3770" 753.8 39.8203131578218 88.3480635134505
"3771" 754 40.0326873911607 80.9712076177635
"3772" 754.2 40.8907132383565 72.7863032117688
"3773" 754.4 44.0070594590114 65.4708989839161
"3774" 754.6 49.3929465083182 59.1258026637684
"3775" 754.8 56.9988383237386 55.7209049806775
"3776" 755 65.2427400779536 53.0211806583173
"3777" 755.2 73.7729357877026 52.0295202608276
"3778" 755.4 81.9058904995083 53.4006911144874
"3779" 755.6 87.6172234554495 57.0416334485569
"3780" 755.8 90.0435210079728 60.7276076241533
"3781" 756 91.1275078230289 65.1071384694998
"3782" 756.2 95.5907880529388 68.2997509615037
"3783" 756.4 100.985838076908 67.7325308519873
"3784" 756.6 107.201971396344 65.1538613169957
"3785" 756.8 111.877812093947 61.1138585208887
"3786" 757 115.006900604057 56.4674152861965
"3787" 757.2 117.941324742923 52.5197933637842
"3788" 757.4 120.324870541817 48.22049118831
"3789" 757.6 120.167562267105 43.7306272773807
"3790" 757.8 118.913302765005 39.6642066158607
"3791" 758 118.548902371781 36.5976706400269
"3792" 758.2 117.954904475601 38.1612240682312
"3793" 758.4 117.324007987779 38.1520653860249
"3794" 758.6 117.562823355328 38.7244402263365
"3795" 758.8 117.809138468045 40.1326324318848
"3796" 759 118.626666102347 42.0255169255169
"3797" 759.2 120.4230755093 45.4363145083282
"3798" 759.4 121.935805033702 50.5353847847457
"3799" 759.6 123.559492617589 56.3490419517329
"3800" 759.8 125.217962733642 63.3926374559207
"3801" 760 125.279812379634 70.2740168890384
"3802" 760.2 124.063168254967 77.6879351926865
"3803" 760.4 120.937304132821 84.4229159901533
"3804" 760.6 116.737468918783 90.1292857085288
"3805" 760.8 111.447394828293 95.4096424444676
"3806" 761 105.078440378205 99.4872165921507
"3807" 761.2 97.7987342313276 102.094303958294
"3808" 761.4 90.0045625034557 103.179468362459
"3809" 761.6 82.049475762375 101.842354602461
"3810" 761.8 76.1974402535142 100.309223939074
"3811" 762 70.4923423620503 97.5118064233011
"3812" 762.2 65.1764103134282 93.9425632237483
"3813" 762.4 61.1681225131278 89.3568212956757
"3814" 762.6 61.0778451354062 85.4612820117144
"3815" 762.8 59.9028937085487 78.9581887778418
"3816" 763 59.6966288108083 72.3441983941874
"3817" 763.2 61.2358513112045 65.6185603630298
"3818" 763.4 64.9087554915815 59.8510806141207
"3819" 763.6 69.9529730363803 55.2427655490523
"3820" 763.8 76.2476871564044 52.1827033051619
"3821" 764 82.6665697291896 51.6728068223398
"3822" 764.2 89.080930546875 53.0964222334902
"3823" 764.4 90.9486287953589 56.1011727258143
"3824" 764.6 91.9517372731516 57.5132627845994
"3825" 764.8 94.946810844575 56.122679046854
"3826" 765 97.7551696624083 51.9993556734874
"3827" 765.2 100.139992823456 46.3781238888465
"3828" 765.4 101.477963536684 40.0589115808866
"3829" 765.6 101.501201408841 33.7374802096552
"3830" 765.8 101.265804497757 27.1430121684913
"3831" 766 99.7727078572663 20.6358437671642
"3832" 766.2 97.4305303916091 16.2782220419824
"3833" 766.4 95.1662756059395 15.1788902581368
"3834" 766.6 91.5345493035083 12.413752700754
"3835" 766.8 88.700851909875 9.31576745276199
"3836" 767 87.890017484275 8.25645755912069
"3837" 767.2 88.3384513490145 9.29190520527185
"3838" 767.4 89.1635563375271 9.75195387955547
"3839" 767.6 91.1121034779395 9.02287708916908
"3840" 767.8 93.9676558797321 10.0728738774998
"3841" 768 97.8523008696417 11.6069232044207
"3842" 768.2 102.60222805815 14.5624670436207
"3843" 768.4 105.947975837742 18.3460727343207
"3844" 768.6 109.664564231906 22.4449788992457
"3845" 768.8 112.830086592148 26.5452362140449
"3846" 769 115.884561234886 30.8580737579186
"3847" 769.2 119.224090142798 36.4182601554009
"3848" 769.4 121.658475329737 41.653487935931
"3849" 769.6 124.417065004434 47.1772380227236
"3850" 769.8 126.164278643361 53.1732179904856
"3851" 770 126.214613381775 59.791023380935
"3852" 770.2 124.7916156716 67.2028419212251
"3853" 770.4 122.772455666291 74.9321492012643
"3854" 770.6 119.939315043517 82.0920844004417
"3855" 770.8 116.669937589318 88.4615697560743
"3856" 771 112.209280081548 94.2039801670959
"3857" 771.2 106.765989526485 98.6425935036207
"3858" 771.4 100.203029651814 101.545635519136
"3859" 771.6 92.476299704075 103.411380474054
"3860" 771.8 84.7447645914234 102.82194289804
"3861" 772 78.174326180788 100.428880775251
"3862" 772.2 72.6754955008546 97.8743288972839
"3863" 772.4 68.6415953337367 95.3371223811845
"3864" 772.6 64.6750299837686 92.1454928226207
"3865" 772.8 60.1504768475665 87.9170918787909
"3866" 773 56.3301545207487 83.1581721282839
"3867" 773.2 52.8018116151653 78.5677441508788
"3868" 773.4 50.8808922551334 73.0921975671038
"3869" 773.6 51.5342858670548 67.6944080390027
"3870" 773.8 54.2306432157981 61.5163038979064
"3871" 774 58.3385700552118 55.6651776676312
"3872" 774.2 63.1016918928409 50.3399506065071
"3873" 774.4 68.4256225499095 45.5192408766207
"3874" 774.6 75.1621887367371 42.299244393069
"3875" 774.8 81.7754655822122 40.0664758043998
"3876" 775 88.1480102560568 40.7376179823821
"3877" 775.2 89.7842944613233 40.8847302488621
"3878" 775.4 91.1735474103577 39.2681426554828
"3879" 775.6 91.626573510968 39.3065549997137
"3880" 775.8 92.907055492675 42.5976688056874
"3881" 776 94.0305909787159 46.9220239782002
"3882" 776.2 96.1795709490265 53.1821908776813
"3883" 776.4 98.0959207182187 59.5684248859644
"3884" 776.6 100.039864580375 67.2757698114644
"3885" 776.8 102.293561103205 74.502062349899
"3886" 777 104.491391647057 82.1662858942874
"3887" 777.2 105.296326274395 88.8891428414472
"3888" 777.4 105.114043662773 95.8542219628554
"3889" 777.6 104.262763206109 102.689440711742
"3890" 777.8 101.062632822011 107.199026496417
"3891" 778 96.7046437900012 111.447558923456
"3892" 778.2 91.863106169715 114.434369982381
"3893" 778.4 85.6238323060771 117.820831245972
"3894" 778.6 78.9685352957841 119.940575949893
"3895" 778.8 71.8519290308264 120.360200748562
"3896" 779 64.755897778875 119.136149373162
"3897" 779.2 58.036107476715 116.895624593301
"3898" 779.4 51.6294706247513 113.110364092239
"3899" 779.6 47.2962854434224 107.983935783052
"3900" 779.8 43.8070954565665 103.533714979993
"3901" 780 42.6643608215604 98.8615968973622
"3902" 780.2 43.0102750866952 93.3650411328679
"3903" 780.4 44.0746623786359 87.8750199964903
"3904" 780.6 47.0592693726223 82.7547254517635
"3905" 780.8 51.706531241875 76.8940267019644
"3906" 781 56.9822894452855 71.7208611461891
"3907" 781.2 63.4215791596197 67.771200843525
"3908" 781.4 70.4904908404245 65.438923184302
"3909" 781.6 78.4142075084879 65.0721852410723
"3910" 781.8 85.660222813875 65.4263237647526
"3911" 782 92.4438002264185 66.5101933965011
"3912" 782.2 95.3324322950312 64.7040007919019
"3913" 782.4 96.0367782906815 62.8653901331046
"3914" 782.6 97.974770652675 65.5053685442417
"3915" 782.8 100.002373830467 69.7410249880799
"3916" 783 103.031816938654 75.6593512803681
"3917" 783.2 103.88848397612 81.5340816863656
"3918" 783.4 104.546896360971 87.2706344268015
"3919" 783.6 106.952304842178 92.2420035279237
"3920" 783.8 110.13285893605 96.835575781378
"3921" 784 112.493774586075 98.2402962478312
"3922" 784.2 112.649684394314 96.3377996846105
"3923" 784.4 113.069435355031 94.6097730441519
"3924" 784.6 113.829143652978 92.921677682631
"3925" 784.8 114.995383069602 90.5704381120753
"3926" 785 118.088679726069 86.7912288119508
"3927" 785.2 121.512915341435 83.2041047490273
"3928" 785.4 122.711336841427 79.1381127574138
"3929" 785.6 124.498956092433 74.9383971749928
"3930" 785.8 124.065843227015 71.4098760117137
"3931" 786 125.248868117761 66.6782479072571
"3932" 786.2 125.288881621082 62.2781584547241
"3933" 786.4 125.275407014923 57.0307587380665
"3934" 786.6 124.648783243912 52.5400729850651
"3935" 786.8 123.317901702257 48.7785266775982
"3936" 787 122.650174761909 44.2760498741034
"3937" 787.2 121.304080925501 41.4370289425987
"3938" 787.4 120.140615118796 37.8111802537555
"3939" 787.6 118.891764975575 36.0623498853874
"3940" 787.8 118.311629443596 34.1648686194695
"3941" 788 116.907158288651 31.9000588954795
"3942" 788.2 116.49027961053 32.2614654504828
"3943" 788.4 116.293687212082 30.0386575095862
"3944" 788.6 116.491839867661 29.554026388085
"3945" 788.8 116.28505899015 29.0376251784957
"3946" 789 115.08387144407 27.3236303611085
"3947" 789.2 114.371163011467 26.1989151673312
"3948" 789.4 112.660058989763 23.9259356721207
"3949" 789.6 110.062176258411 21.8011835586564
"3950" 789.8 107.877546776693 19.9607933447457
"3951" 790 107.039646145125 18.7614446509233
"3952" 790.2 106.776305946632 18.324233740435
"3953" 790.4 106.42201836 17.1581224627457
"3954" 790.6 105.060292961593 16.0696652131981
"3955" 790.8 102.664836902122 14.3164044070316
"3956" 791 100.282071554934 12.4312381697148
"3957" 791.2 99.3958424454583 11.4572351004957
"3958" 791.4 97.3014884957036 9.1573160569064
"3959" 791.6 97.0886147072312 9.35850404852479
"3960" 791.8 96.6474960439934 9.33260271835753
"3961" 792 96.28658804 8.53247817628735
"3962" 792.2 96.539973798 7.93399116502694
"3963" 792.4 97.176605514975 8.61570900854069
"3964" 792.6 98.1599057306976 9.15027122016907
"3965" 792.8 98.4997542700312 9.76130073155819
"3966" 793 99.0753927339032 10.0193411324658
"3967" 793.2 100.073517376359 11.0810243073863
"3968" 793.4 101.895010308589 13.5251148340493
"3969" 793.6 103.590991453522 16.3384911052089
"3970" 793.8 105.817202214324 20.5829132794184
"3971" 794 108.32293363104 25.04938391528
"3972" 794.2 112.020259950812 29.8378195638394
"3973" 794.4 116.291458273324 33.9718728595493
"3974" 794.6 119.341659475684 36.6965196765143
"3975" 794.8 121.515833991104 40.776495517705
"3976" 795 122.571859708212 45.7928030105575
"3977" 795.2 123.157475819724 51.7036468724389
"3978" 795.4 124.027948202098 58.2898248810143
"3979" 795.6 125.149529383091 64.1766904258025
"3980" 795.8 125.178655455798 68.8470661724284
"3981" 796 123.944507340784 74.621561507223
"3982" 796.2 122.53227012191 81.1021992574463
"3983" 796.4 120.123532932864 87.4691262386095
"3984" 796.6 115.727829839915 92.5276752156207
"3985" 796.8 109.683543674153 95.7269752477444
"3986" 797 103.15967672575 97.5597433901207
"3987" 797.2 98.0045159373098 96.7441440079577
"3988" 797.4 92.3446492776359 94.2848833921315
"3989" 797.6 86.9724943184645 91.7472185393891
"3990" 797.8 83.3549632546793 90.6624589715229
"3991" 798 80.0899592338417 90.8036079760873
"3992" 798.2 77.0664447899171 90.7656132352628
"3993" 798.4 73.518362877538 90.9241708275989
"3994" 798.6 70.1050044911803 92.4190549565575
"3995" 798.8 65.959480129375 93.7657869262769
"3996" 799 61.7896318944619 93.9774758151533
"3997" 799.2 56.9216238325485 93.3661365880186
"3998" 799.4 53.891983404625 90.8556272462457
"3999" 799.6 51.820554832975 86.9095940385207
"4000" 799.8 49.9077708059629 81.5535807880493
"4001" 800 49.3540748295341 75.8375963940411
"4002" 800.2 49.9820175830162 69.695649431456
"4003" 800.4 51.2303407656336 63.8596028395517
"4004" 800.6 53.9495710768977 58.3874957682002
"4005" 800.8 56.9835031795491 53.265949157205
"4006" 801 60.3407982630262 47.6790157952021
"4007" 801.2 63.2532613070145 41.8662882365509
"4008" 801.4 66.3794435616157 35.9693993527688
"4009" 801.6 68.9515710444594 30.1922378950103
"4010" 801.8 69.7014993205618 24.4761862258978
"4011" 802 71.1668627403208 20.6221300458858
"4012" 802.2 73.5791518520893 20.4589953927635
"4013" 802.4 76.056902585675 21.8341240411007
"4014" 802.6 79.2803314070893 24.3536159690493
"4015" 802.8 83.2752293667 27.8767461597582
"4016" 803 87.193206649775 31.879575917554
"4017" 803.2 90.7398620095456 35.7758379868442
"4018" 803.4 95.2815157528169 39.8620526639579
"4019" 803.6 101.139029722908 42.9237604494339
"4020" 803.8 107.122788346969 46.5861667237457
"4021" 804 113.718736359906 50.3204071886832
"4022" 804.2 119.569506572617 53.4465705128681
"4023" 804.4 123.373418806538 53.0555341318454
"4024" 804.6 123.494572353505 50.9570316639794
"4025" 804.8 122.620848567247 49.2028286219186
"4026" 805 121.72018349925 47.2947965774332
"4027" 805.2 121.356268000164 46.9337097331877
"4028" 805.4 120.884802328344 44.8026488897457
"4029" 805.6 119.54207821737 41.3231146029609
"4030" 805.8 118.666597176989 36.1774871568139
"4031" 806 117.164982801688 32.6426340970822
"4032" 806.2 115.337703191586 30.0349439231155
"4033" 806.4 113.872594512776 28.6199679346603
"4034" 806.6 112.47824449123 26.1019096193626
"4035" 806.8 111.352664931082 24.9428922695862
"4036" 807 110.311037270732 23.6214496996756
"4037" 807.2 109.650969551742 22.1646734393195
"4038" 807.4 109.403689474658 21.3910994390303
"4039" 807.6 109.317549868226 21.1163786208774
"4040" 807.8 108.438908250519 19.4470721486755
"4041" 808 106.555498357518 18.7801227377993
"4042" 808.2 104.987221505325 17.5530442688457
"4043" 808.4 105.064504161515 17.7524160838607
"4044" 808.6 104.937811282515 17.7931822057807
"4045" 808.8 105.304033888191 17.5038201441776
"4046" 809 105.694367811533 17.951821423647
"4047" 809.2 105.895801892634 18.1762676457852
"4048" 809.4 106.685060587436 19.1020481507182
"4049" 809.6 108.437226966594 20.9998517257144
"4050" 809.8 110.834614984967 24.3042182447839
"4051" 810 112.859830904428 29.0260298389022
"4052" 810.2 113.940579419666 34.473749738269
"4053" 810.4 114.838259652201 40.1002968411365
"4054" 810.6 115.604697795585 44.8082994358788
"4055" 810.8 116.469862531508 49.9143383961207
"4056" 811 118.428431018089 55.6314750097737
"4057" 811.2 120.407011808415 60.5772271608207
"4058" 811.4 122.923602585731 65.8931084457238
"4059" 811.6 124.961227623668 70.9277806595172
"4060" 811.8 123.275338588975 74.4504480267207
"4061" 812 120.284968975743 79.6552682425987
"4062" 812.2 115.90142911336 84.6292390936207
"4063" 812.4 110.302640835452 88.7531315816619
"4064" 812.6 104.036198654918 91.5514484508924
"4065" 812.8 97.1669991318421 92.7376655414449
"4066" 813 90.5685501583589 92.9304050491046
"4067" 813.2 85.0061339967122 92.972073347016
"4068" 813.4 80.7403160127083 92.086042228154
"4069" 813.6 77.6417896332944 90.8222376554594
"4070" 813.8 74.7742748954511 90.2885848914142
"4071" 814 70.8491584541487 88.4242432065681
"4072" 814.2 67.492463965275 86.1754015467049
"4073" 814.4 67.0491812403244 83.5828895457443
"4074" 814.6 66.0883082816166 78.9709357245982
"4075" 814.8 65.8430994614564 73.3607838085393
"4076" 815 65.2103396274619 67.6775113577294
"4077" 815.2 65.8097521814659 62.0877162095184
"4078" 815.4 67.327763222575 56.1396649309874
"4079" 815.6 68.7424043919546 50.1749173004389
"4080" 815.8 70.8457941217159 44.5073261315184
"4081" 816 71.1051601379904 39.5709149137745
"4082" 816.2 70.0000207450775 35.5728231550004
"4083" 816.4 67.485974817814 32.8979003858402
"4084" 816.6 64.6688918258268 30.3424557280906
"4085" 816.8 63.235583230875 28.4951922567852
"4086" 817 65.2671940405536 27.1198885279064
"4087" 817.2 68.9814779196397 25.3579955800089
"4088" 817.4 74.2042055433574 23.757325792856
"4089" 817.6 79.6407274003875 24.0501449498457
"4090" 817.8 82.656227803369 25.8437545478376
"4091" 818 84.5468159831338 28.1231975999501
"4092" 818.2 88.7723961238985 32.0349467988913
"4093" 818.4 94.0543985651799 34.6876325676939
"4094" 818.6 99.5745959040474 34.8137409715517
"4095" 818.8 106.043541177931 34.3973038219016
"4096" 819 112.199434618352 34.027105198737
"4097" 819.2 116.488823370542 33.5441925626207
"4098" 819.4 115.464366719751 32.9372811969578
"4099" 819.6 114.738373817617 31.5974957293623
"4100" 819.8 114.06283835056 29.5672801253163
"4101" 820 113.133907027338 29.5842465747996
"4102" 820.2 111.748506990638 26.843523940332
"4103" 820.4 110.741189759908 24.847419886354
"4104" 820.6 110.132382796198 25.4320630595884
"4105" 820.8 109.758825755577 26.0116757530675
"4106" 821 109.735828976344 26.5136289580582
"4107" 821.2 110.646592410255 27.2585661390807
"4108" 821.4 112.754399937161 28.3064738623635
"4109" 821.6 115.429090226406 30.5066387515894
"4110" 821.8 118.672113104634 34.0860013366327
"4111" 822 120.693558050397 37.8866707671424
"4112" 822.2 121.512915341435 42.4113840544229
"4113" 822.4 122.495843980812 47.8686568504312
"4114" 822.6 123.687282404633 53.394514429348
"4115" 822.8 123.734018522334 59.5546942685289
"4116" 823 122.658502634344 66.0496013005894
"4117" 823.2 120.558352211148 72.6619116360449
"4118" 823.4 118.39017635008 79.3684405475525
"4119" 823.6 115.042301867854 85.3144854193154
"4120" 823.8 110.321053212623 90.1789232275721
"4121" 824 104.096080141907 94.142704037653
"4122" 824.2 97.2737367222084 96.8976799517419
"4123" 824.4 90.099541294035 98.1839746320207
"4124" 824.6 83.3630442386003 98.1638155607416
"4125" 824.8 78.3271838934946 97.1927929040881
"4126" 825 75.5581327251908 95.6414559754312
"4127" 825.2 72.990934913875 92.5913722811207
"4128" 825.4 71.2294952090686 89.3633693811046
"4129" 825.6 70.0001288601784 84.634964672542
"4130" 825.8 68.936762785875 78.7691090676207
"4131" 826 68.4978624550536 72.3857531464421
"4132" 826.2 69.8291213249185 65.8206034265229
"4133" 826.4 72.5577270050363 59.746288667653
"4134" 826.6 76.7385920120363 54.3998446537497
"4135" 826.8 81.3315494480417 50.0247466429874
"4136" 827 85.651485373944 45.5983130958621
"4137" 827.2 85.9950539940893 40.7374111737278
"4138" 827.4 83.9923483244515 38.356693205456
"4139" 827.6 81.6850474221927 36.140035326056
"4140" 827.8 82.372542603825 33.7910186914332
"4141" 828 85.3579916085497 32.2119262287894
"4142" 828.2 88.0704775850945 33.5504069104744
"4143" 828.4 89.3941821707761 35.3893075588625
"4144" 828.6 92.2099500235727 37.4089749786556
"4145" 828.8 96.9552656028397 39.1165617280089
"4146" 829 103.152013850004 40.7522346843626
"4147" 829.2 108.910409543907 42.5357525183626
"4148" 829.4 114.500129088057 44.5888776774995
"4149" 829.6 119.49851097134 47.1122981781355
"4150" 829.8 122.254030509552 47.9315103894272
"4151" 830 122.023515488394 49.2822675153899
"4152" 830.2 124.444591256133 51.8971664028142
"4153" 830.4 124.349606828496 53.632929151
"4154" 830.6 125.247222755696 57.2804490421564
"4155" 830.8 125.497767394317 61.4909097189695
"4156" 831 125.078600566742 65.0445146878874
"4157" 831.2 124.177553623045 70.1293475237377
"4158" 831.4 124.002372544008 75.5873255307171
"4159" 831.6 123.427530414508 80.9073953676966
"4160" 831.8 121.487159096804 85.4936992682635
"4161" 832 118.921234840908 90.7455421004359
"4162" 832.2 115.63157842638 95.8215358398269
"4163" 832.4 112.763356134793 100.588965690652
"4164" 832.6 111.447982457602 101.684610934772
"4165" 832.8 108.900913588081 103.498558026444
"4166" 833 105.582985543613 105.859532866582
"4167" 833.2 100.447657284656 107.572125873402
"4168" 833.4 94.3756893811225 108.469600183037
"4169" 833.6 90.6051234483138 108.493539674213
"4170" 833.8 87.1845807516303 107.684866291195
"4171" 834 81.0712733755697 105.791415739
"4172" 834.2 75.7238813037321 104.390928679968
"4173" 834.4 71.1075211868853 102.700818913827
"4174" 834.6 69.3912898156894 100.348624185775
"4175" 834.8 67.7641797568324 97.2764947371526
"4176" 835 67.4122251419083 94.825016044654
"4177" 835.2 68.5607710159395 93.0331422515239
"4178" 835.4 68.2624297202298 90.2181429052336
"4179" 835.6 68.6402179152486 85.9843766629394
"4180" 835.8 70.5273092559293 81.249140465675
"4181" 836 73.3278840601516 75.9352672812271
"4182" 836.2 77.5281236430625 72.4909670492769
"4183" 836.4 82.8660183286772 69.8403204135767
"4184" 836.6 88.5148559811303 67.5882411873015
"4185" 836.8 91.1040574584062 66.5910263573394
"4186" 837 91.095347322975 63.1123703677207
"4187" 837.2 89.625709926575 59.6345105914207
"4188" 837.4 86.3955923506793 55.0281049807185
"4189" 837.6 83.696483189375 49.6468107210207
"4190" 837.8 82.5987102762816 44.4608896344669
"4191" 838 81.3374007255858 39.0359540170544
"4192" 838.2 82.2676690539861 33.7753893188799
"4193" 838.4 83.3281353745046 28.8919476305466
"4194" 838.6 83.5262873338509 26.5298410123797
"4195" 838.8 81.8969750746898 26.3818114197318
"4196" 839 79.5832351683581 25.7359343086319
"4197" 839.2 75.2123793717954 23.4655796078252
"4198" 839.4 70.5961304937531 19.3723722823524
"4199" 839.6 68.005570125225 14.6914536012582
"4200" 839.8 66.5372301860196 8.8711726129219
"4201" 840 66.3387569127104 5.96094432521562
"4202" 840.2 67.9440868162985 4.74262767524421
"4203" 840.4 70.1741299041083 2.66385520822069
"4204" 840.6 71.502293585625 3.27898686933497
"4205" 840.8 75.4910077261417 4.03971182302069
"4206" 841 81.2078730661607 4.40733488676354
"4207" 841.2 87.1848564372955 5.42483346552978
"4208" 841.4 91.5390478187771 8.14014117864243
"4209" 841.6 97.3454311421075 11.2783648526091
"4210" 841.8 102.08660988422 14.7030398778276
"4211" 842 107.720192353267 19.1486557596207
"4212" 842.2 111.183666794457 24.2106225567023
"4213" 842.4 114.318152043675 29.5876948369921
"4214" 842.6 115.737373510906 34.9954349827753
"4215" 842.8 116.838306108191 41.3191343739574
"4216" 843 117.513736276298 48.3415108556976
"4217" 843.2 116.767896000916 54.7310185553217
"4218" 843.4 113.353399248056 59.8510806141207
"4219" 843.6 108.473294410512 64.3679725225987
"4220" 843.8 102.920494937432 67.9537413481877
"4221" 844 97.6933507257048 70.1659394549824
"4222" 844.2 92.5220726151976 72.5267966486207
"4223" 844.4 88.1096184745417 73.091577296054
"4224" 844.6 83.5761961300997 72.1517712292724
"4225" 844.8 78.5420109491902 71.2334692752077
"4226" 845 73.3655051648315 73.2440809949033
"4227" 845.2 67.6267045051516 76.0125169138547
"4228" 845.4 62.0710869813431 76.2117396506313
"4229" 845.6 55.7361821674879 75.4856280782981
"4230" 845.8 50.9018226258091 73.090970657335
"4231" 846 46.8715453922119 69.9415266206098
"4232" 846.2 45.2181476184817 65.7405542320926
"4233" 846.4 44.4349492564796 60.966519923923
"4234" 846.6 45.4909480697304 55.9486760590906
"4235" 846.8 46.6294314241713 49.8459230294725
"4236" 847 47.8574015364671 43.8849082749759
"4237" 847.2 49.6849535639185 38.329780788012
"4238" 847.4 52.7939784532917 32.790443954204
"4239" 847.6 55.5852824604904 27.3312787892361
"4240" 847.8 58.6329236389116 21.7027527274743
"4241" 848 62.230777638806 17.0576348507931
"4242" 848.2 65.2355208208036 13.0337374716207
"4243" 848.4 68.113259072375 12.132878973835
"4244" 848.6 72.2083257372674 13.0240619680004
"4245" 848.8 78.0443971249875 13.0480693113582
"4246" 849 83.434702120116 12.7850886858135
"4247" 849.2 89.9573471686632 12.3592979545619
"4248" 849.4 97.0711230168413 12.3037261591488
"4249" 849.6 101.328405685028 14.3511426616089
"4250" 849.8 105.800120028392 18.895298892351
"4251" 850 109.950702978511 23.7541466166813
"4252" 850.2 113.99069967949 29.0633489934092
"4253" 850.4 116.966511301111 35.1462338515169
"4254" 850.6 119.192014798525 41.3152345536207
"4255" 850.8 119.544233302425 48.2938850498007
"4256" 851 118.915258509448 54.4467247364071
"4257" 851.2 116.932466132401 59.9121509965073
"4258" 851.4 113.189918615949 64.9703131940417
"4259" 851.6 107.880519043649 68.1378633612659
"4260" 851.8 101.70270861725 70.3889638877769
"4261" 852 95.3691204412417 71.9874948273874
"4262" 852.2 90.0440843656364 73.2448362960752
"4263" 852.4 84.7455280720838 73.0195739465548
"4264" 852.6 80.0519513701417 71.7879106888207
"4265" 852.8 76.5858453555 68.8584247400525
"4266" 853 73.1478613208182 64.7152201613934
"4267" 853.2 69.760266499375 59.3287646770207
"4268" 853.4 67.5135794451083 53.9357464646874
"4269" 853.6 65.7262161815691 48.7880244026325
"4270" 853.8 64.4889377838393 43.2397958897993
"4271" 854 62.5082722588379 38.5408734785096
"4272" 854.2 60.4014166043565 34.1764449164725
"4273" 854.4 58.3036104412321 29.968057313835
"4274" 854.6 55.5978125254464 26.5193161960493
"4275" 854.8 51.8572797308117 24.1702421385321
"4276" 855 49.121996510275 20.6009488530207
"4277" 855.2 46.7072987191723 15.4869352645261
"4278" 855.4 45.322526429927 10.0457660354389
"4279" 855.6 44.3689019997917 8.15560387207902
"4280" 855.8 44.008671913835 8.74819890478069
"4281" 856 45.3982816416666 9.13229220974568
"4282" 856.2 48.1953285953036 7.67226447267783
"4283" 856.4 52.5505556329595 5.29858115132491
"4284" 856.6 57.9371060412679 2.93320279947783
"4285" 856.8 62.7950375379886 1.03842190950705
"4286" 857 67.3552861583578 1.71762431796552
"4287" 857.2 73.1816859901222 1.59832497095776
"4288" 857.4 78.451397998775 1.85277924085402
"4289" 857.6 82.4667360051685 4.1646134601533
"4290" 857.8 87.3367919126417 7.28401569248736
"4291" 858 92.4076862572458 11.3031812426432
"4292" 858.2 97.0584052355563 16.4985778477196
"4293" 858.4 101.153765454729 22.0300533517892
"4294" 858.6 104.172288192463 28.8156221707972
"4295" 858.8 106.408293298108 35.5018157089874
"4296" 859 108.394709111821 41.9217413946859
"4297" 859.2 110.093277931338 48.3152068043575
"4298" 859.4 110.084234393594 55.0777817682144
"4299" 859.6 109.037059403254 61.5266486844838
"4300" 859.8 106.366751823497 66.9331543456309
"4301" 860 101.73870091242 71.9284302757419
"4302" 860.2 96.714176506625 76.0420784509019
"4303" 860.4 91.606614392746 79.1430724844272
"4304" 860.6 86.0893438556492 80.4211232825239
"4305" 860.8 80.6857870263256 81.2343954927965
"4306" 861 75.3697958865878 80.4279432840462
"4307" 861.2 70.0937054501497 78.2903311247416
"4308" 861.4 66.1454325808105 74.6472925065562
"4309" 861.6 62.2097795976815 69.7816585999755
"4310" 861.8 58.8135930670686 64.7105502885562
"4311" 862 55.6931338344083 59.3542435032207
"4312" 862.2 54.2630125502678 54.2957865444421
"4313" 862.4 54.7904213209482 49.6440142644866
"4314" 862.6 56.4197910437739 44.0205705939578
"4315" 862.8 59.0368321703691 38.6759279101972
"4316" 863 61.905308001375 33.0073172962635
"4317" 863.2 65.0554891750985 28.6132903156795
"4318" 863.4 69.0906041389464 24.7266987812635
"4319" 863.6 73.2204726005338 20.394120734456
"4320" 863.8 75.524792493875 19.8207696231724
"4321" 864 76.8918970486657 19.8152529567137
"4322" 864.2 79.6242120786607 18.2250483098707
"4323" 864.4 81.2012514871189 14.0311403021329
"4324" 864.6 81.4301711597338 8.41157864804422
"4325" 864.8 79.4105206804773 4.26960032305251
"4326" 865 76.7638766950838 3.76896429625805
"4327" 865.2 73.5019295258417 2.68933403442069
"4328" 865.4 70.0681596588052 1.82601659782999
"4329" 865.6 65.9359093611889 0.835008764818361
"4330" 865.8 62.4098951573922 1.23001229931034
"4331" 866 58.623962435275 1.19882270172069
"4332" 866.2 55.1770111773393 1.37717448512069
"4333" 866.4 51.175177525472 1.74509634106845
"4334" 866.6 51.326452604875 2.7437660722116
"4335" 866.8 50.7865460282135 3.67320870768223
"4336" 867 50.7217820460114 4.42305234448432
"4337" 867.2 48.6297041804464 5.70554174552545
"4338" 867.4 45.4115970002183 6.97586133182964
"4339" 867.6 41.8024531357011 7.4450123334033
"4340" 867.8 38.739247415213 6.6173795497052
"4341" 868 38.60965487525 7.65664352566235
"4342" 868.2 36.6244892491544 8.58805698834127
"4343" 868.4 33.8410508961285 9.05581087405731
"4344" 868.6 32.314185697046 10.3685181520154
"4345" 868.8 30.9798852444969 11.0202887670353
"4346" 869 28.5858826780396 12.0855381168359
"4347" 869.2 27.0145827333945 13.3166517105947
"4348" 869.4 25.0957477819167 14.3289111367874
"4349" 869.6 23.0756526538074 15.7864836266072
"4350" 869.8 20.8760945565272 17.7140870670555
"4351" 870 19.748252514125 18.3577505296624
"4352" 870.2 20.0803688469321 18.8429098452207
"4353" 870.4 20.30253385975 18.9416402967457
"4354" 870.6 20.5059733866058 18.9281659175053
"4355" 870.8 20.2712886564831 18.9472353092558
"4356" 871 20.5229623485507 19.3758993446477
"4357" 871.2 20.3517107009408 20.0940543107259
"4358" 871.4 20.5470250834366 20.3370859405933
"4359" 871.6 20.30253385975 21.6699979356623
"4360" 871.8 19.7268516899696 24.3339411997829
"4361" 872 18.5478374856 27.5327820060582
"4362" 872.2 16.5093725241343 30.0903961221762
"4363" 872.4 13.7590676353517 31.6006914013184
"4364" 872.6 12.0156678197046 32.7378456198139
"4365" 872.8 11.6226319564432 33.9365085796775
"4366" 873 9.95278141944167 36.0156387040207
"4367" 873.2 7.9601469278013 38.3462808058944
"4368" 873.4 6.27979926948553 40.2692616885681
"4369" 873.6 4.80989515123501 42.4961781479907
"4370" 873.8 4.99343003120489 43.277366839332
"4371" 874 4.93302557700372 43.7483363229177
"4372" 874.2 4.51151422529926 44.7355739495601
"4373" 874.4 3.608846658315 46.5893515770207
"4374" 874.6 2.74226736595501 48.2556668105007
"4375" 874.8 1.60203145495501 51.1258565819307
"4376" 875 1.51224684108254 53.411667841498
"4377" 875.2 1.13797353816073 55.4778220885064
"4378" 875.4 0.661141460856306 56.5239507161814
"4379" 875.6 0.802077711904417 56.625011590856
"4380" 875.8 1.03766796106192 56.5703840910319
"4381" 876 1.29724458604643 56.5734116151064
"4382" 876.2 1.41929850248663 56.5208990828828
"4383" 876.4 1.32894317820209 57.1704461660226
"4384" 876.6 0.951128157786764 57.6366708664442
"4385" 876.8 0.931923581105776 58.2488544280822
"4386" 877 0.515759862145262 59.1366405551342
"4387" 877.2 0.11056025772545 59.4813995143497
"4388" 877.4 0.268027152035377 59.8150256713848
"4389" 877.6 0.0995017186485702 59.544613600866
"4390" 877.8 0.477892992110292 59.7836366624148
"4391" 878 0.892030352491809 60.3564900403777
"4392" 878.2 0.775993883874986 60.9728567120929
"4393" 878.4 1.13980004100345 61.8443897005473
"4394" 878.6 1.34013576017688 63.348410059498
"4395" 878.8 2.08163438690278 66.1181641141485
"4396" 879 2.47674980499621 68.5119513080146
"4397" 879.2 2.73846657958499 71.6146546706607
"4398" 879.4 2.08953609162028 74.049517063498
"4399" 879.6 2.16352454907694 75.5021845736111
"4400" 879.8 2.36372299134289 77.3560860916666
"4401" 880 2.727064220475 78.9802193418493
"4402" 880.2 3.47606322256309 81.3882856508409
"4403" 880.4 4.89716705365386 85.3103077170438
"4404" 880.6 6.54173807913461 87.9231123461111
"4405" 880.8 7.77333904710578 90.602063927813
"4406" 881 8.65558710834722 92.3436614708429
"4407" 881.2 9.54337357467317 93.1623083636299
"4408" 881.4 10.9644048623659 94.5567162839116
"4409" 881.6 12.400065532125 97.1492511902318
"4410" 881.8 13.4663972637083 99.544968598204
"4411" 882 14.9940134262301 101.52146274435
"4412" 882.2 16.1672590932992 103.688173176863
"4413" 882.4 17.6299099456968 104.946710996076
"4414" 882.6 19.4973031576442 105.94080727764
"4415" 882.8 21.6622199361607 106.992368832592
"4416" 883 24.9370711614044 109.205065718003
"4417" 883.2 28.2540060367995 112.14877505247
"4418" 883.4 30.9539986185071 116.190534133158
"4419" 883.6 33.8092989525515 117.110995612415
"4420" 883.8 38.2758908520354 118.393491134319
"4421" 884 43.8442635393173 119.567079520371
"4422" 884.2 48.6586625527893 122.039435619849
"4423" 884.4 51.554499787075 123.284258271335
"4424" 884.6 53.8662862640731 122.399195272272
"4425" 884.8 57.7061699829808 120.897368234467
"4426" 885 63.1971914493599 119.998482373075
"4427" 885.2 68.9687320170245 121.212785479013
"4428" 885.4 74.1593247979861 123.03503086426
"4429" 885.6 76.4340002137573 121.730906304268
"4430" 885.8 79.506749680845 118.802714734371
"4431" 886 83.4346077023698 116.234803655631
"4432" 886.2 88.548820455075 114.159198659421
"4433" 886.4 94.5867425781834 112.22256974835
"4434" 886.6 99.2175908948264 110.226801571058
"4435" 886.8 102.324641500205 105.707402011116
"4436" 887 105.245674978485 101.088560818821
"4437" 887.2 109.464953758409 98.3568843360382
"4438" 887.4 114.81188526339 95.1881099319411
"4439" 887.6 117.059986646826 92.0206213476801
"4440" 887.8 118.076620379865 87.228342034332
"4441" 888 120.515434240654 82.2489803301996
"4442" 888.2 122.601414210036 76.2088979833304
"4443" 888.4 124.38230021637 70.6928811364229
"4444" 888.6 124.548051184321 65.4051877819577
"4445" 888.8 122.29275041504 60.5543750177341
"4446" 889 118.944252025446 55.485101753135
"4447" 889.2 117.151398427059 50.5172960549799
"4448" 889.4 116.490601516212 45.1531503738523
"4449" 889.6 117.488869910277 40.2868881147238
"4450" 889.8 117.877225482729 35.5696161060477
"4451" 890 115.081929114218 31.7169967408493
"4452" 890.2 112.122727520647 27.7534355782544
"4453" 890.4 108.135800770906 24.0421663998887
"4454" 890.6 105.552428332369 19.7541357305533
"4455" 890.8 104.161751867841 16.9082762144483
"4456" 891 101.321813660153 16.3866984658784
"4457" 891.2 97.1837058851168 14.4910703328405
"4458" 891.4 92.8315966570508 13.0505366976866
"4459" 891.6 89.6864046546541 12.5093476765742
"4460" 891.8 87.0320008830474 11.1887190226552
"4461" 892 83.6734481204659 9.7982160763366
"4462" 892.2 80.4614460549095 9.33491477155172
"4463" 892.4 77.5489991742614 8.1261681069616
"4464" 892.6 75.7516611376657 5.83448774301603
"4465" 892.8 73.9073467386417 3.17343173222069
"4466" 893 74.6552186425568 3.40100397532523
"4467" 893.2 73.8732603211964 4.37548635401354
"4468" 893.4 71.7392703261642 5.31641589730744
"4469" 893.6 68.4940829616044 7.10766224839716
"4470" 893.8 65.7326114855843 8.60753208292302
"4471" 894 62.6950269471417 9.84039125455402
"4472" 894.2 59.8555982089821 10.5541017075135
"4473" 894.4 57.3081663919464 9.89438210054926
"4474" 894.6 55.127238974875 7.9722706515053
"4475" 894.8 54.4218678107128 6.47982589436393
"4476" 895 54.7332761867517 7.54706421320973
"4477" 895.2 52.3382601179846 8.88208490108644
"4478" 895.4 49.691429639402 11.210624164472
"4479" 895.6 47.338160773955 13.5738885870607
"4480" 895.8 44.5090060619291 15.6160509378369
"4481" 896 41.0696082758333 17.9543357814957
"4482" 896.2 37.3848062200607 20.082272748235
"4483" 896.4 33.082678028875 20.4515502812116
"4484" 896.6 29.9318812120054 20.494602448012
"4485" 896.8 28.0965322567243 22.6772986758125
"4486" 897 27.033093056625 26.6808337549957
"4487" 897.2 26.3151667422917 31.054698919329
"4488" 897.4 24.7176139917434 35.4014648935154
"4489" 897.6 23.261446048795 39.8476541645007
"4490" 897.8 24.2895507433434 44.1985346324561
"4491" 898 26.9537236941927 48.5946850744089
"4492" 898.2 29.8016204011364 52.9674545583821
"4493" 898.4 31.8056713962273 57.7664493795752
"4494" 898.6 33.7268273654774 62.5332642758376
"4495" 898.8 36.1475068882795 67.9391765378904
"4496" 899 38.2595647122686 72.8656108268122
"4497" 899.2 39.8628353995344 77.9963446685877
"4498" 899.4 42.0158737949601 83.318705852376
"4499" 899.6 44.0480178820997 88.3064921558566
"4500" 899.8 45.4345376166552 93.5734270382251
"4501" 900 47.113914378125 97.2492201958082
"4502" 900.2 49.7715854535114 97.7701367276813
"4503" 900.4 54.0361288740995 97.917226920988
"4504" 900.6 58.5845178482049 97.7679080268578
"4505" 900.8 62.8395012828434 98.1558138241154
"4506" 901 67.4124890854062 98.4594644403082
"4507" 901.2 71.2329079537307 96.9208027227856
"4508" 901.4 74.6743328486729 95.3452539214611
"4509" 901.6 77.4345209436434 96.0397302586628
"4510" 901.8 77.964609998741 98.465292393466
"4511" 902 78.3416873567473 102.01311694827
"4512" 902.2 76.6458325141174 106.533308769196
"4513" 902.4 75.4252480889464 111.800587319764
"4514" 902.6 74.0600676784974 116.562267950917
"4515" 902.8 73.0393763087868 120.97403529068
"4516" 903 70.887833122475 121.569897251306
"4517" 903.2 67.316988407632 123.380866904724
"4518" 903.4 65.6512753371923 124.366408417082
"4519" 903.6 63.8020465840962 123.4440259109
"4520" 903.8 59.3826292048162 123.139735517679
"4521" 904 54.2744984431442 122.426097806467
"4522" 904.2 49.0873498862219 120.754574812906
"4523" 904.4 43.9193095306671 118.939884157601
"4524" 904.6 38.663499348825 116.001317793681
"4525" 904.8 33.8105156908852 113.305917969743
"4526" 905 28.4695667288162 111.029799300268
"4527" 905.2 21.8973275135978 108.004170140076
"4528" 905.4 17.7164625065978 105.309973468631
"4529" 905.6 16.2747560815417 101.599681514106
"4530" 905.8 15.5240792270587 97.8743288972839
"4531" 906 14.5774309153644 92.9261206891739
"4532" 906.2 13.2695465001008 87.5469756423304
"4533" 906.4 12.406400176075 82.340391206654
"4534" 906.6 13.8625420266685 77.6516409837403
"4535" 906.8 15.8510542554355 73.6831433761592
"4536" 907 18.0764573499293 70.8679035079903
"4537" 907.2 21.5684518023112 68.2875536510888
"4538" 907.4 25.5367944664574 65.430523571269
"4539" 907.6 30.0345964105809 64.8216998548442
"4540" 907.8 35.049976442111 65.2209579449802
"4541" 908 40.0999730210162 65.6175384849736
"4542" 908.2 44.896788995625 67.073459245473
"4543" 908.4 49.8883536485665 70.0805582820781
"4544" 908.6 54.7646816934814 73.7031594753015
"4545" 908.8 59.1167718788954 77.2091809329268
"4546" 909 62.7261994905657 81.5744066327341
"4547" 909.2 67.3929382190915 86.156655324064
"4548" 909.4 71.8649196321505 91.0418436673248
"4549" 909.6 74.1001715034176 96.0770925463547
"4550" 909.8 77.0055155171875 98.5271425724019
"4551" 910 80.4644669782899 97.268363196876
"4552" 910.2 82.6473077851562 95.1113874349644
"4553" 910.4 85.0489623255039 91.5938893688063
"4554" 910.6 87.2933079464794 86.9083340965658
"4555" 910.8 89.1849520685803 81.5409371600102
"4556" 911 91.7823496765202 76.7390219478142
"4557" 911.2 94.6214583068544 71.3303424904661
"4558" 911.4 97.5226771160329 65.8352522939891
"4559" 911.6 100.592461180269 60.237328777259
"4560" 911.8 103.819980006959 54.8163304579154
"4561" 912 106.677762762024 48.9832770344505
"4562" 912.2 109.093234290957 43.1988477762635
"4563" 912.4 112.801838323433 37.8192714008102
"4564" 912.6 116.022318583526 32.969437646016
"4565" 912.8 114.674225714128 30.0106816659365
"4566" 913 112.779697378909 26.2494309022911
"4567" 913.2 110.842544063108 23.9768933245207
"4568" 913.4 109.082568819 21.8934202184389
"4569" 913.6 107.199557278985 19.4516052174865
"4570" 913.8 107.16047361306 19.9035839433244
"4571" 914 107.048284295966 19.4613504448025
"4572" 914.2 107.1441677703 20.3429757377457
"4573" 914.4 107.459123177424 21.0362639201695
"4574" 914.6 108.478678815935 21.5706791176689
"4575" 914.8 109.717792837319 22.3476639380651
"4576" 915 112.201617754261 24.5544645473556
"4577" 915.2 114.755033641809 27.8422552487416
"4578" 915.4 117.76224923126 31.4470891753899
"4579" 915.6 119.59254450267 36.3100265874641
"4580" 915.8 122.6319817363 40.9801705378399
"4581" 916 123.331863104221 45.0390629982361
"4582" 916.2 124.931446490382 50.0623667877756
"4583" 916.4 126.087235676402 55.6574035449856
"4584" 916.6 126.167233716067 61.41907550047
"4585" 916.8 126.230737930011 67.6279132474389
"4586" 917 125.343887777011 73.3838117117116
"4587" 917.2 123.777359122013 78.9267593047332
"4588" 917.4 121.387614691875 84.4674914890926
"4589" 917.6 118.58208578371 89.8051181685795
"4590" 917.8 114.262140455064 93.8391642694944
"4591" 918 109.687462010617 98.1225102471671
"4592" 918.2 104.179360484028 100.108925950233
"4593" 918.4 98.2107361398125 101.353699853964
"4594" 918.6 91.8655066663697 101.523041855073
"4595" 918.8 86.0194180092816 100.759295987928
"4596" 919 82.3543305024687 99.3950150898394
"4597" 919.2 81.2935415843417 98.1160310954874
"4598" 919.4 81.3117962572299 96.4316889075562
"4599" 919.6 81.7196374049785 95.0799507366897
"4600" 919.8 82.1617717233068 94.1172065319616
"4601" 920 81.4339136220163 91.854701871425
"4602" 920.2 81.6506020279409 88.7646485768515
"4603" 920.4 82.2973531343315 84.9380313894142
"4604" 920.6 84.4239670366855 81.6053047209365
"4605" 920.8 86.7920125329417 77.9792654554207
"4606" 921 87.9002607383218 73.463279037142
"4607" 921.2 89.2239708941331 69.5145418736852
"4608" 921.4 90.2330439152812 64.6403037264019
"4609" 921.6 90.0249968387782 59.6476609533304
"4610" 921.8 88.6216688605 54.3253601819957
"4611" 922 87.6297212056023 48.4160096962911
"4612" 922.2 86.1242723125378 43.195038649423
"4613" 922.4 85.6737970509107 38.1986281345135
"4614" 922.6 85.9537012551029 32.5830925363422
"4615" 922.8 86.3740290345823 28.1252812342304
"4616" 923 88.0837830639221 26.6754007699972
"4617" 923.2 90.7826462625341 26.3406335188025
"4618" 923.4 95.6969505420959 24.5480930560742
"4619" 923.6 101.27474752451 24.0945455513854
"4620" 923.8 106.872611586233 23.9802458016523
"4621" 924 108.948677480966 23.6219269504161
"4622" 924.2 108.314580254403 23.4030597608185
"4623" 924.4 107.512656097216 22.626095555269
"4624" 924.6 106.266206553165 21.7869471177497
"4625" 924.8 105.335626922575 22.0362560622874
"4626" 925 104.047582652742 21.3398348128207
"4627" 925.2 102.262214411494 19.4480976345485
"4628" 925.4 100.111384754004 15.4788828892013
"4629" 925.6 97.1795291967981 11.1522241522361
"4630" 925.8 93.9784021507187 9.64983086693319
"4631" 926 90.8393163290399 7.53199093502729
"4632" 926.2 89.3328431318634 8.90083484964394
"4633" 926.4 86.800458724875 10.0978818163025
"4634" 926.6 82.9265803092981 10.8337388247361
"4635" 926.8 79.1643333815114 11.609239461348
"4636" 927 76.33879424145 12.5655640401957
"4637" 927.2 74.1188105439969 13.9099605189865
"4638" 927.4 72.4705891608393 15.5133732357278
"4639" 927.6 69.4733443910515 16.958975460903
"4640" 927.8 66.1626823443945 17.4313166949713
"4641" 928 62.3701029610798 16.5424481157894
"4642" 928.2 58.262887730125 14.8582034191564
"4643" 928.4 54.6720830762454 11.0520509893985
"4644" 928.6 52.54587156525 7.00905669307902
"4645" 928.8 52.4649041091285 6.76809936666294
"4646" 929 50.3404515030924 7.54471208809895
"4647" 929.2 46.4392314094777 9.70927419004534
"4648" 929.4 41.8968826107322 11.3511422608804
"4649" 929.6 36.6253276579125 13.2630469074207
"4650" 929.8 31.0978229245416 13.9626530101624
"4651" 930 27.320685891955 14.3229660773407
"4652" 930.2 27.1226830210607 16.3150463029493
"4653" 930.4 26.4179657888487 20.2147434874628
"4654" 930.6 24.300327656595 24.1679845210207
"4655" 930.8 21.5059105399919 28.3458502301272
"4656" 931 17.6719393977425 31.5810950499821
"4657" 931.2 13.0980494488379 33.5583474660651
"4658" 931.4 10.499672347125 33.9821098879332
"4659" 931.6 11.5494133445536 33.885426842085
"4660" 931.8 12.7735148905727 35.2180921908765
"4661" 932 13.3752672981118 37.8303345753444
"4662" 932.2 13.4841534626591 42.5138975134843
"4663" 932.4 13.1487369132486 47.0101721899723
"4664" 932.6 12.3745226129718 51.2930716525884
"4665" 932.8 11.845150722105 56.2929625352907
"4666" 933 11.6271736646173 61.1887189896207
"4667" 933.2 11.8505188430606 66.3343912087753
"4668" 933.4 13.6133165497066 71.1697139057575
"4669" 933.6 14.9948331501058 76.2954230294119
"4670" 933.8 17.9043486798131 81.188284215064
"4671" 934 21.6479993068852 85.3091077723248
"4672" 934.2 25.8995757073902 88.9606395476207
"4673" 934.4 30.5872122303902 93.0758560217419
"4674" 934.6 35.1968654471875 96.4331015440894
"4675" 934.8 39.0398555661843 100.301343889734
"4676" 935 41.5319175572358 105.167274357311
"4677" 935.2 42.2707911399886 110.021205658848
"4678" 935.4 41.7570968506197 114.901608286674
"4679" 935.6 43.805963307435 117.698207618601
"4680" 935.8 47.549737881885 118.496968819971
"4681" 936 52.1270993556688 118.354536928146
"4682" 936.2 57.5908509982017 118.569053716868
"4683" 936.4 63.2904022650577 119.159173312457
"4684" 936.6 69.3349404055893 120.514345880164
"4685" 936.8 74.5949145706486 122.435250215007
"4686" 937 79.1020031950515 121.768375166327
"4687" 937.2 83.2162763092944 119.543449963814
"4688" 937.4 88.3247324253437 117.031140100152
"4689" 937.6 93.5673489679338 115.290008916356
"4690" 937.8 96.9347049992768 113.147665447294
"4691" 938 100.583898707846 108.530626200944
"4692" 938.2 104.323893788846 104.462685374164
"4693" 938.4 108.948342018797 101.236239063883
"4694" 938.6 113.237851610048 97.4886966632168
"4695" 938.8 116.348750385509 93.2617681289078
"4696" 939 119.36461549494 88.500376880782
"4697" 939.2 122.013880627841 83.1424916784275
"4698" 939.4 124.006951804694 78.3224621745966
"4699" 939.6 123.527819397839 74.7015964564064
"4700" 939.8 123.703718886094 68.8403289828082
"4701" 940 125.13657215683 63.2299204067798
"4702" 940.2 124.501024803471 61.0057593333973
"4703" 940.4 122.324374160845 57.3398720621359
"4704" 940.6 120.439299676786 52.0844532712246
"4705" 940.8 119.706054661511 46.2758848061965
"4706" 941 120.466979771142 41.0307209943874
"4707" 941.2 118.986913913273 37.6026055930493
"4708" 941.4 117.012909580005 34.1149182695007
"4709" 941.6 114.382243735404 29.7336092912383
"4710" 941.8 112.949868950475 26.4313535817874
"4711" 942 111.649155392742 24.4100333699207
"4712" 942.2 110.129589241495 21.7900682479498
"4713" 942.4 107.679160480976 19.7584299147443
"4714" 942.6 103.172759142603 17.5368430587076
"4715" 942.8 98.8225112647663 14.8034081174685
"4716" 943 96.2559705942417 11.3776137686207
"4717" 943.2 95.9408864341921 10.0275466974134
"4718" 943.4 95.4121034590942 9.56268368314123
"4719" 943.6 93.5544997915647 8.27622561393103
"4720" 943.8 89.9116178772255 7.61226352555883
"4721" 944 87.5901776706417 7.03347390152069
"4722" 944.2 83.937199659475 5.96336320112069
"4723" 944.4 80.4628684288517 5.6656164530858
"4724" 944.6 76.8451459918871 4.83293214712671
"4725" 944.8 73.6923808537043 4.60242102116947
"4726" 945 69.4341496441713 4.30488034754661
"4727" 945.2 65.8101635219821 3.82496171647783
"4728" 945.4 62.1041863579448 4.7101604705858
"4729" 945.6 58.5014391953307 5.37073860438018
"4730" 945.8 55.1575738895651 5.13171278255027
"4731" 946 52.2240091983539 3.15620661028266
"4732" 946.2 51.2262328647705 3.58185351339681
"4733" 946.4 48.3306532968288 5.57824094355915
"4734" 946.6 45.498580170875 8.60679141937069
"4735" 946.8 43.1157794850673 11.7695957101591
"4736" 947 39.2800713599583 13.9467287437874
"4737" 947.2 35.402527367321 15.879446911391
"4738" 947.4 30.5938297611513 15.5330091732128
"4739" 947.6 27.680493668315 13.8847302667007
"4740" 947.8 28.680100483625 15.257826675329
"4741" 948 27.8347377874806 17.3292522549165
"4742" 948.2 26.9146438923544 20.7768574613056
"4743" 948.4 25.025339996888 24.935989139335
"4744" 948.6 22.7399320886932 28.0778262142571
"4745" 948.8 19.683639145835 30.8587242811407
"4746" 949 16.9176051342454 34.0820788935096
"4747" 949.2 12.9095082835256 37.3690862307171
"4748" 949.4 8.60037134211637 38.9211034710345
"4749" 949.6 8.54403517418895 38.89770871883
"4750" 949.8 9.33352198360227 40.9677960145298
"4751" 950 10.4221275677371 44.4078369061724
"4752" 950.2 11.2090051522238 48.4389365998881
"4753" 950.4 12.2917873157704 52.4562957077021
"4754" 950.6 12.9064889907651 57.2283014445767
"4755" 950.8 13.1931504108156 61.7638845711652
"4756" 951 14.3308258247204 66.4801721215691
"4757" 951.2 15.5396734398437 71.2448932054332
"4758" 951.4 16.9253768039062 76.3645448449957
"4759" 951.6 21.1656290979375 79.2388749256832
"4760" 951.8 27.0970858883648 80.4226328903962
"4761" 952 32.4880853126591 82.1957216594048
"4762" 952.2 37.7743153796329 84.0593179812522
"4763" 952.4 42.9440380392015 85.878481541488
"4764" 952.6 47.7424808525451 87.9375464749506
"4765" 952.8 53.0540827730568 90.5395546863783
"4766" 953 58.4903590356023 92.2844682382571
"4767" 953.2 63.4295009028137 95.0040611294472
"4768" 953.4 67.6375143838852 97.6988369821309
"4769" 953.6 68.5364672000984 99.5126683132164
"4770" 953.8 67.9340021265558 101.862683453153
"4771" 954 68.7247189147066 104.431651014431
"4772" 954.2 69.9672852758853 105.49429640493
"4773" 954.4 73.8897875501487 104.898315831147
"4774" 954.6 78.4787369884539 103.2690119452
"4775" 954.8 83.1501201486875 99.7413678834957
"4776" 955 86.5827053390937 95.3144218312457
"4777" 955.2 89.7290646436539 91.2242321068628
"4778" 955.4 93.5086507511018 87.53172393393
"4779" 955.6 98.4068600505276 84.8880503281786
"4780" 955.8 103.916127559141 83.7700063377271
"4781" 956 109.377129762675 83.2265626617681
"4782" 956.2 113.257066529246 81.2001042890743
"4783" 956.4 115.820089163073 77.0471883958625
"4784" 956.6 117.119331598365 71.7102002689107
"4785" 956.8 118.33546806142 66.5199703505601
"4786" 957 119.15515280297 60.5088366273365
"4787" 957.2 119.726671048185 55.0011860469507
"4788" 957.4 121.644959602344 50.0417325271207
"4789" 957.6 122.370158402418 47.1943381735994
"4790" 957.8 120.476931225004 44.9705631836999
"4791" 958 118.204456107 40.1907363588322
"4792" 958.2 116.197165805344 35.1883730658394
"4793" 958.4 113.651896550581 29.3851488740913
"4794" 958.6 110.076474454755 25.5998945534607
"4795" 958.8 106.632561920759 21.4739338980838
"4796" 959 103.219855843275 16.8895331698874
"4797" 959.2 100.983175690321 14.7286333014468
"4798" 959.4 97.9067565807908 14.3452265254944
"4799" 959.6 94.2650263747936 11.9938458441556
"4800" 959.8 90.3422904191168 9.54789806293937
"4801" 960 86.5645478467371 8.57054998555172
"4802" 960.2 83.3079583604417 6.96977683602069
"4803" 960.4 80.063460466842 4.9533097339064
"4804" 960.6 76.333349294684 3.71106359293529
"4805" 960.8 72.3073502590508 2.79040937791739
"4806" 961 68.0648176774632 1.60423578919716
"4807" 961.2 63.4997842346433 1.29794154998654
"4808" 961.4 59.2607849547786 2.78388196778937
"4809" 961.6 55.5463000361827 4.40033520923607
"4810" 961.8 51.643184802375 5.87089971894327
"4811" 962 48.2013615895416 7.59825454895402
"4812" 962.2 44.8526249286497 7.62397261295872
"4813" 962.4 42.6330853487868 5.85095661494422
"4814" 962.6 43.4828397378302 6.48529885723263
"4815" 962.8 42.469935536402 8.0033908394315
"4816" 963 41.347218985012 10.4841097265385
"4817" 963.2 40.12996942325 13.569854439579
"4818" 963.4 37.9346728813885 16.370086469972
"4819" 963.6 35.1919432576318 18.3171508234991
"4820" 963.8 31.1788138060942 19.3999537714563
"4821" 964 27.1446378740054 20.0958034292294
"4822" 964.2 22.6749525659496 20.3921745905759
"4823" 964.4 21.8297030597855 19.7076688120685
"4824" 964.6 21.6527769886576 21.0540288493598
"4825" 964.8 21.173547402875 24.2393252343807
"4826" 965 20.666775886875 28.1057191673953
"4827" 965.2 21.0858369481827 32.6573334198899
"4828" 965.4 20.8459558157464 37.0347917520207
"4829" 965.6 20.0688472993994 41.473700423889
"4830" 965.8 17.7628042783357 45.5278292450027
"4831" 966 15.0688785701902 50.2425167553272
"4832" 966.2 11.8481836728447 54.3943653362874
"4833" 966.4 8.94895150816501 58.0930416063207
"4834" 966.6 8.26821066515921 61.1927419621786
"4835" 966.8 9.46237440031249 65.1220127842457
"4836" 967 11.1443756265524 69.863848361911
"4837" 967.2 12.7291336152119 74.5771716622944
"4838" 967.4 14.1003109242367 80.029497810493
"4839" 967.6 16.7066017013589 85.1552535700078
"4840" 967.8 19.6428905790383 90.0434896611207
"4841" 968 23.5633751835908 93.090891373726
"4842" 968.2 28.1326062565178 95.6553311256819
"4843" 968.4 33.1974934504687 97.0859964654644
"4844" 968.6 38.4912884612358 97.5393865959918
"4845" 968.8 42.8819843841811 96.8681752504064
"4846" 969 45.8511168776576 96.9352352044577
"4847" 969.2 49.1322397643218 96.8333257920781
"4848" 969.4 53.1790127641301 98.3072089546615
"4849" 969.6 56.7938380841946 100.092522582219
"4850" 969.8 60.942581343919 99.9991310084449
"4851" 970 65.1203030700193 97.9885494083836
"4852" 970.2 69.5837051467261 95.9022644304079
"4853" 970.4 73.7183972513589 93.5838136564917
"4854" 970.6 77.3267965281622 91.8649546830781
"4855" 970.8 80.6732569613695 91.3895276496537
"4856" 971 81.3753362851697 92.5759508863154
"4857" 971.2 81.5028678256585 93.8554635294454
"4858" 971.4 82.7249620528849 95.7856855163435
"4859" 971.6 84.5781622044566 97.2542574637431
"4860" 971.8 87.0708239408853 98.7883744164145
"4861" 972 89.6452897351477 97.5732548888631
"4862" 972.2 92.3979804697841 94.8323508582571
"4863" 972.4 94.641049989174 91.5190289000743
"4864" 972.6 97.6881280139375 88.0330510312769
"4865" 972.8 99.571100928075 83.9104679966102
"4866" 973 101.615607262937 79.2786855916207
"4867" 973.2 103.127666556854 74.418735019642
"4868" 973.4 105.982299724109 69.2796015648335
"4869" 973.6 109.565993580236 64.715041069363
"4870" 973.8 113.944408050625 60.5915590005582
"4871" 974 117.355646470504 56.2518680779815
"4872" 974.2 120.785823516625 51.8960248783429
"4873" 974.4 122.02238519903 48.0684368381774
"4874" 974.6 120.768629483046 45.1006601604778
"4875" 974.8 119.107142869875 42.9376362807677
"4876" 975 116.654559966969 39.653101693498
"4877" 975.2 114.631110410737 35.4483282440569
"4878" 975.4 113.283109614027 31.3707714791965
"4879" 975.6 114.108904449972 30.9305581330723
"4880" 975.8 114.796889390705 31.8663847522164
"4881" 976 115.118501541358 33.0873308514483
"4882" 976.2 116.598623865675 34.729628476347
"4883" 976.4 117.928195245847 37.9711386148707
"4884" 976.6 117.906696481726 41.2584747922841
"4885" 976.8 119.312087232963 46.0887675799148
"4886" 977 122.745038395446 50.3121200704676
"4887" 977.2 124.32092746684 53.5405748661736
"4888" 977.4 123.915963885832 58.127105689175
"4889" 977.6 125.014012040193 63.6346863048207
"4890" 977.8 124.748534774111 68.2311810628791
"4891" 978 123.055306670548 72.2057114408962
"4892" 978.2 121.141190081073 77.677159373335
"4893" 978.4 120.043035427649 82.9936628311046
"4894" 978.6 119.922921407826 88.1325776961207
"4895" 978.8 117.408191362485 90.1237479636507
"4896" 979 113.309943448686 92.8374441025786
"4897" 979.2 108.55901990442 96.2284116547692
"4898" 979.4 103.53543628733 99.7621176851359
"4899" 979.6 98.7134285290265 103.271246929954
"4900" 979.8 95.0132919532461 107.677070072167
"4901" 980 92.444626484325 112.473774306291
"4902" 980.2 89.4061524733801 118.12601549728
"4903" 980.4 88.1742846315312 118.695225936339
"4904" 980.6 85.0456275710665 118.999904586078
"4905" 980.8 79.5515362666276 119.674445192631
"4906" 981 74.105832249075 118.783605614721
"4907" 981.2 68.830340767515 117.319847049531
"4908" 981.4 63.4852427277279 116.028145498915
"4909" 981.6 60.2137699089839 114.44072707565
"4910" 981.8 58.1026020422993 111.026847208106
"4911" 982 58.256553086175 109.046447535287
"4912" 982.2 58.8120174074774 108.41817447156
"4913" 982.4 59.1367806568636 107.4979332687
"4914" 982.6 58.9814500528871 104.481235362946
"4915" 982.8 60.060087521746 101.371293599879
"4916" 983 62.0013493773912 99.9781771350723
"4917" 983.2 63.8121070060997 99.7032569988005
"4918" 983.4 66.0012618235133 98.9068685626101
"4919" 983.6 68.4162203047663 96.4159656487511
"4920" 983.8 71.9071599598206 93.1549528389142
"4921" 984 75.1937562616492 89.2113183215239
"4922" 984.2 79.2231463234069 86.4615461692803
"4923" 984.4 82.0246880251793 82.9066488874903
"4924" 984.6 84.0488477590937 78.7850333339957
"4925" 984.8 86.7540046692417 74.340039779854
"4926" 985 90.5516696204837 70.6477332163707
"4927" 985.2 94.8565584946894 68.119222384332
"4928" 985.4 99.0342398533125 65.6276082416519
"4929" 985.6 100.119214330907 60.9071109105681
"4930" 985.8 99.1667286049987 55.1368410963423
"4931" 986 98.962975108875 49.7064479735548
"4932" 986.2 101.035016710585 44.9767884478465
"4933" 986.4 105.324071418227 40.735661254346
"4934" 986.6 111.166804388201 37.0613783532729
"4935" 986.8 115.73826404192 35.2741469551775
"4936" 987 117.61483411618 36.8135282613365
"4937" 987.2 119.839871788628 40.0386665605073
"4938" 987.4 122.188015586263 43.6577878095383
"4939" 987.6 123.63392214201 49.0361777290589
"4940" 987.8 124.739633514574 54.6317584157412
"4941" 988 125.01802098322 60.9866455404483
"4942" 988.2 125.66581691079 67.8396247799987
"4943" 988.4 124.317755812003 73.7296342575974
"4944" 988.6 123.264832350229 80.1300512475719
"4945" 988.8 120.392940812066 85.5874055895462
"4946" 989 115.768720202617 90.5222026585382
"4947" 989.2 111.1730013225 95.7045663574332
"4948" 989.4 105.67900380803 98.1146301978269
"4949" 989.6 99.3814886642233 98.784301581924
"4950" 989.8 93.5207502296333 97.7606341351592
"4951" 990 89.5631808604879 95.5892438477175
"4952" 990.2 86.7324446529908 93.9075548029786
"4953" 990.4 83.9478255138428 92.4783613584594
"4954" 990.6 81.4233462182645 90.8179118785154
"4955" 990.8 79.9307395305878 89.6978991993654
"4956" 991 79.0736327976818 88.0326891161321
"4957" 991.2 79.9849577113977 86.5256744528252
"4958" 991.4 81.0199220918201 85.8415832413789
"4959" 991.6 80.8185392675454 85.3617553468707
"4960" 991.8 79.959043258875 82.9731153906207
"4961" 992 78.6122428712446 79.541782166512
"4962" 992.2 78.6821498604143 76.21836365816
"4963" 992.4 80.2517474965646 73.1637673036207
"4964" 992.6 82.3367444996424 71.7876144233998
"4965" 992.8 84.9591888834083 69.8090551872874
"4966" 993 85.668960253806 65.7134070906552
"4967" 993.2 83.6993625729886 61.4058680765525
"4968" 993.4 80.4191384510329 58.1755125437575
"4969" 993.6 76.5988025817614 54.2833780251889
"4970" 993.8 74.8073749862847 50.1192434140544
"4971" 994 74.6831897976607 45.7467303962635
"4972" 994.2 76.6848718678509 40.8179369820062
"4973" 994.4 79.9417669571932 36.7551037280525
"4974" 994.6 83.684697805282 33.16497282383
"4975" 994.8 85.9578747585136 30.6141275496207
"4976" 995 85.1346819824676 28.9013842328429
"4977" 995.2 82.9907293281221 27.6510899380089
"4978" 995.4 80.0269144440536 26.8332517331564
"4979" 995.6 75.5974091440335 25.6643994841817
"4980" 995.8 72.2137822536677 23.2687683865963
"4981" 996 69.392857150275 19.6884883897332
"4982" 996.2 68.2487723416851 14.7608148678359
"4983" 996.4 68.8579659952774 10.3677822424012
"4984" 996.6 69.1045897164984 9.75788838876355
"4985" 996.8 67.6591490542726 7.95485579115081
"4986" 997 64.5305023080959 7.35877333370208
"4987" 997.2 60.6441379786023 7.51939151547784
"4988" 997.4 56.4234045831058 8.58474243515915
"4989" 997.6 52.1481464201036 8.7751336639064
"4990" 997.8 47.2990465780722 7.58090980811365
"4991" 998 45.5945047792607 5.21537766053497
"4992" 998.2 46.7556110797031 6.19028399696444
"4993" 998.4 46.797182180625 7.35939055332902
"4994" 998.6 45.6358307897916 9.35523193899569
"4995" 998.8 43.7465510152303 12.3950905780549
"4996" 999 41.4679367204036 16.0966563640921
"4997" 999.2 38.1816325289024 18.9235346240179
"4998" 999.4 34.2674276541183 20.2177335346342
"4999" 999.6 29.7611212446576 20.4170581943598
"5000" 999.8 25.101026651875 20.9032203820298
"5001" 1000 20.7389427166851 22.1674128891397
"5002" 1000.2 18.1098832379659 23.2980645979064
"5003" 1000.4 18.4113092383618 25.4345503813312
"5004" 1000.6 18.4899618749659 29.522177855335
"5005" 1000.8 17.6796789932694 34.4144200771982
"5006" 1001 16.3271438542927 39.186623757165
"5007" 1001.2 13.310415170746 43.3494311615239
"5008" 1001.4 11.038117082875 47.2868344442457
"5009" 1001.6 11.1525493606815 52.2423634029433
"5010" 1001.8 11.5040199282299 56.5285594878788
"5011" 1002 12.2799857429629 63.1206299872031
"5012" 1002.2 14.3614713404329 68.8404127947365
"5013" 1002.4 17.6341484463908 73.9576338883786
"5014" 1002.6 20.7239920257782 77.7376275553304
"5015" 1002.8 24.1911414299659 82.5484682872874
"5016" 1003 28.933486241625 88.1485019624957
"5017" 1003.2 33.1040025728651 92.2627963293831
"5018" 1003.4 36.9616366008112 94.9996634597058
"5019" 1003.6 41.643315862905 97.4043225503007
"5020" 1003.8 47.0419297877841 99.0170550401965
"5021" 1004 52.9342766672358 102.263476175445
"5022" 1004.2 56.333355182955 105.548629345131
"5023" 1004.4 57.9224006178125 109.757731433371
"5024" 1004.6 57.6179374422486 114.488463490313
"5025" 1004.8 58.1441131560625 119.312291258371
"5026" 1005 57.1082549010568 121.129587839227
"5027" 1005.2 57.6322457012413 121.762736288076
"5028" 1005.4 60.4244355760825 123.087844678526
"5029" 1005.6 63.7473722866374 122.750356135334
"5030" 1005.8 68.3845730679693 121.717756854564
"5031" 1006 73.3095867004508 120.500338040651
"5032" 1006.2 78.4547320219066 118.636767116358
"5033" 1006.4 83.4830332301902 116.330991649208
"5034" 1006.6 89.2127945637933 114.171678084498
"5035" 1006.8 94.7262161846691 113.382843837562
"5036" 1007 99.8144974398462 110.835681772601
"5037" 1007.2 103.994313105598 107.516036192581
"5038" 1007.4 108.487298600757 104.045603412503
"5039" 1007.6 111.361140247815 99.8388243937107
"5040" 1007.8 114.771294340991 95.8300279318343
"5041" 1008 117.671739506737 91.2916810935781
"5042" 1008.2 120.489626703359 86.1859673757306
"5043" 1008.4 122.964237186097 81.1424145451392
"5044" 1008.6 123.52607911104 75.4218632739833
"5045" 1008.8 125.197039212716 69.6141035625752
"5046" 1009 125.171318875942 64.8387755519802
"5047" 1009.2 123.888132040559 58.9559692199891
"5048" 1009.4 122.669900194481 52.7614042025601
"5049" 1009.6 122.991900101538 47.0301945233649
"5050" 1009.8 121.276278525481 43.6199101962571
"5051" 1010 117.616065140106 39.7607811667072
"5052" 1010.2 113.846692798205 35.245039737142
"5053" 1010.4 111.737840408042 30.0238680759874
"5054" 1010.6 111.719637408185 25.6193990342069
"5055" 1010.8 111.169500598212 25.4486307852838
"5056" 1011 109.245315256652 25.6782826017271
"5057" 1011.2 105.538335528975 25.8580799922874
"5058" 1011.4 101.649148846774 25.2206322057106
"5059" 1011.6 98.3688291935646 24.3191003177931
"5060" 1011.8 94.7865816152515 22.921020791703
"5061" 1012 91.1404264171308 22.841604231516
"5062" 1012.2 88.510812591375 23.407259567335
"5063" 1012.4 86.2071652427287 24.0564369770475
"5064" 1012.6 84.0629303140775 23.7445199792409
"5065" 1012.8 81.6647620200457 23.4039304524134
"5066" 1013 79.5291924194107 22.0741709822278
"5067" 1013.2 78.3266542409904 20.1237108391976
"5068" 1013.4 77.6444618156058 18.1931997771207
"5069" 1013.6 77.9983937045945 17.8949110801451
"5070" 1013.8 78.6707247620309 17.4164264718674
"5071" 1014 79.1846330359875 17.2186346749707
"5072" 1014.2 79.8941517842653 16.249662485889
"5073" 1014.4 81.225972048875 13.9868343035466
"5074" 1014.6 83.9887926632124 11.3760788995725
"5075" 1014.8 87.079183058675 9.07602646855402
"5076" 1015 88.9960193620133 8.00031404040792
"5077" 1015.2 89.0478802306141 8.15260364797938
"5078" 1015.4 88.5540033455795 8.54309435387069
"5079" 1015.6 87.0014198432888 8.57054998555172
"5080" 1015.8 84.7908475407371 8.22351080110344
"5081" 1016 81.7946503125682 8.12182512522296
"5082" 1016.2 77.8756492486528 8.24466180625031
"5083" 1016.4 73.5962453357639 8.04649315802809
"5084" 1016.6 69.7198163633088 8.88498643435563
"5085" 1016.8 65.3461375445691 9.68402120356186
"5086" 1017 61.1283118004193 10.8373981498232
"5087" 1017.2 56.6643441453931 12.2417450427532
"5088" 1017.4 52.125987395321 12.6463904516883
"5089" 1017.6 47.2615740363961 11.8602760395925
"5090" 1017.8 43.4028687974167 9.57817166824569
"5091" 1018 42.5476918641667 7.59825454895402
"5092" 1018.2 42.7842286262723 8.06536636262069
"5093" 1018.4 41.3531146447721 9.90321404660598
"5094" 1018.6 39.8164913236695 13.2379171062371
"5095" 1018.8 38.1553942235724 17.3584329713575
"5096" 1019 36.345019663125 21.9597078344496
"5097" 1019.2 33.4096826219696 25.8420122640531
"5098" 1019.4 29.4835296212271 28.4771358591841
"5099" 1019.6 24.5456606069435 30.0539423982371
"5100" 1019.8 19.0814478878092 30.4129789217259
"5101" 1020 13.4921407939161 30.3575941625385
"5102" 1020.2 13.920380080125 30.5376910710207
"5103" 1020.4 15.2706594484145 31.8863926210549
"5104" 1020.6 15.4082195547104 31.925158290165
"5105" 1020.8 16.865989516875 32.7620893533169
"5106" 1021 19.176867629835 34.0894394433007
"5107" 1021.2 22.5065768253967 35.4107935255337
"5108" 1021.4 26.530122326995 37.0296959867807
"5109" 1021.6 30.4960317492917 37.9392900821207
"5110" 1021.8 34.1704268900036 37.1549062183921
"5111" 1022 38.1727507557574 36.6391205686795
"5112" 1022.2 42.3998835053333 36.070842827454
"5113" 1022.4 47.0794869653533 35.0119945067511
"5114" 1022.6 51.3499812824036 34.4250319826778
"5115" 1022.8 55.538990831625 34.1970874839957
"5116" 1023 59.3015225336153 33.8502693708675
"5117" 1023.2 62.8875594186822 33.0039186576568
"5118" 1023.4 66.9786361370269 33.2313512788992
"5119" 1023.6 70.5556162397639 34.4642612865096
"5120" 1023.8 72.6825980276341 36.7336504447653
"5121" 1024 74.8989602000196 38.53865644544
"5122" 1024.2 77.3782623903565 40.0648847493614
"5123" 1024.4 78.2347840763872 42.3219589059134
"5124" 1024.6 78.4652458250843 44.8748635860974
"5125" 1024.8 79.1720569046162 48.6486402357736
"5126" 1025 79.5342494881103 52.3625538430442
"5127" 1025.2 79.9281066256308 56.9136089655974
"5128" 1025.4 80.0127014193926 61.8316846625501
"5129" 1025.6 80.1406363854417 66.8704972322207
"5130" 1025.8 80.516491926475 71.8261289281207
"5131" 1026 78.7284916321522 76.869549054888
"5132" 1026.2 75.5643840185625 79.8599213143082
"5133" 1026.4 70.8880943449059 82.2166306539609
"5134" 1026.6 66.2482065325697 85.0972449011891
"5135" 1026.8 61.3972437008954 87.422810394835
"5136" 1027 57.119419857926 89.5326131970084
"5137" 1027.2 54.3657889163954 93.4363333540799
"5138" 1027.4 53.733617305875 98.2604111106207
"5139" 1027.6 54.9569954187187 100.274830807058
"5140" 1027.8 56.631716913 101.938916643246
"5141" 1028 59.5251125765978 104.027202862423
"5142" 1028.2 63.0604489569632 107.103062556503
"5143" 1028.4 65.8141559446397 108.309559914797
"5144" 1028.6 66.9581181167868 107.623879739121
"5145" 1028.8 69.9404655942633 106.349320011009
"5146" 1029 74.8529363173598 105.189879751378
"5147" 1029.2 79.4126802181875 103.403949149746
"5148" 1029.4 84.090498043065 100.905113270181
"5149" 1029.6 89.5618463732831 99.5278527200594
"5150" 1029.8 91.825098306015 97.7979704150907
"5151" 1030 92.9930530832689 94.955884561045
"5152" 1030.2 95.055766720515 91.6601211835107
"5153" 1030.4 96.7451966702977 87.1692416642805
"5154" 1030.6 99.3228367970984 82.8104845850888
"5155" 1030.8 103.135921810937 79.0278783962144
"5156" 1031 107.680523421343 77.12247216161
"5157" 1031.2 110.590278718324 76.0938323166207
"5158" 1031.4 110.579633875907 73.6381071530888
"5159" 1031.6 109.394920677598 70.4424118243866
"5160" 1031.8 106.825051184347 66.7024514908791
"5161" 1032 105.804390574875 61.4995046718405
"5162" 1032.2 106.880013117585 56.1935951131107
"5163" 1032.4 109.593421935483 51.3583574377135
"5164" 1032.6 113.091816686334 47.2507611061309
"5165" 1032.8 117.47165297733 43.5581433448631
"5166" 1033 118.94257273839 39.5737436494351
"5167" 1033.2 117.107929239255 35.5786768346907
"5168" 1033.4 114.317376372987 31.7333759862635
"5169" 1033.6 110.439782611689 27.3911873694764
"5170" 1033.8 106.65037205723 23.2047205111368
"5171" 1034 102.035277424625 18.9575645631207
"5172" 1034.2 97.9480398474355 15.2302362797416
"5173" 1034.4 93.8089417236223 12.7733494675987
"5174" 1034.6 89.4435343040129 11.5752943167241
"5175" 1034.8 84.1442273412954 9.68529855113206
"5176" 1035 79.34141547375 8.14354003391614
"5177" 1035.2 75.2426128997386 5.75490007766614
"5178" 1035.4 70.6985390562044 4.51331823944422
"5179" 1035.6 66.8394613913449 1.50840578874117
"5180" 1035.8 65.8533748432125 2.53805350385819
"5181" 1036 62.6677010320632 4.91348568623245
"5182" 1036.2 60.4065888304773 7.49209277312069
"5183" 1036.4 59.4571544277574 9.74696889182069
"5184" 1036.6 58.6839097975336 12.2786942074012
"5185" 1036.8 57.1875819196125 15.1166315134707
"5186" 1037 55.1679616859821 17.9384115151207
"5187" 1037.2 51.802817829915 20.1372342161807
"5188" 1037.4 47.5544600710114 20.9321735936207
"5189" 1037.6 43.344801227875 20.0404146766207
"5190" 1037.8 39.1198691325272 17.8580978238381
"5191" 1038 35.5901412590833 15.767403199329
"5192" 1038.2 33.5740409514831 13.1163715025396
"5193" 1038.4 31.7329115872211 13.4502182845053
"5194" 1038.6 30.1087293955066 15.6536983499496
"5195" 1038.8 28.3170766572596 18.8301704321207
"5196" 1039 26.0186939916588 22.8000470008504
"5197" 1039.2 25.1506765639155 26.306828687972
"5198" 1039.4 25.1496211808065 30.3366526615522
"5199" 1039.6 25.2330727511144 34.1721917999446
"5200" 1039.8 26.2273784117517 38.6085455511412
"5201" 1040 27.2831447914934 43.326720832568
"5202" 1040.2 27.1984976486528 47.6471946944355
"5203" 1040.4 25.1081442293469 51.3979790341151
"5204" 1040.6 23.0823867798083 56.695952636354
"5205" 1040.8 21.6211037689076 61.4545850021424
"5206" 1041 20.8371559655302 66.9390264888965
"5207" 1041.2 21.016960698493 72.0916526505982
"5208" 1041.4 20.7719040205133 77.2607083463122
"5209" 1041.6 22.478214497258 81.5013066005569
"5210" 1041.8 24.7002634632015 83.5619882614676
"5211" 1042 27.733135852324 87.2434186593452
"5212" 1042.2 31.9693163649356 90.4121605553783
"5213" 1042.4 35.8739221946329 92.2621590267996
"5214" 1042.6 38.8392857184375 94.2514770507144
"5215" 1042.8 42.0177912787616 96.132797788765
"5216" 1043 45.0976037394008 98.8789949838269
"5217" 1043.2 48.0130459836811 101.941841508498
"5218" 1043.4 48.1434719594368 104.285151530609
"5219" 1043.6 47.1122473665592 107.340260173789
"5220" 1043.8 44.8521879310791 110.579943554366
"5221" 1044 42.1167583710334 112.480623317492
"5222" 1044.2 40.1663004694338 114.855370116474
"5223" 1044.4 40.8536491127065 116.742579868733
"5224" 1044.6 43.0338277976023 117.736271440772
"5225" 1044.8 45.3354967840771 117.328873059238
"5226" 1045 48.3965130768434 116.299420060221
"5227" 1045.2 52.2296502261331 115.212049509814
"5228" 1045.4 55.6653571825863 114.583933318858
"5229" 1045.6 60.236762784945 115.110832817991
"5230" 1045.8 64.9273057916397 116.788763398709
"5231" 1046 70.6631012679498 119.10185282235
"5232" 1046.2 76.3030487505893 120.623540849592
"5233" 1046.4 81.0100770407831 119.455934640774
"5234" 1046.6 85.9525909961827 117.142741208731
"5235" 1046.8 90.7663297553902 113.833378518318
"5236" 1047 94.2285975237197 109.080254392058
"5237" 1047.2 98.3385602052321 104.800409815325
"5238" 1047.4 102.918050826568 101.158942922878
"5239" 1047.6 108.335714297295 97.9623088440807
"5240" 1047.8 114.046880232169 94.2212677806795
"5241" 1048 118.096212062184 90.0296995747753
"5242" 1048.2 120.701021025036 84.9004653080078
"5243" 1048.4 121.083551782275 79.8010015287207
"5244" 1048.6 120.268731513291 73.6890891696544
"5245" 1048.8 118.238391699589 67.4713295521003
"5246" 1049 117.194219619919 62.0286802929174
"5247" 1049.2 117.554133385359 56.4052748449755
"5248" 1049.4 119.299063765786 50.9227701558682
"5249" 1049.6 121.153098086066 45.291557748876
"5250" 1049.8 120.526103114675 41.587008699754
"5251" 1050 117.769558435817 38.099757689438
"5252" 1050.2 113.48532039293 34.5829447076976
"5253" 1050.4 108.752111559608 30.363585758654
"5254" 1050.6 105.746552521418 26.0819428674142
"5255" 1050.8 104.641797096993 19.8815467014913
"5256" 1051 104.25277543324 18.0650562688795
"5257" 1051.2 101.780514570114 17.2834395155229
"5258" 1051.4 97.5499768819103 16.9185090898795
"5259" 1051.6 92.2467620174162 15.9563087122089
"5260" 1051.8 87.4632787869604 15.2709026989378
"5261" 1052 83.9449961443365 16.1891921010053
"5262" 1052.2 81.8144271315987 17.4992370108838
"5263" 1052.4 81.0846607607596 18.1687009057745
"5264" 1052.6 78.4098619789509 18.969658942646
"5265" 1052.8 74.8544987735843 20.6240575558532
"5266" 1053 72.1764806917321 23.0341767551207
"5267" 1053.2 68.8718713112653 24.5131915442914
"5268" 1053.4 64.7273918811 24.4132182231957
"5269" 1053.6 59.7753868083166 23.5660886137765
"5270" 1053.8 54.4087569900197 22.2966317861733
"5271" 1054 49.902424644915 19.6939026403007
"5272" 1054.2 46.5480765874561 15.5127583991883
"5273" 1054.4 44.8467786486513 12.6264115001338
"5274" 1054.6 45.5413818191858 10.6321859480396
"5275" 1054.8 44.835611954738 11.1175901313741
"5276" 1055 42.4083011628345 11.5876419305396
"5277" 1055.2 39.6385884154384 14.395598674846
"5278" 1055.4 36.6404917542175 17.6565738143467
"5279" 1055.6 33.3604278020673 20.8341781082361
"5280" 1055.8 28.7897385519904 23.0537758521976
"5281" 1056 24.2482861201442 26.5571144546976
"5282" 1056.2 19.7665896413487 29.9855380874496
"5283" 1056.4 14.8589889093018 33.4991385406817
"5284" 1056.6 11.6745624867926 37.363018983656
"5285" 1056.8 8.62956015243545 41.3068349405877
"5286" 1057 5.73791395934923 45.5074208026104
"5287" 1057.2 4.52119052125255 46.3694017100288
"5288" 1057.4 6.24068006474168 48.1180811490207
"5289" 1057.6 8.15944589405025 52.0084615082805
"5290" 1057.8 9.929554391625 56.5826249406519
"5291" 1058 11.6781120386482 61.007477854796
"5292" 1058.2 13.7573463489908 64.6283605266207
"5293" 1058.4 15.0882023438105 68.8611332662981
"5294" 1058.6 17.5125150334214 73.2964148008475
"5295" 1058.8 21.385124510805 76.7550078565107
"5296" 1059 24.3858249155847 80.7087874492981
"5297" 1059.2 28.1667434466869 84.7515879125019
"5298" 1059.4 32.1505804190893 88.1637762588146
"5299" 1059.6 36.139777199145 90.2422245054807
"5300" 1059.8 41.4347683672989 90.899245888925
"5301" 1060 46.2518519623206 92.4653628689359
"5302" 1060.2 50.9810478084434 92.8656049104838
"5303" 1060.4 56.2175655699053 92.8442303290146
"5304" 1060.6 61.246235471258 94.2434302139824
"5305" 1060.8 65.5873197973125 95.9354682198707
"5306" 1061 68.8179882118125 97.1775609971207
"5307" 1061.2 70.457077333875 95.995477560526
"5308" 1061.4 71.1068891971331 96.308404264653
"5309" 1061.6 71.4587429084687 98.7859119009957
"5310" 1061.8 71.7254296393694 102.387122118183
"5311" 1062 70.0365647993218 106.745673389248
"5312" 1062.2 68.018239413125 111.298404205152
"5313" 1062.4 66.9736762174523 113.468906337219
"5314" 1062.6 67.0525431598963 115.751354245578
"5315" 1062.8 67.907863041269 119.446441138742
"5316" 1063 70.0360098242573 120.970288404474
"5317" 1063.2 72.7119669399231 121.092134261669
"5318" 1063.4 75.0142578230532 119.984263766195
"5319" 1063.6 78.0666517293908 117.888494220589
"5320" 1063.8 82.3384938925937 115.976157452808
"5321" 1064 85.559138069992 112.901249378631
"5322" 1064.2 88.7728668095171 108.993701895084
"5323" 1064.4 93.0836336927812 105.621403242464
"5324" 1064.6 98.430865017075 103.683378118663
"5325" 1064.8 104.420904336195 102.911570833431
"5326" 1065 109.474644887723 101.827446778621
"5327" 1065.2 112.776225181022 97.7545814728266
"5328" 1065.4 115.420380090975 92.4703478566707
"5329" 1065.6 118.100130398648 86.9328401840743
"5330" 1065.8 120.116317181909 80.7810577572069
"5331" 1066 122.143812813406 74.5969512773707
"5332" 1066.2 123.813648545066 68.3160140420569
"5333" 1066.4 123.37630897436 61.9608046320449
"5334" 1066.6 120.972983451511 55.3903558150146
"5335" 1066.8 120.006175030471 49.5395056645245
"5336" 1067 119.633110276633 42.5389902968631
"5337" 1067.2 119.503224817907 38.1169713700944
"5338" 1067.4 116.965241384281 35.3117861302457
"5339" 1067.6 113.597922222451 30.687475685651
"5340" 1067.8 110.106880745715 26.3489720437407
"5341" 1068 105.521270773844 22.892483282886
"5342" 1068.2 102.279265633908 18.8252706578515
"5343" 1068.4 100.596060241479 14.2474815548844
"5344" 1068.6 97.1245512668641 11.8165696330446
"5345" 1068.8 92.5322193196336 10.5824986751379
"5346" 1069 87.560615998875 10.6567494175963
"5347" 1069.2 83.5138963931691 10.5203262047148
"5348" 1069.4 80.7553984983036 10.4858548516207
"5349" 1069.6 77.2319790384 11.5527806987457
"5350" 1069.8 74.8612385401125 12.8951963541582
"5351" 1070 73.9547057434107 14.3668260567278
"5352" 1070.2 73.1457817659861 16.3271116730281
"5353" 1070.4 71.1155856700727 18.1843118144928
"5354" 1070.6 68.4797634723393 20.9094246416564
"5355" 1070.8 65.9054039005335 23.4645203439865
"5356" 1071 61.7596934586283 23.5263813521661
"5357" 1071.2 57.8058884165893 21.9240278992635
"5358" 1071.4 55.4488439754135 18.1295027116207
"5359" 1071.6 54.9238635638487 14.0193657483049
"5360" 1071.8 55.9940849890855 8.45760618701542
"5361" 1072 58.0243845693569 5.6433430045725
"5362" 1072.2 58.9652879563456 5.35411950404422
"5363" 1072.4 59.9076853976076 4.34131002152766
"5364" 1072.6 62.2275485849185 2.36170956274025
"5365" 1072.8 63.1046672559083 1.87401159602069
"5366" 1073 64.7904503822386 1.52049288249569
"5367" 1073.2 67.2957173767103 1.58175447196186
"5368" 1073.4 71.0643294090819 1.56826568162069
"5369" 1073.6 73.993461173788 1.72196947010981
"5370" 1073.8 78.0757322598076 2.68045938709259
"5371" 1074 81.4921694463244 3.73253451389035
"5372" 1074.2 85.6692723052321 4.98060847626354
"5373" 1074.4 89.5891752358866 6.46553308959743
"5374" 1074.6 93.5875772427321 7.70138313119211
"5375" 1074.8 97.6261467994267 10.4551045441379
"5376" 1075 101.472535424409 12.7772040845385
"5377" 1075.2 104.885394467502 15.5093667038893
"5378" 1075.4 107.324705122875 18.0667027878883
"5379" 1075.6 109.316509625634 20.957974936608
"5380" 1075.8 111.245720449477 24.5772056683554
"5381" 1076 113.573337393554 28.4682961320427
"5382" 1076.2 116.375327666437 32.2782133858082
"5383" 1076.4 118.955975230159 35.4999820055866
"5384" 1076.6 120.435417685496 39.7060455304628
"5385" 1076.8 122.671538868082 43.4964706502548
"5386" 1077 124.19069463975 47.5782485189082
"5387" 1077.2 124.944064795232 51.5850214283778
"5388" 1077.4 122.907929239875 56.0041639007419
"5389" 1077.6 120.174434395996 60.2583557904995
"5390" 1077.8 116.795324356164 65.0381230923114
"5391" 1078 112.625801902086 68.1886912403575
"5392" 1078.2 108.410644085732 69.9159169308734
"5393" 1078.4 104.065117681647 71.5325685392946
"5394" 1078.6 100.968496427513 72.1419037421952
"5395" 1078.8 97.2803797945155 72.2118898079465
"5396" 1079 93.7267853757367 72.8208873552909
"5397" 1079.2 91.566388600066 72.5425419906544
"5398" 1079.4 90.0202053394612 71.6745738412414
"5399" 1079.6 89.2371850976417 70.467258197454
"5400" 1079.8 88.2025265858083 67.9915655850207
"5401" 1080 87.5687027783856 64.9373590571313
"5402" 1080.2 87.6545680215042 61.9015535653286
"5403" 1080.4 88.042048939075 59.5665670548874
"5404" 1080.6 87.6721608162554 57.076104108425
"5405" 1080.8 85.8189369699849 54.9436066996097
"5406" 1081 82.4142638794957 53.7120013702414
"5407" 1081.2 78.5453361334482 53.5963394994134
"5408" 1081.4 73.8689460288052 53.8561498215974
"5409" 1081.6 69.620904332475 52.784952814654
"5410" 1081.8 66.998361737175 51.1840332350874
"5411" 1082 64.4222731975083 48.886692406054
"5412" 1082.2 62.1201350570706 45.7518736375772
"5413" 1082.4 60.8237262010231 41.7445999581022
"5414" 1082.6 60.9843482271058 37.7432991113515
"5415" 1082.8 62.4211290087321 33.8126301957993
"5416" 1083 63.3184208825288 29.2960882711976
"5417" 1083.2 64.2686174750288 24.7147993294668
"5418" 1083.4 65.7151438627321 21.1232647901207
"5419" 1083.6 68.7032204908509 17.7396459733797
"5420" 1083.8 70.7815347069238 14.0451225848036
"5421" 1084 69.9955532746607 11.559605384335
"5422" 1084.2 67.676014136314 10.1860125676817
"5423" 1084.4 64.6585605669604 10.134744197889
"5424" 1084.6 60.8148442928393 11.2183711048707
"5425" 1084.8 56.6587794741788 11.974269825203
"5426" 1085 52.1857608276576 12.4632333197511
"5427" 1085.2 47.5437652175893 11.4667896603207
"5428" 1085.4 43.7385763923345 9.7232116079315
"5429" 1085.6 42.7413430410592 8.3168021474891
"5430" 1085.8 43.3100908500668 8.38995962790836
"5431" 1086 43.5600055702859 6.35339865699055
"5432" 1086.2 45.059493891601 6.12304214614123
"5433" 1086.4 46.1742755255417 5.52809992020402
"5434" 1086.6 47.4542899650158 4.37811369776153
"5435" 1086.8 50.6476056860541 2.33263046762069
"5436" 1087 53.096584097382 1.50905432495872
"5437" 1087.2 56.6535155407103 1.21306086930304
"5438" 1087.4 60.9294881299761 0.971374079070127
"5439" 1087.6 64.3889253017716 0.641363556068961
"5440" 1087.8 67.8635995755221 0.938788799032449
"5441" 1088 72.5671690772198 1.70444561475862
"5442" 1088.2 76.576343389575 1.97592690082069
"5443" 1088.4 81.0783957282816 3.39518151629102
"5444" 1088.6 85.0879695851334 4.59137135209259
"5445" 1088.8 89.3926804401447 6.09863000313754
"5446" 1089 94.157383146806 8.34651203103448
"5447" 1089.2 97.8963028050363 11.2420006614271
"5448" 1089.4 101.966970119381 14.1020063291629
"5449" 1089.6 105.193378082483 16.8362103943802
"5450" 1089.8 108.430388430511 19.7492280914778
"5451" 1090 110.232306695925 23.2647601322307
"5452" 1090.2 112.597364645963 27.5566684056207
"5453" 1090.4 114.903698933944 32.0596094716603
"5454" 1090.6 117.97842449333 36.2850965932268
"5455" 1090.8 120.670162882706 40.1214513485196
"5456" 1091 122.519011564805 43.3416900327835
"5457" 1091.2 122.596588228715 48.2717672602484
"5458" 1091.4 124.227528103167 53.3217735516881
"5459" 1091.6 125.701507221825 58.5277740783582
"5460" 1091.8 125.611779796761 63.4527868367599
"5461" 1092 124.842875028239 69.2623220417457
"5462" 1092.2 123.659448363034 75.5205587271207
"5463" 1092.4 121.885940015942 81.6821881964874
"5464" 1092.6 118.999120520412 87.2374663019891
"5465" 1092.8 114.553955932753 91.7399115076003
"5466" 1093 108.987069262481 93.9251502284086
"5467" 1093.2 103.531837057812 96.0111084851519
"5468" 1093.4 98.15530800525 97.4084628595582
"5469" 1093.6 92.4727192531467 96.9850850818055
"5470" 1093.8 87.0906262864556 96.690586657653
"5471" 1094 82.5402366398201 95.7195281681482
"5472" 1094.2 79.3389149564013 94.3138750313259
"5473" 1094.4 75.7280579920508 93.3256384537526
"5474" 1094.6 73.842879885926 92.0947951582431
"5475" 1094.8 70.3161492999312 90.5995865138567
"5476" 1095 67.4676947956728 89.8996344907218
"5477" 1095.2 64.1517727874329 88.6495296698102
"5478" 1095.4 61.635452169105 85.8662361056307
"5479" 1095.6 59.5976877053036 82.4733384151592
"5480" 1095.8 55.7484427686815 80.4786561158788
"5481" 1096 52.205129023746 78.5307587580078
"5482" 1096.2 50.8398367741705 75.6595341427571
"5483" 1096.4 51.9368819309659 72.997286336973
"5484" 1096.6 53.629200097908 69.5757326030383
"5485" 1096.8 57.2623473883382 66.7927197627681
"5486" 1097 61.0351279640329 63.3571011983259
"5487" 1097.2 65.706094371375 61.651584332254
"5488" 1097.4 70.3631253112458 60.2268217308342
"5489" 1097.6 75.6403475373585 59.1770116682251
"5490" 1097.8 80.3686835676417 59.2862999666874
"5491" 1098 85.585859602288 58.0564850295989
"5492" 1098.2 89.5153061320179 58.7738302426427
"5493" 1098.4 90.3424681505346 59.35099088711
"5494" 1098.6 91.4045931230796 58.2050905351775
"5495" 1098.8 93.0202872532812 55.6152257583707
"5496" 1099 94.9537585185847 52.1683926172013
"5497" 1099.2 96.2156675696902 48.3232964774359
"5498" 1099.4 96.4755715845083 44.1009195514874
"5499" 1099.6 97.4728940888182 40.5508697676207
"5500" 1099.8 100.414184450148 39.3912936434048
"5501" 1100 105.750093626732 39.068338067302
"5502" 1100.2 111.559276893799 38.1622298113707
"5503" 1100.4 117.2542595145 38.1542676781832
"5504" 1100.6 119.429046205293 39.6578109105084
"5505" 1100.8 120.415867248823 42.7178833361774
"5506" 1101 122.349446344691 47.2273621841105
"5507" 1101.2 124.831784069134 52.0965526771392
"5508" 1101.4 126.339653744962 57.7158442010555
"5509" 1101.6 126.010041644801 63.4761930183119
"5510" 1101.8 126.075251214875 69.4345936507116
"5511" 1102 125.249884370801 74.5426214273854
"5512" 1102.2 122.750655321116 79.8629414337931
"5513" 1102.4 120.605613818047 85.868037195069
"5514" 1102.6 118.393439651508 91.5594798200207
"5515" 1102.8 115.238786964408 97.385638077754
"5516" 1103 112.332020189398 102.539965115958
"5517" 1103.2 109.819676769717 104.50776884174
"5518" 1103.4 108.810812593545 105.999604568871
"5519" 1103.6 107.481208091051 107.34286327368
"5520" 1103.8 105.30991933839 109.154464565456
"5521" 1104 102.77758252022 111.36579280513
"5522" 1104.2 100.871125000753 113.828493894866
"5523" 1104.4 98.8422024578656 115.505052170471
"5524" 1104.6 96.9961604144964 117.102374136388
"5525" 1104.8 96.2819903145524 118.113348106137
"5526" 1105 96.4084931067122 118.831600612911
"5527" 1105.2 95.6987703440515 119.154547349103
"5528" 1105.4 94.5668848495979 119.980343011597
"5529" 1105.6 92.1042833411932 120.809172297621
"5530" 1105.8 88.7384421047431 122.405098773884
"5531" 1106 84.9332762945643 123.395396840543
"5532" 1106.2 80.9775064026808 125.05028370732
"5533" 1106.4 78.4161497819443 125.247785634145
"5534" 1106.6 75.386697255765 124.986425853111
"5535" 1106.8 71.2210737860265 125.094247613075
"5536" 1107 66.6153020912573 124.803352993091
"5537" 1107.2 62.6297153045681 123.582832634938
"5538" 1107.4 59.878221937375 123.289610965915
"5539" 1107.6 55.508584540665 121.844886582651
"5540" 1107.8 51.3139087554691 120.336174286482
"5541" 1108 48.0926482280235 118.152815467066
"5542" 1108.2 44.6893804921008 116.128465355395
"5543" 1108.4 41.2979194015313 114.773875341496
"5544" 1108.6 37.9143443511592 113.853452745021
"5545" 1108.8 33.5781600804097 114.149360300789
"5546" 1109 30.1128478946691 115.645963105915
"5547" 1109.2 30.3513286080809 115.057701971591
"5548" 1109.4 29.427588469725 113.112018902601
"5549" 1109.6 28.253145481395 110.184501772221
"5550" 1109.8 25.9374582101709 106.411035614396
"5551" 1110 22.8272228761382 103.313264643336
"5552" 1110.2 19.7071714073206 100.818384354858
"5553" 1110.4 16.6014249754338 97.6346811142383
"5554" 1110.6 12.6742651202464 93.9435699858778
"5555" 1110.8 8.86957780445751 90.3644486610673
"5556" 1111 6.73177739763461 89.0108622338803
"5557" 1111.2 7.07794289735887 86.589464915782
"5558" 1111.4 8.3854849288125 82.6785164626832
"5559" 1111.6 8.8312088680363 77.7006421624594
"5560" 1111.8 8.93079219550833 73.7327944220874
"5561" 1112 9.26850364393953 70.3569869335239
"5562" 1112.2 10.4130060645124 67.4338312796317
"5563" 1112.4 12.4579035855815 64.6075897443924
"5564" 1112.6 13.9798978886662 61.0711244071592
"5565" 1112.8 15.5616287398977 57.4059818952684
"5566" 1113 17.721166450125 53.8143359974162
"5567" 1113.2 20.6012450873922 51.0235459160345
"5568" 1113.4 23.7348805469955 50.473798164187
"5569" 1113.6 26.868546817436 50.2918600282305
"5570" 1113.8 31.0251215256218 50.1779958697726
"5571" 1114 35.0889378661901 51.2205645201412
"5572" 1114.2 38.8955473587829 53.208147177897
"5573" 1114.4 43.3834271056189 55.7729148351573
"5574" 1114.6 46.5855474850227 59.6556464358821
"5575" 1114.8 50.591633906675 63.129356251854
"5576" 1115 54.2211094707228 67.0585420473272
"5577" 1115.2 57.8912121922423 71.2190568957023
"5578" 1115.4 61.9838025024946 73.9752125293381
"5579" 1115.6 65.0567933665 78.4307184071519
"5580" 1115.8 68.4480902525893 82.5909329976207
"5581" 1116 71.179226744175 84.4483394276007
"5582" 1116.2 73.2470162650452 83.8879136717377
"5583" 1116.4 75.3113425346902 83.2888312804903
"5584" 1116.6 78.2922400695312 82.7302703284019
"5585" 1116.8 81.9299665002255 82.7997543051362
"5586" 1117 83.2624926889707 82.5096175948547
"5587" 1117.2 85.5244804435178 83.160306766784
"5588" 1117.4 86.7926220519472 85.5735316728887
"5589" 1117.6 86.5195310366576 88.9966422368163
"5590" 1117.8 86.3914610611467 94.8456945122946
"5591" 1118 84.1587240399839 98.3436587605811
"5592" 1118.2 81.669397125375 102.101344160271
"5593" 1118.4 79.442136312555 106.183052117511
"5594" 1118.6 78.9028247307908 111.668978646084
"5595" 1118.8 79.2384775095625 117.457114225683
"5596" 1119 81.3514105429344 120.347526238749
"5597" 1119.2 82.654498898824 119.487133203468
"5598" 1119.4 85.3721632153066 118.733318457747
"5599" 1119.6 87.9794781702628 117.775112075641
"5600" 1119.8 90.350393194455 117.136399500891
"5601" 1120 92.368610756925 116.448471193491
"5602" 1120.2 93.4697631099693 116.035497879394
"5603" 1120.4 94.2155113930139 115.164904549148
"5604" 1120.6 94.6862024084264 114.704969403817
"5605" 1120.8 95.7873648146881 113.894171242966
"5606" 1121 96.4363571219608 112.965333660335
"5607" 1121.2 98.3307289146346 111.397930869996
"5608" 1121.4 101.809979238856 110.093643316526
"5609" 1121.6 102.066335630399 109.503252380427
"5610" 1121.8 102.349814448479 108.855566560126
"5611" 1122 101.133224126145 108.915656227461
"5612" 1122.2 100.546021082399 108.330731640737
"5613" 1122.4 99.5871042391066 107.823016880736
"5614" 1122.6 99.8231530768224 107.505202048663
"5615" 1122.8 99.048298884528 106.676223397294
"5616" 1123 98.4370077021174 104.579932093863
"5617" 1123.2 99.0052060685417 100.650016173924
"5618" 1123.4 100.335058988445 96.1125460619607
"5619" 1123.6 103.872324170125 92.1653981555894
"5620" 1123.8 108.55324213136 89.701841764348
"5621" 1124 113.417718324267 88.3394289913011
"5622" 1124.2 117.54843654036 88.0881827716813
"5623" 1124.4 118.381192673205 86.1452292525207
"5624" 1124.6 118.479012911886 83.1259883478207
"5625" 1124.8 117.871887299625 78.4520714007002
"5626" 1125 117.947315276555 72.9181724325176
"5627" 1125.2 118.549155083641 67.1694668630569
"5628" 1125.4 119.565588236153 61.4172404204867
"5629" 1125.6 121.583298742608 55.5165268400464
"5630" 1125.8 120.686498759545 50.0349299278925
"5631" 1126 118.689432684657 43.9942952887098
"5632" 1126.2 116.54067128142 38.4394066458979
"5633" 1126.4 113.74765017036 32.440110093954
"5634" 1126.6 110.067540647617 28.1161519087753
"5635" 1126.8 106.313857684045 23.4624378763547
"5636" 1127 104.842166177407 18.2681849301776
"5637" 1127.2 102.842255979995 17.0632692239033
"5638" 1127.4 97.7431878552471 15.389047568016
"5639" 1127.6 94.1148609391416 12.299097982854
"5640" 1127.8 91.6161803563146 8.33835378619212
"5641" 1128 90.6567621991559 8.01813033651956
"5642" 1128.2 88.9373452840083 8.51549229215402
"5643" 1128.4 85.660222813875 9.22509224482758
"5644" 1128.6 82.6693659203393 11.1364748777993
"5645" 1128.8 80.282110100325 12.6276686790582
"5646" 1129 79.7232982814952 14.2383376723422
"5647" 1129.2 78.2939368491607 16.6462710435493
"5648" 1129.4 77.4765043134067 18.8438773955827
"5649" 1129.6 77.9045641399561 20.9975922014315
"5650" 1129.8 77.875827438356 22.2496546699118
"5651" 1130 76.7616317251125 23.6536307171082
"5652" 1130.2 75.5735205242596 26.4738182921207
"5653" 1130.4 75.398099614875 29.130656418897
"5654" 1130.6 75.8081844600592 32.1378284059233
"5655" 1130.8 77.5198044112927 34.4988422531523
"5656" 1131 79.6067752538506 37.4840891018402
"5657" 1131.2 80.9939561740798 37.1756927306448
"5658" 1131.4 81.9052290507425 37.1158328377653
"5659" 1131.6 83.6919584436964 37.5844064314778
"5660" 1131.8 86.0174051474413 38.451168909693
"5661" 1132 88.395905096468 39.466538327016
"5662" 1132.2 89.3240040937936 41.8440683299812
"5663" 1132.4 90.6346586014245 43.9485132394559
"5664" 1132.6 92.6227622411168 45.321849970346
"5665" 1132.8 94.7945039704728 46.5910132395989
"5666" 1133 97.3375324272367 48.389674594259
"5667" 1133.2 101.095416303833 50.5640484642207
"5668" 1133.4 105.533483461269 52.2602877659186
"5669" 1133.6 108.696989043833 55.0898925918523
"5670" 1133.8 111.468307518404 58.2698946352383
"5671" 1134 110.933493006143 61.1532587675897
"5672" 1134.2 109.232934980803 65.0381230923114
"5673" 1134.4 105.970674978562 68.9955905799644
"5674" 1134.6 102.514334873344 72.7855659772144
"5675" 1134.8 99.0715690051607 77.2247802142737
"5676" 1135 96.5118557355689 82.5012371298758
"5677" 1135.2 93.296700734824 87.4696082388758
"5678" 1135.4 89.396395815585 92.2104638294307
"5679" 1135.6 85.5167237366403 96.8954739927635
"5680" 1135.8 81.9170241161477 100.958850430893
"5681" 1136 76.4102655503641 104.088692603871
"5682" 1136.2 69.9751219488131 104.426549719332
"5683" 1136.4 65.1399772436329 103.2690119452
"5684" 1136.6 62.1069823801913 101.813147437386
"5685" 1136.8 59.9644809188218 99.2971824958866
"5686" 1137 57.7591813644234 95.7289664430078
"5687" 1137.2 57.4405018949691 91.8127693275383
"5688" 1137.4 57.4852170287338 88.499023167056
"5689" 1137.6 56.8228611112587 83.9641232236323
"5690" 1137.8 57.7975350399519 79.9450548922361
"5691" 1138 60.8055059879282 75.4677037153228
"5692" 1138.2 63.9712193024879 71.9925631960401
"5693" 1138.4 68.3406394499487 69.3392613919154
"5694" 1138.6 73.1651376225 67.2240159457457
"5695" 1138.8 77.7177548015142 66.1452700246104
"5696" 1139 82.6319875864728 65.401033625512
"5697" 1139.2 87.13302753225 66.3322570287457
"5698" 1139.4 89.3231784693585 67.8328128986976
"5699" 1139.6 89.5405605265029 67.4147368104695
"5700" 1139.8 90.8052873105276 65.3122658614628
"5701" 1140 91.9922545395657 62.5716676488269
"5702" 1140.2 92.5760866726894 59.1123259884764
"5703" 1140.4 93.1197881510399 54.1498432679943
"5704" 1140.6 94.520550609746 49.5876340924271
"5705" 1140.8 96.2939784579417 47.128653398254
"5706" 1141 98.8821073137686 42.9334110686632
"5707" 1141.2 100.479158367342 38.8850530329142
"5708" 1141.4 102.533151968785 33.9936505079465
"5709" 1141.6 103.015620816646 28.8551676203918
"5710" 1141.8 103.416505225027 27.5691308749576
"5711" 1142 105.504550761242 28.197885531654
"5712" 1142.2 109.030927699842 29.1850977323163
"5713" 1142.4 113.829592629031 31.1913822057144
"5714" 1142.6 117.411735916066 33.4955251417892
"5715" 1142.8 116.891937076451 36.0611917569237
"5716" 1143 116.857697875385 39.7397071375799
"5717" 1143.2 117.590591476697 44.6791964088385
"5718" 1143.4 119.694195022073 50.5935635401157
"5719" 1143.6 122.951479917031 55.0976871011832
"5720" 1143.8 124.628500274036 58.6696027862981
"5721" 1144 123.217775954821 61.6789094502076
"5722" 1144.2 121.1817387635 66.8020228868082
"5723" 1144.4 119.244284646112 72.5162899161671
"5724" 1144.6 117.03918813523 78.4321310436852
"5725" 1144.8 113.824049815575 84.3031101182607
"5726" 1145 109.828752613699 89.7549794232678
"5727" 1145.2 105.063625068069 95.2848481936921
"5728" 1145.4 99.6847406013599 99.3065871561056
"5729" 1145.6 94.0650545289781 100.91598773827
"5730" 1145.8 87.5687027783856 100.732399354706
"5731" 1146 82.5915879235697 98.5621340524628
"5732" 1146.2 78.7667965870224 96.4943261577049
"5733" 1146.4 76.7614251606359 94.2724209227946
"5734" 1146.6 76.3754446814464 91.9984995945438
"5735" 1146.8 77.1019004014267 89.9490422881379
"5736" 1147 77.6131815638428 87.7935449281368
"5737" 1147.2 77.9895448671477 83.9546292635525
"5738" 1147.4 80.1750879578013 80.7564575112207
"5739" 1147.6 82.9877948974687 78.2356461440582
"5740" 1147.8 84.3919169273641 74.2286160725229
"5741" 1148 86.7043948935453 69.4581380205768
"5742" 1148.2 88.3625401560618 64.1873808423899
"5743" 1148.4 90.4532144678329 58.9479232748733
"5744" 1148.6 94.0924828842255 54.9437798875073
"5745" 1148.8 96.8962975201875 53.8993860564644
"5746" 1149 99.2717890014375 51.1046773076519
"5747" 1149.2 103.116126048594 47.3943232422769
"5748" 1149.4 108.557938998247 44.8117968725569
"5749" 1149.6 113.790001104344 42.0517318734644
"5750" 1149.8 118.143232099751 41.2285540108784
"5751" 1150 120.82154012613 43.1814230470994
"5752" 1150.2 121.218272724895 44.4937811884722
"5753" 1150.4 122.211118405375 47.707422420856
"5754" 1150.6 124.817161462945 52.2652045112021
"5755" 1150.8 124.833382554787 56.900716536291
"5756" 1151 125.342242414946 62.517257784335
"5757" 1151.2 125.197559583248 68.4916259209219
"5758" 1151.4 124.341237834827 75.0117496376448
"5759" 1151.6 123.161314997875 80.5662762727993
"5760" 1151.8 121.828693603949 85.4455051922503
"5761" 1152 120.066388953732 89.3291725694421
"5762" 1152.2 117.861329559708 93.563814147754
"5763" 1152.4 114.316481368348 98.1260173020932
"5764" 1152.6 110.154597548855 102.350897910947
"5765" 1152.8 106.880652853905 104.140722385096
"5766" 1153 102.39520037633 105.792106552469
"5767" 1153.2 96.3555539217137 106.125971327847
"5768" 1153.4 90.2131648023592 106.692561591968
"5769" 1153.6 83.8825633554062 105.995623502277
"5770" 1153.8 78.2972100694388 104.684327929131
"5771" 1154 73.9472618069718 102.780848017072
"5772" 1154.2 70.8611609374224 100.292012252358
"5773" 1154.4 68.9720278140503 98.2407109872702
"5774" 1154.6 68.3979699927651 95.8623215897086
"5775" 1154.8 68.6003713485302 93.9949041726552
"5776" 1155 68.8991725910069 91.8977042381482
"5777" 1155.2 68.4371088473469 88.8518535481151
"5778" 1155.4 68.936762785875 85.1182681771368
"5779" 1155.6 71.3143658151083 82.7522988968874
"5780" 1155.8 74.5179175081382 80.3099075572944
"5781" 1156 78.5013790356552 78.3323291899064
"5782" 1156.2 82.7281876141607 77.2403794956207
"5783" 1156.4 85.0173238427792 75.223757507025
"5784" 1156.6 85.3834264151902 71.3082440912294
"5785" 1156.8 84.2086458917154 67.3930842206632
"5786" 1157 82.355191187788 62.713294405175
"5787" 1157.2 80.5967307498417 57.778802749854
"5788" 1157.4 80.1284261297119 52.5106861746533
"5789" 1157.6 80.3435934092515 47.0524667120677
"5790" 1157.8 81.5527820890227 42.613786093473
"5791" 1158 83.8428353082198 38.0249516529655
"5792" 1158.2 87.4488281644633 35.5869949220677
"5793" 1158.4 88.1642703046985 35.2947377980089
"5794" 1158.6 86.9928442078009 33.9971494728429
"5795" 1158.8 84.5923828337321 30.732422099835
"5796" 1159 80.9499625624821 27.9752491217635
"5797" 1159.2 77.3432079336397 26.0594126777501
"5798" 1159.4 73.8325376100893 22.7657391219421
"5799" 1159.6 70.9909973239464 19.1987034539421
"5800" 1159.8 68.936762785875 14.5348394007532
"5801" 1160 68.6865844425332 9.50217865022828
"5802" 1160.2 69.4042158221853 6.34774204465517
"5803" 1160.4 71.5757178677727 3.9221617839616
"5804" 1160.6 72.6067694098105 3.52438201568521
"5805" 1160.8 73.9135571738868 4.1985797981501
"5806" 1161 75.8835012476702 4.41391289697009
"5807" 1161.2 80.4470987813864 5.00356423688205
"5808" 1161.4 85.3967592132273 5.82873076722296
"5809" 1161.6 90.7664966761793 7.47963030378373
"5810" 1161.8 95.4420268562267 9.54369825642289
"5811" 1162 99.710602317919 13.1933301192471
"5812" 1162.2 103.792963181313 17.4911006618903
"5813" 1162.4 107.733702786603 22.393051943675
"5814" 1162.6 110.448476420719 27.7676649350894
"5815" 1162.8 112.108453485116 33.5749428701034
"5816" 1163 112.889856534107 40.196848182526
"5817" 1163.2 112.962538238375 46.6403092294207
"5818" 1163.4 111.313487377843 52.3656480458465
"5819" 1163.6 108.876692890625 58.2268054438707
"5820" 1163.8 106.002348198312 63.6848477439019
"5821" 1164 101.809605733906 68.3108471258394
"5822" 1164.2 97.2628384100363 70.3939723263949
"5823" 1164.4 93.7534190082554 70.8720576644359
"5824" 1164.6 89.9071884533967 72.1099962852403
"5825" 1164.8 87.1274080900363 73.7021102442981
"5826" 1165 83.3327749805604 74.3375109824971
"5827" 1165.2 78.7885738199318 74.1959492968366
"5828" 1165.4 73.9390880728428 73.8089569348142
"5829" 1165.6 68.592691598696 72.831201572168
"5830" 1165.8 63.4619221944817 70.9322229190252
"5831" 1166 58.104521631375 69.7504354241098
"5832" 1166.2 52.9285044941653 68.5077172899755
"5833" 1166.4 49.2460979440227 68.4936142740071
"5834" 1166.6 44.8722333533469 70.8377508668229
"5835" 1166.8 41.5315093971875 70.2257401574332
"5836" 1167 38.806133254908 67.5514258620932
"5837" 1167.2 36.593444555381 63.0397710617412
"5838" 1167.4 36.611074709025 58.7905244735457
"5839" 1167.6 38.1133123462409 54.67763602595
"5840" 1167.8 39.5275612372257 50.1153564080233
"5841" 1168 42.2948122991764 45.8333633914152
"5842" 1168.2 45.194188188862 41.6974169466207
"5843" 1168.4 48.7337096022412 39.3343455307475
"5844" 1168.6 53.201507214075 35.7251800853407
"5845" 1168.8 57.8959418915579 33.3499941921939
"5846" 1169 62.9790301509 32.1285252818832
"5847" 1169.2 67.9692898916932 31.3437484817116
"5848" 1169.4 72.9133355254875 32.5966987133082
"5849" 1169.6 77.2753172732287 34.6083996325597
"5850" 1169.8 81.3089777282198 37.8228782037931
"5851" 1170 83.0739405942888 41.908276197931
"5852" 1170.2 84.8028361211076 46.7857755510974
"5853" 1170.4 85.5425794262321 52.0982377846921
"5854" 1170.6 84.8959786728105 57.2970337619755
"5855" 1170.8 83.8333932360363 62.9188134783626
"5856" 1171 82.8869017702706 68.878564721302
"5857" 1171.2 81.5702461765924 74.3740115481207
"5858" 1171.4 78.9764995483324 79.4521584508547
"5859" 1171.6 76.7955604620265 84.8492835017116
"5860" 1171.8 73.861948457 88.7098323522144
"5861" 1172 70.457077333875 90.1893764885562
"5862" 1172.2 67.0606299394069 90.2305150874824
"5863" 1172.4 62.7761475158201 89.1384313568185
"5864" 1172.6 57.3382340567782 87.7853259519433
"5865" 1172.8 52.2419108273266 85.952494260782
"5866" 1173 46.9453311117137 84.5347208673949
"5867" 1173.2 41.4998361774375 83.7414612432144
"5868" 1173.4 36.7140960237908 84.6386260295891
"5869" 1173.6 32.708871316578 87.2149615545118
"5870" 1173.8 31.023918745125 90.0793192604644
"5871" 1174 31.5991452844557 92.3838431322336
"5872" 1174.2 32.6352095626197 95.4956874165781
"5873" 1174.4 33.6896900645234 98.7139902144009
"5874" 1174.6 35.1018457879375 102.559963031871
"5875" 1174.8 36.8344219941008 106.339664708879
"5876" 1175 37.3214982890346 108.469559927887
"5877" 1175.2 39.3251817032386 109.428629928287
"5878" 1175.4 42.5032937894645 108.953472169505
"5879" 1175.6 46.7460177487212 108.121556811324
"5880" 1175.8 52.1618337757812 107.703501070996
"5881" 1176 57.0961497372934 108.064559437172
"5882" 1176.2 62.4178382846023 107.907621212712
"5883" 1176.4 67.4052694544338 109.04394961115
"5884" 1176.6 71.6259984250259 111.723326728187
"5885" 1176.8 75.4141029259066 111.693116481431
"5886" 1177 78.2306856674645 108.836805965326
"5887" 1177.2 79.4469373058645 104.137974017705
"5888" 1177.4 81.2872750548428 99.8507830040723
"5889" 1177.6 84.1079016438118 95.8224897405365
"5890" 1177.8 89.2321446282621 92.8276678466852
"5891" 1178 94.7899467748028 91.3023275432186
"5892" 1178.2 100.959388160064 90.9305551101365
"5893" 1178.4 106.502578505886 89.7776236485989
"5894" 1178.6 111.062798109452 88.524610150796
"5895" 1178.8 114.576605516835 88.7631786445707
"5896" 1179 116.650634626528 90.6891767566628
"5897" 1179.2 116.575980883045 91.2591549324717
"5898" 1179.4 116.017993096811 90.5720397790994
"5899" 1179.6 116.871626585585 89.3140555239433
"5900" 1179.8 117.344621347316 87.1958561446501
"5901" 1180 117.757475873181 85.7419878297023
"5902" 1180.2 117.625611856263 83.2968004785697
"5903" 1180.4 117.514229031662 79.9070678782387
"5904" 1180.6 118.339067290937 75.0826414018082
"5905" 1180.8 118.73835369734 70.1870331535217
"5906" 1181 120.214683844359 64.8173969790723
"5907" 1181.2 121.799366548625 59.1862424929644
"5908" 1181.4 121.990365661663 53.5489315578328
"5909" 1181.6 120.684469213425 48.2327358669207
"5910" 1181.8 118.806880746645 43.0083025546107
"5911" 1182 117.442036460161 37.2386223616207
"5912" 1182.2 115.295286248312 32.0055683008343
"5913" 1182.4 110.855126276865 28.4195338083733
"5914" 1182.6 106.372508116496 26.1486280103575
"5915" 1182.8 101.627748663842 23.0936273495874
"5916" 1183 97.3719482563169 19.7485932370044
"5917" 1183.2 94.4063020113581 15.816368827396
"5918" 1183.4 92.4087301686083 11.700345567154
"5919" 1183.6 89.7283172362706 7.85537603679652
"5920" 1183.8 85.8179150143324 5.76820623448239
"5921" 1184 81.7613516343266 4.78599486139488
"5922" 1184.2 78.0154593196705 4.22182752392751
"5923" 1184.4 73.6214529628517 3.98579151641138
"5924" 1184.6 69.386368002814 3.59103590798654
"5925" 1184.8 65.1265917581713 3.78114892010217
"5926" 1185 61.1291233149714 3.34564403942792
"5927" 1185.2 57.8078748903018 2.48177481610849
"5928" 1185.4 53.4768074160101 2.6373434566342
"5929" 1185.6 48.9795189447111 3.28495380755512
"5930" 1185.8 45.2666347462443 4.50225051403608
"5931" 1186 41.127675845375 5.84755035475705
"5932" 1186.2 39.2345519239242 6.16071968275184
"5933" 1186.4 38.6186060025706 6.66956979688156
"5934" 1186.6 36.506954575368 8.08151491443759
"5935" 1186.8 34.193410118738 9.48938842968918
"5936" 1187 33.532437749325 10.4540063188707
"5937" 1187.2 31.942442117875 11.4625431892874
"5938" 1187.4 30.603771577116 12.6193228286086
"5939" 1187.6 28.0633062042829 14.5976680535023
"5940" 1187.8 25.4599898090417 15.2365943201624
"5941" 1188 23.818894716395 16.3969425300207
"5942" 1188.2 22.1766773215325 17.6618091895933
"5943" 1188.4 20.9665562202835 18.3842909736207
"5944" 1188.6 20.4220677233271 18.9654176259905
"5945" 1188.8 20.3027569105933 18.7610905160151
"5946" 1189 20.5841500962228 17.8414811980555
"5947" 1189.2 21.1391593357179 17.406995997235
"5948" 1189.4 21.185531864402 17.0311587173234
"5949" 1189.6 21.6612282110805 16.9288566550727
"5950" 1189.8 22.2956843311607 16.566194732635
"5951" 1190 22.9756117862631 14.8761988587699
"5952" 1190.2 23.3964315526023 14.5450951166661
"5953" 1190.4 23.5202893461981 14.6212643348515
"5954" 1190.6 23.7716436257483 14.7024211593672
"5955" 1190.8 24.1696627846318 14.960143317418
"5956" 1191 24.2048608460074 14.8434835090619
"5957" 1191.2 24.2957458867243 15.2797134524015
"5958" 1191.4 23.7769968459877 15.7897569817052
"5959" 1191.6 23.483523046012 15.7561325998399
"5960" 1191.8 23.4043042976725 15.8638222805447
"5961" 1192 23.0686617179167 16.1071208819957
"5962" 1192.2 22.7212550057939 16.4682143816883
"5963" 1192.4 21.9836680657764 16.7317558376911
"5964" 1192.6 21.0156151838476 17.2325084193741
"5965" 1192.8 20.1223389203615 17.6044323068234
"5966" 1193 19.146461338875 18.1591698380179
"5967" 1193.2 18.4530746362399 18.9575645631207
"5968" 1193.4 18.2125538308179 19.0285412932493
"5969" 1193.6 17.873197904925 19.9225751054457
"5970" 1193.8 17.6903159114075 20.1314104844778
"5971" 1194 17.119375274875 20.3512563562607
"5972" 1194.2 17.215661862915 20.9219820631407
"5973" 1194.4 16.1635657067231 21.2192135343549
"5974" 1194.6 16.2043711487639 21.4606233222133
"5975" 1194.8 16.1683768287104 22.0077670794055
"5976" 1195 15.7674695538384 22.5416896877182
"5977" 1195.2 15.5311895416964 22.8294361874421
"5978" 1195.4 15.0907441757652 23.4272342568646
"5979" 1195.6 15.0174252369205 23.6566708043252
"5980" 1195.8 14.9479182557355 23.703736606423
"5981" 1196 15.5210958782596 23.656448087313
"5982" 1196.2 15.9110419414125 23.8065036743082
"5983" 1196.4 15.9395478391875 23.7969491144832
"5984" 1196.6 16.1924324386471 24.2718349265447
"5985" 1196.8 16.816628654927 24.8019771313999
"5986" 1197 17.2954290158231 26.0527558721272
"5987" 1197.2 18.2681715155372 27.8407228869045
"5988" 1197.4 19.5370977157917 30.847683456454
"5989" 1197.6 20.6407431035188 34.5616004855385
"5990" 1197.8 20.9850917453625 38.5730758838457
"5991" 1198 20.5277227269969 42.5316931459744
"5992" 1198.2 19.3642592095154 46.3823718990139
"5993" 1198.4 17.4261054029803 50.4433592874839
"5994" 1198.6 16.0399002344158 53.8726560379064
"5995" 1198.8 13.3334939494632 56.6399991356795
"5996" 1199 11.1937683342179 59.2887265215636
"5997" 1199.2 10.902555702345 61.5097521997407
"5998" 1199.4 10.9615996014988 63.4477574908187
"5999" 1199.6 10.3566427547803 65.7226090623681
"6000" 1199.8 10.564285715415 66.5736689069907
"6001" 1200 9.57648134199079 66.7766278725365
"6002" 1200.2 7.01561817462499 66.7900796870269
"6003" 1200.4 5.33560391862237 65.569736105168
"6004" 1200.6 4.42027728569853 64.1674935232972
"6005" 1200.8 2.99677386865386 62.0927273422938
"6006" 1201 2.78156606276179 59.6780168889886
"6007" 1201.2 1.79937713948663 56.1387166898828
"6008" 1201.4 2.06802220650706 52.5283217444697
"6009" 1201.6 2.43970806414974 48.8664866702581
"6010" 1201.8 3.563237221875 47.9800275091003
"6011" 1202 4.96352693713815 46.4807313179575
"6012" 1202.2 7.37219732600405 44.9069271502013
"6013" 1202.4 10.1054418459814 42.575623296493
"6014" 1202.6 13.4271828011607 40.573618719585
"6015" 1202.8 16.6141874198625 38.5587440441082
"6016" 1203 20.191677590625 36.5781843666996
"6017" 1203.2 23.494560946155 35.1238797870207
"6018" 1203.4 27.3103421993681 33.8495894520042
"6019" 1203.6 31.182284843875 32.9836583862207
"6020" 1203.8 35.4951215998333 32.2702512526207
"6021" 1204 39.1567985938891 32.5950165724939
"6022" 1204.2 43.0050339614659 33.7294931168025
"6023" 1204.4 46.1863415140178 35.637096143335
"6024" 1204.6 49.2729721910833 37.711042264079
"6025" 1204.8 52.0454758272516 40.7841499295817
"6026" 1205 54.0862203787545 43.50702755444
"6027" 1205.2 57.1193752791509 46.3231417722414
"6028" 1205.4 59.6670671390417 48.5767000206207
"6029" 1205.6 62.2688614802446 50.9819566026533
"6030" 1205.8 63.3967035226467 54.0768031546642
"6031" 1206 64.7263361071083 57.7448309815874
"6032" 1206.2 65.3907544033146 61.8942864843899
"6033" 1206.4 64.6128093508279 65.7883964959618
"6034" 1206.6 64.5558563909803 69.8984545774628
"6035" 1206.8 65.8496796342417 74.4886662660207
"6036" 1207 66.9248247834946 78.9975876721316
"6037" 1207.2 69.2432778157137 83.2566700692981
"6038" 1207.4 70.187854966 87.5752283729957
"6039" 1207.6 71.2924585047812 92.1574360224019
"6040" 1207.8 72.0871053028647 93.4496409884248
"6041" 1208 72.7175450170855 93.3161778369681
"6042" 1208.2 71.2548248027431 93.3508372928515
"6043" 1208.4 68.5684391582668 94.1785455523939
"6044" 1208.6 64.945937097375 95.3127277603547
"6045" 1208.8 61.2751776295066 96.1040978195891
"6046" 1209 56.2461371378329 96.6713369502523
"6047" 1209.2 51.5411636945487 97.7334017055365
"6048" 1209.4 47.8811819667627 96.9968693215186
"6049" 1209.6 45.6433720325893 95.1522543022431
"6050" 1209.8 41.8806495025245 92.2518734887135
"6051" 1210 38.5502675882187 89.0760904788394
"6052" 1210.2 35.6759228959062 85.5448844101832
"6053" 1210.4 32.8372105758125 82.0654322072457
"6054" 1210.6 31.0188101612944 77.8814596387175
"6055" 1210.8 29.9415208875815 73.5141011638707
"6056" 1211 29.4754115509739 68.8155676235548
"6057" 1211.2 29.471930977375 63.7748198489207
"6058" 1211.4 30.5662953287371 58.6671937760345
"6059" 1211.6 31.815749238875 53.9008961162069
"6060" 1211.8 33.0024926624193 49.2346342667979
"6061" 1212 33.761751860315 44.3523106366607
"6062" 1212.2 35.859785936555 40.9942013435007
"6063" 1212.4 38.1134410991667 37.1908495624957
"6064" 1212.6 41.1258659471036 33.8681376385921
"6065" 1212.8 44.8876775214503 30.5931860486344
"6066" 1213 48.7669140358885 27.6134793018774
"6067" 1213.2 52.6859646526058 24.4306124218515
"6068" 1213.4 57.0436692331661 21.949714057684
"6069" 1213.6 61.8218761054482 20.4443472871085
"6070" 1213.8 66.4548034936581 18.9368438309701
"6071" 1214 70.4525525881964 18.821070851335
"6072" 1214.2 74.475775455755 18.2416095469007
"6073" 1214.4 75.1060879791311 16.3755030299256
"6074" 1214.6 74.806331610432 16.6620513292156
"6075" 1214.8 75.7391958275673 18.560682847313
"6076" 1215 77.36500656135 21.1789997224332
"6077" 1215.2 78.723787688625 25.2683513275332
"6078" 1215.4 81.061271306175 29.2191618151707
"6079" 1215.6 82.451204448318 33.797368240684
"6080" 1215.8 82.9952528358401 38.70661752233
"6081" 1216 83.4026472953087 43.5807012687532
"6082" 1216.2 84.1444330115536 48.8951853481207
"6083" 1216.4 83.6744186992121 54.9020333339802
"6084" 1216.6 83.4912958092554 60.6320620259033
"6085" 1216.8 82.6325509441364 66.4089830394616
"6086" 1217 81.0091574312049 72.4650695954557
"6087" 1217.2 78.4227253998434 78.5156617964733
"6088" 1217.4 75.474115342275 84.2846044444944
"6089" 1217.6 72.026802104685 89.6613072681207
"6090" 1217.8 70.2170276684013 93.8633021048418
"6091" 1218 68.1378219774872 94.5906801737533
"6092" 1218.2 65.0719631717487 94.1328412662207
"6093" 1218.4 60.3266645536374 93.1331126698781
"6094" 1218.6 55.6016633728324 91.043669115142
"6095" 1218.8 51.6851934938329 87.9414864996207
"6096" 1219 47.9462343486688 84.2496833837341
"6097" 1219.2 45.2131731357651 80.1172469594119
"6098" 1219.4 42.7577908885083 75.563023437454
"6099" 1219.6 41.096002625625 70.4696709650866
"6100" 1219.8 40.9512107639107 65.447322797335
"6101" 1220 40.3723913744134 59.9392765509668
"6102" 1220.2 40.5387885744676 55.0879556050651
"6103" 1220.4 40.0700308618244 50.0812408335701
"6104" 1220.6 40.3130941656074 45.3577553584517
"6105" 1220.8 40.2562342857669 40.1686873746207
"6106" 1221 41.4060667768618 36.0501692184759
"6107" 1221.2 43.6589301470394 31.8653822335522
"6108" 1221.4 47.4359254455833 28.8359178044123
"6109" 1221.6 51.311249459395 25.6508522058607
"6110" 1221.8 55.7794726852824 22.375973744954
"6111" 1222 60.3559286164279 19.8995317552795
"6112" 1222.2 65.6412574274162 18.4337498715383
"6113" 1222.4 69.9518508529848 17.3542628168768
"6114" 1222.6 72.8886647585377 19.1762834024882
"6115" 1222.8 75.0994664000893 21.814832929835
"6116" 1223 77.2367300213625 25.7747429982582
"6117" 1223.2 79.6775035277639 30.9491269311392
"6118" 1223.4 81.6554918093872 35.9227342036085
"6119" 1223.6 83.4510157363125 41.4298892715207
"6120" 1223.8 84.0912935564913 46.8213274016091
"6121" 1224 84.139908265875 52.9717975401207
"6122" 1224.2 83.8099498886992 59.2274093464229
"6123" 1224.4 81.7123092295524 65.3105355506852
"6124" 1224.6 78.6675932664879 71.6227092673304
"6125" 1224.8 74.7985941358956 76.3578139695176
"6126" 1225 70.7718899422993 81.2899686901359
"6127" 1225.2 67.0248520664205 85.9726681114389
"6128" 1225.4 62.3978588880995 89.6106096037431
"6129" 1225.6 59.8658138719059 93.6427021972599
"6130" 1225.8 60.0487700437212 97.6388397461811
"6131" 1226 60.0445063410625 97.4641977918707
"6132" 1226.2 58.0425088011276 96.5627166911891
"6133" 1226.4 54.5970568181902 95.7886880254576
"6134" 1226.6 50.6774747961199 94.095402990988
"6135" 1226.8 45.4888345647981 92.9182572216537
"6136" 1227 41.3137560114062 90.5172365857769
"6137" 1227.2 37.9682721753125 86.7511475880894
"6138" 1227.4 35.9557455752298 81.7402689615884
"6139" 1227.6 34.3330816607446 76.2143028535446
"6140" 1227.8 33.9231771285823 70.883101641328
"6141" 1228 34.3893824901889 65.2238540226904
"6142" 1228.2 35.508846661725 59.9848444516707
"6143" 1228.4 36.4168637957287 54.6962790695109
"6144" 1228.6 37.1335594327451 49.5098206684649
"6145" 1228.8 37.0422765993116 44.2758023867193
"6146" 1229 37.9867482201666 39.8502020471207
"6147" 1229.2 39.983101137149 35.9018565486618
"6148" 1229.4 42.0813434756558 31.7187917266481
"6149" 1229.6 45.3094086118202 29.4728157458673
"6150" 1229.8 50.267300136435 26.9706554030207
"6151" 1230 55.6729929151827 25.4056675014284
"6152" 1230.2 60.7941369273221 24.7644888049972
"6153" 1230.4 66.1571515490196 23.6105200827171
"6154" 1230.6 71.0752775265858 24.1262360829098
"6155" 1230.8 75.7049100808871 26.2167277265484
"6156" 1231 79.4018825296364 29.3242619732457
"6157" 1231.2 83.8056222357425 33.0361509076689
"6158" 1231.4 85.3625708692365 37.9630805523677
"6159" 1231.6 85.8310446732008 43.2991476498679
"6160" 1231.8 87.2950188790437 48.6135368777773
"6161" 1232 88.4137712372473 54.6631579176526
"6162" 1232.2 87.560615998875 59.8573803238954
"6163" 1232.4 84.887935370609 65.5553561181526
"6164" 1232.6 81.4057941997137 70.919986802782
"6165" 1232.8 76.902577553 76.3287152456519
"6166" 1233 71.7630922248431 80.6556264117909
"6167" 1233.2 66.0489914025815 82.3541460802185
"6168" 1233.4 59.2505163096023 84.0849187157116
"6169" 1233.6 53.3657992700686 84.9662171175562
"6170" 1233.8 47.3135933722011 84.1196625696207
"6171" 1234 42.8559319665163 84.8632565733924
"6172" 1234.2 39.4159741822899 87.2868975073547
"6173" 1234.4 36.1764363967137 86.9593188444917
"6174" 1234.6 35.2337897533697 84.1518463500838
"6175" 1234.8 35.4606059116442 80.5708260631921
"6176" 1235 36.2371883644256 76.1883043688229
"6177" 1235.2 38.416448234775 71.702981268154
"6178" 1235.4 41.0601063099083 67.1592572624873
"6179" 1235.6 44.0219528225302 63.0073800321724
"6180" 1235.8 48.4474661475991 59.5282023855517
"6181" 1236 52.9528035842119 55.5930702573272
"6182" 1236.2 57.6121470334432 52.5070984940866
"6183" 1236.4 62.2290013460728 49.6812491344559
"6184" 1236.6 67.3694722265604 46.6013752927555
"6185" 1236.8 72.3660116118413 44.1279251987331
"6186" 1237 77.8008955959095 42.1498857567241
"6187" 1237.2 82.9554771645261 42.052935451737
"6188" 1237.4 86.1422737681189 42.0842601005109
"6189" 1237.6 86.2393902607321 41.4153299422635
"6190" 1237.8 85.8103773371343 42.0324163281392
"6191" 1238 85.9150482636818 44.1555446106889
"6192" 1238.2 86.5043509495378 47.9234347674695
"6193" 1238.4 87.2722804811508 52.6577051136897
"6194" 1238.6 86.8691963507154 58.8061776885781
"6195" 1238.8 85.3005785121976 64.5009663956207
"6196" 1239 82.5629862613005 69.6129947161739
"6197" 1239.2 79.407929235225 75.0390089119407
"6198" 1239.4 75.1421282879158 79.9078566059472
"6199" 1239.6 70.5570980278224 83.4518491250102
"6200" 1239.8 66.0822946549362 87.2200197373248
"6201" 1240 60.3888718068138 89.9966918170799
"6202" 1240.2 54.1334917052187 92.0977200234957
"6203" 1240.4 48.9246223408855 93.0466386755891
"6204" 1240.6 44.6671581524375 94.7889210408707
"6205" 1240.8 43.5071264790937 94.3788711817144
"6206" 1241 42.063202736096 92.3868711760944
"6207" 1241.2 39.9834807819062 89.0681283456519
"6208" 1241.4 38.1383907056013 84.8236827672523
"6209" 1241.6 37.2104137640363 79.6238825917497
"6210" 1241.8 36.6386197338413 74.294569140587
"6211" 1242 36.8108477487165 68.4781490219622
"6212" 1242.2 38.4846792190075 62.9200512759821
"6213" 1242.4 41.3832973600632 58.5089459751736
"6214" 1242.6 44.4686415898279 53.8643058343619
"6215" 1242.8 48.1782818790262 50.167645331016
"6216" 1243 51.7370596464533 46.6059281627412
"6217" 1243.2 56.4857529786099 43.451772268705
"6218" 1243.4 60.8148442928393 40.7738094968707
"6219" 1243.6 65.5251045442321 37.9574892436921
"6220" 1243.8 70.7576046282471 35.9113532758533
"6221" 1244 76.2324185741433 34.8227946335109
"6222" 1244.2 81.8019826964215 33.5871510486556
"6223" 1244.4 86.2389789202159 35.3002048456093
"6224" 1244.6 88.0085658210536 38.4807151388707
"6225" 1244.8 88.6471937493574 41.9132375920795
"6226" 1245 88.9556773596818 47.1131151747002
"6227" 1245.2 89.4183037190435 52.7935888961937
"6228" 1245.4 87.9782848307431 58.8452269534229
"6229" 1245.6 86.1097781909718 64.9242436695884
"6230" 1245.8 83.4718912675114 70.6429076811056
"6231" 1246 80.1706334279265 75.5107086654454
"6232" 1246.2 76.0683458134557 80.2978386396207
"6233" 1246.4 70.734534738885 84.7349762223507
"6234" 1246.6 64.6529598146875 87.7503953031207
"6235" 1246.8 58.6660984939087 89.590453228969
"6236" 1247 53.0219807089388 90.49885591661
"6237" 1247.2 47.4309946329849 91.9019040446646
"6238" 1247.4 43.8317769815312 93.3199074677769
"6239" 1247.6 42.4370532804008 94.4543472793011
"6240" 1247.8 42.5617314119282 93.0277649426313
"6241" 1248 42.0320473539814 89.6897676590888
"6242" 1248.2 41.2839303961417 85.983863353254
"6243" 1248.4 41.4715565169464 81.4170870762635
"6244" 1248.6 41.3002402840129 76.1597258326552
"6245" 1248.8 41.1819727935179 70.8251750416921
"6246" 1249 42.1435650418009 65.435190022954
"6247" 1249.2 44.5512629619886 60.624131363598
"6248" 1249.4 48.2052007676932 56.2898355884389
"6249" 1249.6 52.3969362566503 53.3088909991151
"6250" 1249.8 56.9271516006681 50.2679669321724
"6251" 1250 61.8527439345558 47.8367298554505
"6252" 1250.2 67.1106378402888 45.3610964381379
"6253" 1250.4 72.5671690772198 44.2584782698276
"6254" 1250.6 78.2466010482157 43.9779118850713
"6255" 1250.8 83.911861083675 44.1613693156089
"6256" 1251 87.7465240278424 47.0313538228381
"6257" 1251.2 88.1652865577387 49.6971893091889
"6258" 1251.4 87.6401673415029 54.2161123080277
"6259" 1251.6 87.0941558534659 59.3386087689616
"6260" 1251.8 85.8260017938431 65.3195414501313
"6261" 1252 84.6425929148105 70.6610890526852
"6262" 1252.2 83.2244500434234 76.2130074714271
"6263" 1252.4 80.0070531919697 81.6656493093049
"6264" 1252.6 76.30323533804 86.3654766315795
"6265" 1252.8 72.8472625768647 90.6522234726516
"6266" 1253 68.5606849766329 92.9943400323365
"6267" 1253.2 65.3520995624044 95.7762255561207
"6268" 1253.4 65.009283536875 98.1247980034271
"6269" 1253.6 66.4451361655417 99.449422999954
"6270" 1253.8 67.6421199285937 99.2039238933395
"6271" 1254 68.2784822599369 99.2454172781465
"6272" 1254.2 69.8466480077841 99.1367283147722
"6273" 1254.4 72.6566813607686 99.5248656236313
"6274" 1254.6 77.2015339639056 100.288317685723
"6275" 1254.8 80.1956228186403 99.9256343944064
"6276" 1255 80.9621373936379 99.2375372288063
"6277" 1255.2 80.4862491101976 99.4439436824917
"6278" 1255.4 78.6973389174936 99.3675580429197
"6279" 1255.6 76.7201122653098 99.7226741794903
"6280" 1255.8 74.9869941503648 99.6409475098248
"6281" 1256 72.066346456492 99.8663903152484
"6282" 1256.2 67.4284507211487 100.557528441179
"6283" 1256.4 62.3147741618544 101.148449193806
"6284" 1256.6 57.5539953581946 100.001902014806
"6285" 1256.8 52.6090547407307 98.961735501899
"6286" 1257 48.665902145875 97.2330390864271
"6287" 1257.2 44.4018949370312 95.0835199688082
"6288" 1257.4 41.5953612604069 91.2550891623334
"6289" 1257.6 38.253014420865 87.0853979393007
"6290" 1257.8 34.919724774375 82.5120040251533
"6291" 1258 31.9559200837261 77.8421134760888
"6292" 1258.2 30.7906886724205 72.1368933991965
"6293" 1258.4 31.3351900426681 66.0384817697586
"6294" 1258.6 31.4825938903935 60.1742842427688
"6295" 1258.8 32.4812684586822 54.8711979872593
"6296" 1259 35.3166423383307 50.1586448625321
"6297" 1259.2 38.7907996594366 46.1579566567029
"6298" 1259.4 42.3672115804561 42.3998062094315
"6299" 1259.6 46.289143735835 39.1036724394607
"6300" 1259.8 50.692988209875 35.8585192757873
"6301" 1260 55.2307563272287 32.7394345155719
"6302" 1260.2 59.9307531311067 31.1827403782304
"6303" 1260.4 65.4785164220602 30.0290582072503
"6304" 1260.6 70.5249485190536 28.980752798585
"6305" 1260.8 75.493119274125 29.0626490256564
"6306" 1261 80.3045692925114 29.3186781395817
"6307" 1261.2 82.0382969789338 28.118701336503
"6308" 1261.4 81.8078208265046 27.6699076331762
"6309" 1261.6 82.206668778912 29.0995528810651
"6310" 1261.8 82.9949800260231 32.0390544963614
"6311" 1262 84.3537024991875 36.2274314468082
"6312" 1262.2 85.316778262369 41.7020215537653
"6313" 1262.4 85.2320882572543 47.3115445127586
"6314" 1262.6 83.8822994119083 52.6108475022874
"6315" 1262.8 81.3967320162228 58.3389676679033
"6316" 1263 77.8543067206492 64.040703728782
"6317" 1263.2 73.117627792875 68.3053574445365
"6318" 1263.4 68.6261608889718 72.7610374701368
"6319" 1263.6 64.0077429881487 77.9604915834838
"6320" 1263.8 59.8540588625142 82.6894336143733
"6321" 1264 54.5713416486505 86.8027389612942
"6322" 1264.2 49.212681939454 90.0052714218207
"6323" 1264.4 46.1075233634879 93.3619012992659
"6324" 1264.6 45.940004833496 94.9857114484944
"6325" 1264.8 45.6599468904434 94.4224952903891
"6326" 1265 44.1325004320924 92.3905880529142
"6327" 1265.2 40.747597208375 89.7807392659332
"6328" 1265.4 38.1385157314688 85.9628964025269
"6329" 1265.6 35.6549273903902 81.421223249348
"6330" 1265.8 33.5851789983919 76.4502496044746
"6331" 1266 32.7943425111509 70.7959936274483
"6332" 1266.2 32.8598733106336 64.7601475586897
"6333" 1266.4 34.2973460062875 59.2157023857582
"6334" 1266.6 36.3954621982824 54.5547875753244
"6335" 1266.8 38.946024468995 50.3907924460607
"6336" 1267 42.6691058732083 46.915268228829
"6337" 1267.2 47.747378773125 44.2437071399832
"6338" 1267.4 52.8936904413935 41.5417130087318
"6339" 1267.6 57.9538007925646 39.2066420405172
"6340" 1267.8 62.4664829301221 36.0546063205619
"6341" 1268 66.5905983599491 32.9072219076207
"6342" 1268.2 71.3919834064957 30.4384115068621
"6343" 1268.4 76.474989086375 30.0727024928707
"6344" 1268.6 81.7796668533935 28.8683561248059
"6345" 1268.8 82.8503557474821 29.8679619251921
"6346" 1269 83.3254540437321 33.344001785335
"6347" 1269.2 84.8176388475136 37.719036373705
"6348" 1269.4 85.805421394302 42.951318730396
"6349" 1269.6 86.2893184889095 48.2384466383104
"6350" 1269.8 85.4613444573052 54.2116683267137
"6351" 1270 82.2192981320984 60.9244439306313
"6352" 1270.2 78.6627750653171 66.0243320042102
"6353" 1270.4 74.7687220869395 69.7652206475884
"6354" 1270.6 69.2319302380133 74.2073149724505
"6355" 1270.8 63.6234985408028 77.331000063033
"6356" 1271 57.6544285086118 80.8570318251681
"6357" 1271.2 52.9087657957899 82.0542513393654
"6358" 1271.4 46.6020342782944 82.1471082831691
"6359" 1271.6 41.8806495025245 80.6288007119093
"6360" 1271.8 37.3819733358098 77.5103996645881
"6361" 1272 35.8137733864091 73.3490678578025
"6362" 1272.2 35.3914694355926 67.8252038374795
"6363" 1272.4 36.6926232267104 63.1721972317726
"6364" 1272.6 39.6536255509424 59.0845687360252
"6365" 1272.8 43.6317682309111 55.5849120946689
"6366" 1273 48.337384564282 51.9630137818532
"6367" 1273.2 53.4671253879784 50.0175715712414
"6368" 1273.4 59.3773431134215 47.7945593093649
"6369" 1273.6 65.484381833125 46.6157403612993
"6370" 1273.8 71.9685528438052 46.5191366722602
"6371" 1274 77.6130406373922 48.0056228816552
"6372" 1274.2 82.9262480727273 49.5538709118139
"6373" 1274.4 86.3274719766084 52.6915304519207
"6374" 1274.6 86.4378549677371 55.8557370918966
"6375" 1274.8 87.5272024923256 60.226963297346
"6376" 1275 89.7700841194574 62.8518423701482
"6377" 1275.2 90.6054681908417 61.6940490425874
"6378" 1275.4 91.0857409398421 60.0841698757855
"6379" 1275.6 91.1893667752855 58.0789612023681
"6380" 1275.8 91.1938408192299 55.1888663683304
"6381" 1276 91.0461098631818 51.3431793881321
"6382" 1276.2 90.5623734160909 47.7211326181093
"6383" 1276.4 89.5090651034957 44.3639078954828
"6384" 1276.6 89.4353859049761 41.3109403694297
"6385" 1276.8 89.6531837756166 41.040406765396
"6386" 1277 90.6722487962926 41.6344198488734
"6387" 1277.2 91.5337636112355 42.8928479200742
"6388" 1277.4 93.4766226095707 44.7299511519468
"6389" 1277.6 97.0287971561417 47.510835791254
"6390" 1277.8 99.7514361111622 51.0202278737377
"6391" 1278 100.716241079552 53.6272608915562
"6392" 1278.2 99.631245239864 55.4181848359723
"6393" 1278.4 98.34534732375 58.2705971764019
"6394" 1278.6 96.7065082534224 62.1140026779365
"6395" 1278.8 94.623744003125 66.6746287558082
"6396" 1279 91.9480454825054 71.5907267295337
"6397" 1279.2 89.6610505717697 76.3150958073049
"6398" 1279.4 86.5927868922874 80.7470014520124
"6399" 1279.6 82.5812019363599 84.5404492447419
"6400" 1279.8 77.1103730704508 87.7175816633177
"6401" 1280 72.4406127207187 90.9591349776832
"6402" 1280.2 67.6026092029362 93.5494281438452
"6403" 1280.4 62.9207706224508 96.7007981129237
"6404" 1280.6 58.0606664040289 97.9958233000822
"6405" 1280.8 53.5374476867782 96.6823676814594
"6406" 1281 48.687879482028 93.7912170047227
"6407" 1281.2 44.9432879778112 89.4458214507909
"6408" 1281.4 42.8366819152899 84.2782276050143
"6409" 1281.6 41.4814194457289 78.9322880668791
"6410" 1281.8 40.5400830100129 72.7200842956552
"6411" 1282 41.0124311180919 67.0411746703797
"6412" 1282.2 41.3401670664826 61.2999872812536
"6413" 1282.4 42.0577869814482 56.01527440145
"6414" 1282.6 44.5131911119861 52.058806267954
"6415" 1282.8 48.3045928242824 48.9352909078799
"6416" 1283 52.8035425235691 45.4293156076795
"6417" 1283.2 57.4327547380727 42.6306530225509
"6418" 1283.4 62.5598878762083 40.6971371032133
"6419" 1283.6 68.1903432939352 39.0773954813556
"6420" 1283.8 74.212254267435 38.8386926469807
"6421" 1284 80.4196091366515 39.0266364590677
"6422" 1284.2 85.1670255349107 38.9766422916921
"6423" 1284.4 86.8909536384464 37.4297135581207
"6424" 1284.6 86.8864288927679 37.452462510085
"6425" 1284.8 87.750655317375 39.5998577664346
"6426" 1285 88.4621978819913 43.0750511539463
"6427" 1285.2 88.851115557061 47.7723394027951
"6428" 1285.4 89.1919647554368 53.2230073152948
"6429" 1285.6 88.3607815504539 58.7910273451154
"6430" 1285.8 86.3451561909687 64.6164173268394
"6431" 1286 83.1590601703911 71.1953225052658
"6432" 1286.2 80.0439544437367 76.4760147096207
"6433" 1286.4 76.8693717581008 81.8224587235239
"6434" 1286.6 72.5358747770587 87.1732218932839
"6435" 1286.8 67.6925053531697 91.027106451526
"6436" 1287 61.9113092430118 93.7064061750838
"6437" 1287.2 55.9857853995878 93.9872866952696
"6438" 1287.4 50.0699727121121 94.3164464158475
"6439" 1287.6 44.9324213678438 92.7267285453082
"6440" 1287.8 41.9707712411946 88.7058512856207
"6441" 1288 39.8122263783112 83.5057312787377
"6442" 1288.2 39.3386850194957 77.6796696025173
"6443" 1288.4 40.3963124075114 71.898511957098
"6444" 1288.6 42.1102822441308 66.601488230016
"6445" 1288.8 44.6843293080885 61.9273186704746
"6446" 1289 48.5421902757926 57.7265961353854
"6447" 1289.2 53.7758482655417 54.6024424169207
"6448" 1289.4 59.4559123407084 52.9930298952874
"6449" 1289.6 65.421035393625 51.3518653516093
"6450" 1289.8 70.804309668912 50.4828936844725
"6451" 1290 76.2258264243417 50.440900804254
"6452" 1290.2 81.3089777282198 50.2767527343103
"6453" 1290.4 86.1697787887541 52.7765065371042
"6454" 1290.6 89.1059906767871 56.3841403347636
"6455" 1290.8 90.4377704122944 60.2106608225884
"6456" 1291 92.9757148593589 60.4983249893626
"6457" 1291.2 95.862558362111 58.7882700268454
"6458" 1291.4 97.8631730954282 55.4356542439292
"6459" 1291.6 98.997880289824 51.349472280039
"6460" 1291.8 101.026842976456 46.9205763176207
"6461" 1292 101.991726747469 43.3654838494019
"6462" 1292.2 102.759802326406 40.1408199084644
"6463" 1292.4 102.623297634766 38.9764444747185
"6464" 1292.6 102.871175006723 38.9141321280337
"6465" 1292.8 103.059378196542 39.9775961781207
"6466" 1293 102.990982403168 41.9757454284794
"6467" 1293.2 102.666802642906 44.353194595937
"6468" 1293.4 101.341531740423 46.7767442342336
"6469" 1293.6 100.184948361165 49.7602325924917
"6470" 1293.8 98.8457168059707 53.9353850628973
"6471" 1294 96.6905049423908 58.2559719949154
"6472" 1294.2 94.6063748181008 63.0667550498465
"6473" 1294.4 94.0298711328125 64.4571746630894
"6474" 1294.6 91.7205975642816 67.4842289578295
"6475" 1294.8 88.2711977984837 71.3082440912294
"6476" 1295 85.1574104503437 75.6320285917457
"6477" 1295.2 82.6155928901171 80.1811724354418
"6478" 1295.4 78.8148890114111 83.9857017308372
"6479" 1295.6 74.668348631835 87.3873220297707
"6480" 1295.8 70.4330723673276 91.6265293626523
"6481" 1296 65.4057096421331 94.1837989186207
"6482" 1296.2 59.9749086081908 95.9632937800628
"6483" 1296.4 54.1651649249687 96.9028674021519
"6484" 1296.6 49.5448339939375 95.5055130277457
"6485" 1296.8 44.7009321469668 93.4090346117227
"6486" 1297 40.8386577151562 90.2942968565269
"6487" 1297.2 39.0156785965133 85.5955371298228
"6488" 1297.4 37.884338142975 80.378521589254
"6489" 1297.6 38.5172132687703 74.6939782027253
"6490" 1297.8 39.8391516782727 68.5240151461775
"6491" 1298 40.7393994338515 62.816366357456
"6492" 1298.2 42.4127036180893 57.0620591032993
"6493" 1298.4 44.074552210915 51.5169565641007
"6494" 1298.6 46.0470269760197 46.5400701631865
"6495" 1298.8 47.9360797865651 41.7835425563108
"6496" 1299 50.39209262225 36.835207613454
"6497" 1299.2 52.041000442435 32.3874538531407
"6498" 1299.4 53.748820451355 27.8420312590607
"6499" 1299.6 57.2312457154107 25.2590242572278
"6500" 1299.8 61.7957559236515 22.0127755753972
"6501" 1300 67.1874852035376 19.8669744741749
"6502" 1300.2 72.0608237778018 18.9808683675719
"6503" 1300.4 75.3892605768052 17.4243910098067
"6504" 1300.6 75.0512778586125 17.2138573950582
"6505" 1300.8 74.9025540501788 18.166592142165
"6506" 1301 75.2922549311535 20.7741403678232
"6507" 1301.2 76.4742258762606 24.1492591186327
"6508" 1301.4 78.2629423412625 28.6602200654082
"6509" 1301.6 79.0162507956672 33.7807816630493
"6510" 1301.8 79.769003940375 38.9743673964957
"6511" 1302 80.2816681484215 44.4215774920742
"6512" 1302.2 78.6071726522727 49.7536480717911
"6513" 1302.4 76.8834644031509 55.0913723058965
"6514" 1302.6 73.8736981998105 59.3682157627497
"6515" 1302.8 69.884958964496 63.9605470820102
"6516" 1303 65.3704930216835 67.6573592796526
"6517" 1303.2 61.0511312750645 70.8358071834523
"6518" 1303.4 57.3863730488329 75.1041810673786
"6519" 1303.6 53.6250234095893 79.9234558872942
"6520" 1303.8 50.8015821061607 84.5876410100288
"6521" 1304 48.868610752275 89.9328579157786
"6522" 1304.2 45.846006004009 94.7459091048887
"6523" 1304.4 43.3656990223492 95.6599948283527
"6524" 1304.6 41.4981565369962 94.0911486415298
"6525" 1304.8 39.3332909877015 92.0206985718452
"6526" 1305 35.956473927776 88.8685626014524
"6527" 1305.2 33.5775720874688 84.6610876263707
"6528" 1305.4 32.1393669189293 80.0610517222185
"6529" 1305.6 31.8099904716477 74.6345904524389
"6530" 1305.8 31.9006910554773 69.271008005223
"6531" 1306 32.6763870720819 63.8903531470345
"6532" 1306.2 34.6075173225536 58.7363819678707
"6533" 1306.4 36.3684660725503 53.1331082904129
"6534" 1306.6 38.550742686515 48.4645931853407
"6535" 1306.8 41.191022284875 44.6945315022523
"6536" 1307 43.091415469875 40.7769494930573
"6537" 1307.2 44.5731713155707 36.4908742014033
"6538" 1307.4 45.023481874625 32.1428571216207
"6539" 1307.6 45.1688315816969 27.7922602917166
"6540" 1307.8 45.6954677531047 23.2596987978369
"6541" 1308 44.8526249286497 20.3167343410432
"6542" 1308.2 45.340214072125 18.6284630580374
"6543" 1308.4 47.4828645865642 18.5960406778504
"6544" 1308.6 50.8777486584167 19.2654337130373
"6545" 1308.8 55.3893023273271 20.0020219248125
"6546" 1309 60.4775767111058 20.7655812684668
"6547" 1309.2 65.8351334148009 22.3051992277318
"6548" 1309.4 70.9053752134135 24.7539975236207
"6549" 1309.6 75.6045620843565 27.6651893320281
"6550" 1309.8 80.1038351205893 31.656029549585
"6551" 1310 85.288881616806 36.0393603697931
"6552" 1310.2 86.6149441520536 40.6100170427278
"6553" 1310.4 85.6864351336681 44.9042347269655
"6554" 1310.6 83.4925215764794 50.6346052136976
"6555" 1310.8 81.5989331084031 56.4007036166432
"6556" 1311 79.4426320672989 62.0486293738707
"6557" 1311.2 76.6206205916173 67.7133998433114
"6558" 1311.4 73.3414518791083 73.0321267015874
"6559" 1311.6 69.5877485364814 78.1429804663228
"6560" 1311.8 63.7841503358234 82.2757310240124
"6561" 1312 58.2169104756492 85.9853701655562
"6562" 1312.2 54.0283721672219 89.9147955900084
"6563" 1312.4 49.2801706501174 93.3576672812268
"6564" 1312.6 44.3933869710878 94.5077052729717
"6565" 1312.8 41.7671414820118 92.5196292705049
"6566" 1313 38.8484968078546 89.3220228988248
"6567" 1313.2 36.8461233398013 85.0328773402628
"6568" 1313.4 35.0548638453083 79.9114097755874
"6569" 1313.6 34.5656515178013 73.9576338883786
"6570" 1313.8 34.7381316478083 68.5393603483207
"6571" 1314 35.8345652145959 63.1129628985626
"6572" 1314.2 37.6544369186433 57.6512014739256
"6573" 1314.4 40.6062859202596 52.7268088266592
"6574" 1314.6 44.1773544327322 48.8546508518934
"6575" 1314.8 47.7774482855459 46.0707445829751
"6576" 1315 51.4119321376943 44.303624590452
"6577" 1315.2 56.2796862477063 42.0381578753195
"6578" 1315.4 60.9420052489784 39.9314707168965
"6579" 1315.6 65.8358773205945 38.7238514986451
"6580" 1315.8 70.7698002630522 38.6012557881397
"6581" 1316 75.4120049308628 39.7305758509378
"6582" 1316.2 79.9816669872679 40.9285023702278
"6583" 1316.4 82.7553360882321 39.395223007835
"6584" 1316.6 83.0124839943244 38.777371696733
"6585" 1316.8 83.2973242995136 40.3989177318496
"6586" 1317 84.0780349993866 43.6572127060742
"6587" 1317.2 85.6292861806308 47.5057005239579
"6588" 1317.4 86.7449416205941 52.2095798462162
"6589" 1317.6 86.6388160861509 57.3712879606896
"6590" 1317.8 85.5892191124574 63.5112119932361
"6591" 1318 83.3352737045665 68.9909318850143
"6592" 1318.2 80.244102236625 74.2426363505269
"6593" 1318.4 75.7013538465239 78.7772406078973
"6594" 1318.6 70.3479058104814 82.6966430212164
"6595" 1318.8 64.6578129693266 85.7675672964271
"6596" 1319 58.6466337925697 87.3903392591891
"6597" 1319.2 52.6053838781487 87.7644757070733
"6598" 1319.4 46.3143271774974 88.171575899488
"6599" 1319.6 40.0466995068105 88.2044937378142
"6600" 1319.8 35.334708592324 86.7637407579268
"6601" 1320 33.2213733911487 83.1662180733996
"6602" 1320.2 31.9817605975646 78.2112106318621
"6603" 1320.4 32.6030549869464 72.7360870066921
"6604" 1320.6 33.9481754494593 67.436756987542
"6605" 1320.8 35.6845171537043 61.7852963835719
"6606" 1321 37.7946785670673 56.8328196642745
"6607" 1321.2 40.4649746321442 51.4626670651976
"6608" 1321.4 43.9961096903398 47.8392494876489
"6609" 1321.6 48.363155525927 45.375302053283
"6610" 1321.8 53.0941908930397 43.8376383474207
"6611" 1322 58.0754567944279 42.2279760333736
"6612" 1322.2 63.0316385963872 40.7699255294622
"6613" 1322.4 68.0692891908397 39.1840056797148
"6614" 1322.6 72.5190039396 37.4551923843207
"6615" 1322.8 77.5640899197063 36.8487656233797
"6616" 1323 82.4037465906898 36.6582713203985
"6617" 1323.2 86.0222024681607 36.0465772786921
"6618" 1323.4 85.5439634660868 35.3891593303972
"6619" 1323.6 85.8760699410602 36.4223562629911
"6620" 1323.8 86.7199714840985 38.9367111901266
"6621" 1324 87.5120012894913 42.1507030406439
"6622" 1324.2 88.5947834530378 46.0569626156091
"6623" 1324.4 89.2577113082703 51.12754529483
"6624" 1324.6 88.713521197775 56.5133543819207
"6625" 1324.8 87.1387704786882 61.755692869346
"6626" 1325 84.8711465131467 67.5362700385772
"6627" 1325.2 82.351538258096 73.1329245140102
"6628" 1325.4 78.8105447688098 77.6724117659685
"6629" 1325.6 74.1403136099575 82.1772304072599
"6630" 1325.8 69.0095438014707 86.5225327213547
"6631" 1326 63.06138052225 89.8006445989019
"6632" 1326.2 57.2852410138417 90.8970303388207
"6633" 1326.4 51.3628297681522 91.252472577591
"6634" 1326.6 45.4496306494432 91.7025086852798
"6635" 1326.8 40.289804898174 89.8287583166001
"6636" 1327 35.2860892337513 86.1133150526929
"6637" 1327.2 32.1522771987187 81.6673255478707
"6638" 1327.4 30.7557521512417 76.110818200754
"6639" 1327.6 30.9677707646591 70.0701166451321
"6640" 1327.8 32.944199765782 64.4683771993184
"6641" 1328 35.4852076245457 59.2311994157183
"6642" 1328.2 38.436625248838 54.8378856442133
"6643" 1328.4 41.9934105185417 51.9101797817873
"6644" 1328.6 46.0310110041408 48.475107232608
"6645" 1328.8 50.6576320575959 45.4659131008532
"6646" 1329 54.6947356982888 43.0987523876207
"6647" 1329.2 59.5585433938517 40.61752948733
"6648" 1329.4 64.3382805110602 38.1256629774725
"6649" 1329.6 69.0897212617409 36.5519369237914
"6650" 1329.8 74.0119304681691 34.7192160767854
"6651" 1330 77.8332546030959 32.5072635893649
"6652" 1330.2 79.2248004373977 29.8497627636207
"6653" 1330.4 80.7236720462515 28.3929734067736
"6654" 1330.6 81.6991623198389 29.9694825493797
"6655" 1330.8 82.6557916833036 32.420394335585
"6656" 1331 84.3855688483262 35.7456252897792
"6657" 1331.2 85.8569694024397 39.9079040946913
"6658" 1331.4 86.4336386449797 44.6571085017137
"6659" 1331.6 85.2934027339796 49.5810397975742
"6660" 1331.8 83.9221103952345 54.798972913396
"6661" 1332 81.1272849641803 60.1347001794523
"6662" 1332.2 77.7235269745847 64.7105502885562
"6663" 1332.4 73.6057287793382 69.4961573216733
"6664" 1332.6 69.173801075617 73.6938912681046
"6665" 1332.8 63.8996766735453 77.0513882023789
"6666" 1333 58.9577593879056 80.8321140257533
"6667" 1333.2 52.9005156469962 84.1042208567722
"6668" 1333.4 46.9214386581058 85.8415832413789
"6669" 1333.6 41.5284390340485 86.3230610598758
"6670" 1333.8 35.584862389125 85.7718052060269
"6671" 1334 31.6969746648125 83.0129260565582
"6672" 1334.2 29.6789497538853 79.1000711399094
"6673" 1334.4 28.8089049106083 74.2805891853874
"6674" 1334.6 30.2743192110417 69.9491887313874
"6675" 1334.8 32.2356863097177 64.8430697361712
"6676" 1335 35.5946920090474 60.4419258078965
"6677" 1335.2 40.1423715876099 56.9386665951749
"6678" 1335.4 44.593412975128 54.0792055583918
"6679" 1335.6 48.8157705515213 52.2307365585719
"6680" 1335.8 52.897444304475 51.7735433314795
"6681" 1336 57.854694662111 51.3421546396319
"6682" 1336.2 62.906181745475 51.3411526633207
"6683" 1336.4 67.9527814256417 52.058806267954
"6684" 1336.6 72.6554867228864 52.8284791427457
"6685" 1336.8 77.1704228243641 55.5515286928707
"6686" 1337 80.1302874799409 59.2442085724888
"6687" 1337.2 83.3595340430984 62.6930539407909
"6688" 1337.4 84.6026126935272 66.7635969396859
"6689" 1337.6 83.7638730186303 70.666029181993
"6690" 1337.8 82.0536070519076 75.8528912427729
"6691" 1338 79.3687083545984 80.75320489511
"6692" 1338.2 75.7663007944687 85.3378689473082
"6693" 1338.4 73.3914478861976 90.0332159408788
"6694" 1338.6 72.5394230578644 93.8815766716739
"6695" 1338.8 74.5594478397554 94.7293781318163
"6696" 1339 76.3847683998144 93.6742223946207
"6697" 1339.2 78.5802473523112 92.5073463649292
"6698" 1339.4 82.2354716911197 91.0192744943122
"6699" 1339.6 86.7591458295489 89.5283742618598
"6700" 1339.8 90.3583082341121 89.0446934072496
"6701" 1340 92.0649521863005 88.1163146155675
"6702" 1340.2 93.249665384609 85.5792740492696
"6703" 1340.4 93.2069388433801 84.2142231617032
"6704" 1340.6 93.7319959295451 81.7162475208578
"6705" 1340.8 95.3641055147812 78.4745101396832
"6706" 1341 98.1871444890193 74.9157649402598
"6707" 1341.2 102.286724005906 72.8179832337635
"6708" 1341.4 106.510250900732 71.7470325720603
"6709" 1341.6 109.129078441686 72.0587908410523
"6710" 1341.8 109.877233232412 71.1254612076207
"6711" 1342 109.441143006801 68.8846654928733
"6712" 1342.2 107.458359149073 66.1822889377196
"6713" 1342.4 105.134355039545 65.3218048685588
"6714" 1342.6 102.669763536391 62.8859375735884
"6715" 1342.8 101.450011407505 58.5882170546424
"6716" 1343 102.690072763538 54.1261443597941
"6717" 1343.2 105.484962784205 50.0972980523441
"6718" 1343.4 109.865448185429 47.5007735011968
"6719" 1343.6 114.086104033717 46.4807313179575
"6720" 1343.8 115.322029845731 45.2079789276825
"6721" 1344 114.384463635662 42.2056382139079
"6722" 1344.2 111.685392280714 38.8002278383949
"6723" 1344.4 108.877366788918 35.2409739670037
"6724" 1344.6 106.339006679666 30.5217318062581
"6725" 1344.8 103.38191135004 26.456319098302
"6726" 1345 100.048914071732 24.9905866240493
"6727" 1345.2 96.1666822795178 24.6857506677278
"6728" 1345.4 91.9778713776677 24.1077053468402
"6729" 1345.6 88.8352699644238 23.702219149389
"6730" 1345.8 87.0176465174464 22.1924655324421
"6731" 1346 85.0420226211642 18.9414484381147
"6732" 1346.2 84.5756081668262 15.6717281354987
"6733" 1346.4 86.0984311247691 12.2558838952795
"6734" 1346.6 89.0141035337761 9.56469728900531
"6735" 1346.8 92.602992583075 8.78726643828736
"6736" 1347 94.2698301998315 10.0718239258707
"6737" 1347.2 97.1647536004879 11.6200735663304
"6738" 1347.4 100.534536214673 13.7637487840926
"6739" 1347.6 104.292915064945 16.2956197560625
"6740" 1347.8 105.742517308387 17.5221585987137
"6741" 1348 104.904710763242 16.8313726425701
"6742" 1348.2 103.417496734515 16.4122298257407
"6743" 1348.4 102.809554085742 16.3260315799942
"6744" 1348.6 102.508830685765 16.5992195526573
"6745" 1348.8 103.143840115875 17.1990417801397
"6746" 1349 102.634087590957 17.1433222622325
"6747" 1349.2 102.370725615614 17.0727104885525
"6748" 1349.4 102.110367866954 16.958621822205
"6749" 1349.6 102.003604204875 17.0745647953623
"6750" 1349.8 101.635786169069 17.5130794971046
"6751" 1350 101.49949990738 17.4750991755365
"6752" 1350.2 101.348575064513 17.432900761259
"6753" 1350.4 100.915379054728 17.3906167518207
"6754" 1350.6 100.764389482156 17.4447592574957
"6755" 1350.8 100.784873792755 17.6822385343055
"6756" 1351 100.243674863984 17.8359423227946
"6757" 1351.2 99.5093381495625 17.7751877847769
"6758" 1351.4 98.2998591890026 17.1360995411632
"6759" 1351.6 95.8167686137084 16.3417384065874
"6760" 1351.8 91.8113805253233 15.3575821371034
"6761" 1352 87.8664263964612 14.3164645837586
"6762" 1352.2 83.5019191251964 13.3021751047993
"6763" 1352.4 79.8720373058268 12.6423458643315
"6764" 1352.6 76.1311084148035 11.400362720585
"6765" 1352.8 72.5660502586921 10.5542126780109
"6766" 1353 69.4334564592273 9.05122321729114
"6767" 1353.2 65.2567072770397 7.59325870067951
"6768" 1353.4 60.8546308496681 6.01827446448276
"6769" 1353.6 56.6269659300375 5.07478913739569
"6770" 1353.8 55.0146230824305 3.24326258921328
"6771" 1354 56.3807532247456 2.24270519867951
"6772" 1354.2 57.9323683663809 2.6698502261501
"6773" 1354.4 58.9223312828975 2.48722109849709
"6774" 1354.6 61.0803645960682 2.03296472765478
"6775" 1354.8 64.0827464579232 2.33263046762069
"6776" 1355 68.5974068599821 3.24258854619212
"6777" 1355.2 73.1588411390557 4.86976900428334
"6778" 1355.4 77.9692198063456 6.56361437130304
"6779" 1355.6 82.4579510791509 8.95273237855172
"6780" 1355.8 87.9538007957716 11.2633983408276
"6781" 1356 92.8325302697338 14.5489782532795
"6782" 1356.2 96.9654507166417 19.0679728099874
"6783" 1356.4 100.361821226494 23.478742872064
"6784" 1356.6 102.510375720875 28.6988226835517
"6785" 1356.8 102.134989412727 34.5067259968429
"6786" 1357 100.441522773688 40.345079248313
"6787" 1357.2 98.3949005869073 47.2739922939433
"6788" 1357.4 95.5211518960417 52.9420722428874
"6789" 1357.6 92.679547429109 58.054010212993
"6790" 1357.8 88.7175586631497 61.9530837756207
"6791" 1358 84.507856733609 65.1569106445994
"6792" 1358.2 80.3587135781946 67.3075773022908
"6793" 1358.4 76.2836436557204 70.5305174824351
"6794" 1358.6 73.2533701632321 74.678197534386
"6795" 1358.8 70.6277248851811 79.1122932572533
"6796" 1359 67.0169778336811 82.3491441367431
"6797" 1359.2 62.93468764325 82.5551033982769
"6798" 1359.4 58.1743319932729 81.4872838423248
"6799" 1359.6 55.2658093112813 77.9768768154644
"6800" 1359.8 53.2541999342046 73.0580880813139
"6801" 1360 52.8698022217841 68.0245722462343
"6802" 1360.2 53.5170608731657 63.0196392909695
"6803" 1360.4 53.848524800782 57.8201811536439
"6804" 1360.6 54.5291307321541 52.2963123803998
"6805" 1360.8 54.987876807975 47.2533934848582
"6806" 1361 54.8113086310396 42.0650860841903
"6807" 1361.2 53.9139110182981 37.7824973055053
"6808" 1361.4 51.4635585972175 33.1218722927303
"6809" 1361.6 49.6900029177917 29.1703273982873
"6810" 1361.8 48.1823279175792 24.9513687124939
"6811" 1362 48.8453837244583 21.229426565954
"6812" 1362.2 50.966644828515 18.3791952083807
"6813" 1362.4 53.1799225013565 16.7470404752133
"6814" 1362.6 56.5498626282244 14.3276320792472
"6815" 1362.8 60.5708096759083 12.2821120987207
"6816" 1363 64.7340541790474 9.58091723141379
"6817" 1363.2 66.2541147317006 10.2918010009114
"6818" 1363.4 69.0732012709519 12.2399740400053
"6819" 1363.6 72.7232962069875 15.1500724728582
"6820" 1363.8 76.0737949695417 18.5918962241392
"6821" 1364 78.945500226875 23.0412542068429
"6822" 1364.2 82.1967562342125 26.8830719379582
"6823" 1364.4 85.3646060962083 30.8925073173614
"6824" 1364.6 87.3977251544464 34.8181338726207
"6825" 1364.8 89.2385241280701 39.7771834598402
"6826" 1365 89.4048612034091 44.7939629262684
"6827" 1365.2 88.6015131752045 50.4137812960639
"6828" 1365.4 88.558322421 56.2246908623593
"6829" 1365.6 89.3246766292989 61.184564833175
"6830" 1365.8 90.2046412997445 66.4146477982511
"6831" 1366 87.79571618671 71.0663608375691
"6832" 1366.2 83.1794945057137 72.7898038868142
"6833" 1366.4 77.5718077747963 74.7497526648342
"6834" 1366.6 71.6296603629175 76.1466873284186
"6835" 1366.8 65.4764635281875 75.2538272653394
"6836" 1367 60.5219035000363 72.703504636782
"6837" 1367.2 55.5539939357171 69.9185694402523
"6838" 1367.4 51.6516309943083 66.225033635154
"6839" 1367.6 48.7242662811447 61.2058957263847
"6840" 1367.8 46.7286796355843 55.9359330765277
"6841" 1368 46.3767527294229 50.6446732430179
"6842" 1368.2 46.1028077476442 47.0920684170438
"6843" 1368.4 45.1765691034167 41.8938162319124
"6844" 1368.6 44.7455605238609 38.0209299829728
"6845" 1368.8 43.6257289160924 34.1036189639685
"6846" 1369 43.3353465354123 32.4508847219491
"6847" 1369.2 45.3832329228302 31.2244785354565
"6848" 1369.4 48.5947458713681 29.661289254744
"6849" 1369.6 52.3822265965416 27.519511784079
"6850" 1369.8 57.002293584075 26.2859119488957
"6851" 1370 61.6456768197623 26.2970813639024
"6852" 1370.2 66.3541771754904 28.1740399635438
"6853" 1370.4 71.0040197627287 29.9942463512182
"6854" 1370.6 75.3257036840179 31.5149860474064
"6855" 1370.8 78.6578328663221 33.6131352688089
"6856" 1371 81.1390548411889 36.7779296320742
"6857" 1371.2 82.8074486763922 40.7441574146552
"6858" 1371.4 84.0880793608296 45.3411786253366
"6859" 1371.6 84.2867568301704 49.9838261039389
"6860" 1371.8 83.2760931817841 55.0043129938025
"6861" 1372 82.9872784862772 60.5614413663272
"6862" 1372.2 82.5948059806793 66.2401732275337
"6863" 1372.4 82.1953198905262 71.8231662739114
"6864" 1372.6 81.859436443875 77.2613785282031
"6865" 1372.8 80.7109379538098 81.9013430276424
"6866" 1373 77.3146663588963 83.4406789565249
"6867" 1373.2 72.4637290625524 84.9744360937497
"6868" 1373.4 67.4818381109073 84.5347208673949
"6869" 1373.6 61.8215272265524 83.3594072717175
"6870" 1373.8 56.6135946068544 81.0070430802392
"6871" 1374 52.1972994468434 77.916238885347
"6872" 1374.2 48.5447176529185 73.8796669310881
"6873" 1374.4 46.1869448134417 69.0701692274874
"6874" 1374.6 45.4307089856964 63.886744692585
"6875" 1374.8 44.750783177753 58.6019966955353
"6876" 1375 45.821492508814 53.3866052593524
"6877" 1375.2 47.8353599390972 48.6993758504725
"6878" 1375.4 49.6700605201713 43.6791034288429
"6879" 1375.6 52.726408917825 39.2227859519457
"6880" 1375.8 55.96657929825 35.1429889066707
"6881" 1376 59.5355405959834 31.1712850141147
"6882" 1376.2 62.7593401194533 27.5382499770424
"6883" 1376.4 65.5939024845497 23.5000095112472
"6884" 1376.6 67.3203363986336 22.2368652111034
"6885" 1376.8 69.9551786209135 23.0488760779284
"6886" 1377 72.8474514123569 24.9044146903436
"6887" 1377.2 76.3019451540823 27.5706506882914
"6888" 1377.4 78.3228510776433 31.0475783124134
"6889" 1377.6 80.3719681978379 35.6579914769911
"6890" 1377.8 80.909239851375 40.3502240112957
"6891" 1378 81.8466248044256 45.1198817468566
"6892" 1378.2 80.604293037968 48.927774544423
"6893" 1378.4 78.2841912430838 53.4316763536756
"6894" 1378.6 75.5347571023357 57.3110706651375
"6895" 1378.8 71.8003097896364 60.8282515053139
"6896" 1379 67.3194068837473 64.2339808232058
"6897" 1379.2 62.9307284907812 67.1165271477144
"6898" 1379.4 58.2585535000539 69.584662717947
"6899" 1379.6 53.3375353578434 70.465693708126
"6900" 1379.8 48.8390490805083 69.409886910154
"6901" 1380 44.5054714741976 66.9995351584594
"6902" 1380.2 42.331258195875 63.5301352593793
"6903" 1380.4 41.06749672785 59.1106022276832
"6904" 1380.6 41.6796948181607 54.8190124396207
"6905" 1380.8 43.5504714859919 50.2195879697506
"6906" 1381 46.3464478995673 46.8372801550438
"6907" 1381.2 49.9945937143875 43.0446098819457
"6908" 1381.4 53.4390563622 40.7992883230707
"6909" 1381.6 57.0836127343169 39.0399161208765
"6910" 1381.8 60.7111103085787 36.8092569571392
"6911" 1382 64.850917438125 35.2503639599421
"6912" 1382.2 68.96526868365 34.1588692446957
"6913" 1382.4 72.1698367613687 33.4442123585447
"6914" 1382.6 74.8928731339848 32.7953636462548
"6915" 1382.8 77.9624855994533 31.3416554784641
"6916" 1383 80.5834581625178 30.3001920125135
"6917" 1383.2 81.0506644604913 29.2320493609812
"6918" 1383.4 80.9893769133931 28.307219370187
"6919" 1383.6 80.9573220885858 29.2972099062713
"6920" 1383.8 82.0048986382824 30.9255354253985
"6921" 1384 83.1159317026632 32.7948153214442
"6922" 1384.2 85.7472287669232 35.4489650514279
"6923" 1384.4 87.8154922613338 39.3188935831266
"6924" 1384.6 87.3794157184448 43.6216608555625
"6925" 1384.8 87.1974297457417 48.479031186854
"6926" 1385 87.0438798744143 53.1113585263285
"6927" 1385.2 87.805264316944 57.959936703931
"6928" 1385.4 88.5560600481607 62.5582058978707
"6929" 1385.6 87.2573617672261 66.7384952283973
"6930" 1385.8 83.8878561171276 69.3633992272628
"6931" 1386 79.832350379875 72.3739236914207
"6932" 1386.2 74.6175080055524 74.7952340780401
"6933" 1386.4 69.6241390442793 76.6467770554292
"6934" 1386.6 64.1263925363437 77.9529904159019
"6935" 1386.8 59.0380114706003 78.6809131307745
"6936" 1387 54.3076944138437 78.4466426735269
"6937" 1387.2 49.6590108425524 77.0225766264917
"6938" 1387.4 45.660078785864 74.6071008097855
"6939" 1387.6 42.7071601445563 71.1044621750383
"6940" 1387.8 41.3163229344355 67.2448399863899
"6941" 1388 41.305929779782 63.5529170486439
"6942" 1388.2 42.9149503884107 59.7828337582278
"6943" 1388.4 45.599934474075 55.5818784711383
"6944" 1388.6 47.6613021406279 51.3194207233266
"6945" 1388.8 50.3963414688018 47.6259047990109
"6946" 1389 53.5275505749714 44.1332541261026
"6947" 1389.2 56.7606721648393 40.6191166235135
"6948" 1389.4 59.0416120639784 36.4171498617241
"6949" 1389.6 62.063674100125 33.3076034621921
"6950" 1389.8 65.6201242034821 30.2683434797635
"6951" 1390 69.1153539526582 27.2619735483677
"6952" 1390.2 72.9166666744612 24.1082410664828
"6953" 1390.4 75.398099614875 21.2161243675364
"6954" 1390.6 75.3211789383393 19.6991803971564
"6955" 1390.8 75.69266055855 19.9894570242207
"6956" 1391 77.4206609331964 21.7283869123707
"6957" 1391.2 79.198885984875 23.9539002374622
"6958" 1391.4 81.6151001772321 27.4247244842278
"6959" 1391.6 84.1266497087703 31.3562724290509
"6960" 1391.8 85.6692723052321 36.0920751826207
"6961" 1392 86.5095343360602 40.9707985698059
"6962" 1392.2 86.733386024228 46.5668702597854
"6963" 1392.4 85.584207086475 51.689363288054
"6964" 1392.6 82.5991593825524 55.887479344782
"6965" 1392.8 78.2951434480083 60.1398406443874
"6966" 1393 74.2258570818118 63.4013538964628
"6967" 1393.2 69.4531739774511 66.5517349609576
"6968" 1393.4 64.6952469325452 69.8732040050249
"6969" 1393.6 59.3630042294417 71.8601006963873
"6970" 1393.8 53.923656624375 71.8207079012696
"6971" 1394 49.6304027731008 70.5994467312336
"6972" 1394.2 47.424311931675 67.741023794054
"6973" 1394.4 45.431674942639 63.9241143192948
"6974" 1394.6 45.4877649251067 60.3963896382792
"6975" 1394.8 47.2280852865262 57.8557330041556
"6976" 1395 49.9283594224985 54.4263387652442
"6977" 1395.2 53.2872458833517 51.7274827722137
"6978" 1395.4 57.6924138957514 50.4661410646656
"6979" 1395.6 62.2551531104318 48.5636710754048
"6980" 1395.8 66.9568182582471 47.3501611779695
"6981" 1396 71.157446957111 45.8327163225645
"6982" 1396.2 75.4888001987046 44.6853883828025
"6983" 1396.4 79.5228166414091 42.8092202717116
"6984" 1396.6 83.2500771039573 42.5157368939854
"6985" 1396.8 84.3790588689312 43.1703221241375
"6986" 1397 86.2092252895417 45.4555438111207
"6987" 1397.2 88.7401703895647 48.1154454083793
"6988" 1397.4 89.3769918009592 51.0347362534944
"6989" 1397.6 89.7838716819718 52.102640807653
"6990" 1397.8 89.8806793455625 55.8461276208082
"6991" 1398 89.752133246258 60.4812749855569
"6992" 1398.2 88.9222163907651 65.7161104143899
"6993" 1398.4 86.8836009267188 70.1222324259957
"6994" 1398.6 84.0285720994811 74.3720813340147
"6995" 1398.8 81.0584104992299 79.5745687345884
"6996" 1399 77.3484021158447 84.1080812849843
"6997" 1399.2 73.4783146626811 88.2183737435288
"6998" 1399.4 69.913564882965 92.3633367866307
"6999" 1399.6 65.8062226144557 96.3659370980078
"7000" 1399.8 60.7474395762874 97.9688492850331
"7001" 1400 55.7566165028105 98.1535644201046
"7002" 1400.2 50.917932709324 96.8057781250186
"7003" 1400.4 46.8882010121171 93.6339926690417
"7004" 1400.6 44.0577856213963 89.5190053132802
"7005" 1400.8 43.1532887363634 84.5196208878765
"7006" 1401 43.4759656202515 79.1153213530442
"7007" 1401.2 44.1640818454083 73.6308791172873
"7008" 1401.4 45.8814432667541 68.3535889067416
"7009" 1401.6 48.6923545052267 63.7212023190603
"7010" 1401.8 52.2173896249395 59.581909143782
"7011" 1402 57.4743912595066 57.2341369652102
"7012" 1402.2 62.2938328303083 54.9464065706207
"7013" 1402.4 66.3488116170885 52.136578714969
"7014" 1402.6 70.362057674625 49.2953690857185
"7015" 1402.8 73.6836144588424 46.9731956325989
"7016" 1403 78.9717125466681 45.5631698873103
"7017" 1403.2 83.0169486565568 43.3260350986093
"7018" 1403.4 85.965169627282 42.4173419194812
"7019" 1403.6 86.8782020824432 43.6126718933593
"7020" 1403.8 87.7610970381717 46.5103952145108
"7021" 1404 87.9809382562632 50.2133399153501
"7022" 1404.2 87.972367855625 55.032852588085
"7023" 1404.4 87.9156345059629 59.974974906357
"7024" 1404.6 86.0563047619066 64.9019226605575
"7025" 1404.8 82.5468127022792 70.7920680562803
"7026" 1405 78.256290965115 75.8454137611707
"7027" 1405.2 74.5651613252792 78.7203198259611
"7028" 1405.4 69.1368041737697 81.7461087604628
"7029" 1405.6 63.4360642701717 83.1285082317306
"7030" 1405.8 57.6152714709814 83.9204398328441
"7031" 1406 52.0671186667212 84.5774414799174
"7032" 1406.2 46.5801372747592 82.9811613357365
"7033" 1406.4 43.1031704792668 79.6674346924042
"7034" 1406.6 40.4646497786083 75.435629306454
"7035" 1406.8 39.8121323459913 70.1166774493532
"7036" 1407 40.8301881358244 65.3782120571903
"7037" 1407.2 44.1419699047289 62.2021464586993
"7038" 1407.4 48.5435779868405 59.5369881876897
"7039" 1407.6 52.9820011248413 58.8784478948566
"7040" 1407.8 58.2643274219318 58.7870500881548
"7041" 1408 63.2146997892816 59.0048196010493
"7042" 1408.2 68.0005690905276 59.5915988841365
"7043" 1408.4 73.3098514713578 60.0333860084828
"7044" 1408.6 78.3176047496332 61.3777102828625
"7045" 1408.8 83.3586355120417 62.556082662354
"7046" 1409 87.6184540523315 64.0758577193489
"7047" 1409.2 87.8957390981653 66.0214769914271
"7048" 1409.4 87.1848079083581 68.2440636154521
"7049" 1409.6 85.8157095290114 72.4066408205184
"7050" 1409.8 83.7905430540871 76.9354056668631
"7051" 1410 81.2137114476815 80.7334443778788
"7052" 1410.2 78.4104249825878 85.2580782083441
"7053" 1410.4 74.1609048679056 87.7269963811003
"7054" 1410.6 68.88925295625 90.1788459253082
"7055" 1410.8 64.0539158064566 91.4825233653758
"7056" 1411 58.5043960307187 91.9265341599644
"7057" 1411.2 53.0147729272011 91.3645114108381
"7058" 1411.4 47.4357551594556 90.2592377862014
"7059" 1411.6 43.3852907046688 87.2362220836722
"7060" 1411.8 40.3628509389908 83.1823099636312
"7061" 1412 38.8320559617554 77.9673568736098
"7062" 1412.2 38.2028178284612 72.8386926245172
"7063" 1412.4 39.1733208785787 68.2425792061022
"7064" 1412.6 41.4851307539821 63.3362200550493
"7065" 1412.8 44.5155655434533 59.1304595959942
"7066" 1413 48.222477069375 55.5451589863207
"7067" 1413.2 52.1744310790909 52.9978554305525
"7068" 1413.4 56.4815421641853 49.811105221
"7069" 1413.6 61.5060119052008 47.3185040526544
"7070" 1413.8 66.5132025358279 45.8204905275736
"7071" 1414 71.1143898002162 44.705417192703
"7072" 1414.2 75.7652210256136 43.6561017107457
"7073" 1414.4 80.5014026622345 43.724271884778
"7074" 1414.6 84.8694845001164 43.0240730694483
"7075" 1414.8 86.9200340264031 41.2207625014184
"7076" 1415 86.8329044621799 41.3851459669743
"7077" 1415.2 87.4008102083182 43.760333272473
"7078" 1415.4 88.1011722826083 47.090435158954
"7079" 1415.6 88.4459756474162 49.1117553708207
"7080" 1415.8 88.6213005672471 52.4207438571905
"7081" 1416 87.3392515179849 57.8918708741811
"7082" 1416.2 86.0575777525568 62.439497730348
"7083" 1416.4 83.90235911775 67.2120727459644
"7084" 1416.6 80.9381588781033 71.5533393215229
"7085" 1416.8 77.8190352809837 76.3015401389033
"7086" 1417 73.1621050801835 79.5416053938973
"7087" 1417.2 67.4707451860179 82.0449581504778
"7088" 1417.4 61.6866606134234 82.9238015334594
"7089" 1417.6 55.871048780617 82.804626378653
"7090" 1417.8 50.3946469141653 81.2676778304594
"7091" 1418 46.0707415599073 78.818422924782
"7092" 1418.2 42.6278030665014 74.9976828158185
"7093" 1418.4 41.2374763405084 70.250688174754
"7094" 1418.6 41.3519967664279 65.9412694531619
"7095" 1418.8 43.8780898580843 63.9528753668998
"7096" 1419 47.7462608947809 61.8271883991031
"7097" 1419.2 51.8118713884593 59.9133462848904
"7098" 1419.4 56.761577113975 58.4200198758874
"7099" 1419.6 61.192660557 58.1225738821434
"7100" 1419.8 66.390235917975 57.8382533443207
"7101" 1420 70.8504145279797 57.1713598818067
"7102" 1420.2 75.9090942268417 56.759649701854
"7103" 1420.4 80.3476629888413 56.6368837471488
"7104" 1420.6 84.9668925529739 57.8792714546317
"7105" 1420.8 88.7794888692543 57.9775083082069
"7106" 1421 89.8706494926417 56.5728049763874
"7107" 1421.2 90.6412533724539 54.9611574699996
"7108" 1421.4 91.9895323268644 52.4186388134102
"7109" 1421.6 94.2998597882621 50.7670571762013
"7110" 1421.8 95.5867446631835 49.7476418204505
"7111" 1422 95.7808273714388 49.2556836337164
"7112" 1422.2 95.7093349086223 50.5968069550493
"7113" 1422.4 96.5503020218315 52.9759516965663
"7114" 1422.6 97.9371714756815 56.5860923212336
"7115" 1422.8 99.4683988282899 61.0382854945037
"7116" 1423 100.917075057799 65.484116754425
"7117" 1423.2 99.1724061945689 68.5749787073962
"7118" 1423.4 96.5296881647822 71.3500426138166
"7119" 1423.6 92.577654007275 74.0903919827891
"7120" 1423.8 88.5069342379362 77.0258893771003
"7121" 1424 83.6888259274574 79.0126978455768
"7122" 1424.2 79.0573673434388 81.13538728811
"7123" 1424.4 74.1163450624388 82.4892887441632
"7124" 1424.6 69.1915882356818 83.077346952348
"7125" 1424.8 63.6197052576303 83.1886012079505
"7126" 1425 58.3679852320227 82.9296855732343
"7127" 1425.2 52.593381394875 82.3234053225207
"7128" 1425.4 47.35146352625 81.3169916876207
"7129" 1425.6 43.5381058267616 78.8163893636619
"7130" 1425.8 40.620904329375 74.6606483428707
"7131" 1426 39.1582421588975 70.1721523172162
"7132" 1426.2 39.6345097714464 65.3608767798707
"7133" 1426.4 41.7963327067639 60.1931574473614
"7134" 1426.6 44.7196535814676 55.8900668002503
"7135" 1426.8 47.995803665381 51.8045296289701
"7136" 1427 51.9156508132365 49.5252490924038
"7137" 1427.2 56.5308252523357 47.6963922614634
"7138" 1427.4 61.3436362378083 45.013910823654
"7139" 1427.6 65.9801045515378 43.1772627241672
"7140" 1427.8 71.0339025594397 41.0544512736913
"7141" 1428 75.3709511408036 38.8674473222635
"7142" 1428.2 79.6613913142365 37.8387561594641
"7143" 1428.4 83.8677531924676 38.6635493083614
"7144" 1428.6 86.7423290509809 37.8845855435148
"7145" 1428.8 87.1499563221164 36.1887190061379
"7146" 1429 87.3086537563694 35.2131988181937
"7147" 1429.2 87.814001756875 33.1312598621379
"7148" 1429.4 88.8486602687083 32.3424412601874
"7149" 1429.6 91.7372579099084 29.892227473954
"7150" 1429.8 94.6223043113182 27.5219245517116
"7151" 1430 98.4619623601023 27.1006553230639
"7152" 1430.2 102.597750120185 28.5846072557586
"7153" 1430.4 106.534986177108 31.1619223129207
"7154" 1430.6 107.747489224706 34.2813608487443
"7155" 1430.8 106.868610758475 36.6908275983207
"7156" 1431 104.910579274677 38.4551663158954
"7157" 1431.2 102.299220922542 39.9733497070874
"7158" 1431.4 98.6455467966552 42.2307923742141
"7159" 1431.6 93.9682460639511 44.763184403512
"7160" 1431.8 89.5696030801607 46.7665834120163
"7161" 1432 85.6106473394837 49.6609348529359
"7162" 1432.2 81.6715323986166 52.0807543204859
"7163" 1432.4 77.2373307203578 54.8849059556552
"7164" 1432.6 71.6395442045417 57.4136062409874
"7165" 1432.8 66.3957876284031 56.9847126666207
"7166" 1433 60.6045944436417 55.8721372558874
"7167" 1433.2 55.1600300729691 54.2060218563383
"7168" 1433.4 50.807895704782 50.8609064159928
"7169" 1433.6 49.4096057992257 46.238934993309
"7170" 1433.8 49.6104857627231 41.2910457945701
"7171" 1434 52.8370215467981 36.7829433545822
"7172" 1434.2 57.0677248431029 33.797368240684
"7173" 1434.4 62.4136631783625 31.3450513762332
"7174" 1434.6 67.5508662924238 29.6773146106817
"7175" 1434.8 73.4399729660269 29.0853979776207
"7176" 1435 78.4868399307484 29.2595570427852
"7177" 1435.2 82.8007939983052 31.3029446532835
"7178" 1435.4 84.7703916519573 35.5555210779383
"7179" 1435.6 86.7726480928994 40.1267405266085
"7180" 1435.8 88.3976431095716 45.5664769027218
"7181" 1436 87.6274430119739 50.9033928307526
"7182" 1436.2 87.1554772319629 56.5437329823899
"7183" 1436.4 85.9884725458296 62.1268030451661
"7184" 1436.6 83.177581504109 67.6126358081313
"7185" 1436.8 79.388925303375 72.7436377226633
"7186" 1437 74.6296797618098 76.8997386670772
"7187" 1437.2 68.924632616609 79.7083019695675
"7188" 1437.4 63.2810274157337 81.6105520764468
"7189" 1437.6 57.1212747226141 82.503695712262
"7190" 1437.8 51.0276226620163 81.3072986559142
"7191" 1438 45.2006430708091 79.075694943324
"7192" 1438.2 41.4655235227083 75.397411067154
"7193" 1438.4 39.8714234215829 70.4126266319128
"7194" 1438.6 41.0905417256681 65.1818660613103
"7195" 1438.8 43.6418741855302 60.0773150191724
"7196" 1439 47.6657736540044 55.9280907565619
"7197" 1439.2 52.9156219784185 53.7735497341315
"7198" 1439.4 58.8204837150261 53.2428804002719
"7199" 1439.6 64.2818671192458 53.4076572355083
"7200" 1439.8 70.0892592980686 53.5204142010401
"7201" 1440 75.6303698930417 54.8827095051207
"7202" 1440.2 80.5680328931591 56.7588776162116
"7203" 1440.4 85.8544852283417 58.301118686954
"7204" 1440.6 90.1501627564574 59.0678166987965
"7205" 1440.8 90.3657615915163 60.7857658143924
"7206" 1441 89.6112728310611 63.3796017773998
"7207" 1441.2 87.9955948834417 66.670913093654
"7208" 1441.4 85.3627699675272 70.8845201337729
"7209" 1441.6 81.9730682013286 74.2420207216722
"7210" 1441.8 77.8093511829395 77.7252990910401
"7211" 1442 73.529379649625 80.9507335609957
"7212" 1442.2 68.4504256051976 84.1607574505884
"7213" 1442.4 62.817496730175 85.1090903203874
"7214" 1442.6 57.2623473883382 83.9949504203259
"7215" 1442.8 52.8157678314176 81.2614261623973
"7216" 1443 49.356447947897 77.0387887828295
"7217" 1443.2 48.5185848447122 71.8542741431091
"7218" 1443.4 50.4327169693206 67.4282619709903
"7219" 1443.6 53.5063963815815 63.1951765528707
"7220" 1443.8 57.5584086424224 59.4789556525154
"7221" 1444 62.4412615850098 57.5558391640252
"7222" 1444.2 68.0761249526681 55.7722719715862
"7223" 1444.4 73.3181088321717 54.4690285632471
"7224" 1444.6 78.5738677818083 53.5790428978874
"7225" 1444.8 83.4834088019659 53.3105501157343
"7226" 1445 87.5074867270363 54.4984723680723
"7227" 1445.2 90.4897002774945 54.6002268668163
"7228" 1445.4 91.4596249379874 53.5751304189578
"7229" 1445.6 92.4640480850069 53.6416666794998
"7230" 1445.8 93.887086214746 54.9916109396852
"7231" 1446 95.9144277079375 57.6137211884332
"7232" 1446.2 97.442660560875 61.2984947833547
"7233" 1446.4 97.2402273737771 64.6158980572837
"7234" 1446.6 96.4822468007137 67.8830750992659
"7235" 1446.8 94.2059909047382 71.572011161547
"7236" 1447 92.002545120178 75.9239734752874
"7237" 1447.2 88.4986824221091 79.3789745883654
"7238" 1447.4 84.2968972681141 81.9138054969794
"7239" 1447.6 79.5102269960346 83.4813366579079
"7240" 1447.8 74.6928425884417 85.130322675554
"7241" 1448 69.7950048694234 86.1579686656207
"7242" 1448.2 63.9834799036815 86.1004358322659
"7243" 1448.4 58.9266917356224 84.3932247035575
"7244" 1448.6 54.4318052368859 81.8681097760772
"7245" 1448.8 51.1822383702686 78.1714408572909
"7246" 1449 48.2727173489785 74.0643120227586
"7247" 1449.2 48.5420886504887 69.6922772338707
"7248" 1449.4 49.894823072175 64.8815563619832
"7249" 1449.6 52.6063386211364 60.0204569019275
"7250" 1449.8 56.5924696624402 56.7271549669902
"7251" 1450 60.8227244678975 53.291714262351
"7252" 1450.2 65.1748480946591 50.3269216612911
"7253" 1450.4 70.2022010714162 48.4597971709972
"7254" 1450.6 75.2639542135809 47.0075040775972
"7255" 1450.8 80.0872093108866 46.3813732515277
"7256" 1451 83.9414227554417 47.943975836654
"7257" 1451.2 87.6984467133915 50.8403957330053
"7258" 1451.4 90.9144967187761 52.6169138894778
"7259" 1451.6 92.5354230476084 51.4303285550207
"7260" 1451.8 94.6976481825417 48.4875241289207
"7261" 1452 95.437850167908 45.8762244305218
"7262" 1452.2 96.294250915746 43.1357377804917
"7263" 1452.4 98.4824159126681 40.1686873746207
"7264" 1452.6 101.871402939832 37.8589763908381
"7265" 1452.8 103.777304510875 35.472090411754
"7266" 1453 105.610128160408 33.370087250254
"7267" 1453.2 106.529995245511 33.489181460598
"7268" 1453.4 106.012820795165 35.2825060275562
"7269" 1453.6 105.783037842459 37.3688792820814
"7270" 1453.8 105.333423568158 40.0731417763707
"7271" 1454 105.310288346775 44.3047501610874
"7272" 1454.2 104.18079378856 49.1832068616859
"7273" 1454.4 101.914649630258 53.7890173379186
"7274" 1454.6 99.3967605097989 58.4677465177185
"7275" 1454.8 95.9027543305554 62.3904265140021
"7276" 1455 91.6960368210163 64.9316139471533
"7277" 1455.2 87.8043620812989 66.1778608808489
"7278" 1455.4 83.7556065329083 67.8726643960874
"7279" 1455.6 79.2928839273589 68.2364910755884
"7280" 1455.8 74.5558799078864 67.4686705836889
"7281" 1456 69.2909269703523 66.2830365690411
"7282" 1456.2 64.3472110724234 65.6927179436852
"7283" 1456.4 59.2427141088428 64.0324847525884
"7284" 1456.6 54.9592641465379 60.6948878076544
"7285" 1456.8 51.3905442966044 56.3597320474795
"7286" 1457 50.9386487923262 52.0256630794012
"7287" 1457.2 52.3199101804482 47.6725124079134
"7288" 1457.4 55.0348276984279 43.6577878095383
"7289" 1457.6 59.1135399176964 40.2096354881564
"7290" 1457.8 63.6112423488401 37.7733814463998
"7291" 1458 68.1720262511883 35.1634794084641
"7292" 1458.2 73.5821683492083 32.9072219076207
"7293" 1458.4 78.2116085497409 31.5835658147914
"7294" 1458.6 82.7598608339107 30.1045510256207
"7295" 1458.8 83.6049827767639 28.4625822260651
"7296" 1459 83.3484503982397 27.9793171696442
"7297" 1459.2 83.8114452462454 28.3257514927688
"7298" 1459.4 84.9091150312321 30.4412355146921
"7299" 1459.6 87.1576410584413 33.2940089077653
"7300" 1459.8 88.9094316496921 37.1065674697305
"7301" 1460 90.0532247345494 41.568541488516
"7302" 1460.2 89.7493447015991 46.4549288043103
"7303" 1460.4 88.8231760689095 51.0191530149655
"7304" 1460.6 87.8921739588112 56.1390324778547
"7305" 1460.8 85.3945764546815 60.8599599418788
"7306" 1461 83.1100177656169 65.9475062056852
"7307" 1461.2 79.713831235004 70.3528774454272
"7308" 1461.4 75.66732198275 73.9400752894019
"7309" 1461.6 70.7669240488206 76.8374263203924
"7310" 1461.8 65.373014705617 79.3362184249755
"7311" 1462 60.1666504065878 80.7084814235888
"7312" 1462.2 55.2250128271467 79.8491897434903
"7313" 1462.4 50.1333119751717 77.9585464099394
"7314" 1462.6 45.3071011605682 75.6595341427571
"7315" 1462.8 42.6088437172795 72.3321269652948
"7316" 1463 41.8981453304564 67.9524585494579
"7317" 1463.2 42.7334344280494 63.8639957406207
"7318" 1463.4 44.3176215487679 60.2605617494778
"7319" 1463.6 47.6651707533244 57.1393032974971
"7320" 1463.8 52.4430206154025 54.5488248870603
"7321" 1464 57.0825324074417 52.9293328297874
"7322" 1464.2 62.2898061574099 51.4919517625742
"7323" 1464.4 67.7374035313417 51.0226673358207
"7324" 1464.6 72.4591194566773 50.8342425281091
"7325" 1464.8 77.7682529130211 50.0324284613735
"7326" 1465 82.5900320461083 50.4961049276874
"7327" 1465.2 87.560615998875 51.0501501146432
"7328" 1465.4 90.417470808853 50.3364189510273
"7329" 1465.6 90.7683126276223 48.9546826071042
"7330" 1465.8 92.0953473230819 46.2616411572759
"7331" 1466 94.6912217321576 42.9602805060989
"7332" 1466.2 96.6436316080909 41.5280406588139
"7333" 1466.4 99.6228918632267 41.4496283621482
"7334" 1466.6 103.536730392324 42.9384361778229
"7335" 1466.8 107.704783759875 45.4226895352312
"7336" 1467 108.98754915975 48.0671234966207
"7337" 1467.2 108.049957215926 50.1015297722839
"7338" 1467.4 106.502578505886 51.6673924161859
"7339" 1467.6 104.122340436662 54.5981055954398
"7340" 1467.8 100.337105565721 57.5684857724119
"7341" 1468 96.1813006886333 59.4373996722471
"7342" 1468.2 91.589449551075 60.8022901255874
"7343" 1468.4 87.1383064022083 61.9997949569874
"7344" 1468.6 82.5854293460098 62.5199160888342
"7345" 1468.8 78.0273494802397 63.0321870029148
"7346" 1469 72.7709626624245 62.3268665555877
"7347" 1469.2 68.0076816732084 60.6748959945874
"7348" 1469.4 63.1384520236417 58.9041175736874
"7349" 1469.6 58.4515499521141 56.5194471447076
"7350" 1469.8 55.0275928902683 53.1070643421375
"7351" 1470 52.3149516956773 48.9099986191672
"7352" 1470.2 51.5829284330945 44.7968229386329
"7353" 1470.4 52.4731033451915 40.3573596952156
"7354" 1470.6 54.6418571657192 36.3419000369194
"7355" 1470.8 57.9237525235336 33.1076346259012
"7356" 1471 61.6445563783169 29.7653271186556
"7357" 1471.2 66.0701455959714 26.8153266553436
"7358" 1471.4 70.7867841033208 24.9458561546448
"7359" 1471.6 74.9948454512287 24.3267611086817
"7360" 1471.8 78.3196679330196 22.7172262966689
"7361" 1472 78.8762610953285 20.930692266516
"7362" 1472.2 79.0353078373054 18.8100131329118
"7363" 1472.4 78.8385516926542 14.4929793358025
"7364" 1472.6 78.7863616105701 9.99958213207191
"7365" 1472.8 80.0027304585302 7.32735898303448
"7366" 1473 81.3916473521827 7.72518203478553
"7367" 1473.2 83.9541880227954 8.48229260952978
"7368" 1473.4 86.6539223828991 10.3906929706327
"7369" 1473.6 90.8727298355893 12.9245425021921
"7370" 1473.8 94.7640111191607 16.3414350872278
"7371" 1474 98.3352047758525 21.0380968036656
"7372" 1474.2 99.8662208109221 26.2167818983972
"7373" 1474.4 100.137763623239 31.482723897348
"7374" 1474.6 99.7460286863087 37.217134194946
"7375" 1474.8 98.4248862519986 42.6721967579802
"7376" 1475 96.2272442601387 47.7955360085548
"7377" 1475.2 93.7614494924031 52.2911693458454
"7378" 1475.4 90.1847759500771 56.7529637687377
"7379" 1475.6 87.2557612587812 60.6711803324332
"7380" 1475.8 84.7747204574601 65.356133381376
"7381" 1476 81.0875241604832 69.9316337325795
"7382" 1476.2 77.3687247219293 71.8939801500663
"7383" 1476.4 74.563579129288 73.6138009185663
"7384" 1476.6 69.031782445125 75.0308875360894
"7385" 1476.8 64.0416840763805 74.3257137731811
"7386" 1477 60.765072090375 71.4917193342457
"7387" 1477.2 59.3627819612329 67.7662791217786
"7388" 1477.4 60.0384511666985 63.2300225945854
"7389" 1477.6 62.2424745341976 59.2284931674594
"7390" 1477.8 66.4015129764355 56.2707455588185
"7391" 1478 70.8755908892233 54.2793766262836
"7392" 1478.2 75.778178251875 52.7516272485011
"7393" 1478.4 81.0317096344083 52.2074327541207
"7394" 1478.6 86.3408287452471 51.7808105479812
"7395" 1478.8 89.7158346336818 51.0826004838139
"7396" 1479 90.1468032462881 52.1368120945446
"7397" 1479.2 91.1275078230289 54.3178355286537
"7398" 1479.4 93.1585133155598 57.8321605815337
"7399" 1479.6 93.869921373075 62.008287899054
"7400" 1479.8 93.9197811512621 67.4104839681368
"7401" 1480 93.2697138588125 72.7576985110582
"7402" 1480.2 91.006662307675 77.8348854402874
"7403" 1480.4 87.5802076811946 83.0125156373217
"7404" 1480.6 83.6434790257117 87.6762987167227
"7405" 1480.8 79.0573673434388 90.9420248616845
"7406" 1481 73.9505660824707 92.7716214239186
"7407" 1481.2 69.0483076032554 93.4665145723381
"7408" 1481.4 63.6933123421008 93.596142120782
"7409" 1481.6 58.5621673371505 93.0190525780493
"7410" 1481.8 53.6729664595452 91.6616661761633
"7411" 1482 50.1517892811033 88.9301757336859
"7412" 1482.2 46.6755978854556 85.49634108204
"7413" 1482.4 45.6724145862471 81.0044316685393
"7414" 1482.6 46.6897686527772 76.1893779148707
"7415" 1482.8 48.697575365625 71.1254612076207
"7416" 1483 51.3506523682795 66.6165678070589
"7417" 1483.2 55.5531426957686 63.17281481711
"7418" 1483.4 60.2659578362926 60.8233358226866
"7419" 1483.6 65.0501522075202 59.6024565842659
"7420" 1483.8 70.0856368477159 59.7294771254389
"7421" 1484 75.2291757762084 60.4243542036207
"7422" 1484.2 80.9556939070084 62.2163649796874
"7423" 1484.4 85.391480343269 64.8175215090146
"7424" 1484.6 88.7695895357154 67.3199003581739
"7425" 1484.8 90.1186733422795 66.7840409905083
"7426" 1485 91.0333344927276 65.1714618219365
"7427" 1485.2 91.2719721013456 65.7704114421736
"7428" 1485.4 91.5984406586169 68.1214254088788
"7429" 1485.6 91.5330507855847 71.8569500888465
"7430" 1485.8 91.4814272016118 77.0553227579575
"7431" 1486 89.9057820569601 82.85520805661
"7432" 1486.2 86.8122137342668 87.1613616149403
"7433" 1486.4 82.8294287987187 91.6637837647769
"7434" 1486.6 78.58125819975 95.9712978192144
"7435" 1486.8 73.7626097223296 100.171323075621
"7436" 1487 69.316841422875 103.811905870796
"7437" 1487.2 63.7386284857279 106.653436211797
"7438" 1487.4 57.9726576144566 109.14090985011
"7439" 1487.6 51.8373109879395 110.60531335333
"7440" 1487.8 46.0568206689687 110.235459424621
"7441" 1488 40.6150268246791 107.917411577043
"7442" 1488.2 36.8899283212729 104.406527961315
"7443" 1488.4 35.1634708567989 100.894146297164
"7444" 1488.6 35.527850593575 97.500292795654
"7445" 1488.8 37.2739765670868 94.5015348688795
"7446" 1489 39.765727396125 90.8729991732002
"7447" 1489.2 41.9216178871083 86.7821999075207
"7448" 1489.4 45.392543739538 84.2152081678707
"7449" 1489.6 49.730661448109 81.6883320269186
"7450" 1489.8 54.8212891500558 79.769288521642
"7451" 1490 60.1711992200625 79.0477837291832
"7452" 1490.2 65.7081378049073 77.8239268053626
"7453" 1490.4 70.7145499589395 79.0074593772336
"7454" 1490.6 75.7458311338325 80.984953792993
"7455" 1490.8 81.0706711004234 81.3252106638142
"7456" 1491 84.2490797892686 79.7489596709505
"7457" 1491.2 84.5408703444684 79.7266649533789
"7458" 1491.4 85.5481996366539 82.3294397813575
"7459" 1491.6 85.5577296982795 86.163694244542
"7460" 1491.8 84.4355249835417 90.977713288454
"7461" 1492 82.566382708695 96.5100157506807
"7462" 1492.2 79.1489766689053 99.4339812871055
"7463" 1492.4 74.6539456519066 100.835113547673
"7464" 1492.6 69.2391909486492 100.758979873459
"7465" 1492.8 64.451834869275 99.5276474663575
"7466" 1493 59.2018454381976 98.2645205987175
"7467" 1493.2 55.9620783670224 94.9454817229154
"7468" 1493.4 52.0077500256199 91.2719330671921
"7469" 1493.6 49.6279326886113 86.8453369988185
"7470" 1493.8 49.7100262176336 82.1033209789655
"7471" 1494 50.730996073575 76.7647747398874
"7472" 1494.2 52.9216311268295 71.5945032353934
"7473" 1494.4 56.5494687133266 67.7392430158788
"7474" 1494.6 60.758807057897 64.0361878077965
"7475" 1494.8 65.7653539438105 61.8339086208142
"7476" 1495 71.2882383092926 59.8195820652471
"7477" 1495.2 75.854193979275 59.6727288307207
"7478" 1495.4 79.6349762104855 61.6312459709891
"7479" 1495.6 84.1318214863644 65.0796610119718
"7480" 1495.8 87.408584544075 69.0415614226312
"7481" 1496 87.0359422282337 72.1058421287946
"7482" 1496.2 86.9564910074329 73.7202785074628
"7483" 1496.4 87.3267214530289 75.514259017346
"7484" 1496.6 89.7826141844135 76.5138129682691
"7485" 1496.8 94.0971332176113 75.6738516649723
"7486" 1497 97.8728594576992 73.0279735595877
"7487" 1497.2 101.303459347243 70.4335099276628
"7488" 1497.4 104.209627634061 68.8402468989609
"7489" 1497.6 105.545613630535 66.99463874711
"7490" 1497.8 105.977153591693 64.5279893931056
"7491" 1498 106.008733928101 63.8639957406207
"7492" 1498.2 105.944011298671 62.8344431717227
"7493" 1498.4 105.304287105138 62.3272202235049
"7494" 1498.6 105.0917431305 62.6895810954644
"7495" 1498.8 104.296606091831 63.8975941927526
"7496" 1499 103.519917925117 65.5254834070312
"7497" 1499.2 102.163237232415 68.0718238875507
"7498" 1499.4 100.278946303649 69.900833754782
"7499" 1499.6 96.8606651479687 71.5156057338082
"7500" 1499.8 92.3580530170083 72.658437250654
"7501" 1500 87.0609620603469 74.3632760876432
"7502" 1500.2 82.7596226894013 76.1783147403365
"7503" 1500.4 78.4888489706992 77.0681874284449
"7504" 1500.6 73.4937472774062 79.1035186614957
"7505" 1500.8 68.8830560219511 80.7174084406316
"7506" 1501 64.0670052493125 82.8218348600582
"7507" 1501.2 58.6705082973424 83.9576504682403
"7508" 1501.4 53.6121488754936 83.5562390417959
"7509" 1501.6 48.2379904831301 82.0527577911513
"7510" 1501.8 44.3772134120665 78.6308728829186
"7511" 1502 41.4588049609432 73.9918291551207
"7512" 1502.2 40.7321468572774 69.2471745688524
"7513" 1502.4 42.2517068532471 64.7794558912951
"7514" 1502.6 45.5247924906681 60.762607585931
"7515" 1502.8 49.3964977481083 56.8573185356207
"7516" 1503 53.6344663570924 53.4869129393816
"7517" 1503.2 59.0082641682417 51.230744416454
"7518" 1503.4 63.9274117611447 49.448419411396
"7519" 1503.6 68.7769569953182 47.9426246867798
"7520" 1503.8 73.8203313194215 47.1057422057021
"7521" 1504 78.4759103166685 45.4236952783707
"7522" 1504.2 81.2572893897514 43.7886846476432
"7523" 1504.4 84.3520451795494 44.5415649875509
"7524" 1504.6 86.6276957080568 47.3259212798934
"7525" 1504.8 89.0291016418296 51.5082126942002
"7526" 1505 90.5135346401827 56.4345380129614
"7527" 1505.2 90.2748732217989 61.9655462449577
"7528" 1505.4 88.9353685156835 68.4583159968973
"7529" 1505.6 87.0430621101942 74.5447738939292
"7530" 1505.8 83.9318652224645 80.2978386396207
"7531" 1506 79.7260918361976 84.7196478317497
"7532" 1506.2 75.0218601560265 88.4858068775298
"7533" 1506.4 69.8592453110937 91.3333552374957
"7534" 1506.6 64.234759029174 93.8357634060949
"7535" 1506.8 58.6708004087235 94.3729599010146
"7536" 1507 52.9186033213802 93.0477584720743
"7537" 1507.2 48.2244774832539 89.993202504147
"7538" 1507.4 44.979278589919 85.8079847892471
"7539" 1507.6 43.2417762493475 80.4532314807306
"7540" 1507.8 43.1821160537045 74.9516281193593
"7541" 1508 43.4849086470044 69.3809109901619
"7542" 1508.2 45.6296417698405 64.206642024
"7543" 1508.4 49.8265723921976 59.3147924174917
"7544" 1508.6 55.0486020154957 56.6772095917931
"7545" 1508.8 60.499017044475 55.5791307545874
"7546" 1509 66.2675741760341 55.5775865833025
"7547" 1509.2 71.381935350575 57.2904585810207
"7548" 1509.4 76.8432337731387 59.4709981243789
"7549" 1509.6 81.9255370763967 62.2563371961533
"7550" 1509.8 87.5936663151359 63.8390708019468
"7551" 1510 91.0108854036417 62.7556668009207
"7552" 1510.2 92.0384174410312 61.1329840573082
"7553" 1510.4 93.0272789480665 61.2171793805888
"7554" 1510.6 94.8290861131896 63.3315169009353
"7555" 1510.8 96.0875975941793 66.8300634428163
"7556" 1511 95.8645079594185 71.802588708262
"7557" 1511.2 95.3403505999687 77.2125120294644
"7558" 1511.4 92.8973902627307 81.4759060159815
"7559" 1511.6 88.700851909875 84.3188853063973
"7560" 1511.8 85.5539642701976 86.3922094871368
"7561" 1512 80.8626996101097 88.3587672756513
"7562" 1512.2 75.9090942268417 89.3683007668207
"7563" 1512.4 70.1570152520329 89.9046971078733
"7564" 1512.6 65.4540857098859 89.3414372218055
"7565" 1512.8 61.0521527630027 87.5186464052377
"7566" 1513 57.249344698125 84.6356088001707
"7567" 1513.2 53.581585851075 80.6438142795996
"7568" 1513.4 50.8587671898431 76.1873450298015
"7569" 1513.6 50.4221275720129 70.7828149242414
"7570" 1513.8 51.1691786861164 65.5904058607241
"7571" 1514 52.7966792704797 60.6598852132602
"7572" 1514.2 55.634010490875 56.3062315644409
"7573" 1514.4 58.6535241070417 52.249897464454
"7574" 1514.6 63.1482088315647 48.9984185232414
"7575" 1514.8 68.208278731625 47.516598859085
"7576" 1515 73.0678555904107 46.561142876585
"7577" 1515.2 77.6305155172543 48.2911614511379
"7578" 1515.4 82.2986384244083 50.924998502054
"7579" 1515.6 86.7391557189073 54.449158510911
"7580" 1515.8 90.2002830162816 59.0300184401482
"7581" 1516 92.679547429109 61.3188236340462
"7582" 1516.2 95.4047921241942 60.9407070111845
"7583" 1516.4 98.4519804969083 59.2735605535874
"7584" 1516.6 103.060697914031 58.0556195803394
"7585" 1516.8 107.704783759875 56.6847200355562
"7586" 1517 110.737656148997 55.0738007016207
"7587" 1517.2 111.568263513298 54.0887945340949
"7588" 1517.4 110.723817478773 54.7915068886093
"7589" 1517.6 110.683359200855 56.6337288363146
"7590" 1517.8 110.00076899563 58.5329413403044
"7591" 1518 108.753132527864 61.1929187961372
"7592" 1518.2 106.604139373562 63.5972642788394
"7593" 1518.4 103.167350134659 66.3698514308063
"7594" 1518.6 99.327217136 68.4899951225582
"7595" 1518.8 95.057771530908 69.3111447924998
"7596" 1519 91.4542122686075 68.7168233354579
"7597" 1519.2 87.5648390948417 68.0297838243207
"7598" 1519.4 83.5413936305991 66.7369530397241
"7599" 1519.6 80.2399709470924 64.2378698207294
"7600" 1519.8 77.3315431161359 61.184564833175
"7601" 1520 73.7496686723806 57.0061835875757
"7602" 1520.2 72.9074666641809 52.8346615049854
"7603" 1520.4 73.1757574667691 48.9364010963854
"7604" 1520.6 73.0588060990536 45.0460626757635
"7605" 1520.8 73.1583505039821 40.6919132697993
"7606" 1521 74.7440107977122 37.0267925856556
"7607" 1521.2 77.8574319719338 35.1868274752795
"7608" 1521.4 82.0448406570457 34.2075741959987
"7609" 1521.6 84.7626877192726 34.9286444440906
"7610" 1521.8 86.7684039000678 36.9776946234279
"7611" 1522 88.0130905667321 37.7027009816921
"7612" 1522.2 89.099934478725 37.1733328694832
"7613" 1522.4 91.1478750447177 35.1530802395196
"7614" 1522.6 91.6475792249691 31.4639213411148
"7615" 1522.8 92.492900839944 26.625373379
"7616" 1523 92.5821255206515 22.2106111670677
"7617" 1523.2 91.0158763352386 19.0227092892002
"7618" 1523.4 88.615893155722 17.4041055421619
"7619" 1523.6 85.6165356142198 14.1802846506207
"7620" 1523.8 82.5759065182198 10.9031804531724
"7621" 1524 79.3285598727926 7.67419144272657
"7622" 1524.2 78.1431119932083 6.44746089892069
"7623" 1524.4 76.826527019864 4.60892559955476
"7624" 1524.6 75.9513251865083 4.00574005475402
"7625" 1524.8 74.0364992229849 3.43297977493937
"7626" 1525 71.2126553471883 2.02872639607852
"7627" 1525.2 69.4200726576157 2.61101023536143
"7628" 1525.4 67.0587271677574 3.61406555003245
"7629" 1525.6 64.0232160689955 4.9848841828978
"7630" 1525.8 60.5465268741 5.12733921643319
"7631" 1526 57.2402952067678 3.7430654894064
"7632" 1526.2 55.0082712714238 1.50767579004752
"7633" 1526.4 54.7715243530673 2.97450089688992
"7634" 1526.6 54.3349357465019 3.77009260248636
"7635" 1526.8 53.703211014915 5.34422772446069
"7636" 1527 51.8387325069185 7.20130182192504
"7637" 1527.2 48.8209591022631 8.51029511865054
"7638" 1527.4 45.1405350780489 8.54170963505547
"7639" 1527.6 41.6378714932399 7.32682471128285
"7640" 1527.8 39.5197941604191 8.09908833847363
"7641" 1528 38.3969306831453 10.1363817625261
"7642" 1528.2 36.7520791910231 12.7176112946948
"7643" 1528.4 34.5786285616827 16.140194358313
"7644" 1528.6 31.5540284230461 18.429549414897
"7645" 1528.8 28.1746306067928 20.0543756772782
"7646" 1529 24.720948014875 21.0152567225337
"7647" 1529.2 20.6149469818296 21.6675851680298
"7648" 1529.4 17.8115510040457 23.8280596934256
"7649" 1529.6 16.7745781991155 26.8697076485827
"7650" 1529.8 14.9335415070678 30.1674806565966
"7651" 1530 13.0281223042409 34.1796096306573
"7652" 1530.2 11.5143075591164 37.9327007305172
"7653" 1530.4 8.770314548775 41.5275581052874
"7654" 1530.6 5.35391698588531 44.5184746104145
"7655" 1530.8 4.8976437409076 45.8764983309468
"7656" 1531 5.49926277909375 48.3139496254332
"7657" 1531.2 6.13846390522194 51.6965562900084
"7658" 1531.4 7.19893893135985 56.1199767471055
"7659" 1531.6 8.26821066515921 60.4444690664102
"7660" 1531.8 7.97457544492819 64.2665069843122
"7661" 1532 5.68534294512499 68.2869607262769
"7662" 1532.2 3.50734330466913 72.5680123968854
"7663" 1532.4 2.97242191485521 77.0473963070761
"7664" 1532.6 3.45826312213216 80.8001354989921
"7665" 1532.8 5.47101057458372 83.0436150553488
"7666" 1533 8.52640000600119 85.1066578758149
"7667" 1533.2 11.4256482421691 88.2974406891795
"7668" 1533.4 14.7360438877463 92.1000850135514
"7669" 1533.6 17.5566700507782 96.8878420862981
"7670" 1533.8 19.2130730587616 101.759153017672
"7671" 1534 20.4252675862812 105.828418705339
"7672" 1534.2 23.0187476504889 106.736535470225
"7673" 1534.4 26.7219502508456 107.713805008062
"7674" 1534.6 31.5815593716326 108.930634688924
"7675" 1534.8 36.1659826209592 110.876453052179
"7676" 1535 40.8419704753852 113.075828569876
"7677" 1535.2 44.6723808642048 115.852998499036
"7678" 1535.4 48.4776727256464 119.276802893306
"7679" 1535.6 53.7517162885893 120.903807937792
"7680" 1535.8 57.7536798126058 121.375096225717
"7681" 1536 63.8726674224179 122.053994949106
"7682" 1536.2 68.4530263387841 120.554384035621
"7683" 1536.4 72.097812836172 117.816040883136
"7684" 1536.6 76.0225145185178 114.744951673998
"7685" 1536.8 80.5859770931018 111.60133464359
"7686" 1537 86.2048715823595 108.035612317146
"7687" 1537.2 91.7164208759629 106.37023749395
"7688" 1537.4 96.2280614382881 105.260164721545
"7689" 1537.6 101.647785906407 105.672310072738
"7690" 1537.8 105.780385608328 105.047165815789
"7691" 1538 107.461846899112 101.412430846703
"7692" 1538.2 108.16526364701 98.4331281536111
"7693" 1538.4 110.078412110551 94.491043587503
"7694" 1538.6 112.419294529936 89.7365856182571
"7695" 1538.8 114.437605329589 85.5586962738758
"7696" 1539 116.838801217141 80.9605591721632
"7697" 1539.2 119.495223162391 76.4116471486944
"7698" 1539.4 121.441363185996 72.0982891170752
"7699" 1539.6 120.965305095208 67.333362574854
"7700" 1539.8 119.892087881071 62.3851160459685
"7701" 1540 119.064911910208 56.6797388378631
"7702" 1540.2 119.703866329965 51.0341328076107
"7703" 1540.4 119.59685957524 46.1035389582265
"7704" 1540.6 117.400748155844 42.9315475906832
"7705" 1540.8 114.056407167885 38.8093788634351
"7706" 1541 110.62138719538 33.929056937326
"7707" 1541.2 108.366718464763 28.8921596890252
"7708" 1541.4 107.94665198342 24.0822830147116
"7709" 1541.6 108.602318854477 21.9758845463918
"7710" 1541.8 108.464941033875 22.9096779452798
"7711" 1542 107.612896616864 23.3946601477855
"7712" 1542.2 107.502350572777 24.2291890926533
"7713" 1542.4 107.349226325262 24.3594866663304
"7714" 1542.6 107.435050533617 24.6224939045239
"7715" 1542.8 107.16013499139 25.1256731841671
"7716" 1543 107.481438581432 26.3549608812392
"7717" 1543.2 108.150963029397 28.5910533605881
"7718" 1543.4 109.154094606457 32.0504613782581
"7719" 1543.6 109.452271746082 35.9910384580345
"7720" 1543.8 109.553930387077 41.0962311598791
"7721" 1544 109.268200008978 45.5941013453526
"7722" 1544.2 109.699217020009 51.2007564509093
"7723" 1544.4 109.380232445426 56.6259291956411
"7724" 1544.6 107.906458138691 62.3040676059268
"7725" 1544.8 106.655608355656 68.0759641968082
"7726" 1545 105.683088882215 73.9430399134611
"7727" 1545.2 104.240974325772 79.6004542730124
"7728" 1545.4 102.126457905723 85.3665808821358
"7729" 1545.6 100.992756766045 91.0355375748654
"7730" 1545.8 99.9171308538437 96.3654234119957
"7731" 1546 97.569353439875 99.8767241476832
"7732" 1546.2 93.6738808129382 102.746025512673
"7733" 1546.4 89.5838628847235 106.336426930378
"7734" 1546.6 85.1145653647166 108.738263053363
"7735" 1546.8 79.414263879175 109.258771086954
"7736" 1547 73.8067813654574 109.226105925159
"7737" 1547.2 69.000109225375 107.659709338464
"7738" 1547.4 64.4787571060625 105.724910973902
"7739" 1547.6 62.7770100927554 103.968222066947
"7740" 1547.8 61.3806342307337 101.371874288414
"7741" 1548 59.9142142325454 97.4743314159275
"7742" 1548.2 60.169615559075 93.831341822854
"7743" 1548.4 61.6090101391976 90.6866245482659
"7744" 1548.6 62.196701623075 86.9223334516207
"7745" 1548.8 61.4467348632554 82.2461380126315
"7746" 1549 60.3411382260289 78.2021351878954
"7747" 1549.2 58.4279928118005 74.8781670452696
"7748" 1549.4 59.0416120639784 71.9601124107242
"7749" 1549.6 61.9390927691083 70.5904058574207
"7750" 1549.8 66.5602710976855 70.0352356444312
"7751" 1550 71.6213182114224 69.2145492426207
"7752" 1550.2 77.036369601944 68.9026532667241
"7753" 1550.4 82.746286596875 69.817548129354
"7754" 1550.6 88.3883428083417 70.314385240254
"7755" 1550.8 90.2171230681197 67.9460289594717
"7756" 1551 90.4070744868424 65.0313137018489
"7757" 1551.2 89.6843543623183 60.0579319093011
"7758" 1551.4 89.8076743143256 54.7882138584998
"7759" 1551.6 89.2420508386467 49.0835071069902
"7760" 1551.8 88.5445973591084 43.9735254204874
"7761" 1552 89.6424103515341 40.8331635806321
"7762" 1552.2 90.4803109831023 37.7192456740298
"7763" 1552.4 90.7866493080457 33.8906424554622
"7764" 1552.6 92.5723505844331 30.5341358859695
"7765" 1552.8 95.8000218538405 25.8478298897931
"7766" 1553 97.3640236014957 21.1913547566897
"7767" 1553.2 96.1529555229649 18.0364620541488
"7768" 1553.4 94.6275726340838 17.4477341204449
"7769" 1553.6 93.3438579868637 16.2996597390752
"7770" 1553.8 90.7803626134612 12.3704094102069
"7771" 1554 89.3956193108428 11.5748691972659
"7772" 1554.2 89.1301171940162 12.4402306966089
"7773" 1554.4 90.3809722484318 12.9251629281548
"7774" 1554.6 91.8834380871642 13.8809851862231
"7775" 1554.8 94.0617284991889 15.9845410640858
"7776" 1555 97.0295316076141 18.5213781363272
"7777" 1555.2 100.297569413795 22.3624622462116
"7778" 1555.4 104.357639634036 26.7881941315239
"7779" 1555.6 108.001328630501 31.424690207302
"7780" 1555.8 110.422550357778 36.4824765518142
"7781" 1556 112.611253437511 42.2224351834692
"7782" 1556.2 114.21266083014 48.1516196039166
"7783" 1556.4 115.024236274473 54.66403813593
"7784" 1556.6 115.412615043552 60.7983176204271
"7785" 1556.8 112.993878055812 64.9703131940417
"7786" 1557 108.431527527326 68.4711834892031
"7787" 1557.2 102.909323510066 71.2758947027377
"7788" 1557.4 97.3230852593469 72.774427936969
"7789" 1557.6 92.0439091686492 72.9377454582981
"7790" 1557.8 87.7333790156932 72.6411618344048
"7791" 1558 83.0587956984083 72.4248813438207
"7792" 1558.2 78.5222624772486 70.7264795885548
"7793" 1558.4 73.9882730427471 68.8412548122486
"7794" 1558.6 68.5697903087716 67.7868563952069
"7795" 1558.8 63.6900250794619 65.783216018512
"7796" 1559 58.1023863581334 63.1769262700589
"7797" 1559.2 54.2875617023537 60.2698549383654
"7798" 1559.4 52.35583224675 56.1117733371548
"7799" 1559.6 53.2506938612162 52.7087661284678
"7800" 1559.8 56.5124144519417 49.5576348293207
"7801" 1560 60.8471345233636 45.6669022557343
"7802" 1560.2 65.3303348097954 42.3488642074161
"7803" 1560.4 71.2530067148868 39.5212254382442
"7804" 1560.6 76.519331594025 37.0061280725457
"7805" 1560.8 80.9651337685809 34.0987317210913
"7806" 1561 83.2440086215178 31.0418078465493
"7807" 1561.2 82.9440510909238 28.6286434103768
"7808" 1561.4 82.1161129260049 25.7748050408545
"7809" 1561.6 81.7113538580308 21.4268598945168
"7810" 1561.8 81.0797879577212 15.8756065477745
"7811" 1562 79.790653989318 10.4890800194941
"7812" 1562.2 79.0176857044448 6.6121844729579
"7813" 1562.4 77.0887942415302 4.6872254405862
"7814" 1562.6 75.4270186416033 3.7907393800446
"7815" 1562.8 75.6574473907103 4.0457068409501
"7816" 1563 76.1847740030843 5.22121832169046
"7817" 1563.2 76.8190754282045 5.95033425590478
"7818" 1563.4 76.8972986830417 6.27335558655402
"7819" 1563.6 77.3989733590819 7.388859598
"7820" 1563.8 79.0397832996192 8.80306726073697
"7821" 1564 82.492900838875 10.5222531747635
"7822" 1564.2 86.1610323120397 12.4851933310795
"7823" 1564.4 89.8897025302587 15.3401637735625
"7824" 1564.6 92.8726674255179 20.1951075499778
"7825" 1564.8 94.7459121364464 25.0770326415135
"7826" 1565 95.9547917501799 30.4416793966817
"7827" 1565.2 95.2934063635536 35.4323555756564
"7828" 1565.4 93.4164787200959 40.0531438604579
"7829" 1565.6 91.2303407699095 45.5280266787586
"7830" 1565.8 88.7092981018083 50.1648801870874
"7831" 1566 84.9427710047065 53.4334223406544
"7832" 1566.2 80.7522508491359 57.5247530045555
"7833" 1566.4 76.297619055775 60.3946289063874
"7834" 1566.6 72.2772316955083 63.014701533954
"7835" 1566.8 67.961227617575 65.893808894554
"7836" 1567 63.9112785855417 65.1591694057874
"7837" 1567.2 60.2072147360686 62.2612953828788
"7838" 1567.4 55.5870344795604 59.0373327099241
"7839" 1567.6 52.6365721490795 55.1432884094389
"7840" 1567.8 50.6075772802121 51.2090349297106
"7841" 1568 47.0156039947451 48.5072123128025
"7842" 1568.2 47.0462877737939 47.0892874640802
"7843" 1568.4 48.554412412355 44.2911614537807
"7844" 1568.6 51.2330999571908 40.746989679818
"7845" 1568.8 54.7307067172257 36.2972293676077
"7846" 1569 58.7348959561555 33.6948904980719
"7847" 1569.2 63.5754182474868 31.8550962610089
"7848" 1569.4 68.7256079875417 30.1800438439911
"7849" 1569.6 73.7478847732168 29.1482887511523
"7850" 1569.8 79.0844044677063 28.3256377987653
"7851" 1570 83.2389811263194 29.9111006785466
"7852" 1570.2 85.7930213737907 31.1574711926809
"7853" 1570.4 89.9921447150673 31.5450846607745
"7854" 1570.6 94.0494283919955 31.4107245856327
"7855" 1570.8 98.2956277346075 30.10751367983
"7856" 1571 100.381935353675 28.236103770954
"7857" 1571.2 101.012265079504 24.9995923947238
"7858" 1571.4 99.6855421880069 21.4921477958185
"7859" 1571.6 97.2630629631717 19.9046209325877
"7860" 1571.8 96.4967830437954 19.3788337917684
"7861" 1572 95.1017216829887 16.625383369473
"7862" 1572.2 93.2863167562621 12.6721025191046
"7863" 1572.4 92.7972549975417 10.9317343101207
"7864" 1572.6 93.6714358626417 10.6642066350207
"7865" 1572.8 94.6155587890323 11.3246521635982
"7866" 1573 95.5811390546591 12.1043393795525
"7867" 1573.2 95.1097640992888 13.1962748111724
"7868" 1573.4 94.7340541822543 14.645932163931
"7869" 1573.6 94.8377313658262 17.1911361857182
"7870" 1573.8 95.238204466275 20.6917171713582
"7871" 1574 95.6660139088518 24.6680805515509
"7872" 1574.2 95.3968051814676 29.2316653132133
"7873" 1574.4 94.1005897872543 33.4519416401724
"7874" 1574.6 93.5390293832162 38.3162268344325
"7875" 1574.8 91.9094227292006 42.4617817326207
"7876" 1575 90.2545799644245 46.7791828315658
"7877" 1575.2 89.9846730837417 50.4876119856207
"7878" 1575.4 89.6823736647651 55.0570014755548
"7879" 1575.6 89.657313534853 59.0426178596976
"7880" 1575.8 87.756920349853 63.8555961275877
"7881" 1576 86.0239539826169 68.4501844566207
"7882" 1576.2 84.621071646758 74.1625915009292
"7883" 1576.4 83.6428823559519 79.5754719187855
"7884" 1576.6 82.9511516778112 83.8350586599398
"7885" 1576.8 81.9154480324855 87.0403406466523
"7886" 1577 81.9486385729668 91.934902524437
"7887" 1577.2 82.2233415218537 94.0726678681739
"7888" 1577.4 79.789660388038 93.861159434675
"7889" 1577.6 75.8366518883365 93.5272291665438
"7890" 1577.8 71.5932698551197 92.98304147111
"7891" 1578 67.0115818636793 92.0333305985881
"7892" 1578.2 62.095347319875 91.4633177985562
"7893" 1578.4 57.762450858075 89.8000998213681
"7894" 1578.6 53.1534972809803 87.8248202954417
"7895" 1578.8 48.4245188711487 85.1616124621154
"7896" 1579 46.6829450622008 81.3327370296544
"7897" 1579.2 47.3934044381168 77.5133669191921
"7898" 1579.4 50.0908411557514 72.8646058049802
"7899" 1579.6 53.5633737497187 69.2105681760269
"7900" 1579.8 57.9609363685083 65.524365914654
"7901" 1580 62.855504593875 62.1546744884119
"7902" 1580.2 67.8306912467402 58.2214377136319
"7903" 1580.4 71.5411652644091 54.0141131573934
"7904" 1580.6 75.1554962295558 49.9956537988866
"7905" 1580.8 77.5792327022045 45.1631163740525
"7906" 1581 81.1976524641573 40.7936679937619
"7907" 1581.2 85.0073818609103 36.5446990362913
"7908" 1581.4 86.8864288927679 33.5805908857635
"7909" 1581.6 87.8049522655178 32.484091401085
"7910" 1581.8 89.3729421826189 32.8885788640597
"7911" 1582 92.0685254144564 35.2492000600742
"7912" 1582.2 94.7418664814868 39.0671028300913
"7913" 1582.4 97.0668050198417 43.587096556454
"7914" 1582.6 99.2190280853803 49.4175012852207
"7915" 1582.8 100.365739562957 55.7987652409197
"7916" 1583 101.411481696707 62.2507837449049
"7917" 1583.2 101.116754051875 68.2551121935269
"7918" 1583.4 99.2904896790558 73.9471056835994
"7919" 1583.6 97.0135395191008 79.5663497583949
"7920" 1583.8 93.1716738152049 84.7737066648578
"7921" 1584 88.1109381920312 89.4105000727144
"7922" 1584.2 81.7817859696492 92.1290548702336
"7923" 1584.4 76.1878185606417 92.1030281122874
"7924" 1584.6 71.3612644071592 91.2242321068628
"7925" 1584.8 66.4108235108125 90.5809336512769
"7926" 1585 62.4597526110193 87.8587459815485
"7927" 1585.2 58.4380600271097 84.3146535864574
"7928" 1585.4 55.499143877746 80.1909919491046
"7929" 1585.6 55.0723387273083 75.295495762354
"7930" 1585.8 55.3644198297471 70.0677936548998
"7931" 1586 57.0101572800129 65.730978694931
"7932" 1586.2 60.5219035000363 62.6064923830078
"7933" 1586.4 65.0008373449417 59.2098634880874
"7934" 1586.6 69.7616142959601 57.8344586255249
"7935" 1586.8 75.4066407078413 57.7662541893847
"7936" 1587 80.4211843288636 58.3484089325525
"7937" 1587.2 84.8116751591773 59.5444459034579
"7938" 1587.4 88.4281868007228 57.7532316090663
"7939" 1587.6 89.5973417384511 54.7663931246424
"7940" 1587.8 89.0420588680909 50.2053181726093
"7941" 1588 88.3431308397573 45.546218457303
"7942" 1588.2 87.4488281644633 40.2496201166677
"7943" 1588.4 87.235488490116 35.2739899799339
"7944" 1588.6 86.2594056063221 30.9648360984913
"7945" 1588.8 83.7983186047737 26.8890586558232
"7946" 1589 82.942660559325 22.4163152197707
"7947" 1589.2 83.7208472045673 17.3602381513515
"7948" 1589.4 85.6337056996657 14.6957864830393
"7949" 1589.6 88.4915951322008 12.4368458690701
"7950" 1589.8 89.321647016975 9.89984184902069
"7951" 1590 87.4147718707238 8.1409140449579
"7952" 1590.2 86.420380087875 8.03870247473697
"7953" 1590.4 87.1214140183417 9.26711766505402
"7954" 1590.6 88.5710689606555 9.38902245544996
"7955" 1590.8 87.9361698901964 10.4949544324064
"7956" 1591 88.5594273007587 10.4651162721556
"7957" 1591.2 89.3990398408859 11.0065091261424
"7958" 1591.4 89.5722517117775 11.3325597466817
"7959" 1591.6 90.380705638838 11.9909929178799
"7960" 1591.8 92.7305492771591 13.6200400063366
"7961" 1592 95.6416061105455 17.1682560868025
"7962" 1592.2 98.2072893482515 21.4237650638324
"7963" 1592.4 99.1284211038044 26.131352892903
"7964" 1592.6 99.799148110275 31.3200409108089
"7965" 1592.8 99.6357579835646 36.3732208510345
"7966" 1593 98.8161265445795 41.3152345536207
"7967" 1593.2 97.6203060107771 46.6325548040555
"7968" 1593.4 96.2280614382881 51.7172422935337
"7969" 1593.6 93.6014402933218 55.9723359021845
"7970" 1593.8 91.120685898775 59.7873835486207
"7971" 1594 89.1435808716552 63.8303972884888
"7972" 1594.2 88.5521254867011 68.5581925242077
"7973" 1594.4 87.1531090066276 71.6022041927032
"7974" 1594.6 83.58562692025 74.0236776878707
"7975" 1594.8 79.006846252496 76.7455538709996
"7976" 1595 74.1221213335178 79.6972663077635
"7977" 1595.2 70.0729118298105 81.6662981758465
"7978" 1595.4 64.9261413350312 84.6730308261519
"7979" 1595.6 60.4065443039266 85.7311326596929
"7980" 1595.8 57.5093435459629 84.0482658588405
"7981" 1596 54.3077786511303 80.8304545277377
"7982" 1596.2 51.5451645223066 76.8058984593681
"7983" 1596.4 51.378013660282 72.3120042184463
"7984" 1596.6 53.235583229806 67.6067474513793
"7985" 1596.8 55.1035710744025 62.6838501094888
"7986" 1597 56.9068319729215 57.6157580132021
"7987" 1597.2 58.6615334269784 52.2184150067931
"7988" 1597.4 60.4810807492458 46.8332612390701
"7989" 1597.6 62.5671690761509 41.5788086177586
"7990" 1597.8 64.3572787205579 37.0319952954865
"7991" 1598 66.5952906888009 31.8408858481392
"7992" 1598.2 68.6679266767774 27.2910050348768
"7993" 1598.4 69.6171504693935 22.6732267172873
"7994" 1598.6 69.7109970464305 17.8180948358429
"7995" 1598.8 70.7343111632162 13.9959378492913
"7996" 1599 72.6276468993931 13.5586626861026
"7997" 1599.2 75.2567883267596 14.5575672693515
"7998" 1599.4 79.673984281125 16.4551798470493
"7999" 1599.6 84.3903130149573 18.869887425903
"8000" 1599.8 89.6899201811591 22.214800867098
"8001" 1600 94.5179090981067 25.8834552460231
"8002" 1600.2 98.8794413425014 30.3915378042471
"8003" 1600.4 103.056129661183 35.3095112350493
"8004" 1600.6 105.669523961746 41.0604462916207
"8005" 1600.8 107.035514855592 46.2254474723816
"8006" 1601 105.258532957907 50.56079584811
"8007" 1601.2 101.420816961475 54.020675885354
"8008" 1601.4 96.3144271331487 56.2525316610838
"8009" 1601.6 91.7542926453244 57.2380695338903
"8010" 1601.8 87.2873010239537 58.5220306070027
"8011" 1602 84.3714504240474 57.7754348590345
"8012" 1602.2 80.7405532652907 56.4608221953173
"8013" 1602.4 76.5426060723581 54.7474427031038
"8014" 1602.6 72.6734909586278 52.2525216881263
"8015" 1602.8 68.8057011869095 49.2532067852414
"8016" 1603 67.9541204560701 45.1184154400597
"8017" 1603.2 67.7548109269116 42.3825487974865
"8018" 1603.4 68.8281688895893 40.2915317152278
"8019" 1603.6 71.8225450297639 36.6063700077688
"8020" 1603.8 76.3679554472198 32.740291667
"8021" 1604 79.9456287187456 29.1258643486442
"8022" 1604.2 83.886522507875 27.2755227372069
"8023" 1604.4 85.5777961215136 28.0631751915243
"8024" 1604.6 88.0569539836632 29.494557951303
"8025" 1604.8 92.0287497431424 32.5650353464463
"8026" 1605 95.952239838257 36.5486901015982
"8027" 1605.2 100.217643297681 40.9083952320401
"8028" 1605.4 103.66644824175 45.3122254137457
"8029" 1605.6 107.121228680845 49.796595335651
"8030" 1605.8 109.636850164625 54.6000537769644
"8031" 1606 110.53986012362 57.9674673914778
"8032" 1606.2 111.809633039475 58.8726936880407
"8033" 1606.4 115.43038216037 60.0582637008523
"8034" 1606.6 117.939192891594 59.0230187626207
"8035" 1606.8 118.639962878562 56.7737161371519
"8036" 1607 118.1993822417 54.3057254069508
"8037" 1607.2 117.110807504661 50.8920574306401
"8038" 1607.4 116.026505496296 46.4485475374944
"8039" 1607.6 115.500196604745 42.0222719806707
"8040" 1607.8 114.17020745594 38.2207900167497
"8041" 1608 110.979929461684 35.123066632993
"8042" 1608.2 106.936180293942 32.2065541871207
"8043" 1608.4 103.921273691557 28.3340621368366
"8044" 1608.6 102.826411803655 23.5626524084449
"8045" 1608.8 103.225285538089 20.1086615325135
"8046" 1609 102.139936759451 19.0115685969142
"8047" 1609.2 99.1305366585202 16.1816053537497
"8048" 1609.4 95.7970453633146 13.1765308931811
"8049" 1609.6 91.2755781605202 10.0009352562013
"8050" 1609.8 86.7064607823911 7.75715475536263
"8051" 1610 82.9211778537554 4.6423414514033
"8052" 1610.2 80.9182893427321 5.18989883433497
"8053" 1610.4 77.1537009381607 6.57303511376354
"8054" 1610.6 74.115334215 7.74051132857069
"8055" 1610.8 71.7039206674482 9.0534476713524
"8056" 1611 68.2322267758262 10.0042428929622
"8057" 1611.2 65.0273825195893 9.9535293756564
"8058" 1611.4 61.9762865420196 9.65856043464479
"8059" 1611.6 58.4197087937653 8.34035125514508
"8060" 1611.8 56.6554718278125 5.88214944260819
"8061" 1612 56.6073826100213 3.41392699415727
"8062" 1612.2 56.0743454971555 4.35540069398654
"8063" 1612.4 54.5687196632271 5.75074060219815
"8064" 1612.6 52.4319781380668 7.00258518756589
"8065" 1612.8 50.211555269675 9.22210507210069
"8066" 1613 48.7509425715051 11.6830106580042
"8067" 1613.2 46.963149852115 13.6961869528207
"8068" 1613.4 44.5589413182917 15.8576407087874
"8069" 1613.6 41.1337501614914 17.8398119479768
"8070" 1613.8 37.166353978012 19.1224788833878
"8071" 1614 32.7329343065651 18.3573767205925
"8072" 1614.2 28.6015682538339 16.5571450125659
"8073" 1614.4 28.237942335915 15.3574064210607
"8074" 1614.6 27.5353398269464 16.6863091990064
"8075" 1614.8 26.2993301324166 19.1008829604957
"8076" 1615 24.6998325350417 22.2114229924124
"8077" 1615.2 23.08977719775 26.4791263809124
"8078" 1615.4 22.0946388745237 30.4127070992558
"8079" 1615.6 19.9682529864426 34.7923107379585
"8080" 1615.8 16.6854521643 37.1972192690457
"8081" 1616 12.2089340336336 39.2901071608276
"8082" 1616.2 8.71309391880907 41.4958262338295
"8083" 1616.4 7.54406084098026 44.6824625845786
"8084" 1616.6 7.54580033130977 48.3191423209902
"8085" 1616.8 7.07798503000901 52.6979658255485
"8086" 1617 6.94867992669973 57.8554581187135
"8087" 1617.2 6.02566158286437 62.8028297345249
"8088" 1617.4 5.86771401042236 67.6174291371365
"8089" 1617.6 6.47043445594947 70.9059096201526
"8090" 1617.8 6.08521734446874 75.1065278013707
"8091" 1618 4.35628591638461 79.3166588422072
"8092" 1618.2 3.91042443836539 80.2280168562842
"8093" 1618.4 3.09090648851578 79.3034223160867
"8094" 1618.6 2.88505769311028 78.3719391297972
"8095" 1618.8 3.13047441737005 77.8533849180563
"8096" 1619 3.39120162828552 77.4173902881681
"8097" 1619.2 3.46240003246684 76.7724010552125
"8098" 1619.4 3.54756387601932 76.1529326866722
"8099" 1619.6 3.45725375578847 75.8108703525726
"8100" 1619.8 3.88901891073216 75.7990058991636
"8101" 1620 3.95438611043811 75.3480200739702
"8102" 1620.2 3.99399301047502 74.7907723481064
"8103" 1620.4 3.30357953917204 73.6153227382544
"8104" 1620.6 2.81053247016911 72.2869959314442
"8105" 1620.8 2.71902409546155 71.3863741874572
"8106" 1621 2.88057170881673 70.6245425371838
"8107" 1621.2 3.3494429885625 69.9391033626832
"8108" 1621.4 3.91616738480356 68.7309715208656
"8109" 1621.6 4.77221075871542 67.7874639240781
"8110" 1621.8 5.99019768521874 65.9421125025582
"8111" 1622 7.81766583603631 63.695506728653
"8112" 1622.2 10.1577974906482 60.9444374600743
"8113" 1622.4 13.4703419137871 58.5932385624339
"8114" 1622.6 17.0095747797417 56.2161014095874
"8115" 1622.8 21.0299621400083 53.9739647039874
"8116" 1623 25.5859545680474 52.0558776672414
"8117" 1623.2 30.3225831649464 50.1463777061564
"8118" 1623.4 35.221253826395 48.5410296639407
"8119" 1623.6 39.7510060404665 46.7034680098601
"8120" 1623.8 43.8823899306588 44.1454501125937
"8121" 1624 48.3508820143074 42.3533245670396
"8122" 1624.2 52.5349077584134 39.6248124307361
"8123" 1624.4 57.3721749893506 37.5260359498524
"8124" 1624.6 62.4021577858871 36.3008173731749
"8125" 1624.8 67.1383419181189 33.7974272376573
"8126" 1625 71.512354490722 30.9738286253854
"8127" 1625.2 75.9320196049464 27.7750583444778
"8128" 1625.4 79.7712396970632 24.9713169235619
"8129" 1625.6 80.9544873081607 24.5083088424064
"8130" 1625.8 82.1664230352981 26.0671370277745
"8131" 1626 83.5988551473221 28.4873949391619
"8132" 1626.2 85.0530240157409 32.0682849473768
"8133" 1626.4 85.590696233936 36.8735294252183
"8134" 1626.6 86.8479685545 42.2880624630752
"8135" 1626.8 86.7183962918864 47.3650081155412
"8136" 1627 87.3446622278523 52.3246932610639
"8137" 1627.2 88.2539462597761 56.9217155688734
"8138" 1627.4 88.1829425583585 61.9740828082031
"8139" 1627.6 86.6346797449069 67.0312306783547
"8140" 1627.8 84.5571685086685 72.5046411475772
"8141" 1628 81.1933580404196 78.2469192633237
"8142" 1628.2 77.3337578280503 83.9857017308372
"8143" 1628.4 72.6876398399053 88.4973881621662
"8144" 1628.6 68.41415466 91.9145909601832
"8145" 1628.8 64.3238083810224 94.8408844364101
"8146" 1629 60.2537291818338 94.3558466625485
"8147" 1629.2 56.2175655699053 91.8714024195601
"8148" 1629.4 52.3723152488648 88.4484631433962
"8149" 1629.6 49.3964977481083 83.754466060754
"8150" 1629.8 47.3090622804557 78.4526784841691
"8151" 1630 46.9344327995417 72.5225501775874
"8152" 1630.2 47.3518318195029 66.98811460433
"8153" 1630.4 48.4875936495046 60.4290725047688
"8154" 1630.6 50.9175801317386 55.3647804781093
"8155" 1630.8 54.1092244294985 50.1054295926207
"8156" 1631 57.4641717538206 45.7352570117946
"8157" 1631.2 61.2099876713338 41.9851778072325
"8158" 1631.4 65.7888173688397 38.4196408937148
"8159" 1631.6 70.616616514838 35.1342600495466
"8160" 1631.8 75.208060296375 32.0690264320639
"8161" 1632 78.894823075275 27.9118732179383
"8162" 1632.2 79.6659705749232 25.1714819047291
"8163" 1632.4 79.673984281125 24.5660911803957
"8164" 1632.6 81.1502653284969 25.7063463321939
"8165" 1632.8 83.7002992399473 27.8651770843074
"8166" 1633 87.370576680375 31.0056314644012
"8167" 1633.2 91.1623135590179 34.9091296804778
"8168" 1633.4 94.6375149682337 39.6494178189142
"8169" 1633.6 95.8182768622679 45.2053053395135
"8170" 1633.8 96.5907601675991 51.2563696726897
"8171" 1634 96.1185156319718 57.9340044169755
"8172" 1634.2 94.7698495006815 64.2543971098142
"8173" 1634.4 92.6656722179487 70.2404072448838
"8174" 1634.6 89.7879585490363 75.9952046022981
"8175" 1634.8 87.1478424253589 81.4156194019433
"8176" 1635 84.1072133293589 87.4483479280078
"8177" 1635.2 80.7512071549381 93.3483616174312
"8178" 1635.4 76.1851311359356 99.2950058714692
"8179" 1635.6 72.118451994576 104.272888757198
"8180" 1635.8 69.7706087752117 107.99436267111
"8181" 1636 69.2888356285697 111.391393539589
"8182" 1636.2 70.2387342870878 113.600561842419
"8183" 1636.4 71.1552652648859 114.860420267447
"8184" 1636.6 70.1357737438338 114.603633442208
"8185" 1636.8 67.6183650137812 113.687044161402
"8186" 1637 64.7726045321497 112.275165456126
"8187" 1637.2 61.2019666061018 109.804683394023
"8188" 1637.4 56.8942712346118 107.291984503094
"8189" 1637.6 54.2376346288533 103.880984781588
"8190" 1637.8 53.3454518893644 100.586031629727
"8191" 1638 53.0927870458169 96.5761421926323
"8192" 1638.2 54.5740134032417 93.2665611754207
"8193" 1638.4 56.7521488067006 88.3503327805044
"8194" 1638.6 58.7946644196118 83.0334599789891
"8195" 1638.8 61.6574306294185 78.6569468435881
"8196" 1639 65.7464057419659 74.9434247094086
"8197" 1639.2 70.1669097722944 71.1336801838142
"8198" 1639.4 75.7664232424832 68.1310424583423
"8199" 1639.6 81.2338903538125 64.8712055888394
"8200" 1639.8 86.5849502193595 61.3699601244454
"8201" 1640 90.8923691572579 57.5051312443228
"8202" 1640.2 92.9666281017367 53.1994806678654
"8203" 1640.4 96.2156675696902 50.782557093262
"8204" 1640.6 100.256068732582 51.4721470632403
"8205" 1640.8 102.71625164925 54.9145580378707
"8206" 1641 103.664978865576 58.0957996235898
"8207" 1641.2 103.305085598239 62.1654073272874
"8208" 1641.4 102.093515280294 66.2516083248465
"8209" 1641.6 100.712112509763 71.6909351564472
"8210" 1641.8 99.153014427375 77.3677736266207
"8211" 1642 95.8983410463276 82.655300558547
"8212" 1642.2 92.2922071941811 87.3721127304574
"8213" 1642.4 88.3809837500235 91.2676085139474
"8214" 1642.6 83.126365233875 96.3958242841662
"8215" 1642.8 78.1576288855937 100.864028662933
"8216" 1643 72.4554289304729 104.454129892023
"8217" 1643.2 66.3349873738338 106.416262177734
"8218" 1643.4 59.9280904110239 107.583222037738
"8219" 1643.6 53.4349840910893 108.263450274345
"8220" 1643.8 46.512123202875 108.617553960921
"8221" 1644 40.3388459724434 107.139111545894
"8222" 1644.2 34.7412029903296 103.174736224651
"8223" 1644.4 30.8387773472049 98.4219521220949
"8224" 1644.6 28.9567132694417 92.3748022584207
"8225" 1644.8 29.1202490201509 87.387980964931
"8226" 1645 30.8049603998967 82.5493914331642
"8227" 1645.2 33.1487200615452 79.2610672543547
"8228" 1645.4 37.3859653683919 77.0943772331263
"8229" 1645.6 42.6989429642772 75.3419299999577
"8230" 1645.8 48.1093075875716 74.676751533587
"8231" 1646 53.2766688321784 74.2602156670589
"8232" 1646.2 58.2603965780098 75.2779373203286
"8233" 1646.4 64.1877802372539 76.2386593287049
"8234" 1646.6 69.5399310576359 75.8238121476533
"8235" 1646.8 74.9111238612188 73.3548585001207
"8236" 1647 79.1382351385452 69.8894670855781
"8237" 1647.2 83.4077567861803 66.6438697781259
"8238" 1647.4 87.3982907476562 62.5860733640269
"8239" 1647.6 90.4759000124601 60.3349072605781
"8240" 1647.8 92.0348025626902 62.1192500334468
"8241" 1648 93.1432764090041 64.9036962291046
"8242" 1648.2 94.2299958712855 69.0254695323996
"8243" 1648.4 95.5849292637015 74.6898969953962
"8244" 1648.6 97.307793947746 77.836255269653
"8245" 1648.8 100.027987122969 77.1129853646207
"8246" 1649 103.402794791633 74.6742977140493
"8247" 1649.2 107.34021853663 71.5895398276921
"8248" 1649.4 111.625799086477 67.8418124840901
"8249" 1649.6 114.609545665375 63.4141352155269
"8250" 1649.8 116.266348933535 58.6198229047135
"8251" 1650 117.229107251757 53.9010253191795
"8252" 1650.2 116.033100267326 49.7232471996207
"8253" 1650.4 113.919265391648 45.6610817647444
"8254" 1650.6 112.163555727262 41.0029134582659
"8255" 1650.8 112.167504834763 35.7499718420701
"8256" 1651 113.245930204559 30.4210248668417
"8257" 1651.2 112.940973493013 28.4877297672909
"8258" 1651.4 110.576924387927 26.5204419173836
"8259" 1651.6 108.403514183451 26.4680276498025
"8260" 1651.8 103.87599159557 24.4589795360417
"8261" 1652 99.9029545337137 21.145866974653
"8262" 1652.2 98.012778516375 16.5267067843881
"8263" 1652.4 98.0103729553813 12.3274257073422
"8264" 1652.6 97.8412796191921 13.0337374716207
"8265" 1652.8 96.3400148447432 12.7229517894009
"8266" 1653 94.1268021070474 12.8140924181724
"8267" 1653.2 90.8796747940727 12.7315467422719
"8268" 1653.4 86.3629263404215 11.6605472456091
"8269" 1653.6 81.9036316342238 10.23402924383
"8270" 1653.8 78.0861256379955 10.2755777920183
"8271" 1654 74.1452478114306 10.0989541574725
"8272" 1654.2 70.6539855434051 10.8695721136689
"8273" 1654.4 67.4211992208375 11.3855759018082
"8274" 1654.6 64.5009669857653 11.4630610516085
"8275" 1654.8 61.0558551439834 11.2978005781147
"8276" 1655 57.6757149639904 10.5789505627361
"8277" 1655.2 54.9232140788231 8.15470770124407
"8278" 1655.4 54.443097428275 5.90476190086069
"8279" 1655.6 54.3887528512303 7.12499652721279
"8280" 1655.8 52.1326800166932 8.00166929712069
"8281" 1656 50.0150101006318 10.3171437051612
"8282" 1656.2 48.8747741896318 12.6773782132829
"8283" 1656.4 48.0654880671359 15.7034753473598
"8284" 1656.6 47.509829625 19.079650605329
"8285" 1656.8 47.1871882447108 22.405762422352
"8286" 1657 45.439572528601 24.2479112497851
"8287" 1657.2 42.3633775173116 25.4735052212404
"8288" 1657.4 37.6709093698904 25.7927496686976
"8289" 1657.6 33.4258045761666 24.4355121961207
"8290" 1657.8 29.186871999625 22.3653575673707
"8291" 1658 26.6034971324102 19.3855011862686
"8292" 1658.2 26.352118832 17.8428659168707
"8293" 1658.4 25.9538399120093 19.3368948487102
"8294" 1658.6 23.5844383650221 21.6047396675766
"8295" 1658.8 22.2521038859408 24.2880032023312
"8296" 1659 20.3854189737711 27.7403144905687
"8297" 1659.2 18.4504731854075 31.94928422127
"8298" 1659.4 16.1972435606345 36.2355951529878
"8299" 1659.6 13.0791084628628 39.7026112855963
"8300" 1659.8 9.68720087870646 42.1096586289578
"8301" 1660 6.18815530865625 44.3368640982769
"8302" 1660.2 5.14076790877824 47.6849411036207
"8303" 1660.4 6.603866317875 50.6496240870011
"8304" 1660.6 7.31700355430799 55.0501605536001
"8305" 1660.8 8.95886336281617 59.5325952866207
"8306" 1661 9.98779224729437 63.6708498000723
"8307" 1661.2 10.8869030014879 68.7008632305239
"8308" 1661.4 11.6260289820548 73.4657915917218
"8309" 1661.6 11.3968579718329 78.1535942662628
"8310" 1661.8 8.98766048779731 82.2235926393003
"8311" 1662 9.20040353274869 85.6081624160417
"8312" 1662.2 11.77998878671 87.7208451180949
"8313" 1662.4 16.0444053924508 89.1536609582268
"8314" 1662.6 20.0319636952899 90.0272265805675
"8315" 1662.8 24.3755432184434 90.1822822143681
"8316" 1663 28.9453636990313 90.7720248477769
"8317" 1663.2 33.1019573800272 90.8618584809142
"8318" 1663.4 36.4540422195276 91.0874510398944
"8319" 1663.6 40.3621273850346 93.55631506061
"8320" 1663.8 44.84683020571 96.2273583808475
"8321" 1664 49.6457502632473 98.6954485154186
"8322" 1664.2 53.8936504161908 100.7466081514
"8323" 1664.4 59.5548216936118 101.257525666252
"8324" 1664.6 64.075557018645 102.617290390821
"8325" 1664.8 66.0202409999158 105.361983943815
"8326" 1665 64.7195072710771 108.302863352216
"8327" 1665.2 62.9635269433382 111.564381359579
"8328" 1665.4 60.480013112625 113.482735823811
"8329" 1665.6 57.4230675094811 115.269457813227
"8330" 1665.8 54.3210115630568 117.427437183803
"8331" 1666 53.6320121256869 117.509538171918
"8332" 1666.2 51.8213466634688 116.585260641652
"8333" 1666.4 48.6762444217117 114.971141253529
"8334" 1666.6 43.8238586765937 112.022958325214
"8335" 1666.8 40.6411212781516 108.790755768812
"8336" 1667 37.2279106636562 105.585573643121
"8337" 1667.2 35.0271383022228 101.122624901675
"8338" 1667.4 34.1318089482345 96.7316815386207
"8339" 1667.6 33.6922943525338 93.0042791410089
"8340" 1667.8 33.6734204065378 89.0747017346788
"8341" 1668 34.5898864169785 85.9207520078966
"8342" 1668.2 35.268130191625 80.9621080369778
"8343" 1668.4 37.200196596375 75.9749311276874
"8344" 1668.6 40.1056866214417 71.2273765124207
"8345" 1668.8 43.23394495875 65.7184489430184
"8346" 1669 46.8963785281937 60.9661292442471
"8347" 1669.2 51.512933134639 56.2933490118679
"8348" 1669.4 56.5265547058525 53.3346561042611
"8349" 1669.6 61.9555482809785 51.4452644186552
"8350" 1669.8 66.9911221440893 50.2601224659778
"8351" 1670 74.732962000125 50.0880576656661
"8352" 1670.2 80.9882449613132 50.9385013256769
"8353" 1670.4 87.0568973233329 51.3210458787894
"8354" 1670.6 91.5621180535829 50.9642664308229
"8355" 1670.8 93.933267812575 49.1627130232207
"8356" 1671 94.8539027333083 46.6742809976874
"8357" 1671.2 95.525919907617 42.7699933398788
"8358" 1671.4 97.338243352908 40.1140898899064
"8359" 1671.6 100.326015738116 37.0277631103103
"8360" 1671.8 102.702599399358 33.4519416401724
"8361" 1672 105.709370915625 32.5858412589616
"8362" 1672.2 106.692664243369 34.0108272447106
"8363" 1672.4 107.113550324542 36.2831663791207
"8364" 1672.6 105.876183206308 38.5083172005874
"8365" 1672.8 105.490923657762 42.8360840762805
"8366" 1673 104.223425180545 47.8895848672484
"8367" 1673.2 102.131630693128 53.6416224710102
"8368" 1673.4 99.5859906066379 59.2226466792392
"8369" 1673.6 96.4985942689718 64.4557620265562
"8370" 1673.8 92.7223291013589 69.0953740878142
"8371" 1674 89.1046854616875 73.9122078232457
"8372" 1674.2 85.268014007609 77.2078533345143
"8373" 1674.4 81.5664591611875 81.5598367498394
"8374" 1674.6 77.663214724269 85.7603445597722
"8375" 1674.8 73.3774774732729 89.8406990036105
"8376" 1675 69.5844478101505 93.4519326354268
"8377" 1675.2 67.1763985724013 97.7092638701891
"8378" 1675.4 64.9653288645689 98.5723967375594
"8379" 1675.6 61.0678819934794 97.1390627707196
"8380" 1675.8 58.4687636585 93.6662602614332
"8381" 1676 55.2059219207802 89.4702160716207
"8382" 1676.2 52.9776367201937 84.3548517345438
"8383" 1676.4 52.348733076806 78.6988226505172
"8384" 1676.6 52.2859020480885 72.1603595976544
"8385" 1676.8 53.9148175863052 66.2637456501556
"8386" 1677 56.6559997148083 60.6409242263207
"8387" 1677.2 59.6853981599959 55.2963904469943
"8388" 1677.4 64.375819141875 50.7689990222251
"8389" 1677.6 69.5135880114397 47.686439858103
"8390" 1677.8 74.8615180096985 45.5821885648795
"8391" 1678 81.0401558263417 44.4109119369207
"8392" 1678.2 86.8269758390843 43.7949761268067
"8393" 1678.4 89.4735392488311 45.8426259783899
"8394" 1678.6 92.2873386228431 48.8003173782271
"8395" 1678.8 96.8007499739417 51.5449832729207
"8396" 1679 102.154051998687 51.8332124943082
"8397" 1679.2 106.94058309612 49.3776567378654
"8398" 1679.4 110.31879397761 45.8624250662533
"8399" 1679.6 111.96483181625 41.7451897457457
"8400" 1679.8 111.453559369022 38.2497294645049
"8401" 1680 110.605383884349 36.3870931701996
"8402" 1680.2 109.453145490075 34.1514379203874
"8403" 1680.4 109.21683572881 33.2520168926098
"8404" 1680.6 108.927645461527 30.8218353719033
"8405" 1680.8 108.724085559102 32.2297167563934
"8406" 1681 109.142472517223 33.1481629814685
"8407" 1681.2 111.867762713369 34.229123361056
"8408" 1681.4 115.021297522125 35.6063850581832
"8409" 1681.6 115.932142538572 38.2693566942571
"8410" 1681.8 117.051615547324 42.574876522386
"8411" 1682 119.620249029825 47.8773062414307
"8412" 1682.2 122.231827818288 52.7917308357265
"8413" 1682.4 122.934803486936 58.8879037751965
"8414" 1682.6 123.056826025504 65.061763240332
"8415" 1682.8 123.17553562715 71.4569459362431
"8416" 1683 122.539980772141 77.7404692226313
"8417" 1683.2 121.044717660668 84.2525955758816
"8418" 1683.4 119.498856567191 87.5125062625799
"8419" 1683.6 118.30859381436 87.5979083887419
"8420" 1683.8 115.610419409475 89.5265376874312
"8421" 1684 112.173708365443 90.9386010552522
"8422" 1684.2 106.965741965708 91.5042756965874
"8423" 1684.4 101.680133024449 90.4500666749505
"8424" 1684.6 95.2158955027989 89.4286745071642
"8425" 1684.8 89.7199638596333 87.8028928845767
"8426" 1685 86.3603676715066 86.0144826443891
"8427" 1685.2 84.6425929148105 83.6059765575239
"8428" 1685.4 82.3841102145163 80.3144552654033
"8429" 1685.6 81.4589234715524 76.9321678883626
"8430" 1685.8 81.8375928440474 73.765594750069
"8431" 1686 82.8716023793641 70.4151004554142
"8432" 1686.2 84.0886617080773 66.0067936519353
"8433" 1686.4 85.1861921542458 61.1758364370477
"8434" 1686.6 85.3887380731607 56.1741500089394
"8435" 1686.8 86.185500031302 51.2047407455196
"8436" 1687 85.3862126337122 46.8435473081788
"8437" 1687.2 82.872979475875 42.6301239771564
"8438" 1687.4 80.9887911940029 37.6311740443533
"8439" 1687.6 80.6194298906625 32.9693265464832
"8440" 1687.8 81.606050685875 29.108146929585
"8441" 1688 82.1490201673036 26.6512601174421
"8442" 1688.2 80.693861957075 24.2851871215407
"8443" 1688.4 78.3061431398285 21.4017542857951
"8444" 1688.6 75.1253372989103 17.6603925586442
"8445" 1688.8 73.837243345595 13.0643120630607
"8446" 1689 73.8499744348994 8.75515897437679
"8447" 1689.2 75.6765293140727 8.60308810160906
"8448" 1689.4 77.7930529540437 9.46056232742792
"8449" 1689.6 82.9262480727273 9.73307135025706
"8450" 1689.8 88.2081573804305 10.7642346193614
"8451" 1690 93.6790557966685 12.9381918733707
"8452" 1690.2 98.988313684675 16.8300825754207
"8453" 1690.4 103.161314995737 20.7564575508621
"8454" 1690.6 106.222904130223 25.8733482027443
"8455" 1690.8 107.815271735747 32.0806413832253
"8456" 1691 107.923742105103 38.5859537688272
"8457" 1691.2 107.395235179225 44.8454966580331
"8458" 1691.4 106.305593173117 51.5795616799064
"8459" 1691.6 103.090710844036 58.0120846908142
"8460" 1691.8 98.6371934200179 63.1836270849504
"8461" 1692 93.0015243133207 67.120854394012
"8462" 1692.2 87.2745353043589 69.7035783261368
"8463" 1692.4 82.8864574417261 72.2516795359292
"8464" 1692.6 78.0761249537371 73.9017746832069
"8465" 1692.8 72.3056416138296 73.7051923603707
"8466" 1693 67.8935682290027 71.3287497145356
"8467" 1693.2 62.8595914609395 69.5926221475239
"8468" 1693.4 57.0964869854185 69.1730076781642
"8469" 1693.6 51.6118596399849 67.7992144465657
"8470" 1693.8 49.7125580894318 65.2928367326321
"8471" 1694 50.0689084725787 61.4104791435837
"8472" 1694.2 52.6195937146681 57.5118607948965
"8473" 1694.4 56.6644459067417 54.453815930754
"8474" 1694.6 61.2725397210948 50.7102017309943
"8475" 1694.8 66.4140430413915 47.3671557438734
"8476" 1695 71.5929941694545 43.5084403316321
"8477" 1695.2 76.8686419604107 40.095890728335
"8478" 1695.4 82.3392857230875 37.7513837388957
"8479" 1695.6 86.6171266764397 34.8675927705383
"8480" 1695.8 86.7638246393811 32.7276422289821
"8481" 1696 86.0643570608117 29.9126535371523
"8482" 1696.2 85.6831191173087 27.1330445483195
"8483" 1696.4 84.8815251185579 22.00104142445
"8484" 1696.6 84.576998698425 16.6835793247707
"8485" 1696.8 83.7273838915701 11.8079573574865
"8486" 1697 84.2485021621607 8.51579561151354
"8487" 1697.2 85.4595071291671 8.27148720378923
"8488" 1697.4 86.5331506724794 9.05232089399432
"8489" 1697.6 87.7015440328188 10.087927116587
"8490" 1697.8 90.5207578540985 11.8557164484913
"8491" 1698 94.250000010075 14.2207510216442
"8492" 1698.2 99.0201912477783 17.7185539019433
"8493" 1698.4 103.156651755324 21.544810538205
"8494" 1698.6 106.525764314487 26.7299064942329
"8495" 1698.8 108.905486726761 32.6336140580866
"8496" 1699 110.113371976369 38.7816658809241
"8497" 1699.2 110.044378925408 44.8398055112874
"8498" 1699.4 109.625611280198 51.1821154739755
"8499" 1699.6 107.476736577675 56.9645978038312
"8500" 1699.8 103.863989112296 61.6433148886628
"8501" 1700 98.671851046492 64.8519778842271
"8502" 1700.2 93.6745691273911 67.0118636227497
"8503" 1700.4 88.9639832739519 69.8991177048075
"8504" 1700.6 84.9376557347431 72.6835894252361
"8505" 1700.8 81.0752742033276 75.0921121497049
"8506" 1701 77.1408005994175 77.0980775407803
"8507" 1701.2 72.3898176369176 78.7935036884505
"8508" 1701.4 68.1884829692813 78.2396272106519
"8509" 1701.6 63.995740504875 75.5787169173598
"8510" 1701.8 61.2248446351331 72.358307636653
"8511" 1702 60.5408684000098 67.801762643778
"8512" 1702.2 60.2208685873977 62.343952132098
"8513" 1702.4 61.4662516448405 56.4268142308621
"8514" 1702.6 63.704346883175 50.6489778848874
"8515" 1702.8 66.9871829537338 46.3735309315619
"8516" 1703 70.8813511612238 42.9683956024114
"8517" 1703.2 74.9554197906044 39.0760953569854
"8518" 1703.4 80.1826189276985 36.4817513480325
"8519" 1703.6 83.6167412008279 33.2849080371736
"8520" 1703.8 83.620776468997 31.1268112475475
"8521" 1704 82.9419388910269 28.828997131684
"8522" 1704.2 81.4839929122043 26.2982629652548
"8523" 1704.4 79.6027195366875 22.6933974546957
"8524" 1704.6 79.2637774594848 19.5121951090597
"8525" 1704.8 80.9044888684125 17.3667303522582
"8526" 1705 83.8468355819232 13.4297336860544
"8527" 1705.2 86.175731769806 11.9003689958276
"8528" 1705.4 87.7300486442846 12.6976011500665
"8529" 1705.6 90.1774792582198 15.0896151718966
"8530" 1705.8 93.4674851691926 17.7503178275854
"8531" 1706 97.3841869244135 22.1347181928405
"8532" 1706.2 100.470478017426 27.3677243012162
"8533" 1706.4 102.827871128489 33.2663812648978
"8534" 1706.6 104.214176507427 39.5536812249655
"8535" 1706.8 103.77865230746 45.9624098216952
"8536" 1707 101.502057137494 52.5561249374248
"8537" 1707.2 97.869759235442 57.9775988834867
"8538" 1707.4 93.1187552066169 62.6845726568465
"8539" 1707.6 88.884626195897 66.7366633978954
"8540" 1707.8 84.6787010589849 70.6130848126097
"8541" 1708 80.5129876553537 73.4673448072803
"8542" 1708.2 75.4176912971946 76.5981554743939
"8543" 1708.4 70.7983724364872 80.9179100731615
"8544" 1708.6 66.1885018721827 84.8966267751701
"8545" 1708.8 60.7466811885847 88.5538002260401
"8546" 1709 54.9561382826173 90.4709823378269
"8547" 1709.2 48.8197434989464 91.4591244433554
"8548" 1709.4 44.7437573338855 89.3092971693049
"8549" 1709.6 40.6572948371729 85.0100662299079
"8550" 1709.8 38.3826634670417 79.6566215135874
"8551" 1710 39.0110310220819 74.0906694291724
"8552" 1710.2 40.7301769375125 67.9199063863332
"8553" 1710.4 44.1625461741477 62.5133284199048
"8554" 1710.6 48.9506052447514 58.1527307665757
"8555" 1710.8 54.5250751735103 55.3076064008677
"8556" 1711 60.5491183193523 53.267120298348
"8557" 1711.2 66.5142835610398 51.6047605190053
"8558" 1711.4 72.762887731675 51.2774555978207
"8559" 1711.6 78.5427978614821 50.9471408152993
"8560" 1711.8 84.4910678761467 51.7754004837729
"8561" 1712 89.5626581216773 52.4340758011323
"8562" 1712.2 91.7540110708311 53.339280610313
"8563" 1712.4 93.157378345908 56.144751363324
"8564" 1712.6 93.5898634300223 60.0180339752733
"8565" 1712.8 94.4103848415124 66.1024926139064
"8566" 1713 94.1890203606223 72.9691762683569
"8567" 1713.2 92.7972549975417 79.524980911554
"8568" 1713.4 91.2703418620937 86.3848894614644
"8569" 1713.6 88.9879325825026 92.2674659267696
"8570" 1713.8 86.3403635327171 98.7632826803575
"8571" 1714 84.1947649763698 104.398969546641
"8572" 1714.2 82.3635407413697 110.884498997294
"8573" 1714.4 81.6297185863475 115.949996158049
"8574" 1714.6 81.9149535481559 116.454869527935
"8575" 1714.8 84.0313143695893 117.45352689095
"8576" 1715 85.2599272280984 116.938559125961
"8577" 1715.2 84.900065539875 116.28114177186
"8578" 1715.4 84.615006562125 115.582031860027
"8579" 1715.6 84.5395785851946 115.100076550641
"8580" 1715.8 84.280968378576 114.146590580476
"8581" 1716 83.9304771801811 113.773896410151
"8582" 1716.2 83.0694827167729 113.255220305366
"8583" 1716.4 81.4753144171197 112.925643999461
"8584" 1716.6 79.5363027340485 112.447957495662
"8585" 1716.8 76.6943678084329 111.407485429821
"8586" 1717 72.512604656426 109.944272839478
"8587" 1717.2 68.328636966675 107.990774836401
"8588" 1717.4 64.121166455085 105.177912423921
"8589" 1717.6 61.5392322615276 102.794301183368
"8590" 1717.8 58.6862746471913 99.2665647574982
"8591" 1718 56.7664896949974 95.639731844335
"8592" 1718.2 55.3499956852047 91.6289166210932
"8593" 1718.4 55.3063564934612 86.8344754302414
[truncated: 19,294 more chars]
