# Supplementary material for: Adaptive switch to sexually dimorphic movements by partner-seeking termites
Source: Sci Adv. 2019 Jun 19;5(6):eaau6108. doi: 10.1126/sciadv.aau6108 (PMC6584256; doi:10.1126/sciadv.aau6108)
Supplement: Data file S1 [file aau6108_Data_file_S1.zip › Dataset/CfExperimetns/170627_174_M_17_set2_before-position_5FPS.txt]

"time" "x" "y"
"1" 0 79.7364255504465 60.0436072701636
"2" 0.2 77.4713184119891 69.4925861751629
"3" 0.4 76.1242002328562 78.0148152983829
"4" 0.6 73.8969701956343 88.4625634482149
"5" 0.8 70.182401663817 97.3973843506712
"6" 1 66.459472639355 97.8017490825638
"7" 1.2 60.2613990415244 97.7988351059849
"8" 1.4 51.140261908729 98.3067772973833
"9" 1.6 45.6851767480978 97.4043633334999
"10" 1.8 41.6692190482744 93.4077186530787
"11" 2 36.8622970928289 86.1023330320444
"12" 2.2 31.8642737711922 76.2407728173306
"13" 2.4 29.3562548704619 66.5644723568571
"14" 2.6 28.5075298893832 55.0977673745116
"15" 2.8 30.2906148530869 45.3447135012101
"16" 3 34.8908154455095 35.699635165451
"17" 3.2 41.0363122803827 29.0356661156764
"18" 3.4 49.2339544566087 25.4003696610107
"19" 3.6 57.970475057007 24.4935450033012
"20" 3.8 66.9497606893021 26.3279559863437
"21" 4 74.8256298646844 32.4205703536607
"22" 4.2 78.874987785161 41.9856084838078
"23" 4.4 81.1687275715007 52.0438876313826
"24" 4.6 78.9544513541956 62.4429826868912
"25" 4.8 71.8577566224932 70.8111846669537
"26" 5 67.358417390907 75.8270100897512
"27" 5.2 60.4577406843624 79.8654300412534
"28" 5.4 51.5840680164441 85.1262876755085
"29" 5.6 42.722864463345 87.257099187238
"30" 5.8 32.9855927248587 87.0023555935868
"31" 6 29.8946996062119 84.3667164186724
"32" 6.2 29.9403463052634 78.5542186835647
"33" 6.4 31.5195357793869 69.9061555279745
"34" 6.6 35.3597697048938 61.0879723844366
"35" 6.8 42.2927605041756 54.1014891282804
"36" 7 50.6093715814894 49.3439142048607
"37" 7.2 59.7625458304619 47.7202745929139
"38" 7.4 69.3461312063562 48.2311874189873
"39" 7.6 78.6944122085588 51.6098295190176
"40" 7.8 85.7354195312448 59.1471624188359
"41" 8 88.7497388360108 69.2557992577607
"42" 8.2 87.0609021024932 78.7812799876412
"43" 8.4 82.8940153276788 86.1246416817126
"44" 8.6 76.6189266177499 86.4657225974558
"45" 8.8 67.3469341640018 84.8921325055029
"46" 9 59.1065058426614 80.334404180471
"47" 9.2 51.3343020549869 73.2651141153412
"48" 9.4 47.9369173292574 64.9358542048684
"49" 9.6 47.2808751792163 55.7221928994
"50" 9.8 49.8013182190869 46.6877585241796
"51" 10 55.1241546559773 40.8588393890727
"52" 10.2 63.6795309403882 36.6330084897436
"53" 10.4 73.807272625161 33.9786514354004
"54" 10.6 83.055852792161 34.7005515110671
"55" 10.8 92.4128475804241 38.0832991144551
"56" 11 92.9447682642655 41.937077386284
"57" 11.2 90.1234385088203 44.3848646176412
"58" 11.4 85.2795010274057 51.131853786372
"59" 11.6 79.0251423084203 57.9396001560412
"60" 11.8 71.1038208738012 63.9076652095148
"61" 12 61.5325396958529 67.7996348440986
"62" 12.2 51.1365757528173 70.3797086179277
"63" 12.4 44.0960517970224 73.0505988366896
"64" 12.6 34.2998314433773 75.8039558615283
"65" 12.8 24.3123816396144 77.3218472231632
"66" 13 22.1342606639922 78.4694996144043
"67" 13.2 20.7550365316176 82.0103312264575
"68" 13.4 18.3162181985112 87.1950832759594
"69" 13.6 14.2358116864758 94.2950541627523
"70" 13.8 15.622113322467 94.8749805568712
"71" 14 16.5809096740263 94.9468231258988
"72" 14.2 16.2507403529961 93.5609293977472
"73" 14.4 16.1858843337374 93.0351990430732
"74" 14.6 15.0425138353773 94.136382261238
"75" 14.8 15.6595069176627 93.3872101282018
"76" 15 16.2402491334929 92.6590416344481
"77" 15.2 16.0118102759951 91.4283973396718
"78" 15.4 14.8993496436627 88.8550674071715
"79" 15.6 13.1179709813597 84.3190642579291
"80" 15.8 10.3283329084731 78.828579788755
"81" 16 6.50873076436417 73.0390841324184
"82" 16.2 2.81726404193695 67.6062668163212
"83" 16.4 3.59162813877625 66.9354810589761
"84" 16.6 4.93668234048089 64.7968787892321
"85" 16.8 7.02804612977011 60.3892253225273
"86" 17 10.1167955672146 54.9111435056944
"87" 17.2 13.0927304271295 47.8367034650561
"88" 17.4 16.245180163949 40.6574880606239
"89" 17.6 20.3939518819716 34.0120424896796
"90" 17.8 26.1680952508896 28.9014489854438
"91" 18 33.6296390193633 24.6119544955885
"92" 18.2 41.2611475304391 20.8268189420848
"93" 18.4 50.2116518719676 20.4300144772904
"94" 18.6 59.5149946129422 22.665841520707
"95" 18.8 66.8294826396186 27.982467105407
"96" 19 72.7189915360267 34.6484228104303
"97" 19.2 75.8906666353832 43.8446191361782
"98" 19.4 75.1254971010188 53.3835227800957
"99" 19.6 71.1451091781182 62.4190962873287
"100" 19.8 66.9772528149441 71.8788979778005
"101" 20 60.3004797078289 79.1614076365928
"102" 20.2 52.0321577792107 84.1141033786257
"103" 20.4 43.6962267132157 89.6280703790719
"104" 20.6 39.0414729954441 92.0055707495085
"105" 20.8 39.3372782441807 93.7142607807974
"106" 21 38.105565073508 93.0849589172359
"107" 21.2 33.9963815638369 90.4537672405162
"108" 21.4 28.0240792477769 84.6592451919812
"109" 21.6 22.7621843937467 76.8723380349762
"110" 21.8 19.2325298708043 68.0137064805107
"111" 22 16.7702813093696 58.3552927443694
"112" 22.2 17.1953047445815 49.4897294384269
"113" 22.4 19.754835035447 41.1719846338212
"114" 22.6 22.808597365101 32.9436156553665
"115" 22.8 27.721283266967 26.5114680383412
"116" 23 34.7094570246951 21.1285495408979
"117" 23.2 42.8856969239584 17.3263511932412
"118" 23.4 52.1161781082441 15.8522191059555
"119" 23.6 62.5485709677023 18.0338785977181
"120" 23.8 71.464274107858 21.8844518056592
"121" 24 79.068976975416 27.4116123918121
"122" 24.2 84.2993199379017 36.0075209291041
"123" 24.4 85.5078430346634 46.0552264882235
"124" 24.6 83.3664849621536 55.4511681305079
"125" 24.8 77.528773149922 64.1775785479041
"126" 25 70.1570900439486 70.1008607423752
"127" 25.2 60.4114987779771 73.2060368370093
"128" 25.4 50.2191351604699 73.8291719591944
"129" 25.6 40.0337059348934 71.5917305623347
"130" 25.8 30.2999501178554 67.3540264369412
"131" 26 21.8304956883742 62.3677659393327
"132" 26.2 14.9896955208152 60.0709593564238
"133" 26.4 12.0654715828222 60.9386078752294
"134" 26.6 11.6640944215817 59.7626772201938
"135" 26.8 12.1432370328478 55.1898255327825
"136" 27 14.1792664876712 48.0456566404783
"137" 27.2 17.9003720283528 40.0720088789133
"138" 27.4 22.5973564769685 31.838218952707
"139" 27.6 27.9811846587441 25.2921242130555
"140" 27.8 35.4069245420184 20.9905903283193
"141" 28 44.815685769425 18.3130277092539
"142" 28.2 53.6364926562441 17.2062367268697
"143" 28.4 63.2981191009097 17.7167577643184
"144" 28.6 71.8507519681254 19.7585991404873
"145" 28.8 80.8551505606425 23.5842340060301
"146" 29 87.9636854300626 29.7267716178241
"147" 29.2 91.2741558387255 36.453428811105
"148" 29.4 93.9402631533903 45.653796046085
"149" 29.6 92.6206642900982 55.8052474736356
"150" 29.8 87.1799406200536 63.7657584137745
"151" 30 78.7578395296211 69.2918648887207
"152" 30.2 69.416438793054 71.4295186805368
"153" 30.4 58.2856542450224 72.5163653841089
"154" 30.6 48.2112514118622 69.6239322003097
"155" 30.8 39.0833760749891 64.1960367069564
"156" 31 32.0980999268203 56.6656588460412
"157" 31.2 26.4033792244752 46.7206734783882
"158" 31.4 23.6348999083609 37.6181421114425
"159" 31.6 22.3957394206075 28.6656504397987
"160" 31.8 21.2564380197792 26.2018023045258
"161" 32 20.7660871825116 26.4563220857439
"162" 32.2 22.5823533728764 26.5379526076807
"163" 32.4 25.9727845714924 26.5669017007493
"164" 32.6 32.9059178553012 26.6297625885555
"165" 32.8 40.657397386913 27.8596302768368
"166" 33 48.1873611083478 31.3601994417064
"167" 33.2 55.2702274959203 35.9927762380162
"168" 33.4 62.6366174777766 41.4306386487619
"169" 33.6 69.407041244337 47.9064023817126
"170" 33.8 75.485166920098 55.4660541113829
"171" 34 76.2369708174606 65.8857740787785
"172" 34.2 76.5377387840536 75.3925961030412
"173" 34.4 73.4847998125763 84.6034628256837
"174" 34.6 66.8555133417396 91.9303657931201
"175" 34.8 57.6468421409912 96.264091582322
"176" 35 48.1556444013396 96.5085085640043
"177" 35.2 41.6891347849354 93.0667945865957
"178" 35.4 38.2911353822784 85.3109068297476
"179" 35.6 36.3358807499165 76.4490987939935
"180" 35.8 36.3026339135404 66.4936716545598
"181" 36 38.840038021161 56.6925531625856
"182" 36.2 43.9270512096785 47.9617688450848
"183" 36.4 51.0932521825738 41.5235253858385
"184" 36.6 59.9703297841231 37.6690450972737
"185" 36.8 69.1804559030485 36.461929624295
"186" 37 77.3029431727455 37.6593866530192
"187" 37.2 85.9117350801102 41.5940443524784
"188" 37.4 91.3085725979922 46.6799704619201
"189" 37.6 95.8095492895756 46.0655985504935
"190" 37.8 97.1303613763004 45.0869637328715
"191" 38 97.2243133989297 46.9892873294895
"192" 38.2 97.0375451373104 52.0041178568114
"193" 38.4 96.7278037089111 60.6402157396906
"194" 38.6 94.3140694252432 69.6487132215787
"195" 38.8 88.4274982524674 78.0002985758586
"196" 39 81.9336428573444 85.2727046925075
"197" 39.2 79.9244133319105 91.2171953049647
"198" 39.4 77.7889269436324 93.3061411357472
"199" 39.6 72.029583839637 93.7590079693112
"200" 39.8 64.0239709833478 94.5753827940107
"201" 40 54.1937872899487 93.6376040729816
"202" 40.2 44.6190403493529 91.4990089802369
"203" 40.4 35.5359612661179 87.2700631393783
"204" 40.6 28.1381420222416 81.5136870963577
"205" 40.8 23.0968348173682 73.6098744823599
"206" 41 20.1212256170663 64.9104231365432
"207" 41.2 17.7264550867252 56.1877953291199
"208" 41.4 16.9993800925415 47.1383150399366
"209" 41.6 17.3710312653065 38.2233387207387
"210" 41.8 20.6311388623032 30.3680671230196
"211" 42 26.2809564393302 23.2821989717223
"212" 42.2 34.162349235327 17.4206228501812
"213" 42.4 42.2300803937771 13.2047024845074
"214" 42.6 51.2449032769884 11.8159270282539
"215" 42.8 60.361169683737 10.5091727581037
"216" 43 69.5730394442315 9.88945019403274
"217" 43.2 77.810579908407 11.3108003274212
"218" 43.4 82.2295590452897 16.7231227675331
"219" 43.6 84.8755013573077 24.7570688628555
"220" 43.8 86.0691594669983 33.6474744750652
"221" 44 85.8189811236566 43.0714150011918
"222" 44.2 84.2058007326451 52.3840309827575
"223" 44.4 79.4237840046144 62.0177522770972
"224" 44.6 71.6288839148848 69.401548278588
"225" 44.8 63.6957532149486 74.5122213424284
"226" 45 54.0422643852003 78.9960113321618
"227" 45.2 44.5284156789674 83.0642152831086
"228" 45.4 34.5928383020764 83.7074098847833
"229" 45.6 25.1518959916694 84.2683272014269
"230" 45.8 24.7801276726643 86.1471561083989
"231" 46 23.7345917671501 86.9016500957517
"232" 46.2 20.7195437213597 83.5392577590806
"233" 46.4 17.3343287986176 78.2509044218452
"234" 46.6 14.3583114205444 70.889620149205
"235" 46.8 12.3370078386676 61.5933460228831
"236" 47 11.3800356507712 52.380522576457
"237" 47.2 11.804842643042 43.1159331891974
"238" 47.4 14.8420019200244 34.9258503908912
"239" 47.6 20.4101539520745 25.3426268864162
"240" 47.8 27.417719991256 19.6695060618736
"241" 48 36.1554393767953 15.4823211470162
"242" 48.2 43.7143012598597 13.103814814823
"243" 48.4 52.7868634546522 11.6251868872281
"244" 48.6 62.1890663879758 12.4160151883634
"245" 48.8 70.0178819109441 16.4764503478555
"246" 49 73.9795726516601 24.6325599647875
"247" 49.2 75.0853679698971 34.2521934513311
"248" 49.4 72.986115076087 43.0208688357274
"249" 49.6 70.6226375747421 51.9604225110722
"250" 49.8 64.9554212943128 60.4550178200767
"251" 50 56.3183442256694 65.7933783354159
"252" 50.2 46.9364244068612 69.9931396926896
"253" 50.4 38.3712450418057 68.9997993667974
"254" 50.6 28.4633639487467 67.4477990240896
"255" 50.8 18.9787506566584 62.7842169663554
"256" 51 14.861956048467 60.0925609699412
"257" 51.2 15.6268936929529 57.7671584096463
"258" 51.4 16.1949644277162 50.3344568142872
"259" 51.6 17.6640857997495 40.8926730016037
"260" 51.8 19.4267004788369 31.8402896003471
"261" 52 22.6695509009331 24.3447878564873
"262" 52.2 29.3983350052727 20.624039269984
"263" 52.4 37.2635960011254 16.7599372877181
"264" 52.6 46.2406810376392 13.573548262574
"265" 52.8 56.0974034667826 12.5612568063151
"266" 53 65.406713589912 14.5746379636412
"267" 53.2 73.7368876923832 18.6394544027708
"268" 53.4 80.5355201600281 23.0478464296235
"269" 53.6 87.0097061653973 28.0630406958998
"270" 53.8 90.1365770296054 34.6297769938449
"271" 54 89.416413674773 42.20286979249
"272" 54.2 89.0635806441309 51.8122224420423
"273" 54.4 85.4529697889891 61.5913806155325
"274" 54.6 80.221087144938 71.2921313928965
"275" 54.8 73.0768005052659 78.4855915046359
"276" 55 65.7872923303817 83.0838491383096
"277" 55.2 60.7173401484095 84.9927712459154
"278" 55.4 51.7377036992574 86.0905182537662
"279" 55.6 42.5085593716494 83.5824462997037
"280" 55.8 33.7786281780557 78.8290527867662
"281" 56 27.7378881208955 71.3205917838646
"282" 56.2 23.0136926155244 63.4939842676412
"283" 56.4 19.8233042739674 54.7120975415325
"284" 56.6 16.1970762364166 46.6380608137346
"285" 56.8 12.7458354715697 39.9238735821067
"286" 57 13.0507610651123 36.8597416769893
"287" 57.2 15.8412118177705 34.3537862393437
"288" 57.4 20.9202146101254 28.5144957596027
"289" 57.6 27.7480796786349 22.5402614013056
"290" 57.8 35.5787409121691 17.5038304141001
"291" 58 44.8799244122982 13.8452617065778
"292" 58.2 53.5130771606005 11.109173291979
"293" 58.4 62.2342157472943 7.97500054305581
"294" 58.6 69.9887469631601 6.29246586167776
"295" 58.8 74.461623605904 8.95376033000703
"296" 59 79.7234613914798 15.4163491863197
"297" 59.2 83.7312548762744 23.5607014790537
"298" 59.4 85.7931814819995 32.4846603556037
"299" 59.6 85.6995981664358 42.678375793083
"300" 59.8 84.025870428949 52.2503539816239
"301" 60 78.9601716012408 60.9090033567456
"302" 60.2 71.4388445963848 67.0840592997582
"303" 60.4 61.0618363884674 69.932926758402
"304" 60.6 50.9213984447915 69.9563410947321
"305" 60.8 42.7399305016364 65.4447943945478
"306" 61 37.8433421457617 57.648435497599
"307" 61.2 35.323489471362 49.0570443720662
"308" 61.4 36.7202784623369 40.7806723280995
"309" 61.6 40.496993185327 33.1308670851012
"310" 61.8 47.6585560481739 28.2473515450977
"311" 62 55.4143635973913 23.3399080639673
"312" 62.2 64.882838535247 22.4144727853812
"313" 62.4 74.4591105969906 25.4760453784303
"314" 62.6 82.4646193568277 31.7846414015115
"315" 62.8 88.1480117117614 39.4431573965249
"316" 63 93.5255095357065 45.1243044649673
"317" 63.2 96.7388455286042 45.6390378728308
"318" 63.4 95.233384628487 45.9263336027412
"319" 63.6 92.5896283418195 48.7444102866296
"320" 63.8 89.5376347683012 54.6803903066208
"321" 64 84.6769026552997 60.3267493299071
"322" 64.2 77.8740080852482 64.7740898097863
"323" 64.4 69.6667616462869 67.9612717947079
"324" 64.6 60.9016768617032 69.8355456026528
"325" 64.8 52.2640000243678 69.4693415694333
"326" 65 45.5509764719902 66.1137829293347
"327" 65.2 38.9366672583311 60.4676329928388
"328" 65.4 34.6903130147233 53.0360842410048
"329" 65.6 33.318574661187 44.2702098997412
"330" 65.8 35.7489663900036 36.6456711593912
"331" 66 39.6428528301779 28.8601525625957
"332" 66.2 43.9751578510194 22.5591512011817
"333" 66.4 51.0573876194584 17.6976140892983
"334" 66.6 59.0547095080743 13.6240197329513
"335" 66.8 67.5946292253092 11.2222849978819
"336" 67 75.5833190955869 11.5553970589412
"337" 67.2 80.0426138017846 9.1929765924435
"338" 67.4 79.7261762388869 7.53124127382353
"339" 67.6 79.1717085802046 6.56904089615294
"340" 67.8 78.899505203412 5.79877476437868
"341" 68 79.5827829349279 3.29591438840254
"342" 68.2 79.1984348670525 4.341374923486
"343" 68.4 79.0193173484662 5.21995513727911
"344" 68.6 79.3103254948752 7.06812613877647
"345" 68.8 81.2417398039245 10.6620457153037
"346" 69 84.5808596690129 16.8795280745115
"347" 69.2 87.4445536331845 22.1856604974095
"348" 69.4 90.6296821378244 27.5783938854662
"349" 69.6 91.7561523802408 35.2614849283335
"350" 69.8 92.7223596112957 44.0719790321632
"351" 70 91.7451073600203 54.5126980321412
"352" 70.2 90.3999801188622 62.3109365230176
"353" 70.4 86.8895909097162 71.1569559565007
"354" 70.6 82.0042220270338 79.2041200820241
"355" 70.8 76.829977024947 86.4593242630112
"356" 71 70.2932450050971 94.5248546870391
"357" 71.2 62.7302638017899 99.2696618381214
"358" 71.4 57.0039431698955 100.561610618503
"359" 71.6 52.7745574858316 97.5529407161624
"360" 71.8 45.7880147617321 93.4213313323992
"361" 72 40.4007065972869 86.2975337166412
"362" 72.2 35.9823598319912 78.5820572508646
"363" 72.4 33.879297414424 69.9073483569164
"364" 72.6 34.0415781807836 61.7612809465681
"365" 72.8 37.3483352344528 54.1817840089339
"366" 73 41.2495488865869 45.6906544603912
"367" 73.2 45.9100369355155 38.6794274649983
"368" 73.4 52.8111790444727 34.9831777498412
"369" 73.6 60.362436612527 32.4429387777012
"370" 73.8 69.4143504488946 31.9982352650258
"371" 74 78.680959987137 33.9273988891787
"372" 74.2 87.3386083685155 37.3372392991055
"373" 74.4 92.439806646537 39.4356026282912
"374" 74.6 93.7843348249245 38.1170733724412
"375" 74.8 92.9695991856723 38.8898275280436
"376" 75 92.3464576626145 42.4340544907346
"377" 75.2 92.0686838854663 49.0259645970032
"378" 75.4 90.5923383900224 57.0729091164315
"379" 75.6 87.9641785263742 65.5553297277582
"380" 75.8 83.5135014904932 73.6297798153287
"381" 76 76.043091640345 80.1517942679154
"382" 76.2 67.2685880528289 83.9366328050444
"383" 76.4 58.3959996557644 85.3790631270122
"384" 76.6 49.5690479409203 85.3845424444745
"385" 76.8 40.634879589021 82.9999856334489
"386" 77 32.7263876235386 78.9148383507863
"387" 77.2 26.3876568064741 71.6615918599799
"388" 77.4 23.1099894207321 62.723455249496
"389" 77.6 20.9227076721451 53.7172253769435
"390" 77.8 21.5408878971494 45.9709215485912
"391" 78 22.3869283247023 38.1523517471796
"392" 78.2 25.3114111564979 31.3147503145658
"393" 78.4 29.5857741882278 24.4333288478595
"394" 78.6 33.6835542838404 16.3206356083741
"395" 78.8 39.159116383087 12.1923677139412
"396" 79 47.3976245558678 9.96489005903159
"397" 79.2 56.9828953876075 10.1638343184015
"398" 79.4 65.8963148867843 11.4920352411543
"399" 79.6 73.9934779676479 12.5518677372753
"400" 79.8 81.3045027893764 13.2168847253517
"401" 80 82.868159638087 13.1045096919012
"402" 80.2 83.2358779942089 14.3788860062509
"403" 80.4 85.8380381652947 19.0739670448685
"404" 80.6 89.3184108401745 25.3426268864162
"405" 80.8 90.9765038940869 33.6742030538162
"406" 81 91.347639504334 42.1434772892824
"407" 81.2 89.2131157991683 50.1887042136644
"408" 81.4 84.3982197921639 58.8552979701851
"409" 81.6 78.4628278998152 66.5015935342933
"410" 81.8 70.8657496396364 70.5601587316247
"411" 82 63.0550281093128 75.3971165399476
"412" 82.2 53.5157863638342 78.4095971109324
"413" 82.4 44.0822364094456 78.8643631165542
"414" 82.6 35.12560070275 78.8103590827607
"415" 82.8 26.8564291542359 75.4270196235454
"416" 83 20.2894789848269 70.6522604885312
"417" 83.2 18.9093712229203 70.5431261829745
"418" 83.4 19.2395999126849 70.2846167865638
"419" 83.6 21.8589853196387 67.4146484716929
"420" 83.8 26.8349573603628 64.4845834586929
"421" 84 33.6961745244674 60.9890279309129
"422" 84.2 40.4982120028971 58.4457902537741
"423" 84.4 47.19436859351 57.2369725258335
"424" 84.6 54.7409169845926 56.1831356824445
"425" 84.8 63.1832535634619 57.2096896918344
"426" 85 71.8764602048456 57.6711939007274
"427" 85.2 81.7672422067766 58.9143849032446
"428" 85.4 89.1816881082536 60.6106304360079
"429" 85.6 89.5153126896203 60.9206228214412
"430" 85.8 89.0156436532006 64.2105762545162
"431" 86 86.9752364847903 69.5354059416027
"432" 86.2 82.9433835349932 76.7429738916412
"433" 86.4 77.1602411001614 83.9773342243859
"434" 86.6 69.818793101087 86.6940993179799
"435" 86.8 62.4065928749606 88.2775067105517
"436" 87 55.1948150679441 90.9643187196003
"437" 87.2 51.917358857704 95.2883067491305
"438" 87.4 53.7773181451508 98.8377240798646
"439" 87.6 58.1400131641779 101.096485267808
"440" 87.8 64.344393799497 102.522450240801
"441" 88 68.7108768020767 104.527893850764
"442" 88.2 70.659231011285 107.613346754607
"443" 88.4 71.6500810793597 110.921275067656
"444" 88.6 71.8281421620269 114.897516126141
"445" 88.8 72.432467194857 117.725665834341
"446" 89 73.9689074093005 118.070001038908
"447" 89.2 75.8287096719025 116.381719594102
"448" 89.4 74.9491878959606 114.157289175489
"449" 89.6 73.5147301919145 110.974655471555
"450" 89.8 71.7934545255007 104.534662504452
"451" 90 71.5004743686554 98.5521786234148
"452" 90.2 73.7369370853185 94.2958736571622
"453" 90.4 76.9177710134056 90.5050398784049
"454" 90.6 81.3399267851494 87.6152667591724
"455" 90.8 85.4891185723994 83.4271847025474
"456" 91 89.8842779161817 79.9217927078043
"457" 91.2 92.348092018913 73.9956917622499
"458" 91.4 94.6056418473773 67.1041695606573
"459" 91.6 98.8077944916144 60.3672283161192
"460" 91.8 101.372058955012 58.8468089995667
"461" 92 105.775310398555 61.4692307387688
"462" 92.2 112.184124003057 66.545652769323
"463" 92.4 117.081700890485 72.6663616996412
"464" 92.6 118.734774460043 77.1370557364379
"465" 92.8 117.64470186751 80.6626417676154
"466" 93 115.885091741117 86.2492783639897
"467" 93.2 115.377552389487 89.6976160234885
"468" 93.4 112.542165757467 93.4953021181412
"469" 93.6 106.745808177118 97.4803497784849
"470" 93.8 99.7870501709274 101.496737750311
"471" 94 92.8688954235711 102.567105236194
"472" 94.2 85.663576710216 101.59921264498
"473" 94.4 80.1523495190976 99.2971561054922
"474" 94.6 76.4134908553501 96.2269004849517
"475" 94.8 74.0985063982958 91.3953988598994
"476" 95 75.2593884390529 87.0416312545275
"477" 95.2 75.8886631691319 79.1699036569277
"478" 95.4 77.6361614042188 71.2195283547126
"479" 95.6 80.3833444628612 63.2001558687218
"480" 95.8 82.7855957394128 55.594832448276
"481" 96 85.3781691467458 46.8870352259294
"482" 96.2 88.1676300645504 38.6661110053119
"483" 96.4 87.9501277469745 31.9782686848787
"484" 96.6 85.4817868085684 24.8770485206227
"485" 96.8 82.4199835786245 18.3582436543412
"486" 97 80.4999773613946 11.7425684360258
"487" 97.2 81.3600564519183 7.28324255020142
"488" 97.4 83.434718804851 7.93797629643331
"489" 97.6 88.7424861277203 6.37470239827451
"490" 97.8 89.3870841393597 9.37608882249345
"491" 98 93.3911211173811 13.4483239701529
"492" 98.2 97.7947438334406 19.4870799419583
"493" 98.4 100.98380164328 26.4657219640275
"494" 98.6 102.51838554172 33.6716632341159
"495" 98.8 103.738057260315 42.3742528979455
"496" 99 103.213383489674 50.6244075990107
"497" 99.2 99.5902860568343 57.4695828621938
"498" 99.4 93.3437327962717 61.1801191274129
"499" 99.6 85.1968298379674 64.7651561400107
"500" 99.8 76.5249745951207 65.5788106923771
"501" 100 68.7295097609891 62.480370094902
"502" 100.2 61.4037944902347 58.026170258698
"503" 100.4 54.235568984087 52.4574060520079
"504" 100.6 48.3583356881389 46.9683183261672
"505" 100.8 42.057849454607 43.4039298089412
"506" 101 36.2816260627856 37.2726073451686
"507" 101.2 30.6056349846545 30.9413407125196
"508" 101.4 26.5063536412174 23.395296816576
"509" 101.6 27.7740335747688 16.9777545256866
"510" 101.8 33.4433184189716 14.0650614396412
"511" 102 42.1944666091286 10.8324353655162
"512" 102.2 51.6631527017826 9.95244655844553
"513" 102.4 61.06723884401 10.9537047786796
"514" 102.6 69.915079689127 12.8446256646612
"515" 102.8 78.2371622845222 18.1469192723294
"516" 103 85.2112146894725 23.5835518420086
"517" 103.2 92.243432684087 28.6956184498308
"518" 103.4 95.2854852955813 33.6730221531637
"519" 103.6 93.7442560199331 38.0004587448335
"520" 103.8 91.3252819374516 45.8349095793176
"521" 104 87.9031798615708 53.9496981628831
"522" 104.2 83.1828034914276 61.2827861367126
"523" 104.4 76.1734411898764 66.1069049439938
"524" 104.6 67.4653351640109 69.563206834739
"525" 104.8 58.6820803502805 70.5479205857541
"526" 105 49.437587050345 68.7315268469799
"527" 105.2 41.6030628876676 64.9877831908186
"528" 105.4 37.7563361927135 57.441228176093
"529" 105.6 36.2764195061143 48.868963516333
"530" 105.8 39.0803613501951 42.257038321479
"531" 106 45.6454349065377 37.0991763229158
"532" 106.2 52.9052937545869 32.7283016311412
"533" 106.4 61.5113600352298 29.0020232993912
"534" 106.6 70.4797330602074 26.9218920218279
"535" 106.8 79.7109730934069 27.6834940435412
"536" 107 88.5988026533195 28.1821087469668
"537" 107.2 92.1076903137298 27.0683623824269
"538" 107.4 91.6298975060083 26.2226125817592
"539" 107.6 92.724865624287 22.7600855690118
"540" 107.8 96.57720288988 17.085180924555
"541" 108 102.441513328867 13.8081732743829
"542" 108.2 102.746811471821 15.8268951662369
"543" 108.4 104.211242117203 18.0323828771517
"544" 108.6 108.575797303 21.3791462216194
"545" 108.8 113.808650469334 27.0822462788834
"546" 109 117.285947230003 33.6334704566675
"547" 109.2 118.749118642148 42.3832325896563
"548" 109.4 117.608882731148 51.3934720367473
"549" 109.6 115.208456179556 59.8593517138044
"550" 109.8 109.692244250098 67.4397024898774
"551" 110 105.196146921644 74.2719217527082
"552" 110.2 101.097566980386 80.2449991525845
"553" 110.4 98.2380062746659 88.2493459026464
"554" 110.6 93.4198665605155 96.1315806657738
"555" 110.8 86.7994020419087 103.519075970191
"556" 111 78.6991720884932 108.631317307579
"557" 111.2 69.7207082915386 109.925035529044
"558" 111.4 61.3097137604239 108.608123267424
"559" 111.6 53.2497400193682 106.807988807641
"560" 111.8 49.699963915887 102.591243071541
"561" 112 48.3308267133903 96.5871147356693
"562" 112.2 48.2504226313283 88.2106421321756
"563" 112.4 49.1547476641904 79.763093376555
"564" 112.6 52.6619858392347 71.0377435476525
"565" 112.8 59.3274839074914 63.1697733612198
"566" 113 66.407725043663 57.0508876204347
"567" 113.2 74.5596982209392 52.2239466558798
"568" 113.4 83.2693537549203 48.3723009179412
"569" 113.6 91.7283985890217 44.912442486239
"570" 113.8 94.4141040109536 41.8582143528078
"571" 114 94.7266131124869 41.5737007935745
"572" 114.2 96.6735067607683 43.6897966391632
"573" 114.4 100.229170928151 47.1690428032057
"574" 114.6 106.792679433764 52.1579613526896
"575" 114.8 112.862698741337 58.0359419676099
"576" 115 114.634377352459 63.9290216724391
"577" 115.2 113.929452782517 68.8521814175012
"578" 115.4 112.52096137035 74.3660676053517
"579" 115.6 109.137136268243 78.6100941241099
"580" 115.8 102.814458745368 81.2611713579502
"581" 116 98.6323735822298 80.1231181696577
"582" 116.2 95.0391222140203 77.8767816575412
"583" 116.4 88.7771724552667 74.4763603361524
"584" 116.6 84.4408988256732 69.4046326559343
"585" 116.8 82.4247345615869 62.8381940251071
"586" 117 81.2197125192802 55.2987777268344
"587" 117.2 82.2255367217135 46.6664474577797
"588" 117.4 85.8092443291584 39.3209479103912
"589" 117.6 89.4241345212798 32.6362094882496
"590" 117.8 91.6771307791593 27.281051379105
"591" 118 90.1153130583528 24.8524416842551
"592" 118.2 87.0173514253369 20.7168549939983
"593" 118.4 84.6606292594943 13.4965061512893
"594" 118.6 83.1079711590512 8.55071548349832
"595" 118.8 84.4886499508777 4.79787907294351
"596" 119 84.5939638556845 7.1034382565802
"597" 119.2 86.3543981705697 8.10609113958945
"598" 119.4 90.2346636628339 9.05141169371949
"599" 119.6 96.6560880719847 10.7571570153798
"600" 119.8 101.052906850007 15.8688465217548
"601" 120 105.271683741254 22.5070458539078
"602" 120.2 107.977197751428 30.6914942896235
"603" 120.4 107.743154676291 39.4512373625503
"604" 120.6 104.752242937354 45.6078482752412
"605" 120.8 101.194939893432 49.7947222840722
"606" 121 95.3787333819771 52.8453748450972
"607" 121.2 88.5634465010404 55.5348137343505
"608" 121.4 80.4216764573973 55.7910322432101
"609" 121.6 72.9789166170529 53.6006718670275
"610" 121.8 64.7211841157049 50.3043975249502
"611" 122 57.9140819941218 44.1004498135482
"612" 122.2 52.4235274120738 38.0788551331412
"613" 122.4 48.9778145055869 31.5875450944594
"614" 122.6 47.6866650181311 24.0898554834794
"615" 122.8 47.979438930932 16.0414647536764
"616" 123 48.4505223120024 8.94148480484541
"617" 123.2 48.7138710076703 6.02330692026618
"618" 123.4 46.6023230243369 5.34917964372451
"619" 123.6 44.6872084836785 5.97015127053554
"620" 123.8 42.4461891615253 6.16400763001789
"621" 124 39.408933327594 6.85832162046512
"622" 124.2 35.4736772611317 8.57665607946953
"623" 124.4 32.3546530067953 10.4714853276828
"624" 124.6 29.9660728205801 13.0694675802508
"625" 124.8 29.5074225101779 13.5794747195308
"626" 125 30.7887087746349 13.4254730970179
"627" 125.2 31.7736667896164 13.6135616518323
"628" 125.4 32.8297513030453 13.8792783319328
"629" 125.6 32.7853466910428 15.4176873599647
"630" 125.8 33.4095934926791 15.5200365147464
"631" 126 34.0820165653832 14.8836866888449
"632" 126.2 35.1049442550869 13.6288574847614
"633" 126.4 38.170253782061 11.3657948847516
"634" 126.6 43.6567135875869 9.23470063922451
"635" 126.8 50.0414674076392 8.29144533842476
"636" 127 57.4319960799383 7.33899563130335
"637" 127.2 64.8223426855244 6.99787202241618
"638" 127.4 72.0167672344358 8.82412614338536
"639" 127.6 79.0016212675933 11.66473024985
"640" 127.8 83.0946231592995 15.5157621064037
"641" 128 85.1608428219183 20.6043710194665
"642" 128.2 88.5962614298744 26.4557331060287
"643" 128.4 91.9245652133454 32.7411841837142
"644" 128.6 93.447015034587 40.2081570369983
"645" 128.8 91.8675771430536 48.0113508801079
"646" 129 90.2123032303316 56.6716219755774
"647" 129.2 85.643272806821 64.8885434250773
"648" 129.4 78.8422912383742 71.8084842004603
"649" 129.6 72.0636325508682 77.4396605455474
"650" 129.8 63.5699733594418 80.7189036252702
"651" 130 54.7032543991189 82.2615792260242
"652" 130.2 45.873838970087 80.0042636452412
"653" 130.4 39.1897454307573 73.9368031708774
"654" 130.6 37.0672107065753 66.1425971307575
"655" 130.8 38.4719938275693 58.3794845966118
"656" 131 41.2991987986275 51.2848061993709
"657" 131.2 45.1379789605527 45.1518470912645
"658" 131.4 49.4811618897221 39.5146214203574
"659" 131.6 55.2101295917792 34.0169422639489
"660" 131.8 61.804295422124 29.8171098227338
"661" 132 68.3497971876186 27.2616420856981
"662" 132.2 74.7814458736236 25.6719096433119
"663" 132.4 80.478469816949 22.4620918329688
"664" 132.6 81.0342029628065 20.1861940754948
"665" 132.8 81.0944593320869 20.0255143438037
"666" 133 82.8636348924084 22.0135452559626
"667" 133.2 85.9210000959183 25.5865559499002
"668" 133.4 88.8838356338987 31.7076498286588
"669" 133.6 90.1102781632497 39.14541064849
"670" 133.8 90.3507646746357 47.3025009349339
"671" 134 88.3970938182667 55.7150696056243
"672" 134.2 86.6012804931665 63.7458772084821
"673" 134.4 82.2181700849565 71.0587031551738
"674" 134.6 77.816791946345 79.103874803238
"675" 134.8 73.0467073225652 86.9192724646738
"676" 135 67.2548949415302 93.3101209586463
"677" 135.2 59.6057123068612 97.0171334170767
"678" 135.4 51.8597509747983 99.4723195426876
"679" 135.6 49.3012856860125 96.9227463447263
"680" 135.8 44.4896518771827 91.7470209586731
"681" 136 40.5949690117536 84.7008606081078
"682" 136.2 39.3692411580138 76.4835248687509
"683" 136.4 38.586652263161 67.8277438722152
"684" 136.6 40.4260451730869 59.7294876965912
"685" 136.8 43.7367301427448 52.8984802932859
"686" 137 48.2761308680485 47.2561323394104
"687" 137.2 53.4924070962943 43.2569604822022
"688" 137.4 59.5625625941335 38.2343944791295
"689" 137.6 65.3483443706584 32.9421417796055
"690" 137.8 72.2152728604845 27.5895600577918
"691" 138 78.9883765317693 23.8391887963059
"692" 138.2 86.0542509284944 23.4804313807708
"693" 138.4 88.696032072087 22.3810672132523
"694" 138.6 88.2221068580499 21.8148710754745
"695" 138.8 87.9452594557906 23.0746574820301
"696" 139 89.5654619542245 26.8426927789412
"697" 139.2 92.4160517317245 32.1884690010287
"698" 139.4 94.0075107461123 39.0609187505969
"699" 139.6 95.9304834013483 44.7800759558571
"700" 139.8 96.2528896783222 52.3230177334235
"701" 140 94.3839530699823 60.7698237221877
"702" 140.2 90.6046878361522 68.6119050086846
"703" 140.4 84.7878321742391 75.8899871014673
"704" 140.6 77.3664539776827 81.4362278879497
"705" 140.8 70.5122699124554 87.1550973668991
"706" 141 63.2998685998142 93.4644186924442
"707" 141.2 54.0743235017233 97.4947057458988
"708" 141.4 49.7298850000763 99.4638526811625
"709" 141.6 49.9647929016676 101.525241859238
"710" 141.8 50.3741903676087 101.89500645125
"711" 142 49.9899804410761 100.137798274739
"712" 142.2 49.3045113115476 95.5736872665906
"713" 142.4 47.4895290562105 89.3600027421974
"714" 142.6 46.8421345453012 82.2982679613197
"715" 142.8 48.1999791554474 74.9994518894667
"716" 143 51.5892536800308 67.9148468922872
"717" 143.2 57.9442150784506 61.7611345539253
"718" 143.4 63.8489132642518 55.7894392131522
"719" 143.6 71.4672402198938 50.0871996404707
"720" 143.8 79.5093586527802 46.7908765008457
"721" 144 88.1878370405926 44.8293126814108
"722" 144.2 91.3096065197723 41.8749139579951
"723" 144.4 90.9673453727135 39.1609378121171
"724" 144.6 93.2089197964663 34.1647802806929
"725" 144.8 94.3021919678369 31.1813728975697
"726" 145 94.1041389431351 30.4720441302978
"727" 145.2 94.9401811085155 29.5322488720972
"728" 145.4 98.918379599773 29.9597012725482
"729" 145.6 106.175124628408 30.4306574827483
"730" 145.8 113.177319390854 33.7729335053412
"731" 146 119.382583037148 38.80461563702
"732" 146.2 124.206236157515 44.0533798890187
"733" 146.4 124.632094574322 49.2146009370235
"734" 146.6 125.078453090449 56.3748207554816
"735" 146.8 123.675021685479 64.2721391399865
"736" 147 120.062315465747 71.9670073206979
"737" 147.2 114.278559053991 78.4641499168539
"738" 147.4 106.886677376248 82.8352899951089
"739" 147.6 100.478469819087 84.0064941026896
"740" 147.8 97.0412369279565 84.1982999927716
"741" 148 94.7858313570532 84.6707536056131
"742" 148.2 90.3998328586387 83.4267728680722
"743" 148.4 84.5688738290109 80.6298796059564
"744" 148.6 79.9662259043606 77.0654821916991
"745" 148.8 78.8139875100869 73.8966454703659
"746" 149 78.9781123760642 71.5241575023798
"747" 149.2 77.7332819880147 66.1807725365026
"748" 149.4 77.1209099452688 58.9555683507662
"749" 149.6 78.568775486216 52.2319321384315
"750" 149.8 80.7429887645386 45.6320942550122
"751" 150 85.5301497888938 39.8377627372889
"752" 150.2 92.0206279658456 37.3232761492791
"753" 150.4 93.9647083505007 38.5137523389688
"754" 150.6 94.0657476994707 39.1187467606063
"755" 150.8 94.1619248518012 38.1380024082483
"756" 151 93.4939659250399 33.7129833260471
"757" 151.2 91.5168566551231 28.6394104867556
"758" 151.4 89.4149759999062 22.5152829844665
"759" 151.6 88.4640360209311 17.7487371886217
"760" 151.8 86.976176239662 13.8102731776412
"761" 152 84.8677701379665 7.78054012181588
"762" 152.2 85.589710372161 5.86229489358562
"763" 152.4 85.6041564182892 5.55470407042207
"764" 152.6 85.5505536969145 5.96235541793428
"765" 152.8 84.3387019836227 4.29666146617689
"766" 153 83.9218735829406 5.08998955199484
"767" 153.2 84.017132989018 5.61531623348601
"768" 153.4 84.1005358247233 5.62809558205027
"769" 153.6 83.8228809762655 6.16662531764118
"770" 153.8 83.7417512339823 6.18884522421095
"771" 154 82.6766471465753 6.10885356055978
"772" 154.2 81.8455671147298 8.05933812106975
"773" 154.4 79.983090153011 11.8292138113943
"774" 154.6 78.0249635041629 16.0235446307741
"775" 154.8 75.3658042129665 19.9827490549484
"776" 155 71.0585734170155 24.7934671859983
"777" 155.2 66.7734716762351 30.940065495993
"778" 155.4 64.1831957422752 37.8045830628706
"779" 155.6 61.8280922327298 44.3211675521412
"780" 155.8 57.5693595094009 51.0819444577691
"781" 156 53.1675185506567 57.9034557746877
"782" 156.2 49.5646392143617 64.1470541809544
"783" 156.4 46.241248319187 71.6557015937078
"784" 156.6 42.8439922467678 78.5251364689284
"785" 156.8 38.9377372471501 85.6625745479201
"786" 157 37.4294251824238 90.8964618457412
"787" 157.2 38.2559187618289 92.5213534392057
"788" 157.4 39.1577392865761 92.0662723008368
"789" 157.6 41.1939591539645 93.3900069690493
"790" 157.8 42.9483852186324 94.7653829999291
"791" 158 42.2783824384663 94.1234869710032
"792" 158.2 42.3183515785763 92.6577534696518
"793" 158.4 40.150383744054 91.4331971185478
"794" 158.6 35.0243215139051 88.6350229990806
"795" 158.8 30.4144283484733 84.0797177087775
"796" 159 28.7163884416827 77.5412200954603
"797" 159.2 29.6921002178111 71.0783279632101
"798" 159.4 33.3283969180982 65.2009224835681
"799" 159.6 38.9581552646731 59.8237154245205
"800" 159.8 44.7945439375933 55.920483808888
"801" 160 50.9967027950634 52.6197711209294
"802" 160.2 57.794357720042 50.3043975249502
"803" 160.4 65.010643839526 48.1787239822997
"804" 160.6 72.0167672344358 46.6290751811877
"805" 160.8 79.3207590260869 46.9788726988653
"806" 161 86.5967605305172 47.1979047893737
"807" 161.2 91.9413188957023 48.5447729722181
"808" 161.4 92.2215890842593 51.6748839415895
"809" 161.6 92.0821872017233 55.6462162659253
"810" 161.8 94.3352422840978 62.2145040823803
"811" 162 94.3527343397784 66.3522206748646
"812" 162.2 94.0460520168152 68.2172601463477
"813" 162.4 94.153465544663 73.6342801514781
"814" 162.6 92.7838991147146 75.7441496943327
"815" 162.8 89.6942183914809 76.833693954626
"816" 163 83.9688040243994 80.5130439559224
"817" 163.2 76.7535612147712 84.1338449759201
"818" 163.4 68.9809853528612 86.9694350204638
"819" 163.6 62.1401029564783 88.2569108401738
"820" 163.8 54.2584815260338 89.1611911507157
"821" 164 47.1987230132465 87.022596057971
"822" 164.2 41.233222484654 81.9864900567701
"823" 164.4 39.4020686098752 74.7638685976941
"824" 164.6 40.5094770690138 67.0361625442265
"825" 164.8 43.7414299102918 59.2186065339002
"826" 165 47.590527480537 52.5444587081912
"827" 165.2 52.1672695739062 46.6296106006231
"828" 165.4 56.940461950737 40.3193994121037
"829" 165.6 61.4511010692516 34.1760984610941
"830" 165.8 65.6119789501954 27.4928633077556
"831" 166 68.4110944455314 21.130717408993
"832" 166.2 71.9313586979062 14.7841475887195
"833" 166.4 75.2099477286516 10.5887004178235
"834" 166.6 74.6743358492677 9.33229272953877
"835" 166.8 75.0086763944084 10.2523370904269
"836" 167 75.6667509915138 9.96980620408021
"837" 167.2 76.0924367760129 11.6941151126967
"838" 167.4 79.0868644802408 15.4516975578335
"839" 167.6 82.633777811937 20.0159597839787
"840" 167.8 85.2160913047493 25.8341283340373
"841" 168 86.6849830813781 32.0897183922045
"842" 168.2 87.1668784860172 39.1809624990016
"843" 168.4 85.030676021018 45.9421480465895
"844" 168.6 82.2965685095753 53.2194994697807
"845" 168.8 78.5174426394606 60.0396434078335
"846" 169 73.8849677123606 66.9114994555728
"847" 169.2 68.3027016490536 73.4646982539078
"848" 169.4 61.9825051326238 79.0689225255307
"849" 169.6 54.8728341654569 83.7878693359412
"850" 169.8 48.9303046759619 88.9728104676412
"851" 170 46.1543732021584 94.9655343850902
"852" 170.2 45.987604004291 95.4569117475187
"853" 170.4 43.9121427791192 93.9021414397218
"854" 170.6 40.842131259908 91.4556550312885
"855" 170.8 36.9082960859593 86.2257051108646
"856" 171 33.9259248096992 80.1384174648248
"857" 171.2 33.4817848994281 73.761201849
"858" 171.4 35.2358602300536 66.7043163688412
"859" 171.6 38.5580977253918 60.0263781652997
"860" 171.8 42.4546576573159 54.4942796035629
"861" 172 46.9466150364246 48.6360233138035
"862" 172.2 51.5914721457363 42.7146779261542
"863" 172.4 56.8928287189571 37.5130266551931
"864" 172.6 63.4276716026171 32.2724455238279
"865" 172.8 70.395245700537 29.2265554552787
"866" 173 78.2553177063038 27.838208843599
"867" 173.2 85.4905495913641 29.8089807014785
"868" 173.4 88.0888332739528 32.6071218479948
"869" 173.6 88.0934683792821 36.2658191468363
"870" 173.8 88.8927786606516 43.3619646834353
"871" 174 87.9491333551916 50.4642310551296
"872" 174.2 85.1772395295386 57.8126169738509
"873" 174.4 79.9387100073318 65.245003598835
"874" 174.6 73.988641336 72.8740695219238
"875" 174.8 67.4074517117683 79.1403634448005
"876" 175 59.066245854345 83.0613118404315
"877" 175.2 50.9088591935708 85.4818003294315
"878" 175.4 44.461931730922 90.126581025203
"879" 175.6 42.5864921623501 94.0786331390359
"880" 175.8 43.3008952891189 93.8002348785135
"881" 176 43.175280647387 92.0812272640412
"882" 176.2 41.1235090636643 89.1770350797082
"883" 176.4 38.5011307856998 85.0215376625928
"884" 176.6 35.6386717027891 78.7284249758433
"885" 176.8 34.9389328963973 71.4692961583481
"886" 177 36.2496516794634 64.1302055454
"887" 177.2 37.9203415661981 56.3669903833634
"888" 177.4 41.9360873254924 49.6786072233844
"889" 177.6 46.862043426287 43.5007493485012
"890" 177.8 52.6149559068786 37.9780014460995
"891" 178 59.5444585402556 33.4742479885629
"892" 178.2 67.2447646082333 29.6009310737875
"893" 178.4 75.6386469984414 27.5325561870652
"894" 178.6 83.3474555899665 26.6732432360207
"895" 178.8 88.0484906905314 26.3397218765486
"896" 179 87.8240869636752 25.5162950620588
"897" 179.2 87.4713342417536 23.1784601072893
"898" 179.4 86.8102572962023 20.3073738586412
"899" 179.6 86.6933100232793 17.3283111029489
"900" 179.8 87.3352567050499 17.0776967227338
"901" 180 89.8409030884162 15.7864357951046
"902" 180.2 94.1557499047575 13.6641446156118
"903" 180.4 100.337541785143 13.2670588774783
"904" 180.6 104.819140616644 14.9611633383798
"905" 180.8 105.342667694736 18.4981061470986
"906" 181 108.447727327489 23.8425609938912
"907" 181.2 110.569771158761 31.130865112085
"908" 181.4 109.962960864225 36.321694705555
"909" 181.6 107.482166051446 42.218448693276
"910" 181.8 105.090660020885 47.186819802276
"911" 182 102.340428085739 48.9817887941187
"912" 182.2 97.542257931054 51.115054560306
"913" 182.4 91.4980071402032 53.4639184420481
"914" 182.6 84.9957262612938 54.6752353716929
"915" 182.8 77.7732960040155 55.4044569491412
"916" 183 69.4299770241559 55.9887127913136
"917" 183.2 61.1766305346937 54.6028759001524
"918" 183.4 56.2964398158203 49.9350022582078
"919" 183.6 54.3184066357408 42.9345314339489
"920" 183.8 55.6555850028786 35.0585526106828
"921" 184 58.7770214159331 28.2303088519873
"922" 184.2 62.5667705935086 22.0870545200207
"923" 184.4 69.0291723668544 17.5921012758156
"924" 184.6 76.2507742630016 14.1178833963973
"925" 184.8 80.8501230654441 12.3270415095698
"926" 185 81.357980520407 14.1899076880212
"927" 185.2 82.3309176828338 17.5135721882931
"928" 185.4 84.8524868554245 23.1832963659662
"929" 185.6 85.7434699773431 29.9551489014461
"930" 185.8 87.0664449159495 37.4386996248662
"931" 186 85.9691888275637 45.6780631800016
"932" 186.2 82.8523230282119 53.6962174652775
"933" 186.4 78.7859817157817 61.3517513805622
"934" 186.6 72.7411755100203 67.1162240590745
"935" 186.8 65.7155785683128 72.9273141937863
"936" 187 58.3926790762744 77.6068653424849
"937" 187.2 50.7469434190457 82.6090139546463
"938" 187.4 43.1866163260343 85.972343434878
"939" 187.6 35.1458129257321 88.4241938067218
"940" 187.8 30.3999708118027 88.840722868657
"941" 188 29.8161904551295 90.5435529977369
"942" 188.2 28.466237395487 89.9962099866745
"943" 188.4 25.8880373078369 86.3890982482974
"944" 188.6 24.5894352980869 80.4692522233912
"945" 188.8 25.1486314536732 73.4373158372446
"946" 189 27.3562443007644 66.3685711913347
"947" 189.2 31.7058318991892 59.4897551046184
"948" 189.4 37.8218026603092 54.1210790368449
"949" 189.6 45.8409317287882 50.2193503705178
"950" 189.8 54.5296774531941 48.2157881284269
"951" 190 63.2793781024707 48.602202884583
"952" 190.2 73.6660335267203 51.3193518150745
"953" 190.4 82.2555786846804 55.0376738467016
"954" 190.6 90.0075122041529 59.9808461166027
"955" 190.8 97.0414146178289 62.4974334041734
"956" 191 96.791707040187 62.7763306630078
"957" 191.2 95.2228997005697 64.9238735655894
"958" 191.4 93.0812404323128 70.2808038594638
"959" 191.6 89.4086795164619 76.7310306918599
"960" 191.8 84.7392134195291 81.5269587584043
"961" 192 79.4167384798748 86.4809040567169
"962" 192.2 73.7358234528498 91.2928283275535
"963" 192.4 66.7434901645185 93.9378290995096
"964" 192.6 59.0782021143742 95.581042199088
"965" 192.8 51.2725903623128 95.1062214520767
"966" 193 45.2700260999593 91.2875889330454
"967" 193.2 41.6971970590536 85.5331689306412
"968" 193.4 41.5235756192555 78.1951238455681
"969" 193.6 43.3967747496387 70.586323043486
"970" 193.8 47.5108817886263 63.4961313597367
"971" 194 53.088215495615 57.6302757548153
"972" 194.2 60.2521036400761 52.639173475152
"973" 194.4 67.7624702188562 48.830359815339
"974" 194.6 76.1275225985642 45.9961108426753
"975" 194.8 85.2623671128256 45.2968907827548
"976" 195 91.5991859164061 43.604236751088
"977" 195.2 91.7410806871218 41.3274054736412
"978" 195.4 92.5137108259536 40.2997594835745
"979" 195.6 94.5960899836567 35.4924580084203
"980" 195.8 93.6823018098727 30.1076223648555
"981" 196 92.23368707801 24.0997991430258
"982" 196.2 93.3655696123726 19.133527937284
"983" 196.4 95.1432919145314 15.1856579623264
"984" 196.6 96.9141768232203 10.2857022199745
"985" 196.8 97.9995124866536 11.3303340941745
"986" 197 100.167496388814 11.8993612126412
"987" 197.2 102.571037595829 13.0394671153547
"988" 197.4 105.970814958153 15.3747011050313
"989" 197.6 109.666457739609 18.6747903754999
"990" 197.8 113.239897994723 23.2972755089291
"991" 198 115.873655031466 29.4978546671517
"992" 198.2 117.549313547571 37.1049064542057
"993" 198.4 117.508444876926 44.6499265998831
"994" 198.6 115.111497343587 52.2976000808759
"995" 198.8 110.550553699587 58.671008634239
"996" 199 105.42717045639 62.7508518368079
"997" 199.2 101.890190470801 65.003814710317
"998" 199.4 96.5610684127347 66.5601293751184
"999" 199.6 90.9153418145697 66.1978148755894
"1000" 199.8 84.7878321742391 66.0695612639455
"1001" 200 78.915341813287 64.7254608673078
"1002" 200.2 74.1035747391768 60.9625626870401
"1003" 200.4 68.2337550170761 56.569005472739
"1004" 200.6 64.5204684309971 50.244278946276
"1005" 200.8 62.9010566236412 43.8944739567436
"1006" 201 63.0485339095938 34.592095218922
"1007" 201.2 65.1723699242677 27.248819129093
"1008" 201.4 68.9823148156412 20.2728393050568
"1009" 201.6 72.8243145318219 14.2039670885026
"1010" 201.8 76.5111581212046 9.22633259336471
"1011" 202 76.3027536584798 8.31867617346261
"1012" 202.2 77.2845144407135 9.60396455106889
"1013" 202.4 80.4401467418085 11.0696867772045
"1014" 202.6 83.9011938822408 14.7657291601412
"1015" 202.8 86.8478996996745 19.8057594678287
"1016" 203 90.7864645755869 27.6452758042412
"1017" 203.2 92.6729524445992 34.0659400066412
"1018" 203.4 93.7515358702556 42.1953739203942
"1019" 203.6 93.5239357111227 51.9830145737126
"1020" 203.8 90.2965854434536 60.4407715946745
"1021" 204 84.9483749739257 68.3123590611089
"1022" 204.2 78.3247773832553 75.7446327561313
"1023" 204.4 71.8617157749619 82.2846185901412
"1024" 204.6 64.4026725238369 87.9178278202974
"1025" 204.8 56.4738098464203 92.3873592212624
"1026" 205 49.4343007036333 97.2974259247907
"1027" 205.2 44.5829052135396 97.9970084104254
"1028" 205.4 42.7142737019645 95.3633160594371
"1029" 205.6 39.3680943278292 89.819259100935
"1030" 205.8 38.0411561431199 82.1852231692511
"1031" 206 37.1694623060642 74.1386325090389
"1032" 206.2 38.452383817099 66.1209126436231
"1033" 206.4 42.1012065731981 58.3864232747708
"1034" 206.6 46.3022609424948 50.9523673184043
"1035" 206.8 51.8144989670992 44.878905272007
"1036" 207 58.2374802994995 40.5152678885162
"1037" 207.2 65.6873692175992 36.3497128428607
"1038" 207.4 74.1889342164725 33.9393133101653
"1039" 207.6 82.9071420623946 33.3897711574873
"1040" 207.8 91.1223480222381 34.0970478758389
"1041" 208 92.635871601965 36.8763788234583
"1042" 208.2 93.8141364453256 39.968052189448
"1043" 208.4 94.0905572722347 44.458695307198
"1044" 208.6 92.2095497048195 51.1130523269668
"1045" 208.8 89.6751476913152 58.5796171924346
"1046" 209 85.3793458607922 66.1954103402675
"1047" 209.2 79.5984051226189 72.2353900649816
"1048" 209.4 72.7053009628395 77.6051826236154
"1049" 209.6 67.1555754235817 83.4418936959622
"1050" 209.8 61.3660025803057 89.9362285833287
"1051" 210 54.8114457068142 95.1475653929291
"1052" 210.2 51.3044123757665 98.4191471231023
"1053" 210.4 51.8724133884238 99.6705649945096
"1054" 210.6 53.7651879758848 101.232462691322
"1055" 210.8 56.2286961320663 101.883614640791
"1056" 211 61.592624467617 103.638422828361
"1057" 211.2 66.8285951510966 104.882853226073
"1058" 211.4 72.5730962905469 108.285760727241
"1059" 211.6 76.6064600729657 114.144732624778
"1060" 211.8 78.7596905619441 119.659196757294
"1061" 212 78.8417015773682 118.412797928422
"1062" 212.2 79.9742275598764 117.222794264604
"1063" 212.4 80.4700444284441 116.34434947107
"1064" 212.6 81.5194935067966 114.527662197432
"1065" 212.8 84.9138770078223 111.502837223612
"1066" 213 89.6229585439543 108.205424428304
"1067" 213.2 95.0099914704135 107.530755510049
"1068" 213.4 100.640285476424 108.090128749834
"1069" 213.6 103.312454219242 108.608203930656
"1070" 213.8 103.301345529306 107.49671332836
"1071" 214 104.819986621108 105.488737213935
"1072" 214.2 107.726306005839 102.550376043379
"1073" 214.4 110.235127614242 100.283964624729
"1074" 214.6 112.752774037499 98.2575944858176
"1075" 214.8 115.059329687528 96.3616700656412
"1076" 215 115.301536662087 95.1776540245823
"1077" 215.2 116.724892374118 93.1560177488452
"1078" 215.4 119.023956302809 89.6183178427597
"1079" 215.6 120.449203638932 87.2134109399955
"1080" 215.8 122.269645007087 84.9367327718684
"1081" 216 122.942700926774 82.3642399220162
"1082" 216.2 124.249221241462 78.5225106590474
"1083" 216.4 124.803502587087 76.2933104490521
"1084" 216.6 125.151908004337 72.6106267673287
"1085" 216.8 125.377663932342 67.1450458518327
"1086" 217 126.448001244206 61.0476385540323
"1087" 217.2 126.245565650999 58.7691607620235
"1088" 217.4 125.416056506912 54.7946966910538
"1089" 217.6 125.277621299221 50.3244518078216
"1090" 217.8 124.301651182893 47.9191241257237
"1091" 218 123.207172311687 44.6753232363212
"1092" 218.2 123.298240658374 41.9423028881214
"1093" 218.4 122.84666207976 40.7503479000521
"1094" 218.6 122.724705143903 39.2760999765187
"1095" 218.8 121.270322604362 37.7473704045187
"1096" 219 120.492105522935 35.2954863922018
"1097" 219.2 119.545748108587 33.3652722861412
"1098" 219.4 118.451297247919 31.0822685523788
"1099" 219.6 117.162112085116 29.1248676399983
"1100" 219.8 115.666101885332 27.0657625022024
"1101" 220 115.390098674592 26.0011494126072
"1102" 220.2 113.695518107705 25.4930643675824
"1103" 220.4 113.397523680544 23.9635854183412
"1104" 220.6 112.798392507299 23.3667632167472
"1105" 220.8 111.582728037322 21.9747382202588
"1106" 221 111.301485763951 22.0234841184713
"1107" 221.2 110.483368081935 21.6218496648685
"1108" 221.4 108.953414746236 20.3805577211305
"1109" 221.6 107.237822852098 18.3139452406071
"1110" 221.8 107.05339336719 17.722151579555
"1111" 222 107.682077868581 18.3042884929765
"1112" 222.2 107.464677146801 18.6012024613197
"1113" 222.4 106.866382365939 18.5962390536185
"1114" 222.6 106.361050541746 18.5832101084025
"1115" 222.8 106.15008770232 19.0716507879412
"1116" 223 106.330010153559 19.5703078149983
"1117" 223.2 107.197279273151 20.5477789123025
"1118" 223.4 107.893881594026 21.3525257088861
"1119" 223.6 109.346971349087 23.4671343502624
"1120" 223.8 110.172475476466 26.2191320324675
"1121" 224 110.67653482084 31.4829882157479
"1122" 224.2 110.689346460289 38.405213131658
"1123" 224.4 109.561173742448 45.7619032398422
"1124" 224.6 107.319885285087 50.9925970439833
"1125" 224.8 106.677278105004 54.2644764779247
"1126" 225 106.055542064046 59.1105862091514
"1127" 225.2 104.416084498407 63.0468308678312
"1128" 225.4 103.54236903572 66.2823558084065
"1129" 225.6 101.266632887392 70.4114855809412
"1130" 225.8 99.6103356595756 71.0029996937435
"1131" 226 98.6496208481105 70.4339668981765
"1132" 226.2 94.8248000937119 69.8303946243116
"1133" 226.4 90.487207257949 68.0955481373825
"1134" 226.6 86.0981319378672 65.9277721439434
"1135" 226.8 84.2234788087846 62.0096945087807
"1136" 227 82.938704536621 58.2259474186753
"1137" 227.2 82.1180802067347 53.3574648896639
"1138" 227.4 81.8188444990752 46.5857855749765
"1139" 227.6 82.2889921912298 39.7213294649626
"1140" 227.8 83.5260467567496 35.6245995250809
"1141" 228 83.2970837224123 32.7927661311653
"1142" 228.2 80.4655196827655 31.2086716399269
"1143" 228.4 76.4923023419062 28.10067145084
"1144" 228.6 71.7500869882821 24.2503775717875
"1145" 228.8 67.9061885542556 19.3887547332978
"1146" 229 64.8023244988847 15.6846845770176
"1147" 229.2 64.3850762906425 13.8456604362523
"1148" 229.4 65.1803432252281 9.41517565814118
"1149" 229.6 68.2055704418203 6.61250477614118
"1150" 229.8 70.9121057235684 6.63137798073377
"1151" 230 74.9065937175138 7.23860032239728
"1152" 230.2 79.7885481177792 9.39067678679502
"1153" 230.4 83.8241149978142 11.6189286775178
"1154" 230.6 88.8999767065748 13.3395363277265
"1155" 230.8 94.5345894476894 14.9499134459243
"1156" 231 100.239319216031 18.7722030103547
"1157" 231.2 106.20030582175 23.6473156409455
"1158" 231.4 112.14266087902 27.6495222752745
"1159" 231.6 116.140188437206 28.4827537436847
"1160" 231.8 115.862056672208 27.7830930914139
"1161" 232 115.28843050219 28.2695070461412
"1162" 232.2 115.917780665767 27.689430857413
"1163" 232.4 115.821236022883 26.9604673531106
"1164" 232.6 114.794765146087 26.3585950811412
"1165" 232.8 115.610902994529 24.0047663118505
"1166" 233 114.793341630593 23.6804555406805
"1167" 233.2 114.069413608076 23.8079125901302
"1168" 233.4 113.651917010778 24.0129670608731
"1169" 233.6 113.725328196881 24.0729944955529
"1170" 233.8 112.82526675436 23.8300146022018
"1171" 234 112.569721458649 24.1331788552349
"1172" 234.2 111.834374873454 23.8404377583745
"1173" 234.4 110.509240804261 24.3202889851412
"1174" 234.6 107.929681779614 26.0422096568994
"1175" 234.8 103.641267048408 26.936418461034
"1176" 235 101.712607510993 27.7014790973294
"1177" 235.2 98.635810097935 28.0163313680779
"1178" 235.4 95.3988306234164 27.3957331829294
"1179" 235.6 92.0355994219072 25.6214267950176
"1180" 235.8 87.7414159605521 23.4492686476063
"1181" 236 82.9994876224162 20.3120346195314
"1182" 236.2 78.4863335126731 16.0484562722791
"1183" 236.4 73.9166524287421 10.8296898023481
"1184" 236.6 70.6378772955521 5.57113182157141
"1185" 236.8 67.4876441274869 4.6851065118353
"1186" 237 65.7646209730869 6.35316672374832
"1187" 237.2 60.870740228459 8.08642524526908
"1188" 237.4 54.9340468301527 8.43457609715433
"1189" 237.6 49.5373747211703 6.11885251851618
"1190" 237.8 47.2728903339012 5.06921587488403
"1191" 238 48.2598881912536 4.94045680676617
"1192" 238.2 49.330020709207 4.46209184486118
"1193" 238.4 50.318225165407 3.33592772682118
"1194" 238.6 52.2190406600036 1.82460868605784
"1195" 238.8 55.4134703456005 0.253127480006045
"1196" 239 58.4533192596566 1.07005378567282
"1197" 239.2 63.0950210227298 0.943465946641177
"1198" 239.4 68.5940952707536 1.89420362799303
"1199" 239.6 75.8150743620504 3.55659921910459
"1200" 239.8 82.7369420134084 5.53875424342689
"1201" 240 88.734903750871 7.41740405836845
"1202" 240.2 91.3133917768824 11.4303191848685
"1203" 240.4 94.8982243758597 17.0892243903116
"1204" 240.6 98.9279217431438 21.8404464123798
"1205" 240.8 102.90674999992 28.2058099806412
"1206" 241 105.803939457052 34.8676444517274
"1207" 241.2 108.716174172592 42.5845843979833
"1208" 241.4 109.376310752645 51.193745671878
"1209" 241.6 108.344816441042 59.4810691411412
"1210" 241.8 104.744246010949 66.7913238498007
"1211" 242 100.839156688893 73.8753060040289
"1212" 242.2 96.4520117583682 81.2575034089537
"1213" 242.4 90.391182793107 86.1994402357712
"1214" 242.6 83.9391716048911 89.933519816368
"1215" 242.8 76.420300774938 91.185944679588
"1216" 243 67.8991205649348 90.7161714559999
"1217" 243.2 59.5249966823369 89.6443990930216
"1218" 243.4 52.1174224133057 86.2298555845474
"1219" 243.6 44.9989913003606 81.3740858012043
"1220" 243.8 38.8661391003994 76.3448672322662
"1221" 244 35.324048410534 69.6696021121765
"1222" 244.2 36.1156079034733 62.5254993399253
"1223" 244.4 38.7156913065869 54.8752813280643
"1224" 244.6 44.4577653984793 49.7184859883057
"1225" 244.8 50.9675032739785 45.2298100286713
"1226" 245 58.7637215299928 41.7927687404118
"1227" 245.2 66.8674248971097 41.9614808074821
"1228" 245.4 75.1369476730637 42.2917494187691
"1229" 245.6 83.7192376840752 43.9644639853412
"1230" 245.8 92.1609349954358 45.6736191986877
"1231" 246 96.2014929728456 46.6098690090722
"1232" 246.2 96.4855088573454 49.3854421080738
"1233" 246.4 97.4998100660761 54.9779635540542
"1234" 246.6 96.9296456915926 60.9668568712311
"1235" 246.8 94.8783750079699 68.4542238363646
"1236" 247 91.7086553737817 76.0235322992043
"1237" 247.2 87.0632452743624 81.9284349993861
"1238" 247.4 81.4784563055509 87.9438073579659
"1239" 247.6 74.7216845155918 93.999931297248
"1240" 247.8 73.5342812951266 95.6105492239531
"1241" 248 72.4397520353994 98.8299313537662
"1242" 248.2 74.1034384451401 100.106244363014
"1243" 248.4 77.730763394637 104.039714341011
"1244" 248.6 81.0526506820169 107.574901476261
"1245" 248.8 85.9914725077501 107.394672305667
"1246" 249 90.4797674576117 106.220840609814
"1247" 249.2 93.4272192722432 104.443235250954
"1248" 249.4 95.7622252266354 100.358147239754
"1249" 249.6 98.8261279550764 96.1866707593728
"1250" 249.8 103.454485546797 92.2073474537312
"1251" 250 108.441117264237 90.1397407076012
"1252" 250.2 112.032084713199 85.5630675532228
"1253" 250.4 114.219476052669 82.4627103855187
"1254" 250.6 118.981199070845 78.8967746668445
"1255" 250.8 121.960831114524 75.8711203076099
"1256" 251 124.389216872757 71.7605894282312
"1257" 251.2 125.412404076975 69.1487237559065
"1258" 251.4 123.527238532319 65.9781698221412
"1259" 251.6 122.72707298074 61.8264621423938
"1260" 251.8 122.649723644087 55.1758968905824
"1261" 252 123.844080784951 49.3142753856072
"1262" 252.2 122.933822827299 44.985161204626
"1263" 252.4 121.53777837597 39.1066660347043
"1264" 252.6 119.141106566475 36.6437212492228
"1265" 252.8 114.389347933287 31.8875003665412
"1266" 253 110.130883537899 25.8012457580162
"1267" 253.2 106.536457890454 19.9173918249677
"1268" 253.4 102.746411576131 15.7904819501632
"1269" 253.6 96.8997518662105 12.794698616467
"1270" 253.8 92.4172670994591 11.4016353054784
"1271" 254 88.7418246789544 10.5571182299966
"1272" 254.2 84.8269169583566 8.99005142323106
"1273" 254.4 80.7364782902614 7.09541741225746
"1274" 254.6 76.1302615244406 5.42090357520215
"1275" 254.8 73.5478377203279 0.93348929782793
"1276" 255 74.2258953920155 1.95351941385546
"1277" 255.2 73.6760570195569 2.36552211979178
"1278" 255.4 73.6166331250637 2.82919535086211
"1279" 255.6 72.6104051590525 3.39250829258945
"1280" 255.8 70.6015741034798 5.13837268885546
"1281" 256 67.0757449534358 7.48204378657141
"1282" 256.2 63.5696286839062 9.74210276540625
"1283" 256.4 60.2214348907222 11.7622251775059
"1284" 256.6 55.289653737367 13.7720549383412
"1285" 256.8 48.8746503041155 14.4982014850412
"1286" 257 42.1336448465652 12.9268225735325
"1287" 257.2 35.5191325133562 11.492679948295
"1288" 257.4 36.3222231330464 10.3964547753033
"1289" 257.6 37.071217737167 9.95023100834118
"1290" 257.8 38.2722662300869 9.24000872801617
"1291" 258 41.6679922686362 6.5676476877609
"1292" 258.2 46.6661421984601 3.89349571151431
"1293" 258.4 50.3990944791574 2.50359548050738
"1294" 258.6 54.6593348207421 2.97737914157221
"1295" 258.8 60.6599537233786 3.50727283301617
"1296" 259 67.0759745388402 3.71222020934897
"1297" 259.2 74.0115821437575 3.88926788170589
"1298" 259.4 81.0070849327766 3.49354501717566
"1299" 259.6 82.9143652763105 4.43781202224706
"1300" 259.8 84.5014292830267 8.07523497906889
"1301" 260 85.7990912412943 12.8408349124704
"1302" 260.2 87.4713342417536 18.6819191131041
"1303" 260.4 88.6115701527536 25.4149348515115
"1304" 260.6 91.1665432125869 31.9173292362387
"1305" 260.8 93.896620251526 37.9716576326656
"1306" 261 94.5224648142801 45.9570240070275
"1307" 261.2 92.8427327072218 54.461167821849
"1308" 261.4 90.6577282630547 63.2535792139799
"1309" 261.6 87.3699799385536 71.2437939034745
"1310" 261.8 84.5269220744787 79.7800762415123
"1311" 262 79.4090601235718 86.0292339558988
"1312" 262.2 73.7977413321807 91.7595570832662
"1313" 262.4 68.4374320332805 97.576023798238
"1314" 262.6 61.9599954249354 101.250902396293
"1315" 262.8 58.0350492419323 104.980474031492
"1316" 263 58.5758218066031 110.808575469851
"1317" 263.2 59.8945175794203 115.380069652656
"1318" 263.4 60.5329503226164 114.515333733141
"1319" 263.6 59.7976617914891 113.086303915837
"1320" 263.8 58.6338122992659 112.101550198404
"1321" 264 56.2493189555606 110.42799361432
"1322" 264.2 52.8326120503185 106.98835207732
"1323" 264.4 49.2523157434203 102.761101912875
"1324" 264.6 46.9685223852667 96.5656438147142
"1325" 264.8 45.1882069190281 90.0017054197765
"1326" 265 45.1018963119939 82.429788646397
"1327" 265.2 46.8000076027766 74.9967957167274
"1328" 265.4 50.561475493087 67.1247170011412
"1329" 265.6 56.4704883102667 60.4687315050737
"1330" 265.8 64.0677905037836 55.4574185541637
"1331" 266 72.5975902471536 52.1474136665745
"1332" 266.2 80.943291692371 50.4129232708685
"1333" 266.4 89.2788193154869 50.8989511827745
"1334" 266.6 94.1607182529536 51.0263453137745
"1335" 266.8 96.1723041625265 51.0226588169434
"1336" 267 96.1095246618189 54.965800869203
"1337" 267.2 96.4496362668869 60.5129616022412
"1338" 267.4 96.1423038636353 67.6507314775283
"1339" 267.6 95.0747431104348 73.5179637709999
"1340" 267.8 94.1754990888369 78.1562525324224
"1341" 268 90.1659280253828 81.3824601522432
"1342" 268.2 83.7352140287432 85.3938315998599
"1343" 268.4 76.7429467737808 89.0300078325799
"1344" 268.6 68.7338168500763 92.8407131258752
"1345" 268.8 60.0272434526584 94.1210732890972
"1346" 269 50.704515840345 95.2377250711734
"1347" 269.2 43.6529128012169 96.2087971084412
"1348" 269.4 42.9599027530869 97.3370313811099
"1349" 269.6 43.22096686739 98.8149721944442
"1350" 269.8 44.3714266767282 101.467128337348
"1351" 270 46.8267311557572 107.249802496003
"1352" 270.2 49.2312002635869 110.275497810797
"1353" 270.4 49.3015078502848 110.34912566879
"1354" 270.6 48.1516435735817 109.623399102741
"1355" 270.8 47.0733779308316 107.762089533428
"1356" 271 42.7631244516614 105.525915957365
"1357" 271.2 37.3109676842725 102.679499624151
"1358" 271.4 32.206364750693 97.436799322717
"1359" 271.6 29.379504361555 90.8850776893539
"1360" 271.8 28.3745629976487 84.6664594214221
"1361" 272 28.0129274899661 77.9770170397346
"1362" 272.2 29.3294964606732 69.9757097948998
"1363" 272.4 32.7945786077049 62.5986468638153
"1364" 272.6 37.7380191499665 55.705291282587
"1365" 272.8 44.7319360475212 50.6757879550491
"1366" 273 52.2460215509018 47.1663031444745
"1367" 273.2 60.5837871711227 45.8498971241412
"1368" 273.4 69.2066985892918 44.4562360283821
"1369" 273.6 77.6219226940415 46.1177143313571
"1370" 273.8 85.3839182353727 50.3842882264379
"1371" 274 91.8306131907162 56.9260295474895
"1372" 274.2 96.4545938143261 62.8833232701303
"1373" 274.4 98.5823471805701 63.221303571512
"1374" 274.6 100.16392198157 62.5121708787274
"1375" 274.8 104.863992553702 62.6729220936686
"1376" 275 111.739310287651 61.0219960235561
"1377" 275.2 119.122327170876 61.0339365484885
"1378" 275.4 120.930501276057 62.5117755176312
"1379" 275.6 122.226569428227 67.0864987618412
"1380" 275.8 121.010472923964 70.786648297335
"1381" 276 117.638615940661 74.0202631556944
"1382" 276.2 112.961052423719 79.1011063059938
"1383" 276.4 106.453932926561 83.2039576798319
"1384" 276.6 98.8203245565705 85.398075154361
"1385" 276.8 92.8041160634912 87.7300400620348
"1386" 277 86.1534370521559 88.9003276000032
"1387" 277.2 79.4100199181097 87.6366197527207
"1388" 277.4 72.0232491956869 86.1064425201412
"1389" 277.6 63.813550636487 84.5564805929745
"1390" 277.8 55.2410252365763 81.2207420706199
"1391" 278 47.9983810948562 76.2634959810093
"1392" 278.2 43.4624975807683 68.6912448317895
"1393" 278.4 41.9902149484331 60.2895318955642
"1394" 278.6 43.8467529060869 52.1642878014701
"1395" 278.8 48.5206929016275 44.9891259687358
"1396" 279 55.2293676713077 38.9127076269594
"1397" 279.2 63.1145040452987 34.5178144830706
"1398" 279.4 72.6548818864123 32.8342075954665
"1399" 279.6 81.8817650801584 33.5427141114626
"1400" 279.8 91.0797351288277 33.3133709735115
"1401" 280 95.8064919665252 34.1324998616019
"1402" 280.2 95.6381912731954 35.4680428821653
"1403" 280.4 98.0581989581904 39.888730373555
"1404" 280.6 100.88476077588 46.4605103727274
"1405" 280.8 103.089444803696 53.6818667430107
"1406" 281 106.64505178674 60.9591010487636
"1407" 281.2 110.166431672832 68.5680654002369
"1408" 281.4 114.399329796481 74.9382237024745
"1409" 281.6 117.085579243924 82.0103312264575
"1410" 281.8 117.934938647015 87.8795608332432
"1411" 282 116.166029248205 93.9898910973177
"1412" 282.2 112.044784419558 100.457016688671
"1413" 282.4 110.017698355558 102.761351705288
"1414" 282.6 110.001357503922 104.680273069242
"1415" 282.8 110.009956414922 104.144462000763
"1416" 283 108.895627967649 103.153369674579
"1417" 283.2 106.621697354076 101.712223567641
"1418" 283.4 102.104361766254 98.0177937686412
"1419" 283.6 97.9977415109257 92.7638132369154
"1420" 283.8 93.2074002416956 87.6379415297716
"1421" 284 90.4084293721192 85.1571507697863
"1422" 284.2 86.6996190208975 81.2010979812149
"1423" 284.4 83.0700329068232 75.0833503498774
"1424" 284.6 82.370125562018 68.3810867068653
"1425" 284.8 83.9670536622554 60.9735919601201
"1426" 285 86.531236357 52.9008853312281
"1427" 285.2 90.3345933071536 44.5207516907078
"1428" 285.4 95.600793977587 37.7009192111745
"1429" 285.6 97.5702276640645 39.4143464165457
"1430" 285.8 99.3166385309847 41.7095878666412
"1431" 286 104.547311648866 45.6299746243096
"1432" 286.2 110.637971786097 51.3673369377512
"1433" 286.4 115.105619838891 58.8900654406257
"1434" 286.6 117.454061220146 66.1976408993095
"1435" 286.8 118.536248466342 73.1705171967901
"1436" 287 120.606112421956 78.0418401403151
"1437" 287.2 123.320778233955 79.3629531901742
"1438" 287.4 124.257412591397 77.6193576548998
"1439" 287.6 123.78021394901 76.8010712151192
"1440" 287.8 123.853305994587 75.8714822227548
"1441" 288 124.313078539345 74.1437226704315
"1442" 288.2 124.411906415632 73.3901919894139
"1443" 288.4 124.435178959479 72.6880318353268
"1444" 288.6 124.235304220663 72.6258272034139
"1445" 288.8 124.803502587087 71.0411405333689
"1446" 289 125.604648733705 68.8183095662
"1447" 289.2 125.69803109639 66.8930913084139
"1448" 289.4 126.504448566533 64.165641443458
"1449" 289.6 126.111420249705 62.9506857677882
"1450" 289.8 126.421659160453 59.8821714545867
"1451" 290 126.66166481242 58.2573133978987
"1452" 290.2 126.68367882331 56.3829522957582
"1453" 290.4 126.56675399585 55.6553051864711
"1454" 290.6 125.796975460037 55.6478932588739
"1455" 290.8 125.37926527482 56.730112708359
"1456" 291 124.989498515832 57.3140136574284
"1457" 291.2 124.461055498305 57.8199001260224
"1458" 291.4 124.803502587087 57.4157400476563
"1459" 291.6 124.656739549037 57.9485555850521
"1460" 291.8 124.995423482998 58.1226188531511
"1461" 292 125.400769016658 59.7618562053861
"1462" 292.2 125.187271307941 63.1359201809955
"1463" 292.4 124.039506134935 68.0087550617169
"1464" 292.6 121.684506761809 72.849572846801
"1465" 292.8 117.969843827964 78.2158060388146
"1466" 293 113.401143477087 82.9648785129567
"1467" 293.2 108.247277159367 87.1548962182712
"1468" 293.4 102.094804233276 90.0274997732359
"1469" 293.6 95.0729069817536 93.487581261717
"1470" 293.8 88.5863186510973 96.0838983263989
"1471" 294 83.8550304850343 98.9544758792043
"1472" 294.2 79.2676297542483 99.8403517395605
"1473" 294.4 77.6315206394203 98.7906514967078
"1474" 294.6 75.1012193507606 96.3274747988991
"1475" 294.8 73.7476645795265 91.7271835747016
"1476" 295 74.769455057663 88.8551093683477
"1477" 295.2 75.8565006159307 83.2400745726412
"1478" 295.4 78.4819188061817 77.145941642857
"1479" 295.6 82.2346952430869 70.2694134304999
"1480" 295.8 87.6904073450244 64.6883042457662
"1481" 296 93.874603501212 60.2852445930787
"1482" 296.2 96.3560784485485 60.7410110960862
"1483" 296.4 96.944547172938 62.0506358685454
"1484" 296.6 98.3273864692572 60.2860916285241
"1485" 296.8 100.822916083868 55.9657873388599
"1486" 297 103.339061665982 50.393174132857
"1487" 297.2 108.471756256403 44.3146678515799
"1488" 297.4 114.525031919829 40.8691975508509
"1489" 297.6 116.165715457792 40.6616035153096
"1490" 297.8 116.453527582479 36.963828151502
"1491" 298 114.770290385371 35.4426652177889
"1492" 298.2 113.626684646296 35.0255957956577
"1493" 298.4 110.450425456506 30.8091706899476
"1494" 298.6 106.391239543138 24.6709511807804
"1495" 298.8 104.955442601424 19.0675030720482
"1496" 299 105.203538329064 19.1999135152889
"1497" 299.2 106.592778327348 19.4433093179455
"1498" 299.4 107.699963922087 20.0938013449059
"1499" 299.6 109.470879769208 21.0066416436357
"1500" 299.8 112.414474692148 22.3746331662321
"1501" 300 112.949564898473 23.2191496152105
"1502" 300.2 113.520383833793 24.9497658677294
"1503" 300.4 116.041689797297 29.5783141183096
"1504" 300.6 118.595551516087 34.793630724626
"1505" 300.8 120.285996501601 42.0062342002555
"1506" 301 119.936281983174 48.9617770619664
"1507" 301.2 118.670775412993 56.4435153301099
"1508" 301.4 117.023525588903 64.4260413281207
"1509" 301.6 114.933093085403 71.6446087714167
"1510" 301.8 111.80714021375 78.2587040625187
"1511" 302 107.342025788213 85.2431308362771
"1512" 302.2 102.393915623374 91.4330307895768
"1513" 302.4 95.9927500719932 97.1061295186724
"1514" 302.6 89.0921140201185 101.480902645562
"1515" 302.8 82.4189757943597 104.242734260687
"1516" 303 75.4010364839645 105.697839951784
"1517" 303.2 67.301282989345 105.634729956012
"1518" 303.4 60.430976205681 103.575835731527
"1519" 303.6 55.1156801541614 99.4557211408859
"1520" 303.8 50.5192445334203 93.8477592139078
"1521" 304 46.760689123087 86.4971178552079
"1522" 304.2 44.5637194258824 78.3165809416071
"1523" 304.4 45.6597716917766 69.0971295811067
"1524" 304.6 47.9650167258164 59.2877298129176
"1525" 304.8 53.3663969072265 50.7442018779086
"1526" 305 60.1855550364002 43.4892685280207
"1527" 305.2 67.7087013577421 37.6351721251757
"1528" 305.4 76.3320282178701 34.2247989531291
"1529" 305.6 84.435615722459 32.6705298740598
"1530" 305.8 92.4393646946335 32.4083349765365
"1531" 306 95.0191584876324 31.5556965617094
"1532" 306.2 95.4318701389203 29.0890759555745
"1533" 306.4 97.093118238366 29.4353114775016
"1534" 306.6 99.7225830915701 32.0927623708715
"1535" 306.8 105.823831075619 35.8711419480454
"1536" 307 113.233908876807 40.3413748997012
"1537" 307.2 117.830376702325 45.7073670567847
"1538" 307.4 119.078568117274 51.5507844863912
"1539" 307.6 120.044918051847 58.5638313979412
"1540" 307.8 119.809916239268 66.2546421915454
"1541" 308 118.524286771649 73.8925302105162
"1542" 308.2 113.918363890324 80.4971607314711
"1543" 308.4 106.563728838845 84.789589502857
"1544" 308.6 97.9503063010645 86.3583679926805
"1545" 308.8 90.5317310210018 85.6686946019178
"1546" 309 84.7173365528529 81.7858841198433
"1547" 309.2 80.804062171233 76.4516850640176
"1548" 309.4 79.4545694825588 69.4908124903884
"1549" 309.6 78.734630432032 61.051796778306
"1550" 309.8 80.943291692371 53.4530104879139
"1551" 310 86.1106620028232 46.0542877079434
"1552" 310.2 92.206421281233 40.3934204120962
"1553" 310.4 96.6949597507687 39.4034645634253
"1554" 310.6 96.7033067279858 40.7970737260513
"1555" 310.8 99.5508969549798 41.2455092465697
"1556" 311 105.53643937301 38.9818135341851
"1557" 311.2 111.390404881345 34.8734544176573
"1558" 311.4 114.533701031784 31.5740335957169
"1559" 311.6 113.202841579522 26.663233220489
"1560" 311.8 111.76080409635 22.9001796722043
"1561" 312 109.161804833625 22.1657882421851
"1562" 312.2 105.427578879598 18.3232780311518
"1563" 312.4 102.180736906076 12.7003179298859
"1564" 312.6 101.352650684187 11.8356641471412
"1565" 312.8 99.8557877967678 10.9886287016625
"1566" 313 99.4363187176353 10.8822629086896
"1567" 313.2 100.324730145694 11.9186850415007
"1568" 313.4 101.561251982633 12.7703815501761
"1569" 313.6 104.031564493064 14.0056585583322
"1570" 313.8 107.509924603587 16.619720343205
"1571" 314 111.735266897895 20.4740704343114
"1572" 314.2 115.197201349969 25.2420229917882
"1573" 314.4 117.846253631716 28.9064777011412
"1574" 314.6 120.430716684176 33.2202195627253
"1575" 314.8 121.895716509844 36.7059669252771
"1576" 315 123.014264475172 42.3910262843487
"1577" 315.2 123.592001931649 49.2935197277349
"1578" 315.4 123.415856997285 56.520958342528
"1579" 315.6 121.457243246901 62.5897486058525
"1580" 315.8 119.128928536677 69.5897934359912
"1581" 316 115.083821714679 76.6384612307722
"1582" 316.2 108.613688322148 82.6745218395654
"1583" 316.4 100.964806999764 87.0269678538186
"1584" 316.6 94.0851470619712 89.7096849411622
"1585" 316.8 88.0179372310756 89.5041019003344
"1586" 317 82.9228376174448 87.9435999882464
"1587" 317.2 78.3843333986956 84.372774563489
"1588" 317.4 72.5709937278742 79.0292919660774
"1589" 317.6 67.7476979317501 72.1172259454885
"1590" 317.8 63.2827741539396 65.0569091063833
"1591" 318 60.0235829842442 55.8095416578266
"1592" 318.2 61.4081135656551 46.799562464323
"1593" 318.4 66.4592474476042 40.1083754270032
"1594" 318.6 73.3616689674084 35.4627256572483
"1595" 318.8 81.6313204068495 33.0483793852787
"1596" 319 88.2028347931226 33.783853002284
"1597" 319.2 91.1577041745172 37.9277597684668
"1598" 319.4 96.0311128941904 43.1614416699343
"1599" 319.6 95.9388789075027 46.0703319126131
"1600" 319.8 95.3757119478742 50.7355975736625
"1601" 320 94.5311029651211 59.0250560585844
"1602" 320.2 92.5695994576827 67.2710847261199
"1603" 320.4 88.6411753615921 74.8471653545432
"1604" 320.6 83.3088305215652 82.0215220152499
"1605" 320.8 76.4753403865053 87.809364067182
"1606" 321 69.9201474042869 93.9458750446254
"1607" 321.2 62.8698806468445 99.7453353935654
"1608" 321.4 58.6384730573756 103.152302584564
"1609" 321.6 59.8340606266343 105.17399145371
"1610" 321.8 61.7605691049111 106.128320119724
"1611" 322 63.9327453655053 109.394869631009
"1612" 322.2 67.7415079718228 112.171762455311
"1613" 322.4 69.9479947499681 113.807728708478
"1614" 322.6 73.0693703965727 118.035051581055
"1615" 322.8 72.8777077672519 118.029835738873
"1616" 323 72.7521210852808 117.709286588927
"1617" 323.2 71.9576669994987 116.928328449729
"1618" 323.4 69.6440902889922 115.907282238173
"1619" 323.6 64.621925006184 114.062651675413
"1620" 323.8 58.3210878037983 110.606829260399
"1621" 324 52.4827664725612 106.343722567347
"1622" 324.2 46.0926721247233 102.239172018596
"1623" 324.4 41.1085519728612 96.3349583930121
"1624" 324.6 38.4967329613587 89.0462005648477
"1625" 324.8 38.0912764029441 81.185669218328
"1626" 325 39.9443175982846 72.9063366905947
"1627" 325.2 44.6325334589858 65.2739236148153
"1628" 325.4 51.4350670889823 59.6143885805598
"1629" 325.6 59.8783844038173 55.195473318512
"1630" 325.8 68.9945932728672 52.7109810365698
"1631" 326 78.7883642311881 52.7349057770625
"1632" 326.2 86.5642866732609 55.5346205177716
"1633" 326.4 93.8394875401848 59.7801684052281
"1634" 326.6 98.1515439414536 60.8484328138745
"1635" 326.8 99.4910916207935 58.6086962875542
"1636" 327 99.7266659217243 58.6537072573939
"1637" 327.2 104.279256189087 56.3322185553368
"1638" 327.4 110.384519347634 52.1673050308885
"1639" 327.6 116.71559266641 48.9484511491089
"1640" 327.8 119.365743869612 50.2103081228244
"1641" 328 120.670608670194 54.0859895351023
"1642" 328.2 122.648456715297 59.6683385137112
"1643" 328.4 122.083564841056 67.9089871201099
"1644" 328.6 119.689333371454 75.5667014154078
"1645" 328.8 114.827417949953 82.1834912902752
"1646" 329 108.676725150506 85.7982309128831
"1647" 329.2 100.131086118603 86.5132818417218
"1648" 329.4 93.0166961179835 85.2849700202446
"1649" 329.6 85.9415295904577 83.7432098203547
"1650" 329.8 78.0955971192738 81.8240398088335
"1651" 330 70.5472771553369 78.0288584014224
"1652" 330.2 62.5353003551721 73.2762272203858
"1653" 330.4 56.7865087500195 66.308822004849
"1654" 330.6 52.9642714741214 58.0533762937274
"1655" 330.8 54.0401871947858 49.7699526732255
"1656" 331 58.7746690282594 42.054430600555
"1657" 331.2 65.3986193226425 35.4177332855856
"1658" 331.4 73.0705769954203 29.9869686640671
"1659" 331.6 82.7039281282721 27.0804951568078
"1660" 331.8 89.9676531909388 27.1559879751782
"1661" 332 92.6319575130203 31.6709303438412
"1662" 332.2 94.2627935725382 36.0747279503363
"1663" 332.4 97.1886780610536 44.3763716755745
"1664" 332.6 98.6565711352065 53.3412259144673
"1665" 332.8 98.8245012448891 62.2193429898884
"1666" 333 94.5996448141848 71.7524472815977
"1667" 333.2 89.2344768078369 80.2025207616099
"1668" 333.4 82.2385344212385 86.3033243589594
"1669" 333.6 73.9969908895817 91.2504834308359
"1670" 333.8 64.8011982009111 94.1924699998774
"1671" 334 54.2355689840869 95.9914308724224
"1672" 334.2 44.3301137814022 94.6418492971412
"1673" 334.4 35.3900032328369 91.837793696326
"1674" 334.6 29.0702263043522 85.8945522818453
"1675" 334.8 26.0068118818994 78.8967309188599
"1676" 335 24.9277798102399 68.3791745028706
"1677" 335.2 27.3198852765352 59.2043163737964
"1678" 335.4 33.0251881177948 51.6055353348266
"1679" 335.6 39.8752065687391 47.8605088438368
"1680" 335.8 49.1361806043369 45.2713154458495
"1681" 336 58.8340512589018 47.6051051512523
"1682" 336.2 66.6087656612555 52.6361395406693
"1683" 336.4 72.7244667390217 57.8567939708912
"1684" 336.6 78.3979014232659 65.3707009658991
"1685" 336.8 83.3415176475375 73.6218176821412
"1686" 337 86.3093017064095 83.4393847453347
"1687" 337.2 85.851707327065 85.6752623844489
"1688" 337.4 83.9767223293369 86.4090035812662
"1689" 337.6 78.9555061515231 90.6817891824391
"1690" 337.8 72.1726134319817 95.2332262631517
"1691" 338 65.0697297276627 99.4403615648079
"1692" 338.2 57.8136426088975 102.225152568773
"1693" 338.4 54.2601318891992 103.287750983682
"1694" 338.6 51.0094719621282 109.1174999351
"1695" 338.8 49.8159879208659 115.504984982383
"1696" 339 52.8096277030971 117.440198985692
"1697" 339.2 57.038350128002 118.221781846386
"1698" 339.4 62.2476753800773 119.04272515791
"1699" 339.6 69.0452356187312 120.935262969401
"1700" 339.8 73.6609982969139 121.24027391766
"1701" 340 76.3344268782298 121.332739657798
"1702" 340.2 77.7249160309908 119.92100969567
"1703" 340.4 83.1699867909987 119.157725742229
"1704" 340.6 88.1971788610245 119.05773071661
"1705" 340.8 88.901584804342 117.338803656937
"1706" 341 92.0226609345424 115.813240275706
"1707" 341.2 94.0804794295869 114.770121995141
"1708" 341.4 95.1722739456752 114.387939602141
"1709" 341.6 95.7292967548584 113.481621355884
"1710" 341.8 97.2532310994012 113.241392423141
"1711" 342 98.3102116899155 112.349633506141
"1712" 342.2 98.8505858455209 111.962643787443
"1713" 342.4 99.2599824239987 111.307999140906
"1714" 342.6 99.8068745575918 110.860482693287
"1715" 342.8 99.7481226342634 109.974107651612
"1716" 343 99.3669190882379 109.453219773028
"1717" 343.2 99.5469045323222 108.8837637657
"1718" 343.4 101.160375608999 108.063195686612
"1719" 343.6 101.614942575265 107.579290897805
"1720" 343.8 103.000145391491 106.533601448564
"1721" 344 105.24574186603 105.510388587598
"1722" 344.2 107.135174171779 105.192940782394
"1723" 344.4 106.68888094599 105.676902081432
"1724" 344.6 106.197410058059 105.80371825158
"1725" 344.8 106.280258425058 106.043624021641
"1726" 345 105.973320971144 106.354829684513
"1727" 345.2 105.223575276891 106.81652552776
"1728" 345.4 104.881360960572 106.822494079983
"1729" 345.6 104.044815160657 107.33244782358
"1730" 345.8 102.504360667247 108.714093446943
"1731" 346 100.460709135115 110.089875930085
"1732" 346.2 97.8998971053223 111.0494639927
"1733" 346.4 93.861300748917 112.313963149461
"1734" 346.6 88.2914322326999 113.344129625561
"1735" 346.8 82.3907275256448 114.032577026194
"1736" 347 75.8043852415971 113.025602364509
"1737" 347.2 68.4013381182157 111.393546859626
"1738" 347.4 61.6483951900665 109.227177356529
"1739" 347.6 55.2847443883057 106.302393350235
"1740" 347.8 51.0486553267674 103.313843596038
"1741" 348 48.2078613904271 100.283964624729
"1742" 348.2 45.5967853116144 96.5653606816906
"1743" 348.4 42.4854508490767 90.866823211182
"1744" 348.6 39.490795493278 84.6106350269389
"1745" 348.8 38.0925391226683 76.6570569195714
"1746" 349 40.1873911452032 68.862313694897
"1747" 349.2 43.2178132567655 60.4001268004983
"1748" 349.4 47.8215511821833 52.4544386385147
"1749" 349.6 53.5749561150155 45.376718923284
"1750" 349.8 62.035576353846 42.7525313848882
"1751" 350 71.5329630181593 42.6650438491412
"1752" 350.2 80.3524010408012 43.8343399801055
"1753" 350.4 88.4830209678342 47.4108252127676
"1754" 350.6 95.1331085625551 50.9307545403008
"1755" 350.8 95.1448388361309 54.1053168000423
"1756" 351 94.8287592461807 57.5223843770162
"1757" 351.2 95.3171746916438 65.4700409587207
"1758" 351.4 93.1263236846182 71.2491019922662
"1759" 351.6 88.8778088115217 76.1766238962173
"1760" 351.8 84.016569283216 82.9750125903992
"1761" 352 78.9589659592519 89.898059594337
"1762" 352.2 74.5360811489593 97.7846896140454
"1763" 352.4 69.052171904689 100.916660218947
"1764" 352.6 62.9417452628682 103.264839539204
"1765" 352.8 56.5122016279354 106.65164146505
"1766" 353 50.4295581654684 111.989777919605
"1767" 353.2 45.8179450528811 116.178951208553
"1768" 353.4 47.2074482227185 117.826240148289
"1769" 353.6 47.9427067282252 117.141821242482
"1770" 353.8 48.0930077861192 116.208442829012
"1771" 354 47.1393906635761 115.520639592989
"1772" 354.2 45.7067121935338 114.531596813694
"1773" 354.4 41.7136585147604 111.325280697692
"1774" 354.6 37.4474697321073 106.832687669774
"1775" 354.8 32.3300011966015 100.619478764355
"1776" 355 28.8862108114061 94.4060346291199
"1777" 355.2 28.4974233349331 86.9310045328774
"1778" 355.4 29.0884721943938 78.9854001293571
"1779" 355.6 31.3918683397793 71.4001200349214
"1780" 355.8 37.3085916717359 65.6041189694178
"1781" 356 43.8020377723222 59.9801543837647
"1782" 356.2 51.5878481837199 56.8638454118627
"1783" 356.4 62.6506433681922 58.4391192486464
"1784" 356.6 70.8075483958913 62.6257655704999
"1785" 356.8 78.7396242985 68.2795724930325
"1786" 357 85.1900005634339 74.4485795935289
"1787" 357.2 90.0635314979942 78.9487310361205
"1788" 357.4 90.5519479697784 78.1429540759284
"1789" 357.6 88.8406272057283 78.5195681315651
"1790" 357.8 86.391299911555 81.7940156601199
"1791" 358 82.2627010373922 86.5436055380991
"1792" 358.2 76.8273909228808 92.5890964440175
"1793" 358.4 70.0913747498445 96.927222798717
"1794" 358.6 63.0928917306458 101.183912612612
"1795" 358.8 58.4817395988189 103.967887691275
"1796" 359 55.2875037976021 105.354537585778
"1797" 359.2 51.0603287041494 111.378253257266
"1798" 359.4 46.5331339520675 116.815849108481
"1799" 359.6 46.887382002087 118.544865485424
"1800" 359.8 48.6018671581196 118.465936512956
"1801" 360 50.9944453319996 118.886312946287
"1802" 360.2 52.5695576252369 118.742270999721
"1803" 360.4 55.3733684935677 119.733593329872
"1804" 360.6 60.7429759509051 122.339649633468
"1805" 360.8 63.2307633930869 124.168068851756
"1806" 361 61.5300074719657 122.313398721626
"1807" 361.2 60.464844599077 122.454132352092
"1808" 361.4 59.6492531598177 122.838825272997
"1809" 361.6 57.9023532705293 122.912321887035
"1810" 361.8 54.9603984360581 123.007867485285
"1811" 362 50.6583582829105 122.218931772435
"1812" 362.2 46.2408564855406 120.97303416744
"1813" 362.4 42.787698839883 119.51709942017
"1814" 362.6 39.0073358052751 117.266290165923
"1815" 362.8 36.3242064173444 113.743400978963
"1816" 363 33.5333831492892 107.906584263175
"1817" 363.2 30.8165822598445 101.424621665838
"1818" 363.4 28.7014454795435 94.965873499902
"1819" 363.6 28.8460406131848 87.9993531405433
"1820" 363.8 30.2775086931904 81.3225732560377
"1821" 364 32.1614463663203 73.2523747022412
"1822" 364.2 35.8132726240415 64.8620235153116
"1823" 364.4 41.1331682186683 57.4323937554086
"1824" 364.6 48.8170120053177 52.7732781665643
"1825" 364.8 58.3502081679733 50.4737250152094
"1826" 365 68.3025654201515 50.6744361497541
"1827" 365.2 77.9285295865265 51.9088179919214
"1828" 365.4 87.4021473503848 54.2606202835667
"1829" 365.6 95.7840943131614 57.3262109678433
"1830" 365.8 98.996163134787 57.4682418713412
"1831" 366 99.2460936324506 56.2653324404442
"1832" 366.2 99.5479324664318 57.2802257055895
"1833" 366.4 100.413079946055 60.4837842367541
"1834" 366.6 103.790583655801 66.3369532931207
"1835" 366.8 106.811780159834 74.0160689928149
"1836" 367 106.811736672576 82.9977487799781
"1837" 367.2 107.895880745283 90.9933864526257
"1838" 367.4 109.778994066477 97.2254022738212
"1839" 367.6 112.330345009385 98.1439629560739
"1840" 367.8 114.882674490699 96.4552657537228
"1841" 368 115.107618990148 94.8602392359983
"1842" 368.2 115.700431073196 92.7082334276065
"1843" 368.4 119.527116802852 89.0177731021117
"1844" 368.6 122.599814328117 84.6742236534442
"1845" 368.8 123.217256030628 82.5134080498963
"1846" 369 123.667310065842 81.8793968330241
"1847" 369.2 123.528127605154 80.2165871969079
"1848" 369.4 124.35394720999 78.3107436005605
"1849" 369.6 124.349860342926 78.3230720648509
"1850" 369.8 124.711483548655 76.876402481478
"1851" 370 125.349360204055 74.9269298965348
"1852" 370.2 125.798414313352 72.3741045755824
"1853" 370.4 126.513856453587 69.8662906978657
"1854" 370.6 125.976629918597 68.6240479275258
"1855" 370.8 126.32009087394 67.4394554424353
"1856" 371 126.589872180987 66.4788287569712
"1857" 371.2 125.51663982352 67.9797023545535
"1858" 371.4 125.458531727449 68.9461820230986
"1859" 371.6 125.668375403934 70.8100472193555
"1860" 371.8 125.83932129012 73.1934374174599
"1861" 372 125.697091723012 76.4150017671518
"1862" 372.2 124.832110656539 79.8065972677863
"1863" 372.4 122.810969126451 84.1453449883836
"1864" 372.6 120.383188038777 88.4963564177012
"1865" 372.8 117.171523556127 92.6353917338912
"1866" 373 115.797129394646 94.6118742074941
"1867" 373.2 112.547905720556 97.1494337736616
"1868" 373.4 107.644070004881 100.329622557671
"1869" 373.6 100.685785439269 103.922318719081
"1870" 373.8 92.8808154155509 106.83622565111
"1871" 374 85.0948829659657 109.311476503202
"1872" 374.2 76.7293137738142 111.396107737747
"1873" 374.4 68.2500371581752 111.600256264965
"1874" 374.6 60.1513507626992 110.662311240447
"1875" 374.8 53.2180667996182 108.308850913485
"1876" 375 48.0930077861192 103.621080788593
"1877" 375.2 46.0674370773229 98.6697940683097
"1878" 375.4 47.3524193932399 94.1877266889882
"1879" 375.6 48.5622340178782 87.8465623534709
"1880" 375.8 51.3461539694741 80.6284948871412
"1881" 376 56.4813669655185 74.4103203034885
"1882" 376.2 63.5218874554699 70.5196350666199
"1883" 376.4 70.7999890150444 66.2180502603007
"1884" 376.6 78.2034356570338 62.6523698490135
"1885" 376.8 86.2515263120133 58.7971638062991
"1886" 377 91.9090679724993 54.0044348496979
"1887" 377.2 93.7595241361203 51.3320912281745
"1888" 377.4 96.1175675629817 53.1650022252464
"1889" 377.6 97.0011546295125 55.0046562188752
"1890" 377.8 98.2510322255055 54.4549262750598
"1891" 378 98.8847309889392 50.6040144673685
"1892" 378.2 99.0435662007499 44.8164301288378
"1893" 378.4 100.160992369358 38.4565412626941
"1894" 378.6 103.103248171075 33.2363794006588
"1895" 378.8 106.94825284002 26.2864050735745
"1896" 379 107.921676460337 20.9943922079626
"1897" 379.2 105.57323177348 18.5016694063209
"1898" 379.4 104.65028533473 15.9350252911055
"1899" 379.6 102.767115375216 14.9383276602057
"1900" 379.8 100.917022092548 13.6107823681082
"1901" 380 97.0168934154418 10.1425550512702
"1902" 380.2 93.5021877399579 8.1864387172057
"1903" 380.4 88.873941221321 6.83341162032203
"1904" 380.6 84.3522762206584 3.45565021125107
"1905" 380.8 81.2951750167948 3.58367352674792
"1906" 381 76.4395636654577 2.88372150361308
"1907" 381.2 71.66762523068 0.322789889792339
"1908" 381.4 67.3177266191811 0.535055350200002
"1909" 381.6 62.5353922503938 0.772641998254816
"1910" 381.8 58.289741112087 0.876543713267759
"1911" 382 53.9334551957023 1.78916698551041
"1912" 382.2 49.5536912283142 2.29268560677754
"1913" 382.4 47.2277509307437 3.22039836264864
"1914" 382.6 43.8127160132213 4.26426967487252
"1915" 382.8 41.8081493076324 4.62052381868663
"1916" 383 38.7978704713437 5.97553412114118
"1917" 383.2 35.0574344254619 7.89706226372451
"1918" 383.4 33.5794935092897 9.5133035698574
"1919" 383.6 33.0122759948987 10.9394089666941
"1920" 383.8 32.2104992502408 11.9483589553335
"1921" 384 30.6840295826133 14.5595518165491
"1922" 384.2 28.3208009124705 18.7760265990179
"1923" 384.4 26.3728812101639 24.0116032061796
"1924" 384.6 24.143476364007 29.9205349839012
"1925" 384.8 21.5087135188591 35.6744924835083
"1926" 385 18.0478596457203 41.3741166550079
"1927" 385.2 14.6805164890263 47.0080255877775
"1928" 385.4 12.7603212272448 53.5391386731307
"1929" 385.6 13.3986532960169 59.7982805273312
"1930" 385.8 15.743968836996 65.7002189908685
"1931" 386 19.6791264422991 71.6298367246866
"1932" 386.2 22.7640236129033 78.6993837605697
"1933" 386.4 27.735219483657 82.9852863106412
"1934" 386.6 33.7630339652706 87.7157683791004
"1935" 386.8 38.8443037746627 93.4798604052927
"1936" 387 44.353524422087 97.5526121690806
"1937" 387.2 50.585547140097 100.015333742721
"1938" 387.4 57.6524375389354 102.127219600444
"1939" 387.6 64.434345743587 103.049861943141
"1940" 387.8 67.708089736947 105.728960518071
"1941" 388 69.5566266485028 111.374626939181
"1942" 388.2 73.4183613691458 114.159379543582
"1943" 388.4 77.5677681330004 114.063329556805
"1944" 388.6 81.8968475657536 112.51177149105
"1945" 388.8 87.1443708323756 109.720323709626
"1946" 389 93.2155810130474 107.957689306715
"1947" 389.2 99.041772571227 107.464068582291
"1948" 389.4 103.681989759516 106.795249394541
"1949" 389.6 105.181942951962 106.574024586285
"1950" 389.8 104.403440298206 106.754382366379
"1951" 390 104.320650892127 106.758166350468
"1952" 390.2 104.153793338038 107.339209965549
"1953" 390.4 104.008309041919 108.040936956676
"1954" 390.6 103.093862420226 109.422091149201
"1955" 390.8 102.537536609825 109.762172126996
"1956" 391 102.069169299865 109.92560629128
"1957" 391.2 101.537260307873 109.94279438832
"1958" 391.4 100.336384347311 111.007828032898
"1959" 391.6 98.4329556999597 111.329322329678
"1960" 391.8 96.7894712834987 110.978273154788
"1961" 392 93.6101801060263 110.878810357323
"1962" 392.2 88.0012646711192 110.212699695819
"1963" 392.4 81.7851398659902 109.288064874044
"1964" 392.6 75.7935753628635 107.851536476471
"1965" 392.8 69.9507104287055 106.694384762987
"1966" 393 64.3560942594987 105.638960311406
"1967" 393.2 61.8810963963931 103.474942359845
"1968" 393.4 59.5379993725501 99.3849339428991
"1969" 393.6 57.7900871735588 94.4099633508266
"1970" 393.8 57.8921875952249 88.544502613417
"1971" 394 59.5379993725501 82.5407478429938
"1972" 394.2 62.0079016914348 75.7695165645434
"1973" 394.4 65.2855635243682 68.6255791069849
"1974" 394.6 70.5065544442298 62.2739404746027
"1975" 394.8 77.3563232868672 57.4483627871632
"1976" 395 83.1742154693791 51.9920119120176
"1977" 395.2 87.4003094459506 45.9830818974594
"1978" 395.4 89.0803812555701 40.7627202525232
"1979" 395.6 91.4775166428597 40.3589205459253
"1980" 395.8 96.4327438830203 40.6564630503745
"1981" 396 95.5240329979575 42.1164997086
"1982" 396.2 96.3471802864782 45.2406208454455
"1983" 396.4 98.578076634087 50.4306648132901
"1984" 396.6 100.353124736672 56.5862408026731
"1985" 396.8 101.183770382592 63.3265332191618
"1986" 397 102.923511772572 69.642392765337
"1987" 397.2 105.558445580281 77.6696634574638
"1988" 397.4 106.038589261386 86.0328953929659
"1989" 397.6 105.376390398984 93.8144441164195
"1990" 397.8 102.958388846641 100.401073080765
"1991" 398 103.839790265056 104.136693123235
"1992" 398.2 105.434695245567 105.384996364371
"1993" 398.4 106.382859734463 105.361876221587
"1994" 398.6 107.465209469822 104.818392232318
"1995" 398.8 107.65773296242 104.60690132203
"1996" 399 107.660521799379 103.850281671877
"1997" 399.2 108.505730632527 102.912276281661
"1998" 399.4 109.193672965497 103.000178232051
"1999" 399.6 109.082726201458 102.434730282027
"2000" 399.8 109.37922044556 101.816455129368
"2001" 400 109.604083368234 100.678082974818
"2002" 400.2 110.217984892212 99.3897305640258
"2003" 400.4 110.591403272722 97.8278931714963
"2004" 400.6 112.297808404631 96.0184480136751
"2005" 400.8 115.849297050705 93.4803145733176
"2006" 401 118.491062543716 92.1793338783267
"2007" 401.2 119.046311443476 91.821745534057
"2008" 401.4 118.606568288174 91.360065705076
"2009" 401.6 118.04654904042 91.3411831757775
"2010" 401.8 116.929420635653 91.7141879469902
"2011" 402 116.499947874669 92.1069660782636
"2012" 402.2 116.438009418265 92.7006654594283
"2013" 402.4 116.520024057175 92.7122029011118
"2014" 402.6 116.027486858757 93.1131197251412
"2015" 402.8 115.599637553852 93.2142856527
"2016" 403 115.308989184381 92.9969662527588
"2017" 403.2 115.58845877041 92.8658252355529
"2018" 403.4 114.212961925048 93.5286966961703
"2019" 403.6 112.372695400499 94.4470112144353
"2020" 403.8 109.556806429931 94.2238373047974
"2021" 404 105.856178193661 93.710787935471
"2022" 404.2 99.976766018247 91.9512852504212
"2023" 404.4 93.2767714784307 89.1320531313912
"2024" 404.6 90.7883841646627 88.0636796236866
"2025" 404.8 88.4941152961807 85.2783806686412
"2026" 405 86.6756140543501 81.9735087123306
"2027" 405.2 85.6683602023483 76.991971511323
"2028" 405.4 87.1480034568057 72.1607662422349
"2029" 405.6 90.7310364410244 67.2839596648912
"2030" 405.8 95.117360623508 62.1684148098149
"2031" 406 98.2402289567537 58.3538241032018
"2032" 406.2 97.2773630763536 55.2176122236745
"2033" 406.4 95.6460414343727 50.2246955788115
"2034" 406.6 95.8916117225642 43.5770700142548
"2035" 406.8 94.6822706048369 38.2873182565957
"2036" 407 91.5138564498456 32.2275109092791
"2037" 407.2 90.710448848187 25.8060230379287
"2038" 407.4 90.4290096669798 21.3037779546769
"2039" 407.6 92.1299983621916 20.4051414475482
"2040" 407.8 95.756551693534 18.4661539770706
"2041" 408 101.701331520739 16.4564708335216
"2042" 408.2 103.448866993033 16.2196839161194
"2043" 408.4 104.17483898112 17.8483871432401
"2044" 408.6 106.951809131361 20.2932934546885
"2045" 408.8 112.249272505771 24.4567826969269
"2046" 409 117.400849507573 28.93862388373
"2047" 409.2 117.948266079741 29.3268783334412
"2048" 409.4 118.09239979663 29.809156115084
"2049" 409.6 118.863842318675 30.0342904491118
"2050" 409.8 118.609628502642 30.6616857282523
"2051" 410 118.301574835689 31.1439144290926
"2052" 410.2 118.489769112262 32.5873023016849
"2053" 410.4 117.875883718881 34.0797300929865
"2054" 410.6 116.273737807255 37.2702376490043
"2055" 410.8 113.425931214283 41.0241520531086
"2056" 411 109.096252809592 45.8351462247622
"2057" 411.2 104.959396907929 50.7994943612043
"2058" 411.4 101.127770823962 53.8996137767037
"2059" 411.6 96.9637220109529 57.7632183849762
"2060" 411.8 91.9325779912828 61.6047424383267
"2061" 412 85.9074116375761 66.2980398684564
"2062" 412.2 80.2915965932555 71.7237882697142
"2063" 412.4 75.646665535087 77.6907090177169
"2064" 412.6 71.1309693478726 84.1825311540187
"2065" 412.8 68.6837283280053 90.8824224925289
"2066" 413 65.1539612963069 97.6343374343312
"2067" 413.2 64.2389719880764 102.796414671994
"2068" 413.4 65.7646209730869 102.898581412579
"2069" 413.6 65.0947660702891 102.541640675854
"2070" 413.8 62.7605630174168 102.301257255822
"2071" 414 59.8260589711185 100.648147326078
"2072" 414.2 54.6906291209033 97.8709005359575
"2073" 414.4 48.7311677305125 94.5971258256199
"2074" 414.6 43.5826982740659 89.2671579597938
"2075" 414.8 39.1577392865761 83.2096107587064
"2076" 415 36.6594231749521 75.5542005680962
"2077" 415.2 36.0551408475869 66.8491901596761
"2078" 415.4 36.6002536296001 57.9121098435622
"2079" 415.6 38.0890751753167 49.5856439386006
"2080" 415.8 40.9499373484113 41.8851851823439
"2081" 416 46.0491263780184 35.9323512820453
"2082" 416.2 52.5350293546926 31.7432399703102
"2083" 416.4 59.5783003936236 27.489606390507
"2084" 416.6 68.1347048314528 24.7211144217022
"2085" 416.8 76.533515688087 23.4067798506534
"2086" 417 85.1848294255155 22.9098539633555
"2087" 417.2 89.1610694632399 21.8428478258118
"2088" 417.4 88.97563014988 21.2540440390033
"2089" 417.6 89.2370851906399 22.1126236326353
"2090" 417.8 90.6366688774752 24.9722471849647
"2091" 418 92.952912806487 29.1762535079647
"2092" 418.2 95.2512706819928 35.4575335435059
"2093" 418.4 96.19712425288 42.7353302662446
"2094" 418.6 94.4521118746536 50.7885429359079
"2095" 418.8 91.6753581621192 58.8399889980444
"2096" 419 86.3244997433057 65.3332370339537
"2097" 419.2 80.3857710401807 71.7467353164849
"2098" 419.4 73.2313270999579 77.3573423621089
"2099" 419.6 64.6095592996508 81.6354506247263
"2100" 419.8 55.7407354704674 84.3810828763803
"2101" 420 47.2596239661591 87.5734450389762
"2102" 420.2 39.327617912157 90.8658872543012
"2103" 420.4 35.580042551337 93.7222229139849
"2104" 420.6 35.7780001747744 95.0319938233287
"2105" 420.8 35.1715559749736 95.2170928989762
"2106" 421 32.0147396846956 95.3812891444672
"2107" 421.2 31.8761954296627 93.3254432768079
"2108" 421.4 32.1133575638612 89.9734708192057
"2109" 421.6 32.3963378764663 84.6172490577619
"2110" 421.8 32.8550534728456 77.8829317190377
"2111" 422 34.3719354551584 70.5825576997126
"2112" 422.2 37.5980791239798 62.5294287043555
"2113" 422.4 41.9414869180485 55.9042339246027
"2114" 422.6 48.1026951747166 50.0303119414004
"2115" 422.8 55.3570889015983 46.1524581852662
"2116" 423 63.2263438740521 43.4560725230249
"2117" 423.2 72.4657693230512 42.7423902858197
"2118" 423.4 80.8887697167693 43.9824490391294
"2119" 423.6 87.1799880705701 48.2603658500288
"2120" 423.8 91.0695018584593 53.9841479141625
"2121" 424 95.905396005821 60.0014877188433
"2122" 424.2 97.289114299913 61.9361756005216
"2123" 424.4 99.8565229585415 61.1183732566071
"2124" 424.6 101.585292223538 59.5020681737236
"2125" 424.8 104.235705511931 56.9013379883912
"2126" 425 109.515033331434 53.6742366597432
"2127" 425.2 114.986724053663 50.3472959912624
"2128" 425.4 117.22258629475 50.0095924450542
"2129" 425.6 118.030501275747 51.2947222830812
"2130" 425.8 117.478350673996 53.7213102486563
"2131" 426 117.404099334853 57.2408297949391
"2132" 426.2 116.813213059246 62.9337396233571
"2133" 426.4 114.864850568512 69.511324072322
"2134" 426.6 110.648452742451 76.482394987323
"2135" 426.8 105.197779561837 82.3682209886099
"2136" 427 97.6521403801189 85.6402342109497
"2137" 427.2 91.3855015578152 87.5839374959781
"2138" 427.4 85.6264839493587 86.3459988751738
"2139" 427.6 78.5929213640767 85.5474682718759
"2140" 427.8 71.693847710287 83.6944469732078
"2141" 428 65.0237430502391 79.0679167823912
"2142" 428.2 58.5737998828975 73.2154974537938
"2143" 428.4 54.4934262554634 64.0762503840353
"2144" 428.6 53.9879419933142 54.634301520823
"2145" 428.8 57.2344639552399 46.244069553
"2146" 429 62.2666614845992 38.4703590479217
"2147" 429.2 69.3165463307655 32.5326606442483
"2148" 429.4 77.933317497526 28.4683661774583
"2149" 429.6 86.6811573699183 26.691661664599
"2150" 429.8 90.8527573611102 28.9998013087342
"2151" 430 91.9900469260869 31.3724640940697
"2152" 430.2 95.3228148960163 30.7499457144353
"2153" 430.4 96.0092692943628 27.6149647868653
"2154" 430.6 95.9763478689084 22.5822690550697
"2155" 430.8 96.8858217503012 16.4946495094269
"2156" 431 96.4699660544474 12.4459709142575
"2157" 431.2 95.4137010051102 10.5350589492575
"2158" 431.4 94.8653572653431 9.93252011695825
"2159" 431.6 94.4408988267421 10.9087620215894
"2160" 431.8 94.6069101854318 11.2689799092446
"2161" 432 94.8711920449928 11.4699680534471
"2162" 432.2 96.2391311756254 12.6784253214489
"2163" 432.4 98.4053136172688 14.8506585808078
"2164" 432.6 100.242986315728 17.9602754668477
"2165" 432.8 102.736584074205 24.0325281245294
"2166" 433 105.052225102536 30.6284455617367
"2167" 433.2 106.47948918772 36.7624491128079
"2168" 433.4 108.197300861991 43.9498272128433
"2169" 433.6 107.319885285087 51.7795148579594
"2170" 433.8 105.577184300544 59.4688718307263
"2171" 434 103.769872448778 67.1995774698731
"2172" 434.2 102.528468425034 75.1952707256624
"2173" 434.4 99.7935364419932 83.7775185627974
"2174" 434.6 96.8267338949693 92.2251076943471
"2175" 434.8 93.003589958087 100.173842925111
"2176" 435 93.0532222199633 105.630578102059
"2177" 435.2 94.7113582556277 107.464458564325
"2178" 435.4 95.1389184818151 107.446814716976
"2179" 435.6 93.2992066757537 107.103311565868
"2180" 435.8 89.1975791394684 108.483155963213
"2181" 436 82.5873455248395 110.441348224255
"2182" 436.2 75.1332259728238 111.49810431472
"2183" 436.4 66.6754760926343 110.379717943625
"2184" 436.6 58.7163599903522 107.725746526886
"2185" 436.8 50.9690960603043 104.44565850888
"2186" 437 43.9929369972408 100.420783063822
"2187" 437.2 38.7256933759817 96.7297720546885
"2188" 437.4 35.6344920189971 91.142089181467
"2189" 437.6 34.5924786771094 83.4683820321299
"2190" 437.8 35.5166961118369 76.0013580576055
"2191" 438 40.0369170447298 68.5260524421412
"2192" 438.2 46.7491715886324 63.185632564198
"2193" 438.4 55.1193290668674 62.077112957007
"2194" 438.6 64.8671019460659 61.7339337735622
"2195" 438.8 73.8345303107386 63.0151827303434
"2196" 439 82.5938904384936 66.0075684677566
"2197" 439.2 89.8055545578748 71.1163997724745
"2198" 439.4 90.0345698806522 74.7517482353586
"2199" 439.6 90.9081751503566 75.9277945927142
"2200" 439.8 94.533544181663 77.0199176546846
"2201" 440 98.9739918809619 74.7444784615787
"2202" 440.2 104.199239633929 70.7775760837096
"2203" 440.4 107.500128762427 66.2657916230587
"2204" 440.6 111.873150572784 61.3842602497169
"2205" 440.8 116.343814161489 57.2982954739041
"2206" 441 119.273358418737 54.3865778424512
"2207" 441.2 119.680197694464 55.6085475467636
"2208" 441.4 122.739675588177 58.3650965535812
"2209" 441.6 125.662480306707 63.1309109942912
"2210" 441.8 126.464877247788 69.027748916801
"2211" 442 125.070810639483 74.56677414835
"2212" 442.2 122.093376653696 82.0090595459129
"2213" 442.4 116.080697867937 88.4925345937712
"2214" 442.6 110.333640134026 92.2406629492018
"2215" 442.8 103.423079048897 95.4866735342991
"2216" 443 96.4688490331529 97.87990012135
"2217" 443.2 88.1647393536999 98.3362790961412
"2218" 443.4 80.8216970161222 97.613879435647
"2219" 443.6 74.71844627874 95.1176273782228
"2220" 443.8 67.5085872360563 91.4712953633758
"2221" 444 60.3603778532432 86.7593374415162
"2222" 444.2 54.2651306558536 80.1401507183078
"2223" 444.4 49.500422631462 72.8227090422321
"2224" 444.6 48.3036273994798 64.581384171534
"2225" 444.8 50.5495514574164 56.2212781420235
"2226" 445 54.6418599408801 48.9996071905895
"2227" 445.2 62.0218385717858 43.5675468494785
"2228" 445.4 70.5110791899084 39.3937445566769
"2229" 445.6 79.2086845562023 38.4267391062566
"2230" 445.8 88.3808449096967 39.6774961184948
"2231" 446 92.0919520678913 43.3214005675542
"2232" 446.2 91.9914866178938 49.1491155849253
"2233" 446.4 91.6521992487536 57.7187836623078
"2234" 446.6 90.3266920308289 66.491855834238
"2235" 446.8 86.7026409227146 74.5528790438114
"2236" 447 81.9604116906127 82.1165108708834
"2237" 447.2 76.7354324639932 88.7578328715787
"2238" 447.4 69.8583846257744 93.8297117120162
"2239" 447.6 61.0860339414441 96.1042819234167
"2240" 447.8 51.5557391739348 97.283892796576
"2241" 448 42.6571067722769 96.5412957903512
"2242" 448.2 35.7423678025557 91.2579426924537
"2243" 448.4 31.0793801965386 83.180486995238
"2244" 448.6 28.558196496424 74.2101209163097
"2245" 448.8 28.9784386063012 64.9999648876769
"2246" 449 32.3320978351551 56.8231643170957
"2247" 449.2 38.57925282151 50.8525666530258
"2248" 449.4 46.1380841177155 46.7871539450697
"2249" 449.6 54.9717573350329 45.5210825427763
"2250" 449.8 63.6515647411941 46.1592828708555
"2251" 450 72.3025304212628 49.4099331146137
"2252" 450.2 80.4637793959661 53.6559375027786
"2253" 450.4 87.1137481810978 59.7801684052281
"2254" 450.6 92.4888167865711 66.8390859495307
"2255" 450.8 93.4448797613454 71.9685567686019
"2256" 451 90.4983404475386 75.7710799567541
"2257" 451.2 85.8396835273597 82.1224806052321
"2258" 451.4 79.827530542087 87.6158699510806
"2259" 451.6 72.5892302408522 94.6535487581514
"2260" 451.8 65.347801401177 99.7745588351312
"2261" 452 57.6136012210027 103.291240296615
"2262" 452.2 54.4770772846807 106.218790951766
"2263" 452.4 50.7375785948969 113.880910960761
"2264" 452.6 51.3512842919593 117.914317568758
"2265" 452.8 53.8335130109339 119.156119933855
"2266" 453 56.0619534575919 119.268017749062
"2267" 453.2 58.6003823057889 120.597178544824
"2268" 453.4 61.9523170686324 122.287533852605
"2269" 453.6 64.7616356810036 123.42938417728
"2270" 453.8 64.7995193359987 123.818852182347
"2271" 454 64.0095519728223 123.159400210112
"2272" 454.2 63.3354789359339 122.974044043519
"2273" 454.4 61.6769124947634 123.455404220376
"2274" 454.6 60.0366410013754 123.974347959891
"2275" 454.8 58.7030305037762 123.980841350063
"2276" 455 56.9161896021365 123.90339825822
"2277" 455.2 54.1443974730309 124.087752548468
"2278" 455.4 51.6825155133294 123.718594590838
"2279" 455.6 48.6635910779681 122.911994426874
"2280" 455.8 46.1197722057928 122.076550096612
"2281" 456 44.3765594909961 121.86558904902
"2282" 456.2 43.4405904410575 120.708936631465
"2283" 456.4 41.570007345234 118.914178138847
"2284" 456.6 39.5883208303114 116.582238511611
"2285" 456.8 37.5232877395281 113.563624636847
"2286" 457 35.5699340769487 109.52663377345
"2287" 457.2 33.5101813142725 103.124722411873
"2288" 457.4 31.3201611961185 96.6171288230675
"2289" 457.6 31.1406832025063 89.3899235094638
"2290" 457.8 32.1217689065404 82.7408673383737
"2291" 458 34.4993244488782 75.7427199729654
"2292" 458.2 36.6207340574084 68.7034942674626
"2293" 458.4 39.4480379486113 60.3153453404948
"2294" 458.6 43.4239154224245 53.1893914963787
"2295" 458.8 49.5336795121995 47.0219231293412
"2296" 459 57.1634105170748 43.7556618974583
"2297" 459.2 65.6880159764823 43.4738484482807
"2298" 459.4 74.3053046786745 44.3800873377287
"2299" 459.6 82.7108857193283 46.4868677791412
"2300" 459.8 87.9523999562174 50.9608942711086
"2301" 460 93.9281784154699 53.8947009711199
"2302" 460.2 98.6772275828695 55.5678537693368
"2303" 460.4 97.3644164409392 58.0652570943457
"2304" 460.6 95.7557905848742 62.9857630003539
"2305" 460.8 92.2501716670125 69.7227441195135
"2306" 461 87.1130241406643 76.4743955432958
"2307" 461.2 81.5930571139579 82.6010491735928
"2308" 461.4 75.3366723205125 89.0961388285029
"2309" 461.6 68.3118146456133 95.297593824078
"2310" 461.8 61.5362461364619 101.278287308922
"2311" 462 58.0512603986752 103.949114632553
"2312" 462.2 58.9068580388289 106.111430575238
"2313" 462.4 59.905075319337 113.101258879041
"2314" 462.6 61.2951051799117 118.640539562739
"2315" 462.8 63.8742628676117 120.67565983021
"2316" 463 67.4293890840589 121.876809545973
"2317" 463.2 68.0250226360374 122.287637052171
"2318" 463.4 68.4559221308733 122.552295512151
"2319" 463.6 68.3106605606831 123.066664776516
"2320" 463.8 67.3578799059658 123.08548436405
"2321" 464 66.187775188947 123.408718018251
"2322" 464.2 64.966216792219 124.05907707532
"2323" 464.4 62.0093456372908 124.719232575374
"2324" 464.6 60.011497337697 123.737394876231
"2325" 464.8 57.0377173666752 123.545329489318
"2326" 465 54.0437197673155 123.199973635027
"2327" 465.2 52.043543134219 123.273079323679
"2328" 465.4 51.064727762448 122.905652749836
"2329" 465.6 49.496994087056 121.445837127853
"2330" 465.8 46.8677903197674 119.07000225178
"2331" 466 43.0670039497674 114.401073017708
"2332" 466.2 39.2620543472745 109.168761297735
"2333" 466.4 35.2806795388612 103.469029729012
"2334" 466.6 32.6708236223848 97.8212815452901
"2335" 466.8 30.8957755197997 90.9094723101837
"2336" 467 30.5316067424891 83.4796309276738
"2337" 467.2 32.0902296116097 76.0408585105616
"2338" 467.4 33.9605770545543 67.8059986582281
"2339" 467.6 37.6771043333893 59.9565751417342
"2340" 467.8 42.387438633161 53.7860796553264
"2341" 468 51.2184015323462 49.473552405919
"2342" 468.2 60.4490889728452 49.2503404669873
"2343" 468.4 69.324551650043 51.2074503036687
"2344" 468.6 76.6170494544606 54.3867038366467
"2345" 468.8 84.0194123211739 60.3492878382825
"2346" 469 90.0201770009902 69.1013807756896
"2347" 469.2 89.5997746089536 73.2099099919078
"2348" 469.4 87.1757175240869 74.8826255765742
"2349" 469.6 82.5460362542465 81.0255851039816
"2350" 469.8 76.9297678841082 87.1201745412901
"2351" 470 68.5043544814619 93.0932143921724
"2352" 470.2 61.9100861089657 97.0970816400503
"2353" 470.4 54.5672062261752 101.528626143553
"2354" 470.6 54.6209820580975 103.858479427278
"2355" 470.8 56.5480620831968 108.648204029614
"2356" 471 58.9098694145606 114.161312148046
"2357" 471.2 60.8599758553642 114.871028237517
"2358" 471.4 63.1231939675209 115.917871005566
"2359" 471.6 66.8572017644631 117.618374263462
"2360" 471.8 70.4631168857155 120.00056103077
"2361" 472 69.2150627491175 119.499304123488
"2362" 472.2 67.4636391609396 120.529677707194
"2363" 472.4 65.0057698112416 122.052600927048
"2364" 472.6 61.4787818663441 123.851503619284
"2365" 472.8 59.5443696225724 123.190503003374
"2366" 473 54.4811980352094 122.712756080957
"2367" 473.2 50.3156160447305 122.011406213666
"2368" 473.4 45.602167641922 120.535691429059
"2369" 473.6 40.0273352303516 117.876290659818
"2370" 473.8 34.5137108197536 112.392098216475
"2371" 474 29.5621307988369 105.58580136336
"2372" 474.2 24.6429858964272 98.4400330791206
"2373" 474.4 20.5779386661711 90.8602550927201
"2374" 474.6 18.7197959809001 82.8277935662731
"2375" 474.8 18.1703294287536 74.8575407528412
"2376" 475 20.6187652948824 66.0346285847434
"2377" 475.2 23.8926244635869 58.3789617752807
"2378" 475.4 30.2469276534318 52.5930002650033
"2379" 475.6 37.9675618375553 49.0073364722171
"2380" 475.8 45.802890957847 50.0691907428612
"2381" 476 55.23079497334 54.2548400320448
"2382" 476.2 62.3797177493696 60.4531417494238
"2383" 476.4 67.2257203711196 68.7406838584999
"2384" 476.6 69.3552123392915 77.9213696033912
"2385" 476.8 68.4641538563947 87.2585894411632
"2386" 477 65.6327036454684 96.4818408180793
"2387" 477.2 61.1038586971476 101.521132371141
"2388" 477.4 57.8184436022069 100.454843494671
"2389" 477.6 52.6162756243682 101.15885531111
"2390" 477.8 50.1660401434809 103.405021338656
"2391" 478 49.8511866927359 109.656738417875
"2392" 478.2 50.7862531816354 116.38926030527
"2393" 478.4 54.5161032161584 119.920484719855
"2394" 478.6 58.0997017935869 120.365664210603
"2395" 478.8 63.7340156624481 123.655862632391
"2396" 479 65.9335448117536 123.846953828891
"2397" 479.2 69.4896284248066 124.234196269151
"2398" 479.4 70.9004634359454 122.86205297649
"2399" 479.6 75.2389904293939 121.856262866012
"2400" 479.8 79.0317024574947 121.364932737782
"2401" 480 81.0050290645575 120.866305852112
"2402" 480.2 83.192493408327 120.332149754601
"2403" 480.4 85.1511402299681 120.403212975795
"2404" 480.6 85.6906680042622 119.956507802554
"2405" 480.8 86.1784814963147 119.339913446755
"2406" 481 86.2068896258516 118.861721731965
"2407" 481.2 86.8158558358635 118.776260838077
"2408" 481.4 87.8899312265815 118.101968498218
"2409" 481.6 88.6000122058975 117.878538791541
"2410" 481.8 90.0792048438498 117.340331421605
"2411" 482 90.6528725794137 116.702476536646
"2412" 482.2 92.4057579353057 116.314775833516
"2413" 482.4 93.8821517919 115.894047786394
"2414" 482.6 94.2788852589643 115.658275417868
"2415" 482.8 94.7208429417602 115.533225453111
"2416" 483 95.7980728891727 115.246940028313
"2417" 483.2 96.9961277125194 114.398268856006
"2418" 483.4 98.4224253827441 113.445223032741
"2419" 483.6 98.7841005681617 113.27591980444
"2420" 483.8 99.1108971532458 113.108045295365
"2421" 484 98.7518268681441 113.386985715713
"2422" 484.2 98.0009201853091 113.616497364419
"2423" 484.4 97.4552755229493 114.140163861114
"2424" 484.6 97.1229184238584 114.296943794284
"2425" 484.8 96.5808709660775 114.562205158698
"2426" 485 96.4025789118298 114.857477970684
"2427" 485.2 96.0824659609549 114.97683700016
"2428" 485.4 96.0152606817441 114.919355120027
"2429" 485.6 96.0477383007258 115.056758789891
"2430" 485.8 95.5703389585966 115.12535562966
"2431" 486 95.5001849266164 115.186026363994
"2432" 486.2 95.0820703031907 115.676302889236
"2433" 486.4 95.1939149238754 116.055087797247
"2434" 486.6 94.4370293890584 116.782949264941
"2435" 486.8 94.3613551518983 117.049996207471
"2436" 487 94.279991112872 117.033451369263
"2437" 487.2 93.8737070893322 116.891354459434
"2438" 487.4 93.3871878417258 117.795732606391
"2439" 487.6 91.5124147722569 118.891322132991
"2440" 487.8 90.4783425737471 119.439178738102
"2441" 488 89.5492698286175 119.768391726723
"2442" 488.2 88.6192854242312 119.785040959699
"2443" 488.4 87.350553697107 120.962750703051
"2444" 488.6 85.9564553618295 121.27352931629
"2445" 488.8 83.979256186917 121.608638947221
"2446" 489 81.6502346975115 122.169798075962
"2447" 489.2 79.2125165663588 122.19608667984
"2448" 489.4 76.234618895883 122.040245315704
"2449" 489.6 74.1175702925028 121.61030390022
"2450" 489.8 70.4522574960869 120.715593720549
"2451" 490 65.5800113494012 119.352670878827
"2452" 490.2 60.0130102720772 117.179478958131
"2453" 490.4 53.9128355449501 112.66476635651
"2454" 490.6 48.7958619665976 107.749892223014
"2455" 490.8 44.9157240726494 103.296688071954
"2456" 491 44.642266332366 99.7968676213272
"2457" 491.2 46.1007076138777 96.9927154122226
"2458" 491.4 48.9631960964716 93.5079015376906
"2459" 491.6 52.0303210589932 92.5279029358599
"2460" 491.8 57.1050279137784 89.8808324651944
"2461" 492 63.357456272087 88.0289357697776
"2462" 492.2 67.3053698564095 85.9708294129476
"2463" 492.4 68.653218614287 80.5902766478412
"2464" 492.6 67.4418619280301 73.7781650247321
"2465" 492.8 66.3824266976487 65.900874506703
"2466" 493 66.0489074332821 58.0875016349583
"2467" 493.2 64.2137253853283 50.6337663882446
"2468" 493.4 63.2445011751472 43.1623414207556
"2469" 493.6 62.2398440894798 36.1542937969626
"2470" 493.8 61.469423367965 30.0949717281534
"2471" 494 61.4494309859424 25.1951643426111
"2472" 494.2 64.0520827466042 23.1210269933136
"2473" 494.4 69.2471301104772 20.5776979902753
"2474" 494.6 76.058417391837 18.8351030492435
"2475" 494.8 81.0652225138562 18.1514731801796
"2476" 495 83.3650589816973 18.1607000278295
"2477" 495.2 83.5893344877792 19.7830980118335
"2478" 495.4 85.962213442099 23.2980661990448
"2479" 495.6 91.103196773087 27.3426049205895
"2480" 495.8 94.7865604747455 32.0198659758241
"2481" 496 96.2373484428065 36.1865862117022
"2482" 496.2 94.6952278310983 40.8192766102207
"2483" 496.4 94.3410636466211 47.9765105154935
"2484" 496.6 93.2865373878536 54.3683180170079
"2485" 496.8 93.0865956374318 62.1914891006929
"2486" 497 92.6805927281089 71.2237281612291
"2487" 497.2 91.1988903306295 79.720472889588
"2488" 497.4 87.2317291126975 83.5947666531622
"2489" 497.6 80.5345585442483 87.2324422586573
"2490" 497.8 73.3488567928027 91.0533577754991
"2491" 498 65.4015217940973 94.4093878416051
"2492" 498.2 57.7196231565869 97.4922929782662
"2493" 498.4 49.6051485999902 99.1129723464315
"2494" 498.6 47.8534152044619 99.9406489334224
"2495" 498.8 48.2587997644581 101.213810446873
"2496" 499 45.955980507021 107.426060333317
"2497" 499.2 44.5242843894348 113.684502444011
"2498" 499.4 45.2307348995108 113.040608194935
"2499" 499.6 45.9937928661614 112.124660891822
"2500" 499.8 45.3171581381173 110.670347233868
"2501" 500 42.6431705555869 109.515114091391
"2502" 500.2 37.7615355616182 106.680594676641
"2503" 500.4 32.1734466489186 103.348796686181
"2504" 500.6 26.7066682182985 98.8311562973335
"2505" 500.8 21.1864645681469 94.4851545160112
"2506" 501 16.359465878247 88.5269310091412
"2507" 501.2 12.4307580922385 81.5048120912927
"2508" 501.4 9.4729063782196 74.0156995361514
"2509" 501.6 7.33468255169985 66.619249965238
"2510" 501.8 8.09430089817488 59.1828828784709
"2511" 502 11.0372563975557 52.0046260780787
"2512" 502.2 14.6757175163369 45.3055767462321
"2513" 502.4 19.5124499274284 38.610181874629
"2514" 502.6 25.9630528282975 33.6083268781807
"2515" 502.8 33.2634364927207 31.2534005651975
"2516" 503 40.7437228398332 32.2776686602904
"2517" 503.2 47.0231243724441 36.9159287087269
"2518" 503.4 52.1651828222009 43.6761339774576
"2519" 503.6 55.4833465249358 50.6819861395133
"2520" 503.8 57.1232928812938 58.9055991011067
"2521" 504 58.1461558492203 67.5153923362079
"2522" 504.2 57.5935970822133 74.0522757458359
"2523" 504.4 56.7896435128635 82.8836420571837
"2524" 504.6 54.3540881289579 91.5761711769476
"2525" 504.8 52.677516131704 99.4597869110242
"2526" 505 54.9798896482119 101.087196112422
"2527" 505.2 54.6874402525203 100.756767585141
"2528" 505.4 51.6383649645869 101.504869290588
"2529" 505.6 47.7891371996752 100.063593637053
"2530" 505.8 42.778531894729 97.7676989746254
"2531" 506 36.7980218199051 94.6611514382018
"2532" 506.2 31.6559327937997 89.1164676791944
"2533" 506.4 27.1797402004137 82.4347166256758
"2534" 506.6 23.1850312564061 75.1708761048327
"2535" 506.8 20.5629772373682 66.9535311376099
"2536" 507 19.6379794858752 58.1366863704706
"2537" 507.2 20.8817605620508 49.1621445301412
"2538" 507.4 25.5091317530499 41.829904545919
"2539" 507.6 31.6946496354294 36.7700113214973
"2540" 507.8 39.7154633734783 34.3124199557499
"2541" 508 48.5012543684254 34.474581180695
"2542" 508.2 57.1439158093664 35.9037876906265
"2543" 508.4 65.1769491849544 39.8654427052376
"2544" 508.6 71.9546859905811 46.2800396605765
"2545" 508.8 77.208714207934 53.8472510419765
"2546" 509 80.9148617343837 62.3747358309983
"2547" 509.2 81.4497502318913 70.5975917897064
"2548" 509.4 81.482711703216 78.5655318625605
"2549" 509.6 81.5945628018238 86.4551001418254
"2550" 509.8 83.1676155339051 88.1910737546866
"2551" 510 82.0058306874741 87.7091428778831
"2552" 510.2 78.2769198708478 89.1999043533368
"2553" 510.4 72.3046407479922 90.6832443001727
"2554" 510.6 64.7158129129117 92.3763351118319
"2555" 510.8 56.7534232530554 92.433237362857
"2556" 511 48.8001690556848 91.6882440642825
"2557" 511.2 41.2218348193057 88.1328054163599
"2558" 511.4 33.7311183484307 84.0840606905162
"2559" 511.6 27.5769351222483 78.0271889218831
"2560" 511.8 24.1912576783727 69.4556096177895
"2561" 512 23.7846475780756 61.0228276583571
"2562" 512.2 26.1037878282517 52.6827188091882
"2563" 512.4 31.675293495334 46.9050202797176
"2564" 512.6 39.3743207254979 43.6807066469768
"2565" 512.8 47.3163278924155 42.1900457321269
"2566" 513 56.1115981538946 42.2338637134489
"2567" 513.2 63.8570293290529 45.2317460566753
"2568" 513.4 71.9725720440869 49.3176838761296
"2569" 513.6 79.0147031947948 54.830467662276
"2570" 513.8 84.6311910700659 61.8747378130885
"2571" 514 88.5665547342078 69.9343875606686
"2572" 514.2 89.9053731898142 78.6365139296866
"2573" 514.4 86.2275643651192 81.9229836376251
"2574" 514.6 79.3923680446522 85.0042063432281
"2575" 514.8 71.228762238345 87.6844859493025
"2576" 515 62.8220766866353 87.3269604848831
"2577" 515.2 53.7956244811859 85.3518772826797
"2578" 515.4 45.6081926108934 82.0010639114638
"2579" 515.6 38.2049606381182 77.2087586831099
"2580" 515.8 33.4175621743397 69.8629908498884
"2581" 516 31.5251338368311 60.8409274232109
"2582" 516.2 32.4749748358456 52.6940369895894
"2583" 516.4 36.6714845832626 45.3454852270736
"2584" 516.6 42.640636698007 39.3833710345812
"2585" 516.8 50.375774971813 35.8171730266206
"2586" 517 58.456975712367 33.7219758529412
"2587" 517.2 66.9065238956527 34.4380649682464
"2588" 517.4 74.9099699053462 38.0127989170671
"2589" 517.6 81.0440874645328 44.0740536353821
"2590" 517.8 86.4197369384056 51.5392350184709
"2591" 518 89.4933709518804 59.530919018489
"2592" 518.2 89.4197988382891 67.7508456024391
"2593" 518.4 87.9078690037817 76.3252552410464
"2594" 518.6 83.2051087843635 80.3913249624071
"2595" 518.8 76.3580947787024 82.3826140755258
"2596" 519 67.9733001636536 84.4205935199079
"2597" 519.2 58.4386378977158 86.2968770458628
"2598" 519.4 49.5231447238913 87.2682216061086
"2599" 519.6 40.7091649741175 88.7258218463146
"2600" 519.8 33.6654975021933 90.5232241470454
"2601" 520 32.4796588242622 92.7821576528525
"2602" 520.2 33.2773320856827 94.776019711705
"2603" 520.4 34.7166918839579 96.4171481549476
"2604" 520.6 34.1671415311848 98.4221316626846
"2605" 520.8 33.2126378495976 102.301760237694
"2606" 521 34.2639191859806 106.095123776726
"2607" 521.2 34.5407038042828 106.989886613244
"2608" 521.4 34.5348262995869 106.716424275985
"2609" 521.6 33.6590780999014 104.279149640213
"2610" 521.8 32.9215137872146 101.952104005801
"2611" 522 31.6202232779606 98.8016029220043
"2612" 522.2 31.0736846690338 93.4627759570348
"2613" 522.4 31.2770094110155 87.1210457777483
"2614" 522.6 31.0450133598597 80.6053323178685
"2615" 522.8 31.8166234630645 72.5955076604895
"2616" 523 33.0965741845756 64.475498140573
"2617" 523.2 37.5897083444745 55.1624081002412
"2618" 523.4 42.306167497447 47.9544481682612
"2619" 523.6 49.5729376345738 43.0421975264438
"2620" 523.8 58.4378236979311 39.6075847051412
"2621" 524 67.7963993659388 38.4846290318819
"2622" 524.2 77.1377432648562 38.0151580676412
"2623" 524.4 86.0354816130869 39.7334252491778
"2624" 524.6 93.4340578083256 42.2872044378798
"2625" 524.8 93.3423866457499 45.9844482287929
"2626" 525 91.6623929286732 52.0614592356584
"2627" 525.2 89.0107208360547 59.9700982246573
"2628" 525.4 84.0710751839606 67.4988534490254
"2629" 525.6 77.8598317651182 74.7444784615787
"2630" 525.8 70.9897424372991 80.304218917323
"2631" 526 62.9760298385018 84.9165271263327
"2632" 526.2 54.2689092154027 88.6918728840148
"2633" 526.4 45.192541549342 91.1788088381207
"2634" 526.6 37.3933343820244 93.4037375864849
"2635" 526.8 32.7644600167185 92.9119710972464
"2636" 527 29.7272358805125 94.8817297353007
"2637" 527.2 25.4562152920375 99.6631961833887
"2638" 527.4 24.478099131693 103.52083418502
"2639" 527.6 25.486954325108 104.54238476212
"2640" 527.8 26.3864057247196 105.576945521345
"2641" 528 27.2633218496133 107.374557442878
"2642" 528.2 27.9926216754806 110.986245253099
"2643" 528.4 29.0430778302808 111.695763629682
"2644" 528.6 31.371230585734 113.822159785053
"2645" 528.8 33.9610182602326 115.580249721403
"2646" 529 34.2603250617536 115.515184640081
"2647" 529.2 36.1699170696513 116.407325777696
"2648" 529.4 37.8245360557569 116.626613166316
"2649" 529.6 38.5944281224012 117.267046962741
"2650" 529.8 40.6913830894832 117.864837913302
"2651" 530 42.4186904544461 118.934549558996
"2652" 530.2 42.0496820690093 118.949391593675
"2653" 530.4 41.4940661430569 118.547357979291
"2654" 530.6 41.2862231410343 117.492333425983
"2655" 530.8 40.5527380520869 116.947765421922
"2656" 531 40.0815989083057 117.134875551829
"2657" 531.2 40.3237163092793 116.856200890266
"2658" 531.4 40.1419459898748 116.758242524384
"2659" 531.6 39.3220072275155 116.520881338313
"2660" 531.8 37.7203368562256 116.13487892328
"2661" 532 36.0388517631441 116.091381125227
"2662" 532.2 35.5448500849481 114.971829369224
"2663" 532.4 35.2614472232634 114.410420919376
"2664" 532.6 34.436005853967 113.277062779821
"2665" 532.8 33.6998050516324 110.562255243929
"2666" 533 33.1084392308456 106.643255017555
"2667" 533.2 32.6664622132105 99.9752260623771
"2668" 533.4 33.8524123831551 95.1022053614366
"2669" 533.6 35.8181255177723 89.5661235833659
"2670" 533.8 38.829714897687 85.2200475665517
"2671" 534 42.9185608662554 80.3321359087096
"2672" 534.2 48.9414239977891 77.3745235197901
"2673" 534.4 56.4519982518672 74.7515656350753
"2674" 534.6 64.6580799767146 73.3778714738433
"2675" 534.8 73.2808427209185 74.5269865076675
"2676" 535 81.322506514287 75.2099978486078
"2677" 535.2 87.1555005753103 74.4349717098007
"2678" 535.4 87.0816774489529 72.8574528961412
"2679" 535.6 87.8429666868203 73.6175712111078
"2680" 535.8 90.412650971065 76.0829043008005
"2681" 536 89.3834083304912 77.7770347634816
"2682" 536.2 87.4740588197966 81.1216334587541
"2683" 536.4 85.3488879462483 86.200960746367
"2684" 536.6 82.0288193147119 88.0850326172349
"2685" 536.8 76.5257589812094 92.629542003386
"2686" 537 71.9373070159117 98.7276548800381
"2687" 537.2 70.2475997684716 101.806719214262
"2688" 537.4 71.9250622144619 104.080958190922
"2689" 537.6 75.9487793234716 105.500974021324
"2690" 537.8 78.702651343693 105.180818316232
"2691" 538 82.0811281170264 104.003387711535
"2692" 538.2 86.0473590704932 102.723414482454
"2693" 538.4 90.2363507588764 100.539527067015
"2694" 538.6 96.7969238057928 98.9282871166706
"2695" 538.8 102.367227943771 99.0876444810187
"2696" 539 105.199046490627 100.913462366271
"2697" 539.2 106.033465282933 101.980486208882
"2698" 539.4 105.57378144778 102.440640504795
"2699" 539.6 105.302834300612 103.992073981329
"2700" 539.8 104.941455051489 106.623464318925
"2701" 540 103.91024780365 108.578519861297
"2702" 540.2 101.697589975502 110.707931780236
"2703" 540.4 98.8764561248159 113.240201823786
"2704" 540.6 96.0382988260963 114.558195309926
"2705" 540.8 91.7846711011817 115.513030927499
"2706" 541 86.6362510715708 116.163238459948
"2707" 541.2 79.700837663087 115.515184640081
"2708" 541.4 72.4006606141817 113.927979739689
"2709" 541.6 65.5568446515269 111.369972638751
"2710" 541.8 58.7811559154809 108.172650180626
"2711" 542 52.4925416908975 103.967099686341
"2712" 542.2 47.8003969887935 99.9633237040216
"2713" 542.4 45.0401180889257 95.1103309401734
"2714" 542.6 40.6781381466073 88.7258218463146
"2715" 542.8 40.0057229156987 81.6071815641176
"2716" 543 39.9418973854798 73.2987825642483
"2717" 543.2 40.7580678904663 64.1946519881412
"2718" 543.4 44.549898384537 56.5143783154787
"2719" 543.6 51.1702193263309 50.5277474709827
"2720" 543.8 59.7884602829847 47.5595842685844
"2721" 544 68.7147551555155 46.7644049931055
"2722" 544.2 77.9769095595512 47.4878216655698
"2723" 544.4 86.6974163179746 50.4160463139164
"2724" 544.6 95.2064113058611 53.7606617104315
"2725" 544.8 97.9253328879348 56.760096669239
"2726" 545 96.5482061112078 60.2538335401741
"2727" 545.2 93.8931943041087 65.7663078434129
"2728" 545.4 89.1415005821192 72.9396426580767
"2729" 545.6 83.2456260507777 80.3986601147185
"2730" 545.8 76.5139240057674 87.3055233614092
"2731" 546 69.0545489600224 92.1843754152702
"2732" 546.2 60.2097259794065 96.1863389678216
"2733" 546.4 51.5077129331182 98.8418745535474
"2734" 546.6 44.4266667027467 99.7993415903061
"2735" 546.8 43.1279903351266 100.813527346478
"2736" 547 39.7846624731494 105.80874109261
"2737" 547.2 38.2615973560659 112.608444740699
"2738" 547.4 39.3262431596401 115.844840568365
"2739" 547.6 39.9859541197185 117.319345605994
"2740" 547.8 39.209793534687 117.461959983171
"2741" 548 39.2147665261991 116.922725629235
"2742" 548.2 38.3392672718658 116.573238926218
"2743" 548.4 36.7385514737312 116.911323350795
"2744" 548.6 34.9130950383155 116.215135423913
"2745" 548.8 33.5663566956927 115.209876735805
"2746" 549 33.5093311091907 114.774929320839
"2747" 549.2 33.5624892039607 114.032967606054
"2748" 549.4 32.1057098621266 112.721725274904
"2749" 549.6 29.7646474463294 109.110734236171
"2750" 549.8 27.3074546918911 104.212169220822
"2751" 550 26.2940303973597 101.069462270323
"2752" 550.2 25.4955648022391 95.277435233326
"2753" 550.4 24.346718414108 88.9091134021412
"2754" 550.6 24.5683198182536 82.1996891694745
"2755" 550.8 26.6334137459536 74.8278154556078
"2756" 551 30.5308944511904 67.3663265599343
"2757" 551.2 36.1877264186335 60.0943385624667
"2758" 551.4 42.5947291606752 54.0315978433059
"2759" 551.6 50.1767045272351 49.3131301668819
"2760" 551.8 58.5372341780404 47.1179131257226
"2761" 552 68.1674665986665 47.9374236798457
"2762" 552.2 77.2677585095642 50.4042373073912
"2763" 552.4 85.7849752387006 53.2358614009821
"2764" 552.6 93.465810132021 58.4101184794379
"2765" 552.8 97.1607000502744 60.2175664609849
"2766" 553 97.6094891397966 60.7509009630444
"2767" 553.2 97.5938730056448 65.2138050361412
"2768" 553.4 95.672314151216 71.2218766336251
"2769" 553.6 91.7043140500444 78.2567956398007
"2770" 553.8 84.8398175675244 84.3070004197662
"2771" 554 77.3721674632065 90.0598147375868
"2772" 554.2 68.9596570153682 93.9849733091724
"2773" 554.4 60.6245098822298 97.5355159869983
"2774" 554.6 51.824403455329 101.030329719078
"2775" 554.8 44.7079949239699 103.114914265354
"2776" 555 39.9077561226324 108.431298870838
"2777" 555.2 38.6800589343682 113.699215081422
"2778" 555.4 39.8059168706133 114.990044494973
"2779" 555.6 39.8559272175869 115.686275532971
"2780" 555.8 38.1041786480473 115.589985214448
"2781" 556 36.9369232854269 115.424927828481
"2782" 556.2 35.561038619487 114.882956796884
"2783" 556.4 34.9624147662119 114.114777186632
"2784" 556.6 32.8738826558969 112.054079122221
"2785" 556.8 29.540593009407 107.983836636771
"2786" 557 26.0568586441743 101.799420521384
"2787" 557.2 23.0247129368292 94.941291172069
"2788" 557.4 20.1643273181694 87.5892051376566
"2789" 557.6 19.0414009814386 79.6401404202621
"2790" 557.8 19.014948622087 71.6287159552057
"2791" 558 19.8680140073536 62.6107182927079
"2792" 558.2 22.5666197805701 53.9415715347367
"2793" 558.4 27.4247345557076 46.1354356936239
"2794" 558.6 34.3595952396714 40.0145841366477
"2795" 558.8 42.4494049759399 37.5055815436412
"2796" 559 51.3161243810435 37.9459221268803
"2797" 559.2 59.9565920020629 40.7863641341532
"2798" 559.4 68.1193610345007 46.5351896908998
"2799" 559.6 73.8894903872174 53.2789135677825
"2800" 559.8 78.9916329599891 61.8198592200433
"2801" 560 81.7065859790448 70.9022882330043
"2802" 560.2 81.3834774623057 81.0266015465162
"2803" 560.4 77.8844882691067 90.0670125334085
"2804" 560.6 74.3746690299269 96.2814117631112
"2805" 560.8 71.0347693201848 96.2121204335977
"2806" 561 64.2305354599783 95.1860437915216
"2807" 561.2 55.5183343839619 93.8894277109224
"2808" 561.4 46.988736305287 92.3657408232745
"2809" 561.6 38.6919363917744 88.6981168726724
"2810" 561.8 31.2140361464168 83.2039576798319
"2811" 562 25.269919730654 75.5406096964814
"2812" 562.2 21.8675818331192 66.9891038939476
"2813" 562.4 22.1613871554935 58.2589254448445
"2814" 562.6 25.0529821847811 49.6882073534471
"2815" 562.8 30.230435735562 42.6507120094037
"2816" 563 36.817831979167 36.8660630060212
"2817" 563.2 44.4416585987826 34.0687094442716
"2818" 563.4 53.158679512587 33.6200605481412
"2819" 563.6 61.8606033683462 36.0547039405856
"2820" 563.8 69.1746437644845 40.33050802684
"2821" 564 74.8162929305568 46.9657469221773
"2822" 564.2 77.79069887201 55.3148610767895
"2823" 564.4 77.0470261870125 64.1160470988007
"2824" 564.6 73.0012631377065 72.703749107652
"2825" 564.8 67.0715580406659 79.8493792017622
"2826" 565 59.4875646953597 85.2532878852624
"2827" 565.2 51.701711404087 91.7889928483836
"2828" 565.4 44.6453019616021 97.3595907584745
"2829" 565.6 44.7489175829221 98.879454072273
"2830" 565.8 45.0476396634167 99.2443010936944
"2831" 566 43.0456067594693 98.9695028649353
"2832" 566.2 40.3260244791396 96.7016112467833
"2833" 566.4 36.9898240263318 93.0039247557126
"2834" 566.6 32.3190070292416 87.2109627693268
"2835" 566.8 28.9746436583128 80.8257503157864
"2836" 567 26.0958275516913 72.9960465111851
"2837" 567.2 24.7607586230983 64.7751638805389
"2838" 567.4 26.1598377284823 56.5747053618156
"2839" 567.6 29.3600775004318 48.7228544232446
"2840" 567.8 35.8041012540129 43.169902071993
"2841" 568 43.9392044664383 40.2944800871547
"2842" 568.2 52.7522065257953 39.0290030268495
"2843" 568.4 61.724882211049 39.7043397413437
"2844" 568.6 69.9284905938796 42.5438640659948
"2845" 568.8 78.3796119249441 47.2057346612126
"2846" 569 85.5777525018611 53.5716252579799
"2847" 569.2 89.3819211066731 61.6467693681412
"2848" 569.4 88.8640668379185 70.0413721056149
"2849" 569.6 86.1729568647678 77.6957193607156
"2850" 569.8 80.5566884946295 82.6478273891624
"2851" 570 72.8071777109014 84.0195427865432
"2852" 570.2 64.0201574853177 84.2557277818774
"2853" 570.4 55.185765576587 82.3992733080412
"2854" 570.6 46.1021645981749 80.0937195240423
"2855" 570.8 37.8486369159307 76.0860979036724
"2856" 571 30.924079248087 69.7958842640444
"2857" 571.2 25.3242539962869 60.4025533553745
"2858" 571.4 23.1589843037962 51.9885166458156
"2859" 571.6 25.0566152893994 44.0265686242037
"2860" 571.8 28.3970699318167 38.5849885725196
"2861" 572 34.323960754402 33.8120243071823
"2862" 572.2 41.1470767050428 30.0923671853029
"2863" 572.4 48.9749780978481 27.8055642407083
"2864" 572.6 57.8674315154203 27.8660922979745
"2865" 572.8 66.1013573093764 30.0278813016543
"2866" 573 73.6557774365155 34.2272507569334
"2867" 573.2 80.5922125617655 38.8295705479626
"2868" 573.4 85.4899569811575 45.8079319986353
"2869" 573.6 88.3883493659441 54.4353515954626
"2870" 573.8 89.3280729515926 62.9464757832872
"2871" 574 87.9318314083316 72.0849565698646
"2872" 574.2 84.4925881361563 79.5815926224877
"2873" 574.4 78.196870583345 84.9516763649476
"2874" 574.6 71.6325016846659 91.133817226657
"2875" 574.8 65.1556777804741 96.6760459050444
"2876" 575 57.2944836502519 99.1374174457288
"2877" 575.2 51.4483256460869 100.850189947875
"2878" 575.4 50.8588159233931 99.7233151959065
"2879" 575.6 48.8637909144869 95.8266147154412
"2880" 575.8 45.3329030822218 89.7808327929165
"2881" 576 41.7774358824203 82.8748780637745
"2882" 576.2 40.5029658496226 74.4999272279626
"2883" 576.4 41.2411535753279 66.0011928578641
"2884" 576.6 43.7727116131649 57.7686934841931
"2885" 576.8 49.3647620336171 50.6172003878279
"2886" 577 56.7060801245869 47.1556869668912
"2887" 577.2 65.4334918575188 46.5824133773912
"2888" 577.4 73.9996581080869 47.8442742094515
"2889" 577.6 82.2523733192265 50.2998037465133
"2890" 577.8 89.9216789127499 54.817585109703
"2891" 578 95.7689896962594 59.5513555582446
"2892" 578.2 98.5174257877572 60.3267493299071
"2893" 578.4 97.542257931054 61.0559965848225
"2894" 578.6 94.8883244726487 63.4961313597367
"2895" 578.8 91.4970463751956 68.3543473090542
"2896" 579 86.5605386992519 73.4602766706669
"2897" 579.2 81.130466781908 78.6304185167201
"2898" 579.4 74.5724716567572 83.2617586800454
"2899" 579.6 67.3496590570978 85.7353378776629
"2900" 579.8 59.5755390542784 87.7585004530029
"2901" 580 51.4200219177997 88.8034033785454
"2902" 580.2 43.1155146588152 87.3845379865868
"2903" 580.4 35.9378825446827 83.7659141771944
"2904" 580.6 31.4427282214932 77.0813645521099
"2905" 580.8 28.6153036977997 69.1250759091837
"2906" 581 28.6130263863283 60.263005531417
"2907" 581.2 31.9466717714441 52.4743919361412
"2908" 581.4 37.6524983625464 47.0601413686412
"2909" 581.6 45.3950144126899 43.8790349798471
"2910" 581.8 54.3444177956222 42.9503349312398
"2911" 582 62.6289722178369 44.771596801034
"2912" 582.2 70.3299333370525 48.4680661612446
"2913" 582.4 77.5033715204318 53.1421128986239
"2914" 582.6 83.5414824669296 59.038768169467
"2915" 582.8 87.7788857958478 66.875467614402
"2916" 583 88.3911338248232 75.2975404822181
"2917" 583.2 86.8401161743954 81.3345836344922
"2918" 583.4 82.8371603166295 82.2819080767156
"2919" 583.6 76.2525879998695 83.9490506060325
"2920" 583.8 68.3195940329203 85.0278388776745
"2921" 584 60.2143946356189 83.9163476723114
"2922" 584.2 52.1458325953067 81.9836324564599
"2923" 584.4 44.0890008285705 79.0689667340203
"2924" 584.6 36.9385104269881 74.4533793724049
"2925" 584.8 31.9967456236203 68.5387918552412
"2926" 585 30.4792144797801 61.0749434392207
"2927" 585.2 32.158161736124 53.5548828990671
"2928" 585.4 35.6862409940281 47.4355793664706
"2929" 585.6 42.0713170811965 42.581277845196
"2930" 585.8 50.2430762840212 40.9049933550622
"2931" 586 58.530297211454 40.6912411106095
"2932" 586.2 66.8438000749303 43.2037828850568
"2933" 586.4 74.1700381867421 46.5703328994515
"2934" 586.6 81.3192370206353 51.7963264001734
"2935" 586.8 87.5557961610869 57.1838206266955
"2936" 587 90.9376322153029 64.3538946518912
"2937" 587.2 90.1543772770978 70.5726668510325
"2938" 587.4 84.9387963792432 75.6561427115474
"2939" 587.6 78.6180706868911 80.1858987825329
"2940" 587.8 71.2991718502717 84.5098617261955
"2941" 588 63.0187195219185 87.159120339457
"2942" 588.2 54.6689919911922 89.3798011914149
"2943" 588.4 46.3712752213185 89.9027876239412
"2944" 588.6 38.0484421438536 90.3316811983078
"2945" 588.8 31.1573948470375 88.8826255135174
"2946" 589 29.1043088042688 86.5812751902321
"2947" 589.2 28.6276041150554 81.309718240278
"2948" 589.4 28.2679483081218 74.1417634958737
"2949" 589.6 29.3826492202536 66.6533587164412
"2950" 589.8 33.2713780831859 59.6784600474159
"2951" 590 39.1274431633369 54.2488101893555
"2952" 590.2 46.9151926340626 51.7442060633363
"2953" 590.4 56.0495129104752 51.1360041834
"2954" 590.6 64.3753680240525 52.878538834486
"2955" 590.8 72.4233629856451 56.3302863895481
"2956" 591 79.5490846541749 60.4008267682511
"2957" 591.2 85.8311382598611 66.6397974057218
"2958" 591.4 91.2445593538659 73.3925082463412
"2959" 591.6 92.8254280969932 75.9706469724537
"2960" 591.8 90.6707884686739 77.1985463818477
"2961" 592 87.5914285333057 79.2828943784537
"2962" 592.2 81.4118876443067 82.9495879552511
"2963" 592.4 74.4153691173057 86.1303289197037
"2964" 592.6 66.9635356912027 88.7522174723833
"2965" 592.8 59.13522216174 91.689685302233
"2966" 593 52.660576456729 95.1286289766464
"2967" 593.2 48.838193781791 97.5745141903656
"2968" 593.4 49.8439937151712 98.5521786234148
"2969" 593.6 51.4650323993617 99.5934211800753
"2970" 593.8 53.2072001896508 100.752701815003
"2971" 594 57.434564178837 104.34370858611
"2972" 594.2 61.9489295584987 109.516987534494
"2973" 594.4 65.172965228157 115.058032731201
"2974" 594.6 65.773489474617 115.130647385871
"2975" 594.8 65.4680444608824 113.351414627187
"2976" 595 64.8816099982385 112.272424941899
"2977" 595.2 64.4746571141779 111.094994337202
"2978" 595.4 62.0278340986643 109.728203758966
"2979" 595.6 57.9571723047119 106.449692814204
"2980" 595.8 55.7210777960979 102.184701800746
"2981" 596 52.6428585052298 96.7753510075148
"2982" 596.2 49.851995370687 90.7395659159833
"2983" 596.4 48.8275508584009 84.3984723684784
"2984" 596.6 48.4846172266226 77.1752039789626
"2985" 596.8 49.3307446685155 69.454209682284
"2986" 597 51.0224544022195 61.4886778561773
"2987" 597.2 54.5326419417421 54.1217298370033
"2988" 597.4 59.64067278925 47.9325142222281
"2989" 597.6 66.5481888877717 43.6952746476629
"2990" 597.8 74.2017973082892 40.8700748572985
"2991" 598 82.9021504105016 38.8665237235924
"2992" 598.2 91.6632368859392 40.1895442581185
"2993" 598.4 93.9060987815252 43.4938213980063
"2994" 598.6 92.8553017019847 47.6985596842207
"2995" 598.8 91.8605070160982 54.7961141887479
"2996" 599 88.5892684100083 61.2760381329839
"2997" 599.2 83.1769735306494 67.4511644618287
"2998" 599.4 76.6215338987606 73.3080258226254
"2999" 599.6 68.0343104224061 76.431264847705
"3000" 599.8 59.4090935814936 76.6288791479434
"3001" 600 50.9690960603043 75.7404374694238
"3002" 600.2 42.8688422463057 73.9522462094224
"3003" 600.4 35.5721242463994 69.9552553492974
"3004" 600.6 29.1217708726354 64.9877831908186
"3005" 600.8 24.4627424190869 58.4425300297281
"3006" 601 20.6170005113773 51.9524869478509
"3007" 601.2 19.6754598114802 46.1261563070962
"3008" 601.4 20.9707699416494 39.3161706304787
"3009" 601.6 24.6577827722843 33.3066039363385
"3010" 601.8 29.9238723086133 29.3238611040228
"3011" 602 38.8634996654203 25.7587810476828
"3012" 602.2 46.9362492554155 23.4685682235983
"3013" 602.4 55.5397603855575 23.1512604889059
"3014" 602.6 62.1998000902245 23.7040198764287
"3015" 602.8 70.591310655965 25.4528538814704
"3016" 603 79.3406024890629 30.1266985944544
"3017" 603.2 85.3958370776479 36.508178713129
"3018" 603.4 88.6253197675288 42.1806498859203
"3019" 603.6 90.9888977626848 51.1852187191738
"3020" 603.8 92.3644315011094 60.2282571903771
"3021" 604 89.2619269316203 70.1864226161745
"3022" 604.2 84.4242786953696 76.3137110589238
"3023" 604.4 76.6244040578043 81.614414683576
"3024" 604.6 67.4939134658292 84.2126039953783
"3025" 604.8 58.5013758076892 85.3956411755844
"3026" 605 49.2781992348289 86.965325532367
"3027" 605.2 40.7111041508369 89.0166022001724
"3028" 605.4 32.355708780787 90.3019559010745
"3029" 605.6 30.4359782616238 91.7533550005728
"3030" 605.8 29.6780482525612 95.4653144531927
"3031" 606 29.0730962858969 101.406477653241
"3032" 606.2 28.5155809378343 104.107903725868
"3033" 606.4 28.91897052024 101.115551056121
"3034" 606.6 27.9514642239712 99.3004515191833
"3035" 606.8 28.4932466466144 97.5187167609324
"3036" 607 29.910536216087 93.6863933146412
"3037" 607.2 32.0357070896353 88.9255513545283
"3038" 607.4 35.5680285714318 84.0769222262791
"3039" 607.6 40.1308777209487 78.6674384237688
"3040" 607.8 46.5073033650869 74.5093301281078
"3041" 608 53.8454125044392 71.5371864475957
"3042" 608.2 61.4832279207935 68.225568459239
"3043" 608.4 69.635952241621 67.1160310376639
"3044" 608.6 74.387910479216 67.2233447154638
"3045" 608.8 82.6760768860547 68.3411254777863
"3046" 609 90.732757811663 71.1376321276412
"3047" 609.2 93.1316306336721 74.4512347903539
"3048" 609.4 91.8143116423128 76.0546346354315
"3049" 609.6 89.979308330345 80.5257576847218
"3050" 609.8 87.6333632298624 86.0934431190187
"3051" 610 86.8233529543682 87.6272099589537
"3052" 610.2 89.5267194024375 90.7845651451102
"3053" 610.4 94.65827574139 93.5647898259594
"3054" 610.6 99.6523805366277 93.717591877335
"3055" 610.8 104.182297353118 92.7543362541616
"3056" 611 107.490532836393 91.3621003939473
"3057" 611.2 108.128052492182 91.8096766163833
"3058" 611.4 109.600357107087 91.3773746902662
"3059" 611.6 112.386294332932 89.054894314935
"3060" 611.8 114.013697396912 85.7254969633645
"3061" 612 116.633812305466 82.8786775378569
"3062" 612.2 117.659575552862 79.709437227784
"3063" 612.4 118.263799028809 76.8132376649247
"3064" 612.6 120.859716333859 72.2633673941511
"3065" 612.8 123.677745862258 67.8781622901983
"3066" 613 124.162119887149 67.4750508613912
"3067" 613.2 125.191499529024 68.7609353711724
"3068" 613.4 124.704682141467 70.1898197930012
"3069" 613.6 124.103996159417 71.926391534471
"3070" 613.8 124.171415288598 77.1860839125107
"3071" 614 122.410260180483 82.8949904705368
"3072" 614.2 118.692723724252 89.1762700263742
"3073" 614.4 113.743214250387 95.3259557806112
"3074" 614.6 107.357893148787 99.9694718555612
"3075" 614.8 99.733825958842 102.180202008049
"3076" 615 91.5111199988782 101.40353778868
"3077" 615.2 83.9910586288027 98.7975799494464
"3078" 615.4 79.8417511713624 96.6268578485391
"3079" 615.6 74.532037759204 93.861221430588
"3080" 615.8 68.1759623624056 91.3869992468665
"3081" 616 61.279431834056 87.9004670865948
"3082" 616.2 55.4011434708869 82.7418964708885
"3083" 616.4 50.941554130087 75.7662855539745
"3084" 616.6 48.6065749066567 67.5957790204203
"3085" 616.8 50.3312652617333 59.2340488139583
"3086" 617 56.1160329521656 53.3232090112311
"3087" 617.2 64.1203980049661 49.7627168619983
"3088" 617.4 73.0144346608046 48.4472386420588
"3089" 617.6 82.2135797632536 50.6653952759412
"3090" 617.8 90.1346092787967 55.4866467110767
"3091" 618 96.4974399717467 60.6039761721205
"3092" 618.2 95.4956806549001 61.9673545988994
"3093" 618.4 95.9531585473057 68.6972383056724
"3094" 618.6 96.8222785827282 75.4911880826846
"3095" 618.8 100.411164227118 78.3354005291412
"3096" 619 106.579119778281 83.3479696019575
"3097" 619.2 111.496911113935 87.5425218150503
"3098" 619.4 114.941462163876 88.1648634789306
"3099" 619.6 117.876262912732 86.1393184249154
"3100" 619.8 117.673895627098 85.0494912134928
"3101" 620 119.011262525306 84.6652964132037
"3102" 620.2 117.712660515556 84.7926905442037
"3103" 620.4 117.527151773592 84.1377435266463
"3104" 620.6 116.18972042434 84.137867948478
"3105" 620.8 114.165101537457 84.6859979594912
"3106" 621 109.321115659495 86.031045993631
"3107" 621.2 102.206827410497 87.6016473208254
"3108" 621.4 94.6491738695926 87.3374419882311
"3109" 621.6 87.9488320243483 86.0905182537662
"3110" 621.8 81.0775669482203 84.8961982756412
"3111" 622 73.3935478574165 83.3196959045162
"3112" 622.2 65.2409570732203 80.6582201843745
"3113" 622.4 58.4878672100976 75.1383499437263
"3114" 622.6 53.7622109746364 67.7630875916467
"3115" 622.8 51.3466767082846 59.0500029536877
"3116" 623 52.4443937982249 51.8769573907619
"3117" 623.2 58.2854220366665 48.0286262963571
"3118" 623.4 66.2255998822195 45.5659463502255
"3119" 623.6 75.4066943172163 45.4931935573412
"3120" 623.8 84.5151670650869 47.7608090891412
"3121" 624 92.6262957799661 50.9428624931302
"3122" 624.2 97.5436358076127 56.2384288376463
"3123" 624.4 95.6997727893057 59.6403118048912
"3124" 624.6 92.893244547345 64.6549146549799
"3125" 624.8 88.2079310856238 71.6706759915622
"3126" 625 81.9537675548696 78.448947471989
"3127" 625.2 74.3756498780224 83.5914358049154
"3128" 625.4 65.4465409790018 87.6202642683007
"3129" 625.6 56.3735113172119 90.2348085778599
"3130" 625.8 47.2357874193369 91.9028754806412
"3131" 626 38.2004735986536 91.8986290096079
"3132" 626.2 29.9583692418318 88.6088272362126
"3133" 626.4 25.4669501863185 81.5953492918885
"3134" 626.6 24.0503166640444 72.9631629197369
"3135" 626.8 26.1367966404802 64.6212076177816
"3136" 627 31.2614524202555 57.0634434416019
"3137" 627.2 38.6539902291519 52.2692377511542
"3138" 627.4 47.2430966238946 48.9563540108335
"3139" 627.6 56.338361768465 46.7804957152266
"3140" 627.8 65.4575770545693 45.9787900096235
"3141" 628 74.2576789714162 47.4563060443119
"3142" 628.2 83.3151435033229 50.2185138411299
"3143" 628.4 91.3929730388848 53.9394244426412
"3144" 628.6 98.334330551663 58.0603476367281
"3145" 628.8 98.8230162001536 57.2983830300078
"3146" 629 98.6240202055925 59.8716511471741
"3147" 629.2 98.4500066585761 66.3063481813477
"3148" 629.4 96.5747454848994 74.4259931340787
"3149" 629.6 92.7313350478955 82.4892623537688
"3150" 629.8 88.7929909080563 89.911367228682
"3151" 630 82.8558990368934 96.8774108217863
"3152" 630.2 75.1547197815231 102.366812559907
"3153" 630.4 65.887313024329 105.652725188099
"3154" 630.6 57.641607015308 107.209615568004
"3155" 630.8 48.449009445413 107.370184646619
"3156" 631 39.7699094207922 105.165945508594
"3157" 631.2 32.0332883315767 100.690470639417
"3158" 631.4 24.9165097714237 95.2853196527024
"3159" 631.6 20.0514041960338 87.6446588891305
"3160" 631.8 18.8768676191319 78.9380177106131
"3161" 632 22.0170190157826 71.9310760087607
"3162" 632.2 27.8266567925352 65.613559033417
"3163" 632.4 35.3553490041693 61.8146298701647
"3164" 632.6 44.1690980792388 60.8985304215083
"3165" 632.8 52.5410517274619 62.0825152025844
"3166" 633 60.966639039345 65.4891407386251
"3167" 633.2 68.7696621817274 70.8263037737929
"3168" 633.4 75.2111587635244 78.0925554669224
"3169" 633.6 80.6415996794912 85.3515645311305
"3170" 633.8 82.4085610025657 91.417693577471
"3171" 634 79.6301563726975 93.6481750753412
"3172" 634.2 76.6980858195715 96.4542606453886
"3173" 634.4 78.0938385136659 99.8958514577517
"3174" 634.6 83.6181814817669 103.111011126021
"3175" 634.8 91.0801617041779 104.918309197808
"3176" 635 97.6260349996597 105.261325110403
"3177" 635.2 102.948980959587 103.244774963571
"3178" 635.4 107.107041248367 102.201417030681
"3179" 635.6 108.777506449664 100.567646400976
"3180" 635.8 112.478095358658 97.5511152683452
"3181" 636 116.520955622462 94.4029853015162
"3182" 636.2 117.556177897106 91.6957054132382
"3183" 636.4 120.868105033149 87.4998158279537
"3184" 636.6 121.766791827551 84.9375685346773
"3185" 636.8 123.028496168932 82.5380935105845
"3186" 637 123.663266676087 80.8873061216991
"3187" 637.2 122.619010218875 80.84467886702
"3188" 637.4 122.298253076539 80.8956116134315
"3189" 637.6 121.335818842772 80.9562842803884
"3190" 637.8 121.228257386296 81.4040591571851
"3191" 638 120.118620257109 81.0785285020868
"3192" 638.2 119.81546026852 81.3009257641721
"3193" 638.4 119.550415740971 81.5993722644464
"3194" 638.6 118.764053045157 83.5088761890512
"3195" 638.8 116.920830021806 87.6710016914849
"3196" 639 114.906552980499 89.3474990882294
"3197" 639.2 111.534618685483 92.7725611571214
"3198" 639.4 106.80938750794 95.7209525244353
"3199" 639.6 99.5380690677467 98.1996915742443
"3200" 639.8 92.0547704620978 99.2488087953694
"3201" 640 84.0825243612678 99.4760499915774
"3202" 640.2 78.1895726064441 98.8029575964371
"3203" 640.4 73.7309156374809 96.9349436551412
"3204" 640.6 67.7677020705396 94.3924249985517
"3205" 640.8 63.1054183106721 90.3118040998539
"3206" 641 58.9083797446508 84.9531190575774
"3207" 641.2 54.7729695477573 78.8505767951632
"3208" 641.4 52.6392387086869 70.5601120671078
"3209" 641.6 51.4002697264663 61.673126774555
"3210" 641.8 53.4282701737149 53.9749762931528
"3211" 642 58.6149195015203 47.0261696003745
"3212" 642.2 66.3446606600749 42.8492281349243
"3213" 642.4 75.3753937235811 42.0760333375765
"3214" 642.6 85.8767674569771 43.723395091295
"3215" 642.8 91.8946713879634 47.7235928261524
"3216" 643 92.2311720828934 52.1291949360122
"3217" 643.2 93.5530369701712 59.1713002541833
"3218" 643.4 95.8357888337967 66.7178776795605
"3219" 643.6 94.3592037633869 69.2819242860745
"3220" 643.8 90.7500740677891 73.1135964148539
"3221" 644 85.6240562843756 79.1417922449556
"3222" 644.2 79.095245701467 84.9038419235012
"3223" 644.4 71.6434317811179 90.0241403837803
"3224" 644.6 62.7614826269951 94.3025649278453
"3225" 644.8 53.9756526653138 98.7512950280587
"3226" 645 47.737661014757 100.776467708492
"3227" 645.2 45.1176408485557 102.006822495579
"3228" 645.4 40.8798125254237 107.300666110182
"3229" 645.6 37.8125147516539 112.226179399811
"3230" 645.8 39.0977291118189 113.262405888048
"3231" 646 41.0163800773635 114.267321754705
"3232" 646.2 41.8719113282725 113.029944432512
"3233" 646.4 40.7111041508369 111.433988189579
"3234" 646.6 38.0020742738522 109.188179153162
"3235" 646.8 33.3808762109632 104.700732279914
"3236" 647 28.666642494996 99.3515717159291
"3237" 647.2 25.5079586708369 92.1825886813151
"3238" 647.4 23.5850350511694 85.1976101629041
"3239" 647.6 23.6097752453544 77.9635874258737
"3240" 647.8 25.2360058529835 70.2919986718653
"3241" 648 27.9453234185753 62.1296820042575
"3242" 648.2 32.0556770082461 54.2738340365162
"3243" 648.4 36.7402826011264 47.4272376145491
"3244" 648.6 43.5916316291965 42.9006357352371
"3245" 648.8 51.8540852720734 41.5133320432087
"3246" 649 61.2670237685869 42.9835291766412
"3247" 649.2 69.3768077163938 47.2946623825275
"3248" 649.4 75.9887363083869 53.5232702813745
"3249" 649.6 80.6771990892935 61.4127518883694
"3250" 649.8 84.2495207058934 70.5890154667218
"3251" 650 85.2317736619307 79.6451714384849
"3252" 650.2 82.3600403255018 87.8804735571518
"3253" 650.4 78.4419105286027 90.7274969983096
"3254" 650.6 73.7572891221739 89.8604152281955
"3255" 650.8 65.7076803533117 89.9611885289389
"3256" 651 56.7527198108122 89.2744965690752
"3257" 651.2 48.669256042216 87.5159969373347
"3258" 651.4 39.8578863858189 84.8154277699041
"3259" 651.6 31.2962395801494 80.0233727648912
"3260" 651.8 25.2816747400457 74.0434003218422
"3261" 652 20.4535258287966 67.091841096367
"3262" 652.2 18.2918027509409 58.6823508816131
"3263" 652.4 17.149361173076 50.7538711998884
"3264" 652.6 18.3402708809062 42.4808595633581
"3265" 652.8 22.0469001236349 35.7909961503878
"3266" 653 27.6543616585527 30.5765624047987
"3267" 653.2 34.5964606731545 27.3312664867493
"3268" 653.4 42.0386645329298 25.057355028784
"3269" 653.6 50.3373265533177 24.5789970665566
"3270" 653.8 58.9956014379441 26.0619487475269
"3271" 654 67.2487375556584 29.3035503172451
"3272" 654.2 75.2745052030244 33.9751716883037
"3273" 654.4 81.2010667546601 40.2787342733363
"3274" 654.6 85.3015366588801 48.4856377655205
"3275" 654.8 88.2157129154386 57.5869564022071
"3276" 655 85.6762864176804 66.2847556978445
"3277" 655.2 80.7928751962065 74.0164625444781
"3278" 655.4 74.5077774206721 81.1800843692369
"3279" 655.6 67.4036267445711 87.2878554613096
"3280" 655.8 59.4914038735112 92.7656811860503
"3281" 656 52.0360761156746 98.5109535231824
"3282" 656.2 50.5795744758012 100.955658422315
"3283" 656.4 50.9762279706554 104.244684792836
"3284" 656.6 50.9913771723903 110.56039009322
"3285" 656.8 50.3160913906027 114.897516126141
"3286" 657 47.6554575810244 113.245373489735
"3287" 657.2 43.7566311674168 110.110386151966
"3288" 657.4 38.414315821693 105.138353605899
"3289" 657.6 32.5672474969354 100.571467030959
"3290" 657.8 26.2598533657717 94.774782303402
"3291" 658 23.1104626369185 87.3441770771201
"3292" 658.2 22.5234775553029 79.8366245501298
"3293" 658.4 24.8298638298256 71.5198145206412
"3294" 658.6 29.6265694183283 64.7481575228308
"3295" 658.8 37.2456170381904 59.8544657320032
"3296" 659 45.4968504033065 56.8757038034948
"3297" 659.2 54.9353261646102 56.4991576794784
"3298" 659.4 63.6620885878847 58.9958263275569
"3299" 659.6 71.8796639328203 63.2859071870079
"3300" 659.8 79.1267605551182 69.5133569573912
"3301" 660 84.984200276704 77.2118927142582
"3302" 660.2 87.4252641039354 84.2148326962018
"3303" 660.4 88.4664796279582 84.0277739271907
"3304" 660.6 89.9587377661203 83.3419898774412
"3305" 660.8 89.1765912682938 85.4606860630032
"3306" 661 87.0683039962391 88.373227220652
"3307" 661.2 83.121545396087 93.7153465262321
"3308" 661.4 77.5646201092553 99.1712782518046
"3309" 661.6 71.0304622310976 103.989054845088
"3310" 661.8 63.6457472110359 108.431614007835
"3311" 662 55.6687821777744 111.740530317297
"3312" 662.2 47.282663784567 112.325428621251
"3313" 662.4 39.468247007847 111.266783392641
"3314" 662.6 32.5568660458114 108.193724967294
"3315" 662.8 27.1389662239426 102.218516737749
"3316" 663 23.6944983655763 94.9467820575135
"3317" 663.2 21.0377156106665 87.0068874006185
"3318" 663.4 21.7805965829847 78.9854001293571
"3319" 663.6 25.881702663887 71.4900892234078
"3320" 663.8 32.1994542300203 64.5640949680412
"3321" 664 40.2869920132089 60.012395882629
"3322" 664.2 48.9036528203187 58.5395954413119
"3323" 664.4 57.2805668000525 60.522186694486
"3324" 664.6 65.3211958965869 65.3093506343912
"3325" 664.8 72.4213883069274 71.9507861553007
"3326" 665 76.9690224596494 80.2940852932662
"3327" 665.2 81.5399278421192 87.9392742113025
"3328" 665.4 81.0135915369806 92.0397564086305
"3329" 665.6 77.7291797336494 94.8488647600162
"3330" 665.8 76.6800043294307 99.9924027991412
"3331" 666 80.2702888139606 106.175711620625
"3332" 666.2 87.1330556362604 109.024386699019
"3333" 666.4 93.445055866355 108.617116801997
"3334" 666.6 99.812352620221 106.221581802574
"3335" 666.8 102.874455736646 104.612313490994
"3336" 667 103.906779124827 105.606662152311
"3337" 667.2 103.563108020424 104.79180906071
"3338" 667.4 103.444650522272 103.428104311471
"3339" 667.6 105.006718526571 100.966351478077
"3340" 667.8 108.958974407149 96.9628111212974
"3341" 668 113.161693935777 92.5933516706612
"3342" 668.2 117.764446229847 89.4250596326912
"3343" 668.4 119.899742917558 87.4028651473765
"3344" 668.6 120.131014125706 88.1530569290325
"3345" 668.8 119.189424386399 88.3358398126412
"3346" 669 119.059221330984 89.0115540435638
"3347" 669.2 119.014021934602 90.0324980118685
"3348" 669.4 117.929195700577 90.7208049381893
"3349" 669.6 117.566651771481 91.5535067274442
"3350" 669.8 117.154420017462 92.8463882633599
"3351" 670 116.618097713963 94.7955102592752
"3352" 670.2 115.207421951973 96.5782400883412
"3353" 670.4 114.767964729375 97.4273709691989
"3354" 670.6 113.667553736666 98.3993808619636
"3355" 670.8 111.777506581165 99.5360102327431
"3356" 671 108.621936853424 101.40004488029
"3357" 671.2 103.223037661003 103.315378131962
"3358" 671.4 96.4322159960244 105.36286163411
"3359" 671.6 88.3839675069712 105.906172459246
"3360" 671.8 80.4596471405018 105.708875613588
"3361" 672 73.1491984628848 105.481192485843
"3362" 672.2 65.9313221296659 104.614798268162
"3363" 672.4 59.6415671921385 103.093202214512
"3364" 672.6 54.9931406891278 99.4893259757024
"3365" 672.8 50.6277013162006 94.1033195615503
"3366" 673 47.1022090577826 87.1726760078586
"3367" 673.2 44.4627424212249 79.2754813578998
"3368" 673.4 43.6831747585173 70.670789077964
"3369" 673.6 44.8618409731967 61.17758610519
"3370" 673.8 48.2315625475748 51.2641476916412
"3371" 674 53.3012090014619 43.1379945604787
"3372" 674.2 60.822072271858 37.1717475256592
"3373" 674.4 69.3798927702655 33.3243241726055
"3374" 674.6 78.4110125696532 31.0430154162255
"3375" 674.8 87.451274535912 31.9066094861912
"3376" 675 94.8494570938971 33.0379177469893
"3377" 675.2 95.4799937906335 32.5238784906993
"3378" 675.4 97.057762086087 34.4347904556993
"3379" 675.6 99.1853287092938 40.0688393173826
"3380" 675.8 102.414870453908 47.4564041655938
"3381" 676 104.942282255854 56.0923852565412
"3382" 676.2 103.150897735493 66.2329580841412
"3383" 676.4 98.6020816006343 74.4425040839517
"3384" 676.6 92.0367232499291 79.8815629822254
"3385" 676.8 84.0421803168203 82.9980257237412
"3386" 677 75.8796169577644 84.9598953411412
"3387" 677.2 66.7227358705244 85.2624564022662
"3388" 677.4 57.3593402819307 82.4080316545474
"3389" 677.6 48.9778145055869 78.4072291349178
"3390" 677.8 40.514730188387 73.4010011884078
"3391" 678 33.9121442772678 66.726271527588
"3392" 678.2 29.6941618609409 58.3130510411861
"3393" 678.4 26.2468762562987 50.3491580801647
"3394" 678.6 26.6399830063462 42.3819457802523
"3395" 678.8 31.8691396427897 36.6689119805871
"3396" 679 39.0475510120272 34.2969607068874
"3397" 679.2 47.7816846773811 34.1277636290382
"3398" 679.4 55.9169644782441 35.7803010266697
"3399" 679.6 64.3981477781584 39.070709438784
"3400" 679.8 72.2071884866795 43.9106753522523
"3401" 680 78.8449241433311 50.0331648676761
"3402" 680.2 84.1309571385543 57.6657027743912
"3403" 680.4 88.9025965487174 66.3105023377934
"3404" 680.6 90.1877385506354 75.5779340162057
"3405" 680.8 86.8248757053177 82.7395976294269
"3406" 681 80.5804893570529 84.4358422113457
"3407" 681.2 71.9930063794096 85.2516689960121
"3408" 681.4 63.2140566398122 84.6085115292621
"3409" 681.6 54.4031305337321 82.0175018638509
"3410" 681.8 46.4028861571199 78.7245825996687
"3411" 682 39.1604641796721 73.1989775877582
"3412" 682.2 34.1374713609051 66.1518890916866
"3413" 682.4 31.1633880195314 57.0747355555856
"3414" 682.6 31.4234848990288 48.2733482673505
"3415" 682.8 33.4354849254793 40.1203863970146
"3416" 683 38.160776496567 33.0289517803012
"3417" 683.2 45.1712693683597 29.6476799178685
"3418" 683.4 53.2393022537688 28.5995736582775
"3419" 683.6 61.654703978327 29.3498092770212
"3420" 683.8 69.499714739161 32.6197807047338
"3421" 684 76.7067160796312 36.9758477204323
"3422" 684.2 82.8224912747265 43.6871595513505
"3423" 684.4 88.1047986367536 51.4552388881412
"3424" 684.6 88.6340627290978 60.0501885741955
"3425" 684.8 86.7315806898398 69.2202788863546
"3426" 685 81.7556377943682 77.5989032092974
"3427" 685.2 75.7578450003318 84.5842126487024
"3428" 685.4 68.8379028729529 91.2258479081618
"3429" 685.6 61.2023845446073 96.5605609028146
"3430" 685.8 54.7034545669285 101.797363209646
"3431" 686 51.7699306466254 100.580375711449
"3432" 686.2 47.7890579175231 97.3903099106305
"3433" 686.4 44.2227446760224 91.0871420934315
"3434" 686.6 41.7628734825352 83.6508108225894
"3435" 686.8 41.8572054729018 74.8957589921412
"3436" 687 43.6519626046245 66.4415659736537
"3437" 687.2 48.6837060364798 59.3855235428912
"3438" 687.4 55.768552819987 54.0965438708745
"3439" 687.6 63.6526089132738 50.1155006093829
"3440" 687.8 72.80786114168 48.3888917815133
"3441" 688 81.2756596125172 49.2154723059086
"3442" 688.2 89.532205073487 50.6229305656079
"3443" 688.4 96.7110969556364 54.6302926146027
"3444" 688.6 100.286510911511 55.5665949340503
"3445" 688.8 101.675313186661 53.9028325113965
"3446" 689 101.880265222216 55.844172175496
"3447" 689.2 101.64893925803 59.8762804793571
"3448" 689.4 98.9298515427997 64.664926067471
"3449" 689.6 94.9453250299185 69.2609154293833
"3450" 689.8 87.5942310794353 73.8966454703659
"3451" 690 80.7743931114554 77.7976631972359
"3452" 690.2 73.0696172008824 80.9875147108685
"3453" 690.4 64.7844914476364 83.4955628023939
"3454" 690.6 56.098950766233 85.1774673401524
"3455" 690.8 47.2278691143994 86.6518486434849
"3456" 691 37.7654947140869 86.5098572683078
"3457" 691.2 28.8900320368891 84.5203155924159
"3458" 691.4 21.1260520690027 81.1729371733096
"3459" 691.6 20.9127295827777 77.1638998605638
"3460" 691.8 22.7435495145172 70.8309974169784
"3461" 692 27.0525805735288 64.080589801083
"3462" 692.2 33.0905274789869 58.8058802468412
"3463" 692.4 40.0413872754002 54.8304159251171
"3464" 692.6 48.160645436037 52.4059175907287
"3465" 692.8 56.3423719157723 51.9104224123884
"3466" 693 64.7510779410869 52.9750804975133
"3467" 693.2 73.2001823543973 54.3984826043481
"3468" 693.4 81.2912059206516 57.0845607238588
"3469" 693.6 88.6030341077146 61.9937150866093
"3470" 693.8 95.0163087883859 67.1680572725123
"3471" 694 94.4798374177391 68.7780712665108
"3472" 694.2 93.0158505592805 73.3218250510767
"3473" 694.4 89.8362679830869 77.8908763273539
"3474" 694.6 85.5900131030547 83.0284359356573
"3475" 694.8 78.7395391172725 88.4875307624402
"3476" 695 71.6450574739061 92.8935681376731
"3477" 695.2 64.370999304087 97.4908453176866
"3478" 695.4 56.626897075212 101.632602235766
"3479" 695.6 54.0584575103829 105.229861511376
"3480" 695.8 53.6236693344487 110.79108828646
"3481" 696 55.8171865380547 114.98792486427
"3482" 696.2 57.521982265347 114.702603105711
"3483" 696.4 58.3253734843057 114.774103061735
"3484" 696.6 57.1660303592174 112.716583992174
"3485" 696.8 55.5143752314932 110.996070864266
"3486" 697 52.3654719223261 109.085851258674
"3487" 697.2 47.0195832671304 106.67228636375
"3488" 697.4 40.7821188435396 103.56882540311
"3489" 697.6 35.6362369734741 99.0636584892702
"3490" 697.8 31.4063295616999 93.0227109870122
"3491" 698 29.1063118537391 85.8724250403694
"3492" 698.2 28.6082512738079 78.4879772209202
"3493" 698.4 29.251733245287 70.5049079436745
"3494" 698.6 31.9063049392105 63.1998326505569
"3495" 698.8 35.2517928193824 55.5854145215844
"3496" 699 41.391244869679 50.7311038277201
"3497" 699.2 49.7428445826254 48.946554462295
"3498" 699.4 56.98012233025 51.3223058818803
"3499" 699.6 64.0085987432265 56.9746636800714
"3500" 699.8 68.760698727021 64.5922336717016
"3501" 700 72.4016930858612 72.9848470271412
"3502" 700.2 74.9034877190973 82.329272203069
"3503" 700.4 75.8029200858536 90.8285183092079
"3504" 700.6 73.7100743846584 96.3733695266514
"3505" 700.8 69.3161528746195 95.8797879179455
"3506" 701 61.8560108762784 94.0645099375029
"3507" 701.2 54.2467068196034 91.374399827317
"3508" 701.4 46.8669476667644 87.1543619848186
"3509" 701.6 40.3090979001639 81.6224490960423
"3510" 701.8 35.839762953287 73.6133247400745
"3511" 702 34.455274956959 64.9916059704435
"3512" 702.2 35.2728859784125 56.3747262026877
"3513" 702.4 38.8070089011909 48.809742583349
"3514" 702.6 44.647451901367 42.8332041020612
"3515" 702.8 51.7733204226522 39.6962067093151
"3516" 703 59.7642630532195 39.2576345621532
"3517" 703.2 68.257303367412 40.3289539719287
"3518" 703.4 75.6242136324793 43.6374319629766
"3519" 703.6 82.2754179541941 48.9847027048197
"3520" 703.8 87.8857545382628 54.9872761685038
"3521" 704 90.0505676401188 62.9816972302156
"3522" 704.2 91.1500180544565 70.817762081326
"3523" 704.4 90.8166981035301 78.7335071885162
"3524" 704.6 86.2651124562744 82.4438612538912
"3525" 704.8 78.8179883378449 83.5867207080464
"3526" 705 70.6464281041196 84.8338859289564
"3527" 705.2 61.9705026493501 84.7292449144885
"3528" 705.4 53.4065568845435 83.6125639339346
"3529" 705.6 45.3918551912826 80.5551047899346
"3530" 705.8 37.5160681085557 76.5120720292037
"3531" 706 31.3496020699456 70.9340784618042
"3532" 706.2 26.5143496854741 63.8741119165928
"3533" 706.4 22.5979816063057 56.6027579938599
"3534" 706.6 20.5143961076634 49.5353343962471
"3535" 706.8 18.1337925310645 44.2152443420962
"3536" 707 16.1709119245352 40.398306897555
"3537" 707.2 17.35819558901 38.4806366232181
"3538" 707.4 20.3868991407317 36.5400681297464
"3539" 707.6 25.7830155791922 34.0860548694307
"3540" 707.8 33.0684034986242 33.3272441873352
"3541" 708 40.4438613591963 35.1647143865162
"3542" 708.2 47.4830276272362 38.8375157043203
"3543" 708.4 52.999046485047 44.2090607168612
"3544" 708.6 58.1404245046941 50.8637661370698
"3545" 708.8 61.8428357860645 58.4418765669164
"3546" 709 64.1019548756487 66.9529496335007
"3547" 709.2 64.8042072129257 76.683386314238
"3548" 709.4 61.3071000874543 85.0677903704575
"3549" 709.6 56.0284651808445 92.4684282137169
"3550" 709.8 49.674625340087 98.5099983656866
"3551" 710 49.7221351697119 100.354679859172
"3552" 710.2 51.8610992196031 103.099175800302
"3553" 710.4 55.8850851809681 107.908497513557
"3554" 710.6 59.8446082634506 113.183485999959
"3555" 710.8 62.5786676923516 114.860047264082
"3556" 711 62.1029213506848 114.411479822
"3557" 711.2 60.6128748219135 113.727570025121
"3558" 711.4 57.4723676991837 112.127721148915
"3559" 711.6 53.3487188310869 109.639490992973
"3560" 711.8 47.4817602961189 105.668217912205
"3561" 712 42.8465459666133 100.619986518173
"3562" 712.2 39.9783970006203 94.2469274910412
"3563" 712.4 37.3363736723128 87.0475152943025
"3564" 712.6 36.3013281465529 78.6857343893912
"3565" 712.8 37.3049288363105 70.1776798816941
"3566" 713 39.7687327067458 62.6329498175294
"3567" 713.2 42.2691662347034 54.4812857806617
"3568" 713.4 44.4390832494636 46.0699415322321
"3569" 713.6 50.4083882642953 39.8570648783495
"3570" 713.8 59.0023885564619 34.4720087992037
"3571" 714 67.1765797693106 31.3906632556412
"3572" 714.2 76.1675140376425 30.1568275054004
"3573" 714.4 84.391641508062 31.4766542940662
"3574" 714.6 91.8619143552801 35.3384336560616
"3575" 714.8 97.6870033851203 40.4993436221412
"3576" 715 96.9638603051811 42.5975998974353
"3577" 715.2 95.106691749487 48.8818774419412
"3578" 715.4 92.5139006280195 56.4837285758153
"3579" 715.6 89.0567189418931 64.1023562401718
"3580" 715.8 84.2259767978043 71.1334779711955
"3581" 716 78.3166505701827 76.2279763407901
"3582" 716.2 69.4714094006031 78.6271741840121
"3583" 716.4 61.0064395515529 80.9701427839139
"3584" 716.6 53.0420644762347 81.3002093960503
"3585" 716.8 44.4499211778478 80.6838836397499
"3586" 717 36.1324095814826 78.1492091069104
"3587" 717.2 29.0236860630869 72.9725185628509
"3588" 717.4 22.2410456440457 66.9828761130175
"3589" 717.6 17.9330768463566 59.3436552470288
"3590" 717.8 14.3806564691922 51.9178807322991
"3591" 718 11.6654555279323 44.6783964555639
"3592" 718.2 12.0587643127575 37.7865980090823
"3593" 718.4 14.5957009611791 31.5465534422596
"3594" 718.6 17.5972713431502 28.021169119888
"3595" 718.8 24.2357510108786 27.2185054653912
"3596" 719 32.191008038087 27.3951200560957
"3597" 719.2 40.2975678873405 28.1367300645355
"3598" 719.4 48.2942402405347 30.389573554574
"3599" 719.6 55.421414331527 34.0939667154612
"3600" 719.8 62.2500666630499 39.0744166754004
"3601" 720 67.6955425626653 45.768549064587
"3602" 720.2 71.6054506333483 54.2608050913003
"3603" 720.4 72.7905673715435 63.0619519972933
"3604" 720.6 71.8681548361199 72.4332724379763
"3605" 720.8 68.4905613051192 80.7394510657541
"3606" 721 63.6108420300869 87.9699205001944
"3607" 721.2 59.0734084048704 95.5047146998937
"3608" 721.4 53.3254487104543 101.255944588243
"3609" 721.6 53.9372276883773 105.014197253399
"3610" 721.8 56.9357109677744 109.37577676061
"3611" 722 59.556669902087 112.222239375141
"3612" 722.2 60.3101591298238 113.087178475089
"3613" 722.4 58.2461904349307 112.938831362016
"3614" 722.6 54.3764824923624 112.592722307131
"3615" 722.8 48.9896919629932 110.960241264922
"3616" 723 43.5906999295817 107.712487137741
"3617" 723.2 38.9769953695244 102.329288889672
"3618" 723.4 35.969518737054 96.2503751929544
"3619" 723.6 34.9663273404164 89.1024527303647
"3620" 723.8 35.1541309022281 81.5127600317294
"3621" 724 36.0783163742333 73.5472455078973
"3622" 724.2 38.592724688734 65.2317900899294
"3623" 724.4 42.6102945553401 57.7878560075969
"3624" 724.6 48.6718975538552 51.4925249752631
"3625" 724.8 56.8197984316412 48.7431252799846
"3626" 725 65.4071660644798 46.8872493337126
"3627" 725.2 74.4178972508098 48.4208027798641
"3628" 725.4 83.3015068719392 51.146887184698
"3629" 725.6 91.483275410087 55.7910322432101
"3630" 725.8 95.8150330594915 61.696868183703
"3631" 726 93.1098485017644 66.1384398579154
"3632" 726.2 87.2884881086914 70.5811577642071
"3633" 726.4 80.4954223498587 74.7891356433694
"3634" 726.6 72.669382878587 77.3247404232079
"3635" 726.8 64.0434847339061 79.4033428188007
"3636" 727 55.3234752276739 78.6940427022825
"3637" 727.2 46.8669476667644 76.7450286356896
"3638" 727.4 39.0097521467922 73.1752677282149
"3639" 727.6 32.3668267273114 68.4974537596718
"3640" 727.8 25.7849308690763 63.2337749787901
"3641" 728 19.790462608693 57.4157400476563
"3642" 728.2 13.4561352919426 53.4252512231927
"3643" 728.4 8.02923928941684 51.8807615525123
"3644" 728.6 5.63224451024229 52.0934463793645
"3645" 728.8 6.05715218575032 51.4514549040521
"3646" 729 7.92932170958695 49.6322288735312
"3647" 729.2 10.2759870020757 44.4428361042198
"3648" 729.4 14.7843114126227 39.2390516833198
"3649" 729.6 20.3718960366396 35.0716831461149
"3650" 729.8 27.4243941359701 32.0185343298555
"3651" 730 35.5579146854842 29.7127254891138
"3652" 730.2 44.0828623624051 29.5839828523685
"3653" 730.4 52.1414102194399 31.4974495125088
"3654" 730.6 60.1259651765545 35.5425537977775
"3655" 730.8 65.4485848903067 42.6146461709434
"3656" 731 69.3532349312677 50.9395228879484
"3657" 731.2 69.9528518451451 59.7254881134086
"3658" 731.4 67.918399916087 68.9164538113347
"3659" 731.6 64.1869612272238 77.3792740512149
"3660" 731.8 59.3112024490244 85.0554409393912
"3661" 732 53.536757735708 92.0792157777622
"3662" 732.2 47.3981126705557 97.7829108396099
"3663" 732.4 44.113616629938 97.1910871738539
"3664" 732.6 39.5284126474061 96.113658087205
"3665" 732.8 32.9296005667252 94.9711766783433
"3666" 733 26.6906501742678 94.5889942853433
"3667" 733.2 19.5627090107046 97.2534289826412
"3668" 733.4 17.8734583261464 99.8107715628639
"3669" 733.6 19.6497901135978 100.989400346098
"3670" 733.8 20.2275804639441 101.04535429006
"3671" 734 21.306089318108 101.146995923257
"3672" 734.2 21.8697614955536 101.062513499541
"3673" 734.4 23.1540180401385 101.257150718244
"3674" 734.6 23.7025851450869 101.652507568735
"3675" 734.8 25.3169785636315 102.353608870745
"3676" 735 27.8252748505053 104.882777501406
"3677" 735.2 31.794939037718 108.990386323656
"3678" 735.4 34.8997017911069 113.712750707841
"3679" 735.6 35.4488249266584 114.973952604741
"3680" 735.8 35.7316696671614 114.30391368595
"3681" 736 35.2107393396127 113.581547886327
"3682" 736.2 35.0665524735718 113.27613627705
"3683" 736.4 34.6466141339987 113.196429788671
"3684" 736.6 33.7351558999582 112.801188940775
"3685" 736.8 32.8551858582991 112.49246934999
"3686" 737 31.6620960189607 111.799241386772
"3687" 737.2 29.7290243029043 110.700859464545
"3688" 737.4 26.355534031347 107.234759146491
"3689" 737.6 23.482139535627 102.220526150331
"3690" 737.8 21.4140265435763 96.9268121148646
"3691" 738 18.963004541697 90.8582436064412
"3692" 738.2 17.318072721438 84.9409217471624
"3693" 738.4 17.0630864549932 78.1244039996724
"3694" 738.6 19.0994105414203 72.1822640018412
"3695" 738.8 20.928819772938 65.2097392660029
"3696" 739 23.1470855987023 57.6709525325368
"3697" 739.2 27.5983911743369 51.1903170020844
"3698" 739.4 33.784170991512 47.3611100031287
"3699" 739.6 41.8838810410322 46.5601630325932
"3700" 739.8 50.154003801168 48.2944872054925
"3701" 740 58.0976134494276 51.9592156701192
"3702" 740.2 65.3211958965869 56.9447678057775
"3703" 740.4 72.8702045697678 63.1036703343646
"3704" 740.6 78.7585593755244 70.6041692040787
"3705" 740.8 83.1928101405244 79.3625157103287
"3706" 741 83.6242300450224 87.4461356396896
"3707" 741.2 78.9060065485185 90.3774983857727
"3708" 741.4 71.7136173683287 91.130811049361
"3709" 741.6 62.9002602304783 91.8170229140977
"3710" 741.8 54.0720943015063 90.5775655694315
"3711" 742 45.7513227794056 88.6109271394709
"3712" 742.2 37.4825472843203 85.2613947845078
"3713" 742.4 30.7513162312688 79.5977605545048
"3714" 742.6 25.0251036677094 73.1616388824065
"3715" 742.8 19.9513742494782 66.2938857120107
"3716" 743 15.8894222360354 58.2714815674195
"3717" 743.2 13.6507182133636 50.0972716619497
"3718" 743.4 13.59336714488 41.795249437486
"3719" 743.6 15.9986835412793 34.9478993751027
"3720" 743.8 20.8909777918946 31.8071440685258
"3721" 744 28.1333648723061 29.2834247188946
"3722" 744.2 36.223146621913 28.3747456760977
"3723" 744.4 44.6256025720706 29.8963927518625
"3724" 744.6 52.7037369016324 33.1278559510957
"3725" 744.8 60.1182275279248 36.7722045192358
"3726" 745 67.0361848684162 42.6184362402387
"3727" 745.2 71.845879165087 50.1769046770722
"3728" 745.4 75.0794939256102 58.6767085233156
"3729" 745.6 74.9808540220444 68.173685696822
"3730" 745.8 72.0665699865708 77.065568707238
"3731" 746 66.1961685921807 84.8325012101412
"3732" 746.2 59.4299770230869 90.913538080322
"3733" 746.4 51.7004186196073 96.7438524586412
"3734" 746.6 47.6475392760869 99.2280380131412
"3735" 746.8 47.6675434148764 98.1941340657622
"3736" 747 43.3831405027133 96.6241579729214
"3737" 747.2 39.6858920378764 92.6866846340043
"3738" 747.4 35.3226976408682 86.8548830397662
"3739" 747.6 31.2152033104699 79.6350917166837
"3740" 747.8 27.9222336864747 71.2858253004371
"3741" 748 25.1679994455203 62.5342818141078
"3742" 748.2 26.1887465824046 52.8985394546471
"3743" 748.4 29.9599773395992 45.3636244045924
"3744" 748.6 35.330936958168 39.0136526079115
"3745" 748.8 42.8823742748929 35.3522404487531
"3746" 749 51.2530074576286 34.3578848901828
"3747" 749.2 59.9737006287953 35.5203563355578
"3748" 749.4 68.1578803580991 39.1974377467997
"3749" 749.6 75.320011606099 44.5114913141171
"3750" 749.8 81.9089135542298 50.9638615257126
"3751" 750 87.7375729005217 58.6045421311086
"3752" 750.2 89.4248426543756 66.7188944601206
"3753" 750.4 89.0883713102805 75.1752041827218
"3754" 750.6 85.7781367026182 81.8347580650474
"3755" 750.8 78.4598233256097 83.7149072427321
"3756" 751 70.110186722787 84.1403264317078
"3757" 751.2 61.8104695390343 81.2976493226043
"3758" 751.4 53.9725435505109 77.875673882489
"3759" 751.6 46.2650554426034 73.2774335477895
"3760" 751.8 39.3060262108635 67.8768844767263
"3761" 752 32.3741618740326 62.5717615367064
"3762" 752.2 26.8142179425045 55.8734353434818
"3763" 752.4 21.9899955218987 48.7529845564588
"3764" 752.6 15.9045672668622 44.0391827902648
"3765" 752.8 10.1006220081933 42.0429810179816
"3766" 753 9.81879309467316 43.3108003062791
"3767" 753.2 10.5898721685869 46.0041110721938
"3768" 753.4 10.1791420286031 45.7286672252863
"3769" 753.6 9.78110018520322 45.9491460401528
"3770" 753.8 10.6978490540983 44.8799645358457
"3771" 754 12.5509161999167 42.6935042401093
"3772" 754.2 17.0202723643428 39.9186633971179
"3773" 754.4 22.3025486467705 37.537026930407
"3774" 754.6 28.3296294216087 35.9906991597934
"3775" 754.8 35.207054933684 36.0823799458277
"3776" 755 41.7291719285155 37.0305834266269
"3777" 755.2 48.616472139425 38.595608791282
"3778" 755.4 55.0347086823946 41.0824167601796
"3779" 755.6 61.9288848433628 43.8555200388308
"3780" 755.8 68.9726656591941 47.5196701983197
"3781" 756 75.0218392909279 52.5844141401866
"3782" 756.2 79.8757289199674 58.5671547230977
"3783" 756.4 83.9346073887903 65.0416129689654
"3784" 756.6 86.4444792768152 72.3714165919999
"3785" 756.8 88.4129947892146 79.6432232569603
"3786" 757 85.6980648639135 82.6460019413452
"3787" 757.2 80.6571645561837 84.1873115789476
"3788" 757.4 73.6153563751203 85.3038594948412
"3789" 757.6 65.927321301908 84.5361422317096
"3790" 757.8 58.631811885387 82.5903645045412
"3791" 758 50.9690960603043 80.1646140840434
"3792" 758.2 44.4089525566494 77.5192818774224
"3793" 758.4 37.9555340325869 72.9794260002901
"3794" 758.6 31.631025512907 68.1642531101012
"3795" 758.8 25.2390732521082 63.7054043148327
"3796" 759 18.7898665923742 59.4038195085135
"3797" 759.2 13.8003236343103 58.2938642607582
"3798" 759.4 11.0126126934135 58.6621068704269
"3799" 759.6 10.4264383546769 57.8606157948212
"3800" 759.8 10.5502806438994 54.4290956336724
"3801" 760 12.4759613188612 48.8580424109799
"3802" 760.2 16.2575153732634 42.5256596822824
"3803" 760.4 21.7021712661396 37.6312994360754
"3804" 760.6 28.9531000305012 33.847550067784
"3805" 760.8 36.6361181927155 31.8165236364126
"3806" 761 43.6970249581779 30.6262984696412
"3807" 761.2 51.2279902043478 31.6094488284455
"3808" 761.4 60.0435325371012 33.580022392684
"3809" 761.6 67.3442726922642 36.7000958672551
"3810" 761.8 74.2709299195928 41.5409779873765
"3811" 762 80.0266193519441 47.7380601371769
"3812" 762.2 84.0240542195251 55.3371813968153
"3813" 762.4 84.8226464118735 63.6936638325232
"3814" 762.6 83.5389650921606 72.2580299850148
"3815" 762.8 81.2251113635557 80.9270748816724
"3816" 763 76.4404352055563 88.2617432262432
"3817" 763.2 70.4402550128133 94.5251830929622
"3818" 763.4 63.1317845813682 99.4111670764537
"3819" 763.6 59.559203759667 103.011643703841
"3820" 763.8 59.5182781205718 106.439317913384
"3821" 764 59.7980531768133 110.81017600732
"3822" 764.2 58.2631356074969 113.158586237991
"3823" 764.4 56.3362186552482 110.397626660173
"3824" 764.6 56.7336544570752 107.285342110271
"3825" 764.8 58.2067354327421 101.578240085038
"3826" 765 60.4233643697915 95.2064369231639
"3827" 765.2 64.0869844984166 89.1485023735808
"3828" 765.4 68.9157693890657 82.8226555051093
"3829" 765.6 74.9161597859593 77.4842993135241
"3830" 765.8 80.9242157759307 72.1567851756412
"3831" 766 88.1154723957903 68.1788684367785
"3832" 766.2 95.2610267111778 67.2810643437321
"3833" 766.4 95.9175261750869 69.1724100331096
"3834" 766.6 96.8281312428994 70.4051158743912
"3835" 766.8 101.651400666603 71.5341977289799
"3836" 767 108.075999169332 73.5852257508965
"3837" 767.2 112.96322678663 73.2105561940216
"3838" 767.4 114.48354133463 70.792837142652
"3839" 767.6 113.820005648475 68.5910494477534
"3840" 767.8 112.61142453132 65.1246291444412
"3841" 768 111.517097760345 60.8700761178509
"3842" 768.2 109.704378628792 54.8828115074675
"3843" 768.4 108.736178311382 49.0655931887517
"3844" 768.6 109.782639718709 41.8694805004473
"3845" 768.8 112.256864176332 35.5987353487795
"3846" 769 115.942919362024 31.6733189837974
"3847" 769.2 115.276748924891 32.5829061555434
"3848" 769.4 115.573638413576 33.2364304945616
"3849" 769.6 116.825769546551 34.6943739415226
"3850" 769.8 119.043849395625 37.7848686769873
"3851" 770 120.443562068424 42.4776274833431
"3852" 770.2 122.367198523917 49.0971735233312
"3853" 770.4 122.03853492012 55.970030893361
"3854" 770.6 119.595616582236 63.327287691971
"3855" 770.8 115.056069209024 68.8644431026099
"3856" 771 108.341602051216 72.7177303008509
"3857" 771.2 101.808745048587 75.7397451100162
"3858" 771.4 96.8192020905231 77.9762575002582
"3859" 771.6 91.4212767671721 79.5171843826731
"3860" 771.8 85.48602010525 81.0619118763042
"3861" 772 79.1444906726957 80.467867504576
"3862" 772.2 71.6047540082805 79.8805680535283
"3863" 772.4 64.067745072438 78.8097403786093
"3864" 772.6 57.9546180127966 75.5409486233347
"3865" 772.8 50.9016956962442 72.6255669498266
"3866" 773 44.125746799204 69.3486932667901
"3867" 773.2 39.4605580607076 64.0628649560722
"3868" 773.4 38.5577068128942 58.0674547477556
"3869" 773.6 40.2993522940869 51.7688244413719
"3870" 773.8 45.5597833827067 46.1477481909863
"3871" 774 52.8636184654422 42.1118851224307
"3872" 774.2 60.8688461488727 40.2900532640697
"3873" 774.4 69.0006318583882 41.1178958485629
"3874" 774.6 77.4448406018029 44.2632611289594
"3875" 774.8 85.0787319406387 48.5207809740722
"3876" 775 92.4592282472188 53.6055398245807
"3877" 775.2 98.2191134769203 59.3918932494412
"3878" 775.4 96.7536991764869 63.2224336199833
"3879" 775.6 92.0878207783587 68.1258687045434
"3880" 775.8 84.2548958245326 72.8782236783694
"3881" 776 76.1158468562188 76.0283068160862
"3882" 776.2 67.7310561907572 78.1307567655135
"3883" 776.4 59.2921463085705 81.0050775381192
"3884" 776.6 50.2922531252119 82.8499300464537
"3885" 776.8 41.4484567066169 83.9713168845812
"3886" 777 32.7377153529022 83.7496510966412
"3887" 777.2 24.9948525108869 83.4378707234043
"3888" 777.4 20.8830221950971 80.3100095596412
"3889" 777.6 19.4762759532282 75.4911880826846
"3890" 777.8 19.0034310876324 68.0367431662548
"3891" 778 20.2442872172188 60.6612147722731
"3892" 778.2 23.9574105948938 53.4616964513912
"3893" 778.4 29.9182613916357 47.8384884373119
"3894" 778.6 37.1902405607897 43.5636889353844
"3895" 778.8 45.1153937620194 42.3345077254655
"3896" 779 53.617307734567 43.4854620527812
"3897" 779.2 61.6018549488012 46.5323656830697
"3898" 779.4 67.9497172569633 52.1294258061299
"3899" 779.6 72.6591657109257 59.6207917364315
"3900" 779.8 76.2229137911837 68.1561985134315
"3901" 780 78.3320321250251 77.2742205513267
"3902" 780.2 76.7172899741089 85.9734486471192
"3903" 780.4 73.1945452963773 94.0665209635928
"3904" 780.6 68.050160510247 100.198781291361
"3905" 780.8 66.664140413987 103.805733787075
"3906" 781 68.9398612530244 107.170265867672
"3907" 781.2 72.3821713519219 108.919886658928
"3908" 781.4 75.093017653857 108.453920980161
"3909" 781.6 78.160252254447 108.897252556041
"3910" 781.8 82.1218005984335 109.758865733131
"3911" 782 83.9785854599105 111.008248244435
"3912" 782.2 82.222025955187 111.372945168475
"3913" 782.4 79.6278932782082 111.349782599202
"3914" 782.6 76.613332201857 111.564885659181
"3915" 782.8 70.516870864377 113.085971583321
"3916" 783 63.7089268396354 114.087946971077
"3917" 783.2 56.0562893276539 114.672934719945
"3918" 783.4 48.4852636188624 112.90470793407
"3919" 783.6 40.9301494705817 108.625701908383
"3920" 783.8 33.9765858014932 103.288725938766
"3921" 784 28.6277708162119 97.2295425830787
"3922" 784.2 23.1917267620224 90.7542735575928
"3923" 784.4 21.1360326285708 84.0311510312702
"3924" 784.6 21.0633874185027 76.1854456441749
"3925" 784.8 22.6497236333973 67.5727929101757
"3926" 785 25.9446220487386 59.2921250367367
"3927" 785.2 31.1052795285172 52.4951305156063
"3928" 785.4 40.081919920668 47.3958421192493
"3929" 785.6 48.4129754200453 45.5685684181828
"3930" 785.8 57.1976164209604 45.7418540003817
"3931" 786 63.3225065123628 47.2907686747619
"3932" 786.2 70.4563887856196 50.454087184739
"3933" 786.4 77.8576606169902 55.9551283541089
"3934" 786.6 84.5587177422432 62.8052597469224
"3935" 786.8 90.393716650687 70.2203943844412
"3936" 787 91.8960489836031 76.3710652188831
"3937" 787.2 88.4167906244951 79.6197413600391
"3938" 787.4 82.6025132788934 82.4859835068831
"3939" 787.6 75.3528458795338 85.6971549928859
"3940" 787.8 67.4200745920203 87.6309256211078
"3941" 788 59.2183868540354 89.2873557704711
"3942" 788.2 50.9402205208343 89.182675536078
"3943" 788.4 42.6979759021207 89.1581760852198
"3944" 788.6 33.9476261581544 87.702447644467
"3945" 788.8 25.8294081563848 84.7457647805241
"3946" 789 20.328897449654 81.0054239139144
"3947" 789.2 15.9168505912828 78.5547285691102
"3948" 789.4 10.1771605172991 79.6247835519897
"3949" 789.6 5.81305861910635 81.2803075768208
"3950" 789.8 6.7772083411807 81.7909663325162
"3951" 790 7.64060812955811 82.8419679132662
"3952" 790.2 8.01570321799605 82.2305725951715
"3953" 790.4 8.15136765015009 81.997646547678
"3954" 790.6 8.82994282769565 82.1129134570542
"3955" 790.8 8.46903337412695 81.6552915830012
"3956" 791 9.0149918756711 81.3676331125471
"3957" 791.2 8.95404352502812 80.2950220148176
"3958" 791.4 9.2673536459645 78.6564857368656
"3959" 791.6 9.71949208985694 77.4971471471612
"3960" 791.8 10.4494083244783 74.7309774531303
"3961" 792 11.9490664248152 70.9880824955977
"3962" 792.2 15.3996301780457 66.7858748795123
"3963" 792.4 20.2083138049257 62.5015428922702
"3964" 792.6 26.5211458239633 59.0774158271861
"3965" 792.8 33.5488576000752 57.1160345679882
"3966" 793 40.7063531678745 57.7421392529912
"3967" 793.2 48.0991621271105 58.7256968820353
"3968" 793.4 55.3009409211324 61.5657003756866
"3969" 793.6 62.6095595992805 65.5918779410444
"3970" 793.8 68.3597366484276 71.2531268068445
"3971" 794 72.9781967711494 78.9644090509537
"3972" 794.2 77.1630209306182 86.8031291740474
"3973" 794.4 79.2766919377391 93.5534603083803
"3974" 794.6 77.0296183300659 95.9412694333412
"3975" 794.8 73.2730371844105 99.0594281338765
"3976" 795 70.2249939811797 103.558125125584
"3977" 795.2 70.6955078237669 110.097305270061
"3978" 795.4 74.7151002483222 113.975782119494
"3979" 795.6 79.7312926820773 115.680255065651
"3980" 795.8 83.249505203877 114.733177697151
"3981" 796 85.7063413501179 114.527153807151
"3982" 796.2 86.650660437922 114.271052203595
"3983" 796.4 88.6921537186482 113.185494998315
"3984" 796.6 89.3481669966238 113.336602773678
"3985" 796.8 88.8306432560244 113.973908676391
"3986" 797 87.5265593428562 113.297389843361
"3987" 797.2 88.072207352663 113.33139914613
"3988" 797.4 87.5723213192174 113.090458072282
"3989" 797.6 85.8531990014645 113.263491405049
"3990" 797.8 82.6869888211169 114.725534049291
"3991" 798 77.0671614511476 115.746810332808
"3992" 798.2 70.676503891917 115.929408587241
"3993" 798.4 63.3953335245715 115.925862565038
"3994" 798.6 55.8940939455415 115.437976075838
"3995" 798.8 48.8575855489849 112.358733086927
"3996" 799 42.9455355193859 108.156133915595
"3997" 799.2 36.9805497028913 102.954316344891
"3998" 799.4 31.5431764093859 97.577167676368
"3999" 799.6 27.8213964970665 91.0072167433044
"4000" 799.8 27.3302245804536 83.1976098623078
"4001" 800 28.5485877668369 75.2200349619594
"4002" 800.2 30.8868976422935 66.8920842401846
"4003" 800.4 35.8223960642555 60.0092537966355
"4004" 800.6 42.8238252163832 55.2676262158449
"4005" 800.8 51.013295880846 53.4628476031773
"4006" 801 59.3915421047386 55.9040137100288
"4007" 801.2 67.7621453653203 59.4046326625412
"4008" 801.4 75.3695248622744 65.1580701038287
"4009" 801.6 81.3367072545705 72.004892173295
"4010" 801.8 85.7781367026182 79.9357892998287
"4011" 802 85.3325404779902 85.6626178056896
"4012" 802.2 84.4433744336536 87.7073620997078
"4013" 802.4 86.6403379386353 90.3762006526896
"4014" 802.6 92.2499632448601 92.6166766167082
"4015" 802.8 98.058761268681 94.0326278587946
"4016" 803 103.818554810905 94.3368754683836
"4017" 803.2 107.407303371597 94.1029721230112
"4018" 803.4 110.036883066414 94.6683371857649
"4019" 803.6 110.962619152572 97.0863030187055
"4020" 803.8 111.379125128247 100.286683241751
"4021" 804 110.183912186117 100.945928567535
"4022" 804.2 108.667094711285 101.365989023488
"4023" 804.4 106.010307407107 102.732007279656
"4024" 804.6 101.910483269602 104.35854710705
"4025" 804.8 96.2155423790983 104.800083583812
"4026" 805 88.7252688903177 104.007417828899
"4027" 805.2 81.5235803738612 102.297825621432
"4028" 805.4 74.9011779628659 99.4452785312675
"4029" 805.6 69.1519884747712 95.4906965068569
"4030" 805.8 62.4745244555509 91.958692496801
"4031" 806 56.0092692900869 87.3959831114881
"4032" 806.2 51.0518995408289 80.5709620537863
"4033" 806.4 47.0126351892801 72.7705932613685
"4034" 806.6 44.9326918689441 64.1127557610697
"4035" 806.8 45.3764521117906 55.2864994204375
"4036" 807 49.6980869843462 48.0297522545856
"4037" 807.2 56.7694265640869 43.7676620174515
"4038" 807.4 65.2384728991222 41.3746162398353
"4039" 807.6 74.5107983440525 41.3647451327274
"4040" 807.8 82.9222532268735 44.4385419200288
"4041" 808 90.3957095723791 49.8191547113659
"4042" 808.2 95.5746291438804 56.9013379883912
"4043" 808.4 94.540251974345 62.9412581186251
"4044" 808.6 89.2411953696021 70.9040762208079
"4045" 808.8 83.2403199701494 77.5232629440162
"4046" 809 75.7173468254764 82.7941951141412
"4047" 809.2 67.5396548883396 85.8114245325622
"4048" 809.4 58.8192888759971 87.0969676735344
"4049" 809.6 49.370562430487 86.5565684496745
"4050" 809.8 40.7252560149806 84.4814897215348
"4051" 810 32.3723788964448 80.9959263807622
"4052" 810.2 24.3130144711779 75.7836574809291
"4053" 810.4 18.5992376128682 68.9161969683287
"4054" 810.6 14.7783387483269 61.5028140001112
"4055" 810.8 11.6007196074167 53.8459117294603
"4056" 811 9.84015661538365 46.5330656508225
"4057" 811.2 12.6555169348913 39.6200471744781
"4058" 811.4 18.3197214485745 33.3971208188912
"4059" 811.6 24.7126571393061 27.8698734023193
"4060" 811.8 32.7553672263597 25.2294198290957
"4061" 812 41.6221750012928 24.9722471849647
"4062" 812.2 50.5415666121012 26.2093619562555
"4063" 812.4 58.0085870518404 30.1106140078535
"4064" 812.6 64.9161120861001 35.6851864611938
"4065" 812.8 69.5854927995138 42.8701173283119
"4066" 813 72.4380616107499 51.8545980179052
"4067" 813.2 71.7489963752634 61.3110483640941
"4068" 813.4 68.7756883973203 70.2331337975412
"4069" 813.6 63.4287210165244 78.0567258675787
"4070" 813.8 56.2151452184619 85.1151569382974
"4071" 814 48.8511216265869 90.7483661684537
"4072" 814.2 41.280242522221 95.5441149465948
"4073" 814.4 36.482729314212 94.2238373047974
"4074" 814.6 33.1725444480238 90.4579578369306
"4075" 814.8 27.9651874933773 84.1790926027541
"4076" 815 23.4737622921992 76.5310836533452
"4077" 815.2 20.7413131271419 68.2040672758774
"4078" 815.4 20.4526992714128 59.1718878793884
"4079" 815.6 23.7998145638544 51.37524722449
"4080" 815.8 30.7081254770642 45.8180485913912
"4081" 816 38.7443273682787 43.2409351262645
"4082" 816.2 47.313070075527 43.1185669555012
"4083" 816.4 55.9401640833597 44.7993091606996
"4084" 816.6 64.4388704892655 48.6207194733912
"4085" 816.8 71.8581397662805 53.4319026626896
"4086" 817 78.1028726408612 60.430360891496
"4087" 817.2 81.1148936674095 68.9698771565928
"4088" 817.4 81.8086730345815 78.1114108482621
"4089" 817.6 78.6141523504271 85.5758525312339
"4090" 817.8 71.4844710576238 90.445888919257
"4091" 818 63.5988395468133 93.2659926823412
"4092" 818.2 54.6789940605869 93.9554809178758
"4093" 818.4 45.3180250493128 93.9391268325928
"4094" 818.6 36.5803032653773 91.2556311053993
"4095" 818.8 27.7183654915718 87.8629373566563
"4096" 819 22.4149718034135 82.0649287111718
"4097" 819.2 18.7037248106304 74.5648111953042
"4098" 819.4 15.8249552897922 66.1189738616675
"4099" 819.6 14.7435887015155 57.0007834069779
"4100" 819.8 16.0962012830996 47.9768953366602
"4101" 820 19.2566652991264 40.1154849905754
"4102" 820.2 25.1965053432953 33.5138987723078
"4103" 820.4 32.1380617602959 28.8722524122158
"4104" 820.6 39.8885053864727 26.2694191894412
"4105" 820.8 48.1226375723369 25.4190633650162
"4106" 821 56.6081810817233 26.161713242323
"4107" 821.2 64.7151245565059 28.5914354582628
"4108" 821.4 72.8511953867623 31.3931449594918
"4109" 821.6 80.0732841989424 36.3244998110568
"4110" 821.8 84.5242165564441 43.7342445914626
"4111" 822 84.7816589829835 52.2547468826929
"4112" 822.2 81.8292780302869 60.9758269448745
"4113" 822.4 76.2351743923773 67.6959358465928
"4114" 822.6 68.919812778821 72.9387682989071
"4115" 822.8 60.1405588226956 76.7125100777064
"4116" 823 51.0139500609441 77.3890441274269
"4117" 823.2 42.0453385328057 77.2883800149849
"4118" 823.4 33.3177659832359 75.4798746353433
"4119" 823.6 24.5842108494684 71.8724467286154
"4120" 823.8 16.3112686723636 69.2145228522263
"4121" 824 14.0205819709817 68.8465492559201
"4122" 824.2 13.3473814635563 65.8221770086718
"4123" 824.4 13.147801395597 58.7358134747912
"4124" 824.6 13.4363306565543 51.0647481822499
"4125" 824.8 15.5510162597811 43.1551365648706
"4126" 825 19.1005519187086 36.5036439187493
"4127" 825.2 23.9676399840475 30.3044606650096
"4128" 825.4 30.3322425133298 26.051029250584
"4129" 825.6 37.4054202158764 22.1529125195754
"4130" 825.8 45.0388177221324 20.428977347323
"4131" 826 53.5983227121019 19.7854382025292
"4132" 826.2 62.1941852921779 21.8286583190892
"4133" 826.4 69.6776668561249 25.8973960752424
"4134" 826.6 75.6070740103994 32.3986693171787
"4135" 826.8 80.559697528866 40.2475180143505
"4136" 827 83.2777017353195 48.8821737073621
"4137" 827.2 83.6902236597801 58.3432079256184
"4138" 827.4 81.4543210203103 66.9539546553327
"4139" 827.6 76.4558652138611 74.2505693609476
"4140" 827.8 70.3282318355922 80.6258129054359
"4141" 828 62.9941838333216 86.0778438376718
"4142" 828.2 54.1761816970557 89.3908224599849
"4143" 828.4 45.4422913509932 92.3447738725474
"4144" 828.6 36.5172364536238 93.6682899381307
"4145" 828.8 32.7204509113817 95.9734532138043
"4146" 829 30.1984745774506 101.868570910232
"4147" 829.2 29.5857172390763 106.412253847513
"4148" 829.4 30.2170512459257 107.101817206561
"4149" 829.6 29.6287091995359 105.534047497641
"4150" 829.8 28.3661500210769 102.981069112401
"4151" 830 27.2059186687391 98.6879976752064
"4152" 830.2 27.00838538318 93.228663239304
"4153" 830.4 27.5901285952717 86.5329359152281
"4154" 830.6 29.3699799323536 79.1040117861745
"4155" 830.8 31.9692954998369 71.9193688405957
"4156" 831 36.0816579617962 65.2182490174551
"4157" 831.2 41.5850503994943 59.2640272883264
"4158" 831.4 47.714053037562 54.2547249168662
"4159" 831.6 55.6709066010504 50.8866260595314
"4160" 831.8 63.9616838488562 50.4220864850863
"4161" 832 72.7028354927049 50.8669356539726
"4162" 832.2 81.3647374739536 52.5508284147412
"4163" 832.4 89.1741955186353 55.9797852826896
"4164" 832.6 94.3567777295337 62.2539243754603
"4165" 832.8 92.3607902983185 67.4867845313517
"4166" 833 88.5236252676746 73.6966781508731
"4167" 833.2 82.4427382864975 79.1493819766885
"4168" 833.4 74.9565936835125 83.1031936446518
"4169" 833.6 66.1669752811199 86.5026242681961
"4170" 833.8 57.149505201087 86.779811498284
"4171" 834 48.497378026233 86.8908468323659
"4172" 834.2 40.0376131594496 87.5189774451851
"4173" 834.4 31.915588735913 88.277681622402
"4174" 834.6 26.6471943748975 89.3838241639728
"4175" 834.8 25.1614728426627 92.3294527980806
"4176" 835 20.155184533087 96.5913655442624
"4177" 835.2 18.6322577607777 96.6118616321927
"4178" 835.4 18.5297148955169 94.5463036988912
"4179" 835.6 18.7727416475281 90.9436726119353
"4180" 835.8 19.0018424621904 85.491436370486
"4181" 836 19.6344907226913 78.4851936282291
"4182" 836.2 21.3594629983067 71.1439318374159
"4183" 836.4 24.7034588891869 64.9123055927745
"4184" 836.6 29.796373402043 59.3172766869983
"4185" 836.8 36.3795982206357 54.2889815094095
"4186" 837 44.518398716676 50.1830427032234
"4187" 837.2 53.1830435277792 49.0396501734104
"4188" 837.4 61.583755966087 49.5910381045079
"4189" 837.6 70.2833336574203 52.1941248479412
"4190" 837.8 78.4775960727421 56.8013994890722
"4191" 838 85.6216182083536 62.6361971189079
"4192" 838.2 91.9385779439932 69.3580953602349
"4193" 838.4 92.8041160634912 75.6750316019816
"4194" 838.6 88.6878583379579 79.1449696842057
"4195" 838.8 81.3562912820203 81.6306620510078
"4196" 839 72.8413232143727 82.9789866008664
"4197" 839.2 64.7980539524015 82.339011589894
"4198" 839.4 56.0910066313773 80.8586262205605
"4199" 839.6 48.5168680734806 77.7160482114071
"4200" 839.8 41.298225624308 73.5051514779622
"4201" 840 34.9314300947174 68.3294223703803
"4202" 840.2 29.0277729301515 61.704302201496
"4203" 840.4 24.8855265209184 54.5728166108153
"4204" 840.6 21.710606746352 46.9289100650207
"4205" 840.8 19.8167811852317 39.0795695569175
"4206" 841 20.3135506318369 30.6475308248078
"4207" 841.2 23.5536354089653 24.3719352544655
"4208" 841.4 29.0399751475298 19.209964415884
"4209" 841.6 36.3718730450869 15.8901208380977
"4210" 841.8 44.3823182582233 14.8178449410048
"4211" 842 52.9355898778261 15.7405712060542
"4212" 842.2 60.807762082212 18.6990229547662
"4213" 842.4 68.1717856740869 23.7231289960787
"4214" 842.6 74.5143479290245 29.3889829723037
"4215" 842.8 78.7067858432408 37.2360939588335
"4216" 843 81.1631482423882 45.4830634216231
"4217" 843.2 82.4291540806218 54.5038100695133
"4218" 843.4 81.1770851227391 63.3984386693912
"4219" 843.6 78.5082720846739 71.9601551038803
"4220" 843.8 73.1942533773012 78.9996699264983
"4221" 844 65.5435823331295 84.8636721145348
"4222" 844.2 57.3759350273848 88.8562583903433
"4223" 844.4 49.3285056191076 92.4905958272649
"4224" 844.6 40.9108393529339 95.628503842335
"4225" 844.8 36.0670183049932 93.5749234500162
"4226" 845 33.2086379371515 87.4954494968509
"4227" 845.2 32.7781213797943 79.4943764038485
"4228" 845.4 33.7658299875172 71.3242793428272
"4229" 845.6 37.4946340762249 64.0980081646239
"4230" 845.8 43.3137157932211 57.4816027192266
"4231" 846 51.1542171769798 54.0304202504983
"4232" 846.2 59.6179729080547 53.0867056625605
"4233" 846.4 67.4844094156827 54.3947906981305
"4234" 846.6 75.1254971010188 58.1651456743344
"4235" 846.8 81.968640197187 63.2604283608079
"4236" 847 87.4938268180978 70.0990930162281
"4237" 847.2 90.8933616922432 77.9810856022974
"4238" 847.4 89.444059176821 82.5543146759816
"4239" 847.6 84.5311703761185 85.0510827191201
"4240" 847.8 78.0454768594496 87.4559803474379
"4241" 848 70.3655004159021 88.4313854108912
"4242" 848.2 62.0696440404936 88.1447486161412
"4243" 848.4 53.830151771287 86.8665608351078
"4244" 848.6 46.1520124652826 84.169220897652
"4245" 848.8 38.5042992556712 81.2697597263322
"4246" 849 31.3160353424932 78.0447826677974
"4247" 849.2 24.8190661412744 73.2276920893599
"4248" 849.4 18.4663954119487 68.787616987705
"4249" 849.6 12.908351854287 63.1347328182212
"4250" 849.8 9.21736597942029 56.5162602742321
"4251" 850 4.90212973711727 50.9997083591109
"4252" 850.2 5.47726098835878 51.2956870153353
"4253" 850.4 6.76361661157148 50.1038104262958
"4254" 850.6 9.1384729778452 47.5200201821961
"4255" 850.8 13.4575441320195 43.8760037910063
"4256" 851 19.1800764194353 40.1787112025457
"4257" 851.2 26.180697858327 37.5488955481812
"4258" 851.4 33.3523594289203 36.6669035145578
"4259" 851.6 40.8008449401286 36.7996057343495
"4260" 851.8 47.9911720163883 38.8432199191412
"4261" 852 54.8958624593458 42.7729541718706
"4262" 852.2 60.2974506181222 47.9391608725412
"4263" 852.4 65.0577322959392 54.5083550504025
"4264" 852.6 67.1844074757934 62.8002401412173
"4265" 852.8 67.0524332046804 71.1229328048335
"4266" 853 63.7296166041494 78.7534125214849
"4267" 853.2 59.0903322836401 85.6483657512263
"4268" 853.4 54.2717669495155 92.719237871131
"4269" 853.6 48.752870006138 98.5026714305085
"4270" 853.8 45.8199271066827 97.792821154322
"4271" 854 42.3504433246343 97.8320665355517
"4272" 854.2 38.8669470906992 101.782420333702
"4273" 854.4 37.8879644971203 108.714654301608
"4274" 854.6 39.4528767948342 113.969358885998
"4275" 854.8 41.8735787054912 114.519399503279
"4276" 855 44.340855134187 114.756108640731
"4277" 855.2 48.3841865313034 115.720981282193
"4278" 855.4 53.8900429504506 117.974277411202
"4279" 855.6 58.3783031245918 120.841751015326
"4280" 855.8 58.7288610907568 121.376064263792
"4281" 856 57.1331577328289 120.428887104399
"4282" 856.2 55.3421924986175 120.372863878917
"4283" 856.4 53.6254751201646 119.932676391199
"4284" 856.6 50.6728116594809 118.398924514535
"4285" 856.8 45.9038795496436 116.189844217935
"4286" 857 41.1109785501807 111.756454583672
"4287" 857.2 36.0241140200767 107.819342214968
"4288" 857.4 30.4988427532256 102.709303375121
"4289" 857.6 25.7336303615557 96.3815753986099
"4290" 857.8 22.1577493946999 90.3104488431412
"4291" 858 20.8791438416584 83.5585599001412
"4292" 858.2 20.3423444679733 76.084288327948
"4293" 858.4 21.1645044691203 68.5175595000745
"4294" 858.6 24.0488790143536 61.1159604889745
"4295" 858.8 28.7743871721515 55.1948730562057
"4296" 859 35.4939659188399 50.5874600428588
"4297" 859.2 43.2223380024441 47.4314042646983
"4298" 859.4 51.3890926117493 47.1718180419204
"4299" 859.6 59.3595920903092 49.5584818265856
"4300" 859.8 66.7725950873287 53.1519607208005
"4301" 860 74.1304378541515 57.8002885095605
"4302" 860.2 80.565654271913 64.0672578571412
"4303" 860.4 84.5764700710547 71.3985846217863
"4304" 860.6 83.8817026700869 79.4739855749537
"4305" 860.8 79.0540371755606 85.0068300209833
"4306" 861 72.0925968768238 89.5326741486149
"4307" 861.2 64.0938586312744 92.2293229413287
"4308" 861.4 55.3084993031182 93.3042109216412
"4309" 861.6 46.3192644604659 93.3947278041938
"4310" 861.8 37.7778885826848 92.3072133746847
"4311" 862 29.5604981586436 89.1258147589968
"4312" 862.2 23.4397648109912 84.5058843423646
"4313" 862.4 17.1145554370869 80.9708666142037
"4314" 862.6 10.0397583518764 80.1671940338359
"4315" 862.8 5.69588932285922 80.1454062517649
"4316" 863 4.9046772291617 76.9864514597673
"4317" 863.2 4.0529282988934 72.4547230626573
"4318" 863.4 4.32241383623847 66.8737891673533
"4319" 863.6 5.96691569433958 60.4385366099201
"4320" 863.8 9.31743499254348 54.2842194276303
"4321" 864 14.2455747577966 48.2292907321734
"4322" 864.2 20.1879756311811 43.5328226944235
"4323" 864.4 27.4836271703077 40.302461783323
"4324" 864.6 35.1820616596956 39.485729449402
"4325" 864.8 43.3989890323609 40.5918352514973
"4326" 865 50.4572345166945 44.0147766041665
"4327" 865.2 56.8528584600138 49.0223217034339
"4328" 865.4 61.710448845087 56.1593349381518
"4329" 865.6 65.3253271861196 64.1420326731629
"4330" 865.8 66.2842041285364 72.9390423957704
"4331" 866 65.2537625900224 81.8613413161734
"4332" 866.2 62.4105937027185 90.5183024252991
"4333" 866.4 58.1408443264581 98.5424737205432
"4334" 866.6 53.73647582439 102.165823882565
"4335" 866.8 49.9002970308057 101.421605706297
"4336" 867 43.3622570611199 101.504333145075
"4337" 867.2 36.2569351754787 102.982881523749
"4338" 867.4 29.1131163306164 106.676847790435
"4339" 867.6 24.379125118947 106.672951028781
"4340" 867.8 21.7942736551494 103.861999528266
"4341" 868 18.4551729424237 97.9293978410085
"4342" 868.2 16.0049925388975 90.7797956415622
"4343" 868.4 16.0039710509593 82.8023266544178
"4344" 868.6 18.406544356999 75.0329526716797
"4345" 868.8 22.2401086505435 69.9661600099673
"4346" 869 30.3886996626353 64.1494476190767
"4347" 869.2 38.4451647473105 61.3020558372
"4348" 869.4 46.8104613255512 61.1599417961054
"4349" 869.6 53.7963670035536 63.8761666606412
"4350" 869.8 61.6504364287185 67.4988534490254
"4351" 870 69.9427903869167 73.7071988550454
"4352" 870.2 75.2051600476627 81.7132752147472
"4353" 870.4 77.5013447946746 88.4205503430484
"4354" 870.6 76.013816327291 94.232368161784
"4355" 870.8 70.952565089689 97.4848183226208
"4356" 871 61.8846515537119 100.306907060047
"4357" 871.2 54.3720074691639 100.676971261328
"4358" 871.4 45.7967215654783 98.5052147915977
"4359" 871.6 38.1142266593756 95.6268554646669
"4360" 871.8 30.4410626468994 90.9951922972662
"4361" 872 23.6425727287185 85.0309678563306
"4362" 872.2 17.6093244698133 78.063179386057
"4363" 872.4 12.8923485432554 70.5522896204675
"4364" 872.6 9.01998214619565 62.2601998032825
"4365" 872.8 7.41641989299019 53.9291507223992
"4366" 873 7.35920375408695 44.9237847336131
"4367" 873.2 10.3357746528398 38.0530900279951
"4368" 873.4 15.8748896716819 32.2058244356475
"4369" 873.6 22.8962020909113 27.2486324558304
"4370" 873.8 30.8171821314307 24.4158345833912
"4371" 874 39.1011996384012 24.675172635784
"4372" 874.2 46.7827226672609 26.580150091576
"4373" 874.4 53.9443644562362 30.2697850433352
"4374" 874.6 59.3849677108106 36.4093215216149
"4375" 874.8 64.085940326337 44.0345307573912
"4376" 875 66.0195903920745 52.5110177488037
"4377" 875.2 64.6808460190326 61.429368514152
"4378" 875.4 59.9832025947203 68.9634389585745
"4379" 875.6 53.3891527286401 75.0204426097156
"4380" 875.8 45.7512329581515 79.576465934367
"4381" 876 37.0137836320203 82.1827032853412
"4382" 876.2 28.3691061882536 83.4608910663745
"4383" 876.4 22.2862921187922 82.1786803127833
"4384" 876.6 19.3689050159942 77.0890393918319
"4385" 876.8 17.3243905179307 69.7960126855474
"4386" 877 18.2648691907347 62.1259450199707
"4387" 877.2 22.5412337542536 55.1709010423078
"4388" 877.4 29.3449430062655 49.6034741982483
"4389" 877.6 37.0671002185995 46.3005538625537
"4390" 877.8 44.6319153535738 43.1930589973649
"4391" 878 52.4985429325343 43.0321400950491
"4392" 878.2 60.0770156551226 44.9672377879269
"4393" 878.4 67.348281960587 48.9625603915745
"4394" 878.6 74.4720022113152 53.3619966966955
"4395" 878.8 80.2659733143566 60.0178421650176
"4396" 879 82.1526328100983 68.4623553766412
"4397" 879.2 81.1551101784167 77.3135369677156
"4398" 879.4 78.3633788167364 85.1148696448319
"4399" 879.6 73.4191978767502 92.454050088233
"4400" 879.8 66.886571313922 98.7670551267391
"4401" 880 57.1772192683682 101.839617698641
"4402" 880.2 50.5819098284095 99.0554395130767
"4403" 880.4 44.5945163114891 93.437143927902
"4404" 880.6 40.901143469337 86.1922950866846
"4405" 880.8 38.4047178763142 77.660790699073
"4406" 881 38.3170722482699 68.6907326602631
"4407" 881.2 40.6207195969162 60.4085605582997
"4408" 881.4 44.847466279454 53.5306344146855
"4409" 881.6 51.2840941362721 47.8976398224375
"4410" 881.8 58.6261325494318 44.220130827555
"4411" 882 66.5402285981845 42.8468135238607
"4412" 882.2 75.0853679698971 42.427994010445
"4413" 882.4 83.2539970423142 43.9462234620389
"4414" 882.6 90.4884029076238 48.0035284334675
"4415" 882.8 93.6666160248536 54.7122821707078
"4416" 883 94.0940028267836 61.9416366825906
"4417" 883.2 91.9597508028478 68.7905337358477
"4418" 883.4 87.5557961610869 75.4053355161412
"4419" 883.6 80.9264245662554 80.2758142928991
"4420" 883.8 73.4928865920869 84.1115046389497
"4421" 884 65.3131091170763 86.7949129302263
"4422" 884.2 56.4979418233727 88.2203451334379
"4423" 884.4 47.6767760943177 87.9935555815478
"4424" 884.6 38.9097314528449 85.6545286028043
"4425" 884.8 31.319671298842 82.3964134397942
"4426" 885 24.1632865232688 77.40503733002
"4427" 885.2 18.3814842270869 71.0149314646254
"4428" 885.4 13.2814494550971 65.3074007242228
"4429" 885.6 8.51825543919587 59.2805179844184
"4430" 885.8 4.2896162857441 54.2033122854269
"4431" 886 4.18442925679282 54.5651544390235
"4432" 886.2 4.18396347414944 55.8463553410474
"4433" 886.4 0.526234480020289 55.7102028635412
"4434" 886.6 1.36690013670397 55.8625337180561
"4435" 886.8 2.89125807445929 55.1469581737156
"4436" 887 4.95743023942737 54.4598430203433
"4437" 887.2 9.58366398747642 53.4023576061622
"4438" 887.4 14.9778586800195 52.0306595697367
"4439" 887.6 21.1949931619528 51.6929376935436
"4440" 887.8 27.5391436220987 52.3230177334235
"4441" 888 34.2285276332987 53.2582405304118
"4442" 888.2 41.1138065162298 55.3862577875697
"4443" 888.4 47.3854160781559 59.1076725502791
"4444" 888.6 52.6621251642483 63.6275426307863
"4445" 888.8 57.2073432545435 69.5465902089564
"4446" 889 61.1873298608289 76.3094228974315
"4447" 889.2 63.8468908678027 83.5183301745622
"4448" 889.4 63.4462718986024 91.2613081301927
"4449" 889.6 60.0098908197467 97.7229485891618
"4450" 889.8 56.5056985302502 101.918914045488
"4451" 890 57.265181308 102.970932970674
"4452" 890.2 59.2418572936627 105.462629575717
"4453" 890.4 63.0553424837023 107.584603029314
"4454" 890.6 66.032373964788 109.156900181801
"4455" 890.8 67.4372106160389 110.572240389978
"4456" 891 69.5505022984987 110.367530703229
"4457" 891.2 72.3526506810869 110.352543158406
"4458" 891.4 76.68780503578 111.310299209666
"4459" 891.6 80.9210253909316 112.719447536908
"4460" 891.8 82.5470370932949 114.186127117389
"4461" 892 80.8026817925718 113.492320256929
"4462" 892.2 78.8419933043922 114.225679708973
"4463" 892.4 77.0193894096127 114.282872277605
"4464" 892.6 72.685219488462 114.88557292636
"4465" 892.8 66.6710628084065 116.264704686667
"4466" 893 59.7665049829307 116.044063305141
"4467" 893.2 52.9052937545869 113.867122419524
"4468" 893.4 46.3536545543848 110.555273618439
"4469" 893.6 39.8579276314659 105.869965706225
"4470" 893.8 33.7201032806711 101.804931177824
"4471" 894 27.6736150712432 96.4651777970787
"4472" 894.2 23.3797226469902 90.0186751882702
"4473" 894.4 21.4908509489274 83.2942848411518
"4474" 894.6 21.3981083565396 75.8787052871201
"4475" 894.8 22.9125340457049 68.7865662830625
"4476" 895 26.1907743617265 61.4497528632226
"4477" 895.2 31.8212416121683 55.5303697530365
"4478" 895.4 38.658679511037 50.3182462689662
"4479" 895.6 46.5442554547953 48.6578760949328
"4480" 895.8 54.9912015124084 49.2394909668198
"4481" 896 63.3659024640203 51.6675624398079
"4482" 896.2 70.8445967342805 56.4236099971412
"4483" 896.4 76.4985659283628 62.8064952503481
"4484" 896.6 80.5623492402869 70.8258517544043
"4485" 896.8 82.2087807905642 78.902883476323
"4486" 897 80.322171888821 86.1443897080986
"4487" 897.2 75.5622036157536 92.0051768282624
"4488" 897.4 68.8818226882628 94.5326543277126
"4489" 897.6 60.6996014062572 96.4307881579922
"4490" 897.8 52.1115240841175 96.8218488653759
"4491" 898 43.2845532555244 96.7677388582037
"4492" 898.2 35.9691230507922 93.3142683530359
"4493" 898.4 28.7636322588238 88.5188850640254
"4494" 898.6 22.817001920877 82.4425873125812
"4495" 898.8 17.3679411950869 75.6242941787974
"4496" 899 12.2119249376021 69.3560445077473
"4497" 899.2 5.64489073511819 64.5887775809224
"4498" 899.4 4.63592186956267 63.4142083312382
"4499" 899.6 5.62062622642358 61.4373889152105
"4500" 899.8 7.57695713986818 56.8774515888287
"4501" 900 11.5598645234307 51.3955228892349
"4502" 900.2 16.5341252705055 46.309108526583
"4503" 900.4 22.8893936426683 42.3850730263621
"4504" 900.6 30.0340216804287 40.8266981612931
"4505" 900.8 37.6062725823707 41.611459954925
"4506" 901 45.5211533880059 43.3622684850196
"4507" 901.2 52.5607509251113 47.4702883269826
"4508" 901.4 59.5367406851656 52.0693072274558
"4509" 901.6 64.6693405997966 58.5852007360444
"4510" 901.8 67.9227686360525 66.5712114664515
"4511" 902 68.5435109344496 75.4781321624269
"4512" 902.2 66.627210787555 84.0301892361837
"4513" 902.4 62.0430176524619 92.0541560112037
"4514" 902.6 56.4577620817469 98.6241898322012
"4515" 902.8 51.1522643920027 101.344121578594
"4516" 903 45.755319825216 100.238972084948
"4517" 903.2 38.6631272397678 100.516887146982
"4518" 903.4 31.1099872770543 101.749610975652
"4519" 903.6 23.4745379628869 101.496994535794
"4520" 903.8 17.8885109454335 99.3453415199036
"4521" 904 14.2180540199493 94.8381998843705
"4522" 904.2 10.1102491266584 91.0202161444269
"4523" 904.4 9.98964897451268 86.7862983281511
"4524" 904.6 9.80545455605503 80.4767061353114
"4525" 904.8 11.2118190291324 73.3568957960844
"4526" 905 14.9076472222482 66.6069215009476
"4527" 905.2 20.4579138334343 61.4161189414885
"4528" 905.4 27.3780708655265 57.8515442127456
"4529" 905.6 34.6253212131584 56.1051246696412
"4530" 905.8 42.3264383580869 56.9534537692548
"4531" 906 49.7777474509009 58.8944636076993
"4532" 906.2 56.211977896487 63.4939842676412
"4533" 906.4 61.6376678294912 69.4747321410774
"4534" 906.6 66.1293428974809 76.2546297228078
"4535" 906.8 68.6703834559579 84.4667567695283
"4536" 907 69.6144497478611 93.2898277133025
"4537" 907.2 66.7551289361779 99.2898048645351
"4538" 907.4 61.6154291858369 100.056099864641
"4539" 907.6 54.0886591563103 100.529084457396
"4540" 907.8 46.4479160780557 98.2686009640474
"4541" 908 38.6671706295231 95.5891737393646
"4542" 908.2 31.372572039747 91.5729246813512
"4543" 908.4 25.0045566462997 86.1891131796199
"4544" 908.6 18.7095521032343 80.8350074784464
"4545" 908.8 12.8383571746018 75.5100257426065
"4546" 909 6.63395166103592 70.4668630297228
"4547" 909.2 3.69126040284422 67.017112249714
"4548" 909.4 3.68632846384656 61.7962124833527
"4549" 909.6 4.91808013706632 55.2455426207804
"4550" 909.8 8.02636306371461 49.1174210586199
"4551" 910 13.4154018161749 43.7905919955588
"4552" 910.2 19.5558297593562 40.1073616806027
"4553" 910.4 26.8265191478267 37.8380278717987
"4554" 910.6 34.5131075203298 38.319084065884
"4555" 910.8 41.8625188452781 41.2487208633176
"4556" 911 49.4845860215869 45.3880933992662
"4557" 911.2 55.7543930276281 50.6459114676706
"4558" 911.4 61.6030353172391 56.3114477731086
"4559" 911.6 65.6472633588554 64.4253024147938
"4560" 911.8 65.7868966441199 72.9666478655698
"4561" 912 61.4233681724593 80.293746479088
"4562" 912.2 54.0712859102188 85.9356503884709
"4563" 912.4 46.7210975983994 90.7642904348287
"4564" 912.6 38.3554084319307 92.7946343976412
"4565" 912.8 34.5448283689817 90.6068078215727
"4566" 913 33.204551070087 85.511469930306
"4567" 913.2 34.0745088392203 77.5158316197079
"4568" 913.4 36.949189459621 70.0866305468912
"4569" 913.6 41.068247008018 63.6103961459688
"4570" 913.8 47.2086389452655 58.4437169315697
"4571" 914 55.2153272483536 56.5170323598745
"4572" 914.2 62.8377275298256 57.9914264047889
"4573" 914.4 70.1566407784203 61.7699170281078
"4574" 914.6 76.4978833158682 67.8612143209849
"4575" 914.8 80.5754272148934 75.2656129208509
"4576" 915 83.0348607946659 83.4740774764254
"4577" 915.2 82.2036684155767 90.0712598624881
"4578" 915.4 78.1165236195096 91.9153522254298
"4579" 915.6 72.3447323761494 94.2795722371099
"4580" 915.8 64.7750829076343 95.9131086254359
"4581" 916 56.3266545436643 97.5101872569762
"4582" 916.2 47.8226316818959 97.1754179698378
"4583" 916.4 40.8183844112805 93.3021561775928
"4584" 916.6 33.8644678244386 88.690723463284
"4585" 916.8 27.5731818769849 83.4961627747534
"4586" 917 22.6333529355045 78.0820122026467
"4587" 917.2 19.2696679893396 70.379301800478
"4588" 917.4 16.9102120838612 62.4892144279799
"4589" 917.6 16.3516137042078 53.8701276351192
"4590" 917.8 17.1552781481941 45.7452519451055
"4591" 918 19.5948121836639 38.2846456524489
"4592" 918.2 24.0985003919619 31.9055478684328
"4593" 918.4 30.2228073967207 26.7533374588877
"4594" 918.6 37.422888618763 22.8723021722257
"4595" 918.8 45.7868557994302 21.1829708336486
"4596" 919 55.0617493077067 20.9452416554088
"4597" 919.2 63.0635287928069 22.2463125324612
"4598" 919.4 71.1839088723119 25.8490185571412
"4599" 919.6 76.6943181883562 31.9933354907566
"4600" 919.8 77.9425877081845 39.9711240545802
"4601" 920 77.0538614411226 48.5433730367126
"4602" 920.2 73.8688783620224 56.6167559376896
"4603" 920.4 68.298478553087 62.9987909519799
"4604" 920.6 60.7560291566203 67.6130611699745
"4605" 920.8 52.9173936362892 70.6115945642423
"4606" 921 44.5738598638261 72.8408362703586
"4607" 921.2 36.4372629181192 73.1492265510122
"4608" 921.4 28.1382281395265 72.2988786294489
"4609" 921.6 20.2544490568395 70.9465409311412
"4610" 921.8 16.2039503692744 70.4011348077974
"4611" 922 15.5347728030257 67.8968814278146
"4612" 922.2 16.1010124050869 62.070462208321
"4613" 922.4 17.7684541674095 55.116792782367
"4614" 922.6 21.4716887974783 48.3271590845651
"4615" 922.8 27.5126417257455 43.5086415702753
"4616" 923 34.8848987284027 40.4725238050885
"4617" 923.2 42.8151108913727 40.0716633252126
"4618" 923.4 50.8940443004619 41.2637084081412
"4619" 923.6 57.4982832444517 45.0390709491882
"4620" 923.8 63.3644174192848 50.7580710064049
"4621" 924 67.6519079981904 58.0270188873136
"4622" 924.2 69.3557087847421 66.4306386322446
"4623" 924.4 68.9608619748152 75.0840807510107
"4624" 924.6 66.0073378570659 82.9671829341306
"4625" 924.8 60.7429759509051 89.9128247372927
"4626" 925 54.0235523294339 95.7181997100799
"4627" 925.2 47.2946091131584 98.6703637049881
"4628" 925.4 44.115495376693 98.4520919425048
"4629" 925.6 41.2729595272717 99.8179282284238
"4630" 925.8 35.95042530474 104.707285586253
"4631" 926 32.6284318729501 110.946957074289
"4632" 926.2 33.7009803102502 112.850110449355
"4633" 926.4 33.9327017220238 112.95039740812
"4634" 926.6 34.0306403525461 111.808858419447
"4635" 926.8 33.1192272944339 110.385423996539
"4636" 927 31.2119057887277 108.46349409253
"4637" 927.2 30.047897969108 105.487783313225
"4638" 927.4 27.7529180949355 100.741325872293
"4639" 927.6 25.4418580383152 94.9367944047825
"4640" 927.8 23.3265073358448 89.6332484625622
"4641" 928 22.950601605216 81.5818961255928
"4642" 928.2 24.4836258606804 74.5961727939654
"4643" 928.4 27.33398864425 66.8630051450651
"4644" 928.6 31.7637878647149 60.3920853105016
"4645" 928.8 38.4135775182023 55.8846348275258
"4646" 929 46.4979187073832 53.616220813993
"4647" 929.2 54.2792561837421 54.7718791952101
"4648" 929.4 62.533952558587 57.1370171307412
"4649" 929.6 69.9370397881536 61.1711646124078
"4650" 929.8 76.5743843587321 66.837052834367
"4651" 930 81.6219153997604 73.3917282822738
"4652" 930.2 85.9143576518452 81.0386759902511
"4653" 930.4 85.0080162866914 85.4400732195258
"4654" 930.6 80.4596888249323 89.2637156224504
"4655" 930.8 73.8452511618057 92.8543503965474
"4656" 931 65.623258392308 95.2452951808254
"4657" 931.2 57.6523175646182 97.1260348516412
"4658" 931.4 49.3149810384095 97.7362938340122
"4659" 931.6 41.5937094393344 96.777342668337
"4660" 931.8 37.2308786092957 92.0295696438885
"4661" 932 33.9081008875125 84.989710988822
"4662" 932.2 32.1394955488232 77.6200334858335
"4663" 932.4 32.8642481044009 69.1645044242458
"4664" 932.6 36.6343082944441 61.555773560284
"4665" 932.8 42.4437465793832 55.5554425858819
"4666" 933 49.3699209475553 52.3163587103437
"4667" 933.2 57.4014177860753 51.1352722335365
"4668" 933.4 65.1530001779145 51.9384580057274
"4669" 933.6 71.9890972022174 55.5595454564455
"4670" 933.8 77.4917990600976 61.416375726971
"4671" 934 81.736097461216 68.9000158589476
"4672" 934.2 84.0181411551639 77.0656590256577
"4673" 934.4 82.0244389758103 84.7701594013539
"4674" 934.6 76.0789886582725 89.7956189529144
"4675" 934.8 68.5320685487432 93.3161541214224
"4676" 935 59.904095735221 95.9932777589865
"4677" 935.2 51.1082552866659 98.4636732271412
"4678" 935.4 43.3438205682385 97.7031688693533
"4679" 935.6 36.5726947362678 93.2716847605348
"4680" 935.8 30.2697170586127 88.0186678266979
"4681" 936 25.2306563999645 81.6125495521106
"4682" 936.2 21.3781042177501 74.1005514165306
"4683" 936.4 19.246058709054 65.7261814311522
"4684" 936.6 19.4698912330415 57.2357475822662
"4685" 936.8 22.5310486404517 50.0973673271294
"4686" 937 28.8775019719331 44.296668680795
"4687" 937.2 36.5911491818177 40.7198334642566
"4688" 937.4 44.3413757898541 38.9845750507987
"4689" 937.6 51.6594804444203 39.5226552844745
"4690" 937.8 58.7880664361536 43.3232468593079
"4691" 938 64.7428153620217 48.626258348652
"4692" 938.2 70.2515418113791 54.7402897942648
"4693" 938.4 73.9895802654392 62.1737178190957
"4694" 938.6 75.4709302513128 70.7739424310767
"4695" 938.8 73.2197050717432 79.6173039723287
"4696" 939 67.1099164923653 85.7925538880896
"4697" 939.2 59.4466837763617 89.5726828317456
"4698" 939.4 51.5736707285018 91.718560567705
"4699" 939.6 43.5342438045536 93.6269427201745
"4700" 939.8 35.9680394932744 92.3766224052974
"4701" 940 29.5800898409632 88.8421329827494
"4702" 940.2 23.8267692542058 84.0618297839927
"4703" 940.4 18.7733178734787 78.468048026368
"4704" 940.6 14.1406068037185 72.7568785821938
"4705" 940.8 8.82307097976023 68.1047688802204
"4706" 941 3.11364451100184 67.067796219205
"4707" 941.2 4.41545744791048 68.0614385526118
"4708" 941.4 5.11636348030477 67.3139162055966
"4709" 941.6 6.16252052076023 65.9100581085372
"4710" 941.8 8.30735691305469 64.1083527381089
"4711" 942 12.0022098310756 60.3583514523457
"4712" 942.2 16.7315974164733 56.3497793075844
"4713" 942.4 22.6124694939111 53.9919220240972
"4714" 942.6 29.3762891359665 52.7399242814785
"4715" 942.8 36.3173469958971 52.5340575417994
"4716" 943 43.6735525145426 54.2030819162931
"4717" 943.2 50.2163466158111 58.1324485129688
"4718" 943.4 55.3635442938934 63.5741192855283
"4719" 943.6 59.5270183772146 70.3448069506731
"4720" 943.8 61.851508957788 78.2198264721515
"4721" 944 61.8920419716536 86.5693078627745
"4722" 944.2 58.9010016004581 94.0744857446463
"4723" 944.4 56.2994368516676 101.196482811496
"4724" 944.6 55.4906203166807 101.421605706297
"4725" 944.8 52.4827664725612 101.268970792255
"4726" 945 48.1084857081933 102.065945569673
"4727" 945.2 41.8311843765415 102.999676376384
"4728" 945.4 34.8993915228318 102.819772543274
"4729" 945.6 27.5925736441788 100.823064530866
"4730" 945.8 21.9767178648318 95.9950869539881
"4731" 946 17.2257349023318 89.5720828593861
"4732" 946.2 14.2455747577966 82.7572097212702
"4733" 946.4 13.1625549856999 75.2204085517863
"4734" 946.6 14.289304235387 68.1481165201745
"4735" 946.8 17.1326544198012 61.3751818800752
"4736" 947 22.3957979212442 55.5433022379839
"4737" 947.2 29.0997017904869 51.4777202053765
"4738" 947.4 36.7155274793745 50.9106289781162
"4739" 947.6 43.9265224965684 53.3378410462523
"4740" 947.8 50.8374849794798 57.2698710102126
"4741" 948 57.378416198371 63.5374140850275
"4742" 948.2 63.2798057978612 70.8150373120444
"4743" 948.4 66.7821231575557 78.9644090509537
"4744" 948.6 68.1253316184536 87.6606509183412
"4745" 948.8 66.3256894372298 96.3763693884489
"4746" 949 63.8828983176238 102.607334961773
"4747" 949.2 59.5773544537604 103.018663380447
"4748" 949.4 52.8109479936295 103.118980035492
"4749" 949.6 45.0186620368369 102.842846480266
"4750" 949.8 37.0174676093529 102.997006931343
"4751" 950 28.6359290697839 101.208437685959
"4752" 950.2 21.0681185141164 98.2913164616706
"4753" 950.4 14.8044824751337 94.648992893272
"4754" 950.6 10.2975039862793 91.4079982794489
"4755" 950.8 11.6206915022688 91.1597430498079
"4756" 951 12.8928217594418 87.3680553658509
"4757" 951.2 16.877517147345 81.5325822684315
"4758" 951.4 21.8345390781295 78.805674608471
"4759" 951.6 27.9475083493341 76.8295732728266
"4760" 951.8 34.8859859098587 77.206854694739
"4761" 952 41.9872283917321 78.7381303626251
"4762" 952.2 48.5996174459978 82.0790221212996
"4763" 952.4 54.648587769627 87.1052125071812
"4764" 952.6 59.7912398859781 93.3931345477352
"4765" 952.8 63.9443804258216 100.787966147835
"4766" 953 64.0469322556975 104.775717170478
"4767" 953.2 61.0084668726686 109.266175559896
"4768" 953.4 55.7389040740766 114.826595682079
"4769" 953.6 50.8494138544506 116.403083128868
"4770" 953.8 47.0114076625817 114.664183717783
"4771" 954 43.2521744442454 110.863789087151
"4772" 954.2 39.998456706462 105.530066431047
"4773" 954.4 37.2532148120435 98.9164762797173
"4774" 954.6 36.5196814039203 91.4017918987078
"4775" 954.8 38.4738230830415 84.5921895539366
"4776" 955 40.1801119373811 77.6369809403647
"4777" 955.2 44.6570304399111 71.2111287416797
"4778" 955.4 51.169601312287 66.9208863915412
"4779" 955.6 59.1159990186087 66.2855773991194
"4780" 955.8 67.2988578154826 66.8601291906027
"4781" 956 75.6268697727432 69.3620764268287
"4782" 956.2 83.469950813337 73.7094011472037
"4783" 956.4 89.5076583281807 79.5376826404537
"4784" 956.6 88.9422193710529 82.5075583193912
"4785" 956.8 86.2497812701189 84.306661605588
"4786" 957 82.489347929877 86.8606157756612
"4787" 957.2 76.0476419665612 90.583623886935
"4788" 957.4 68.9711263127261 93.3258810573268
"4789" 957.6 61.7698361321182 95.7366426104224
"4790" 957.8 53.6504307388086 97.3250060974814
"4791" 958 46.2832570106448 97.2165517341938
"4792" 958.2 41.2214674752622 94.3621075455638
"4793" 958.4 36.2656145014095 88.7036389973025
"4794" 958.6 32.8612542366676 82.0791441853025
"4795" 958.8 31.0769369607935 74.161858020076
"4796" 959 31.7101509746097 66.2821785438457
"4797" 959.2 34.8017862946226 58.8304491149626
"4798" 959.4 41.2425103933092 53.4605168761041
"4799" 959.6 48.6986209389018 50.4408041412893
"4800" 959.8 56.3281858475697 51.4947749977619
"4801" 960 62.9291792572065 54.9738093976086
"4802" 960.2 68.0982220669257 60.7385724987541
"4803" 960.4 72.099264923087 68.0945561919799
"4804" 960.6 74.6455163716848 75.9938410126086
"4805" 960.8 73.8688783620224 84.5694939719476
"4806" 961 71.400494920355 92.9633987876772
"4807" 961.2 66.2170955409441 99.5283241790697
"4808" 961.4 59.8414023517983 102.478558365976
"4809" 961.6 53.4942808622784 100.923464160811
"4810" 961.8 46.8796252952094 97.2664283837636
"4811" 962 40.9621560926448 92.469444115878
"4812" 962.2 35.8928155963682 86.1183857199224
"4813" 962.4 32.183890460615 78.3411261080625
"4814" 962.6 31.3881287467497 70.0666326309784
"4815" 962.8 32.744921090459 61.7652755365133
"4816" 963 36.4375656490129 54.6117823562523
"4817" 963.2 42.2842073984203 48.7428055155995
"4818" 963.4 49.598609612687 45.3352248349012
"4819" 963.6 57.5077402382594 45.7049313888653
"4820" 963.8 64.6549661018456 48.7623905328653
"4821" 964 70.794328269387 53.8969597323078
"4822" 964.2 74.6242834650172 61.3430973116877
"4823" 964.4 77.3854160813628 68.7588761987963
"4824" 964.6 78.8445685498456 77.1537101415895
"4825" 964.8 78.0855034558369 85.5849227963599
"4826" 965 74.9901660711779 92.2754068031109
"4827" 965.2 68.3577816028316 95.5891737393646
"4828" 965.4 60.2350898347966 96.4335861073347
"4829" 965.6 51.9982266528103 94.7922827922582
"4830" 965.8 44.6314313824741 91.6501419626896
"4831" 966 37.501092184 87.4883918977281
"4832" 966.2 30.1312270375708 82.7037863760122
"4833" 966.4 24.1962955395406 77.1087395151824
"4834" 966.6 18.7184611629839 71.206582559368
"4835" 966.8 15.4568791360659 64.0270281315622
"4836" 967 14.0550571888955 56.899305103322
"4837" 967.2 12.6142040395652 48.9212034562933
"4838" 967.4 12.8084707240986 41.5940443524784
"4839" 967.6 15.8936967849051 35.8800655214659
"4840" 967.8 21.6840594107491 30.6727801120331
"4841" 968 28.5116356771286 27.0274142688912
"4842" 968.2 35.3858719433043 24.497532993489
"4843" 968.4 42.8015366543369 23.8604757935631
"4844" 968.6 51.0624882418597 24.0712913654594
"4845" 968.8 58.6858794098053 26.7264232058595
"4846" 969 65.3620904334793 31.2721383362931
"4847" 969.2 71.4924727131396 37.2742606215622
"4848" 969.4 75.4294777425155 44.6078043468912
"4849" 969.6 76.8870772108776 53.099511974304
"4850" 969.8 74.3085609703679 61.0140928973322
"4851" 970 69.2513707387572 67.6126094177369
"4852" 970.2 62.5764012036127 72.3294895903474
"4853" 970.4 55.473358411917 76.8168624876212
"4854" 970.6 48.1420501908934 80.3737066251412
"4855" 970.8 39.5791308189022 82.2084590553042
"4856" 971 31.1199960712828 81.6909882065123
"4857" 971.2 23.678324806555 80.4523115144816
"4858" 971.4 21.9437106015231 77.3623262093752
"4859" 971.6 20.9998037264203 71.4221456868745
"4860" 971.8 22.128563833163 64.5408316919455
"4861" 972 25.7733584087421 57.7107300103481
"4862" 972.2 31.4439569239835 52.7862879120377
"4863" 972.4 38.6266855498211 50.0474531113943
"4864" 972.6 46.0736925256926 49.0221904143947
"4865" 972.8 53.139675580737 50.7625333008287
"4866" 973 59.7002551649536 54.2876350673745
"4867" 973.2 65.2272204094166 60.0606424404159
"4868" 973.4 70.0143408056304 66.4974393778477
"4869" 973.6 73.3089775741837 74.1807080633025
"4870" 973.8 74.7809308619203 82.1827032853412
"4871" 974 73.3008038400547 90.2364780573993
"4872" 974.2 68.820606781693 96.6801553931412
"4873" 974.4 61.9665018215922 99.8757365949622
"4874" 974.6 55.1942553055921 102.108196046987
"4875" 974.8 51.9669746194932 100.183493995641
"4876" 975 48.2756692340764 95.4464438087201
"4877" 975.2 45.2786770733893 88.1047527843156
"4878" 975.4 45.3399189800155 80.3600572539626
"4879" 975.6 47.6391858994496 73.0800426415148
"4880" 975.8 51.8364910625976 67.1165854608646
"4881" 976 58.2187374106694 63.0215060345368
"4882" 976.2 65.8004254823695 61.2091982225325
"4883" 976.4 74.2611306455976 62.3596343990561
"4884" 976.6 81.2597109133913 66.3561980586955
"4885" 976.8 86.2627451279942 72.6171113912649
"4886" 977 87.771174055387 80.0552212976412
"4887" 977.2 84.6890328245657 83.9285449827263
"4888" 977.4 78.5174426394606 86.284234329339
"4889" 977.6 71.3179921692536 88.2424174499078
"4890" 977.8 63.9700372254936 88.455534298361
"4891" 978 55.9844815528913 87.513316836402
"4892" 978.2 48.6237412490132 84.6005097926359
"4893" 978.4 41.5376730146353 81.4216260898186
"4894" 978.6 34.5082616636676 77.3778898025928
"4895" 978.8 28.9374826608808 72.6801517859865
"4896" 979 24.3598044548994 66.9853796703599
"4897" 979.2 20.4557431715657 60.4121305028114
"4898" 979.4 17.0328180957966 54.4181798059154
"4899" 979.6 15.5438516758483 47.3815220173003
"4900" 979.8 15.2157072871967 40.7215065579095
"4901" 980 16.5452601626194 35.1256275508685
"4902" 980.2 21.2720822821659 30.6866430580096
"4903" 980.4 27.6263381329399 27.9004387548618
"4904" 980.6 34.9763022548716 26.678060363495
"4905" 980.8 42.5332458517487 27.0630096878471
"4906" 981 49.5076210904961 29.0338718321412
"4907" 981.2 56.7105411414532 32.5668161129722
"4908" 981.4 62.5792000153727 38.497435849284
"4909" 981.6 66.5609762125155 45.5632603293912
"4910" 981.8 69.7672806118232 53.1897589794489
"4911" 982 70.6986821068892 61.5221751081522
"4912" 982.2 68.459977168076 69.9007891085368
"4913" 982.4 63.8325545683369 77.1052509516724
"4914" 982.6 56.7162972922482 81.9270931257218
"4915" 982.8 48.496651124704 84.2944642951731
"4916" 983 40.0909220737966 86.4680774726573
"4917" 983.2 31.7803003534166 87.1829929238665
"4918" 983.4 25.3822875086031 85.6502893413992
"4919" 983.6 24.2998515746584 82.6109035583146
"4920" 983.8 25.0734305661768 76.8853976673097
"4921" 984 27.7043326335007 70.6917526691412
"4922" 984.2 32.3220696370525 65.367556573555
"4923" 984.4 38.288102839962 62.2423369305662
"4924" 984.6 46.1409625101472 61.2814705346713
"4925" 984.8 53.966346616212 62.4820695225389
"4926" 985 60.6192553388612 65.7521479768186
"4927" 985.2 67.125589838221 70.2649166632133
"4928" 985.4 72.5137709728587 76.5089564118694
"4929" 985.6 76.8569868685125 83.6683356938752
"4930" 985.8 79.2105913052174 89.9642691393368
"4931" 986 76.4054891998343 93.4228886120991
"4932" 986.2 72.7403308908269 96.2393716998812
"4933" 986.4 71.934564180387 99.2917350786412
"4934" 986.6 74.3771511761278 100.514978724264
"4935" 986.8 77.2584079339117 99.7914615409659
"4936" 987 81.767198519577 98.2228983195512
"4937" 987.2 86.8482029539061 95.3330302206518
"4938" 987.4 91.9206992449501 92.4372603354148
"4939" 987.6 96.5884813199951 88.5776286735187
"4940" 987.8 98.6625385534203 86.1990927972321
"4941" 988 101.752137592012 83.0259440120241
"4942" 988.2 104.531264850576 80.8915914620325
"4943" 988.4 107.909395007781 78.3289008285799
"4944" 988.6 109.056803787506 77.1066635882057
"4945" 988.8 110.588561563287 76.8884713991517
"4946" 989 111.48053334331 76.9598149656837
"4947" 989.2 111.925784466797 78.6066267435283
"4948" 989.4 110.910836574243 80.6722866196724
"4949" 989.6 108.978770169493 82.7464223150162
"4950" 989.8 105.953977683368 84.0561932243599
"4951" 990 101.060981643185 85.2700723557499
"4952" 990.2 94.8508538712483 86.9447780918831
"4953" 990.4 89.9925225338536 87.9409180065412
"4954" 990.6 84.601548573496 87.5323881909935
"4955" 990.8 77.9464167082391 86.9317349340107
"4956" 991 71.6885572384166 86.926804726361
"4957" 991.2 64.0749380500027 87.1027987236464
"4958" 991.4 56.8603149338043 85.8848875097064
"4959" 991.6 49.3516281101089 83.722352354284
"4960" 991.8 41.5290994782935 81.8138141929673
"4961" 992 33.917198514462 78.4548325269537
"4962" 992.2 27.2721896637158 73.7360783975742
"4963" 992.4 20.8147711711797 69.027748916801
"4964" 992.6 15.8032188338292 62.9561709001721
"4965" 992.8 11.6002792382355 58.08477901226
"4966" 993 8.07755237801694 55.7815435769012
"4967" 993.2 7.6740163625112 55.1844125410503
"4968" 993.4 9.91866946920397 53.8540432697369
"4969" 993.6 13.9610044271956 51.6463300846412
"4970" 993.8 19.8347260744399 48.6225929164941
"4971" 994 26.6708183102298 46.7280066699626
"4972" 994.2 33.670780864807 46.8537628764212
"4973" 994.4 41.1862024470869 48.6636457566629
"4974" 994.6 48.0739689663796 53.2682748744461
"4975" 994.8 53.2145734297928 59.1618344364
"4976" 995 57.2148950741192 66.4261040246896
"4977" 995.2 59.1299149412448 74.0884824988569
"4978" 995.4 58.2690846644239 82.6861870465542
"4979" 995.6 56.0134923860536 91.1342642236079
"4980" 995.8 50.7112034409961 98.1857223958685
"4981" 996 48.1741065544307 101.270325175735
"4982" 996.2 49.2788880326487 105.351544669523
"4983" 996.4 51.1197159911807 108.599468774829
"4984" 996.6 54.0199215304699 112.620684848694
"4985" 996.8 54.4476418467609 113.800818824489
"4986" 997 52.5331334225244 113.074187626204
"4987" 997.2 49.6801337261304 111.952219206174
"4988" 997.4 45.0564655571837 108.577123433302
"4989" 997.6 40.514999747704 103.448307416694
"4990" 997.8 36.3204040629932 98.0138127020474
"4991" 998 34.6585728325637 91.6332739475946
"4992" 998.2 33.1920210051309 84.3103252665917
"4993" 998.4 33.4650544055589 76.7393954048153
"4994" 998.6 36.4395385600074 69.3917534687094
"4995" 998.8 42.5481508963369 64.2219507304983
"4996" 999 50.0928644828099 60.9223111773942
"4997" 999.2 59.7832265798281 59.9351917492941
"4998" 999.4 68.0650220120083 61.1815660807816
"4999" 999.6 75.6277963828955 65.1406211736518
"5000" 999.8 81.5068850871295 71.6580507053433
"5001" 1000 85.1499375722416 79.0669317762236
"5002" 1000.2 86.6956181931396 85.9119988465096
"5003" 1000.4 82.7675890021797 88.751512415337
"5004" 1000.6 75.9496835549632 91.3440486482649
"5005" 1000.8 68.2167412117966 92.4021782843993
"5006" 1001 60.0480847054809 92.9702838812927
"5007" 1001.2 51.4806727641295 92.1657952829178
"5008" 1001.4 42.9745724548659 90.2366943462464
"5009" 1001.6 35.3221320476584 86.7603123966003
"5010" 1001.8 29.4157671833606 82.7298275532149
"5011" 1002 21.6935980638012 76.476486168631
"5012" 1002.2 16.7144066410375 70.8178854721115
"5013" 1002.4 14.3391895564932 63.3904765362037
"5014" 1002.6 13.4958900806494 57.0844670517037
"5015" 1002.8 13.2995339121431 49.1879096352872
"5016" 1003 15.3673722452962 39.8964434905482
"5017" 1003.2 19.7191635858792 33.2047887704659
"5018" 1003.4 24.1671257014203 28.0890320272245
"5019" 1003.6 30.5547070515658 24.2664604790848
"5020" 1003.8 38.2945230872086 23.3080221063844
"5021" 1004 47.6312501916441 26.5642456068983
"5022" 1004.2 53.4772748406605 30.5307528713912
"5023" 1004.4 58.4347711183106 36.8166474931017
"5024" 1004.6 60.1246034976042 44.9186020975205
"5025" 1004.8 58.8598590675869 53.1128439182458
"5026" 1005 55.5694030023229 60.8595022664558
"5027" 1005.2 49.8987742798562 66.5997411865807
"5028" 1005.4 42.6418227590018 70.316346559705
"5029" 1005.6 35.0548239952628 72.5466672139214
"5030" 1005.8 26.6996635639307 73.8965112771099
"5031" 1006 19.0648170957359 74.0121316154178
"5032" 1006.2 16.1810289602448 70.1097626390991
"5033" 1006.4 15.5622196119771 63.48348475135
"5034" 1006.6 16.414264028988 55.9028339890972
"5035" 1006.8 20.4915759704318 49.1709303322791
"5036" 1007 26.6662935645512 44.2347215346769
"5037" 1007.2 34.2707456881649 41.731923201297
"5038" 1007.4 42.4172034057287 42.2144108782904
"5039" 1007.6 50.0530369655212 44.8273915990096
"5040" 1007.8 56.9815634777614 48.8555098194784
"5041" 1008 62.0179281918735 55.8782486048828
"5042" 1008.2 64.5161978845139 64.367850750512
"5043" 1008.4 64.7429911615763 72.8940448273859
"5044" 1008.6 62.2572966799543 81.4214583556106
"5045" 1008.8 57.2553002856127 88.3772100716773
"5046" 1009 51.3715420830567 94.9970086926563
"5047" 1009.2 45.8193610321169 97.9668361162412
"5048" 1009.4 41.1978375074033 95.9716880319677
"5049" 1009.6 34.8248863120343 92.2522035977517
"5050" 1009.8 29.6878638832991 86.6121586159291
"5051" 1010 25.1921862678748 80.2926376326866
"5052" 1010.2 22.0978086777536 72.8227090422321
"5053" 1010.4 20.1120550423635 65.1121607826837
"5054" 1010.6 20.8867337376353 57.372901747496
"5055" 1010.8 24.5643913568893 49.7976338580365
"5056" 1011 30.8168775812408 44.3554659720258
"5057" 1011.2 38.5464782147719 41.9739743165932
"5058" 1011.4 46.1560185642233 41.3505680429139
"5059" 1011.6 53.9352599375684 42.5470863204375
"5060" 1011.8 60.1771770708256 46.9124799895275
"5061" 1012 64.6159388701536 52.9075319815412
"5062" 1012.2 67.5562235337282 60.0543427306412
"5063" 1012.4 67.5732710388111 67.7748663593481
"5064" 1012.6 66.5656469177321 75.6683427543347
"5065" 1012.8 63.6970454322931 83.3654986913061
"5066" 1013 57.8412483204269 89.1613537815212
"5067" 1013.2 50.5921485058975 93.732657499057
"5068" 1013.4 43.7416247724487 96.2274996510774
"5069" 1013.6 37.7894996806343 93.1533494507201
"5070" 1013.8 33.2045510700869 86.9982014371412
"5071" 1014 30.1343603023203 79.7324894991078
"5072" 1014.2 29.5741447787421 71.4209742465895
"5073" 1014.4 31.5518495811094 63.2943047027591
"5074" 1014.6 36.1155062781693 56.6888895405176
"5075" 1014.8 42.6824613851502 52.5098687827488
"5076" 1015 51.2895586205047 51.1069207578121
"5077" 1015.2 59.0994738604782 52.9964309294781
"5078" 1015.4 65.257849457087 57.5956360023412
"5079" 1015.6 70.9964609990642 63.5808439024139
"5080" 1015.8 73.9390658616087 71.4034981401629
"5081" 1016 74.4409948404276 79.8165322939544
"5082" 1016.2 72.8287491842764 87.7464743329096
"5083" 1016.4 68.4588663467146 94.9874397588965
"5084" 1016.6 62.2724800210763 99.5167076929603
"5085" 1016.8 54.9650532452764 99.195854232678
"5086" 1017 47.7701452880224 96.8938487741734
"5087" 1017.2 41.9780329408369 91.5326362874224
"5088" 1017.4 37.9615352742238 84.7051070791412
"5089" 1017.6 36.8092968799501 76.8924943717096
"5090" 1017.8 38.8394378395637 68.8756456388388
"5091" 1018 44.123173732996 62.5993300294821
"5092" 1018.2 51.0255415442555 58.7854113021974
"5093" 1018.4 58.7979361435813 57.7462187279726
"5094" 1018.6 66.6222343078562 59.3634745586797
"5095" 1018.8 74.3225206061837 62.7070172971089
"5096" 1019 81.4987983076189 67.2100981740454
"5097" 1019.2 87.1757175240869 72.7528556096359
"5098" 1019.4 90.4992940498536 78.2292387533078
"5099" 1019.6 89.3025405353848 80.6312054005667
"5100" 1019.8 85.8264383627369 85.0911112960712
"5101" 1020 80.9416016193804 90.404609722576
"5102" 1020.2 75.5635233332432 94.9643156912349
"5103" 1020.4 68.6336016523773 97.629447143496
"5104" 1020.6 60.7879663198682 99.2360001463287
"5105" 1020.8 53.2138522179579 100.21020566827
"5106" 1021 45.5590263616627 99.1006438821412
"5107" 1021.2 38.6381242378114 95.5739063576208
"5108" 1021.4 32.5826042095415 90.8316066517775
"5109" 1021.6 27.0872854282659 84.8901638168043
"5110" 1021.8 22.6463666170027 78.1677766725622
"5111" 1022 19.1953482650109 70.805299611989
"5112" 1022.2 16.2499091907158 63.3974536632236
"5113" 1022.4 14.7418181488587 55.5969328644564
"5114" 1022.6 15.2215281171451 47.7000746778505
"5115" 1022.8 18.001405590087 38.8134394729334
"5116" 1023 22.9532872607155 32.242384017184
"5117" 1023.2 28.983144341807 27.0465233885412
"5118" 1023.4 35.3940181480165 23.8788952354792
"5119" 1023.6 43.1416794925217 23.140508554576
"5120" 1023.8 50.6773089824584 24.7297701204983
"5121" 1024 56.9323174085155 27.7926890129698
"5122" 1024.2 62.642908434527 32.2340124028612
"5123" 1024.4 66.6807079443177 38.563932785795
"5124" 1024.6 68.8391330483544 46.6868469382691
"5125" 1024.8 67.9817463555869 54.6415734902458
"5126" 1025 65.2348143881779 62.2345195634366
"5127" 1025.2 59.3468348212432 68.1558132489224
"5128" 1025.4 52.3095676639699 72.0199042476518
"5129" 1025.6 44.3821324915386 73.679350515496
"5130" 1025.8 36.5960219848562 72.6810610224489
"5131" 1026 28.7876372253712 70.7856220288254
"5132" 1026.2 22.5227577093994 66.9893607369537
"5133" 1026.4 18.1854436669501 61.9994499623833
"5134" 1026.6 13.843575651996 55.844545765323
"5135" 1026.8 11.2893785962572 49.6663000272901
"5136" 1027 11.9514479917222 42.2513876120118
"5137" 1027.2 13.5138862282347 35.5903265969025
"5138" 1027.4 17.8600943019716 30.1902185596796
"5139" 1027.6 23.722856005727 25.4464531031812
"5140" 1027.8 30.4753753016286 22.0590431598912
"5141" 1028 38.3092183197953 20.2171363491828
"5142" 1028.2 45.8152198768183 19.905226713768
"5143" 1028.4 53.415791531734 22.0777775909206
"5144" 1028.6 60.1647957212869 26.4401273249812
"5145" 1028.8 65.4762279722054 32.2254300614043
"5146" 1029 68.8169191500475 39.2656320377201
"5147" 1029.2 69.6735598007699 47.7918808284095
"5148" 1029.4 67.6538763225705 55.8986341825808
"5149" 1029.6 62.9603981770766 62.3651671996566
"5150" 1029.8 56.7532530050657 67.9460025690774
"5151" 1030 49.4881448103229 70.7275375373996
"5152" 1030.2 42.0070105674167 72.8127294246199
"5153" 1030.4 33.8911447369257 73.7451023250444
"5154" 1030.6 25.7434421741956 73.754750688402
"5155" 1030.8 18.7815670028764 71.7873421957412
"5156" 1031 15.644918040687 68.8747100638254
"5157" 1031.2 15.0367922214869 64.1360506878812
"5158" 1031.4 14.3324832370053 56.8681895155289
"5159" 1031.6 15.74159021575 49.8392720307825
"5160" 1031.8 18.9244537085155 43.3793609408198
"5161" 1032 24.2426968924027 37.9581659564043
"5162" 1032.2 31.4685162146005 34.2570312031412
"5163" 1032.4 39.0727348746779 32.8962302583685
"5164" 1032.6 46.9479742485652 33.5203607934455
"5165" 1032.8 54.362261863087 36.6369851959139
"5166" 1033 60.1448868403012 42.0462723557126
"5167" 1033.2 63.6929044630756 49.6051286674821
"5168" 1033.4 64.2399377051214 57.6009074836239
"5169" 1033.6 61.9004881635869 64.9313223978368
"5170" 1033.8 58.6439052965642 72.979056384823
"5171" 1034 53.7601441597983 78.9172108387597
"5172" 1034.2 47.1100543348748 83.26516735602
"5173" 1034.4 40.0578439934932 86.8429398399849
"5174" 1034.6 32.9709610744307 88.9051323355474
"5175" 1034.8 27.6004128692146 87.6243300384391
"5176" 1035 22.2125041250301 88.2098933422207
"5177" 1035.2 17.640330884937 92.2608529887512
"5178" 1035.4 15.7099699612504 96.6813803367085
"5179" 1035.6 17.0899925319747 96.9193443737942
"5180" 1035.8 17.7429521169269 95.8992293701112
"5181" 1036 17.8446721315302 95.6268554646669
"5182" 1036.2 17.948721422582 95.1753910537055
"5183" 1036.4 18.7961154674506 95.9273718917775
"5184" 1036.6 19.2670674512969 95.4406104985112
"5185" 1036.8 19.831988413189 95.2307221679881
"5186" 1037 20.6862163876189 93.779906027822
"5187" 1037.2 21.5708397462609 90.9612666862934
"5188" 1037.4 23.575892266087 87.9433836993992
"5189" 1037.6 26.9213761021807 84.9200846752037
"5190" 1037.8 31.3124204641522 81.793043410739
"5191" 1038 36.4932314870764 79.1292671138991
"5192" 1038.2 42.0648788659579 76.4614739570121
"5193" 1038.4 48.1887382048587 73.5844302741303
"5194" 1038.6 55.2569486890148 71.970947345368
"5195" 1038.8 63.0187195219185 72.177570533857
"5196" 1039 70.4522574960869 73.9840947421724
"5197" 1039.2 77.6737515990869 77.1914800332546
"5198" 1039.4 83.9982601187669 80.7762720791012
"5199" 1039.6 86.7516297817501 84.8821178716885
"5200" 1039.8 85.528710097087 86.4249278476412
"5201" 1040 85.6335593762594 86.9586653275205
"5202" 1040.2 87.7046929467158 89.2321954250896
"5203" 1040.4 92.532825891908 91.0855415559622
"5204" 1040.6 98.4245095080264 91.2099286165654
"5205" 1040.8 103.879585869767 91.6631906465432
"5206" 1041 108.650160514587 91.1772828214673
"5207" 1041.2 110.883633365345 89.7145730691089
"5208" 1041.4 111.343343987875 89.8510578858988
"5209" 1041.6 111.181484237007 91.0569784508012
"5210" 1041.8 111.081888120699 92.8791305049371
"5211" 1042 110.112299761005 95.1332266595697
"5212" 1042.2 108.264437145354 98.9669431109927
"5213" 1042.4 105.208755430067 102.243873332161
"5214" 1042.6 101.037408991146 104.664769897876
"5215" 1042.8 95.347408219587 106.131715707971
"5216" 1043 89.4066138716956 106.813527682902
"5217" 1043.2 81.8386132950554 106.899846681046
"5218" 1043.4 74.0670479373423 106.404122307237
"5219" 1043.6 67.0354680995509 105.145955067636
"5220" 1043.8 60.8787916294731 102.913638515933
"5221" 1044 57.0841153280547 98.8581840844315
"5222" 1044.2 52.5454598559839 93.9799251525639
"5223" 1044.4 48.9715494731089 88.2413441660203
"5224" 1044.6 46.1809314920109 81.4897899902064
"5225" 1044.8 44.5684752617386 73.7334664711075
"5226" 1045 44.1873428535285 65.3081097824658
"5227" 1045.2 45.9039285288495 57.7134755735162
"5228" 1045.4 50.5048363236516 50.9201835379412
"5229" 1045.6 56.2641455525458 46.0102638537529
"5230" 1045.8 63.5701193189798 43.7069458491055
"5231" 1046 71.6729806478634 43.8790349798471
"5232" 1046.2 79.6961453342351 45.812150714956
"5233" 1046.4 87.4577113515386 49.4128233040444
"5234" 1046.6 94.0686019721807 54.7714673607349
"5235" 1046.8 94.7405084605063 61.3015723680122
"5236" 1047 90.8795450581175 66.8673288589167
"5237" 1047.2 85.1734475910251 71.970947345368
"5238" 1047.4 77.8177813983712 75.6091661257412
"5239" 1047.6 69.7411426268612 78.0025319933025
"5240" 1047.8 61.6443482125652 79.2506996659999
"5241" 1048 53.0517823959307 78.6578669232349
"5242" 1048.2 44.5388961082027 76.0878998601306
"5243" 1048.4 36.9681558342935 71.6485933704564
"5244" 1048.6 30.5397775151203 66.1013174821079
"5245" 1048.8 24.8304271874891 59.9421805066086
"5246" 1049 19.9222331104095 53.2593041626251
"5247" 1049.2 16.5103278603177 45.9534923515478
"5248" 1049.4 14.2453343538517 38.8342273922471
"5249" 1049.6 15.9065535675521 33.7415293707226
"5250" 1049.8 21.021763825447 30.3791538555012
"5251" 1050 28.2692016045646 28.6897175379471
"5252" 1050.2 35.9377636214546 29.3842056923912
"5253" 1050.4 43.2848975296522 32.9997065189238
"5254" 1050.6 49.9783156235722 37.2976293592147
"5255" 1050.8 56.617395109287 43.1571036801287
"5256" 1051 61.8085336546354 50.3169106853347
"5257" 1051.2 64.2147447533203 58.9545067330078
"5258" 1051.4 65.0340253708536 67.5960752858412
"5259" 1051.6 64.0528900100761 76.9949927160107
"5260" 1051.8 61.1284534321807 85.6645441282349
"5261" 1052 55.644393798567 92.2226347494512
"5262" 1052.2 48.6372489942157 97.3776697935669
"5263" 1052.4 43.4039808856643 97.1398249379865
"5264" 1052.6 39.0472492665231 93.5684859806305
"5265" 1052.8 34.93556138425 87.1062095047281
"5266" 1053 33.5136260056694 79.4259502879214
"5267" 1053.2 34.0221620915404 71.253175641804
"5268" 1053.4 38.3104267358098 64.3066974286592
"5269" 1053.6 44.9682195016795 59.3914214193264
"5270" 1053.8 52.6058378587688 57.0880862031525
"5271" 1054 60.8447141719203 57.9905578084412
"5272" 1054.2 68.472507233032 61.3709820735588
"5273" 1054.4 75.3212648774448 66.7747183886043
"5274" 1054.6 80.3538937404065 73.6296977314814
"5275" 1054.8 81.7678595259022 81.685035343152
"5276" 1055 78.7356207808086 87.9438073579659
"5277" 1055.2 72.7875860285818 94.2636069288113
"5278" 1055.4 66.176372829837 99.5425422740474
"5279" 1055.6 58.677993483216 102.104679680883
"5280" 1055.8 51.8724133884238 99.4130947508043
"5281" 1056 45.7512329581515 94.1692581660122
"5282" 1056.2 41.9041287614203 87.5035314901078
"5283" 1056.4 39.2508595023628 79.7674862776239
"5284" 1056.6 39.3702711814203 71.3499556793078
"5285" 1056.8 40.9740655334125 63.3517768655947
"5286" 1057 44.6347208120626 55.5706907542266
"5287" 1057.2 50.8347047140629 50.1291120305026
"5288" 1057.4 58.9186807614084 47.3422283729983
"5289" 1057.6 67.3713847796987 47.4400756299177
"5290" 1057.8 75.8208682437119 49.9742821152662
"5291" 1058 83.3031385226536 54.2069521177412
"5292" 1058.2 88.9437237681094 60.7349709249164
"5293" 1058.4 91.6986533043869 68.4581089056078
"5294" 1058.6 89.4361852072975 75.3959485801727
"5295" 1058.8 84.5190854015509 81.9628499087494
"5296" 1059 77.6000628837502 86.2026380884473
"5297" 1059.2 68.9402963247243 87.6281724146137
"5298" 1059.4 60.3363183882408 86.0196465188005
"5299" 1059.6 52.5300879206254 82.7815956945917
"5300" 1059.8 45.2839252522432 77.4914144112662
"5301" 1060 39.6146413412892 71.4704314024445
"5302" 1060.2 35.4720656658256 63.5765009206753
"5303" 1060.4 33.2443267414009 55.0637517150714
"5304" 1060.6 34.2581867853148 46.709404362407
"5305" 1060.8 37.8657932432953 39.1617052466412
"5306" 1061 43.561693928337 34.6073650633912
"5307" 1061.2 51.1419936102959 33.5211874912457
"5308" 1061.4 58.5969279556897 35.4664028851001
"5309" 1061.6 65.1087990112046 39.6075847051412
"5310" 1061.8 69.8709607571458 45.7944432082941
"5311" 1062 73.0198998438203 53.2472496642079
"5312" 1062.2 74.2613972427243 61.5137754951192
"5313" 1062.4 73.8061382159881 69.8671906564049
"5314" 1062.6 71.6086669661082 77.6753905100241
"5315" 1062.8 66.2141763501837 83.4188373048509
"5316" 1063 58.4417725668869 87.3723378850254
"5317" 1063.2 50.2915645769565 88.7097138927499
"5318" 1063.4 42.246421802929 87.7344054152359
"5319" 1063.6 34.6008399575922 85.0872894721412
"5320" 1063.8 27.8599401333034 80.4223002627391
"5321" 1064 22.9909485481508 74.3129986056518
"5322" 1064.2 19.1024581364478 68.1727635633886
"5323" 1064.4 17.6255036414056 60.0186443752511
"5324" 1064.6 18.9244537085155 51.6736288269983
"5325" 1064.8 23.1870761891559 45.1602116563136
"5326" 1065 30.0388328024161 40.8073471540526
"5327" 1065.2 38.1343945676458 38.8319792605235
"5328" 1065.4 46.3469576901026 40.8735638819537
"5329" 1065.6 52.6222394109983 46.0369568607994
"5330" 1065.8 56.5816768759303 53.1313158887677
"5331" 1066 58.210189769459 60.8986991802923
"5332" 1066.2 56.7865087500195 69.3877520698041
"5333" 1066.4 52.2241562659426 77.0969194411721
"5334" 1066.6 46.0559599836495 82.4279369875162
"5335" 1066.8 38.1292258828289 85.8639827224315
"5336" 1067 30.4133485796182 87.2410464993599
"5337" 1067.2 24.9457590202744 85.0076681402662
"5338" 1067.4 21.814722025043 79.4301500944379
"5339" 1067.6 20.6210873784418 72.5615697531734
"5340" 1067.8 21.8799353176551 65.0922015474594
"5341" 1068 25.563202658773 58.7478122243388
"5342" 1068.2 32.2180548324802 54.3065771909726
"5343" 1068.4 39.912939013137 52.3390356719537
"5344" 1068.6 47.8857218886069 53.0349261125412
"5345" 1068.8 54.5025289791227 55.8958343115697
"5346" 1069 60.2851539563369 60.199738206239
"5347" 1069.2 66.1824379144699 66.5270487908114
"5348" 1069.4 70.4399968948934 73.6998979559799
"5349" 1069.6 73.5383307769456 81.4897899902064
"5350" 1069.8 74.5759063641837 88.9460987950121
"5351" 1070 73.6182733589323 95.8002165501515
"5352" 1070.2 69.4585102264307 98.3920140284537
"5353" 1070.4 62.3953430226513 99.1939821563392
"5354" 1070.6 54.9719713432744 98.2486956310787
"5355" 1070.8 47.1684818273682 95.7087751442662
"5356" 1071 41.341336584638 90.9565190789269
"5357" 1071.2 37.0549129144783 84.8920441191955
"5358" 1071.4 34.8794030858782 77.0698588321741
"5359" 1071.6 34.190103814866 69.1911683121295
"5360" 1071.8 35.8033387505745 61.6547315013287
"5361" 1072 38.7758303314287 54.7255591117868
"5362" 1072.2 43.7902547303167 49.2292846802628
"5363" 1072.4 51.2630373105495 46.0569125870162
"5364" 1072.6 59.0595206300616 45.9934170945083
"5365" 1072.8 66.5843984254399 47.9256720822
"5366" 1073 73.112807955087 52.7103606106071
"5367" 1073.2 77.9535897164386 58.9140952614159
"5368" 1073.4 81.1425152517076 66.637104982486
"5369" 1073.6 81.3701207611199 75.2597422235698
"5370" 1073.8 79.97487986875 83.143144255576
"5371" 1074 75.3220150326494 89.0285453999537
"5372" 1074.2 68.4969640635203 91.8943825385745
"5373" 1074.4 60.6119798172738 92.5167471998005
"5374" 1074.6 52.9352266875375 90.8662232388225
"5375" 1074.8 45.6784084652465 86.6973344469071
"5376" 1075 40.0502856115074 80.7399647517662
"5377" 1075.2 35.7923205134912 73.8291719591944
"5378" 1075.4 34.2223171980536 66.1862469027745
"5379" 1075.6 35.2141622542249 58.3652722696239
"5380" 1075.8 38.9519564052626 50.9181176871682
"5381" 1076 44.0341156144672 45.0119667131975
"5382" 1076.2 50.535149700048 40.8434732227646
"5383" 1076.4 58.026219923767 39.4496159827012
"5384" 1076.6 65.412696309198 40.6975122703634
"5385" 1076.8 72.5195144729406 44.5992596185924
"5386" 1077 78.1062548756731 50.0978324578308
"5387" 1077.2 82.1933823477608 56.9304170835107
"5388" 1077.4 83.9872800692536 65.1586009127078
"5389" 1077.6 82.878828512108 72.8896366766043
"5390" 1077.8 79.5659710499579 79.8723490773347
"5391" 1078 74.0306574295444 84.9937767589603
"5392" 1078.2 66.7194851979712 88.152794561257
"5393" 1078.4 59.09300008719 90.1108209265226
"5394" 1078.6 51.1308973338672 90.7864269150093
"5395" 1078.8 43.1784827750979 89.6566789620752
"5396" 1079 35.5428609455435 87.0854387224999
"5397" 1079.2 28.9649110161282 82.1283309448937
"5398" 1079.4 23.7421766697744 76.0900789702662
"5399" 1079.6 20.5499328718659 68.9913762680043
"5400" 1079.8 17.963397726387 61.1202069600078
"5401" 1080 16.6491258079185 53.5833913712675
"5402" 1080.2 16.8830132789145 45.7840036081067
"5403" 1080.4 19.6700435086235 40.2880557951168
"5404" 1080.6 24.8038386317793 36.7069183377566
"5405" 1080.8 31.319361030567 34.0328175325812
"5406" 1081 38.0764681443597 33.7879891753685
"5407" 1081.2 43.9945612649203 36.0883218362662
"5408" 1081.4 49.8118759590036 40.6373539307245
"5409" 1081.6 54.3378978478946 46.0066899007566
"5410" 1081.8 58.1299353215301 51.959024769823
"5411" 1082 61.0558689702536 58.0924731132412
"5412" 1082.2 62.9351466754203 65.4473609429745
"5413" 1082.4 62.2617717031529 73.1388399327456
"5414" 1082.6 60.1941776868423 80.7125208033327
"5415" 1082.8 57.0907301541282 87.987147629337
"5416" 1083 52.0308374701848 94.4549122570868
"5417" 1083.2 47.8492136549033 98.1126893968351
"5418" 1083.4 43.1161573038536 97.1812389750745
"5419" 1083.6 37.3214028329606 94.9998938547938
"5420" 1083.8 31.200500074996 91.9549912615048
"5421" 1084 26.5113662725169 87.2007581054312
"5422" 1084.2 22.2841473451488 81.3285059368628
"5423" 1084.4 19.914468062987 74.6452172011745
"5424" 1084.6 18.3775250746182 67.6223503253599
"5425" 1084.8 18.5572195108612 60.1920105818831
"5426" 1085 20.4006519861494 53.1392300572974
"5427" 1085.2 23.4693550723824 47.1513439851526
"5428" 1085.4 27.8695448360992 41.6723017795192
"5429" 1085.6 33.7796700602843 37.4251220924833
"5430" 1085.8 39.9102241657298 34.5955356083697
"5431" 1086 46.7491715886324 33.5274102710503
"5432" 1086.2 54.1838211884391 35.5542981990989
"5433" 1086.4 60.75050664651 39.5928853823335
"5434" 1086.6 66.1506616279222 44.9671307340353
"5435" 1086.8 70.2401205824125 51.6329981406993
"5436" 1087 72.0874795389939 58.4811733455016
"5437" 1087.2 72.7668936899521 66.2701743471299
"5438" 1087.4 70.8646832511295 73.4388580259178
"5439" 1087.6 66.4790643216746 80.1701386838525
"5440" 1087.8 60.5542096230554 85.1556800056254
"5441" 1088 53.9228801763423 89.1449280701624
"5442" 1088.2 46.7701236991827 92.2430449155454
"5443" 1088.4 39.0296693110652 93.6240809679564
"5444" 1088.6 35.2672695063057 92.1457205428599
"5445" 1088.8 31.8762350088189 88.2117290355329
"5446" 1089 27.3074546918911 82.9281559529247
"5447" 1089.2 23.6273612481807 76.8345384232974
"5448" 1089.4 21.0502972651522 70.3691131851955
"5449" 1089.6 20.0640795414465 62.9636525200513
"5450" 1089.8 20.3276700189544 55.9217078183821
"5451" 1090 21.6298307177265 48.7133024174319
"5452" 1090.2 24.5847429692351 41.9856084838078
"5453" 1090.4 29.6446596108616 36.6470168720426
"5454" 1090.6 35.9845548150012 32.9466915699983
"5455" 1090.8 43.2440567817012 31.6199726914412
"5456" 1091 50.6200945863556 31.4334448667979
"5457" 1091.2 58.0310764841286 33.8642326325578
"5458" 1091.4 64.1438791429528 38.0788551331412
"5459" 1091.6 69.3211801064604 44.1569365639846
"5460" 1091.8 73.104169804246 51.1686020933912
"5461" 1092 75.8813352995983 58.1608026925957
"5462" 1092.2 75.9783446452779 65.8407559280288
"5463" 1092.4 74.3225206061837 74.3738540038509
"5464" 1092.6 72.1262208547891 82.4079469510029
"5465" 1092.8 67.9366854862519 89.3031158691515
"5466" 1093 62.0232218901182 95.0359748899224
"5467" 1093.2 55.3588254370766 99.4644394933474
"5468" 1093.4 50.1591929494581 99.2043978651206
"5469" 1093.6 45.7631494021185 95.643569464057
"5470" 1093.8 41.5703679511515 90.0268941644638
"5471" 1094 38.7859232286413 83.7122636886303
"5472" 1094.2 37.1014492793283 76.442060168417
"5473" 1094.4 37.8082535607494 68.7967649705162
"5474" 1094.6 40.9089686177458 60.8883996000706
"5475" 1094.8 46.6813152711834 56.1058921041653
"5476" 1095 53.9420123132333 53.7017256372387
"5477" 1095.2 61.849811011987 53.7610726592412
"5478" 1095.4 69.2607750272892 55.6721277637142
"5479" 1095.6 75.7365766105063 59.8920179508186
"5480" 1095.8 80.6433769936694 65.9277721439434
"5481" 1096 83.3493078751881 73.183810894658
"5482" 1096.2 84.2249995035063 80.5709620537863
"5483" 1096.4 81.617578316345 86.4023256631089
"5484" 1096.6 76.2999256924307 89.8725315178287
"5485" 1096.8 69.4050195494593 92.674016550205
"5486" 1097 62.1200891538536 93.9921392290412
"5487" 1097.2 54.2592368845595 93.8270868329434
"5488" 1097.4 46.93048370319 92.0690131875638
"5489" 1097.6 40.1607819576807 89.0603939327037
"5490" 1097.8 34.130487324055 84.1318334896412
"5491" 1098 28.8930340316182 78.5623213249849
"5492" 1098.2 24.552423895233 70.9293641943771
"5493" 1098.4 21.8458791597421 62.947068084555
"5494" 1098.6 22.6816762480288 54.9037683877691
"5495" 1098.8 26.2693499663857 48.229023882297
"5496" 1099 31.6889875050495 43.6109452718162
"5497" 1099.2 38.9112390111304 41.5794242980107
"5498" 1099.4 46.1988337466522 43.1081538700107
"5499" 1099.6 53.0736619227317 46.7533897111017
"5500" 1099.8 59.3958126512218 51.8760689388603
"5501" 1100 64.0942029054022 58.3095970234673
"5502" 1100.2 66.0208861147006 65.5569005934934
"5503" 1100.4 66.8351046248622 73.1279865001749
"5504" 1100.6 65.1509523404307 80.2980663598599
"5505" 1100.8 60.7007449912385 86.1836510843836
"5506" 1101 54.314428837342 90.9214206958963
"5507" 1101.2 47.0166871053962 93.9799251525639
"5508" 1101.4 39.8865787205708 94.662396737625
"5509" 1101.6 35.1817278181173 91.7195051405654
"5510" 1101.8 31.9030696767233 86.897830303626
"5511" 1102 28.2056907356304 80.6797294833042
"5512" 1102.2 25.9914103437243 73.5714200039434
"5513" 1102.4 25.3541173177655 66.4149496998554
"5514" 1102.6 26.8139265456451 58.6678205606877
"5515" 1102.8 29.6424187279707 52.0818402534086
"5516" 1103 34.7200544960996 46.4336525092298
"5517" 1103.2 41.7120646708815 43.7854141519083
"5518" 1103.4 49.1478496852975 43.167915418878
"5519" 1103.6 55.8215196019303 45.1883685643701
"5520" 1103.8 62.614773877949 48.5251738751412
"5521" 1104 68.3931501549771 53.8155301504049
"5522" 1104.2 73.6744797186536 60.6446022042745
"5523" 1104.4 76.786901446087 67.9273000264412
"5524" 1104.6 78.2793714052958 75.835115716328
"5525" 1104.8 76.8020495077065 83.9033548851303
"5526" 1105 74.2570872558423 91.0314454143327
"5527" 1105.2 69.4593990157604 97.9878951460595
"5528" 1105.4 63.1245048494095 101.463599537786
"5529" 1105.6 57.0188531696182 100.199418262016
"5530" 1105.8 51.2162776361291 97.0797706672254
"5531" 1106 46.2352470775501 91.6487577140675
"5532" 1106.2 42.6772801768562 85.2720809588665
"5533" 1106.4 40.9812162158959 78.2251831349052
"5534" 1106.6 41.5220858937381 71.7509015489668
"5535" 1106.8 43.3012282741575 64.8316226431412
"5536" 1107 48.0708086672915 59.6591313924253
"5537" 1107.2 54.9381385858142 56.4366389423571
"5538" 1107.4 62.5829020800188 55.5115838320275
"5539" 1107.6 70.1807727553727 56.9013379883912
"5540" 1107.8 76.821707182076 60.8544058720313
"5541" 1108 81.8627033855976 66.8319815511837
"5542" 1108.2 85.3782623032744 73.3710104867349
"5543" 1108.4 87.4740588197966 78.2778676957863
"5544" 1108.6 85.9280680852391 81.9135139476629
"5545" 1108.8 82.4145173939257 86.7886175442057
"5546" 1109 77.42804419739 90.5497953922927
"5547" 1109.2 71.1411500256495 93.6027909161724
"5548" 1109.4 64.1579881998342 95.5448076981851
"5549" 1109.6 56.9432923235657 96.0445399948539
"5550" 1109.8 49.7399309478189 93.9129447331721
"5551" 1110 42.968076487216 90.0803175097218
"5552" 1110.2 37.2914181346031 85.3831726151089
"5553" 1110.4 33.5766280515711 79.1775427845938
"5554" 1110.6 30.6849286450308 72.1403241362423
"5555" 1110.8 29.6642680355589 64.8659761166693
"5556" 1111 30.8793641143222 57.3003813693176
"5557" 1111.2 33.9224773844203 50.5917897780301
"5558" 1111.4 39.331418698527 45.9569081941812
"5559" 1111.6 46.2917363769377 44.0283511913352
"5560" 1111.8 53.5129503409018 45.4818696345856
"5561" 1112 59.7961503440992 49.5163623577997
"5562" 1112.2 64.2197852226999 55.5236321039476
"5563" 1112.4 66.771046427615 62.8820630204221
"5564" 1112.6 66.9883590088824 70.8727102415844
"5565" 1112.8 65.2459719996807 78.9763522507349
"5566" 1113 61.0769844500869 85.6884305277974
"5567" 1113.2 55.9747166867233 91.0130467777472
"5568" 1113.4 49.3064241604932 95.2668767523599
"5569" 1113.6 43.8467529060869 97.8625321714849
"5570" 1113.8 41.2831612830563 96.4162675503554
"5571" 1114 36.4172157596764 93.6280602125517
"5572" 1114.2 31.3001987326182 89.2116744632662
"5573" 1114.4 26.9411718645244 83.2520177724224
"5574" 1114.6 24.0213607761192 76.3792841950767
"5575" 1114.8 23.0374475303369 69.097941312826
"5576" 1115 22.8128556084733 61.2008899096412
"5577" 1115.2 24.3233802521869 54.1220226970745
"5578" 1115.4 28.2400671448277 48.072216964919
"5579" 1115.6 34.3495981030743 43.8212665317614
"5580" 1115.8 41.2979902814987 41.4903950235971
"5581" 1116 48.9530267683913 42.0059176930977
"5582" 1116.2 55.4133435259018 45.335602298993
"5583" 1116.4 60.7293156193428 50.1931481949784
"5584" 1116.6 63.9567562952218 56.4407867339052
"5585" 1116.8 66.128863000212 64.1541174919139
"5586" 1117 65.6532426179221 71.9460948820643
"5587" 1117.2 62.8783988233682 79.4500991753912
"5588" 1117.4 57.8463160355869 85.4933582647037
"5589" 1117.6 51.9435796276324 90.4030991202321
"5590" 1117.8 45.3116393195244 94.0247839751099
"5591" 1118 38.257596528308 95.4866735342991
"5592" 1118.2 34.3261556753517 93.1281072699647
"5593" 1118.4 29.8828221488057 88.7419086052037
"5594" 1118.6 25.9869753035509 83.0660568163783
"5595" 1118.8 23.2775509703773 76.6258534808831
"5596" 1119 22.3723099155869 69.6172108685325
"5597" 1119.2 23.7490392007203 62.4281200382745
"5598" 1119.4 27.9371083126046 56.1673229806588
"5599" 1119.6 34.3663823581892 52.3194922541298
"5600" 1119.8 41.3762417655869 51.2805269370555
"5601" 1120 47.7889638852032 53.3661508531412
"5602" 1120.2 53.0335316686967 58.2273244616656
"5603" 1120.4 56.7089595082006 65.2094620544025
"5604" 1120.6 58.9342222791739 72.8159113316846
"5605" 1120.8 59.0034443304536 80.5690442926745
"5606" 1121 56.5561171249543 88.3592387346616
"5607" 1121.2 51.948825237384 94.4375141563293
"5608" 1121.4 46.8578203303203 97.2831542798745
"5609" 1121.6 42.406254871857 94.9552388594012
"5610" 1121.8 37.6878442398611 90.5652371051412
"5611" 1122 34.8719928324095 84.290048781367
"5612" 1122.2 33.4772161792391 77.111309096489
"5613" 1122.4 34.0094234778517 69.7370460638823
"5614" 1122.6 36.5800113463012 62.4884805908197
"5615" 1122.8 41.913513419124 57.3153689141412
"5616" 1123 48.6916107126653 54.6093947821773
"5617" 1123.2 56.3124272505512 54.8448327308197
"5618" 1123.4 62.9249529955007 57.4164056387274
"5619" 1123.6 68.1931384065027 61.8299878936243
"5620" 1123.8 72.6253157902391 68.2089518334564
"5621" 1124 75.4893436084166 75.5243300341082
"5622" 1124.2 74.6992231356087 83.4547059889999
"5623" 1124.4 71.4726860106413 90.7909462720216
"5624" 1124.6 65.6836420194993 95.3589337870999
"5625" 1124.8 58.3132511308704 96.6552019035638
"5626" 1125 51.0884639578635 96.7845101600242
"5627" 1125.2 43.6351627370354 94.7245898152133
"5628" 1125.4 37.9379015184993 89.8231991256051
"5629" 1125.6 33.3885891469501 83.6671801592043
"5630" 1125.8 30.7509323134536 76.6155797606412
"5631" 1126 29.4375494678203 69.1290513288745
"5632" 1126.2 30.5881958014358 61.9474787703854
"5633" 1126.4 34.6873269872721 55.7960759444375
"5634" 1126.6 40.730108082687 51.8476128116212
"5635" 1126.8 48.2950806576425 50.0350302425486
"5636" 1127 55.7359543151656 51.000055363894
"5637" 1127.2 62.1524968250761 54.1886738293803
"5638" 1127.4 67.5355670860652 58.8330207356194
"5639" 1127.6 71.9361815362891 64.7868991716199
"5640" 1127.8 75.4101721609536 71.7661098405745
"5641" 1128 76.4486045032252 79.2366462431305
"5642" 1128.2 74.4012745345169 86.5930881005612
"5643" 1128.4 70.3730744467119 92.7866722644537
"5644" 1128.6 64.8402800701788 98.0229935290901
"5645" 1128.8 57.6023648536827 101.000713793439
"5646" 1129 52.0998890238012 99.1851399894371
"5647" 1129.2 48.0550462683344 94.6457893218113
"5648" 1129.4 44.1550389116536 88.9813034097079
"5649" 1129.6 42.7743881802655 82.2300211054269
"5650" 1129.8 43.8937289174016 74.9444264129726
"5651" 1130 46.7678067005588 68.6491523889502
"5652" 1130.2 51.0766003857243 64.0210599854599
"5653" 1130.4 57.3095383114027 60.7563514419938
"5654" 1130.6 64.2355689851559 59.4195685261757
"5655" 1130.8 71.0561602193203 60.9036369373078
"5656" 1131 77.4752660886536 64.9123055927745
"5657" 1131.2 82.3027093149712 70.5120598948885
"5658" 1131.4 84.8707244996999 76.9957074095928
"5659" 1131.6 83.7668872484932 83.1206425748287
"5660" 1131.8 79.2930449588057 87.7307176903912
"5661" 1132 72.7058550710263 91.0439302034442
"5662" 1132.2 65.6567972462784 93.5766175209071
"5663" 1132.4 58.7212887311807 95.0240316901412
"5664" 1132.6 51.4681214084307 95.2788199521412
"5665" 1132.8 44.3796466651797 94.6576093958216
"5666" 1133 37.480435736337 92.3089442732037
"5667" 1133.2 31.586278110489 88.2708294055845
"5668" 1133.4 26.3314623843369 83.1325857746099
"5669" 1133.6 22.0608021667055 77.2269402552855
"5670" 1133.8 18.9335984576764 71.0471152450885
"5671" 1134 17.3463764497252 64.1363759494922
"5672" 1134.2 16.3135294924418 56.9290770330444
"5673" 1134.4 16.9461284332399 49.8141027299647
"5674" 1134.6 18.6996895975986 43.5582840932458
"5675" 1134.8 21.690702226567 37.1106597375412
"5676" 1135 26.399088988668 32.3099668496142
"5677" 1135.2 32.408919789967 28.4529545947812
"5678" 1135.4 38.7185277143258 25.7406384755442
"5679" 1135.6 46.0489732439987 25.4387345175971
"5680" 1135.8 51.9032682570415 26.5670582045957
"5681" 1136 59.670533122454 30.4690715358121
"5682" 1136.2 64.7933089007536 35.2655680735578
"5683" 1136.4 67.9342365259619 41.7430288260287
"5684" 1136.6 69.6571504623628 47.9936328457963
"5685" 1136.8 69.6789940621904 55.5626013876239
"5686" 1137 66.0575982557745 63.7925642621724
"5687" 1137.2 61.4148321274203 69.5876702004745
"5688" 1137.4 56.3443923893773 73.8766059441412
"5689" 1137.6 49.7627595167826 77.4394874556955
"5690" 1137.8 42.3584449801501 79.8091494761833
"5691" 1138 32.990251413055 80.4523115144816
"5692" 1138.2 26.6413374930251 81.0487641852855
"5693" 1138.4 22.5661884122385 79.4008787156866
"5694" 1138.6 21.1467502289339 75.1349479727942
"5695" 1138.8 20.7693695769348 68.8154586745216
"5696" 1139 22.3764412051196 62.0857252325651
"5697" 1139.2 26.202161122534 56.3471735185412
"5698" 1139.4 31.6979743041472 52.5142985313942
"5699" 1139.6 38.2576478209716 50.7447716191027
"5700" 1139.8 45.0579368293269 51.0322903732212
"5701" 1140 51.4211771720155 53.1568604950698
"5702" 1140.2 57.440898822787 56.7548347377412
"5703" 1140.4 62.6460270284716 61.7447648535258
"5704" 1140.6 66.4867703833869 68.0546941574412
"5705" 1140.8 68.308118228663 74.8431396771629
"5706" 1141 68.5349719272203 82.7729627589745
"5707" 1141.2 66.6867361542622 90.4220828754608
"5708" 1141.4 63.1376829105563 96.1042819234167
"5709" 1141.6 58.7526091551662 101.543836275676
"5710" 1141.8 56.3216111402949 102.308201061676
"5711" 1142 51.5927555281469 101.933889355581
"5712" 1142.2 45.0029921281185 98.9504529066464
"5713" 1142.4 40.2398842080257 95.1332266595697
"5714" 1142.6 35.3764289958012 90.0517607608044
"5715" 1142.8 31.7198688943057 84.4622620169224
"5716" 1143 29.4368150163478 77.3813292654564
"5717" 1143.2 28.459833140065 70.224174210306
"5718" 1143.4 29.159116382018 63.2633569615205
"5719" 1143.6 31.7702066899798 56.4327095779269
"5720" 1143.8 36.6669747510504 51.6509908455314
"5721" 1144 43.1393843316703 48.7481136043912
"5722" 1144.2 50.941554130087 49.2181979477812
"5723" 1144.4 57.0257586681102 52.5351263474319
"5724" 1144.6 61.9490088406508 57.3058821171518
"5725" 1144.8 66.1377384628892 63.8152694661522
"5726" 1145 67.9982715137174 71.1376321276412
"5727" 1145.2 68.0715451544386 78.77078047135
"5728" 1145.4 66.1499240587055 86.1944364044402
"5729" 1145.6 62.8016423513128 93.1418861418186
"5730" 1145.8 57.0907301541282 98.4833733504917
"5731" 1146 52.7962333896746 101.276850841595
"5732" 1146.2 50.2375596787364 100.083023366554
"5733" 1146.4 44.9949071220244 97.7669865732349
"5734" 1146.6 39.5718899566031 94.1117253326573
"5735" 1146.8 35.195065993757 88.4126702937082
"5736" 1147 31.7673787239307 82.4000695213599
"5737" 1147.2 30.9066043682249 75.2076549680377
"5738" 1147.4 33.0807052220757 67.9019643397142
"5739" 1147.6 37.4756847533745 62.1276822126662
"5740" 1147.8 43.6132106110629 58.6614490694062
"5741" 1148 50.6606928079665 58.3529403907195
"5742" 1148.2 57.7217584298285 60.546026820512
"5743" 1148.4 63.4014109443931 64.9408176125697
"5744" 1148.6 68.0748268381175 70.9153423684473
"5745" 1148.8 71.5886150536482 77.7829259814371
"5746" 1149 73.4691316772744 85.5411310638287
"5747" 1149.2 72.8798565324095 93.3268131061734
"5748" 1149.4 69.0847580701797 98.1957515495742
"5749" 1149.6 62.8863171283057 99.2399812129224
"5750" 1149.8 55.8539683416353 98.6280527510121
"5751" 1150 49.4489536493682 95.3265927512662
"5752" 1150.2 43.2494864765155 90.9604188992636
"5753" 1150.4 39.1766377386933 84.1806227313007
"5754" 1150.6 37.588124683487 76.7769456599079
"5755" 1150.8 38.4362217205575 69.3953300419059
"5756" 1151 41.2961047035689 63.0312212496111
"5757" 1151.2 46.5570755675512 58.0569847481769
"5758" 1151.4 52.9995768273311 54.721565153897
"5759" 1151.6 60.2818774163628 53.3793295563481
"5760" 1151.8 67.4381455142962 54.2371711906761
"5761" 1152 73.9031987570301 57.3877519431185
"5762" 1152.2 79.7286822518782 61.95475517935
"5763" 1152.4 83.5833613743773 68.3452349658831
"5764" 1152.6 84.7842114935251 75.4167866739839
"5765" 1152.8 83.6109799918027 82.7338505257727
"5766" 1153 79.0660396588343 87.1068216962043
"5767" 1153.2 72.2606316426554 90.1602578676464
"5768" 1153.4 64.536778284055 91.9055859940667
"5769" 1153.6 57.2050223053678 91.4426820748378
"5770" 1153.8 49.9934009711192 90.0967554621089
"5771" 1154 42.9796985154307 86.7951670408599
"5772" 1154.2 37.4962723462119 81.1301092779537
"5773" 1154.4 33.4856508953682 74.2866558032974
"5774" 1154.6 31.0478257810637 66.7203147015714
"5775" 1154.8 32.5069949833575 59.2337746515529
"5776" 1155 36.2644246540363 52.5872728117108
"5777" 1155.2 41.9517894159012 47.7808281668697
"5778" 1155.4 49.032825887258 45.8985080425491
"5779" 1155.6 56.5769816845933 46.1966026705336
"5780" 1155.8 63.7136868377458 48.1774628352353
"5781" 1156 70.1355252985869 52.5244396304626
"5782" 1156.2 75.0466146466364 58.5823105466137
"5783" 1156.4 77.2677585095642 65.430954123073
"5784" 1156.6 77.1295480961097 72.7705932613685
"5785" 1156.8 76.0798734439257 80.4435679227863
"5786" 1157 73.4887997250224 87.3146320205928
"5787" 1157.2 69.5058616899569 93.8507317436312
"5788" 1157.4 63.4637148157644 98.9855782154315
"5789" 1157.6 57.0835731926278 100.873762195243
"5790" 1157.8 52.2711763035096 98.723714855368
"5791" 1158 48.4723907861721 92.7309373321412
"5792" 1158.2 46.3325545664662 85.6715453143136
"5793" 1158.4 46.6656694638369 78.4445954985697
"5794" 1158.6 49.5057015014203 71.8043280798745
"5795" 1158.8 54.9776272753727 66.9525249339654
"5796" 1159 61.8034468094593 64.0753893974178
"5797" 1159.2 68.4413763352149 62.6362958740482
"5798" 1159.4 76.1401784939823 63.4273245479319
"5799" 1159.6 83.1931544146522 67.1205628446955
"5800" 1159.8 89.1041165033922 70.914357150678
"5801" 1160 90.7284525730975 74.0804365537412
"5802" 1160.2 89.0275900320231 78.1795460071731
"5803" 1160.4 85.2065867132465 82.4689335030774
"5804" 1160.6 79.7839798649307 86.1860638520162
"5805" 1160.8 73.7502315025557 88.7419086052037
"5806" 1161 66.8394221004276 89.2912957951412
"5807" 1161.2 59.5719844259221 88.8167176587786
"5808" 1161.4 52.5593247388562 87.422381895306
"5809" 1161.6 46.1899181115096 84.5278059689865
"5810" 1161.8 40.2820153738027 80.0424818845412
"5811" 1162 35.2474737439619 74.3224854026412
"5812" 1162.2 31.684236522087 68.1726364658186
"5813" 1162.4 29.285245555216 61.5810175585928
"5814" 1162.6 28.2851241661892 54.6473304660389
"5815" 1162.8 29.6395096774667 47.7350077461538
"5816" 1163 32.5801361664441 41.4775485566055
"5817" 1163.2 37.3956884726815 37.6656849785466
"5818" 1163.4 43.2151516416605 35.5834289200235
"5819" 1163.6 50.0350755028757 34.9460360806623
"5820" 1163.8 56.7069478840322 36.0265880364836
"5821" 1164 62.6003890683065 38.7220401359948
"5822" 1164.2 68.0450927950869 43.0563258229269
"5823" 1164.4 72.2095622530399 49.0407454170706
"5824" 1164.6 75.1989213831665 55.8155925537321
"5825" 1164.8 76.8144433763043 62.8127026105542
"5826" 1165 75.6098837315063 70.2438184665928
"5827" 1165.2 72.7967425622133 76.799966002878
"5828" 1165.4 67.092362345007 83.5432726044212
"5829" 1165.6 60.5858862799426 88.3653899976669
"5830" 1165.8 53.7490144168635 91.8893229135135
"5831" 1166 47.122482189922 94.9728113694298
"5832" 1166.2 41.0357546532744 94.9842210242037
"5833" 1166.4 36.6778228699061 93.056198943205
"5834" 1166.6 31.1029397831458 89.2425862744647
"5835" 1166.8 26.9636598505469 83.9025240538412
"5836" 1167 23.3685766459051 78.3392609573533
"5837" 1167.2 20.2626815213294 72.0429025433836
"5838" 1167.4 18.0494155231817 65.7367914686675
"5839" 1167.6 17.520242209204 58.7614278266624
"5840" 1167.8 18.9494669093454 52.0478363065007
"5841" 1168 22.5578777207105 46.0327451709882
"5842" 1168.2 27.7026810442455 41.3973168869948
"5843" 1168.4 34.1916997522953 39.0290030268495
"5844" 1168.6 40.9345287550194 38.5178484223979
"5845" 1168.8 47.3638985022063 39.1227264453651
"5846" 1169 54.0114200443177 40.9893210490643
"5847" 1169.2 60.0663877641102 44.1004498135482
"5848" 1169.4 65.4816735433203 48.2576462000412
"5849" 1169.6 69.7697506963128 53.6825814365928
"5850" 1169.8 72.7456865443483 60.7752776992548
"5851" 1170 73.4973581054634 67.9430369485059
"5852" 1170.2 72.8062929252483 75.4875252780767
"5853" 1170.4 70.6027052898994 82.8141004471099
"5854" 1170.6 66.5452125824095 89.1639016641412
"5855" 1170.8 61.8271066445622 94.914296151557
"5856" 1171 56.5264897033241 99.7008409735535
"5857" 1171.2 52.3787264762432 100.497998256547
"5858" 1171.4 48.11294168874 98.7405604710493
"5859" 1171.6 42.8712177377869 95.4062140831412
"5860" 1171.8 38.2583439356913 90.23625226135
"5861" 1172 34.4274127717391 84.6677196711303
"5862" 1172.2 31.6675297688122 78.1576087199434
"5863" 1172.4 30.3107705383824 71.3330663058798
"5864" 1172.6 30.1773365142163 63.8514372116824
"5865" 1172.8 31.8094388966281 57.2958851058706
"5866" 1173 35.6264475012032 51.6329981406993
"5867" 1173.2 41.2112076205738 47.3065484378122
"5868" 1173.4 47.6903650380024 45.4210633592257
"5869" 1173.6 54.412939014687 45.6078482752412
"5870" 1173.8 60.8454422919145 47.7300587816584
"5871" 1174 66.9803032052892 51.5153574668153
"5872" 1174.2 72.2273500315265 56.4446090297236
"5873" 1174.4 76.2773757370652 62.5385282851412
"5874" 1174.6 79.0702202990757 69.3963404381861
"5875" 1174.8 80.3706925658848 76.7443291483539
"5876" 1175 79.4285827528955 84.3432535368326
"5877" 1175.2 76.4014883720764 90.8361172573728
"5878" 1175.4 71.1340480408086 95.9184172902546
"5879" 1175.6 64.8536991730769 98.9681539859012
"5880" 1175.8 57.7885385138452 100.748367972108
"5881" 1176 52.5808048502094 99.5712222027738
"5882" 1176.2 48.6679677906413 95.5017596813912
"5883" 1176.4 45.1504634996676 89.4556753190121
"5884" 1176.6 43.577162244959 83.0297261237807
"5885" 1176.8 43.1161573038536 76.6028403475412
"5886" 1177 44.0785081725504 69.758046904129
"5887" 1177.2 46.5073033650869 63.5951501952
"5888" 1177.4 51.3749013639392 59.0902007846639
"5889" 1177.6 57.2197371231413 55.7506366529455
"5890" 1177.8 64.0458209146536 54.2579097701412
"5891" 1178 70.9109730924663 55.1013467753826
"5892" 1178.2 77.9643999685575 56.8372662342706
"5893" 1178.4 83.9202613723913 60.8602490810977
"5894" 1178.6 88.3887344506827 66.2261818005774
"5895" 1178.8 90.1340615543447 72.3688898370484
"5896" 1179 88.6232510564912 76.9516834254071
"5897" 1179.2 84.0361096163682 82.1691676589224
"5898" 1179.4 78.3182327661739 85.1039060979238
"5899" 1179.6 71.6462001710108 87.3014548576738
"5900" 1179.8 64.4336496288672 87.8843606121192
"5901" 1180 57.2001823526869 86.3739701952412
"5902" 1180.2 50.4874526873791 84.6836361581861
"5903" 1180.4 43.9080559120547 81.2613560540444
"5904" 1180.6 37.6695152602991 77.2622014861715
"5905" 1180.8 32.0801517689619 72.8813392957037
"5906" 1181 26.5808889898682 67.4869940611724
"5907" 1181.2 22.2995288999912 61.9652546956412
"5908" 1181.4 19.792580775949 55.1057396764515
"5909" 1181.6 19.2484051631656 48.4750750595794
"5910" 1181.8 18.8331070781105 42.3592979347412
"5911" 1182 17.5966465221129 37.0166858850633
"5912" 1182.2 18.5265142333106 34.0961123008254
"5913" 1182.4 21.168727565087 32.6212905611012
"5914" 1182.6 26.3899017052841 31.1080635988454
"5915" 1182.8 33.0089223598664 31.3457006211706
"5916" 1183 39.3821672263968 32.862872896282
"5917" 1183.2 45.5763861237391 35.6417500183586
"5918" 1183.4 51.0471315292536 39.7986759016412
"5919" 1183.6 55.3711125662351 45.2176447702893
"5920" 1183.8 57.9402435148456 52.0526734335205
"5921" 1184 58.2724648104051 59.2378621637775
"5922" 1184.2 57.0299298995588 66.3689405835232
"5923" 1184.4 54.0008537556238 73.3361866305307
"5924" 1184.6 49.8350131337146 79.2610408639603
"5925" 1184.8 43.9276207011933 83.9326107528646
"5926" 1185 37.1185523532359 87.6446588891305
"5927" 1185.2 31.1490237475359 89.4589880696207
"5928" 1185.4 28.6916173591817 87.999921604057
"5929" 1185.6 24.7652539873114 85.1223878551718
"5930" 1185.8 20.0859605888911 81.257585492801
"5931" 1186 15.5681186459942 76.6950369248216
"5932" 1186.2 10.7442791148682 75.8432528414537
"5933" 1186.4 5.75907269231696 78.4755340732412
"5934" 1186.6 5.70314683572979 80.3880059663759
"5935" 1186.8 6.33299143418695 80.9482541559512
"5936" 1187 6.412733422734 81.0031835077294
"5937" 1187.2 6.67349487290139 80.7690224337082
"5938" 1187.4 6.48182596587198 80.9261447259262
"5939" 1187.6 6.84198334084983 80.9463235438628
"5940" 1187.8 6.4211373308529 80.8222965970667
"5941" 1188 6.69406613933695 80.0195509409612
"5942" 1188.2 7.00216018599604 79.9760825192927
"5943" 1188.4 7.04373848537695 79.7443796180012
"5944" 1188.6 6.59904648008695 79.2934043942612
"5945" 1188.8 6.26788885577011 79.3545535771412
"5946" 1189 6.22642036538106 79.3433129185235
"5947" 1189.2 6.15992650141703 78.7682932072965
"5948" 1189.4 4.76458530354612 77.4007435884371
"5949" 1189.6 4.37896098359162 76.9507334791131
"5950" 1189.8 4.62826836230916 76.4067949348356
"5951" 1190 4.48303176063503 75.9002127173335
"5952" 1190.2 4.51045901851412 75.1987838668499
"5953" 1190.4 4.48314478957148 74.1970612839762
"5954" 1190.6 4.75400455290247 73.0986359596848
"5955" 1190.8 4.98557540341048 71.7708558964353
"5956" 1191 5.33082490560734 71.0479362598963
"5957" 1191.2 5.56246837917787 69.9891547345351
"5958" 1191.4 6.39283360256566 68.3078561113858
"5959" 1191.6 6.97516596461819 67.1685087336724
"5960" 1191.8 8.63801000149319 65.7233815601412
"5961" 1192 12.0482173735978 63.938479007326
"5962" 1192.2 16.4853615885701 62.3538783649277
"5963" 1192.4 22.0075217984662 61.3216946890377
"5964" 1192.6 28.2016555225986 60.836483441897
"5965" 1192.8 34.5894352991559 60.2937558388998
"5966" 1193 40.3823579734318 61.0581206248998
"5967" 1193.2 47.0980279936773 62.5891789637315
"5968" 1193.4 52.0539454522957 66.3099545369434
"5969" 1193.6 56.5855175461837 71.587621074238
"5970" 1193.8 59.8923407258292 76.8999182076669
"5971" 1194 63.5720584956992 82.7044992463963
"5972" 1194.2 66.5665599412252 89.1774542312688
"5973" 1194.4 68.8279214263817 96.0297748296149
"5974" 1194.6 68.967950397908 97.478044950457
"5975" 1194.8 67.2435936342554 98.5602245685307
"5976" 1195 64.8803830443962 100.453385685543
"5977" 1195.2 60.5467029153034 103.483264656853
"5978" 1195.4 57.9057841216482 106.906784256172
"5979" 1195.6 58.8087732292805 109.986677850496
"5980" 1195.8 61.039246145704 112.332015168875
"5981" 1196 63.3888158956018 112.051960091131
"5982" 1196.2 66.0049456095406 111.115092442842
"5983" 1196.4 69.7481118106975 109.559031541815
"5984" 1196.6 74.7068112184237 108.068930716519
"5985" 1196.8 79.337106494345 106.148415968109
"5986" 1197 84.4431521654448 104.823992841173
"5987" 1197.2 89.3641703076554 104.803877978383
"5988" 1197.4 93.4376071475325 105.55864339422
"5989" 1197.6 96.5993167198086 106.422523060749
"5990" 1197.8 97.4303144134434 107.110076870755
"5991" 1198 97.4498432063606 105.608472489962
"5992" 1198.2 98.1553361092604 102.854870926304
"5993" 1198.4 98.7155518857678 99.5776942450348
"5994" 1198.6 97.8921875995007 97.4137698716584
"5995" 1198.8 96.3015639645557 95.5415703473287
"5996" 1199 94.8840539261656 92.2285177817929
"5997" 1199.2 93.4511463241195 87.9453491067499
"5998" 1199.4 92.2906055645657 85.4613403248646
"5999" 1199.6 90.3707535663682 82.0417735279224
"6000" 1199.8 89.5951428262805 78.2778676957863
"6001" 1200 89.8817121679456 74.4609572841629
"6002" 1200.2 92.1126085155543 72.3672624355542
"6003" 1200.4 95.2698411508114 69.2072210609575
"6004" 1200.6 98.0475502032744 65.1501079706412
"6005" 1200.8 101.201445487293 60.8270158295325
"6006" 1201 105.548718836667 57.4822552257512
"6007" 1201.2 111.669674130754 56.3695640021715
"6008" 1201.4 116.95405247513 56.0871233250434
"6009" 1201.6 119.209220148743 58.2708248966412
"6010" 1201.8 121.485732818274 61.6746368342974
"6011" 1202 122.867477029868 64.4852698494849
"6012" 1202.2 122.104560346572 67.1401587139897
"6013" 1202.4 120.95870711175 70.8741274250991
"6014" 1202.6 119.746129702924 74.7527655797942
"6015" 1202.8 116.919809621685 78.0464653866669
"6016" 1203 112.74207094697 82.0176330177263
"6017" 1203.2 107.917717307868 85.3341156009537
"6018" 1203.4 101.946220300268 87.514554244705
"6019" 1203.6 96.0363007491494 88.8613406030162
"6020" 1203.8 90.444393802287 90.4463359162078
"6021" 1204 86.0269405201207 90.7856718936131
"6022" 1204.2 80.4709595455476 89.6391247146131
"6023" 1204.4 75.4054099463529 88.2219982487688
"6024" 1204.6 69.3905160862065 86.4249278476412
"6025" 1204.8 62.7831152206203 85.3165989079412
"6026" 1205 57.0544855418369 82.4796908532349
"6027" 1205.2 52.1500092836254 78.0484137505148
"6028" 1205.4 47.6310141179565 72.7826780801194
"6029" 1205.6 44.1286089739746 66.4891777408715
"6030" 1205.8 41.4426410455448 60.20399246284
"6031" 1206 40.7019926766623 54.083397261922
"6032" 1206.2 41.6663017780343 48.0357122139306
"6033" 1206.4 45.0872873462953 43.1215394852245
"6034" 1206.6 51.2424497177119 39.2837912888495
"6035" 1206.8 57.5090390468978 36.5346316803439
"6036" 1207 64.912611361812 36.6695575589537
"6037" 1207.2 71.8620840682149 40.0342069112807
"6038" 1207.4 76.6113631197617 44.8430230285267
"6039" 1207.6 78.7189678508369 51.409543167239
"6040" 1207.8 78.933562811615 58.8111764073434
"6041" 1208 76.1332201023103 66.0920113860135
"6042" 1208.2 71.8362394895109 72.9862317459564
"6043" 1208.4 66.1814814136676 78.4751231244315
"6044" 1208.6 59.6477304088682 83.3157148379224
"6045" 1208.8 53.5446356542828 87.6640656063886
"6046" 1209 46.875979642977 91.8251650607312
"6047" 1209.2 41.2676478693012 94.4000604362636
"6048" 1209.4 40.9341937855978 93.5077645874781
"6049" 1209.6 38.4926016718261 93.8525595724673
"6050" 1209.8 35.9038850634747 93.1053200844677
"6051" 1210 35.3152005223635 89.8848982353327
"6052" 1210.2 34.2696551574939 83.8296427602923
"6053" 1210.4 34.1677048888483 77.2134635799935
"6054" 1210.6 36.1353796709536 70.2925843920078
"6055" 1210.8 39.6070662052655 63.7396729488554
"6056" 1211 44.9549339922797 58.6476352479725
"6057" 1211.2 51.6763728282869 54.7285186776
"6058" 1211.4 59.0717419859145 53.7966551578998
"6059" 1211.6 66.4182410533824 54.968711114698
"6060" 1211.8 73.5548559350761 57.7404775904129
"6061" 1212 79.8397911432805 62.1686743564315
"6062" 1212.2 84.1516135862174 68.5703634442281
"6063" 1212.4 86.783508717821 75.6343739005986
"6064" 1212.6 86.985678205587 80.4416501616745
"6065" 1212.8 83.9533116886521 82.4369376598151
"6066" 1213 78.1546674254951 85.9686488682432
"6067" 1213.2 72.1100472957678 89.0188891958752
"6068" 1213.4 63.6517107007321 90.9597479624315
"6069" 1213.6 56.047277153787 91.4697354352412
"6070" 1213.8 48.0571795848536 91.5419254428079
"6071" 1214 40.6300873887396 89.9631322123096
"6072" 1214.2 33.7228401205415 87.1062934270806
"6073" 1214.4 27.138496023567 83.3865778232912
"6074" 1214.6 21.5963160317119 79.0918031819537
"6075" 1214.8 17.7455110622058 75.2981226336164
"6076" 1215 13.9971427780567 70.7264965230503
"6077" 1215.2 9.11403490789545 68.4176319051199
"6078" 1215.4 4.60363363583695 68.5499388417037
"6079" 1215.6 4.28218415028908 70.2268996166624
"6080" 1215.8 5.466984303216 70.0465630379476
"6081" 1216 5.9770996195415 70.3095702761412
"6082" 1216.2 6.04872428693069 70.4528886735162
"6083" 1216.4 6.23464118894262 70.5840586614917
"6084" 1216.6 7.0316891839061 70.0805318916837
"6085" 1216.8 8.03707596234467 68.4328051916154
"6086" 1217 9.17958038392905 67.6114966806464
"6087" 1217.2 10.3253844572725 67.7866411457185
"6088" 1217.4 12.6594212304935 67.2801098422511
"6089" 1217.6 16.3871390194577 66.656650924321
"6090" 1217.8 21.2683736496937 66.5621788721187
"6091" 1218 27.2224438268696 67.2867291025216
"6092" 1218.2 32.6283028139902 68.6986509422057
"6093" 1218.4 38.825714069929 70.7936679739412
"6094" 1218.6 45.3253005709001 73.1220407066797
"6095" 1218.8 51.5003364069396 76.1562903936149
"6096" 1219 57.7137456518911 80.2449991525845
"6097" 1219.2 63.6837864149658 84.7475717894745
"6098" 1219.4 68.0982220669257 89.8296387358186
"6099" 1219.6 70.8822454490567 95.3791910856563
"6100" 1219.8 71.9329805193994 96.3775943320162
"6101" 1220 72.3180980777233 95.8887676096563
"6102" 1220.2 71.1056511080083 96.5398787095681
"6103" 1220.4 68.9741739077536 98.7991444387745
"6104" 1220.6 65.4829314867997 101.594316233631
"6105" 1220.8 60.8856782027969 105.293272590051
"6106" 1221 55.1844986477969 108.985154506431
"6107" 1221.2 49.1482621417674 111.721856242038
"6108" 1221.4 44.3703306203216 112.740915479927
"6109" 1221.6 41.1410445892256 111.404898811894
"6110" 1221.8 36.3718730450869 108.827560472612
"6111" 1222 31.5588497552416 105.067154574234
"6112" 1222.2 27.0922660505767 100.5188785446
"6113" 1222.4 23.4931540593931 95.3165182153963
"6114" 1222.6 19.395027259087 90.3567739816866
"6115" 1222.8 16.2370405488554 84.2746490154464
"6116" 1223 15.0578178482146 77.9030736377688
"6117" 1223.2 15.4292455117846 71.6531339600598
"6118" 1223.4 17.2066957127233 65.4266111413344
"6119" 1223.6 21.2239872250763 59.6315026362582
"6120" 1223.8 26.9823648441431 54.7188188733097
"6121" 1224 33.9091912398061 52.3699001208266
"6122" 1224.2 40.8790156034842 51.7693614029357
"6123" 1224.4 46.9836044418338 54.9916354613437
"6124" 1224.6 52.3510124089619 60.1846321828003
"6125" 1224.8 55.9221679357744 67.0013039367349
"6126" 1225 57.3708696819771 74.7893638937236
"6127" 1225.2 56.525680481663 83.1929941329238
"6128" 1225.4 53.615582554938 91.1696815990348
"6129" 1225.6 48.3731439467233 95.9042093225048
"6130" 1225.8 44.9708152580657 94.9752424484816
"6131" 1226 41.2515923201192 94.6541777614315
"6132" 1226.2 38.2264411461933 97.1138375412263
"6133" 1226.4 37.5313048468445 100.050309222323
"6134" 1226.6 36.4606886716024 105.31143610378
"6135" 1226.8 35.6330535191291 111.127990839394
"6136" 1227 36.3812083098554 111.148105702183
"6137" 1227.2 36.9857457577674 110.512268668316
"6138" 1227.4 37.0095141284056 109.58476088279
"6139" 1227.6 36.1303647444932 107.811217589266
"6140" 1227.8 35.4066561628086 106.43040311009
"6141" 1228 33.071523547137 103.267705907151
"6142" 1228.2 30.446042199489 98.763115102069
"6143" 1228.4 29.3578211285815 94.0916746434819
"6144" 1228.6 30.6977402844802 89.0551156646356
"6145" 1228.8 32.273149575021 83.470363963295
"6146" 1229 34.8653294621956 77.5724204619564
"6147" 1229.2 37.9192343874802 71.650787138467
"6148" 1229.4 42.1516895594662 66.0440633381756
"6149" 1229.6 47.5147407161713 61.3367258204062
"6150" 1229.8 54.0695576253973 58.5409883123825
"6151" 1230 61.4072400447836 58.248638278321
"6152" 1230.2 69.2789712688261 60.569458129902
"6153" 1230.4 75.7453526197817 65.1011618045201
"6154" 1230.6 81.1148936674095 71.0739350621412
"6155" 1230.8 83.6599901318369 78.8118545790812
"6156" 1231 83.6139496783859 86.1313960097185
"6157" 1231.2 79.2023287261522 88.9008050892499
"6158" 1231.4 72.9411595383773 90.3926386050767
"6159" 1231.6 65.5539406799184 91.0604996818378
"6160" 1231.8 57.8804256568562 89.4298894101851
"6161" 1232 50.8461785919633 85.9890681522535
"6162" 1232.2 44.0209556147119 82.1572244591412
"6163" 1232.4 38.3856230165606 76.5264038689412
"6164" 1232.6 34.116739798887 69.5706843163412
"6165" 1232.8 30.3032841409869 62.3983947410412
"6166" 1233 27.4762230410155 55.0723222504626
"6167" 1233.2 25.9830569670869 47.5130013274699
"6168" 1233.4 27.1284994347582 40.1415929802919
"6169" 1233.6 30.8790699358106 33.5932407310885
"6170" 1233.8 36.6920293744518 29.6191962178169
"6171" 1234 43.8350581787947 28.0597967074181
"6172" 1234.2 51.1079567174302 27.9709864705143
"6173" 1234.4 58.1921533539383 29.7121595026006
"6174" 1234.6 64.837229098807 32.5244710215412
"6175" 1234.8 71.1136930461909 37.096100408284
"6176" 1235 75.0635730076412 43.6550343852255
"6177" 1235.2 76.551832730834 51.2986822452255
"6178" 1235.4 75.6740196794165 59.0902007846639
"6179" 1235.6 73.5088899031185 66.7988562239517
"6180" 1235.8 69.348029034908 73.8229663100359
"6181" 1236 63.0446832270557 78.8330338533599
"6182" 1236.2 56.0612800509396 83.1602856169096
"6183" 1236.4 48.6214907833995 86.2179123847662
"6184" 1236.6 40.7697333022891 87.5389488655348
"6185" 1236.8 32.4736306143177 87.3257863454269
"6186" 1237 26.632868830345 86.8338219132702
"6187" 1237.2 25.7613444288369 84.2950572199849
"6188" 1237.4 24.802812778508 77.4838713377201
"6189" 1237.6 25.4593930672203 70.9550338732079
"6190" 1237.8 28.444929956746 64.4494402501412
"6191" 1238 32.3641549727203 58.5043808034745
"6192" 1238.2 37.9578236629303 53.6608457103942
"6193" 1238.4 45.1361335986945 51.3197818374576
"6194" 1238.6 52.1406117349084 50.8273678139269
"6195" 1238.8 59.0034443304536 53.5614885206745
"6196" 1239 65.0111317453501 57.6868233803201
"6197" 1239.2 69.3987786652717 64.3165072438803
"6198" 1239.4 71.7339180162032 72.1775237551063
"6199" 1239.6 72.2187593430529 80.049430655323
"6200" 1239.8 70.6443402481192 87.7379092945605
"6201" 1240 67.0315497630869 94.9483914248599
"6202" 1240.2 61.5523963425721 100.650816030646
"6203" 1240.4 59.7630356225199 103.01046169644
"6204" 1240.6 60.1002232216676 104.570372538948
"6205" 1240.8 58.6038877406278 105.09336779959
"6206" 1241 54.4323472855125 104.692433079013
"6207" 1241.2 49.2678745180343 102.619403879446
"6208" 1241.4 44.5129122376031 99.0595490011734
"6209" 1241.6 40.6118613956203 93.3933868133412
"6210" 1241.8 36.9689469322891 87.5470804058114
"6211" 1242 34.458810572187 80.4628825168412
"6212" 1242.2 34.2419421734281 72.9563706919765
"6213" 1242.4 35.9058242401941 65.7552300928912
"6214" 1242.6 39.249175176593 58.969957748093
"6215" 1242.8 45.2539488121226 54.1805633334626
"6216" 1243 52.9599027541559 52.1844604655895
"6217" 1243.2 60.5448743582869 53.5445026365412
"6218" 1243.4 67.483643299729 57.6224558193938
"6219" 1243.6 73.9523223071419 63.2944934581082
"6220" 1243.8 79.2512822859902 69.056176406625
"6221" 1244 80.6414363102082 75.687146775626
"6222" 1244.2 78.7526845041192 83.2667862452702
"6223" 1244.4 74.5234090820973 89.7680387802236
"6224" 1244.6 67.8600357808173 92.8511744894895
"6225" 1244.8 61.0239802864237 92.4735491899167
"6226" 1245 53.5428894391195 90.2384434647499
"6227" 1245.2 46.2712545273712 86.4913068948464
"6228" 1245.4 39.7476252403773 81.5038158517541
"6229" 1245.6 35.4001117072252 74.7602333208646
"6230" 1245.8 32.2826582058742 67.7671086829922
"6231" 1246 30.6994873262233 59.9240532784821
"6232" 1246.2 30.8221069308431 52.2289251959217
"6233" 1246.4 33.609310138061 44.987918653349
"6234" 1246.6 39.2488571723786 39.4377258638078
"6235" 1246.8 46.8222256643155 36.2880576345126
"6236" 1247 54.5177485782233 36.926517311823
"6237" 1247.2 61.8884603586186 40.3719494911412
"6238" 1247.4 67.3982138599575 45.4931935573412
"6239" 1247.6 71.272202420851 52.7907301715457
"6240" 1247.8 72.8244724373628 60.5792944083826
"6241" 1248 71.8876608592252 68.8323404592263
"6242" 1248.2 67.5914505509257 75.8902551115605
"6243" 1248.4 61.0294746204619 80.6245138205474
"6244" 1248.6 53.2967080702343 83.984994991278
"6245" 1248.8 44.8867482974386 85.8096561929763
"6246" 1249 36.8029042529891 85.4196219877933
"6247" 1249.2 29.201595212321 84.3676481576624
"6248" 1249.4 25.644291225413 83.620872246826
"6249" 1249.6 25.7283234125018 82.1883953635348
"6250" 1249.8 24.0365936442688 77.3355496222018
"6251" 1250 23.237095578424 70.9508351153322
"6252" 1250.2 24.8641737885027 64.2476135931636
"6253" 1250.4 28.0292942802381 57.5523812508854
"6254" 1250.6 32.8554090663311 52.0018485897575
"6255" 1250.8 38.307740236207 47.7251387324612
"6256" 1251 44.644382721763 44.7535898841271
"6257" 1251.2 51.9484291158238 44.0026822246412
"6258" 1251.4 58.7648394083369 45.3164342005787
"6259" 1251.6 65.4670400247381 48.3977797441412
"6260" 1251.8 71.1043924206238 52.7305211889938
"6261" 1252 75.5142138888597 58.073943057823
"6262" 1252.2 78.940680389087 64.1904055171078
"6263" 1252.4 80.8939782927903 71.6017107477126
"6264" 1252.6 80.6813303788261 78.9432920890216
"6265" 1252.8 77.387713037221 85.1069895954917
"6266" 1253 71.8001652396746 90.1068809018525
"6267" 1253.2 64.3632425972094 93.3159103826514
"6268" 1253.4 56.8272646175435 94.7540115211738
"6269" 1253.6 48.8456132405435 96.4032116300977
"6270" 1253.8 41.1494206435063 96.4335861073347
"6271" 1254 36.9034606920251 93.8814245358113
"6272" 1254.2 33.3142644910766 89.2518955484401
"6273" 1254.4 29.682758593204 83.2129694383859
"6274" 1254.6 27.0909457600444 76.6792768261412
"6275" 1254.8 26.3273634970752 69.1885019233412
"6276" 1255 26.4767223231904 61.6906983788308
"6277" 1255.2 28.7004007856387 54.6137347567274
"6278" 1255.4 33.2358516637222 48.9822939922588
"6279" 1255.6 39.2697496013687 44.7535898841271
"6280" 1255.8 46.2738264880727 43.0636054875555
"6281" 1256 53.5241397404716 44.0761788386796
"6282" 1256.2 59.9156330592536 46.7798742804412
"6283" 1256.4 65.8272556548398 51.6785364660738
"6284" 1256.6 70.5390145762717 58.276363771902
"6285" 1256.8 73.9336160754167 65.5471981874816
"6286" 1257 75.4957728926825 73.183810894658
"6287" 1257.2 74.6207286344891 81.9509013556738
"6288" 1257.4 71.1340480408086 89.476476954636
"6289" 1257.6 66.0536391033057 95.4858354150162
"6290" 1257.8 59.9158507446127 100.70160723976
"6291" 1258 56.1224842032359 101.508935060726
"6292" 1258.2 52.0680190759782 99.074334224652
"6293" 1258.4 48.3389589242465 94.6377835270029
"6294" 1258.6 44.9610743645642 88.3922985752435
"6295" 1258.8 43.5904208020637 81.4254488694435
"6296" 1259 43.4531000320512 73.976701332784
"6297" 1259.2 45.257165197605 66.5030950366231
"6298" 1259.4 48.4546198386055 59.5093789480301
"6299" 1259.6 53.8540506552801 54.9556821694821
"6300" 1259.8 60.656594442496 52.3064633089139
"6301" 1260 67.7342532896335 51.3219194487226
"6302" 1260.2 75.1115744343693 52.6602374919529
"6303" 1260.4 82.1644633210326 55.9334195365542
"6304" 1260.6 88.6142947307966 62.5097618684638
"6305" 1260.8 92.0803492972891 69.8203226028327
"6306" 1261 91.6926520627501 76.4499673903412
"6307" 1261.2 87.5598395508423 79.4724609111518
"6308" 1261.4 80.8518559467678 81.2126105303433
"6309" 1261.6 73.5528990084554 81.4304074170148
"6310" 1261.8 65.8400672942892 79.8741498642535
"6311" 1262 58.8392026199239 77.2982461365434
"6312" 1262.2 52.7744695860543 73.1233189086629
"6313" 1262.4 47.5862362701192 67.7863445847218
"6314" 1262.6 43.2275236660308 61.5465717370176
"6315" 1262.8 39.4803733262655 54.8857808443555
"6316" 1263 38.2226163180464 48.0982313820601
"6317" 1263.2 39.4571123097489 41.2439712892539
"6318" 1263.4 43.2323792188815 35.1261034940727
"6319" 1263.6 48.6028720663843 31.3183584785871
"6320" 1263.8 55.3675780847623 28.5689659774529
"6321" 1264 62.3779040125016 28.2586319373973
"6322" 1264.2 68.6209695178142 30.6535972119983
"6323" 1264.4 74.5808616904994 35.7236561362787
"6324" 1264.6 79.118050419687 41.4105863474118
"6325" 1264.8 81.7850900261479 48.6587823539948
"6326" 1265 82.5448743606387 56.5422183260033
"6327" 1265.2 80.9870458042391 64.0921827958151
"6328" 1265.4 77.4408001764096 70.8191468001412
"6329" 1265.6 72.1626113625869 76.7650728735493
"6330" 1265.8 65.7272799140133 81.0965006947096
"6331" 1266 57.9263692283617 83.8777451953939
"6332" 1266.2 50.1180504165869 85.2425510692974
"6333" 1266.4 42.2324404156031 84.6188078291089
"6334" 1266.6 35.3152005223635 81.4728198191944
"6335" 1266.8 28.2471813208289 79.0709988984638
"6336" 1267 22.1030875477119 76.7788034909849
"6337" 1267.2 18.4623520221933 73.4632526467476
"6338" 1267.4 18.1032823381488 70.3712973293061
"6339" 1267.6 15.8911773242432 64.3459325187037
"6340" 1267.8 14.067591697137 58.0822815827612
"6341" 1268 12.6312622673128 51.3648301500122
"6342" 1268.2 11.249671600233 44.9151963652311
"6343" 1268.4 9.24649077919039 42.0676093037619
"6344" 1268.6 8.7727546400083 42.6221020072311
"6345" 1268.8 9.38053105085967 43.407693726448
"6346" 1269 9.76636845508696 43.7294012662057
"6347" 1269.2 11.279565425615 44.3097163942985
"6348" 1269.4 13.6802734670512 43.6295994124269
"6349" 1269.6 17.6259062137737 42.711089920587
"6350" 1269.8 22.441836495526 42.3434513477143
"6351" 1270 29.033188029012 41.9436745823537
"6352" 1270.2 35.2199680531264 42.6600151334438
"6353" 1270.4 40.045966536087 43.5046869852776
"6354" 1270.6 46.3932797739869 45.3403206001412
"6355" 1270.8 52.0352825285426 48.2671604452678
"6356" 1271 58.8201805285595 52.7151808430863
"6357" 1271.2 63.2178061668256 56.7667055544935
"6358" 1271.4 67.791707037087 62.5007300264928
"6359" 1271.6 70.7083974471087 69.1560995030651
"6360" 1271.8 72.7204687168934 77.0532402429476
"6361" 1272 72.8103797923128 84.799625305367
"6362" 1272.2 70.7331851843043 92.2241302457716
"6363" 1272.4 66.1687712570969 98.2993347981512
"6364" 1272.6 61.3342485615257 101.404137761039
"6365" 1272.8 58.6698197490869 99.7272150162432
"6366" 1273 54.2830788137119 97.7271759072974
"6367" 1273.2 49.0659770760251 94.2872470768319
"6368" 1273.4 44.2685984262738 89.8582696748664
"6369" 1273.6 40.6307029007023 83.7769498389983
"6370" 1273.8 38.8771225556353 76.4327075403347
"6371" 1274 38.3886468980055 69.0222970221993
"6372" 1274.2 39.7574731128219 61.8570464277436
"6373" 1274.4 43.8936761946055 55.9140334731412
"6374" 1274.6 49.6356429157793 50.9799607840258
"6375" 1274.8 56.804782716366 48.5977589032691
"6376" 1275 63.7133351456824 47.4573534063097
"6377" 1275.2 71.0247216160129 47.4588378156597
"6378" 1275.4 78.243869554587 49.0510449972923
"6379" 1275.6 85.2491120192938 51.5518827116584
"6380" 1275.8 91.0010250964741 56.3414202352057
"6381" 1276 93.6829979245925 63.2398959733939
"6382" 1276.2 92.2629238962408 70.3837668579324
"6383" 1276.4 88.9217037628057 77.4476226787349
"6384" 1276.6 83.577639760487 82.5224209680078
"6385" 1276.8 76.8544709815536 85.2401624293412
"6386" 1277 69.3864699779014 87.0494217578525
"6387" 1277.2 61.5782475800435 87.3513047350216
"6388" 1277.4 54.1460577108804 86.474777724989
"6389" 1277.6 46.9375022619111 84.2893262340093
"6390" 1277.8 39.8994778947432 81.4565567386412
"6391" 1278 33.6321395367119 76.9141597551724
"6392" 1278.2 28.527583421108 71.260332790657
"6393" 1278.4 23.6702380270444 65.3845673819497
"6394" 1278.6 18.7983446676676 59.665996105496
"6395" 1278.8 13.0843882756343 56.9747572375727
"6396" 1279 9.2324484650155 54.9689770115391
"6397" 1279.2 10.2177118365244 54.0867239066099
"6398" 1279.4 12.5064389126082 52.162682892205
"6399" 1279.6 16.2639032495155 48.1415915466357
"6400" 1279.8 21.0027162063973 44.4573474852791
"6401" 1280 27.2789877414364 41.6382164559002
"6402" 1280.2 33.8585099013958 40.2595429049647
"6403" 1280.4 41.2034787487688 39.9029074633685
"6404" 1280.6 48.574931150367 40.8662387194212
"6405" 1280.8 55.3982567976945 43.7777267654703
"6406" 1281 61.6667616454318 47.8486671105205
"6407" 1281.2 66.4175765802408 53.0007676862071
"6408" 1281.4 69.3547270499184 59.8718399025232
"6409" 1281.6 70.0372290993628 67.8495456775205
"6410" 1281.8 67.934747384345 75.9313499925283
"6411" 1282 63.5906250813103 82.6640904697156
"6412" 1282.2 57.9365367221476 87.46917367902
"6413" 1282.4 51.2147356504307 91.8351973485474
"6414" 1282.6 44.8851120690251 95.5874552179659
"6415" 1282.8 43.137014226791 97.2586287430901
"6416" 1283 43.0786773271494 97.9740020361099
"6417" 1283.2 40.7938632088934 96.302082488238
"6418" 1283.4 38.335612669587 92.4138072613539
"6419" 1283.6 34.9044632157902 87.3719842171082
"6420" 1283.8 32.4526563751522 81.685035343152
"6421" 1284 30.4091339979579 75.1998611113025
"6422" 1284.2 30.2213757215404 68.3512558437923
"6423" 1284.4 32.0872114625207 61.5117008919002
"6424" 1284.6 36.7622638931683 55.3837183696761
"6425" 1284.8 42.7698634345869 50.8231680074104
"6426" 1285 50.7904972358946 48.7211648459104
"6427" 1285.2 57.9990927426164 49.3419950680235
"6428" 1285.4 64.9843080137915 51.9025660072207
"6429" 1285.6 70.9657679950125 57.0090808970561
"6430" 1285.8 75.6635579189536 63.4430266152412
"6431" 1286 77.9102449732203 70.8149003291078
"6432" 1286.2 77.3639048841413 78.7688175183042
"6433" 1286.4 73.9056601656031 86.0242527582057
"6434" 1286.6 68.63718808674 91.1437104550901
"6435" 1286.8 61.2303495141396 93.692427773478
"6436" 1287 53.55941459725 94.4216790055216
"6437" 1287.2 45.978498304913 93.5950018728368
"6438" 1287.4 38.9718312576087 91.2022077601412
"6439" 1287.6 32.1923008225665 87.8366628095391
"6440" 1287.8 27.1985167749932 83.8531588280787
"6441" 1288 23.4491993870869 78.8728445192974
"6442" 1288.2 19.3549509402196 73.5477210957432
"6443" 1288.4 16.7785438884348 67.4528953603477
"6444" 1288.6 15.242896719489 60.7970373809556
"6445" 1288.8 14.8394748014274 53.841845959322
"6446" 1289 15.7627006512738 46.3482741640972
"6447" 1289.2 18.1768264994716 39.5977851566027
"6448" 1289.4 21.908613978447 33.9818598801812
"6449" 1289.6 26.9406576888792 29.3085137249464
"6450" 1289.8 32.5172855894842 25.3307164077302
"6451" 1290 38.8423841855869 22.5049226183912
"6452" 1290.2 46.3413535376644 21.9303033162398
"6453" 1290.4 51.8563512416899 24.0786148248618
"6454" 1290.6 57.8996604056922 27.6543274924964
"6455" 1290.8 63.6958596199422 31.6119267463254
"6456" 1291 67.858220798562 37.5581316226787
"6457" 1291.2 70.5209464063882 44.2674471354544
"6458" 1291.4 71.3405311645813 51.8245387285681
"6459" 1291.6 68.3973268432958 58.8049002919873
"6460" 1291.8 63.0270098969632 64.6188613109556
"6461" 1292 56.2741725825415 68.4720064471715
"6462" 1292.2 49.3620244321196 71.557201928652
"6463" 1292.4 42.0958288479971 74.2144151005007
"6464" 1292.6 34.8933095594847 75.128832345448
"6465" 1292.8 27.5075482034056 74.8145627328225
"6466" 1293 23.4235912519699 72.2557189156731
"6467" 1293.2 21.6768468776721 67.0637304490667
"6468" 1293.4 19.9720306971413 60.8062450473042
"6469" 1293.6 20.0227328868597 54.0089121504594
"6470" 1293.8 21.9644206466113 47.0508198468607
"6471" 1294 26.0803941790016 41.0990281900192
"6472" 1294.2 31.7561432912491 37.0872467621142
"6473" 1294.4 37.9849767439039 34.9514189312679
"6474" 1294.6 44.9351599120415 35.1545807624594
"6475" 1294.8 51.7222058403958 37.8315606435529
"6476" 1295 57.3531187566227 42.4057057967483
"6477" 1295.2 62.1910080412939 47.6641652656239
"6478" 1295.4 65.7602522531214 54.1436943423481
"6479" 1295.6 66.2890705652265 61.7075037794319
"6480" 1295.8 64.8030887019396 69.4137883865833
"6481" 1296 60.4301839625606 76.3091633508149
"6482" 1296.2 54.7798312499951 81.503354582682
"6483" 1296.4 47.243200300555 85.0466317707582
"6484" 1296.6 39.2777224825763 87.1608322426731
"6485" 1296.8 32.7314744687146 87.1689637829497
"6486" 1297 29.7996799469619 84.1875684219537
"6487" 1297.2 28.8547622244203 78.7770335166078
"6488" 1297.4 29.5074225101779 72.0974310918798
"6489" 1297.6 31.2358291413566 65.0506260368827
"6490" 1297.8 35.4262011982655 59.039739473034
"6491" 1298 41.0007982339162 54.0745865084583
"6492" 1298.2 47.5284784982315 51.6302139596352
"6493" 1298.4 54.6292218581227 51.300546014784
"6494" 1298.6 57.2639867182556 50.6079911735388
"6495" 1298.8 65.0193687436752 50.8527395862353
"6496" 1299 71.7990578837174 53.0255100245977
"6497" 1299.2 77.2854103830217 57.4122992312064
"6498" 1299.4 81.322506514287 63.4982307386745
"6499" 1299.6 82.4909280320757 70.5815352749052
"6500" 1299.8 79.9340064723103 77.7079166711305
"6501" 1300 75.8259224809061 84.1724911910242
"6502" 1300.2 69.6837468454496 89.0477070171851
"6503" 1300.4 63.1278254288994 92.5279029358599
"6504" 1300.6 55.5665403283067 95.1248270465368
"6505" 1300.8 48.4655346035435 96.6649234861738
"6506" 1301 43.1795935964593 95.048426310971
"6507" 1301.2 40.4712030309483 91.368703060062
"6508" 1301.4 38.6016677154869 84.7730506156745
"6509" 1301.6 38.7064210959284 77.9003961793851
"6510" 1301.8 40.2024695042634 70.8206455546235
"6511" 1302 43.5662186740155 64.3766436038555
"6512" 1302.2 48.3028472709145 59.1340299566929
"6513" 1302.4 55.0158819433824 55.7634767728685
"6514" 1302.6 62.4749748390525 53.8230125643136
"6515" 1302.8 69.4871139908959 53.8642762192985
"6516" 1303 76.3132428416438 55.4985548868116
"6517" 1303.2 82.7635003032609 59.3315195090977
"6518" 1303.4 87.6643900573727 64.8652210952731
"6519" 1303.6 89.3457013702148 71.2087358286644
"6520" 1303.8 88.3282140362805 78.5984077673347
"6521" 1304 85.0892441730557 83.8850073608287
"6522" 1304.2 79.8602254786031 85.4571434008509
"6523" 1304.4 73.5221234103177 86.1834389729434
"6524" 1304.6 66.0956572053128 84.8448296744315
"6525" 1304.8 59.4493687902808 81.6164493724473
"6526" 1305 53.3323713628289 77.0450212667541
"6527" 1305.2 48.779137036246 71.3417522693571
"6528" 1305.4 46.1581613613311 64.4716601567109
"6529" 1305.6 45.3436058098277 57.2351577946227
"6530" 1305.8 47.2482161511376 50.2361254319893
"6531" 1306 51.8576411013177 44.8650424960258
"6532" 1306.2 58.3360921653796 42.2129500427875
"6533" 1306.4 65.5383836891584 42.0553719364983
"6534" 1306.6 72.5155415255155 43.5477031853555
"6535" 1306.8 79.0232442877611 47.5088836166018
"6536" 1307 83.517460642962 52.8884228618912
"6537" 1307.2 85.9679120776203 60.1689974485412
"6538" 1307.4 85.2629304704891 67.6149074617281
"6539" 1307.6 82.4268229057463 74.7053677633939
"6540" 1307.8 77.6369697955063 80.5134292204315
"6541" 1308 71.3628625638994 84.2870950867974
"6542" 1308.2 63.8868991453817 86.7407311934359
"6543" 1308.4 54.7850159961711 88.2694607654359
"6544" 1308.6 47.4345281718342 87.5819745429324
"6545" 1308.8 39.9868431925536 85.8686401422745
"6546" 1309 32.5980426067891 83.774045717471
"6547" 1309.2 25.8095428067174 80.8209708024564
"6548" 1309.4 21.029904516821 79.7489332805561
"6549" 1309.6 21.0820429636659 79.9499535157096
"6550" 1309.8 21.9779272438612 78.3230720648509
"6551" 1310 23.0150271613004 73.6132293137591
"6552" 1310.2 24.4084454709441 68.0164759181412
"6553" 1310.4 28.0628131043791 62.8133560733659
"6554" 1310.6 32.6742087859009 59.0366710097458
"6555" 1310.8 38.0204255071967 55.9388908645558
"6556" 1311 44.5049378628431 54.4148220534461
"6557" 1311.2 51.362174488367 54.4464530840212
"6558" 1311.4 57.6202844219165 56.6190441753798
"6559" 1311.6 63.8332284666295 59.7046864987476
"6560" 1311.8 69.5358456713203 63.9143848999412
"6561" 1312 73.557580828172 69.3405617265135
"6562" 1312.2 75.9108336657678 76.4597252386731
"6563" 1312.4 76.6755230909221 84.1591322319983
"6564" 1312.6 74.8825491086182 91.1424917612349
"6565" 1312.8 72.4617821709186 97.2830701913392
"6566" 1313 69.6176518292725 98.266671993636
"6567" 1313.2 64.2294806626508 97.7521634529391
"6568" 1313.4 57.5781045151508 96.7397866885029
"6569" 1313.6 50.814861251087 94.2391194636573
"6570" 1313.8 44.5496940411837 90.5364706884638
"6571" 1314 39.6067645555536 85.5798801120078
"6572" 1314.2 35.8170915959922 80.1792629515096
"6573" 1314.4 32.3443731021396 73.895379816078
"6574" 1314.6 30.5003134114318 67.0412518808308
"6575" 1314.8 31.0688711098012 59.9769962939626
"6576" 1315 33.7833071764279 53.6614736113685
"6577" 1315.2 38.7180968675806 49.5394891713311
"6578" 1315.4 44.5845526132046 47.3748798099353
"6579" 1315.6 50.7499311505995 48.4694389428287
"6580" 1315.8 56.7779676570532 51.2963540730738
"6581" 1316 62.2157806692801 55.6158153937548
"6582" 1316.2 66.3482623257836 61.2245079226917
"6583" 1316.4 69.4059736077162 67.6357249198715
"6584" 1316.6 71.1019267942149 74.3239667297458
"6585" 1316.8 70.4645180972805 81.6312099827541
"6586" 1317 67.5498388135415 88.8589278353836
"6587" 1317.2 62.9747920661278 95.3750155204473
"6588" 1317.4 58.282139539347 100.798807648371
"6589" 1317.6 55.0850780780133 101.818832340425
"6590" 1317.8 52.9765584990244 100.900085982516
"6591" 1318 51.5043372346975 101.738372889267
"6592" 1318.2 50.0640392418554 105.809621117857
"6593" 1318.4 49.2358678959712 110.918796266383
"6594" 1318.6 49.8773339464869 115.691606209375
"6595" 1318.8 50.7800555150979 116.737031380361
"6596" 1319 51.0895997415027 116.907194327534
"6597" 1319.2 50.9995093832465 115.243106587896
"6598" 1319.4 50.6321567834764 114.394644556404
"6599" 1319.6 49.6535098602536 113.118244763175
"6600" 1319.8 46.2241835640563 111.379878182406
"6601" 1320 42.8250361399579 108.914101457238
"6602" 1320.2 39.0217546300659 104.526292871889
"6603" 1320.4 35.6791056003423 100.057455121354
"6604" 1320.6 32.8694279707966 95.0527981068186
"6605" 1320.8 31.0548589941515 89.4474563428186
"6606" 1321 29.7665670354051 84.1231475261639
"6607" 1321.2 30.4705763289392 77.9170266216525
"6608" 1321.4 31.9598979511199 71.3245235176247
"6609" 1321.6 35.1425344499551 65.255803101306
"6610" 1321.8 40.0282884599474 60.2143260579435
"6611" 1322 46.4976811211123 57.3282695856348
"6612" 1322.2 53.4282701737149 55.5748095661761
"6613" 1322.4 60.8827220356203 56.0923852565412
"6614" 1322.6 67.5514274389835 58.9319565075205
"6615" 1322.8 74.1208426010434 62.9207106781412
"6616" 1323 78.4059030787817 69.1724100331096
"6617" 1323.2 80.701711407187 76.3395591434745
"6618" 1323.4 78.9432926133962 83.7319209856257
"6619" 1323.6 75.2459023464135 90.1180577065289
"6620" 1323.8 69.7082737811082 92.905765448088
"6621" 1324 62.0993665201567 93.6197335949319
"6622" 1324.2 54.2204209224674 92.685241611239
"6623" 1324.4 47.3585211458682 89.9680771160787
"6624" 1324.6 41.4369759807777 84.8548280166051
"6625" 1324.8 36.9195132317321 78.5408749339799
"6626" 1325 32.94141970601 72.2064828860862
"6627" 1325.2 30.8506549659392 64.8229366796639
"6628" 1325.4 31.2171519320388 57.2984853546111
"6629" 1325.6 33.8529205096752 50.0209308485294
"6630" 1325.8 38.2431611092356 44.3280537213844
"6631" 1326 44.4090610265801 40.2620066109631
"6632" 1326.2 51.515398346734 38.1575397434647
"6633" 1326.4 58.3094854568662 39.1608780120243
"6634" 1326.6 64.8144243805869 42.4967016046055
"6635" 1326.8 70.6139001348111 47.532378233555
"6636" 1327 75.1882935458959 53.7655099829052
"6637" 1327.2 78.2397382650543 60.8103992037499
"6638" 1327.4 78.0336132873103 68.6697096536944
"6639" 1327.6 75.9286593625386 75.9108025520444
"6640" 1327.8 72.0423824059849 82.7278981684167
"6641" 1328 66.5583906435563 87.9302584976208
"6642" 1328.2 59.7130143059593 91.6860344065986
"6643" 1328.4 52.3131984629339 93.3276098436616
"6644" 1328.6 44.6109535698423 94.2068118923433
"6645" 1328.8 38.2055857674554 92.5619724847096
"6646" 1329 33.7166570230975 88.4625634482149
"6647" 1329.2 28.9840945383994 82.7543844482037
"6648" 1329.4 25.4149394254659 76.0959458052464
"6649" 1329.6 23.4225272020343 69.003445185678
"6650" 1329.8 23.2849163132188 61.4885766560203
"6651" 1330 25.157207089161 54.347557491956
"6652" 1330.2 28.4118521596235 47.7406124586168
"6653" 1330.4 33.1603558797381 42.3050813627109
"6654" 1330.6 39.5464346131727 38.8268406737269
"6655" 1330.8 46.5789123836522 38.3557988961847
"6656" 1331 53.4315564827408 41.2000113426412
"6657" 1331.2 58.9023384446634 46.2260844992118
"6658" 1331.4 62.8891196744353 52.6447279090513
"6659" 1331.6 64.866754048 60.1291175466629
"6660" 1331.8 64.5714803433837 67.6160943635698
"6661" 1332 62.7779037404912 75.1220868631731
"6662" 1332.2 59.0023885564619 82.6070849842349
"6663" 1332.4 53.3249639162744 87.5595318268599
"6664" 1332.6 46.8679902348931 91.2646048855289
"6665" 1332.8 39.9549060293057 93.0932143921724
"6666" 1333 35.1009008653316 90.9013407699071
"6667" 1333.2 31.5820648454741 86.2338366511412
"6668" 1333.4 29.2648112198934 79.4696192438509
"6669" 1333.6 28.9406803837421 72.119445516555
"6670" 1333.8 30.1460359205811 64.9755030734471
"6671" 1334 34.4331773617846 58.5033932520714
"6672" 1334.2 40.1457371782995 54.5079207522287
"6673" 1334.4 46.9718439214203 52.6867154878078
"6674" 1334.6 54.1043513594084 53.0294663640697
"6675" 1334.8 61.630897502459 54.4193744245482
"6676" 1335 68.1801390507243 57.2047740092071
"6677" 1335.2 73.937659465172 61.9245969942582
"6678" 1335.4 77.5555049120203 68.6959112834745
"6679" 1335.6 79.4112539396584 75.7427199729654
"6680" 1335.8 78.1243602924375 82.4868731898731
"6681" 1336 73.2740534374506 87.0715495731715
"6682" 1336.2 66.5965708785203 89.7584076088078
"6683" 1336.4 59.442507088043 90.3790456829104
"6684" 1336.6 52.1713013142935 89.544699338326
"6685" 1336.8 45.0985336344674 87.347150578576
"6686" 1337 38.8743839333756 82.7035745467288
"6687" 1337.2 34.0473341347391 77.0240718111303
"6688" 1337.4 31.2297946735 70.1530970500216
"6689" 1337.6 29.8732736046164 62.4126329086235
"6690" 1337.8 31.2315585948735 55.199767502703
"6691" 1338 34.3173114169665 49.0884708158279
"6692" 1338.2 39.5655893698786 44.0982278228912
"6693" 1338.4 45.5794643394693 41.2712021805529
"6694" 1338.6 52.8241032476222 41.0178915638172
"6695" 1338.8 59.9192736592249 43.6314820843136
"6696" 1339 65.1311565780869 48.4889823606525
"6697" 1339.2 69.4977418281665 54.0653709130616
"6698" 1339.4 71.4703252737655 60.5138715603197
"6699" 1339.6 71.8311474349707 68.2401563109435
"6700" 1339.8 69.8738769615217 75.4454923617825
"6701" 1340 65.0527898488086 81.7894888232649
"6702" 1340.2 59.7823415928057 87.3127056980474
"6703" 1340.4 53.6021045890869 91.3017344249849
"6704" 1340.6 47.2922483762826 91.2935992019455
"6705" 1340.8 41.5373620573587 88.5393934784781
"6706" 1341 35.8413466142744 85.0474788062037
"6707" 1341.2 29.8238516146659 80.9235128747201
"6708" 1341.4 24.6487383478316 75.6221765901837
"6709" 1341.6 20.6306093573756 69.7133132093989
"6710" 1341.8 17.974800085497 63.0315435721112
"6711" 1342 17.3707256539661 55.961631280328
"6712" 1342.2 17.6768440573678 48.8314923474333
"6713" 1342.4 19.3228417815172 42.109546184897
"6714" 1342.6 22.739719264687 36.0966024547812
"6715" 1342.8 27.4928137751703 31.4809007650995
"6716" 1343 34.3501402013264 28.7665235853947
"6717" 1343.2 40.7242607190408 27.7305318765258
"6718" 1343.4 47.3412072402959 28.7410554713352
"6719" 1343.6 53.823817127337 31.4468665487294
"6720" 1343.8 59.6915895914116 35.5177367592711
"6721" 1344 64.5364452990164 41.1947657019529
"6722" 1344.2 67.0801644724707 47.3001163595947
"6723" 1344.4 68.7591799312688 54.4736111964935
"6724" 1344.6 67.8919475567353 61.8917580816027
"6725" 1344.8 64.4081809098804 68.3709639348368
"6726" 1345 59.0579000416027 73.5051514779622
"6727" 1345.2 52.9073371881192 77.3326854335283
"6728" 1345.4 46.3860016724274 80.3262726401944
"6729" 1345.6 39.2651528144239 82.1918424295216
"6730" 1345.8 31.9621434824741 82.9051512927541
"6731" 1346 26.4631562980343 81.5350047035201
"6732" 1346.2 24.1460102215869 77.7621269396412
"6733" 1346.4 23.677246569287 71.9019969136412
"6734" 1346.6 24.6483622185521 65.3071286437342
"6735" 1346.8 27.6027102497574 59.4028954698457
"6736" 1347 33.0361071286892 54.4692682147548
"6737" 1347.2 38.9432692559017 51.3561545640301
"6738" 1347.4 45.453218611807 49.5952845755412
"6739" 1347.6 52.5206903719084 49.166694320534
"6740" 1347.8 59.2399377045869 50.7955192811769
"6741" 1348 65.4286094244348 53.6361710221086
"6742" 1348.2 70.705643254087 58.7125948670444
"6743" 1348.4 74.823161821587 64.9210695861837
"6744" 1348.6 77.6654890200217 71.6028976495542
"6745" 1348.8 79.0282871671189 78.8422665397156
"6746" 1349 77.6451435296353 86.0653476391734
"6747" 1349.2 73.3222390407808 92.0484687732126
"6748" 1349.4 67.690622293204 96.1746446392795
"6749" 1349.6 61.0631862157404 98.97829506326
"6750" 1349.8 53.8105348093773 100.460884442173
"6751" 1350 50.040034275308 97.4458611699938
"6752" 1350.2 47.2674606390869 92.5113857446731
"6753" 1350.4 45.7044406262555 86.14365878313
"6754" 1350.6 45.9062487763428 79.4256572781644
"6755" 1350.8 47.4340119519296 72.2133252674895
"6756" 1351 50.3124584550525 66.1011710520722
"6757" 1351.2 55.0714665661848 61.142731719402
"6758" 1351.4 61.3916732140547 58.1085001168186
"6759" 1351.6 68.2678975133283 56.8980433125895
"6760" 1351.8 75.410754656949 56.8629001040377
"6761" 1352 82.1291178439203 58.7973873047745
"6762" 1352.2 88.3702503832298 62.2487416355038
"6763" 1352.4 92.0305364028808 67.3453583826669
"6764" 1352.6 91.2012815826353 72.023226812496
"6765" 1352.8 87.5557961610869 77.0980511503859
"6766" 1353 82.7295893016807 81.5919130028287
"6767" 1353.2 76.6575413485817 85.2240705391096
"6768" 1353.4 70.4967347833955 87.8520131661837
"6769" 1353.6 63.6767740385461 89.2522975917738
"6770" 1353.8 56.405695395345 88.9378798188186
"6771" 1354 49.5519332888449 86.9821095469096
"6772" 1354.2 43.2950258523773 84.1462166979799
"6773" 1354.4 37.908535061345 79.0340135055928
"6774" 1354.6 33.6263965902738 73.4370261954159
"6775" 1354.8 30.110215210163 67.2244167558368
"6776" 1355 28.0439277988203 60.4110462974412
"6777" 1355.2 27.2635599941227 53.3297525299983
"6778" 1355.4 28.010143031087 46.2779414043012
"6779" 1355.6 30.1882859892792 39.2792998291027
"6780" 1355.8 35.2210793941703 34.2941878246828
"6781" 1356 41.0450303819155 31.630892188384
"6782" 1356.2 48.9254848381739 30.4185906473586
"6783" 1356.4 55.7256285162063 30.988516110768
"6784" 1356.6 62.2978431022688 33.1799717319594
"6785" 1356.8 68.0878722087753 36.5203451149334
"6786" 1357 73.6570114580642 41.1884300580048
"6787" 1357.2 77.5877814311941 47.0601413686412
"6788" 1357.4 79.6404375696102 53.8416568537342
"6789" 1357.6 80.8467676360645 60.7564418458715
"6790" 1357.8 79.838918666042 68.193968864703
"6791" 1358 76.6847297694741 74.7971312778186
"6792" 1358.2 71.4895554428994 80.0791076972037
"6793" 1358.4 65.1076465593034 84.0550030085742
"6794" 1358.6 58.289741112087 86.2975337166412
"6795" 1358.8 51.0722478368449 87.8671635096464
"6796" 1359 43.8258694644935 87.6449716406797
"6797" 1359.2 36.9693299902659 86.4349852790359
"6798" 1359.4 30.580008060908 84.5401652042675
"6799" 1359.6 24.9140858005244 82.4995961862037
"6800" 1359.8 22.7005596475415 83.4760432471071
"6801" 1360 22.5950441706031 83.5873263168186
"6802" 1360.2 21.3975921206999 82.8640564117863
"6803" 1360.4 20.1461350417298 79.8927287836106
"6804" 1360.6 19.7455442243203 75.9998414608078
"6805" 1360.8 19.1003286057609 70.0949388597825
"6806" 1361 19.937154927366 64.3961124743737
"6807" 1361.2 22.1694589576375 58.3001684886131
"6808" 1361.4 25.8956825677766 52.9927542622791
"6809" 1361.6 30.4420282938431 48.7100507237875
"6810" 1361.8 35.9986426718167 45.0459368649925
"6811" 1362 42.3152595746458 42.8954773508029
"6812" 1362.2 49.0687028753043 42.587499595489
"6813" 1362.4 55.3868905219995 43.8975820665662
"6814" 1362.6 61.0813531700525 46.9481223913826
"6815" 1362.8 65.7815133569536 51.7312595053078
"6816" 1363 69.0797513069203 58.1349378235745
"6817" 1363.2 70.8936391390547 65.1644911789799
"6818" 1363.4 71.0310136024279 72.0670302197094
"6819" 1363.6 69.2571213375203 79.2526382723412
"6820" 1363.8 65.4914394527432 85.3540209339224
"6821" 1364 59.3679233680665 89.5525837577024
"6822" 1364.2 52.4945636146031 92.6240906416251
"6823" 1364.4 45.3116393195244 94.8448836934224
"6824" 1364.6 38.7118129531482 95.0903286358656
"6825" 1364.8 34.712735448821 91.4949432100986
"6826" 1365 31.3083345734056 85.5450683824379
"6827" 1365.2 29.9804357355352 78.1465057831757
"6828" 1365.4 31.0645430921956 70.531125286576
"6829" 1365.6 34.0138949912281 64.0717541205882
"6830" 1365.8 38.6122521838591 58.7070288515209
"6831" 1366 44.568902316387 55.1671853801537
"6832" 1366.2 51.571851203112 53.7961060452662
"6833" 1366.4 58.2638266595642 54.9904260233912
"6834" 1366.6 64.6550141097573 57.5449583370423
"6835" 1366.8 69.7044940906848 61.8904798796194
"6836" 1367 73.8933995644095 67.2808775488186
"6837" 1367.2 76.7400801647174 73.6882841852716
"6838" 1367.4 78.3691227417801 80.8224814048003
"6839" 1367.6 76.7948197510244 87.6431342253287
"6840" 1367.8 73.3375856436354 94.008988130238
"6841" 1368 68.06707013124 97.0363389838963
"6842" 1368.2 61.8398373172572 98.105885454971
"6843" 1368.4 54.8404253096353 97.3787683695928
"6844" 1368.6 48.0643997166676 94.8925280710444
"6845" 1368.8 42.0485313976999 91.2309741768186
"6846" 1369 37.4137198053742 85.6117738199816
"6847" 1369.2 34.0524187987793 79.0563673144709
"6848" 1369.4 32.554881771959 72.1730797737923
"6849" 1369.6 33.2403231770987 64.7102235300706
"6850" 1369.8 35.6903527304662 57.9874827776929
"6851" 1370 40.4359173454766 52.0210673660892
"6852" 1370.2 46.7281598703707 49.0743458722898
"6853" 1370.4 54.0585042375327 48.213595458358
"6854" 1370.6 61.583755966087 50.3596493615412
"6855" 1370.8 67.4893717576551 53.917709533948
"6856" 1371 72.0162592437421 59.5689271625205
"6857" 1371.2 75.0986120697499 66.3818231360962
"6858" 1371.4 75.7155203606304 73.8295255044238
"6859" 1371.6 73.0287905721711 80.774662890078
"6860" 1371.8 68.1383721675375 86.6874157549214
"6861" 1372 61.9459323484456 91.0692747538803
"6862" 1372.2 54.9046657513057 93.4037375864849
"6863" 1372.4 48.04827436075 94.7166241131629
"6864" 1372.6 41.236621041791 93.8891839721514
"6865" 1372.8 36.4877835514061 90.0841209721093
"6866" 1373 31.8213782983241 84.9336285100071
"6867" 1373.2 28.0874923677396 79.1212211687833
"6868" 1373.4 26.2253048895705 72.2778795968665
"6869" 1373.6 26.0343035248847 65.3211596409164
"6870" 1373.8 27.6403766051683 58.8411358319319
"6871" 1374 30.7383590050074 52.627843957573
"6872" 1374.2 35.2462555432023 47.8392054774489
"6873" 1374.4 41.5174138307584 44.0627394578269
"6874" 1374.6 48.1453887583546 42.8426779191271
"6875" 1374.8 54.8153752185693 43.6542218074941
"6876" 1375 61.1643588493973 45.9685054530032
"6877" 1375.2 67.0401879139279 49.5616988500957
"6878" 1375.4 72.1646547961192 54.5948877940767
"6879" 1375.6 75.8662665253536 60.7422710380412
"6880" 1375.8 77.9183999171559 67.9330107978308
"6881" 1376 77.7950532917465 75.2887834388433
"6882" 1376.2 75.735350550387 82.8876174768745
"6883" 1376.4 71.6118851742808 88.8857144801208
"6884" 1376.6 65.2126020003012 92.4501502678963
"6885" 1376.8 58.4464745706436 95.2052728249659
"6886" 1377 51.463682358693 96.8152703805654
"6887" 1377.2 44.9038466152432 96.2183516682662
"6888" 1377.4 41.2772629538682 92.0422128114224
"6889" 1377.6 38.7891155887347 85.3478683764594
"6890" 1377.8 38.5569525817222 78.7700393290235
"6891" 1378 40.9285935931203 72.3266440169745
"6892" 1378.2 44.7792714224474 66.9780656177807
"6893" 1378.4 50.3642377155529 63.4418684867775
"6894" 1378.6 57.4836402665815 62.2949395071851
"6895" 1378.8 63.7779095628342 63.8110696596357
"6896" 1379 69.9241482320448 67.3942561625201
"6897" 1379.2 74.29614556719 73.1765948944195
"6898" 1379.4 77.0829771959239 79.799048316826
"6899" 1379.6 77.1809023774826 87.0024012436577
"6900" 1379.8 73.5641513365244 93.0056309271099
"6901" 1380 67.6193002326746 97.577167676368
"6902" 1380.2 60.3049497186807 100.49003612336
"6903" 1380.4 53.7367157730244 100.07600519761
"6904" 1380.6 49.9770535028612 96.7459072026896
"6905" 1380.8 46.6748649147321 91.1734413434638
"6906" 1381 44.1577263363597 84.635619371323
"6907" 1381.2 43.5526444369798 78.053313524784
"6908" 1381.4 44.2268315430869 71.3417522693571
"6909" 1381.6 46.9608062842347 65.0227138396412
"6910" 1381.8 51.6210886629051 59.6157015750389
"6911" 1382 58.0955705040543 56.2906769908803
"6912" 1382.2 65.0713689273229 55.5347138696019
"6913" 1382.4 71.8316440101431 57.0591492574108
"6914" 1382.6 77.9203983741614 60.7048659527688
"6915" 1382.8 82.8508227178027 66.4126508583938
"6916" 1383 85.7115509565529 72.7228204622435
"6917" 1383.2 86.2172583525217 78.939137932576
"6918" 1383.4 82.8812207596334 83.4482392093783
"6919" 1383.6 77.7137598766659 88.0562432198675
"6920" 1383.8 71.4906166590251 91.4858895363886
"6921" 1384 64.3828767614932 93.1330250581099
"6922" 1384.2 57.1667815027688 92.6875075147548
"6923" 1384.4 49.6033605956494 91.3614504238912
"6924" 1384.6 42.0899449839536 88.3443327547078
"6925" 1384.8 35.9473865948292 83.9919626138525
"6926" 1385 30.9993031449932 78.9007119854537
"6927" 1385.2 27.5548404971807 72.9450363612037
"6928" 1385.4 24.1235324527321 66.8822572034315
"6929" 1385.6 22.4218853899783 60.3617503076194
"6930" 1385.8 23.1858490206263 54.2078109545794
"6931" 1386 25.7594812982634 47.6693850657176
"6932" 1386.2 30.2757098084987 42.8583831773647
"6933" 1386.4 35.813739551114 39.5662676896817
"6934" 1386.6 43.0632061775024 38.5786321086027
"6935" 1386.8 49.547932461087 39.7615985053054
"6936" 1387 55.6633002743562 42.723841140372
"6937" 1387.2 60.9373343448256 46.8603642086639
"6938" 1387.4 65.4109946954386 52.0348121874159
"6939" 1387.6 68.9360742376196 58.3802176830433
"6940" 1387.8 70.7799114935007 65.8463827900722
"6941" 1388 70.0556537009565 73.2022478811303
"6942" 1388.2 67.4659253482298 80.0601210719104
"6943" 1388.4 63.0618395544203 86.0099318148382
"6944" 1388.6 56.3540828989117 89.6774182128113
"6945" 1388.8 49.6706661876182 91.8590837481099
"6946" 1389 43.0663786833103 92.5479776759178
"6947" 1389.2 36.9133184016554 92.0832387503201
"6948" 1389.4 34.3526236540148 88.5742113051824
"6949" 1389.6 32.8244724330869 82.9117896966027
"6950" 1389.8 32.8479340773462 73.9001974498819
"6951" 1390 35.2647500456438 66.2344057447207
"6952" 1390.2 39.8930613372938 60.7681891543481
"6953" 1390.4 45.7193354591113 57.3930482623119
"6954" 1390.6 52.3631660863079 55.9569919591761
"6955" 1390.8 59.5218641660979 56.0624266367236
"6956" 1391 66.0588754017321 58.1989088549476
"6957" 1391.2 72.2357034081639 62.3873352505478
"6958" 1391.4 76.3111292515444 68.1533568461305
"6959" 1391.6 79.1320968040978 75.0591558123368
"6960" 1391.8 79.510798344587 82.7687162879412
"6961" 1392 76.7664671107644 88.531040497238
"6962" 1392.2 71.3905766311807 90.7563283016412
"6963" 1392.4 64.6085484522119 91.4291285559849
"6964" 1392.6 58.0057263064166 91.3114027295698
"6965" 1392.8 50.3318446498995 89.8406829850787
"6966" 1393 44.0812695118954 86.7014002170454
"6967" 1393.2 38.8777248307817 81.5350047035201
"6968" 1393.4 34.8663842595231 75.6750316019816
"6969" 1393.6 32.6633521413152 68.6534465731412
"6970" 1393.8 32.4227984189847 61.4484398687434
"6971" 1394 34.1547476625869 54.4194828143363
"6972" 1394.2 37.9675618375553 48.8089886480019
"6973" 1394.4 43.5523257929179 44.5382758599017
"6974" 1394.6 50.5186738447761 42.3809893678574
"6975" 1394.8 57.1495052010869 42.427994010445
"6976" 1395 63.839753027371 44.9190513714935
"6977" 1395.2 69.2472354537801 49.3184918727321
"6978" 1395.4 72.584002894913 54.562547909489
"6979" 1395.6 75.1712113599633 61.3576276326131
"6980" 1395.8 75.7995707338801 68.807198110555
"6981" 1396 73.8771883250536 75.8129967353412
"6982" 1396.2 69.4535402265231 81.5094117504391
"6983" 1396.4 63.0407240745869 85.6059655769269
"6984" 1396.6 56.4559596469735 87.6286053843577
"6985" 1396.8 49.9575727698536 88.1022839058079
"6986" 1397 42.6352522506495 86.9424665048287
"6987" 1397.2 36.3560364352119 84.1557198892037
"6988" 1397.4 30.8310812837146 79.7733279013859
"6989" 1397.6 26.2886872112725 74.2443415800175
"6990" 1397.8 22.8647773968611 67.8603153704638
"6991" 1398 20.775979640187 61.2051363806745
"6992" 1398.2 20.6535098571536 54.5042050900745
"6993" 1398.4 21.4945092539441 47.1420375957126
"6994" 1398.6 23.3768034562298 40.6151564685048
"6995" 1398.8 27.2283146067317 34.7850463513649
"6996" 1399 32.520409523487 30.7460489527812
"6997" 1399.2 38.376925564913 28.8067779464455
"6998" 1399.4 45.482743561 27.765469397402
"6999" 1399.6 52.153310214716 28.4564887545444
"7000" 1399.8 58.6303310595285 30.514621796362
"7001" 1400 63.6700750644246 33.904629256349
"7002" 1400.2 68.3432845712699 38.6894148097631
"7003" 1400.4 71.5090615111601 44.6924748363973
"7004" 1400.6 72.9396610204536 51.8629001073412
"7005" 1400.8 71.0119337307903 59.0988867481412
"7006" 1401 66.7464907853369 65.3010423214999
"7007" 1401.2 60.5345805618682 69.1749662969224
"7008" 1401.4 53.5567618744975 70.9988395743938
"7009" 1401.6 46.5990464843628 71.8734430566929
"7010" 1401.8 39.2008980772252 71.7678264990773
"7011" 1402 31.9522919818659 70.5522896204675
"7012" 1402.2 25.0661662345302 67.9009018611515
"7013" 1402.4 20.1290622899942 63.6338551434298
"7014" 1402.6 16.9720259482119 58.1036200997037
"7015" 1402.8 14.2084558930148 54.0714152690896
"7016" 1403 11.2713262904809 52.0458844045957
"7017" 1403.2 10.967991637355 52.0423025639865
"7018" 1403.4 12.5958427527536 50.4488252532412
"7019" 1403.6 14.4948736487321 47.9046411725283
"7020" 1403.8 18.2087212102688 43.9549094255162
"7021" 1404 23.7610587815485 39.4850903484104
"7022" 1404.2 30.0537542532174 37.7631392432716
"7023" 1404.4 35.976591262607 38.2164407946212
"7024" 1404.6 41.8499218579676 40.657160232186
"7025" 1404.8 47.790068764962 43.7850505841828
"7026" 1405 53.6745005199441 49.4897294384269
"7027" 1405.2 57.1185685678428 54.1305156391412
"7028" 1405.4 59.2044358538782 61.0643961978555
"7029" 1405.6 59.6242394375536 68.3859188980412
"7030" 1405.8 57.707492987321 75.3457042207795
"7031" 1406 53.6843201807784 81.2573340018646
"7032" 1406.2 47.6871308007744 85.8755406577037
"7033" 1406.4 40.896245548757 89.2046152523989
"7034" 1406.6 33.7706256358316 90.2914752491624
"7035" 1406.8 30.2519401847606 88.9976187984148
"7036" 1407 28.2476921792119 85.4495665321724
"7037" 1407.2 26.2887723925 79.977677043989
"7038" 1407.4 25.9830569670869 73.4534754376055
"7039" 1407.6 28.2546897510172 67.0402813561761
"7040" 1407.8 33.014511751587 62.2726622726194
"7041" 1408 39.3984251545314 59.3206469021041
"7042" 1408.2 45.5868719670508 58.4035910693099
"7043" 1408.4 51.6177582914966 59.5547428554544
"7044" 1408.6 57.4172878771551 63.3593518337434
"7045" 1408.8 62.3387421021686 68.493553939335
"7046" 1409 65.2096510792065 75.187934662152
"7047" 1409.2 65.899487586216 82.596939685496
"7048" 1409.4 64.6153355707298 89.6578789067942
"7049" 1409.6 60.6477800028624 94.481956663335
"7050" 1409.8 55.122419137087 99.0272957461109
"7051" 1410 50.7002985413529 99.6671411880774
"7052" 1410.2 48.3716891002659 97.5585044016149
"7053" 1410.4 44.9242954336643 93.8971846344917
"7054" 1410.6 41.3277210885231 89.0107576555986
"7055" 1410.8 39.172594348938 82.4526704225242
"7056" 1411 38.4049211269222 76.0947625780235
"7057" 1411.2 39.247801398387 69.4178113591412
"7058" 1411.4 42.208482919018 63.7685405844515
"7059" 1411.6 47.2336758713536 58.8101267178745
"7060" 1411.8 53.5141648260164 56.2257744054706
"7061" 1412 60.1858152216665 55.7634767728685
"7062" 1412.2 66.8680275587962 57.1435349700016
"7063" 1412.4 73.0516458755697 61.1327999430722
"7064" 1412.6 77.4162789740224 66.7219871676573
"7065" 1412.8 79.8814424054912 73.1786487370667
"7066" 1413 79.6621629947606 80.4930548110254
"7067" 1413.2 76.6386438217252 87.022596057971
"7068" 1413.4 71.6864913495708 89.985799283496
"7069" 1413.6 65.0129098910203 92.0090372564745
"7070" 1413.8 57.9307779549203 92.3997125915412
"7071" 1414 50.6633806348913 90.8740294009346
"7072" 1414.2 43.8013087212283 87.5839374959781
"7073" 1414.4 38.5052176527644 82.7161148403025
"7074" 1414.6 34.4223540498624 76.5076847313248
"7075" 1414.8 31.7391367696536 69.2734313440078
"7076" 1415 30.31682717288 62.2529897156584
"7077" 1415.2 31.1593660233727 54.7265381806055
"7078" 1415.4 34.1020861646894 48.9733556372135
"7079" 1415.6 38.7721894823572 44.204102675006
"7080" 1415.8 45.2921223707348 41.4108396580285
"7081" 1416 52.0211202117067 40.6357091708172
"7082" 1416.2 58.8844523911575 43.3125057855177
"7083" 1416.4 64.3754188231218 47.2290126585714
"7084" 1416.6 68.4148592210055 52.6728897681644
"7085" 1416.8 71.5668701281881 59.1547111426243
"7086" 1417 72.4850376220645 66.4891777408715
"7087" 1417.2 71.8881101247536 73.4901770801078
"7088" 1417.4 68.5882548188848 79.8587090742901
"7089" 1417.6 62.8709017048635 84.1521623403327
"7090" 1417.8 56.2309818283369 87.2490086325474
"7091" 1418 48.965684336321 88.9782314944922
"7092" 1418.2 41.542020745555 88.9253764826944
"7093" 1418.4 34.6935189263756 87.5064646195845
"7094" 1418.6 29.4390297282622 83.8264815777082
"7095" 1418.8 24.6194758776436 79.579134983337
"7096" 1419 20.4111825153962 75.0047663413473
"7097" 1419.2 19.0607737059806 69.6048367855029
"7098" 1419.4 20.16696991718 63.511760192897
"7099" 1419.6 23.7025851450869 57.5071600783939
"7100" 1419.8 29.5750089211529 52.521989743328
"7101" 1420 35.8834185718339 50.4652483520568
"7102" 1420.2 42.6359309625012 49.8063948497698
"7103" 1420.4 49.4471887259785 51.2664499952135
"7104" 1420.6 55.308899666851 54.4182259799389
"7105" 1420.8 59.8896070027149 59.3877455335481
"7106" 1421 63.4799260551203 65.6384521394745
"7107" 1421.2 64.6675441747133 73.2144364500423
"7108" 1421.4 64.0839186314593 80.6515342512582
"7109" 1421.6 61.5984256678659 87.7826810859306
"7110" 1421.8 57.114600020138 93.6707940332942
"7111" 1422 51.3354310014335 97.6009248548244
"7112" 1422.2 46.0948776100444 97.4756910835348
"7113" 1422.4 40.8022846319354 94.2480856195048
"7114" 1422.6 35.751886615938 90.2142256165348
"7115" 1422.8 31.4281835455817 84.8821178716885
"7116" 1423 28.7049104320547 78.5778603268509
"7117" 1423.2 27.6787924244716 72.2190823056357
"7118" 1423.4 28.5999202264318 65.3324133650032
"7119" 1423.6 32.1659640968893 59.7477080199784
"7120" 1423.8 37.1260683012516 56.2572482496
"7121" 1424 43.0865956320869 53.9466810703564
"7122" 1424.2 50.0182797743745 53.6862286072787
"7123" 1424.4 56.8212554691324 55.7591337911298
"7124" 1424.6 62.470606119087 59.0820875220752
"7125" 1424.8 67.2377626406082 63.9412189828539
"7126" 1425 70.3322326633501 70.4356234162885
"7127" 1425.2 71.1782503982218 77.7785879790401
"7128" 1425.4 69.5572336089579 84.2242969718186
"7129" 1425.6 65.146513290693 89.3105979362018
"7130" 1425.8 59.1139116302133 91.5884131256991
"7131" 1426 52.2564928531817 93.1533494507201
"7132" 1426.2 45.1653930752706 92.7387369728146
"7133" 1426.4 38.5828681269902 90.0720985335283
"7134" 1426.6 32.5244103512448 85.8154475051201
"7135" 1426.8 27.5925736441788 80.3763065053656
"7136" 1427 24.2052697940224 73.9053723608186
"7137" 1427.2 22.8646845135188 66.9249398411639
"7138" 1427.4 22.9904837907076 59.5952845689343
"7139" 1427.6 25.3932797717421 51.5123466020377
"7140" 1427.8 30.1197267837381 46.9668177610482
"7141" 1428 36.2836691419857 43.9760745896855
"7142" 1428.2 43.2766349505869 43.5699168678618
"7143" 1428.4 49.4229065936527 45.5666128065228
"7144" 1428.6 54.0591039026227 49.9219595257483
"7145" 1428.8 57.7217584298285 55.2899453707142
"7146" 1429 60.324025635121 61.7741634991412
"7147" 1429.2 61.1234385057203 68.6152283338412
"7148" 1429.4 59.7170576957146 75.5855846589391
"7149" 1429.6 56.484367586337 82.1174137932037
"7150" 1429.8 51.5512636102744 87.4838915615787
"7151" 1430 45.9191816846764 91.4677239489622
"7152" 1430.2 40.5271299169699 93.5278282792476
"7153" 1430.4 36.1171101905761 91.1025080054455
"7154" 1430.6 32.8612542366676 86.8091649846896
"7155" 1430.8 30.5310433848256 80.6183612630844
"7156" 1431 30.2188222216536 74.0719436116745
"7157" 1431.2 32.073052599018 67.7441160518653
"7158" 1431.4 35.890161658999 62.1689453116906
"7159" 1431.6 41.0854587119785 57.9753626048641
"7160" 1431.8 47.3833382723187 56.1253213001656
"7161" 1432 53.9970882706752 56.1268566096353
"7162" 1432.2 60.3613785181529 58.7923008724379
"7163" 1432.4 65.6910573659257 62.5878421423025
"7164" 1432.6 69.5531467418934 68.0164759181412
"7165" 1432.8 71.3362606180982 74.7984241504783
"7166" 1433 71.1163509387573 82.2902183321632
"7167" 1433.2 68.813423803216 89.1515731998509
"7168" 1433.4 64.675062213687 95.0813590490912
"7169" 1433.6 58.9500797541476 99.7337541089291
"7170" 1433.8 55.5408895556021 101.606061791808
"7171" 1434 52.9451301753034 100.150003785945
"7172" 1434.2 49.2470368734619 96.9508679215162
"7173" 1434.4 45.9015530373682 92.0740613441724
"7174" 1434.6 43.1870761912939 85.7681891378308
"7175" 1434.8 42.554485540287 78.9768674475882
"7176" 1435 43.9887603089221 72.1266865622731
"7177" 1435.2 47.8110614803777 66.373684159083
"7178" 1435.4 52.8490648925588 62.5084689958041
"7179" 1435.6 59.2266791474823 60.5209607686063
"7180" 1435.8 65.9306323317766 60.399185464555
"7181" 1436 72.9745975416324 62.5863010842662
"7182" 1436.2 79.0387651986353 65.5466735719799
"7183" 1436.4 84.7930740254741 69.4013734067541
"7184" 1436.6 87.5392710029565 74.531577943739
"7185" 1436.8 86.795638887087 78.328695574878
"7186" 1437 83.9665999601385 82.0928707228628
"7187" 1437.2 78.6298256962828 85.7098133700175
"7188" 1437.4 72.7082081156999 88.4981645924638
"7189" 1437.6 66.5305370143142 90.1642351246071
"7190" 1437.8 59.8472372658804 90.9155709653912
"7191" 1438 52.776641707355 89.6813582374814
"7192" 1438.2 45.9711924455291 87.0303852176043
"7193" 1438.4 39.6294973912891 83.6967960848433
"7194" 1438.6 34.4584187385406 78.7477897779453
"7195" 1438.8 30.7877466935109 72.6912866383151
"7196" 1439 28.5795492288398 65.8106966386917
"7197" 1439.2 27.9390714160382 58.7912765293851
"7198" 1439.4 30.2757098084987 51.8778876521647
"7199" 1439.6 34.6750934156227 46.0728368533912
"7200" 1439.8 40.7638928504203 42.3571746992245
"7201" 1440 47.0722851227897 41.6940939858439
"7202" 1440.2 53.733865183247 43.4243128699012
"7203" 1440.4 59.6153812362577 47.3491085438363
"7204" 1440.6 64.0038778933483 52.8232781358116
"7205" 1440.8 67.2304281196567 59.8276996836296
"7206" 1441 67.7241375016203 67.0737593487412
"7207" 1441.2 65.7815133569536 74.2630348081745
"7208" 1441.4 61.5889804147055 80.0479979190793
"7209" 1441.6 55.7677609894932 84.6374289470474
"7210" 1441.8 49.3975716816144 87.1409948587016
"7211" 1442 41.946359721087 87.2837882802621
"7212" 1442.2 34.7928796899712 85.8436083130254
"7213" 1442.4 29.7048170858295 82.4498525620323
"7214" 1442.6 24.5049733787536 78.6326535014745
"7215" 1442.8 20.6578691820224 77.9408896718509
"7216" 1443 20.2694835434891 78.9640628712499
"7217" 1443.2 20.2733363191207 78.9551944473771
"7218" 1443.4 19.9413902997744 77.5670546765474
"7219" 1443.6 21.185075033345 75.0601385160122
"7220" 1443.8 22.2839195348893 70.582134463397
"7221" 1444 24.0252100346335 65.7559707564435
"7222" 1444.2 27.014074878949 60.899976186417
"7223" 1444.4 31.2828051526712 56.9131469949165
"7224" 1444.6 36.1954079636226 54.1077666871769
"7225" 1444.8 42.6045446778431 52.0844416083241
"7226" 1445 48.9848529988647 52.6065043682893
"7227" 1445.2 54.6939409732779 54.8476443990401
"7228" 1445.4 59.5845144908782 58.6915055160423
"7229" 1445.6 63.7402305022572 64.3681248473752
"7230" 1445.8 66.0053374431869 70.5516191250412
"7231" 1446 66.6082803718824 77.3698109225844
"7232" 1446.2 65.0866792907784 84.3269904562795
"7233" 1446.4 62.0175830972082 90.5497953922927
"7234" 1446.6 57.2454846548748 95.7883964761412
"7235" 1446.8 51.2505296207094 98.6586642439779
"7236" 1447 48.0766603178612 97.4157537624638
"7237" 1447.2 43.1649623613653 93.4559018714401
"7238" 1447.4 39.8761441663635 88.1081566848965
"7239" 1447.6 37.5107167266474 81.7316440654709
"7240" 1447.8 36.8282553478483 74.5295008655162
"7241" 1448 38.1805231108111 67.7748663593481
"7242" 1448.2 41.4027588797962 61.7297236860016
"7243" 1448.4 46.8421345453012 57.5974559184983
"7244" 1448.6 53.7511550349693 56.0729014482706
"7245" 1448.8 60.459867523345 57.372901747496
"7246" 1449 67.3024568766933 60.0950004320242
"7247" 1449.2 73.4887099037683 64.2520493438665
"7248" 1449.4 78.0374827678289 70.1534097284638
"7249" 1449.6 80.2566515838611 76.6628388737541
"7250" 1449.8 80.9691142496721 84.2782012146199
"7251" 1450 78.1690055806324 90.8586296492624
"7252" 1450.2 72.584498649657 94.7603258389712
"7253" 1450.4 66.2147850325125 97.2236133349603
"7254" 1450.6 58.8361041527744 98.5154270928599
"7255" 1450.8 51.5163397179712 98.3993056662149
"7256" 1451 45.7867376157744 95.3066874182974
"7257" 1451.2 41.0647340167055 90.3314623080484
"7258" 1451.4 37.7079070418142 83.9639048624139
"7259" 1451.6 36.1097498471559 76.2707370267274
"7260" 1451.8 37.8315953466087 68.894387646989
"7261" 1452 41.9813094808111 63.0568906112791
"7262" 1452.2 47.2312626736584 58.976042407534
"7263" 1452.4 53.491807259134 57.6106235471647
"7264" 1452.6 60.6342711313341 58.4805242246355
"7265" 1452.8 66.6347643728122 61.4717774299544
"7266" 1453 71.9806588235976 66.453864928322
"7267" 1453.2 75.4470282712082 73.0543347349594
"7268" 1453.4 76.850247885587 80.3609672120412
"7269" 1453.6 75.5213062653396 87.6981986622149
"7270" 1453.8 72.5070576273682 94.1641213058912
"7271" 1454 67.4884119631173 98.2204662497775
"7272" 1454.2 60.5824735352805 98.9157169177863
"7273" 1454.4 53.800812367729 97.5102287309201
"7274" 1454.6 47.4915069935291 94.5171371478464
"7275" 1454.8 41.7823257830133 90.0476146360254
"7276" 1455 36.9154263646676 84.3393626385283
"7277" 1455.2 33.1779455654969 80.8871049730712
"7278" 1455.4 28.5723426816494 75.2460928523912
"7279" 1455.6 26.0996720034392 68.4145825775162
"7280" 1455.8 25.6119213568399 61.0277837669294
"7281" 1456 26.8568009601904 53.7307616418653
"7282" 1456.2 31.2997891651214 47.4928421239343
"7283" 1456.4 37.6054616037712 43.5551265275754
"7284" 1456.6 44.9227501742137 42.315158559775
"7285" 1456.8 51.6188737524331 44.5808555884104
"7286" 1457 56.3290915578065 49.1435014865802
"7287" 1457.2 60.1776042321309 55.2014663008445
"7288" 1457.4 61.5684917637978 62.7273171780689
"7289" 1457.6 61.609094541887 70.0250567169078
"7290" 1457.8 58.8915322873369 76.9659136208912
"7291" 1458 53.4024673252082 81.9680634767473
"7292" 1458.2 46.6871255159257 85.2352310436251
"7293" 1458.4 39.3406659725818 86.9115208943989
"7294" 1458.6 31.6842365220869 86.5794271128965
"7295" 1458.8 26.097080558187 83.5623817240712
"7296" 1459 25.4492386566937 78.512893475703
"7297" 1459.2 25.747146088949 72.0623378026584
"7298" 1459.4 28.567591698687 65.4558538850412
"7299" 1459.6 33.1683531046584 60.409226381284
"7300" 1459.8 39.1638087119388 57.2162845900301
"7301" 1460 46.1945804359097 56.3752324790399
"7302" 1460.2 52.5576249238428 57.9434516065133
"7303" 1460.4 58.3858049434166 61.2491876845807
"7304" 1460.6 63.3229036687233 66.8776495955654
"7305" 1460.8 66.383415666308 73.5292893133096
"7306" 1461 67.6872898291199 80.6606934037676
"7307" 1461.2 67.5243989846914 88.0607524858115
"7308" 1461.4 65.3737599634061 94.9345847470986
"7309" 1461.6 60.9267815523034 100.733127437121
"7310" 1461.8 56.3653429605396 101.227455374415
"7311" 1462 51.1895487017465 99.0938675985773
"7312" 1462.2 45.1439778193261 95.4228307089238
"7313" 1462.4 39.9826200965869 90.4378429741412
"7314" 1462.6 36.7277519186825 83.9579190299052
"7315" 1462.8 34.8615231055476 77.3534637441299
"7316" 1463 35.2141622542249 70.5951088456239
"7317" 1463.2 37.3763665857298 63.6077290274626
"7318" 1463.4 42.0302731863987 58.1905831388035
"7319" 1463.6 48.3573246825327 55.0468324609123
"7320" 1463.8 55.3052599965529 54.9860830416525
"7321" 1464 62.0251376090547 58.5358868788831
"7322" 1464.2 66.7697178131536 63.7954837110078
"7323" 1464.4 69.9740940495386 70.3876505499799
"7324" 1464.6 71.1184168276031 77.447751100238
"7325" 1464.8 68.6518850050343 84.5240733140359
"7326" 1465 63.8008813485869 90.1074144468599
"7327" 1465.2 57.337585351355 94.5000084090175
"7328" 1465.4 50.2386129949902 96.9513816075283
"7329" 1465.6 44.2516192802826 97.2257346063368
"7330" 1465.8 40.163790913557 93.9309900461612
"7331" 1466 35.6022811949912 89.0798757479497
"7332" 1466.2 32.5090880321721 82.8592474363539
"7333" 1466.4 32.0357070896353 75.1505472541412
"7334" 1466.6 33.4862564128046 68.5275511966235
"7335" 1466.8 37.0927118393973 62.8767816674515
"7336" 1467 42.592493403987 58.8934637119037
"7337" 1467.2 49.0658815068431 56.6426657589827
"7338" 1467.4 55.971261426387 57.5616642340745
"7339" 1467.6 62.37012555988 60.0653249833136
"7340" 1467.8 68.543226160246 64.0846297840957
"7341" 1468 73.0683306677784 69.6902179584071
"7342" 1468.2 75.7575218042119 76.6275229604224
"7343" 1468.4 77.0953710645217 84.0072087962716
"7344" 1468.6 74.7521370257839 90.6077018154745
"7345" 1468.8 69.3590416226539 94.8427905553164
"7346" 1469 62.4547695092119 96.5726665951099
"7347" 1469.2 55.665198102908 96.3556356068043
"7348" 1469.4 48.787775187087 94.6302680125048
"7349" 1469.6 42.4904722961606 91.7131252749938
"7350" 1469.8 37.3013986941711 87.388429775257
"7351" 1470 32.5535653194806 82.2819080767156
"7352" 1470.2 28.9782418782282 75.9066037272499
"7353" 1470.4 26.6913853360415 69.0356289661412
"7354" 1470.6 26.5575944416218 61.9608107143272
"7355" 1470.8 28.8200725075512 54.6355423727483
"7356" 1471 33.7978445522333 49.4417901835558
"7357" 1471.2 40.0680000802609 46.9078222989673
"7358" 1471.4 46.6603905938786 47.9572083744328
"7359" 1471.6 52.1315622435512 51.3733426610697
"7360" 1471.8 55.933253562687 56.5722364833078
"7361" 1472 57.9053919286038 63.2084210189389
"7362" 1472.2 56.7816871652805 70.4739498000122
"7363" 1472.4 53.4595751002119 76.5160530957974
"7364" 1472.6 47.5755243764448 80.545353454278
"7365" 1472.8 40.4609503540359 82.443211283835
"7366" 1473 33.0615107228289 82.0914726495928
"7367" 1473.2 26.1187993374441 79.6821384854269
"7368" 1473.4 21.3750932855199 76.2773943097907
"7369" 1473.6 19.6043459287391 70.9590034004781
"7370" 1473.8 19.3378111201837 64.5727248930444
"7371" 1474 21.3418744997203 58.2198672442412
"7372" 1474.2 26.0421803106203 53.0349261125412
"7373" 1474.4 32.5863508773761 50.6218049949725
"7374" 1474.6 39.181287636912 51.0205064161037
"7375" 1474.8 46.4402306644399 54.4497503438824
"7376" 1475 50.7853977908544 59.2588700754435
"7377" 1475.2 54.147747783871 65.6394172465275
"7378" 1475.4 55.8171416274276 72.7986556049104
"7379" 1475.6 55.2077991207609 80.1106100502499
"7380" 1475.8 52.1604729869922 86.6079730990254
"7381" 1476 48.1608413528601 92.5496961973164
"7382" 1476.2 42.4293763222744 95.9516202064849
"7383" 1476.4 38.5256519880869 94.7442899385639
"7384" 1476.6 33.251571107654 92.191153952337
"7385" 1476.8 28.2315221670238 88.1085418631201
"7386" 1477 24.0050967133114 82.7434974497636
"7387" 1477.2 25.2315378439279 75.9279409853571
"7388" 1477.4 25.9304929002678 75.2887834388433
"7389" 1477.6 27.402017211887 73.5411347325078
"7390" 1477.8 31.2339259630326 70.6599041363912
"7391" 1478 36.6046023554239 68.6243674780216
"7392" 1478.2 42.3180849814496 68.0066763696027
"7393" 1478.4 47.9093712260203 68.8572771827412
"7394" 1478.6 53.8206846110979 71.0011384158555
"7395" 1478.8 59.0660719451082 74.1056443285986
"7396" 1479 63.9360639565921 78.8935706907391
"7397" 1479.2 67.3258041917321 84.799625305367
"7398" 1479.4 67.9020524478289 91.4857624388186
"7399" 1479.6 65.6775196187745 97.6236681758599
"7400" 1479.8 63.6188436856027 101.533201288815
"7401" 1480 61.915691309067 101.326219350711
"7402" 1480.2 57.5179487777706 101.786320154039
"7403" 1480.4 52.3757175203669 101.410299477171
"7404" 1480.6 47.400488162037 99.8395298419412
"7405" 1480.8 42.8123120796127 96.8246229643783
"7406" 1481 37.8605143733369 92.5199408026724
"7407" 1481.2 33.6583184224237 87.4622800572126
"7408" 1481.4 31.4074401234022 81.0660660327499
"7409" 1481.6 31.2070266778536 74.7768578032078
"7410" 1481.8 33.3369380110645 68.8209197565906
"7411" 1482 37.0644607836203 63.6426107538079
"7412" 1482.2 42.7899488910138 60.5810087112387
"7413" 1482.4 49.3443189055512 59.1261854904983
"7414" 1482.6 55.9262636107421 60.017003071555
"7415" 1482.8 61.8207942558289 62.5796231661089
"7416" 1483 67.1851985737891 67.4377813017901
"7417" 1483.2 70.7301644564741 73.2930586343993
"7418" 1483.4 71.82737346366 79.4833791028715
"7419" 1483.6 71.2573703077966 86.2584935797218
"7420" 1483.8 68.2405232999274 91.7226263378433
"7421" 1484 63.2773036343522 96.4513659333861
"7422" 1484.2 57.0841153280547 98.9485928225605
"7423" 1484.4 51.7818640418216 100.300488605743
"7424" 1484.6 50.823034985216 99.1787241559799
"7425" 1484.8 47.7251897503128 96.3308489049154
"7426" 1485 43.7683861768086 92.1950939770071
"7427" 1485.2 40.1451174848696 86.9068099953368
"7428" 1485.4 37.9641721834279 81.1786059073685
"7429" 1485.6 37.5178030180645 73.7764083130176
"7430" 1485.8 38.4839360401235 66.91032200019
"7431" 1486 41.7110729458012 61.2645869751412
"7432" 1486.2 46.5988885788219 56.1611473899002
"7433" 1486.4 52.4499446424164 52.9255170353294
"7434" 1486.6 58.8022066900645 52.133719990321
"7435" 1486.8 65.7833369665756 54.1609165113116
"7436" 1487 71.7609373484847 57.835079062198
"7437" 1487.2 76.1089597637784 63.5224446586093
"7438" 1487.4 78.4972553125869 70.0746873471099
"7439" 1487.6 79.8782076936869 77.2746767647096
"7440" 1487.8 78.2787747355359 84.1825311540187
"7441" 1488 73.4968049285509 88.7987927113783
"7442" 1488.2 66.6269499236999 91.7200032603347
"7443" 1488.4 59.438150757216 92.1145141176251
"7444" 1488.6 52.7620757174565 90.5666218239564
"7445" 1488.8 46.3090014675217 88.2569108401738
"7446" 1489 40.0099590862659 84.5160273689201
"7447" 1489.2 34.6359110434699 79.3138958757582
"7448" 1489.4 30.656023788308 73.4287149993622
"7449" 1489.6 28.1917361576536 66.7255487240079
"7450" 1489.8 27.1837599339733 59.5679287759139
"7451" 1490 27.1956888089441 52.9930680409269
"7452" 1490.2 28.7735077197452 46.7771328877488
"7453" 1490.4 32.078748525049 41.054072496369
"7454" 1490.6 37.4504295281527 37.1183704349438
"7455" 1490.8 43.7365851852174 35.7746830246194
"7456" 1491 49.7725243829506 36.3127092260957
"7457" 1491.2 55.8772975411286 39.4218015974328
"7458" 1491.4 60.2840360779928 44.0319079370471
"7459" 1491.6 63.7261467851319 50.5792253131749
"7460" 1491.8 64.7767012199858 57.7333361753996
"7461" 1492 63.8557815961536 64.6277920335412
"7462" 1492.2 60.6477800028624 70.9036429074371
"7463" 1492.4 55.6095989707674 76.4546954199453
"7464" 1492.6 49.1064269736627 80.3273814865957
"7465" 1492.8 42.3628288658848 83.1967063578327
"7466" 1493 35.4570170977817 84.3913152196254
"7467" 1493.2 28.5087408129579 83.7928007216573
"7468" 1493.4 24.7566176538808 83.0857569397288
"7469" 1493.6 23.7260951638705 81.1866650487391
"7470" 1493.8 22.802807147291 76.2307974874167
"7471" 1494 22.6904656285813 70.3238842234445
"7472" 1494.2 24.937840715337 64.2458865843042
"7473" 1494.4 28.6811976209551 58.9560933265807
"7474" 1494.6 34.0389765835007 55.4483859598308
"7475" 1494.8 40.395638882127 52.8769573901012
"7476" 1495 47.4895845178532 52.8946271215178
"7477" 1495.2 53.5802609892594 54.8026295026929
"7478" 1495.4 59.4382396021522 58.8579456742934
"7479" 1495.6 63.7904396277903 64.1848524396027
"7480" 1495.8 66.794511473345 71.2383145860122
"7481" 1496 67.2151832618622 78.6116597120962
"7482" 1496.2 64.3383043675708 85.6996031985605
"7483" 1496.4 59.922078837308 91.7533550005728
"7484" 1496.6 53.7914908515096 96.2060390911721
"7485" 1496.8 48.1716477123712 97.8240205904359
"7486" 1497 44.0633977291769 96.7744270500812
"7487" 1497.2 38.1295700400554 94.0182885506675
"7488" 1497.4 32.5658622264684 90.8279054164814
"7489" 1497.6 27.6796966559632 87.4631243482133
"7490" 1497.8 23.3665156134238 82.649368102057
"7491" 1498 20.0859605888911 76.8289977636051
"7492" 1498.2 17.73700306 70.7845288297607
"7493" 1498.4 15.7985842423128 64.1782140357541
"7494" 1498.6 14.6736059683536 57.7102907202412
"7495" 1498.8 15.2896085732892 49.9222151319502
"7496" 1499 17.6036488769474 43.8027030655133
"7497" 1499.2 21.8162689466425 38.3855447077708
"7498" 1499.4 27.1857715581417 34.8957469832234
"7499" 1499.6 32.9181149958261 33.287728032489
"7500" 1499.8 39.4982061474693 33.7624422239647
"7501" 1500 45.6874194481298 37.1124796536983
"7502" 1500.2 50.3697241086545 41.993642347925
"7503" 1500.4 53.2613444317766 47.914560626555
"7504" 1500.6 54.2129452556941 54.7811356653198
"7505" 1500.8 52.6327567474358 61.9208148825016
"7506" 1501 48.7418316155815 68.330061471372
"7507" 1501.2 43.3866577139291 73.4448068895938
"7508" 1501.4 37.2468457406807 77.1410805510162
"7509" 1501.6 30.7401702301837 79.1244222437218
"7510" 1501.8 24.3130144711779 79.0495797483836
"7511" 1502 19.572138732791 76.3555917381922
"7512" 1502.2 15.811055506757 72.3216095410071
"7513" 1502.4 10.795424900842 70.4629632093861
"7514" 1502.6 6.75507876264484 70.954586876257
"7515" 1502.8 5.13074269293958 72.0810191924675
"7516" 1503 4.83958132903076 71.8139661377254
"7517" 1503.2 5.36096854372062 71.9228088261313
"7518" 1503.4 5.29648531786818 72.0293910446412
"7519" 1503.6 5.29979807809715 72.4167731980901
"7520" 1503.8 4.97891330014757 73.0388930221109
"7521" 1504 5.78071390450531 72.3192776896718
"7522" 1504.2 6.44475713239388 71.7563135262105
"7523" 1504.4 6.7984936856414 71.218987785557
"7524" 1504.6 6.9910025744932 71.1256889278599
"7525" 1504.8 7.21244071603745 71.1281721674184
"7526" 1505 7.84441052472524 71.2880656227582
"7527" 1505.2 9.0814350779932 69.8557286844537
"7528" 1505.4 9.91395912856118 69.7487734314298
"7529" 1505.6 10.6718891376238 69.8120626698148
"7530" 1505.8 10.8399239034554 70.1097626390991
"7531" 1506 10.9616882265217 70.3026466820651
"7532" 1506.2 11.1975803189551 70.1149792408774
"7533" 1506.4 11.5194123134239 70.2112552402607
"7534" 1506.6 12.0507994295557 70.5205668056099
"7535" 1506.8 12.214815105424 71.272898929658
"7536" 1507 12.275965696555 71.0278563339071
"7537" 1507.2 12.1680247700435 71.0046991213803
"7538" 1507.4 12.624156691621 70.8596812963685
"7539" 1507.6 13.6198248983791 70.8220095896019
"7540" 1507.8 16.1180945910195 71.1226024829726
"7541" 1508 19.648413017087 71.5095408003993
"7542" 1508.2 24.0336213773128 72.6191025865283
"7543" 1508.4 28.9453193338086 74.4768030355535
"7544" 1508.6 34.2641642399051 77.756336297323
"7545" 1508.8 39.3556196239849 81.1133725490085
"7546" 1509 43.763135605947 84.9305946910112
"7547" 1509.2 47.1549883893624 89.7553744152126
"7548" 1509.4 49.2570559531788 94.879738337682
"7549" 1509.6 50.8626942768318 98.5065712508452
"7550" 1509.8 54.5273465236021 100.308957912535
"7551" 1510 59.3941205478983 102.303524628509
"7552" 1510.2 64.0398416797701 105.161325064864
"7553" 1510.4 65.2940474225155 108.91519172959
"7554" 1510.6 65.2242370606175 114.05125511307
"7555" 1510.8 64.4554612234203 118.885338469262
"7556" 1511 62.4632259513782 120.084807246665
"7557" 1511.2 60.4621513608222 121.079878365847
"7558" 1511.4 58.2565303573976 121.142302217588
"7559" 1511.6 57.5880574745485 120.542056084295
"7560" 1511.8 56.190083398951 119.947518425879
"7561" 1512 52.6994178262119 118.29336593061
"7562" 1512.2 48.6808780704307 115.180171854297
"7563" 1512.4 44.4533430540264 111.438572448081
"7564" 1512.6 40.3620319289606 107.193523677773
"7565" 1512.8 35.8842974198445 102.814375822202
"7566" 1513 32.0297625557233 98.5756256452927
"7567" 1513.2 28.0618544102706 93.7565900807024
"7568" 1513.4 26.059881372438 88.1406828460029
"7569" 1513.6 24.9130529781413 82.0215220152499
"7570" 1513.8 24.6114688422609 76.0312284206194
"7571" 1514 25.3611101065415 69.5046709939139
"7572" 1514.2 26.9660189593283 62.7977094482101
"7573" 1514.4 29.6702566179835 56.4192170960722
"7574" 1514.6 33.6830030013693 50.7987844248706
"7575" 1514.8 37.2000118639162 47.7079871323851
"7576" 1515 42.2558523255012 46.2793973372269
"7577" 1515.2 48.5261626187623 47.3703543499724
"7578" 1515.4 54.6767583038987 49.4858754983294
"7579" 1515.6 60.4132239318478 52.8801145489999
"7580" 1515.8 64.602351517913 58.276363771902
"7581" 1516 66.9480159967133 65.4111959424159
"7582" 1516.2 65.963328751729 72.4712475305833
"7583" 1516.4 62.2886535800976 78.9276477126199
"7584" 1516.6 56.7898608994095 84.1914210670444
"7585" 1516.8 50.8965985923773 87.729690318367
"7586" 1517 44.0448790040976 89.7751224415986
"7587" 1517.2 37.9175261688869 91.6165739336043
"7588" 1517.4 36.1210728560461 92.9883254743657
"7589" 1517.6 35.4174533566203 91.8136995889412
"7590" 1517.8 32.9225572426354 88.7406243901734
"7591" 1518 29.311877557076 83.730751967317
"7592" 1518.2 26.5254608553057 78.2836466634224
"7593" 1518.4 24.6569130271196 72.3381833404346
"7594" 1518.6 24.3293105571614 65.9822355922795
"7595" 1518.8 24.5566944417162 59.0731216429951
"7596" 1519 26.9377783052655 52.8110764252126
"7597" 1519.2 30.4478361366653 46.9427238864544
"7598" 1519.4 36.015132570008 42.3130337503254
"7599" 1519.6 42.2258293071164 39.7986759016412
"7600" 1519.8 48.8094939663441 40.8578671050983
"7601" 1520 54.8784180367906 43.740816510919
"7602" 1520.2 59.7027393390516 48.6990293950941
"7603" 1520.4 62.5829020800188 55.3595794711753
"7604" 1520.6 63.9821832271559 62.8021023492791
"7605" 1520.8 62.6771705957174 69.8539977859346
"7606" 1521 59.0657349959619 76.3169997661099
"7607" 1521.2 54.4811180691591 81.9549698594092
"7608" 1521.4 49.1952821793344 86.5608586987597
"7609" 1521.6 44.1014447762416 91.1391673654195
"7610" 1521.8 38.6186499524593 92.8732392869816
"7611" 1522 35.282853404321 89.9784109485135
"7612" 1522.2 32.1144354189111 85.4778714781742
"7613" 1522.4 30.5482711575701 79.4146721558153
"7614" 1522.6 30.6706934900869 72.5060208106239
"7615" 1522.8 33.5423987474203 64.9335379479412
"7616" 1523 38.1992315116046 59.2562559687882
"7617" 1523.2 44.264839406787 55.2149581792787
"7618" 1523.4 51.1710918167458 53.1997891056
"7619" 1523.6 58.0249672301319 52.9925568285232
"7620" 1523.8 65.3734045005705 54.953677716372
"7621" 1524 71.7218818792572 59.0175713453752
"7622" 1524.2 76.8103120867717 64.6322231337499
"7623" 1524.4 80.1968268064061 71.7800238094922
"7624" 1524.6 80.3743103356659 79.1453590041307
"7625" 1524.8 77.0656257798869 84.5401652042675
"7626" 1525 71.7429412008994 89.3032389949224
"7627" 1525.2 65.4552236264764 92.1918590093833
"7628" 1525.4 58.2447855743773 93.1213387013347
"7629" 1525.6 50.7460064255435 92.9137202157499
"7630" 1525.8 43.5293676525096 90.8870057865329
"7631" 1526 36.666571698413 87.7791828489238
"7632" 1526.2 31.2265074108611 82.1407865067541
"7633" 1526.4 26.0922284904806 76.1669897887156
"7634" 1526.6 21.8430606307321 69.5246580496573
"7635" 1526.8 18.8922148955557 62.9684834772662
"7636" 1527 16.4335812124619 55.6635881928798
"7637" 1527.2 14.844752489108 48.8362837529517
"7638" 1527.4 14.8856446704939 42.3406332132226
"7639" 1527.6 17.5938513889665 37.3144903471412
"7640" 1527.8 22.5519361207445 33.8120243071823
"7641" 1528 28.9336674385343 31.2599166475096
"7642" 1528.2 35.5241486341311 29.9125166474206
"7643" 1528.4 42.4316909037177 30.347011336295
"7644" 1528.6 49.4708150564783 32.1633363545325
"7645" 1528.8 55.7630211590729 36.1679431681412
"7646" 1529 60.6059850410987 41.9231603803765
"7647" 1529.2 63.2724793410504 49.2180736608241
"7648" 1529.4 63.2749585834358 57.1701988578854
"7649" 1529.6 60.5504171717432 64.6683989127974
"7650" 1529.8 54.9984218512572 69.9382299368433
"7651" 1530 47.4616312471195 71.6236684317825
"7652" 1530.2 39.8496621851089 71.50931500435
"7653" 1530.4 32.5559386134674 68.6742173553694
"7654" 1530.6 26.7105193045708 63.6974039284315
"7655" 1530.8 22.2222788746659 57.8799260630991
"7656" 1531 19.7219766242483 51.3977060547863
"7657" 1531.2 18.9256877300642 45.0971136227775
"7658" 1531.4 18.2596641511254 38.5688325600643
"7659" 1531.6 19.2097152868183 31.8441483339024
"7660" 1531.8 22.3873130196791 26.3317752640885
"7661" 1532 26.7432142410869 21.5194380192983
"7662" 1532.2 32.5589380428541 17.7917760526617
"7663" 1532.4 39.2541360423369 15.8167307408912
"7664" 1532.6 46.3310350116957 15.4747051935325
"7665" 1532.8 53.0718043955584 17.7685908194269
"7666" 1533 58.8732421181855 21.3651040026482
"7667" 1533.2 63.537573859099 26.5673372716954
"7668" 1533.4 66.4588285292513 33.4350772894288
"7669" 1533.6 66.6243226520155 41.0498682596769
"7670" 1533.8 64.4703380387574 48.5150402510844
"7671" 1534 60.5874892357688 54.7341901008116
"7672" 1534.2 54.1430404769521 58.8541182492535
"7673" 1534.4 46.5329266439858 61.0870940285794
"7674" 1534.6 38.8333346942298 60.7140623376055
"7675" 1534.8 31.3619959385435 58.6627003213477
"7676" 1535 25.5645434117386 54.8004083729389
"7677" 1535.2 21.618417674065 48.5573723917676
"7678" 1535.4 20.631549758127 41.8548171759812
"7679" 1535.6 21.4801808926286 34.5489760866828
"7680" 1535.8 21.8021919600869 28.3768820994126
"7681" 1536 23.9160539686075 23.1999186823741
"7682" 1536.2 28.3117077712419 21.3704868532539
"7683" 1536.4 34.4625578263546 20.3585109393947
"7684" 1536.6 40.0629849825198 20.943393811171
"7685" 1536.8 45.9659792457233 23.5848774107321
"7686" 1537 53.1419113374252 27.6362832773471
"7687" 1537.2 57.8575969083746 32.8748921380453
"7688" 1537.4 61.2913877837792 38.0249576161796
"7689" 1537.6 62.9468492305086 45.4232035287436
"7690" 1537.8 62.2303265209835 52.8697530323481
"7691" 1538 58.6113461126254 60.8880043241632
"7692" 1538.2 54.3845375341199 65.6127866552071
"7693" 1538.4 47.6030619887784 69.783730671588
"7694" 1538.6 40.1921506272408 71.7655032018555
"7695" 1538.8 32.5112208091859 72.3408766946137
"7696" 1539 25.3442013857465 70.2106365361093
"7697" 1539.2 20.3367341225818 65.5093068863989
"7698" 1539.4 15.2686401900569 60.7002309748112
"7699" 1539.6 10.6696886823569 57.0465672977312
"7700" 1539.8 8.16291170524319 56.8416219894849
"7701" 1540 7.10185884361818 57.9364153027662
"7702" 1540.2 8.07044001540378 57.3090622739927
"7703" 1540.4 7.62050781702445 56.2603862667974
"7704" 1540.6 7.44282105422696 57.2223711985112
"7705" 1540.8 7.89357173878002 57.1274310377154
"7706" 1541 8.92306897924319 56.1449353355787
"7707" 1541.2 11.083974396687 54.8023520563096
"7708" 1541.4 14.4553972075265 52.3287986435698
"7709" 1541.6 19.3835097246324 50.7125890108344
"7710" 1541.8 24.8011051081235 49.3532357266412
"7711" 1542 30.5580775976425 49.7424955713634
"7712" 1542.2 36.6514711228801 51.090628099417
"7713" 1542.4 42.3786991706745 54.0731882801912
"7714" 1542.6 47.3754375245983 58.1564597108571
"7715" 1542.8 51.9416191962359 62.9735656899391
"7716" 1543 55.2156985095375 69.1154252899544
"7717" 1543.2 56.6131720133203 75.7025884884745
"7718" 1543.4 56.0542248277966 82.9215892451412
"7719" 1543.6 52.7335400062519 89.019434092904
"7720" 1543.8 47.3189296211807 93.2564381225162
"7721" 1544 42.2091800551827 94.6947043089391
"7722" 1544.2 39.2309525515921 92.5299960739659
"7723" 1544.4 35.378600873727 88.3473052844312
"7724" 1544.6 31.4601901676448 83.2326991229517
"7725" 1544.8 28.7262332167391 77.7593575020107
"7726" 1545 27.0783373403773 71.4068035979799
"7727" 1545.2 26.5877275259506 64.5927586475162
"7728" 1545.4 27.8790814321214 58.0885195022791
"7729" 1545.6 30.2965075451335 52.1040601599784
"7730" 1545.8 34.1167397988869 46.6981921611529
"7731" 1546 39.789011964594 42.638129596113
"7732" 1546.2 46.1657834303913 40.4716492458368
"7733" 1546.4 53.7815861676703 41.3804863615578
"7734" 1546.6 59.5702441391227 44.6533022508197
"7735" 1546.8 64.5119273380308 49.866390737467
"7736" 1547 67.9860654310074 56.2194898554253
"7737" 1547.2 68.8369232888369 62.9616587916769
"7738" 1547.4 66.2361274609117 69.220810125636
"7739" 1547.6 61.3630651446031 74.6327517539476
"7740" 1547.8 55.057072283708 77.5160551181833
"7741" 1548 48.2197455757463 79.5141462247676
"7742" 1548.2 41.5302736342659 80.927535847278
"7743" 1548.4 34.6308676756031 79.7244075058509
"7744" 1548.6 28.7516297755501 76.4499673903412
"7745" 1548.8 23.3071497954809 72.2436448104139
"7746" 1549 19.0426626893682 67.0888874017974
"7747" 1549.2 15.6863811647233 61.9942079072321
"7748" 1549.4 10.8543598799014 59.091006698801
"7749" 1549.6 8.53078635679828 59.0594865014402
"7750" 1549.8 9.19186015229486 58.9096875436857
"7751" 1550 11.043966119108 57.5460193407938
"7752" 1550.2 12.2552704973773 56.3290917709154
"7753" 1550.4 15.1102456209971 55.1224721872648
"7754" 1550.6 19.465572157621 53.153344747948
"7755" 1550.8 24.6708807203012 52.096759333534
"7756" 1551 30.4921717060415 53.153344747948
"7757" 1551.2 35.9858323902517 54.8184439465412
"7758" 1551.4 41.6029151695809 57.8003875333701
"7759" 1551.6 46.5884437482667 61.9545192351636
"7760" 1551.8 50.6201543002027 67.9454034029517
"7761" 1552 52.3035025793369 74.901297867402
"7762" 1552.2 52.2041638446665 81.912569821198
"7763" 1552.4 50.7447758286614 88.7830745278539
"7764" 1552.6 46.4305198020567 94.2673877605654
"7765" 1552.8 41.8114931079579 95.1267688925605
"7766" 1553 37.5041906511495 93.2962487884537
"7767" 1553.2 32.0885754976189 90.8322226775561
"7768" 1553.4 27.9640728932688 85.8555146863533
"7769" 1553.6 24.7958010185199 80.1386184864917
"7770" 1553.8 22.6270434701721 73.4103976349497
"7771" 1554 22.4889249519392 66.3733811603571
"7772" 1554.2 24.1831443412939 59.5162123496929
"7773" 1554.4 28.9700279025693 54.1125305853529
"7774" 1554.6 35.405471549459 51.3441393552923
"7775" 1554.8 42.2164155947448 50.4444670329701
"7776" 1555 48.6242529827962 52.2907073751644
"7777" 1555.2 54.2643628202233 56.0023407684935
"7778" 1555.4 59.405716684555 60.4283935833646
"7779" 1555.6 62.9704921525326 66.5639058809781
"7780" 1555.8 64.5840104083397 73.7100136189873
"7781" 1556 63.7890038911807 81.5043295377662
"7782" 1556.2 60.0930929429593 88.4334182959603
"7783" 1556.4 54.995726258087 94.1091102038685
"7784" 1556.6 49.8667080921192 97.0828852266251
"7785" 1556.8 46.5150600719645 95.5154090525697
"7786" 1557 42.6594969575199 91.5607500051206
"7787" 1557.2 38.9880156908292 86.3953776626154
"7788" 1557.4 36.6893170003341 80.1403892840962
"7789" 1557.6 35.8651015290869 73.4262825043272
"7790" 1557.8 37.0982455513536 65.6979027339412
"7791" 1558 40.2703503097376 59.0712591052737
"7792" 1558.2 45.4403356250749 54.2594446391894
"7793" 1558.4 52.5283051878065 51.9259757380558
"7794" 1558.6 59.6200163415869 51.8374212811412
"7795" 1558.8 66.4867703833869 53.7695656013079
"7796" 1559 72.3610968730203 58.0372689898078
"7797" 1559.2 77.4898425811837 64.1823235238509
"7798" 1559.4 79.7364255504465 71.0710722726805
"7799" 1559.6 78.188696849216 77.9655466004315
"7800" 1559.8 73.8001842134912 84.1115046389497
"7801" 1560 67.1276135944166 86.3682304596687
"7802" 1560.2 60.0331452948478 85.1205227237064
"7803" 1560.4 53.4527403527922 82.0056924927938
"7804" 1560.6 48.1965417517536 77.5667892721079
"7805" 1560.8 43.4371125973203 72.3860946114412
"7806" 1561 39.6402646201881 66.4419417147704
"7807" 1561.2 37.97718408153 59.5149334038121
"7808" 1561.4 38.0905619694159 52.3352641351806
"7809" 1561.6 39.7158982460606 45.4861533553649
"7810" 1561.8 43.172247155918 39.580670452113
"7811" 1562 48.4701752301417 35.2779293762234
"7812" 1562.2 54.4461289801715 32.4699248020708
"7813" 1562.4 61.557430173048 31.3087670285698
"7814" 1562.6 68.4541298044298 31.478019231184
"7815" 1562.8 74.8620855374243 33.8472211672737
"7816" 1563 80.0868089921335 39.2476222187109
"7817" 1563.2 82.5263834993893 46.0024738159203
"7818" 1563.4 82.8875361960516 53.4066172241647
"7819" 1563.6 80.6980332268289 60.4015944748186
"7820" 1563.8 76.8225338183057 66.1732420852349
"7821" 1564 71.0366794863128 70.7205190858186
"7822" 1564.2 64.1049442581869 72.6706081706745
"7823" 1564.4 56.428219605871 73.0528870743798
"7824" 1564.6 48.8043003452174 71.6278225882281
"7825" 1564.8 42.0868235651956 68.9442375243368
"7826" 1565 35.6103679745018 65.7545524645348
"7827" 1565.2 29.7029755419806 61.1277060471518
"7828" 1565.4 25.2147259589579 55.8400626873992
"7829" 1565.6 21.8709295859274 50.8291102868433
"7830" 1565.8 17.5933211587817 45.883421895457
"7831" 1566 14.7394120131968 42.7364405599214
"7832" 1566.2 14.8281909230404 42.1317660914668
"7833" 1566.4 17.0910937928277 39.0649800731041
"7834" 1566.6 20.170387678567 35.5258767479012
"7835" 1566.8 24.7947098362135 31.9010460716095
"7836" 1567 30.2602085621269 29.6963213133412
"7837" 1567.2 36.6079825014051 28.8138274240503
"7838" 1567.4 43.7276237810571 29.2088010866486
"7839" 1567.6 50.04495837101 31.2289707047566
"7840" 1567.8 55.7611624020453 33.3705803749328
"7841" 1568 60.846633760996 37.393904870362
"7842" 1568.2 64.5096162187575 43.2630468876
"7843" 1568.4 65.2902592633428 50.5220028122109
"7844" 1568.6 64.4587097587793 57.3433676242511
"7845" 1568.8 61.054708779054 63.7984702400862
"7846" 1569 56.2333156445291 69.0316059935833
"7847" 1569.2 50.6234741360018 73.4876472675773
"7848" 1569.4 43.9177566075045 75.4361340972621
"7849" 1569.6 36.6544956213177 74.4533793724049
"7850" 1569.8 29.743835059508 72.0689502747938
"7851" 1570 23.8280110952969 67.5183648659312
"7852" 1570.2 18.6902981196494 63.8642234608599
"7853" 1570.4 14.1964425317683 62.8955118390423
"7854" 1570.6 14.1840940619565 63.0245645892825
"7855" 1570.8 14.768778007355 61.2462001933474
"7856" 1571 15.8490037435978 58.8371748920651
"7857" 1571.2 18.2269467592957 56.9485858117016
"7858" 1571.4 21.5223538427353 53.1351614947346
"7859" 1571.6 26.4219572979084 50.2040465301055
"7860" 1571.8 32.0350783408562 48.2311874189873
"7861" 1572 38.2146785578142 47.3405739037646
"7862" 1572.2 44.0693703934727 47.9555401179555
"7863" 1572.4 50.479125121737 49.2242491690037
"7864" 1572.6 55.8083081716732 52.4348558265205
"7865" 1572.8 60.9805250990301 57.4094668518116
"7866" 1573 64.3628255699579 63.1754989401412
"7867" 1573.2 66.0922749705007 70.0635678162791
"7868" 1573.4 65.549243078787 77.0614592191412
"7869" 1573.6 62.7455566224486 84.0911757882582
"7870" 1573.8 58.6460648342744 89.5301597907662
"7871" 1574 52.0346171606082 92.0560194891837
"7872" 1574.2 45.5747392866746 93.6568431296154
"7873" 1574.4 40.6620940108027 93.2217399842043
"7874" 1574.6 39.3418208506975 90.3412916327517
"7875" 1574.8 37.4225976828804 85.0000521867825
"7876" 1575 36.7627340547678 78.7934772980561
"7877" 1575.2 37.800850866366 72.684137624897
"7878" 1575.4 40.2765760461768 66.8413008445344
"7879" 1575.6 44.4478074948311 61.1742260217575
"7880" 1575.8 49.6203283919441 56.4964066434269
"7881" 1576 55.89436179518 53.5172462178156
"7882" 1576.2 62.2659483914716 51.7954232159763
"7883" 1576.4 69.1240706107463 51.0478576560423
"7884" 1576.6 76.0195457130529 51.8200493541866
"7885" 1576.8 82.5197542208369 54.3174526791955
"7886" 1577 87.5907459208111 58.8397055850722
"7887" 1577.2 90.7217259066474 64.8610212887566
"7888" 1577.4 89.3834083304912 70.8448966776837
"7889" 1577.6 85.5673847654133 76.8160578931096
"7890" 1577.8 79.4870434297744 80.8832831491412
"7891" 1578 72.3278629438913 83.2013024458151
"7892" 1578.2 64.8535710566825 82.721193982894
"7893" 1578.4 57.4399023619409 81.4544096465457
"7894" 1578.6 50.8868458414279 78.7335071885162
"7895" 1578.8 44.6723000531192 74.7478174206573
"7896" 1579 39.3526362751859 70.0561819496467
"7897" 1579.2 35.3071137428529 64.1892309612901
"7898" 1579.4 31.4536270119971 58.2099906206019
"7899" 1579.6 28.6695218786097 51.9677107333003
"7900" 1579.8 25.9874764861218 46.0913534421993
"7901" 1580 23.4105735093431 40.8007394930436
"7902" 1580.2 22.4066543707376 39.9114887766834
"7903" 1580.4 22.3699043545933 38.5045772924323
"7904" 1580.6 24.832685625767 37.1055639723012
"7905" 1580.8 29.1264100190329 35.1350177816547
"7906" 1581 35.5757879397287 33.9318909583501
"7907" 1581.2 41.7395522274252 34.0041163842441
"7908" 1581.4 48.0786732523855 34.7932273963054
"7909" 1581.6 54.5783850096164 36.8311420265823
"7910" 1581.8 60.3106470356479 40.7820964494827
"7911" 1582 64.6724409817076 46.5483683941067
"7912" 1582.2 66.5132607126324 53.6527876478912
"7913" 1582.4 65.5966461447499 61.0441521866693
"7914" 1582.6 61.7777544370557 67.7656687227349
"7915" 1582.8 56.3260014875869 72.9808659605474
"7916" 1583 49.9572479163177 76.6540779870423
"7917" 1583.2 42.7106038621515 78.7052544578509
"7918" 1583.4 34.7728755511817 78.7752455288043
"7919" 1583.6 27.5074583821515 77.6696634574638
"7920" 1583.8 23.252696146189 76.1995989247228
"7921" 1584 22.4343227458343 73.4448068895938
"7922" 1584.2 22.9257211178122 68.7584417360533
"7923" 1584.4 24.3631980141584 62.2700906519626
"7924" 1584.6 27.5033715150869 56.7760670929079
"7925" 1584.8 31.9840763357203 51.6335906715412
"7926" 1585 37.6182142422495 47.8627243939412
"7927" 1585.2 44.2786604481324 45.653015285323
"7928" 1585.4 51.2729047367023 46.0997856118719
"7929" 1585.6 57.7328817136916 48.4377755759668
"7930" 1585.8 63.699527045387 52.9542431629079
"7931" 1586 67.8408936842281 59.395640135647
"7932" 1586.2 70.2517764567903 66.280555891328
"7933" 1586.4 69.9944355015188 74.1646903994707
"7934" 1586.6 67.2660663688955 81.6029244636199
"7935" 1586.8 61.6708573203994 87.0181067701099
"7936" 1587 55.1589902774168 90.2290216666257
"7937" 1587.2 48.1557343075813 91.532859942849
"7938" 1587.4 40.984032959321 91.1290238976518
"7939" 1587.6 35.5130286863922 90.3774983857727
"7940" 1587.8 33.0002077168612 86.5543767226896
"7941" 1588 31.0744400275595 80.5178999822071
"7942" 1588.2 31.446687373962 73.6131317186639
"7943" 1588.4 33.6067273022614 66.5158915611295
"7944" 1588.6 37.4545212838142 60.9533399505389
"7945" 1588.8 42.592493403987 56.8678970290037
"7946" 1589 48.8011897272163 53.8247697247412
"7947" 1589.2 56.0183187814441 53.8711775867483
"7948" 1589.4 62.5550680384203 56.1858076192745
"7949" 1589.6 68.1636119399579 60.7837768678186
"7950" 1589.8 72.0528108674536 67.3243011397078
"7951" 1590 74.3881829370203 74.6197383749745
"7952" 1590.2 74.4733167125301 82.008115419448
"7953" 1590.4 71.6895347612146 89.002626115322
"7954" 1590.6 66.8121229211076 94.712769741203
"7955" 1590.8 61.092341162693 98.8960411868988
"7956" 1591 56.328535345167 101.876561996631
"7957" 1591.2 54.8337683509117 100.993169065347
"7958" 1591.4 51.7566116516536 98.9350315118412
"7959" 1591.6 47.7035508646975 94.3159885199517
"7960" 1591.8 44.8795752892391 88.4729269753477
"7961" 1592 44.1329849660499 81.8127884753264
"7962" 1592.2 44.8790119315756 75.4762708845389
"7963" 1592.4 47.7012460400109 69.1727161288477
"7964" 1592.6 52.031112889487 64.2158843433078
"7965" 1592.8 57.9881569762065 60.378366933402
"7966" 1593 64.4445629112483 58.6386240813025
"7967" 1593.2 71.0519371233536 58.3472613752412
"7968" 1593.4 77.9216289710435 60.6982369797173
"7969" 1593.6 84.0778722891837 65.4439363695605
"7970" 1593.8 88.5325573895063 71.5383072170767
"7971" 1594 89.5181586890761 77.2234713205216
"7972" 1594.2 86.3256491746676 81.0024583039476
"7973" 1594.4 79.7294457325386 85.2845449007864
"7974" 1594.6 72.8413232143727 86.7504128526686
"7975" 1594.8 65.3976034576333 86.3914376379453
"7976" 1595 58.5220113902536 84.5946988322745
"7977" 1595.2 51.9011852986827 81.3223863240773
"7978" 1595.4 46.1110511690657 76.9435518851305
"7979" 1595.6 41.3802851553423 71.8735365226731
"7980" 1595.8 37.9576223767463 65.6085868486906
"7981" 1596 36.2451801660869 59.1562141070912
"7982" 1596.2 36.0573766042752 52.3185214699765
"7983" 1596.4 37.5019735257669 46.3543778829012
"7984" 1596.6 41.3412345227054 40.7139021585622
"7985" 1596.8 46.5180098055658 36.9161594023243
"7986" 1597 52.8722023309676 35.0613254928874
"7987" 1597.2 59.5117660968718 35.0407469963817
"7988" 1597.4 65.7630373120995 36.9657489135287
"7989" 1597.6 71.3004817713431 41.0524205811168
"7990" 1597.8 75.6567433777347 46.2436608017775
"7991" 1598 78.3826623152892 53.2459136957929
"7992" 1598.2 78.3907181188824 60.3105786532207
"7993" 1598.4 76.0119184096508 67.2100981740454
"7994" 1598.6 71.7904510305244 72.7459830315162
"7995" 1598.8 65.8678038333034 77.1717799099041
"7996" 1599 58.9474052704915 80.1661543892423
"7997" 1599.2 51.4995722038847 80.7931052811299
"7998" 1599.4 44.2268315430869 78.8798428153096
"7999" 1599.6 36.9133184016554 75.5890512629517
"8000" 1599.8 30.6497956956127 71.5060244342958
"8001" 1600 26.02615866819 66.8567953235742
"8002" 1600.2 21.6952948434307 62.0488570941099
"8003" 1600.4 17.8747127110869 57.5064601106412
"8004" 1600.6 15.7017378773294 52.8334117598685
"8005" 1600.8 13.8783786365435 47.4838653260977
"8006" 1601 12.1612725548934 43.2280437183993
"8007" 1601.2 11.8208086634165 42.9733955525844
"8008" 1601.4 13.3324850605756 43.5423261603457
"8009" 1601.6 16.4242976825352 43.6446607875205
"8010" 1601.8 20.1700895776752 44.2072622114824
"8011" 1602 25.0328603745869 45.2238015778851
"8012" 1602.2 29.5586115521981 47.9023581235856
"8013" 1602.4 33.9562621521536 51.4764712433079
"8014" 1602.6 37.1821182014823 56.5169336047342
"8015" 1602.8 40.316142916605 62.4786683922617
"8016" 1603 41.9640377972265 68.4845752832109
"8017" 1603.2 40.9090617742744 75.4172787159224
"8018" 1603.4 37.8740886103727 81.3980594335901
"8019" 1603.6 32.9561828518493 86.0635573671313
"8020" 1603.8 30.4672170480567 88.2142363239594
"8021" 1604 30.3911854889942 89.7089384101721
"8022" 1604.2 30.7640461377712 91.322896936878
"8023" 1604.4 29.0818613646686 93.8891839721514
"8024" 1604.6 25.6759227149658 97.7456335796866
"8025" 1604.8 21.552532463234 99.9249588474353
"8026" 1605 20.5204374076508 98.6710275041944
"8027" 1605.2 19.5643820259135 96.4552657537228
"8028" 1605.4 19.4114973333569 94.0112483486912
"8029" 1605.6 18.0607928771182 89.7968912525474
"8030" 1605.8 17.7948411134565 85.0457479076846
"8031" 1606 17.9453940014764 79.3465076320254
"8032" 1606.2 19.7309769157611 74.5321847306355
"8033" 1606.4 22.0831196483043 69.4427362978151
"8034" 1606.6 25.9485043637233 65.2051190726639
"8035" 1606.8 30.3117303329203 60.9206228214412
"8036" 1607 35.5655101328634 57.6465936547412
"8037" 1607.2 41.8940989084995 56.0748685635287
"8038" 1607.4 48.0925093876967 56.0367668432509
"8039" 1607.6 53.2470698932846 57.5301613443156
"8040" 1607.8 58.746644154438 61.1155087367369
"8041" 1608 63.2707716706659 66.1189738616675
"8042" 1608.2 66.6907896057766 72.1809461315205
"8043" 1608.4 67.301282989345 79.1326412199154
"8044" 1608.6 65.2281154140563 86.1168420410391
"8045" 1608.8 60.3625411014993 91.8641319047185
"8046" 1609 53.7679808327261 95.4810745518731
"8047" 1609.2 47.423292880257 95.8839420743912
"8048" 1609.4 43.4707176588423 92.4097414912156
"8049" 1609.6 39.159116383087 87.5365443778186
"8050" 1609.8 35.6022811949912 81.3345836344922
"8051" 1610 33.6316057184016 74.7383055718041
"8052" 1610.2 33.6159303007222 67.2551086411059
"8053" 1610.4 36.1764912557858 60.4480366415026
"8054" 1610.6 40.701602184912 54.5318071517912
"8055" 1610.8 47.5389453798012 50.9489713026087
"8056" 1611 54.5118510455207 51.1835670666111
"8057" 1611.2 61.2890573127609 54.2094446116086
"8058" 1611.4 66.1945226523903 58.8927659069726
"8059" 1611.6 69.2660780135815 65.8605752396796
"8060" 1611.8 69.565407343087 73.8282840323825
"8061" 1612 66.7080785826614 81.0377824143965
"8062" 1612.2 61.4361652926127 86.4544780326669
"8063" 1612.4 54.0684422075338 88.811534918822
"8064" 1612.6 46.543310814908 87.8390027017412
"8065" 1612.8 39.8819325980133 84.2424652349833
"8066" 1613 34.9325374506746 78.4641080016979
"8067" 1613.2 31.228142157687 71.6505611287727
"8068" 1613.4 29.68336277788 63.838827001555
"8069" 1613.6 30.7767987762495 56.2181869609037
"8070" 1613.8 34.8824591992821 49.9917599686046
"8071" 1614 40.8288150719974 45.9963053045442
"8072" 1614.2 48.2334938414619 45.1863860251828
"8073" 1614.4 54.9789356355689 47.4077892080568
"8074" 1614.6 60.2963928407644 52.3552167813347
"8075" 1614.8 63.8113230693837 58.4143182859544
"8076" 1615 65.8870907561203 65.4388680009078
"8077" 1615.2 65.5285115167688 72.7619072978912
"8078" 1615.4 62.7648605477321 79.5476995176896
"8079" 1615.6 57.810842029467 84.2120917921712
"8080" 1615.8 50.6881683720869 87.7704462724814
"8081" 1616 43.0908187280536 88.5609027774078
"8082" 1616.2 35.7478432261827 86.9778725864497
"8083" 1616.4 30.8765694184619 82.6110660508287
"8084" 1616.6 28.0019692969579 76.2724375045605
"8085" 1616.8 26.2264781166263 69.0957475448153
"8086" 1617 26.8262199204318 62.2749542210032
"8087" 1617.2 29.0877442603341 55.7494230791524
"8088" 1617.4 33.0488562067376 49.917300101852
"8089" 1617.6 39.6975611188369 45.1651536700162
"8090" 1617.8 45.8863298173123 43.0418433915356
"8091" 1618 52.436530102287 43.1666582399537
"8092" 1618.2 58.5726885418536 45.5144259125079
"8093" 1618.4 63.6620885878847 50.1798661834108
"8094" 1618.6 67.0900233995485 55.6550454046247
"8095" 1618.8 69.1522157945301 62.4820695225389
"8096" 1619 69.0344360636824 69.8386414098603
"8097" 1619.2 66.0016592628289 76.4491454927218
"8098" 1619.4 61.6242454428808 82.2386516356567
"8099" 1619.6 55.9094506581476 86.8823885907776
"8100" 1619.8 49.4226318115265 90.3454472307786
"8101" 1620 42.1404424293423 91.5884559232795
"8102" 1620.2 36.0115901704307 90.2228653780787
"8103" 1620.4 33.4978726269022 85.7062587825434
"8104" 1620.6 32.9056128162667 79.4833791028715
"8105" 1620.8 34.1374713609051 72.4448696309707
"8106" 1621 37.0096565155074 66.3907530873116
"8107" 1621.2 41.6274431636042 61.6555551702791
"8108" 1621.4 47.8263998111458 58.5143725000235
"8109" 1621.6 54.7694889741584 57.8203956477483
"8110" 1621.8 61.5481680787274 59.3264785102648
"8111" 1622 67.8897918466353 62.4440100589154
"8112" 1622.2 72.0398776360557 67.7497444563599
"8113" 1622.4 74.582445351487 74.5348089543078
"8114" 1622.6 75.3389828289441 81.6770465807566
"8115" 1622.8 73.2368336155817 88.2332540124148
"8116" 1623 69.3081432316481 93.4329049927534
"8117" 1623.2 62.991744868788 96.3124197572649
"8118" 1623.4 55.7261494890563 96.8920456314371
"8119" 1623.6 49.1163848419932 94.8528458266099
"8120" 1623.8 43.1736969863994 92.0422128114224
"8121" 1624 37.5754553955869 87.6550774251099
"8122" 1624.2 33.1439002237572 81.5825956129284
"8123" 1624.4 30.0052078179771 75.0161534456137
"8124" 1624.6 29.0493093419858 67.7731388139839
"8125" 1624.8 29.4824016594663 60.1927191143136
"8126" 1625 32.7732258752892 53.310326458658
"8127" 1625.2 37.4940099733727 48.229023882297
"8128" 1625.4 43.709043255 44.9304438308368
"8129" 1625.6 50.5443548337626 44.8341871607628
"8130" 1625.8 56.1540611518012 47.3558777441769
"8131" 1626 61.2217763118012 51.6106317292511
"8132" 1626.2 64.8123809470547 57.446872533238
"8133" 1626.4 65.796294192837 64.7497264160697
"8134" 1626.6 64.6106140969783 72.0016966683368
"8135" 1626.8 60.9424548981591 78.1686061514402
"8136" 1627 55.629190653087 83.2480367058287
"8137" 1627.2 48.8497445300761 86.2753782155977
"8138" 1627.4 41.743651114687 86.5565684496745
"8139" 1627.6 34.771885655654 84.7681474738628
"8140" 1627.8 28.8747892774581 80.45776048477
"8141" 1628 25.0011871548369 74.9116832585162
"8142" 1628.2 21.5581414668554 69.3574667707727
"8143" 1628.4 19.5015031893103 63.0508153225667
"8144" 1628.6 18.3458518548682 56.4355531969224
"8145" 1628.8 18.2704500185252 49.6387989753434
"8146" 1629 18.5188620476894 43.9405200281894
"8147" 1629.2 19.825783047687 38.0024186545412
"8148" 1629.4 23.3126343356973 32.7878625235568
"8149" 1629.6 27.7845255753335 29.0478328327987
"8150" 1629.8 33.4737734379619 26.1197310855162
"8151" 1630 39.982620096587 24.9456783555048
"8152" 1630.2 46.7244911576584 25.9090757903269
"8153" 1630.4 52.9906737382609 28.147651790402
"8154" 1630.6 58.0345454558155 32.0021550844412
"8155" 1630.8 62.385088425762 36.9657489135287
"8156" 1631 65.4408502823092 43.2548314926597
"8157" 1631.2 67.1478091108752 50.2097739133059
"8158" 1631.4 66.5746012893903 57.3683305191637
"8159" 1631.6 63.0918099128934 63.9152067975605
"8160" 1631.8 57.3988040920224 67.8726438347541
"8161" 1632 51.0482428702975 71.2683787357727
"8162" 1632.2 44.1453861208727 73.2201361874575
"8163" 1632.4 36.8192572740557 72.4115734376412
"8164" 1632.6 30.0709240097146 69.4218771292795
"8165" 1632.8 24.6214565751968 64.7812249649434
"8166" 1633 20.3870055457252 59.0744921273114
"8167" 1633.2 16.4296220599932 56.5271177285787
"8168" 1633.4 12.3770095981173 54.3891643293533
"8169" 1633.6 11.7142714697119 51.8493644809224
"8170" 1633.8 13.7244287438456 48.8151053456929
"8171" 1634 17.9885939506375 45.0611986277254
"8172" 1634.2 22.8798266838164 42.9213308656235
"8173" 1634.4 28.824144778662 42.2637523364912
"8174" 1634.6 34.7008100081502 43.5551901822045
"8175" 1634.8 40.9154615001828 46.3612187732234
"8176" 1635 45.8529907748085 50.5070395333564
"8177" 1635.2 49.7101611476113 55.8456756467509
"8178" 1635.4 52.9730597131218 61.7119477607458
"8179" 1635.6 54.3896160074165 68.7880790070389
"8180" 1635.8 53.6593207279902 75.8861456234638
"8181" 1636 50.7911063362744 82.5553311185162
"8182" 1636.2 46.2347217163294 88.4149785909897
"8183" 1636.4 39.6738062040244 91.6799357513912
"8184" 1636.6 34.434908719757 90.5363435908937
"8185" 1636.8 30.7090852716021 86.9209928728988
"8186" 1637 28.026490499345 81.2243706611735
"8187" 1637.2 26.9660189593283 74.9440809038998
"8188" 1637.4 27.5498255707203 67.9994900340078
"8189" 1637.6 30.0281796037298 61.9925534379983
"8190" 1637.8 34.6125696571551 57.3834089613798
"8191" 1638 41.229502544973 54.4933470249007
"8192" 1638.2 48.1636954497907 54.1210790368449
"8193" 1638.4 54.7545518619183 55.6914774611532
"8194" 1638.6 60.4335554466263 59.3393610628378
"8195" 1638.8 65.1396027700203 64.2668419957078
"8196" 1639 68.7863809168955 70.6903974124284
"8197" 1639.2 68.9715344727744 78.2279117311099
"8198" 1639.4 65.7370245043939 84.6861871586956
"8199" 1639.6 60.8766028557502 89.7085765711718
"8200" 1639.8 54.4249414979606 92.6786386888885
"8201" 1640 47.8724837755359 93.2652127182738
"8202" 1640.2 42.5771285229167 90.6736576421624
"8203" 1640.4 38.1015642457501 86.4349852790359
"8204" 1640.6 33.9451166617674 81.0527042099556
"8205" 1640.8 30.7382630255536 75.1335613700079
"8206" 1641 30.0990304994772 68.4530338548607
"8207" 1641.2 31.6208900825869 61.4556781716412
"8208" 1641.4 34.5436653376567 55.0770836590133
"8209" 1641.6 39.670955614247 49.5239438621812
"8210" 1641.8 46.3615197782924 47.340233944333
"8211" 1642 53.0722980041779 47.7773537814789
"8212" 1642.2 58.7979858010986 50.5308907748389
"8213" 1642.4 63.6285201062265 55.2681748555133
"8214" 1642.6 66.7517116457353 61.1567919412181
"8215" 1642.8 68.2970388612801 68.058458074948
"8216" 1643 67.174590110345 75.1587662303347
"8217" 1643.2 64.0503079541182 81.1181660781724
"8218" 1643.4 59.045980049623 85.6743531479865
"8219" 1643.6 52.9369669743369 89.5500651237349
"8220" 1643.8 46.5152216700244 91.8272352153599
"8221" 1644 40.708165398489 91.2258479081618
"8222" 1644.2 35.6016806915622 87.8193259844778
"8223" 1644.4 31.756251421729 82.7499424160043
"8224" 1644.6 29.2283437907023 76.721274891306
"8225" 1644.8 28.4276536550642 69.8130226973571
"8226" 1645 30.227268413587 62.9546824464078
"8227" 1645.2 33.9903316229858 56.6340250225007
"8228" 1645.4 39.2617536521502 52.863024664888
"8229" 1645.6 45.3620664193896 51.5055260451149
"8230" 1645.8 51.8377889407906 51.2381970353264
"8231" 1646 57.7407386364203 53.2854679035078
"8232" 1646.2 63.2772174487203 57.3196153851745
"8233" 1646.4 67.3782148935375 63.092902745317
"8234" 1646.6 69.7411426268612 70.2355994903993
"8235" 1646.8 68.9199404648133 77.7292726637517
"8236" 1647 65.3014001342432 84.3030193531724
"8237" 1647.2 59.806254873717 89.5550016463112
"8238" 1647.4 53.0384505559849 92.2005617663452
"8239" 1647.6 46.089216864387 92.7054585059412
"8240" 1647.8 38.9906418099487 90.0922525123859
"8241" 1648 33.012511337708 86.6642947148359
"8242" 1648.2 28.8865442868498 81.7146283545329
"8243" 1648.4 25.6309841243922 75.7781309731728
"8244" 1648.6 22.9086431033536 69.2437060467745
"8245" 1648.8 22.7481654566203 62.4833241617078
"8246" 1649 24.7909921510415 55.8069065902548
"8247" 1649.2 28.8064982705155 50.4315360497483
"8248" 1649.4 34.1158239467496 46.4592401362737
"8249" 1649.6 41.0202526196644 44.5382758599017
"8250" 1649.8 47.4420913641951 46.3215997173033
"8251" 1650 52.8031941991575 50.2277589670941
"8252" 1650.2 56.8121320289184 56.0500159725232
"8253" 1650.4 58.7979858010986 62.5029764346296
"8254" 1650.6 58.9175114451094 69.3748695172311
"8255" 1650.8 57.0574861626554 76.1804282289622
"8256" 1651 52.9052937545869 81.9581711294537
"8257" 1651.2 46.7793596526238 85.5217705083938
"8258" 1651.4 39.7512988287499 86.0577750993097
"8259" 1651.6 33.0064249720763 83.8025061084391
"8260" 1651.8 26.9688859318057 80.5926652877974
"8261" 1652 21.9250456609354 77.4475020403533
"8262" 1652.2 18.1771408738612 73.4286717415928
"8263" 1652.4 15.8894222360354 67.8260413924195
"8264" 1652.6 13.9522510018493 61.4790127401907
"8265" 1652.8 13.5426336226999 55.3017197467218
"8266" 1653 14.6514101616451 48.3355640057458
"8267" 1653.2 17.2456170360525 41.4789605605205
"8268" 1653.4 20.749271411641 35.8167485367358
"8269" 1653.6 25.7580104057054 31.4912375695885
"8270" 1653.8 31.3737497481996 28.7073122287327
"8271" 1654 38.0980635214619 27.7068496342245
"8272" 1654.2 44.6760153868142 29.0859876130048
"8273" 1654.4 48.9295955740273 31.7300640374845
"8274" 1654.6 53.4269703151752 37.0053722351559
"8275" 1654.8 56.6320487434845 43.3142934565267
"8276" 1655 58.1511241974164 50.2322552305412
"8277" 1655.2 57.9361795892962 57.10798311949
"8278" 1655.4 56.1042889493369 64.2496630901639
"8279" 1655.6 52.3556101344095 70.276694371367
"8280" 1655.8 47.0554167679185 75.4080174978464
"8281" 1656 40.1948633217158 77.971604917935
"8282" 1656.2 33.0849757685589 78.2810075293884
"8283" 1656.4 26.5017059404932 76.3289429658912
"8284" 1656.6 23.1187530119632 71.7897062105432
"8285" 1656.8 20.5755745406779 64.6275025014253
"8286" 1657 20.6911928673177 57.6079554347895
"8287" 1657.2 23.123829038746 51.4595818698798
"8288" 1657.4 27.9200842375809 46.1875683147436
"8289" 1657.6 33.7241522447199 43.1875210446348
"8290" 1657.8 40.7650342277086 42.2260505598844
"8291" 1658 47.0557025413298 43.4621671259697
"8292" 1658.2 52.6226711783562 46.6142619101412
"8293" 1658.4 56.7425974838281 51.9543241307647
"8294" 1658.6 59.5693391899869 58.5171202165745
"8295" 1658.8 59.4925782103575 65.5510247946706
"8296" 1659 57.0834045685652 72.6871324818694
"8297" 1659.2 52.2691337664167 78.3706372036731
"8298" 1659.4 45.4365441941837 81.3558742802702
"8299" 1659.6 37.8315953466087 81.6351854658042
"8300" 1659.8 30.8789213902256 79.4945609884382
"8301" 1660 25.7066361401779 74.8996194203533
"8302" 1660.2 21.9782283814343 69.1724100331096
"8303" 1660.4 19.7389079306584 62.8535137738774
"8304" 1660.6 19.0828198072655 56.0596267657126
"8305" 1660.8 19.8882245380512 49.3987336305697
"8306" 1661 23.6613717989062 43.0518308492858
"8307" 1661.2 28.7886374323106 38.4962385360228
"8308" 1661.4 35.1212333395298 36.1188054318983
"8309" 1661.6 41.5774598675281 36.4039969991118
"8310" 1661.8 47.4747762592688 38.9184982692775
"8311" 1662 52.4402381865504 43.6810897232143
"8312" 1662.2 55.899367033605 49.8159987446713
"8313" 1662.4 57.3725948358478 56.5856220985216
"8314" 1662.6 56.2900091924165 63.2942071076639
"8315" 1662.8 53.2803900873566 70.0318796984558
"8316" 1663 49.1596800899579 75.499853742367
"8317" 1663.2 43.4078992221282 79.9652574010072
"8318" 1663.4 36.9261543907119 82.5632932517037
"8319" 1663.6 30.0978213415652 83.321772982739
"8320" 1663.8 26.0295972083522 81.1718698540595
"8321" 1664 23.4143936510979 76.6330789544599
"8322" 1664.2 21.8422002376659 70.2907964042043
"8323" 1664.4 22.5285644663536 63.9271243130412
"8324" 1664.6 24.9853505449619 57.8698229161071
"8325" 1664.8 29.0322271560532 52.9968510127142
"8326" 1665 34.9465781563369 49.7263185388555
"8327" 1665.2 41.7172712275527 48.3611321174151
"8328" 1665.4 47.9683848787493 49.8818386468295
"8329" 1665.6 54.2684152860499 54.220163360956
"8330" 1665.8 58.2813877354496 59.905249599306
"8331" 1666 60.7009926801515 66.6808922866896
"8332" 1666.2 61.0094149146203 73.9742747779078
"8333" 1666.4 58.7292070361182 80.6802487528599
"8334" 1666.6 53.8541842349323 86.1904963797701
"8335" 1666.8 47.9075930803501 90.0717524713728
"8336" 1667 42.0703853815817 92.545880594478
"8337" 1667.2 35.7146537352744 91.3853368234537
"8338" 1667.4 32.3968839664619 87.3604784971724
"8339" 1667.6 31.0916407977321 81.6394289589476
"8340" 1667.8 31.4835208373791 75.2407251221524
"8341" 1668 33.474284296345 69.2534318352702
"8342" 1668.2 36.7764264428029 63.8501087702094
"8343" 1668.4 41.7960960739009 59.6366084871296
"8344" 1668.6 48.0980028458647 56.9331865211412
"8345" 1668.8 54.6156476210869 56.5934688384745
"8346" 1669 61.2080460490525 58.2774142482446
"8347" 1669.2 67.0399959550203 61.8166282094745
"8348" 1669.4 71.7565273451606 66.9114994555728
"8349" 1669.6 74.8933937436413 73.6384343079238
"8350" 1669.8 74.9923176984936 79.8291317135038
"8351" 1670 72.8389878617644 88.4365222710122
"8352" 1670.2 68.0297360824809 93.522325115626
"8353" 1670.4 61.8213051142119 95.8719988746099
"8354" 1670.6 56.0292734288764 96.9590814904885
"8355" 1670.8 49.1509614402203 96.4338600732079
"8356" 1671 41.8719965095 93.8608678853586
"8357" 1671.2 36.281187615908 90.2769240718254
"8358" 1671.4 32.6859020966807 86.2099502515787
"8359" 1671.6 29.8966139216913 80.4339038518774
"8360" 1671.8 29.2569161357915 73.6435325908344
"8361" 1672 30.9832025916203 65.7785856835745
"8362" 1672.2 34.4441257157574 61.4831837226525
"8363" 1672.4 39.3515018660129 56.9426231234375
"8364" 1672.6 45.2220374478633 53.2152893822201
"8365" 1672.8 51.7276605479785 52.6432275314424
"8366" 1673 58.2814785330217 54.8824179558042
"8367" 1673.2 64.187225018065 58.5109138358335
"8368" 1673.4 69.1950743121639 63.2944934581082
"8369" 1673.6 72.7938913976042 69.8527085649688
"8370" 1673.8 74.0650049614659 76.8361727558991
"8371" 1674 73.5419289968612 84.0516984717541
"8372" 1674.2 70.734377721489 91.0288466746566
"8373" 1674.4 66.5674537431711 96.8383923137517
"8374" 1674.6 60.4633158174307 100.772691851516
"8375" 1674.8 54.24324734039 100.258772345778
"8376" 1675 50.2493146881282 96.9585838031618
"8377" 1675.2 46.0520443383507 91.8195793180643
"8378" 1675.4 43.5802609881904 85.4431144587274
"8379" 1675.6 43.5251479055485 78.5061926608115
"8380" 1675.8 45.7733584108801 72.0096229898308
"8381" 1676 49.5057015014203 66.3943239834078
"8382" 1676.2 53.998530694345 61.7371781062702
"8383" 1676.4 59.7716207417386 58.5749962768378
"8384" 1676.6 66.5234011505761 56.9761128044129
"8385" 1676.8 73.7927264057203 57.9226142719079
"8386" 1677 79.8757289199674 60.7937825779672
"8387" 1677.2 84.7150022247467 65.320185702234
"8388" 1677.4 87.8798632094764 71.5057341166885
"8389" 1677.6 87.8954409005338 78.0047178912263
"8390" 1677.8 83.9566841699033 83.6014579238452
"8391" 1678 78.5859403278869 87.2596946534043
"8392" 1678.2 72.1378236253913 89.0752796599673
"8393" 1678.4 64.9287233909891 88.5103143833586
"8394" 1678.6 58.5706688003043 86.6949480166086
"8395" 1678.8 52.8909897198611 82.416122209238
"8396" 1679 48.7277627707185 76.8482416735727
"8397" 1679.2 46.7061817216567 70.7910015851528
"8398" 1679.4 45.9218948897076 64.6866569078653
"8399" 1679.6 46.8263817270129 57.8957199553634
"8400" 1679.8 50.2478333658065 52.2848543266046
"8401" 1680 55.8282794629441 48.3022341458912
"8402" 1680.2 62.07221043934 46.9703515293219
"8403" 1680.4 68.5382900740512 47.0737907398197
"8404" 1680.6 74.7926616840499 48.6242581992523
"8405" 1680.8 80.4525487451536 51.8756395204412
"8406" 1681 85.7220146959735 56.723051872069
"8407" 1681.2 88.8113368271319 62.8777688362311
"8408" 1681.4 89.5771234578597 69.4004394321866
"8409" 1681.6 88.0639012863396 75.9551417657201
"8410" 1681.8 83.5551746314271 81.0724043333061
"8411" 1682 77.5510178725557 84.5578076151724
"8412" 1682.2 70.4726918314095 86.0160337820121
"8413" 1682.4 63.2833274599061 85.4776034054178
"8414" 1682.6 57.1775109953922 82.5487937881096
"8415" 1682.8 51.9704116859221 77.9476183941192
"8416" 1683 47.9202043852391 71.6195142753368
"8417" 1683.2 44.8646646580525 65.2840914532446
"8418" 1683.4 42.9317487799758 58.9479011114004
"8419" 1683.6 42.9834314306155 52.0066734837554
"8420" 1683.8 45.6928491429441 46.650660233284
"8421" 1684 50.2560241683746 42.3404505838535
"8422" 1684.2 55.8642392838633 39.7634748917596
"8423" 1684.4 62.0192627376494 39.3878298291662
"8424" 1684.6 68.3386494659406 40.1062861203973
"8425" 1684.8 74.1649768648309 42.7349552624948
"8426" 1685 79.2528878409084 47.4741722943912
"8427" 1685.2 82.4368647308529 53.8296486489071
"8428" 1685.4 84.7305449593869 60.3346098188412
"8429" 1685.6 84.6537374014932 67.0729631354224
"8430" 1685.8 83.088892592221 73.5863574601102
"8431" 1686 79.8086613898954 79.2325804729922
"8432" 1686.2 74.139828952938 83.3593371633646
"8433" 1686.4 67.6996879986554 86.2901582669517
"8434" 1686.6 60.9219878427997 88.551325629971
"8435" 1686.8 54.2947841340543 89.0835879728586
"8436" 1687 47.647539276087 88.5351499853347
"8437" 1687.2 40.940990423216 86.2338366511412
"8438" 1687.4 35.1524540847119 82.6867063161099
"8439" 1687.6 31.6351941173128 77.6367875526896
"8440" 1687.8 30.3343020527421 71.2760085113136
"8441" 1688 29.7228430620129 64.539087971956
"8442" 1688.2 31.0537531360046 57.628608600953
"8443" 1688.4 34.305011309773 51.9440768326761
"8444" 1688.6 39.2207958110212 47.3668930261807
"8445" 1688.8 45.4764051441828 45.1361409655247
"8446" 1689 52.9004209515485 45.8498971241412
"8447" 1689.2 58.8969931872938 49.4564689017619
"8448" 1689.4 63.6836230456827 53.6995440044816
"8449" 1689.6 67.3048647380083 59.1504169584333
"8450" 1689.8 68.1806247121567 65.9159540837458
"8451" 1690 66.7822508721515 72.5410223126896
"8452" 1690.2 63.5988395468133 78.8557049799622
"8453" 1690.4 59.0422200297839 84.3190642579291
"8454" 1690.6 53.1005042110053 88.250043765233
"8455" 1690.8 46.7775815069536 90.1873011831745
"8456" 1691 40.161642643 90.3215265936629
"8457" 1691.2 34.9593822238955 87.6121327280242
"8458" 1691.4 30.0839054189291 84.178097674057
"8459" 1691.6 25.3109179037606 80.2959291556885
"8460" 1691.8 23.1903052430435 75.4330298924455
"8461" 1692 23.3225065080869 69.4006346223771
"8462" 1692.2 24.3848949874123 63.1233133925026
"8463" 1692.4 27.1545934717222 57.5656609126941
"8464" 1692.6 32.1469409497391 52.7762606378586
"8465" 1692.8 37.9068060022023 49.774616313795
"8466" 1693 44.1703333673167 48.2944872054925
"8467" 1693.2 50.716674269862 48.4598843830037
"8468" 1693.4 56.5816230022752 50.8617321131294
"8469" 1693.6 62.103057547043 55.3484595289214
"8470" 1693.8 65.5404720333177 61.3583826540093
"8471" 1694 66.9158736561739 67.9887815418368
"8472" 1694.2 66.6757314646189 74.8659433444603
"8473" 1694.4 64.1280624433241 81.4861069236669
"8474" 1694.6 59.9637044707891 86.8071102406412
"8475" 1694.8 54.5388640580567 90.7775606568079
"8476" 1695 47.7162769019274 93.1944351279071
"8477" 1695.2 41.0518312117839 93.2134908586563
"8478" 1695.4 36.5748402083829 90.7537284214167
"8479" 1695.6 32.0177749178216 86.1051425800289
"8480" 1695.8 28.770300305087 80.4476774108831
"8481" 1696 27.7016734126522 74.2158620538694
"8482" 1696.2 27.9774021747162 67.4897226573771
"8483" 1696.4 30.887445162593 61.2031922132135
"8484" 1696.6 35.4403077583222 56.2887220937294
"8485" 1696.8 40.6281122965553 52.1712261560399
"8486" 1697 46.7076150791815 49.3325772189115
"8487" 1697.2 53.247364527887 49.0245588686612
"8488" 1697.4 59.5012417675244 50.8915198584662
"8489" 1697.6 65.0434461233947 54.7478871970643
"8490" 1697.8 69.0896351485444 60.1844473750667
"8491" 1698 71.6296750128804 66.7217638259129
"8492" 1698.2 71.6410140841508 73.8169746487795
"8493" 1698.4 70.018472095163 80.6132629801738
"8494" 1698.6 66.4348671716676 86.5050628655283
"8495" 1698.8 61.7337189657196 91.689685302233
"8496" 1699 56.0941804749486 95.0199659200029
"8497" 1699.2 49.3560115651761 96.9235917028738
"8498" 1699.4 44.0448790040976 95.4753321754922
"8499" 1699.6 40.8388187466031 91.1611128791734
"8500" 1699.8 38.7381690754418 84.9229099482702
"8501" 1700 38.802072814996 78.2297213068344
"8502" 1700.2 40.8679970765753 72.4974904097109
"8503" 1700.4 44.7336030590869 67.7753370273198
"8504" 1700.6 50.3665633715485 65.1592075514269
"8505" 1700.8 57.0760809189392 64.8750524605275
"8506" 1701 63.5816052118562 66.2259584066137
"8507" 1701.2 69.1119801971922 69.2689613744991
"8508" 1701.4 73.468626253555 74.8700091145986
"8509" 1701.6 76.3496066701837 81.0106772801412
"8510" 1701.8 77.1600189358892 87.6953693188774
"8511" 1702 74.4985113191494 93.8098063790474
"8512" 1702.2 70.3769943996513 96.163010900963
"8513" 1702.4 64.1255318510244 97.9501156365474
"8514" 1702.6 57.3760167120264 98.5679047888685
"8515" 1702.8 51.1109524739184 96.9349436551412
"8516" 1703 45.0750070277606 94.2636898766991
"8517" 1703.2 39.6411001618913 90.2218268389672
"8518" 1703.4 35.7304903451494 84.8404633433287
"8519" 1703.6 33.0062491725217 78.5195681315651
"8520" 1703.8 31.8051706338597 71.8672530597321
"8521" 1704 32.5212636327836 64.6985029332198
"8522" 1704.2 34.8210300925086 58.4035910693099
"8523" 1704.4 38.6429602093832 53.2434750232893
"8524" 1704.6 43.9247177547023 49.3532357266412
"8525" 1704.8 48.8977979504291 47.7591328505754
"8526" 1705 52.4228862537792 47.9714993827181
"8527" 1705.2 58.8010373737655 49.8582624602483
"8528" 1705.4 64.6784786508735 52.9410266182311
"8529" 1705.6 69.8905857325203 57.0648271231745
"8530" 1705.8 74.2405138011309 62.6897213197346
"8531" 1706 77.3312631569551 68.8634368989654
"8532" 1706.2 78.0083860512282 75.8027498161086
"8533" 1706.4 76.5968621275869 82.3204481894849
"8534" 1706.6 72.4699089839912 87.5796065669178
"8535" 1706.8 66.5771079145 90.1719769616194
"8536" 1707 59.2339364629501 90.2809470443833
"8537" 1707.2 52.4445317578027 89.0016417709728
"8538" 1707.4 46.7722066575415 86.1682093715351
"8539" 1707.6 41.5335861475708 82.0216113519476
"8540" 1707.8 37.3328520102678 76.3011602032795
"8541" 1708 34.8446730145326 70.0741680775542
"8542" 1708.2 33.3369380110645 63.247068676658
"8543" 1708.4 34.6058048402315 56.4972837114544
"8544" 1708.6 37.4364022357089 50.802732363507
"8545" 1708.8 42.2083058087491 46.0840268784115
"8546" 1709 47.4846484316584 42.5806659182191
"8547" 1709.2 53.890964353207 41.4879220787012
"8548" 1709.4 60.0939698226653 43.0334124207074
"8549" 1709.6 66.0406304594798 46.1865816132126
"8550" 1709.8 70.8148612532249 50.9017333534515
"8551" 1710 73.6982164304662 56.704755665555
"8552" 1710.2 74.9305753494348 63.6310714303477
"8553" 1710.4 73.9583761587499 70.478474854321
"8554" 1710.6 71.727360020216 77.192962838238
"8555" 1710.8 68.1879592331082 82.6193669981944
"8556" 1711 63.2581917483344 87.4670643728835
"8557" 1711.2 57.4781148559932 90.6050477710787
"8558" 1711.4 50.8256436237678 92.0031644773859
"8559" 1711.6 44.2595264796031 92.151499510496
"8560" 1711.8 38.3656188777712 90.3614064955412
"8561" 1712 32.6160422127966 86.965325532367
"8562" 1712.2 28.3888738715018 81.932251844822
"8563" 1712.4 25.9911437465976 75.3944934624391
"8564" 1712.6 25.8183562243869 69.6258884397745
"8565" 1712.8 26.6930939812628 63.3280919102401
"8566" 1713 29.8296359439544 56.4972837114544
"8567" 1713.2 34.4773725521335 52.1351680291761
"8568" 1713.4 40.6777188651545 49.7664058812358
"8569" 1713.6 47.5636258107753 50.4427037170763
"8570" 1713.8 52.7650266385512 53.3979993858912
"8571" 1714 57.1888236807766 57.8600886466929
"8572" 1714.2 60.5412939073587 63.7889293752825
"8573" 1714.4 61.938496027287 70.8785973946079
"8574" 1714.6 61.4543088940652 77.9919902629672
"8575" 1714.8 59.0111148516992 83.5897584628351
"8576" 1715 55.0110407819221 88.8251172718115
"8577" 1715.2 49.9319702505557 92.9897066607349
"8578" 1715.4 43.8820179342622 94.6063890751102
"8579" 1715.6 39.0799333337119 92.6951077327974
"8580" 1715.8 33.8934435996495 89.1599205975474
"8581" 1716 29.5683348315715 83.8304216023783
"8582" 1716.2 27.3295057556082 78.0494413627476
[truncated: 19,720 more chars]
