# Supplementary material for: Adaptive switch to sexually dimorphic movements by partner-seeking termites
Source: Sci Adv. 2019 Jun 19;5(6):eaau6108. doi: 10.1126/sciadv.aau6108 (PMC6584256; doi:10.1126/sciadv.aau6108)
Supplement: Data file S1 [file aau6108_Data_file_S1.zip › Dataset/CfExperimetns/170627_174_M_17_set2_tandem-position_5FPS.txt]

"time" "x" "y"
"1" 0 75.1145820634375 40.5674706412658
"2" 0.2 75.3678499316869 37.2741682120894
"3" 0.4 75.7696336061561 33.2610431583763
"4" 0.6 75.1205269744026 28.9960902831736
"5" 0.8 73.4700770339825 24.5657913340905
"6" 1 70.699491969924 20.7623707007379
"7" 1.2 68.4495257607448 19.1289885894
"8" 1.4 64.7939324339673 17.1579486157569
"9" 1.6 61.2915004392057 16.4624893508694
"10" 1.8 56.6718631322715 14.5726342199373
"11" 2 52.5023248910119 12.4541538035308
"12" 2.2 49.4985096792693 12.3628581756525
"13" 2.4 45.3739273784834 11.9784370465234
"14" 2.6 41.3164977326536 12.5046651857711
"15" 2.8 36.1584402718009 13.8370324335317
"16" 3 31.9431969331864 13.8553335431822
"17" 3.2 32.7028726090049 12.4444217600297
"18" 3.4 35.3623681937426 11.563369382135
"19" 3.6 37.7697056201428 10.8452128155569
"20" 3.8 39.3239333213982 11.3549593123868
"21" 4 39.4927799255202 11.5677177795792
"22" 4.2 40.4522309789221 11.5811647555161
"23" 4.4 41.4589910504544 12.5551815185269
"24" 4.6 41.0407081981682 12.9197705531688
"25" 4.8 41.787270645085 12.9984137305989
"26" 5 43.346866156957 13.7060848468207
"27" 5.2 44.6196967504503 14.4266239422258
"28" 5.4 46.6524746099523 14.7903383890833
"29" 5.6 49.6199634515723 14.7220345053765
"30" 5.8 53.1592989513885 14.2321418621993
"31" 6 57.5183275050469 13.8576518226166
"32" 6.2 61.3869870613202 13.0354577235524
"33" 6.4 64.8870601703359 12.719111712402
"34" 6.6 67.3834744836721 14.7364134710052
"35" 6.8 69.6656144975609 18.0300206352161
"36" 7 72.8796743802693 21.70439768966
"37" 7.2 76.7352067360135 24.9826122087563
"38" 7.4 81.0786013884483 27.4167480195695
"39" 7.6 86.3144042972064 29.8029883116534
"40" 7.8 89.1504095189788 32.7298108064473
"41" 8 91.4389433062875 37.3499212326832
"42" 8.2 92.2636413070154 42.2299655575619
"43" 8.4 90.9190868122945 46.8460867410944
"44" 8.6 90.3002224558939 52.0621277949236
"45" 8.8 90.3708284845291 57.2771235240643
"46" 9 90.988704568973 62.166113375017
"47" 9.2 92.4519042663128 66.0905060846111
"48" 9.4 93.3203369861224 68.9659876590096
"49" 9.6 91.3466124074569 71.1487640244464
"50" 9.8 88.009171988255 73.2153546777299
"51" 10 83.848970330125 76.7291948251829
"52" 10.2 79.1011835090636 80.7237453976731
"53" 10.4 75.8963936596478 85.3477421704426
"54" 10.6 73.7374332213083 90.5206079217127
"55" 10.8 71.0138851122714 94.7674195603421
"56" 11 66.8890527113221 98.1927010841611
"57" 11.2 61.4472917662909 100.241408640078
"58" 11.4 56.0829343814452 102.204437173353
"59" 11.6 51.9993071035082 102.564573444791
"60" 11.8 47.8539443866806 101.55978967467
"61" 12 43.3159109125665 99.7175150309642
"62" 12.2 38.5663548158066 97.5527510968348
"63" 12.4 34.1499833698775 94.4728599694325
"64" 12.6 29.1760077117236 91.8371459441516
"65" 12.8 24.0599025280788 88.5992559412729
"66" 13 19.7155858013522 87.4991489099254
"67" 13.2 14.4143609173106 87.5188124261559
"68" 13.4 11.4240431329006 87.2840509832728
"69" 13.6 11.4212758130525 86.6592038301034
"70" 13.8 11.807412409476 86.0746256044451
"71" 14 12.8953939554866 86.2483651049788
"72" 14.2 13.9764005933856 86.6381814846573
"73" 14.4 15.3890963366393 86.8071043384453
"74" 14.6 16.0362050224729 86.8633475506412
"75" 14.8 16.7769841728834 87.040497743596
"76" 15 17.2421315221819 87.1919216967733
"77" 15.2 17.933647431999 87.6204245831157
"78" 15.4 18.0079496612774 87.9557223179597
"79" 15.6 18.7247360839312 88.0338990455869
"80" 15.8 19.3556355529513 87.3493457400488
"81" 16 19.7961917613705 86.1871092625232
"82" 16.2 20.4833066131813 84.2742368286728
"83" 16.4 20.6237310091018 81.8268702471303
"84" 16.6 20.3474909647258 79.0663258609708
"85" 16.8 20.001232517013 75.5084256311167
"86" 17 19.1755465357638 72.7716631806671
"87" 17.2 18.3416322318383 71.6826376795875
"88" 17.4 16.5756355931233 69.3560420767989
"89" 17.6 14.0846743234846 66.4984339018904
"90" 17.8 12.1701687339898 62.5284619528355
"91" 18 11.2569571420058 57.9338492870833
"92" 18.2 9.79703037881105 53.8507421560054
"93" 18.4 7.67578221549415 50.295026845224
"94" 18.6 8.36480474901112 49.1676113579246
"95" 18.8 9.86756954722432 47.9273429147059
"96" 19 11.5130077506419 44.4757515310016
"97" 19.2 12.1841975741452 39.7857060389687
"98" 19.4 11.6144013728701 35.6536545907309
"99" 19.6 12.350496470937 35.3447013179278
"100" 19.8 13.8240465300652 35.3047331401459
"101" 20 16.2401359683295 33.3901906617856
"102" 20.2 19.4849673013785 30.3105455955566
"103" 20.4 22.2429591944441 26.219098095985
"104" 20.6 23.1476725265446 22.1732113754132
"105" 20.8 23.9447287696089 20.5261569085056
"106" 21 27.2347169990385 19.3901058388906
"107" 21.2 31.4455365510876 17.1242855624794
"108" 21.4 35.2387043383662 14.0201644335865
"109" 21.6 38.1785458617034 10.3510680361165
"110" 21.8 40.0840321761305 9.19414838264704
"111" 22 41.9294450388978 10.1918761444536
"112" 22.2 45.6391489559764 9.89003218288351
"113" 22.4 50.0248615891706 8.9796666996026
"114" 22.6 55.2198904507162 7.80294383661389
"115" 22.8 60.3420415073372 7.07654320634988
"116" 23 63.6003901882738 4.65270950425492
"117" 23.2 63.7537483130577 4.09556279358149
"118" 23.4 65.3791369464154 3.08458632648451
"119" 23.6 65.2977091616338 2.14136597622578
"120" 23.8 65.3521126265039 1.67511468825874
"121" 24 65.2735796744669 1.12666956066908
"122" 24.2 65.7852655211476 0.502748975996186
"123" 24.4 65.4812001745896 0.509857326437008
"124" 24.6 65.6473398608119 0.274029934022676
"125" 24.8 65.9729702673375 0.166142531602661
"126" 25 65.8818699817911 0.143497824734186
"127" 25.2 65.5513155500128 0.131840678871724
"128" 25.4 65.5793400233692 0.41050245109401
"129" 25.6 66.17550499846 1.01047381849559
"130" 25.8 66.1669745886192 1.63833413703973
"131" 26 66.7739658121396 2.58455032710976
"132" 26.2 68.6439656774833 3.08238025701334
"133" 26.4 70.4983679486537 3.56636818966088
"134" 26.6 72.9045316794229 3.26360798334971
"135" 26.8 75.9928793463081 3.41105408282708
"136" 27 79.0079878044792 6.3588462128713
"137" 27.2 83.1379004806041 7.96152089291713
"138" 27.4 86.9864860148074 8.5471292689508
"139" 27.6 90.4904414246192 9.43652988854008
"140" 27.8 93.5824041545932 10.4932624732594
"141" 28 96.2136722114014 12.741266737074
"142" 28.2 97.8546173706497 13.7060072769408
"143" 28.4 98.6431256610759 14.0933160734262
"144" 28.6 99.0389149580179 14.6342316642211
"145" 28.8 99.0628753642065 14.3396449034204
"146" 29 99.2230819431391 12.3917581173822
"147" 29.2 98.7345882038118 12.67665987979
"148" 29.4 98.373736589474 12.7766973253002
"149" 29.6 98.4348716566417 11.8854177281137
"150" 29.8 97.8694187895557 12.4321941777529
"151" 30 97.4519591968365 12.5523356541705
"152" 30.2 97.2184028745652 12.5171815956735
"153" 30.4 96.7842668160604 12.4428771354078
"154" 30.6 96.3178138949812 12.4679009758371
"155" 30.8 96.1515473531031 12.4967536255596
"156" 31 96.0020154244505 12.4062913067554
"157" 31.2 95.759268563321 12.3782406208775
"158" 31.4 95.3082901648552 12.3948570148942
"159" 31.6 94.2148388995899 12.5231926953239
"160" 31.8 94.1275902612525 12.8956134924535
"161" 32 93.6505208540255 13.1499670235244
"162" 32.2 93.2162395637247 13.7678213727728
"163" 32.4 93.0439179779342 13.8176959566667
"164" 32.6 92.682412647107 14.3280240590407
"165" 32.8 92.2530952132515 14.9583760721042
"166" 33 92.0844327247214 15.4345185893402
"167" 33.2 91.5692550287005 16.5914953919961
"168" 33.4 91.058907708817 17.7781398723002
"169" 33.6 91.0298633671411 19.0493421039468
"170" 33.8 91.0020266183342 21.6027279499106
"171" 34 91.5707799077496 23.3861894565254
"172" 34.2 91.7363816543294 23.8266724623261
"173" 34.4 91.456832482717 23.7420051040181
"174" 34.6 91.383299106459 25.6301060597443
"175" 34.8 91.2698864808235 29.2354003630513
"176" 35 90.8693775937381 32.1272240773826
"177" 35.2 91.464890265911 33.3142705365408
"178" 35.4 93.1243215132417 35.6523048061666
"179" 35.6 95.6956379312624 38.7661972083595
"180" 35.8 98.2839508744667 40.151983280974
"181" 36 102.126792664983 42.5781826698552
"182" 36.2 104.869686987914 45.8147398109607
"183" 36.4 105.631126767691 50.0141767117583
"184" 36.6 105.345900970792 55.1799185335708
"185" 36.8 104.865604380587 59.8020380155554
"186" 37 103.157686355162 64.7103763531575
"187" 37.2 102.096628854662 70.3600868150589
"188" 37.4 100.797136238383 76.2599994175786
"189" 37.6 98.4022549206378 82.7471933347825
"190" 37.8 96.0641776143892 88.8995826296054
"191" 38 93.5627119389006 95.0603437819298
"192" 38.2 90.1220346317509 101.384590628918
"193" 38.4 86.9347731387418 107.559702945969
"194" 38.6 82.4973268692844 112.358435938798
"195" 38.8 77.0906720445874 116.329126840947
"196" 39 72.3016641246985 118.87887027279
"197" 39.2 66.4615068518168 121.530793966209
"198" 39.4 61.8162757194015 124.826733998326
"199" 39.6 57.8859406517331 124.177966119503
"200" 39.8 52.9898403151163 123.211148361144
"201" 40 48.0227148307837 122.603613215399
"202" 40.2 42.9523209064724 121.61888566519
"203" 40.4 39.5617529362296 120.074581031608
"204" 40.6 37.8795935038215 118.496607364481
"205" 40.8 35.9463863864902 117.20376586441
"206" 41 35.1378283305283 115.216161854876
"207" 41.2 32.9749458520972 112.801277630712
"208" 41.4 30.2448206270534 109.870918770336
"209" 41.6 26.5464319434391 105.865864905951
"210" 41.8 22.7358925935211 101.807217687999
"211" 42 19.1490602561733 97.505446189742
"212" 42.2 15.5320281165247 92.5136792496782
"213" 42.4 12.2800531844258 88.9090117133332
"214" 42.6 8.84596005215373 84.9108591983273
"215" 42.8 5.75570910628621 80.6806928897786
"216" 43 2.13688367201515 75.5994456606657
"217" 43.2 2.54514035443303 72.5556538727387
"218" 43.4 3.395191575669 69.8279350761318
"219" 43.6 3.02921622921228 65.8599604587454
"220" 43.8 1.48967145867473 62.0206978001734
"221" 44 1.20324780208114 57.288374800919
"222" 44.2 1.54746763044669 53.6182765516653
"223" 44.4 2.80757585822987 52.537932386052
"224" 44.6 3.11048242230502 51.0054775559195
"225" 44.8 3.20494315993313 48.7259638736101
"226" 45 2.72505203478471 48.4534234973968
"227" 45.2 2.61544526528656 48.9217250997637
"228" 45.4 3.15298613612079 49.0202074380208
"229" 45.6 4.11753809371481 49.092172342398
"230" 45.8 4.49302485610617 49.2752729582718
"231" 46 4.57854372156622 48.4519023220054
"232" 46.2 4.97019273259758 47.7328186291527
"233" 46.4 4.56460897640354 47.2076244463485
"234" 46.6 3.66020975735218 47.0534670061957
"235" 46.8 3.28484277206727 46.6004083198316
"236" 47 2.33603861327488 46.9434292944954
"237" 47.2 1.69969954340311 47.4385353113131
"238" 47.4 1.90104004980276 47.3838484071936
"239" 47.6 2.03332622528491 47.6030095598625
"240" 47.8 1.86915754896181 47.9033545552332
"241" 48 2.12681025474047 48.1695932451436
"242" 48.2 2.59700976352247 48.3760157526522
"243" 48.4 3.18481298998181 49.1082176381456
"244" 48.6 4.13871524760632 49.0463282158706
"245" 48.8 5.04153161048053 49.1471048491467
"246" 49 5.48520496359412 48.4537134987223
"247" 49.2 6.72398473562194 47.9439090920178
"248" 49.4 8.29247595735892 47.0381281288851
"249" 49.6 8.95106769921329 46.4590363576486
"250" 49.8 9.5623440187557 46.0800723450644
"251" 50 10.9797009588473 44.5993814168393
"252" 50.2 13.49954964256 42.2894033635737
"253" 50.4 16.09848267066 39.3114357431875
"254" 50.6 16.8926989014775 38.1705667015692
"255" 50.8 17.8826711500706 37.5214930633046
"256" 51 21.0269825273088 34.2625880694376
"257" 51.2 23.2243382480443 30.4955438039765
"258" 51.4 24.9838529862612 26.3416532410759
"259" 51.6 25.9164997698082 24.4482071820532
"260" 51.8 28.5822807306354 23.8250590496386
"261" 52 32.8128156669685 22.0564846867859
"262" 52.2 37.3544072573415 19.4403556416324
"263" 52.4 41.3197836526311 15.6893552609197
"264" 52.6 46.1225982578683 12.5943574209413
"265" 52.8 50.1697040047543 9.82061277309102
"266" 53 52.9918414112384 6.80832387885779
"267" 53.2 52.2073842441299 5.34398970326783
"268" 53.4 51.4452227308187 4.69040714798183
"269" 53.6 51.7312601345869 4.58460682060858
"270" 53.8 52.5747563607327 5.25559669409439
"271" 54 54.699791957047 4.72641535011394
"272" 54.2 55.4985629800816 4.74033945011872
"273" 54.4 58.7484473413806 4.55901819061829
"274" 54.6 62.4465517761842 4.45824946033401
"275" 54.8 67.50793946187 3.72995907324924
"276" 55 71.7614554294957 3.3367772017648
"277" 55.2 74.7516024398849 2.48566527363402
"278" 55.4 75.4355025828638 3.2180380168766
"279" 55.6 76.9694581295478 4.64026528178916
"280" 55.8 80.0884133799323 5.6045178808273
"281" 56 81.5023635713545 6.1379537951938
"282" 56.2 84.1431101982547 7.03066203031549
"283" 56.4 85.2889153358783 7.0470843370565
"284" 56.6 84.7905346974521 6.77372761110465
"285" 56.8 83.7745825383904 6.78453466425212
"286" 57 83.3255687286687 6.45912210092002
"287" 57.2 82.7004280541692 6.56206014719941
"288" 57.4 82.313326547164 6.31601111515485
"289" 57.6 81.7260369321755 6.59292463839348
"290" 57.8 80.9636926208158 7.22296704065408
"291" 58 80.9526803799197 7.43167613014219
"292" 58.2 80.6277487430599 7.95098115767866
"293" 58.4 80.4359339489753 8.40864626912995
"294" 58.6 79.9056005146261 9.57334933529123
"295" 58.8 79.6667807909594 10.7178413558249
"296" 59 80.2957582980256 12.5312367464171
"297" 59.2 81.9266666618548 14.344619642368
"298" 59.4 83.9103257294986 16.0346875396066
"299" 59.6 86.6542094056691 18.0701035485435
"300" 59.8 90.2344189064768 20.1129195908841
"301" 60 93.9702992151014 22.812784287292
"302" 60.2 96.8587403231374 25.8574163933698
"303" 60.4 100.599522856514 29.3746245744806
"304" 60.6 102.694114153608 33.4441043242086
"305" 60.8 103.936029383414 39.2617098225144
"306" 61 105.219349311963 45.688451245266
"307" 61.2 106.32204797856 51.3107045393663
"308" 61.4 106.393151619626 58.0135737699819
"309" 61.6 106.415851578588 64.4243894033342
"310" 61.8 105.482763649796 70.9552382011117
"311" 62 104.666955673903 77.8013722277158
"312" 62.2 104.053247008021 84.7126073181647
"313" 62.4 102.985660008346 90.5530587376993
"314" 62.6 101.813081085137 95.5820758095083
"315" 62.8 99.0698008382999 100.958435756022
"316" 63 95.8944558073672 106.201899444936
"317" 63.2 92.6238896280152 111.092979055251
"318" 63.4 88.2405430694963 115.082327915646
"319" 63.6 83.4391251814998 119.259706082534
"320" 63.8 78.2703332393024 121.91523316666
"321" 64 72.9392918061352 124.036891831227
"322" 64.2 69.570312845444 124.770634811936
"323" 64.4 65.6531856018055 124.747674518769
"324" 64.6 60.83562614439 125.790711391159
"325" 64.8 58.0342142274432 125.460910985831
"326" 65 55.89885444684 125.729238608
"327" 65.2 55.3187592266789 125.452728838559
"328" 65.4 54.2489000311234 124.710128399954
"329" 65.6 52.7224129493399 124.856700030602
"330" 65.8 51.0756183474335 125.14838713403
"331" 66 51.0811890796182 125.470360858057
"332" 66.2 51.2039464015691 126.075172980835
"333" 66.4 51.6014120983174 125.613563935527
"334" 66.6 51.6107979703212 124.322247565638
"335" 66.8 50.6544538133725 123.705810530774
"336" 67 49.329693002481 122.644410595192
"337" 67.2 47.1210678911146 121.63076035859
"338" 67.4 44.6997123372443 120.531875893993
"339" 67.6 42.5851072356551 119.521557257467
"340" 67.8 40.9458611114439 118.759925558816
"341" 68 38.2439405574288 117.873359504063
"342" 68.2 35.5717901927505 116.676208897719
"343" 68.4 32.0780124540021 113.492196255732
"344" 68.6 28.5713871430795 109.74060500267
"345" 68.8 25.6960139553915 105.308454932766
"346" 69 20.7760327950997 100.425370467725
"347" 69.2 16.4864844102287 97.1034235337373
"348" 69.4 13.5333786450929 93.4010201271043
"349" 69.6 9.97629115557913 88.3769434356958
"350" 69.8 5.91793515020176 84.5470594983214
"351" 70 4.52316811814823 84.46579201327
"352" 70.2 3.74692657933755 85.574037583769
"353" 70.4 4.64168121044 85.889679595435
"354" 70.6 5.26294593190321 85.844196601569
"355" 70.8 6.16211790347176 84.844824496978
"356" 71 6.33143737308072 83.4501646693459
"357" 71.2 5.96581273082343 81.5710396560147
"358" 71.4 5.1737887254962 78.6401211258872
"359" 71.6 3.91294118733394 73.9599934816354
"360" 71.8 2.81932950651334 69.6952316184203
"361" 72 1.71015382464802 65.9201849351773
"362" 72.2 2.04734555729142 62.4733240282788
"363" 72.4 2.25923012938554 58.2823402026543
"364" 72.6 2.39350675507575 53.7327734630194
"365" 72.8 2.62655479610357 51.398549967526
"366" 73 2.71248880726049 49.8631748627955
"367" 73.2 3.42993096888944 47.1328538641596
"368" 73.4 4.60346798279228 44.8514964274171
"369" 73.6 5.72678239399517 42.2532236315795
"370" 73.8 6.78719953731806 39.9243593542761
"371" 74 7.94355429037243 37.6047746611043
"372" 74.2 9.50043859319443 35.0782836524242
"373" 74.4 11.5203538963294 32.2794912429067
"374" 74.6 14.1238921020508 29.026724236051
"375" 74.8 14.832188166641 25.3497614985688
"376" 75 14.8173049175681 24.3423222493616
"377" 75.2 14.6719373547756 24.1246846737638
"378" 75.4 14.2145517919474 24.418011366841
"379" 75.6 14.6438821951932 24.3045170760984
"380" 75.8 15.1322030214097 24.0522717390968
"381" 76 15.4404474365127 23.4627215214188
"382" 76.2 15.2521223290851 22.713638739942
"383" 76.4 14.9983104065064 22.8782060196235
"384" 76.6 15.1213154146623 23.1645548031451
"385" 76.8 15.2541055209752 23.7571991710285
"386" 77 15.8459587989547 23.594507102346
"387" 77.2 15.9882653996881 23.8036634246918
"388" 77.4 16.7193777693651 23.3977982116606
"389" 77.6 17.7800688786367 22.9050064261822
"390" 77.8 17.9314874351594 22.259076873134
"391" 78 17.9691899404579 22.350916797788
"392" 78.2 18.1371724461756 22.8891781164771
"393" 78.4 19.0844998066505 22.6833260929523
"394" 78.6 20.9014350831091 22.6314026636986
"395" 78.8 23.7187152423111 22.6683696157727
"396" 79 27.7285802735466 22.5154464472973
"397" 79.2 31.4246879694743 21.6738924913056
"398" 79.4 34.8638841941034 19.2619141079502
"399" 79.6 38.9970236354786 16.2757207591136
"400" 79.8 43.2988484586239 13.6592065472578
"401" 80 47.8317179825798 11.5393359041616
"402" 80.2 52.0394254437589 8.93669937947767
"403" 80.4 52.848759592493 7.67667810140281
"404" 80.6 52.2209310757099 7.68137945199537
"405" 80.8 52.6933166898082 8.27215685603579
"406" 81 53.1932880353919 9.39019749852195
"407" 81.2 53.9113619398845 9.87088976679976
"408" 81.4 56.4614903411604 10.3191235080398
"409" 81.6 58.8702001272261 10.4484919414088
"410" 81.8 62.3998510133552 9.9776121939472
"411" 82 66.5605282194498 9.42997981195724
"412" 82.2 70.2555903219618 8.71620814651968
"413" 82.4 72.7629829569245 6.71527327887991
"414" 82.6 73.256070441004 6.27815794517358
"415" 82.8 74.0859824435756 7.5621828036077
"416" 83 75.71656140504 9.23280726497464
"417" 83.2 78.6625827177626 11.2469316779013
"418" 83.4 81.4287655780277 13.0763383687272
"419" 83.6 84.6637188765755 14.9452800861655
"420" 83.8 87.7872210935752 16.648018490295
"421" 84 91.1023853440208 19.363927415363
"422" 84.2 94.5457865726677 22.2452225595257
"423" 84.4 98.3905178801941 24.8251965163531
"424" 84.6 102.979367321869 26.9480587848531
"425" 84.8 107.72746803843 30.2113421507821
"426" 85 113.009255316073 30.9401939976662
"427" 85.2 114.886281296378 30.7430686300956
"428" 85.4 114.303316242116 31.4391101940179
"429" 85.6 114.064776311783 31.9485041298871
"430" 85.8 113.450855979524 32.3417937162112
"431" 86 112.49557773755 33.2552708259832
"432" 86.2 111.818823437205 34.4245798051555
"433" 86.4 111.315832020446 35.7039350248899
"434" 86.6 110.809053259825 38.3733297012405
"435" 86.8 110.451368304675 41.634335578662
"436" 87 109.798528730997 45.3406206939255
"437" 87.2 110.285518841303 49.3631843847223
"438" 87.4 111.528085211757 53.7993993727945
"439" 87.6 113.338078683512 57.3757262452692
"440" 87.8 116.010882825007 61.2032384883722
"441" 88 118.767966990928 64.01986265404
"442" 88.2 121.856553748951 67.5235660495599
"443" 88.4 123.434010492156 68.9158700463451
"444" 88.6 122.644490429398 70.7761960552008
"445" 88.8 122.40296033942 73.2214507646771
"446" 89 122.154445734701 76.4741943617857
"447" 89.2 122.294253751367 80.3236481247838
"448" 89.4 121.14231764624 83.064027032869
"449" 89.6 120.247809747368 85.7555560696778
"450" 89.8 119.369168178795 87.092921617008
"451" 90 118.545887820193 88.9387217355747
"452" 90.2 117.193694210596 90.611687456961
"453" 90.4 116.388857586756 91.6163027337384
"454" 90.6 115.14857417335 92.1991529591745
"455" 90.8 113.396176240753 92.2081474597468
"456" 91 110.010212115568 92.9499950508998
"457" 91.2 106.235941676524 93.9666934858173
"458" 91.4 102.711943548984 95.6904568667407
"459" 91.6 99.0247444719691 97.90891350545
"460" 91.8 95.4352819531186 100.54903420691
"461" 92 92.1574666683975 104.446265518185
"462" 92.2 88.0864283863148 107.708924071273
"463" 92.4 85.268222368241 112.256054618774
"464" 92.6 81.7153228289767 116.392038280834
"465" 92.8 77.8339084732976 119.99874691824
"466" 93 74.5111506982441 121.076973286069
"467" 93.2 70.0081337458243 122.197970623743
"468" 93.4 65.4639276341927 123.971198897292
"469" 93.6 61.2555452684402 125.005472041773
"470" 93.8 56.7475141286244 124.72013910762
"471" 94 52.1627050190114 124.501693525848
"472" 94.2 49.9813529295189 123.661342287239
"473" 94.4 47.0847185975739 122.082855752306
"474" 94.6 46.4915710792455 121.779254732585
"475" 94.8 44.6720019935013 120.708881932372
"476" 95 42.3957570786928 120.041962868953
"477" 95.2 41.1696841869888 119.573941621317
"478" 95.4 39.7549986428998 118.72971119459
"479" 95.6 37.1572533153887 117.344041092539
"480" 95.8 34.1296257550009 116.777383589783
"481" 96 33.056602364235 117.297392958058
"482" 96.2 33.1633456772393 117.904284909308
"483" 96.4 33.2823535440241 118.702865241509
"484" 96.6 33.6444398563465 118.62344991007
"485" 96.8 34.0606262385413 118.145849933928
"486" 97 34.8088327359783 117.239069483513
"487" 97.2 35.1811599830241 116.892686222452
"488" 97.4 35.0787410973258 116.434521218513
"489" 97.6 34.8899847166548 115.910891633395
"490" 97.8 34.5166581923822 115.408947431173
"491" 98 34.1380061713373 115.231169673915
"492" 98.2 34.0435426800291 115.144531751565
"493" 98.4 33.6048044767766 114.32720976753
"494" 98.6 32.3880454775397 113.422166682446
"495" 98.8 30.7640424156349 112.022453628195
"496" 99 29.4401668018043 110.212513241366
"497" 99.2 27.5405166313795 108.385292074682
"498" 99.4 26.1221855660053 107.246195874878
"499" 99.6 24.7629508656739 105.33308349214
"500" 99.8 22.5245759799242 103.042351253454
"501" 100 19.7687239064356 100.826438744524
"502" 100.2 16.1400770989869 98.5918791615846
"503" 100.4 13.1354147685196 95.4826718271002
"504" 100.6 12.230391826922 92.1882645835595
"505" 100.8 10.9885942367298 87.3491664953041
"506" 101 8.47520499632716 83.0513209307863
"507" 101.2 5.38372306083127 79.1057996363403
"508" 101.4 3.11458553712005 75.0830357222793
"509" 101.6 2.05077375567754 71.3469748997412
"510" 101.8 1.50950908407379 71.0895517128626
"511" 102 1.15079913182389 71.7698725017352
"512" 102.2 1.03590950143133 70.8171303703586
"513" 102.4 1.42989319645677 69.7079543795512
"514" 102.6 2.01046539455512 68.5840386860811
"515" 102.8 2.41890686900686 68.0317150568292
"516" 103 2.48342057253922 65.691189400852
"517" 103.2 2.97390381716554 63.8884359071274
"518" 103.4 3.72397858422412 62.405938609366
"519" 103.6 4.61723072056241 61.1320453663674
"520" 103.8 5.01668254905278 58.730956871585
"521" 104 4.59556598048623 55.7768043135253
"522" 104.2 4.04481642700272 52.0636056741169
"523" 104.4 3.9474044819972 49.3151021018117
"524" 104.6 5.75796677227449 46.1952061328393
"525" 104.8 7.95946536135608 44.2236224841525
"526" 105 10.5811625629651 41.3013187806267
"527" 105.2 12.9619910854364 37.3166541961087
"528" 105.4 13.1645793185565 33.6317767002733
"529" 105.6 15.0064007798748 31.0639094449115
"530" 105.8 18.5043005883777 27.7115166710244
"531" 106 21.1653182953172 23.7890351959538
"532" 106.2 22.8505764654123 19.7275632074718
"533" 106.4 23.5178820239943 19.4571105285446
"534" 106.6 25.3274505660107 19.7966194731316
"535" 106.8 28.353248545002 20.3241788392416
"536" 107 31.8576125310338 19.6080405010562
"537" 107.2 35.6689233432541 17.1171646676703
"538" 107.4 39.9084713641622 13.9656650723406
"539" 107.6 45.3827160824222 11.1667775038508
"540" 107.8 50.2220272551728 8.26653399501982
"541" 108 55.6616150462459 7.36837548758402
"542" 108.2 59.9251016196622 7.87233502198166
"543" 108.4 64.7649356750853 8.2327829771241
"544" 108.6 70.7601494635204 8.36735705103467
"545" 108.8 76.4856877560956 8.91265335840498
"546" 109 79.4166148195046 8.3441658325933
"547" 109.2 81.3583660505268 6.28954327532347
"548" 109.4 80.2407184084139 5.56914371741966
"549" 109.6 79.8082710567249 5.72688793607267
"550" 109.8 79.42337619772 6.27629375394822
"551" 110 79.4588681966911 6.23972572376531
"552" 110.2 78.7660906673878 5.29414369801969
"553" 110.4 78.1341042887934 4.56956280112846
"554" 110.6 77.5640567601803 3.9705219598164
"555" 110.8 76.6086134948401 3.50581157798815
"556" 111 75.5725422856368 2.85040219083628
"557" 111.2 74.0543768803105 2.59574979253779
"558" 111.4 71.6038753709781 2.01230896250558
"559" 111.6 69.1585698164436 2.0127251285264
"560" 111.8 66.052604172603 1.649018853592
"561" 112 62.6861461981902 1.34522049903202
"562" 112.2 59.1650717216571 1.44779724340108
"563" 112.4 56.3597734374326 2.17280248785426
"564" 112.6 53.4318844934371 3.5011024341359
"565" 112.8 51.206577132054 5.05504195300048
"566" 113 49.4541494858501 6.80780354203202
"567" 113.2 46.892773602286 8.17737995962555
"568" 113.4 44.3561109754552 9.29051338824928
"569" 113.6 41.6639577700129 11.606784050056
"570" 113.8 37.7909151945455 12.5056281213708
"571" 114 34.703199796441 13.2354977285271
"572" 114.2 32.422512567408 15.3883919845636
"573" 114.4 29.9233266035163 18.3057547483436
"574" 114.6 27.5946461508311 22.1754845179296
"575" 114.8 24.4958847576095 26.5517973476478
"576" 115 20.5822890779196 30.3936298893664
"577" 115.2 16.6245556671635 32.2212987132048
"578" 115.4 14.5004728809155 32.8916333426775
"579" 115.6 14.3397123466957 34.1409846835469
"580" 115.8 14.9135876683582 36.4878170580233
"581" 116 16.1794925499108 38.9646656505633
"582" 116.2 17.8143382657356 42.9302694337109
"583" 116.4 19.3228438997633 48.2786201434773
"584" 116.6 21.2229803847146 53.2249897506605
"585" 116.8 24.0210480488675 57.3158207507959
"586" 117 27.9991435110937 60.4941451409298
"587" 117.2 32.1899943590393 62.860928750314
"588" 117.4 37.0120648404146 65.2280070269731
"589" 117.6 40.8056968232861 66.467201146697
"590" 117.8 45.1070471611584 67.5996322862633
"591" 118 49.4742720218096 68.646682403787
"592" 118.2 54.4347065783422 69.4140117434268
"593" 118.4 59.1756017479472 69.6617544662566
"594" 118.6 64.1677001398132 68.8089403440352
"595" 118.8 69.6982646527213 67.2026443493943
"596" 119 74.9083507629677 64.6990969949669
"597" 119.2 78.6870300344173 62.1721609780652
"598" 119.4 82.8319959473108 58.3227678082975
"599" 119.6 85.9389447586157 54.3573941003387
"600" 119.8 87.9789026574967 50.0645347991687
"601" 120 90.1182027376635 47.4411705305262
"602" 120.2 92.2722244511497 47.8106593069313
"603" 120.4 93.0771596720269 48.9179018152909
"604" 120.6 93.3968840138436 48.6223525890385
"605" 120.8 92.4011361791705 46.5322554797036
"606" 121 91.6990245208767 45.2524474842399
"607" 121.2 90.9969731716795 44.0465085522597
"608" 121.4 90.8038426439807 41.7658227310574
"609" 121.6 90.2841226219445 38.1088394461695
"610" 121.8 90.1322792836508 33.8238800773671
"611" 122 90.850804691789 31.5906842768324
"612" 122.2 93.0465762575416 30.5036428529387
"613" 122.4 96.5678128067734 28.0661223561994
"614" 122.6 100.489892729233 25.6808631712537
"615" 122.8 101.182882947587 25.9358617936034
"616" 123 100.781591851793 27.6177692863978
"617" 123.2 99.6642787955567 29.1321780580596
"618" 123.4 98.510610316736 31.387795207155
"619" 123.6 97.4822985144335 34.7339162723118
"620" 123.8 95.8402184046472 37.9569771820932
"621" 124 95.2813768692071 42.3333678777441
"622" 124.2 97.2850669142068 46.3734439899154
"623" 124.4 100.226991572109 47.8692491298953
"624" 124.6 104.056117657642 50.2318742903102
"625" 124.8 107.557409844627 53.4567288020178
"626" 125 111.077896625654 55.2167490858156
"627" 125.2 114.731065300909 55.7386087525179
"628" 125.4 116.819125275107 56.2295725285835
"629" 125.6 115.311369705771 56.9995792370203
"630" 125.8 113.744799212156 58.7636891569789
"631" 126 111.179228003719 61.3583595695101
"632" 126.2 108.11954848695 64.2538027280358
"633" 126.4 104.769210303882 66.7832195448004
"634" 126.6 100.688298648373 68.9627257468188
"635" 126.8 96.9587280651831 72.4391539298739
"636" 127 93.3609348875306 75.6223586589609
"637" 127.2 90.4891390745782 79.9244254392103
"638" 127.4 88.7080540221831 84.5318220451785
"639" 127.6 88.9529395256793 88.6025527827469
"640" 127.8 90.2062857915632 92.4813943390067
"641" 128 89.5503289910809 96.722042875862
"642" 128.2 86.0558527938185 99.0125461838553
"643" 128.4 81.7741710879067 100.703793985798
"644" 128.6 76.6127382034777 102.572631304845
"645" 128.8 71.4556753117088 104.225930628115
"646" 129 65.5427942261343 103.552162601817
"647" 129.2 59.8995098488869 103.190502096358
"648" 129.4 54.3607953299062 103.602755624132
"649" 129.6 48.4064270134535 102.095182776754
"650" 129.8 43.6329312190046 99.0220057598892
"651" 130 38.4187176929102 97.3257800889032
"652" 130.2 32.9463796539961 96.0656108117939
"653" 130.4 27.4596445470342 94.1455223029368
"654" 130.6 21.2688124348214 92.0027104889093
"655" 130.8 15.7814707935141 91.3579012288356
"656" 131 12.2695587689784 90.6779588796658
"657" 131.2 12.2027452419913 88.3671282629743
"658" 131.4 13.4219120975969 86.5699292952464
"659" 131.6 14.0438634768058 83.0297299364791
"660" 131.8 15.2613066314213 79.1148909346923
"661" 132 14.7622644368883 74.0038827718091
"662" 132.2 12.9132846463346 69.9053754077362
"663" 132.4 11.1986245637473 67.7250018036529
"664" 132.6 11.4389073521765 66.3213529667378
"665" 132.8 11.9238474063928 62.397412830177
"666" 133 12.111047932629 57.3428776379334
"667" 133.2 11.2739623390489 52.4576898163798
"668" 133.4 9.00876813784342 47.6983801053733
"669" 133.6 7.98986205926066 45.086771084464
"670" 133.8 9.71354904054135 43.4446799917254
"671" 134 12.6420215637802 39.8553630570057
"672" 134.2 15.1750885612559 35.7557169792961
"673" 134.4 17.4151186755417 30.4971741785368
"674" 134.6 20.6392247640654 25.1442710324266
"675" 134.8 24.8308499516013 20.865530877532
"676" 135 28.7059671896179 16.0297615165027
"677" 135.2 30.0118135962305 13.8605103396342
"678" 135.4 29.6855189086891 13.1248941076943
"679" 135.6 31.2150221671746 12.7315214337825
"680" 135.8 34.4517509597044 12.3732750269817
"681" 136 38.9440684978581 11.7894252987569
"682" 136.2 43.4681544916189 10.3373244335627
"683" 136.4 47.4800109381579 8.54013249242475
"684" 136.6 52.6745105392718 6.35341465288736
"685" 136.8 58.1863025696738 4.15353413625076
"686" 137 62.2805424739692 4.16965331546474
"687" 137.2 66.7898222334678 4.38053849338933
"688" 137.4 71.6168230913501 4.78571783413808
"689" 137.6 74.7035376677996 6.16429959021187
"690" 137.8 79.7906524886759 7.75515565333008
"691" 138 83.9560720209427 8.94510811493442
"692" 138.2 86.5862217753531 8.51610320758185
"693" 138.4 89.4643372778765 9.86864275651813
"694" 138.6 93.1329060730219 11.4020120111448
"695" 138.8 97.5642464273903 12.5690924841234
"696" 139 98.6707415705325 13.8867034167432
"697" 139.2 100.646869113705 15.4926003710552
"698" 139.4 100.75504559063 15.1874869328264
"699" 139.6 100.411126544003 15.8403951353223
"700" 139.8 100.095356950756 16.6733166976614
"701" 140 100.084149159921 17.1515641293069
"702" 140.2 99.514184008301 17.7330114889023
"703" 140.4 99.4734057760112 19.0311698938158
"704" 140.6 99.6939339166373 21.2390150689717
"705" 140.8 99.9823687396005 24.3967525341272
"706" 141 100.49299858963 28.759394611382
"707" 141.2 101.988709635325 33.37838957138
"708" 141.4 102.460314888744 38.6451050239694
"709" 141.6 103.677361984133 44.2152803878243
"710" 141.8 104.874331944531 49.8435020300568
"711" 142 104.763610119754 55.6509322753404
"712" 142.2 105.306099889523 61.7157208365674
"713" 142.4 103.870316211301 68.2888079139888
"714" 142.6 102.291284758513 74.7086240918493
"715" 142.8 100.307717947345 81.1939544481807
"716" 143 97.5148886812486 87.13995939456
"717" 143.2 94.3957570802065 93.3466367081154
"718" 143.4 91.9818054707698 99.3506505051486
"719" 143.6 91.4637790767106 105.433003423959
"720" 143.8 91.0748606101601 110.757228222687
"721" 144 89.5805217627855 113.764017435136
"722" 144.2 86.4698672859028 116.192595941097
"723" 144.4 83.3580378107849 117.371901363192
"724" 144.6 81.4453714793802 117.989374973606
"725" 144.8 77.1692849671172 119.364647968628
"726" 145 72.0006787229819 119.93453007365
"727" 145.2 67.1175199642583 121.697875030545
"728" 145.4 61.8276337385945 122.886303667475
"729" 145.6 56.4094587392749 123.52990504249
"730" 145.8 50.965477966099 122.676933653507
"731" 146 49.2091197665548 121.442877926948
"732" 146.2 47.6242150550283 119.642447606788
"733" 146.4 45.7844818056544 117.412388087765
"734" 146.6 44.0108032830286 114.566304076131
"735" 146.8 41.9850172587341 110.839164309543
"736" 147 39.2129026368192 106.935411676513
"737" 147.2 35.2357127006573 104.719531949934
"738" 147.4 31.1391669178288 101.007762431563
"739" 147.6 27.6928379924528 97.092452665234
"740" 147.8 25.3156104621031 92.7074945837834
"741" 148 23.0151161059491 88.5637848475471
"742" 148.2 20.9143453016624 83.531332447617
"743" 148.4 17.832268898162 79.0339182468308
"744" 148.6 15.1373829547587 74.9020776911167
"745" 148.8 12.9679154826346 69.5203598007561
"746" 149 11.4295735032615 64.3326805938276
"747" 149.2 9.2799457174988 59.3349750360734
"748" 149.4 7.07896378391234 54.4345169941749
"749" 149.6 6.69687626874732 50.4585357186852
"750" 149.8 6.84563442947297 48.9365967788708
"751" 150 3.99514728726312 49.1587220262019
"752" 150.2 3.28833618032761 49.5397432656776
"753" 150.4 3.48791924605136 49.9644229615622
"754" 150.6 4.14528514581961 50.5224986780279
"755" 150.8 4.10717775001603 50.4011372977776
"756" 151 4.17757185837241 49.3884574457568
"757" 151.2 4.44721045129082 49.6460193493005
"758" 151.4 4.24896744131234 49.8156693306221
"759" 151.6 4.31810055310311 50.087948454736
"760" 151.8 4.77510092765631 50.5460028683337
"761" 152 4.98201623233072 50.8641358429384
"762" 152.2 5.66052480727767 51.1827212513747
"763" 152.4 6.1348685311057 51.558433731359
"764" 152.6 7.16907609876957 52.1761506233338
"765" 152.8 8.42804549111495 52.9125609361836
"766" 153 10.2301529133053 54.433693575314
"767" 153.2 12.3087489730504 55.6688067430823
"768" 153.4 14.2860203542441 56.3420483861529
"769" 153.6 16.583600342305 56.50386914299
"770" 153.8 20.578056076811 56.5456191577003
"771" 154 24.9514194784139 56.2265594170702
"772" 154.2 29.3836412405091 55.0773191036846
"773" 154.4 33.3432438978724 52.7875675359905
"774" 154.6 37.6422457647935 50.3073556953472
"775" 154.8 41.988924629045 47.0552096428351
"776" 155 44.7610924315691 43.8324304395411
"777" 155.2 47.0526465708821 39.9570909713694
"778" 155.4 50.9589772379278 35.7635233555933
"779" 155.6 54.0308566530119 31.0625531552788
"780" 155.8 55.5833950996834 26.7177916117579
"781" 156 55.6596568451013 22.3647291224628
"782" 156.2 56.4812487556438 16.6147182703169
"783" 156.4 58.9813193720826 15.8742722187905
"784" 156.6 60.8471656474522 17.0679376622901
"785" 156.8 63.515957011708 18.469364214434
"786" 157 67.8722851830509 19.0140289439604
"787" 157.2 70.7007389232956 18.005169416925
"788" 157.4 71.4260165241241 16.4979056465363
"789" 157.6 71.8308935540817 14.4313415463083
"790" 157.8 71.2430482913962 12.7502520183791
"791" 158 71.5246788445662 11.7713447883231
"792" 158.2 72.4519731484739 9.75142885220782
"793" 158.4 73.8682512935763 9.85174877112648
"794" 158.6 75.5341725665472 11.7445802551297
"795" 158.8 78.1417521808396 13.9242379409993
"796" 159 80.6504459552482 16.4052961507385
"797" 159.2 83.9566913745941 19.4465986849062
"798" 159.4 87.7754735014211 21.7206626100974
"799" 159.6 91.0056536573059 23.2146168065259
"800" 159.8 93.9115809877605 25.6572492829955
"801" 160 94.7445454145744 27.1891248884743
"802" 160.2 97.41121423699 29.5907748930597
"803" 160.4 100.105866324052 32.8745659495928
"804" 160.6 102.240666877825 37.0106503061922
"805" 160.8 103.246940486713 41.1929191643849
"806" 161 104.716049144451 46.199945899869
"807" 161.2 106.265255463431 52.5434856946944
"808" 161.4 106.802453160319 59.0904025631946
"809" 161.6 105.655442045271 65.5418011576851
"810" 161.8 104.211452364341 71.9054279783708
"811" 162 103.307026321024 78.3777770609904
"812" 162.2 101.012419156843 84.3734418458803
"813" 162.4 97.0086584388645 89.9002299163785
"814" 162.6 92.140775860085 94.6600347138688
"815" 162.8 86.2668105856714 98.1677800770305
"816" 163 80.8594420706356 102.085351276603
"817" 163.2 75.7843018859467 106.824871800655
"818" 163.4 69.7949389482536 111.448512763383
"819" 163.6 63.4558528976305 113.646094385357
"820" 163.8 56.7942748856101 115.156293246896
"821" 164 51.2341760671862 116.892910513946
"822" 164.2 45.8750237141495 114.937087941617
"823" 164.4 39.5805895646756 112.797266312634
"824" 164.6 33.2733068454293 110.659028024564
"825" 164.8 27.6786927150431 107.309399305047
"826" 165 22.4061050327483 102.559006739283
"827" 165.2 18.4836014230829 97.4577003288808
"828" 165.4 15.8848465784092 91.5717350922488
"829" 165.6 12.7255513032882 86.3150630861259
"830" 165.8 9.38722561131154 80.8595488161903
"831" 166 6.04881770654286 76.2816876096523
"832" 166.2 1.90481374923576 72.727775691488
"833" 166.4 2.47357720150345 72.5035507440226
"834" 166.6 2.86660446675122 72.0861531113359
"835" 166.8 3.5289691194736 71.4564533718689
"836" 167 4.0435213097943 69.9813481696259
"837" 167.2 4.43731639552714 67.6404451298637
"838" 167.4 5.25378437169159 64.0198427839379
"839" 167.6 6.20843290469653 59.4967266737568
"840" 167.8 6.01885511966398 54.697376814331
"841" 168 5.35673931575075 51.0196463114246
"842" 168.2 6.38614747458059 46.5476090094368
"843" 168.4 8.04230434045184 41.9912547293481
"844" 168.6 8.7750249432282 38.8044549875647
"845" 168.8 9.43994967940901 38.5313023885794
"846" 169 9.66349571903939 38.2002562373603
"847" 169.2 10.3045743009985 38.3999973881146
"848" 169.4 11.7564835597568 37.6052870183664
"849" 169.6 12.8895841465462 36.5555132119497
"850" 169.8 15.1194128940278 34.5030196836911
"851" 170 16.3537761022197 32.4201363646491
"852" 170.2 17.7417141647898 29.5198026606027
"853" 170.4 20.7577483090031 27.4426785779638
"854" 170.6 24.7077780971462 25.0960493523662
"855" 170.8 28.0688480262119 21.3992491231086
"856" 171 31.2067428097556 17.0833567915666
"857" 171.2 33.5182471745178 13.9813563737551
"858" 171.4 35.4287568091955 14.4278735833509
"859" 171.6 40.3243077773189 15.0186571642109
"860" 171.8 44.9417515289488 14.8015156834063
"861" 172 49.7630502717944 14.8207471318619
"862" 172.2 55.2169201463319 14.4153675805123
"863" 172.4 60.3127122389775 12.5415475592713
"864" 172.6 64.0008434331204 9.88008718098846
"865" 172.8 65.0374120323827 9.96025800973745
"866" 173 67.1178292748988 12.1778557499557
"867" 173.2 70.1491004161959 15.5210160264214
"868" 173.4 72.3273018252791 17.8621255176301
"869" 173.6 76.5527071799841 19.9373959518651
"870" 173.8 81.7757783165554 21.0344572156122
"871" 174 83.5267845410878 21.9630222478929
"872" 174.2 83.6336922191926 24.4777497583603
"873" 174.4 83.762946788821 28.6540062208738
"874" 174.6 84.981122663922 33.2290294573091
"875" 174.8 86.3572086361076 38.3154861971835
"876" 175 88.3134994413962 43.4087806314445
"877" 175.2 91.2282101398751 47.7474606979791
"878" 175.4 94.3344331669883 52.6978305335642
"879" 175.6 97.6798695144114 54.2793279995238
"880" 175.8 99.7792960285538 53.8022094061867
"881" 176 101.805931011607 55.0571082441915
"882" 176.2 104.43367948055 56.8924160202641
"883" 176.4 107.075132433018 57.3927509303576
"884" 176.6 108.819600722605 55.6034095334183
"885" 176.8 111.680688847888 53.3527255567026
"886" 177 114.699480177439 51.20014219069
"887" 177.2 118.574816689594 48.5800021917198
"888" 177.4 121.069920977255 48.0246377774146
"889" 177.6 121.790594588402 49.8351131411152
"890" 177.8 121.731784281266 50.8184392299802
"891" 178 122.073394946824 52.1287048874868
"892" 178.2 122.134551491386 53.3429528184781
"893" 178.4 122.860711585912 54.7841151811087
"894" 178.6 122.540605538127 55.9467971599762
"895" 178.8 122.584737418273 57.857951240804
"896" 179 123.426038741195 60.3056048502572
"897" 179.2 123.995398932722 62.3460256543203
"898" 179.4 122.951094170853 63.3330565326365
"899" 179.6 122.215529287699 63.4377882554914
"900" 179.8 121.034530430781 63.3457269645621
"901" 180 120.656722438441 63.0694503515581
"902" 180.2 119.814628325229 63.4893151619991
"903" 180.4 118.243610453174 63.4011448888785
"904" 180.6 115.260937158227 62.2124813411426
"905" 180.8 111.636385686122 61.0614013594066
"906" 181 107.976930488156 60.116120151805
"907" 181.2 103.75685622219 58.8492653526238
"908" 181.4 100.114031943818 59.07399642369
"909" 181.6 95.8476946530493 59.6661761770399
"910" 181.8 91.6330285536169 60.8979120285394
"911" 182 87.7884560913914 63.3720833135903
"912" 182.2 85.7574942579268 67.2842450560331
"913" 182.4 84.9770597220279 72.0915418049224
"914" 182.6 84.6827766433892 77.5342612960686
"915" 182.8 85.8125357713471 82.1367842639955
"916" 183 83.8918463542966 84.8293329375962
"917" 183.2 80.240606335207 87.8833122775713
"918" 183.4 75.7209589789989 90.0362107712283
"919" 183.6 69.6698934132936 92.1087200716045
"920" 183.8 64.87026698068 94.2137560404375
"921" 184 59.4643695410993 95.4226455232866
"922" 184.2 53.6983529507001 95.7595244816534
"923" 184.4 46.9587873830583 95.5526291265833
"924" 184.6 41.7670641076422 93.0300054019844
"925" 184.8 36.1311077409539 90.0887448541436
"926" 185 30.5139168228815 86.4990384008691
"927" 185.2 25.7733234552642 82.4336703734272
"928" 185.4 22.0270374738968 77.1795747940379
"929" 185.6 17.9600550559968 72.9637197875454
"930" 185.8 13.5136800794404 68.7541964347268
"931" 186 11.5734985418465 65.8295795611941
"932" 186.2 11.8054212590479 64.4622236544734
"933" 186.4 10.6040300968932 62.6250568968559
"934" 186.6 9.63779953987469 60.0623592281682
"935" 186.8 9.19480021514266 61.0524949758746
"936" 187 9.27159056419056 60.6979973184784
"937" 187.2 9.57035623537347 62.190167004897
"938" 187.4 10.072141512535 64.6129750098564
"939" 187.6 10.482350349644 67.1947019797915
"940" 187.8 10.8524951026496 71.1837273766689
"941" 188 12.648963110347 72.523137143901
"942" 188.2 15.7294083008519 74.1009228474243
"943" 188.4 18.8835087614772 75.9473639877497
"944" 188.6 22.2047785820939 79.2857677870022
"945" 188.8 25.6394858608825 82.7481384456819
"946" 189 29.2725360977994 85.4767381667177
"947" 189.2 33.3551241627598 88.1020010412355
"948" 189.4 38.5956293207144 89.5725333270603
"949" 189.6 43.475905999608 89.2955787431198
"950" 189.8 48.8697108259569 88.8229694502238
"951" 190 54.2798577301169 88.3038236033757
"952" 190.2 59.8546439886449 87.7259916090792
"953" 190.4 64.9718094147086 87.2122564291195
"954" 190.6 69.924824448307 85.2821326888007
"955" 190.8 73.6990229072782 81.4744835474067
"956" 191 77.3418046929157 76.8529604191463
"957" 191.2 79.3602626231835 71.8914006771883
"958" 191.4 80.820447727897 66.3503964635953
"959" 191.6 80.6766916842812 60.5096980936287
"960" 191.8 79.4137787964757 55.7213760291577
"961" 192 77.6213168179468 50.261333449378
"962" 192.2 75.3077507243451 44.9843934059947
"963" 192.4 72.3803188123649 40.205772538489
"964" 192.6 69.0910946718087 35.4613175180658
"965" 192.8 65.9822719428512 31.4459752225216
"966" 193 61.7775298451189 27.5802189506922
"967" 193.2 58.5930587193546 22.2345561158795
"968" 193.4 56.0061472046274 19.5150518525492
"969" 193.6 55.169124902505 19.0744498788629
"970" 193.8 57.6918724061525 17.3436432657949
"971" 194 60.6432058922288 16.2593705271078
"972" 194.2 64.5056844911011 16.5387470405503
"973" 194.4 67.4894948919624 15.9493989203369
"974" 194.6 71.3915258177332 15.7761858336918
"975" 194.8 75.4131473714053 17.7446553296666
"976" 195 79.6902241598316 21.0144714866378
"977" 195.2 84.7025160606838 24.0573377529889
"978" 195.4 89.1843086932669 26.5725158045271
"979" 195.6 92.8103401889893 25.4435915320441
"980" 195.8 98.0344629891159 24.1340045673936
"981" 196 101.366255865145 21.4177419356577
"982" 196.2 101.146411818786 20.7453434634373
"983" 196.4 100.733229523732 19.014134698248
"984" 196.6 100.73015529596 17.4459342743272
"985" 196.8 99.2547805463506 17.2912923845444
"986" 197 97.7022241005791 17.3036349467294
"987" 197.2 97.2221541417805 17.3968886064707
"988" 197.4 96.3182625178081 17.6043938804234
"989" 197.6 94.5275025545865 17.0073614244148
"990" 197.8 91.8277117329788 15.8667047319929
"991" 198 88.224432862581 13.8692893645977
"992" 198.2 84.5296555821516 10.8075669501388
"993" 198.4 80.9686553442044 8.3955226854461
"994" 198.6 78.7298894915232 6.53368038729545
"995" 198.8 76.3499951669741 4.23937206506426
"996" 199 73.9278235795612 3.80647012832082
"997" 199.2 71.8824338111711 3.3164714095902
"998" 199.4 70.3392832603183 3.00532495469183
"999" 199.6 69.2824514276728 2.57079143079268
"1000" 199.8 68.3302585897486 2.15591328531645
"1001" 200 66.8584872424691 1.8789704641063
"1002" 200.2 66.2974048760944 1.66179297608348
"1003" 200.4 65.893101939887 1.11021754732924
"1004" 200.6 65.7847311761938 1.06099753416454
"1005" 200.8 65.2322158152439 0.933965253701337
"1006" 201 64.6372127931782 0.837159236534482
"1007" 201.2 63.8549776764468 0.714929997943436
"1008" 201.4 63.4532136843075 0.662230476838924
"1009" 201.6 62.8272194417481 0.847547015531779
"1010" 201.8 61.3286986883628 1.14090894816354
"1011" 202 60.8938624380867 0.917048742745458
"1012" 202.2 60.1520795973887 1.09298184804293
"1013" 202.4 59.6116543547402 0.848875385375231
"1014" 202.6 59.039057602615 1.06025028418253
"1015" 202.8 57.988926828498 1.55765419793151
"1016" 203 56.535477517075 1.743122836366
"1017" 203.2 55.2509741861433 2.20666292503908
"1018" 203.4 53.5360284289677 2.66726609006543
"1019" 203.6 52.1251425373509 3.06673494337465
"1020" 203.8 50.2348855363499 3.19175710464215
"1021" 204 49.1800219468976 3.14483132018596
"1022" 204.2 48.0129716126982 3.25367950559389
"1023" 204.4 47.6123892754688 4.08933003224535
"1024" 204.6 47.1791156460222 4.93986620853545
"1025" 204.8 46.182885702186 5.48938555985785
"1026" 205 45.4095298722137 6.19530938535516
"1027" 205.2 44.5048024345395 7.09956954417128
"1028" 205.4 44.08023318397 7.68725052788102
"1029" 205.6 43.9099743968626 7.7981368616478
"1030" 205.8 42.9158388708211 8.95950477882505
"1031" 206 41.9080270234018 11.0219199018536
"1032" 206.2 40.2267425553916 13.5020017398456
"1033" 206.4 37.4744943253022 16.7781035011698
"1034" 206.6 34.7837143156786 19.6791078220575
"1035" 206.8 31.6289369305276 22.6489342723806
"1036" 207 27.9169323251012 26.2078181224907
"1037" 207.2 25.1144141984635 30.1174399312376
"1038" 207.4 22.5254964477753 33.93850227117
"1039" 207.6 18.9942665588299 37.8138944118956
"1040" 207.8 15.0462808222936 39.0940504981091
"1041" 208 14.2795587202054 38.2170422695204
"1042" 208.2 15.0559690330154 37.9290310662882
"1043" 208.4 14.9499033172568 37.4571093199267
"1044" 208.6 15.4143748321888 37.1456608266868
"1045" 208.8 16.0686658902386 37.1433306360342
"1046" 209 16.8310106486883 37.535437431862
"1047" 209.2 17.0397240898412 39.1712189272717
"1048" 209.4 16.7397241517123 41.8111823768285
"1049" 209.6 16.9362632780376 43.9912213631709
"1050" 209.8 16.9587852109077 47.6353877268637
"1051" 210 17.9310124864735 51.6685585311834
"1052" 210.2 19.2213092766382 56.2958431114699
"1053" 210.4 20.752596102556 60.3093439334256
"1054" 210.6 22.8291279200782 63.2229212389842
"1055" 210.8 25.4409397054354 66.9051405645093
"1056" 211 28.1751319620198 68.954292593288
"1057" 211.2 31.5185691233432 71.3565499117359
"1058" 211.4 35.3770909154792 72.2438990210201
"1059" 211.6 40.0685677373752 72.8085911244941
"1060" 211.8 44.6514738840877 72.0165525727981
"1061" 212 50.0900980721409 71.4521176211514
"1062" 212.2 54.8537772821903 69.6951760782643
"1063" 212.4 59.8033245827005 67.9291719068864
"1064" 212.6 63.4194676684383 65.1419646767714
"1065" 212.8 66.3112865943553 62.1918948965953
"1066" 213 70.3725125773433 58.9273792539611
"1067" 213.2 73.5818464113987 54.8323359362253
"1068" 213.4 75.9028329364313 50.4050690597247
"1069" 213.6 77.6302585709271 46.1511244794815
"1070" 213.8 79.2530394277881 42.428897649806
"1071" 214 78.5282560874672 39.7080781497533
"1072" 214.2 77.0327711778865 36.2671343541543
"1073" 214.4 77.6358209871366 33.6060923139868
"1074" 214.6 80.4772166856977 32.9652765495377
"1075" 214.8 82.8600059684861 33.200167815293
"1076" 215 85.2568096984706 32.9037186049445
"1077" 215.2 87.1822712376534 31.9001641309706
"1078" 215.4 88.5638711994481 31.607758986113
"1079" 215.6 89.9722131808976 32.3798457809196
"1080" 215.8 91.2562397936531 33.1003726802898
"1081" 216 92.8054422107025 35.0411283230474
"1082" 216.2 94.7678233112666 37.9318317431603
"1083" 216.4 97.1894096366695 41.6559227149084
"1084" 216.6 99.9772817705674 44.4392708818234
"1085" 216.8 100.987909124611 44.8609106954702
"1086" 217 101.020418616736 44.8487771298371
"1087" 217.2 100.993578764898 44.6321779093077
"1088" 217.4 100.78466622508 44.3471833229579
"1089" 217.6 100.375160887188 44.2455845348098
"1090" 217.8 99.8587059780595 44.2105883257858
"1091" 218 99.2492373070019 44.6861677171726
"1092" 218.2 98.8057647971936 45.7286899381301
"1093" 218.4 97.6609730244459 47.6113727667868
"1094" 218.6 96.7559484892965 49.2973106367547
"1095" 218.8 95.8026735714469 51.7518520744448
"1096" 219 95.7434435053691 54.6273421876729
"1097" 219.2 96.0868874456003 57.764869955091
"1098" 219.4 96.7841521339844 61.0211495885144
"1099" 219.6 98.9497456474491 63.3956820799915
"1100" 219.8 101.258744367091 63.8700890164125
"1101" 220 99.972268768711 63.6845375173491
"1102" 220.2 98.0548549803493 62.9920585674873
"1103" 220.4 96.6130418614793 62.1474128947397
"1104" 220.6 95.5931797068548 62.1210230223774
"1105" 220.8 94.114955285881 61.7186048011304
"1106" 221 91.7375899480179 60.7177462547051
"1107" 221.2 87.9265529990651 60.6587534937508
"1108" 221.4 83.8642449814847 61.110973674935
"1109" 221.6 80.0700623196397 62.9491564041963
"1110" 221.8 76.7619182142568 66.4402404882445
"1111" 222 74.6778417182621 70.0528693752855
"1112" 222.2 73.900975669877 74.7743025904195
"1113" 222.4 73.7788091571691 79.9113911881005
"1114" 222.6 74.6580304893422 84.2131502934949
"1115" 222.8 76.4893304381338 88.847639803934
"1116" 223 77.2735776303601 90.7023264158165
"1117" 223.2 75.2551755538655 91.0160537673023
"1118" 223.4 71.866071518037 91.2279400357933
"1119" 223.6 67.3176604302482 92.2505427373901
"1120" 223.8 62.9111712523893 91.8602969667044
"1121" 224 57.4032637476231 90.1203925759729
"1122" 224.2 51.6666097156859 88.9480319743542
"1123" 224.4 46.1387970363539 86.4032161734934
"1124" 224.6 40.6296036134035 84.5780259185528
"1125" 224.8 34.959076450871 83.4400135887096
"1126" 225 29.924350990941 83.494080172702
"1127" 225.2 25.5685094121643 84.7116341664266
"1128" 225.4 24.6605943004025 82.4165742295984
"1129" 225.6 24.3478409479841 77.8230598068142
"1130" 225.8 23.8259302345891 72.9911948675064
"1131" 226 23.0054676206896 67.6812754065025
"1132" 226.2 20.2992819747369 62.8660158173462
"1133" 226.4 17.9103449891838 57.8521010189647
"1134" 226.6 15.7394666155179 52.6254083231324
"1135" 226.8 15.5694569732587 47.2363624025526
"1136" 227 16.3505089147679 41.6652388166617
"1137" 227.2 18.3205486131005 36.2007476508261
"1138" 227.4 20.3131935545839 30.5655568602908
"1139" 227.6 21.8743903746017 24.6021775449565
"1140" 227.8 23.6392362568996 22.2945346166236
"1141" 228 26.233032613805 22.9473097338577
"1142" 228.2 31.1396020668473 22.2334116904153
"1143" 228.4 35.1073844374822 20.7536458904496
"1144" 228.6 37.8162024612149 17.0449111230144
"1145" 228.8 40.0188115926371 12.8996983819043
"1146" 229 40.9371918160618 11.6101762562224
"1147" 229.2 42.7080570912521 12.0887972631549
"1148" 229.4 46.1652239030197 14.8484833017447
"1149" 229.6 47.2294094165093 14.9757447955376
"1150" 229.8 48.4253005573275 14.7092662654285
"1151" 230 51.4869808497894 14.980510796558
"1152" 230.2 55.1212870844187 14.5933930091283
"1153" 230.4 58.7957169855338 13.8671944057917
"1154" 230.6 62.5125343337269 12.5339225034003
"1155" 230.8 65.8849157480752 11.7948505488774
"1156" 231 67.876850141658 13.7288872698662
"1157" 231.2 70.3063069810803 17.4820084140626
"1158" 231.4 74.3056932142679 20.8812102608231
"1159" 231.6 77.9174764572688 24.5874242288858
"1160" 231.8 82.3489830898709 27.6568688644463
"1161" 232 87.2163627234991 30.0575093838037
"1162" 232.2 89.6966677930136 31.283908039367
"1163" 232.4 90.5863111896718 31.2169533961971
"1164" 232.6 92.1869577465287 30.6287518986717
"1165" 232.8 92.2699333029999 31.812025759328
"1166" 233 91.4149067002005 34.8978016317178
"1167" 233.2 90.567713691033 37.6008761817673
"1168" 233.4 89.5161911103926 41.6886048868476
"1169" 233.6 87.9965769485121 46.0616074059427
"1170" 233.8 87.337968918293 50.6308575947666
"1171" 234 87.3020917311398 55.8368743988383
"1172" 234.2 88.8592835937788 60.1341481537655
"1173" 234.4 90.9479414294828 64.7908874628477
"1174" 234.6 91.8467746831637 69.2500156343215
"1175" 234.8 90.5327620915682 71.1781700255097
"1176" 235 88.8998666076285 74.2694345176026
"1177" 235.2 86.390163723705 78.9685025288185
"1178" 235.4 85.9706219188651 83.5546614922431
"1179" 235.6 84.8145590940955 86.6810662782902
"1180" 235.8 84.7887529009652 86.3828096044081
"1181" 236 85.677458183788 86.4003674789549
"1182" 236.2 87.5021212608508 85.2003015099223
"1183" 236.4 89.3195610675472 84.106690867866
"1184" 236.6 92.4756637180421 83.5433086467416
"1185" 236.8 94.6061182519881 82.4052879726604
"1186" 237 95.4891828153018 80.9755606904486
"1187" 237.2 95.9146969134607 79.3721338541945
"1188" 237.4 97.9169470042445 77.0051361660613
"1189" 237.6 101.562069062252 73.686626442086
"1190" 237.8 105.533065579144 70.2251720686784
"1191" 238 109.810155125668 67.1189700182018
"1192" 238.2 112.631844958923 63.1350861818179
"1193" 238.4 114.874173228958 59.7181799914215
"1194" 238.6 115.825610209641 55.7650746938844
"1195" 238.8 116.986472539952 52.5075000009221
"1196" 239 118.429121064582 48.1874666163387
"1197" 239.2 118.686967638588 43.3991023836076
"1198" 239.4 118.544078871687 38.7436491819088
"1199" 239.6 117.558703995727 36.0678263129682
"1200" 239.8 116.031423517901 34.1495677171722
"1201" 240 114.398223256987 31.9041960580416
"1202" 240.2 113.384138130896 29.4601823279739
"1203" 240.4 112.420279246076 27.3294247249962
"1204" 240.6 111.63548654003 25.6833414774791
"1205" 240.8 111.232857762917 24.7549103816333
"1206" 241 109.876722825119 23.5493493288502
"1207" 241.2 108.993364419408 21.6990151298637
"1208" 241.4 108.4909618011 21.555751309312
"1209" 241.6 108.198985962448 20.8125420173894
"1210" 241.8 107.448347437451 20.7861836647511
"1211" 242 106.842635743943 20.1784063748285
"1212" 242.2 106.074056880268 19.3382142499421
"1213" 242.4 105.530881969819 18.2495123506249
"1214" 242.6 104.654613389728 17.3751829771983
"1215" 242.8 104.396973997336 16.9426514538734
"1216" 243 104.364163981594 15.8969989529842
"1217" 243.2 103.519884030006 15.8485206673271
"1218" 243.4 102.820655837313 15.3290134787787
"1219" 243.6 102.750518124919 15.1577459613802
"1220" 243.8 102.227325286051 14.5871348840572
"1221" 244 101.922881953625 14.2451953951274
"1222" 244.2 100.533586354816 13.1602460565108
"1223" 244.4 99.824496793915 12.8226820275743
"1224" 244.6 98.4149883109536 11.8315081722229
"1225" 244.8 96.9627820770169 10.9877119340037
"1226" 245 96.483346692642 10.4257875298766
"1227" 245.2 96.1316178603451 10.3014272246463
"1228" 245.4 95.0504780453554 10.3010058564077
"1229" 245.6 94.0175078714217 9.57412553379577
"1230" 245.8 93.034960564721 9.57304891296154
"1231" 246 92.324735398548 8.71640549666769
"1232" 246.2 90.8093542161611 7.94258154745392
"1233" 246.4 89.3504792538855 7.27804915512744
"1234" 246.6 88.2220830149011 6.33021015859146
"1235" 246.8 86.8533480149527 5.43970858569253
"1236" 247 85.8963875172059 5.60544117572127
"1237" 247.2 84.9926127386662 5.34527540259276
"1238" 247.4 84.577961539777 5.02555038721252
"1239" 247.6 82.8825583534295 4.15658193986468
"1240" 247.8 82.3781674332226 3.74492422827942
"1241" 248 80.7613829202484 3.29013427019558
"1242" 248.2 80.6034323682372 1.92928802053761
"1243" 248.4 80.2815826452377 1.96859709432205
"1244" 248.6 80.3605226440398 2.02933652196226
"1245" 248.8 79.4098362210243 2.42397943340737
"1246" 249 78.5069061880983 1.94056978511573
"1247" 249.2 77.771229658895 2.01093388845559
"1248" 249.4 76.718348445235 2.38980854726149
"1249" 249.6 75.9424325354533 1.94324021454947
"1250" 249.8 75.6292302098285 1.29276789196003
"1251" 250 75.5002341813064 1.40428107573043
"1252" 250.2 75.1782151248705 1.50620482269398
"1253" 250.4 74.9079057536406 1.12246547564685
"1254" 250.6 74.1287693141002 1.38264141841757
"1255" 250.8 73.3288082136154 1.12738374845034
"1256" 251 72.6083091766703 1.15150338346547
"1257" 251.2 71.957910215003 1.50370375268794
"1258" 251.4 70.986546472016 1.85382292076826
"1259" 251.6 70.1546887365647 1.71968478547018
"1260" 251.8 69.3560443612901 2.27644563978298
"1261" 252 68.4722057811242 2.62301560210735
"1262" 252.2 67.566356691668 2.79797454948716
"1263" 252.4 66.4003610484925 3.24716105382602
"1264" 252.6 65.6011853557917 2.62508666451487
"1265" 252.8 64.406804662271 2.51396220018032
"1266" 253 62.7078044186529 3.75085836675026
"1267" 253.2 60.4202863405543 4.7907200608127
"1268" 253.4 56.4756927545835 6.06273243928403
"1269" 253.6 52.8442410048977 6.87248613805321
"1270" 253.8 48.3027058248329 7.80599393141431
"1271" 254 44.2451790774988 8.01677036122991
"1272" 254.2 41.9861580928432 7.21299672362055
"1273" 254.4 42.1249609892593 7.47943159755624
"1274" 254.6 41.5434385006136 8.04371906053728
"1275" 254.8 40.6047252878931 8.84748734495813
"1276" 255 39.0090988056889 10.1784784844707
"1277" 255.2 36.8934961754159 12.4387446376318
"1278" 255.4 34.4270399070966 14.8795987742833
"1279" 255.6 31.0483124727106 17.8197844957468
"1280" 255.8 29.2139458558397 21.4463642083555
"1281" 256 28.3519131643225 25.6556192560889
"1282" 256.2 28.7048638941212 29.3456825085145
"1283" 256.4 30.2788981303953 32.4182410389163
"1284" 256.6 32.0554206217481 35.2141739348445
"1285" 256.8 34.3034479306637 37.4468593116935
"1286" 257 36.6782859478759 40.1271891102879
"1287" 257.2 39.6419930143548 42.9287875653889
"1288" 257.4 42.6016083578814 44.938712989616
"1289" 257.6 45.8231643445296 46.3267574507323
"1290" 257.8 49.8147284339527 48.5286729338414
"1291" 258 53.9545438559863 49.4610848621842
"1292" 258.2 58.7646989564072 49.926422229998
"1293" 258.4 62.9306103220836 49.2113445053276
"1294" 258.6 67.174190074021 48.4635758678383
"1295" 258.8 70.8318252599619 48.2853725854537
"1296" 259 75.1027042705078 48.0680169053512
"1297" 259.2 79.9200671482131 47.4264077941014
"1298" 259.4 83.8137233927811 47.8934015583613
"1299" 259.6 87.2918220407245 49.9334922425064
"1300" 259.8 90.1369464998249 51.4386972436881
"1301" 260 92.4927359732042 50.7386063179359
"1302" 260.2 92.2610306965354 48.8434896497629
"1303" 260.4 93.410974136584 47.1579537606369
"1304" 260.6 94.9839688726858 45.4667115015372
"1305" 260.8 94.771059125972 43.638852205385
"1306" 261 94.0665826464858 41.3304314905254
"1307" 261.2 92.9834732670112 38.4072257740067
"1308" 261.4 92.4585334654541 34.3416915057051
"1309" 261.6 93.6413760173982 30.9770013033465
"1310" 261.8 94.9733545549235 30.2371796454001
"1311" 262 97.1612202581761 29.6839934303616
"1312" 262.2 99.9499319440245 29.3663680975459
"1313" 262.4 103.116493995158 30.050529135064
"1314" 262.6 104.67516051137 32.1550314563404
"1315" 262.8 105.236588988038 35.0172413470804
"1316" 263 107.388715396272 38.6508234230843
"1317" 263.2 109.327619752547 41.7961884130303
"1318" 263.4 111.691204894793 44.624010523316
"1319" 263.6 111.94309770936 47.274940367155
"1320" 263.8 110.887219971987 50.6125950743528
"1321" 264 109.243987011873 55.719410810529
"1322" 264.2 107.401856110146 60.0291149245141
"1323" 264.4 105.176525787441 64.8982579810193
"1324" 264.6 103.777811474251 69.8880344020517
"1325" 264.8 103.635156205067 74.808084624465
"1326" 265 105.356138138495 79.3280549571067
"1327" 265.2 108.190307046708 83.1740686309471
"1328" 265.4 111.588576251677 86.3432078334142
"1329" 265.6 115.467587429806 88.7468812003701
"1330" 265.8 117.007080769718 90.1192586194954
"1331" 266 116.745004492379 90.1678968737452
"1332" 266.2 116.146420185946 90.8496276116685
"1333" 266.4 115.517001887465 91.1097535763711
"1334" 266.6 114.706297879589 91.060500054427
"1335" 266.8 112.979050025433 91.0625381772154
"1336" 267 111.386669039371 91.8759994486096
"1337" 267.2 108.934879386196 93.1565427776517
"1338" 267.4 105.717795607183 93.7197446463855
"1339" 267.6 101.346824842867 94.6628238705142
"1340" 267.8 97.2332210132102 95.8176876178258
"1341" 268 93.0607268213367 97.2627311020853
"1342" 268.2 89.2286730798542 100.21686840435
"1343" 268.4 85.623612036827 103.653608578378
"1344" 268.6 83.2219702002286 107.74989408105
"1345" 268.8 80.5566346776049 112.356101791864
"1346" 269 77.5963472254091 116.269575663356
"1347" 269.2 74.1807867659906 117.997898828654
"1348" 269.4 69.3114151425192 117.779635190839
"1349" 269.6 65.2687848170354 117.226159880223
"1350" 269.8 60.2028816011956 115.639193315216
"1351" 270 55.1800984700069 114.945762617002
"1352" 270.2 50.2553201695757 116.141104768127
"1353" 270.4 45.762565196413 117.516445987342
"1354" 270.6 42.640872368471 119.547523514366
"1355" 270.8 42.3834704825484 118.222692722561
"1356" 271 40.6288242341414 116.745929471168
"1357" 271.2 40.4871011376646 115.356446860877
"1358" 271.4 39.4835341297583 114.086332541431
"1359" 271.6 37.8671443519895 112.258927807803
"1360" 271.8 35.2774347475341 109.626728766959
"1361" 272 31.8626016481982 106.508689623881
"1362" 272.2 28.4058115018483 103.432160234499
"1363" 272.4 24.632852976595 99.1511637777169
"1364" 272.6 21.3045286849227 96.0351097229447
"1365" 272.8 18.4189375657771 93.0715987532852
"1366" 273 15.5013173655116 90.388983332093
"1367" 273.2 12.8526351734876 86.3205772376911
"1368" 273.4 11.6164854170746 82.142485311127
"1369" 273.6 11.596387437036 78.4277524566689
"1370" 273.8 11.7012615010787 75.1847015053379
"1371" 274 10.8867490865592 72.3081137996075
"1372" 274.2 9.89369015194367 68.9359025620302
"1373" 274.4 8.93090911204954 64.7273312250083
"1374" 274.6 7.64134772723594 60.8559660619736
"1375" 274.8 7.59343875066249 56.296531135104
"1376" 275 7.80223225254675 51.4429671554043
"1377" 275.2 7.76340721522305 46.7904898067274
"1378" 275.4 6.39635958305758 43.552784670715
"1379" 275.6 7.27930055273142 43.8774209766132
"1380" 275.8 7.55688956195313 43.1825403850997
"1381" 276 7.21621701668701 42.2963103352254
"1382" 276.2 6.20349183130594 42.6661784152351
"1383" 276.4 6.59685698770899 43.4034367362676
"1384" 276.6 6.90172687735542 43.5504362296472
"1385" 276.8 6.67819156481757 44.0282040131252
"1386" 277 5.84715000101179 44.4573398243554
"1387" 277.2 5.43585762097263 45.1540488500384
"1388" 277.4 5.69797858972453 45.6684365967848
"1389" 277.6 5.90904175636149 45.5798143938117
"1390" 277.8 5.85705110900949 46.0489910850793
"1391" 278 5.54976054048853 46.4485986410687
"1392" 278.2 5.25581595556503 46.6078509576228
"1393" 278.4 5.04346901400811 47.0691597867376
"1394" 278.6 4.32212769464292 47.1213042068805
"1395" 278.8 3.16880157860782 46.9583589191285
"1396" 279 2.85710737366812 46.7005214595068
"1397" 279.2 2.81953066849003 46.8034426245711
"1398" 279.4 3.01119900662546 47.2521633828373
"1399" 279.6 2.44501605148192 47.7955704674412
"1400" 279.8 1.45346740159291 47.9568796494447
"1401" 280 0.855951071680701 48.1014921154552
"1402" 280.2 0.656991639511616 47.7514704297959
"1403" 280.4 0.40499483714328 47.9289014259729
"1404" 280.6 0.168301431704547 48.366386340847
"1405" 280.8 0.0578800349796699 48.5878343359192
"1406" 281 0 48.4907386467076
"1407" 281.2 0.146108078125694 48.1040837142851
"1408" 281.4 0.10835734309678 48.2620261332447
"1409" 281.6 0.140030728641189 48.2098736831115
"1410" 281.8 0.176634900044363 48.1811311511407
"1411" 282 0.231476734355524 48.1904342984759
"1412" 282.2 0.129181256916808 48.286525688618
"1413" 282.4 0.131615867224766 48.3223516434607
"1414" 282.6 0.588586261213696 48.4717614403721
"1415" 282.8 0.913942311913765 48.4374180321612
"1416" 283 1.55947268884199 48.037346071226
"1417" 283.2 2.2687478359205 47.6675416293394
"1418" 283.4 2.88497410008918 47.4682598268951
"1419" 283.6 3.16720783957804 47.6984092392544
"1420" 283.8 3.28769944665543 47.8371173357558
"1421" 284 3.40973978499942 47.7816268880145
"1422" 284.2 3.8094902271915 48.0623558461323
"1423" 284.4 4.47163034378522 48.6833644996115
"1424" 284.6 5.06055015775799 49.2280889625754
"1425" 284.8 5.88803117308619 49.6882173470697
"1426" 285 5.62525445631845 49.6007319104747
"1427" 285.2 5.96549181888625 49.7236161352243
"1428" 285.4 6.35870041154732 49.9429750335901
"1429" 285.6 7.12239852329997 50.3791391242605
"1430" 285.8 7.7903913041269 50.7541997803213
"1431" 286 8.0482119432075 50.6185696566469
"1432" 286.2 8.17547524237698 50.6675774164899
"1433" 286.4 9.50777171648645 51.2959264557889
"1434" 286.6 12.1442664457171 52.4479361915023
"1435" 286.8 13.6286895405649 52.7801827174001
"1436" 287 13.5588750760433 52.7595534894798
"1437" 287.2 13.5660379551486 52.5948419753351
"1438" 287.4 13.7233416171021 52.3731152229422
"1439" 287.6 13.8298981148499 52.2774325570014
"1440" 287.8 13.8421712947862 52.3071109844097
"1441" 288 14.4681004396176 52.2050740032907
"1442" 288.2 15.4523631203597 51.813901374983
"1443" 288.4 17.5104671249451 51.1343852248126
"1444" 288.6 20.4771378567966 49.4885846705682
"1445" 288.8 23.2398397691412 46.5334786562727
"1446" 289 25.7007169223117 42.9720807490678
"1447" 289.2 27.3943862053269 38.2101388444213
"1448" 289.4 28.4395788051022 33.9768994748839
"1449" 289.6 28.7863636234108 30.0384520847071
"1450" 289.8 29.9629726915137 27.3294468835645
"1451" 290 31.8507249266203 26.8339579024088
"1452" 290.2 33.6886253485334 26.2339522260287
"1453" 290.4 37.2452715088838 25.0804350563149
"1454" 290.6 40.2525009650695 22.4692244187187
"1455" 290.8 41.9880934585098 19.2253900811268
"1456" 291 43.3726567076456 15.1827149317166
"1457" 291.2 43.6772164128465 13.8536138238513
"1458" 291.4 45.9258783837392 14.0897806378482
"1459" 291.6 48.4974682331316 12.7655735533576
"1460" 291.8 51.2563184148565 11.2851850034713
"1461" 292 54.6760368486816 10.6026016477286
"1462" 292.2 57.1467073699159 11.3654329964017
"1463" 292.4 61.586533091581 11.8761438052205
"1464" 292.6 65.7547928789395 10.0540515863647
"1465" 292.8 67.7935821437872 9.24648413599003
"1466" 293 69.5717378555012 10.7789052777713
"1467" 293.2 72.326511034362 13.2751206135874
"1468" 293.4 76.5241297356628 15.3723214254132
"1469" 293.6 80.1559547939985 17.6014397324933
"1470" 293.8 83.6317547462559 21.2260196862823
"1471" 294 87.6307031452699 24.8918415562844
"1472" 294.2 91.7913594128689 28.4194239364809
"1473" 294.4 95.586915862855 29.4313116010309
"1474" 294.6 99.0269714803632 28.8982493837394
"1475" 294.8 103.048468567236 28.5262602924449
"1476" 295 106.910564644129 27.3406040787077
"1477" 295.2 107.854261339288 25.6476401939484
"1478" 295.4 107.856444924593 24.6098857816378
"1479" 295.6 107.751003034185 23.8248790131035
"1480" 295.8 107.593900361293 23.1007954943392
"1481" 296 107.380376758595 23.0409089692773
"1482" 296.2 107.519843571434 23.0339885519144
"1483" 296.4 107.55549395705 23.2479892525079
"1484" 296.6 107.54045286803 23.37780167538
"1485" 296.8 107.611111061265 23.5491513111451
"1486" 297 107.585276242119 24.268771814129
"1487" 297.2 108.084736307741 24.625189375188
"1488" 297.4 108.151142432882 24.8985756967013
"1489" 297.6 108.067858095226 25.2165715954654
"1490" 297.8 107.777766335767 25.1026829838516
"1491" 298 107.989091968238 25.2051978768098
"1492" 298.2 108.03573283208 25.8185110346977
"1493" 298.4 108.480000748216 25.6472350848
"1494" 298.6 108.342356506811 25.9780618817504
"1495" 298.8 108.455917059175 26.2581556298942
"1496" 299 108.361854803078 26.4910955393181
"1497" 299.2 108.449140331392 26.6103793393603
"1498" 299.4 108.500150439374 26.6314036327569
"1499" 299.6 108.782929927361 26.7357828092541
"1500" 299.8 108.816690085791 26.7907631347275
"1501" 300 108.883377295816 26.8592538313017
"1502" 300.2 108.850113368021 27.0037436078777
"1503" 300.4 107.91591390482 28.2477600160659
"1504" 300.6 107.608513367282 28.8955346544807
"1505" 300.8 107.311683383402 29.2891324334029
"1506" 301 107.558658904238 29.7087562761787
"1507" 301.2 107.428591130474 30.5574845935033
"1508" 301.4 107.319267335012 31.3805822751302
"1509" 301.6 107.319787598414 32.4282311354617
"1510" 301.8 107.490780232872 33.4062072770977
"1511" 302 107.738774141838 33.9875832422438
"1512" 302.2 108.014013351592 34.9176432680888
"1513" 302.4 108.215793960406 36.0672919466124
"1514" 302.6 109.016047599432 37.3775987716175
"1515" 302.8 109.361702049382 38.5376583670171
"1516" 303 109.838837542753 39.5523486656917
"1517" 303.2 110.140214402957 40.7015714173563
"1518" 303.4 110.28315856552 41.1206381030929
"1519" 303.6 110.859659778091 42.2711354472649
"1520" 303.8 110.917291401399 43.6975662906548
"1521" 304 110.646136774486 45.0153910923143
"1522" 304.2 111.224626334524 47.0026968843305
"1523" 304.4 111.291226922775 49.2946597197936
"1524" 304.6 111.487287203487 51.4563840030809
"1525" 304.8 111.249207210401 53.4414776359251
"1526" 305 110.697586491993 56.0437269827993
"1527" 305.2 110.666161437435 59.1105848070687
"1528" 305.4 111.009771208138 62.9739393587597
"1529" 305.6 111.341187687235 68.1594603370189
"1530" 305.8 111.872430332304 72.9675433511228
"1531" 306 112.863765270253 78.0097335911663
"1532" 306.2 114.217225766229 82.7987067276226
"1533" 306.4 113.465330692555 86.8646528990159
"1534" 306.6 112.441366267381 91.1936210532857
"1535" 306.8 112.312109828639 95.7498400078219
"1536" 307 113.134068885839 97.5191729115783
"1537" 307.2 113.701631425368 96.4655300034274
"1538" 307.4 114.776778410412 95.8058702726971
"1539" 307.6 114.609249608085 95.3656172629879
"1540" 307.8 114.961015627927 94.9838504197
"1541" 308 115.497807908689 94.5204880093457
"1542" 308.2 115.33491506865 94.1644741429653
"1543" 308.4 115.099560190703 94.0567073584397
"1544" 308.6 114.607701788433 93.7227055678175
"1545" 308.8 114.38131598016 93.2162306443462
"1546" 309 113.518932228694 93.2322188615185
"1547" 309.2 112.523425610302 93.3480816018088
"1548" 309.4 111.900450175243 93.5613311252367
"1549" 309.6 110.771534515629 93.572212946082
"1550" 309.8 110.202274338583 94.1160513586231
"1551" 310 109.710922506351 94.1907856042532
"1552" 310.2 108.883249027508 94.3036748821148
"1553" 310.4 108.187215343862 94.6384173206168
"1554" 310.6 106.93533931396 95.0777477875022
"1555" 310.8 105.810289916551 95.7036052136156
"1556" 311 104.676316407035 96.4561137809707
"1557" 311.2 103.516095888995 97.2690448389541
"1558" 311.4 101.835458678448 97.9499392730801
"1559" 311.6 100.315638214989 98.8268599676052
"1560" 311.8 98.6652297503359 99.3284665469308
"1561" 312 96.9024088467541 100.003180792671
"1562" 312.2 94.4725162992542 101.102997514886
"1563" 312.4 92.3019804287697 102.062079759367
"1564" 312.6 90.0849959004274 103.041237874394
"1565" 312.8 87.8674600840007 104.382618656003
"1566" 313 85.3752284114645 106.631164758582
"1567" 313.2 83.8340817701784 107.90406080357
"1568" 313.4 81.95916787291 109.433124485798
"1569" 313.6 79.4860752787664 110.882297120515
"1570" 313.8 76.8069282379776 112.944229882239
"1571" 314 73.6947173439364 114.708545098386
"1572" 314.2 70.9359138122171 114.705640669277
"1573" 314.4 67.4493172500726 114.96631588832
"1574" 314.6 63.9459632163011 114.295788037853
"1575" 314.8 60.9848625467635 113.578507849048
"1576" 315 57.7904564401715 113.260184642688
"1577" 315.2 54.5553521561464 114.169856327966
"1578" 315.4 52.5329796573521 116.430807685674
"1579" 315.6 52.2070016368218 117.520157531558
"1580" 315.8 52.7560812253341 117.519368074012
"1581" 316 53.3933157829259 117.541225043995
"1582" 316.2 53.2575962094421 116.067938934921
"1583" 316.4 52.1959809935319 113.983319701124
"1584" 316.6 50.2482899836928 112.766364979651
"1585" 316.8 48.8538588799558 111.637388137307
"1586" 317 48.2429290488961 110.912678059492
"1587" 317.2 45.4004168192097 108.649761507236
"1588" 317.4 43.6021816722627 105.458253493968
"1589" 317.6 43.0874768328381 103.714742544215
"1590" 317.8 43.4108476947527 102.45111958592
"1591" 318 43.5247367576295 100.514792162788
"1592" 318.2 42.7261322405531 97.7977365876169
"1593" 318.4 41.5053331030156 95.204209766948
"1594" 318.6 39.7450223386022 91.549134694944
"1595" 318.8 37.4309183094381 87.15078609616
"1596" 319 34.0296247796867 83.2875188811454
"1597" 319.2 31.7507903315233 78.5982635759966
"1598" 319.4 30.5992930042301 74.0231858440361
"1599" 319.6 28.528704853488 68.7950946413753
"1600" 319.8 26.0759496337035 63.2937689488409
"1601" 320 23.2642654005757 58.1805117288372
"1602" 320.2 19.9405683270392 53.2621109234375
"1603" 320.4 15.5047558806579 51.2850726091829
"1604" 320.6 12.078324991602 51.9104253311727
"1605" 320.8 10.5493265203069 53.0448141060492
"1606" 321 10.5243068751517 53.9240076246546
"1607" 321.2 11.3584016436669 55.1114635427195
"1608" 321.4 11.8567698549571 56.3108746822049
"1609" 321.6 12.4817832135609 57.5236969978613
"1610" 321.8 12.7451201796801 60.0241263525791
"1611" 322 12.7922971011062 63.1826592966611
"1612" 322.2 13.246355218111 66.440034548787
"1613" 322.4 15.390129191656 70.0926492075839
"1614" 322.6 18.0000959901108 72.7709716932623
"1615" 322.8 21.4123313551458 74.5944346670821
"1616" 323 25.3753799655314 74.9087376038311
"1617" 323.2 29.3863619416648 74.6882673912604
"1618" 323.4 33.5441864602578 74.2395937840753
"1619" 323.6 38.7956960765098 72.9418200787824
"1620" 323.8 41.8045820737784 71.3999420448783
"1621" 324 45.8615326680745 68.7569202560411
"1622" 324.2 48.6348116126818 65.14184766895
"1623" 324.4 51.5790498447032 61.0186466127163
"1624" 324.6 54.5746392251365 56.669642531702
"1625" 324.8 57.9560089458887 52.5509735439091
"1626" 325 60.4848926777651 48.1450300288992
"1627" 325.2 63.5176019318066 44.1194515578862
"1628" 325.4 65.4996961589905 41.9253100880793
"1629" 325.6 68.9539855579916 39.5807259428342
"1630" 325.8 72.432390805092 36.4712362661442
"1631" 326 74.6096672702216 32.7613033596113
"1632" 326.2 74.1820933859757 28.5780236848435
"1633" 326.4 72.6862990667999 25.2862642984896
"1634" 326.6 70.2263785235487 22.3279789451548
"1635" 326.8 66.0820406048097 19.1288858358677
"1636" 327 63.4713545907137 16.1758026769677
"1637" 327.2 64.0354881488166 14.5823740585713
"1638" 327.4 66.1567678321137 13.8469531356352
"1639" 327.6 66.2217071007587 14.3073438606205
"1640" 327.8 67.3027904194616 15.0038624917238
"1641" 328 69.2064418484781 16.3180271228614
"1642" 328.2 72.1955962831784 17.3541571639005
"1643" 328.4 74.1156994066587 18.2506555463141
"1644" 328.6 76.8040044862571 18.3520753197937
"1645" 328.8 78.1148876304781 17.5674551247351
"1646" 329 78.0771865478552 17.0001934793142
"1647" 329.2 77.7001642298623 16.1863152083645
"1648" 329.4 77.1584346026899 14.1212279013457
"1649" 329.6 77.1267971012043 12.244009041618
"1650" 329.8 77.0463375932253 11.7516857077219
"1651" 330 77.500307145059 12.4374371871029
"1652" 330.2 77.8032006749049 12.872305330265
"1653" 330.4 78.4340293262287 13.7713859031044
"1654" 330.6 77.6641983398485 14.3659984836898
"1655" 330.8 77.3966220530509 14.9590695884333
"1656" 331 77.9434507009254 15.8840848870078
"1657" 331.2 78.6152393463609 17.0097202594976
"1658" 331.4 79.4094913174652 18.0579791157574
"1659" 331.6 79.7495849481125 19.3900273897491
"1660" 331.8 81.2034323042913 21.0313950686117
"1661" 332 83.4238077462698 22.6747929978663
"1662" 332.2 85.9952732545174 23.8868076296478
"1663" 332.4 89.0693389558825 24.5399007500604
"1664" 332.6 90.5886234083447 25.3480384043809
"1665" 332.8 93.7459817878187 25.5765664646542
"1666" 333 94.6480385180482 25.273175426867
"1667" 333.2 93.5399132609334 25.8544673715722
"1668" 333.4 93.113308875693 28.0036316108269
"1669" 333.6 91.8333108543666 30.0292611471671
"1670" 333.8 89.6528500741712 32.2244967470677
"1671" 334 87.8505773557363 35.1156165216286
"1672" 334.2 87.4807972054655 39.2473893943782
"1673" 334.4 88.1889278265902 42.7300391810472
"1674" 334.6 90.4460869807839 45.6676662969858
"1675" 334.8 93.4111226795695 47.8821539104692
"1676" 335 95.3042389269547 48.8002991964775
"1677" 335.2 96.646447479955 48.9837186052095
"1678" 335.4 99.1744792138041 49.7120047728769
"1679" 335.6 101.448271117017 49.5296173252928
"1680" 335.8 102.060975183113 49.6560144461161
"1681" 336 102.101594718247 50.8428022988928
"1682" 336.2 101.33610360408 53.3256499538089
"1683" 336.4 99.9767533615798 55.0955583935274
"1684" 336.6 97.8715307310313 57.824516295781
"1685" 336.8 94.7032837385937 60.7092787082193
"1686" 337 91.0884491861732 64.139077856797
"1687" 337.2 90.5826054348036 67.2380574810707
"1688" 337.4 91.6865584155234 70.9321948902697
"1689" 337.6 93.4065522286483 72.5718064015175
"1690" 337.8 95.1757481651761 74.6553282209887
"1691" 338 98.1579918210856 76.0464947205388
"1692" 338.2 98.9864715123639 77.6873082539072
"1693" 338.4 97.4150671098549 79.5524863474079
"1694" 338.6 94.9090406845141 81.3461396276076
"1695" 338.8 91.859126409976 81.173921335316
"1696" 339 87.9506218607352 81.0896866263922
"1697" 339.2 83.1933746278321 81.2754509539687
"1698" 339.4 79.2953317540035 83.3693829427767
"1699" 339.6 77.7359026266201 86.8287102288471
"1700" 339.8 78.1340154322877 90.3793383132612
"1701" 340 77.632679833378 94.1751291101663
"1702" 340.2 75.1696088608369 96.2314695455478
"1703" 340.4 71.9762544664264 97.2773576402653
"1704" 340.6 67.1020477340858 97.7375190207596
"1705" 340.8 62.0603564296138 97.0894694611062
"1706" 341 56.8963893337758 96.7904266981514
"1707" 341.2 51.1786423853951 96.5789194505809
"1708" 341.4 45.5955813400618 97.0482825993122
"1709" 341.6 40.6248760989951 96.9723240687996
"1710" 341.8 37.2299136450909 94.5189690801866
"1711" 342 33.6751306028475 89.8133617185758
"1712" 342.2 29.8850694908836 85.6645059214682
"1713" 342.4 26.7355836757251 81.2314866473989
"1714" 342.6 23.9660692903683 76.7942176703449
"1715" 342.8 19.6670157743337 73.2177382869243
"1716" 343 15.1216877370984 69.775872964536
"1717" 343.2 12.1335179149024 65.4653962532976
"1718" 343.4 11.9982218164667 60.6911301451432
"1719" 343.6 14.3576526034283 55.3660753660904
"1720" 343.8 15.8257677340932 49.93686426762
"1721" 344 16.2038927054071 43.9786437597169
"1722" 344.2 15.7588602042557 38.4254038877102
"1723" 344.4 15.466356186036 33.2748723471568
"1724" 344.6 15.6235689393962 31.1467360787834
"1725" 344.8 17.6848169836812 30.458653154418
"1726" 345 21.4491518610761 29.8212268007688
"1727" 345.2 25.6154474281962 28.4723588621286
"1728" 345.4 29.837833203009 26.2916152186645
"1729" 345.6 33.2608844503715 23.0914021441373
"1730" 345.8 35.3780874619194 18.7115225156858
"1731" 346 36.9793327508469 15.7369713135101
"1732" 346.2 40.4800673922611 14.2132712203769
"1733" 346.4 44.9837760791942 13.0346347665282
"1734" 346.6 49.6076766225983 12.2822772285446
"1735" 346.8 54.9301840785211 11.3733137778536
"1736" 347 59.7260415371001 9.64439588467163
"1737" 347.2 62.0144692322758 7.08625504644228
"1738" 347.4 61.7257378868761 6.20720521581947
"1739" 347.6 60.5947218963394 4.93907418690611
"1740" 347.8 59.6163936720598 3.89204508226427
"1741" 348 58.6934388494709 3.48678317171263
"1742" 348.2 57.3745532129586 3.60411673172407
"1743" 348.4 56.4221015290067 3.79348536828312
"1744" 348.6 54.8277473016183 4.33804890572364
"1745" 348.8 52.9389015438166 4.35996403175057
"1746" 349 50.8417646796972 4.20900024691108
"1747" 349.2 49.3930489450689 4.35919645250367
"1748" 349.4 49.3837683307551 4.55624927198729
"1749" 349.6 47.8840085799657 4.71458531489234
"1750" 349.8 46.1461398562419 5.4591781572086
"1751" 350 43.2493912707924 5.91401952535682
"1752" 350.2 40.3114533900971 6.47577055895565
"1753" 350.4 38.4606242194017 6.87418222932985
"1754" 350.6 36.9295650814925 7.60411314416641
"1755" 350.8 36.3487245753761 8.27754054111396
"1756" 351 35.5970073540821 8.4541930838318
"1757" 351.2 34.4252533829393 8.88986281066471
"1758" 351.4 32.6337258483655 9.61066512402896
"1759" 351.6 30.5485414879652 10.783247637837
"1760" 351.8 29.8595546628019 10.6384470964743
"1761" 352 29.1959885054573 10.6045370777216
"1762" 352.2 29.094666291031 11.3335162129643
"1763" 352.4 28.6673085804612 11.5814532783534
"1764" 352.6 28.1277643989571 12.0418736594511
"1765" 352.8 27.2323487070942 12.5430474641752
"1766" 353 26.6661452045535 12.8445154852986
"1767" 353.2 26.581254946305 12.9694972638124
"1768" 353.4 26.5322809523061 12.99372655644
"1769" 353.6 25.915397902412 13.6764030363587
"1770" 353.8 25.9103992409238 14.0078491468942
"1771" 354 25.3334801984921 14.4310498148621
"1772" 354.2 24.9244154218346 14.4944318531019
"1773" 354.4 24.3044054964813 14.8412096081418
"1774" 354.6 23.6920344932603 15.3655141430951
"1775" 354.8 23.0191002127 15.6205597624767
"1776" 355 22.7857323637123 15.7562012876755
"1777" 355.2 22.2441703494709 16.5071072512399
"1778" 355.4 21.8750628258169 16.9712431112307
"1779" 355.6 20.9945923430442 17.8605526710287
"1780" 355.8 20.4515729598665 17.9830251803849
"1781" 356 19.9760484008015 18.496531808394
"1782" 356.2 18.8143009788394 18.7173437622155
"1783" 356.4 18.4930152473274 19.3856396198171
"1784" 356.6 18.1461542927993 19.5933986454141
"1785" 356.8 17.8124164529839 20.251824742549
"1786" 357 17.2967575538953 20.8995143965361
"1787" 357.2 16.7149188742539 21.4794121776723
"1788" 357.4 16.2905618033604 21.5197120027999
"1789" 357.6 16.0920519298349 21.6038667210406
"1790" 357.8 15.88540460892 21.7470520810021
"1791" 358 15.8930009920208 22.3145780761602
"1792" 358.2 16.0305519466085 22.5016634458262
"1793" 358.4 15.8360857630431 23.2068134881622
"1794" 358.6 15.6474534572211 24.0934588947091
"1795" 358.8 15.2819885597106 24.0060920672466
"1796" 359 15.4597585186711 23.9095620108539
"1797" 359.2 16.2069650867986 24.352030052392
"1798" 359.4 15.9997599776292 24.6584962917318
"1799" 359.6 15.9960427639571 24.7113765582796
"1800" 359.8 16.1943397426696 24.6417191221921
"1801" 360 16.3966161096079 24.7388113559684
"1802" 360.2 16.7156293360932 24.920788678563
"1803" 360.4 17.4878664089672 25.1749953743402
"1804" 360.6 18.2428416964582 26.2694306669027
"1805" 360.8 18.386218580528 26.5345978483659
"1806" 361 18.9706266879965 27.4246436280025
"1807" 361.2 19.7282400917888 28.0710336585535
"1808" 361.4 20.7955529996326 28.9080039953577
"1809" 361.6 21.8543940844854 29.66855455087
"1810" 361.8 24.1093769260494 31.5657069708428
"1811" 362 26.4253537776194 32.588000665878
"1812" 362.2 28.9959659303718 32.8815727726942
"1813" 362.4 32.7994964647161 33.6508996355667
"1814" 362.6 37.3415478936485 34.515958207762
"1815" 362.8 41.1355318693415 34.8485649668238
"1816" 363 44.8086752404722 34.8062149295058
"1817" 363.2 48.6046262276249 33.8968080893852
"1818" 363.4 52.443569810785 33.6981960577519
"1819" 363.6 56.6412911957909 32.6541259206945
"1820" 363.8 61.1872012163292 31.1680192071721
"1821" 364 63.6967751699215 29.0418358838292
"1822" 364.2 65.5041149854059 26.1656064614754
"1823" 364.4 67.78063718787 22.8897029972776
"1824" 364.6 68.4863261841825 22.21057821818
"1825" 364.8 69.0509396124438 20.5153926835096
"1826" 365 69.0764419389631 20.029256210389
"1827" 365.2 68.8414753641235 20.6096223552428
"1828" 365.4 69.6735731960494 21.8480224880681
"1829" 365.6 71.1797396439846 24.0157925520662
"1830" 365.8 72.3264688939965 26.8631024858288
"1831" 366 73.7454064417985 29.6429055533028
"1832" 366.2 76.1232787475642 32.2978996852926
"1833" 366.4 79.3434494161357 35.1545745641533
"1834" 366.6 82.9551009817303 38.3965649641947
"1835" 366.8 84.5236435768542 41.7724652878544
"1836" 367 85.7558171147011 45.6584365477273
"1837" 367.2 84.7327766185658 49.1418432692796
"1838" 367.4 84.5240074657015 54.0963007559313
"1839" 367.6 85.3154836738067 60.0444197690971
"1840" 367.8 87.0524873922378 65.3356294885405
"1841" 368 89.3099044825277 68.8989387417133
"1842" 368.2 90.6665053121971 72.8883799541816
"1843" 368.4 89.0520460894108 74.0360833428525
"1844" 368.6 86.3731878058026 74.3115836882084
"1845" 368.8 83.7377221544565 75.4590976539047
"1846" 369 80.5378598157716 77.2527157841207
"1847" 369.2 77.5602108118911 80.5135938212723
"1848" 369.4 74.2978092468023 84.2456513069956
"1849" 369.6 71.996434329061 88.8261526327998
"1850" 369.8 69.422532695401 92.7831945109686
"1851" 370 65.641434056528 96.9626761420353
"1852" 370.2 62.2636453554225 99.8766982410597
"1853" 370.4 58.6712157259436 99.6737649291067
"1854" 370.6 55.238645079106 98.7674098028569
"1855" 370.8 50.0254706700913 97.3051578250286
"1856" 371 44.5921180851284 93.996650305024
"1857" 371.2 39.7363589773774 91.4699888534163
"1858" 371.4 34.1941607564739 89.4005360247209
"1859" 371.6 29.3449635004635 88.0787318755964
"1860" 371.8 25.7262528568443 86.6315995794062
"1861" 372 24.4877892040381 82.85888653745
"1862" 372.2 23.8285976297013 77.2450902199986
"1863" 372.4 23.3990375907615 72.045690120562
"1864" 372.6 21.3900011167876 66.7918232455805
"1865" 372.8 18.618037760003 61.7455560915718
"1866" 373 15.6669472896032 57.9889364765538
"1867" 373.2 13.1914848349332 53.5893456289956
"1868" 373.4 13.1991036173094 49.1184918044367
"1869" 373.6 14.8375719213801 44.4335938060862
"1870" 373.8 15.6173065397901 40.0194663741274
"1871" 374 16.757428740909 35.549118533759
"1872" 374.2 20.3358251186107 31.5498212630865
"1873" 374.4 24.3497546780616 28.0214493493368
"1874" 374.6 27.5860890080151 24.282670688177
"1875" 374.8 30.9397453254064 19.580438226659
"1876" 375 34.2471726053844 16.5798202987206
"1877" 375.2 38.4672776026241 14.1188390044357
"1878" 375.4 43.4055458868923 11.1888230588298
"1879" 375.6 47.0665832927826 7.90894145384027
"1880" 375.8 47.04153061948 6.112577289448
"1881" 376 46.5008042359167 6.43141495248687
"1882" 376.2 46.24042907164 6.58234075658646
"1883" 376.4 45.9025583284636 7.2875568065724
"1884" 376.6 46.1844683309417 8.21215731125812
"1885" 376.8 47.0391704882577 8.93852808713316
"1886" 377 49.6425286221845 8.87568221824836
"1887" 377.2 52.8482687808574 8.76263976460215
"1888" 377.4 55.6641640759024 8.19239067525586
"1889" 377.6 59.5585853118425 7.36316083344997
"1890" 377.8 62.6558723213681 5.93992979889005
"1891" 378 63.0319765829785 4.20009072988974
"1892" 378.2 63.1157227543439 4.77647821940433
"1893" 378.4 63.2380695437535 6.26017923584561
"1894" 378.6 63.9974665896475 8.67571323068181
"1895" 378.8 65.76662316242 10.4674778280116
"1896" 379 67.4601617955938 11.3289703087406
"1897" 379.2 70.482041110481 12.3212919412917
"1898" 379.4 74.3605750461422 12.868107522925
"1899" 379.6 75.9193005359868 12.5867705653901
"1900" 379.8 76.5934723167541 13.3693366278239
"1901" 380 76.8985894291298 16.0996918044004
"1902" 380.2 77.8035137947425 19.1766841224447
"1903" 380.4 80.052370091766 22.4866227283511
"1904" 380.6 82.2571220513297 25.7688648724349
"1905" 380.8 85.0597357226632 28.253674903058
"1906" 381 88.1929110689476 28.9052385154153
"1907" 381.2 88.6232965657794 29.2067446399436
"1908" 381.4 90.3954950639073 29.813172100003
"1909" 381.6 92.9510901768352 30.0051029875196
"1910" 381.8 95.048140760922 29.3577169271061
"1911" 382 95.2417550456654 28.3803730310628
"1912" 382.2 94.885888970922 29.2252587029542
"1913" 382.4 94.6860258462089 30.7287856025401
"1914" 382.6 93.8129293753523 32.8870860613933
"1915" 382.8 93.1785845242414 33.4096593447118
"1916" 383 92.6529746792507 34.3185164108313
"1917" 383.2 92.3285166470043 35.0185251828061
"1918" 383.4 92.0239913682177 36.959286791908
"1919" 383.6 92.4907347467417 39.4605502853373
"1920" 383.8 91.9135798424119 42.0370010942604
"1921" 384 89.9344370775445 46.9992635424398
"1922" 384.2 89.0552483014485 50.8340579634634
"1923" 384.4 88.2478367674206 54.2417652699085
"1924" 384.6 88.5029162981983 58.7978537587266
"1925" 384.8 90.189976261856 62.589712309674
"1926" 385 92.3842052527718 66.6818004770423
"1927" 385.2 93.4555381766066 68.4046920137043
"1928" 385.4 93.3925646095116 68.3936950945527
"1929" 385.6 91.8902918344365 68.7909916466069
"1930" 385.8 89.3706942854648 70.3801431365502
"1931" 386 87.7365895416198 72.8309663873341
"1932" 386.2 86.6833271829894 74.0227371907344
"1933" 386.4 83.6568513559549 77.5592387844857
"1934" 386.6 81.4001757953919 81.0165762725775
"1935" 386.8 78.8444403017143 85.1182726260878
"1936" 387 76.7160981827255 89.371289260066
"1937" 387.2 77.1756734106626 93.3756156593955
"1938" 387.4 76.9588551406086 92.7091964020394
"1939" 387.6 75.4316036431426 91.8998348295451
"1940" 387.8 72.1425553761787 91.009109923462
"1941" 388 68.1125802172697 90.7712885458139
"1942" 388.2 64.7789075233273 90.6054769389362
"1943" 388.4 60.3741514673669 91.793090512106
"1944" 388.6 56.6309921854426 94.3540586845413
"1945" 388.8 53.4842764569353 97.8564538391594
"1946" 389 51.3269219536563 100.214773391686
"1947" 389.2 49.4883880731554 99.8602673959353
"1948" 389.4 46.9988032524012 97.8105206256897
"1949" 389.6 44.6890729043329 95.0169508906778
"1950" 389.8 42.4911015818622 90.9347017042108
"1951" 390 39.9358974227955 87.2559324946815
"1952" 390.2 36.4670400619906 84.0941345254249
"1953" 390.4 33.1528952404526 81.0318208101487
"1954" 390.6 30.6524298195705 77.1092821033849
"1955" 390.8 28.6464049926308 71.5359077505411
"1956" 391 27.9428129987602 66.665891526458
"1957" 391.2 28.2215486064036 60.7021098551392
"1958" 391.4 27.6836883368781 55.3305554666032
"1959" 391.6 26.0678619031426 50.4588967013029
"1960" 391.8 22.8713393726165 46.7423154851273
"1961" 392 20.050114457207 43.5685278618255
"1962" 392.2 16.0489593314102 40.2443928131255
"1963" 392.4 15.9233677550218 38.2835984300458
"1964" 392.6 17.53088018302 36.117485134694
"1965" 392.8 20.6333651456562 33.3611299094035
"1966" 393 23.6374153823321 29.8909931551913
"1967" 393.2 26.6088262095005 25.6930870247067
"1968" 393.4 28.3115757731898 21.5475097749375
"1969" 393.6 29.2566182704163 17.5515886116147
"1970" 393.8 29.3869652828033 17.7451490474515
"1971" 394 30.9526654113336 18.6365331531154
"1972" 394.2 33.7266134864107 19.7751204529239
"1973" 394.4 37.8918026229568 19.6137347684226
"1974" 394.6 40.9556482104682 19.1819320689065
"1975" 394.8 44.7833964492694 18.2728668709026
"1976" 395 48.11472330872 15.6137460756346
"1977" 395.2 49.9173740847727 12.600106542158
"1978" 395.4 51.2267003344135 9.95866952717839
"1979" 395.6 52.7770052104122 10.1739060016914
"1980" 395.8 56.4927719015619 11.5398123380643
"1981" 396 60.4075748898806 12.4541800913997
"1982" 396.2 64.6719050631235 13.1127195338682
"1983" 396.4 69.2422973366619 14.0941109978848
"1984" 396.6 73.8636376609431 13.2050088669804
"1985" 396.8 76.1132743172038 11.5911890375231
"1986" 397 76.4149096398671 11.7278588017566
"1987" 397.2 76.6062408961056 13.3101515014761
"1988" 397.4 77.3813209215976 15.7283681536054
"1989" 397.6 78.2404887014663 18.733579974644
"1990" 397.8 79.6049578871277 21.9153787158894
"1991" 398 82.2517302651723 25.9006202816698
"1992" 398.2 84.6937986442691 28.8598077436679
"1993" 398.4 88.3656521316306 31.2621930520077
"1994" 398.6 90.6388179723316 34.5307546010284
"1995" 398.8 93.0211256510706 36.0340889767544
"1996" 399 95.3979053961879 36.8317174757696
"1997" 399.2 97.7386507019995 38.1718815143208
"1998" 399.4 100.371954665941 39.0714912708141
"1999" 399.6 103.596531307453 39.2459647056176
"2000" 399.8 106.108243519756 38.6146827771439
"2001" 400 108.82213222547 37.4859028693368
"2002" 400.2 110.079020289014 36.4410545571318
"2003" 400.4 111.625295694615 35.2727565974209
"2004" 400.6 113.468593880003 33.3994165328368
"2005" 400.8 114.385969354347 33.9828980977642
"2006" 401 115.206568679478 35.9603009656191
"2007" 401.2 115.530478314029 38.2869178628969
"2008" 401.4 115.770287871187 40.3618479849289
"2009" 401.6 116.327068134566 42.4627498349769
"2010" 401.8 117.065043889766 45.108083984278
"2011" 402 118.454817917713 47.7616193534397
"2012" 402.2 120.478413726253 49.8871790484302
"2013" 402.4 121.381883965623 51.5249004843161
"2014" 402.6 122.674223804056 52.2765676961779
"2015" 402.8 121.386606610192 52.4135372666114
"2016" 403 120.449858209636 53.6910871354573
"2017" 403.2 119.3554887166 55.6661196036483
"2018" 403.4 118.771398809145 56.5364855508138
"2019" 403.6 118.381163835059 57.3431355340781
"2020" 403.8 117.055937393131 60.0822113795172
"2021" 404 115.989635180787 64.1458641418577
"2022" 404.2 115.750964369848 68.1512491148211
"2023" 404.4 114.883648767814 72.8561710900364
"2024" 404.6 114.903369435613 78.1723828265613
"2025" 404.8 114.153064921056 83.748335324616
"2026" 405 112.367143229845 89.5432065019374
"2027" 405.2 109.531789721281 94.0927056723028
"2028" 405.4 105.724455073647 98.217118019603
"2029" 405.6 101.033823214255 102.154403278204
"2030" 405.8 96.1433696140798 105.644852583368
"2031" 406 90.2201532244119 108.002135877708
"2032" 406.2 85.4277661424824 110.477568769375
"2033" 406.4 79.3905426450151 112.81999848666
"2034" 406.6 73.7880222200407 113.600641944455
"2035" 406.8 69.1039110607646 114.466811900553
"2036" 407 63.6699121283599 114.318951891701
"2037" 407.2 58.0633138760458 113.864616543404
"2038" 407.4 52.6668621953704 113.883583185872
"2039" 407.6 47.7574427858307 115.60634085612
"2040" 407.8 43.2036644351979 114.192220608382
"2041" 408 39.7870590334303 109.816557362454
"2042" 408.2 36.3907545278762 105.386014512865
"2043" 408.4 33.8684008442632 101.442561977544
"2044" 408.6 34.101620757324 98.4364994131697
"2045" 408.8 34.5598640620979 95.1715381346795
"2046" 409 33.5964112106382 91.6501662438712
"2047" 409.2 31.9188862534644 88.1620053475076
"2048" 409.4 30.0371779342321 83.5295914064561
"2049" 409.6 26.9511773774641 78.8553678985031
"2050" 409.8 22.9469481691977 74.2760380964743
"2051" 410 19.8967113096399 68.83889934532
"2052" 410.2 18.3317942701093 62.9922672961652
"2053" 410.4 18.6123650379144 57.9084460651205
"2054" 410.6 20.5344647735851 52.0573343558801
"2055" 410.8 21.1784117801083 45.8482501237419
"2056" 411 19.7626304895504 39.416849766422
"2057" 411.2 17.0848127039926 34.1609168411015
"2058" 411.4 15.7424751949728 29.8934391373106
"2059" 411.6 18.1069533371358 29.097365210456
"2060" 411.8 20.430443562628 29.430223617042
"2061" 412 24.5690128706394 28.2787812168278
"2062" 412.2 28.6737484994197 26.4193881204681
"2063" 412.4 32.6193417283844 22.6015781721679
"2064" 412.6 36.4211150347198 18.3815085438205
"2065" 412.8 40.2570981755104 14.2974210566662
"2066" 413 42.8000938209714 14.209021661537
"2067" 413.2 47.8413923056962 15.4083702385236
"2068" 413.4 53.2472248375295 16.169668510578
"2069" 413.6 58.7496478372585 15.3256227826291
"2070" 413.8 62.7345048257443 12.1489249178652
"2071" 414 65.7104274122942 8.92563694397728
"2072" 414.2 66.7325099300895 9.98988511835162
"2073" 414.4 68.3476559466754 12.2143488039805
"2074" 414.6 70.1258354270839 15.9306847352095
"2075" 414.8 72.1197930666204 20.0606699054343
"2076" 415 74.9040290239249 22.9778621059808
"2077" 415.2 78.957231152916 25.4913569314574
"2078" 415.4 84.0426983695479 26.6625717632472
"2079" 415.6 86.7303064888181 27.3006896714188
"2080" 415.8 87.2262797444077 28.574681760507
"2081" 416 88.2611663416166 31.9503863520681
"2082" 416.2 88.6905238959798 35.4417300252273
"2083" 416.4 88.9681046384613 39.9020540463654
"2084" 416.6 89.8758593711465 44.8290630076587
"2085" 416.8 92.5525872864923 49.8708163443305
"2086" 417 94.1422989713334 55.2682389205945
"2087" 417.2 95.4313108724186 60.6373440215051
"2088" 417.4 97.2381876847219 64.9416560050111
"2089" 417.6 100.2491399434 67.2757707133349
"2090" 417.8 102.763660501093 70.7048737417519
"2091" 418 105.54113823933 75.2602928698418
"2092" 418.2 108.58572468401 79.6388960167357
"2093" 418.4 112.048498297499 82.9131211286742
"2094" 418.6 115.960827123361 85.8105789233337
"2095" 418.8 116.60449650782 90.224258992911
"2096" 419 116.919425408149 91.6685686140513
"2097" 419.2 116.794770801307 91.1339736390456
"2098" 419.4 116.577800263174 90.8915888848788
"2099" 419.6 116.723344636802 90.282821517345
"2100" 419.8 115.989684210912 89.8079406413754
"2101" 420 114.92437302737 89.3825478651699
"2102" 420.2 114.193858608671 88.9037477420125
"2103" 420.4 113.326210400203 89.1332985791571
"2104" 420.6 113.031570988234 89.3839207477351
"2105" 420.8 112.776111954642 89.3340599385064
"2106" 421 112.03206092065 89.5597527631766
"2107" 421.2 111.017697767776 90.0487145266653
"2108" 421.4 109.865459120425 90.6393290753557
"2109" 421.6 108.201451455179 91.8490497562628
"2110" 421.8 107.626331844972 92.1905759311462
"2111" 422 107.476012029566 91.9960588841454
"2112" 422.2 106.381154471115 92.2267942417826
"2113" 422.4 105.424506194688 92.3866374380403
"2114" 422.6 104.044244803098 92.6932402532548
"2115" 422.8 101.669350271766 93.1879611986536
"2116" 423 98.692241162299 93.8508950953353
"2117" 423.2 94.7677042046891 95.2227810301062
"2118" 423.4 90.5572297292983 95.5930619995677
"2119" 423.6 86.5009486205614 94.8982467444706
"2120" 423.8 84.7345424485634 93.3617838311843
"2121" 424 83.7075155231963 90.7865318472176
"2122" 424.2 82.0858551969526 88.383398319969
"2123" 424.4 81.1995352202716 85.9588461146569
"2124" 424.6 80.0011493225527 82.6323852174841
"2125" 424.8 78.6130874400633 78.2561560284167
"2126" 425 77.4477777626546 73.7519712389946
"2127" 425.2 75.9932977480051 69.2882747390964
"2128" 425.4 73.2219085138624 64.8050261546386
"2129" 425.6 69.1973945237936 61.6958818463301
"2130" 425.8 64.790759390674 57.9611003902481
"2131" 426 60.0255939847256 56.4590403262632
"2132" 426.2 54.5500102494713 56.1036118928167
"2133" 426.4 49.3889498598616 55.7044818214518
"2134" 426.6 44.165223301417 56.6260407294871
"2135" 426.8 38.6003775732635 57.3726839413374
"2136" 427 33.2383058254182 55.5811797733544
"2137" 427.2 30.2006040096256 51.8451722849508
"2138" 427.4 29.0356842957844 46.6313438970452
"2139" 427.6 28.6906736894226 41.4497239402097
"2140" 427.8 29.7809827365976 38.7497733250691
"2141" 428 31.1387499004479 36.9748132459582
"2142" 428.2 32.8644515133784 34.0074945476955
"2143" 428.4 35.0925546810679 30.646004985919
"2144" 428.6 37.5400517320482 27.372699022638
"2145" 428.8 39.0383137784768 22.9811560031906
"2146" 429 41.1739041916917 19.0365139809599
"2147" 429.2 42.0177519922943 14.7999734872833
"2148" 429.4 40.8795327400884 12.9949220573444
"2149" 429.6 39.3945839876007 14.1327730553859
"2150" 429.8 37.3104693147907 14.2719321849745
"2151" 430 34.1691436018492 14.0627047071166
"2152" 430.2 32.2015673023988 14.7991022551934
"2153" 430.4 30.5652232971505 16.3511947021231
"2154" 430.6 27.9312193659757 18.0639717359706
"2155" 430.8 23.7365362407847 19.3699678023892
"2156" 431 24.4481551337742 20.5970596093912
"2157" 431.2 25.1834634558664 23.3894774003629
"2158" 431.4 25.2749077443158 27.3735751320571
"2159" 431.6 23.3175300206772 31.9482074351179
"2160" 431.8 19.8408543007682 35.5565146468197
"2161" 432 14.6581704649446 38.9858568495238
"2162" 432.2 10.6283530442666 41.173551834181
"2163" 432.4 9.8541129394857 43.1305754649458
"2164" 432.6 11.4063371956595 46.177962608583
"2165" 432.8 13.7610904314123 50.1064974560527
"2166" 433 16.8063772460415 54.3286486460838
"2167" 433.2 18.5088264400956 57.9071488675568
"2168" 433.4 21.7558888303824 61.9084418779572
"2169" 433.6 25.1936340826684 66.5282085538442
"2170" 433.8 28.7114559542622 70.7642586335198
"2171" 434 33.5538633748665 74.0568768136692
"2172" 434.2 38.8702384800427 76.7109435940542
"2173" 434.4 44.0935817798207 78.2295987788531
"2174" 434.6 49.0976352557729 78.3448091956465
"2175" 434.8 54.0623441116963 76.6486394888813
"2176" 435 58.2755728983847 74.261171864272
"2177" 435.2 62.8476462703484 71.0103396653323
"2178" 435.4 66.9130290029388 67.220980548195
"2179" 435.6 69.7396967572888 62.5373476227221
"2180" 435.8 72.0865563402262 56.7328367128415
"2181" 436 72.3644315436407 52.1964076502374
"2182" 436.2 72.3917170875448 46.7798104664942
"2183" 436.4 71.326791357549 41.8708532260011
"2184" 436.6 69.775035136314 36.7911084256513
"2185" 436.8 67.0429835292405 32.4348392891884
"2186" 437 65.1448346969776 27.9926324482538
"2187" 437.2 65.7870471375845 26.9233736117596
"2188" 437.4 66.3244858804351 26.7679517499036
"2189" 437.6 67.136644523271 26.8417083686141
"2190" 437.8 68.0504544957354 25.9267677963148
"2191" 438 69.4923746550569 25.2090611147074
"2192" 438.2 70.1362874318196 23.9492877533719
"2193" 438.4 70.2362951791116 23.5383556075052
"2194" 438.6 68.0080278870666 22.064821156354
"2195" 438.8 65.348816836625 21.6920801802459
"2196" 439 62.3192559046529 20.9133361046506
"2197" 439.2 58.1768262829 21.0884339104631
"2198" 439.4 53.170907302504 19.7300490273941
"2199" 439.6 49.2543352650096 18.3067628396798
"2200" 439.8 44.9699557841212 17.4338707877513
"2201" 440 42.1129638897056 18.6712278639803
"2202" 440.2 37.9818907367742 19.5564746955938
"2203" 440.4 33.3372413088841 18.9323860596433
"2204" 440.6 32.4484876848146 17.1795914876841
"2205" 440.8 33.8695352559483 16.7107400590186
"2206" 441 35.9788210364473 15.8603220058797
"2207" 441.2 38.4324078990223 14.2809623247557
"2208" 441.4 40.8093845259714 13.1517398306998
"2209" 441.6 43.9422480739639 12.9035852489085
"2210" 441.8 48.535529978327 11.492212004398
"2211" 442 53.1851324810989 9.51415601223859
"2212" 442.2 56.4402986873643 6.57139477623141
"2213" 442.4 57.8344918492018 6.66248980879087
"2214" 442.6 59.3873992404061 8.65649582796527
"2215" 442.8 61.7712455646271 10.9099131281974
"2216" 443 65.463532052998 11.9521900475926
"2217" 443.2 69.5855782696492 11.4511807321129
"2218" 443.4 71.9529771713682 11.0633223884595
"2219" 443.6 75.8619678485455 11.0450775187298
"2220" 443.8 78.3272205492522 10.7587456447605
"2221" 444 80.4584196100813 11.8325168731643
"2222" 444.2 83.734999352429 14.0886245531224
"2223" 444.4 87.2221479573327 16.5889916976669
"2224" 444.6 91.5298098661275 19.1713508190311
"2225" 444.8 96.1801819265495 20.3479801952579
"2226" 445 101.50081274026 22.1647561074776
"2227" 445.2 106.532618126233 23.6248059808995
"2228" 445.4 108.221037264589 23.7150195211013
"2229" 445.6 107.159090348781 23.7126581124486
"2230" 445.8 105.846587769968 24.0849701577548
"2231" 446 105.216518611107 24.3267812619455
"2232" 446.2 104.658934466694 24.8451432127057
"2233" 446.4 104.006348401484 25.2582593338607
"2234" 446.6 103.496992423629 26.2780112959654
"2235" 446.8 103.711406647853 26.8678411763266
"2236" 447 103.888675384679 27.9096808760505
"2237" 447.2 104.126114573125 29.3787525982498
"2238" 447.4 104.724932618904 31.1680948257553
"2239" 447.6 105.55464409355 33.0853291411286
"2240" 447.8 106.568390811137 35.4084848813876
"2241" 448 108.090753428792 38.3703134415909
"2242" 448.2 110.424570069719 40.9881417047042
"2243" 448.4 113.284278412206 42.8916706502798
"2244" 448.6 116.403551309171 45.138144818344
"2245" 448.8 119.267892991111 47.3260542135871
"2246" 449 120.804345009727 47.9033272266329
"2247" 449.2 121.226664266167 47.4347417915202
"2248" 449.4 121.4487105261 47.0482206347597
"2249" 449.6 120.894060643321 46.8325855050277
"2250" 449.8 120.219239956493 46.7911564972867
"2251" 450 120.121954382032 46.8744972823442
"2252" 450.2 120.10106857589 46.7217359509389
"2253" 450.4 119.306623933316 46.9714765971254
"2254" 450.6 119.098281913957 47.1867843723787
"2255" 450.8 119.109491882198 47.4181423223736
"2256" 451 118.722949577642 47.756358668037
"2257" 451.2 117.941131150743 48.2532142532084
"2258" 451.4 117.180934788352 48.6788716268978
"2259" 451.6 116.89561083201 48.6034247082904
"2260" 451.8 116.21663570634 48.4542139901322
"2261" 452 115.658978148716 48.6141825946979
"2262" 452.2 114.667105280697 48.9762031402624
"2263" 452.4 113.171097154305 49.409266580544
"2264" 452.6 111.597462118824 49.3126911745246
"2265" 452.8 108.946517695745 48.7977527921249
"2266" 453 105.546778672589 48.2663918999123
"2267" 453.2 102.263952126862 48.3981568399292
"2268" 453.4 99.5612009690901 49.7395921340003
"2269" 453.6 96.7165413510449 50.9630655769563
"2270" 453.8 95.2754542306441 52.2677423253291
"2271" 454 93.3674914806271 54.5405693580962
"2272" 454.2 90.4377183889792 57.2822818617505
"2273" 454.4 88.3419862206447 60.9359689860778
"2274" 454.6 88.072437952672 65.5642649446902
"2275" 454.8 86.2515379386665 70.2208695412226
"2276" 455 84.8584371097859 73.3988970022475
"2277" 455.2 85.3669728386101 74.8372851722063
"2278" 455.4 86.8255134879607 75.9928239125046
"2279" 455.6 86.1712303165447 75.6078198564158
"2280" 455.8 84.0487442733045 74.9811730803429
"2281" 456 80.1973913409739 74.6487754005473
"2282" 456.2 76.48320986258 74.4347549927185
"2283" 456.4 74.1506556306136 73.9753699620385
"2284" 456.6 71.0124869717437 73.261373560883
"2285" 456.8 65.7620149381059 72.7605036854117
"2286" 457 60.7259984675114 70.8579700432434
"2287" 457.2 55.8166574671499 69.9572789474081
"2288" 457.4 50.2266322644437 69.4297863916463
"2289" 457.6 45.2395894941166 69.7585040289158
"2290" 457.8 39.9069793337968 70.3259906908657
"2291" 458 34.6580685472023 71.8691632624638
"2292" 458.2 29.6966613315747 74.639417280203
"2293" 458.4 24.6287631759516 77.4181527732282
"2294" 458.6 21.1554857776945 79.0940491449516
"2295" 458.8 19.4874036830376 76.5172037166893
"2296" 459 18.7122275410816 73.3798856489694
"2297" 459.2 17.638151405425 68.5405996454651
"2298" 459.4 16.7945722037308 63.1414799470484
"2299" 459.6 15.4519097635599 58.0660753036439
"2300" 459.8 15.4028226901066 52.4433637642771
"2301" 460 16.5492282340952 47.3349660832974
"2302" 460.2 17.8219313988554 42.2197893260436
"2303" 460.4 18.6072130046521 36.6596471624526
"2304" 460.6 17.9464894762125 31.5220879973026
"2305" 460.8 17.1842882226967 27.1516042313443
"2306" 461 17.943080765003 27.1913655067426
"2307" 461.2 19.6494306051529 27.5788994577673
"2308" 461.4 20.7479382497787 27.4656238841713
"2309" 461.6 21.215017290487 27.4653987051173
"2310" 461.8 22.4973377354735 27.2709617539823
"2311" 462 24.9193125043788 26.9929313178403
"2312" 462.2 28.6560709058314 26.0849291534334
"2313" 462.4 32.5111626864776 24.0139968333329
"2314" 462.6 35.7060843232954 21.3685191054401
"2315" 462.8 39.9251942556507 18.7536150954819
"2316" 463 43.6952305844306 16.4198044938002
"2317" 463.2 48.5374960121375 14.8935195884958
"2318" 463.4 52.9982739945166 13.23592783447
"2319" 463.6 56.5499096777378 9.96754553339461
"2320" 463.8 57.4736450938774 8.0406911240383
"2321" 464 58.203593279496 9.11882873063692
"2322" 464.2 61.1646150331235 11.1092527741761
"2323" 464.4 63.8851127807541 12.6033303803647
"2324" 464.6 67.5473128977654 14.8188980360948
"2325" 464.8 71.1410291880936 17.3755839906877
"2326" 465 74.5141805710871 19.8616990877478
"2327" 465.2 78.1001786732464 22.3210975904625
"2328" 465.4 82.9454817821905 24.6793737519517
"2329" 465.6 85.0980501595704 27.1063757932666
"2330" 465.8 88.0657719736229 30.4213987295356
"2331" 466 91.031500902958 31.5069324541164
"2332" 466.2 92.5490403233937 31.6129814173771
"2333" 466.4 96.0160346827254 32.105088068933
"2334" 466.6 99.9825742778998 32.5185109107701
"2335" 466.8 101.552701952517 31.1640465694326
"2336" 467 102.39517327727 28.9657635576385
"2337" 467.2 101.869267274047 28.4050883471434
"2338" 467.4 101.236884599989 27.3899501140262
"2339" 467.6 101.07453594709 26.9427480124265
"2340" 467.8 100.753219094655 25.1938536846263
"2341" 468 100.99875307984 25.0187790553727
"2342" 468.2 101.064539399386 24.0500257097944
"2343" 468.4 101.227877614531 24.5279408105795
"2344" 468.6 101.468393476832 23.4317057530613
"2345" 468.8 101.738794353936 22.4252838016438
"2346" 469 101.968123265861 22.0992408714448
"2347" 469.2 102.754692008934 22.180003575437
"2348" 469.4 104.239892818915 22.2804180733009
"2349" 469.6 106.030658699594 23.0535754067347
"2350" 469.8 108.539338701369 24.7595573418409
"2351" 470 109.322074597853 26.308464979567
"2352" 470.2 110.514794742436 27.7416038754558
"2353" 470.4 113.098835831067 30.4522733368475
"2354" 470.6 114.982074258578 32.9408606163127
"2355" 470.8 115.300916827413 35.2592242234953
"2356" 471 115.747977826271 38.693201331536
"2357" 471.2 116.693831334012 42.729936310316
"2358" 471.4 117.903393513327 47.8424893892821
"2359" 471.6 119.751448671434 52.2076644837676
"2360" 471.8 122.18907711623 55.9408862818314
"2361" 472 123.830346202086 58.4057887931426
"2362" 472.2 123.421629510822 60.5760644430811
"2363" 472.4 122.9331867653 63.776495562626
"2364" 472.6 122.420113490573 67.6722161840455
"2365" 472.8 123.097757908338 72.2516973468339
"2366" 473 121.987420150488 77.1720426101648
"2367" 473.2 121.279732153223 82.1806113193114
"2368" 473.4 120.884097705408 85.5790477288288
"2369" 473.6 119.357686859272 87.1319621979761
"2370" 473.8 116.379046445132 89.243009590804
"2371" 474 113.772401297799 92.6621714911862
"2372" 474.2 110.334129410642 95.8598515196464
"2373" 474.4 106.554039582213 99.835108832874
"2374" 474.6 102.548869239911 103.611130985019
"2375" 474.8 100.286226627958 107.412345280452
"2376" 475 98.1613445000694 111.578833315548
"2377" 475.2 95.0781197167085 114.564695561115
"2378" 475.4 92.4454224838893 116.500287169667
"2379" 475.6 92.0857300211292 116.292946537381
"2380" 475.8 92.0703610036323 116.151246604659
"2381" 476 91.9467697657601 115.895329617657
"2382" 476.2 91.7290268421107 115.674343479593
"2383" 476.4 91.6193115853435 116.100246706362
"2384" 476.6 91.5936652614955 115.695754252516
"2385" 476.8 91.6289355133121 115.591644286902
"2386" 477 91.6877758086303 115.862118350676
"2387" 477.2 91.9514622254177 116.122701221308
"2388" 477.4 92.3671110355696 116.357781761682
"2389" 477.6 92.2953430839496 116.083992400794
"2390" 477.8 92.8110204804773 115.605815812516
"2391" 478 93.0942567688735 115.057943182079
"2392" 478.2 92.7785353343314 114.435436297705
"2393" 478.4 92.0898197751985 113.994572506213
"2394" 478.6 91.9804564479415 113.597540887213
"2395" 478.8 91.8152465917036 113.427490567462
"2396" 479 91.8891624314364 113.194987390397
"2397" 479.2 91.4238096700418 112.481533125037
"2398" 479.4 90.2512160129535 112.071295586216
"2399" 479.6 88.604841182276 111.35801028951
"2400" 479.8 86.8678605645955 110.422226972141
"2401" 480 84.5105591301002 109.336597945772
"2402" 480.2 81.528576984196 107.990171164308
"2403" 480.4 78.7444125293082 106.464420079086
"2404" 480.6 75.5896307747574 105.321111999003
"2405" 480.8 72.0254167191141 103.860682569019
"2406" 481 69.6777242465557 101.549967059506
"2407" 481.2 67.5646684576399 99.4892080551619
"2408" 481.4 65.2176233312353 96.5950674815918
"2409" 481.6 63.8146495120601 94.2227881357096
"2410" 481.8 63.8915652610099 93.0244797368844
"2411" 482 63.5561745214487 90.982483448893
"2412" 482.2 60.3577339818811 88.4456412869203
"2413" 482.4 55.9721259929716 84.7862436327538
"2414" 482.6 53.2624903676073 80.2607768774916
"2415" 482.8 49.7251193648433 75.5680441807438
"2416" 483 45.1114945553278 71.4790944428959
"2417" 483.2 40.5264255630746 68.3036875052396
"2418" 483.4 35.1326410713054 67.7311918868869
"2419" 483.6 28.4636767489646 67.4091347006087
"2420" 483.8 23.0372855579389 66.0886461164043
"2421" 484 20.5438638478879 67.6606895624903
"2422" 484.2 17.9253870817349 70.3797452416903
"2423" 484.4 16.0676907160476 72.6232065243183
"2424" 484.6 16.2774895241036 72.6561585057002
"2425" 484.8 15.9368144424122 71.3116459569244
"2426" 485 15.4059946214536 68.5059876670933
"2427" 485.2 14.5390142079574 65.2659007840915
"2428" 485.4 14.4766484621407 61.2780658997241
"2429" 485.6 13.7913071251213 56.0156600193532
"2430" 485.8 13.1106406009767 50.7255236820226
"2431" 486 13.6348538388455 46.1945977431702
"2432" 486.2 15.6139739385891 41.0835265235437
"2433" 486.4 17.2532440195411 34.8025247491202
"2434" 486.6 19.040835176573 30.222225972362
"2435" 486.8 22.8106881569368 25.8363248249192
"2436" 487 25.7293392838442 21.3558991181988
"2437" 487.2 28.4535191172663 17.3971100333066
"2438" 487.4 29.7895827832997 14.5858381681893
"2439" 487.6 29.5270700983809 14.0830280581304
"2440" 487.8 29.9029688208987 14.5743090439297
"2441" 488 31.0579039633819 14.7521304205852
"2442" 488.2 32.8066918941973 14.9297942482229
"2443" 488.4 33.6661079069193 15.0636630241394
"2444" 488.6 35.1285085921055 14.627323363294
"2445" 488.8 37.3286147003154 13.6027878444042
"2446" 489 41.3571065450073 12.1809487028972
"2447" 489.2 45.2194606049476 9.45333016849286
"2448" 489.4 48.2749342812157 6.24106569059555
"2449" 489.6 48.3612066369233 5.9848335653698
"2450" 489.8 48.3413372148462 5.5375078940512
"2451" 490 48.7389910845768 6.0015360393076
"2452" 490.2 49.4126909184551 6.54954931137552
"2453" 490.4 49.3661435537979 6.79204903989407
"2454" 490.6 50.0827671147629 7.16056712106186
"2455" 490.8 51.9323987303305 7.79675511946567
"2456" 491 55.2846826255058 8.77094851321186
"2457" 491.2 59.1130476797862 9.72443909672762
"2458" 491.4 63.2070884551264 9.92238960939978
"2459" 491.6 66.7576117624183 10.1628732163386
"2460" 491.8 70.9392992348928 9.5262329773996
"2461" 492 73.5666619554764 8.02381372652009
"2462" 492.2 73.8571791455722 5.66594421024811
"2463" 492.4 75.0840647252891 4.99648972363799
"2464" 492.6 77.1046356518024 5.16076689025009
"2465" 492.8 79.4924499155728 5.54824277633978
"2466" 493 81.7373713511058 6.06067978318062
"2467" 493.2 83.7771916301062 7.86093658614106
"2468" 493.4 86.2597258323663 9.06398108417166
"2469" 493.6 89.6333728254332 9.46866080510289
"2470" 493.8 89.8505718291798 9.91848936027063
"2471" 494 90.0865230362556 10.4361684762036
"2472" 494.2 90.9230760226872 10.806456055209
"2473" 494.4 92.9561278722206 11.6728201341052
"2474" 494.6 95.2685235035151 13.2233290606135
"2475" 494.8 98.4116108151542 14.9890486438208
"2476" 495 101.674071074219 16.9775445336548
"2477" 495.2 104.402645619918 18.0385848960434
"2478" 495.4 105.580957453071 18.9834420080026
"2479" 495.6 106.727218872647 20.0312357311439
"2480" 495.8 106.831540695598 21.1047757581134
"2481" 496 107.376335563335 22.330107938156
"2482" 496.2 108.615178524096 23.6780341842326
"2483" 496.4 109.602668542419 25.0374417032879
"2484" 496.6 110.423775616556 25.688420544961
"2485" 496.8 111.678794145679 26.2595212409587
"2486" 497 112.213607383896 27.1462913982837
"2487" 497.2 112.997815987088 27.7304984183895
"2488" 497.4 113.631038380036 28.3425587443051
"2489" 497.6 113.996683382177 28.4229984278339
"2490" 497.8 113.415680130113 27.6060429072654
"2491" 498 113.492782869547 26.8789975249297
"2492" 498.2 112.852793183165 26.7297146116704
"2493" 498.4 112.457470508062 26.4132530957773
"2494" 498.6 112.528799554034 26.0465545842178
"2495" 498.8 112.302473408485 25.8499986811425
"2496" 499 111.763799075389 25.7729395865497
"2497" 499.2 111.306968865429 25.1917852415956
"2498" 499.4 110.945769949078 24.6735698235387
"2499" 499.6 110.872162734422 24.136742112793
"2500" 499.8 110.951392439972 23.964824318764
"2501" 500 110.860122974781 23.7912716014001
"2502" 500.2 110.565640201213 23.7532031400069
"2503" 500.4 110.498686359454 23.7360030935873
"2504" 500.6 110.355019146997 23.5691543290001
"2505" 500.8 110.041306617479 23.5528076555999
"2506" 501 109.790503338024 22.9958239377344
"2507" 501.2 109.526432948661 22.4872759643991
"2508" 501.4 109.185358297377 22.3380988926622
"2509" 501.6 109.114297397303 22.3707386073468
"2510" 501.8 108.993068191509 22.3813799322568
"2511" 502 108.897980025165 22.3386928181338
"2512" 502.2 108.920216516548 22.1492651750601
"2513" 502.4 108.711002206259 21.9754061265842
"2514" 502.6 108.494672090404 21.7968655232745
"2515" 502.8 108.461444623698 21.7764994887911
"2516" 503 108.268171360601 21.5916334832603
"2517" 503.2 107.858133807397 21.2207468272598
"2518" 503.4 108.007202936522 20.8851501841876
"2519" 503.6 107.772417315674 20.3050841772532
"2520" 503.8 107.583357262918 20.1129896224484
"2521" 504 107.192808040989 19.763170320168
"2522" 504.2 107.175388571631 19.6948575683568
"2523" 504.4 106.774007667273 19.4749715306709
"2524" 504.6 106.41522331033 19.0637282773991
"2525" 504.8 106.342722451475 18.6701515953095
"2526" 505 106.34565335636 18.330612929948
"2527" 505.2 106.239317162814 17.9660556496121
"2528" 505.4 106.020202968236 17.6642053176424
"2529" 505.6 105.585506418333 17.0248124090718
"2530" 505.8 104.80693396031 16.1515007800274
"2531" 506 104.320595878075 15.7156388830256
"2532" 506.2 103.486348624639 14.8440291576173
"2533" 506.4 102.150960823511 13.8553796209279
"2534" 506.6 100.713992881337 12.6988888348341
"2535" 506.8 99.4904177175631 11.8908185061234
"2536" 507 98.452601120093 11.1019216167526
"2537" 507.2 98.3008821692923 10.7175478922074
"2538" 507.4 98.1900126635172 10.764216291299
"2539" 507.6 97.7025261148281 10.5390363628681
"2540" 507.8 97.555847483812 10.3131015820219
"2541" 508 97.2623872186266 10.9361456895675
"2542" 508.2 96.9709433792516 10.9489886459011
"2543" 508.4 96.1875975856003 10.625733196767
"2544" 508.6 94.8246289675213 10.1478633978765
"2545" 508.8 92.9751859635201 8.88593798309315
"2546" 509 91.0511809184827 8.06293136087977
"2547" 509.2 89.6931022515699 7.66720132225017
"2548" 509.4 88.3715559223441 6.79066162746296
"2549" 509.6 86.9391924657572 6.27673501742686
"2550" 509.8 85.0608824211182 5.77364236511869
"2551" 510 83.010527378308 4.76742696188948
"2552" 510.2 81.0996802732101 4.2645267387766
"2553" 510.4 79.054536255426 4.11814125585359
"2554" 510.6 78.1493439501576 4.59876668488187
"2555" 510.8 76.5024416809211 4.4469588177372
"2556" 511 73.8550419377503 3.20372213861414
"2557" 511.2 72.2512929193823 2.61351893342912
"2558" 511.4 68.7035681449908 3.05962068322235
"2559" 511.6 65.1916249289664 4.17668786114903
"2560" 511.8 60.7308415786429 4.73960229501827
"2561" 512 56.7862060808909 4.02854805711248
"2562" 512.2 54.6253555574749 3.53130978209844
"2563" 512.4 51.0883321845959 4.23264144710243
"2564" 512.6 48.7485634702577 5.4938949168259
"2565" 512.8 47.4364041635119 7.79542028617691
"2566" 513 46.3909291325756 10.0869706831472
"2567" 513.2 46.0447969759535 12.3616573842828
"2568" 513.4 44.301726771015 15.5997484438189
"2569" 513.6 41.0756991992852 17.2241477844154
"2570" 513.8 36.0314025083851 19.3098968010836
"2571" 514 32.1854770829295 20.2814670400749
"2572" 514.2 29.6301837253153 22.3184612755792
"2573" 514.4 27.5295479222644 26.1610751164721
"2574" 514.6 26.884131451665 31.1497621485171
"2575" 514.8 27.7591309396238 36.4989050996327
"2576" 515 29.5192348877998 41.5468417997269
"2577" 515.2 32.0424264237272 45.0550310129954
"2578" 515.4 35.223143250725 48.6556637379133
"2579" 515.6 38.5589676879669 50.4749663541518
"2580" 515.8 43.6556903238056 51.6709937626069
"2581" 516 47.6261435073998 51.7351690727292
"2582" 516.2 52.1216619204509 50.6724225148669
"2583" 516.4 56.4311164652961 48.3783718163008
"2584" 516.6 61.3939289573379 45.9153606305627
"2585" 516.8 65.5478411043142 43.0818393425864
"2586" 517 67.1542186749464 41.0282978197694
"2587" 517.2 69.4031705837352 37.347901695734
"2588" 517.4 71.7027340109591 34.3557938839525
"2589" 517.6 73.16349302533 31.4335064055911
"2590" 517.8 72.8253338330845 29.1265612006956
"2591" 518 72.6833045908991 25.4132738004896
"2592" 518.2 71.4358826961473 24.0233952170661
"2593" 518.4 69.445389969543 20.7667446443174
"2594" 518.6 67.4298187661008 16.6688041277475
"2595" 518.8 68.0347521090855 14.1825447897141
"2596" 519 68.8535710818049 14.088228131428
"2597" 519.2 70.8357133096956 15.2352746236709
"2598" 519.4 73.4764134524612 16.7070468398416
"2599" 519.6 75.7759663998206 19.1464226656559
"2600" 519.8 77.498920737921 21.0049731281392
"2601" 520 81.0134211853948 22.3345608386376
"2602" 520.2 84.1790224638559 22.9314227271305
"2603" 520.4 85.9473180898418 24.5013768454984
"2604" 520.6 90.0177443695271 24.4946433998868
"2605" 520.8 91.7249179613458 25.5442714017126
"2606" 521 92.2408219351672 28.2042013291276
"2607" 521.2 91.0849042969768 31.629921683903
"2608" 521.4 89.8799345958649 35.6389245012913
"2609" 521.6 90.5964386127099 40.5425077061317
"2610" 521.8 92.3709692092122 44.2845019988809
"2611" 522 94.8087106325183 48.7106382318139
"2612" 522.2 97.2597959989017 53.1313365528051
"2613" 522.4 99.7714053857657 55.3723385998137
"2614" 522.6 99.0733764402379 55.9309907229624
"2615" 522.8 96.7612155583857 56.6168941849017
"2616" 523 94.6153969114171 59.183242325491
"2617" 523.2 92.4737534486169 62.1835182732481
"2618" 523.4 91.4449871376611 65.2474589191897
"2619" 523.6 91.9987001276213 68.899632947283
"2620" 523.8 91.6616564337214 72.211855359858
"2621" 524 90.2235880736579 73.704388761604
"2622" 524.2 88.0602227124455 76.8681551591969
"2623" 524.4 84.8101474593785 80.1094632365389
"2624" 524.6 82.1318619720919 81.5902341636154
"2625" 524.8 77.1817609384264 83.1596608566544
"2626" 525 72.0031220510256 84.8198017020747
"2627" 525.2 67.4621489292506 86.391012854013
"2628" 525.4 62.8034453819811 85.4009151587321
"2629" 525.6 58.2105097718326 83.3686257402414
"2630" 525.8 54.6820715267506 79.558824426706
"2631" 526 50.5240715032548 76.3957887014078
"2632" 526.2 46.1796960708176 74.5720787054533
"2633" 526.4 40.7014395540361 73.8480823105157
"2634" 526.6 34.5487820919026 73.6378810491967
"2635" 526.8 29.6123223697787 73.4197647658047
"2636" 527 25.865402462531 75.3040621590709
"2637" 527.2 20.8945203565838 76.0712427801694
"2638" 527.4 18.2884312614791 74.2611207034331
"2639" 527.6 17.5741421281699 71.4298163346818
"2640" 527.8 16.4625615623238 66.223355177341
"2641" 528 16.0122009212417 61.9499210820035
"2642" 528.2 14.7989055686071 58.1732908016179
"2643" 528.4 12.9816424425743 53.3443506322747
"2644" 528.6 10.9618714165148 49.1548469383652
"2645" 528.8 11.1671835563422 44.4889424009146
"2646" 529 13.0994181730431 40.3844427849814
"2647" 529.2 16.3096718676598 35.0722653936217
"2648" 529.4 18.6822987149312 30.1697100573107
"2649" 529.6 19.7708711714662 26.2320686705849
"2650" 529.8 22.2542753401624 22.4044451325721
"2651" 530 26.2913624034036 18.7942849666561
"2652" 530.2 29.9643797251808 14.9008199675123
"2653" 530.4 32.3202499026932 11.9919442500623
"2654" 530.6 32.4306371792837 11.2216424658455
"2655" 530.8 32.9463958727672 11.2253644254607
"2656" 531 34.4074087591686 11.7807498164339
"2657" 531.2 36.5176935297157 11.7694712005321
"2658" 531.4 40.3472463747363 10.7986836124471
"2659" 531.6 43.2788022341519 9.27068512998419
"2660" 531.8 46.7104066038455 6.89468586944347
"2661" 532 48.0355062956814 5.75828567274106
"2662" 532.2 50.9181098271666 5.76685302932702
"2663" 532.4 55.2822070230556 6.01908450006646
"2664" 532.6 59.9089123842921 6.33729775005397
"2665" 532.8 64.4157529310525 7.18716692120174
"2666" 533 69.781263204349 6.53240585624987
"2667" 533.2 73.8528889298078 5.05374593180447
"2668" 533.4 74.4316789289488 3.84743325239971
"2669" 533.6 73.1238863927138 4.16602995591578
"2670" 533.8 73.001052851781 4.15271776552874
"2671" 534 72.593290020369 4.44571099276279
"2672" 534.2 71.7779417790132 4.38158577011144
"2673" 534.4 70.7201503616961 3.91466738406934
"2674" 534.6 70.1674422511237 3.84942046357708
"2675" 534.8 69.765203827783 3.91734490265773
"2676" 535 69.3904672741943 3.81738979358924
"2677" 535.2 68.661089137976 3.55258970479267
"2678" 535.4 67.8538758818975 3.21495643730427
"2679" 535.6 67.2261399569333 2.49787444612805
"2680" 535.8 67.1974125169137 2.30709820883827
"2681" 536 66.9179979902416 1.94636724463657
"2682" 536.2 66.1518085739953 1.8333474712701
"2683" 536.4 65.7238049597448 1.79785136787693
"2684" 536.6 65.4959642648347 1.53813451454609
"2685" 536.8 65.2677125710728 1.6954621333742
"2686" 537 64.943387946391 1.60773785570258
"2687" 537.2 64.3701276296253 1.71689288854923
"2688" 537.4 63.8756341024942 1.67828031562437
"2689" 537.6 63.6811263601605 1.58609182667981
"2690" 537.8 63.1106377445175 1.4665484724072
"2691" 538 62.9050855584295 1.53293969372894
"2692" 538.2 62.7065470694503 1.62809646049352
"2693" 538.4 62.6922274027053 1.17609994754937
"2694" 538.6 62.556656669078 1.2410930611503
"2695" 538.8 62.6832393905027 1.2003875754746
"2696" 539 62.1423201694483 1.24807384188542
"2697" 539.2 61.6715252757284 1.11845943117604
"2698" 539.4 60.9609921700085 0.93898441171824
"2699" 539.6 60.6759240103471 0.9010129417518
"2700" 539.8 59.8204978860521 1.36354280940513
"2701" 540 58.4440408281166 1.52453178116672
"2702" 540.2 58.1918546788766 1.67834129942139
"2703" 540.4 57.9825919203387 1.93809953031243
"2704" 540.6 57.6682499793169 1.82692399531488
"2705" 540.8 56.9736357954744 1.83244603060222
"2706" 541 56.5878875435131 1.82772355096585
"2707" 541.2 56.1540710574636 1.82007904823583
"2708" 541.4 55.6634973632395 1.65202002662231
"2709" 541.6 55.4694409275511 2.17700289845996
"2710" 541.8 54.8313420020137 2.7747777479594
"2711" 542 53.9811885731143 3.62789622685714
"2712" 542.2 52.8757907249078 4.37650286436278
"2713" 542.4 52.487645719028 5.10150475164636
"2714" 542.6 51.5788531845973 6.1808463212485
"2715" 542.8 50.7461258307108 7.2626857278841
"2716" 543 50.0295428829678 8.60894662208265
"2717" 543.2 49.3215141582453 10.8440489851645
"2718" 543.4 48.7649168030705 12.4279921782598
"2719" 543.6 48.5588483395188 13.9118188451943
"2720" 543.8 48.4563931272219 16.9927447854447
"2721" 544 49.2103433174606 20.7388195873398
"2722" 544.2 51.0603915992667 23.6042701187794
"2723" 544.4 53.324021095038 25.4205554041273
"2724" 544.6 55.6998966170041 26.1251077165663
"2725" 544.8 58.3684105202827 27.3204088779687
"2726" 545 60.8667980156397 28.9306642702179
"2727" 545.2 63.740128638827 31.2135589835465
"2728" 545.4 67.148252522051 33.179724948933
"2729" 545.6 70.4998616629358 33.4763597666138
"2730" 545.8 74.5321499238105 32.529120962491
"2731" 546 78.5311214017495 31.5459917209347
"2732" 546.2 81.2234533327642 32.5115783821467
"2733" 546.4 82.0469728553031 33.3919162918466
"2734" 546.6 81.1825792708909 35.3347365392129
"2735" 546.8 79.9780983551133 38.7731948380652
"2736" 547 78.2948992126167 41.2894592558317
"2737" 547.2 76.8736986398663 45.7289059662259
"2738" 547.4 76.8277793845424 49.8048226517502
"2739" 547.6 78.2710053890274 53.1758917880974
"2740" 547.8 81.2806216037411 56.4995403232291
"2741" 548 84.3320994625621 59.8733804271364
"2742" 548.2 88.1524177072566 62.3838504279591
"2743" 548.4 92.2240330714342 64.0427377420215
"2744" 548.6 92.944938480294 64.1726149408695
"2745" 548.8 93.6623376361761 63.8644460003686
"2746" 549 93.4880250710201 63.4079951428475
"2747" 549.2 93.4846423910751 63.4121284613836
"2748" 549.4 92.6904557855755 64.4463077009933
"2749" 549.6 91.4663510128765 66.3865054392025
"2750" 549.8 90.2094357327774 68.2369250620673
"2751" 550 88.4534388860207 70.3851454390672
"2752" 550.2 86.5354871355034 72.7676663223013
"2753" 550.4 84.1456332190013 76.030287065628
"2754" 550.6 83.3741281620851 80.3580748946895
"2755" 550.8 83.7748992168455 83.3915476951682
"2756" 551 83.38611687972 83.5912305498338
"2757" 551.2 81.2657103624491 82.8610011084791
"2758" 551.4 78.0871923562974 82.5638099388835
"2759" 551.6 74.1185443118497 82.1692901608917
"2760" 551.8 70.0015213250848 82.1315313997101
"2761" 552 66.8177233092263 83.2419852634926
"2762" 552.2 63.4317364824506 85.4884270484709
"2763" 552.4 59.8846180086676 88.5224461917861
"2764" 552.6 55.2505652550563 90.3213907470245
"2765" 552.8 51.2673653634637 92.7750217180614
"2766" 553 46.9454848245375 94.1809741143108
"2767" 553.2 43.6215257656955 92.6154649438594
"2768" 553.4 39.1035906844937 90.6178604647085
"2769" 553.6 34.8113098812258 88.4387044981633
"2770" 553.8 30.6937046430546 86.1096471859531
"2771" 554 27.3021337217248 82.4233956862792
"2772" 554.2 23.4572362036207 79.1869342799032
"2773" 554.4 21.8088043820553 75.6800318248891
"2774" 554.6 21.2000342771088 71.092016413282
"2775" 554.8 18.4795751502069 67.5294205460108
"2776" 555 15.3499106071342 64.7405756655327
"2777" 555.2 11.8014443997897 63.2105920326004
"2778" 555.4 8.7302292553671 62.2808807822783
"2779" 555.6 8.24963313366394 61.613328361577
"2780" 555.8 9.15092308879859 59.1938608846858
"2781" 556 10.3702066114468 56.2524347628734
"2782" 556.2 11.2983941715619 54.4237409590811
"2783" 556.4 11.6879980231839 50.8595781193761
"2784" 556.6 11.5883696725721 46.967090673352
"2785" 556.8 13.1649038655404 42.020383789742
"2786" 557 15.8800839079145 38.050444084263
"2787" 557.2 18.8580445566692 33.6012296467676
"2788" 557.4 20.4354389202577 28.448502647424
"2789" 557.6 21.5884445379307 23.2842994072327
"2790" 557.8 21.9519384714252 21.9563982930999
"2791" 558 23.1329534296629 22.4967665020113
"2792" 558.2 25.2374142443045 23.1200378541455
"2793" 558.4 28.7233369259566 22.7404938501741
"2794" 558.6 32.3184145051622 22.0453275328786
"2795" 558.8 35.3186210101865 20.3399257991725
"2796" 559 39.6754795278214 18.4082000101312
"2797" 559.2 42.6593955911203 15.647616533895
"2798" 559.4 45.7328887997031 12.1776329867355
"2799" 559.6 48.1631043095689 9.61965928347793
"2800" 559.8 49.0112256119762 9.10394431440352
"2801" 560 49.9656758107785 10.7280141004328
"2802" 560.2 52.139998287871 12.8401394055743
"2803" 560.4 54.3874734676698 14.5878173576744
"2804" 560.6 56.8170271166391 15.9865175674118
"2805" 560.8 59.8249241420155 17.156966734232
"2806" 561 62.8567228484858 17.8703880349015
"2807" 561.2 66.2442263341951 17.9976007816734
"2808" 561.4 70.1165523440159 16.6601224878852
"2809" 561.6 74.0678767436805 16.7786572990849
"2810" 561.8 75.3559766444366 19.09843108064
"2811" 562 77.1339247512931 22.667613783536
"2812" 562.2 79.2041274781584 27.3893924918775
"2813" 562.4 82.6468790990274 31.5611232841803
"2814" 562.6 86.4862043009316 36.2796057833191
"2815" 562.8 89.8131459793059 39.5972400495738
"2816" 563 92.2174478309997 42.6561809574998
"2817" 563.2 93.0574917113966 46.590896447806
"2818" 563.4 92.9625167370398 52.1109541756083
"2819" 563.6 92.9635430628625 57.6466335757245
"2820" 563.8 93.3232984962767 62.6753721731125
"2821" 564 93.9424799486078 67.3605219051353
"2822" 564.2 95.272514968442 71.6198913851551
"2823" 564.4 97.7553511491287 72.466291456125
"2824" 564.6 100.333679539102 72.2225756549243
"2825" 564.8 104.191458570163 71.5307638782647
"2826" 565 108.388011205845 70.0561402691033
"2827" 565.2 112.440252215544 67.8238556661011
"2828" 565.4 115.587166569853 65.8231556929447
"2829" 565.6 118.332888590187 64.0349098134904
"2830" 565.8 121.693699499954 62.8489016463916
"2831" 566 123.420567142734 63.379470727929
"2832" 566.2 123.444817119902 63.9970142191519
"2833" 566.4 123.351413318951 64.7570813863158
"2834" 566.6 123.370585569978 65.1528913789786
"2835" 566.8 123.315248555061 65.873784943806
"2836" 567 123.437996236073 66.7158407347843
"2837" 567.2 123.387510794019 68.1390439330671
"2838" 567.4 123.478384738256 69.246638016323
"2839" 567.6 123.619119862225 70.0879382056252
"2840" 567.8 123.525980397066 70.8132764865433
"2841" 568 123.58192551333 71.5325415328992
"2842" 568.2 123.568476267177 72.6272509056849
"2843" 568.4 123.88234006197 73.5670197144873
"2844" 568.6 123.649427595926 74.208495988914
"2845" 568.8 123.911030599917 74.791541302743
"2846" 569 123.778167885685 75.3984104772991
"2847" 569.2 123.922703481362 75.719122251143
"2848" 569.4 124.107934829403 75.6561882089196
"2849" 569.6 124.234893436741 75.5938608451954
"2850" 569.8 124.359883597385 75.5134883420829
"2851" 570 124.571596946384 75.648889910845
"2852" 570.2 124.568697969928 75.6100093697727
"2853" 570.4 124.576874405361 75.8396800142588
"2854" 570.6 124.518028356071 75.9181575969099
"2855" 570.8 124.808740781848 76.2252549229517
"2856" 571 125.079509069162 76.2494109120993
"2857" 571.2 124.388913602615 76.2689351135046
"2858" 571.4 124.457781785414 76.9509100137999
"2859" 571.6 124.439630354464 77.5216655227992
"2860" 571.8 124.637164796397 77.7175250904473
"2861" 572 124.680422760018 78.5729686786142
"2862" 572.2 124.527636962468 79.0525113121313
"2863" 572.4 124.370587201575 80.2601983833374
"2864" 572.6 123.78502660549 81.3001186337592
"2865" 572.8 123.084801169322 82.3438039022406
"2866" 573 122.980317095411 83.0672472858124
"2867" 573.2 123.056870985996 84.0407035225897
"2868" 573.4 123.21721652429 84.7350077221179
"2869" 573.6 123.412219654877 84.7333690888305
"2870" 573.8 123.624071039498 85.0599522486414
"2871" 574 123.817746398605 85.3581655749909
"2872" 574.2 123.61689470528 85.5089483545958
"2873" 574.4 123.780680850159 85.8345839766492
"2874" 574.6 123.760138819741 85.5956747788556
"2875" 574.8 123.91751041022 85.8361817793804
"2876" 575 124.27286041381 86.2445027142638
"2877" 575.2 124.286810556287 86.0571776272137
"2878" 575.4 124.312526840243 86.1543731803395
"2879" 575.6 124.170172633343 86.3150800953025
"2880" 575.8 124.325646257832 86.4838843687454
"2881" 576 124.400858639126 86.60799318963
"2882" 576.2 124.35667608371 86.1804900497618
"2883" 576.4 123.532290037939 85.1029460725838
"2884" 576.6 123.32803215327 84.1523054743781
"2885" 576.8 122.721058374754 83.6933293762388
"2886" 577 122.129086011977 83.2097559600061
"2887" 577.2 122.194341334735 83.3384162280251
"2888" 577.4 121.672905334328 83.6440619001112
"2889" 577.6 122.036234054392 83.1819021761644
"2890" 577.8 122.086845439469 82.5745278739986
"2891" 578 122.367253662655 81.8521033945891
"2892" 578.2 122.666571324494 81.2408044920095
"2893" 578.4 122.964279975386 80.7420529849712
"2894" 578.6 123.4620504986 80.0160358795578
"2895" 578.8 123.489534241471 79.5117141235756
"2896" 579 123.626655010894 78.8105557297076
"2897" 579.2 123.782564557029 78.0008581558528
"2898" 579.4 124.132448764305 76.7290199153252
"2899" 579.6 124.414998243984 75.4685104363454
"2900" 579.8 124.924566674184 73.6948489934883
"2901" 580 124.755283124651 71.4996858566677
"2902" 580.2 124.850243762659 68.897825078513
"2903" 580.4 124.685383410425 65.6635682297579
"2904" 580.6 125.00369828331 62.4659202509138
"2905" 580.8 125.473714376716 61.104694998721
"2906" 581 125.40279627638 59.4550066226859
"2907" 581.2 125.363545213334 57.0319291228671
"2908" 581.4 125.646925786487 55.6621435968334
"2909" 581.6 125.837647835977 55.4084975394166
"2910" 581.8 126.228844632628 55.3993705790784
"2911" 582 126.406632761218 55.2529883094606
"2912" 582.2 126.446077326974 55.1154690542887
"2913" 582.4 126.312437559533 55.4867480270694
"2914" 582.6 126.157435057142 55.8659732623299
"2915" 582.8 126.102111994801 55.9188898746562
"2916" 583 125.995652911607 55.6620333201408
"2917" 583.2 125.356750185438 55.6913525103624
"2918" 583.4 124.372968507374 54.7518185989855
"2919" 583.6 123.721460058558 53.3973208527911
"2920" 583.8 122.84145449715 50.8491565767593
"2921" 584 121.632931136654 47.1600104680424
"2922" 584.2 120.654345413395 43.4439681218963
"2923" 584.4 119.974425627792 40.039289913903
"2924" 584.6 118.991953347912 36.4641141751547
"2925" 584.8 117.59089887975 33.36894978687
"2926" 585 115.469472527116 29.5296144784801
"2927" 585.2 113.531575384232 26.2039500189611
"2928" 585.4 110.880205502516 23.5477256259386
"2929" 585.6 106.842398249691 21.3357712174435
"2930" 585.8 104.334866844423 18.431794340027
"2931" 586 102.493904179516 15.4973998137987
"2932" 586.2 100.081428484263 13.2265361701757
"2933" 586.4 96.9463203036929 11.449318997288
"2934" 586.6 94.5172388131409 9.73988708128322
"2935" 586.8 91.0696289066815 8.58389805909588
"2936" 587 87.9434049801727 7.68194016427445
"2937" 587.2 85.2575996808875 7.17426047913465
"2938" 587.4 82.9394811885252 5.25142823818843
"2939" 587.6 80.8734815904202 4.16922923956008
"2940" 587.8 77.8421953932285 4.07657389033403
"2941" 588 74.5424641335239 3.06344351763829
"2942" 588.2 72.1393601476615 2.21989783284683
"2943" 588.4 70.059014170654 2.51131537603575
"2944" 588.6 69.3294319879714 2.76617846877152
"2945" 588.8 67.9173479360532 2.0796088874413
"2946" 589 67.07621098395 1.13223426799652
"2947" 589.2 66.3702112311986 1.38819092757724
"2948" 589.4 64.7074850187489 1.58503129278465
"2949" 589.6 60.9509544971479 2.80291508808343
"2950" 589.8 58.3723037543545 4.42015261951335
"2951" 590 54.5410881608596 6.25887324152236
"2952" 590.2 52.510826784083 8.54750344769016
"2953" 590.4 52.6402351243761 11.2926685834176
"2954" 590.6 53.5504256428432 14.1296386011391
"2955" 590.8 54.1145969921941 17.2019157457825
"2956" 591 55.3560526636397 19.4375534977255
"2957" 591.2 57.966430824994 21.9662379566505
"2958" 591.4 61.3291263866821 24.4106581368556
"2959" 591.6 64.88358058319 26.5240390105563
"2960" 591.8 68.914691144388 28.8667385751207
"2961" 592 72.1785196823047 30.9173285814579
"2962" 592.2 77.2746605013099 32.1262787579147
"2963" 592.4 82.8354706321548 34.4290526860811
"2964" 592.6 84.8234343136854 34.8062493797991
"2965" 592.8 87.3720179054846 35.7201644141
"2966" 593 87.4546056300119 38.7651364491059
"2967" 593.2 86.7535310119479 41.7750591612625
"2968" 593.4 87.0789163597599 45.0719782676873
"2969" 593.6 88.4226442489435 48.4779083992457
"2970" 593.8 91.0741805620176 50.889224415658
"2971" 594 94.8976573929587 53.0669904874224
"2972" 594.2 97.1998188600156 54.9044799509808
"2973" 594.4 100.644714145769 55.2511018967171
"2974" 594.6 103.034709297639 56.5810607950952
"2975" 594.8 104.626951815703 59.3192032686507
"2976" 595 107.177972211718 62.3619891866
"2977" 595.2 111.452964700972 65.011307026772
"2978" 595.4 115.222399994108 67.9282727138718
"2979" 595.6 119.703884842366 68.0908673333673
"2980" 595.8 121.776654610035 67.8618316924353
"2981" 596 122.341431224599 69.4633738152717
"2982" 596.2 121.940081993182 71.0096488148343
"2983" 596.4 121.56216033281 71.7468232665903
"2984" 596.6 120.997715704516 73.1798837096916
"2985" 596.8 120.948012601844 75.4238877503542
"2986" 597 120.984855305514 78.4883340757482
"2987" 597.2 121.484103593767 81.9233289418104
"2988" 597.4 120.547531664565 83.8850699995451
"2989" 597.6 118.395702371186 85.4115825974894
"2990" 597.8 115.687151000954 88.4706625335474
"2991" 598 112.878483255248 91.575907339471
"2992" 598.2 110.22843175776 95.984492609488
"2993" 598.4 107.538306703943 100.190604366676
"2994" 598.6 105.216194715246 104.684753721358
"2995" 598.8 103.500735786834 108.992410559084
"2996" 599 101.412034617005 109.33139811582
"2997" 599.2 99.5187463873976 109.837789237347
"2998" 599.4 97.9469211342157 110.031718625265
"2999" 599.6 95.5214103950748 110.843215025763
"3000" 599.8 93.3882266209858 111.988127754857
"3001" 600 90.7908462644845 112.820764099104
"3002" 600.2 87.509707125192 114.171762724964
"3003" 600.4 85.4922695057415 115.457116360019
"3004" 600.6 82.9225945074637 117.45334966186
"3005" 600.8 80.6035354168595 119.063972065015
"3006" 601 79.0816604329686 119.958641171266
"3007" 601.2 78.4546227792639 120.818577308043
"3008" 601.4 78.8636672138347 121.418866159346
"3009" 601.6 78.3115100349161 120.906828419164
"3010" 601.8 77.3680411051667 120.348063712848
"3011" 602 75.4718519019963 120.178243344158
"3012" 602.2 73.2382574727303 119.856617476765
"3013" 602.4 71.0522741911996 119.273593788348
"3014" 602.6 68.8253676558962 118.644920301441
"3015" 602.8 65.7641335654502 117.44375855004
"3016" 603 62.0722526346288 117.089102867305
"3017" 603.2 57.8030604490481 116.487868086707
"3018" 603.4 55.318401649097 115.708927854964
"3019" 603.6 52.4266161912181 114.436315229502
"3020" 603.8 47.8102309724686 113.380191741175
"3021" 604 41.5761998461747 112.20395114312
"3022" 604.2 36.4062648221278 112.027823348976
"3023" 604.4 32.4574219885193 110.361812637154
"3024" 604.6 28.3487510734533 106.67564879263
"3025" 604.8 25.2213881675239 101.616184378726
"3026" 605 22.4758309555644 97.0262968887033
"3027" 605.2 22.2597478045877 93.4009005751241
"3028" 605.4 22.7801865165198 92.3049295728637
"3029" 605.6 22.508505008897 91.5119275080601
"3030" 605.8 22.7908303740522 89.9863605436354
"3031" 606 22.1231462406174 87.7986829501854
"3032" 606.2 20.0328878737011 86.1257869817242
"3033" 606.4 17.3950369613535 87.5341247904218
"3034" 606.6 15.0475915354564 90.1766755617124
"3035" 606.8 13.4927029809767 92.4985744028824
"3036" 607 13.3580874692693 94.6786558001656
"3037" 607.2 13.9053804610477 97.5906410419324
"3038" 607.4 15.0462946565561 98.723227011405
"3039" 607.6 15.7243801641613 98.4948604778637
"3040" 607.8 17.440390154007 99.2723975115301
"3041" 608 18.9348417661236 100.013884330496
"3042" 608.2 20.9459594767659 100.846284900805
"3043" 608.4 24.8983992056822 103.43135483128
"3044" 608.6 28.680926336099 106.801880439701
"3045" 608.8 32.0078219221287 111.843968472268
"3046" 609 35.4328052118398 115.793095766565
"3047" 609.2 40.2088236290486 118.461915288699
"3048" 609.4 45.1024130635953 120.936096381947
"3049" 609.6 50.5415370935247 122.623633747227
"3050" 609.8 55.4181726686462 124.674014694105
"3051" 610 59.5107716326946 125.469255266831
"3052" 610.2 63.0005535240944 126.518987168149
"3053" 610.4 65.2931925039222 125.257244099271
"3054" 610.6 67.8042093450009 124.300993064493
"3055" 610.8 70.004847770156 123.438643992453
"3056" 611 73.1680728039202 122.359909340482
"3057" 611.2 74.2189656231454 121.792994547902
"3058" 611.4 75.9050584157608 121.316516653032
"3059" 611.6 76.594298034368 121.054005338324
"3060" 611.8 77.5733551201105 120.158001222156
"3061" 612 78.582477839703 119.511324045553
"3062" 612.2 80.7914922812214 118.789388163596
"3063" 612.4 83.1851794864644 117.492500979228
"3064" 612.6 86.1747707582345 116.542269414885
"3065" 612.8 89.3404350612818 115.282345541361
"3066" 613 92.9579546812573 113.661663999476
"3067" 613.2 96.7778790030788 111.804011077913
"3068" 613.4 99.383580775552 110.658895719231
"3069" 613.6 101.222193259538 110.20024038293
"3070" 613.8 102.953225374368 109.2641406302
"3071" 614 104.941045793026 107.808137401525
"3072" 614.2 106.379986615678 106.986250411555
"3073" 614.4 107.915598926858 105.896691023754
"3074" 614.6 107.994630645397 105.447348613707
"3075" 614.8 108.344779177911 104.32801135969
"3076" 615 109.219495971478 103.172832099184
"3077" 615.2 110.038393291623 101.506545764351
"3078" 615.4 111.616617531591 99.4500670260652
"3079" 615.6 113.559228841481 96.3451550795239
"3080" 615.8 116.050500044132 93.5640839384655
"3081" 616 118.153375850943 91.4037083112344
"3082" 616.2 118.641447297144 89.4326539000596
"3083" 616.4 119.141589155084 86.0715510730403
"3084" 616.6 119.41057722833 81.3054514282592
"3085" 616.8 120.036156468315 75.9970635265335
"3086" 617 119.392649064689 68.4375994640437
"3087" 617.2 119.426867296837 64.347059218493
"3088" 617.4 119.966050667284 57.826054409028
"3089" 617.6 118.825481171514 51.5120511168092
"3090" 617.8 117.593711027116 45.2839420980355
"3091" 618 117.18942953323 38.1697744676115
"3092" 618.2 117.058015944515 33.7158250453083
"3093" 618.4 115.450323214052 31.7202158783386
"3094" 618.6 112.874481936183 28.2144780202123
"3095" 618.8 111.515135863288 24.9818751598586
"3096" 619 109.470878601368 23.0139114332678
"3097" 619.2 106.756972470334 20.5329536297359
"3098" 619.4 103.786328707094 16.7361402590534
"3099" 619.6 100.707229917906 14.4186381264807
"3100" 619.8 97.2180058648741 12.2280589598912
"3101" 620 93.3973486247798 11.0801497274096
"3102" 620.2 88.928706123757 10.420790138156
"3103" 620.4 85.5875136966789 10.5902931723051
"3104" 620.6 81.3492465327706 11.6089592747892
"3105" 620.8 78.6408013203218 12.826539372018
"3106" 621 77.4437774608621 14.0175828833925
"3107" 621.2 77.5831435460085 14.4245048637297
"3108" 621.4 78.0697788056952 14.643428710693
"3109" 621.6 78.0289230644558 14.2755551462376
"3110" 621.8 77.9799526768166 13.9914372114174
"3111" 622 78.2794998006347 13.5118442565782
"3112" 622.2 78.2840155864205 13.3515546905631
"3113" 622.4 78.6111100781906 13.2497972028965
"3114" 622.6 78.6478107990778 12.9644907727059
"3115" 622.8 78.8339770762323 12.8259515134359
"3116" 623 78.7852163673691 12.7932898423187
"3117" 623.2 79.0375945763189 13.0408110064089
"3118" 623.4 79.1467940924108 13.1222452547635
"3119" 623.6 79.4522572917261 13.0747741785804
"3120" 623.8 79.779975580982 13.1774576237717
"3121" 624 80.848958635701 13.1266580823938
"3122" 624.2 80.6306315864277 13.2167622604887
"3123" 624.4 80.6133053337793 13.2133428931306
"3124" 624.6 79.8772102716382 13.3493574861652
"3125" 624.8 78.6863014274399 13.7698203424853
"3126" 625 77.0684580290307 13.5585554625719
"3127" 625.2 75.4720059403657 13.974844728884
"3128" 625.4 72.9489113966558 13.934828729376
"3129" 625.6 70.6998829953195 14.2221057729151
"3130" 625.8 69.9256547047326 14.2538491794081
"3131" 626 70.1902073311048 14.131658928737
"3132" 626.2 68.6116045627455 13.6984009987488
"3133" 626.4 65.6335472374786 11.9236434700059
"3134" 626.6 61.6325825313714 9.82124667315151
"3135" 626.8 57.2618163493569 10.3910246317251
"3136" 627 52.392753411355 12.9830100221839
"3137" 627.2 47.0582882666795 16.2027515100009
"3138" 627.4 41.8146515761078 19.6294221588956
"3139" 627.6 35.6770839563974 23.5468459872896
"3140" 627.8 29.4483512320039 26.0961569311846
"3141" 628 23.3821858131539 28.069766321785
"3142" 628.2 17.100768719501 29.3606253517738
"3143" 628.4 15.8543193505126 28.6652555575453
"3144" 628.6 18.1309147328896 30.102868826175
"3145" 628.8 18.4091986288763 30.5162565070645
"3146" 629 19.1816134417089 31.8309384056704
"3147" 629.2 20.1761657718129 33.3349384607384
"3148" 629.4 21.2312684258076 36.5496777669209
"3149" 629.6 22.3431288572621 39.8795405098584
"3150" 629.8 23.1752813625073 44.3651919903336
"3151" 630 24.4684513964531 48.9671601285618
"3152" 630.2 26.433348040454 54.4987853162292
"3153" 630.4 29.7868998286551 58.2248843147298
"3154" 630.6 33.4216671412656 62.6621510968429
"3155" 630.8 37.6770727927355 66.2400511835377
"3156" 631 42.7015063318917 67.4187325202561
"3157" 631.2 48.2081984465469 68.1578298369492
"3158" 631.4 53.1421592893421 67.4324653165578
"3159" 631.6 57.3234730837685 65.7478971528722
"3160" 631.8 61.5512929477718 63.1635827900181
"3161" 632 66.3727502937478 60.0323293571818
"3162" 632.2 70.9748610141405 57.1115440177975
"3163" 632.4 74.53056215597 52.9582600333363
"3164" 632.6 78.0381411467637 48.3400175305102
"3165" 632.8 81.994611760818 43.9577905482042
"3166" 633 85.2723651035319 43.3293424741359
"3167" 633.2 87.6631097386393 45.8039782583568
"3168" 633.4 88.3724266196076 48.0439824729138
"3169" 633.6 91.1446467448349 51.0431162404552
"3170" 633.8 91.7767867849966 53.7796136454223
"3171" 634 91.446602629522 54.1668008652357
"3172" 634.2 91.7500570999217 54.6254196512547
"3173" 634.4 93.3426084474733 55.965216603544
"3174" 634.6 93.3333844080035 54.7706312931533
"3175" 634.8 93.5436792401305 52.4848982714896
"3176" 635 93.2767558868272 49.1015363688765
"3177" 635.2 91.7898238389569 45.4626135223555
"3178" 635.4 88.6087820982785 41.8531209493368
"3179" 635.6 85.7071225544795 37.2282018551029
"3180" 635.8 83.8647527254175 31.4784079900851
"3181" 636 83.0581829610407 27.3331530859832
"3182" 636.2 80.6165909953369 24.4801532206305
"3183" 636.4 76.5179814342126 22.824349346598
"3184" 636.6 71.7416843077872 21.4065737682186
"3185" 636.8 66.7695043135048 20.1443946224987
"3186" 637 60.8729221812506 19.909185813584
"3187" 637.2 55.3965922836655 20.6047831330446
"3188" 637.4 50.6474844924545 22.4675984916965
"3189" 637.6 45.3375061520651 24.4862493566304
"3190" 637.8 38.6836857146576 24.5961689853385
"3191" 638 32.8079518479189 22.7898357512554
"3192" 638.2 28.2396306432743 20.3563537478663
"3193" 638.4 28.1529142243309 19.1706687929653
"3194" 638.6 29.112046438003 19.5369171976088
"3195" 638.8 29.0230913632268 20.2729037222904
"3196" 639 29.0034737299141 22.3338413742098
"3197" 639.2 27.7586589469742 24.8146021009853
"3198" 639.4 26.5934786024451 27.0553279394915
"3199" 639.6 25.5641480540686 30.6820067218761
"3200" 639.8 24.558438154404 34.9118994801901
"3201" 640 22.1998238168338 40.1493425584829
"3202" 640.2 17.8978442234851 44.3475652919075
"3203" 640.4 13.5950781042547 47.8849247539251
"3204" 640.6 8.90627925889565 49.8002295450212
"3205" 640.8 6.48882235834215 49.6126869594534
"3206" 641 6.68765132683679 49.073748714361
"3207" 641.2 5.47282072670762 47.9703031460165
"3208" 641.4 5.9058755878192 48.2042918372364
"3209" 641.6 5.58116128145546 48.6593295877165
"3210" 641.8 6.30903895043958 48.5580320488581
"3211" 642 7.39256038203009 48.9058691819274
"3212" 642.2 8.62627931437962 49.6190048556456
"3213" 642.4 10.1253393056668 50.2792421659901
"3214" 642.6 12.3102219930318 51.4083038296576
"3215" 642.8 15.1288686671203 53.1803437610965
"3216" 643 17.0245015040325 54.0807341106198
"3217" 643.2 20.607310411579 55.6102706843936
"3218" 643.4 22.1256202426177 56.918243828454
"3219" NA NA NA
"3220" NA NA NA
"3221" NA NA NA
"3222" NA NA NA
"3223" NA NA NA
"3224" NA NA NA
"3225" NA NA NA
"3226" NA NA NA
"3227" NA NA NA
"3228" NA NA NA
"3229" NA NA NA
"3230" NA NA NA
"3231" NA NA NA
"3232" NA NA NA
"3233" NA NA NA
"3234" NA NA NA
"3235" NA NA NA
"3236" NA NA NA
"3237" NA NA NA
"3238" NA NA NA
"3239" NA NA NA
"3240" NA NA NA
"3241" NA NA NA
"3242" NA NA NA
"3243" NA NA NA
"3244" NA NA NA
"3245" NA NA NA
"3246" NA NA NA
"3247" NA NA NA
"3248" NA NA NA
"3249" NA NA NA
"3250" NA NA NA
"3251" NA NA NA
"3252" NA NA NA
"3253" NA NA NA
"3254" NA NA NA
"3255" NA NA NA
"3256" NA NA NA
"3257" NA NA NA
"3258" NA NA NA
"3259" NA NA NA
"3260" NA NA NA
"3261" NA NA NA
"3262" NA NA NA
"3263" NA NA NA
"3264" NA NA NA
"3265" NA NA NA
"3266" NA NA NA
"3267" NA NA NA
"3268" NA NA NA
"3269" NA NA NA
"3270" NA NA NA
"3271" NA NA NA
"3272" NA NA NA
"3273" NA NA NA
"3274" NA NA NA
"3275" NA NA NA
"3276" NA NA NA
"3277" NA NA NA
"3278" NA NA NA
"3279" NA NA NA
"3280" NA NA NA
"3281" NA NA NA
"3282" NA NA NA
"3283" NA NA NA
"3284" NA NA NA
"3285" NA NA NA
"3286" NA NA NA
"3287" NA NA NA
"3288" NA NA NA
"3289" NA NA NA
"3290" NA NA NA
"3291" NA NA NA
"3292" NA NA NA
"3293" NA NA NA
"3294" NA NA NA
"3295" NA NA NA
"3296" NA NA NA
"3297" NA NA NA
"3298" NA NA NA
"3299" NA NA NA
"3300" NA NA NA
"3301" NA NA NA
"3302" NA NA NA
"3303" NA NA NA
"3304" NA NA NA
"3305" NA NA NA
"3306" NA NA NA
"3307" NA NA NA
"3308" NA NA NA
"3309" NA NA NA
"3310" NA NA NA
"3311" NA NA NA
"3312" NA NA NA
"3313" NA NA NA
"3314" NA NA NA
"3315" NA NA NA
"3316" NA NA NA
"3317" NA NA NA
"3318" NA NA NA
"3319" NA NA NA
"3320" NA NA NA
"3321" NA NA NA
"3322" NA NA NA
"3323" NA NA NA
"3324" NA NA NA
"3325" NA NA NA
"3326" NA NA NA
"3327" NA NA NA
"3328" NA NA NA
"3329" NA NA NA
"3330" NA NA NA
"3331" NA NA NA
"3332" NA NA NA
"3333" NA NA NA
"3334" NA NA NA
"3335" NA NA NA
"3336" NA NA NA
"3337" NA NA NA
"3338" NA NA NA
"3339" NA NA NA
"3340" NA NA NA
"3341" NA NA NA
"3342" NA NA NA
"3343" NA NA NA
"3344" NA NA NA
"3345" NA NA NA
"3346" NA NA NA
"3347" NA NA NA
"3348" NA NA NA
"3349" NA NA NA
"3350" NA NA NA
"3351" NA NA NA
"3352" NA NA NA
"3353" NA NA NA
"3354" NA NA NA
"3355" NA NA NA
"3356" NA NA NA
"3357" NA NA NA
"3358" NA NA NA
"3359" NA NA NA
"3360" NA NA NA
"3361" NA NA NA
"3362" NA NA NA
"3363" NA NA NA
"3364" NA NA NA
"3365" NA NA NA
"3366" NA NA NA
"3367" NA NA NA
"3368" NA NA NA
"3369" NA NA NA
"3370" NA NA NA
"3371" NA NA NA
"3372" NA NA NA
"3373" NA NA NA
"3374" NA NA NA
"3375" NA NA NA
"3376" NA NA NA
"3377" NA NA NA
"3378" NA NA NA
"3379" NA NA NA
"3380" NA NA NA
"3381" NA NA NA
"3382" NA NA NA
"3383" NA NA NA
"3384" NA NA NA
"3385" NA NA NA
"3386" NA NA NA
"3387" NA NA NA
"3388" NA NA NA
"3389" NA NA NA
"3390" NA NA NA
"3391" NA NA NA
"3392" NA NA NA
"3393" NA NA NA
"3394" NA NA NA
"3395" NA NA NA
"3396" NA NA NA
"3397" NA NA NA
"3398" NA NA NA
"3399" NA NA NA
"3400" NA NA NA
"3401" NA NA NA
"3402" NA NA NA
"3403" NA NA NA
"3404" NA NA NA
"3405" NA NA NA
"3406" NA NA NA
"3407" NA NA NA
"3408" NA NA NA
"3409" NA NA NA
"3410" NA NA NA
"3411" NA NA NA
"3412" NA NA NA
"3413" NA NA NA
"3414" NA NA NA
"3415" NA NA NA
"3416" NA NA NA
"3417" NA NA NA
"3418" NA NA NA
"3419" NA NA NA
"3420" NA NA NA
"3421" NA NA NA
"3422" NA NA NA
"3423" NA NA NA
"3424" NA NA NA
"3425" NA NA NA
"3426" NA NA NA
"3427" NA NA NA
"3428" NA NA NA
"3429" NA NA NA
"3430" NA NA NA
"3431" NA NA NA
"3432" NA NA NA
"3433" NA NA NA
"3434" NA NA NA
"3435" NA NA NA
"3436" NA NA NA
"3437" NA NA NA
"3438" NA NA NA
"3439" NA NA NA
"3440" NA NA NA
"3441" NA NA NA
"3442" NA NA NA
"3443" NA NA NA
"3444" NA NA NA
"3445" NA NA NA
"3446" NA NA NA
"3447" NA NA NA
"3448" NA NA NA
"3449" NA NA NA
"3450" NA NA NA
"3451" NA NA NA
"3452" NA NA NA
"3453" NA NA NA
"3454" NA NA NA
"3455" NA NA NA
"3456" NA NA NA
"3457" NA NA NA
"3458" NA NA NA
"3459" NA NA NA
"3460" NA NA NA
"3461" NA NA NA
"3462" NA NA NA
"3463" NA NA NA
"3464" NA NA NA
"3465" NA NA NA
"3466" NA NA NA
"3467" NA NA NA
"3468" NA NA NA
"3469" NA NA NA
"3470" NA NA NA
"3471" NA NA NA
"3472" NA NA NA
"3473" NA NA NA
"3474" NA NA NA
"3475" NA NA NA
"3476" NA NA NA
"3477" NA NA NA
"3478" NA NA NA
"3479" NA NA NA
"3480" NA NA NA
"3481" NA NA NA
"3482" NA NA NA
"3483" NA NA NA
"3484" NA NA NA
"3485" NA NA NA
"3486" NA NA NA
"3487" NA NA NA
"3488" NA NA NA
"3489" NA NA NA
"3490" NA NA NA
"3491" NA NA NA
"3492" NA NA NA
"3493" NA NA NA
"3494" NA NA NA
"3495" NA NA NA
"3496" NA NA NA
"3497" NA NA NA
"3498" NA NA NA
"3499" NA NA NA
"3500" NA NA NA
"3501" NA NA NA
"3502" NA NA NA
"3503" NA NA NA
"3504" NA NA NA
"3505" NA NA NA
"3506" NA NA NA
"3507" NA NA NA
"3508" NA NA NA
"3509" NA NA NA
"3510" NA NA NA
"3511" NA NA NA
"3512" NA NA NA
"3513" NA NA NA
"3514" NA NA NA
"3515" NA NA NA
"3516" NA NA NA
"3517" NA NA NA
"3518" NA NA NA
"3519" NA NA NA
"3520" NA NA NA
"3521" NA NA NA
"3522" NA NA NA
"3523" NA NA NA
"3524" NA NA NA
"3525" NA NA NA
"3526" NA NA NA
"3527" NA NA NA
"3528" NA NA NA
"3529" NA NA NA
"3530" NA NA NA
"3531" NA NA NA
"3532" NA NA NA
"3533" NA NA NA
"3534" NA NA NA
"3535" NA NA NA
"3536" NA NA NA
"3537" NA NA NA
"3538" NA NA NA
"3539" NA NA NA
"3540" NA NA NA
"3541" NA NA NA
"3542" NA NA NA
"3543" NA NA NA
"3544" NA NA NA
"3545" NA NA NA
"3546" NA NA NA
"3547" NA NA NA
"3548" NA NA NA
"3549" NA NA NA
"3550" NA NA NA
"3551" NA NA NA
"3552" NA NA NA
"3553" NA NA NA
"3554" NA NA NA
"3555" NA NA NA
"3556" NA NA NA
"3557" NA NA NA
"3558" NA NA NA
"3559" NA NA NA
"3560" NA NA NA
"3561" NA NA NA
"3562" NA NA NA
"3563" NA NA NA
"3564" NA NA NA
"3565" NA NA NA
"3566" NA NA NA
"3567" NA NA NA
"3568" NA NA NA
"3569" NA NA NA
"3570" NA NA NA
"3571" NA NA NA
"3572" NA NA NA
"3573" NA NA NA
"3574" NA NA NA
"3575" NA NA NA
"3576" NA NA NA
"3577" NA NA NA
"3578" NA NA NA
"3579" NA NA NA
"3580" NA NA NA
"3581" NA NA NA
"3582" NA NA NA
"3583" NA NA NA
"3584" NA NA NA
"3585" NA NA NA
"3586" NA NA NA
"3587" NA NA NA
"3588" NA NA NA
"3589" NA NA NA
"3590" NA NA NA
"3591" NA NA NA
"3592" NA NA NA
"3593" NA NA NA
"3594" NA NA NA
"3595" NA NA NA
"3596" NA NA NA
"3597" NA NA NA
"3598" NA NA NA
"3599" NA NA NA
"3600" NA NA NA
"3601" NA NA NA
"3602" NA NA NA
"3603" NA NA NA
"3604" NA NA NA
"3605" NA NA NA
"3606" NA NA NA
"3607" NA NA NA
"3608" NA NA NA
"3609" NA NA NA
"3610" NA NA NA
"3611" NA NA NA
"3612" NA NA NA
"3613" NA NA NA
"3614" NA NA NA
"3615" NA NA NA
"3616" NA NA NA
"3617" NA NA NA
"3618" NA NA NA
"3619" NA NA NA
"3620" NA NA NA
"3621" NA NA NA
"3622" NA NA NA
"3623" NA NA NA
"3624" NA NA NA
"3625" NA NA NA
"3626" NA NA NA
"3627" NA NA NA
"3628" NA NA NA
"3629" NA NA NA
"3630" NA NA NA
"3631" NA NA NA
"3632" NA NA NA
"3633" NA NA NA
"3634" NA NA NA
"3635" NA NA NA
"3636" NA NA NA
"3637" NA NA NA
"3638" NA NA NA
"3639" NA NA NA
"3640" NA NA NA
"3641" NA NA NA
"3642" NA NA NA
"3643" NA NA NA
"3644" NA NA NA
"3645" NA NA NA
"3646" NA NA NA
"3647" NA NA NA
"3648" NA NA NA
"3649" NA NA NA
"3650" NA NA NA
"3651" NA NA NA
"3652" NA NA NA
"3653" NA NA NA
"3654" NA NA NA
"3655" NA NA NA
"3656" NA NA NA
"3657" NA NA NA
"3658" NA NA NA
"3659" NA NA NA
"3660" NA NA NA
"3661" NA NA NA
"3662" NA NA NA
"3663" NA NA NA
"3664" NA NA NA
"3665" NA NA NA
"3666" NA NA NA
"3667" NA NA NA
"3668" NA NA NA
"3669" NA NA NA
"3670" NA NA NA
"3671" NA NA NA
"3672" NA NA NA
"3673" NA NA NA
"3674" NA NA NA
"3675" NA NA NA
"3676" NA NA NA
"3677" NA NA NA
"3678" NA NA NA
"3679" NA NA NA
"3680" NA NA NA
"3681" NA NA NA
"3682" NA NA NA
"3683" NA NA NA
"3684" NA NA NA
"3685" NA NA NA
"3686" NA NA NA
"3687" NA NA NA
"3688" NA NA NA
"3689" NA NA NA
"3690" NA NA NA
"3691" NA NA NA
"3692" NA NA NA
"3693" NA NA NA
"3694" NA NA NA
"3695" NA NA NA
"3696" NA NA NA
"3697" NA NA NA
"3698" NA NA NA
"3699" NA NA NA
"3700" NA NA NA
"3701" NA NA NA
"3702" NA NA NA
"3703" NA NA NA
"3704" NA NA NA
"3705" NA NA NA
"3706" NA NA NA
"3707" NA NA NA
"3708" NA NA NA
"3709" NA NA NA
"3710" NA NA NA
"3711" NA NA NA
"3712" NA NA NA
"3713" NA NA NA
"3714" NA NA NA
"3715" NA NA NA
"3716" NA NA NA
"3717" NA NA NA
"3718" NA NA NA
"3719" NA NA NA
"3720" NA NA NA
"3721" NA NA NA
"3722" NA NA NA
"3723" NA NA NA
"3724" NA NA NA
"3725" NA NA NA
"3726" NA NA NA
"3727" NA NA NA
"3728" NA NA NA
"3729" NA NA NA
"3730" NA NA NA
"3731" NA NA NA
"3732" NA NA NA
"3733" NA NA NA
"3734" NA NA NA
"3735" NA NA NA
"3736" NA NA NA
"3737" NA NA NA
"3738" NA NA NA
"3739" NA NA NA
"3740" NA NA NA
"3741" NA NA NA
"3742" NA NA NA
"3743" NA NA NA
"3744" NA NA NA
"3745" NA NA NA
"3746" NA NA NA
"3747" NA NA NA
"3748" NA NA NA
"3749" NA NA NA
"3750" NA NA NA
"3751" NA NA NA
"3752" NA NA NA
"3753" NA NA NA
"3754" NA NA NA
"3755" NA NA NA
"3756" NA NA NA
"3757" NA NA NA
"3758" NA NA NA
"3759" NA NA NA
"3760" NA NA NA
"3761" NA NA NA
"3762" NA NA NA
"3763" NA NA NA
"3764" NA NA NA
"3765" NA NA NA
"3766" NA NA NA
"3767" NA NA NA
"3768" NA NA NA
"3769" NA NA NA
"3770" NA NA NA
"3771" NA NA NA
"3772" NA NA NA
"3773" NA NA NA
"3774" NA NA NA
"3775" NA NA NA
"3776" NA NA NA
"3777" NA NA NA
"3778" NA NA NA
"3779" NA NA NA
"3780" NA NA NA
"3781" NA NA NA
"3782" NA NA NA
"3783" NA NA NA
"3784" NA NA NA
"3785" NA NA NA
"3786" NA NA NA
"3787" NA NA NA
"3788" NA NA NA
"3789" NA NA NA
"3790" NA NA NA
"3791" NA NA NA
"3792" NA NA NA
"3793" NA NA NA
"3794" NA NA NA
"3795" NA NA NA
"3796" NA NA NA
"3797" NA NA NA
"3798" NA NA NA
"3799" NA NA NA
"3800" NA NA NA
"3801" NA NA NA
"3802" NA NA NA
"3803" NA NA NA
"3804" NA NA NA
"3805" NA NA NA
"3806" NA NA NA
"3807" NA NA NA
"3808" NA NA NA
"3809" NA NA NA
"3810" NA NA NA
"3811" NA NA NA
"3812" NA NA NA
"3813" NA NA NA
"3814" NA NA NA
"3815" NA NA NA
"3816" NA NA NA
"3817" NA NA NA
"3818" NA NA NA
"3819" NA NA NA
"3820" NA NA NA
"3821" NA NA NA
"3822" NA NA NA
"3823" NA NA NA
"3824" NA NA NA
"3825" NA NA NA
"3826" NA NA NA
"3827" NA NA NA
"3828" NA NA NA
"3829" NA NA NA
"3830" NA NA NA
"3831" NA NA NA
"3832" NA NA NA
"3833" NA NA NA
"3834" NA NA NA
"3835" NA NA NA
"3836" NA NA NA
"3837" NA NA NA
"3838" NA NA NA
"3839" NA NA NA
"3840" NA NA NA
"3841" NA NA NA
"3842" NA NA NA
"3843" NA NA NA
"3844" NA NA NA
"3845" NA NA NA
"3846" NA NA NA
"3847" NA NA NA
"3848" NA NA NA
"3849" NA NA NA
"3850" NA NA NA
"3851" NA NA NA
"3852" NA NA NA
"3853" NA NA NA
"3854" NA NA NA
"3855" NA NA NA
"3856" NA NA NA
"3857" NA NA NA
"3858" NA NA NA
"3859" NA NA NA
"3860" NA NA NA
"3861" NA NA NA
"3862" NA NA NA
"3863" NA NA NA
"3864" NA NA NA
"3865" NA NA NA
"3866" NA NA NA
"3867" NA NA NA
"3868" NA NA NA
"3869" NA NA NA
"3870" NA NA NA
"3871" NA NA NA
"3872" NA NA NA
"3873" NA NA NA
"3874" NA NA NA
"3875" NA NA NA
"3876" NA NA NA
"3877" NA NA NA
"3878" NA NA NA
"3879" NA NA NA
"3880" NA NA NA
"3881" NA NA NA
"3882" NA NA NA
"3883" NA NA NA
"3884" NA NA NA
"3885" NA NA NA
"3886" NA NA NA
"3887" NA NA NA
"3888" NA NA NA
"3889" NA NA NA
"3890" NA NA NA
"3891" NA NA NA
"3892" NA NA NA
"3893" NA NA NA
"3894" NA NA NA
"3895" NA NA NA
"3896" NA NA NA
"3897" NA NA NA
"3898" NA NA NA
"3899" NA NA NA
"3900" NA NA NA
"3901" NA NA NA
"3902" NA NA NA
"3903" NA NA NA
"3904" NA NA NA
"3905" NA NA NA
"3906" NA NA NA
"3907" NA NA NA
"3908" NA NA NA
"3909" NA NA NA
"3910" NA NA NA
"3911" NA NA NA
"3912" NA NA NA
"3913" NA NA NA
"3914" NA NA NA
"3915" NA NA NA
"3916" NA NA NA
"3917" NA NA NA
"3918" NA NA NA
"3919" NA NA NA
"3920" NA NA NA
"3921" NA NA NA
"3922" NA NA NA
"3923" NA NA NA
"3924" NA NA NA
"3925" NA NA NA
"3926" NA NA NA
"3927" NA NA NA
"3928" NA NA NA
"3929" NA NA NA
"3930" NA NA NA
"3931" NA NA NA
"3932" NA NA NA
"3933" NA NA NA
"3934" NA NA NA
"3935" NA NA NA
"3936" NA NA NA
"3937" NA NA NA
"3938" NA NA NA
"3939" NA NA NA
"3940" NA NA NA
"3941" NA NA NA
"3942" NA NA NA
"3943" NA NA NA
"3944" NA NA NA
"3945" NA NA NA
"3946" NA NA NA
"3947" NA NA NA
"3948" NA NA NA
"3949" NA NA NA
"3950" NA NA NA
"3951" NA NA NA
"3952" NA NA NA
"3953" NA NA NA
"3954" NA NA NA
"3955" NA NA NA
"3956" NA NA NA
"3957" NA NA NA
"3958" NA NA NA
"3959" NA NA NA
"3960" NA NA NA
"3961" NA NA NA
"3962" NA NA NA
"3963" NA NA NA
"3964" NA NA NA
"3965" NA NA NA
"3966" NA NA NA
"3967" NA NA NA
"3968" NA NA NA
"3969" NA NA NA
"3970" NA NA NA
"3971" NA NA NA
"3972" NA NA NA
"3973" NA NA NA
"3974" NA NA NA
"3975" NA NA NA
"3976" NA NA NA
"3977" NA NA NA
"3978" NA NA NA
"3979" NA NA NA
"3980" NA NA NA
"3981" NA NA NA
"3982" NA NA NA
"3983" NA NA NA
"3984" NA NA NA
"3985" NA NA NA
"3986" NA NA NA
"3987" NA NA NA
"3988" NA NA NA
"3989" NA NA NA
"3990" NA NA NA
"3991" NA NA NA
"3992" NA NA NA
"3993" NA NA NA
"3994" NA NA NA
"3995" NA NA NA
"3996" NA NA NA
"3997" NA NA NA
"3998" NA NA NA
"3999" NA NA NA
"4000" NA NA NA
"4001" NA NA NA
"4002" NA NA NA
"4003" NA NA NA
"4004" NA NA NA
"4005" NA NA NA
"4006" NA NA NA
"4007" NA NA NA
"4008" NA NA NA
"4009" NA NA NA
"4010" NA NA NA
"4011" NA NA NA
"4012" NA NA NA
"4013" NA NA NA
"4014" NA NA NA
"4015" NA NA NA
"4016" NA NA NA
"4017" NA NA NA
"4018" NA NA NA
"4019" NA NA NA
"4020" NA NA NA
"4021" NA NA NA
"4022" NA NA NA
"4023" NA NA NA
"4024" NA NA NA
"4025" NA NA NA
"4026" NA NA NA
"4027" NA NA NA
"4028" NA NA NA
"4029" NA NA NA
"4030" NA NA NA
"4031" NA NA NA
"4032" NA NA NA
"4033" NA NA NA
"4034" NA NA NA
"4035" NA NA NA
"4036" NA NA NA
"4037" NA NA NA
"4038" NA NA NA
"4039" NA NA NA
"4040" NA NA NA
"4041" NA NA NA
"4042" NA NA NA
"4043" NA NA NA
"4044" NA NA NA
"4045" NA NA NA
"4046" NA NA NA
"4047" NA NA NA
"4048" NA NA NA
"4049" NA NA NA
"4050" NA NA NA
"4051" NA NA NA
"4052" NA NA NA
"4053" NA NA NA
"4054" NA NA NA
"4055" NA NA NA
"4056" NA NA NA
"4057" NA NA NA
"4058" NA NA NA
"4059" NA NA NA
"4060" NA NA NA
"4061" NA NA NA
"4062" NA NA NA
"4063" NA NA NA
"4064" NA NA NA
"4065" NA NA NA
"4066" NA NA NA
"4067" NA NA NA
"4068" NA NA NA
"4069" NA NA NA
"4070" NA NA NA
"4071" NA NA NA
"4072" NA NA NA
"4073" NA NA NA
"4074" NA NA NA
"4075" NA NA NA
"4076" NA NA NA
"4077" NA NA NA
"4078" NA NA NA
"4079" NA NA NA
"4080" NA NA NA
"4081" NA NA NA
"4082" NA NA NA
"4083" NA NA NA
"4084" NA NA NA
"4085" NA NA NA
"4086" NA NA NA
"4087" NA NA NA
"4088" NA NA NA
"4089" NA NA NA
"4090" NA NA NA
"4091" NA NA NA
"4092" NA NA NA
"4093" NA NA NA
"4094" NA NA NA
"4095" NA NA NA
"4096" NA NA NA
"4097" NA NA NA
"4098" NA NA NA
"4099" NA NA NA
"4100" NA NA NA
"4101" NA NA NA
"4102" NA NA NA
"4103" NA NA NA
"4104" NA NA NA
"4105" NA NA NA
"4106" NA NA NA
"4107" NA NA NA
"4108" NA NA NA
"4109" NA NA NA
"4110" NA NA NA
"4111" NA NA NA
"4112" NA NA NA
"4113" NA NA NA
"4114" NA NA NA
"4115" NA NA NA
"4116" NA NA NA
"4117" NA NA NA
"4118" NA NA NA
"4119" NA NA NA
"4120" NA NA NA
"4121" NA NA NA
"4122" NA NA NA
"4123" NA NA NA
"4124" NA NA NA
"4125" NA NA NA
"4126" NA NA NA
"4127" NA NA NA
"4128" NA NA NA
"4129" NA NA NA
"4130" NA NA NA
"4131" NA NA NA
"4132" NA NA NA
"4133" NA NA NA
"4134" NA NA NA
"4135" NA NA NA
"4136" NA NA NA
"4137" NA NA NA
"4138" NA NA NA
"4139" NA NA NA
"4140" NA NA NA
"4141" NA NA NA
"4142" NA NA NA
"4143" NA NA NA
"4144" NA NA NA
"4145" NA NA NA
"4146" NA NA NA
"4147" NA NA NA
"4148" NA NA NA
"4149" NA NA NA
"4150" NA NA NA
"4151" NA NA NA
"4152" NA NA NA
"4153" NA NA NA
"4154" NA NA NA
"4155" NA NA NA
"4156" NA NA NA
"4157" NA NA NA
"4158" NA NA NA
"4159" NA NA NA
"4160" NA NA NA
"4161" NA NA NA
"4162" NA NA NA
"4163" NA NA NA
"4164" NA NA NA
"4165" NA NA NA
"4166" NA NA NA
"4167" NA NA NA
"4168" NA NA NA
"4169" NA NA NA
"4170" NA NA NA
"4171" NA NA NA
"4172" NA NA NA
"4173" NA NA NA
"4174" NA NA NA
"4175" NA NA NA
"4176" NA NA NA
"4177" NA NA NA
"4178" NA NA NA
"4179" NA NA NA
"4180" NA NA NA
"4181" NA NA NA
"4182" NA NA NA
"4183" NA NA NA
"4184" NA NA NA
"4185" NA NA NA
"4186" NA NA NA
"4187" NA NA NA
"4188" NA NA NA
"4189" NA NA NA
"4190" NA NA NA
"4191" NA NA NA
"4192" NA NA NA
"4193" NA NA NA
"4194" NA NA NA
"4195" NA NA NA
"4196" NA NA NA
"4197" NA NA NA
"4198" NA NA NA
"4199" NA NA NA
"4200" NA NA NA
"4201" NA NA NA
"4202" NA NA NA
"4203" NA NA NA
"4204" NA NA NA
"4205" NA NA NA
"4206" NA NA NA
"4207" NA NA NA
"4208" NA NA NA
"4209" NA NA NA
"4210" NA NA NA
"4211" NA NA NA
"4212" NA NA NA
"4213" NA NA NA
"4214" NA NA NA
"4215" NA NA NA
"4216" NA NA NA
"4217" NA NA NA
"4218" NA NA NA
"4219" NA NA NA
"4220" NA NA NA
"4221" NA NA NA
"4222" NA NA NA
"4223" NA NA NA
"4224" NA NA NA
"4225" NA NA NA
"4226" NA NA NA
"4227" NA NA NA
"4228" NA NA NA
"4229" NA NA NA
"4230" NA NA NA
"4231" NA NA NA
"4232" NA NA NA
"4233" NA NA NA
"4234" NA NA NA
"4235" NA NA NA
"4236" NA NA NA
"4237" NA NA NA
"4238" NA NA NA
"4239" NA NA NA
"4240" NA NA NA
"4241" NA NA NA
"4242" NA NA NA
"4243" NA NA NA
"4244" NA NA NA
"4245" NA NA NA
"4246" NA NA NA
"4247" NA NA NA
"4248" NA NA NA
"4249" NA NA NA
"4250" NA NA NA
"4251" NA NA NA
"4252" NA NA NA
"4253" NA NA NA
"4254" NA NA NA
"4255" NA NA NA
"4256" NA NA NA
"4257" NA NA NA
"4258" NA NA NA
"4259" NA NA NA
"4260" NA NA NA
"4261" NA NA NA
"4262" NA NA NA
"4263" NA NA NA
"4264" NA NA NA
"4265" NA NA NA
"4266" NA NA NA
"4267" NA NA NA
"4268" NA NA NA
"4269" NA NA NA
"4270" NA NA NA
"4271" NA NA NA
"4272" NA NA NA
"4273" NA NA NA
"4274" NA NA NA
"4275" NA NA NA
"4276" NA NA NA
"4277" NA NA NA
"4278" NA NA NA
"4279" NA NA NA
"4280" NA NA NA
"4281" NA NA NA
"4282" NA NA NA
"4283" NA NA NA
"4284" NA NA NA
"4285" NA NA NA
"4286" NA NA NA
"4287" NA NA NA
"4288" NA NA NA
"4289" NA NA NA
"4290" NA NA NA
"4291" NA NA NA
"4292" NA NA NA
"4293" NA NA NA
"4294" NA NA NA
"4295" NA NA NA
"4296" NA NA NA
"4297" NA NA NA
"4298" NA NA NA
"4299" NA NA NA
"4300" NA NA NA
"4301" NA NA NA
"4302" NA NA NA
"4303" NA NA NA
"4304" NA NA NA
"4305" NA NA NA
"4306" NA NA NA
"4307" NA NA NA
"4308" NA NA NA
"4309" NA NA NA
"4310" NA NA NA
"4311" NA NA NA
"4312" NA NA NA
"4313" NA NA NA
"4314" NA NA NA
"4315" NA NA NA
"4316" NA NA NA
"4317" NA NA NA
"4318" NA NA NA
"4319" NA NA NA
"4320" NA NA NA
"4321" NA NA NA
"4322" NA NA NA
"4323" NA NA NA
"4324" NA NA NA
"4325" NA NA NA
"4326" NA NA NA
"4327" NA NA NA
"4328" NA NA NA
"4329" NA NA NA
"4330" NA NA NA
"4331" NA NA NA
"4332" NA NA NA
"4333" NA NA NA
"4334" NA NA NA
"4335" NA NA NA
"4336" NA NA NA
"4337" NA NA NA
"4338" NA NA NA
"4339" NA NA NA
"4340" NA NA NA
"4341" NA NA NA
"4342" NA NA NA
"4343" NA NA NA
"4344" NA NA NA
"4345" NA NA NA
"4346" NA NA NA
"4347" NA NA NA
"4348" NA NA NA
"4349" NA NA NA
"4350" NA NA NA
"4351" NA NA NA
"4352" NA NA NA
"4353" NA NA NA
"4354" NA NA NA
"4355" NA NA NA
"4356" NA NA NA
"4357" NA NA NA
"4358" NA NA NA
"4359" NA NA NA
"4360" NA NA NA
"4361" NA NA NA
"4362" NA NA NA
"4363" NA NA NA
"4364" NA NA NA
"4365" NA NA NA
"4366" NA NA NA
"4367" NA NA NA
"4368" NA NA NA
"4369" NA NA NA
"4370" NA NA NA
"4371" NA NA NA
"4372" NA NA NA
"4373" NA NA NA
"4374" NA NA NA
"4375" NA NA NA
"4376" NA NA NA
"4377" NA NA NA
"4378" NA NA NA
"4379" NA NA NA
"4380" NA NA NA
"4381" NA NA NA
"4382" NA NA NA
"4383" NA NA NA
"4384" NA NA NA
"4385" NA NA NA
"4386" NA NA NA
"4387" NA NA NA
"4388" NA NA NA
"4389" NA NA NA
"4390" NA NA NA
"4391" NA NA NA
"4392" NA NA NA
"4393" NA NA NA
"4394" NA NA NA
"4395" NA NA NA
"4396" NA NA NA
"4397" NA NA NA
"4398" NA NA NA
"4399" NA NA NA
"4400" NA NA NA
"4401" NA NA NA
"4402" NA NA NA
"4403" NA NA NA
"4404" NA NA NA
"4405" NA NA NA
"4406" NA NA NA
"4407" NA NA NA
"4408" NA NA NA
"4409" NA NA NA
"4410" NA NA NA
"4411" NA NA NA
"4412" NA NA NA
"4413" NA NA NA
"4414" NA NA NA
"4415" NA NA NA
"4416" NA NA NA
"4417" NA NA NA
"4418" NA NA NA
"4419" NA NA NA
"4420" NA NA NA
"4421" NA NA NA
"4422" NA NA NA
"4423" NA NA NA
"4424" NA NA NA
"4425" NA NA NA
"4426" NA NA NA
"4427" NA NA NA
"4428" NA NA NA
"4429" NA NA NA
"4430" NA NA NA
"4431" NA NA NA
"4432" NA NA NA
"4433" NA NA NA
"4434" NA NA NA
"4435" NA NA NA
"4436" NA NA NA
"4437" NA NA NA
"4438" NA NA NA
"4439" NA NA NA
"4440" NA NA NA
"4441" NA NA NA
"4442" NA NA NA
"4443" NA NA NA
"4444" NA NA NA
"4445" NA NA NA
"4446" NA NA NA
"4447" NA NA NA
"4448" NA NA NA
"4449" NA NA NA
"4450" NA NA NA
"4451" NA NA NA
"4452" NA NA NA
"4453" NA NA NA
"4454" NA NA NA
"4455" NA NA NA
"4456" NA NA NA
"4457" NA NA NA
"4458" NA NA NA
"4459" NA NA NA
"4460" NA NA NA
"4461" NA NA NA
"4462" NA NA NA
"4463" NA NA NA
"4464" NA NA NA
"4465" NA NA NA
"4466" NA NA NA
"4467" NA NA NA
"4468" NA NA NA
"4469" NA NA NA
"4470" NA NA NA
"4471" NA NA NA
"4472" NA NA NA
"4473" NA NA NA
"4474" NA NA NA
"4475" NA NA NA
"4476" NA NA NA
"4477" NA NA NA
"4478" NA NA NA
"4479" NA NA NA
"4480" NA NA NA
"4481" NA NA NA
"4482" NA NA NA
"4483" NA NA NA
"4484" NA NA NA
"4485" NA NA NA
"4486" NA NA NA
"4487" NA NA NA
"4488" NA NA NA
"4489" NA NA NA
"4490" NA NA NA
"4491" NA NA NA
"4492" NA NA NA
"4493" NA NA NA
"4494" NA NA NA
"4495" NA NA NA
"4496" NA NA NA
"4497" NA NA NA
"4498" NA NA NA
"4499" NA NA NA
"4500" NA NA NA
"4501" NA NA NA
"4502" NA NA NA
"4503" NA NA NA
"4504" NA NA NA
"4505" NA NA NA
"4506" NA NA NA
"4507" NA NA NA
"4508" NA NA NA
"4509" NA NA NA
"4510" NA NA NA
"4511" NA NA NA
"4512" NA NA NA
"4513" NA NA NA
"4514" NA NA NA
"4515" NA NA NA
"4516" NA NA NA
"4517" NA NA NA
"4518" NA NA NA
"4519" NA NA NA
"4520" NA NA NA
"4521" NA NA NA
"4522" NA NA NA
"4523" NA NA NA
"4524" NA NA NA
"4525" NA NA NA
"4526" NA NA NA
"4527" NA NA NA
"4528" NA NA NA
"4529" NA NA NA
"4530" NA NA NA
"4531" NA NA NA
"4532" NA NA NA
"4533" NA NA NA
"4534" NA NA NA
"4535" NA NA NA
"4536" NA NA NA
"4537" NA NA NA
"4538" NA NA NA
"4539" NA NA NA
"4540" NA NA NA
"4541" NA NA NA
"4542" NA NA NA
"4543" NA NA NA
"4544" NA NA NA
"4545" NA NA NA
"4546" NA NA NA
"4547" NA NA NA
"4548" NA NA NA
"4549" NA NA NA
"4550" NA NA NA
"4551" NA NA NA
"4552" NA NA NA
"4553" NA NA NA
"4554" NA NA NA
"4555" NA NA NA
"4556" NA NA NA
"4557" NA NA NA
"4558" NA NA NA
"4559" NA NA NA
"4560" NA NA NA
"4561" NA NA NA
"4562" NA NA NA
"4563" NA NA NA
"4564" NA NA NA
"4565" NA NA NA
"4566" NA NA NA
"4567" NA NA NA
"4568" NA NA NA
"4569" NA NA NA
"4570" NA NA NA
"4571" NA NA NA
"4572" NA NA NA
"4573" NA NA NA
"4574" NA NA NA
"4575" NA NA NA
"4576" NA NA NA
"4577" NA NA NA
"4578" NA NA NA
"4579" NA NA NA
"4580" NA NA NA
"4581" NA NA NA
"4582" NA NA NA
"4583" NA NA NA
"4584" NA NA NA
"4585" NA NA NA
"4586" NA NA NA
"4587" NA NA NA
"4588" NA NA NA
"4589" NA NA NA
"4590" NA NA NA
"4591" NA NA NA
"4592" NA NA NA
"4593" NA NA NA
"4594" NA NA NA
"4595" NA NA NA
"4596" NA NA NA
"4597" NA NA NA
"4598" NA NA NA
"4599" NA NA NA
"4600" NA NA NA
"4601" NA NA NA
"4602" NA NA NA
"4603" NA NA NA
"4604" NA NA NA
"4605" NA NA NA
"4606" NA NA NA
"4607" NA NA NA
"4608" NA NA NA
"4609" NA NA NA
"4610" NA NA NA
"4611" NA NA NA
"4612" NA NA NA
"4613" NA NA NA
"4614" NA NA NA
"4615" NA NA NA
"4616" NA NA NA
"4617" NA NA NA
"4618" NA NA NA
"4619" NA NA NA
"4620" NA NA NA
"4621" NA NA NA
"4622" NA NA NA
"4623" NA NA NA
"4624" NA NA NA
"4625" NA NA NA
"4626" NA NA NA
"4627" NA NA NA
"4628" NA NA NA
"4629" NA NA NA
"4630" NA NA NA
"4631" NA NA NA
"4632" NA NA NA
"4633" NA NA NA
"4634" NA NA NA
"4635" NA NA NA
"4636" NA NA NA
"4637" NA NA NA
"4638" NA NA NA
"4639" NA NA NA
"4640" NA NA NA
"4641" NA NA NA
"4642" NA NA NA
"4643" NA NA NA
"4644" NA NA NA
"4645" NA NA NA
"4646" NA NA NA
"4647" NA NA NA
"4648" NA NA NA
"4649" NA NA NA
"4650" NA NA NA
"4651" NA NA NA
"4652" NA NA NA
"4653" NA NA NA
"4654" NA NA NA
"4655" NA NA NA
"4656" NA NA NA
"4657" NA NA NA
"4658" NA NA NA
"4659" NA NA NA
"4660" NA NA NA
"4661" NA NA NA
"4662" NA NA NA
"4663" NA NA NA
"4664" NA NA NA
"4665" NA NA NA
"4666" NA NA NA
"4667" NA NA NA
"4668" NA NA NA
"4669" NA NA NA
"4670" NA NA NA
"4671" NA NA NA
"4672" NA NA NA
"4673" NA NA NA
"4674" NA NA NA
"4675" NA NA NA
"4676" NA NA NA
"4677" NA NA NA
"4678" NA NA NA
"4679" NA NA NA
"4680" NA NA NA
"4681" NA NA NA
"4682" NA NA NA
"4683" NA NA NA
"4684" NA NA NA
"4685" NA NA NA
"4686" NA NA NA
"4687" NA NA NA
"4688" NA NA NA
"4689" NA NA NA
"4690" NA NA NA
"4691" NA NA NA
"4692" NA NA NA
"4693" NA NA NA
"4694" NA NA NA
"4695" NA NA NA
"4696" NA NA NA
"4697" NA NA NA
"4698" NA NA NA
"4699" NA NA NA
"4700" NA NA NA
"4701" NA NA NA
"4702" NA NA NA
"4703" NA NA NA
"4704" NA NA NA
"4705" NA NA NA
"4706" NA NA NA
"4707" NA NA NA
"4708" NA NA NA
"4709" NA NA NA
"4710" NA NA NA
"4711" NA NA NA
"4712" NA NA NA
"4713" NA NA NA
"4714" NA NA NA
"4715" NA NA NA
"4716" NA NA NA
"4717" NA NA NA
"4718" NA NA NA
"4719" NA NA NA
"4720" NA NA NA
"4721" NA NA NA
"4722" NA NA NA
"4723" NA NA NA
"4724" NA NA NA
"4725" NA NA NA
"4726" NA NA NA
"4727" NA NA NA
"4728" NA NA NA
"4729" NA NA NA
"4730" NA NA NA
"4731" NA NA NA
"4732" NA NA NA
"4733" NA NA NA
"4734" NA NA NA
"4735" NA NA NA
"4736" NA NA NA
"4737" NA NA NA
"4738" NA NA NA
"4739" NA NA NA
"4740" NA NA NA
"4741" NA NA NA
"4742" NA NA NA
"4743" NA NA NA
"4744" NA NA NA
"4745" NA NA NA
"4746" NA NA NA
"4747" NA NA NA
"4748" NA NA NA
"4749" NA NA NA
"4750" NA NA NA
"4751" NA NA NA
"4752" NA NA NA
"4753" NA NA NA
"4754" NA NA NA
"4755" NA NA NA
"4756" NA NA NA
"4757" NA NA NA
"4758" NA NA NA
"4759" NA NA NA
"4760" NA NA NA
"4761" NA NA NA
"4762" NA NA NA
"4763" NA NA NA
"4764" NA NA NA
"4765" NA NA NA
"4766" NA NA NA
"4767" NA NA NA
"4768" NA NA NA
"4769" NA NA NA
"4770" NA NA NA
"4771" NA NA NA
"4772" NA NA NA
"4773" NA NA NA
"4774" NA NA NA
"4775" NA NA NA
"4776" NA NA NA
"4777" NA NA NA
"4778" NA NA NA
"4779" NA NA NA
"4780" NA NA NA
"4781" NA NA NA
"4782" NA NA NA
"4783" NA NA NA
"4784" NA NA NA
"4785" NA NA NA
"4786" NA NA NA
"4787" NA NA NA
"4788" NA NA NA
"4789" NA NA NA
"4790" NA NA NA
"4791" NA NA NA
"4792" NA NA NA
"4793" NA NA NA
"4794" NA NA NA
"4795" NA NA NA
"4796" NA NA NA
"4797" NA NA NA
"4798" NA NA NA
"4799" NA NA NA
"4800" NA NA NA
"4801" NA NA NA
"4802" NA NA NA
"4803" NA NA NA
"4804" NA NA NA
"4805" NA NA NA
"4806" NA NA NA
"4807" NA NA NA
"4808" NA NA NA
"4809" NA NA NA
"4810" NA NA NA
"4811" NA NA NA
"4812" NA NA NA
"4813" NA NA NA
"4814" NA NA NA
"4815" NA NA NA
"4816" NA NA NA
"4817" NA NA NA
"4818" NA NA NA
"4819" NA NA NA
"4820" NA NA NA
"4821" NA NA NA
"4822" NA NA NA
"4823" NA NA NA
"4824" NA NA NA
"4825" NA NA NA
"4826" NA NA NA
"4827" NA NA NA
"4828" NA NA NA
"4829" NA NA NA
"4830" NA NA NA
"4831" NA NA NA
"4832" NA NA NA
"4833" NA NA NA
"4834" NA NA NA
"4835" NA NA NA
"4836" NA NA NA
"4837" NA NA NA
"4838" NA NA NA
"4839" NA NA NA
"4840" NA NA NA
"4841" NA NA NA
"4842" NA NA NA
"4843" NA NA NA
"4844" NA NA NA
"4845" NA NA NA
"4846" NA NA NA
"4847" NA NA NA
"4848" NA NA NA
"4849" NA NA NA
"4850" NA NA NA
"4851" NA NA NA
"4852" NA NA NA
"4853" NA NA NA
"4854" NA NA NA
"4855" NA NA NA
"4856" NA NA NA
"4857" NA NA NA
"4858" NA NA NA
"4859" NA NA NA
"4860" NA NA NA
"4861" NA NA NA
"4862" NA NA NA
"4863" NA NA NA
"4864" NA NA NA
"4865" NA NA NA
"4866" NA NA NA
"4867" NA NA NA
"4868" NA NA NA
"4869" NA NA NA
"4870" NA NA NA
"4871" NA NA NA
"4872" NA NA NA
"4873" NA NA NA
"4874" NA NA NA
"4875" NA NA NA
"4876" NA NA NA
"4877" NA NA NA
"4878" NA NA NA
"4879" NA NA NA
"4880" NA NA NA
"4881" NA NA NA
"4882" NA NA NA
"4883" NA NA NA
"4884" NA NA NA
"4885" NA NA NA
"4886" NA NA NA
"4887" NA NA NA
"4888" NA NA NA
"4889" NA NA NA
"4890" NA NA NA
"4891" NA NA NA
"4892" NA NA NA
"4893" NA NA NA
"4894" NA NA NA
"4895" NA NA NA
"4896" NA NA NA
"4897" NA NA NA
"4898" NA NA NA
"4899" NA NA NA
"4900" NA NA NA
"4901" NA NA NA
"4902" NA NA NA
"4903" NA NA NA
"4904" NA NA NA
"4905" NA NA NA
"4906" NA NA NA
"4907" NA NA NA
"4908" NA NA NA
"4909" NA NA NA
"4910" NA NA NA
"4911" NA NA NA
"4912" NA NA NA
"4913" NA NA NA
"4914" NA NA NA
"4915" NA NA NA
"4916" NA NA NA
"4917" NA NA NA
"4918" NA NA NA
"4919" NA NA NA
"4920" NA NA NA
"4921" NA NA NA
"4922" NA NA NA
"4923" NA NA NA
"4924" NA NA NA
"4925" NA NA NA
"4926" NA NA NA
"4927" NA NA NA
"4928" NA NA NA
"4929" NA NA NA
"4930" NA NA NA
"4931" NA NA NA
"4932" NA NA NA
"4933" NA NA NA
"4934" NA NA NA
"4935" NA NA NA
"4936" NA NA NA
"4937" NA NA NA
"4938" NA NA NA
"4939" NA NA NA
"4940" NA NA NA
"4941" NA NA NA
"4942" NA NA NA
"4943" NA NA NA
"4944" NA NA NA
"4945" NA NA NA
"4946" NA NA NA
"4947" NA NA NA
"4948" NA NA NA
"4949" NA NA NA
"4950" NA NA NA
"4951" NA NA NA
"4952" NA NA NA
"4953" NA NA NA
"4954" NA NA NA
"4955" NA NA NA
"4956" NA NA NA
"4957" NA NA NA
"4958" NA NA NA
"4959" NA NA NA
"4960" NA NA NA
"4961" NA NA NA
"4962" NA NA NA
"4963" NA NA NA
"4964" NA NA NA
"4965" NA NA NA
"4966" NA NA NA
"4967" NA NA NA
"4968" NA NA NA
"4969" NA NA NA
"4970" NA NA NA
"4971" NA NA NA
"4972" NA NA NA
"4973" NA NA NA
"4974" NA NA NA
"4975" NA NA NA
"4976" NA NA NA
"4977" NA NA NA
"4978" NA NA NA
"4979" NA NA NA
"4980" NA NA NA
"4981" NA NA NA
"4982" NA NA NA
"4983" NA NA NA
"4984" NA NA NA
"4985" NA NA NA
"4986" NA NA NA
"4987" NA NA NA
"4988" NA NA NA
"4989" NA NA NA
"4990" NA NA NA
"4991" NA NA NA
"4992" NA NA NA
"4993" NA NA NA
"4994" NA NA NA
"4995" NA NA NA
"4996" NA NA NA
"4997" NA NA NA
"4998" NA NA NA
"4999" NA NA NA
"5000" NA NA NA
"5001" NA NA NA
"5002" NA NA NA
"5003" NA NA NA
"5004" NA NA NA
"5005" NA NA NA
"5006" NA NA NA
"5007" NA NA NA
"5008" NA NA NA
"5009" NA NA NA
"5010" NA NA NA
"5011" NA NA NA
"5012" NA NA NA
"5013" NA NA NA
"5014" NA NA NA
"5015" NA NA NA
"5016" NA NA NA
"5017" NA NA NA
"5018" NA NA NA
"5019" NA NA NA
"5020" NA NA NA
"5021" NA NA NA
"5022" NA NA NA
"5023" NA NA NA
"5024" NA NA NA
"5025" NA NA NA
"5026" NA NA NA
"5027" NA NA NA
"5028" NA NA NA
"5029" NA NA NA
"5030" NA NA NA
"5031" NA NA NA
"5032" NA NA NA
"5033" NA NA NA
"5034" NA NA NA
"5035" NA NA NA
"5036" NA NA NA
"5037" NA NA NA
"5038" NA NA NA
"5039" NA NA NA
"5040" NA NA NA
"5041" NA NA NA
"5042" NA NA NA
"5043" NA NA NA
"5044" NA NA NA
"5045" NA NA NA
"5046" NA NA NA
"5047" NA NA NA
"5048" NA NA NA
"5049" NA NA NA
"5050" NA NA NA
"5051" NA NA NA
"5052" NA NA NA
"5053" NA NA NA
"5054" NA NA NA
"5055" NA NA NA
"5056" NA NA NA
"5057" NA NA NA
"5058" NA NA NA
"5059" NA NA NA
"5060" NA NA NA
"5061" NA NA NA
"5062" NA NA NA
"5063" NA NA NA
"5064" NA NA NA
"5065" NA NA NA
"5066" NA NA NA
"5067" NA NA NA
"5068" NA NA NA
"5069" NA NA NA
"5070" NA NA NA
"5071" NA NA NA
"5072" NA NA NA
"5073" NA NA NA
"5074" NA NA NA
"5075" NA NA NA
"5076" NA NA NA
"5077" NA NA NA
"5078" NA NA NA
"5079" NA NA NA
"5080" NA NA NA
"5081" NA NA NA
"5082" NA NA NA
"5083" NA NA NA
"5084" NA NA NA
"5085" NA NA NA
"5086" NA NA NA
"5087" NA NA NA
"5088" NA NA NA
"5089" NA NA NA
"5090" NA NA NA
"5091" NA NA NA
"5092" NA NA NA
"5093" NA NA NA
"5094" NA NA NA
"5095" NA NA NA
"5096" NA NA NA
"5097" NA NA NA
"5098" NA NA NA
"5099" NA NA NA
"5100" NA NA NA
"5101" NA NA NA
"5102" NA NA NA
"5103" NA NA NA
"5104" NA NA NA
"5105" NA NA NA
"5106" NA NA NA
"5107" NA NA NA
"5108" NA NA NA
"5109" NA NA NA
"5110" NA NA NA
"5111" NA NA NA
"5112" NA NA NA
"5113" NA NA NA
"5114" NA NA NA
"5115" NA NA NA
"5116" NA NA NA
"5117" NA NA NA
"5118" NA NA NA
"5119" NA NA NA
"5120" NA NA NA
"5121" NA NA NA
"5122" NA NA NA
"5123" NA NA NA
"5124" NA NA NA
"5125" NA NA NA
"5126" NA NA NA
"5127" NA NA NA
"5128" NA NA NA
"5129" NA NA NA
"5130" NA NA NA
"5131" NA NA NA
"5132" NA NA NA
"5133" NA NA NA
"5134" NA NA NA
"5135" NA NA NA
"5136" NA NA NA
"5137" NA NA NA
"5138" NA NA NA
"5139" NA NA NA
"5140" NA NA NA
"5141" NA NA NA
"5142" NA NA NA
"5143" NA NA NA
"5144" NA NA NA
"5145" NA NA NA
"5146" NA NA NA
"5147" NA NA NA
"5148" NA NA NA
"5149" NA NA NA
"5150" NA NA NA
"5151" NA NA NA
"5152" NA NA NA
"5153" NA NA NA
"5154" NA NA NA
"5155" NA NA NA
"5156" NA NA NA
"5157" NA NA NA
"5158" NA NA NA
"5159" NA NA NA
"5160" NA NA NA
"5161" NA NA NA
"5162" NA NA NA
"5163" NA NA NA
"5164" NA NA NA
"5165" NA NA NA
"5166" NA NA NA
"5167" NA NA NA
"5168" NA NA NA
"5169" NA NA NA
"5170" NA NA NA
"5171" NA NA NA
"5172" NA NA NA
"5173" NA NA NA
"5174" NA NA NA
"5175" NA NA NA
"5176" NA NA NA
"5177" NA NA NA
"5178" NA NA NA
"5179" NA NA NA
"5180" NA NA NA
"5181" NA NA NA
"5182" NA NA NA
"5183" NA NA NA
"5184" NA NA NA
"5185" NA NA NA
"5186" NA NA NA
"5187" NA NA NA
"5188" NA NA NA
"5189" NA NA NA
"5190" NA NA NA
"5191" NA NA NA
"5192" NA NA NA
"5193" NA NA NA
"5194" NA NA NA
"5195" NA NA NA
"5196" NA NA NA
"5197" NA NA NA
"5198" NA NA NA
"5199" NA NA NA
"5200" NA NA NA
"5201" NA NA NA
"5202" NA NA NA
"5203" NA NA NA
"5204" NA NA NA
"5205" NA NA NA
"5206" NA NA NA
"5207" NA NA NA
"5208" NA NA NA
"5209" NA NA NA
"5210" NA NA NA
"5211" NA NA NA
"5212" NA NA NA
"5213" NA NA NA
"5214" NA NA NA
"5215" NA NA NA
"5216" NA NA NA
"5217" NA NA NA
"5218" NA NA NA
"5219" NA NA NA
"5220" NA NA NA
"5221" NA NA NA
"5222" NA NA NA
"5223" NA NA NA
"5224" NA NA NA
"5225" NA NA NA
"5226" NA NA NA
"5227" NA NA NA
"5228" NA NA NA
"5229" NA NA NA
"5230" NA NA NA
"5231" NA NA NA
"5232" NA NA NA
"5233" NA NA NA
"5234" NA NA NA
"5235" NA NA NA
"5236" NA NA NA
"5237" NA NA NA
"5238" NA NA NA
"5239" NA NA NA
"5240" NA NA NA
"5241" NA NA NA
"5242" NA NA NA
"5243" NA NA NA
"5244" NA NA NA
"5245" NA NA NA
"5246" NA NA NA
"5247" NA NA NA
"5248" NA NA NA
"5249" NA NA NA
"5250" NA NA NA
"5251" NA NA NA
"5252" NA NA NA
"5253" NA NA NA
"5254" NA NA NA
"5255" NA NA NA
"5256" NA NA NA
"5257" NA NA NA
"5258" NA NA NA
"5259" NA NA NA
"5260" NA NA NA
"5261" NA NA NA
"5262" NA NA NA
"5263" NA NA NA
"5264" NA NA NA
"5265" NA NA NA
"5266" NA NA NA
"5267" NA NA NA
"5268" NA NA NA
"5269" NA NA NA
"5270" NA NA NA
"5271" NA NA NA
"5272" NA NA NA
"5273" NA NA NA
"5274" NA NA NA
"5275" NA NA NA
"5276" NA NA NA
"5277" NA NA NA
"5278" NA NA NA
"5279" NA NA NA
"5280" NA NA NA
"5281" NA NA NA
"5282" NA NA NA
"5283" NA NA NA
"5284" NA NA NA
"5285" NA NA NA
"5286" NA NA NA
"5287" NA NA NA
"5288" NA NA NA
"5289" NA NA NA
"5290" NA NA NA
"5291" NA NA NA
"5292" NA NA NA
"5293" NA NA NA
"5294" NA NA NA
"5295" NA NA NA
"5296" NA NA NA
"5297" NA NA NA
"5298" NA NA NA
"5299" NA NA NA
"5300" NA NA NA
"5301" NA NA NA
"5302" NA NA NA
"5303" NA NA NA
"5304" NA NA NA
"5305" NA NA NA
"5306" NA NA NA
"5307" NA NA NA
"5308" NA NA NA
"5309" NA NA NA
"5310" NA NA NA
"5311" NA NA NA
"5312" NA NA NA
"5313" NA NA NA
"5314" NA NA NA
"5315" NA NA NA
"5316" NA NA NA
"5317" NA NA NA
"5318" NA NA NA
"5319" NA NA NA
"5320" NA NA NA
"5321" NA NA NA
"5322" NA NA NA
"5323" NA NA NA
"5324" NA NA NA
"5325" NA NA NA
"5326" NA NA NA
"5327" NA NA NA
"5328" NA NA NA
"5329" NA NA NA
"5330" NA NA NA
"5331" NA NA NA
"5332" NA NA NA
"5333" NA NA NA
"5334" NA NA NA
"5335" NA NA NA
"5336" NA NA NA
"5337" NA NA NA
"5338" NA NA NA
"5339" NA NA NA
"5340" NA NA NA
"5341" NA NA NA
"5342" NA NA NA
"5343" NA NA NA
"5344" NA NA NA
"5345" NA NA NA
"5346" NA NA NA
"5347" NA NA NA
"5348" NA NA NA
"5349" NA NA NA
"5350" NA NA NA
"5351" NA NA NA
"5352" NA NA NA
"5353" NA NA NA
"5354" NA NA NA
"5355" NA NA NA
"5356" NA NA NA
"5357" NA NA NA
"5358" NA NA NA
"5359" NA NA NA
"5360" NA NA NA
"5361" NA NA NA
"5362" NA NA NA
"5363" NA NA NA
"5364" NA NA NA
"5365" NA NA NA
"5366" NA NA NA
"5367" NA NA NA
"5368" NA NA NA
"5369" NA NA NA
"5370" NA NA NA
"5371" NA NA NA
"5372" NA NA NA
"5373" NA NA NA
"5374" NA NA NA
"5375" NA NA NA
"5376" NA NA NA
"5377" NA NA NA
"5378" NA NA NA
"5379" NA NA NA
"5380" NA NA NA
"5381" NA NA NA
"5382" NA NA NA
"5383" NA NA NA
"5384" NA NA NA
"5385" NA NA NA
"5386" NA NA NA
"5387" NA NA NA
"5388" NA NA NA
"5389" NA NA NA
"5390" NA NA NA
"5391" NA NA NA
"5392" NA NA NA
"5393" NA NA NA
"5394" NA NA NA
"5395" NA NA NA
"5396" NA NA NA
"5397" NA NA NA
"5398" NA NA NA
"5399" NA NA NA
"5400" NA NA NA
"5401" NA NA NA
"5402" NA NA NA
"5403" NA NA NA
"5404" NA NA NA
"5405" NA NA NA
"5406" NA NA NA
"5407" NA NA NA
"5408" NA NA NA
"5409" NA NA NA
"5410" NA NA NA
"5411" NA NA NA
"5412" NA NA NA
"5413" NA NA NA
"5414" NA NA NA
"5415" NA NA NA
"5416" NA NA NA
"5417" NA NA NA
"5418" NA NA NA
"5419" NA NA NA
"5420" NA NA NA
"5421" NA NA NA
"5422" NA NA NA
"5423" NA NA NA
"5424" NA NA NA
"5425" NA NA NA
"5426" NA NA NA
"5427" NA NA NA
"5428" NA NA NA
"5429" NA NA NA
"5430" NA NA NA
"5431" NA NA NA
"5432" NA NA NA
"5433" NA NA NA
"5434" NA NA NA
"5435" NA NA NA
"5436" NA NA NA
"5437" NA NA NA
"5438" NA NA NA
"5439" NA NA NA
"5440" NA NA NA
"5441" NA NA NA
"5442" NA NA NA
"5443" NA NA NA
"5444" NA NA NA
"5445" NA NA NA
"5446" NA NA NA
"5447" NA NA NA
"5448" NA NA NA
"5449" NA NA NA
"5450" NA NA NA
"5451" NA NA NA
"5452" NA NA NA
"5453" NA NA NA
"5454" NA NA NA
"5455" NA NA NA
"5456" NA NA NA
"5457" NA NA NA
"5458" NA NA NA
"5459" NA NA NA
"5460" NA NA NA
"5461" NA NA NA
"5462" NA NA NA
"5463" NA NA NA
"5464" NA NA NA
"5465" NA NA NA
"5466" NA NA NA
"5467" NA NA NA
"5468" NA NA NA
"5469" NA NA NA
"5470" NA NA NA
"5471" NA NA NA
"5472" NA NA NA
"5473" NA NA NA
"5474" NA NA NA
"5475" NA NA NA
"5476" NA NA NA
"5477" NA NA NA
"5478" NA NA NA
"5479" NA NA NA
"5480" NA NA NA
"5481" NA NA NA
"5482" NA NA NA
"5483" NA NA NA
"5484" NA NA NA
"5485" NA NA NA
"5486" NA NA NA
"5487" NA NA NA
"5488" NA NA NA
"5489" NA NA NA
"5490" NA NA NA
"5491" NA NA NA
"5492" NA NA NA
"5493" NA NA NA
"5494" NA NA NA
"5495" NA NA NA
"5496" NA NA NA
"5497" NA NA NA
"5498" NA NA NA
"5499" NA NA NA
"5500" NA NA NA
"5501" NA NA NA
"5502" NA NA NA
"5503" NA NA NA
"5504" NA NA NA
"5505" NA NA NA
"5506" NA NA NA
"5507" NA NA NA
"5508" NA NA NA
"5509" NA NA NA
"5510" NA NA NA
"5511" NA NA NA
"5512" NA NA NA
"5513" NA NA NA
"5514" NA NA NA
"5515" NA NA NA
"5516" NA NA NA
"5517" NA NA NA
"5518" NA NA NA
"5519" NA NA NA
"5520" NA NA NA
"5521" NA NA NA
"5522" NA NA NA
"5523" NA NA NA
"5524" NA NA NA
"5525" NA NA NA
"5526" NA NA NA
"5527" NA NA NA
"5528" NA NA NA
"5529" NA NA NA
"5530" NA NA NA
"5531" NA NA NA
"5532" NA NA NA
"5533" NA NA NA
"5534" NA NA NA
"5535" NA NA NA
"5536" NA NA NA
"5537" NA NA NA
"5538" NA NA NA
"5539" NA NA NA
"5540" NA NA NA
"5541" NA NA NA
"5542" NA NA NA
"5543" NA NA NA
"5544" NA NA NA
"5545" NA NA NA
"5546" NA NA NA
"5547" NA NA NA
"5548" NA NA NA
"5549" NA NA NA
"5550" NA NA NA
"5551" NA NA NA
"5552" NA NA NA
"5553" NA NA NA
"5554" NA NA NA
"5555" NA NA NA
"5556" NA NA NA
"5557" NA NA NA
"5558" NA NA NA
"5559" NA NA NA
"5560" NA NA NA
"5561" NA NA NA
"5562" NA NA NA
"5563" NA NA NA
"5564" NA NA NA
"5565" NA NA NA
"5566" NA NA NA
"5567" NA NA NA
"5568" NA NA NA
"5569" NA NA NA
"5570" NA NA NA
"5571" NA NA NA
"5572" NA NA NA
"5573" NA NA NA
"5574" NA NA NA
"5575" NA NA NA
"5576" NA NA NA
"5577" NA NA NA
"5578" NA NA NA
"5579" NA NA NA
"5580" NA NA NA
"5581" NA NA NA
"5582" NA NA NA
"5583" NA NA NA
"5584" NA NA NA
"5585" NA NA NA
"5586" NA NA NA
"5587" NA NA NA
"5588" NA NA NA
"5589" NA NA NA
"5590" NA NA NA
"5591" NA NA NA
"5592" NA NA NA
"5593" NA NA NA
"5594" NA NA NA
"5595" NA NA NA
"5596" NA NA NA
"5597" NA NA NA
"5598" NA NA NA
"5599" NA NA NA
"5600" NA NA NA
"5601" NA NA NA
"5602" NA NA NA
"5603" NA NA NA
"5604" NA NA NA
"5605" NA NA NA
"5606" NA NA NA
"5607" NA NA NA
"5608" NA NA NA
"5609" NA NA NA
"5610" NA NA NA
"5611" NA NA NA
"5612" NA NA NA
"5613" NA NA NA
"5614" NA NA NA
"5615" NA NA NA
"5616" NA NA NA
"5617" NA NA NA
"5618" NA NA NA
"5619" NA NA NA
"5620" NA NA NA
"5621" NA NA NA
"5622" NA NA NA
"5623" NA NA NA
"5624" NA NA NA
"5625" NA NA NA
"5626" NA NA NA
"5627" NA NA NA
"5628" NA NA NA
"5629" NA NA NA
"5630" NA NA NA
"5631" NA NA NA
"5632" NA NA NA
"5633" NA NA NA
"5634" NA NA NA
"5635" NA NA NA
"5636" NA NA NA
"5637" NA NA NA
"5638" NA NA NA
"5639" NA NA NA
"5640" NA NA NA
"5641" NA NA NA
"5642" NA NA NA
"5643" NA NA NA
"5644" NA NA NA
"5645" NA NA NA
"5646" NA NA NA
"5647" NA NA NA
"5648" NA NA NA
"5649" NA NA NA
"5650" NA NA NA
"5651" NA NA NA
"5652" NA NA NA
"5653" NA NA NA
"5654" NA NA NA
"5655" NA NA NA
"5656" NA NA NA
"5657" NA NA NA
"5658" NA NA NA
"5659" NA NA NA
"5660" NA NA NA
"5661" NA NA NA
"5662" NA NA NA
"5663" NA NA NA
"5664" NA NA NA
"5665" NA NA NA
"5666" NA NA NA
"5667" NA NA NA
"5668" NA NA NA
"5669" NA NA NA
"5670" NA NA NA
"5671" NA NA NA
"5672" NA NA NA
"5673" NA NA NA
"5674" NA NA NA
"5675" NA NA NA
"5676" NA NA NA
"5677" NA NA NA
"5678" NA NA NA
"5679" NA NA NA
"5680" NA NA NA
"5681" NA NA NA
"5682" NA NA NA
"5683" NA NA NA
"5684" NA NA NA
"5685" NA NA NA
"5686" NA NA NA
"5687" NA NA NA
"5688" NA NA NA
"5689" NA NA NA
"5690" NA NA NA
"5691" NA NA NA
"5692" NA NA NA
"5693" NA NA NA
"5694" NA NA NA
"5695" NA NA NA
"5696" NA NA NA
"5697" NA NA NA
"5698" NA NA NA
"5699" NA NA NA
"5700" NA NA NA
"5701" NA NA NA
"5702" NA NA NA
"5703" NA NA NA
"5704" NA NA NA
"5705" NA NA NA
"5706" NA NA NA
"5707" NA NA NA
"5708" NA NA NA
"5709" NA NA NA
"5710" NA NA NA
"5711" NA NA NA
"5712" NA NA NA
"5713" NA NA NA
"5714" NA NA NA
"5715" NA NA NA
"5716" NA NA NA
"5717" NA NA NA
"5718" NA NA NA
"5719" NA NA NA
"5720" NA NA NA
"5721" NA NA NA
"5722" NA NA NA
"5723" NA NA NA
"5724" NA NA NA
"5725" NA NA NA
"5726" NA NA NA
"5727" NA NA NA
"5728" NA NA NA
"5729" NA NA NA
"5730" NA NA NA
"5731" NA NA NA
"5732" NA NA NA
"5733" NA NA NA
"5734" NA NA NA
"5735" NA NA NA
"5736" NA NA NA
"5737" NA NA NA
"5738" NA NA NA
"5739" NA NA NA
"5740" NA NA NA
"5741" NA NA NA
"5742" NA NA NA
"5743" NA NA NA
"5744" NA NA NA
"5745" NA NA NA
"5746" NA NA NA
"5747" NA NA NA
"5748" NA NA NA
"5749" NA NA NA
"5750" NA NA NA
"5751" NA NA NA
"5752" NA NA NA
"5753" NA NA NA
"5754" NA NA NA
"5755" NA NA NA
"5756" NA NA NA
"5757" NA NA NA
"5758" NA NA NA
"5759" NA NA NA
"5760" NA NA NA
"5761" NA NA NA
"5762" NA NA NA
"5763" NA NA NA
"5764" NA NA NA
"5765" NA NA NA
"5766" NA NA NA
"5767" NA NA NA
"5768" NA NA NA
"5769" NA NA NA
"5770" NA NA NA
"5771" NA NA NA
"5772" NA NA NA
"5773" NA NA NA
"5774" NA NA NA
"5775" NA NA NA
"5776" NA NA NA
"5777" NA NA NA
"5778" NA NA NA
"5779" NA NA NA
"5780" NA NA NA
"5781" NA NA NA
"5782" NA NA NA
"5783" NA NA NA
"5784" NA NA NA
"5785" NA NA NA
"5786" NA NA NA
"5787" NA NA NA
"5788" NA NA NA
"5789" NA NA NA
"5790" NA NA NA
"5791" NA NA NA
"5792" NA NA NA
"5793" NA NA NA
"5794" NA NA NA
"5795" NA NA NA
"5796" NA NA NA
"5797" NA NA NA
"5798" NA NA NA
"5799" NA NA NA
"5800" NA NA NA
"5801" NA NA NA
"5802" NA NA NA
"5803" NA NA NA
"5804" NA NA NA
"5805" NA NA NA
"5806" NA NA NA
"5807" NA NA NA
"5808" NA NA NA
"5809" NA NA NA
"5810" NA NA NA
"5811" NA NA NA
"5812" NA NA NA
"5813" NA NA NA
"5814" NA NA NA
"5815" NA NA NA
"5816" NA NA NA
"5817" NA NA NA
"5818" NA NA NA
"5819" NA NA NA
"5820" NA NA NA
"5821" NA NA NA
"5822" NA NA NA
"5823" NA NA NA
"5824" NA NA NA
"5825" NA NA NA
"5826" NA NA NA
"5827" NA NA NA
"5828" NA NA NA
"5829" NA NA NA
"5830" NA NA NA
"5831" NA NA NA
"5832" NA NA NA
"5833" NA NA NA
"5834" NA NA NA
"5835" NA NA NA
"5836" NA NA NA
"5837" NA NA NA
"5838" NA NA NA
"5839" NA NA NA
"5840" NA NA NA
"5841" NA NA NA
"5842" NA NA NA
"5843" NA NA NA
"5844" NA NA NA
"5845" NA NA NA
"5846" NA NA NA
"5847" NA NA NA
"5848" NA NA NA
"5849" NA NA NA
"5850" NA NA NA
"5851" NA NA NA
"5852" NA NA NA
"5853" NA NA NA
"5854" NA NA NA
"5855" NA NA NA
"5856" NA NA NA
"5857" NA NA NA
"5858" NA NA NA
"5859" NA NA NA
"5860" NA NA NA
"5861" NA NA NA
"5862" NA NA NA
"5863" NA NA NA
"5864" NA NA NA
"5865" NA NA NA
"5866" NA NA NA
"5867" NA NA NA
"5868" NA NA NA
"5869" NA NA NA
"5870" NA NA NA
"5871" NA NA NA
"5872" NA NA NA
"5873" NA NA NA
"5874" NA NA NA
"5875" NA NA NA
"5876" NA NA NA
"5877" NA NA NA
"5878" NA NA NA
"5879" NA NA NA
"5880" NA NA NA
"5881" NA NA NA
"5882" NA NA NA
"5883" NA NA NA
"5884" NA NA NA
"5885" NA NA NA
"5886" NA NA NA
"5887" NA NA NA
"5888" NA NA NA
"5889" NA NA NA
"5890" NA NA NA
"5891" NA NA NA
"5892" NA NA NA
"5893" NA NA NA
"5894" NA NA NA
"5895" NA NA NA
"5896" NA NA NA
"5897" NA NA NA
"5898" NA NA NA
"5899" NA NA NA
"5900" NA NA NA
"5901" NA NA NA
"5902" NA NA NA
"5903" NA NA NA
"5904" NA NA NA
"5905" NA NA NA
"5906" NA NA NA
"5907" NA NA NA
"5908" NA NA NA
"5909" NA NA NA
"5910" NA NA NA
"5911" NA NA NA
"5912" NA NA NA
"5913" NA NA NA
"5914" NA NA NA
"5915" NA NA NA
"5916" NA NA NA
"5917" NA NA NA
"5918" NA NA NA
"5919" NA NA NA
"5920" NA NA NA
"5921" NA NA NA
"5922" NA NA NA
"5923" NA NA NA
"5924" NA NA NA
"5925" NA NA NA
"5926" NA NA NA
"5927" NA NA NA
"5928" NA NA NA
"5929" NA NA NA
"5930" NA NA NA
"5931" NA NA NA
"5932" NA NA NA
"5933" NA NA NA
"5934" NA NA NA
"5935" NA NA NA
"5936" NA NA NA
"5937" NA NA NA
"5938" NA NA NA
"5939" NA NA NA
"5940" NA NA NA
"5941" NA NA NA
"5942" NA NA NA
"5943" NA NA NA
"5944" NA NA NA
"5945" NA NA NA
"5946" NA NA NA
"5947" NA NA NA
"5948" NA NA NA
"5949" NA NA NA
"5950" NA NA NA
"5951" NA NA NA
"5952" NA NA NA
"5953" NA NA NA
"5954" NA NA NA
"5955" NA NA NA
"5956" NA NA NA
"5957" NA NA NA
"5958" NA NA NA
"5959" NA NA NA
"5960" NA NA NA
"5961" NA NA NA
"5962" NA NA NA
"5963" NA NA NA
"5964" NA NA NA
"5965" NA NA NA
"5966" NA NA NA
"5967" NA NA NA
"5968" NA NA NA
"5969" NA NA NA
"5970" NA NA NA
"5971" NA NA NA
"5972" NA NA NA
"5973" NA NA NA
"5974" NA NA NA
"5975" NA NA NA
"5976" NA NA NA
"5977" NA NA NA
"5978" NA NA NA
"5979" NA NA NA
"5980" NA NA NA
"5981" NA NA NA
"5982" NA NA NA
"5983" NA NA NA
"5984" NA NA NA
"5985" NA NA NA
"5986" NA NA NA
"5987" NA NA NA
"5988" NA NA NA
"5989" NA NA NA
"5990" NA NA NA
"5991" NA NA NA
"5992" NA NA NA
"5993" NA NA NA
"5994" NA NA NA
"5995" NA NA NA
"5996" NA NA NA
"5997" NA NA NA
"5998" NA NA NA
"5999" NA NA NA
"6000" NA NA NA
"6001" NA NA NA
"6002" NA NA NA
"6003" NA NA NA
"6004" NA NA NA
"6005" NA NA NA
"6006" NA NA NA
"6007" NA NA NA
"6008" NA NA NA
"6009" NA NA NA
"6010" NA NA NA
"6011" NA NA NA
"6012" NA NA NA
"6013" NA NA NA
"6014" NA NA NA
"6015" NA NA NA
"6016" NA NA NA
"6017" NA NA NA
"6018" NA NA NA
"6019" NA NA NA
"6020" NA NA NA
"6021" NA NA NA
"6022" NA NA NA
"6023" NA NA NA
"6024" NA NA NA
"6025" NA NA NA
"6026" NA NA NA
"6027" NA NA NA
"6028" NA NA NA
"6029" NA NA NA
"6030" NA NA NA
"6031" NA NA NA
"6032" NA NA NA
"6033" NA NA NA
"6034" NA NA NA
"6035" NA NA NA
"6036" NA NA NA
"6037" NA NA NA
"6038" NA NA NA
"6039" NA NA NA
"6040" NA NA NA
"6041" NA NA NA
"6042" NA NA NA
"6043" NA NA NA
"6044" NA NA NA
"6045" NA NA NA
"6046" NA NA NA
"6047" NA NA NA
"6048" NA NA NA
"6049" NA NA NA
"6050" NA NA NA
"6051" NA NA NA
"6052" NA NA NA
"6053" NA NA NA
"6054" NA NA NA
"6055" NA NA NA
"6056" NA NA NA
"6057" NA NA NA
"6058" NA NA NA
"6059" NA NA NA
"6060" NA NA NA
"6061" NA NA NA
"6062" NA NA NA
"6063" NA NA NA
"6064" NA NA NA
"6065" NA NA NA
"6066" NA NA NA
"6067" NA NA NA
"6068" NA NA NA
"6069" NA NA NA
"6070" NA NA NA
"6071" NA NA NA
"6072" NA NA NA
"6073" NA NA NA
"6074" NA NA NA
"6075" NA NA NA
"6076" NA NA NA
"6077" NA NA NA
"6078" NA NA NA
"6079" NA NA NA
"6080" NA NA NA
"6081" NA NA NA
"6082" NA NA NA
"6083" NA NA NA
"6084" NA NA NA
"6085" NA NA NA
"6086" NA NA NA
"6087" NA NA NA
"6088" NA NA NA
"6089" NA NA NA
"6090" NA NA NA
"6091" NA NA NA
"6092" NA NA NA
"6093" NA NA NA
"6094" NA NA NA
"6095" NA NA NA
"6096" NA NA NA
"6097" NA NA NA
"6098" NA NA NA
"6099" NA NA NA
"6100" NA NA NA
"6101" NA NA NA
"6102" NA NA NA
"6103" NA NA NA
"6104" NA NA NA
"6105" NA NA NA
"6106" NA NA NA
"6107" NA NA NA
"6108" NA NA NA
"6109" NA NA NA
"6110" NA NA NA
"6111" NA NA NA
"6112" NA NA NA
"6113" NA NA NA
"6114" NA NA NA
"6115" NA NA NA
"6116" NA NA NA
"6117" NA NA NA
"6118" NA NA NA
"6119" NA NA NA
"6120" NA NA NA
"6121" NA NA NA
"6122" NA NA NA
"6123" NA NA NA
"6124" NA NA NA
"6125" NA NA NA
"6126" NA NA NA
"6127" NA NA NA
"6128" NA NA NA
"6129" NA NA NA
"6130" NA NA NA
"6131" NA NA NA
"6132" NA NA NA
"6133" NA NA NA
"6134" NA NA NA
"6135" NA NA NA
"6136" NA NA NA
"6137" NA NA NA
"6138" NA NA NA
"6139" NA NA NA
"6140" NA NA NA
"6141" NA NA NA
"6142" NA NA NA
"6143" NA NA NA
"6144" NA NA NA
"6145" NA NA NA
"6146" NA NA NA
"6147" NA NA NA
"6148" NA NA NA
"6149" NA NA NA
"6150" NA NA NA
"6151" NA NA NA
"6152" NA NA NA
"6153" NA NA NA
"6154" NA NA NA
"6155" NA NA NA
"6156" NA NA NA
"6157" NA NA NA
"6158" NA NA NA
"6159" NA NA NA
"6160" NA NA NA
"6161" NA NA NA
"6162" NA NA NA
"6163" NA NA NA
"6164" NA NA NA
"6165" NA NA NA
"6166" NA NA NA
"6167" NA NA NA
"6168" NA NA NA
"6169" NA NA NA
"6170" NA NA NA
"6171" NA NA NA
"6172" NA NA NA
"6173" NA NA NA
"6174" NA NA NA
"6175" NA NA NA
"6176" NA NA NA
"6177" NA NA NA
"6178" NA NA NA
"6179" NA NA NA
"6180" NA NA NA
"6181" NA NA NA
"6182" NA NA NA
"6183" NA NA NA
"6184" NA NA NA
"6185" NA NA NA
"6186" NA NA NA
"6187" NA NA NA
"6188" NA NA NA
"6189" NA NA NA
"6190" NA NA NA
"6191" NA NA NA
"6192" NA NA NA
"6193" NA NA NA
"6194" NA NA NA
"6195" NA NA NA
"6196" NA NA NA
"6197" NA NA NA
"6198" NA NA NA
"6199" NA NA NA
"6200" NA NA NA
"6201" NA NA NA
"6202" NA NA NA
"6203" NA NA NA
"6204" NA NA NA
"6205" NA NA NA
"6206" NA NA NA
"6207" NA NA NA
"6208" NA NA NA
"6209" NA NA NA
"6210" NA NA NA
"6211" NA NA NA
"6212" NA NA NA
"6213" NA NA NA
"6214" NA NA NA
"6215" NA NA NA
"6216" NA NA NA
"6217" NA NA NA
"6218" NA NA NA
"6219" NA NA NA
"6220" NA NA NA
"6221" NA NA NA
"6222" NA NA NA
"6223" NA NA NA
"6224" NA NA NA
"6225" NA NA NA
"6226" NA NA NA
"6227" NA NA NA
"6228" NA NA NA
"6229" NA NA NA
"6230" NA NA NA
"6231" NA NA NA
"6232" NA NA NA
"6233" NA NA NA
"6234" NA NA NA
"6235" NA NA NA
"6236" NA NA NA
"6237" NA NA NA
"6238" NA NA NA
"6239" NA NA NA
"6240" NA NA NA
"6241" NA NA NA
"6242" NA NA NA
"6243" NA NA NA
"6244" NA NA NA
"6245" NA NA NA
"6246" NA NA NA
"6247" NA NA NA
"6248" NA NA NA
"6249" NA NA NA
"6250" NA NA NA
"6251" NA NA NA
"6252" NA NA NA
"6253" NA NA NA
"6254" NA NA NA
"6255" NA NA NA
"6256" NA NA NA
"6257" NA NA NA
"6258" NA NA NA
"6259" NA NA NA
"6260" NA NA NA
"6261" NA NA NA
"6262" NA NA NA
"6263" NA NA NA
"6264" NA NA NA
"6265" NA NA NA
"6266" NA NA NA
"6267" NA NA NA
"6268" NA NA NA
"6269" NA NA NA
"6270" NA NA NA
"6271" NA NA NA
"6272" NA NA NA
"6273" NA NA NA
"6274" NA NA NA
"6275" NA NA NA
"6276" NA NA NA
"6277" NA NA NA
"6278" NA NA NA
"6279" NA NA NA
"6280" NA NA NA
"6281" NA NA NA
"6282" NA NA NA
"6283" NA NA NA
"6284" NA NA NA
"6285" NA NA NA
"6286" NA NA NA
"6287" NA NA NA
"6288" NA NA NA
"6289" NA NA NA
"6290" NA NA NA
"6291" NA NA NA
"6292" NA NA NA
"6293" NA NA NA
"6294" NA NA NA
"6295" NA NA NA
"6296" NA NA NA
"6297" NA NA NA
"6298" NA NA NA
"6299" NA NA NA
"6300" NA NA NA
"6301" NA NA NA
"6302" NA NA NA
"6303" NA NA NA
"6304" NA NA NA
"6305" NA NA NA
"6306" NA NA NA
"6307" NA NA NA
"6308" NA NA NA
"6309" NA NA NA
"6310" NA NA NA
"6311" NA NA NA
"6312" NA NA NA
"6313" NA NA NA
"6314" NA NA NA
"6315" NA NA NA
"6316" NA NA NA
"6317" NA NA NA
"6318" NA NA NA
"6319" NA NA NA
"6320" NA NA NA
"6321" NA NA NA
"6322" NA NA NA
"6323" NA NA NA
"6324" NA NA NA
"6325" NA NA NA
"6326" NA NA NA
"6327" NA NA NA
"6328" NA NA NA
"6329" NA NA NA
"6330" NA NA NA
"6331" NA NA NA
"6332" NA NA NA
"6333" NA NA NA
"6334" NA NA NA
"6335" NA NA NA
"6336" NA NA NA
"6337" NA NA NA
"6338" NA NA NA
"6339" NA NA NA
"6340" NA NA NA
"6341" NA NA NA
"6342" NA NA NA
"6343" NA NA NA
"6344" NA NA NA
"6345" NA NA NA
"6346" NA NA NA
"6347" NA NA NA
"6348" NA NA NA
"6349" NA NA NA
"6350" NA NA NA
"6351" NA NA NA
"6352" NA NA NA
"6353" NA NA NA
"6354" NA NA NA
"6355" NA NA NA
"6356" NA NA NA
"6357" NA NA NA
"6358" NA NA NA
"6359" NA NA NA
"6360" NA NA NA
"6361" NA NA NA
"6362" NA NA NA
"6363" NA NA NA
"6364" NA NA NA
"6365" NA NA NA
"6366" NA NA NA
"6367" NA NA NA
"6368" NA NA NA
"6369" NA NA NA
"6370" NA NA NA
"6371" NA NA NA
"6372" NA NA NA
"6373" NA NA NA
"6374" NA NA NA
"6375" NA NA NA
"6376" NA NA NA
"6377" NA NA NA
"6378" NA NA NA
"6379" NA NA NA
"6380" NA NA NA
"6381" NA NA NA
"6382" NA NA NA
"6383" NA NA NA
"6384" NA NA NA
"6385" NA NA NA
"6386" NA NA NA
"6387" NA NA NA
"6388" NA NA NA
"6389" NA NA NA
"6390" NA NA NA
"6391" NA NA NA
"6392" NA NA NA
"6393" NA NA NA
"6394" NA NA NA
"6395" NA NA NA
"6396" NA NA NA
"6397" NA NA NA
"6398" NA NA NA
"6399" NA NA NA
"6400" NA NA NA
"6401" NA NA NA
"6402" NA NA NA
"6403" NA NA NA
"6404" NA NA NA
"6405" NA NA NA
"6406" NA NA NA
"6407" NA NA NA
"6408" NA NA NA
"6409" NA NA NA
"6410" NA NA NA
"6411" NA NA NA
"6412" NA NA NA
"6413" NA NA NA
"6414" NA NA NA
"6415" NA NA NA
"6416" NA NA NA
"6417" NA NA NA
"6418" NA NA NA
"6419" NA NA NA
"6420" NA NA NA
"6421" NA NA NA
"6422" NA NA NA
"6423" NA NA NA
"6424" NA NA NA
"6425" NA NA NA
"6426" NA NA NA
"6427" NA NA NA
"6428" NA NA NA
"6429" NA NA NA
"6430" NA NA NA
"6431" NA NA NA
"6432" NA NA NA
"6433" NA NA NA
"6434" NA NA NA
"6435" NA NA NA
"6436" NA NA NA
"6437" NA NA NA
"6438" NA NA NA
"6439" NA NA NA
"6440" NA NA NA
"6441" NA NA NA
"6442" NA NA NA
"6443" NA NA NA
"6444" NA NA NA
"6445" NA NA NA
"6446" NA NA NA
"6447" NA NA NA
"6448" NA NA NA
"6449" NA NA NA
"6450" NA NA NA
"6451" NA NA NA
"6452" NA NA NA
"6453" NA NA NA
"6454" NA NA NA
"6455" NA NA NA
"6456" NA NA NA
"6457" NA NA NA
"6458" NA NA NA
"6459" NA NA NA
"6460" NA NA NA
"6461" NA NA NA
"6462" NA NA NA
"6463" NA NA NA
"6464" NA NA NA
"6465" NA NA NA
"6466" NA NA NA
"6467" NA NA NA
"6468" NA NA NA
"6469" NA NA NA
"6470" NA NA NA
"6471" NA NA NA
"6472" NA NA NA
"6473" NA NA NA
"6474" NA NA NA
"6475" NA NA NA
"6476" NA NA NA
"6477" NA NA NA
"6478" NA NA NA
"6479" NA NA NA
"6480" NA NA NA
"6481" NA NA NA
"6482" NA NA NA
"6483" NA NA NA
"6484" NA NA NA
"6485" NA NA NA
"6486" NA NA NA
"6487" NA NA NA
"6488" NA NA NA
"6489" NA NA NA
"6490" NA NA NA
"6491" NA NA NA
"6492" NA NA NA
"6493" NA NA NA
"6494" NA NA NA
"6495" NA NA NA
"6496" NA NA NA
"6497" NA NA NA
"6498" NA NA NA
"6499" NA NA NA
"6500" NA NA NA
"6501" NA NA NA
"6502" NA NA NA
"6503" NA NA NA
"6504" NA NA NA
"6505" NA NA NA
"6506" NA NA NA
"6507" NA NA NA
"6508" NA NA NA
"6509" NA NA NA
"6510" NA NA NA
"6511" NA NA NA
"6512" NA NA NA
"6513" NA NA NA
"6514" NA NA NA
"6515" NA NA NA
"6516" NA NA NA
"6517" NA NA NA
"6518" NA NA NA
"6519" NA NA NA
"6520" NA NA NA
"6521" NA NA NA
"6522" NA NA NA
"6523" NA NA NA
"6524" NA NA NA
"6525" NA NA NA
"6526" NA NA NA
"6527" NA NA NA
"6528" NA NA NA
"6529" NA NA NA
"6530" NA NA NA
"6531" NA NA NA
"6532" NA NA NA
"6533" NA NA NA
"6534" NA NA NA
"6535" NA NA NA
"6536" NA NA NA
"6537" NA NA NA
"6538" NA NA NA
"6539" NA NA NA
"6540" NA NA NA
"6541" NA NA NA
"6542" NA NA NA
"6543" NA NA NA
"6544" NA NA NA
"6545" NA NA NA
"6546" NA NA NA
"6547" NA NA NA
"6548" NA NA NA
"6549" NA NA NA
"6550" NA NA NA
"6551" NA NA NA
"6552" NA NA NA
"6553" NA NA NA
"6554" NA NA NA
"6555" NA NA NA
"6556" NA NA NA
"6557" NA NA NA
"6558" NA NA NA
"6559" NA NA NA
"6560" NA NA NA
"6561" NA NA NA
"6562" NA NA NA
"6563" NA NA NA
"6564" NA NA NA
"6565" NA NA NA
"6566" NA NA NA
"6567" NA NA NA
"6568" NA NA NA
"6569" NA NA NA
"6570" NA NA NA
"6571" NA NA NA
"6572" NA NA NA
"6573" NA NA NA
"6574" NA NA NA
"6575" NA NA NA
"6576" NA NA NA
"6577" NA NA NA
"6578" NA NA NA
"6579" NA NA NA
"6580" NA NA NA
"6581" NA NA NA
"6582" NA NA NA
"6583" NA NA NA
"6584" NA NA NA
"6585" NA NA NA
"6586" NA NA NA
"6587" NA NA NA
"6588" NA NA NA
"6589" NA NA NA
"6590" NA NA NA
"6591" NA NA NA
"6592" NA NA NA
"6593" NA NA NA
"6594" NA NA NA
"6595" NA NA NA
"6596" NA NA NA
"6597" NA NA NA
"6598" NA NA NA
"6599" NA NA NA
"6600" NA NA NA
"6601" NA NA NA
"6602" NA NA NA
"6603" NA NA NA
"6604" NA NA NA
"6605" NA NA NA
"6606" NA NA NA
"6607" NA NA NA
"6608" NA NA NA
"6609" NA NA NA
"6610" NA NA NA
"6611" NA NA NA
"6612" NA NA NA
"6613" NA NA NA
"6614" NA NA NA
"6615" NA NA NA
"6616" NA NA NA
"6617" NA NA NA
"6618" NA NA NA
"6619" NA NA NA
"6620" NA NA NA
"6621" NA NA NA
"6622" NA NA NA
"6623" NA NA NA
"6624" NA NA NA
"6625" NA NA NA
"6626" NA NA NA
"6627" NA NA NA
"6628" NA NA NA
"6629" NA NA NA
"6630" NA NA NA
"6631" NA NA NA
"6632" NA NA NA
"6633" NA NA NA
"6634" NA NA NA
"6635" NA NA NA
"6636" NA NA NA
"6637" NA NA NA
"6638" NA NA NA
"6639" NA NA NA
"6640" NA NA NA
"6641" NA NA NA
"6642" NA NA NA
"6643" NA NA NA
"6644" NA NA NA
"6645" NA NA NA
"6646" NA NA NA
"6647" NA NA NA
"6648" NA NA NA
"6649" NA NA NA
"6650" NA NA NA
"6651" NA NA NA
"6652" NA NA NA
"6653" NA NA NA
"6654" NA NA NA
"6655" NA NA NA
"6656" NA NA NA
"6657" NA NA NA
"6658" NA NA NA
"6659" NA NA NA
"6660" NA NA NA
"6661" NA NA NA
"6662" NA NA NA
"6663" NA NA NA
"6664" NA NA NA
"6665" NA NA NA
"6666" NA NA NA
"6667" NA NA NA
"6668" NA NA NA
"6669" NA NA NA
"6670" NA NA NA
"6671" NA NA NA
"6672" NA NA NA
"6673" NA NA NA
"6674" NA NA NA
"6675" NA NA NA
"6676" NA NA NA
"6677" NA NA NA
"6678" NA NA NA
"6679" NA NA NA
"6680" NA NA NA
"6681" NA NA NA
"6682" NA NA NA
"6683" NA NA NA
"6684" NA NA NA
"6685" NA NA NA
"6686" NA NA NA
"6687" NA NA NA
"6688" NA NA NA
"6689" NA NA NA
"6690" NA NA NA
"6691" NA NA NA
"6692" NA NA NA
"6693" NA NA NA
"6694" NA NA NA
"6695" NA NA NA
"6696" NA NA NA
"6697" NA NA NA
"6698" NA NA NA
"6699" NA NA NA
"6700" NA NA NA
"6701" NA NA NA
"6702" NA NA NA
"6703" NA NA NA
"6704" NA NA NA
"6705" NA NA NA
"6706" NA NA NA
"6707" NA NA NA
"6708" NA NA NA
"6709" NA NA NA
"6710" NA NA NA
"6711" NA NA NA
"6712" NA NA NA
"6713" NA NA NA
"6714" NA NA NA
"6715" NA NA NA
"6716" NA NA NA
"6717" NA NA NA
"6718" NA NA NA
"6719" NA NA NA
"6720" NA NA NA
"6721" NA NA NA
"6722" NA NA NA
"6723" NA NA NA
"6724" NA NA NA
"6725" NA NA NA
"6726" NA NA NA
"6727" NA NA NA
"6728" NA NA NA
"6729" NA NA NA
"6730" NA NA NA
"6731" NA NA NA
"6732" NA NA NA
"6733" NA NA NA
"6734" NA NA NA
"6735" NA NA NA
"6736" NA NA NA
"6737" NA NA NA
"6738" NA NA NA
"6739" NA NA NA
"6740" NA NA NA
"6741" NA NA NA
"6742" NA NA NA
"6743" NA NA NA
"6744" NA NA NA
"6745" NA NA NA
"6746" NA NA NA
"6747" NA NA NA
"6748" NA NA NA
"6749" NA NA NA
"6750" NA NA NA
"6751" NA NA NA
"6752" NA NA NA
"6753" NA NA NA
"6754" NA NA NA
"6755" NA NA NA
"6756" NA NA NA
"6757" NA NA NA
"6758" NA NA NA
"6759" NA NA NA
"6760" NA NA NA
"6761" NA NA NA
"6762" NA NA NA
"6763" NA NA NA
"6764" NA NA NA
"6765" NA NA NA
"6766" NA NA NA
"6767" NA NA NA
"6768" NA NA NA
"6769" NA NA NA
"6770" NA NA NA
"6771" NA NA NA
"6772" NA NA NA
"6773" NA NA NA
"6774" NA NA NA
"6775" NA NA NA
"6776" NA NA NA
"6777" NA NA NA
"6778" NA NA NA
"6779" NA NA NA
"6780" NA NA NA
"6781" NA NA NA
"6782" NA NA NA
"6783" NA NA NA
"6784" NA NA NA
"6785" NA NA NA
"6786" NA NA NA
"6787" NA NA NA
"6788" NA NA NA
"6789" NA NA NA
"6790" NA NA NA
"6791" NA NA NA
"6792" NA NA NA
"6793" NA NA NA
"6794" NA NA NA
"6795" NA NA NA
"6796" NA NA NA
"6797" NA NA NA
"6798" NA NA NA
"6799" NA NA NA
"6800" NA NA NA
"6801" NA NA NA
"6802" NA NA NA
"6803" NA NA NA
"6804" NA NA NA
"6805" NA NA NA
"6806" NA NA NA
"6807" NA NA NA
"6808" NA NA NA
"6809" NA NA NA
"6810" NA NA NA
"6811" NA NA NA
"6812" NA NA NA
"6813" NA NA NA
"6814" NA NA NA
"6815" NA NA NA
"6816" NA NA NA
"6817" NA NA NA
"6818" NA NA NA
"6819" NA NA NA
"6820" NA NA NA
"6821" NA NA NA
"6822" NA NA NA
"6823" NA NA NA
"6824" NA NA NA
"6825" NA NA NA
"6826" NA NA NA
"6827" NA NA NA
"6828" NA NA NA
"6829" NA NA NA
"6830" NA NA NA
"6831" NA NA NA
"6832" NA NA NA
"6833" NA NA NA
"6834" NA NA NA
"6835" NA NA NA
"6836" NA NA NA
"6837" NA NA NA
"6838" NA NA NA
"6839" NA NA NA
"6840" NA NA NA
"6841" NA NA NA
"6842" NA NA NA
"6843" NA NA NA
"6844" NA NA NA
"6845" NA NA NA
"6846" NA NA NA
"6847" NA NA NA
"6848" NA NA NA
"6849" NA NA NA
"6850" NA NA NA
"6851" NA NA NA
"6852" NA NA NA
"6853" NA NA NA
"6854" NA NA NA
"6855" NA NA NA
"6856" NA NA NA
"6857" NA NA NA
"6858" NA NA NA
"6859" NA NA NA
"6860" NA NA NA
"6861" NA NA NA
"6862" NA NA NA
"6863" NA NA NA
"6864" NA NA NA
"6865" NA NA NA
"6866" NA NA NA
"6867" NA NA NA
"6868" NA NA NA
"6869" NA NA NA
"6870" NA NA NA
"6871" NA NA NA
"6872" NA NA NA
"6873" NA NA NA
"6874" NA NA NA
"6875" NA NA NA
"6876" NA NA NA
"6877" NA NA NA
"6878" NA NA NA
"6879" NA NA NA
"6880" NA NA NA
"6881" NA NA NA
"6882" NA NA NA
"6883" NA NA NA
"6884" NA NA NA
"6885" NA NA NA
"6886" NA NA NA
"6887" NA NA NA
"6888" NA NA NA
"6889" NA NA NA
"6890" NA NA NA
"6891" NA NA NA
"6892" NA NA NA
"6893" NA NA NA
"6894" NA NA NA
"6895" NA NA NA
"6896" NA NA NA
"6897" NA NA NA
"6898" NA NA NA
"6899" NA NA NA
"6900" NA NA NA
"6901" NA NA NA
"6902" NA NA NA
"6903" NA NA NA
"6904" NA NA NA
"6905" NA NA NA
"6906" NA NA NA
"6907" NA NA NA
"6908" NA NA NA
"6909" NA NA NA
"6910" NA NA NA
"6911" NA NA NA
"6912" NA NA NA
"6913" NA NA NA
"6914" NA NA NA
"6915" NA NA NA
"6916" NA NA NA
"6917" NA NA NA
"6918" NA NA NA
"6919" NA NA NA
"6920" NA NA NA
"6921" NA NA NA
"6922" NA NA NA
"6923" NA NA NA
"6924" NA NA NA
"6925" NA NA NA
"6926" NA NA NA
"6927" NA NA NA
"6928" NA NA NA
"6929" NA NA NA
"6930" NA NA NA
"6931" NA NA NA
"6932" NA NA NA
"6933" NA NA NA
"6934" NA NA NA
"6935" NA NA NA
"6936" NA NA NA
"6937" NA NA NA
"6938" NA NA NA
"6939" NA NA NA
"6940" NA NA NA
"6941" NA NA NA
"6942" NA NA NA
"6943" NA NA NA
"6944" NA NA NA
"6945" NA NA NA
"6946" NA NA NA
"6947" NA NA NA
"6948" NA NA NA
"6949" NA NA NA
"6950" NA NA NA
"6951" NA NA NA
"6952" NA NA NA
"6953" NA NA NA
"6954" NA NA NA
"6955" NA NA NA
"6956" NA NA NA
"6957" NA NA NA
"6958" NA NA NA
"6959" NA NA NA
"6960" NA NA NA
"6961" NA NA NA
"6962" NA NA NA
"6963" NA NA NA
"6964" NA NA NA
"6965" NA NA NA
"6966" NA NA NA
"6967" NA NA NA
"6968" NA NA NA
"6969" NA NA NA
"6970" NA NA NA
"6971" NA NA NA
"6972" NA NA NA
"6973" NA NA NA
"6974" NA NA NA
"6975" NA NA NA
"6976" NA NA NA
"6977" NA NA NA
"6978" NA NA NA
"6979" NA NA NA
"6980" NA NA NA
"6981" NA NA NA
"6982" NA NA NA
"6983" NA NA NA
"6984" NA NA NA
"6985" NA NA NA
"6986" NA NA NA
"6987" NA NA NA
"6988" NA NA NA
"6989" NA NA NA
"6990" NA NA NA
"6991" NA NA NA
"6992" NA NA NA
"6993" NA NA NA
"6994" NA NA NA
"6995" NA NA NA
"6996" NA NA NA
"6997" NA NA NA
"6998" NA NA NA
"6999" NA NA NA
"7000" NA NA NA
"7001" NA NA NA
"7002" NA NA NA
"7003" NA NA NA
"7004" NA NA NA
"7005" NA NA NA
"7006" NA NA NA
"7007" NA NA NA
"7008" NA NA NA
"7009" NA NA NA
"7010" NA NA NA
"7011" NA NA NA
"7012" NA NA NA
"7013" NA NA NA
"7014" NA NA NA
"7015" NA NA NA
"7016" NA NA NA
"7017" NA NA NA
"7018" NA NA NA
"7019" NA NA NA
"7020" NA NA NA
"7021" NA NA NA
"7022" NA NA NA
"7023" NA NA NA
"7024" NA NA NA
"7025" NA NA NA
"7026" NA NA NA
"7027" NA NA NA
"7028" NA NA NA
"7029" NA NA NA
"7030" NA NA NA
"7031" NA NA NA
"7032" NA NA NA
"7033" NA NA NA
"7034" NA NA NA
"7035" NA NA NA
"7036" NA NA NA
"7037" NA NA NA
"7038" NA NA NA
"7039" NA NA NA
"7040" NA NA NA
"7041" NA NA NA
"7042" NA NA NA
"7043" NA NA NA
"7044" NA NA NA
"7045" NA NA NA
"7046" NA NA NA
"7047" NA NA NA
"7048" NA NA NA
"7049" NA NA NA
"7050" NA NA NA
"7051" NA NA NA
"7052" NA NA NA
"7053" NA NA NA
"7054" NA NA NA
"7055" NA NA NA
"7056" NA NA NA
"7057" NA NA NA
"7058" NA NA NA
"7059" NA NA NA
"7060" NA NA NA
"7061" NA NA NA
"7062" NA NA NA
"7063" NA NA NA
"7064" NA NA NA
"7065" NA NA NA
"7066" NA NA NA
"7067" NA NA NA
"7068" NA NA NA
"7069" NA NA NA
"7070" NA NA NA
"7071" NA NA NA
"7072" NA NA NA
"7073" NA NA NA
"7074" NA NA NA
"7075" NA NA NA
"7076" NA NA NA
"7077" NA NA NA
"7078" NA NA NA
"7079" NA NA NA
"7080" NA NA NA
"7081" NA NA NA
"7082" NA NA NA
"7083" NA NA NA
"7084" NA NA NA
"7085" NA NA NA
"7086" NA NA NA
"7087" NA NA NA
"7088" NA NA NA
"7089" NA NA NA
"7090" NA NA NA
"7091" NA NA NA
"7092" NA NA NA
"7093" NA NA NA
"7094" NA NA NA
"7095" NA NA NA
"7096" NA NA NA
"7097" NA NA NA
"7098" NA NA NA
"7099" NA NA NA
"7100" NA NA NA
"7101" NA NA NA
"7102" NA NA NA
"7103" NA NA NA
"7104" NA NA NA
"7105" NA NA NA
"7106" NA NA NA
"7107" NA NA NA
"7108" NA NA NA
"7109" NA NA NA
"7110" NA NA NA
"7111" NA NA NA
"7112" NA NA NA
"7113" NA NA NA
"7114" NA NA NA
"7115" NA NA NA
"7116" NA NA NA
"7117" NA NA NA
"7118" NA NA NA
"7119" NA NA NA
"7120" NA NA NA
"7121" NA NA NA
"7122" NA NA NA
"7123" NA NA NA
"7124" NA NA NA
"7125" NA NA NA
"7126" NA NA NA
"7127" NA NA NA
"7128" NA NA NA
"7129" NA NA NA
"7130" NA NA NA
"7131" NA NA NA
"7132" NA NA NA
"7133" NA NA NA
"7134" NA NA NA
"7135" NA NA NA
"7136" NA NA NA
"7137" NA NA NA
"7138" NA NA NA
"7139" NA NA NA
"7140" NA NA NA
"7141" NA NA NA
"7142" NA NA NA
"7143" NA NA NA
"7144" NA NA NA
"7145" NA NA NA
"7146" NA NA NA
"7147" NA NA NA
"7148" NA NA NA
"7149" NA NA NA
"7150" NA NA NA
"7151" NA NA NA
"7152" NA NA NA
"7153" NA NA NA
"7154" NA NA NA
"7155" NA NA NA
"7156" NA NA NA
"7157" NA NA NA
"7158" NA NA NA
"7159" NA NA NA
"7160" NA NA NA
"7161" NA NA NA
"7162" NA NA NA
"7163" NA NA NA
"7164" NA NA NA
"7165" NA NA NA
"7166" NA NA NA
"7167" NA NA NA
"7168" NA NA NA
"7169" NA NA NA
"7170" NA NA NA
"7171" NA NA NA
"7172" NA NA NA
"7173" NA NA NA
"7174" NA NA NA
"7175" NA NA NA
"7176" NA NA NA
"7177" NA NA NA
"7178" NA NA NA
"7179" NA NA NA
"7180" NA NA NA
"7181" NA NA NA
"7182" NA NA NA
"7183" NA NA NA
"7184" NA NA NA
"7185" NA NA NA
"7186" NA NA NA
"7187" NA NA NA
"7188" NA NA NA
"7189" NA NA NA
"7190" NA NA NA
"7191" NA NA NA
"7192" NA NA NA
"7193" NA NA NA
"7194" NA NA NA
"7195" NA NA NA
"7196" NA NA NA
"7197" NA NA NA
"7198" NA NA NA
"7199" NA NA NA
"7200" NA NA NA
"7201" NA NA NA
"7202" NA NA NA
"7203" NA NA NA
"7204" NA NA NA
"7205" NA NA NA
"7206" NA NA NA
"7207" NA NA NA
"7208" NA NA NA
"7209" NA NA NA
"7210" NA NA NA
"7211" NA NA NA
"7212" NA NA NA
"7213" NA NA NA
"7214" NA NA NA
"7215" NA NA NA
"7216" NA NA NA
"7217" NA NA NA
"7218" NA NA NA
"7219" NA NA NA
"7220" NA NA NA
"7221" NA NA NA
"7222" NA NA NA
"7223" NA NA NA
"7224" NA NA NA
"7225" NA NA NA
"7226" NA NA NA
"7227" NA NA NA
"7228" NA NA NA
"7229" NA NA NA
"7230" NA NA NA
"7231" NA NA NA
"7232" NA NA NA
"7233" NA NA NA
"7234" NA NA NA
"7235" NA NA NA
"7236" NA NA NA
"7237" NA NA NA
"7238" NA NA NA
"7239" NA NA NA
"7240" NA NA NA
"7241" NA NA NA
"7242" NA NA NA
"7243" NA NA NA
"7244" NA NA NA
"7245" NA NA NA
"7246" NA NA NA
"7247" NA NA NA
"7248" NA NA NA
"7249" NA NA NA
"7250" NA NA NA
"7251" NA NA NA
"7252" NA NA NA
"7253" NA NA NA
"7254" NA NA NA
"7255" NA NA NA
"7256" NA NA NA
"7257" NA NA NA
"7258" NA NA NA
"7259" NA NA NA
"7260" NA NA NA
"7261" NA NA NA
"7262" NA NA NA
"7263" NA NA NA
"7264" NA NA NA
"7265" NA NA NA
"7266" NA NA NA
"7267" NA NA NA
"7268" NA NA NA
"7269" NA NA NA
"7270" NA NA NA
"7271" NA NA NA
"7272" NA NA NA
"7273" NA NA NA
"7274" NA NA NA
"7275" NA NA NA
"7276" NA NA NA
"7277" NA NA NA
"7278" NA NA NA
"7279" NA NA NA
"7280" NA NA NA
"7281" NA NA NA
"7282" NA NA NA
"7283" NA NA NA
"7284" NA NA NA
"7285" NA NA NA
"7286" NA NA NA
"7287" NA NA NA
"7288" NA NA NA
"7289" NA NA NA
"7290" NA NA NA
"7291" NA NA NA
"7292" NA NA NA
"7293" NA NA NA
"7294" NA NA NA
"7295" NA NA NA
"7296" NA NA NA
"7297" NA NA NA
"7298" NA NA NA
"7299" NA NA NA
"7300" NA NA NA
"7301" NA NA NA
"7302" NA NA NA
"7303" NA NA NA
"7304" NA NA NA
"7305" NA NA NA
"7306" NA NA NA
"7307" NA NA NA
"7308" NA NA NA
"7309" NA NA NA
"7310" NA NA NA
"7311" NA NA NA
"7312" NA NA NA
"7313" NA NA NA
"7314" NA NA NA
"7315" NA NA NA
"7316" NA NA NA
"7317" NA NA NA
"7318" NA NA NA
"7319" NA NA NA
"7320" NA NA NA
"7321" NA NA NA
"7322" NA NA NA
"7323" NA NA NA
"7324" NA NA NA
"7325" NA NA NA
"7326" NA NA NA
"7327" NA NA NA
"7328" NA NA NA
"7329" NA NA NA
"7330" NA NA NA
"7331" NA NA NA
"7332" NA NA NA
"7333" NA NA NA
"7334" NA NA NA
"7335" NA NA NA
"7336" NA NA NA
"7337" NA NA NA
"7338" NA NA NA
"7339" NA NA NA
"7340" NA NA NA
"7341" NA NA NA
"7342" NA NA NA
"7343" NA NA NA
"7344" NA NA NA
"7345" NA NA NA
"7346" NA NA NA
"7347" NA NA NA
"7348" NA NA NA
"7349" NA NA NA
"7350" NA NA NA
"7351" NA NA NA
"7352" NA NA NA
"7353" NA NA NA
"7354" NA NA NA
"7355" NA NA NA
"7356" NA NA NA
"7357" NA NA NA
"7358" NA NA NA
"7359" NA NA NA
"7360" NA NA NA
"7361" NA NA NA
"7362" NA NA NA
"7363" NA NA NA
"7364" NA NA NA
"7365" NA NA NA
"7366" NA NA NA
"7367" NA NA NA
"7368" NA NA NA
"7369" NA NA NA
"7370" NA NA NA
"7371" NA NA NA
"7372" NA NA NA
"7373" NA NA NA
"7374" NA NA NA
"7375" NA NA NA
"7376" NA NA NA
"7377" NA NA NA
"7378" NA NA NA
"7379" NA NA NA
"7380" NA NA NA
"7381" NA NA NA
"7382" NA NA NA
"7383" NA NA NA
"7384" NA NA NA
"7385" NA NA NA
"7386" NA NA NA
"7387" NA NA NA
"7388" NA NA NA
"7389" NA NA NA
"7390" NA NA NA
"7391" NA NA NA
"7392" NA NA NA
"7393" NA NA NA
"7394" NA NA NA
"7395" NA NA NA
"7396" NA NA NA
"7397" NA NA NA
"7398" NA NA NA
"7399" NA NA NA
"7400" NA NA NA
"7401" NA NA NA
"7402" NA NA NA
"7403" NA NA NA
"7404" NA NA NA
"7405" NA NA NA
"7406" NA NA NA
"7407" NA NA NA
"7408" NA NA NA
"7409" NA NA NA
"7410" NA NA NA
"7411" NA NA NA
"7412" NA NA NA
"7413" NA NA NA
"7414" NA NA NA
"7415" NA NA NA
"7416" NA NA NA
"7417" NA NA NA
"7418" NA NA NA
"7419" NA NA NA
"7420" NA NA NA
"7421" NA NA NA
"7422" NA NA NA
"7423" NA NA NA
"7424" NA NA NA
"7425" NA NA NA
"7426" NA NA NA
"7427" NA NA NA
"7428" NA NA NA
"7429" NA NA NA
"7430" NA NA NA
"7431" NA NA NA
"7432" NA NA NA
"7433" NA NA NA
"7434" NA NA NA
"7435" NA NA NA
"7436" NA NA NA
"7437" NA NA NA
"7438" NA NA NA
"7439" NA NA NA
"7440" NA NA NA
"7441" NA NA NA
"7442" NA NA NA
"7443" NA NA NA
"7444" NA NA NA
"7445" NA NA NA
"7446" NA NA NA
"7447" NA NA NA
"7448" NA NA NA
"7449" NA NA NA
"7450" NA NA NA
"7451" NA NA NA
"7452" NA NA NA
"7453" NA NA NA
"7454" NA NA NA
"7455" NA NA NA
"7456" NA NA NA
"7457" NA NA NA
"7458" NA NA NA
"7459" NA NA NA
"7460" NA NA NA
"7461" NA NA NA
"7462" NA NA NA
"7463" NA NA NA
"7464" NA NA NA
"7465" NA NA NA
"7466" NA NA NA
"7467" NA NA NA
"7468" NA NA NA
"7469" NA NA NA
"7470" NA NA NA
"7471" NA NA NA
"7472" NA NA NA
"7473" NA NA NA
"7474" NA NA NA
"7475" NA NA NA
"7476" NA NA NA
"7477" NA NA NA
"7478" NA NA NA
"7479" NA NA NA
"7480" NA NA NA
"7481" NA NA NA
"7482" NA NA NA
"7483" NA NA NA
"7484" NA NA NA
"7485" NA NA NA
"7486" NA NA NA
"7487" NA NA NA
"7488" NA NA NA
"7489" NA NA NA
"7490" NA NA NA
"7491" NA NA NA
"7492" NA NA NA
"7493" NA NA NA
"7494" NA NA NA
"7495" NA NA NA
"7496" NA NA NA
"7497" NA NA NA
"7498" NA NA NA
"7499" NA NA NA
"7500" NA NA NA
"7501" NA NA NA
"7502" NA NA NA
"7503" NA NA NA
"7504" NA NA NA
"7505" NA NA NA
"7506" NA NA NA
"7507" NA NA NA
"7508" NA NA NA
"7509" NA NA NA
"7510" NA NA NA
"7511" NA NA NA
"7512" NA NA NA
"7513" NA NA NA
"7514" NA NA NA
"7515" NA NA NA
"7516" NA NA NA
"7517" NA NA NA
"7518" NA NA NA
"7519" NA NA NA
"7520" NA NA NA
"7521" NA NA NA
"7522" NA NA NA
"7523" NA NA NA
"7524" NA NA NA
"7525" NA NA NA
"7526" NA NA NA
"7527" NA NA NA
"7528" NA NA NA
"7529" NA NA NA
"7530" NA NA NA
"7531" NA NA NA
"7532" NA NA NA
"7533" NA NA NA
"7534" NA NA NA
"7535" NA NA NA
"7536" NA NA NA
"7537" NA NA NA
"7538" NA NA NA
"7539" NA NA NA
"7540" NA NA NA
"7541" NA NA NA
"7542" NA NA NA
"7543" NA NA NA
"7544" NA NA NA
"7545" NA NA NA
"7546" NA NA NA
"7547" NA NA NA
"7548" NA NA NA
"7549" NA NA NA
"7550" NA NA NA
"7551" NA NA NA
"7552" NA NA NA
"7553" NA NA NA
"7554" NA NA NA
"7555" NA NA NA
"7556" NA NA NA
"7557" NA NA NA
"7558" NA NA NA
"7559" NA NA NA
"7560" NA NA NA
"7561" NA NA NA
"7562" NA NA NA
"7563" NA NA NA
"7564" NA NA NA
"7565" NA NA NA
"7566" NA NA NA
"7567" NA NA NA
"7568" NA NA NA
"7569" NA NA NA
"7570" NA NA NA
"7571" NA NA NA
"7572" NA NA NA
"7573" NA NA NA
"7574" NA NA NA
"7575" NA NA NA
"7576" NA NA NA
"7577" NA NA NA
"7578" NA NA NA
"7579" NA NA NA
"7580" NA NA NA
"7581" NA NA NA
"7582" NA NA NA
"7583" NA NA NA
"7584" NA NA NA
"7585" NA NA NA
"7586" NA NA NA
"7587" NA NA NA
"7588" NA NA NA
"7589" NA NA NA
"7590" NA NA NA
"7591" NA NA NA
"7592" NA NA NA
"7593" NA NA NA
"7594" NA NA NA
"7595" NA NA NA
"7596" NA NA NA
"7597" NA NA NA
"7598" NA NA NA
"7599" NA NA NA
"7600" NA NA NA
"7601" NA NA NA
"7602" NA NA NA
"7603" NA NA NA
"7604" NA NA NA
"7605" NA NA NA
"7606" NA NA NA
"7607" NA NA NA
"7608" NA NA NA
"7609" NA NA NA
"7610" NA NA NA
"7611" NA NA NA
"7612" NA NA NA
"7613" NA NA NA
"7614" NA NA NA
"7615" NA NA NA
"7616" NA NA NA
"7617" NA NA NA
"7618" NA NA NA
"7619" NA NA NA
"7620" NA NA NA
"7621" NA NA NA
"7622" NA NA NA
"7623" NA NA NA
"7624" NA NA NA
"7625" NA NA NA
"7626" NA NA NA
"7627" NA NA NA
"7628" NA NA NA
"7629" NA NA NA
"7630" NA NA NA
"7631" NA NA NA
"7632" NA NA NA
"7633" NA NA NA
"7634" NA NA NA
"7635" NA NA NA
"7636" NA NA NA
"7637" NA NA NA
"7638" NA NA NA
"7639" NA NA NA
"7640" NA NA NA
"7641" NA NA NA
"7642" NA NA NA
"7643" NA NA NA
"7644" NA NA NA
"7645" NA NA NA
"7646" NA NA NA
"7647" NA NA NA
"7648" NA NA NA
"7649" NA NA NA
"7650" NA NA NA
"7651" NA NA NA
"7652" NA NA NA
"7653" NA NA NA
"7654" NA NA NA
"7655" NA NA NA
"7656" NA NA NA
"7657" NA NA NA
"7658" NA NA NA
"7659" NA NA NA
"7660" NA NA NA
"7661" NA NA NA
"7662" NA NA NA
"7663" NA NA NA
"7664" NA NA NA
"7665" NA NA NA
"7666" NA NA NA
"7667" NA NA NA
"7668" NA NA NA
"7669" NA NA NA
"7670" NA NA NA
"7671" NA NA NA
"7672" NA NA NA
"7673" NA NA NA
"7674" NA NA NA
"7675" NA NA NA
"7676" NA NA NA
"7677" NA NA NA
"7678" NA NA NA
"7679" NA NA NA
"7680" NA NA NA
"7681" NA NA NA
"7682" NA NA NA
"7683" NA NA NA
"7684" NA NA NA
"7685" NA NA NA
"7686" NA NA NA
"7687" NA NA NA
"7688" NA NA NA
"7689" NA NA NA
"7690" NA NA NA
"7691" NA NA NA
"7692" NA NA NA
"7693" NA NA NA
"7694" NA NA NA
"7695" NA NA NA
"7696" NA NA NA
"7697" NA NA NA
"7698" NA NA NA
"7699" NA NA NA
"7700" NA NA NA
"7701" NA NA NA
"7702" NA NA NA
"7703" NA NA NA
"7704" NA NA NA
"7705" NA NA NA
"7706" NA NA NA
"7707" NA NA NA
"7708" NA NA NA
"7709" NA NA NA
"7710" NA NA NA
"7711" NA NA NA
"7712" NA NA NA
"7713" NA NA NA
"7714" NA NA NA
"7715" NA NA NA
"7716" NA NA NA
"7717" NA NA NA
"7718" NA NA NA
"7719" NA NA NA
"7720" NA NA NA
"7721" NA NA NA
"7722" NA NA NA
"7723" NA NA NA
"7724" NA NA NA
"7725" NA NA NA
"7726" NA NA NA
"7727" NA NA NA
"7728" NA NA NA
"7729" NA NA NA
"7730" NA NA NA
"7731" NA NA NA
"7732" NA NA NA
"7733" NA NA NA
"7734" NA NA NA
"7735" NA NA NA
"7736" NA NA NA
"7737" NA NA NA
"7738" NA NA NA
"7739" NA NA NA
"7740" NA NA NA
"7741" NA NA NA
"7742" NA NA NA
"7743" NA NA NA
"7744" NA NA NA
"7745" NA NA NA
"7746" NA NA NA
"7747" NA NA NA
"7748" NA NA NA
"7749" NA NA NA
"7750" NA NA NA
"7751" NA NA NA
"7752" NA NA NA
"7753" NA NA NA
"7754" NA NA NA
"7755" NA NA NA
"7756" NA NA NA
"7757" NA NA NA
"7758" NA NA NA
"7759" NA NA NA
"7760" NA NA NA
"7761" NA NA NA
"7762" NA NA NA
"7763" NA NA NA
"7764" NA NA NA
"7765" NA NA NA
"7766" NA NA NA
"7767" NA NA NA
"7768" NA NA NA
"7769" NA NA NA
"7770" NA NA NA
"7771" NA NA NA
"7772" NA NA NA
"7773" NA NA NA
"7774" NA NA NA
"7775" NA NA NA
"7776" NA NA NA
"7777" NA NA NA
"7778" NA NA NA
"7779" NA NA NA
"7780" NA NA NA
"7781" NA NA NA
"7782" NA NA NA
"7783" NA NA NA
"7784" NA NA NA
"7785" NA NA NA
"7786" NA NA NA
"7787" NA NA NA
"7788" NA NA NA
"7789" NA NA NA
"7790" NA NA NA
"7791" NA NA NA
"7792" NA NA NA
"7793" NA NA NA
"7794" NA NA NA
"7795" NA NA NA
"7796" NA NA NA
"7797" NA NA NA
"7798" NA NA NA
"7799" NA NA NA
"7800" NA NA NA
"7801" NA NA NA
"7802" NA NA NA
"7803" NA NA NA
"7804" NA NA NA
"7805" NA NA NA
"7806" NA NA NA
"7807" NA NA NA
"7808" NA NA NA
"7809" NA NA NA
"7810" NA NA NA
"7811" NA NA NA
"7812" NA NA NA
"7813" NA NA NA
"7814" NA NA NA
"7815" NA NA NA
"7816" NA NA NA
"7817" NA NA NA
"7818" NA NA NA
"7819" NA NA NA
"7820" NA NA NA
"7821" NA NA NA
"7822" NA NA NA
"7823" NA NA NA
"7824" NA NA NA
"7825" NA NA NA
"7826" NA NA NA
"7827" NA NA NA
"7828" NA NA NA
"7829" NA NA NA
"7830" NA NA NA
"7831" NA NA NA
"7832" NA NA NA
"7833" NA NA NA
"7834" NA NA NA
"7835" NA NA NA
"7836" NA NA NA
"7837" NA NA NA
"7838" NA NA NA
"7839" NA NA NA
"7840" NA NA NA
"7841" NA NA NA
"7842" NA NA NA
"7843" NA NA NA
"7844" NA NA NA
"7845" NA NA NA
"7846" NA NA NA
"7847" NA NA NA
"7848" NA NA NA
"7849" NA NA NA
"7850" NA NA NA
"7851" NA NA NA
"7852" NA NA NA
"7853" NA NA NA
"7854" NA NA NA
"7855" NA NA NA
"7856" NA NA NA
"7857" NA NA NA
"7858" NA NA NA
"7859" NA NA NA
"7860" NA NA NA
"7861" NA NA NA
"7862" NA NA NA
"7863" NA NA NA
"7864" NA NA NA
"7865" NA NA NA
"7866" NA NA NA
"7867" NA NA NA
"7868" NA NA NA
"7869" NA NA NA
"7870" NA NA NA
"7871" NA NA NA
"7872" NA NA NA
"7873" NA NA NA
"7874" NA NA NA
"7875" NA NA NA
"7876" NA NA NA
"7877" NA NA NA
"7878" NA NA NA
"7879" NA NA NA
"7880" NA NA NA
"7881" NA NA NA
"7882" NA NA NA
"7883" NA NA NA
"7884" NA NA NA
"7885" NA NA NA
"7886" NA NA NA
"7887" NA NA NA
"7888" NA NA NA
"7889" NA NA NA
"7890" NA NA NA
"7891" NA NA NA
"7892" NA NA NA
"7893" NA NA NA
"7894" NA NA NA
"7895" NA NA NA
"7896" NA NA NA
"7897" NA NA NA
"7898" NA NA NA
"7899" NA NA NA
"7900" NA NA NA
"7901" NA NA NA
"7902" NA NA NA
"7903" NA NA NA
"7904" NA NA NA
"7905" NA NA NA
"7906" NA NA NA
"7907" NA NA NA
"7908" NA NA NA
"7909" NA NA NA
"7910" NA NA NA
"7911" NA NA NA
"7912" NA NA NA
"7913" NA NA NA
"7914" NA NA NA
"7915" NA NA NA
"7916" NA NA NA
"7917" NA NA NA
"7918" NA NA NA
"7919" NA NA NA
"7920" NA NA NA
"7921" NA NA NA
"7922" NA NA NA
"7923" NA NA NA
"7924" NA NA NA
"7925" NA NA NA
"7926" NA NA NA
"7927" NA NA NA
"7928" NA NA NA
"7929" NA NA NA
"7930" NA NA NA
"7931" NA NA NA
"7932" NA NA NA
"7933" NA NA NA
"7934" NA NA NA
"7935" NA NA NA
"7936" NA NA NA
"7937" NA NA NA
"7938" NA NA NA
"7939" NA NA NA
"7940" NA NA NA
"7941" NA NA NA
"7942" NA NA NA
"7943" NA NA NA
"7944" NA NA NA
"7945" NA NA NA
"7946" NA NA NA
"7947" NA NA NA
"7948" NA NA NA
"7949" NA NA NA
"7950" NA NA NA
"7951" NA NA NA
"7952" NA NA NA
"7953" NA NA NA
"7954" NA NA NA
"7955" NA NA NA
"7956" NA NA NA
"7957" NA NA NA
"7958" NA NA NA
"7959" NA NA NA
"7960" NA NA NA
"7961" NA NA NA
"7962" NA NA NA
"7963" NA NA NA
"7964" NA NA NA
"7965" NA NA NA
"7966" NA NA NA
"7967" NA NA NA
"7968" NA NA NA
"7969" NA NA NA
"7970" NA NA NA
"7971" NA NA NA
"7972" NA NA NA
"7973" NA NA NA
"7974" NA NA NA
"7975" NA NA NA
"7976" NA NA NA
"7977" NA NA NA
"7978" NA NA NA
"7979" NA NA NA
"7980" NA NA NA
"7981" NA NA NA
"7982" NA NA NA
"7983" NA NA NA
"7984" NA NA NA
"7985" NA NA NA
"7986" NA NA NA
"7987" NA NA NA
"7988" NA NA NA
"7989" NA NA NA
"7990" NA NA NA
"7991" NA NA NA
"7992" NA NA NA
"7993" NA NA NA
"7994" NA NA NA
"7995" NA NA NA
"7996" NA NA NA
"7997" NA NA NA
"7998" NA NA NA
"7999" NA NA NA
"8000" NA NA NA
"8001" NA NA NA
"8002" NA NA NA
"8003" NA NA NA
"8004" NA NA NA
"8005" NA NA NA
"8006" NA NA NA
"8007" NA NA NA
"8008" NA NA NA
"8009" NA NA NA
"8010" NA NA NA
"8011" NA NA NA
"8012" NA NA NA
"8013" NA NA NA
"8014" NA NA NA
"8015" NA NA NA
"8016" NA NA NA
"8017" NA NA NA
"8018" NA NA NA
"8019" NA NA NA
"8020" NA NA NA
"8021" NA NA NA
"8022" NA NA NA
"8023" NA NA NA
"8024" NA NA NA
"8025" NA NA NA
"8026" NA NA NA
"8027" NA NA NA
"8028" NA NA NA
"8029" NA NA NA
"8030" NA NA NA
"8031" NA NA NA
"8032" NA NA NA
"8033" NA NA NA
"8034" NA NA NA
"8035" NA NA NA
"8036" NA NA NA
"8037" NA NA NA
"8038" NA NA NA
"8039" NA NA NA
"8040" NA NA NA
"8041" NA NA NA
"8042" NA NA NA
"8043" NA NA NA
"8044" NA NA NA
"8045" NA NA NA
"8046" NA NA NA
"8047" NA NA NA
"8048" NA NA NA
"8049" NA NA NA
"8050" NA NA NA
"8051" NA NA NA
"8052" NA NA NA
"8053" NA NA NA
"8054" NA NA NA
"8055" NA NA NA
"8056" NA NA NA
"8057" NA NA NA
"8058" NA NA NA
"8059" NA NA NA
"8060" NA NA NA
"8061" NA NA NA
"8062" NA NA NA
"8063" NA NA NA
"8064" NA NA NA
"8065" NA NA NA
"8066" NA NA NA
"8067" NA NA NA
"8068" NA NA NA
"8069" NA NA NA
"8070" NA NA NA
"8071" NA NA NA
"8072" NA NA NA
"8073" NA NA NA
"8074" NA NA NA
"8075" NA NA NA
"8076" NA NA NA
"8077" NA NA NA
"8078" NA NA NA
"8079" NA NA NA
"8080" NA NA NA
"8081" NA NA NA
"8082" NA NA NA
"8083" NA NA NA
"8084" NA NA NA
"8085" NA NA NA
"8086" NA NA NA
"8087" NA NA NA
"8088" NA NA NA
"8089" NA NA NA
"8090" NA NA NA
"8091" NA NA NA
"8092" NA NA NA
"8093" NA NA NA
"8094" NA NA NA
"8095" NA NA NA
"8096" NA NA NA
"8097" NA NA NA
"8098" NA NA NA
"8099" NA NA NA
"8100" NA NA NA
"8101" NA NA NA
"8102" NA NA NA
"8103" NA NA NA
"8104" NA NA NA
"8105" NA NA NA
"8106" NA NA NA
"8107" NA NA NA
"8108" NA NA NA
"8109" NA NA NA
"8110" NA NA NA
"8111" NA NA NA
"8112" NA NA NA
"8113" NA NA NA
"8114" NA NA NA
"8115" NA NA NA
"8116" NA NA NA
"8117" NA NA NA
"8118" NA NA NA
"8119" NA NA NA
"8120" NA NA NA
"8121" NA NA NA
"8122" NA NA NA
"8123" NA NA NA
"8124" NA NA NA
"8125" NA NA NA
"8126" NA NA NA
"8127" NA NA NA
"8128" NA NA NA
"8129" NA NA NA
"8130" NA NA NA
"8131" NA NA NA
"8132" NA NA NA
"8133" NA NA NA
"8134" NA NA NA
"8135" NA NA NA
"8136" NA NA NA
"8137" NA NA NA
"8138" NA NA NA
"8139" NA NA NA
"8140" NA NA NA
"8141" NA NA NA
"8142" NA NA NA
"8143" NA NA NA
"8144" NA NA NA
"8145" NA NA NA
"8146" NA NA NA
"8147" NA NA NA
"8148" NA NA NA
"8149" NA NA NA
"8150" NA NA NA
"8151" NA NA NA
"8152" NA NA NA
"8153" NA NA NA
"8154" NA NA NA
"8155" NA NA NA
"8156" NA NA NA
"8157" NA NA NA
"8158" NA NA NA
"8159" NA NA NA
"8160" NA NA NA
"8161" NA NA NA
"8162" NA NA NA
"8163" NA NA NA
"8164" NA NA NA
"8165" NA NA NA
"8166" NA NA NA
"8167" NA NA NA
"8168" NA NA NA
"8169" NA NA NA
"8170" NA NA NA
"8171" NA NA NA
"8172" NA NA NA
"8173" NA NA NA
"8174" NA NA NA
"8175" NA NA NA
"8176" NA NA NA
"8177" NA NA NA
"8178" NA NA NA
"8179" NA NA NA
"8180" NA NA NA
"8181" NA NA NA
"8182" NA NA NA
"8183" NA NA NA
"8184" NA NA NA
"8185" NA NA NA
"8186" NA NA NA
"8187" NA NA NA
"8188" NA NA NA
"8189" NA NA NA
"8190" NA NA NA
"8191" NA NA NA
"8192" NA NA NA
"8193" NA NA NA
"8194" NA NA NA
"8195" NA NA NA
"8196" NA NA NA
"8197" NA NA NA
"8198" NA NA NA
"8199" NA NA NA
"8200" NA NA NA
"8201" NA NA NA
"8202" NA NA NA
"8203" NA NA NA
"8204" NA NA NA
"8205" NA NA NA
"8206" NA NA NA
"8207" NA NA NA
"8208" NA NA NA
"8209" NA NA NA
"8210" NA NA NA
"8211" NA NA NA
"8212" NA NA NA
"8213" NA NA NA
"8214" NA NA NA
"8215" NA NA NA
"8216" NA NA NA
"8217" NA NA NA
"8218" NA NA NA
"8219" NA NA NA
"8220" NA NA NA
"8221" NA NA NA
"8222" NA NA NA
"8223" NA NA NA
"8224" NA NA NA
"8225" NA NA NA
"8226" NA NA NA
"8227" NA NA NA
"8228" NA NA NA
"8229" NA NA NA
"8230" NA NA NA
"8231" NA NA NA
"8232" NA NA NA
"8233" NA NA NA
"8234" NA NA NA
"8235" NA NA NA
"8236" NA NA NA
"8237" NA NA NA
"8238" NA NA NA
"8239" NA NA NA
"8240" NA NA NA
"8241" NA NA NA
"8242" NA NA NA
"8243" NA NA NA
"8244" NA NA NA
"8245" NA NA NA
"8246" NA NA NA
"8247" NA NA NA
"8248" NA NA NA
"8249" NA NA NA
"8250" NA NA NA
"8251" NA NA NA
"8252" NA NA NA
"8253" NA NA NA
"8254" NA NA NA
"8255" NA NA NA
"8256" NA NA NA
"8257" NA NA NA
"8258" NA NA NA
"8259" NA NA NA
"8260" NA NA NA
"8261" NA NA NA
"8262" NA NA NA
"8263" NA NA NA
"8264" NA NA NA
"8265" NA NA NA
"8266" NA NA NA
"8267" NA NA NA
"8268" NA NA NA
"8269" NA NA NA
"8270" NA NA NA
"8271" NA NA NA
"8272" NA NA NA
"8273" NA NA NA
"8274" NA NA NA
"8275" NA NA NA
"8276" NA NA NA
"8277" NA NA NA
"8278" NA NA NA
"8279" NA NA NA
"8280" NA NA NA
"8281" NA NA NA
"8282" NA NA NA
"8283" NA NA NA
"8284" NA NA NA
"8285" NA NA NA
"8286" NA NA NA
"8287" NA NA NA
"8288" NA NA NA
"8289" NA NA NA
"8290" NA NA NA
"8291" NA NA NA
"8292" NA NA NA
"8293" NA NA NA
"8294" NA NA NA
"8295" NA NA NA
"8296" NA NA NA
"8297" NA NA NA
"8298" NA NA NA
"8299" NA NA NA
"8300" NA NA NA
"8301" NA NA NA
"8302" NA NA NA
"8303" NA NA NA
"8304" NA NA NA
"8305" NA NA NA
"8306" NA NA NA
"8307" NA NA NA
"8308" NA NA NA
"8309" NA NA NA
"8310" NA NA NA
"8311" NA NA NA
"8312" NA NA NA
"8313" NA NA NA
"8314" NA NA NA
"8315" NA NA NA
"8316" NA NA NA
"8317" NA NA NA
"8318" NA NA NA
"8319" NA NA NA
"8320" NA NA NA
"8321" NA NA NA
"8322" NA NA NA
"8323" NA NA NA
"8324" NA NA NA
"8325" NA NA NA
"8326" NA NA NA
"8327" NA NA NA
"8328" NA NA NA
"8329" NA NA NA
"8330" NA NA NA
"8331" NA NA NA
"8332" NA NA NA
"8333" NA NA NA
"8334" NA NA NA
"8335" NA NA NA
"8336" NA NA NA
"8337" NA NA NA
"8338" NA NA NA
"8339" NA NA NA
"8340" NA NA NA
"8341" NA NA NA
"8342" NA NA NA
"8343" NA NA NA
"8344" NA NA NA
"8345" NA NA NA
"8346" NA NA NA
"8347" NA NA NA
"8348" NA NA NA
"8349" NA NA NA
"8350" NA NA NA
"8351" NA NA NA
"8352" NA NA NA
"8353" NA NA NA
"8354" NA NA NA
"8355" NA NA NA
"8356" NA NA NA
"8357" NA NA NA
"8358" NA NA NA
"8359" NA NA NA
"8360" NA NA NA
"8361" NA NA NA
"8362" NA NA NA
"8363" NA NA NA
"8364" NA NA NA
"8365" NA NA NA
"8366" NA NA NA
"8367" NA NA NA
"8368" NA NA NA
"8369" NA NA NA
"8370" NA NA NA
"8371" NA NA NA
"8372" NA NA NA
"8373" NA NA NA
"8374" NA NA NA
"8375" NA NA NA
"8376" NA NA NA
"8377" NA NA NA
"8378" NA NA NA
"8379" NA NA NA
"8380" NA NA NA
"8381" NA NA NA
"8382" NA NA NA
"8383" NA NA NA
"8384" NA NA NA
"8385" NA NA NA
"8386" NA NA NA
"8387" NA NA NA
"8388" NA NA NA
"8389" NA NA NA
"8390" NA NA NA
"8391" NA NA NA
"8392" NA NA NA
"8393" NA NA NA
"8394" NA NA NA
"8395" NA NA NA
"8396" NA NA NA
"8397" NA NA NA
"8398" NA NA NA
"8399" NA NA NA
"8400" NA NA NA
"8401" NA NA NA
"8402" NA NA NA
"8403" NA NA NA
"8404" NA NA NA
"8405" NA NA NA
"8406" NA NA NA
"8407" NA NA NA
"8408" NA NA NA
"8409" NA NA NA
"8410" NA NA NA
"8411" NA NA NA
"8412" NA NA NA
"8413" NA NA NA
"8414" NA NA NA
"8415" NA NA NA
"8416" NA NA NA
"8417" NA NA NA
"8418" NA NA NA
"8419" NA NA NA
"8420" NA NA NA
"8421" NA NA NA
"8422" NA NA NA
"8423" NA NA NA
"8424" NA NA NA
"8425" NA NA NA
"8426" NA NA NA
"8427" NA NA NA
"8428" NA NA NA
"8429" NA NA NA
"8430" NA NA NA
"8431" NA NA NA
"8432" NA NA NA
"8433" NA NA NA
"8434" NA NA NA
"8435" NA NA NA
"8436" NA NA NA
"8437" NA NA NA
"8438" NA NA NA
"8439" NA NA NA
"8440" NA NA NA
"8441" NA NA NA
"8442" NA NA NA
"8443" NA NA NA
"8444" NA NA NA
"8445" NA NA NA
"8446" NA NA NA
"8447" NA NA NA
"8448" NA NA NA
"8449" NA NA NA
"8450" NA NA NA
"8451" NA NA NA
"8452" NA NA NA
"8453" NA NA NA
"8454" NA NA NA
"8455" NA NA NA
"8456" NA NA NA
"8457" NA NA NA
"8458" NA NA NA
"8459" NA NA NA
"8460" NA NA NA
"8461" NA NA NA
"8462" NA NA NA
"8463" NA NA NA
"8464" NA NA NA
"8465" NA NA NA
"8466" NA NA NA
"8467" NA NA NA
"8468" NA NA NA
"8469" NA NA NA
"8470" NA NA NA
"8471" NA NA NA
"8472" NA NA NA
"8473" NA NA NA
"8474" NA NA NA
"8475" NA NA NA
"8476" NA NA NA
"8477" NA NA NA
"8478" NA NA NA
"8479" NA NA NA
"8480" NA NA NA
"8481" NA NA NA
"8482" NA NA NA
"8483" NA NA NA
"8484" NA NA NA
"8485" NA NA NA
"8486" NA NA NA
"8487" NA NA NA
"8488" NA NA NA
"8489" NA NA NA
"8490" NA NA NA
"8491" NA NA NA
"8492" NA NA NA
"8493" NA NA NA
"8494" NA NA NA
"8495" NA NA NA
"8496" NA NA NA
"8497" NA NA NA
"8498" NA NA NA
"8499" NA NA NA
"8500" NA NA NA
"8501" NA NA NA
"8502" NA NA NA
"8503" NA NA NA
"8504" NA NA NA
"8505" NA NA NA
"8506" NA NA NA
"8507" NA NA NA
"8508" NA NA NA
"8509" NA NA NA
"8510" NA NA NA
"8511" NA NA NA
"8512" NA NA NA
"8513" NA NA NA
"8514" NA NA NA
"8515" NA NA NA
"8516" NA NA NA
"8517" NA NA NA
"8518" NA NA NA
"8519" NA NA NA
"8520" NA NA NA
"8521" NA NA NA
"8522" NA NA NA
"8523" NA NA NA
"8524" NA NA NA
"8525" NA NA NA
"8526" NA NA NA
"8527" NA NA NA
"8528" NA NA NA
"8529" NA NA NA
"8530" NA NA NA
"8531" NA NA NA
"8532" NA NA NA
"8533" NA NA NA
"8534" NA NA NA
"8535" NA NA NA
"8536" NA NA NA
"8537" NA NA NA
"8538" NA NA NA
"8539" NA NA NA
"8540" NA NA NA
"8541" NA NA NA
"8542" NA NA NA
"8543" NA NA NA
"8544" NA NA NA
"8545" NA NA NA
"8546" NA NA NA
"8547" NA NA NA
"8548" NA NA NA
"8549" NA NA NA
"8550" NA NA NA
"8551" NA NA NA
"8552" NA NA NA
"8553" NA NA NA
"8554" NA NA NA
"8555" NA NA NA
"8556" NA NA NA
"8557" NA NA NA
"8558" NA NA NA
"8559" NA NA NA
"8560" NA NA NA
"8561" NA NA NA
"8562" NA NA NA
"8563" NA NA NA
"8564" NA NA NA
"8565" NA NA NA
"8566" NA NA NA
"8567" NA NA NA
"8568" NA NA NA
"8569" NA NA NA
"8570" NA NA NA
"8571" NA NA NA
"8572" NA NA NA
"8573" NA NA NA
"8574" NA NA NA
"8575" NA NA NA
"8576" NA NA NA
"8577" NA NA NA
"8578" NA NA NA
"8579" NA NA NA
"8580" NA NA NA
"8581" NA NA NA
"8582" NA NA NA
"8583" NA NA NA
"8584" NA NA NA
"8585" NA NA NA
"8586" NA NA NA
"8587" NA NA NA
"8588" NA NA NA
"8589" NA NA NA
"8590" NA NA NA
"8591" NA NA NA
"8592" NA NA NA
"8593" NA NA NA
"8594" NA NA NA
"8595" NA NA NA
"8596" NA NA NA
"8597" NA NA NA
"8598" NA NA NA
"8599" NA NA NA
"8600" NA NA NA
"8601" NA NA NA
"8602" NA NA NA
"8603" NA NA NA
"8604" NA NA NA
"8605" NA NA NA
"8606" NA NA NA
"8607" NA NA NA
"8608" NA NA NA
"8609" NA NA NA
"8610" NA NA NA
"8611" NA NA NA
"8612" NA NA NA
"8613" NA NA NA
"8614" NA NA NA
"8615" NA NA NA
"8616" NA NA NA
"8617" NA NA NA
"8618" NA NA NA
"8619" NA NA NA
"8620" NA NA NA
"8621" NA NA NA
"8622" NA NA NA
"8623" NA NA NA
"8624" NA NA NA
"8625" NA NA NA
"8626" NA NA NA
"8627" NA NA NA
"8628" NA NA NA
"8629" NA NA NA
"8630" NA NA NA
"8631" NA NA NA
"8632" NA NA NA
"8633" NA NA NA
"8634" NA NA NA
"8635" NA NA NA
"8636" NA NA NA
"8637" NA NA NA
"8638" NA NA NA
"8639" NA NA NA
"8640" NA NA NA
"8641" NA NA NA
"8642" NA NA NA
"8643" NA NA NA
"8644" NA NA NA
"8645" NA NA NA
"8646" NA NA NA
"8647" NA NA NA
"8648" NA NA NA
"8649" NA NA NA
"8650" NA NA NA
"8651" NA NA NA
"8652" NA NA NA
"8653" NA NA NA
"8654" NA NA NA
"8655" NA NA NA
"8656" NA NA NA
"8657" NA NA NA
"8658" NA NA NA
"8659" NA NA NA
"8660" NA NA NA
"8661" NA NA NA
"8662" NA NA NA
"8663" NA NA NA
"8664" NA NA NA
"8665" NA NA NA
"8666" NA NA NA
"8667" NA NA NA
"8668" NA NA NA
"8669" NA NA NA
"8670" NA NA NA
"8671" NA NA NA
"8672" NA NA NA
"8673" NA NA NA
"8674" NA NA NA
"8675" NA NA NA
"8676" NA NA NA
"8677" NA NA NA
"8678" NA NA NA
"8679" NA NA NA
"8680" NA NA NA
"8681" NA NA NA
"8682" NA NA NA
"8683" NA NA NA
"8684" NA NA NA
"8685" NA NA NA
"8686" NA NA NA
"8687" NA NA NA
"8688" NA NA NA
"8689" NA NA NA
"8690" NA NA NA
"8691" NA NA NA
"8692" NA NA NA
"8693" NA NA NA
"8694" NA NA NA
"8695" NA NA NA
"8696" NA NA NA
"8697" NA NA NA
"8698" NA NA NA
"8699" NA NA NA
"8700" NA NA NA
"8701" NA NA NA
"8702" NA NA NA
"8703" NA NA NA
"8704" NA NA NA
"8705" NA NA NA
"8706" NA NA NA
"8707" NA NA NA
"8708" NA NA NA
"8709" NA NA NA
"8710" NA NA NA
"8711" NA NA NA
"8712" NA NA NA
"8713" NA NA NA
"8714" NA NA NA
"8715" NA NA NA
"8716" NA NA NA
"8717" NA NA NA
"8718" NA NA NA
"8719" NA NA NA
"8720" NA NA NA
"8721" NA NA NA
"8722" NA NA NA
"8723" NA NA NA
"8724" NA NA NA
"8725" NA NA NA
"8726" NA NA NA
"8727" NA NA NA
"8728" NA NA NA
"8729" NA NA NA
"8730" NA NA NA
"8731" NA NA NA
"8732" NA NA NA
"8733" NA NA NA
"8734" NA NA NA
"8735" NA NA NA
"8736" NA NA NA
"8737" NA NA NA
"8738" NA NA NA
"8739" NA NA NA
"8740" NA NA NA
"8741" NA NA NA
"8742" NA NA NA
"8743" NA NA NA
"8744" NA NA NA
"8745" NA NA NA
"8746" NA NA NA
"8747" NA NA NA
"8748" NA NA NA
"8749" NA NA NA
"8750" NA NA NA
"8751" NA NA NA
"8752" NA NA NA
"8753" NA NA NA
"8754" NA NA NA
"8755" NA NA NA
"8756" NA NA NA
"8757" NA NA NA
"8758" NA NA NA
"8759" NA NA NA
"8760" NA NA NA
"8761" NA NA NA
"8762" NA NA NA
"8763" NA NA NA
"8764" NA NA NA
"8765" NA NA NA
"8766" NA NA NA
"8767" NA NA NA
"8768" NA NA NA
"8769" NA NA NA
"8770" NA NA NA
"8771" NA NA NA
"8772" NA NA NA
"8773" NA NA NA
"8774" NA NA NA
"8775" NA NA NA
"8776" NA NA NA
"8777" NA NA NA
"8778" NA NA NA
"8779" NA NA NA
"8780" NA NA NA
"8781" NA NA NA
"8782" NA NA NA
"8783" NA NA NA
"8784" NA NA NA
"8785" NA NA NA
"8786" NA NA NA
"8787" NA NA NA
"8788" NA NA NA
"8789" NA NA NA
"8790" NA NA NA
"8791" NA NA NA
"8792" NA NA NA
"8793" NA NA NA
"8794" NA NA NA
"8795" NA NA NA
"8796" NA NA NA
"8797" NA NA NA
"8798" NA NA NA
"8799" NA NA NA
"8800" NA NA NA
"8801" NA NA NA
"8802" NA NA NA
"8803" NA NA NA
"8804" NA NA NA
"8805" NA NA NA
"8806" NA NA NA
"8807" NA NA NA
"8808" NA NA NA
"8809" NA NA NA
"8810" NA NA NA
"8811" NA NA NA
"8812" NA NA NA
"8813" NA NA NA
"8814" NA NA NA
"8815" NA NA NA
"8816" NA NA NA
"8817" NA NA NA
"8818" NA NA NA
"8819" NA NA NA
"8820" NA NA NA
"8821" NA NA NA
"8822" NA NA NA
"8823" NA NA NA
"8824" NA NA NA
"8825" NA NA NA
"8826" NA NA NA
"8827" NA NA NA
"8828" NA NA NA
"8829" NA NA NA
"8830" NA NA NA
"8831" NA NA NA
"8832" NA NA NA
"8833" NA NA NA
"8834" NA NA NA
"8835" NA NA NA
"8836" NA NA NA
"8837" NA NA NA
"8838" NA NA NA
"8839" NA NA NA
"8840" NA NA NA
"8841" NA NA NA
"8842" NA NA NA
"8843" NA NA NA
"8844" NA NA NA
"8845" NA NA NA
"8846" NA NA NA
"8847" NA NA NA
"8848" NA NA NA
"8849" NA NA NA
"8850" NA NA NA
"8851" NA NA NA
"8852" NA NA NA
"8853" NA NA NA
"8854" NA NA NA
"8855" NA NA NA
"8856" NA NA NA
"8857" NA NA NA
"8858" NA NA NA
"8859" NA NA NA
"8860" NA NA NA
"8861" NA NA NA
"8862" NA NA NA
"8863" NA NA NA
"8864" NA NA NA
"8865" NA NA NA
"8866" NA NA NA
"8867" NA NA NA
"8868" NA NA NA
"8869" NA NA NA
"8870" NA NA NA
"8871" NA NA NA
"8872" NA NA NA
"8873" NA NA NA
"8874" NA NA NA
"8875" NA NA NA
"8876" NA NA NA
"8877" NA NA NA
"8878" NA NA NA
"8879" NA NA NA
"8880" NA NA NA
"8881" NA NA NA
"8882" NA NA NA
"8883" NA NA NA
"8884" NA NA NA
"8885" NA NA NA
"8886" NA NA NA
"8887" NA NA NA
"8888" NA NA NA
"8889" NA NA NA
"8890" NA NA NA
"8891" NA NA NA
"8892" NA NA NA
"8893" NA NA NA
"8894" NA NA NA
"8895" NA NA NA
"8896" NA NA NA
"8897" NA NA NA
"8898" NA NA NA
"8899" NA NA NA
"8900" NA NA NA
"8901" NA NA NA
"8902" NA NA NA
"8903" NA NA NA
"8904" NA NA NA
"8905" NA NA NA
"8906" NA NA NA
"8907" NA NA NA
"8908" NA NA NA
"8909" NA NA NA
"8910" NA NA NA
"8911" NA NA NA
"8912" NA NA NA
"8913" NA NA NA
"8914" NA NA NA
"8915" NA NA NA
"8916" NA NA NA
"8917" NA NA NA
"8918" NA NA NA
"8919" NA NA NA
"8920" NA NA NA
"8921" NA NA NA
"8922" NA NA NA
"8923" NA NA NA
"8924" NA NA NA
"8925" NA NA NA
"8926" NA NA NA
"8927" NA NA NA
"8928" NA NA NA
"8929" NA NA NA
"8930" NA NA NA
"8931" NA NA NA
"8932" NA NA NA
"8933" NA NA NA
"8934" NA NA NA
"8935" NA NA NA
"8936" NA NA NA
"8937" NA NA NA
"8938" NA NA NA
"8939" NA NA NA
"8940" NA NA NA
"8941" NA NA NA
"8942" NA NA NA
"8943" NA NA NA
"8944" NA NA NA
"8945" NA NA NA
"8946" NA NA NA
"8947" NA NA NA
"8948" NA NA NA
"8949" NA NA NA
"8950" NA NA NA
"8951" NA NA NA
"8952" NA NA NA
"8953" NA NA NA
"8954" NA NA NA
"8955" NA NA NA
"8956" NA NA NA
"8957" NA NA NA
"8958" NA NA NA
"8959" NA NA NA
"8960" NA NA NA
"8961" NA NA NA
"8962" NA NA NA
"8963" NA NA NA
"8964" NA NA NA
"8965" NA NA NA
"8966" NA NA NA
"8967" NA NA NA
"8968" NA NA NA
"8969" NA NA NA
"8970" NA NA NA
"8971" NA NA NA
"8972" NA NA NA
"8973" NA NA NA
"8974" NA NA NA
"8975" NA NA NA
"8976" NA NA NA
"8977" NA NA NA
"8978" NA NA NA
"8979" NA NA NA
"8980" NA NA NA
"8981" NA NA NA
"8982" NA NA NA
"8983" NA NA NA
"8984" NA NA NA
"8985" NA NA NA
"8986" NA NA NA
"8987" NA NA NA
"8988" NA NA NA
"8989" NA NA NA
"8990" NA NA NA
"8991" NA NA NA
"8992" NA NA NA
"8993" NA NA NA
"8994" NA NA NA
"8995" NA NA NA
"8996" NA NA NA
"8997" NA NA NA
"8998" NA NA NA
"8999" NA NA NA
"9000" NA NA NA
"9001" NA NA NA
