# Supplementary material for: Adaptive switch to sexually dimorphic movements by partner-seeking termites
Source: Sci Adv. 2019 Jun 19;5(6):eaau6108. doi: 10.1126/sciadv.aau6108 (PMC6584256; doi:10.1126/sciadv.aau6108)
Supplement: Data file S1 [file aau6108_Data_file_S1.zip › Dataset/CfExperimetns/170630_173_F_01_set1_after-position_5FPS.txt]

"time" "x" "y"
"1" 0 96.9649833335192 62.7705762369827
"2" 0.2 96.902035242626 62.1717511574104
"3" 0.4 97.0003476013667 61.3980786530467
"4" 0.6 97.175784614981 61.5277420242363
"5" 0.8 97.3448002699055 61.5167192641325
"6" 1 97.2729598683403 61.4707036148104
"7" 1.2 97.1168248670115 61.5800743806168
"8" 1.4 97.23344212937 61.7795696973764
"9" 1.6 97.3338502672942 61.9793477797751
"10" 1.8 97.0489868516957 62.606387542365
"11" 2 97.3944733490911 62.8655942024725
"12" 2.2 97.4769684124831 63.1324459380104
"13" 2.4 97.4621314274546 63.6072294589247
"14" 2.6 97.5420822106407 63.7840246221117
"15" 2.8 97.5491896190192 63.7786184551003
"16" 3 97.6242218876817 63.6863480417105
"17" 3.2 97.6698492178546 63.8705859431818
"18" 3.4 97.6408298206663 63.812983530718
"19" 3.6 97.0822265213283 63.8188517190691
"20" 3.8 97.3284130998846 63.8245912895933
"21" 4 97.5033695181957 63.8282568976592
"22" 4.2 97.6809409445264 63.7657547212931
"23" 4.4 97.6942866049604 63.7518900629533
"24" 4.6 97.7123369477091 63.6889452779836
"25" 4.8 97.7412522083045 63.6571188210833
"26" 5 97.6906209968945 63.6843817810733
"27" 5.2 97.9400293155093 63.6441119641608
"28" 5.4 98.1677609801369 63.6144297604827
"29" 5.6 98.1868526888134 63.5762463431297
"30" 5.8 98.187631185672 63.4140965688562
"31" 6 98.1320727167892 63.4099783535077
"32" 6.2 98.1639426384016 63.4464227241297
"33" 6.4 98.1490163934364 63.5276492664987
"34" 6.6 98.0947719092738 63.7419036307225
"35" 6.8 97.9786796345911 64.0152822130398
"36" 7 97.6828315797545 64.1046716363228
"37" 7.2 97.4760506608319 64.3809323405821
"38" 7.4 97.5088126862013 64.7366160240916
"39" 7.6 97.2536187985708 65.0646982918206
"40" 7.8 97.0745343134092 65.3847232091388
"41" 8 96.9884719205576 65.5812228761351
"42" 8.2 96.7887237521255 65.6950564892759
"43" 8.4 96.7788492221914 65.5776201154164
"44" 8.6 97.1940838376369 65.5885124376297
"45" 8.8 97.7127908764469 65.5769105531264
"46" 9 98.0304434194134 65.5148220106822
"47" 9.2 98.1372142462545 65.4179598401199
"48" 9.4 98.3412227903974 65.4210508786676
"49" 9.6 98.5909542215714 65.4151748449929
"50" 9.8 98.8637500957041 65.2299736517514
"51" 10 99.0533280859904 65.0733965242835
"52" 10.2 99.1505597167823 65.2953486443977
"53" 10.4 99.2425696308831 65.5174912813533
"54" 10.6 99.4428689287689 65.7660107805819
"55" 10.8 99.5236325170847 66.2454833486514
"56" 11 99.4878792054661 66.269719289136
"57" 11.2 99.9005467023808 66.2954246565649
"58" 11.4 100.373889739312 66.3446531966961
"59" 11.6 100.607502921806 66.3447225284019
"60" 11.8 100.575013314143 66.3916369826199
"61" 12 100.827448128866 66.3772121360644
"62" 12.2 101.188069292755 66.1021874673023
"63" 12.4 101.454648859924 65.6337023267105
"64" 12.6 101.424909678768 65.5132807856019
"65" 12.8 101.708612072783 65.5581859926937
"66" 13 101.485899948107 65.3250468578944
"67" 13.2 101.724055376912 65.2318793195533
"68" 13.4 101.689887512351 65.2398684653379
"69" 13.6 101.883007488578 65.3365018831003
"70" 13.8 102.061596786312 65.3468659535247
"71" 14 102.172769195358 65.3746853004533
"72" 14.2 101.940796622149 65.5095021355687
"73" 14.4 102.113981141472 65.6759740766231
"74" 14.6 102.188474827402 65.6266958549827
"75" 14.8 102.401420808793 65.4870326630494
"76" 15 102.271899808952 65.541882385529
"77" 15.2 102.275184548944 65.6866401130989
"78" 15.4 102.020467791049 65.9016164599239
"79" 15.6 101.451283113694 65.7962554039093
"80" 15.8 101.34965826534 65.8263057622937
"81" 16 101.698276115425 65.9939439630833
"82" 16.2 101.696765922306 66.0145302798104
"83" 16.4 101.728559461652 66.0145302798104
"84" 16.6 101.879189146843 66.0619868128062
"85" 16.8 101.955088429499 66.042349626739
"86" 17 101.944927607646 66.0391948554378
"87" 17.2 101.929637540679 66.0257704199836
"88" 17.4 101.929637540679 66.0257704199836
"89" 17.6 101.97704891544 66.0151038745924
"90" 17.8 102.064378721005 66.0796275516233
"91" 18 101.929637540679 66.0257704199836
"92" 18.2 102.057630463581 66.0668637047255
"93" 18.4 102.046062022284 66.0630075576265
"94" 18.6 102.076062846715 66.0601540087733
"95" 18.8 102.047659012497 66.0454406652866
"96" 19 101.97704891544 66.0151038745924
"97" 19.2 101.97704891544 66.0151038745924
"98" 19.4 101.97704891544 66.0151038745924
"99" 19.6 101.982907776428 66.0065818949737
"100" 19.8 101.97704891544 66.0151038745924
"101" 20 101.833973931839 65.9627477330523
"102" 20.2 101.982907776428 66.0065818949737
"103" 20.4 101.953241835042 66.0100342237412
"104" 20.6 101.905808443512 66.0182395260676
"105" 20.8 101.99322539136 66.0412796518571
"106" 21 101.968865629883 66.0479134961247
"107" 21.2 102.110787631535 66.1627268008318
"108" 21.4 102.212233398199 66.3086941149255
"109" 21.6 102.128678154943 66.263854615491
"110" 21.8 102.230264456393 66.1969015541199
"111" 22 102.507538317638 66.1590868862804
"112" 22.2 102.423890281312 66.0225550914244
"113" 22.4 102.650355328582 65.9411883651805
"114" 22.6 103.000879099882 66.0049199599624
"115" 22.8 103.207352880173 66.0080140363857
"116" 23 103.454081551664 66.0226231807351
"117" 23.2 103.561736272579 66.0220490222235
"118" 23.4 103.548119761089 66.1089629253478
"119" 23.6 103.684223421709 66.1961147443078
"120" 23.8 103.782787299525 66.4325723579803
"121" 24 103.824892257038 66.7097633282776
"122" 24.2 103.92879013831 66.6512842206199
"123" 24.4 104.059978269822 66.7974819897641
"124" 24.6 104.27253938346 67.0751428814622
"125" 24.8 104.531954793569 67.3609866711533
"126" 25 104.954178994877 67.6710936554061
"127" 25.2 105.182777136849 67.7237910550614
"128" 25.4 105.766122184582 68.0301684163624
"129" 25.6 106.258145270487 68.2053038504354
"130" 25.8 106.828250464998 68.3850449061643
"131" 26 107.136685495424 68.2957167279533
"132" 26.2 107.698056467937 68.5359510883458
"133" 26.4 108.104783216143 68.659944103481
"134" 26.6 108.114036891292 68.890945773557
"135" 26.8 108.386198858945 69.2198248522896
"136" 27 108.650545300502 69.2854729425313
"137" 27.2 109.136815419709 69.559726691126
"138" 27.4 109.395282442991 69.5101576729624
"139" 27.6 109.743922201805 69.5963350027056
"140" 27.8 110.069395799701 69.6588647274533
"141" 28 110.466851839616 69.9040871188977
"142" 28.2 110.645129829545 69.9704414130533
"143" 28.4 111.219528844069 70.043165617325
"144" 28.6 110.133393058805 69.753552596357
"145" 28.8 110.296543391839 69.7396983015476
"146" 29 110.526270074376 69.9518778488411
"147" 29.2 110.685594334169 70.079864177639
"148" 29.4 110.748476556094 70.0924266248684
"149" 29.6 110.854027834664 70.1616361973987
"150" 29.8 110.937580418684 70.2139516965421
"151" 30 110.907137496982 70.2076645714078
"152" 30.2 110.914218785291 70.2112052155624
"153" 30.4 110.917759429445 70.2289084363351
"154" 30.6 110.961030487653 70.2396243682011
"155" 30.8 110.966569738147 70.2535032680515
"156" 31 110.900056208673 70.2572335895715
"157" 31.2 111.002734889155 70.416562576526
"158" 31.4 110.926564040131 70.6739016069798
"159" 31.6 110.908461102273 70.810897682972
"160" 31.8 111.39776961554 71.25499975748
"161" 32 111.818537237835 71.5610125736943
"162" 32.2 112.018899761509 71.7336822020169
"163" 32.4 112.649389602579 71.9027080882776
"164" 32.6 112.957170462464 72.0452588876169
"165" 32.8 113.192117492433 72.4860058590693
"166" 33 113.410787584282 72.7553334779262
"167" 33.2 113.392084999943 73.0050982832377
"168" 33.4 113.982908187532 73.3516254456755
"169" 33.6 114.484906852371 73.952497330594
"170" 33.8 114.863033898002 74.4251561376329
"171" 34 115.327317367675 75.2115543756168
"172" 34.2 115.854187086133 75.8751582754837
"173" 34.4 116.514998110199 76.0494025966689
"174" 34.6 116.965085646007 76.3815453166435
"175" 34.8 117.596722110417 76.8184618779803
"176" 35 117.870404334255 76.9342505111425
"177" 35.2 117.954968342961 76.7104311154303
"178" 35.4 118.291718720443 76.3386573503401
"179" 35.6 118.373925847198 76.0450948078878
"180" 35.8 118.458779268071 75.8564537317331
"181" 36 118.482779895575 75.6736174907457
"182" 36.2 118.480218030842 75.5205797816597
"183" 36.4 118.093652426741 75.4481488214579
"184" 36.6 117.393111617343 75.5314743163356
"185" 36.8 116.709628446725 75.9476735654827
"186" 37 116.070827998542 76.4704614179639
"187" 37.2 115.454386784665 77.4482818674533
"188" 37.4 115.283300669028 78.1007459320151
"189" 37.6 114.951339931285 78.8783087009836
"190" 37.8 114.848647685117 79.7783919946774
"191" 38 114.857601038151 80.4901835609188
"192" 38.2 114.350900289496 81.3922092820192
"193" 38.4 113.934773101744 81.8552292819859
"194" 38.6 113.411304662707 82.8168301542059
"195" 38.8 113.116126750033 83.5547749358901
"196" 39 112.724026741939 84.2259214550294
"197" 39.2 112.171976121552 84.8482281504533
"198" 39.4 111.996910497812 85.133156830048
"199" 39.6 111.37392446103 85.4999957070655
"200" 39.8 110.937540854396 86.3214440008446
"201" 40 110.712600981075 87.3754126439083
"202" 40.2 110.405546241755 88.3905583260247
"203" 40.4 110.468874836389 89.4031373195142
"204" 40.6 110.550349509101 89.686654566261
"205" 40.8 110.661085137381 89.9581843945102
"206" 41 110.960902834143 90.2695663142496
"207" 41.2 111.128328300344 90.6355900423915
"208" 41.4 111.146748531627 90.4185671517323
"209" 41.6 111.249399765255 90.4090064976199
"210" 41.8 111.271783147841 90.3433485753671
"211" 42 111.362422680619 90.4084973853886
"212" 42.2 111.346012691022 90.3279925338254
"213" 42.4 111.377659244267 90.3970147577123
"214" 42.6 111.323584690397 90.2034524342033
"215" 42.8 111.340866405914 90.3893362523169
"216" 43 111.355070152813 90.3415787265114
"217" 43.2 111.377713807289 90.3596936500928
"218" 43.4 111.40194251758 90.1596369627908
"219" 43.6 111.457430383652 90.2515497388328
"220" 43.8 111.455326885048 90.4060220466084
"221" 44 111.305459964368 90.3539298107714
"222" 44.2 111.404886192662 90.4049809590463
"223" 44.4 111.486403348778 90.3913947663602
"224" 44.6 111.573958812755 90.3379126110247
"225" 44.8 111.635953237558 90.4167861901443
"226" 45 111.664835346055 90.8417518942866
"227" 45.2 111.838951729184 90.9445925650239
"228" 45.4 111.991459769311 91.0443554209078
"229" 45.6 112.111368212336 90.9348424738021
"230" 45.8 112.064808787962 90.8106331241892
"231" 46 112.012295863423 90.8018809700993
"232" 46.2 112.022817069935 91.088048476432
"233" 46.4 112.417812336255 91.5422585051408
"234" 46.6 112.797296761024 92.0277596077885
"235" 46.8 112.983173257706 92.9705800553081
"236" 47 112.738043929788 93.4165870044533
"237" 47.2 112.364977142475 93.9509772501044
"238" 47.4 112.320062787831 94.1153435420121
"239" 47.6 112.195489388717 94.3853957612408
"240" 47.8 112.370464898737 94.7568249535415
"241" 48 112.65178017709 95.5971958137005
"242" 48.2 112.812927698428 96.7482561833554
"243" 48.4 113.164298145505 97.5591406652715
"244" 48.6 113.584843804925 97.4107349421979
"245" 48.8 114.166374204661 97.510087991047
"246" 49 114.69354401049 97.269293815365
"247" 49.2 114.57261673409 96.8234532123347
"248" 49.4 114.097603308925 96.5798503064289
"249" 49.6 113.192117492433 96.5787194386675
"250" 49.8 112.241064517616 97.1963312853388
"251" 50 111.490718962925 98.0329621624239
"252" 50.2 111.173296264461 98.6028167496774
"253" 50.4 110.895497023049 99.0639144309533
"254" 50.6 110.165098271353 99.8483416499814
"255" 50.8 109.523294183057 100.5724283137
"256" 51 108.620471480505 101.15191096987
"257" 51.2 108.063375421325 101.441977663694
"258" 51.4 107.776253283917 102.503510988279
"259" 51.6 107.335512706084 103.264003559283
"260" 51.8 106.966679030603 103.9563685672
"261" 52 106.80476417994 104.660916971436
"262" 52.2 107.021074685964 105.136942561616
"263" 52.4 107.211437546703 105.00894084585
"264" 52.6 107.334835818231 104.956379396859
"265" 52.8 107.492335514194 104.985748425339
"266" 53 107.263333833736 105.08869200899
"267" 53.2 107.407871954845 105.342372342592
"268" 53.4 107.580099237035 105.539402416019
"269" 53.6 107.757144414155 105.85801715862
"270" 53.8 107.359327753076 105.434544877596
"271" 54 106.853303425324 104.977604110229
"272" 54.2 106.038548299186 104.726910225264
"273" 54.4 105.16623590354 104.70196874181
"274" 54.6 104.191576901737 105.061765628753
"275" 54.8 104.046427249013 104.713480195712
"276" 55 103.758576948955 104.472690957541
"277" 55.2 103.47364826936 104.275649451598
"278" 55.4 103.851281983931 103.83630380546
"279" 55.6 103.75164116657 103.529491243405
"280" 55.8 103.903546656838 102.915348461287
"281" 56 103.849453482255 102.424348876607
"282" 56.2 103.957639831421 102.22295582662
"283" 56.4 103.883111457551 101.790210429953
"284" 56.6 104.018526102348 101.81285408443
"285" 56.8 103.634573009427 101.642480104884
"286" 57 102.936360695288 101.305535585687
"287" 57.2 102.121914188516 100.869642949771
"288" 57.4 101.430887543106 101.016076998138
"289" 57.6 100.74991457863 101.483502130066
"290" 57.8 100.044622802331 101.340820979569
"291" 58 98.7600389500647 101.247909236662
"292" 58.2 97.8076619826392 101.575502136992
"293" 58.4 96.5884733266348 101.845065480235
"294" 58.6 95.7981887039325 101.783609228987
"295" 58.8 94.8217187456392 101.766242992599
"296" 59 93.1536624201255 101.840464734082
"297" 59.2 91.5200280189898 102.019310934071
"298" 59.4 90.9556076861182 102.250494170044
"299" 59.6 90.6808229115154 102.738487299171
"300" 59.8 90.7472543954853 103.192305515153
"301" 60 90.8729926558455 103.241874533317
"302" 60.2 90.2256101707251 103.330911320144
"303" 60.4 89.2732569982238 103.192305515153
"304" 60.6 88.2666246293622 103.318134561261
"305" 60.8 87.8024028714349 103.405556771281
"306" 61 86.9124644188699 103.569792653476
"307" 61.2 86.5948958739315 103.98323094783
"308" 61.4 85.9125114997627 104.535660733396
"309" 61.6 85.0858835486608 104.461737089688
"310" 61.8 83.9371963335649 105.107427729229
"311" 62 83.0776744422545 105.59836992062
"312" 62.2 81.5785790681413 106.368330126387
"313" 62.4 80.9157137666627 107.083834731219
"314" 62.6 81.1527896297738 107.767090120069
"315" 62.8 79.5314397969388 109.548879870716
"316" 63 79.3372845137074 109.778037251821
"317" 63.2 78.2600892763198 111.188311544518
"318" 63.4 78.8132986181529 111.850440702292
"319" 63.6 78.8643078983454 112.907833075226
"320" 63.8 78.5162445746783 113.718580575699
"321" 64 78.2680184621593 114.859121409287
"322" 64.2 78.3854779269688 114.988945028287
"323" 64.4 78.1466951991652 115.129587282203
"324" 64.6 78.4170065201545 115.376252158303
"325" 64.8 78.8174624526084 115.90103917203
"326" 65 78.6273971497693 115.919984021409
"327" 65.2 78.3982111603889 116.805183916983
"328" 65.4 78.6599621499974 117.441375011968
"329" 65.6 78.8399989981799 118.194490406879
"330" 65.8 79.6203716039623 118.555432858969
"331" 66 80.0969241500146 118.926928137953
"332" 66.2 80.6941127974146 119.383907276833
"333" 66.4 81.2776875085518 119.537450021899
"334" 66.6 81.6036011986723 119.508669418029
"335" 66.8 81.6496146332545 119.431797767398
"336" 67 81.7262574926642 119.490018533616
"337" 67.2 81.2445649419746 119.498152061553
"338" 67.4 80.4562359816776 119.221527888761
"339" 67.6 79.5399808245045 119.018886534745
"340" 67.8 78.7779161809746 119.004822309353
"341" 68 77.6615953370983 118.756534638016
"342" 68.2 76.935162640426 118.526329542182
"343" 68.4 75.7915734866853 118.956887434646
"344" 68.6 74.6329571301593 119.872785933525
"345" 68.8 73.7303738742546 120.773557201315
"346" 69 73.7498474171045 121.205332651403
"347" 69.2 72.9636031245358 121.373291958485
"348" 69.4 71.9107149522054 122.189544661347
"349" 69.6 70.6980650590402 122.439120687685
"350" 69.8 69.626505029199 122.598051586342
"351" 70 68.1861416746075 123.508938220306
"352" 70.2 66.6241269260414 124.494445962609
"353" 70.4 66.2943654748657 125.223373659453
"354" 70.6 66.3729153211091 125.668314608208
"355" 70.8 65.9974928263997 124.61194629255
"356" 71 64.9901896421663 124.053051917586
"357" 71.2 64.0042728836929 124.107424057775
"358" 71.4 63.4705987269974 124.312753703325
"359" 71.6 62.7911111782671 124.296757578841
"360" 71.8 62.0856882510394 124.690110819384
"361" 72 61.1734580509774 125.219463309483
"362" 72.2 60.3393079885138 125.475808474175
"363" 72.4 59.5579621334212 124.806856215162
"364" 72.6 58.5308943250987 124.379520135953
"365" 72.8 56.9560804359629 124.13069153287
"366" 73 55.9760666644403 123.611706160725
"367" 73.2 54.8657220823813 123.364701705742
"368" 73.4 53.3673637967816 122.71111119448
"369" 73.6 51.5467629776295 122.459212438245
"370" 73.8 49.7112259535148 121.621212833638
"371" 74 48.4307738209121 121.018333287871
"372" 74.2 47.8065534062682 121.178389804446
"373" 74.4 47.1391099999502 121.218597238562
"374" 74.6 46.2324949546355 120.577542722382
"375" 74.8 45.1551966891315 119.759796585999
"376" 75 45.3046458184285 119.113196808692
"377" 75.2 45.4819345945727 118.507951912999
"378" 75.4 45.8141079305771 118.003505299582
"379" 75.6 45.8143012163622 117.327101694584
"380" 75.8 45.0888106920164 116.262452909906
"381" 76 44.8776066155168 115.440844729396
"382" 76.2 43.6864553088335 113.979964971848
"383" 76.4 42.5727053142545 113.428127733191
"384" 76.6 41.3887139089746 113.489914974233
"385" 76.8 40.9413368188961 114.01077713167
"386" 77 40.1919076561416 113.851243420921
"387" 77.2 39.4313993856644 114.093658650265
"388" 77.4 38.9737060986434 114.592261748009
"389" 77.6 38.0310790495766 114.101450231733
"390" 77.8 36.556771540951 113.52997483381
"391" 78 35.3905986631359 112.668989622089
"392" 78.2 34.5981298979759 111.520597086806
"393" 78.4 33.2721412490945 110.506568209613
"394" 78.6 32.670903865102 109.797467201835
"395" 78.8 31.8322974500623 108.665869020838
"396" 79 31.232763152301 107.152227810046
"397" 79.2 29.9149024617545 105.777162097664
"398" 79.4 29.4126900408861 104.567752594348
"399" 79.6 29.7099178001756 103.245601527164
"400" 79.8 29.9866470933072 102.610149076269
"401" 80 30.762264731714 101.663895557413
"402" 80.2 31.3031776133191 100.508725674663
"403" 80.4 32.4990942291465 100.169169565683
"404" 80.6 33.1961944319795 99.4825956022283
"405" 80.8 33.9361890602796 98.7133906596533
"406" 81 34.5885527457545 98.7983661193624
"407" 81.2 34.9930032511007 98.4048099037225
"408" 81.4 36.0043319421465 98.0849741687641
"409" 81.6 36.4246296430402 98.0531448258818
"410" 81.8 36.8572204877796 97.5644516315033
"411" 82 37.3026777804733 98.029382467047
"412" 82.2 38.4572965919545 97.4021721077532
"413" 82.4 38.0752442274688 97.1165601459533
"414" 82.6 38.2350691029604 95.6350435526592
"415" 82.8 37.5847452158335 94.5884159864796
"416" 83 37.2286543747627 93.796480709232
"417" 83.2 36.897558540826 93.4876808910485
"418" 83.4 36.4891705279145 92.5831193704733
"419" 83.6 36.4261470619636 92.343771825626
"420" 83.8 36.5461562638335 91.6093055715322
"421" 84 36.223595494481 91.0981331292929
"422" 84.2 36.9714062617636 90.5238807301896
"423" 84.4 37.3995163223632 89.5980792543011
"424" 84.6 38.2567323479076 89.1125366153614
"425" 84.8 38.7882243452923 89.2830519655382
"426" 85 39.377601802199 89.7815256724533
"427" 85.2 39.961808087699 89.8752871750644
"428" 85.4 40.5055138424853 90.3307794451456
"429" 85.6 40.9318199003365 89.98477412515
"430" 85.8 41.4228389745403 90.3533678037628
"431" 86 42.2175995328722 90.6043783164091
"432" 86.2 43.946981052526 90.6735993972961
"433" 86.4 44.7815614603831 90.4510446218676
"434" 86.6 45.8660250609457 90.621560854218
"435" 86.8 47.2655099026972 89.8826178347893
"436" 87 48.4022045932223 88.1147579188404
"437" 87.2 49.049049279226 87.1349784679818
"438" 87.4 49.9316546649388 85.6732914133085
"439" 87.6 50.9104564239782 84.5561250077033
"440" 87.8 51.8621115656735 83.2482397649398
"441" 88 53.2759414584768 81.946429851694
"442" 88.2 54.4632975026642 80.5288555737244
"443" 88.4 55.0838555601064 78.5133163714718
"444" 88.6 55.5750400787161 76.979632869195
"445" 88.8 55.547519329429 75.822467476023
"446" 89 55.2461765345649 74.5451571460222
"447" 89.2 55.000764121895 73.687043647324
"448" 89.4 55.0647758871801 72.8947874861448
"449" 89.6 54.8952420166566 72.0980765380461
"450" 89.8 55.0966275596608 71.4845093696408
"451" 90 55.0633110816788 69.8929406465593
"452" 90.2 55.2346514737439 67.9725387827831
"453" 90.4 55.3414864217062 66.2646052694049
"454" 90.6 55.2781984757749 64.365240426188
"455" 90.8 55.4133210179994 62.7715892664227
"456" 91 55.4564012638145 61.5461867761433
"457" 91.2 56.0550262576375 60.800474384198
"458" 91.4 56.553086285317 60.4211028379845
"459" 91.6 57.5024214992546 59.4640013896961
"460" 91.8 58.225024661613 58.7242867045099
"461" 92 59.3992888213101 57.6862420863422
"462" 92.2 60.4773419761508 55.9538996650948
"463" 92.4 61.5519197688315 54.5481444582706
"464" 92.6 62.3642564786857 53.510116670467
"465" 92.8 62.3982699003892 52.402309832684
"466" 93 62.902349198981 50.978960604925
"467" 93.2 63.0927052143758 49.9001033205593
"468" 93.4 63.5928968559949 48.402743724261
"469" 93.6 63.9261940316969 47.6350367465206
"470" 93.8 64.460232626981 47.422283344774
"471" 94 65.0683922180911 46.1483066481648
"472" 94.2 65.4191414112837 44.6627763760115
"473" 94.4 65.1814885631046 43.0463210686433
"474" 94.6 64.9570303586756 41.512420846048
"475" 94.8 65.1661147134861 40.0365312826796
"476" 95 65.1695775611672 38.5484620481572
"477" 95.2 65.0646473060045 36.5322046126199
"478" 95.4 64.802794326905 34.5819093394872
"479" 95.6 64.1338119577746 32.3397672097133
"480" 95.8 63.2838191117312 30.6735599246636
"481" 96 63.0657454075781 29.2493541428356
"482" 96.2 62.6648195253722 28.0427581544827
"483" 96.4 62.3665606447779 26.447619130486
"484" 96.6 61.6864512773117 25.212821451239
"485" 96.8 61.7178707750192 24.4993370241297
"486" 97 61.6827420310546 23.3990000314961
"487" 97.2 61.6604515606225 22.1287231599816
"488" 97.4 62.0922765382636 21.226393337426
"489" 97.6 62.9100251144328 20.9268057637156
"490" 97.8 63.4768787379872 21.4859470930721
"491" 98 63.9231662304354 21.5633571949426
"492" 98.2 64.3792549645193 21.7081292156297
"493" 98.4 65.2800364920728 21.5395436426502
"494" 98.6 65.9640936168486 20.9345180579137
"495" 98.8 67.2667312676788 19.9147813806199
"496" 99 68.2083712284724 19.2455256285473
"497" 99.2 69.7974818869016 18.7756427629239
"498" 99.4 70.7258844059689 18.2876586891533
"499" 99.6 72.0312118020487 17.6148668753944
"500" 99.8 72.5994104241199 17.2900141092994
"501" 100 73.5791230560021 16.3826546332639
"502" 100.2 74.6265349724002 15.8684018512057
"503" 100.4 75.9088427337381 16.2392987753049
"504" 100.6 77.34030805419 16.3578934105984
"505" 100.8 78.4040241582545 16.6165476511801
"506" 101 79.6876883093872 16.4682734000247
"507" 101.2 80.7170041457443 17.2114473822594
"508" 101.4 82.0999403116608 17.0153872229533
"509" 101.6 83.4934017615242 16.9643329907623
"510" 101.8 84.4698255906801 16.3593636163043
"511" 102 85.8992665020099 16.2392077136128
"512" 102.2 87.326845252895 16.6405032894364
"513" 102.4 88.469991188576 17.0292968964176
"514" 102.6 89.4995177775614 16.708531396226
"515" 102.8 89.5403227287381 16.4276143545137
"516" 103 89.5794532387035 15.3713962925553
"517" 103.2 89.0365785543545 14.6500008847733
"518" 103.4 88.5706832273017 14.3907455671325
"519" 103.6 87.9519612283455 14.7847814055896
"520" 103.8 87.7394021489994 14.8587254705859
"521" 104 87.5247957584076 15.1687124792186
"522" 104.2 87.5980223676482 15.9077431544639
"523" 104.4 88.0295181955403 17.1937163699313
"524" 104.6 88.7869631414591 18.2000277463283
"525" 104.8 90.5468599887212 19.1315122126533
"526" 105 91.7335548371534 20.2113821581106
"527" 105.2 92.5223427245046 20.9665408446924
"528" 105.4 92.9977262705487 21.504229766965
"529" 105.6 93.9149274748243 22.0573742864416
"530" 105.8 94.6193108143277 23.0601015807825
"531" 106 95.9397120124497 23.877040451563
"532" 106.2 96.6745348055212 24.7874945470866
"533" 106.4 98.0805890507333 25.6237980445171
"534" 106.6 99.5510077234963 26.3355817606126
"535" 106.8 100.753971566723 27.6081831357345
"536" 107 101.942669078192 28.963217159047
"537" 107.2 103.205859796574 30.525330212932
"538" 107.4 104.383319997122 31.7927593652492
"539" 107.6 105.603483465048 32.8073015732685
"540" 107.8 105.721426311061 34.4075643102759
"541" 108 106.60751483484 36.2969568491128
"542" 108.2 107.684774652074 37.5855253228043
"543" 108.4 108.202518911173 38.6482412869329
"544" 108.6 108.747344562709 39.6828861540328
"545" 108.8 108.548230918319 41.2505253891791
"546" 109 109.069729530465 42.262664707427
"547" 109.2 110.228209854976 44.0079928723553
"548" 109.4 111.473640561709 44.6953564133775
"549" 109.6 111.609306827829 44.5919805103394
"550" 109.8 111.577304782316 44.5942067395924
"551" 110 111.697759686543 44.5139034701079
"552" 110.2 111.754413643165 44.5263103252433
"553" 110.4 112.002912110584 44.5259489605306
"554" 110.6 112.125046828101 44.6373492614125
"555" 110.8 112.279789330791 44.8290726703954
"556" 111 112.503440680701 45.2464999461341
"557" 111.2 112.836788561209 45.9276972816124
"558" 111.4 113.038531514598 46.9194464619845
"559" 111.6 113.107082065997 48.1315657603863
"560" 111.8 113.336904548039 49.7338897477487
"561" 112 113.360037364873 51.1871051642729
"562" 112.2 113.614623823911 52.152961102922
"563" 112.4 113.702801218193 53.4083919287492
"564" 112.6 114.402259083826 54.5171916134737
"565" 112.8 115.0383756971 54.660221569479
"566" 113 115.047082262107 54.5371462427743
"567" 113.2 115.100833795588 54.4163916421351
"568" 113.4 115.244072521885 54.8472880357433
"569" 113.6 115.022315043203 55.9771951890254
"570" 113.8 115.085820179785 57.2951521139124
"571" 114 114.58293527248 58.5212545748565
"572" 114.2 113.953598126978 60.1665484148256
"573" 114.4 113.566469139146 61.4418763205294
"574" 114.6 113.562235760265 63.0971274627794
"575" 114.8 113.646903337874 64.5322429032468
"576" 115 112.89884300876 65.9096952671743
"577" 115.2 112.726655893033 67.0904069178691
"578" 115.4 112.538070004381 68.7138854375743
"579" 115.6 113.010132597942 69.6345227988908
"580" 115.8 113.628588403981 70.9154207029322
"581" 116 114.664198552659 71.1270385760319
"582" 116.2 115.970652042888 72.0606016789533
"583" 116.4 117.011768913542 73.4089677812404
"584" 116.6 118.595032085204 74.6782697518512
"585" 116.8 119.63925114313 75.770561252684
"586" 117 120.731565646196 77.3405156594484
"587" 117.2 121.843259160352 79.0912438807202
"588" 117.4 121.325302276622 80.0871456332492
"589" 117.6 121.480295780938 81.0250550439839
"590" 117.8 121.627089898791 83.4071859795533
"591" 118 121.19713457113 85.6109419120783
"592" 118.2 121.386690865893 87.1726233714852
"593" 118.4 121.352410452276 87.1338071270585
"594" 118.6 121.303214133497 86.8632273737743
"595" 118.8 120.70139680019 85.6585788045339
"596" 119 119.869688066855 84.8785203282199
"597" 119.2 118.635079716496 84.5892942290412
"598" 119.4 117.364387273834 84.6534927219533
"599" 119.6 116.343565684711 84.5476582499424
"600" 119.8 115.554961905972 84.3785721170121
"601" 120 114.748930945551 84.3496198555027
"602" 120.2 113.473905596434 85.1873741214364
"603" 120.4 112.036717196609 86.1401825524371
"604" 120.6 111.1112004289 87.8069503060501
"605" 120.8 110.738857443344 88.4344232887847
"606" 121 110.507550513826 88.9676314456456
"607" 121.2 110.238840912811 89.6413751746692
"608" 121.4 109.965412509047 90.9325228799289
"609" 121.6 109.309961554584 92.0961858063313
"610" 121.8 108.590480581179 93.5521623027761
"611" 122 107.904066753706 95.0362158122216
"612" 122.2 107.649290946062 96.2627201902225
"613" 122.4 106.49342230823 96.6795928429777
"614" 122.6 105.426961410801 97.8230421656277
"615" 122.8 104.056209616218 99.0110233269162
"616" 123 101.816091049667 99.9840393306158
"617" 123.2 99.6984697163065 100.576275291252
"618" 123.4 97.4771251411982 101.483022148376
"619" 123.6 95.580253402472 102.416750504258
"620" 123.8 94.2956153385728 103.011732663271
"621" 124 93.5262374334959 104.288195926574
"622" 124.2 92.9702342100545 106.208934334826
"623" 124.4 92.4652650989097 107.638988299729
"624" 124.6 92.1457317542923 109.858870825916
"625" 124.8 92.1999474039879 112.16744504202
"626" 125 91.3505726461166 113.507911213833
"627" 125.2 91.7397947988657 114.173941197898
"628" 125.4 91.5536164827291 114.391903074241
"629" 125.6 90.3766467993656 113.914293959898
"630" 125.8 88.9102380080594 113.645323345465
"631" 126 87.2982667905607 113.331265212892
"632" 126.2 85.9651307958752 113.051290209074
"633" 126.4 84.1669757454264 113.395224872125
"634" 126.6 81.4312749103909 114.324090737044
"635" 126.8 79.155146525326 115.388307208639
"636" 127 77.0872417369688 116.324273680858
"637" 127.2 75.2244096207791 117.68828311733
"638" 127.4 72.8479789638639 118.2149267275
"639" 127.6 70.0406499658335 118.790271696901
"640" 127.8 67.8634511773184 118.529170666975
"641" 128 64.8331285187879 118.84037905862
"642" 128.2 61.924538521442 119.657185994828
"643" 128.4 60.7926388432858 120.083169744672
"644" 128.6 59.7993009123315 119.933560506815
"645" 128.8 59.2304791305383 119.832184724494
"646" 129 57.5371630310996 119.382225055291
"647" 129.2 55.3462205228198 119.536534696736
"648" 129.4 54.0134117386296 120.425309073912
"649" 129.6 54.3433801035879 121.682073830064
"650" 129.8 54.8293062598449 123.042180446254
"651" 130 55.7459843010192 123.971721238624
"652" 130.2 56.2991782012058 124.218032219636
"653" 130.4 56.922851771576 124.022505183703
"654" 130.6 57.2966035666936 124.294026533197
"655" 130.8 57.3576182319084 124.349560839261
"656" 131 57.8643048372171 124.325967893116
"657" 131.2 58.7021708058752 124.683934139126
"658" 131.4 59.1297454676499 124.886737996232
"659" 131.6 60.5013470981546 125.48734835142
"660" 131.8 61.8143160808725 125.250359467897
"661" 132 62.8880077584158 125.091456111115
"662" 132.2 63.5472425906703 125.267863776077
"663" 132.4 64.594381962712 125.717808293517
"664" 132.6 65.8933547406212 125.755650497353
"665" 132.8 66.6257406586502 125.898884468206
"666" 133 68.3615920606723 126.287434334168
"667" 133.2 68.7329466127485 126.17671698211
"668" 133.4 69.7280483569256 126.255129789401
"669" 133.6 70.6766965751676 126.355096946823
"670" 133.8 71.7310901416545 125.937403563953
"671" 134 72.749823716631 125.96947763453
"672" 134.2 72.7913163634879 125.881146662387
"673" 134.4 74.1244267413369 125.754123160659
"674" 134.6 74.5046790304331 125.659210094668
"675" 134.8 75.7529668475386 125.397455330385
"676" 135 77.5390365572429 125.271680122337
"677" 135.2 79.2360755345727 124.684900694283
"678" 135.4 80.8087802636848 124.144026129395
"679" 135.6 81.7035862501422 123.797501888976
"680" 135.8 83.1715228415317 123.553654222315
"681" 136 83.8609436102212 123.09859376182
"682" 136.2 84.1524168071406 122.925166935763
"683" 136.4 84.7841717498993 122.457788933651
"684" 136.6 86.6739572906572 121.804966029291
"685" 136.8 88.7152650973295 121.069017851453
"686" 137 91.0491818530598 119.731160167343
"687" 137.2 93.2865317545273 118.90332384359
"688" 137.4 94.7515509191756 118.050618709703
"689" 137.6 97.2203349370671 116.857864210141
"690" 137.8 99.3621382749369 115.527076656847
"691" 138 100.803348080352 114.680745867734
"692" 138.2 102.802948455925 112.947125589624
"693" 138.4 104.484825547008 111.210823159271
"694" 138.6 106.740293370452 109.710960765918
"695" 138.8 108.596867186141 108.278440843158
"696" 139 110.21239402812 106.330870665222
"697" 139.2 111.605367752835 105.019049470244
"698" 139.4 113.079494007287 103.155452358792
"699" 139.6 114.136905313123 101.734571736096
"700" 139.8 115.273931954255 99.7891360267464
"701" 140 115.976770167461 97.5687044741946
"702" 140.2 115.62062002772 96.1207539774874
"703" 140.4 114.772181210552 95.9270950961965
"704" 140.6 114.219969152636 96.0916368380585
"705" 140.8 114.251132361322 95.995515652156
"706" 141 114.073855085937 95.691666766685
"707" 141.2 114.305729301712 95.2583618402665
"708" 141.4 114.56661706453 94.4484609416774
"709" 141.6 114.931139252401 93.5631855854589
"710" 141.8 115.58458132829 92.2249916443461
"711" 142 116.01645972634 91.1272583084289
"712" 142.2 115.464757032785 90.3688602379292
"713" 142.4 114.977192253683 89.7397966520604
"714" 142.6 115.238979441447 89.1773465224917
"715" 142.8 115.929306609206 88.5435088719894
"716" 143 116.690702752907 87.7142256525076
"717" 143.2 116.966275559076 86.3968384628104
"718" 143.4 116.215153192005 85.4324344359533
"719" 143.6 116.164994066482 83.7594800729305
"720" 143.8 116.17374393422 82.7598585551602
"721" 144 116.851670759278 81.546889886118
"722" 144.2 117.330393323308 80.4356062067831
"723" 144.4 118.189062308164 79.8618209661351
"724" 144.6 118.654644971479 78.9346298319226
"725" 144.8 119.469354417244 77.770191453341
"726" 145 120.198406511856 76.5766990272736
"727" 145.2 121.133393850976 75.0291458742316
"728" 145.4 120.868777492223 73.7524520329426
"729" 145.6 120.609263909287 72.7851012301468
"730" 145.8 120.297541559037 71.4834510249207
"731" 146 120.053314876409 69.9459489158605
"732" 146.2 119.493199571755 68.7825552992033
"733" 146.4 118.626114453276 67.5536722530375
"734" 146.6 118.113118056733 65.4635862569424
"735" 146.8 117.427397964265 63.2647168947471
"736" 147 116.321518582819 61.1155708295968
"737" 147.2 115.11466380311 59.0086436120667
"738" 147.4 114.428028584139 57.3126385605533
"739" 147.6 113.176469109786 55.5040332683595
"740" 147.8 112.214194239086 55.143900841048
"741" 148 110.212109049445 53.9709786074933
"742" 148.2 107.672344731106 52.4475674936448
"743" 148.4 105.320355085525 50.2320583802933
"744" 148.6 104.016751960347 47.5814883644172
"745" 148.8 103.313585778297 46.1124511069107
"746" 149 103.659045507721 44.4990473652533
"747" 149.2 104.113380619782 42.3680853905247
"748" 149.4 104.156702713888 40.0374423256199
"749" 149.6 104.109100720255 38.5633457722937
"750" 149.8 103.369106091955 37.3457659583533
"751" 150 101.702580793318 35.436675476848
"752" 150.2 100.344215769255 33.7382921453908
"753" 150.4 98.8830376901015 32.5001656157186
"754" 150.6 97.269018794192 30.8010327655158
"755" 150.8 95.7686237506694 29.941123927432
"756" 151 93.266066329095 28.8597208032086
"757" 151.2 91.1452850515403 28.3000556437225
"758" 151.4 89.429364056946 28.3625239644852
"759" 151.6 88.1198562898675 28.4356778362759
"760" 151.8 86.5704822342864 28.2506546757724
"761" 152 84.8979382370756 28.2294147757322
"762" 152.2 83.4920051411907 27.4717129617724
"763" 152.4 82.4243684885771 26.3082456281468
"764" 152.6 81.7105522503362 24.9452258284022
"765" 152.8 80.687553288244 23.4040758421638
"766" 153 79.663843154877 22.4414846048308
"767" 153.2 79.2998071293545 21.4618461737033
"768" 153.4 79.8528557462946 21.0879541509833
"769" 153.6 79.710374324442 20.9587796500783
"770" 153.8 79.5242547675638 20.7722418470048
"771" 154 79.9697756843758 20.9337000873169
"772" 154.2 80.3770578404194 20.6518751881291
"773" 154.4 80.4415716943493 20.2350129741533
"774" 154.6 81.1546620858171 20.2285217932033
"775" 154.8 81.7900360987035 20.5020787046676
"776" 155 82.2987327282545 19.8143844485933
"777" 155.2 82.9714551176182 18.1051188127412
"778" 155.4 83.3411400219898 16.9695671221297
"779" 155.6 83.7611576128722 15.6560575651886
"780" 155.8 83.612705114497 14.8949347792866
"781" 156 84.172601945896 13.6154781065004
"782" 156.2 84.2152378364625 12.2774678206364
"783" 156.4 85.2708113069147 11.5653160719241
"784" 156.6 85.7859393830601 11.1733243679533
"785" 156.8 85.4182088305117 11.0323730101818
"786" 157 83.9812468304945 10.7708711490533
"787" 157.2 82.3931499057091 10.2606249858927
"788" 157.4 80.548041945304 9.90208120764634
"789" 157.6 78.5605761694016 9.51234571310033
"790" 157.8 76.8302439605811 9.33857220147367
"791" 158 75.6193075307046 9.01435758398327
"792" 158.2 74.8108414130288 8.87837781272747
"793" 158.4 73.2653933613056 8.7027014145349
"794" 158.6 72.3672258747546 8.07689294457029
"795" 158.8 71.4275801663613 7.25088648127366
"796" 159 70.0868194083013 5.67462678563551
"797" 159.2 68.8008946939898 4.65923336754151
"798" 159.4 67.8348542349604 3.87647331180621
"799" 159.6 66.4157402551689 3.23553737766756
"800" 159.8 64.5574078803403 2.79042782681042
"801" 160 62.139149469594 2.19643797893493
"802" 160.2 59.6276341422846 2.11682870651327
"803" 160.4 57.4699655945046 2.30377471787327
"804" 160.6 54.9059491192545 2.21143766885952
"805" 160.8 52.8169690680727 2.14468177386236
"806" 161 51.2336116986308 2.26690995160674
"807" 161.2 50.6311384070277 3.31029589759244
"808" 161.4 50.0169096491864 4.40479295918054
"809" 161.6 49.8820769793476 5.39617332245327
"810" 161.8 50.4262705954075 5.66880292235327
"811" 162 50.0839289849688 6.38697006306316
"812" 162.2 49.5914673542333 6.47757644667667
"813" 162.4 49.007088430942 6.33333757210952
"814" 162.6 47.5311299883191 5.90499815175973
"815" 162.8 46.5494077488861 5.58270936449011
"816" 163 44.7629554025449 5.10930500305005
"817" 163.2 42.9256632784108 5.56656682239077
"818" 163.4 41.945452249823 5.13994249547959
"819" 163.6 42.1196473785607 5.26105078022878
"820" 163.8 41.3718368385045 6.11020322695327
"821" 164 40.1453970438606 6.63736580107449
"822" 164.2 38.8766268813245 6.80605782479327
"823" 164.4 37.3226381618945 7.54605245309327
"824" 164.6 35.9439113281146 8.46520367561327
"825" 164.8 34.4138931346257 9.26879849334502
"826" 165 33.4728810199733 9.73309359467202
"827" 165.2 32.530466550431 10.5967547659239
"828" 165.4 32.2414783706756 11.7609470644796
"829" 165.6 32.3292029892868 12.6725777744694
"830" 165.8 31.7886900293212 13.5144769639199
"831" 166 31.0625984978077 14.9050628630384
"832" 166.2 30.3474200976861 16.3649025635427
"833" 166.4 29.900553535444 17.4636203496059
"834" 166.6 30.0652677926216 18.1821564570039
"835" 166.8 30.4005085302925 18.8624979540419
"836" 167 30.9991700945138 19.4531862908422
"837" 167.2 30.8932720242184 19.8183260813629
"838" 167.4 30.4674076309871 20.6308240544068
"839" 167.6 29.9905056281134 21.7745683618239
"840" 167.8 29.7544062294743 22.6591480665137
"841" 168 29.7657434101375 23.7468799783362
"842" 168.2 29.2344224812658 24.381783581942
"843" 168.4 28.5030706051295 25.2237805879078
"844" 168.6 28.4190775769029 26.0274289946346
"845" 168.8 28.4204721509062 26.6879761846274
"846" 169 27.9125142513089 27.8669484198011
"847" 169.2 27.0776282078029 28.7037007916307
"848" 169.4 25.7078058085358 29.320232111297
"849" 169.6 24.2256964484804 29.5412725271146
"850" 169.8 23.7273412658675 29.7087868742113
"851" 170 23.362997560932 30.6929336634049
"852" 170.2 22.2239470552658 31.9523968696948
"853" 170.4 21.1739372052205 33.5265911303169
"854" 170.6 20.4095225459134 35.4106303669062
"855" 170.8 19.783910535157 36.7675758893435
"856" 171 19.041419582022 37.9124611510579
"857" 171.2 18.464896873659 39.5974034672117
"858" 171.4 18.0047045876339 41.3103106820222
"859" 171.6 17.0689282963219 43.4089665733578
"860" 171.8 16.9592689539016 45.3581742556944
"861" 172 17.4365187680972 47.5793679971892
"862" 172.2 17.9148726121879 48.9693073128199
"863" 172.4 18.4255121802545 50.8886604250945
"864" 172.6 19.3357870902197 52.531204481244
"865" 172.8 20.847935312804 53.5300633581731
"866" 173 21.9922452917282 54.8405235419112
"867" 173.2 23.0499661454756 56.3779085037533
"868" 173.4 23.9283584823836 57.717185708792
"869" 173.6 24.9856619278483 59.1066386956095
"870" 173.8 26.4237178209143 60.8034216850461
"871" 174 26.8933624259965 61.9762379837275
"872" 174.2 27.5508562383513 63.1446505547275
"873" 174.4 28.6374380507946 64.9618461920333
"874" 174.6 28.9321678574639 66.7831206089068
"875" 174.8 28.5820466400212 68.1961852867199
"876" 175 27.704334355815 69.6267654809972
"877" 175.2 27.193243020576 70.1364301830604
"878" 175.4 27.6653725118408 70.9951526678498
"879" 175.6 28.2142130528545 72.8049237612199
"880" 175.8 28.8470675296502 74.7626449139643
"881" 176 29.7156903567373 76.6491951091257
"882" 176.2 31.1117595335467 78.5794977835712
"883" 176.4 32.3626528478368 80.9757046292697
"884" 176.6 33.8663061565077 83.4604300967128
"885" 176.8 34.8500546068831 85.7718304684818
"886" 177 36.4949100984388 87.9281226906769
"887" 177.2 37.283803966298 88.9715391799968
"888" 177.4 37.5874783446545 90.5233749238818
"889" 177.6 37.3310766971295 93.4328149568283
"890" 177.8 37.0513831650192 95.1768425444238
"891" 178 36.9954826420146 97.2022437344933
"892" 178.2 37.5312214430879 99.4894474043421
"893" 178.4 39.2037824012046 101.838894287078
"894" 178.6 39.494935615035 101.15375805388
"895" 178.8 39.4642869649904 101.341951519066
"896" 179 39.5978108958928 102.635445055783
"897" 179.2 39.429119111326 104.70196874181
"898" 179.4 38.8541859414688 106.055843625668
"899" 179.6 37.9622124665248 107.769114396872
"900" 179.8 37.1918579478072 109.784612231532
"901" 180 37.9964227445045 110.816197540928
"902" 180.2 39.0928678745371 110.494037408127
"903" 180.4 40.532619872826 110.330749937025
"904" 180.6 41.5204507181493 109.278983399637
"905" 180.8 43.8060296947545 109.607446916882
"906" 181 45.5726835370924 110.495410395872
"907" 181.2 48.3925126917117 111.371193512153
"908" 181.4 50.1998429305045 110.62903515687
"909" 181.6 50.9741480866831 111.126383259182
"910" 181.8 50.8331104673708 111.653786320023
"911" 182 50.9852758254546 111.659401946333
"912" 182.2 53.0142335281117 112.055549446596
"913" 182.4 54.1930994294727 111.470331548481
"914" 182.6 55.7202972748 111.721717283453
"915" 182.8 58.6090132993021 112.559388729858
"916" 183 60.825406824043 112.950048447838
"917" 183.2 62.5405765596776 112.028800074549
"918" 183.4 63.3775303663636 110.719714987717
"919" 183.6 65.6380349565879 110.459543209842
"920" 183.8 68.3071759031979 110.196902135765
"921" 184 70.5810319443752 110.116828752022
"922" 184.2 72.967328929928 109.277588946157
"923" 184.4 75.235828533043 107.789559592588
"924" 184.6 76.9343228110847 106.34628460618
"925" 184.8 78.1745145460938 104.989435326739
"926" 185 78.8155405354621 103.789004262104
"927" 185.2 79.5118523737212 102.621081591553
"928" 185.4 79.8108882743566 102.592997298463
"929" 185.6 80.1797472181359 102.140074081157
"930" 185.8 81.108274637047 100.812859034085
"931" 186 82.8485739381369 100.110140066424
"932" 186.2 84.0325062207062 99.2586498594533
"933" 186.4 84.7015698799156 97.8889006589872
"934" 186.6 85.426863738445 96.9558261414771
"935" 186.8 86.5712861595232 96.9828611950428
"936" 187 88.3244032729831 97.3502426601533
"937" 187.2 90.6453095664629 98.1226931932033
"938" 187.4 93.3263218507403 98.2460256312533
"939" 187.6 96.3778135589113 97.8199328876995
"940" 187.8 98.5699596429212 96.9001874476199
"941" 188 100.876998413462 96.5449990181481
"942" 188.2 103.015381190323 96.9351627605012
"943" 188.4 105.866469221352 96.7318389335508
"944" 188.6 108.571978540466 96.1680840589062
"945" 188.8 111.060010015184 96.0260417463533
"946" 189 113.352542393055 95.2297902164866
"947" 189.2 114.494990240255 94.0231766725395
"948" 189.4 115.386052352482 92.0799938361124
"949" 189.6 115.555216462088 90.0411729104533
"950" 189.8 116.39956174172 87.7736853831465
"951" 190 116.415533125678 85.6568035166163
"952" 190.2 116.953172243494 83.3369118901381
"953" 190.4 117.571810010555 81.1396001010199
"954" 190.6 117.6023813789 78.1706874893081
"955" 190.8 118.014494285013 75.5073474317445
"956" 191 118.82785352438 73.2046723213908
"957" 191.2 119.171373653076 70.2512703994164
"958" 191.4 118.544922702537 67.7792445045402
"959" 191.6 118.113300137545 65.9547037272759
"960" 191.8 117.782914504059 65.0402483688989
"961" 192 117.873166538914 64.8401986988256
"962" 192.2 118.130051572255 64.2003716558624
"963" 192.4 118.426049423575 63.4701728097233
"964" 192.6 118.787037765376 62.406445284226
"965" 192.8 118.595810535265 60.9359220796955
"966" 193 118.615886352636 59.5306148637162
"967" 193.2 119.465978490351 57.9098272079533
"968" 193.4 120.219031623436 56.4070204668018
"969" 193.6 120.193845598007 54.7726461467574
"970" 193.8 119.460743667005 53.3457156024845
"971" 194 119.047471813188 52.2192252417866
"972" 194.2 118.848138464848 49.6944263181095
"973" 194.4 118.150990865642 47.251726873921
"974" 194.6 117.744908169221 45.2909714411533
"975" 194.8 116.84684759077 44.3535082555322
"976" 195 116.047407410612 43.6483610197006
"977" 195.2 115.157355643316 42.9324207139329
"978" 195.4 114.323676598688 41.9120775388089
"979" 195.6 113.651136716755 40.9313320356095
"980" 195.8 112.822005459327 39.8964654747471
"981" 196 111.091470001935 39.2419938284481
"982" 196.2 109.371014277848 38.7446154530783
"983" 196.4 107.58921128119 37.6280276332113
"984" 196.6 105.71918127342 36.796759272644
"985" 196.8 103.475174750882 36.3922529098682
"986" 197 101.186061711017 36.3350154731079
"987" 197.2 99.4153746188834 35.4717553261491
"988" 197.4 97.229860039548 34.1619828150076
"989" 197.6 94.7491000156132 33.6539773493554
"990" 197.8 92.1201717308632 33.4804088152576
"991" 198 90.0439830700381 32.5045495186955
"992" 198.2 88.697182521826 31.3953401234125
"993" 198.4 88.0667961204245 30.9337774159433
"994" 198.6 86.8611056245403 30.8337561639862
"995" 198.8 85.4595962098019 32.2020175171322
"996" 199 84.0869483835126 33.9427119970823
"997" 199.2 82.6606652418303 35.5408242493472
"998" 199.4 81.0883183981663 37.0387712828356
"999" 199.6 79.2902690675504 38.660163864188
"1000" 199.8 78.2111793649827 40.4920350627008
"1001" 200 77.1751112599536 41.4524777586038
"1002" 200.2 75.8724635877546 42.9450586458233
"1003" 200.4 74.1727825176429 44.2165864621669
"1004" 200.6 72.5079752438684 45.7141193161513
"1005" 200.8 71.8937514995781 46.832817833865
"1006" 201 71.1364223412254 48.5537036755552
"1007" 201.2 70.3225038755046 49.4850233172706
"1008" 201.4 69.6730706746332 50.6939027538271
"1009" 201.6 69.5091392322243 51.7255020846805
"1010" 201.8 69.4939597410376 53.0806335313778
"1011" 202 70.3186091669346 53.9982415674833
"1012" 202.2 70.2535350779108 54.911713006672
"1013" 202.4 69.997623482413 55.6591226844978
"1014" 202.6 69.7158281174853 56.0423643807994
"1015" 202.8 68.6347968285045 56.4529177058422
"1016" 203 66.8625758909179 56.2683939261414
"1017" 203.2 65.2968318553699 56.630315578386
"1018" 203.4 63.0873337243123 57.117154149636
"1019" 203.6 61.312245395293 58.195688830559
"1020" 203.8 60.5108342087738 59.4876835004148
"1021" 204 60.2711598352353 60.5699630934244
"1022" 204.2 60.1540076797734 61.6122498516986
"1023" 204.4 59.6829541290604 63.217470505128
"1024" 204.6 58.5005936642074 63.9968402874816
"1025" 204.8 56.346491968543 64.1575888723283
"1026" 205 54.0332459026434 65.057338676231
"1027" 205.2 52.0265592299244 65.3305942600382
"1028" 205.4 50.3733571905142 64.8466526962514
"1029" 205.6 47.9028921857688 65.1280204243533
"1030" 205.8 45.9169118075334 65.5057572234821
"1031" 206 44.0144964675719 66.764047684559
"1032" 206.2 42.7322029033117 68.7927557264104
"1033" 206.4 42.4454524599872 70.3009132194384
"1034" 206.6 42.5329633900709 71.2286707327084
"1035" 206.8 42.1872914453483 71.902379143297
"1036" 207 40.8023832369818 73.3706400161351
"1037" 207.2 39.3900596242243 75.3022581048927
"1038" 207.4 38.3998032749688 77.3687980190859
"1039" 207.6 37.5379830899108 79.383465188172
"1040" 207.8 36.0654787484231 81.4545804020993
"1041" 208 34.673886248131 83.2925327609757
"1042" 208.2 34.568579881293 85.702068106184
"1043" 208.4 35.9783768313504 87.2570787249122
"1044" 208.6 37.0399281398134 89.5963360982915
"1045" 208.8 38.7405902748438 91.8517487397211
"1046" 209 40.7348897077858 92.625474326172
"1047" 209.2 42.4428816952546 94.0716061730442
"1048" 209.4 43.8130201973161 95.4687988278764
"1049" 209.6 45.6187161958665 96.9072922227891
"1050" 209.8 47.5792903631094 97.5185945789855
"1051" 210 49.5976055868101 97.7368285478422
"1052" 210.2 51.0956259016045 97.0191924317033
"1053" 210.4 52.7392376849097 97.3650156926602
"1054" 210.6 54.1211063316637 98.432499556726
"1055" 210.8 54.6522029548454 99.8428561449533
"1056" 211 55.3624257150932 101.928409766308
"1057" 211.2 56.2701973189156 103.803576724614
"1058" 211.4 57.8030656695703 105.821575441006
"1059" 211.6 59.8021541786831 106.593684332953
"1060" 211.8 61.7193708378438 108.306892447971
"1061" 212 63.1459305840192 110.003463502571
"1062" 212.2 63.6430786779545 112.500658997453
"1063" 212.4 63.5475955001094 114.422886130389
"1064" 212.6 64.1003928455287 116.703175180244
"1065" 212.8 65.2795911280281 118.7726094965
"1066" 213 66.1402208936499 121.888718143511
"1067" 213.2 65.328931101826 122.619946442721
"1068" 213.4 65.5447708624787 122.035979979177
"1069" 213.6 67.3690165432545 121.147595305059
"1070" 213.8 70.2330845460913 119.992011706076
"1071" 214 73.7746319261864 119.404915098817
"1072" 214.2 76.9060593236392 118.507497984261
"1073" 214.4 79.0855981580045 118.417620094184
"1074" 214.6 81.9518602462389 118.044533227563
"1075" 214.8 84.875232243793 117.962238784461
"1076" 215 87.2227571346117 118.153550293339
"1077" 215.2 89.2925165460974 117.257767322239
"1078" 215.4 92.0233331889733 115.506887174922
"1079" 215.6 95.2440021656831 113.826714534382
"1080" 215.8 97.6720129448379 112.684575791037
"1081" 216 99.0619852309121 111.201533604583
"1082" 216.2 100.242211497183 109.90789586371
"1083" 216.4 101.482547257803 108.563203626075
"1084" 216.6 103.253226491292 106.396544763361
"1085" 216.8 105.087414420576 104.688059068346
"1086" 217 107.004323837953 104.18334461152
"1087" 217.2 109.92367151476 102.720358476671
"1088" 217.4 111.608679082952 101.405268303849
"1089" 217.6 113.568318201186 101.176905747091
"1090" 217.8 113.712882096523 100.303571670917
"1091" 218 114.705394036565 99.3101316394015
"1092" 218.2 114.60293347403 96.8539955232566
"1093" 218.4 114.254341580645 94.0292911575386
"1094" 218.6 113.188933350315 91.5935818484954
"1095" 218.8 112.128446438483 88.9282873090256
"1096" 219 111.236886645351 85.7092872138208
"1097" 219.2 110.162322473628 84.4094868838328
"1098" 219.4 109.428814425866 82.105895116165
"1099" 219.6 109.146821587972 79.6665724008011
"1100" 219.8 109.574970133834 77.4261528414874
"1101" 220 108.782751004255 74.8574539926272
"1102" 220.2 107.466339507595 72.3072665550533
"1103" 220.4 106.600876633319 69.7698429824049
"1104" 220.6 104.921909465298 67.6141427282033
"1105" 220.8 102.911373138513 65.7034322066307
"1106" 221 101.152301560989 63.4630987472186
"1107" 221.2 99.7296252324992 60.7051783234426
"1108" 221.4 97.7477433892545 58.9119032671095
"1109" 221.6 95.0498463069108 57.1389994701408
"1110" 221.8 92.7429104037239 55.5385590649941
"1111" 222 90.0842937211555 54.7760649988246
"1112" 222.2 87.3578796768362 53.968753059739
"1113" 222.4 84.8581126456831 52.8877727219431
"1114" 222.6 81.9676824998046 52.0625714081933
"1115" 222.8 78.8597879270843 52.7624588248363
"1116" 223 76.2721836778335 53.6516125047533
"1117" 223.2 73.592436279067 54.051631530797
"1118" 223.4 71.3974827813152 54.3849192496502
"1119" 223.6 68.9309569593483 54.7129205900783
"1120" 223.8 66.6053481961957 55.699007343218
"1121" 224 65.4102072330487 57.2874375051003
"1122" 224.2 64.7509068934212 58.1514433877588
"1123" 224.4 63.259599680293 58.0196779624917
"1124" 224.6 61.9757724853688 57.616796753639
"1125" 224.8 60.5513095212243 56.1159008363169
"1126" 225 59.1609844685198 54.4416819575247
"1127" 225.2 57.0243210562065 53.3310480301456
"1128" 225.4 55.455493758905 52.4748811387494
"1129" 225.6 54.8446435213934 51.4402835277866
"1130" 225.8 52.9103746329117 50.5840658500961
"1131" 226 50.3471428059084 49.8183204929725
"1132" 226.2 47.1499519207793 49.7322245933196
"1133" 226.4 44.0449051537146 49.7724827690333
"1134" 226.6 41.3546543006957 49.0818211159533
"1135" 226.8 38.5299978185946 48.5690178209033
"1136" 227 36.8188245400847 47.2679647033212
"1137" 227.2 35.599322350826 45.1055091282961
"1138" 227.4 34.8367449585487 42.716645443218
"1139" 227.6 34.2819890513833 40.1921166703691
"1140" 227.8 33.78840222271 37.8437230870721
"1141" 228 33.0476850348079 35.4705078967203
"1142" 228.2 32.5094078172242 32.786989906923
"1143" 228.4 32.2930351188909 30.469835010226
"1144" 228.6 32.5950240808009 28.5375680061595
"1145" 228.8 33.0671822105983 26.8130134693595
"1146" 229 33.3666414306611 25.1928485867775
"1147" 229.2 32.772433206048 23.8029046945837
"1148" 229.4 31.2936292955346 21.7695281507333
"1149" 229.6 30.4991087472545 19.779947025448
"1150" 229.8 28.9820270280831 18.3395881367533
"1151" 230 27.5860257045913 18.5785695741778
"1152" 230.2 25.6148262650811 19.4489177138002
"1153" 230.4 23.3320419457597 20.6437566158296
"1154" 230.6 21.1643717552868 21.98637547305
"1155" 230.8 19.290051884804 23.322532493272
"1156" 231 16.9141959199393 24.8273823836489
"1157" 231.2 15.0737023806182 26.7324884026502
"1158" 231.4 13.2230014693809 28.4098012779217
"1159" 231.6 11.596494767175 30.2249404562033
"1160" 231.8 10.0847093325916 31.9480207926499
"1161" 232 7.94113577687524 33.6149037488843
"1162" 232.2 7.18584144824278 34.8791171973533
"1163" 232.4 6.93612189875455 36.2705903500896
"1164" 232.6 6.24267378751065 38.3587068295264
"1165" 232.8 5.56849722273731 39.8822508730222
"1166" 233 4.99363599946704 40.8185477666033
"1167" 233.2 4.99136408613454 42.9126027410733
"1168" 233.4 5.55442766796884 45.6646780015604
"1169" 233.6 6.14832857436819 47.8484967354533
"1170" 233.8 6.62051620428902 49.8115193882636
"1171" 234 6.64753807097744 51.8534771746039
"1172" 234.2 6.19341003191733 53.8988812116393
"1173" 234.4 5.13768294143101 55.543982668765
"1174" 234.6 4.84539097958422 57.1080593631401
"1175" 234.8 3.86362958242123 58.4940334934533
"1176" 235 2.95411813666834 58.7738257757808
"1177" 235.2 2.5825539857373 59.7542179330567
"1178" 235.4 2.24034258878864 60.962157522851
"1179" 235.6 1.90017314312663 62.3766654477323
"1180" 235.8 1.99405251060591 64.22732520821
"1181" 236 3.89422020528902 66.1110985875395
"1182" 236.2 4.97731258854865 68.2682246674592
"1183" 236.4 6.25126584122084 70.260575321133
"1184" 236.6 7.44243401285455 70.641705890118
"1185" 236.8 8.66334048197193 70.7341429630837
"1186" 237 9.56169267611661 72.0695550319877
"1187" 237.2 10.6360950402545 74.1643344141124
"1188" 237.4 12.5618120554212 75.71297282682
"1189" 237.6 14.5794874673795 76.1249661146919
"1190" 237.8 16.6037936555771 76.751003397663
"1191" 238 19.2085108823483 77.0831529390158
"1192" 238.2 21.1559514862439 77.6554472169213
"1193" 238.4 23.5648341411024 78.6759617427794
"1194" 238.6 26.0077639707864 78.9978786814746
"1195" 238.8 28.5430995543212 78.6902611558866
"1196" 239 31.0686575273836 79.0962042570178
"1197" 239.2 33.7914961081732 79.5450842719998
"1198" 239.4 36.7142436863282 79.0820096202375
"1199" 239.6 39.2642528763703 77.7947059455217
"1200" 239.8 40.9184579628731 75.9124818385615
"1201" 240 42.8201815879733 74.3974268209533
"1202" 240.2 44.3351592934061 73.6420894013169
"1203" 240.4 45.3855503925879 72.1982933960745
"1204" 240.6 46.7797617992743 70.5631312221711
"1205" 240.8 48.9934105853688 69.0227289943533
"1206" 241 51.2496666187642 67.299570112934
"1207" 241.2 53.1779967503646 65.5265789346833
"1208" 241.4 54.813737950619 63.501949263757
"1209" 241.6 56.3289672343128 61.4818673656814
"1210" 241.8 58.0853295485645 59.4897806511833
"1211" 242 60.0988938792545 58.2518625118571
"1212" 242.2 62.4283005287403 57.7095279100676
"1213" 242.4 64.4531780605145 57.7021094175533
"1214" 242.6 66.2884258321663 58.0816525860415
"1215" 242.8 67.5721069571357 57.9728109439038
"1216" 243 68.8769678101007 58.6937621380687
"1217" 243.2 70.3196679226623 59.6063572193513
"1218" 243.4 71.5080989843134 59.8991832520415
"1219" 243.6 72.5770863850798 61.0243336404678
"1220" 243.8 73.6719532457046 61.0242958277633
"1221" 244 74.6354299609974 61.0886512503247
"1222" 244.2 74.8793129024045 61.5111343990133
"1223" 244.4 75.6486088428433 62.5082525912243
"1224" 244.6 76.9530542988428 62.5643857832768
"1225" 244.8 79.0518939492257 62.9404924442033
"1226" 245 81.1854339577734 63.9931660341136
"1227" 245.2 83.1849776375504 64.4924145835757
"1228" 245.4 84.9231111198153 64.1971729430748
"1229" 245.6 85.8189500896007 64.3111302678764
"1230" 245.8 87.2810202951602 65.5951405025287
"1231" 246 89.2411452860409 66.7151456772154
"1232" 246.2 91.5759285419945 66.7183597571033
"1233" 246.4 93.4729326770277 66.3041956447368
"1234" 246.6 95.9970915572849 65.9077489481654
"1235" 246.8 98.9977593779117 65.8439049519819
"1236" 247 101.94580219771 66.1748358234978
"1237" 247.2 104.572056644613 66.605560178708
"1238" 247.4 107.286746123628 66.0062104751215
"1239" 247.6 109.618411775099 64.5409151648368
"1240" 247.8 112.190621003005 63.8018222241071
"1241" 248 115.350459561244 63.4252811688375
"1242" 248.2 118.215735160795 63.5013304782833
"1243" 248.4 120.243742369098 63.983138384297
"1244" 248.6 120.055360337047 64.7868047615853
"1245" 248.8 119.832950744882 64.5708837445171
"1246" 249 118.886083235843 63.4731511162768
"1247" 249.2 117.850734088952 61.9304253478927
"1248" 249.4 116.652471413739 60.34167788551
"1249" 249.6 115.436902029169 58.807543722315
"1250" 249.8 114.197652274158 56.8167960931468
"1251" 250 113.084837137324 54.3956361419188
"1252" 250.2 112.23579159209 51.8014251758296
"1253" 250.4 111.154584762614 48.8703107254477
"1254" 250.6 109.97329260122 46.1888197880101
"1255" 250.8 109.102982597788 43.6205742100199
"1256" 251 107.53909974497 41.4841888676578
"1257" 251.2 105.645817253852 39.0092016331054
"1258" 251.4 103.68234010035 36.470975742666
"1259" 251.6 102.153632459067 34.4523220498908
"1260" 251.8 100.185389001329 32.5679805586873
"1261" 252 98.2628500065771 30.4332864254049
"1262" 252.2 97.4367373569249 28.7152058978873
"1263" 252.4 96.577964253844 26.9585098739427
"1264" 252.6 96.7514882260589 25.9449944080837
"1265" 252.8 97.6000130641856 25.6732796072981
"1266" 253 98.0045683746676 26.7281695009641
"1267" 253.2 97.2327763672212 27.7431456063199
"1268" 253.4 95.5749810624744 28.6296079073379
"1269" 253.6 92.3699410848089 29.1665957360946
"1270" 253.8 89.6013112970045 30.1235157538595
"1271" 254 86.111447433623 30.4473488140164
"1272" 254.2 82.6331696598089 31.0462159590076
"1273" 254.4 79.3901312217226 31.0888199634852
"1274" 254.6 76.3828753950861 30.4678472801743
"1275" 254.8 73.385069815471 29.7902990101182
"1276" 255 70.2835567898046 28.9630548795233
"1277" 255.2 67.2980819885432 27.6783230226749
"1278" 255.4 64.5561714649212 27.1652337993169
"1279" 255.6 61.7680546949688 26.9601413845145
"1280" 255.8 59.0799751725576 27.5704408525593
"1281" 256 56.0664935921333 28.9158856312866
"1282" 256.2 53.0603123089349 29.5092375669223
"1283" 256.4 50.6838592491676 28.6289566182794
"1284" 256.6 49.2221087999108 26.9225521478908
"1285" 256.8 47.8167927120424 24.4625420946806
"1286" 257 46.9224392419377 22.3612924845473
"1287" 257.2 46.0702307330565 20.0360357838444
"1288" 257.4 45.8930427214061 18.7778412021048
"1289" 257.6 45.6097911890424 16.948508388923
"1290" 257.8 45.8155626604335 16.5780866115848
"1291" 258 46.3188528357081 15.4079834454378
"1292" 258.2 45.9204973616588 14.2504203587192
"1293" 258.4 45.3108034604364 12.6289225203775
"1294" 258.6 44.7783821064484 11.170674906341
"1295" 258.8 45.5136077038464 9.28293350761653
"1296" 259 46.7388632694364 8.0064148741654
"1297" 259.2 47.9623525272849 5.70106212465024
"1298" 259.4 48.7423604788807 5.2633164413271
"1299" 259.6 50.3243097496914 5.04262453478822
"1300" 259.8 52.3910801569117 4.46700713503899
"1301" 260 54.2786705115629 3.17036557427103
"1302" 260.2 55.5298237327823 2.46071704839772
"1303" 260.4 56.4205580075879 2.83215684720327
"1304" 260.6 57.7253262035753 2.42370234780233
"1305" 260.8 58.9665434246434 1.96666605386994
"1306" 261 59.8212512881258 2.92245495843842
"1307" 261.2 61.7787328281334 3.73797164340782
"1308" 261.4 64.0160719217738 3.26157343312635
"1309" 261.6 65.8135597249555 2.38778394571962
"1310" 261.8 66.0130809670323 2.42465493200883
"1311" 262 66.8756867910545 2.13524005611691
"1312" 262.2 68.4479390467885 2.19154661072997
"1313" 262.4 70.4141996840701 2.4146415676523
"1314" 262.6 72.4284284379974 2.3304812909247
"1315" 262.8 73.6633681354159 3.25408360895327
"1316" 263 75.5032776712233 4.03302532295327
"1317" 263.2 77.8754565666117 3.85021247170837
"1318" 263.4 79.8924969384724 3.90191632158693
"1319" 263.6 81.6444216884945 4.55881097990328
"1320" 263.8 83.4912362800999 4.85613383516977
"1321" 264 85.3628350828158 5.05041858205531
"1322" 264.2 85.8795958503808 5.38672014631249
"1323" 264.4 86.9802511103758 5.76400690961994
"1324" 264.6 88.2793573304565 5.98037960795327
"1325" 264.8 89.6485490989674 6.38527505334931
"1326" 265 91.5175907795843 7.11564572303838
"1327" 265.2 93.523576767264 8.03428724062308
"1328" 265.4 94.5610419785432 8.57016004882956
"1329" 265.6 95.8882109641663 9.62307762342386
"1330" 265.8 96.5678757930487 9.97818340480621
"1331" 266 97.2127127170121 10.8389301978018
"1332" 266.2 98.5611281042137 11.560145763341
"1333" 266.4 99.4241066248856 12.1173815585455
"1334" 266.6 100.409127578755 12.8915002234941
"1335" 266.8 101.37878955778 13.3803258909533
"1336" 267 101.367531354313 13.4070542831003
"1337" 267.2 101.527901707196 13.8652552913356
"1338" 267.4 102.086848193524 15.1217100111937
"1339" 267.6 102.986961914443 16.2030255674285
"1340" 267.8 105.140556506375 17.634546021261
"1341" 268 107.480457826161 18.739607162797
"1342" 268.2 107.439076547605 19.8766997857133
"1343" 268.4 107.753728003128 21.0139546881533
"1344" 268.6 108.76347026876 22.8857284900127
"1345" 268.8 110.067603316007 24.8636934272419
"1346" 269 111.332760194297 25.7204025180059
"1347" 269.2 112.357683502191 27.0446034318059
"1348" 269.4 113.257522552765 27.9067601956554
"1349" 269.6 114.574182647845 28.6125311082233
"1350" 269.8 115.379910418744 28.7842957045451
"1351" 270 115.170876091749 29.3486310279533
"1352" 270.2 114.66058159102 30.3501275173818
"1353" 270.4 114.791729940826 32.3769656507492
"1354" 270.6 115.837853299286 34.6876273593283
"1355" 270.8 117.592019666708 36.2948638383656
"1356" 271 118.700204785595 37.2464575817574
"1357" 271.2 119.924672187843 37.5771574675121
"1358" 271.4 119.941091057305 38.5985638817033
"1359" 271.6 119.512459119628 40.459250201272
"1360" 271.8 119.493199571755 43.3240055030703
"1361" 272 120.42958695135 46.3320463773469
"1362" 272.2 121.685543589384 48.8766160407597
"1363" 272.4 121.969726216809 51.6881713800076
"1364" 272.6 122.066638729029 54.6768003089855
"1365" 272.8 122.867202539461 57.5344676138881
"1366" 273 124.59369417883 59.8807857873169
"1367" 273.2 124.918528609765 61.3397672219333
"1368" 273.4 123.942480775091 62.7415236368228
"1369" 273.6 122.883271171126 65.0710655463404
"1370" 273.8 122.998437284755 68.5666529763011
"1371" 274 122.989970526994 71.3225826274641
"1372" 274.2 122.994011479561 74.4343085308964
"1373" 274.4 123.668737128118 77.6922136147322
"1374" 274.6 123.184886099276 79.4329259153575
"1375" 274.8 121.236966817868 81.2190678920442
"1376" 275 119.186594854542 83.3566376342831
"1377" 275.2 116.555594916297 86.0870769402724
"1378" 275.4 114.878626327861 88.41254290356
"1379" 275.6 113.512039982112 90.9174823387033
"1380" 275.8 113.389906263889 92.2101772766728
"1381" 276 112.686844414182 94.1321810489412
"1382" 276.2 111.518104465045 95.8711591497323
"1383" 276.4 110.232708773086 98.5289785550737
"1384" 276.6 108.515283066315 99.4346156080979
"1385" 276.8 106.331934391913 101.414988506746
"1386" 277 105.118839979143 103.213461956768
"1387" 277.2 103.471784772436 103.353151921031
"1388" 277.4 100.441172649267 104.102385517713
"1389" 277.6 97.5386767820338 105.826544766135
"1390" 277.8 97.0363099571346 106.562526664393
"1391" 278 96.9278983432409 106.48520158283
"1392" 278.2 96.3471111053954 106.436433188812
"1393" 278.4 95.9244852106516 106.017114730924
"1394" 278.6 94.2635065557987 106.143120008189
"1395" 278.8 93.1921145770727 106.292729579817
"1396" 279 91.418342641393 106.439893276599
"1397" 279.2 89.6919639964787 108.102324319264
"1398" 279.4 89.6698293181434 109.10360763362
"1399" 279.6 89.1294523741007 110.93528574528
"1400" 279.8 88.6426138028507 113.084865282953
"1401" 280 88.9334029413598 114.683745643269
"1402" 280.2 89.0657888686296 114.851393812918
"1403" 280.4 88.6126545061584 113.339519304838
"1404" 280.6 87.81517240773 111.450364637183
"1405" 280.8 86.652460522576 110.129059671793
"1406" 281 84.2532994365323 108.541038617953
"1407" 281.2 81.3717920885945 107.679009787793
"1408" 281.4 78.6591947197373 107.276377501833
"1409" 281.6 75.9559216285402 107.55808835981
"1410" 281.8 72.9850072341339 107.316667590488
"1411" 282 70.7971714824733 107.261058874375
"1412" 282.2 70.1735885478281 107.363080192615
"1413" 282.4 69.5465126983 107.632273284953
"1414" 282.6 69.3126615819974 107.737986803282
"1415" 282.8 68.1833646988 107.679481873681
"1416" 283 65.9734126390045 108.106129494303
"1417" 283.2 63.7493580135088 108.747876248224
"1418" 283.4 61.3350405123415 110.245679180475
"1419" 283.6 59.2810050795545 111.760664369153
"1420" 283.8 58.6797260989532 112.674053557077
"1421" 284 58.5410104512546 113.111911870245
"1422" 284.2 58.7041671616194 112.963813530102
"1423" 284.4 58.8926160860462 113.58252248912
"1424" 284.6 59.1630012228814 114.631122715222
"1425" 284.8 59.1920662122098 115.950673230729
"1426" 285 59.0250670878117 118.24257220351
"1427" 285.2 59.627140446832 119.755239397207
"1428" 285.4 60.4023776639299 120.71242440446
"1429" 285.6 60.9752033075046 122.006822678177
"1430" 285.8 60.2763742697862 121.949024787839
"1431" 286 58.8110435787746 122.182904502473
"1432" 286.2 57.5348774040045 121.59913096237
"1433" 286.4 55.2434905286546 121.102771992393
"1434" 286.6 52.6440222189853 120.584675888261
"1435" 286.8 50.0152499722389 119.334655441375
"1436" 287 46.8235015249403 118.732192709453
"1437" 287.2 43.7124803222398 117.764243079556
"1438" 287.4 40.7594311603529 116.88380233074
"1439" 287.6 37.7135927173974 115.842071667429
"1440" 287.8 36.4687568829959 113.977962248143
"1441" 288 35.6564567084965 112.192851384663
"1442" 288.2 32.1986179414364 108.312076962626
"1443" 288.4 26.2149293202545 103.725001138921
"1444" 288.6 23.4020842419212 100.37946043682
"1445" 288.8 22.347080809358 97.8552117712981
"1446" 289 19.2957361263639 95.400454182297
"1447" 289.2 16.6136260194285 94.8305355505185
"1448" 289.4 14.4687140533415 94.0572383416924
"1449" 289.6 15.1984679365403 93.0758000045783
"1450" 289.8 16.1234612219153 90.676381331989
"1451" 290 16.2055282953546 88.4703071205533
"1452" 290.2 15.2237582519299 86.4086406099922
"1453" 290.4 14.2162309949853 83.6548494988763
"1454" 290.6 13.0791395068909 81.6490032536676
"1455" 290.8 11.6698757100694 80.7107013301014
"1456" 291 10.8733588956683 78.824859896505
"1457" 291.2 10.3054976848941 76.2617543728719
"1458" 291.4 8.71903293302122 73.4929889419199
"1459" 291.6 7.68986255730161 70.4813355372356
"1460" 291.8 7.41583600310821 67.9822401845143
"1461" 292 7.09056723859937 64.6696087489878
"1462" 292.2 6.07063110542121 61.9170495810866
"1463" 292.4 6.44464676968312 58.480123819989
"1464" 292.6 7.60637407126618 56.05002838693
"1465" 292.8 8.63439598451035 52.3591127072207
"1466" 293 10.5504970497051 49.33576182125
"1467" 293.2 12.9001618902875 47.1059341674368
"1468" 293.4 14.5132993020748 44.6605246082117
"1469" 293.6 16.3828618344992 42.8226653573575
"1470" 293.8 17.9519510245841 41.3381372962828
"1471" 294 19.4877054266182 40.4087182057146
"1472" 294.2 20.7206083018617 40.4902794728461
"1473" 294.4 21.9850946639987 40.5934698411044
"1474" 294.6 23.1826205050403 40.7684729421318
"1475" 294.8 25.0925831947062 40.2538150239533
"1476" 295 27.5076411009354 39.0563993040277
"1477" 295.2 29.1939670456056 37.581382015815
"1478" 295.4 31.1933828836459 36.1220372366489
"1479" 295.6 32.8683897940045 36.4645881443908
"1480" 295.8 34.8968838408795 37.0001105727658
"1481" 296 37.0082440275418 37.3203536754852
"1482" 296.2 38.7353924494967 38.5729407990059
"1483" 296.4 40.2074812555983 39.6006399408595
"1484" 296.6 40.7041204160635 40.7964485775263
"1485" 296.8 40.7024338030358 41.4790254282658
"1486" 297 41.2930153555402 42.4396208540553
"1487" 297.2 43.0344491137906 43.0483688020151
"1488" 297.4 45.0694184922861 42.0453809661533
"1489" 297.6 46.8488544143061 40.1935875718399
"1490" 297.8 47.6049772784625 37.8707161167652
"1491" 298 48.7019537506788 35.8791524685593
"1492" 298.2 50.7401382860487 32.9989657268944
"1493" 298.4 52.6416724702251 30.0359325403062
"1494" 298.6 53.839254022935 27.8068082538502
"1495" 298.8 55.5916194953322 25.8736434786038
"1496" 299 57.1296606130169 23.6646702040127
"1497" 299.2 57.7658136493411 20.701629020136
"1498" 299.4 58.4013888232734 18.0245821480099
"1499" 299.6 59.2783581902351 15.713369762497
"1500" 299.8 60.5866777681186 13.2101687204193
"1501" 300 61.2749431337251 11.5246118076003
"1502" 300.2 61.7577512331434 8.96271663331438
"1503" 300.4 60.9136033250198 7.04943736849408
"1504" 300.6 59.3347891502831 5.9136131753247
"1505" 300.8 59.3464210584487 4.88759244607948
"1506" 301 60.0427201979565 4.11915830094366
"1507" 301.2 60.9579137133854 4.26233993969159
"1508" 301.4 62.3578248498546 4.51596918563327
"1509" 301.6 63.9299389437834 5.03291685005904
"1510" 301.8 65.2428485943489 4.84503531726459
"1511" 302 67.4713018188303 4.98113114655934
"1512" 302.2 69.2258876998606 5.38240415074116
"1513" 302.4 71.0300425990545 6.96271165838661
"1514" 302.6 73.5376460274917 8.42159900028317
"1515" 302.8 76.5893467586062 9.02338817198624
"1516" 303 79.153962723329 8.97599056126178
"1517" 303.2 81.6286753398675 9.17571577882424
"1518" 303.4 84.0292681856463 10.1762254385203
"1519" 303.6 86.4189244259914 11.5641617893638
"1520" 303.8 89.2492895608699 12.5543052821511
"1521" 304 92.579140557817 12.524301403172
"1522" 304.2 94.7045250262251 12.7579361881003
"1523" 304.4 94.7279331212111 13.786730263475
"1524" 304.6 95.4821118447707 16.4877170295984
"1525" 304.8 97.4666966536172 18.6702817069093
"1526" 305 98.3432386851024 19.9378297767467
"1527" 305.2 98.8689473715273 20.6563496285442
"1528" 305.4 99.4354504362545 21.7309160937275
"1529" 305.6 99.5424479244414 22.46227268825
"1530" 305.8 99.6537253121557 24.0800747096346
"1531" 306 99.4527602521212 26.6482997527533
"1532" 306.2 99.979086840817 28.9267042662033
"1533" 306.4 102.083852263855 31.4968702813006
"1534" 306.6 104.924178905523 33.3156125404894
"1535" 306.8 107.161366893048 35.8045338206163
"1536" 307 109.005305779683 37.8656310876236
"1537" 307.2 111.100102603405 39.1516124986433
"1538" 307.4 112.953492317565 40.7567239946426
"1539" 307.6 115.29015990663 43.6697989988908
"1540" 307.8 117.227909893285 46.2111294590859
"1541" 308 119.861033158921 48.6215373758624
"1542" 308.2 120.661612142755 50.9863926174192
"1543" 308.4 119.375546917036 53.2848607810783
"1544" 308.6 117.594005661545 55.6776985328888
"1545" 308.8 115.919231707519 58.1389277120709
"1546" 309 114.559902049755 60.9606822544533
"1547" 309.2 113.41950404917 64.5813946601427
"1548" 309.4 111.830260081193 67.8460184188399
"1549" 309.6 110.513286461646 71.2910286797265
"1550" 309.8 108.813908672815 74.9011424626733
"1551" 310 107.867293732131 77.8437754696646
"1552" 310.2 106.719384123552 81.2891274465916
"1553" 310.4 104.976558538118 84.4366282674874
"1554" 310.6 102.911373138513 86.0648010962436
"1555" 310.8 100.67548983153 87.9080365499878
"1556" 311 98.5869603549331 90.157086855989
"1557" 311.2 97.1331353701912 92.4626299053457
"1558" 311.4 95.987487849284 95.7362296086444
"1559" 311.6 96.0229438796831 99.1566455873818
"1560" 311.8 96.0744611888101 102.605214260342
"1561" 312 94.196685575431 104.799063717365
"1562" 312.2 91.9152263885928 103.949482681262
"1563" 312.4 88.4681768833415 104.228636665084
"1564" 312.6 84.8240115107384 104.836877617776
"1565" 312.8 80.9230211527223 105.169812382631
"1566" 313 76.8598063743598 105.083630659322
"1567" 313.2 72.7981977247136 105.914770653265
"1568" 313.4 68.3594451204642 106.074389856953
"1569" 313.6 64.2444480859664 106.186610273377
"1570" 313.8 60.314493817951 106.088299530418
"1571" 314 56.2442778974751 106.12593747038
"1572" 314.2 52.8936830247545 106.103027419968
"1573" 314.4 49.6704759323408 107.511403018988
"1574" 314.6 46.7789905698545 110.171623272593
"1575" 314.8 45.0945291133296 113.162759454353
"1576" 315 43.8135775795801 116.67162015207
"1577" 315.2 43.2248425631848 116.110057521046
"1578" 315.4 43.1746148205273 113.801845724249
"1579" 315.6 43.1816961088364 111.94477786519
"1580" 315.8 42.7890780125879 109.449803950953
"1581" 316 42.5866149877188 104.307861326989
"1582" 316.2 43.1675335322182 96.3376184319533
"1583" 316.4 47.2925640050173 92.0402366030211
"1584" 316.6 48.427132323445 88.7707560673818
"1585" 316.8 47.9868987770574 86.1565210996716
"1586" 317 45.9630990566007 83.714768092261
"1587" 317.2 44.0435305506898 81.9959268741886
"1588" 317.4 43.4180341061523 80.046229515851
"1589" 317.6 41.9926423357439 78.7575668760916
"1590" 317.8 39.1998876926346 77.2847041075133
"1591" 318 36.9620112851951 75.3177605952503
"1592" 318.2 33.241140942497 74.4210311153169
"1593" 318.4 31.9012038324545 74.432957495627
"1594" 318.6 29.4408495499515 75.0072044253472
"1595" 318.8 25.7835798764804 75.4402036316307
"1596" 319 23.9246713459393 75.3739262160402
"1597" 319.2 21.9307498932545 74.0520959944133
"1598" 319.4 19.3065481965749 72.6177088595164
"1599" 319.6 18.4569845727394 70.6246737718321
"1600" 319.8 18.6704371521824 68.857839614345
"1601" 320 18.2496221158029 67.6130957635339
"1602" 320.2 19.0672539332659 66.0164270534646
"1603" 320.4 19.1686404821166 65.7261044070567
"1604" 320.6 18.6566267547381 64.1998528801621
"1605" 320.8 19.2953304275546 61.8651201334866
"1606" 321 19.7343154090103 59.94473695693
"1607" 321.2 20.7433387438643 57.447528467124
"1608" 321.4 23.0050046746502 54.4759211537445
"1609" 321.6 24.7652322414212 51.6523287721533
"1610" 321.8 26.5658810815073 48.6466979973269
"1611" 322 29.0321018525546 46.5416056375199
"1612" 322.2 30.9568373833164 44.7066313168708
"1613" 322.4 33.0696164034545 41.717405507627
"1614" 322.6 34.9062789712019 38.4950466276059
"1615" 322.8 36.8604660782545 35.1663519543908
"1616" 323 38.8768754797439 31.6233065651128
"1617" 323.2 42.0586037830145 28.3944274283033
"1618" 323.4 45.0393540752545 25.165876303297
"1619" 323.6 47.6085634952645 21.8552117392733
"1620" 323.8 50.8787674686423 20.3311884306778
"1621" 324 54.3090281494195 19.9491333347883
"1622" 324.2 57.7536019794937 19.7473277271272
"1623" 324.4 61.1256806840727 20.8776398882033
"1624" 324.6 64.0020692070154 22.2153876144207
"1625" 324.8 65.9819536665703 23.3261816707638
"1626" 325 67.8717377912971 25.3669130111767
"1627" 325.2 69.9571132058997 26.8066008107597
"1628" 325.4 70.9840020578834 28.2524913994894
"1629" 325.6 72.4937035241927 29.3245400471079
"1630" 325.8 75.7242953269393 30.047138543225
"1631" 326 79.466955038817 30.5657274560783
"1632" 326.2 83.2685151621846 31.1752493472833
"1633" 326.4 87.451107607317 30.845659634547
"1634" 326.6 91.1499704152335 31.0254055596691
"1635" 326.8 95.3118775482236 31.9183356514584
"1636" 327 99.5420424602756 32.0503288675638
"1637" 327.2 103.17119130952 33.1837267116777
"1638" 327.4 105.382994981692 35.5639367875783
"1639" 327.6 106.708143864987 38.2293377969731
"1640" 327.8 107.887369549502 41.2214694212419
"1641" 328 109.278056333265 44.4448601155837
"1642" 328.2 110.189173543421 47.7965672878533
"1643" 328.4 110.445660281333 51.2946574083465
"1644" 328.6 109.968283173364 53.8767352198983
"1645" 328.8 108.820441732351 55.7823949998242
"1646" 329 107.862936852616 57.879442956698
"1647" 329.2 106.466210802723 59.926150290547
"1648" 329.4 105.62969438535 62.3625011191873
"1649" 329.6 103.862307305918 63.9999688596562
"1650" 329.8 102.265075438132 65.5098078426778
"1651" 330 100.626332479774 67.827602717136
"1652" 330.2 100.141125355373 69.8998739211414
"1653" 330.4 98.8711151128464 71.8208254030451
"1654" 330.6 97.0909130000565 72.7881280982998
"1655" 330.8 95.0062552646269 74.0714866711235
"1656" 331 92.9639397315576 74.5233163908927
"1657" 331.2 91.8526913020096 74.9008245272798
"1658" 331.4 89.5404564755983 75.6591501181095
"1659" 331.6 87.4612086797137 75.4174695416676
"1660" 331.8 85.9638584772861 75.9498439913112
"1661" 332 84.1632208734673 76.677626767432
"1662" 332.2 82.0773492937493 77.5446246583954
"1663" 332.4 81.8832971474546 78.8460494986866
"1664" 332.6 82.3491348391604 81.3361174223297
"1665" 332.8 83.4618821795654 83.7587623747911
"1666" 333 85.1589093343483 86.734727614047
"1667" 333.2 87.0263097463007 88.973623304984
"1668" 333.4 88.7880045073869 90.4382804509239
"1669" 333.6 89.9760294700273 92.2068669183169
"1670" 333.8 91.800676136534 93.5082272061003
"1671" 334 93.0550013965781 94.8141000795709
"1672" 334.2 93.6846698133639 96.6358070568439
"1673" 334.4 94.192967716373 96.6963415897164
"1674" 334.6 96.5693443860238 97.3412548711456
"1675" 334.8 98.4380250707668 98.8169329118801
"1676" 335 99.9514993217796 101.483502130066
"1677" 335.2 99.8391702270472 103.747064004148
"1678" 335.4 98.8948416347471 104.307238505789
"1679" 335.6 97.7697135401623 104.37270180483
"1680" 335.8 95.6199562778478 105.255840937157
"1681" 336 92.8827740877808 107.174474207427
"1682" 336.2 89.8823916796508 109.719249197934
"1683" 336.4 87.0048389170045 111.182949264603
"1684" 336.6 83.6878454515546 112.305923568953
"1685" 336.8 79.9179350701416 113.59369011226
"1686" 337 75.9272329270202 114.070713389735
"1687" 337.2 73.0279353643081 113.891626343882
"1688" 337.4 70.0304007327545 113.19108460759
"1689" 337.6 66.063143669784 113.275782369718
"1690" 337.8 62.3034459000093 113.084865282953
"1691" 338 58.8885382928853 113.216686188399
"1692" 338.2 55.3173901271623 113.420409405907
"1693" 338.4 51.820987867763 113.428127733191
"1694" 338.6 49.1643158563111 111.769482577236
"1695" 338.8 45.9825624092137 109.500143721586
"1696" 339 42.1915210712333 108.502367752719
"1697" 339.2 39.7361817142168 109.667809650783
"1698" 339.4 38.1007452954867 112.180736507775
"1699" 339.6 38.7156874723513 113.757016600679
"1700" 339.8 40.0411447437546 116.534464302096
"1701" 340 41.760757595424 117.91694439014
"1702" 340.2 44.138702718442 118.472545471453
"1703" 340.4 46.374682727826 118.064528383168
"1704" 340.6 48.7282447126936 118.119488556368
"1705" 340.8 49.8853564051683 118.953788197057
"1706" 341 50.8239236132688 120.518194782268
"1707" 341.2 51.0519081889413 121.995770794315
"1708" 341.4 51.2791044720014 122.377935731624
"1709" 341.6 51.2333072659651 122.319424287085
"1710" 341.8 51.2708877872545 122.114819226731
"1711" 342 51.017813897052 122.205385351941
"1712" 342.2 50.5473585935594 122.774140261978
"1713" 342.4 51.0658254799705 123.087185019544
"1714" 342.6 52.0987042754663 124.132091591506
"1715" 342.8 52.7995973682882 124.865264687942
"1716" 343 53.6327924920159 124.698178109862
"1717" 343.2 55.8605345530781 124.4711603376
"1718" 343.4 58.1755810051805 124.586276269916
"1719" 343.6 61.0028509300693 125.312326879879
"1720" 343.8 64.0348405399957 126.143594017659
"1721" 344 67.1670686914767 126.687495584842
"1722" 344.2 68.8508604229831 125.536804968182
"1723" 344.4 72.3084961423498 125.20173638962
"1724" 344.6 74.7290170973315 125.163455066069
"1725" 344.8 77.6158093286117 124.926633958882
"1726" 345 80.6874971280627 123.936697106761
"1727" 345.2 83.4222063542161 122.606928414992
"1728" 345.4 86.9116862553195 121.70886283081
"1729" 345.6 88.9542473731913 121.09120290027
"1730" 345.8 90.968252843813 119.958773005849
"1731" 346 93.2478007644799 118.219297989319
"1732" 346.2 95.6006604596392 117.139356768646
"1733" 346.4 97.7581292787746 116.008493182833
"1734" 346.6 99.0719443030546 113.739176322713
"1735" 346.8 101.290561623544 111.147760231032
"1736" 347 103.743091963074 108.603604217471
"1737" 347.2 105.963955676717 106.532018113928
"1738" 347.4 108.86252214364 104.704203227507
"1739" 347.6 111.434148761524 104.221906678146
"1740" 347.8 111.476200063508 103.892414573761
"1741" 348 111.480549135669 101.8947026111
"1742" 348.2 112.006443519423 99.0169902313147
"1743" 348.4 113.332478742845 95.5291713499987
"1744" 348.6 114.301036881749 93.0529244572545
"1745" 348.8 116.023155008483 90.2468573188689
"1746" 349 117.379264378038 87.7082581184232
"1747" 349.2 118.687036776351 85.3654286971146
"1748" 349.4 120.204496347434 83.2923945690691
"1749" 349.6 122.443546009996 81.8350638320501
"1750" 349.8 123.069590614399 81.369204822059
"1751" 350 123.082440802931 79.872928869365
"1752" 350.2 122.217445724139 78.3030679062375
"1753" 350.4 121.348536016914 75.4816680345797
"1754" 350.6 120.811580806082 72.4097824472981
"1755" 350.8 119.841911850696 69.7766117307323
"1756" 351 119.381609607108 66.7815940704027
"1757" 351.2 118.564809738208 63.8530317196161
"1758" 351.4 117.315296446117 61.2718112724015
"1759" 351.6 117.023134399728 58.3826584939954
"1760" 351.8 116.572168144255 55.0824054425743
"1761" 352 116.40408072176 52.0609315309006
"1762" 352.2 116.456610857013 49.2030849358983
"1763" 352.4 117.379508774911 47.024928152422
"1764" 352.6 117.473877845787 45.3465698171163
"1765" 352.8 115.50845204019 44.5756851790501
"1766" 353 114.021348025881 43.4765793681401
"1767" 353.2 112.259290864633 41.4632245272691
"1768" 353.4 109.480374627233 39.2137994387774
"1769" 353.6 106.617751240343 38.4897411422474
"1770" 353.8 103.999562041723 37.3774104654845
"1771" 354 101.303235406384 34.4955093425017
"1772" 354.2 99.9361986809689 31.1804280257115
"1773" 354.4 99.2277326458546 27.7258357904533
"1774" 354.6 100.11495278251 24.6086878321235
"1775" 354.8 101.734092160902 22.7696282180415
"1776" 355 102.276296687313 22.7696282180415
"1777" 355.2 102.389259114096 21.9024109797652
"1778" 355.4 102.956266983535 21.1736377395233
"1779" 355.6 102.154034141057 21.836856479082
"1780" 355.8 100.147386411416 22.6857478721791
"1781" 356 97.7876891181777 23.1470566126456
"1782" 356.2 94.9610643116499 23.6288439071277
"1783" 356.4 91.2167301925159 23.4490327054419
"1784" 356.6 87.962633382712 23.8090295831767
"1785" 356.8 85.6850793375388 25.5605144819743
"1786" 357 83.8485858293061 27.1443062806028
"1787" 357.2 81.0391674034886 27.3225539101554
"1788" 357.4 78.0857468987707 27.0662480487597
"1789" 357.6 76.1402248019421 25.7216836721408
"1790" 357.8 75.3460995087397 24.8215143337156
"1791" 358 75.5842551535745 24.4490876468933
"1792" 358.2 76.3904598275645 23.0820449388233
"1793" 358.4 77.0507112814061 21.8385313712563
"1794" 358.6 77.3339628137697 20.1626264714381
"1795" 358.8 77.7972695599809 18.1728672786691
"1796" 359 78.4624447868046 15.7093616158133
"1797" 359.2 80.2618001461445 14.2644247363433
"1798" 359.4 81.3103585722829 14.2437754324155
"1799" 359.6 83.9100729405487 13.8347085574533
"1800" 359.8 86.796739292431 13.6132447368062
"1801" 360 89.1204954709659 13.7055541323656
"1802" 360.2 90.1724683012133 13.5730537377162
"1803" 360.4 90.9375278010737 14.5777416108788
"1804" 360.6 91.4433494829178 14.2665708002492
"1805" 360.8 92.2808707931645 14.4124236620033
"1806" 361 91.781155838479 14.3500288410349
"1807" 361.2 89.9416162784922 13.6348315994879
"1808" 361.4 88.5853003657002 13.4692268474424
"1809" 361.6 87.2709773359546 14.2501441382533
"1810" 361.8 84.892442903595 14.7103274345384
"1811" 362 82.4761583408879 16.6778458135533
"1812" 362.2 79.807742038692 19.0276533174533
"1813" 362.4 77.3641369700645 22.1706831334433
"1814" 362.6 76.6012157583267 25.2531642842419
"1815" 362.8 75.6930015261957 28.176400115218
"1816" 363 75.9289996798997 30.4877285882113
"1817" 363.2 77.1447350539546 31.8888465063866
"1818" 363.4 77.7738690637826 34.1141789298971
"1819" 363.6 78.7437753313822 36.3963962168575
"1820" 363.8 80.3601305973444 37.3612280972454
"1821" 364 82.1814726852868 38.3441514670501
"1822" 364.2 83.6370208858184 39.9969299906128
"1823" 364.4 86.0798456316295 41.556108202047
"1824" 364.6 88.534454298932 42.397998666792
"1825" 364.8 91.3993684201545 42.1059653216866
"1826" 365 93.2825977054667 42.0792137880745
"1827" 365.2 96.0402805741458 42.0064338804533
"1828" 365.4 97.2913936982243 43.302703045923
"1829" 365.6 99.9101180432233 44.460911677172
"1830" 365.8 103.023303179527 44.4947199112866
"1831" 366 104.642675794345 44.7327298794533
"1832" 366.2 106.097024886192 45.0572889269533
"1833" 366.4 106.471890586055 46.5156409137199
"1834" 366.6 107.771700395679 48.7316907495593
"1835" 366.8 109.970069927536 50.4443389037105
"1836" 367 111.52417208508 52.8492269139241
"1837" 367.2 113.058900104306 55.2504506001904
"1838" 367.4 113.734002856542 58.2026209018682
"1839" 367.6 113.942192894835 61.6202699961468
"1840" 367.8 114.445058079101 65.9760111840632
"1841" 368 114.159833346306 70.0403871996165
"1842" 368.2 112.685658960718 74.2525709934375
"1843" 368.4 112.051680556828 78.5138566278971
"1844" 368.6 110.203677647375 81.4392881768214
"1845" 368.8 107.664592737384 84.3770940492436
"1846" 369 106.174202008534 87.2393980631974
"1847" 369.2 103.964181331603 89.4675336637091
"1848" 369.4 101.703036314788 91.9668899256199
"1849" 369.6 100.063185817537 94.491068368765
"1850" 369.8 97.2440277475345 96.7530540127533
"1851" 370 94.1691271089937 99.2050270603011
"1852" 370.2 91.7226505140251 103.182089886117
"1853" 370.4 90.8274843764579 105.87635382797
"1854" 370.6 89.3554165610173 108.596048626004
"1855" 370.8 87.784330731085 108.398012597021
"1856" 371 84.9243035056166 108.008314112402
"1857" 371.2 81.0365586546434 107.235590004675
"1858" 371.4 76.9399022328656 106.651383719175
"1859" 371.6 73.8155706242233 105.903996357016
"1860" 371.8 70.1861890755545 105.665445457103
"1861" 372 66.7669035516856 106.356420477539
"1862" 372.2 62.4885286289834 107.480445662733
"1863" 372.4 58.8683917513415 109.111133640518
"1864" 372.6 55.4606500368 111.680409768317
"1865" 372.8 52.6221505258602 114.993821032756
"1866" 373 50.2605213611241 117.690781504866
"1867" 373.2 47.9519187449937 118.001229289432
"1868" 373.4 45.2777574483273 116.689241032281
"1869" 373.6 41.6344346133 115.350877541862
"1870" 373.8 40.1307848616355 113.443425754477
"1871" 374 38.1926561378392 111.479046980246
"1872" 374.2 35.199619090358 110.110113737246
"1873" 374.4 31.675635294442 108.549152594141
"1874" 374.6 28.4543867480045 105.490183571453
"1875" 374.8 25.3314954251082 103.262600255197
"1876" 375 21.9307498932545 100.279823447929
"1877" 375.2 19.1725300535168 97.6656502066418
"1878" 375.4 16.9780757117023 94.7390440188936
"1879" 375.6 15.6667602765046 90.5864321102533
"1880" 375.8 14.8873614370855 87.0835714494322
"1881" 376 14.2072432059776 83.533015025661
"1882" 376.2 13.0241663476493 80.2770701972427
"1883" 376.4 11.9209012007028 77.4236601466084
"1884" 376.6 11.3940974608675 74.9544120250501
"1885" 376.8 9.71274278377139 72.0810233718297
"1886" 377 8.79880860614586 68.5327859452576
"1887" 377.2 7.65561806089665 65.4997259440164
"1888" 377.4 7.96080117729025 62.6808452062033
"1889" 377.6 8.4723680569212 60.2226109390273
"1890" 377.8 9.54557664065454 58.1694744459533
"1891" 378 10.2375667214639 56.2402350845347
"1892" 378.2 11.1804690790159 54.0933078630328
"1893" 378.4 12.9130015888699 52.8238799361401
"1894" 378.6 14.7975064797219 51.1378321255511
"1895" 378.8 15.3876394956545 48.8175918678709
"1896" 379 15.108136880631 46.338724413318
"1897" 379.2 15.0500980862545 44.4129791141385
"1898" 379.4 13.5724427374118 43.7284201976387
"1899" 379.6 11.2324722900358 42.2011693089533
"1900" 379.8 8.85726179914878 41.9015763420302
"1901" 380 9.28298494944012 41.9883656448192
"1902" 380.2 9.09849655272329 41.685931821047
"1903" 380.4 7.79335930050197 41.3499546524172
"1904" 380.6 8.79290156584757 41.6169630234533
"1905" 380.8 10.6970964997847 41.7037727927846
"1906" 381 12.8755524680045 40.5547697770896
"1907" 381.2 15.0277147036683 38.1766371199533
"1908" 381.4 16.6752974648471 35.4791908140644
"1909" 381.6 17.3609585044545 32.6591333124533
"1910" 381.8 18.4881856514959 29.8365887683326
"1911" 382 19.4320099005916 27.0686948875375
"1912" 382.2 21.9219977391647 24.1717318837847
"1913" 382.4 24.1477378484853 21.3965777059093
"1914" 382.6 27.2116396854804 19.3857152343726
"1915" 382.8 31.1198279255983 17.5833655560783
"1916" 383 34.6788939239246 16.4519259487368
"1917" 383.2 38.0636767326978 14.5848749332213
"1918" 383.4 41.7518850134804 13.9791896818242
"1919" 383.6 45.2176832222326 13.9367128295247
"1920" 383.8 48.156532057548 13.2279242512576
"1921" 384 49.645330345095 12.907988894166
"1922" 384.2 49.9034123337879 13.3630160750866
"1923" 384.4 51.4585675842871 13.5327275306489
"1924" 384.6 53.5550122522347 12.3468784684186
"1925" 384.8 55.2821726681933 10.5189073497288
"1926" 385 57.3725978802545 8.74318849979702
"1927" 385.2 59.805786945636 7.71894539229348
"1928" 385.4 62.0797510336739 7.87747958882424
"1929" 385.6 64.7410717707697 7.0386388052563
"1930" 385.8 67.5451139274427 5.45594360248793
"1931" 386 67.4332856615714 4.62301582910179
"1932" 386.2 67.0864592548428 4.44922457210033
"1933" 386.4 67.1742811147545 4.56377482415915
"1934" 386.6 67.6325978303152 6.08659893258964
"1935" 386.8 68.400312033513 8.07652051248136
"1936" 387 70.9067101610046 10.008968785047
"1937" 387.2 74.3576269386861 11.5149654705848
"1938" 387.4 77.4853809412002 12.7495524377685
"1939" 387.6 79.7801545196546 13.6702653067199
"1940" 387.8 82.3599978068838 13.9098312133915
"1941" 388 83.7960318007212 14.4492070207199
"1942" 388.2 85.1368980159673 15.8787400055384
"1943" 388.4 87.8626021139688 16.5602912398654
"1944" 388.6 91.4603553295452 17.5875168927323
"1945" 388.8 94.9462863476756 18.5910359882901
"1946" 389 98.7121474161117 18.0122471545604
"1947" 389.2 101.702727210933 18.2950771816676
"1948" 389.4 102.724785826352 20.085998037562
"1949" 389.6 103.484324553817 22.9832167088595
"1950" 389.8 104.560721182095 26.8129271504639
"1951" 390 106.479428731674 29.9642462535339
"1952" 390.2 109.013083231513 33.310345336792
"1953" 390.4 111.532651297618 35.1946279320139
"1954" 390.6 114.044581766173 37.4440609841676
"1955" 390.8 116.78313152513 39.5073292147033
"1956" 391 119.101634785416 40.010919220663
"1957" 391.2 118.405435006497 40.4190450844987
"1958" 391.4 116.910280206925 42.1883296103709
"1959" 391.6 115.153381450897 44.9274653079533
"1960" 391.8 114.419608784061 48.4368908796307
"1961" 392 114.073754029669 52.1285328554639
"1962" 392.2 114.557079797168 55.8368826828337
"1963" 392.4 116.006807222803 59.5765949615662
"1964" 392.6 118.008096051376 62.7998501902866
"1965" 392.8 120.954660603119 65.9021725291086
"1966" 393 123.804641958745 69.0084483962633
"1967" 393.2 124.027753121112 70.7676644121778
"1968" 393.4 123.110951087888 73.2636338816866
"1969" 393.6 121.400769199319 76.6253676373404
"1970" 393.8 120.10640900618 80.4521794347405
"1971" 394 119.0304411879 84.7163106021146
"1972" 394.2 117.325145134455 89.0804781298533
"1973" 394.4 115.493289103599 93.3203384593326
"1974" 394.6 112.677459574255 96.6465091116429
"1975" 394.8 108.856935929397 100.436335546096
"1976" 395 105.137478825816 101.908364510167
"1977" 395.2 101.319515706992 104.015062700566
"1978" 395.4 97.2216160912019 105.433812789519
"1979" 395.6 93.3901853949937 105.329315173997
"1980" 395.8 89.5742647097129 103.81329515937
"1981" 396 85.2389634233531 102.45944204339
"1982" 396.2 80.6843132081094 101.608038577486
"1983" 396.4 77.2817331361098 99.5815007014401
"1984" 396.6 73.922441694145 96.6417258134464
"1985" 396.8 70.7496235820146 93.8294261128733
"1986" 397 67.9298545773346 91.7158975955533
"1987" 397.2 65.471714737869 90.148316499628
"1988" 397.4 62.1137564461346 89.5452466858733
"1989" 397.6 58.9913361296608 89.9113492914533
"1990" 397.8 55.9740434392091 91.3630133948169
"1991" 398 54.2457032854831 92.9992968005247
"1992" 398.2 52.3152042518575 94.7854625165562
"1993" 398.4 50.1306977421241 97.522964518475
"1994" 398.6 48.4855810523455 100.869642949771
"1995" 398.8 47.3067907312373 102.199826331281
"1996" 399 45.7841316789914 102.514489567532
"1997" 399.2 44.3044596605581 101.365965389293
"1998" 399.4 42.3649875238545 99.5118059165033
"1999" 399.6 40.5644962078483 97.347808467297
"2000" 399.8 38.7915924108795 95.1583872260366
"2001" 400 37.4602840647735 92.3590996775356
"2002" 400.2 35.1628990095583 89.6130836351431
"2003" 400.4 33.4365636446281 85.9251385321581
"2004" 400.6 32.613379113826 81.623712938278
"2005" 400.8 32.8540488128359 77.3214774023835
"2006" 401 32.9944394705918 73.875113191023
"2007" 401.2 33.4137203254633 70.0804348309093
"2008" 401.4 34.3766977191447 66.4339604335027
"2009" 401.6 35.9432339874937 63.8252686302141
"2010" 401.8 36.7347857662439 61.3681074417405
"2011" 402 37.4630170055698 59.9813606067794
"2012" 402.2 39.3284532270793 58.1775047729017
"2013" 402.4 40.1479351400288 55.4766813163726
"2014" 402.6 39.9437770295045 52.0353084482033
"2015" 402.8 39.0280829078501 48.3626857882342
"2016" 403 38.6418602729865 44.710646480345
"2017" 403.2 37.6725260624076 40.8698148488002
"2018" 403.4 35.0763553537793 38.576391035884
"2019" 403.6 32.1621493066445 35.4438499400033
"2020" 403.8 29.7909799163455 31.7247966605593
"2021" 404 26.7766661332353 28.7119959732417
"2022" 404.2 25.532351529636 25.5703621987058
"2023" 404.4 25.7065673595388 22.2192644982375
"2024" 404.6 27.3953873816772 19.9210271904687
"2025" 404.8 29.3753230452858 18.0052923178283
"2026" 405 31.7186639560424 15.7250191310745
"2027" 405.2 34.6251861431951 13.260785330884
"2028" 405.4 37.9448751310781 11.4215165807474
"2029" 405.6 41.3880647908795 10.9948168918283
"2030" 405.8 45.3230922940999 9.69842098508729
"2031" 406 49.2820434796875 8.06023428760276
"2032" 406.2 53.2013650017846 6.51005997347327
"2033" 406.4 57.4473448124061 5.673523781226
"2034" 406.6 62.439906879932 5.4024551104694
"2035" 406.8 66.6397132718134 3.94138512130621
"2036" 407 69.4096815544108 4.75516920364077
"2037" 407.2 72.8161422836124 7.07089800755327
"2038" 407.4 76.792844718244 8.54268787769012
"2039" 407.6 81.0130601142868 9.69082239614682
"2040" 407.8 85.1576145509141 9.76736219622987
"2041" 408 88.6892341369892 9.8591914082798
"2042" 408.2 89.8243147715771 11.8350060389855
"2043" 408.4 92.6789777430806 14.6715064494859
"2044" 408.6 96.2391034029442 17.9331059089878
"2045" 408.8 99.321672433086 20.723383172369
"2046" 409 100.722017087468 23.9704323397173
"2047" 409.2 101.120335230668 26.4021993271707
"2048" 409.4 101.73537833917 28.0203304209217
"2049" 409.6 101.258687634958 30.8209164654038
"2050" 409.8 102.667229887957 33.6452403759214
"2051" 410 104.490284963276 36.6698544781554
"2052" 410.2 106.146648256349 40.4096033667533
"2053" 410.4 109.262415112349 43.6606600993954
"2054" 410.6 111.755028597149 47.0552060951427
"2055" 410.8 112.158165098255 50.3638293535783
"2056" 411 111.742729517455 54.2050710910164
"2057" 411.2 112.408443621481 57.9767465991904
"2058" 411.4 113.456401288255 60.202025480922
"2059" 411.6 113.460500981486 60.3710097113112
"2060" 411.8 113.409192699527 60.3804100180139
"2061" 412 113.53985932904 60.9911510629941
"2062" 412.2 114.113895100609 62.3196423952759
"2063" 412.4 116.034136238708 63.3650959816028
"2064" 412.6 117.885677701196 63.5724280013944
"2065" 412.8 120.87147265308 65.0173552423319
"2066" 413 123.713715493283 66.1686066627994
"2067" 413.2 123.206012411837 66.2970036486236
"2068" 413.4 121.25437822731 67.6622915978873
"2069" 413.6 118.565098806138 69.7293009462724
"2070" 413.8 115.925903315606 71.9764303215797
"2071" 414 112.604433788567 74.628675142297
"2072" 414.2 109.9865700168 77.2968209786199
"2073" 414.4 106.789330273803 80.5828940875017
"2074" 414.6 103.270546119979 82.8253642095043
"2075" 414.8 99.9147991833315 84.3367801569203
"2076" 415 96.3373868010273 85.0075571374078
"2077" 415.2 92.4993683200186 84.8854248053353
"2078" 415.4 88.9282040550154 84.1920544239859
"2079" 415.6 85.1932093245955 83.1974028133965
"2080" 415.8 80.8072363781523 81.8873644762146
"2081" 416 76.6606784173974 81.6165473489176
"2082" 416.2 72.3109689731879 81.2737511739866
"2083" 416.4 69.0986021770288 80.2436775346307
"2084" 416.6 65.8990781474804 78.3046989669856
"2085" 416.8 62.654796378317 75.5739533681408
"2086" 417 61.4443386579818 72.5169513699836
"2087" 417.2 60.9482718120737 69.1492379677618
"2088" 417.4 61.433038729829 66.2862128381128
"2089" 417.6 62.3595182014067 63.5543323818663
"2090" 417.8 63.9031193208606 61.0688686036199
"2091" 418 65.5591225607251 58.0472875104239
"2092" 418.2 66.4689893384565 55.3720251173091
"2093" 418.4 67.0148375438468 53.9836080508173
"2094" 418.6 68.4764120133245 53.1258268478033
"2095" 418.8 70.7119747325045 52.492187722761
"2096" 419 73.1406037193688 52.1753324944104
"2097" 419.2 76.1366096640367 51.05488304828
"2098" 419.4 78.9031518584875 50.425432551429
"2099" 419.6 81.6161946917298 49.9173196540721
"2100" 419.8 82.6380736729674 48.8915845257354
"2101" 420 85.2335333274667 47.7914530240745
"2102" 420.2 87.3096567440896 48.4608091652729
"2103" 420.4 88.9675025910376 49.0720231069721
"2104" 420.6 91.3604213344546 49.3303406151819
"2105" 420.8 92.8813247012849 49.1290297046806
"2106" 421 93.4089013858335 49.5929162054901
"2107" 421.2 93.9391423216525 50.8291410492288
"2108" 421.4 94.8226549736608 52.9359598050158
"2109" 421.6 95.2515308338288 55.6976841554879
"2110" 421.8 96.1310976916019 58.5466462232585
"2111" 422 97.3435502661824 60.891755281479
"2112" 422.2 96.8682930669965 61.741717897792
"2113" 422.4 96.6033199652437 63.901469450062
"2114" 422.6 96.5019890877865 65.8801687531554
"2115" 422.8 94.9998101204212 68.7977013880866
"2116" 423 93.3859520161132 71.6739530745402
"2117" 423.2 91.2729612121809 74.5641476790375
"2118" 423.4 89.0140302415809 76.3598133144691
"2119" 423.6 87.8248914436879 79.1662810922199
"2120" 423.8 86.9248865662789 81.8702009877826
"2121" 424 85.680720170052 84.0323113550925
"2122" 424.2 83.7412173838101 86.4565985413977
"2123" 424.4 83.3432227538455 89.5041752136805
"2124" 424.6 84.1995830303292 92.3557148939682
"2125" 424.8 85.193605665359 92.9486406762667
"2126" 425 85.9143205174045 93.4360605473033
"2127" 425.2 86.7183802794285 93.6339004536489
"2128" 425.4 87.4825349798743 94.3792931368969
"2129" 425.6 87.4360387943974 95.2866653257628
"2130" 425.8 86.4807558648939 95.7182959216418
"2131" 426 85.2303860882182 96.5642196578442
"2132" 426.2 83.3598997009502 96.7214447837794
"2133" 426.4 80.7043364074108 97.6155696814845
"2134" 426.6 77.2298840746516 98.9149991032768
"2135" 426.8 73.8827755139502 100.712109941736
"2136" 427 70.8329467411182 103.507422844908
"2137" 427.2 67.6266352872077 106.902015428078
"2138" 427.4 64.894253806067 110.376825730375
"2139" 427.6 61.773037264568 112.614012455834
"2140" 427.8 58.8175912047763 115.09995363004
"2141" 428 56.9040157554264 118.385320227438
"2142" 428.2 57.6990660986222 120.547814204586
"2143" 428.4 58.8664587016244 121.418474579309
"2144" 428.6 61.0124674944397 122.461015544064
"2145" 428.8 62.7656237471839 122.688758415565
"2146" 429 65.983638472008 123.712617983556
"2147" 429.2 69.8781530341091 124.167081486681
"2148" 429.4 73.1968521523367 123.739294069652
"2149" 429.6 75.319958418522 124.728232414895
"2150" 429.8 75.6290443021295 124.481756235916
"2151" 430 75.5462817450171 124.661886507278
"2152" 430.2 75.8867125215472 124.579005209051
"2153" 430.4 75.8798586040267 124.606300634966
"2154" 430.6 75.5006959515273 124.60713297446
"2155" 430.8 74.9457106448931 124.773683412917
"2156" 431 75.0348666242064 123.96189475917
"2157" 431.2 75.7055475061831 124.082780435382
"2158" 431.4 76.0898426707313 124.972783883244
"2159" 431.6 75.9609796916182 123.65621711581
"2160" 431.8 77.0902091339746 122.504867077593
"2161" 432 78.7712395377117 122.576826454982
"2162" 432.2 79.7455348879212 123.427480263287
"2163" 432.4 79.5820532936249 123.831375966842
"2164" 432.6 79.5020504297967 124.013511378773
"2165" 432.8 80.0443837677369 124.159583652
"2166" 433 79.8231306142201 124.316846664712
"2167" 433.2 79.9619075862546 124.072525460436
"2168" 433.4 80.7818462325703 123.43659069269
"2169" 433.6 83.09644412211 123.159490945351
"2170" 433.8 85.0921788750132 122.700766441988
"2171" 434 87.3853159690738 121.991078374351
"2172" 434.2 89.1763298618663 121.254589259789
"2173" 434.4 91.6460332962545 120.287479665073
"2174" 434.6 94.0802261525046 118.907454595103
"2175" 434.8 96.5893172504853 117.179302497569
"2176" 435 98.7832040612787 116.102091319712
"2177" 435.2 101.106075428123 114.166159372782
"2178" 435.4 102.963870938362 111.879360249382
"2179" 435.6 105.448500496767 109.13791062238
"2180" 435.8 107.27586971229 107.507086223775
"2181" 436 109.410772761167 106.663464528166
"2182" 436.2 111.231493059186 104.704526842677
"2183" 436.4 112.925304665073 102.259345780431
"2184" 436.6 114.899983486483 99.9063568281598
"2185" 436.8 117.021557594639 96.842646576195
"2186" 437 118.913092979486 94.2918715093954
"2187" 437.2 120.442278554865 91.0449144699848
"2188" 437.4 121.432267242776 88.4777650731341
"2189" 437.6 122.183898771997 84.9759578401146
"2190" 437.8 123.823553378708 81.9994696654894
"2191" 438 124.322244793649 79.5864375318927
"2192" 438.2 123.681081259386 76.6115615098324
"2193" 438.4 122.313722390996 73.7566844433081
"2194" 438.6 120.525506735738 70.6827961740823
"2195" 438.8 118.671211078823 68.4556047639849
"2196" 439 116.580036242376 66.0493747143472
"2197" 439.2 114.119330406552 63.9369577751448
"2198" 439.4 111.423850253286 62.116923861172
"2199" 439.6 108.170145802098 60.104657766672
"2200" 439.8 105.281447340315 58.2560235252866
"2201" 440 101.964961160139 56.8042765998375
"2202" 440.2 99.2178049573428 56.3901271973062
"2203" 440.4 96.3273958744526 55.5164452418345
"2204" 440.6 93.3271166892239 55.8088041494431
"2205" 440.8 90.272415650061 56.3016894758242
"2206" 441 86.2985984296446 56.9075888692733
"2207" 441.2 83.5665001097137 58.0184551340553
"2208" 441.4 80.5200153091721 58.9243251791079
"2209" 441.6 78.0340268441045 58.2979998287633
"2210" 441.8 75.8413059191946 57.0439036692233
"2211" 442 75.3305910910589 57.5641012660511
"2212" 442.2 73.8416512619688 59.0297342509753
"2213" 442.4 70.4258943349659 60.1489500387471
"2214" 442.6 64.8309647918046 58.2317897830733
"2215" 442.8 62.8025022555167 53.7037940370504
"2216" 443 62.7062987745388 50.4743502502796
"2217" 443.2 62.1024604528937 47.9789895483656
"2218" 443.4 63.2748881873679 46.1601204945409
"2219" 443.6 61.9326524976295 45.8768005218908
"2220" 443.8 58.7457837884401 47.1277748918296
"2221" 444 55.515994086206 47.479822865963
"2222" 444.2 49.7838172423455 47.586882472923
"2223" 444.4 44.296403067512 47.7810141612206
"2224" 444.6 40.9075186909586 48.9890899595247
"2225" 444.8 38.4326301043445 48.5768072380433
"2226" 445 37.0601947228699 45.7588357911648
"2227" 445.2 37.1818116698387 42.9261249635671
"2228" 445.4 37.1479326631831 39.3556475374022
"2229" 445.6 37.95866791653 35.8663065940757
"2230" 445.8 39.0273159665123 32.4081855953141
"2231" 446 40.2866807188198 28.8871927299859
"2232" 446.2 42.3267237203598 26.5157430049322
"2233" 446.4 45.0536346733445 24.7957167096233
"2234" 446.6 48.1084852622934 22.931815063594
"2235" 446.8 52.0134788879346 21.5553191793833
"2236" 447 55.6219460482849 20.0524730977412
"2237" 447.2 57.8863679469354 20.2374989583469
"2238" 447.4 59.4204607735126 21.7267282350501
"2239" 447.6 62.3561497063836 23.2092302068565
"2240" 447.8 64.4656883365273 25.6309546656805
"2241" 448 66.6917923039349 28.1199910048399
"2242" 448.2 70.0344577208483 29.3810869327033
"2243" 448.4 73.0357505932133 30.4166645120976
"2244" 448.6 75.4868874393245 32.0554534841033
"2245" 448.8 78.5084184085844 32.725383509778
"2246" 449 82.323074656817 32.987749348047
"2247" 449.2 86.2380681672858 32.1722947412033
"2248" 449.4 89.7296596476068 31.9023206244192
"2249" 449.6 92.5390624330121 31.7995435927109
"2250" 449.8 94.2927599803836 30.5756736204371
"2251" 450 95.4589529862845 29.9912579420033
"2252" 450.2 97.1104274414364 28.1723503588321
"2253" 450.4 99.7425332273507 26.5324571388763
"2254" 450.6 102.657436616891 26.575126440226
"2255" 450.8 105.985261407738 27.7488690131791
"2256" 451 108.341615645816 30.0520630860043
"2257" 451.2 110.947389030528 33.0301555499112
"2258" 451.4 113.889588261857 36.1087323315961
"2259" 451.6 115.692847343399 39.7639650800976
"2260" 451.8 118.357242905505 43.5156334513283
"2261" 452 119.450152792823 47.6414622272585
"2262" 452.2 120.1324397827 52.5941144604207
"2263" 452.4 120.961829261692 57.4960144223908
"2264" 452.6 121.400769199319 62.1270008961146
"2265" 452.8 120.203172488161 66.8352010142033
"2266" 453 120.069206470791 71.6000694726059
"2267" 453.2 119.0304411879 77.2116678521791
"2268" 453.4 117.88874897607 82.8712402132902
"2269" 453.6 116.446821201772 87.9348966090912
"2270" 453.8 113.510121406461 92.9353442788498
"2271" 454 110.447275262147 97.2881127853461
"2272" 454.2 106.993157066394 101.030988759346
"2273" 454.4 102.560602132182 103.817335854339
"2274" 454.6 98.7613662606776 106.448881065607
"2275" 454.8 94.6766034022858 108.301676320422
"2276" 455 90.2931345298335 109.073998738059
"2277" 455.2 86.0801406853091 109.692928182899
"2278" 455.4 81.1706102459097 109.264021875488
"2279" 455.6 77.0440685428283 108.091976591576
"2280" 455.8 73.3634810379502 105.859898660345
"2281" 456 70.5782564049346 102.849571160993
"2282" 456.2 68.2345073365879 98.9232721770366
"2283" 456.4 65.7072742200546 96.2026018681933
"2284" 456.6 63.9209012226146 93.0297126198333
"2285" 456.8 63.5434348353195 90.2831169276806
"2286" 457 62.9639055259532 86.3874383181861
"2287" 457.2 63.5010363654016 84.6649477471591
"2288" 457.4 63.8049525028952 84.4770137398751
"2289" 457.6 63.1807937042111 83.5471697078663
"2290" 457.8 61.6796873576663 82.6099162252239
"2291" 458 59.1384941523341 81.6926290477146
"2292" 458.2 56.0534223968675 80.7336569998888
"2293" 458.4 52.5204401201295 78.701891188422
"2294" 458.6 50.5312865638606 76.0064528867411
"2295" 458.8 49.285116308877 72.4010574961267
"2296" 459 50.0396573360933 68.7312540304049
"2297" 459.2 51.6696317598974 64.7706080528614
"2298" 459.4 52.6724787030604 61.1415530246135
"2299" 459.6 53.9136339324427 56.6925701070325
"2300" 459.8 55.4065190348219 54.0463262386744
"2301" 460 56.5287443567545 51.831027165365
"2302" 460.2 55.9471345436346 49.7179568490533
"2303" 460.4 54.1502390002335 46.8707198997217
"2304" 460.6 51.4993773566946 43.4396866342133
"2305" 460.8 48.5735815284196 41.0705694425164
"2306" 461 44.8623218675273 39.6007628798927
"2307" 461.2 41.5183801660121 39.8013993819836
"2308" 461.4 39.0869411441046 40.6783382580833
"2309" 461.6 34.409714086928 40.7148213444839
"2310" 461.8 26.0937606091879 41.1625803569533
"2311" 462 18.6795149130806 41.3587269117467
"2312" 462.2 12.5331950211255 41.0076295858888
"2313" 462.4 8.48798258154321 39.9004806382213
"2314" 462.6 8.98566408187831 38.8540336270127
"2315" 462.8 9.25307607866269 38.3501768555553
"2316" 463 9.86138670513498 36.9729463916163
"2317" 463.2 10.3524997560312 37.2174548475358
"2318" 463.4 10.7344876778124 36.9084653469848
"2319" 463.6 13.2729180045383 32.3486092507911
"2320" 463.8 13.5874186455212 31.4344638398866
"2321" 464 11.5183657571321 32.1464624904839
"2322" 464.2 11.1625226821337 32.7597109513489
"2323" 464.4 11.8085645993483 32.906609586172
"2324" 464.6 11.9799834918809 32.4087591900961
"2325" 464.8 12.1850251152201 31.9630101140222
"2326" 465 12.2913461825045 31.9497399657747
"2327" 465.2 12.4657023219755 31.5677091666742
"2328" 465.4 12.4792885146615 31.4318472398137
"2329" 465.6 12.8833866519097 31.3720888137464
"2330" 465.8 13.3444843331856 30.9512812211257
"2331" 466 13.5657813756879 30.9887360813199
"2332" 466.2 14.0347407292335 31.2426893009427
"2333" 466.4 14.7377100030358 30.861887586922
"2334" 466.6 15.494645630103 31.0796126146199
"2335" 466.8 16.8676287522545 31.0993218109038
"2336" 467 18.1230105437497 31.500173917594
"2337" 467.2 19.8908480778783 31.982379496577
"2338" 467.4 22.3884785293164 32.2435638928708
"2339" 467.6 24.4460825113795 32.825469824297
"2340" 467.8 26.1205121428 33.9160619873169
"2341" 468 28.5135710449016 34.9577750371003
"2342" 468.2 29.6661809738684 35.2909537075275
"2343" 468.4 30.666024828826 36.0451452529022
"2344" 468.6 32.034946655047 36.906570205774
"2345" 468.8 34.4089423990798 38.0644594297494
"2346" 469 36.2827509737046 39.7397134927133
"2347" 469.2 38.0081068702146 40.6939170923633
"2348" 469.4 40.6213358657803 41.7193496920461
"2349" 469.6 41.4005114727982 42.9309545070212
"2350" 469.8 41.8056861775096 43.7749495066267
"2351" 470 41.7568663611703 45.2390419935533
"2352" 470.2 41.9844420406608 46.5989444025783
"2353" 470.4 42.5285385160381 48.5531579251801
"2354" 470.6 42.5919860497496 50.5612962196067
"2355" 470.8 42.7515439730811 52.454585748341
"2356" 471 42.2702439040311 53.2016493657086
"2357" 471.2 42.0196566973145 54.1540299102833
"2358" 471.4 42.0240958275126 55.2714762411791
"2359" 471.6 42.3550598353428 56.1266616175709
"2360" 471.8 42.6583889027946 57.0283248349433
"2361" 472 43.6005871636566 57.9205343105512
"2362" 472.2 44.7208177729659 58.8239460922522
"2363" 472.4 45.74808505653 59.107383856688
"2364" 472.6 46.2994068479016 59.9106382772474
"2365" 472.8 47.3476180210745 60.3699847880033
"2366" 473 47.3723608755192 60.0595536049239
"2367" 473.2 47.0732574395879 60.0194610167033
"2368" 473.4 46.8006724526154 60.377814356778
"2369" 473.6 45.7918011731321 61.4521573835247
"2370" 473.8 44.3211808637652 62.8182648880171
"2371" 474 42.6505994856545 64.7904790149533
"2372" 474.2 41.217671290942 66.9163407760783
"2373" 474.4 41.3914530446721 68.4840323071621
"2374" 474.6 41.3880647908795 70.312039810547
"2375" 474.8 41.3887139089746 71.4426412525133
"2376" 475 41.4498691201375 73.5038536135809
"2377" 475.2 41.1378126832019 75.4373823373638
"2378" 475.4 40.0431945903703 76.7820817173217
"2379" 475.6 38.604970958567 77.5699915102658
"2380" 475.8 36.1907818653932 78.8577036321414
"2381" 476 33.9450791559285 81.0339537791815
"2382" 476.2 32.6411984607545 83.8891561650908
"2383" 476.4 32.4311896653134 87.2117816846003
"2384" 476.6 32.2378179302903 89.118497903989
"2385" 476.8 31.0372866587455 91.8551629322987
"2386" 477 28.8807901862718 94.8468851517119
"2387" 477.2 25.7475642918546 97.6098898981533
"2388" 477.4 23.5382023394182 98.8443944933715
"2389" 477.6 22.5958462798238 98.7163865893225
"2390" 477.8 22.9398334773 98.1846544659078
"2391" 478 22.9693388452546 97.6476567691351
"2392" 478.2 23.2064080625589 97.7374557150837
"2393" 478.4 23.1805444343739 97.6222909602667
"2394" 478.6 23.5281448574719 97.5511870443446
"2395" 478.8 24.1641218388639 97.3052100923126
"2396" 479 25.0729215531189 97.4532213952245
"2397" 479.2 25.3960418773315 99.3035888044917
"2398" 479.4 26.5096640228491 99.1902293034938
"2399" 479.6 27.8117598339545 100.375132982853
"2400" 479.8 29.0267189220107 100.327319893904
"2401" 480 30.8074398423795 100.848989192203
"2402" 480.2 32.4102331850918 101.464141805488
"2403" 480.4 34.301086160826 102.847345613239
"2404" 480.6 36.178137290022 103.31186401079
"2405" 480.8 37.9413888190589 102.772354330214
"2406" 481 39.5093672274661 102.202150759473
"2407" 481.2 42.4104257905045 101.920034048953
"2408" 481.4 45.1001225777652 102.536005688038
"2409" 481.6 47.1443513261831 103.292455164096
"2410" 481.8 48.4352666354124 104.629247992822
"2411" 482 49.7889389288583 105.405675743991
"2412" 482.2 52.1105980037652 107.383674865592
"2413" 482.4 53.5644383895879 109.36325487162
"2414" 482.6 54.0690504324867 111.4504786509
"2415" 482.8 55.5839169073657 114.455225705731
"2416" 483 55.978405102298 116.093386540649
"2417" 483.2 56.4620781740248 117.447991505291
"2418" 483.4 58.5215369084045 117.161326919553
"2419" 483.6 61.0821481739759 116.711413590757
"2420" 483.8 64.507997920764 116.898740278859
"2421" 484 69.2570228881402 117.725132350639
"2422" 484.2 72.5312136040177 116.81558612369
"2423" 484.4 75.6409856255753 115.340856850859
"2424" 484.6 79.6141657496474 115.101767935275
"2425" 484.8 83.6693705519276 114.530401348357
"2426" 485 87.8078608183997 114.077387789502
"2427" 485.2 91.180059235201 113.9820392214
"2428" 485.4 93.8807021478939 115.35145797533
"2429" 485.6 94.3613582851982 116.721755116629
"2430" 485.8 93.4306972232672 116.599963017649
"2431" 486 94.0863886660647 116.526012854928
"2432" 486.2 94.8916237712546 115.530742264913
"2433" 486.4 95.9185867275232 113.753360037506
"2434" 486.6 96.7599549838198 112.238189506866
"2435" 486.8 97.5697593954642 110.484205044276
"2436" 487 99.4185169207328 108.34912544204
"2437" 487.2 101.752555534862 105.803239260308
"2438" 487.4 104.113969105967 103.757038257803
"2439" 487.6 105.956822925557 101.717750735628
"2440" 487.8 107.395261076192 99.9304870877783
"2441" 488 109.879918906291 98.4132131210874
"2442" 488.2 114.048396990895 97.7760641304733
"2443" 488.4 116.066303697806 96.7718560541257
"2444" 488.6 117.896369058055 94.1442825530585
"2445" 488.8 118.846175406093 92.0827540156952
"2446" 489 119.282065370328 89.6018224524691
"2447" 489.2 121.379699035348 86.8077533997345
"2448" 489.4 122.903961680829 84.1174882751909
"2449" 489.6 123.327053320348 82.0407923895783
"2450" 489.8 124.482321249925 79.4462673638633
"2451" 490 124.120113352915 77.8221738901733
"2452" 490.2 124.277828110706 74.1922217457597
"2453" 490.4 124.704989695803 70.2723860236952
"2454" 490.6 125.359604355317 66.2631656929845
"2455" 490.8 125.888921978372 63.098953626218
"2456" 491 124.653688427005 60.591496337922
"2457" 491.2 123.166312654151 57.2830924955395
"2458" 491.4 121.416211928192 54.311278768797
"2459" 491.6 120.384882849623 50.7162321509427
"2460" 491.8 119.849095354875 47.2240003612981
"2461" 492 120.169754617162 44.2288268634378
"2462" 492.2 120.695741032285 42.602685656376
"2463" 492.4 120.733147606285 41.9110532624125
"2464" 492.6 119.298464143255 39.5873871130866
"2465" 492.8 117.237331855086 37.5362711790432
"2466" 493 114.36382823343 34.9778902188192
"2467" 493.2 112.072968348286 31.8639636460783
"2468" 493.4 110.49808009785 28.4246735693256
"2469" 493.6 109.133274775555 24.6446885661866
"2470" 493.8 107.192070030402 21.7355006969112
"2471" 494 104.295369390994 20.962307465812
"2472" 494.2 100.997521722932 19.8296282541791
"2473" 494.4 97.7566967422891 18.1658930878843
"2474" 494.6 94.8612395199992 16.1687714947937
"2475" 494.8 92.5631743466094 13.6106581182113
"2476" 495 90.7277020123809 10.8385160873743
"2477" 495.2 88.7288965773245 9.09225175538327
"2478" 495.4 85.7721769019076 7.81645650523898
"2479" 495.6 81.8933651015811 6.09165699566755
"2480" 495.8 79.1626809317858 7.02302554804702
"2481" 496 75.8061251450787 8.12032937168954
"2482" 496.2 71.6421471516162 9.19144252470859
"2483" 496.4 68.0809966011388 10.3178550469638
"2484" 496.6 65.332408520192 11.4329716059533
"2485" 496.8 64.6513754521879 11.8310973708866
"2486" 497 65.0658493765508 12.4282860182866
"2487" 497.2 64.8062021385508 12.7744823356199
"2488" 497.4 64.4294388844688 12.7961196054533
"2489" 497.6 63.7232638543957 12.3722836728356
"2490" 497.8 62.0719275614194 11.3174143187115
"2491" 498 59.8644165265709 9.56907536173898
"2492" 498.2 56.4061331610323 6.02726035925883
"2493" 498.4 55.1406302766776 4.87563054242443
"2494" 498.6 52.0364456230071 5.03280102803574
"2495" 498.8 47.4892514015449 5.46108513195327
"2496" 499 43.8493042344212 6.71171932831994
"2497" 499.2 39.3533557835205 8.14732916338944
"2498" 499.4 35.4756808089212 8.78889723231994
"2499" 499.6 33.9353776626608 10.1306784278595
"2500" 499.8 32.1474753036485 13.4904792646502
"2501" 500 30.8358387590358 16.9991592705783
"2502" 500.2 29.3219440221647 20.0625955385825
"2503" 500.4 29.2781832517152 23.0645843914139
"2504" 500.6 28.7015509457161 25.9889098988873
"2505" 500.8 27.0650646317707 28.9214694428565
"2506" 501 26.5402016843425 31.5570591841291
"2507" 501.2 26.7297471197373 34.4117521689533
"2508" 501.4 25.7598173075804 37.2080654006724
"2509" 501.6 23.8194741567707 40.1365549809855
"2510" 501.8 21.7338745149908 42.71475725225
"2511" 502 19.2263342794793 43.5927618092454
"2512" 502.2 15.8122883655449 44.9693438947275
"2513" 502.4 12.3434723325576 46.00932879962
"2514" 502.6 10.0662376810651 44.7511784989954
"2515" 502.8 9.56022999963079 43.8091826492404
"2516" 503 9.02491560024402 43.7631524301848
"2517" 503.2 9.44014412583032 44.2390067223472
"2518" 503.4 9.54882223112954 44.314860105797
"2519" 503.6 10.5895278725698 44.1273566995511
"2520" 503.8 11.7174981644779 44.5297078369745
"2521" 504 12.4709355221212 45.5073441394866
"2522" 504.2 13.3397473847778 46.3404293473021
"2523" 504.4 14.5740781499212 47.5109553260533
"2524" 504.6 15.6811012576732 50.0087013725347
"2525" 504.8 16.726392067848 52.2503733994588
"2526" 505 17.1765194319442 56.0072396881257
"2527" 505.2 18.5105690340821 59.1767266623326
"2528" 505.4 19.6681096763974 63.0703160632033
"2529" 505.6 19.9440109148501 66.9391328440207
"2530" 505.8 19.6076707815016 70.6142138296238
"2531" 506 19.8502853153558 74.0391793659912
"2532" 506.2 21.2356183636723 76.8246354951685
"2533" 506.4 23.0897776243269 79.275979443375
"2534" 506.6 25.8996433883974 81.945742954239
"2535" 506.8 27.0855112359016 82.2525194388003
"2536" 507 27.4575268163974 82.2749385595604
"2537" 507.2 27.5350837835922 82.8022416354338
"2538" 507.4 27.1911354942935 82.7162545631091
"2539" 507.6 27.9795688822175 83.2687074526199
"2540" 507.8 29.207445905052 84.9985934813204
"2541" 508 30.8680811380966 86.9800686308743
"2542" 508.2 33.4101537425238 88.6730316948379
"2543" 508.4 35.5150212995273 90.7788071093169
"2544" 508.6 35.5996790091199 93.6562613779917
"2545" 508.8 34.5436138007161 97.1864651715687
"2546" 509 32.7493848099212 99.3560175737033
"2547" 509.2 30.6103861349688 102.969750739725
"2548" 509.4 27.9153020861814 104.355018512636
"2549" 509.6 25.8018541688909 103.548730360044
"2550" 509.8 26.4845629904853 102.78885365303
"2551" 510 27.5196566912045 103.912826600603
"2552" 510.2 28.796976853699 103.881813180509
"2553" 510.4 29.9588749778675 103.963709083534
"2554" 510.6 31.6897767957974 103.626287327239
"2555" 510.8 32.9657575082545 102.328051137239
"2556" 511 35.2223280494182 101.754803988408
"2557" 511.2 38.2811773805187 102.216423820633
"2558" 511.4 41.2395166114469 102.793846869146
"2559" 511.6 44.9528049959212 103.72890980702
"2560" 511.8 48.3078546006663 104.035395370306
"2561" 512 52.5550127143198 103.144891671692
"2562" 512.2 56.3210265663546 103.254620852273
"2563" 512.4 59.8787581774719 103.390427646758
"2564" 512.6 63.9300153705607 103.40373255181
"2565" 512.8 68.0530871510623 102.359437067107
"2566" 513 71.985868993942 100.337808692391
"2567" 513.2 75.8724635877546 98.3545210842747
"2568" 513.4 79.6532703033489 95.5586767179533
"2569" 513.6 81.2219603589016 93.3020367523944
"2570" 513.8 83.6764132224187 90.3792956196398
"2571" 514 86.2760563285273 88.2000379500896
"2572" 514.2 88.025599977663 86.5734194818124
"2573" 514.4 89.4290453410238 83.6049173377225
"2574" 514.6 91.0642311518471 80.778017280694
"2575" 514.8 93.4808737781212 78.7724827812533
"2576" 515 96.0928489052985 78.1651650383049
"2577" 515.2 98.1958442677384 78.20000250005
"2578" 515.4 99.7627716884141 78.9481589976022
"2579" 515.6 100.874108091704 80.57199710829
"2580" 515.8 101.168595749905 81.5338311573833
"2581" 516 101.415602267107 81.0621614510901
"2582" 516.2 103.613037839233 80.3078178964796
"2583" 516.4 106.567635505067 79.351009283422
"2584" 516.6 108.975478851017 78.9118089538089
"2585" 516.8 110.753473540675 76.6693401534533
"2586" 517 112.420333183225 74.1793735579727
"2587" 517.2 114.908409143478 72.1299249706523
"2588" 517.4 116.591259852931 71.7894994157474
"2589" 517.6 117.897867022889 72.9543873636071
"2590" 517.8 118.309208166475 73.9313600287433
"2591" 518 117.600546249816 73.2494359428297
"2592" 518.2 116.088404342928 71.7435587357112
"2593" 518.4 114.582067057877 69.3026413826362
"2594" 518.6 113.057872969464 66.1490982835579
"2595" 518.8 111.295862955212 62.6955357736164
"2596" 519 110.440073799999 58.6583846706979
"2597" 519.2 109.578626233776 55.1849423352467
"2598" 519.4 109.672970105969 51.3858336949093
"2599" 519.6 110.846117884957 47.3305833617831
"2600" 519.8 112.150528414784 45.5536733525415
"2601" 520 113.274900306352 45.1808104285261
"2602" 520.2 113.144824602655 44.2147336396433
"2603" 520.4 111.592192467108 42.4987425480094
"2604" 520.6 109.08268833091 41.064093473574
"2605" 520.8 106.186278624255 39.2989832455017
"2606" 521 103.561407327598 36.6836655014533
"2607" 521.2 101.014500758657 33.1840722936272
"2608" 521.4 98.0381735472236 30.5853013780151
"2609" 521.6 95.4941746985697 27.5113445938446
"2610" 521.8 93.7389041651886 24.0843546091621
"2611" 522 91.7534735326683 20.2833610805395
"2612" 522.2 91.260842338782 17.7115842127555
"2613" 522.4 91.7478268156977 17.2352022142146
"2614" 522.6 92.349593554061 15.7632174784049
"2615" 522.8 93.6609488523668 14.9421835113716
"2616" 523 94.0103967816788 14.1946740464987
"2617" 523.2 92.8317556831212 14.1159930652866
"2618" 523.4 90.5622883028632 14.4259704744207
"2619" 523.6 87.8869831146478 15.1526370941555
"2620" 523.8 84.9394307367051 15.9482656074368
"2621" 524 81.2341790524546 16.9980774070866
"2622" 524.2 77.9068273195311 18.2818580593682
"2623" 524.4 75.2711377041447 19.2395083440632
"2624" 524.6 72.8821928967879 20.2220306122533
"2625" 524.8 69.7405619554522 20.4813759348602
"2626" 525 66.7198984482546 20.0330315762207
"2627" 525.2 63.7368084776062 19.7188570911401
"2628" 525.4 61.009070338548 19.4086574166924
"2629" 525.6 58.5150457274545 20.4037836788533
"2630" 525.8 57.8298027993415 21.1147091055076
"2631" 526 56.2902788671177 22.3299562154901
"2632" 526.2 54.2191402961578 23.3390538258565
"2633" 526.4 52.8674686401488 24.944614414184
"2634" 526.6 52.0238647774546 27.6720517197247
"2635" 526.8 50.8094355177397 31.0337673102206
"2636" 527 51.0274685016295 34.4036381927658
"2637" 527.2 52.5456452376482 37.6973946115171
"2638" 527.4 53.8227332982233 40.1848462263595
"2639" 527.6 55.043886714442 42.8584013801408
"2640" 527.8 57.0130863199469 45.3896944569203
"2641" 528 58.3787309275045 47.625362390297
"2642" 528.2 59.8067907365045 50.7967911229433
"2643" 528.4 61.6452088659575 54.1436568745869
"2644" 528.6 63.8505315221933 57.4461714258104
"2645" 528.8 66.2185993253833 60.1746709374384
"2646" 529 68.4804656895913 62.7596666891676
"2647" 529.2 71.0001036828362 65.6290336152288
"2648" 529.4 74.6165094021078 67.1523160468524
"2649" 529.6 77.8422873452738 69.0484440573475
"2650" 529.8 80.8553995523134 70.0903373435415
"2651" 530 82.7660977566545 69.7601271502733
"2652" 530.2 83.0101131711423 70.1158968555655
"2653" 530.4 84.0551699264898 71.2511132310709
"2654" 530.6 86.8307572460727 73.3391676236503
"2655" 530.8 89.5814596271089 74.962096542429
"2656" 531 91.3672541565072 76.6057949083638
"2657" 531.2 92.232427620277 79.4765935777847
"2658" 531.4 92.6829994530171 82.8229796940533
"2659" 531.6 92.7972633294457 86.8643125866886
"2660" 531.8 91.762293253568 90.3676696239085
"2661" 532 91.1072652774046 93.5529018044033
"2662" 532.2 90.1124917968171 96.4045587355001
"2663" 532.4 88.3184489566229 98.8999267016901
"2664" 532.6 88.5507649064124 99.7335309921112
"2665" 532.8 89.4204855419688 100.148868961168
"2666" 533 91.4205501685177 101.216253377532
"2667" 533.2 93.1685102827091 100.881445096953
"2668" 533.4 95.382695721385 100.407306662345
"2669" 533.6 97.2164914746624 100.596174776256
"2670" 533.8 99.7912633179582 100.064037125472
"2671" 534 102.206004487186 98.7009984051124
"2672" 534.2 105.295216512027 97.5148826133397
"2673" 534.4 109.128947321588 97.49737609502
"2674" 534.6 112.472737713524 98.0203322628379
"2675" 534.8 114.163598370702 98.3259696492691
"2676" 535 114.97744287843 96.9639296749668
"2677" 535.2 116.312520906255 94.9891279378243
"2678" 535.4 117.989179134616 93.1016956732618
"2679" 535.6 119.357094164738 90.6337549133081
"2680" 535.8 121.103431233222 87.9577132184371
"2681" 536 122.017047848057 85.0815250499434
"2682" 536.2 123.263985596345 82.5173040820442
"2683" 536.4 123.777378998755 79.6727596468571
"2684" 536.6 124.578790185274 77.1561787247033
"2685" 536.8 125.749798239898 73.9025546099137
"2686" 537 125.042175771739 71.2305173271654
"2687" 537.2 125.331205438661 67.650655621047
"2688" 537.4 126.317406327015 64.1004382574424
"2689" 537.6 125.969188396127 62.2340586025171
"2690" 537.8 125.820113901795 60.0532416522594
"2691" 538 125.314977486286 56.8022694583595
"2692" 538.2 123.458526483958 53.9580533109203
"2693" 538.4 122.305346673642 50.4261237514049
"2694" 538.6 122.820635371776 46.5361492825185
"2695" 538.8 122.597043850499 44.621452491739
"2696" 539 121.053176929093 44.2992865063404
"2697" 539.2 118.093915100986 42.6950344162832
"2698" 539.4 115.949014773055 40.7947467697866
"2699" 539.6 113.858302066223 37.8175505142086
"2700" 539.8 112.616875218721 34.3598227213533
"2701" 540 111.623838413739 30.5498411448059
"2702" 540.2 112.105683209723 27.065668876815
"2703" 540.4 111.87097951683 27.2321126333472
"2704" 540.6 110.857011523558 28.1889706110432
"2705" 540.8 108.973253053874 29.0607612640837
"2706" 541 105.252113017972 29.5475998353337
"2707" 541.2 100.722017087468 28.1320816094589
"2708" 541.4 96.4369436232223 27.7404932958242
"2709" 541.6 92.3826412214502 28.7728915002141
"2710" 541.8 90.3259320756861 31.5296678271533
"2711" 542 89.073902844817 34.4523220498908
"2712" 542.2 86.4328035957858 36.6430956205158
"2713" 542.4 83.1828315736445 38.8634040644633
"2714" 542.6 80.1024383078525 39.8362380226337
"2715" 542.8 76.9158355151914 40.9138656342375
"2716" 543 74.5856036942649 42.4501094443553
"2717" 543.2 72.7528783900193 44.9771037505121
"2718" 543.4 72.4771260670763 46.0418918195671
"2719" 543.6 72.6956032639898 48.0126854300709
"2720" 543.8 73.7539781686182 49.8528947318321
"2721" 544 74.6538614733267 49.9464196507368
"2722" 544.2 74.5763213270933 49.7895692324371
"2723" 544.4 74.8532100683716 50.3469108500384
"2724" 544.6 75.1843984070546 51.4878855214199
"2725" 544.8 75.6006899677601 53.3417477789643
"2726" 545 76.1532925741177 55.1398011478164
"2727" 545.2 77.2567784816567 57.0222287693554
"2728" 545.4 77.5361814877654 58.0848068683446
"2729" 545.6 77.7589630513483 59.1999494217658
"2730" 545.8 78.2607705097028 60.3048491446774
"2731" 546 78.7647971626335 61.3180388478059
"2732" 546.2 79.5884973831515 62.3010776609327
"2733" 546.4 81.4354725812958 62.979640288077
"2734" 546.6 84.3644556070487 63.293689054718
"2735" 546.8 87.3019352758699 63.105268576011
"2736" 547 90.5971612853239 62.8238439944582
"2737" 547.2 92.8952794413489 62.8467989833212
"2738" 547.4 95.291178016138 62.6351548548562
"2739" 547.6 96.7799673203455 61.7651952873472
"2740" 547.8 99.2650569363171 61.0174800877658
"2741" 548 102.33527305471 60.9189073275473
"2742" 548.2 104.891716687622 61.1970592211231
"2743" 548.4 108.08726733104 60.1883641944839
"2744" 548.6 110.53918820249 58.2916613814827
"2745" 548.8 113.022419476169 56.0552040793818
"2746" 549 114.428111406224 55.5730020659533
"2747" 549.2 116.07428787345 56.5112119310976
"2748" 549.4 117.621040155185 58.2967273002206
"2749" 549.6 119.504434308014 59.7685519069052
"2750" 549.8 119.222097308549 60.567393055718
"2751" 550 118.071421550771 62.3322059713081
"2752" 550.2 116.518305153393 63.9369577751448
"2753" 550.4 115.391191997222 66.7210818652436
"2754" 550.6 114.403430424749 70.4767535271533
"2755" 550.8 113.541999278804 74.0693011905137
"2756" 551 113.03378397534 77.8294661104746
"2757" 551.2 114.146442045765 81.2371559654424
"2758" 551.4 115.009858911061 84.3658153843965
"2759" 551.6 114.235343002255 87.5327951290604
"2760" 551.8 112.429614483436 87.884330512976
"2761" 552 109.289968864534 89.4313038165463
"2762" 552.2 106.133443430475 91.401301756023
"2763" 552.4 102.954274341941 94.3766779542672
"2764" 552.6 99.1914445981341 96.4173895713388
"2765" 552.8 95.6381095805045 97.7725110630059
"2766" 553 92.3526447082402 98.524219100539
"2767" 553.2 89.1202002383575 97.7866791204974
"2768" 553.4 84.8225038816146 96.8880705765133
"2769" 553.6 80.4303252385924 97.358663651656
"2770" 553.8 75.8223887632831 96.9385163256104
"2771" 554 71.2947277685381 98.2791597190876
"2772" 554.2 66.9900153329481 99.2398044954049
"2773" 554.4 63.2805711879776 100.879447810507
"2774" 554.6 58.6230043158861 101.564727302216
"2775" 554.8 55.2541124611182 102.132472698226
"2776" 555 51.6162186137946 101.891472852773
"2777" 555.2 49.1342990745596 99.7108321256312
"2778" 555.4 47.0894046558814 96.7619672761473
"2779" 555.6 44.9436091562421 93.1536941759783
"2780" 555.8 42.4140320021434 89.553132268657
"2781" 556 40.1543630161383 86.1932612263719
"2782" 556.2 37.3741160490806 83.015175095225
"2783" 556.4 34.7667149462971 79.8058235444001
"2784" 556.6 32.9671240726651 75.9867412303954
"2785" 556.8 30.7700449956024 72.2369924656381
"2786" 557 28.5845520081072 68.1809253174691
"2787" 557.2 27.8105034763513 64.0576037464049
"2788" 557.4 26.288723798423 59.5469713717638
"2789" 557.6 25.7081984202868 55.2086583610178
"2790" 557.8 24.0241557496295 51.1387140794845
"2791" 558 23.0704646116335 47.5840665220164
"2792" 558.2 22.8680478897711 44.0115668090742
"2793" 558.4 23.7730783291759 40.2231824846387
"2794" 558.6 25.0465167492545 36.5836249479886
"2795" 558.8 26.9296725413425 33.0336245211071
"2796" 559 29.1380546770933 29.3109402998565
"2797" 559.2 31.3073654719965 25.3827288604372
"2798" 559.4 33.7754821422236 23.1411882967986
"2799" 559.6 36.7593403118756 20.2678105200059
"2800" 559.8 39.351456767817 17.0965269848283
"2801" 560 42.1952799476772 14.6009355871182
"2802" 560.2 44.5033081645449 14.3100305173404
"2803" 560.4 47.4641242494804 14.5277991685662
"2804" 560.6 50.8171884029598 14.2945574815954
"2805" 560.8 54.4977408327081 13.0631279764894
"2806" 561 56.2558498106933 11.7588553842594
"2807" 561.2 58.8478662779818 11.0316986017715
"2808" 561.4 62.382423009244 10.7565222227427
"2809" 561.6 65.258378943636 10.6219085841595
"2810" 561.8 68.3751495905045 9.97245589220327
"2811" 562 71.6177895287091 9.48955137001388
"2812" 562.2 75.1037711068335 9.8299915524059
"2813" 562.4 79.0531422532545 9.93188601126577
"2814" 562.6 82.9675210685576 10.6776341863169
"2815" 562.8 85.6563814849177 12.351302889827
"2816" 563 88.538296767203 14.8699515398914
"2817" 563.2 90.9666230234879 18.2314017875866
"2818" 563.4 93.4590872857373 21.2100331196084
"2819" 563.6 95.0962370838089 24.4167446322467
"2820" 563.8 96.7870486086546 27.8599868634199
"2821" 564 98.8803425481166 31.421332255436
"2822" 564.2 101.390918697442 33.3244793598283
"2823" 564.4 102.223011513884 35.8602336708297
"2824" 564.6 101.971244385635 39.4960402043554
"2825" 564.8 101.671625806221 43.2164191833802
"2826" 565 100.344215769255 47.1628657476095
"2827" 565.2 99.1658167660238 50.4613753969752
"2828" 565.4 97.4880961512546 54.0695608007597
"2829" 565.6 95.2332648738861 56.156525069248
"2830" 565.8 92.9645544267233 59.2689182193595
"2831" 566 90.7814079937146 62.1420771873533
"2832" 566.2 88.1942523675487 63.9618988583944
"2833" 566.4 86.2362830925246 65.6200519403633
"2834" 566.6 84.6193299178795 66.2104248477658
"2835" 566.8 83.1369417465806 65.2603840706815
"2836" 567 82.8111943822019 65.1102550870164
"2837" 567.2 84.0031912099642 65.6741171958888
"2838" 567.4 85.0623184901588 67.5167750139533
"2839" 567.6 86.5309827076545 69.9877512289199
"2840" 567.8 88.7480350914804 72.5882718723081
"2841" 568 91.1252801279062 75.5381242373353
"2842" 568.2 92.7347813737773 78.8025782565669
"2843" 568.4 94.4645723929651 82.7112630534927
"2844" 568.6 95.5063767906369 86.6466671077768
"2845" 568.8 96.2789925951949 89.3445819995503
"2846" 569 97.0873362839067 90.1794632872141
"2847" 569.2 97.7198066611153 90.6237358590039
"2848" 569.4 98.875586079317 90.4225297912658
"2849" 569.6 100.843885744708 90.1785444142789
"2850" 569.8 102.927848450672 91.4456932720522
"2851" 570 104.909441931892 93.6969204235027
"2852" 570.2 106.282891550022 96.8720086776044
"2853" 570.4 106.581584250648 100.10542076765
"2854" 570.6 106.228429149904 102.988971379421
"2855" 570.8 105.367756538608 105.998395543392
"2856" 571 104.755052385523 106.872330149344
"2857" 571.2 104.660429595748 106.873563823265
"2858" 571.4 103.878303175366 107.358201200398
"2859" 571.6 102.222747894785 108.941458454869
"2860" 571.8 100.499005468831 111.631839393376
"2861" 572 98.727753391218 113.526582230526
"2862" 572.2 97.7381268248841 113.39740362499
"2863" 572.4 95.3460064377546 114.87335645523
"2864" 572.6 92.2402260139853 117.384024358299
"2865" 572.8 89.0017311618861 119.557255972309
"2866" 573 86.2599363226204 120.446814409173
"2867" 573.2 83.3731350923925 122.494839322195
"2868" 573.4 82.3984752648033 123.296601167709
"2869" 573.6 81.3932129857295 122.495454865216
"2870" 573.8 78.0279833308063 122.22623873116
"2871" 574 74.1691448397356 123.137157402232
"2872" 574.2 70.5606802842084 123.193131986938
"2873" 574.4 65.992504347681 123.423025531262
"2874" 574.6 62.8610621940309 123.605703038493
"2875" 574.8 58.2763699971392 123.420822641799
"2876" 575 54.489501925839 121.971882110862
"2877" 575.2 50.5936997205789 120.321654855588
"2878" 575.4 47.7100113803974 118.72291959381
"2879" 575.6 44.3707624374046 116.174667415153
"2880" 575.8 42.1649780108327 113.346541015
"2881" 576 40.2712866138 110.169734929044
"2882" 576.2 38.7631934942233 108.502497231063
"2883" 576.4 36.3741776070851 106.767515958394
"2884" 576.6 34.0970776166831 106.432950328477
"2885" 576.8 29.8576273357251 105.440545128894
"2886" 577 26.6217099931212 104.24820428302
"2887" 577.2 23.821306344942 103.413005667453
"2888" 577.4 20.800334479035 100.650295726539
"2889" 577.6 20.1874041523974 97.5493055426199
"2890" 577.8 17.1658173771452 94.0251352185158
"2891" 578 15.9352591248909 89.4982741400896
"2892" 578.2 15.8516178209502 85.9178618809098
"2893" 578.4 14.8631520748946 81.5429188107133
"2894" 578.6 13.2469922668101 76.3015065662866
"2895" 578.8 13.1439073877667 72.9218705659777
"2896" 579 12.3311784292432 69.0392520004078
"2897" 579.2 10.0674675890346 67.1389882826633
"2898" 579.4 7.07413827040988 65.6299210562542
"2899" 579.6 6.07966414040016 65.5013578607397
"2900" 579.8 4.95371523662456 66.4028883629333
"2901" 580 5.88045089162297 66.6640388217849
"2902" 580.2 6.85135471223101 66.4674947050945
"2903" 580.4 7.99933257159938 65.860404702574
"2904" 580.6 10.3560261093781 65.3374886455713
"2905" 580.8 12.7954945696212 63.8990234978199
"2906" 581 15.2103059565099 61.098792487432
"2907" 581.2 17.6425962738362 59.1034096642696
"2908" 581.4 20.6000577985045 56.8184974107345
"2909" 581.6 22.8234696104231 54.371039570942
"2910" 581.8 25.2412521777545 51.4614604301767
"2911" 582 27.3793676988362 48.6751287584737
"2912" 582.2 30.0325551164733 45.856515581422
"2913" 582.4 32.2216138776978 43.7269314291595
"2914" 582.6 35.2088955025226 40.5589674479945
"2915" 582.8 37.8682058534625 36.8372686942305
"2916" 583 40.211538243692 32.9187805504533
"2917" 583.2 41.9825979551636 28.9591601709533
"2918" 583.4 44.3072559351205 26.104378940778
"2919" 583.6 47.9259425017953 23.7569422953104
"2920" 583.8 51.5690964962446 21.833000331983
"2921" 584 54.402390839497 22.050970020529
"2922" 584.2 58.029829951442 22.747911399422
"2923" 584.4 61.2151093250896 24.4541467528708
"2924" 584.6 64.9439113403346 25.6720261378733
"2925" 584.8 68.4622680716756 27.5734638586796
"2926" 585 71.4216548765741 30.0994665976337
"2927" 585.2 73.6956685503635 32.9271355358345
"2928" 585.4 75.603148633446 33.4173584915065
"2929" 585.6 75.9014667366801 32.9615947226767
"2930" 585.8 75.8827128208335 32.292210768227
"2931" 586 76.2835717145879 31.4084991160866
"2932" 586.2 77.0910657021824 30.9225751098502
"2933" 586.4 79.0649444004364 29.2620819486199
"2934" 586.6 81.9245352381957 26.9850774938062
"2935" 586.8 84.7968538817394 24.2225651019836
"2936" 587 87.6764264845238 21.8588068548763
"2937" 587.2 89.9689240957035 20.1563239642696
"2938" 587.4 92.0315299608362 20.2517045823104
"2939" 587.6 94.9938253436588 20.742982411049
"2940" 587.8 98.2918977071907 21.4017682223575
"2941" 588 101.529849840734 23.2124779339941
"2942" 588.2 104.912384362817 24.6506388153908
"2943" 588.4 106.156714829829 25.719996607785
"2944" 588.6 107.574997942649 27.6451877847109
"2945" 588.8 108.75127861177 30.2534623118927
"2946" 589 111.642927610348 33.5516706930783
"2947" 589.2 114.698608337423 36.9412628928375
"2948" 589.4 116.513157408345 40.4544515260442
"2949" 589.6 117.862290358067 44.6434761413908
"2950" 589.8 118.577528727106 49.3442305586128
"2951" 590 119.101678868139 54.2050710910164
"2952" 590.2 118.852195452942 58.7293388028908
"2953" 590.4 118.458667607848 63.463843908297
"2954" 590.6 118.007521414996 67.8581090234589
"2955" 590.8 116.986237160644 72.6167933940375
"2956" 591 114.569779933809 76.3095029486163
"2957" 591.2 111.672624763195 79.8513170551433
"2958" 591.4 108.264794916079 83.4409133527368
"2959" 591.6 105.582316570646 86.3680111685294
"2960" 591.8 102.473323120855 88.1673853428866
"2961" 592 99.5019454606204 89.8258556886972
"2962" 592.2 96.5999126115107 91.678217081746
"2963" 592.4 93.2500382731098 92.3557913807822
"2964" 592.6 88.7535630649346 93.3724469739933
"2965" 592.8 85.2971248054326 94.4702924052409
"2966" 593 81.0041535416067 95.8987780296998
"2967" 593.2 76.1896041427403 95.9314559667961
"2968" 593.4 72.3942724620462 94.9744704324533
"2969" 593.6 68.5356747410248 93.2534302940884
"2970" 593.8 65.2204356488046 90.4225297912658
"2971" 594 62.1343427628617 87.7136208840961
"2972" 594.2 59.5102617885614 84.4233508519078
"2973" 594.4 57.3643112662758 81.3429904374533
"2974" 594.6 54.6222109004092 78.5544594046028
"2975" 594.8 52.9613279630756 75.3635878591954
"2976" 595 52.3459896320983 72.4013886788283
"2977" 595.2 52.9490288833809 69.7019115063848
"2978" 595.4 53.8512995133576 67.0148795796749
"2979" 595.6 54.5593326607594 63.9094429986329
"2980" 595.8 55.2499817096046 61.3865037247733
"2981" 596 56.9112828845846 59.6933264398465
"2982" 596.2 59.3012276048219 57.8923509515494
"2983" 596.4 61.9488804500045 55.6865977325783
"2984" 596.6 63.2570783533437 55.3891923875671
"2985" 596.8 62.6151810828134 54.5382314556886
"2986" 597 61.0369742229965 52.5661195355662
"2987" 597.2 58.6976018267494 50.6249822778811
"2988" 597.4 56.1087267658722 49.1200045333062
"2989" 597.6 53.9413596300845 48.5923860723233
"2990" 597.8 52.6611348916914 46.8407881588465
"2991" 598 49.9263778320664 44.5534190393493
"2992" 598.2 47.5521084205723 44.843747273271
"2993" 598.4 45.4880648360701 45.7404384560601
"2994" 598.6 45.2405806847046 46.1581932160733
"2995" 598.8 46.7283593584445 46.8475566329633
"2996" 599 47.2145620589076 44.8837491913512
"2997" 599.2 45.3776822944667 38.0940220896805
"2998" 599.4 42.7475697806627 29.9964243921471
"2999" 599.6 43.1309468759545 22.6540597415199
"3000" 599.8 45.7083431323464 17.3624666941574
"3001" 600 49.0922851809108 13.8306515693595
"3002" 600.2 53.1961444349779 12.953565271049
"3003" 600.4 57.2607285915418 13.2187369183682
"3004" 600.6 61.8261124624719 13.9560654186924
"3005" 600.8 66.1587253854804 13.757233171921
"3006" 601 69.0343402076683 15.7663944746429
"3007" 601.2 72.4199667199733 18.4028771510158
"3008" 601.4 76.7784066681676 19.9378297767467
"3009" 601.6 80.5668304067013 21.8119556143043
"3010" 601.8 83.678453955712 22.8602122826128
"3011" 602 89.2170752633513 23.0165887076952
"3012" 602.2 92.5345136887858 23.607992875297
"3013" 602.4 94.8901971380788 25.1971284863049
"3014" 602.6 97.2734897606627 26.9998833086982
"3015" 602.8 99.147580672385 29.6830679595076
"3016" 603 99.8032840234212 34.4766639784533
"3017" 603.2 101.192126280848 38.278061822297
"3018" 603.4 102.593095879029 41.6064933767597
"3019" 603.6 103.407241780036 46.375810057422
"3020" 603.8 102.563780868287 50.0994707745662
"3021" 604 101.457551653406 55.1441907183472
"3022" 604.2 102.267965759891 59.1033193417146
"3023" 604.4 103.235866061928 63.9090449701638
"3024" 604.6 103.237024670885 68.2279826658663
"3025" 604.8 101.175898328473 72.4338445835783
"3026" 605 99.3657556513177 76.7287857053112
"3027" 605.2 97.0207311228546 80.9405372185533
"3028" 605.4 94.6564139203604 83.7233446752356
"3029" 605.6 92.6696425999084 87.0152839445302
"3030" 605.8 91.6081680740462 90.5009648944116
"3031" 606 91.9868202961296 93.646096616614
"3032" 606.2 90.4654497609733 95.8994637178283
"3033" 606.4 87.8447977319345 96.3012678186333
"3034" 606.6 84.9730992796545 96.4830208852333
"3035" 606.8 80.9584947791663 96.268888280718
"3036" 607 77.1382438730045 95.1205220038283
"3037" 607.2 72.7733883399117 94.9132678692104
"3038" 607.4 68.2182793842129 93.6275503853283
"3039" 607.6 64.428012251293 91.8786764409148
"3040" 607.8 61.1687062332925 89.9335343402697
"3041" 608 58.8754971872663 87.0498839950238
"3042" 608.2 57.8793287802223 83.3133779451791
"3043" 608.4 56.2465190980589 79.4845371089424
"3044" 608.6 55.7132897499108 76.105418808422
"3045" 608.8 56.0797152415535 72.0458794128811
"3046" 609 55.6075491027865 68.4117293236554
"3047" 609.2 55.3582378564159 64.417759592663
"3048" 609.4 55.3603317857545 60.3561910284845
"3049" 609.6 55.9431996834298 57.0010618749533
"3050" 609.8 57.0655150891584 53.9976423815494
"3051" 610 57.2802491203473 50.3800573059533
"3052" 610.2 56.650453999567 46.3027842717345
"3053" 610.4 57.0109463701831 42.5111563175859
"3054" 610.6 59.1415963522358 39.3656758734112
"3055" 610.8 61.8778283342005 37.8854111638181
"3056" 611 65.0536056064504 38.2341877964172
"3057" 611.2 68.4088908776209 38.9350127160919
"3058" 611.4 71.162179906314 40.0224461980127
"3059" 611.6 74.1690012471866 40.5487541195455
"3060" 611.8 77.3309922052953 41.3188985920757
"3061" 612 80.0891604405219 40.7512579997255
"3062" 612.2 81.6960778232124 38.1219745435322
"3063" 612.4 83.1283056536645 35.6736377456333
"3064" 612.6 82.8089395509245 32.4020825468333
"3065" 612.8 82.3322355976739 28.377047814792
"3066" 613 80.4745784082239 24.9253548663104
"3067" 613.2 78.1727758369108 22.3219276495783
"3068" 613.4 76.677503864337 19.5235260065203
"3069" 613.6 75.5227346549382 16.2854605487798
"3070" 613.8 73.1383781716145 13.3374840966833
"3071" 614 70.1711501018684 11.7376072267751
"3072" 614.2 66.5310640933455 11.015962405529
"3073" 614.4 63.083470551844 10.403948604827
"3074" 614.6 59.165786617692 9.04746260682827
"3075" 614.8 56.3683740038722 6.87768991574739
"3076" 615 54.9475906574243 5.03977074576459
"3077" 615.2 54.3266418382451 4.85238382400044
"3078" 615.4 51.4253778938646 4.70680990556327
"3079" 615.6 47.6483900312868 5.1428078724694
"3080" 615.8 43.8984798476788 6.11020322695328
"3081" 616 39.6286406640288 6.76350918063069
"3082" 616.2 38.3838219480099 7.86558428811284
"3083" 616.4 35.8820059603177 10.4613443100691
"3084" 616.6 33.0803890016269 12.8085495264214
"3085" 616.8 29.3863348701117 13.7697967479533
"3086" 617 26.2791278131667 14.1806671025906
"3087" 617.2 26.5701609810348 14.1935068011731
"3088" 617.4 26.600300484023 14.9956050241954
"3089" 617.6 24.413134850497 17.5268136008321
"3090" 617.8 23.0864623276132 20.7210048696272
"3091" 618 20.3728664652545 23.8385035624419
"3092" 618.2 17.6549461836094 26.5762685835017
"3093" 618.4 14.2641007407871 28.4850217363446
"3094" 618.6 12.6663154650418 28.9798767059001
"3095" 618.8 13.5311617439545 29.1755328692866
"3096" 619 14.4154048378101 31.9883779476199
"3097" 619.2 14.951975583522 35.6616818960696
"3098" 619.4 14.4208353682781 39.2915929066592
"3099" 619.6 12.7735481959331 42.9198357712747
"3100" 619.8 11.224937883576 46.4807121781318
"3101" 620 9.81732107951592 50.154341241101
"3102" 620.2 7.54545533631906 51.8332442670178
"3103" 620.4 6.69858747497982 52.0834573178873
"3104" 620.6 6.72284023896884 53.8482025563818
"3105" 620.8 7.7014774200685 57.4946935425463
"3106" 621 7.89667081011972 61.5215494623802
"3107" 621.2 7.62482036540088 65.9446426521606
"3108" 621.4 7.27748164988984 70.0781186499886
"3109" 621.6 6.23869734087083 75.0752268782905
"3110" 621.8 7.00914768444205 78.7481408526908
"3111" 622 10.2271506404045 80.7052319091158
"3112" 622.2 14.5662100518 81.9670289696919
"3113" 622.4 18.7450780116392 83.624890202184
"3114" 622.6 22.9482425071671 84.0936283650158
"3115" 622.8 26.5011669380497 83.0956092939533
"3116" 623 30.6186054874705 82.1838934241578
"3117" 623.2 35.0444106806523 81.2013646712714
"3118" 623.4 39.4337556691474 80.0076617848818
"3119" 623.6 43.9889629760727 78.3555719320555
"3120" 623.8 48.2524886455045 76.8153917248283
"3121" 624 51.8968689996605 74.5850926464384
"3122" 624.2 54.8744767267697 72.1589529054684
"3123" 624.4 58.4754559505714 69.6954981248939
"3124" 624.6 61.7891973986346 68.0503500880433
"3125" 624.8 64.5536986340831 65.7808477656104
"3126" 625 66.6936840636488 62.7382671915302
"3127" 625.2 68.3356240827397 58.6360682449335
"3128" 625.4 71.1477661525943 55.6171168879436
"3129" 625.6 73.8861622170546 51.9184671911033
"3130" 625.8 76.3217047247892 47.9931022516661
"3131" 626 79.568502680194 44.7622352474078
"3132" 626.2 83.9635297248428 43.0755695663356
"3133" 626.4 87.6305887605845 40.5809705438333
"3134" 626.6 92.1484507017845 39.4476103499633
"3135" 626.8 96.3237832734861 38.4212521494375
"3136" 627 100.524379158887 39.5424345810655
"3137" 627.2 105.265467800832 40.6151797366337
"3138" 627.4 109.931493329952 41.9415220709533
"3139" 627.6 113.660777084502 43.7667650311513
"3140" 627.8 115.24716419776 46.6700462557677
"3141" 628 116.818961558591 50.1988183922998
"3142" 628.2 118.879990137329 54.2001863501448
"3143" 628.4 121.051082999755 58.1329615531095
"3144" 628.6 122.191676223826 62.1968599013049
"3145" 628.8 120.770663982715 66.0913116773333
"3146" 629 120.475076100718 70.4152581286796
"3147" 629.2 119.418301330024 75.7598615038654
"3148" 629.4 118.746357104211 80.6261072666016
"3149" 629.6 118.499023963097 85.912098544048
"3150" 629.8 117.498840183324 89.5420234787809
"3151" 630 114.753210845079 91.2830570900082
"3152" 630.2 111.604150352057 94.4264939941161
"3153" 630.4 107.718197328455 97.8305900504533
"3154" 630.6 103.846434328324 101.042969832221
"3155" 630.8 99.8748534544084 103.89235441453
"3156" 631 95.5808344544751 106.80751147013
"3157" 631.2 91.491867748692 110.796723998078
"3158" 631.4 87.3024430605596 112.556769205665
"3159" 631.6 83.3255195330727 114.926000243317
"3160" 631.8 78.7018548136075 115.679428492086
"3161" 632 74.3053070441117 116.336637835049
"3162" 632.2 69.0642134144276 116.949614556261
"3163" 632.4 64.3923464218974 118.806377634596
"3164" 632.6 60.338568252793 120.239145333076
"3165" 632.8 55.9252399657275 122.042694993953
"3166" 633 52.5691239772546 120.946983649593
"3167" 633.2 49.5831807402545 118.542792498172
"3168" 633.4 45.319865823451 115.852890302346
"3169" 633.6 41.2334721919387 112.203431238164
"3170" 633.8 38.145338072181 108.65749804088
"3171" 634 35.8608242119545 104.561944695603
"3172" 634.2 33.7565013694364 100.043492647044
"3173" 634.4 31.4376696649431 96.8292455793139
"3174" 634.6 30.2689668772091 92.2068669183169
"3175" 634.8 27.9621388592962 87.6718918637033
"3176" 635 24.6158078015134 84.8001170445886
"3177" 635.2 20.4401824158471 83.2879405813607
"3178" 635.4 16.8061333537809 83.3159678051506
"3179" 635.6 13.3147890456212 83.60624886202
"3180" 635.8 10.8042756375955 83.1310157354987
"3181" 636 11.1061460745649 82.831485379436
"3182" 636.2 12.3726768614663 82.2800114992944
"3183" 636.4 12.6756924229651 82.0604367529796
"3184" 636.6 12.828671716699 81.8646890545459
"3185" 636.8 13.2747600964296 81.7860135372908
"3186" 637 13.65186262216 81.500884028129
"3187" 637.2 14.4413305755383 80.4114182524668
"3188" 637.4 15.1622184844818 79.9149306284533
"3189" 637.6 16.4225192013974 79.050676250539
"3190" 637.8 17.1822013675238 78.0624474496456
"3191" 638 17.3310497719761 76.3562844645988
"3192" 638.2 18.300325119076 74.6895299637033
"3193" 638.4 20.0467978407894 72.4530916898835
"3194" 638.6 22.2280878593513 69.2044820609533
"3195" 638.8 24.4099622302868 66.5075010726952
"3196" 639 27.1554600068397 63.6593562068575
"3197" 639.2 29.5254316047545 59.9936287659839
"3198" 639.4 32.8831424779818 57.1269514448927
"3199" 639.6 35.9874684770198 54.4456561499431
"3200" 639.8 38.6124422435714 51.7027157609137
"3201" 640 41.3850120077595 48.2090464892107
"3202" 640.2 43.8621185398565 44.534213180497
"3203" 640.4 46.6125108701957 41.0174833710121
"3204" 640.6 48.8665543633746 36.9900492422933
"3205" 640.8 50.1995278246332 33.0126821001183
"3206" 641 51.2551515910121 29.2266755070745
"3207" 641.2 52.7218576466663 25.5875644186886
"3208" 641.4 55.5512488725193 22.4221591201297
"3209" 641.6 58.5178735686605 18.9871637729137
"3210" 641.8 61.6895365382172 15.6043136818598
"3211" 642 64.3125976273688 13.6102991588961
"3212" 642.2 67.7867099261241 13.3379921021489
"3213" 642.4 71.8486146809598 13.2450360143112
"3214" 642.6 75.8243524818898 13.6460824757297
"3215" 642.8 79.3841211500458 14.8354917302939
"3216" 643 83.5689388186977 15.8676284095215
"3217" 643.2 87.7557505314477 16.4474088898283
"3218" 643.4 92.1810207371886 17.8314213995247
"3219" 643.6 96.6260089734006 18.7060116546499
"3220" 643.8 100.708023817848 20.0375603071161
"3221" 644 101.350348816505 22.504492113797
"3222" 644.2 102.750096027744 25.7812437101128
"3223" 644.4 105.269564906418 29.118127867688
"3224" 644.6 106.551407552692 32.598278491047
"3225" 644.8 107.97868213819 36.5852508225339
"3226" 645 110.580946237638 39.6198890545809
"3227" 645.2 113.198078781061 42.1534789999329
"3228" 645.4 116.345639176408 45.0427168880859
"3229" 645.6 118.988562601126 48.3992001515339
"3230" 645.8 120.060832629297 53.0980666909745
"3231" 646 120.055022474668 57.3681493493671
"3232" 646.2 119.014474976692 62.0560690397658
"3233" 646.4 118.408830712002 66.7173348337954
"3234" 646.6 117.908761312595 71.5929415968737
"3235" 646.8 118.389698810255 75.4481867372345
"3236" 647 118.138250958718 80.1889267927638
"3237" 647.2 117.346782404288 84.4025003918866
"3238" 647.4 115.369135941521 88.7948661680533
"3239" 647.6 113.965004407396 94.1153435420121
"3240" 647.8 111.342130921683 98.2748565907974
"3241" 648 107.85519541061 100.990770249795
"3242" 648.2 103.676355323588 102.203722697879
"3243" 648.4 99.2678300674191 104.334096027574
"3244" 648.6 94.9024424061712 106.34485572987
"3245" 648.8 90.1949402645287 109.466555385663
"3246" 649 85.9402852412045 111.150493359853
"3247" 649.2 81.7378946941745 111.604876026353
"3248" 649.4 76.8923491370172 111.890047908089
"3249" 649.6 71.7295628049604 113.237598952365
"3250" 649.8 67.8658415467353 113.646602095934
"3251" 650 64.6401240718746 112.586342585993
"3252" 650.2 62.2799306784546 110.508365767415
"3253" 650.4 59.5400878670372 107.795963934997
"3254" 650.6 58.0021535121175 104.260416002433
"3255" 650.8 56.098471790926 101.155929319982
"3256" 651 55.2651870786792 97.6714227367478
"3257" 651.2 56.1324406777019 94.9642211993743
"3258" 651.4 55.8092289472264 92.0205259747843
"3259" 651.6 56.3635142962091 88.4065755257714
"3260" 651.8 56.0194363129853 86.4360708751456
"3261" 652 53.562352869604 85.5638221949412
"3262" 652.2 51.8237321872658 82.8155403630769
"3263" 652.4 49.3376447651893 82.0203310583228
"3264" 652.6 46.7871899563177 82.2387734085533
"3265" 652.8 45.5244844409914 81.7468102207638
"3266" 653 43.3992490218879 81.0876706534199
"3267" 653.2 39.7194079488415 81.3260569219315
"3268" 653.4 36.1031616340879 81.6762043928866
"3269" 653.6 31.6340184488352 80.1557325024049
"3270" 653.8 26.4814093803072 78.6761399903112
"3271" 654 24.0587865345947 76.3380891668296
"3272" 654.2 22.5064894209937 72.8677659188228
"3273" 654.4 20.8434770841295 68.0320125018595
"3274" 654.6 18.8573168260589 63.1987285559098
"3275" 654.8 17.8326509868212 58.2300588014866
"3276" 655 17.4075769858227 53.1373339413055
"3277" 655.2 17.5525602593925 47.8641651032636
"3278" 655.4 18.657340071326 42.4839993360604
"3279" 655.6 19.703892993231 37.0372439461415
"3280" 655.8 20.0551402398072 31.8596931322954
"3281" 656 19.919894925048 27.6171790658554
"3282" 656.2 20.9570727507545 27.2337136998254
"3283" 656.4 24.1975578025354 27.1649685825263
"3284" 656.6 28.2770750157387 26.634634108648
"3285" 656.8 32.762908103567 24.646581827297
"3286" 657 36.4576113430071 23.1452034602729
"3287" 657.2 39.0260345313609 22.6737634680916
"3288" 657.4 41.3427973447808 21.5756126608796
"3289" 657.6 44.535956368928 19.7231369906676
"3290" 657.8 47.481660907692 17.0235011991408
"3291" 658 50.7597926977177 13.7984946005743
"3292" 658.2 53.4015224755487 10.7838535109533
"3293" 658.4 56.6172604606182 9.06860812052903
"3294" 658.6 61.0548678009818 7.5579332812563
"3295" 658.8 65.2309838178483 6.21568491739077
"3296" 659 70.5374840762744 6.02665337314139
"3297" 659.2 75.6986674526417 5.56996945756618
"3298" 659.4 81.0319275196967 5.89428605009012
"3299" 659.6 84.5503611202858 8.11435534526577
"3300" 659.8 87.8182035602849 11.2402032019836
"3301" 660 91.8492354825154 14.2397018036815
"3302" 660.2 96.2616772824035 16.6825415614745
"3303" 660.4 100.72335974747 19.483511252351
"3304" 660.6 104.423992051446 22.8477823616448
"3305" 660.8 107.171004585393 27.065668876815
"3306" 661 110.596093811577 31.3462396170823
"3307" 661.2 113.928093770621 35.7056609049866
"3308" 661.4 116.941563183883 40.3501789473347
"3309" 661.6 120.852602659168 44.9012509233475
"3310" 661.8 123.143976394476 50.1750726443743
"3311" 662 125.485370986223 56.0233277443595
"3312" 662.2 125.102426588331 60.0448612899859
"3313" 662.4 123.286483439411 64.226557669922
"3314" 662.6 121.426500784595 68.5486720268296
"3315" 662.8 119.906515583265 73.8079216122288
"3316" 663 118.105960591409 78.6588536549326
"3317" 663.2 117.583897037151 84.1565816285395
"3318" 663.4 117.643213001005 89.9423299278055
"3319" 663.6 116.852949459766 94.6121719608254
"3320" 663.8 117.170979586892 95.6414392750658
"3321" 664 115.434388112569 95.6680786440769
"3322" 664.2 111.930218976522 96.9263534483486
"3323" 664.4 107.552593053486 99.4486356433557
"3324" 664.6 104.269471073137 102.853236769059
"3325" 664.8 100.228997307392 106.892278656653
"3326" 665 96.058181719126 110.058120337125
"3327" 665.2 91.6733645844651 111.998446576585
"3328" 665.4 86.3791889377469 113.366482671861
"3329" 665.6 81.5323545902868 114.56736725476
"3330" 665.8 76.7473197665381 115.590267363058
"3331" 666 71.3252205117282 116.357787046164
"3332" 666.2 64.8146491207681 118.021671551413
"3333" 666.4 60.1262251674651 117.553530905374
"3334" 666.6 54.7631431383546 118.181369640268
"3335" 666.8 49.0413082435589 119.361555036345
"3336" 667 44.9028154414787 118.544172295729
"3337" 667.2 42.8829617596613 115.441494027852
"3338" 667.4 41.571208824826 110.935820732721
"3339" 667.6 40.1367421359273 106.704624516462
"3340" 667.8 40.6068047979688 103.453189168572
"3341" 668 42.0952894250287 99.3340313156468
"3342" 668.2 43.0451781571726 94.5498833506418
"3343" 668.4 44.4542335389165 89.3765125512068
"3344" 668.6 46.7216518047962 85.6650350866616
"3345" 668.8 48.6812482293072 81.2404981066638
"3346" 669 49.732628859801 76.7508573095696
"3347" 669.2 52.1783283894484 72.9614186271165
"3348" 669.4 54.1772617093836 68.882016942792
"3349" 669.6 56.6746352553338 64.8136158975473
"3350" 669.8 59.3159779728362 61.8972669343818
"3351" 670 61.7904192679898 60.048098579718
"3352" 670.2 66.0241446842934 58.4681948120018
"3353" 670.4 69.6316567601117 55.6360592523247
"3354" 670.6 73.7940373797257 54.1699083375302
"3355" 670.8 77.1599861781283 53.0950094935843
"3356" 671 80.142294088444 50.5440450352164
"3357" 671.2 83.8373354207595 47.0637708008048
"3358" 671.4 87.2878544064245 44.5964150795033
"3359" 671.6 92.3594205095714 43.7860457666463
"3360" 671.8 96.8104168600745 42.8515856401433
"3361" 672 100.397672553549 44.2134354034533
"3362" 672.2 103.314422810012 46.5522275699836
"3363" 672.4 106.341531611925 50.2756630556234
"3364" 672.6 108.565467262981 54.0656815211427
"3365" 672.8 110.174258532177 57.2581882659824
"3366" 673 110.651424308042 58.8697351787412
"3367" 673.2 112.095181362304 61.0114548579236
"3368" 673.4 113.267947647771 63.7853929323726
"3369" 673.6 113.062742572577 66.155720943792
"3370" 673.8 114.567418154012 69.4313317531006
"3371" 674 116.031008637686 73.8098041244269
"3372" 674.2 116.799724150592 78.1243857708971
"3373" 674.4 116.428914495703 82.3032375504015
"3374" 674.6 115.330188855821 86.1983937880533
"3375" 674.8 114.865914865969 90.3889147470604
"3376" 675 113.456401288255 94.5375031294777
"3377" 675.2 110.646647248469 97.1397429350604
"3378" 675.4 107.417256794773 99.3876914084593
"3379" 675.6 103.433392245459 101.156733734833
"3380" 675.8 100.298855709604 103.507636136724
"3381" 676 97.4465525931745 104.407454588993
"3382" 676.2 92.9625545030151 105.372245213348
"3383" 676.4 89.6096571010831 105.579205481625
"3384" 676.6 86.8332862776117 104.638911555439
"3385" 676.8 83.371188711298 103.319871332084
"3386" 677 79.6931178398743 101.702442349503
"3387" 677.2 77.0595494190217 100.002912661529
"3388" 677.4 74.9493670760338 97.8044567245507
"3389" 677.6 71.9491938215746 95.1224693581133
"3390" 677.8 70.3768780535922 92.2810518434598
"3391" 678 69.5830355591735 89.4429316391154
"3392" 678.2 69.3542360504629 86.2925159118283
"3393" 678.4 68.7345686838471 82.672480461657
"3394" 678.6 69.1179886688838 79.7347821234364
"3395" 678.8 68.5547389301212 76.9722619311199
"3396" 679 66.9781345599611 74.0700455208663
"3397" 679.2 65.0576207699246 72.4795170680976
"3398" 679.4 62.7976515348303 72.0645357280139
"3399" 679.6 61.8110231912149 71.4461889078444
"3400" 679.8 62.8508692754194 70.2559107115357
"3401" 680 64.8223602031034 69.2059916379184
"3402" 680.2 67.5303125547394 67.8472351350442
"3403" 680.4 70.6680638025487 66.1689003813945
"3404" 680.6 73.6211764377125 64.670361834757
"3405" 680.8 76.7229407652851 62.6523634938716
"3406" 681 80.0779998609373 62.131591433511
"3407" 681.2 84.0738210572738 62.5360419388571
"3408" 681.4 88.1713423171369 62.5529307580709
"3409" 681.6 92.1535256250728 62.8667290243169
"3410" 681.8 96.3688400961866 63.5161908711766
"3411" 682 100.644664716083 63.5812647351247
"3412" 682.2 104.729229075089 64.6581345489824
"3413" 682.4 109.39267706333 65.8302927180759
"3414" 682.6 114.146651618977 67.5514803378444
"3415" 682.8 118.005269647196 69.7099118786135
"3416" 683 118.252238507784 71.7436793149239
"3417" 683.2 117.736606522836 73.3548636765349
"3418" 683.4 117.732466739067 76.3853509868908
"3419" 683.6 118.468891217845 75.9721873194233
"3420" 683.8 119.749633353839 74.2843131727157
"3421" 684 120.918662908375 72.0112687037333
"3422" 684.2 121.138250286797 69.4084906050961
"3423" 684.4 120.922557616945 66.5664661228733
"3424" 684.6 122.618606795502 63.3598484412206
"3425" 684.8 125.038432695934 60.3588300401571
"3426" 685 124.388578313948 59.7620631978444
"3427" 685.2 123.29355180011 56.9649254036852
"3428" 685.4 123.434082521708 54.322947837644
"3429" 685.6 123.663223747565 53.509254191505
"3430" 685.8 120.856347571255 54.082124376792
"3431" 686 117.842005417598 52.8426490788595
"3432" 686.2 115.014284716255 50.2889045521873
"3433" 686.4 113.571958575496 47.1102140669643
"3434" 686.6 112.771617363859 43.6648949473489
"3435" 686.8 112.751026291688 39.9249285224866
"3436" 687 113.744609722435 35.9696355969533
"3437" 687.2 115.069923410112 33.9507458484227
"3438" 687.4 114.732539840978 34.0388545399107
"3439" 687.6 112.943939634307 32.837469968027
"3440" 687.8 110.289833885689 31.5288211513772
"3441" 688 107.228967269486 30.2710620050585
"3442" 688.2 104.230810363067 28.070679778422
"3443" 688.4 101.209706562588 25.1824730727715
"3444" 688.6 99.1344956831182 21.6388783814305
"3445" 688.8 98.2316314237091 18.1823245255555
"3446" 689 98.943016019358 16.0887151838843
"3447" 689.2 98.8093390585457 16.2643822370925
"3448" 689.4 96.8746795514796 17.6547685465283
"3449" 689.6 94.7432539209688 19.6072230451318
"3450" 689.8 89.7258513966266 20.3409852771044
"3451" 690 83.4317388577091 19.2666467978851
"3452" 690.2 77.2230480112223 17.44254880805
"3453" 690.4 72.7043484982868 15.1015358073726
"3454" 690.6 70.7276792025449 12.4799362753081
"3455" 690.8 70.4198715897545 10.0698236064533
"3456" 691 70.5611502339604 7.8475487165121
"3457" 691.2 70.9138846241598 7.42757131870064
"3458" 691.4 72.1495803958428 6.13693161910033
"3459" 691.6 73.4959351059633 4.81574830740958
"3460" 691.8 73.9232186675264 4.61534097322511
"3461" 692 73.9513236873603 4.28767934483789
"3462" 692.2 74.1235539775117 4.16655818821042
"3463" 692.4 75.065702526826 4.37798522486756
"3464" 692.6 75.8372257483117 4.08866401681042
"3465" 692.8 76.1570769063315 4.30265899318404
"3466" 693 76.3356692186526 4.40358982767172
"3467" 693.2 77.4634152960659 4.27552604523629
"3468" 693.4 78.218388516133 4.21866096507476
"3469" 693.6 79.471324102918 4.15660742180904
"3470" 693.8 80.7937870866429 4.30905806626395
"3471" 694 82.0832003122448 4.47165269588531
"3472" 694.2 82.382736246431 4.60195824151209
"3473" 694.4 82.9211224311075 4.5294097485415
"3474" 694.6 83.7553537334345 4.66007340272327
"3475" 694.8 84.7496452930121 4.94965875407449
"3476" 695 86.5124364763688 5.04194030489613
"3477" 695.2 87.2068217805458 5.59847129186589
"3478" 695.4 87.548952614284 5.41144668939445
"3479" 695.6 88.0901643718446 5.67659233949327
"3480" 695.8 89.1202569464031 5.66803169293347
"3481" 696 90.2153240256423 6.26652146207572
"3482" 696.2 91.834984504106 6.94827252980476
"3483" 696.4 93.1921145770727 7.29041794513509
"3484" 696.6 94.8736284181258 8.2902117202602
"3485" 696.8 95.9880549297397 9.17712555303248
"3486" 697 97.1206708144621 10.0257325660382
"3487" 697.2 98.3830504609567 11.0600739769107
"3488" 697.4 100.191922677735 12.0808413969244
"3489" 697.6 102.658130860843 13.7697967479533
"3490" 697.8 104.211979814556 14.7508223971891
"3491" 698 105.392063543313 16.5915512903356
"3492" 698.2 106.31080332003 18.2964019124737
"3493" 698.4 108.538839962497 20.583569720923
"3494" 698.6 111.497478561958 22.6852088408642
"3495" 698.8 112.714749337159 23.9167555649001
"3496" 699 113.182182011387 25.8274965452798
"3497" 699.2 114.223420424999 27.9695862587798
"3498" 699.4 115.600498583492 30.0834059437368
"3499" 699.6 117.342995882067 32.2493775149845
"3500" 699.8 118.248073044073 34.2504561574684
"3501" 700 119.595802109351 37.1003574398565
"3502" 700.2 120.598025064061 40.6194407264431
"3503" 700.4 121.880214257182 44.5098883066337
"3504" 700.6 123.419065810315 47.8523914440233
"3505" 700.8 123.606488724765 51.1589990199533
"3506" 701 122.526059265126 54.4829978192998
"3507" 701.2 121.92532077451 58.281343734666
"3508" 701.4 121.331015178223 61.5448885399533
"3509" 701.6 122.475085820661 65.0622972172345
"3510" 701.8 123.941822249488 68.6722052230533
"3511" 702 123.554824223326 72.7269412744328
"3512" 702.2 123.095804999005 77.0101271533283
"3513" 702.4 122.112192375459 81.3787581692186
"3514" 702.6 121.047026011661 85.8543611977033
"3515" 702.8 118.696948041888 89.2881959202533
"3516" 703 116.275831622624 93.7298570416054
"3517" 703.2 115.045265352607 98.3469339896578
"3518" 703.4 113.430144825985 101.028773024133
"3519" 703.6 110.137244095821 102.331142175787
"3520" 703.8 105.843173345469 104.711241857453
"3521" 704 101.930781159592 107.26544608243
"3522" 704.2 98.0229694615345 109.081104872993
"3523" 704.4 93.1697526139914 111.424489524164
"3524" 704.6 88.1482854074276 113.489315788299
"3525" 704.8 83.6683719087045 114.843975320403
"3526" 705 78.6216696371663 114.768753988218
"3527" 705.2 73.5356384457545 114.656178740505
"3528" 705.4 69.2227275620906 113.582877198461
"3529" 705.6 64.7306011478853 112.647459551246
"3530" 705.8 60.6283308254889 113.34045553286
"3531" 706 58.4038728255503 115.048676083038
"3532" 706.2 58.208814720284 114.934851853703
"3533" 706.4 57.8500137694803 114.253277853953
"3534" 706.6 55.3634228243022 113.845260765668
"3535" 706.8 51.9784265108045 114.389592653903
"3536" 707 51.1094854501194 116.74273346694
"3537" 707.2 50.8080383629937 118.718081446518
"3538" 707.4 50.4500674864803 117.626598018615
"3539" 707.6 49.5134247658665 115.43912941855
"3540" 707.8 49.9225767727831 113.185014931896
"3541" 708 49.5774532276516 110.266929082306
"3542" 708.2 48.3624511884635 105.365204117341
"3543" 708.4 45.7783500603315 100.86746409183
"3544" 708.6 42.6393253292677 96.1377583869138
"3545" 708.8 39.2314553305177 91.9253235914664
"3546" 709 37.0693127696893 87.4531672882141
"3547" 709.2 36.4421455281434 82.6917135903977
"3548" 709.4 36.0588052309296 78.1931448814658
"3549" 709.6 36.9072629641732 74.8714339879998
"3550" 709.8 38.3600613507851 71.2048255781982
"3551" 710 38.8287596566417 66.9765412445662
"3552" 710.2 40.172379489048 62.9108587920402
"3553" 710.4 42.1310373320896 59.4382661038089
"3554" 710.6 43.7030174753306 55.7268148319424
"3555" 710.8 46.5052265888176 52.6828510138465
"3556" 711 49.4812631328153 50.9770032923832
"3557" 711.2 52.34951579932 47.9267548983084
"3558" 711.4 56.0388439076979 44.9642078416325
"3559" 711.6 59.3343770118101 41.7035121027866
"3560" 711.8 63.0642709983932 40.2538150239533
"3561" 712 66.8484238310645 39.6812928641633
"3562" 712.2 71.318801800103 38.3969438673472
"3563" 712.4 76.0671990162545 37.9979689710325
"3564" 712.6 80.6006397917345 38.9257194015833
"3565" 712.8 85.2065297091575 40.8020992401183
"3566" 713 89.0599468057746 42.9100062686933
"3567" 713.2 93.0766638699872 45.3285046062503
"3568" 713.4 96.1646900759382 47.780935464341
"3569" 713.6 98.1517862851219 50.5429991951063
"3570" 713.8 99.0045465093609 54.1173202103575
"3571" 714 99.2721239478352 58.0731536963726
"3572" 714.2 99.30032789403 62.2946861762186
"3573" 714.4 99.683684608848 67.0288664678214
"3574" 714.6 99.3752229841411 70.8453455340873
"3575" 714.8 99.2385750579908 74.6470876267225
"3576" 715 100.088756389932 78.568534063663
"3577" 715.2 100.807253343688 81.6156200373533
"3578" 715.4 102.768596375231 83.9605968949649
"3579" 715.6 104.763925347958 85.0215640813159
"3580" 715.8 107.497078390287 85.5036280334694
"3581" 716 110.42857946448 85.319362251663
"3582" 716.2 112.361783195423 85.6907151095428
"3583" 716.4 114.632603276395 87.2824210067033
"3584" 716.6 114.372072132903 89.3851493038043
"3585" 716.8 114.651986244627 92.646702752244
"3586" 717 114.934513576869 96.182768573146
"3587" 717.2 113.71917680623 99.9648590640135
"3588" 717.4 111.399078761278 102.390453750742
"3589" 717.6 108.899592261355 105.317085412787
"3590" 717.8 106.271335478082 107.274139163574
"3591" 718 102.495578598397 108.550311733596
"3592" 718.2 98.4401360239212 110.940371428361
"3593" 718.4 94.146549088298 113.965408090084
"3594" 718.6 89.8544673540546 116.356420481753
"3595" 718.8 85.9733055964719 116.793305182214
"3596" 719 81.4771092765011 117.630470353693
"3597" 719.2 76.2888978117776 119.304415276276
"3598" 719.4 71.8396698957273 121.631980272026
"3599" 719.6 67.3310681007776 122.875563441999
"3600" 719.8 62.6117811894874 122.618898453624
"3601" 720 56.9993549756295 121.734363898828
"3602" 720.2 51.4630267433746 121.071614323833
"3603" 720.4 45.3344077548 119.640958042453
"3604" 720.6 40.2881971530456 117.345792718491
"3605" 720.8 35.3739856407045 114.201348406353
"3606" 721 31.0575952591791 110.968495343029
"3607" 721.2 25.3580934348545 106.931225742353
"3608" 721.4 22.9507926139688 102.643337069096
"3609" 721.6 24.0338925210546 98.9860202595533
"3610" 721.8 23.1125924938063 94.6320046788843
"3611" 722 21.941877632026 89.916913160839
"3612" 722.2 21.1341049584818 85.3144129641351
"3613" 722.4 21.6243661524146 80.2083320073933
"3614" 722.6 22.9583898653389 75.8129735100497
"3615" 722.8 24.434491116826 70.8550966453818
"3616" 723 26.300527310804 66.3740418401181
"3617" 723.2 28.6853964229898 63.2745973460415
"3618" 723.4 31.4000059821334 61.6589759627109
"3619" 723.6 34.3536656825123 58.9203100156337
"3620" 723.8 37.4217623133428 56.4932224241591
"3621" 724 40.3055749571914 53.2580419545217
"3622" 724.2 42.4773246962137 48.8499932248818
"3623" 724.4 44.8977283090727 44.2822812620139
"3624" 724.6 48.0028278397353 39.6508841780206
"3625" 724.8 49.1819077360727 34.3488073839836
"3626" 725 50.1940350317598 28.9304623183322
"3627" 725.2 51.8295227538606 23.5498427126199
"3628" 725.4 52.0457725131608 18.3623072700783
"3629" 725.6 52.2690599522074 13.7734710013212
"3630" 725.8 51.9593463728606 10.9372814243169
"3631" 726 50.7668666781957 7.88573213386504
"3632" 726.2 50.0204168910376 6.98345077739667
"3633" 726.4 49.9887122511515 7.22909544843781
"3634" 726.6 51.5343533669898 7.80172861568856
"3635" 726.8 54.300997822471 8.81106985728317
"3636" 727 58.4884975267152 8.75043637740271
"3637" 727.2 62.4022161518352 9.35579370195327
"3638" 727.4 66.661024946615 10.1649269552556
"3639" 727.6 71.5326454668974 9.94264944906551
"3640" 727.8 76.5765070600238 9.81516958456866
"3641" 728 81.9133188593483 10.5688331419845
"3642" 728.2 86.1420825039249 12.6185037750632
"3643" 728.4 90.5289795195842 15.1094053000522
"3644" 728.6 95.9660261353925 17.0019571934015
"3645" 728.8 100.329949437496 20.7802721739533
"3646" 729 104.006815444679 24.9267598838321
"3647" 729.2 108.486590873411 29.4054288612658
"3648" 729.4 113.306292728786 33.1946557408283
"3649" 729.6 117.264560778921 36.9098733224381
"3650" 729.8 118.857328784816 42.0263048425451
"3651" 730 119.670430692075 47.360564144942
"3652" 730.2 120.488043608657 53.4704238886707
"3653" 730.4 119.995411992623 59.6945603281006
"3654" 730.6 119.400257662698 65.2419111446578
"3655" 730.8 118.954569663138 68.9586458462511
"3656" 731 117.541871094336 73.3906314083002
"3657" 731.2 116.542853133513 78.4805890314372
"3658" 731.4 116.690322224468 83.660123232751
"3659" 731.6 117.435200156925 88.3800206946124
"3660" 731.8 115.839046531078 93.5013541909768
"3661" 732 113.075987893045 98.3393174876974
"3662" 732.2 109.478234677469 102.972532674418
"3663" 732.4 104.985410148505 106.94142616956
"3664" 732.6 99.6858245586117 110.191653202382
"3665" 732.8 93.9159181347077 112.488488033172
"3666" 733 87.8701463436444 114.636147509987
"3667" 733.2 82.7321761013675 115.84885201005
"3668" 733.4 77.5579322964959 116.771408394902
"3669" 733.6 71.5048261199688 116.944799669293
"3670" 733.8 64.9223406467161 116.769858776107
"3671" 734 59.9257957205879 116.398458606001
"3672" 734.2 55.1903246656355 115.378415885287
"3673" 734.4 52.1588813412146 111.973575104313
"3674" 734.6 48.2752562204784 108.178695084326
"3675" 734.8 45.7652692406489 104.083151531728
"3676" 735 43.4637674264818 98.7983661193624
"3677" 735.2 42.7832301018221 94.1639500003182
"3678" 735.4 42.4041283761501 88.7981602001772
"3679" 735.6 43.5963146179084 85.856857805761
"3680" 735.8 44.7388035052408 84.466760119282
"3681" 736 47.8078005999039 80.0810036995117
"3682" 736.2 50.8041062357939 76.4527243397285
"3683" 736.4 52.9016314095913 73.3151217523512
"3684" 736.6 56.1550287933225 70.2317272015843
"3685" 736.8 60.3803926174823 67.8908212825572
"3686" 737 64.9769199595021 64.6323769838939
"3687" 737.2 68.3032612781143 63.1597972959252
"3688" 737.4 72.3616620053688 61.5671440174961
"3689" 737.6 77.3290845929345 61.9668153017033
"3690" 737.8 82.6998877109646 62.1342877702133
"3691" 738 86.6637457293489 63.7396425517269
"3692" 738.2 89.8027949829278 64.0076811538543
"3693" 738.4 92.0622325454016 63.9771722253356
"3694" 738.6 93.6607959988122 64.524590256809
"3695" 738.8 97.0003122623904 64.7602288513028
"3696" 739 101.016021486992 65.5391705653028
"3697" 739.2 105.499511679745 65.5888942718033
"3698" 739.4 110.795659789938 66.1516989409038
"3699" 739.6 115.381500095712 65.9700193247247
"3700" 739.8 118.343878709431 64.5193767517474
"3701" 740 119.702771985283 65.4210508786676
"3702" 740.2 120.500259930569 68.3105537129818
"3703" 740.4 119.990856777921 71.1951108856199
"3704" 740.6 119.141018477659 74.3159417834958
"3705" 740.8 117.862290358067 77.9148354982345
"3706" 741 116.160568261289 81.9050676969874
"3707" 741.2 114.362344368668 85.2292322496924
"3708" 741.4 112.515544723592 89.6115880138746
"3709" 741.6 110.143660665496 94.7573516213671
"3710" 741.8 107.44938607029 99.4167292072944
"3711" 742 105.077784646639 104.042150897992
"3712" 742.2 101.332988681406 107.505468819884
"3713" 742.4 97.3853191195462 109.887958665078
"3714" 742.6 92.0487065551868 112.055077932241
"3715" 742.8 86.3665394569212 113.084865282953
"3716" 743 81.0284585485007 113.791904684892
"3717" 743.2 75.5108120776831 113.641252221525
"3718" 743.4 70.1732067136546 113.240653625753
"3719" 743.6 64.5434436591369 113.703436644071
"3720" 743.8 60.6376618981045 113.987139435003
"3721" 744 56.0530473647471 116.171567149625
"3722" 744.2 51.9858319425926 117.46778380046
"3723" 744.4 49.588305356794 118.906429671795
"3724" 744.6 49.0989737288491 119.937447118278
"3725" 744.8 49.4415549740727 118.679083047135
"3726" 745 48.9807180083327 117.423814049219
"3727" 745.2 49.4371291688795 115.43250905987
"3728" 745.4 48.9420517910392 112.647459551246
"3729" 745.6 46.5882841502201 107.739713521367
"3730" 745.8 44.8446186467546 103.359896005135
"3731" 746 43.8190120566546 98.0932332181225
"3732" 746.2 42.1345506001296 93.3618176651876
"3733" 746.4 42.5669778016516 88.5940213927768
"3734" 746.6 43.3732842980879 84.1179702935783
"3735" 746.8 45.1511009878115 79.2797808975229
"3736" 747 47.187482096615 76.2934554891393
"3737" 747.2 49.5749813537914 72.6290924737322
"3738" 747.4 52.2414138710409 69.6758804445067
"3739" 747.6 55.2192734304949 66.3258929704341
"3740" 747.8 58.4623672974373 62.9217678837706
"3741" 748 60.7900137333428 59.5708058628062
"3742" 748.2 63.8209125409621 57.2288655837646
"3743" 748.4 66.7198984482545 56.7280682835981
"3744" 748.6 69.7070664363772 55.2741627920287
"3745" 748.8 73.170277689426 53.8296563250961
"3746" 749 76.5839968841969 53.2112108433763
"3747" 749.2 79.6225666415417 53.9354249312404
"3748" 749.4 82.0302625258565 55.0121136149338
"3749" 749.6 84.6900837902345 56.3662243780433
"3750" 749.8 86.0941644131369 58.4749417847768
"3751" 750 87.8996945765403 60.4692071253818
"3752" 750.2 90.1373063841866 62.6767488298756
"3753" 750.4 91.345816177317 65.962948574047
"3754" 750.6 92.0990912319484 68.8521036665247
"3755" 750.8 93.540091569244 72.0387366483848
"3756" 751 94.6813659535263 74.4256493468228
"3757" 751.2 95.6259386162233 74.4704526066408
"3758" 751.4 97.139195175192 73.5332883569845
"3759" 751.6 98.2086172367046 73.2497860289933
"3760" 751.8 100.168325704803 72.2239281673726
"3761" 752 103.617137532465 70.9400188623217
"3762" 752.2 106.990428807963 69.8044436400212
"3763" 752.4 110.368453779183 70.0046194678512
"3764" 752.6 114.110418387745 71.4923171580476
"3765" 752.8 116.332493770716 73.9655136269725
"3766" 753 116.9970454428 76.6909774232866
"3767" 753.2 116.015182940158 78.2837596735985
"3768" 753.4 116.336862834817 78.6653782955783
"3769" 753.6 117.22271287243 81.9614359191731
"3770" 753.8 117.376510131537 85.7965050196706
"3771" 754 118.329212805948 89.8936460706805
"3772" 754.2 118.859273602382 89.3644327688575
"3773" 754.4 119.851512760195 87.9717844235933
"3774" 754.6 120.034131317588 86.5929789088321
"3775" 754.8 120.497725891047 85.1856410216166
"3776" 755 120.401322213571 84.6033628096662
"3777" 755.2 120.138901255728 83.8048562230164
"3778" 755.4 120.30790901752 82.7180610142084
"3779" 755.6 121.35312162355 80.7071196505145
"3780" 755.8 121.755445187946 78.2852298793043
"3781" 756 122.211381594567 74.823410570797
"3782" 756.2 123.874746713005 71.2916463971841
"3783" 756.4 125.923363420825 68.0970865908833
"3784" 756.6 125.331029047874 66.8860015607685
"3785" 756.8 124.605496326012 65.282235147529
"3786" 757 124.735319945012 62.4497198238927
"3787" 757.2 125.843267892407 58.6859466693663
"3788" 757.4 124.511381767716 56.5388327259862
"3789" 757.6 122.632811582265 54.9583269719124
"3790" 757.8 121.178812689416 51.5442820182759
"3791" 758 120.884453715574 47.790276865077
"3792" 758.2 122.651300216559 44.5676281031163
"3793" 758.4 122.109956892223 45.7834897957345
"3794" 758.6 121.245818428255 46.3365621164252
"3795" 758.8 120.772590397706 47.4234290796952
"3796" 759 119.533858617266 48.1074306568654
"3797" 759.2 116.588919578964 48.4410787383081
"3798" 759.4 113.175814756867 48.3363822713726
"3799" 759.6 109.728608799826 48.4962900996471
"3800" 759.8 106.482823101339 47.8751447414585
"3801" 760 103.605328633483 46.7351180898989
"3802" 760.2 100.472628261961 46.6081167234859
"3803" 760.4 97.5467261727385 45.3169361649533
"3804" 760.6 95.0651774513914 43.1154008995954
"3805" 760.8 92.1166439151295 41.1301244522033
"3806" 761 88.4286653471241 40.6644527753554
"3807" 761.2 84.2258020727858 40.4282655119845
"3808" 761.4 80.4425311970205 38.9942496991873
"3809" 761.6 76.712383062194 37.5943978589836
"3810" 761.8 73.3103562833722 36.2101911262768
"3811" 762 72.0467238153483 37.2597578107658
"3812" 762.2 70.1774458522341 39.439105578188
"3813" 762.4 68.4763356464898 41.8689735779827
"3814" 762.6 66.2094269366526 45.2034980512639
"3815" 762.8 64.413323469905 48.4364842914096
"3816" 763 62.323926460449 51.7395990938144
"3817" 763.2 60.8973091361046 54.5473954758533
"3818" 763.4 58.993538494626 58.2733333411533
"3819" 763.6 57.105313958784 61.411246579218
"3820" 763.8 54.1723231967923 64.4046824113212
"3821" 764 52.6372492426704 68.4422503177157
"3822" 764.2 52.6319418574159 72.2281160260501
"3823" 764.4 51.9159488941608 76.6328272606095
"3824" 764.6 51.6916953798752 81.3183687166084
"3825" 764.8 52.40421289366 85.7798003354398
"3826" 765 54.5110689447962 87.8936738794949
"3827" 765.2 56.5249260150192 89.2641403673209
"3828" 765.4 58.1408691598162 89.2311090960081
"3829" 765.6 60.9992291071247 89.9341105753039
"3830" 765.8 64.9901896421663 91.6525131227474
"3831" 766 68.7630242554677 92.8834588641336
"3832" 766.2 72.6875970635771 95.106387980792
"3833" 766.4 76.5011808283403 96.6269396400104
"3834" 766.6 80.5551016607622 97.9674041720148
"3835" 766.8 85.0058744228119 99.1149925761336
"3836" 767 89.0254508155831 98.8413596555247
"3837" 767.2 93.6065899831868 98.8262711961736
"3838" 767.4 98.4905047504185 100.545180641183
"3839" 767.6 101.776701383448 102.896661728249
"3840" 767.8 103.76831372038 104.100480740794
"3841" 768 105.791999485069 102.905731896916
"3842" 768.2 108.008235095448 101.086507404237
"3843" 768.4 110.791106748785 100.190095222279
"3844" 768.6 113.977154456603 99.5890436763465
"3845" 768.8 115.159087983601 96.7520553695302
"3846" 769 116.007654205457 93.8126219770207
"3847" 769.2 118.057293280288 90.8037083429313
"3848" 769.4 120.109106973522 87.4069611063254
"3849" 769.6 121.253932404442 85.3999785312033
"3850" 769.8 122.391543376517 84.748024483361
"3851" 770 121.261715197928 85.44038282079
"3852" 770.2 120.140223737416 85.5120037508243
"3853" 770.4 119.857810586818 85.2418423144426
"3854" 770.6 118.943612917988 85.2247166455533
"3855" 770.8 118.208774405052 85.8011887580065
"3856" 771 116.925825589117 86.3501531219878
"3857" 771.2 114.830018934448 87.8739560448888
"3858" 771.4 112.101908196688 90.6599988276866
"3859" 771.6 108.981813886721 93.3127281092533
"3860" 771.8 106.193915307725 95.4395444558121
"3861" 772 103.938987012599 98.1014289797464
"3862" 772.2 102.176351592392 101.332582172978
"3863" 772.4 100.005407787962 103.66632004599
"3864" 772.6 97.5088679302946 107.024698748033
"3865" 772.8 95.1129624003693 110.045715644724
"3866" 773 91.9232837368308 111.262933816309
"3867" 773.2 87.9530149914867 111.109691651025
"3868" 773.4 84.2460870132546 110.371999313505
"3869" 773.6 80.2936790570323 110.127771739064
"3870" 773.8 76.5907500043529 110.945967953527
"3871" 774 73.1143017913636 112.518362218226
"3872" 774.2 69.3869271429285 114.397212735888
"3873" 774.4 64.0880196267091 116.059006372771
"3874" 774.6 61.4951101590659 115.634797120293
"3875" 774.8 58.1628286046024 113.479980645127
"3876" 775 54.9634424362402 111.343374165225
"3877" 775.2 51.3160438286459 109.088555619823
"3878" 775.4 48.0847081209495 105.737728607682
"3879" 775.6 45.595741013826 102.525877604287
"3880" 775.8 43.593009249494 98.1204075661082
"3881" 776 42.3379557566107 93.7500380806519
"3882" 776.2 42.734485516393 90.1120765792917
"3883" 776.4 43.0148073681464 85.8113790535749
"3884" 776.6 42.4593150647482 81.2419252150672
"3885" 776.8 42.606572345298 77.0334107371707
"3886" 777 42.5557717987328 72.4782950618228
"3887" 777.2 43.3394760639733 67.4031793473283
"3888" 777.4 44.7403663466485 63.1696508019836
"3889" 777.6 46.784336248284 59.0018729442474
"3890" 777.8 49.1679901096791 56.1118925599155
"3891" 778 52.7518853826429 53.4580114573902
"3892" 778.2 56.0604970319147 52.3765681068853
"3893" 778.4 58.5892306525974 51.7895708836676
"3894" 778.6 61.3420533824061 50.4902106796502
"3895" 778.8 64.64398096774 49.4044895282251
"3896" 779 68.8619881617546 48.3143344271592
"3897" 779.2 72.8915135668699 47.623802010261
"3898" 779.4 76.1498140465273 47.5239376879533
"3899" 779.6 77.9191726832137 48.2657869393818
"3900" 779.8 78.033645009931 48.7916271440709
"3901" 780 78.0301321355346 49.4063801634533
"3902" 780.2 78.96702163471 49.4545820021909
"3903" 780.4 80.6434815860045 49.3333543777658
"3904" 780.6 83.2100189082254 49.4196146100504
"3905" 780.8 86.3219666810645 49.1142770207033
"3906" 781 89.5688553922545 48.6396094137345
"3907" 781.2 92.5624353127251 48.4479763878944
"3908" 781.4 94.7542376113419 48.9431745325552
"3909" 781.6 96.3004028447595 50.4456118066364
"3910" 781.8 97.6346297410169 53.0253742158741
"3911" 782 99.2186316086463 55.6278759667677
"3912" 782.2 101.238700504165 58.0604226059933
"3913" 782.4 103.708174838049 60.9072254701592
"3914" 782.6 106.729521146478 61.7616813794484
"3915" 782.8 110.064601688944 60.4684868833902
"3916" 783 113.897311692405 59.8449339817269
"3917" 783.2 116.242924739368 58.2658383693347
"3918" 783.4 118.485157353637 56.4932224241591
"3919" 783.6 118.403838016284 57.3982450261513
"3920" 783.8 119.156157483966 59.8097459398571
"3921" 784 118.733517405628 62.3980151790961
"3922" 784.2 117.879970285128 66.1310787016796
"3923" 784.4 117.397176303706 69.9457330468565
"3924" 784.6 116.186712450729 73.5997476774069
"3925" 784.8 113.709143014606 76.7894960561448
"3926" 785 111.545944242339 81.1687534751112
"3927" 785.2 109.310998833289 85.6115014966429
"3928" 785.4 107.609809702359 90.4321533444184
"3929" 785.6 104.814730272937 94.4360842477768
"3930" 785.8 102.493517906032 98.6215524699162
"3931" 786 100.2497985918 102.978855253265
"3932" 786.2 98.4751113368025 106.992047218652
"3933" 786.4 97.4241531747322 110.730601147356
"3934" 786.6 98.161324346926 111.048489087782
"3935" 786.8 98.6274437329262 110.887552089729
"3936" 787 99.4847505447356 111.615722050219
"3937" 787.2 100.772043604595 112.102336530067
"3938" 787.4 100.988697306433 111.406431351596
"3939" 787.6 102.493681824743 110.495769244942
"3940" 787.8 103.351325900657 109.490726613464
"3941" 788 104.530645647831 108.731955704718
"3942" 788.2 106.381727369342 107.880507457547
"3943" 788.4 106.29097509119 107.255366003986
"3944" 788.6 106.086088657418 107.098867546018
"3945" 788.8 105.593417430821 107.26011224382
"3946" 789 104.584169567804 106.677855690327
"3947" 789.2 103.546010324592 105.853846118652
"3948" 789.4 103.094426645439 105.874529811914
"3949" 789.6 102.545954172565 105.800707633115
"3950" 789.8 101.56489499206 105.568583549161
"3951" 790 99.5802537036007 106.079383073069
"3952" 790.2 96.9067121183415 107.581472738388
"3953" 790.4 94.0403213515824 109.605166642543
"3954" 790.6 91.2486140544178 112.472839650525
"3955" 790.8 88.2682587728182 113.920457303426
"3956" 791 85.2389634233531 115.301009314334
"3957" 791.2 81.2400302578179 117.429385265263
"3958" 791.4 77.2296197279161 118.010173659169
"3959" 791.6 72.3710442164898 119.614229650306
"3960" 791.8 69.0831283941189 119.659661445191
"3961" 792 64.2444480859664 120.299977938902
"3962" 792.2 60.1153503943391 121.346035855376
"3963" 792.4 56.5509744285011 120.788918947446
"3964" 792.6 53.0550352369403 118.326030244296
"3965" 792.8 48.5563939354364 116.04720422559
"3966" 793 44.1916822100192 113.207052218483
"3967" 793.2 40.305428539576 110.76890465115
"3968" 793.4 38.3812570436831 107.93519506262
"3969" 793.6 35.2453722418817 105.618906990292
"3970" 793.8 31.5195223925945 104.072509651973
"3971" 794 28.8546762399212 104.256859190953
"3972" 794.2 26.4399569265212 105.295448142953
"3973" 794.4 25.4916263001117 104.933796632882
"3974" 794.6 26.2757841416608 103.834932429203
"3975" 794.8 28.4065280410003 102.694574962309
"3976" 795 29.4115297503489 101.657937308708
"3977" 795.2 31.0544653396434 99.5904213302311
"3978" 795.4 33.5194949852137 96.615811901239
"3979" 795.6 34.7248675457046 93.1958868521533
"3980" 795.8 35.5327245203 89.6753063478169
"3981" 796 36.7671553520983 86.5156502569845
"3982" 796.2 38.6441297132111 83.6713488216924
"3983" 796.4 39.8621986743221 79.6324765384668
"3984" 796.6 40.1776833775304 75.726999746574
"3985" 796.8 40.501860269718 71.5254750542947
"3986" 797 40.7566333406029 67.5605357844027
"3987" 797.2 41.4564898684195 62.8712308742729
"3988" 797.4 41.9947808167707 59.1494333764694
"3989" 797.6 43.4239199707906 54.8569645797162
"3990" 797.8 45.3368140178177 50.5161830423804
"3991" 798 47.6849829711866 46.5193801700601
"3992" 798.2 50.6670854837923 42.8809061820193
"3993" 798.4 53.5665806935318 39.5018663396463
"3994" 798.6 57.1129506422546 37.2827087719819
"3995" 798.8 60.5912438305564 35.2605046969438
"3996" 799 64.0627608257312 32.8174695954392
"3997" 799.2 67.4224019566751 29.6252645338598
"3998" 799.4 70.9599868348394 26.8721842579721
"3999" 799.6 74.4044580498315 25.1767989635494
"4000" 799.8 77.9994282194293 21.4041817992445
"4001" 800 81.3886820128882 18.2544958241018
"4002" 800.2 84.3538129949779 18.1244123937724
"4003" 800.4 85.7960220564178 19.7112144134124
"4004" 800.6 87.0092802513388 21.0180543813849
"4005" 800.8 89.7329182074743 22.9929802296566
"4006" 801 92.7754987815545 26.0459181605933
"4007" 801.2 95.4951654893716 29.3320577999958
"4008" 801.4 98.4429279297062 32.9920680773081
"4009" 801.6 100.141366364567 36.3388215134845
"4010" 801.8 101.233645669638 39.9347803857724
"4011" 802 102.398054595682 43.4921120372117
"4012" 802.2 102.523397945326 46.8562733616676
"4013" 802.4 102.420027108844 49.0517566989217
"4014" 802.6 103.856358993903 52.0415234086873
"4015" 802.8 106.092967898098 55.447235435047
"4016" 803 107.464541949793 59.2565689259313
"4017" 803.2 109.059797283976 63.2366107504275
"4018" 803.4 110.634809228499 67.2764632085703
"4019" 803.6 110.245253814214 70.9266321089124
"4020" 803.8 109.620322739738 71.7213851260823
"4021" 804 107.409962637007 73.5516452239038
"4022" 804.2 105.929364515076 76.3393148483112
"4023" 804.4 104.982200223859 79.2864987145027
"4024" 804.6 103.7110700642 82.6932987383709
"4025" 804.8 101.512628340255 86.2762879594533
"4026" 805 98.6425990487902 89.8835299445247
"4027" 805.2 95.5407418662545 93.0319845331658
"4028" 805.4 92.3982989241587 95.7720854067204
"4029" 805.6 90.1422430428379 98.6149410819116
"4030" 805.8 89.8866994249787 101.441029661608
"4031" 806 91.8609137690821 103.730849700177
"4032" 806.2 95.2007276260164 104.794699898239
"4033" 806.4 97.4522238354782 104.029667857703
"4034" 806.6 98.3644055795045 103.055990715203
"4035" 806.8 98.5941933851346 102.958623000953
"4036" 807 98.920792518076 103.69583569456
"4037" 807.2 98.3746548125835 104.424263331243
"4038" 807.4 97.1865703264804 105.848245488373
"4039" 807.6 95.4253430938101 105.944566237953
"4040" 807.8 93.5009707677291 105.717925004784
"4041" 808 90.9705447786452 106.336065589
"4042" 808.2 87.9814665963 109.178354565771
"4043" 808.4 84.2311073649084 112.710374074299
"4044" 808.6 81.3486598801182 114.35949717859
"4045" 808.8 76.8894152699212 115.013673336668
"4046" 809 72.9254674364546 116.220105681803
"4047" 809.2 70.3101116209636 117.284069250244
"4048" 809.4 67.7102671989117 117.803026522039
"4049" 809.6 64.4136200401369 119.217122109836
"4050" 809.8 60.8106854454959 120.753412156988
"4051" 810 57.6147013859573 121.632171658197
"4052" 810.2 54.3742058030765 120.18070418446
"4053" 810.4 50.803140924681 118.743647734659
"4054" 810.6 47.2030810585879 116.695198306572
"4055" 810.8 42.7752301598945 113.482125557093
"4056" 811 39.4117824168632 110.68595058404
"4057" 811.2 35.9517007452545 107.666638360571
"4058" 811.4 31.8732795068583 105.244008595802
"4059" 811.6 28.5268946203184 102.693451353634
"4060" 811.8 26.9765612183879 101.669041718887
"4061" 812 23.8357703894502 100.935067896105
"4062" 812.2 22.9249255019124 101.964447392295
"4063" 812.4 24.0252376131212 103.512537108687
"4064" 812.6 25.1615876842773 104.826312792476
"4065" 812.8 25.9670842294363 107.048066999453
"4066" 813 27.4510759533415 109.884430849345
"4067" 813.2 29.205509115076 112.792762140203
"4068" 813.4 33.1883122836831 113.631979105882
"4069" 813.6 35.1171203373974 115.509122658157
"4070" 813.8 36.3541539641545 117.933777452603
"4071" 814 36.5160360686627 119.252811916259
"4072" 814.2 35.9268409033184 119.042940733655
"4073" 814.4 35.294945966784 119.125481908189
"4074" 814.6 34.6534645552545 119.056751756953
"4075" 814.8 35.1908739548359 119.080904988395
"4076" 815 35.1966041857647 118.88718621377
"4077" 815.2 34.856773241613 119.176777366972
"4078" 815.4 34.7925612898974 119.205121607239
"4079" 815.6 34.8611823456545 119.215136572133
"4080" 815.8 34.9356898139502 118.99466220004
"4081" 816 34.8958019773879 119.15195574422
"4082" 816.2 34.9610900872328 119.274065206149
"4083" 816.4 35.2701267455045 119.486792494891
"4084" 816.6 35.5045305020323 119.338036264787
"4085" 816.8 35.5373700463184 119.00979427774
"4086" 817 35.0930945377773 119.608502137703
"4087" 817.2 34.9957268235273 119.440321540362
"4088" 817.4 35.0484598215737 119.805309219698
"4089" 817.6 34.9563863329212 119.913587642353
"4090" 817.8 34.6274998314546 120.007709766128
"4091" 818 34.3250871660193 120.221345986218
"4092" 818.2 34.4625474684898 120.060975633336
"4093" 818.4 34.1869109244733 120.35093095886
"4094" 818.6 34.2599367101608 120.083169744672
"4095" 818.8 33.9108734545745 120.515969234513
"4096" 819 33.9196788826458 120.620279690127
"4097" 819.2 33.5919655528427 120.622271868424
"4098" 819.4 33.3737745965402 120.688820110096
"4099" 819.6 34.0446365489097 120.45795150685
"4100" 819.8 34.1341700792546 120.213362180771
"4101" 820 34.1520767853235 120.431091447746
"4102" 820.2 34.4687155589853 120.679546994453
"4103" 820.4 34.6742363342945 120.640599908753
"4104" 820.6 34.6404821933545 120.627617546853
"4105" 820.8 34.9165282042809 120.71029469369
"4106" 821 35.7491758996146 120.858703588673
"4107" 821.2 36.5525986389117 121.842395696068
"4108" 821.4 37.5817084060323 122.093181956898
"4109" 821.6 38.3874391207784 122.506350776096
"4110" 821.8 39.6319181186459 122.765191656214
"4111" 822 41.1321966650765 123.301806257679
"4112" 822.2 42.3602666649818 123.529765538862
"4113" 822.4 44.3622992521153 123.916099116232
"4114" 822.6 46.1218270674799 124.653795387362
"4115" 822.8 47.5519404245161 125.09255139723
"4116" 823 49.543088152034 125.433382454894
"4117" 823.2 51.8726378050518 125.832141170169
"4118" 823.4 54.2874635635692 126.287489727549
"4119" 823.6 56.1948004693269 126.678805918242
"4120" 823.8 59.0132438653671 126.993843263566
"4121" 824 61.3988160902805 127.136164513421
"4122" 824.2 63.9118616521064 127.00965049125
"4123" 824.4 66.3810082220338 127.105816134953
"4124" 824.6 68.5627605521082 126.763841723929
"4125" 824.8 71.1895401881117 126.795166760918
"4126" 825 73.799394026128 126.036003780915
"4127" 825.2 76.1141232158931 125.533855447062
"4128" 825.4 78.671785372442 125.494380464116
"4129" 825.6 81.264780334076 124.745808203846
"4130" 825.8 83.949115484792 123.780708693316
"4131" 826 86.2367158379212 123.12455848562
"4132" 826.2 88.6124880656212 122.29368732402
"4133" 826.4 88.4100593856249 121.932104503694
"4134" 826.6 89.5654389812282 121.39699330998
"4135" 826.8 90.9157754393795 120.679546994453
"4136" 827 92.108529938942 120.046656851828
"4137" 827.2 93.3866314472915 119.436606049583
"4138" 827.4 93.1233365469442 119.540232820815
"4139" 827.6 91.8977644599253 119.240404681392
"4140" 827.8 90.074072608363 118.753308599291
"4141" 828 88.93850697711 119.246012695495
"4142" 828.2 87.9850072404546 120.027183308978
"4143" 828.4 86.876279813774 120.869224359875
"4144" 828.6 84.9883726465957 122.088515094777
"4145" 828.8 82.6539643890348 123.574899024788
"4146" 829 80.0282946641523 124.525571707328
"4147" 829.2 77.947237350662 125.144037003398
"4148" 829.4 75.2427347345533 124.814513560655
"4149" 829.6 71.1089354136776 125.777620648261
"4150" 829.8 67.5284202273431 126.54379489827
"4151" 830 63.3022916780796 126.395031820928
"4152" 830.2 59.2252160108491 126.053192197115
"4153" 830.4 54.9492236589212 125.254627493657
"4154" 830.6 51.253805732123 123.641575354269
"4155" 830.8 48.4047817370238 121.728122378684
"4156" 831 46.4721063042184 119.28824447517
"4157" 831.2 45.8108772967403 117.218820236539
"4158" 831.4 45.0035406631166 116.106621932091
"4159" 831.6 44.5952206418335 114.929727237164
"4160" 831.8 42.7241662030879 112.709819272509
"4161" 832 40.7321414255287 110.823421597147
"4162" 832.2 40.7152289193315 108.848620730661
"4163" 832.4 38.8637443837469 106.332039808507
"4164" 832.6 35.6035374033909 103.979508732181
"4165" 832.8 32.9241159700847 103.509761006142
"4166" 833 31.8460287943795 103.583399167391
"4167" 833.2 31.140590158784 102.454601891894
"4168" 833.4 28.5438060774178 102.521461834933
"4169" 833.6 25.7490916285487 104.776153666953
"4170" 833.8 22.0183808360796 107.788061627753
"4171" 834 21.1518081792545 109.649175937275
"4172" 834.2 21.2297023506545 108.244298917382
"4173" 834.4 21.341793963157 108.050242009539
"4174" 834.6 21.1907552649546 107.719904227778
"4175" 834.8 21.1328096008643 107.670270441734
"4176" 835 21.2686494363546 107.924376427703
"4177" 835.2 19.9509397035045 107.210346523203
"4178" 835.4 18.2632326565045 105.782286714203
"4179" 835.6 17.281441537817 104.979003071641
"4180" 835.8 13.6544941820045 101.571133072891
"4181" 836 16.2133177124945 101.330634818693
"4182" 836.2 17.2004493027818 98.9506138180078
"4183" 836.4 16.9268960565806 95.3893415627359
"4184" 836.6 15.8040737196776 91.7014172688187
"4185" 836.8 14.7670400317136 88.6120489734287
"4186" 837 14.3421536638952 86.0288116857345
"4187" 837.2 14.2090668153415 82.8359620559533
"4188" 837.4 13.0264724250921 79.6195818952283
"4189" 837.6 11.8805019248155 76.8688252265508
"4190" 837.8 11.5416147827795 73.3783114118033
"4191" 838 11.7387527912416 70.3594064637455
"4192" 838.2 12.9782553994737 67.7355189199396
"4193" 838.4 13.5666257569497 64.5624960742704
"4194" 838.6 14.6340368494594 60.6564570267966
"4195" 838.8 16.9420220620186 57.7887557430432
"4196" 839 18.7612629190476 55.214867944574
"4197" 839.2 21.1348746637328 54.1223642362576
"4198" 839.4 23.3861409904651 52.778377846427
"4199" 839.6 26.3376973077871 49.423313678975
"4200" 839.8 29.5442769688029 46.3974037037275
"4201" 840 33.5558648673455 43.3066370949836
"4202" 840.2 36.9272685229827 39.6563742918562
"4203" 840.4 39.2601531831388 35.5063702617849
"4204" 840.6 41.5648992822236 31.5449254483553
"4205" 840.8 44.3050392302858 27.5148724095783
"4206" 841 48.1400887227387 24.4330988432901
"4207" 841.2 52.1862767742851 22.7157038816982
"4208" 841.4 55.1585407257871 22.2704215398663
"4209" 841.6 58.2026822320424 20.8982936457715
"4210" 841.8 61.6316501551901 19.599296026921
"4211" 842 63.0199253067545 19.988630323312
"4212" 842.2 64.8056906191694 19.7610186545703
"4213" 842.4 66.3607197690212 18.8632100667199
"4214" 842.6 68.6086227117707 19.2642673327275
"4215" 842.8 71.496041063044 20.7023780025533
"4216" 843 74.543182619298 22.3889561485185
"4217" 843.2 78.180285580829 23.3781256562831
"4218" 843.4 81.0606253723177 25.5482154022796
"4219" 843.6 84.4428300234917 27.9553693023966
"4220" 843.8 88.3270642539937 29.8481697358446
"4221" 844 92.4643155008606 31.5792368453169
"4222" 844.2 96.6882151438675 33.3019696194371
"4223" 844.4 100.095501046539 36.5230941832164
"4224" 844.6 103.920514831602 39.9381386451217
"4225" 844.8 108.351278388166 42.418814787865
"4226" 845 112.970526753779 44.2372149772305
"4227" 845.2 116.610729615245 47.2141605376661
"4228" 845.4 117.954407852431 50.3227821799239
"4229" 845.6 117.907496796826 54.2490864787884
"4230" 845.8 117.138671208982 59.0103774326578
"4231" 846 117.282141060661 63.8614287414845
"4232" 846.2 116.124855080769 68.8471457631117
"4233" 846.4 114.203221694461 73.8005058511182
"4234" 846.6 111.306363189918 78.3067074298206
"4235" 846.8 107.687905150688 81.9877810784866
"4236" 847 103.984983633958 85.1542409666676
"4237" 847.2 101.749365527843 86.6741591682709
"4238" 847.4 99.2685343546831 86.846584571489
"4239" 847.6 95.6965302090545 88.9328037632408
"4240" 847.8 91.7522526208909 91.7600713464338
"4241" 848 88.6529764362956 95.1798762953916
"4242" 848.2 86.2788047737614 98.546398360693
"4243" 848.4 84.7107189128335 102.999619933269
"4244" 848.6 82.1256345695879 107.762096903953
"4245" 848.8 79.0909091242364 110.068236463281
"4246" 849 75.584997002826 112.003001791287
"4247" 849.2 71.3286369227545 113.363986063803
"4248" 849.4 66.885630727829 115.255958145379
"4249" 849.6 62.4162454784045 116.693961891153
"4250" 849.8 57.860889700971 116.927256872162
"4251" 850 53.7727743876974 115.777778065639
"4252" 850.2 49.5637071974045 113.721001016053
"4253" 850.4 46.3571862832168 112.18834746118
"4254" 850.6 42.4992202468961 111.482890814538
"4255" 850.8 39.9762329342545 110.174083088532
"4256" 851 39.2079325005004 111.654677217904
"4257" 851.2 37.8536167636045 113.733983377953
"4258" 851.4 38.7884437037023 115.555389375864
"4259" 851.6 40.7787789426182 118.755797003817
"4260" 851.8 43.2813259012962 119.65177667737
"4261" 852 46.0617150748795 119.759963026537
"4262" 852.2 48.9792186866459 120.716236278084
"4263" 852.4 51.7398756108921 122.855715407941
"4264" 852.6 53.1118805530738 125.036458930893
"4265" 852.8 54.0741163012175 125.124803874657
"4266" 853 54.6559184456249 124.764182710768
"4267" 853.2 56.1578197310402 124.129146013596
"4268" 853.4 58.6864754701341 124.004126538845
"4269" 853.6 60.4390646277735 125.138741806561
"4270" 853.8 61.5859644241636 125.822332628931
"4271" 854 62.37375774855 125.255829564203
"4272" 854.2 64.0577505904075 126.084027886589
"4273" 854.4 64.1187895104331 125.037911346596
"4274" 854.6 65.730431946687 124.611097402278
"4275" 854.8 68.4307882843617 125.221055380543
"4276" 855 70.9978957981593 126.147594185191
"4277" 855.2 72.1954004966663 124.872086219806
"4278" 855.4 75.2882573022546 123.366895907753
"4279" 855.6 78.7982446598521 123.56733090977
"4280" 855.8 81.9930720556723 123.487188172447
"4281" 856 85.6689538774946 122.198483336753
"4282" 856.2 88.6616541992425 121.395141038941
"4283" 856.4 92.3039232574032 119.579554979413
"4284" 856.6 94.9265762840622 117.893332402069
"4285" 856.8 96.9363457705045 115.708384250245
"4286" 857 100.271514542615 114.590819263353
"4287" 857.2 99.6181651592916 113.839765586027
"4288" 857.4 100.228997307392 110.845407855203
"4289" 857.6 101.877133116678 107.737130823376
"4290" 857.8 104.201600048792 105.470710028603
"4291" 858 106.907141350807 103.107236880598
"4292" 858.2 108.649640711356 100.030196557181
"4293" 858.4 109.062371106716 96.7720282339917
"4294" 858.6 107.85007079407 95.0052181316901
"4295" 858.8 106.455542426625 92.7650647683607
"4296" 859 105.181347647551 91.5437610933236
"4297" 859.2 104.97678262952 89.7116838521052
"4298" 859.4 105.561721754471 87.7113652613722
"4299" 859.6 107.367356914181 86.3348669094899
"4300" 859.8 108.925240342181 83.4565822833679
"4301" 860 110.477591217134 79.9755625384258
"4302" 860.2 112.693356343928 77.4840495992186
"4303" 860.4 114.235343002255 73.5211173927033
"4304" 860.6 116.073158608723 70.1781592034533
"4305" 860.8 117.474100655202 67.0002136667743
"4306" 861 119.904307698588 65.6008931214381
"4307" 861.2 122.227443955591 66.2927237490961
"4308" 861.4 121.696987638839 66.6915595347651
"4309" 861.6 121.623834260049 66.928750386718
"4310" 861.8 122.345712978116 68.3462036908977
"4311" 862 122.942523151819 69.2481850614087
"4312" 862.2 122.402185508832 69.3958715198914
"4313" 862.4 121.167924256855 67.9021461777217
"4314" 862.6 119.889543443878 66.760743350365
"4315" 862.8 118.274462114738 64.9480177885712
"4316" 863 116.91350215376 62.4011409484139
"4317" 863.2 116.455774554806 58.8723126591602
"4318" 863.4 115.365236477507 55.6657332223818
"4319" 863.6 114.135710922557 52.5946067137788
"4320" 863.8 114.287855926794 48.8221738779533
"4321" 864 116.228971052443 44.3837485669929
"4322" 864.2 117.48607500672 40.8438055301018
"4323" 864.4 117.37039059375 41.0867427973394
"4324" 864.6 115.527469845478 40.8678043749886
"4325" 864.8 112.505272458528 39.7126555173848
"4326" 865 109.637980824265 37.6158526213863
"4327" 865.2 106.158947336044 34.7110297748585
"4328" 865.4 102.384880780411 31.7260260508908
"4329" 865.6 98.7041107158879 28.1932008188533
"4330" 865.8 94.9446130034995 25.0565032161165
"4331" 866 91.0829939051567 20.6194037764967
"4332" 866.2 88.0888661356546 16.6129340040533
"4333" 866.4 85.2366976712763 12.5929174191924
"4334" 866.6 84.1097722133046 12.3170704513433
"4335" 866.8 80.9125515060288 13.4933980752436
"4336" 867 76.9445784193864 13.9067535328324
"4337" 867.2 72.3672258747546 14.9506392399214
"4338" 867.4 68.8265817202091 15.8100929420101
"4339" 867.6 65.7419879268741 15.7171510329533
"4340" 867.8 63.3444843542546 15.4575037949533
"4341" 868 60.103127258135 13.951832039812
"4342" 868.2 57.7247789743503 11.876305453815
"4343" 868.4 56.9499805673397 9.73835904730434
"4344" 868.6 57.0642667851295 8.22389402379702
"4345" 868.8 57.24403468474 6.39631935814744
"4346" 869 57.2993310853734 5.3286907482206
"4347" 869.2 56.6900598437298 4.97006906801268
"4348" 869.4 54.6900179978566 3.71508992948388
"4349" 869.6 52.6188694761237 3.44699908017757
"4350" 869.8 50.0409093763164 4.45060232427286
"4351" 870 47.5841619538158 5.86512802782062
"4352" 870.2 44.5280079840913 5.5869345585349
"4353" 870.4 42.4913872232326 6.37841026400822
"4354" 870.6 40.0857716127858 8.46731330942202
"4355" 870.8 38.1614353970756 11.0517001354164
"4356" 871 36.2600318403795 13.5994032480158
"4357" 871.2 36.1337360371132 14.5233381886707
"4358" 871.4 36.5061239652193 15.6300928413886
"4359" 871.6 36.609772193289 16.0887151838843
"4360" 871.8 37.1925730105801 17.5648732382556
"4361" 872 37.9308485696015 19.2939242094839
"4362" 872.2 37.1116465584937 21.5126467202685
"4363" 872.4 36.7648816554743 23.8703596327884
"4364" 872.6 37.6220979763879 25.7352069657866
"4365" 872.8 38.6466600086339 26.2194341424015
"4366" 873 38.8815837831409 26.9542704184419
"4367" 873.2 38.0830907099359 27.6323913174368
"4368" 873.4 35.5294323424019 28.3893028117638
"4369" 873.6 31.8368564734719 29.8608698724859
"4370" 873.8 29.1571276421567 32.7776679211054
"4371" 874 27.7000544562875 36.3462667553709
"4372" 874.2 27.0176192572424 39.1139003205386
"4373" 874.4 23.8460301076781 42.521910014718
"4374" 874.6 20.385706163837 45.0344627961401
"4375" 874.8 17.0242637708306 48.5766379028881
"4376" 875 15.1415647269136 52.3141341753737
"4377" 875.2 14.3490505436546 57.3126385605533
"4378" 875.4 14.2841387341545 62.5921323998866
"4379" 875.6 14.9851862767546 67.3306944933866
"4380" 875.8 16.4250482329364 71.8540641032715
"4381" 876 17.1559383476961 77.7239463052
"4382" 876.2 19.2278221456745 84.4120207906133
"4383" 876.4 22.224117551774 88.3559948949923
"4384" 876.6 25.7091985059411 91.0826683613861
"4385" 876.8 29.6133766369803 92.9768618433242
"4386" 877 33.9734360747783 94.4520849179056
"4387" 877.2 38.3026884638727 94.5602150663715
"4388" 877.4 43.2198261228084 93.4555340901533
"4389" 877.6 48.3608414352084 92.3650156905533
"4390" 877.8 53.9752136353469 91.1726356821994
"4391" 878 59.1754710408836 89.2266343976952
"4392" 878.2 63.4955905337464 87.1180132269041
"4393" 878.4 67.5152966773391 85.4982604962913
"4394" 878.6 72.2596089274256 83.5824478652033
"4395" 878.8 75.2439992503227 81.9847321904646
"4396" 879 78.2655456313212 79.9322404443199
"4397" 879.2 81.6026571540418 77.7093102077831
"4398" 879.4 85.5089167617091 75.538301048529
"4399" 879.6 90.2357388245914 73.8221032041217
"4400" 879.8 94.117980980479 70.954451455841
"4401" 880 98.8397891255487 69.8077800551297
"4402" 880.2 103.443597119944 68.5377180371571
"4403" 880.4 108.533810868852 67.6773815529223
"4404" 880.6 113.63490876438 67.017765478422
"4405" 880.8 116.081723361366 68.3065353628699
"4406" 881 116.758955187918 69.0865810192084
"4407" 881.2 116.925871269489 67.0239751540757
"4408" 881.4 117.499108783915 64.0699579295033
"4409" 881.6 118.353146529177 60.0336407809144
"4410" 881.8 118.780550769584 54.8133957845703
"4411" 882 118.104651298972 50.464724883562
"4412" 882.2 117.259957104489 45.4495219886128
"4413" 882.4 116.1741374882 40.3907718088324
"4414" 882.6 115.74102930509 35.6444073555409
"4415" 882.8 113.798270151621 33.5419339216533
"4416" 883 109.709281674591 33.2884362235006
"4417" 883.2 105.470154790416 32.6235365136952
"4418" 883.4 100.698155951581 31.697755249648
"4419" 883.6 96.2046126452318 30.4108242743169
"4420" 883.8 91.3115963647002 29.8905035246489
"4421" 884 86.7437805527111 27.875415177562
"4422" 884.2 82.9379729392002 25.665591401975
"4423" 884.4 78.6552956788997 22.8825772300178
"4424" 884.6 73.6640809624248 20.5565335965277
"4425" 884.8 68.6258196633609 17.9876832631235
"4426" 885 65.0415601160278 15.6930600521079
"4427" 885.2 61.0063208244298 12.9627488896337
"4428" 885.4 57.6014621982855 10.0838766786131
"4429" 885.6 55.3465626140424 8.41555597646843
"4430" 885.8 51.6815543371525 7.7051791175247
"4431" 886 47.8455415321007 9.28018214363459
"4432" 886.2 44.5799781926392 11.7496841709862
"4433" 886.4 40.8393460056282 14.6685756487225
"4434" 886.6 37.193907794423 17.4513212699112
"4435" 886.8 34.7753397894178 21.1896139930451
"4436" 887 33.2916976580843 25.9304027617299
"4437" 887.2 31.8016723912212 30.8329477385199
"4438" 887.4 31.5091650357381 35.5202461465687
"4439" 887.6 32.1471854263493 40.3686064344375
"4440" 887.8 32.9333016035045 44.9486322023554
"4441" 888 33.1134878333235 50.1427934505395
"4442" 888.2 34.2842786387233 55.9300170182033
"4443" 888.4 34.2405149586482 60.9372035148469
"4444" 888.6 32.8939401871056 65.039077434315
"4445" 888.8 32.6618175061251 70.0048064886709
"4446" 889 33.6724110707659 75.3504502058851
"4447" 889.2 36.2438038880045 80.1421219617033
"4448" 889.4 38.9116792584546 82.6379810369783
"4449" 889.6 41.0235740403444 82.9511987514701
"4450" 889.8 41.2865457399755 82.7197246296393
"4451" 890 40.8105871685594 83.3188425900386
"4452" 890.2 39.2564755171516 85.5183471249974
"4453" 890.4 37.2161472261998 88.0360204389122
"4454" 890.6 36.5845908878795 92.4359550252211
"4455" 890.8 38.3593387703455 96.2172365306987
"4456" 891 41.4851263173489 100.136796414387
"4457" 891.2 44.9858972909604 103.546647628189
"4458" 891.4 49.0506389561933 106.122080165974
"4459" 891.6 54.0296396910045 108.476126808453
"4460" 891.8 58.7287910430224 110.163833855453
"4461" 892 63.1727177198853 111.407144668184
"4462" 892.2 69.373168661567 113.060523354391
"4463" 892.4 75.514693847022 112.795026505651
"4464" 892.6 80.9025164484432 111.681300496406
"4465" 892.8 87.2541278875311 109.463614974251
"4466" 893 91.9363661169273 107.441078500608
"4467" 893.2 97.2307671921652 104.14790008215
"4468" 893.4 101.725351378616 100.790724977652
"4469" 893.6 106.286383583483 96.3986198914834
"4470" 893.8 110.707461634778 91.9447494634649
"4471" 894 113.017686989565 87.003747893505
"4472" 894.2 112.914723429668 83.0777025878843
"4473" 894.4 112.33667257438 82.0201386320101
"4474" 894.6 112.229115215615 80.4417729892789
"4475" 894.8 111.357586114421 77.07612082632
"4476" 895 111.180160501788 73.9127519766866
"4477" 895.2 110.378325160351 70.1760652741146
"4478" 895.4 108.26488316143 65.7577363081621
"4479" 895.6 106.240720787061 61.3145563126952
"4480" 895.8 104.680606869113 57.1068963469641
"4481" 896 103.551449265914 54.3234497330783
"4482" 896.2 101.34551495835 51.4780336581341
"4483" 896.4 99.0263093339515 49.1526339990442
"4484" 896.6 96.5931418415524 45.4080889187192
"4485" 896.8 94.8310394157212 41.2621117981866
"4486" 897 94.3451569098825 36.9342552776626
"4487" 897.2 93.53142630855 31.7872496893965
"4488" 897.4 93.6623563788483 27.9367991713283
"4489" 897.6 95.2992699349145 24.0907744584533
"4490" 897.8 96.1593132273722 19.5851312108062
"4491" 898 95.1025871521295 15.5932284875442
"4492" 898.2 91.5421744010546 14.7910758840866
"4493" 898.4 87.7181782703396 13.4051857328894
"4494" 898.6 83.6723503744481 11.7638124414694
"4495" 898.8 79.0420934346162 9.9372377827937
"4496" 899 74.4716248601578 7.91517031692101
"4497" 899.2 70.2728264702749 7.29981149085123
"4498" 899.4 65.8548631763914 5.06614801731117
"4499" 899.6 61.0369742229965 5.15118358982424
"4500" 899.8 57.981146094317 7.24615989320327
"4501" 900 55.2875518781333 10.197680200923
"4502" 900.2 52.6045304188 13.3685237437715
"4503" 900.4 49.2268563391694 16.3345037743682
"4504" 900.6 46.1649524740312 19.2803950438043
"4505" 900.8 44.3233571462243 22.4129025341048
"4506" 901 41.7455816385638 25.0283151296852
"4507" 901.2 39.7966896313822 29.3154845720384
"4508" 901.4 39.4072187743822 33.5416577011873
"4509" 901.6 38.3918548901321 38.4018413569941
"4510" 901.8 36.5690534866694 43.8543487977086
"4511" 902 36.3944676142651 49.7651033212164
"4512" 902.2 37.4325013994733 54.749433482922
"4513" 902.4 38.8287596566417 59.9995686879855
"4514" 902.6 39.3083774097082 65.3004047761801
"4515" 902.8 40.5996716320897 70.36718809925
"4516" 903 42.3986864207013 73.8477480936979
"4517" 903.2 45.6802727837914 75.7407596365007
"4518" 903.4 48.9566406659502 78.8114298669533
"4519" 903.6 51.9490090311801 80.3734566019426
"4520" 903.8 56.6920938553864 81.6276037560302
"4521" 904 61.1650703502921 82.2339050228408
"4522" 904.2 65.3956975344545 80.5709217385768
"4523" 904.4 70.3565825754921 80.0236579093658
"4524" 904.6 74.7993470775099 78.0987810647831
"4525" 904.8 79.3797511473703 76.3188163821533
"4526" 905 84.2106805717091 74.4721737531048
"4527" 905.2 88.4406881431446 72.0268475380133
"4528" 905.4 92.3982466181075 69.3343056799533
"4529" 905.6 96.5907858434605 67.7191471259239
"4530" 905.8 98.5369681621853 64.5475417477157
"4531" 906 99.2609999482233 60.1452276476095
"4532" 906.2 98.6268750700915 55.9977510802902
"4533" 906.4 98.4767529421007 50.8808055506676
"4534" 906.6 98.4478636202902 45.8315940831318
"4535" 906.8 98.7671538520841 41.4664856468851
"4536" 907 100.697173733411 38.3673155603595
"4537" 907.2 103.377367594982 38.0979561387412
"4538" 907.4 106.029726613107 39.211407730218
"4539" 907.6 109.708226308017 40.9633460901711
"4540" 907.8 112.958958312482 42.5520786949632
"4541" 908 115.949778441402 44.7709132968062
"4542" 908.2 117.988772928049 45.8285939574827
"4543" 908.4 117.691424199322 44.8896526033902
"4544" 908.6 117.43807907875 43.1653932753125
"4545" 908.8 116.689744252028 40.5844978270665
"4546" 909 115.515032960969 37.849428610841
"4547" 909.2 113.733447567976 35.8491806927265
"4548" 909.4 112.00321432719 33.9510877144372
"4549" 909.6 110.476102556428 32.3500966541815
"4550" 909.8 108.575033213855 28.8163541900533
"4551" 910 106.636517983765 25.358626397198
"4552" 910.2 105.637980999329 21.5550705809639
"4553" 910.4 105.143362218288 22.6194401097866
"4554" 910.6 103.157060847588 24.5884316646199
"4555" 910.8 100.572882370902 26.6090576133737
"4556" 911 96.713342295932 27.8954440668888
"4557" 911.2 92.498769488423 28.942761398027
"4558" 911.4 87.8326428172765 30.1660918377005
"4559" 911.6 82.8936387625732 31.411542600195
"4560" 911.8 78.3179306003914 32.5094945095006
"4561" 912 73.746110070497 34.4156862180139
"4562" 912.2 68.9904306784248 36.4875489706235
"4563" 912.4 63.5999882852652 38.0330024776554
"4564" 912.6 59.0417586959688 40.6909761899737
"4565" 912.8 54.4141929866788 43.0705941513472
"4566" 913 50.8017232235417 46.9750794175275
"4567" 913.2 49.1628607064625 51.5831752008444
"4568" 913.4 49.5792065478362 55.4908687559737
"4569" 913.6 49.9109532436704 59.237627192379
"4570" 913.8 49.6950090061258 63.6837647975374
"4571" 914 49.0184479976046 68.6501352078233
"4572" 914.2 49.5917405393095 72.8238504280192
"4573" 914.4 50.9836185026588 78.1816472045703
"4574" 914.6 51.3799396272146 84.1965135830733
"4575" 914.8 51.8967538907919 89.7282398586846
"4576" 915 51.6707445337746 94.3201593926933
"4577" 915.2 51.9478252291831 97.3599794315783
"4578" 915.4 51.8737974754918 98.9054856077668
"4579" 915.6 51.7680172551326 100.821282932051
"4580" 915.8 53.9181607138198 101.519274181605
"4581" 916 57.1841442397707 102.71991505634
"4582" 916.2 60.1279588685829 104.882725294491
"4583" 916.4 63.8514146760641 106.976973112858
"4584" 916.6 68.1647096919642 106.03041734084
"4585" 916.8 73.3702970441979 105.44241827767
"4586" 917 77.8198178727545 104.073315453746
"4587" 917.2 83.4529827226363 102.696615333517
"4588" 917.4 87.0589320915879 100.225114578675
"4589" 917.6 90.9756326407627 97.4166442488877
"4590" 917.8 94.4546118706771 93.6826339983195
"4591" 918 97.6630758116459 90.0439951630402
"4592" 918.2 100.003233251881 85.9908324116521
"4593" 918.4 101.418618133392 81.273601951436
"4594" 918.6 103.693373400985 76.8421951967286
"4595" 918.8 105.323089668138 73.0149433888363
"4596" 919 107.484514814255 69.5349421820442
"4597" 919.2 110.292944123234 65.96683997079
"4598" 919.4 113.11230567673 62.1246833432542
"4599" 919.6 113.608977500275 58.7797792940357
"4600" 919.8 112.497381651126 55.5730020659533
"4601" 920 113.511477975103 53.7161309093472
"4602" 920.2 116.223498996083 53.8815857726961
"4603" 920.4 118.43921915977 55.4592391008502
"4604" 920.6 118.450792278019 57.6883633873062
"4605" 920.8 118.556614891826 60.1205379772104
"4606" 921 119.130991674745 63.2598585469433
"4607" 921.2 119.817758619255 67.6587695972345
"4608" 921.4 121.378238519635 71.2479058240133
"4609" 921.6 121.237531814276 72.5136032431235
"4610" 921.8 119.176508622376 72.7411921664381
"4611" 922 116.32874885863 74.8436955112658
"4612" 922.2 113.75843991205 78.0960752316471
"4613" 922.4 111.094977986865 81.5951215711954
"4614" 922.6 108.585875625991 85.8261851924808
"4615" 922.8 107.903944967947 90.141037232761
"4616" 923 107.378606072439 94.8002334701112
"4617" 923.2 106.49632797316 99.929914336518
"4618" 923.4 104.201600048792 102.710335329616
"4619" 923.6 100.237854250074 104.239653651086
"4620" 923.8 96.4302090937276 105.51123605021
"4621" 924 91.6131202660855 106.908186621235
"4622" 924.2 87.9747916114185 109.139078567773
"4623" 924.4 84.1487192990046 109.767871817503
"4624" 924.6 79.1973907188101 109.788787845009
"4625" 924.8 75.2116400844841 109.305082539609
"4626" 925 71.5912800904238 108.722791684553
"4627" 925.2 67.4379853408483 108.96499387375
"4628" 925.4 62.5378753116152 109.752016309937
"4629" 925.6 57.3054477324959 110.439149461264
"4630" 925.8 53.3999951388545 111.982363164676
"4631" 926 51.4184146270273 113.828400555408
"4632" 926.2 47.5115272455737 114.92449358623
"4633" 926.4 45.2515048672789 113.141861018124
"4634" 926.6 44.4123336175311 109.811652761358
"4635" 926.8 44.6349854259103 108.26436533156
"4636" 927 44.7220074510323 108.64922496712
"4637" 927.2 44.791954348481 107.940910567859
"4638" 927.4 43.6307678091045 106.450878352053
"4639" 927.6 41.2803701978455 103.932300143453
"4640" 927.8 38.1225219154185 101.828519038839
"4641" 928 34.2618997689158 99.2209591313565
"4642" 928.2 29.9525931898513 97.3929588186629
"4643" 928.4 25.6894527671593 95.5154021782866
"4644" 928.6 21.4601392743795 94.4281293691616
"4645" 928.8 17.8023588090546 94.7917187226302
"4646" 929 17.7783032561222 95.2780286004091
"4647" 929.2 17.5535625004038 95.1285148758936
"4648" 929.4 17.8542882566545 93.7281636900533
"4649" 929.6 18.6721770563545 92.1832626239533
"4650" 929.8 18.5553357992545 89.1129340346033
"4651" 930 18.8940943050827 85.9314439714845
"4652" 930.2 20.582975743373 82.1834275499269
"4653" 930.4 21.2109683094318 77.4803269379659
"4654" 930.6 22.1583058995916 72.7680674678859
"4655" 930.8 21.9396015036409 68.9374584809646
"4656" 931 22.6048340688315 65.7242104285302
"4657" 931.2 23.9661987768617 62.4953828933461
"4658" 931.4 25.7086172061545 60.3851308768866
"4659" 931.6 27.3790619917271 56.6458302141731
"4660" 931.8 28.5069876970821 52.7392658305395
"4661" 932 29.2787667286545 48.7486071605199
"4662" 932.2 30.6234079569354 46.1331676418575
"4663" 932.4 31.2573339263077 42.2633189137937
"4664" 932.6 31.3354461664967 38.1670711690796
"4665" 932.8 32.2233286870983 34.075022157172
"4666" 933 32.5615339672773 29.4371471318169
"4667" 933.2 32.0916118069879 25.0601241469866
"4668" 933.4 30.8299495827707 22.6061785573081
"4669" 933.6 29.0191194906545 21.309132600827
"4670" 933.8 27.1867158275264 20.3151759078271
"4671" 934 26.1262379369773 20.278973051082
"4672" 934.2 26.012557208284 19.0467450261297
"4673" 934.4 27.3652269676732 17.6328042016858
"4674" 934.6 30.2712268628397 15.8414502426341
"4675" 934.8 33.7667692374845 13.9956898450133
"4676" 935 36.3572322561515 11.2121376148708
"4677" 935.2 40.1034600808746 8.82351686405327
"4678" 935.4 44.5046350108585 7.97400765814139
"4679" 935.6 49.9408580579076 7.41506307098388
"4680" 935.8 52.9777267360019 8.33360352287959
"4681" 936 56.324341211946 9.07957323599583
"4682" 936.2 59.8789573953016 9.67347973432974
"4683" 936.4 62.3000606328613 11.2404242159757
"4684" 936.6 65.5431992632758 13.0322881038469
"4685" 936.8 68.2862486340154 15.5139488466924
"4686" 937 72.0398135609029 17.4034314467775
"4687" 937.2 76.3025934902655 20.116887747195
"4688" 937.4 80.6869863093928 22.1434201734533
"4689" 937.6 84.5466569137654 24.2855098869533
"4690" 937.8 88.4277741094651 26.6920298138901
"4691" 938 91.4820455669914 29.4019270399638
"4692" 938.2 94.4737539975983 32.484682824422
"4693" 938.4 98.4228262080545 33.9184224167533
"4694" 938.6 101.822906789665 33.5549162835533
"4695" 938.8 104.587472533744 32.7988348155076
"4696" 939 106.098788794059 34.3355513491054
"4697" 939.2 106.322725897285 37.8096866866573
"4698" 939.4 108.132251806925 41.9277110476554
"4699" 939.6 111.260448583893 46.8250999090809
"4700" 939.8 112.350138322095 51.4490305092086
"4701" 940 111.304062341676 54.8200250757533
"4702" 940.2 109.718284093749 58.7195518419223
"4703" 940.4 108.23668877176 62.7869124413141
"4704" 940.6 106.490552731286 65.9913474907033
"4705" 940.8 103.979277101255 69.1319335679827
"4706" 941 101.982907776428 73.2714056357492
"4707" 941.2 100.341393516668 77.6091502649098
"4708" 941.4 98.8096714188276 81.5027172495937
"4709" 941.6 96.3481814478399 84.5964969867826
"4710" 941.8 94.4684324937351 86.9144469177845
"4711" 942 93.1270474761624 87.2311748413085
"4712" 942.2 92.3500767685238 88.3334929989917
"4713" 942.4 90.9536406615879 89.5921995614116
"4714" 942.6 88.8802972104697 91.4125375947001
"4715" 942.8 87.2107159247471 94.518150099998
"4716" 943 86.2653436103161 98.6924191519687
"4717" 943.2 84.6869974174055 103.509761006142
"4718" 943.4 83.5025517408 108.007581565335
"4719" 943.6 84.367796656067 112.354607426078
"4720" 943.8 86.8363773161593 113.468154062858
"4721" 944 87.5865485944469 112.965028096184
"4722" 944.2 86.6952595178507 111.938922184473
"4723" 944.4 84.2079035959016 110.862590393012
"4724" 944.6 82.2279198451636 109.126425118171
"4725" 944.8 79.2531983218775 107.293880573134
"4726" 945 75.9373753972545 105.579823689334
"4727" 945.2 71.8609137606546 103.659670543553
"4728" 945.4 66.6256716280126 102.807860088566
"4729" 945.6 62.1170610473455 101.123389114181
"4730" 945.8 56.6715503376545 100.264782906703
"4731" 946 52.0388274996444 100.958459108224
"4732" 946.2 46.7899444377077 101.984945858453
"4733" 946.4 42.3956731065273 103.595938948771
"4734" 946.6 37.3513616375983 104.406967750422
"4735" 946.8 32.1157802291413 105.846586148142
"4736" 947 26.0509415909914 105.674669766874
"4737" 947.2 24.3162588923795 101.822666334703
"4738" 947.4 24.1449638395323 98.1912112143421
"4739" 947.6 22.8041087847091 93.1392365456806
"4740" 947.8 19.9779101032264 88.701795432742
"4741" 948 16.3451678465228 84.7009891679289
"4742" 948.2 12.1855117104937 80.4497474936815
"4743" 948.4 7.77865069144841 77.4641786371267
"4744" 948.6 6.99176059261168 77.0190690862696
"4745" 948.8 6.44426437316175 76.3862711285203
"4746" 949 5.94960505767214 74.0222222957115
"4747" 949.2 5.96244475625455 69.7774966551602
"4748" 949.4 5.18350304225455 64.7180193206277
"4749" 949.6 3.86013970019004 59.8529936342759
"4750" 949.8 4.16114204262955 56.3770233427146
"4751" 950 6.27773068811168 52.6658803119176
"4752" 950.2 8.81285784155126 48.0089929677335
"4753" 950.4 10.6454798801823 43.5807407783268
"4754" 950.6 11.8089842877718 39.4256298682636
"4755" 950.8 12.9358277196831 34.8707713932747
"4756" 951 14.2483302414414 29.8664988707774
"4757" 951.2 15.8600845787111 25.8645602093554
"4758" 951.4 20.2443812340793 24.0526304054481
"4759" 951.6 24.7689151809673 22.4831713465809
"4760" 951.8 29.6565799545607 21.4201171533104
"4761" 952 33.1483665547601 18.8842766832829
"4762" 952.2 35.0764382816739 17.8990254038888
"4763" 952.4 37.4489998177212 18.3395881367533
"4764" 952.6 40.2484437482868 18.0162854468565
"4765" 952.8 43.7494936026094 15.7380903263404
"4766" 953 47.9662865763455 13.2819746644381
"4767" 953.2 52.1187155031729 10.900429821892
"4768" 953.4 56.4303296778352 10.7796656522759
"4769" 953.6 60.804809807567 10.0454816778908
"4770" 953.8 64.1969927856879 10.7751986030199
"4771" 954 66.9950680754828 13.2533245245402
"4772" 954.2 70.2251361612546 15.0243028768164
"4773" 954.4 72.3849290955273 17.0743979588624
"4774" 954.6 73.162064358428 19.2343113232084
"4775" 954.8 76.2378660210073 20.1238606172117
"4776" 955 79.739352810826 19.4310338479176
"4777" 955.2 83.6943366325045 17.8389558059845
"4778" 955.4 86.3716034987971 14.9133494770171
"4779" 955.6 86.9988519054487 12.5219774973707
"4780" 955.8 85.8130279030452 11.6231783035579
"4781" 956 85.4466208920483 12.1075190696234
"4782" 956.2 84.9842701491964 12.728188642023
"4783" 956.4 84.8830341439733 13.9929310931095
"4784" 956.6 84.4739688976694 15.0832250635809
"4785" 956.8 84.3926620669642 16.9065028973404
"4786" 957 85.5760885568397 20.158776125549
"4787" 957.2 86.8411482669611 22.714926322312
"4788" 957.4 87.2753047899212 25.8044462292533
"4789" 957.6 87.8968413101886 29.2330737407115
"4790" 957.8 88.9117069703061 33.4400826081904
"4791" 958 88.9547459136141 36.9761333172903
"4792" 958.2 89.5039435827545 41.4481923187533
"4793" 958.4 91.36125890619 46.1419443244049
"4794" 958.6 93.1790568823184 50.7695281629533
"4795" 958.8 96.3890942280367 55.1385428261315
"4796" 959 100.23367288575 57.9998039735968
"4797" 959.2 104.753077285789 60.8494966797652
"4798" 959.4 109.823910720987 62.4536538729533
"4799" 959.6 114.540306031792 64.0299085677929
"4800" 959.8 118.137470064769 65.9626008322104
"4801" 960 119.980038143005 69.3261917037658
"4802" 960.2 119.632296306397 72.8302702773104
"4803" 960.4 119.744732833567 77.0872099271095
"4804" 960.6 120.513955609057 80.8144228458104
"4805" 960.8 119.898338796565 81.3452287757119
"4806" 961 119.319631037657 80.2169116552576
"4807" 961.2 119.270644796326 79.2207716860451
"4808" 961.4 119.243938223275 78.6906939012833
"4809" 961.6 119.060012598152 78.4617009341369
"4810" 961.8 118.190279024368 77.1652128425203
"4811" 962 118.767367520073 75.5068286560442
"4812" 962.2 120.09668659275 73.3781186044483
"4813" 962.4 121.684445801187 71.0862943247106
"4814" 962.6 123.510799431585 68.8213133213804
"4815" 962.8 124.376422269283 67.0271545080104
"4816" 963 124.291149065435 64.454871148815
"4817" 963.2 124.331038550372 60.9415905457768
"4818" 963.4 125.083131293012 56.8862704644691
"4819" 963.6 124.349414319973 53.6824456142658
"4820" 963.8 123.039870354648 50.1977517984214
"4821" 964 121.999900300318 45.7105503289426
"4822" 964.2 122.591263206982 41.9415220709533
"4823" 964.4 119.886997882721 41.4092452330533
"4824" 964.6 117.700010834317 38.7121595483283
"4825" 964.8 117.479552374925 35.2072671109107
"4826" 965 117.23983247054 33.0724493239635
"4827" 965.2 115.546142768287 31.4048696385662
"4828" 965.4 115.050421187523 27.9352934850254
"4829" 965.6 112.941040861315 25.9928871792563
"4830" 965.8 111.579483222074 23.3491225073575
"4831" 966 109.824257340951 21.8436588958746
"4832" 966.2 108.154828602152 20.1324788097594
"4833" 966.4 107.391783657826 18.332169644239
"4834" 966.6 106.135177838052 18.1575588496873
"4835" 966.8 104.907515977105 16.4610403698233
"4836" 967 104.020199763765 17.389335690725
"4837" 967.2 102.422732061079 16.8654877865821
"4838" 967.4 101.45526441558 14.675542927023
"4839" 967.6 101.49640038788 14.4351427953283
"4840" 967.8 101.238394178771 14.8331834698746
"4841" 968 99.3056268172546 15.3360558933081
"4842" 968.2 97.2213932817872 15.3996476169207
"4843" 968.4 94.5199182515914 14.1510682184901
"4844" 968.6 91.7455647374879 13.3240689893866
"4845" 968.8 88.3590704591557 12.4986665882939
"4846" 969 85.058895758298 12.0849119535402
"4847" 969.2 82.3075843386409 11.9463650083624
"4848" 969.4 78.8547600938838 11.6255189959308
"4849" 969.6 75.5083930040371 11.8944099039207
"4850" 969.8 73.2510251271776 12.6613027703379
"4851" 970 71.043462568659 14.1636436819982
"4852" 970.2 68.7328938889287 15.2489107891443
"4853" 970.4 66.0918766913421 14.7775525904408
"4854" 970.6 63.6741488249736 14.2905499163016
"4855" 970.8 61.4558923389072 12.6505804957322
"4856" 971 60.2936293077545 10.4249293878356
"4857" 971.2 60.1952146288352 8.26695044582424
"4858" 971.4 60.1823519200402 7.09712767751449
"4859" 971.6 60.4843905438362 6.21883115305531
"4860" 971.8 60.7737196215813 5.49836122057704
"4861" 972 61.2023946407545 4.60959492498268
"4862" 972.2 61.0115932613152 4.78836274258964
"4863" 972.4 59.5017052318546 4.03302532295327
"4864" 972.6 57.6627918521369 4.35376602871798
"4865" 972.8 55.8520042151588 5.35059694557029
"4866" 973 53.133705762208 6.33814934868583
"4867" 973.2 48.984625528444 6.44364494312169
"4868" 973.4 45.2211071418546 5.15080668254327
"4869" 973.6 44.6430503962019 5.30393022474274
"4870" 973.8 43.2627460717654 7.12339190567066
"4871" 974 40.8241434458483 9.20568514248452
"4872" 974.2 37.8721949711511 10.1571187985395
"4873" 974.4 34.950204255826 11.7154449747665
"4874" 974.6 32.7089325228415 14.3667031700946
"4875" 974.8 30.9548725160843 17.8758139744107
"4876" 975 29.685158416895 20.7365114035038
"4877" 975.2 30.0384442927384 23.443750292792
"4878" 975.4 30.3110883335304 25.8433933149533
"4879" 975.6 30.464100130895 27.2131054300207
"4880" 975.8 30.3479024145369 29.046218362518
"4881" 976 29.6088896455403 31.4372219973599
"4882" 976.2 28.1329685945126 33.8966455516307
"4883" 976.4 26.2192567742212 36.6403909617866
"4884" 976.6 24.8629730120476 40.007597815505
"4885" 976.8 24.7421027460821 43.253188290505
"4886" 977 25.5103809160186 47.0979995222454
"4887" 977.2 25.7612599703425 50.8465663544478
"4888" 977.4 27.1986443714401 55.1059047151182
"4889" 977.6 29.890560533192 57.800288529422
"4890" 977.8 32.4620418665346 58.5433664686733
"4891" 978 34.6830283496803 59.4420029886265
"4892" 978.2 36.5893638150487 59.4524372690121
"4893" 978.4 39.3586254263905 60.0298595104581
"4894" 978.6 42.6575405504328 59.6618033732701
"4895" 978.8 45.1229904451873 58.5552003908667
"4896" 979 46.3203687647749 56.8420941782186
"4897" 979.2 46.003363501446 57.1792240754958
"4898" 979.4 45.0776178787493 57.6037167799954
"4899" 979.6 44.155186901644 59.0550081839743
"4900" 979.8 42.8145872149177 61.0392597080585
"4901" 980 41.9083138523134 64.5338864503415
"4902" 980.2 41.3796945838651 67.9021461777217
"4903" 980.4 42.589278542212 71.3949103559958
"4904" 980.6 44.2171378215879 72.2966446225896
"4905" 980.8 44.62475606619 72.4919511227275
"4906" 981 44.834149000061 72.8395433929533
"4907" 981.2 46.5595467751578 73.3546500102759
"4908" 981.4 48.8789859584061 73.3155633292866
"4909" 981.6 52.0144230597091 73.3391676236503
"4910" 981.8 55.831287680212 73.0066567748575
"4911" 982 58.9304813082545 72.405445666922
"4912" 982.2 60.1191788197233 72.113342524172
"4913" 982.4 61.2797363712226 72.347870963549
"4914" 982.6 62.9562988796209 72.0130425313988
"4915" 982.8 66.2340636678731 73.318686234211
"4916" 983 68.6286912622645 75.5067118031018
"4917" 983.2 71.5445680441525 77.9530043045859
"4918" 983.4 74.1110925771647 80.6143736094701
"4919" 983.6 76.9959372137161 82.676179140261
"4920" 983.8 80.2085724623545 82.8143247861199
"4921" 984 83.8479612483212 82.9874229447866
"4922" 984.2 87.456011658859 83.1426881887555
"4923" 984.4 90.8361109459023 82.5600868655783
"4924" 984.6 94.5194627301212 82.8402895099199
"4925" 984.8 98.6941994503513 82.6475084154694
"4926" 985 100.886030668959 80.5123842220145
"4927" 985.2 102.614162077224 77.9184007301957
"4928" 985.4 105.143755623194 74.8931170025896
"4929" 985.6 106.927745479162 71.4395897282729
"4930" 985.8 106.551760334265 67.9485796597576
"4931" 986 105.302373133191 64.8816317687192
"4932" 986.2 103.564726681493 61.7056927953056
"4933" 986.4 100.844772815708 58.5629604664275
"4934" 986.6 98.6155117899387 54.7667290637428
"4935" 986.8 96.9106048805304 50.0935500088498
"4936" 987 96.8463543982432 45.1708845935783
"4937" 987.2 97.3875875429965 41.1248896288565
"4938" 987.4 98.2960410141801 39.1226922158575
"4939" 987.6 100.067347030775 38.3263317010451
"4940" 987.8 102.084623493274 37.03393219628
"4941" 988 104.90732316975 35.1829815887552
"4942" 988.2 108.035602829601 34.5508489035961
"4943" 988.4 111.570140471019 33.6595388471003
"4944" 988.6 112.228375830979 33.9507458484227
"4945" 988.8 110.757368249245 34.2637532432933
"4946" 989 109.690218101065 33.1420771751333
"4947" 989.2 108.112693615867 30.9316416080178
"4948" 989.4 106.392629850244 27.4709715278901
"4949" 989.6 105.380230879914 23.8018812403489
"4950" 989.8 105.650585375328 21.8666908803217
"4951" 990 104.06676693145 21.8597837884641
"4952" 990.2 101.506921807551 21.2553410215027
"4953" 990.4 98.7473852555545 18.8978296984533
"4954" 990.6 96.421284673385 16.0050207968228
"4955" 990.8 93.6907552955045 13.3640979385783
"4956" 991 91.5105651720806 12.5082498415837
"4957" 991.2 89.5130010445452 13.5795900503486
"4958" 991.4 86.9594006503546 15.1935291029866
"4959" 991.6 82.9881409119097 16.5184761295395
"4960" 991.8 79.2813585098124 18.7591234107849
"4961" 992 76.5478226270205 21.0827335841767
"4962" 992.2 73.3598093695361 24.2855098869533
"4963" 992.4 69.854757012931 27.0576259867768
"4964" 992.6 67.1794740595145 30.0340997362733
"4965" 992.8 64.0814243091663 33.6748122140415
"4966" 993 61.0611159965487 37.0540446497768
"4967" 993.2 58.8593279786103 41.2836658477514
"4968" 993.4 57.4784734530312 45.9484083311571
"4969" 993.6 56.1769223492646 50.9564741743133
"4970" 993.8 56.144572422979 55.7332944934941
"4971" 994 56.9076173673056 59.4531385970859
"4972" 994.2 56.8370754518795 62.9161505156408
"4973" 994.4 55.8571320703437 66.3098009719632
"4974" 994.6 57.4930527844813 70.3073136285409
"4975" 994.8 59.9517604443879 72.9087826564199
"4976" 995 62.800847949692 74.5272504399533
"4977" 995.2 64.7062512514248 75.5672204942831
"4978" 995.4 67.423458706061 77.0692806571468
"4979" 995.6 70.4778778876056 76.5036078738788
"4980" 995.8 73.2917066984756 75.289793381027
"4981" 996 76.5975423108928 74.1212063549958
"4982" 996.2 79.3971748436045 71.8671644866433
"4983" 996.4 80.2108477216566 69.3115530869327
"4984" 996.6 80.5834873378303 68.118684520226
"4985" 996.8 81.3523185457445 67.1389882826633
"4986" 997 83.3076477101974 65.3654121848104
"4987" 997.2 86.5160333212243 63.3545511078321
"4988" 997.4 89.1686774326566 62.7628214604687
"4989" 997.6 91.3634760078428 63.9657172001297
"4990" 997.8 93.9064916035486 65.630514196718
"4991" 998 97.3735458991957 66.9440237536592
"4992" 998.2 101.057615462012 69.1918778260989
"4993" 998.4 103.789040511037 71.8009544409533
"4994" 998.6 107.769370521963 73.9676224124193
"4995" 998.8 110.275722622755 76.6998868873356
"4996" 999 110.549422932914 78.2693827979326
"4997" 999.2 110.786317577894 77.3860468336028
"4998" 999.4 111.452834714615 75.603314251046
"4999" 999.6 112.144917790193 73.4979346035961
"5000" 999.8 112.217175834164 71.1321661006502
"5001" 1000 112.849646689981 67.2461952606691
"5002" 1000.2 113.771125213103 63.055563379226
"5003" 1000.4 115.581917773797 58.5920917588682
"5004" 1000.6 117.565318829605 54.2708711673833
"5005" 1000.8 120.790793070571 51.1898481967454
"5006" 1001 121.590662416223 51.3537344484533
"5007" 1001.2 120.246569966861 52.0284238623472
"5008" 1001.4 118.361166146738 51.8223834467115
"5009" 1001.6 115.949910108358 51.7320136141602
"5010" 1001.8 113.478038558088 51.3494069944866
"5011" 1002 108.924745587536 49.8039649966408
"5012" 1002.2 105.457591214384 47.2768540259855
"5013" 1002.4 101.452043984721 45.8924875425199
"5014" 1002.6 98.7444537544804 43.905627790663
"5015" 1002.8 95.5026414563306 41.0750905267576
"5016" 1003 92.2342137741729 38.2269768905859
"5017" 1003.2 88.7721483409177 36.527193876448
"5018" 1003.4 84.819823652061 35.4838439903726
"5019" 1003.6 80.0327204693455 34.5297736407715
"5020" 1003.8 75.5154486355045 34.9310466449533
"5021" 1004 70.1237114589108 37.7668813224845
"5022" 1004.2 67.1296542457233 40.2375870715783
"5023" 1004.4 63.4693147571392 43.1860811877129
"5024" 1004.6 60.2516275486663 46.3058866743944
"5025" 1004.8 57.4179731257303 49.9830239080406
"5026" 1005 55.8185327939898 52.5297837029239
"5027" 1005.2 53.0809286290815 55.1248609195975
"5028" 1005.4 50.3584482008866 56.6887503386797
"5029" 1005.6 47.8048421101791 58.7573549848212
"5030" 1005.8 44.5122701821146 59.1275727541733
"5031" 1006 40.4345103093245 57.9669496003133
"5032" 1006.2 36.3936003714661 56.1884159521744
"5033" 1006.4 34.2936676683117 53.9706076828676
"5034" 1006.6 31.3336891551117 51.125615803639
"5035" 1006.8 31.3764016877697 50.1243441170139
"5036" 1007 32.1881823586651 50.2611662022375
"5037" 1007.2 31.0549555043322 49.0906440803513
"5038" 1007.4 30.553550910061 47.9385356970178
"5039" 1007.6 30.8846054118362 47.9200321989839
"5040" 1007.8 31.3203842500589 46.1297449099967
"5041" 1008 31.9774228603836 44.0773299964372
"5042" 1008.2 31.8495566101132 40.2284147506707
"5043" 1008.4 30.9541746959598 36.8223717891217
"5044" 1008.6 29.9088797165432 33.8978112442522
"5045" 1008.8 29.6828772703503 33.5748041571022
"5046" 1009 29.5668646746482 33.8234025764639
"5047" 1009.2 29.3996649738483 33.8356598596408
"5048" 1009.4 29.3469241286295 33.9370845619845
"5049" 1009.6 29.3476296917763 34.0349814485946
"5050" 1009.8 29.3428671405358 34.0060533595783
"5051" 1010 29.4993330421721 33.9941751676337
"5052" 1010.2 29.4645767833483 34.0303952881408
"5053" 1010.4 29.5520796107598 34.0714776307322
"5054" 1010.6 29.6880457254607 34.1146300718605
"5055" 1010.8 29.8326808363879 34.1045029373199
"5056" 1011 29.8595566031282 34.1083748698164
"5057" 1011.2 29.8800550692861 34.1288733359743
"5058" 1011.4 30.0071455594651 34.1780696547533
"5059" 1011.6 29.9108454736608 34.0993640857345
"5060" 1011.8 29.8928190626463 34.1266755622832
"5061" 1012 29.6336179539212 33.715425485226
"5062" 1012.2 29.5348847808953 32.8538687409533
"5063" 1012.4 28.8577672784688 31.2800885432798
"5064" 1012.6 29.0031865919591 29.0476762748169
"5065" 1012.8 29.6154705663191 26.249615606663
"5066" 1013 29.6883734939076 22.5726329546369
"5067" 1013.2 30.4499124284756 19.5257660450901
"5068" 1013.4 31.7437221381024 18.7143832803011
"5069" 1013.6 34.1216065032223 17.9325282733081
"5070" 1013.8 36.6222330454504 16.2953345732419
"5071" 1014 39.3913839575714 14.9189285834582
"5072" 1014.2 42.3365368158609 13.8402329667724
"5073" 1014.4 46.053601098692 13.2261603433908
"5074" 1014.6 49.1199154050861 12.1996142402585
"5075" 1014.8 51.3163260539045 12.2158080285233
"5076" 1015 54.4303995583524 12.4024153695728
"5077" 1015.2 57.5652393794159 11.8015031695662
"5078" 1015.4 61.4782698311295 12.3052240461095
"5079" 1015.6 65.0923202353177 14.3970498123849
"5080" 1015.8 68.4973771466907 16.504379360932
"5081" 1016 72.2825582971459 18.6170155660511
"5082" 1016.2 75.3214037581694 20.593823359432
"5083" 1016.4 78.602992965635 21.3771785960946
"5084" 1016.6 81.6468815044335 22.4611463989006
"5085" 1016.8 84.0797505014108 24.3179657917033
"5086" 1017 86.477430464817 26.1679523624533
"5087" 1017.2 88.3847498563205 29.4171094203928
"5088" 1017.4 90.8301943431703 31.746951568427
"5089" 1017.6 94.3842518725097 33.7242168805757
"5090" 1017.8 96.3992528951255 36.5643115291468
"5091" 1018 96.9673429829062 39.9912504012566
"5092" 1018.2 97.0101091903909 43.6705366330896
"5093" 1018.4 97.3730252162318 46.7553228527374
"5094" 1018.6 96.9328930146801 49.804137634432
"5095" 1018.8 96.0064135431024 53.0216857273446
"5096" 1019 96.7557216049393 56.2432870553554
"5097" 1019.2 97.5814068774108 60.0640878857345
"5098" 1019.4 98.6855118711801 62.3790743471448
"5099" 1019.6 101.005017989965 63.6103823182433
"5100" 1019.8 103.879312914625 65.7252090717533
"5101" 1020 107.668324492641 66.7224087115572
"5102" 1020.2 111.752958045012 66.6670204168624
"5103" 1020.4 116.07428787345 66.2399530291491
"5104" 1020.6 118.519522429255 66.9249320449827
"5105" 1020.8 118.379312920735 68.4865574478833
"5106" 1021 117.744637703348 70.7096246437345
"5107" 1021.2 117.05279175502 74.2330756437086
"5108" 1021.4 116.642604363074 78.6415542803894
"5109" 1021.6 116.651832637732 83.1487189562715
"5110" 1021.8 115.412813035045 86.8589846679882
"5111" 1022 113.062873443161 88.6293410538283
"5112" 1022.2 110.249757898955 91.3350816464866
"5113" 1022.4 107.032423152796 93.9228991185533
"5114" 1022.6 103.648816980164 96.4615409773624
"5115" 1022.8 100.993333864255 99.823857566563
"5116" 1023 98.8565072704437 101.111267990048
"5117" 1023.2 95.7787518344212 101.709070668078
"5118" 1023.4 91.3214742487546 102.451130672135
"5119" 1023.6 87.1642119418217 103.313215870759
"5120" 1023.8 84.1769873450771 104.610733249195
"5121" 1024 80.5056970847074 107.154620347123
"5122" 1024.2 76.0372397195623 108.688338493357
"5123" 1024.4 72.4249252609767 111.462070045453
"5124" 1024.6 70.3570537095932 111.577236159082
"5125" 1024.8 67.3264514222709 110.524573255789
"5126" 1025 63.8557896844699 108.357288264907
"5127" 1025.2 60.2343620034285 106.723507951953
"5128" 1025.4 55.8205274501202 104.097970582625
"5129" 1025.6 51.4538210685727 101.388937425771
"5130" 1025.8 47.4865292934046 98.8561966405533
"5131" 1026 42.7535310692902 97.5755793702747
"5132" 1026.2 37.5153116858575 96.6927242133356
"5133" 1026.4 32.597600976762 96.1399765045204
"5134" 1026.6 27.4692545802987 95.9825126505709
"5135" 1026.8 23.6863646794238 96.8649020537379
"5136" 1027 20.0864908351075 96.5839014738797
"5137" 1027.2 19.0633412649067 95.6207662748663
"5138" 1027.4 18.2543810461182 93.2454558703169
"5139" 1027.6 17.1802303611624 89.9728446899269
"5140" 1027.8 15.1677030117016 86.5550269061297
"5141" 1028 14.0969626556216 83.278019695333
"5142" 1028.2 13.3486450090075 79.2558848449415
"5143" 1028.4 11.4840055518483 74.5556493566095
"5144" 1028.6 8.74148160047328 70.9043600722345
"5145" 1028.8 6.17016254665456 68.002686273639
"5146" 1029 5.21927077401984 65.6131368455553
"5147" 1029.2 4.50814400298859 63.0337168514639
"5148" 1029.4 4.87102061047548 60.035311574837
"5149" 1029.6 6.77308758652198 58.0698423662556
"5150" 1029.8 8.40548922289092 54.8811011874192
"5151" 1030 9.24244631098949 50.8070675226641
"5152" 1030.2 9.65096287254865 45.2252959633062
"5153" 1030.4 9.65613610973842 40.3459479148565
"5154" 1030.6 9.76087963126579 36.617294999605
"5155" 1030.8 12.2891824555212 33.6804124485866
"5156" 1031 15.9813838429586 30.7237016047084
"5157" 1031.2 19.1206967207062 27.2253866785017
"5158" 1031.4 21.116799562895 24.850023825751
"5159" 1031.6 23.4280489657212 23.1776816714866
"5160" 1031.8 26.6125995637177 22.194666338848
"5161" 1032 28.7150809506739 19.4150302451146
"5162" 1032.2 31.2229737744061 16.4606863054078
"5163" 1032.4 33.4241971628483 13.1287926291408
"5164" 1032.6 34.8707204074586 10.1373848775655
"5165" 1032.8 36.7942295379484 10.8447911280349
"5166" 1033 39.8624699691515 12.1476707043656
"5167" 1033.2 42.6895465713546 12.6360038086866
"5168" 1033.4 45.9784115860212 12.1037269707866
"5169" 1033.6 49.6080405821907 12.0296078124214
"5170" 1033.8 53.6789065267707 11.8726967670823
"5171" 1034 58.6059222607545 10.8731072490158
"5172" 1034.2 63.2027381579994 9.46177216644307
"5173" 1034.4 68.0563984417493 9.2847323526059
"5174" 1034.6 72.429375479595 8.9304141843788
"5175" 1034.8 76.655638680635 8.6982088491924
"5176" 1035 81.6824271962985 8.20592736223899
"5177" 1035.2 86.3660933276463 7.73902120966461
"5178" 1035.4 86.9226633283822 9.54362361880433
"5179" 1035.6 88.8477698562871 13.4226596797576
"5180" 1035.8 91.0103452308063 17.4048580799533
"5181" 1036 92.6353788065649 21.1384062953326
"5182" 1036.2 94.4447889895801 24.8878310960347
"5183" 1036.4 95.788976038848 28.6039285101731
"5184" 1036.6 96.2726046854524 32.3574003957665
"5185" 1036.8 98.2670378652546 36.5517019326895
"5186" 1037 101.759575441613 39.7881433471054
"5187" 1037.2 105.476392026744 43.0008275579001
"5188" 1037.4 109.37887986701 46.7396970507288
"5189" 1037.6 111.372090218375 51.2231975128654
"5190" 1037.8 111.271264795823 56.5295971533217
"5191" 1038 110.302943704158 60.493736011921
"5192" 1038.2 108.204445792345 64.8101492602563
"5193" 1038.4 107.216668189791 69.5215250041954
"5194" 1038.6 104.816506970724 74.3484117811267
"5195" 1038.8 101.856943155863 78.9511313700076
"5196" 1039 98.0280443848227 83.3301769691919
"5197" 1039.2 94.591406652317 87.6913654065533
"5198" 1039.4 92.0517321056295 91.3015438782449
"5199" 1039.6 89.5725123956067 93.9185107145307
"5200" 1039.8 86.5603341345589 97.2350947546054
"5201" 1040 84.563655558193 101.424707010307
"5202" 1040.2 82.5511675429767 106.146514089731
"5203" 1040.4 80.9634040756831 111.526981854953
"5204" 1040.6 78.7403853529364 115.687238736544
"5205" 1040.8 76.5628891978909 115.114834598226
"5206" 1041 74.0757536908394 114.01077713167
"5207" 1041.2 70.2738200183796 113.050091099293
"5208" 1041.4 65.0878300951117 112.120461256096
"5209" 1041.6 60.3223607644185 112.880552702232
"5210" 1041.8 55.2018706037398 114.505288408483
"5211" 1042 49.6091454640545 116.044843796153
"5212" 1042.2 43.7682902706266 115.765873973
"5213" 1042.4 40.8105093055332 113.021017601478
"5214" 1042.6 36.9902896972545 110.513121211334
"5215" 1042.8 32.4557361478974 108.123748414025
"5216" 1043 27.8043914663897 105.905970026899
"5217" 1043.2 24.4269040222091 102.648816637431
"5218" 1043.4 21.6297951401182 98.7364048466578
"5219" 1043.6 18.7894439646644 94.4030336832484
"5220" 1043.8 15.4877891445974 89.8724022057533
"5221" 1044 11.9164804826421 85.7342743501283
"5222" 1044.2 9.39522277492896 80.8538875007556
"5223" 1044.4 7.4561800431016 76.1630280393533
"5224" 1044.6 6.42699433267625 71.6226424823268
"5225" 1044.8 7.00567026607596 67.3498589323818
"5226" 1045 6.95825092472046 62.7855892624419
"5227" 1045.2 6.13656113938396 58.192384496365
"5228" 1045.4 7.37955558533889 53.828985979387
"5229" 1045.6 9.39069404403361 49.8003797513486
"5230" 1045.8 10.9927189575076 44.2470644131942
"5231" 1046 10.9889098165957 39.0258363218827
"5232" 1046.2 9.77758401138358 35.1823181655984
"5233" 1046.4 10.3208091083974 35.533799161739
"5234" 1046.6 10.6803530921864 35.4650938049305
"5235" 1046.8 11.7875740957328 35.3557956592902
"5236" 1047 13.8600482454212 34.8877721052866
"5237" 1047.2 16.4606535870748 32.8888773573128
"5238" 1047.4 19.2607107958212 30.5516632306866
"5239" 1047.6 22.4457169152879 27.7431456063199
"5240" 1047.8 24.6694758132226 24.4512421665277
"5241" 1048 25.7333255723513 22.1413262441146
"5242" 1048.2 27.3129056724354 20.7264091830916
"5243" 1048.4 30.2531271533598 20.4194991695743
"5244" 1048.6 33.9059087711227 19.9670912637335
"5245" 1048.8 37.8320492914159 19.8338161128565
"5246" 1049 41.8657310412219 19.6499600128772
"5247" 1049.2 45.3450677587062 20.1437176549855
"5248" 1049.4 47.9843003799388 21.337830453448
"5249" 1049.6 49.4758775449586 23.3555488610553
"5250" 1049.8 50.0187180427062 23.573573911792
"5251" 1050 52.0258403542654 21.673515117725
"5252" 1050.2 54.7761255002545 19.1087930793283
"5253" 1050.4 57.7502665900727 15.799766063226
"5254" 1050.6 60.5428906562345 12.5429635484033
"5255" 1050.8 64.0994780220312 10.638904810128
"5256" 1051 68.4725173047545 10.1373848775655
"5257" 1051.2 73.6167782076295 9.75337853514077
"5258" 1051.4 77.8259674126019 10.8672139399954
"5259" 1051.6 81.2544372435513 13.3332469961511
"5260" 1051.8 85.2378790793359 16.0296334647323
"5261" 1052 88.3676302582106 19.2095490473709
"5262" 1052.2 90.5418192181667 22.4922319849423
"5263" 1052.4 92.3789085648029 26.5678928661468
"5264" 1052.6 94.8246180324159 31.5221296815339
"5265" 1052.8 96.5500158075126 35.2660753391468
"5266" 1053 96.7887237521255 39.4497461578888
"5267" 1053.2 95.9973628710132 43.3919652625395
"5268" 1053.4 95.0130716728997 48.7007259763081
"5269" 1053.6 94.582961493428 53.742224091892
"5270" 1053.8 93.6946500040745 58.9367320342433
"5271" 1054 94.2107403226694 63.9908207660065
"5272" 1054.2 96.8617306492752 67.6733663894481
"5273" 1054.4 100.385282424244 70.7398450652492
"5274" 1054.6 104.128192428931 72.8051783173356
"5275" 1054.8 108.07253944149 75.7873032126003
"5276" 1055 110.808828122052 79.4287826083682
"5277" 1055.2 110.020402838721 81.7411162023866
"5278" 1055.4 108.466305932942 85.5784860073283
"5279" 1055.6 106.488672663633 90.3625655282216
"5280" 1055.8 103.809873110608 94.912725052685
"5281" 1056 101.176614267549 99.8016180542121
"5282" 1056.2 98.2254943071745 104.635944158433
"5283" 1056.4 94.54193757169 108.631077579518
"5284" 1056.6 89.6917241745224 111.805175324239
"5285" 1056.8 85.6027438318046 112.377326559403
"5286" 1057 80.1566430147546 112.442238368903
"5287" 1057.2 74.8987864452545 113.590494114848
"5288" 1057.4 68.9593558760046 113.931215414511
"5289" 1057.6 63.1206505283925 112.930419943108
"5290" 1057.8 58.1389760182223 112.676549061905
"5291" 1058 52.3094767392545 111.75246498269
"5292" 1058.2 45.7644664838155 109.836108378222
"5293" 1058.4 40.6781606369834 107.01176039414
"5294" 1058.6 36.0573199607122 103.856386332343
"5295" 1058.8 30.6289323662545 100.744409054675
"5296" 1059 24.6973359809097 98.2043925396429
"5297" 1059.2 19.6298759072853 96.1039359177533
"5298" 1059.4 16.9223980915202 94.2259561291564
"5299" 1059.6 16.750169287445 90.6748358127152
"5300" 1059.8 16.4939472543221 86.148218713683
"5301" 1060 15.9703667779001 80.2805730996875
"5302" 1060.2 15.1883518103844 75.3820631001221
"5303" 1060.4 16.0886870382545 70.5071949274705
"5304" 1060.6 16.8818776860472 65.626416464124
"5305" 1060.8 18.3698734863974 61.6789920584808
"5306" 1061 19.4672294122305 57.0620633344834
"5307" 1061.2 20.5313720465918 53.4369506603137
"5308" 1061.4 22.3568768309134 49.2757928761062
"5309" 1061.6 24.4369101904719 45.3719700903989
"5310" 1061.8 26.5836836423077 41.3683646040916
"5311" 1062 29.4280638905045 37.2862164287685
"5312" 1062.2 32.1840826654335 33.4196264069112
"5313" 1062.4 34.5068895015449 29.9307433841146
"5314" 1062.6 37.8539584047072 28.0777261261638
"5315" 1062.8 41.9090151803872 28.0291991450553
"5316" 1063 46.4171595801255 27.2630774065984
"5317" 1063.2 51.3952451486124 26.3804531282901
"5318" 1063.4 55.6097297906756 27.0815006708901
"5319" 1063.6 59.5279220403516 30.0481660623707
"5320" 1063.8 63.1718189409845 32.8694475752333
"5321" 1064 64.957241683069 36.1583482802419
"5322" 1064.2 67.2499000268525 40.3742699281801
"5323" 1064.4 69.392898435244 44.6814837140585
"5324" 1064.6 69.1498579256241 48.4242362631924
"5325" 1064.8 69.4006180703716 50.0113029839001
"5326" 1065 71.2434401727858 49.9581305442033
"5327" 1065.2 74.4188324598606 49.0896892140745
"5328" 1065.4 78.5505577480169 47.3414133919335
"5329" 1065.6 82.2625962569865 45.4454213961285
"5330" 1065.8 85.7528278034667 42.9565067285896
"5331" 1066 89.3167706951672 40.6168169877591
"5332" 1066.2 92.0046549764625 38.5146926822998
"5333" 1066.4 94.2142272641951 38.3411660628444
"5334" 1066.6 97.8539627138909 39.407994475923
"5335" 1066.8 101.296255641921 41.0602950813775
"5336" 1067 104.561516362224 43.6331631670139
"5337" 1067.2 107.98758133788 47.5401656403283
"5338" 1067.4 110.550027366126 52.1180186570823
"5339" 1067.6 111.684522883881 57.1123392626676
"5340" 1067.8 111.127951863609 61.8589779407597
"5341" 1068 110.246341487928 66.9715158141533
"5342" 1068.2 109.142588209091 72.4740616829424
"5343" 1068.4 106.950188129739 77.9340955153954
"5344" 1068.6 104.10472464321 83.4675758427735
"5345" 1068.8 101.294710122647 88.6223862170961
"5346" 1069 98.7928235222046 93.9180307328408
"5347" 1069.2 96.5773335318084 99.3694992572148
"5348" 1069.4 94.5636483127282 105.568761025059
"5349" 1069.6 94.9148065603617 111.151420671418
"5350" 1069.8 95.483944032942 112.241011759453
"5351" 1070 96.0470539803545 112.360449488933
"5352" 1070.2 97.463754222692 111.831255961985
"5353" 1070.4 98.9209642424397 111.421199646879
"5354" 1070.6 101.525294059181 110.942775569453
"5355" 1070.8 103.236148799392 109.624394335126
"5356" 1071 105.658132537868 108.269589232771
"5357" 1071.2 107.262864733035 107.36629318749
"5358" 1071.4 108.71934877172 106.337056248884
"5359" 1071.6 108.711506335291 106.117136658331
"5360" 1071.8 108.651363245267 106.121314056592
"5361" 1072 108.999123702588 105.415655197583
"5362" 1072.2 110.027364395102 104.546140081116
"5363" 1072.4 111.477345886987 103.420553552279
"5364" 1072.6 112.912027249493 101.683991105317
"5365" 1072.8 114.420805315112 100.41778931481
"5366" 1073 115.689367535055 98.8561966405533
"5367" 1073.2 116.970490611641 96.9970634057374
"5368" 1073.4 118.151218466657 95.4316753515402
"5369" 1073.6 118.685858941098 94.102217992297
"5370" 1073.8 118.913320740221 93.5550655313866
"5371" 1074 119.737131319033 91.8115571042901
"5372" 1074.2 120.949658297411 89.3879978273595
"5373" 1074.4 121.547344253029 88.0205310985985
"5374" 1074.6 121.911687957964 87.237401525921
"5375" 1074.8 122.734733058661 85.452719376422
"5376" 1075 123.55751641819 83.8954903013404
"5377" 1075.2 124.406681909802 81.7099129816796
"5378" 1075.4 124.791207775997 79.3775679168192
"5379" 1075.6 125.518195708073 76.576890000529
"5380" 1075.8 126.000447801334 73.636480460082
"5381" 1076 126.370637922839 71.8125228822503
"5382" 1076.2 126.690462041418 69.5436131473206
"5383" 1076.4 126.702344475315 67.8865756256503
"5384" 1076.6 126.089344298818 68.6437545150597
"5385" 1076.8 125.344715602895 69.2334718011183
"5386" 1077 125.010703379255 70.0975111977109
"5387" 1077.2 124.801687352665 71.2712740754333
"5388" 1077.4 124.945791569755 72.6853778453908
"5389" 1077.6 124.515831168215 74.1956217894384
"5390" 1077.8 124.350130259049 75.172550193218
"5391" 1078 124.191914811898 75.5529855682899
"5392" 1078.2 124.130216458314 77.145574320181
"5393" 1078.4 123.831163069483 78.4627607187819
"5394" 1078.6 123.559955947517 78.8000860555843
"5395" 1078.8 123.434644644595 79.8824747237033
"5396" 1079 123.150330918985 81.7714083801533
"5397" 1079.2 122.837204725674 84.3142761690823
"5398" 1079.4 122.075014446384 85.8763474557597
"5399" 1079.6 121.358332231388 88.5265640221199
"5400" 1079.8 120.886306867947 90.611112864195
"5401" 1080 119.40316061019 92.0073725595017
"5402" 1080.2 118.326926950518 94.5999792237994
"5403" 1080.4 117.321794847513 97.1626265914049
"5404" 1080.6 115.623891275037 99.7370216729424
"5405" 1080.8 113.716048526255 102.325732858328
"5406" 1081 112.789328862967 103.493109602581
"5407" 1081.2 112.689630538536 103.648310976891
"5408" 1081.4 112.664619875672 103.703325518734
"5409" 1081.6 111.915637458364 104.18267426581
"5410" 1081.8 112.040560172807 104.397374166812
"5411" 1082 111.249399765255 104.62469277812
"5412" 1082.2 110.34516316315 105.263747026686
"5413" 1082.4 109.292059048024 106.395382321514
"5414" 1082.6 107.952807154219 107.548815244168
"5415" 1082.8 106.276391489207 109.043532390318
"5416" 1083 105.052994797219 110.578505767906
"5417" 1083.2 104.572756502397 110.659945542346
"5418" 1083.4 103.98682498608 110.997120340197
"5419" 1083.6 103.137661916013 111.782152416436
"5420" 1083.8 102.180979563995 112.993507921435
"5421" 1084 101.84100572949 112.919912919989
"5422" 1084.2 100.590432977703 113.519102905126
"5423" 1084.4 99.0503556562995 115.167877956347
"5424" 1084.6 97.6875812243521 116.1103888916
"5425" 1084.8 95.331401280617 117.495622738478
"5426" 1085 92.4625143699654 119.569789673001
"5427" 1085.2 92.1246601325678 119.560404833074
"5428" 1085.4 91.488390330326 119.835693470953
"5429" 1085.6 89.7079521268974 120.521904028525
"5430" 1085.8 88.1589105068359 121.367914090546
"5431" 1086 86.1567852175957 122.083933084694
"5432" 1086.2 83.7251065162286 123.104888240317
"5433" 1086.4 80.5758969372898 124.246641843565
"5434" 1086.6 77.4813491517903 124.79217378206
"5435" 1086.8 74.1490550455296 125.314250192753
"5436" 1087 71.2444919845138 126.067227182953
"5437" 1087.2 68.1291679966098 126.495986766756
"5438" 1087.4 65.7289662677862 126.637465104384
"5439" 1087.6 63.1064743860879 126.440470087578
"5440" 1087.8 60.7317840218795 125.731849500537
"5441" 1088 58.6189046226546 124.405484859753
"5442" 1088.2 56.3190292799084 123.271026158338
"5443" 1088.4 53.395606734832 121.971383428587
"5444" 1088.6 51.5049119425572 120.377194618624
"5445" 1088.8 49.0726581304032 119.379556431224
"5446" 1089 46.4832032433221 119.558502500656
"5447" 1089.2 44.8608465991295 120.712002899203
"5448" 1089.4 44.6737980954388 121.473862558072
"5449" 1089.6 44.784343395076 122.014875647025
"5450" 1089.8 45.1259031545879 122.023461865213
"5451" 1090 44.895105609699 121.69649867662
"5452" 1090.2 44.889557591793 121.009099258069
"5453" 1090.4 43.518563109826 119.416548643896
"5454" 1090.6 41.9854079902069 118.518911049668
"5455" 1090.8 38.9167046888675 117.255972525663
"5456" 1091 35.5820334911529 115.111433979546
"5457" 1091.2 32.9763987885004 112.918861311117
"5458" 1091.4 31.3604385271584 110.463426822376
"5459" 1091.6 29.1130506973428 105.799469252012
"5460" 1091.8 27.6330026970238 103.747551147184
"5461" 1092 26.5477498707818 100.855480373153
"5462" 1092.2 24.3378074848775 98.5339786747074
"5463" 1092.4 22.9591963750202 95.8081814857189
"5464" 1092.6 22.0986252626511 92.3824747289705
"5465" 1092.8 21.1320045763562 88.9112673450889
"5466" 1093 20.2889804345161 85.558263482061
"5467" 1093.2 20.4032938759577 82.645283615547
"5468" 1093.4 21.0396877810273 79.9031284812715
"5469" 1093.6 21.1956236506671 76.3723686249908
"5470" 1093.8 20.9492833336146 72.1125311265533
"5471" 1094 20.9191372776701 68.9785552434728
"5472" 1094.2 20.3186363459254 66.2546922368393
"5473" 1094.4 20.4291755048208 62.5334250123388
"5474" 1094.6 21.4085048804591 59.6698224064419
"5475" 1094.8 23.266078545826 57.5317694163599
"5476" 1095 24.3607093706241 54.0630969319315
"5477" 1095.2 25.4885005307939 49.8374237523802
"5478" 1095.4 27.1716729472328 46.2271126242468
"5479" 1095.6 29.3092966786172 43.3353426837335
"5480" 1095.8 30.3459460506815 39.102906761133
"5481" 1096 32.7142242464421 36.947369727547
"5482" 1096.2 36.3490397003758 35.5014837587412
"5483" 1096.4 39.3089395325946 34.9453272430433
"5484" 1096.6 42.694414957067 33.0486041694533
"5485" 1096.8 46.443071955692 31.7990518365783
"5486" 1097 50.3086656699604 30.6201388258062
"5487" 1097.2 52.9572701034484 31.3238046598818
"5488" 1097.4 54.5699350465487 32.8271403488062
"5489" 1097.6 56.7469585248609 33.8606923393682
"5490" 1097.8 59.8922358734994 33.3824363325961
"5491" 1098 61.002760207764 31.310682326425
"5492" 1098.2 60.6849907999827 29.7607895076911
"5493" 1098.4 60.2287174982545 28.5544159470121
"5494" 1098.6 60.5477126763689 26.017727889039
"5495" 1098.8 61.0613362854949 22.1808692943187
"5496" 1099 61.8896961531075 18.5809073344239
"5497" 1099.2 62.8637513492446 15.5667612960919
"5498" 1099.4 64.7374917861246 14.2371617763533
"5499" 1099.6 68.1273921393932 12.4548505871909
"5500" 1099.8 71.515735667784 10.8831303960709
"5501" 1100 75.2112191107601 11.0734600456456
"5502" 1100.2 79.178866179023 11.8716387817322
"5503" 1100.4 83.4999428451072 12.896562089627
"5504" 1100.6 87.057981002804 14.6942550458873
"5505" 1100.8 91.36125890619 17.0153872229533
"5506" 1101 96.0408578530841 19.3286080705896
"5507" 1101.2 100.401338161615 22.0811048363333
"5508" 1101.4 105.361270464803 24.0593655183726
"5509" 1101.6 109.877596857821 25.1466732263199
"5510" 1101.8 109.955396954135 26.5038004203011
"5511" 1102 110.429535388744 30.2672742450076
"5512" 1102.2 112.084966674776 34.9255222356341
"5513" 1102.4 115.269874966161 38.196922060422
"5514" 1102.6 118.479780505071 42.1693757696063
"5515" 1102.8 121.370288495956 45.7947406183863
"5516" 1103 121.270416587644 50.5891416607638
"5517" 1103.2 121.114628244844 56.0458333519954
"5518" 1103.4 120.523133615821 61.7439514224199
"5519" 1103.6 118.925392059181 67.0658087584796
"5520" 1103.8 117.511716397224 72.2305769326955
"5521" 1104 115.077871794948 77.3886689811778
"5522" 1104.2 112.702859847537 82.3844016420402
"5523" 1104.4 109.769410508655 87.0033002258533
"5524" 1104.6 105.960232793525 91.7464443294356
"5525" 1104.8 102.47239580929 96.2819797380961
"5526" 1105 98.5459832087816 100.490219866724
"5527" 1105.2 93.9457659756831 103.805567563001
"5528" 1105.4 89.2659336145879 106.111482319525
"5529" 1105.6 83.9911606341273 109.423839227153
"5530" 1105.8 77.8714823741933 111.940297866463
"5531" 1106 74.2929428899212 111.32297331081
"5532" 1106.2 70.8160574615304 110.042963589488
"5533" 1106.4 67.7133313588633 108.445082029997
"5534" 1106.6 62.6976045975132 107.444252871229
"5535" 1106.8 57.0459449034158 105.41480211526
"5536" 1107 51.4721143967046 103.821950067303
"5537" 1107.2 45.5877469486166 102.790747631557
"5538" 1107.4 40.1302609567969 103.381099862784
"5539" 1107.6 35.3674944597545 104.459970336808
"5540" 1107.8 30.0901643474046 106.775437399553
"5541" 1108 27.6646263990879 106.485497983787
"5542" 1108.2 26.6822943486545 103.371462109373
"5543" 1108.4 26.6343594739469 100.022611925107
"5544" 1108.6 27.3366053884145 97.3580320772933
"5545" 1108.8 28.3539279952069 94.5262698430485
"5546" 1109 29.2860027992218 89.5569946592648
"5547" 1109.2 29.9875649350754 84.1186969183115
"5548" 1109.4 31.0443679470546 78.8016930955283
"5549" 1109.6 32.2276591800073 74.5403786710881
"5550" 1109.8 33.6105481492879 71.8096093488866
"5551" 1110 33.8401117615196 69.9756030750135
"5552" 1110.2 34.8235782629097 69.3701190920912
"5553" 1110.4 36.2084947169029 66.7292735008983
"5554" 1110.6 37.2471146826676 62.9701260963663
"5555" 1110.8 37.7254864961567 59.2235857871815
"5556" 1111 39.4609126506729 55.64586226029
"5557" 1111.2 42.1750350707914 52.2741155789427
"5558" 1111.4 44.4892104224625 48.1280674001315
"5559" 1111.6 47.8880552007403 45.4504690302104
"5560" 1111.8 51.0309107945576 44.8094438361351
"5561" 1112 54.0375173377885 41.6453225518756
"5562" 1112.2 54.7341237411663 37.6229775683356
"5563" 1112.4 54.7800595493152 33.9160619873169
"5564" 1112.6 54.8656155677206 32.3812099339144
"5565" 1112.8 52.7490775085417 31.6006209337751
"5566" 1113 50.2031547575198 29.897069581688
"5567" 1113.2 47.7105733874061 28.0464607888927
"5568" 1113.4 47.4636393395282 27.6226601774585
"5569" 1113.6 45.7286238049968 24.723162705644
"5570" 1113.8 45.6677556353077 21.9072516750597
"5571" 1114 47.1102298618273 20.1677063600309
"5572" 1114.2 50.1946499857445 19.3041776259233
"5573" 1114.4 54.4968080169515 17.0743979588624
"5574" 1114.6 58.8759553882746 14.5993696733633
"5575" 1114.8 64.0143189842013 13.3637526629958
"5576" 1115 68.8684080110458 12.8538982490742
"5577" 1115.2 74.026710395885 12.6691182390402
"5578" 1115.4 79.2122808829965 12.6348870463726
"5579" 1115.6 83.890483187298 14.7434738904533
"5580" 1115.8 88.3975895549029 17.163757073239
"5581" 1116 92.4121353116721 19.890053072239
"5582" 1116.2 96.1249481517546 22.7276264589533
"5583" 1116.4 99.706767213041 24.8237673634814
"5584" 1116.6 104.412973586705 25.7492355253489
"5585" 1116.8 106.844248329641 25.228206393101
"5586" 1117 107.805099669336 25.4261031110247
"5587" 1117.2 107.64334158218 27.5090027246767
"5588" 1117.4 107.229195030221 31.0320106209866
"5589" 1117.6 107.866852505375 35.1222154905137
"5590" 1117.8 108.834109798584 39.2437587354698
"5591" 1118 109.565972617782 43.6306557511291
"5592" 1118.2 109.574256294287 48.5918416506952
"5593" 1118.4 109.528189848835 53.433006281792
"5594" 1118.6 108.3847203482 58.5760649010632
"5595" 1118.8 107.381502594831 63.8506689034967
"5596" 1119 104.355894134591 68.1260462555968
"5597" 1119.2 101.634583861133 72.6979176267715
"5598" 1119.4 99.5024561750933 77.2744857323404
"5599" 1119.6 97.6914864876879 81.3473178914199
"5600" 1119.8 94.1326549217161 85.3725158425686
"5601" 1120 91.6771909648146 89.9918399352333
"5602" 1120.2 90.3229778849751 95.3524862642474
"5603" 1120.4 89.0715649194749 99.9352729584787
"5604" 1120.6 87.1154539393158 104.079345262933
"5605" 1120.8 85.5466414821652 107.507086223775
"5606" 1121 82.0929745396508 109.256293273576
"5607" 1121.2 78.918419629764 108.962353004142
"5608" 1121.4 76.3059069608675 107.538046464711
"5609" 1121.6 72.6917849222546 106.044884488999
"5610" 1121.8 68.6733382153952 103.859274357766
"5611" 1122 64.1192382095771 102.638251812131
"5612" 1122.2 60.1660440270132 100.621797858953
"5613" 1122.4 56.8662857661545 97.7230219089961
"5614" 1122.6 54.2720052134883 94.6937479316286
"5615" 1122.8 51.1810098971776 91.1796261847609
"5616" 1123 47.6181232344818 87.4638790196237
"5617" 1123.2 44.5419399844793 83.4588236886836
"5618" 1123.4 41.3059001056966 80.5169022512901
"5619" 1123.6 36.8149608922133 76.9363485244894
"5620" 1123.8 32.2746376541663 73.1946491743356
"5621" 1124 27.6941695944373 69.7038036724917
"5622" 1124.2 23.3893564361369 65.9932566615709
"5623" 1124.4 19.2507276594427 62.5192083736364
"5624" 1124.6 16.640116073413 59.6540910790721
"5625" 1124.8 15.8235153909354 56.8809059722618
"5626" 1125 16.3807901810045 54.4060006212467
"5627" 1125.2 16.8318153401166 50.8142949281257
"5628" 1125.4 18.8582575769212 45.6342827891755
"5629" 1125.6 20.3411653489871 41.4358137876393
"5630" 1125.8 22.2970379611474 37.4579706576318
"5631" 1126 25.1326103071177 34.7233288545533
"5632" 1126.2 28.3691899980358 31.657057253297
"5633" 1126.4 32.2998879785449 29.4617032122436
"5634" 1126.6 36.430425340317 28.638658111547
"5635" 1126.8 41.1230082354212 28.1975282728199
"5636" 1127 45.9837852376502 27.6666305136566
"5637" 1127.2 50.1612374859072 28.8730666130901
"5638" 1127.4 53.8004813332243 31.0442061730745
"5639" 1127.6 59.0099651566219 32.8657913182084
"5640" 1127.8 60.5341848370781 34.2017433735121
"5641" 1128 60.5731999724328 34.5621419058147
"5642" 1128.2 60.5761865961663 35.2403323255121
"5643" 1128.4 60.6310421789179 35.7768282420028
"5644" 1128.6 61.6326863264092 36.7726682917986
"5645" 1128.8 63.0726661519733 37.3003276917033
"5646" 1129 64.379328394168 38.381358980684
"5647" 1129.2 67.2223158537846 39.7552923269933
"5648" 1129.4 70.803558226106 40.3347941130325
"5649" 1129.6 73.0934267435358 40.6554568452345
"5650" 1129.8 75.7526264009853 41.8678721332514
"5651" 1130 78.8168632666745 43.3851607142333
"5652" 1130.2 82.3941912716369 44.4119891736886
"5653" 1130.4 86.5141820040192 45.5498550108062
"5654" 1130.6 90.0341638088684 45.3786345185374
"5655" 1130.8 93.1886433573134 44.2057987199827
"5656" 1131 95.8890186903026 43.2160404844052
"5657" 1131.2 99.1115340799377 41.8155545990523
"5658" 1131.4 100.16782498257 42.4594054206598
"5659" 1131.6 100.354093653309 45.2238018295837
"5660" 1131.8 99.6840488556163 48.3125471182618
"5661" 1132 98.8971929597265 51.9160603487286
"5662" 1132.2 98.9999131338029 56.1718658568242
"5663" 1132.4 98.8968205276375 60.6844617884958
"5664" 1132.6 98.8860915432229 65.425931465848
"5665" 1132.8 98.5663154711598 70.3537627302059
"5666" 1133 97.7563982971879 74.6916936906866
"5667" 1133.2 96.201529500041 78.049992461133
"5668" 1133.4 95.189737266736 82.1868439609533
"5669" 1133.6 93.9618059594978 86.5692682888182
"5670" 1133.8 93.1981037263889 91.4081962418637
"5671" 1134 91.820623680427 96.1630280477809
"5672" 1134.2 89.7614968914158 101.24369487255
"5673" 1134.4 87.3748362311545 105.094221533503
"5674" 1134.6 83.7453387685402 108.814595529418
"5675" 1134.8 78.8491337091117 111.471343161096
"5676" 1135 75.7392235577282 111.820793203216
"5677" 1135.2 71.2976789828392 111.700745775769
"5678" 1135.4 69.4678317170879 112.493446574175
"5679" 1135.6 68.120138910326 114.902395948953
"5680" 1135.8 67.7024272011409 117.466412424203
"5681" 1136 69.6048677593656 118.162411270509
"5682" 1136.2 71.8873421402367 119.267715137828
"5683" 1136.4 74.2957347957062 120.428275473808
"5684" 1136.6 74.5397429989577 119.67544244125
"5685" 1136.8 75.6128163497545 119.556572690103
"5686" 1137 76.618450075393 118.896968841261
"5687" 1137.2 78.9199465922026 119.513663454992
"5688" 1137.4 80.5770945081068 120.799043734669
"5689" 1137.6 81.0799180463487 120.493975586118
"5690" 1137.8 83.5845200780765 119.332404646611
"5691" 1138 87.3776432283221 119.242715319305
"5692" 1138.2 89.9661469491943 119.757486471556
"5693" 1138.4 90.0881498682545 119.142779456291
"5694" 1138.6 91.6893078359212 117.634101265412
"5695" 1138.8 94.4271843455362 115.772762746756
"5696" 1139 97.5407273481465 114.105910502656
"5697" 1139.2 100.808847668833 113.341096109927
"5698" 1139.4 102.999848279432 111.97561284213
"5699" 1139.6 104.413077974498 110.477310398892
"5700" 1139.8 106.00831815776 109.575251492908
"5701" 1140 106.127699674218 109.327896406283
"5702" 1140.2 106.336684036511 109.232903514331
"5703" 1140.4 106.78105194851 108.29799672657
"5704" 1140.6 108.72078973155 107.132157298124
"5705" 1140.8 109.881924311788 105.581060104753
"5706" 1141 111.79313162836 104.007903309812
"5707" 1141.2 113.58917544405 101.431720209306
"5708" 1141.4 115.60054084837 99.0311168851006
"5709" 1141.6 116.775017548942 96.9623945983908
"5710" 1141.8 118.243269844638 94.9518267779765
"5711" 1142 119.286293178973 92.722842040422
"5712" 1142.2 120.616985273723 90.2683642437033
"5713" 1142.4 121.98288155548 86.9945057226307
"5714" 1142.6 123.067536952932 84.2347068542113
"5715" 1142.8 123.867720176925 81.497574231211
"5716" 1143 125.020072094028 79.1286277814172
"5717" 1143.2 125.517952364832 76.948394014912
"5718" 1143.4 125.603023640942 74.0363548806095
"5719" 1143.6 126.287772674852 71.1405473356054
"5720" 1143.8 126.673550584318 68.0429750016022
"5721" 1144 125.910716558165 65.9413872777735
"5722" 1144.2 124.900504260801 62.657446763244
"5723" 1144.4 124.249715995542 58.6832445126341
"5724" 1144.6 124.612577614321 54.6599092789866
"5725" 1144.8 124.863480718533 51.6006670021182
"5726" 1145 123.775285069416 49.6429941787275
"5727" 1145.2 121.546388328765 47.4674926362141
"5728" 1145.4 118.740356420337 43.9276896028708
"5729" 1145.6 117.064356589914 40.4720898998544
"5730" 1145.8 116.326632169189 36.6046424290185
"5731" 1146 116.235210211794 34.3461110132791
"5732" 1146.2 113.954058494421 33.3774906709199
"5733" 1146.4 110.626776286377 31.3754691613206
"5734" 1146.6 107.787906967352 28.8236920467794
"5735" 1146.8 104.273088449518 25.7695988367849
"5736" 1147 100.546467302012 23.4737706271006
"5737" 1147.2 96.0098772167318 21.6433041866237
"5738" 1147.4 91.2565624392546 20.3351626230961
"5739" 1147.6 86.0410396585589 20.2087660250946
"5740" 1147.8 81.5612240841482 21.4017682223575
"5741" 1148 77.7470379651333 24.2107629548018
"5742" 1148.2 73.5786852246861 26.5321417778585
"5743" 1148.4 69.2390290977864 28.3998137273894
"5744" 1148.6 64.5342796389722 28.423064991318
"5745" 1148.8 61.133548782194 27.1494976030745
"5746" 1149 59.209220254931 24.9804480827768
"5747" 1149.2 58.2610782727858 22.812823208922
"5748" 1149.4 56.5858667491146 20.9165869739033
"5749" 1149.6 54.3300978191357 18.72880191728
"5750" 1149.8 50.3382772997443 16.742492676892
"5751" 1150 46.7468168903632 15.3784807225185
"5752" 1150.2 42.6264254324614 15.0859396440222
"5753" 1150.4 38.422537364932 14.2555883545339
"5754" 1150.6 35.5429491527595 12.2697555264384
"5755" 1150.8 35.6392680797491 12.4130685977445
"5756" 1151 34.8638683515649 14.4681582846429
"5757" 1151.2 34.3812537412223 17.18290157005
"5758" 1151.4 32.5276027941295 20.4962830073908
"5759" 1151.6 29.8595566031282 24.2322138749427
"5760" 1151.8 27.5365045878276 28.3333811535263
"5761" 1152 24.5723783146459 31.9352255238989
"5762" 1152.2 22.2936659190955 34.7082811168965
"5763" 1152.4 19.6073547808063 38.3467508276084
"5764" 1152.6 16.9565297087437 41.4645613837576
"5765" 1152.8 13.2468337520128 42.6163195631181
"5766" 1153 9.63576989174927 43.1563978319112
"5767" 1153.2 9.10255354081705 43.7347108083908
"5768" 1153.4 10.0917210014932 45.2151426455101
"5769" 1153.6 11.589153137384 47.9836660328827
"5770" 1153.8 13.2626485027058 51.1969961767338
"5771" 1154 15.1842491592212 55.3220097358866
"5772" 1154.2 16.5777899749522 59.3922317876975
"5773" 1154.4 18.8706217311117 62.96724181625
"5774" 1154.6 21.0955512776879 65.9978386716533
"5775" 1154.8 23.2030213594545 69.7973432543866
"5776" 1155 26.4703886995771 72.956803435921
"5777" 1155.2 29.3104112357858 75.1073997373595
"5778" 1155.4 33.0242494684633 78.148045440195
"5779" 1155.6 36.3961557232428 81.4002655634827
"5780" 1155.8 38.9276575500238 85.6221766483379
"5781" 1156 41.1672235259502 89.3553655318228
"5782" 1156.2 43.2414194272168 94.0669298505759
"5783" 1156.4 45.219664657199 97.0083737967866
"5784" 1156.6 47.7793157183598 98.8315984811638
"5785" 1156.8 51.9200058822546 100.393994150142
"5786" 1157 56.614520676451 101.282507348507
"5787" 1157.2 60.4450901965879 103.030747233731
"5788" 1157.4 64.6859950839212 104.516506428953
"5789" 1157.6 68.7075428219097 103.925585128677
"5790" 1157.8 73.0094384581056 102.303980496634
"5791" 1158 76.4020072968335 99.9316828316375
"5792" 1158.2 80.0008546719545 97.3891897458533
"5793" 1158.4 83.4357363591739 94.4656456031468
"5794" 1158.6 86.4391075311315 91.2025949788917
"5795" 1158.8 88.5611768257307 88.6532966025723
"5796" 1159 88.7279083676874 86.8508059151772
"5797" 1159.2 89.5147622176712 85.1403312932033
"5798" 1159.4 89.4475728008203 81.9579444221901
"5799" 1159.6 90.5125732380622 78.2422032297994
"5800" 1159.8 91.6591615273894 74.3565834352004
"5801" 1160 91.9523586894006 69.8404719248184
"5802" 1160.2 91.9266198276417 65.1255077091468
"5803" 1160.4 92.1810207371886 60.1253885300082
"5804" 1160.6 92.5110208972661 55.4024198688951
"5805" 1160.8 90.6702162039908 51.2916759053049
"5806" 1161 87.6996602248158 47.8882386596369
"5807" 1161.2 84.741039560692 43.7347108083908
"5808" 1161.4 81.6212157165983 40.241644059672
"5809" 1161.6 77.6370050215096 38.0123704999941
"5810" 1161.8 74.3440855277091 36.9492138130442
"5811" 1162 74.1316468784364 34.8090911240745
"5812" 1162.2 73.9778501479733 31.007939158297
"5813" 1162.4 76.2875057636485 28.4044592534078
"5814" 1162.6 79.2623725518371 26.777367117662
"5815" 1162.8 80.4239269362251 26.3550511074827
"5816" 1163 81.8680678383026 25.9482508533764
"5817" 1163.2 82.9218860994546 25.9952869491833
"5818" 1163.4 82.7037824195346 26.3458107204833
"5819" 1163.6 81.0172479729642 25.8685204670178
"5820" 1163.8 78.1069020611617 25.0524061105306
"5821" 1164 75.3123482830999 24.6107381283656
"5822" 1164.2 71.7581597473184 23.3408358933788
"5823" 1164.4 68.1759883568114 23.5331230041124
"5824" 1164.6 63.5363975301676 24.3447771912794
"5825" 1164.8 58.4097757059611 23.9087391665946
"5826" 1165 53.4204936050124 24.3224071260375
"5827" 1165.2 48.4366485544793 25.31826406956
"5828" 1165.4 43.6784444140132 25.9821702869878
"5829" 1165.6 40.0961786692002 27.6891465068228
"5830" 1165.8 38.0749450947062 31.3253003236952
"5831" 1166 35.976298904644 35.7523518556796
"5832" 1166.2 34.719787491048 40.3300158438011
"5833" 1166.4 33.5849163065623 45.1414602843269
"5834" 1166.6 33.0099527828077 50.0278762118575
"5835" 1166.8 32.0923986168 54.9165076289646
"5836" 1167 31.479350005322 59.9286574180207
"5837" 1167.2 30.7587559852546 65.1038463711602
"5838" 1167.4 29.6651331078089 70.2727046651163
"5839" 1167.6 29.5978912990801 74.8306754099416
"5840" 1167.8 30.114762506794 79.4212592351506
"5841" 1168 31.2077293342962 84.2694311824116
"5842" 1168.2 33.4505675854577 88.3656368277345
"5843" 1168.4 36.5329111010853 91.478220508461
"5844" 1168.6 38.6419346278657 95.695712760231
"5845" 1168.8 40.3557173590238 101.910047616723
"5846" 1169 42.0020852214406 106.183079398442
"5847" 1169.2 43.0631500971434 111.70008001362
"5848" 1169.4 41.8022303580154 113.872273754714
"5849" 1169.6 40.7616658292046 113.776176054128
"5850" 1169.8 42.0858667430045 112.695394425953
"5851" 1170 41.6146070060346 112.017715134773
"5852" 1170.2 41.5923131569787 111.050215805867
"5853" 1170.4 42.8842819998546 109.867836004133
"5854" 1170.6 45.7274192559546 108.781212313103
"5855" 1170.8 49.0751752746024 107.759274651366
"5856" 1171 52.5888797453632 106.802531024388
"5857" 1171.2 57.0594938579604 105.608552165247
"5858" 1171.4 60.1475777363795 104.08530655156
"5859" 1171.6 63.9234976949945 103.363672692233
"5860" 1171.8 67.9369948763795 103.088446619953
"5861" 1172 73.0102202141413 104.347490774029
"5862" 1172.2 76.6586177250323 105.677706576675
"5863" 1172.4 80.8799460348974 109.125244903453
"5864" 1172.6 85.0100490789084 112.028800074549
"5865" 1172.8 86.0657459353037 114.246893085806
"5866" 1173 85.8334758092091 113.610060832544
"5867" 1173.2 86.537092054431 112.535024073071
"5868" 1173.4 88.4076552445323 110.120559315787
"5869" 1173.6 90.5732802339914 107.755264081901
"5870" 1173.8 92.6075394744733 105.210251392985
"5871" 1174 95.3861899388736 102.031311436668
"5872" 1174.2 98.7554219557783 98.7733568074771
"5873" 1174.4 102.809178509229 97.0508053259403
"5874" 1174.6 106.311625566737 93.9515498482636
"5875" 1174.8 108.446832390092 90.1060847199533
"5876" 1175 109.686879779433 85.580804286239
"5877" 1175.2 111.128633608045 81.0169218129882
"5878" 1175.4 111.94891997116 76.4516946745415
"5879" 1175.6 112.876428381635 71.8136545775946
"5880" 1175.8 113.084633652027 67.4548137412487
"5881" 1176 113.10722051991 62.8431247299533
"5882" 1176.2 112.685746188233 57.7510004400277
"5883" 1176.4 112.373045571082 52.6139188880567
"5884" 1176.6 112.032668933221 47.9739929004866
"5885" 1176.8 114.100053125612 44.2510159247427
"5886" 1177 115.246309907659 43.9247850165277
"5887" 1177.2 116.255964082136 43.8361756789335
"5888" 1177.4 116.657003380433 43.3618695857553
"5889" 1177.6 118.118707760886 41.8986676724484
"5890" 1177.8 119.085660479121 41.7073042016234
"5891" 1178 119.752216598012 41.2180389903125
"5892" 1178.2 120.291232994431 39.3221396405415
"5893" 1178.4 119.542375185012 37.8304408026199
"5894" 1178.6 118.668437756931 36.4698383642768
"5895" 1178.8 117.975058067938 33.791778151688
"5896" 1179 117.140795595475 31.5296678271533
"5897" 1179.2 115.789169442161 29.1011547542345
"5898" 1179.4 114.323676598688 26.6143047020048
"5899" 1179.6 112.38633994377 23.9117752261957
"5900" 1179.8 110.087679133378 21.0653487806234
"5901" 1180 108.047976088471 19.2143584190048
"5902" 1180.2 105.496590648317 16.8936775801408
"5903" 1180.4 104.972360867213 15.9701063318296
"5904" 1180.6 105.277513291255 16.383020562663
"5905" 1180.8 105.055514902765 16.2935679013133
"5906" 1181 103.96304914888 15.218141497422
"5907" 1181.2 102.865178493306 14.3142611092696
"5908" 1181.4 101.834590915375 13.5594824851733
"5909" 1181.6 100.041740120863 11.7622150108399
"5910" 1181.8 98.4695627108945 10.5722410119833
"5911" 1182 96.9019228412243 9.55643020404418
"5912" 1182.2 94.8340730947906 8.14455272056152
"5913" 1182.4 92.5573194762254 7.06560422891443
"5914" 1182.6 90.3040941057991 5.89554437177505
"5915" 1182.8 88.7020918183428 5.43053839807092
"5916" 1183 88.4523722688545 5.65322408807327
"5917" 1183.2 87.611417719371 5.07665596889502
"5918" 1183.4 87.729279206047 5.25287744110422
"5919" 1183.6 86.723863513026 4.64876020163899
"5920" 1183.8 85.406862900784 4.30030924442386
"5921" 1184 84.5674950020409 3.99521261839016
"5922" 1184.2 84.033998922809 3.73995814342852
"5923" 1184.4 84.002175971497 3.95041029268055
"5924" 1184.6 82.9907052217594 3.64733573640958
"5925" 1184.8 83.1611324830402 3.97738662909613
"5926" 1185 82.3789179046957 3.60155270686504
"5927" 1185.2 82.6173907021637 3.40751152231691
"5928" 1185.4 82.9803067280045 3.48938891839077
"5929" 1185.6 83.1941141830071 3.84029747619039
"5930" 1185.8 83.4543056006721 4.09722381586536
"5931" 1186 84.1539541223513 4.4057447452436
"5932" 1186.2 84.3272267751295 4.17096291814077
"5933" 1186.4 84.5713152546669 4.1574953906543
"5934" 1186.6 84.846866526712 4.35205996113412
"5935" 1186.8 84.9670224294035 4.38520641704901
"5936" 1187 84.5883492815273 4.17465108913509
"5937" 1187.2 84.0571358054031 4.06773064684436
"5938" 1187.4 83.4320929221246 3.58902854597327
"5939" 1187.6 83.1922246943134 3.4297273287768
"5940" 1187.8 82.7293976182065 3.22037940017443
"5941" 1188 82.3941912716369 3.24262858374739
"5942" 1188.2 82.4537648169633 3.30324012488531
"5943" 1188.4 82.7247164780983 3.50967385885952
"5944" 1188.6 83.2222203273267 3.77605486060276
"5945" 1188.8 83.6554608784633 3.86610924138185
"5946" 1189 83.9068704603836 3.81944453040489
"5947" 1189.2 84.0288032719809 4.05352378911117
"5948" 1189.4 83.9099121682651 3.86083820722695
"5949" 1189.6 83.6323753598 3.77731213401388
"5950" 1189.8 83.049568297935 3.52711472520069
"5951" 1190 82.1765457927251 3.20444516639445
"5952" 1190.2 81.9132770347288 2.89673405974709
"5953" 1190.4 81.3834762143046 2.59587786062327
"5954" 1190.6 80.7143804070604 2.33901615852608
"5955" 1190.8 80.0865382604945 2.04672395225327
"5956" 1191 78.7362198892251 1.89857229292386
"5957" 1191.2 77.8198178727545 1.72346314094327
"5958" 1191.4 76.6701298621873 1.53891387331866
"5959" 1191.6 75.5113522591769 1.3180731353222
"5960" 1191.8 74.6709827364432 1.0715771084061
"5961" 1192 74.624302222226 1.09530228729613
"5962" 1192.2 74.8546954048394 1.07892561514195
"5963" 1192.4 74.935878907826 1.17319645869613
"5964" 1192.6 74.9789716216957 1.56637656195327
"5965" 1192.8 74.1782653598046 2.00388215798327
"5966" 1193 73.3409030172545 2.02208395925939
"5967" 1193.2 72.2407482253164 1.51150266113884
"5968" 1193.4 71.430641194826 0.946932437010414
"5969" 1193.6 69.9205005404328 0.905690025656244
"5970" 1193.8 67.7681938390583 0.192915471224295
"5971" 1194 67.0503585693455 0.618270738347214
"5972" 1194.2 65.030824836844 1.28623085779538
"5973" 1194.4 62.4318243126845 1.30283461538327
"5974" 1194.6 59.8304236768565 0.663913346380455
"5975" 1194.8 58.6021039190192 1.03562706074739
"5976" 1195 56.1127788836321 2.13336134697368
"5977" 1195.2 53.104991681212 2.16025056376178
"5978" 1195.4 50.9837778606199 2.08192612586673
"5979" 1195.6 48.7047996585099 3.0344883385171
"5980" 1195.8 46.2408849164076 3.95751566700429
"5981" 1196 43.8709415042546 5.40482823038661
"5982" 1196.2 42.4763016367793 7.20663438543842
"5983" 1196.4 41.9085550107387 8.73127376634275
"5984" 1196.6 42.2996741980071 10.0678160247162
"5985" 1196.8 42.4160702956785 11.0181004756707
"5986" 1197 41.0308825401515 12.1757768486852
"5987" 1197.2 38.6180781508699 12.7126615646676
"5988" 1197.4 36.2268703724828 12.1695795311489
"5989" 1197.6 35.1392561618352 11.1733243679533
"5990" 1197.8 34.6355578491856 11.688142167436
"5991" 1198 33.4051605264084 13.4274047857555
"5992" 1198.2 31.8520075136756 15.7909455111217
"5993" 1198.4 28.5768816143191 17.83201966505
"5994" 1198.6 24.6873380700212 19.5339654315533
"5995" 1198.8 21.4556810457051 21.9572445440082
"5996" 1199 19.4945699407954 24.7345936302288
"5997" 1199.2 16.8162699579249 28.4284526295467
"5998" 1199.4 15.0801625032861 32.4971954298059
"5999" 1199.6 13.9002317465402 36.7856697735247
"6000" 1199.8 13.3348989787604 41.0602487984474
"6001" 1200 13.2122336004112 45.0166212872665
"6002" 1200.2 12.1754322369688 48.5764363134176
"6003" 1200.4 11.2021864021732 53.0112499561509
"6004" 1200.6 9.71711886081633 57.3774045008184
"6005" 1200.8 7.79672685696424 61.482070659792
"6006" 1201 5.51844797927455 62.3718649929833
"6007" 1201.2 5.71145242618788 62.6310794855866
"6008" 1201.4 6.99082286181633 64.886752709942
"6009" 1201.6 9.44580208402983 66.8472352260769
"6010" 1201.8 11.943284583289 69.6611030657119
"6011" 1202 15.2318511528546 72.6782887925112
"6012" 1202.2 18.1023342350843 75.9069716674107
"6013" 1202.4 21.6988178098725 77.9974795365937
"6014" 1202.6 24.8291376662778 80.962577042244
"6015" 1202.8 27.5007166700765 84.8775718451587
"6016" 1203 29.9492675373722 88.8231218968944
"6017" 1203.2 31.8368564734719 94.8220687927576
"6018" 1203.4 32.6600438248029 100.621797858953
"6019" 1203.6 34.9613319945974 104.928232763496
"6020" 1203.8 35.9053351670402 109.431257719668
"6021" 1204 37.0867300999403 114.164255943782
"6022" 1204.2 39.0003174534959 114.535308474539
"6023" 1204.4 42.5317083819388 114.314773252427
"6024" 1204.6 47.9200349184708 114.884852216656
"6025" 1204.8 52.3951603277946 115.515163430633
"6026" 1205 56.5267158627077 115.634682299875
"6027" 1205.2 61.6097722038235 117.03329397116
"6028" 1205.4 66.951726339326 117.758515566953
"6029" 1205.6 72.7733883399117 117.513705313982
"6030" 1205.8 77.2508849541957 116.445006010012
"6031" 1206 81.4678615666545 114.116963054003
"6032" 1206.2 85.6331498899387 111.554313143164
"6033" 1206.4 87.9938254485376 108.587579160614
"6034" 1206.6 89.7061688354276 106.463860713953
"6035" 1206.8 90.4464630566946 105.373342314353
"6036" 1207 92.2973897295132 104.039740379867
"6037" 1207.2 94.9101700025403 101.437832035525
"6038" 1207.4 98.5483223730879 97.9441857170783
"6039" 1207.6 101.945373736921 94.3373730429162
"6040" 1207.8 105.38461777693 90.7243697054408
"6041" 1208 108.78755928644 86.8508776805829
"6042" 1208.2 112.006704209421 84.7400418012866
"6043" 1208.4 116.149194417835 83.9122417360501
"6044" 1208.6 118.656037987378 84.1034153259842
"6045" 1208.8 118.21799660448 82.4129883295339
"6046" 1209 117.214153073375 79.5176132889863
"6047" 1209.2 116.439491258903 75.3917901445027
"6048" 1209.4 116.148077655521 71.1994383395866
"6049" 1209.6 116.486570153705 66.0958483708324
"6050" 1209.8 116.294614200186 61.3300080671257
"6051" 1210 117.215819981612 56.2590174000375
"6052" 1210.2 117.728658137999 51.6398763025757
"6053" 1210.4 118.925053940151 46.481333572479
"6054" 1210.6 118.125818193374 41.8878992718011
"6055" 1210.8 114.551788073567 38.164466155672
"6056" 1211 111.365557740149 34.8955159702796
"6057" 1211.2 107.731991087973 31.1783326582345
"6058" 1211.4 105.212601481755 26.9728588002533
"6059" 1211.6 102.829996432002 22.6702307537112
"6060" 1211.8 101.772275578255 18.8237538687886
"6061" 1212 100.770779088826 17.4847495377994
"6062" 1212.2 97.0417362926703 16.1635108915375
"6063" 1212.4 93.2079737123483 14.3824019501095
"6064" 1212.6 89.7437756368019 13.0318519662691
"6065" 1212.8 84.9341521939546 11.7272384756866
"6066" 1213 80.4985118781212 9.58514876218661
"6067" 1213.2 75.4317465653598 7.10779524663748
"6068" 1213.4 72.4360717333152 5.88596243049873
"6069" 1213.6 69.4851415329546 7.60750229941994
"6070" 1213.8 65.7646699252966 10.3137553537322
"6071" 1214 61.3322182597545 12.5324153793595
"6072" 1214.2 57.3725978802545 14.2947357291272
"6073" 1214.4 52.6693139440915 16.0007874179424
"6074" 1214.6 48.226596856322 16.6098707501218
"6075" 1214.8 43.8060296947545 15.7727897268104
"6076" 1215 39.8418273051722 16.3677964646474
"6077" 1215.2 36.5680062772106 18.3749686395137
"6078" 1215.4 35.6055044279212 22.2122660320139
"6079" 1215.6 35.8135014088997 26.6474621810178
"6080" 1215.8 35.487650362446 31.6233065651128
"6081" 1216 35.1007915902871 36.1897712987359
"6082" 1216.2 34.6731348005576 40.6550880281351
"6083" 1216.4 34.8157440790045 45.3656200220783
"6084" 1216.6 33.8380099484108 50.2624046512345
"6085" 1216.8 32.1365614901255 55.1919069263081
"6086" 1217 29.1941806181308 59.4382661038089
"6087" 1217.2 25.8683002575246 62.9249136099233
"6088" 1217.4 22.2572759652849 67.1784467947412
"6089" 1217.6 20.2503363079961 71.66529605256
"6090" 1217.8 21.4207285328974 76.0526779632033
"6091" 1218 23.7527572357718 77.4549968822291
"6092" 1218.2 26.8188279524568 79.4503371155151
"6093" 1218.4 30.7900387850136 81.5283410260256
"6094" 1218.6 35.5622298882545 84.1403075927297
"6095" 1218.8 40.2445350801879 86.0512603531866
"6096" 1219 45.6734925219084 88.2086625961071
"6097" 1219.2 51.025868562663 89.5301066919955
"6098" 1219.4 55.7498026427545 88.6520601871533
"6099" 1219.6 60.564981954025 88.0821132171828
"6100" 1219.8 65.8630625628546 88.4146684266961
"6101" 1220 70.1304000068491 89.179775654656
"6102" 1220.2 71.7597675977918 89.1934440550428
"6103" 1220.4 73.7136822660974 88.7039896347533
"6104" 1220.6 75.7984092698743 88.8992736137561
"6105" 1220.8 79.358502033156 87.6540639723617
"6106" 1221 82.6882035852545 86.5959169961052
"6107" 1221.2 86.4362878326193 86.8070374606591
"6108" 1221.4 90.9519762562161 87.0302635928763
"6109" 1221.6 94.3180991759254 89.1398025937254
"6110" 1221.8 97.6448961066701 92.1849486449793
"6111" 1222 100.032639083655 95.1259313212866
"6112" 1222.2 101.111080867534 96.55499751493
"6113" 1222.4 103.634031872705 95.2248445548104
"6114" 1222.6 106.839772796299 92.7667395632791
"6115" 1222.8 110.423110613737 89.8540741654239
"6116" 1223 114.011604424829 85.7017493902618
"6117" 1223.2 117.757153943212 82.3415274218895
"6118" 1223.4 118.728915363126 78.3884561405339
"6119" 1223.6 116.893160608815 75.1392760723819
"6120" 1223.8 114.005987942021 71.1518363459533
"6121" 1224 111.484448843865 66.5246492519112
"6122" 1224.2 108.949667085826 61.7260709532829
"6123" 1224.4 106.36888767076 56.808466396217
"6124" 1224.6 103.639195664526 51.9125404606707
"6125" 1224.8 100.264111834127 47.0074054166128
"6126" 1225 97.0515463994524 42.6462788598104
"6127" 1225.2 93.4579194570806 37.6079532236815
"6128" 1225.4 90.6681227748741 32.9470030763228
"6129" 1225.6 89.0679055580698 28.3368534755294
"6130" 1225.8 89.6690453590915 24.3574773279207
"6131" 1226 89.7107245016772 22.1494429186646
"6132" 1226.2 87.682846333815 18.8928364823379
"6133" 1226.4 83.6334362269624 17.7257703965825
"6134" 1226.6 79.6403676926848 17.5739307000463
"6135" 1226.8 75.127388904798 17.2327006721489
"6136" 1227 70.9145443449097 16.916900339574
"6137" 1227.2 67.6432507047377 18.9642002003016
"6138" 1227.4 64.764430187067 21.5551568998595
"6139" 1227.6 61.5333806000862 24.5901455077751
"6140" 1227.8 58.5944672355487 28.1725817734827
"6141" 1228 55.0073738215983 31.0525660273283
"6142" 1228.2 51.1800112539546 33.7068099177833
"6143" 1228.4 46.8306282789849 34.2892220116948
"6144" 1228.6 42.199807685212 35.0622513662831
"6145" 1228.8 37.3940268860128 35.8711979078214
"6146" 1229 32.6259250938134 36.6263903754239
"6147" 1229.2 27.4243388235703 36.7649760838796
"6148" 1229.4 22.9525874105449 38.503290096792
"6149" 1229.6 20.1781310367545 41.1434018677828
"6150" 1229.8 20.1132192272546 45.0875811047199
"6151" 1230 20.6714607889545 48.4110657511199
"6152" 1230.2 22.2663577593928 52.0083769527724
"6153" 1230.4 24.6989244790287 56.029478661792
"6154" 1230.6 27.4698909705879 60.1211561849199
"6155" 1230.8 30.3515197909177 64.0853317791217
"6156" 1231 32.7345091869108 69.0665444657658
"6157" 1231.2 35.5969352121456 71.8742212358345
"6158" 1231.4 36.0152878239484 72.154657566188
"6159" 1231.6 35.8093135502223 72.0815409723404
"6160" 1231.8 35.7950657266785 71.8602217452794
"6161" 1232 35.955934124135 71.4876844038011
"6162" 1232.2 36.3371974098362 71.3637932749329
"6163" 1232.4 37.3267713220096 70.9981675724431
"6164" 1232.6 38.0406807964364 71.4036154858321
"6165" 1232.8 38.5205510786588 73.2966882641128
"6166" 1233 38.5568280331879 75.8860709854866
"6167" 1233.2 39.3300322239512 77.2272899766836
"6168" 1233.4 39.6356368514663 77.0931760860709
"6169" 1233.6 39.8726657775242 76.7853061951443
"6170" 1233.8 40.086083688793 77.1979077450961
"6171" 1234 40.1030018798663 78.820593887118
"6172" 1234.2 39.5703287077609 81.2271351825229
"6173" 1234.4 39.5919550220146 83.7758850575133
"6174" 1234.6 41.1134221032166 84.9542233836875
"6175" 1234.8 43.132569671192 84.9358590932783
"6176" 1235 44.8774563856781 85.4186884057062
"6177" 1235.2 48.2503249185212 85.7180463977533
"6178" 1235.4 52.5411872491153 86.7635373649406
"6179" 1235.6 56.6423400233795 88.1795949451497
"6180" 1235.8 60.8511595071586 87.5024987169944
"6181" 1236 64.9813908546893 88.2208199918663
"6182" 1236.2 69.7058416852546 87.7887331208033
"6183" 1236.4 73.2006935087346 86.1386749233133
"6184" 1236.6 76.2568098282151 84.4638819099927
"6185" 1236.8 79.0438691376117 82.3213041377747
"6186" 1237 81.0721233625304 78.9188701033671
"6187" 1237.2 83.122441207427 75.4449691259878
"6188" 1237.4 85.8818646126545 71.8091538274164
"6189" 1237.6 88.3082680517646 68.6540299163933
"6190" 1237.8 90.7472543954853 66.2959336737417
"6191" 1238 92.6563438361951 63.903565182181
"6192" 1238.2 94.1520225478606 60.998055720529
"6193" 1238.4 96.3423712029924 58.543820221128
"6194" 1238.6 99.6376756889276 56.150966831309
"6195" 1238.8 103.991079248436 54.8019284500745
"6196" 1239 108.171281758765 54.3993965501933
"6197" 1239.2 112.129886686195 54.9804407950721
"6198" 1239.4 115.551754498915 55.7508604239833
"6199" 1239.6 116.796862869447 57.0122966112129
"6200" 1239.8 118.710512945668 59.453979291636
"6201" 1240 122.477288185626 61.7822803004104
"6202" 1240.2 123.623213451192 61.1716456353283
"6203" 1240.4 122.975527234343 59.6968111400709
"6204" 1240.6 122.676374845312 57.562798687934
"6205" 1240.8 122.630175236799 55.33906247528
"6206" 1241 121.698107165416 52.264593710792
"6207" 1241.2 120.709214136388 48.7918817001866
"6208" 1241.4 120.713960376222 44.5338065922759
"6209" 1241.6 120.651362909676 40.3235098088901
"6210" 1241.8 118.66557400063 37.5924308344533
"6211" 1242 115.509237263692 34.8417929068908
"6212" 1242.2 112.375420950459 31.5543078201471
"6213" 1242.4 109.266379650859 27.8078671980632
"6214" 1242.6 105.24997494783 25.147066631226
"6215" 1242.8 100.98020563312 21.8349067417847
"6216" 1243 98.3012770614744 19.0126736691071
"6217" 1243.2 96.8640576190159 15.4294736953965
"6218" 1243.4 96.353550611298 15.2218457039424
"6219" 1243.6 95.1719875442013 14.316713270549
"6220" 1243.8 94.3093845102848 13.3016449097412
"6221" 1244 92.8874716529421 13.1166216648595
"6222" 1244.2 89.8387134766927 14.2249087606274
"6223" 1244.4 86.0322809436339 15.0859396440222
"6224" 1244.6 81.5197910142546 15.3405198745357
"6225" 1244.8 76.5850668590787 14.7113746439972
"6226" 1245 72.8529452768752 12.4760372344705
"6227" 1245.2 69.6773090217381 10.769587179195
"6228" 1245.4 65.995398897061 9.65731952672747
"6229" 1245.6 61.515540622848 9.0148283729313
"6230" 1245.8 57.0752599141578 10.1849897200823
"6231" 1246 53.7197712109177 12.8268673046901
"6232" 1246.2 50.0001899406788 15.3512844703169
"6233" 1246.4 47.0872169685126 18.1377333485017
"6234" 1246.6 44.3050392302858 20.9547226619845
"6235" 1246.8 42.8834533384567 24.0037650116767
"6236" 1247 42.7150925092868 27.4640946231146
"6237" 1247.2 43.3198534889076 31.3238046598818
"6238" 1247.4 43.9155683732858 35.5923357042345
"6239" 1247.6 45.9166470157697 39.38832423062
"6240" 1247.8 47.4045781339108 42.6880078802033
"6241" 1248 48.8120284433945 44.4406267367033
"6242" 1248.2 49.9931500634124 44.3986048810796
"6243" 1248.4 50.4491319010312 44.260392882666
"6244" 1248.6 51.6309141121102 44.2970846424997
"6245" 1248.8 53.3069990362647 44.2558267892492
"6246" 1249 55.3068750014604 45.7522271227768
"6247" 1249.2 58.3482030963041 47.4763785403988
"6248" 1249.4 61.6340896845167 47.4117599977494
"6249" 1249.6 62.6902247297892 46.392801205577
"6250" 1249.8 63.4234492359143 46.232393437077
"6251" 1250 63.6003503217982 47.1848837703707
"6252" 1250.2 63.6721944604681 49.4574273146135
"6253" 1250.4 63.0391848546282 53.0293151134588
"6254" 1250.6 62.3173504274604 56.997243533218
"6255" 1250.8 63.8339193978846 60.9425069477933
"6256" 1251 65.868408241284 61.8389008535709
"6257" 1251.2 66.3379174154276 63.0378601584533
"6258" 1251.4 67.2681826644196 65.6299210562542
"6259" 1251.6 69.0645130073945 68.5371886592933
"6260" 1251.8 69.8475878815096 71.7174964001676
"6261" 1252 72.1683471392652 75.1321732604001
"6262" 1252.2 75.0561484076788 77.1433930652563
"6263" 1252.4 78.1002368897946 77.5729125416933
"6264" 1252.6 81.7510393355983 77.6592452483283
"6265" 1252.8 85.5753679817111 78.6759617427794
"6266" 1253 89.3215072339493 80.1930264859954
"6267" 1253.2 93.5035096911777 80.6004278694368
"6268" 1253.4 97.4838627723741 81.2667896176054
"6269" 1253.6 101.195858709895 83.2630817624633
"6270" 1253.8 103.859019433128 86.2933700145849
"6271" 1254 104.961068219942 90.5734497483533
"6272" 1254.2 104.847045501939 93.8931763426243
"6273" 1254.4 104.878769318612 95.4288530989533
"6274" 1254.6 106.717649715975 97.0667441061044
"6275" 1254.8 107.298434293688 95.6279159814199
"6276" 1255 109.453506369088 93.29109083942
"6277" 1255.2 111.579859886345 90.8363425768283
"6278" 1255.4 113.80353835645 87.7226924102685
"6279" 1255.6 116.253133506074 84.4131809165703
"6280" 1255.8 118.344657962846 81.6927193702696
"6281" 1256 121.11069588603 78.4775977038104
"6282" 1256.2 123.33666197636 75.4988777358375
"6283" 1256.4 123.03420501652 73.9867602710553
"6284" 1256.6 121.62633593222 72.056125002436
"6285" 1256.8 119.25566514798 68.9205820589643
"6286" 1257 117.52961733438 65.5613067527658
"6287" 1257.2 115.462385594738 61.8254750713404
"6288" 1257.4 113.286525701691 58.3932130233788
"6289" 1257.6 111.444135193755 54.2017400902658
"6290" 1257.8 108.913985749548 50.4435579891598
"6291" 1258 107.95744371204 45.6785876750247
"6292" 1258.2 107.159955766755 41.1236332712533
"6293" 1258.4 106.702622563459 35.9076743242487
"6294" 1258.6 105.374881005505 31.0687939797033
"6295" 1258.8 102.149182859222 27.8116868933404
"6296" 1259 98.0530428888809 25.0173727061511
"6297" 1259.2 93.8082680540821 21.9263013623671
"6298" 1259.4 89.9907821540045 18.4390212267601
"6299" 1259.6 85.516100677385 15.7510180639967
"6300" 1259.8 81.653802491932 14.795822123921
"6301" 1260 78.535258903548 17.262334324312
"6302" 1260.2 75.1846746275205 19.6242895239214
"6303" 1260.4 71.8026898345576 22.9282629610442
"6304" 1260.6 68.33739476253 26.0103093965247
"6305" 1260.8 65.354822375205 29.0825568781216
"6306" 1261 63.258827533471 32.8859900487471
"6307" 1261.2 61.5995021812251 37.485517265865
"6308" 1261.4 60.3456872935912 42.0353549836959
"6309" 1261.6 60.4309690310124 46.1614729706585
"6310" 1261.8 61.5204625073046 50.5942662773033
"6311" 1262 61.064457045567 55.4512924231408
"6312" 1262.2 60.8066419957384 60.5984324788565
"6313" 1262.4 59.9336638187091 65.9549575368927
"6314" 1262.6 59.7094230222545 71.5250792505783
"6315" 1262.8 59.1127868157864 76.6113338556022
"6316" 1263 57.1621940839442 81.5556325720222
"6317" 1263.2 55.2620868848897 86.9166341883046
"6318" 1263.4 53.5327443605362 91.9437289043899
"6319" 1263.6 51.2047957630364 96.7270892889533
"6320" 1263.8 49.3819541308046 100.576359592303
"6321" 1264 48.6679242263045 103.146867248503
"6322" 1264.2 49.2034466546796 106.084126628378
"6323" 1264.4 50.8585068798428 109.327617015424
"6324" 1264.6 52.5309405599016 113.619433125894
"6325" 1264.8 54.4159106700714 117.19899405408
"6326" 1265 55.4615942085746 120.697722301113
"6327" 1265.2 54.041950551427 120.216210974919
"6328" 1265.4 51.7201458372151 119.306149761874
"6329" 1265.6 48.257968213839 119.984063321239
"6330" 1265.8 45.1375133969375 121.187758966392
"6331" 1266 42.6728549631974 120.835335337253
"6332" 1266.2 40.207657646385 121.077484609214
"6333" 1266.4 39.4295109331137 120.336702930193
"6334" 1266.6 37.0366552754688 119.413766709203
"6335" 1266.8 35.3004543942054 119.310014226806
"6336" 1267 34.4006501393072 119.166076909795
"6337" 1267.2 33.7993617986756 118.24364593269
"6338" 1267.4 31.9596244610045 117.356062348053
"6339" 1267.6 29.8525871246346 116.691365418773
"6340" 1267.8 28.1522971730238 116.210618571184
"6341" 1268 28.012487121793 115.721283391876
"6342" 1268.2 24.6882035608145 114.066331842593
"6343" 1268.4 24.6180988065545 113.552230311353
"6344" 1268.6 22.5299358271007 111.22738888803
"6345" 1268.8 19.5160305798545 108.852615303553
"6346" 1269 20.1781310367545 109.078879325239
"6347" 1269.2 20.7623373222545 109.292649043743
"6348" 1269.4 21.3826057241434 109.536353030287
"6349" 1269.6 22.286353719211 110.256968190823
"6350" 1269.8 22.0894232053657 110.618216521953
"6351" 1270 23.2289860832545 111.368308542842
"6352" 1270.2 23.2489589477161 112.320903217299
"6353" 1270.4 24.0806290238945 112.960234608713
"6354" 1270.6 25.5971479608752 113.890667056057
"6355" 1270.8 27.3416128708617 115.37996140456
"6356" 1271 28.7681271605879 116.734351461509
"6357" 1271.2 29.6894193340177 116.928327687559
"6358" 1271.4 31.7521888958632 116.285299716562
"6359" 1271.6 34.7131834199945 117.345676458533
"6360" 1271.8 37.4857390187443 119.093844219525
"6361" 1272 39.919435100942 120.971650137203
"6362" 1272.2 42.2566130245154 122.324920252649
"6363" 1272.4 45.6617960841586 122.122723252241
"6364" 1272.6 49.1530188981948 123.716838379267
"6365" 1272.8 51.5256666395421 125.479775306978
"6366" 1273 53.354639039052 124.911961307548
"6367" 1273.2 56.2255261781313 125.478574883104
"6368" 1273.4 58.7454826511796 126.219769935278
"6369" 1273.6 61.7448719058617 126.02549816256
"6370" 1273.8 64.3879416919671 126.044508049628
"6371" 1274 68.0392309763421 126.433978906628
"6372" 1274.2 71.492369695971 125.321225790192
"6373" 1274.4 74.6299966988743 124.895157608601
"6374" 1274.6 78.1703416440546 125.109777992828
"6375" 1274.8 79.7261752254388 123.72869383544
"6376" 1275 83.0008773718602 121.713564692263
"6377" 1275.2 86.9830534466929 121.077020677282
"6378" 1275.4 90.686069916325 120.336702930193
"6379" 1275.6 92.4962865756207 117.939537232883
"6380" 1275.8 95.7656475724095 115.3723208797
"6381" 1276 99.1319666515792 113.752529609239
"6382" 1276.2 102.730973072408 112.425760755723
"6383" 1276.4 104.291511121634 110.047978600523
"6384" 1276.6 106.90355411923 106.634254213891
"6385" 1276.8 110.364096532074 104.375733830038
"6386" 1277 112.951859496232 102.710777910135
"6387" 1277.2 115.272422377289 100.010419188081
"6388" 1277.4 116.801523204488 96.5626460382199
"6389" 1277.6 118.697324342233 92.8535476133554
"6390" 1277.8 121.148450714005 89.3466165488033
"6391" 1278 122.171805261734 87.0022404412084
"6392" 1278.2 122.623623933126 83.6190916286307
"6393" 1278.4 124.158901470918 79.9202295516777
"6394" 1278.6 125.510327609952 76.5218133136806
"6395" 1278.8 125.037809409595 72.7211328393599
"6396" 1279 124.050008598655 69.0357113562533
"6397" 1279.2 123.047656129321 64.3967282584258
"6398" 1279.4 122.318008787525 59.672373752965
"6399" 1279.6 120.043902987835 56.1760537155017
"6400" 1279.8 118.009895669563 53.3052320404426
"6401" 1280 116.373199336874 51.7051048955294
"6402" 1280.2 115.810929651027 49.8002768256465
"6403" 1280.4 115.668039369076 46.8423636882033
"6404" 1280.6 114.438930041141 43.1969754774192
"6405" 1280.8 113.902761146839 38.796581367987
"6406" 1281 113.804875212939 35.6129622858059
"6407" 1281.2 113.567678675969 35.4817270508214
"6408" 1281.4 111.792683388244 35.4362298580185
"6409" 1281.6 109.981122871947 35.695722027195
"6410" 1281.8 106.236210785408 36.0252742908104
"6411" 1282 101.986270554628 35.9824752955357
"6412" 1282.2 98.3675464735126 36.3884214646952
"6413" 1282.4 94.8765915627388 37.5316187181848
"6414" 1282.6 91.513447472595 37.5896686297937
"6415" 1282.8 87.6400473385403 36.5431421336346
"6416" 1283 84.5625320845671 35.1379530377345
"6417" 1283.2 80.8219890621295 33.2595675503283
"6418" 1283.4 77.8360458251295 29.823298634922
"6419" 1283.6 74.7278961712647 27.1350058509227
"6420" 1283.8 71.2500594691493 24.9824577363217
"6421" 1284 66.7926567402216 24.174232499239
"6422" 1284.2 62.411377092692 25.295699922297
"6423" 1284.4 58.6196914324667 27.4091448410745
"6424" 1284.6 56.0340281387206 30.2977299124872
"6425" 1284.8 53.8516239710121 33.4479101491048
"6426" 1285 51.0417872831369 36.4316549469239
"6427" 1285.2 49.1508680889845 38.6297215502633
"6428" 1285.4 48.2702222841824 41.0849538631182
"6429" 1285.6 48.3557574333455 44.5655327943775
"6430" 1285.8 48.2566661381951 47.7887264554186
"6431" 1286 48.6307124067991 52.0189198230325
"6432" 1286.2 48.650073478692 55.8083073753908
"6433" 1286.4 47.820921516007 59.5037013422107
"6434" 1286.6 46.0473962933722 63.2058671948062
"6435" 1286.8 45.0741521586978 66.6896513382625
"6436" 1287 45.4067272949779 71.179458392549
"6437" 1287.2 45.5233703939176 74.9844553590402
"6438" 1287.4 44.8710113605073 78.0581675501181
"6439" 1287.6 42.9071422458089 79.2898016804424
"6440" 1287.8 40.6253510292545 79.284358764739
"6441" 1288 40.921687550885 78.8918640656815
"6442" 1288.2 42.7966510570296 79.1522168668283
"6443" 1288.4 46.1260798747489 79.1658921075937
"6444" 1288.6 49.645330345095 78.5421149126448
"6445" 1288.8 53.8547965912223 78.5852854983726
"6446" 1289 57.3899076961212 77.1929620834199
"6447" 1289.2 60.0450308883928 75.9194015883788
"6448" 1289.4 62.8490350327647 74.5232762475349
"6449" 1289.6 66.326493542194 73.2722887896199
"6450" 1289.8 70.5441707994354 73.1765323614214
"6451" 1290 74.8108414130288 73.5221643573726
"6452" 1290.2 78.9783953211031 73.6381553522563
"6453" 1290.4 83.3280485646117 74.4199472446574
"6454" 1290.6 87.3821388097233 76.3407241178595
"6455" 1290.8 91.0141367017341 78.4338815872084
"6456" 1291 93.4426246688675 80.9891163792114
"6457" 1291.2 94.4540700924027 83.3937227894347
"6458" 1291.4 94.4346446323746 84.5859844400733
"6459" 1291.6 95.5969987678212 84.63185545212
"6460" 1291.8 97.220901028429 87.1125935981277
"6461" 1292 98.5805144086936 89.9398471590386
"6462" 1292.2 100.03820295304 92.7350130047033
"6463" 1292.4 102.569123998324 94.6364813554016
"6464" 1292.6 104.796889680489 93.6568988098362
"6465" 1292.8 106.910475438676 91.1102625922183
"6466" 1293 108.089855177266 88.2130752056975
"6467" 1293.2 109.570544328641 85.3439183320896
"6468" 1293.4 111.983185437863 82.3844016420402
"6469" 1293.6 113.472800061181 79.3320909073638
"6470" 1293.8 113.227046228021 76.1457182234866
"6471" 1294 113.066930431255 73.5602883122291
"6472" 1294.2 112.465414329888 69.0919682578199
"6473" 1294.4 111.093611422455 64.3750434341533
"6474" 1294.6 109.223580655584 59.6717191800961
"6475" 1294.8 107.773667420209 54.9386366549305
"6476" 1295 107.713869874488 50.2675435028199
"6477" 1295.2 107.674257026639 45.5737301366016
"6478" 1295.4 107.354691195255 40.8380213094533
"6479" 1295.6 105.264530929355 38.4795588976199
"6480" 1295.8 102.182244901412 38.7943242335112
"6481" 1296 98.5266851032546 38.9945259196533
"6482" 1296.2 94.0251922270589 38.7890659313228
"6483" 1296.4 89.4306560558997 37.5317068836307
"6484" 1296.6 84.578760036942 37.0690793703595
"6485" 1296.8 79.7938201637598 35.7851494015322
"6486" 1297 74.7502253967081 34.9658447283966
"6487" 1297.2 70.6940908666219 32.5399075399022
"6488" 1297.4 68.2974521215576 30.3439454402866
"6489" 1297.6 66.7700283605417 27.6172209804978
"6490" 1297.8 64.5141823076209 25.6660105483988
"6491" 1298 63.5217435263507 25.423963161261
"6492" 1298.2 61.4348207973513 26.4548206818565
"6493" 1298.4 59.0562479391608 28.5128914806408
"6494" 1298.6 55.6781988941308 30.9105296194275
"6495" 1298.8 52.4251611522248 34.5081558464285
"6496" 1299 50.1692776609827 38.6089623754581
"6497" 1299.2 49.0009820364917 42.7231405606028
"6498" 1299.4 47.8345360761729 47.6577354993716
"6499" 1299.6 47.1508970548722 52.7359741566297
"6500" 1299.8 46.6502267354994 57.9191003235961
"6501" 1300 47.0151072769108 62.8674666585158
"6502" 1300.2 48.5828555917493 67.7668563010796
"6503" 1300.4 51.0899215304667 72.7372581173775
"6504" 1300.6 53.388635572192 74.9897470826408
"6505" 1300.8 55.6158357167652 77.7383133567086
"6506" 1301 58.1286295438428 81.482741744965
"6507" 1301.2 61.6957243929546 85.2425673931658
"6508" 1301.4 64.5304406575518 87.8429432536019
"6509" 1301.6 67.8023983302104 90.9995766860121
"6510" 1301.8 69.5370709805546 95.3055206609033
"6511" 1302 70.5367128468546 100.092117493433
"6512" 1302.2 69.5327435265879 104.336195847009
"6513" 1302.4 67.7927804316885 107.279544961633
"6514" 1302.6 67.6264254429959 108.820830900281
"6515" 1302.8 67.515413390212 109.554767728017
"6516" 1303 68.0181346382546 109.345945055753
"6517" 1303.2 69.5382511952727 108.290833097699
"6518" 1303.4 70.5415812325671 106.786391267406
"6519" 1303.6 72.9331757138327 106.269125285453
"6520" 1303.8 76.4844892201831 106.999383142328
"6521" 1304 80.6085761790093 107.985001608274
"6522" 1304.2 85.4144995842545 106.903051254826
"6523" 1304.4 88.8772495674 105.883195072608
"6524" 1304.6 92.7485354145315 105.583057391199
"6525" 1304.8 97.5012985531868 105.638710593191
"6526" 1305 101.90360877422 106.15590701307
"6527" 1305.2 104.574675078048 107.247279104471
"6528" 1305.4 102.696136680906 106.74917076036
"6529" 1305.6 100.732211357857 106.565654233396
"6530" 1305.8 99.2776900891153 106.513160822434
"6531" 1306 97.5066423825403 106.593684332953
"6532" 1306.2 95.5347500069161 106.176251465707
"6533" 1306.4 92.0591084476182 106.558277891408
"6534" 1306.6 88.0227741114364 107.638174358544
"6535" 1306.8 85.2995737575988 110.141487166937
"6536" 1307 82.1754002902045 113.370477244753
"6537" 1307.2 78.590040089956 115.072910553013
"6538" 1307.4 74.8931419400806 116.590102995953
"6539" 1307.6 71.6593780473498 119.61932077262
"6540" 1307.8 69.7654328546316 121.321216193281
"6541" 1308 68.8100587141546 119.459204975853
"6542" 1308.2 65.3113121821045 117.284659357603
"6543" 1308.4 61.2126438738335 115.401191958795
"6544" 1308.6 57.1940904041295 113.798895187453
"6545" 1308.8 52.5419028958513 113.028329190808
"6546" 1309 47.0806233186801 113.896953452868
"6547" 1309.2 42.6352988448438 115.685974220775
"6548" 1309.4 40.8965896618081 115.838980628882
"6549" 1309.6 40.1656477226316 113.576492430314
"6550" 1309.8 38.8360428891241 110.58434949091
"6551" 1310 35.9398985980727 107.484746445181
"6552" 1310.2 31.967605421189 104.331348152675
"6553" 1310.4 27.0336129584382 101.209978336872
"6554" 1310.6 22.5863591692045 98.4342698788033
"6555" 1310.8 18.4494796176084 95.7144650607533
"6556" 1311 16.646734833359 92.4370968640876
"6557" 1311.2 15.0033615834146 87.6965583513133
"6558" 1311.4 12.2925192874955 82.8187565160858
"6559" 1311.6 9.90475531988787 77.4742465912533
"6560" 1311.8 6.90947389274927 73.4285326538901
"6561" 1312 4.41242942637576 69.7591829784987
"6562" 1312.2 3.81592923756137 66.2775495598624
"6563" 1312.4 3.94585120778789 61.5621983558199
"6564" 1312.6 3.08890977473016 56.939316495185
"6565" 1312.8 3.48188632179025 52.7864308152747
"6566" 1313 5.87538656468983 49.0054542812474
"6567" 1313.2 7.53909786410998 44.7116139896159
"6568" 1313.4 9.51636632637955 40.0103957383283
"6569" 1313.6 10.045015739631 35.1861118728709
"6570" 1313.8 11.1785723053617 31.3516240068104
"6571" 1314 13.5147926789502 28.8363921834207
"6572" 1314.2 17.1385650006024 25.762959116225
"6573" 1314.4 19.9331413041255 22.3214041672436
"6574" 1314.6 22.771841212095 18.1202690867831
"6575" 1314.8 26.8561793171333 15.2489991947412
"6576" 1315 31.1319988898795 13.903677355047
"6577" 1315.2 35.3053448549141 11.8845920677937
"6578" 1315.4 38.4351009409642 11.0058100208565
"6579" 1315.6 40.0181115210288 11.6130495290823
"6580" 1315.8 41.6893693499246 11.2482740861388
"6581" 1316 44.9054734681608 10.9785889394533
"6582" 1316.2 49.147643437803 10.8173563803726
"6583" 1316.4 53.8673601672545 10.3308519467831
"6584" 1316.6 58.1279352998909 8.28573235746843
"6585" 1316.8 62.5309230085212 8.69369324505327
"6586" 1317 65.5303189828524 10.5778290721054
"6587" 1317.2 66.9146338767546 12.5505836303881
"6588" 1317.4 67.0739628637091 12.6721970600442
"6589" 1317.6 66.9998306267233 13.1490775696095
"6590" 1317.8 67.0437742135493 14.2371617763533
"6591" 1318 68.0653432269818 14.0751773062828
"6592" 1318.2 70.539225562061 12.8735949909855
"6593" 1318.4 73.9290040113245 11.4018139373933
"6594" 1318.6 77.397569765413 9.43548740866615
"6595" 1318.8 81.1303201572545 8.54268787769012
"6596" 1319 85.3946286221627 8.93717876721858
"6597" 1319.2 89.8432248963267 9.74258778330379
"6598" 1319.4 93.8102064088628 12.1637313582626
"6599" 1319.6 98.52138618003 14.1393966428614
"6600" 1319.8 102.735252971936 16.9968409916676
"6601" 1320 105.932155795574 20.5441036755597
"6602" 1320.2 110.025743101063 24.5258216923363
"6603" 1320.4 114.397301180413 28.1300885446661
"6604" 1320.6 115.947391977817 30.975483253547
"6605" 1320.8 116.94933992156 35.748252162448
"6606" 1321 119.175473346307 40.7621769846691
"6607" 1321.2 121.623487138073 45.899175425923
"6608" 1321.4 124.515750831817 50.9439786509845
"6609" 1321.6 124.742856754791 53.9672888835849
"6610" 1321.8 122.653593296786 57.7475476842033
"6611" 1322 120.822480540211 62.5552549660837
"6612" 1322.2 119.770801140042 67.3054663574958
"6613" 1322.4 117.601483980612 71.8208254030451
"6614" 1322.6 115.747159984803 75.8966802274694
"6615" 1322.8 113.415404355939 80.070035689048
"6616" 1323 111.250810891548 83.9380516911598
"6617" 1323.2 107.934570026788 86.2373408737533
"6618" 1323.4 103.989968458113 88.6856615944239
"6619" 1323.6 100.133811972944 91.4132742629878
"6620" 1323.8 98.5153255365921 95.0085491324408
"6621" 1324 95.8614825720193 98.1646949522915
"6622" 1324.2 91.809723946298 101.491051655736
"6623" 1324.4 87.4348796549421 103.956642072016
"6624" 1324.6 83.3680072629273 105.656593846717
"6625" 1324.8 79.1284399522745 108.676055181713
"6626" 1325 77.4790308728795 112.897084691185
"6627" 1325.2 77.4396201313974 117.350498478668
"6628" 1325.4 78.9251471359306 118.811732532362
"6629" 1325.6 80.3612384649508 119.025528354915
"6630" 1325.8 80.9788592684212 118.802513836412
"6631" 1326 80.2583704774038 117.706198586162
"6632" 1326.2 78.3284551860008 116.927256872162
"6633" 1326.4 76.3504505486182 115.403987204181
"6634" 1326.6 73.6775642665257 113.791193786326
"6635" 1326.8 70.4588186754545 112.773288597353
"6636" 1327 65.9741031901694 112.214770815187
"6637" 1327.2 61.7281802977045 112.468203092703
"6638" 1327.4 57.3028419058665 113.951001964938
"6639" 1327.6 53.2545163187398 116.126174475115
"6640" 1327.8 49.8957823491624 118.019871010466
"6641" 1328 46.6109031473598 117.33488059969
"6642" 1328.2 43.2173467327373 114.944924375867
"6643" 1328.4 40.8470498247776 112.55158980183
"6644" 1328.6 38.5749015174016 108.966783721439
"6645" 1328.8 35.7982728318909 105.354458878862
"6646" 1329 31.3559446326546 102.909939143828
"6647" 1329.2 27.1031961870967 101.250417487795
"6648" 1329.4 22.4565355502046 100.271274087653
"6649" 1329.6 20.8502823544803 98.7498250301468
"6650" 1329.8 20.7743210409315 96.6372113988763
"6651" 1330 21.1692471728516 92.8091287274906
"6652" 1330.2 19.7077700786853 88.3025350590764
"6653" 1330.4 17.8385631422405 83.638674291742
"6654" 1330.6 15.2062150964444 78.944540159852
"6655" 1330.8 12.296470799044 74.5600479858059
"6656" 1331 8.5785873815576 70.9315295985593
"6657" 1331.2 4.97349424681336 67.8871541622768
"6658" 1331.4 3.23233041551926 65.2524983649239
"6659" 1331.6 3.13534453544279 62.4078337721297
"6660" 1331.8 2.92799599127654 57.7757236894258
"6661" 1332 2.61818833081456 53.5217888857533
"6662" 1332.2 3.42241742799369 49.5898265816054
"6663" 1332.4 5.23408367303377 45.5647812557715
"6664" 1332.6 6.16623764654524 42.1649394617905
"6665" 1332.8 7.85349000168828 38.1422260402183
"6666" 1333 10.8248077235432 35.0461479978811
"6667" 1333.2 13.4446126646212 31.4690834716199
"6668" 1333.4 16.494731123212 29.2781948091341
"6669" 1333.6 20.0511296703415 27.5367448671272
"6670" 1333.8 22.4942396438077 27.5628657155384
"6671" 1334 25.4783213950589 26.541900830225
"6672" 1334.2 27.2648072826024 25.149119178562
"6673" 1334.4 30.2039308345809 23.9657338148901
"6674" 1334.6 33.1826057509798 24.2855098869533
"6675" 1334.8 37.2625005112868 23.5358831836952
"6676" 1335 40.260222100817 21.5024160546408
"6677" 1335.2 42.4579139037703 19.2264884391849
"6678" 1335.4 45.9619304315524 16.4795195189958
"6679" 1335.6 50.305324620942 14.3458890572658
"6680" 1335.8 54.203535012244 13.3393289586375
"6681" 1336 57.8721365881459 13.2617912823011
"6682" 1336.2 60.8985521282013 15.1785211243362
"6683" 1336.4 62.7248107913989 16.9457910560667
"6684" 1336.6 65.7269617578809 18.9955540709972
"6685" 1336.8 68.8399047626463 20.9689848572419
"6686" 1337 72.1005230052871 21.7751162108554
"6687" 1337.2 75.2493102165546 21.6544178752199
"6688" 1337.4 77.4909313712879 22.1044730877533
"6689" 1337.6 80.4155769361667 24.401067174195
"6690" 1337.8 82.8746523997758 27.4012767429533
"6691" 1338 85.0448996893464 29.8533534650859
"6692" 1338.2 86.1190479884905 30.5039153678184
"6693" 1338.4 85.6280803768029 30.9693323361146
"6694" 1338.6 85.357701750942 30.910571444047
"6695" 1338.8 86.0376529554545 30.8163212048585
"6696" 1339 88.1721323188752 29.899262239574
"6697" 1339.2 91.4131538147494 29.2803732488914
"6698" 1339.4 95.0863591997545 28.1599335164845
"6699" 1339.6 98.2386389485983 26.6547909337033
"6700" 1339.8 101.540166683679 26.724620304529
"6701" 1340 102.82589673877 26.5936371763322
"6702" 1340.2 103.52871277649 24.9842664245121
"6703" 1340.4 105.35388012596 22.5481643973944
"6704" 1340.6 106.442069715156 20.4062259053493
"6705" 1340.8 105.361231325937 18.9639548128037
"6706" 1341 103.684223421709 16.9288381436199
"6707" 1341.2 102.116170058372 15.7130077259639
"6708" 1341.4 101.370759230832 14.6892691835512
"6709" 1341.6 99.5804661808822 13.3596093560065
"6710" 1341.8 98.0761971453245 11.8263371715233
"6711" 1342 97.3704434965358 12.053690784297
"6712" 1342.2 97.4028994012858 13.6359161408595
"6713" 1342.4 97.8390055372645 14.6258614039335
"6714" 1342.6 98.1438379002851 15.2879382517696
"6715" 1342.8 98.4708307555452 15.9662312321975
"6716" 1343 98.7335914960358 15.9443423662033
"6717" 1343.2 99.0951758980335 16.1763166748901
"6718" 1343.4 99.3634829952872 16.3733247594207
"6719" 1343.6 99.2796620934546 16.6846786356059
"6720" 1343.8 99.960783220115 17.4742986203486
"6721" 1344 101.056834547461 18.3841797276272
"6722" 1344.2 103.206041919958 20.2838038287665
"6723" 1344.4 105.088927402602 21.698603457827
"6724" 1344.6 106.681231171692 22.4192953638283
"6725" 1344.8 107.361596706903 23.7758831272618
"6726" 1345 107.58921128119 26.4338813884694
"6727" 1345.2 109.147879932692 30.1397437062345
"6728" 1345.4 111.581805295222 33.1834210045687
"6729" 1345.6 114.094812280657 35.5962253938502
"6730" 1345.8 116.243552108661 38.4119424293908
"6731" 1346 117.551994826602 42.2216677751112
"6732" 1346.2 119.80682610397 46.0999775721848
"6733" 1346.4 121.380940970479 50.7059410842594
"6734" 1346.6 121.379699035348 54.3964755187658
"6735" 1346.8 119.985057097347 58.8400067461491
"6736" 1347 118.716224882285 62.3671047936199
"6737" 1347.2 117.461263231952 64.7786768677715
"6738" 1347.4 115.600458026285 67.9573885087412
"6739" 1347.6 113.429138328265 70.6169630356733
"6740" 1347.8 110.531312872661 73.314210999922
"6741" 1348 107.403706235081 76.061288713443
"6742" 1348.2 103.82693305855 78.1835074648512
"6743" 1348.4 99.6814320301493 80.4759053189743
"6744" 1348.6 96.7222826683894 82.4260695060769
"6745" 1348.8 94.7131162951296 85.1257261360658
"6746" 1349 93.7160975772956 87.4491465448026
"6747" 1349.2 93.2428638099546 88.7429367204533
"6748" 1349.4 93.0858952524364 89.8877449970896
"6749" 1349.6 93.3537132077161 92.0833983016456
"6750" 1349.8 94.1188641343497 95.3299398654295
"6751" 1350 95.7875895925221 96.6667487336434
"6752" 1350.2 96.6208743763345 97.6825911247933
"6753" 1350.4 98.291379793817 98.1291843741533
"6754" 1350.6 100.819217481125 98.1841684951415
"6755" 1350.8 103.856829824243 98.2628436909874
"6756" 1351 106.468309244841 97.9536986546774
"6757" 1351.2 109.868687393772 98.0329621624239
"6758" 1351.4 112.511822543117 96.9285397322291
"6759" 1351.6 113.465153442344 96.2413447369645
"6760" 1351.8 112.372656294863 97.3112955744533
"6761" 1352 111.473174687478 99.1869052279006
"6762" 1352.2 110.283638697084 101.794960074551
"6763" 1352.4 108.471174318655 103.713222786391
"6764" 1352.6 106.46035070881 104.045294774805
"6765" 1352.8 104.06273514204 104.980162211096
"6766" 1353 101.670271306183 107.636909842775
"6767" 1353.2 98.6987405019293 110.893505159833
"6768" 1353.4 95.3460064377546 113.02366271971
"6769" 1353.6 92.0902734925202 114.070713389735
"6770" 1353.8 87.7954157666696 114.370853961727
"6771" 1354 84.3079077842069 115.279502651763
"6772" 1354.2 79.5912820933029 115.873979162115
"6773" 1354.4 74.5896825904926 116.540646379191
"6774" 1354.6 70.2180548729454 117.680621395553
"6775" 1354.8 64.7471438899719 118.11411939291
"6776" 1355 60.9427474027545 116.445854530398
"6777" 1355.2 57.8659276324546 114.471381533873
"6778" 1355.4 53.8417370845572 111.199006396427
"6779" 1355.6 49.944429071385 108.462015545518
"6780" 1355.8 47.1984207235469 105.205570252876
"6781" 1356 43.7837162602389 102.53872473325
"6782" 1356.2 40.4610430114577 99.9584803056251
"6783" 1356.4 37.9046995354285 96.9190024648663
"6784" 1356.6 34.4956789260084 95.7264487794302
"6785" 1356.8 31.1147239728352 96.4883813443404
"6786" 1357 28.8992823038853 98.2669971389379
"6787" 1357.2 26.6704121869156 100.450166633835
"6788" 1357.4 23.9911763625449 103.725001138921
"6789" 1357.6 23.9754718925045 103.723655041489
"6790" 1357.8 25.070858677817 102.057971644141
"6791" 1358 24.0791213947707 99.8868286610662
"6792" 1358.2 24.1421522168986 97.9549126686482
"6793" 1358.4 23.8517885798086 95.7797277448992
"6794" 1358.6 22.9387921113722 93.1989415255415
"6795" 1358.8 20.4841438529688 89.2603765733247
"6796" 1359 17.5610768634985 84.8054813490752
"6797" 1359.2 14.9346993138101 80.3212304731014
"6798" 1359.4 13.5246705630045 75.7188458000604
"6799" 1359.6 11.9701446423925 71.0712561686429
"6800" 1359.8 11.0719314754688 66.334452769489
"6801" 1360 10.0630804460476 62.1626698993326
"6802" 1360.2 9.60891915366114 57.2492960475467
"6803" 1360.4 9.3943703079369 52.6710623471297
"6804" 1360.6 9.64816896396188 47.9529889165996
"6805" 1360.8 10.4549458044406 44.470063487523
"6806" 1361 12.0104347310476 40.119514728436
"6807" 1361.2 13.9608462585472 35.8128973252338
"6808" 1361.4 16.0207560748243 31.4544908942905
"6809" 1361.6 19.6226226038756 29.1149485137533
"6810" 1361.8 23.4927766282439 26.8916499832618
"6811" 1362 27.1264568579141 24.5133917713682
"6812" 1362.2 31.4897194052763 22.2661881609859
"6813" 1362.4 36.1261512332858 20.557137828797
"6814" 1362.6 39.1309682844611 18.1767441624859
"6815" 1362.8 42.1792192937803 16.4519259487368
"6816" 1363 45.2990013132545 16.2772888947061
"6817" 1363.2 49.6861443001511 16.3707458044705
"6818" 1363.4 54.1529721290546 15.2108389188533
"6819" 1363.6 59.1230767869908 14.0565500162939
"6820" 1363.8 62.4627120509476 11.1051991025374
"6821" 1364 66.3182566269733 10.365983737297
"6822" 1364.2 70.6998037682233 10.430895546797
"6823" 1364.4 75.8417158885177 10.6089332664059
"6824" 1364.6 80.6965912483227 10.574365398476
"6825" 1364.8 84.4094135016739 12.5595055901791
"6826" 1365 87.1264593952436 15.533115353272
"6827" 1365.2 90.8189547347602 19.6162356799982
"6828" 1365.4 94.1905762286545 22.4203772273199
"6829" 1365.6 97.6069872549703 26.0975742953112
"6830" 1365.8 99.7992418960897 27.2044013646895
"6831" 1366 101.664089229088 29.0760014280533
"6832" 1366.2 100.765023361875 32.0167302322291
"6833" 1366.4 99.5527104792223 35.3456446540178
"6834" 1366.6 98.2845421734343 39.1904283020319
"6835" 1366.8 97.4707863353879 43.7936723686866
"6836" 1367 98.106169467798 48.4750368097576
"6837" 1367.2 99.4660829755691 52.2530182811892
"6838" 1367.4 100.859182791288 54.1535971648866
"6839" 1367.6 102.442332966642 55.1374647635017
"6840" 1367.8 104.759557203079 55.8567402847986
"6841" 1368 106.978074161918 57.4676556739335
"6842" 1368.2 107.300106264539 59.9530739388056
"6843" 1368.4 105.910938421321 63.3438729746676
"6844" 1368.6 103.879517899286 65.9916891318059
"6845" 1368.8 101.262349817028 69.0786736054275
"6846" 1369 97.8505739785615 71.315079906478
"6847" 1369.2 94.8730775399688 72.9057799332594
"6848" 1369.4 92.1880803652752 74.4228561896234
"6849" 1369.6 90.573984648636 76.1935432817574
"6850" 1369.8 89.8343373996478 79.0914987978297
"6851" 1370 90.4673714921756 81.6453428132822
"6852" 1370.2 91.6568519311712 85.3350667217033
"6853" 1370.4 93.3300833399024 88.3946071511645
"6854" 1370.6 94.5698869763415 91.1108066409098
"6855" 1370.8 93.9451677101578 94.2018105064694
"6856" 1371 92.4055014674046 97.0321747936033
"6857" 1371.2 89.5121718402968 98.7567261493758
"6858" 1371.4 86.0654723023831 99.6369929776819
"6859" 1371.6 82.7780814753315 99.5732224747225
"6860" 1371.8 82.5736533331957 99.3388350358944
"6861" 1372 81.5367245297763 100.096858877779
"6862" 1372.2 81.0664724757791 101.834903806986
"6863" 1372.4 82.2987327282545 104.959086948271
"6864" 1372.6 83.5450394706546 107.788061627753
"6865" 1372.8 85.9163178038507 108.493603064857
"6866" 1373 88.4209412874124 108.862181254427
"6867" 1373.2 89.9244592182111 108.213657317866
"6868" 1373.4 90.5366314611637 107.496548592362
"6869" 1373.6 90.7509336073598 106.450195069848
"6870" 1373.8 89.7058914345323 105.937353814675
"6871" 1374 88.6541889856636 103.743465788544
"6872" 1374.2 88.0826656045978 102.011104348849
"6873" 1374.4 88.5189774299067 100.396017651997
"6874" 1374.6 87.356985483542 98.4358926740408
"6875" 1374.8 84.4838159779169 96.4185474412
"6876" 1375 81.1822496048546 94.7485773353933
"6877" 1375.2 77.5481499292916 91.423554038694
"6878" 1375.4 73.4357741234468 89.2672244125686
"6879" 1375.6 69.5210926889853 86.2762879594533
"6880" 1375.8 65.3447297432916 84.5140525385829
"6881" 1376 61.9388079278407 82.0346369593671
"6882" 1376.2 58.1353116418795 79.8500188189533
"6883" 1376.4 53.883933395212 79.0310251373894
"6884" 1376.6 49.055772288067 78.3083633433283
"6885" 1376.8 44.7909958476024 77.9986211219098
"6886" 1377 40.6082314311447 78.2721625264917
"6887" 1377.2 38.4226769602212 79.7721246475533
"6888" 1377.4 34.9544841553535 80.2366364096016
"6889" 1377.6 32.3808218765804 79.3715677287061
"6890" 1377.8 30.9555853430933 79.6741287545017
"6891" 1378 28.4361971750128 79.3635369059972
"6892" 1378.2 26.0435621431745 77.2769146903733
"6893" 1378.4 25.3580934348546 74.150078662648
"6894" 1378.6 23.5590695400737 69.8908899188575
"6895" 1378.8 21.257289869692 65.622161574172
"6896" 1379 19.5297262583425 61.1054855217994
"6897" 1379.2 18.5956258879097 55.8908460986774
"6898" 1379.4 18.3069775716024 50.2572893184207
"6899" 1379.6 17.5088307729253 45.2884382973679
"6900" 1379.8 17.1783302224456 40.0131307864814
"6901" 1380 16.2498473928752 35.1504037942981
"6902" 1380.2 15.0379271219733 32.176351729297
"6903" 1380.4 13.9963170086269 30.2477286446448
"6904" 1380.6 14.7369940639604 29.9672023890709
"6905" 1380.8 17.302386918208 28.1258736862091
"6906" 1381 19.7339592166927 24.9638018289196
"6907" 1381.2 21.8976034373397 21.9031083680703
"6908" 1381.4 24.9580006453909 20.8643624726237
"6909" 1381.6 28.8984263239798 19.5904601053159
"6910" 1381.8 32.7676761101927 17.8210966934481
"6911" 1382 36.2748786904248 15.7627274098362
"6912" 1382.2 38.8605612084733 13.644030117047
"6913" 1382.4 41.8627323978483 12.816404545922
"6914" 1382.6 45.2387738611411 10.577741785943
"6915" 1382.8 47.1124749911608 6.89725891714077
"6916" 1383 47.1411984668646 6.82163665907327
"6917" 1383.2 47.6139460700298 8.09402482066114
"6918" 1383.4 48.6730042809611 9.80735411586631
"6919" 1383.6 50.3206893843609 12.1414771011341
"6920" 1383.8 53.4736559313741 14.9974766232794
"6921" 1384 57.2297918993545 17.8332760226533
"6922" 1384.2 59.8727495106739 19.7165560698888
"6923" 1384.4 60.6060173909733 20.1717239598908
"6924" 1384.6 60.6140004965771 20.9226593689855
"6925" 1384.8 61.50182653619 22.0198783424694
"6926" 1385 63.269102898061 24.1598741266307
"6927" 1385.2 65.3628999886019 27.0937997505849
"6928" 1385.4 68.3050448362445 30.5404118503733
"6929" 1385.6 70.7484876253483 34.643000490297
"6930" 1385.8 71.9115048204298 38.6116131629945
"6931" 1386 72.9388685842223 43.0010503163404
"6932" 1386.2 73.5680943505045 47.0654980333595
"6933" 1386.4 74.3920555452868 51.435397692663
"6934" 1386.6 75.752307685063 55.0785674318894
"6935" 1386.8 77.5853405200709 56.8381199858002
"6936" 1387 79.5843593065096 58.9523903523716
"6937" 1387.2 82.0046424892953 60.6533447074329
"6938" 1387.4 85.0368308744364 62.146798046226
"6939" 1387.6 88.5892771761636 62.8470587790139
"6940" 1387.8 91.7732074536423 62.9186343859022
"6941" 1388 94.8601131841186 62.4309662502154
"6942" 1388.2 98.4168343487161 62.4049700158283
"6943" 1388.4 102.734717984495 62.2064896752417
"6944" 1388.6 106.680403214938 61.8098347011778
"6945" 1388.8 108.759146709891 63.9289222706806
"6946" 1389 109.05385326746 66.4476393280709
"6947" 1389.2 108.507367570012 66.8519207227109
"6948" 1389.4 108.269883440086 65.6773928477255
"6949" 1389.6 108.762252538097 64.1386277911322
"6950" 1389.8 110.07964880643 61.3133474462729
"6951" 1390 112.657789328952 59.0861078770745
"6952" 1390.2 116.136877186431 58.0969259529827
"6953" 1390.4 120.073587515519 57.3676226815415
"6954" 1390.6 121.631433138156 57.8378457954384
"6955" 1390.8 122.300792885565 59.0467291918173
"6956" 1391 124.408904173423 61.6310331843364
"6957" 1391.2 124.205033273108 63.5075161918944
"6958" 1391.4 123.333703434852 65.0394191503553
"6959" 1391.6 123.94064203477 68.2917826788927
"6960" 1391.8 125.100785074071 72.8382186621471
"6961" 1392 124.71415890217 74.6338424639743
"6962" 1392.2 122.750961011036 76.0932478441408
"6963" 1392.4 120.136416593164 78.7091445913775
"6964" 1392.6 117.907496796826 82.292822425443
"6965" 1392.8 115.261368378222 85.7674631301468
"6966" 1393 112.519920800637 89.7866310956724
"6967" 1393.2 109.474171177356 94.0708105226724
"6968" 1393.4 105.625255127862 97.5523965811675
"6969" 1393.6 100.913442406408 100.846492584146
"6970" 1393.8 96.6038920434708 103.527039927386
"6971" 1394 92.4307025228575 106.154575033394
"6972" 1394.2 87.9047526396182 107.590965769817
"6973" 1394.4 82.8027538373134 108.411214998953
"6974" 1394.6 77.7526677249959 109.237161816384
"6975" 1394.8 72.5499775845776 108.73477540323
"6976" 1395 67.6267261152993 108.608856926386
"6977" 1395.2 63.2976627211726 106.878870643543
"6978" 1395.4 57.9784414355879 106.062025702763
"6979" 1395.6 53.3740304150546 104.724224219353
"6980" 1395.8 48.9653993808752 104.147180616281
"6981" 1396 43.883305658445 103.459371245668
"6982" 1396.2 39.2523012283054 104.754149663733
"6983" 1396.4 35.8153859453045 107.087014085153
"6984" 1396.6 32.9520918641493 108.944175119059
"6985" 1396.8 32.8756758134382 107.560737821423
"6986" 1397 32.8963690222373 104.939552359833
"6987" 1397.2 34.1536436221045 103.023534810453
"6988" 1397.4 34.9812159868283 100.411100510084
"6989" 1397.6 33.8188841473974 96.3994392029056
"6990" 1397.8 32.729229544871 92.0054220499807
"6991" 1398 30.8352274320628 88.4788434681039
"6992" 1398.2 28.5277130513286 84.9227565243236
"6993" 1398.4 25.6010893825915 82.0838317415294
"6994" 1398.6 23.3704792410411 80.4480826817623
"6995" 1398.8 20.240280641595 78.2852298793043
"6996" 1399 16.533234582103 75.7900801884078
"6997" 1399.2 13.1040291836209 72.845970304785
"6998" 1399.4 8.57800884493101 69.719958195218
"6999" 1399.6 5.11794854157138 67.397234453884
"7000" 1399.8 3.84115203026425 65.5467331062154
"7001" 1400 2.96351915735455 63.0681523362199
"7002" 1400.2 3.26211348105455 61.6227827113533
"7003" 1400.4 2.64506945663102 58.6414214844356
"7004" 1400.6 2.50102251466705 55.9056750896408
"7005" 1400.8 2.67357974158788 53.6112229343977
"7006" 1401 2.93615093497077 50.7274232054398
"7007" 1401.2 3.30308906080142 47.6233338962501
"7008" 1401.4 4.9754295707066 44.5273240165149
"7009" 1401.6 6.50967596039379 40.874996390814
"7010" 1401.8 6.89161094366884 36.6317360538533
"7011" 1402 8.88347618375455 34.8059726705508
"7012" 1402.2 12.0495679257714 32.1230638744477
"7013" 1402.4 14.6519723213212 27.8167123237533
"7014" 1402.6 17.3999055901545 23.2252836651199
"7015" 1402.8 20.128955423497 20.733063585226
"7016" 1403 25.5512391863872 18.1533309854124
"7017" 1403.2 29.8702755927233 15.3033382473908
"7018" 1403.4 32.6871472697264 14.1461393738184
"7019" 1403.6 34.7183763647546 13.4495651544199
"7020" 1403.8 35.9268409033184 14.0515416232299
"7021" 1404 38.7217128608566 14.0877321414227
"7022" 1404.2 42.2909604389779 13.4507621097724
"7023" 1404.4 44.4259018096502 11.8010429653159
"7024" 1404.6 47.6058671585623 10.4271952169972
"7025" 1404.8 51.2362681555212 11.8830268184866
"7026" 1405 55.379177149803 13.6106581182113
"7027" 1405.2 58.0408478770019 14.9751065580375
"7028" 1405.4 59.5436907426801 16.6411084915809
"7029" 1405.6 61.8654224092188 16.547094882989
"7030" 1405.8 64.124837194548 14.9805431077576
"7031" 1406 67.6833263576756 13.2450360143112
"7032" 1406.2 71.9101937466423 10.781204049341
"7033" 1406.4 75.5813642358731 8.81508502075739
"7034" 1406.6 79.2649597368861 8.57548542354274
"7035" 1406.8 82.6718048123282 10.2645590349533
"7036" 1407 86.4130365686907 12.8458392893256
"7037" 1407.2 89.6554044715879 15.6695490393199
"7038" 1407.4 91.5069365616117 19.7045907593818
"7039" 1407.6 94.1219551728974 23.7569422953104
"7040" 1407.8 96.1814842438997 27.3342710041146
"7041" 1408 95.511738717329 30.4590373011022
"7042" 1408.2 94.104568081067 33.4867588835783
"7043" 1408.4 92.458842041298 37.2904498076489
"7044" 1408.6 90.4693341112758 40.6764323368682
"7045" 1408.8 87.2534444554504 44.7307222977162
"7046" 1409 83.1360950708046 47.8134443583233
"7047" 1409.2 79.3339851841525 49.8991800233308
"7048" 1409.4 74.5949991767946 50.9681583000233
"7049" 1409.6 70.0953125422546 52.7245191314239
"7050" 1409.8 65.7949051628795 55.2634226667994
"7051" 1410 62.5973861694432 59.0696665210948
"7052" 1410.2 60.4726285400121 63.4765066287109
"7053" 1410.4 59.9392108278846 68.2256119736933
"7054" 1410.6 60.5721219098029 73.4132800317597
"7055" 1410.8 61.7185226870228 76.963818118502
"7056" 1411 64.5886273696712 80.5261835012449
"7057" 1411.2 68.9447507188671 84.4392837506033
"7058" 1411.4 73.6135326171545 87.6746737983961
"7059" 1411.6 77.6137934339067 91.2011187236924
"7060" 1411.8 80.4122332646608 95.7594976285939
"7061" 1412 84.0111680836355 100.040682612001
"7062" 1412.2 86.0464711635376 104.700219097349
"7063" 1412.4 85.7572339384145 109.229103798653
"7064" 1412.6 84.3392213486241 110.062232762323
"7065" 1412.8 85.1288876224545 110.825934312353
"7066" 1413 84.7730181727251 107.701003436189
"7067" 1413.2 85.2976583271545 106.689753811013
"7068" 1413.4 86.3209044878182 105.585780963626
"7069" 1413.6 88.7967465003072 104.591667471532
"7070" 1413.8 91.5949551510742 104.00572497715
"7071" 1414 95.782104087494 103.518144513827
"7072" 1414.2 99.9867793117481 104.202906518122
"7073" 1414.4 104.320259618628 105.027980205014
"7074" 1414.6 106.580076935221 106.061407495053
"7075" 1414.8 107.925039903446 105.400473992032
"7076" 1415 109.642436676413 104.165032728734
"7077" 1415.2 110.55391609204 101.363647110382
"7078" 1415.4 113.879530120551 98.7369512423607
"7079" 1415.6 116.398548605592 96.3094639121701
"7080" 1415.8 117.99127460022 92.5995935400567
"7081" 1416 120.708758614918 88.482606200248
"7082" 1416.2 122.42615357651 84.8442539580349
"7083" 1416.4 124.421812736368 80.4456014009636
"7084" 1416.6 124.98155930152 77.3489270569941
"7085" 1416.8 126.1315568027 73.235441161785
"7086" 1417 126.092566870921 69.5152719367412
"7087" 1417.2 126.192098312155 67.3220395854533
"7088" 1417.4 125.76287733676 63.7625971655512
"7089" 1417.6 125.907038791286 59.7315011809426
"7090" 1417.8 125.728627992325 56.0312794410233
"7091" 1418 123.295890301914 52.8538392328324
"7092" 1418.2 121.817042351855 48.4673226526866
"7093" 1418.4 121.147380739123 43.7676125360082
"7094" 1418.6 121.580763365275 41.0288620293833
"7095" 1418.8 120.860627470782 41.0712758337005
"7096" 1419 118.134025764673 40.0431828257798
"7097" 1419.2 116.478157937392 36.909737665574
"7098" 1419.4 114.97699495335 33.342778965698
"7099" 1419.6 114.989942787692 30.5738414322658
"7100" 1419.8 115.09065155096 30.020659173365
"7101" 1420 113.772305427821 30.2314316371533
"7102" 1420.2 112.643220378035 31.1333491309093
"7103" 1420.4 110.641771692822 31.5168193040357
"7104" 1420.6 107.819323094833 30.9926080138164
"7105" 1420.8 106.222745932962 30.7139670659757
"7106" 1421 103.622262149005 29.804488962851
"7107" 1421.2 100.595208099321 28.8509738217866
"7108" 1421.4 97.2024841894545 28.4355382409866
"7109" 1421.6 94.1473016889879 28.8985758154199
"7110" 1421.8 90.0839164893741 29.5052660465294
"7111" 1422 87.2194666742223 30.7348122501791
"7112" 1422.2 85.1615442853783 33.0345510972935
"7113" 1422.4 83.1956959140728 35.0766064601957
"7114" 1422.6 81.9815348137906 37.2906243799739
"7115" 1422.8 81.8673832844804 40.3040693280823
"7116" 1423 82.6002585530288 43.6417926939855
"7117" 1423.2 84.0037495911212 46.5935350851199
"7118" 1423.4 85.6438546444879 49.5145665126199
"7119" 1423.6 87.0774088613332 53.1807466147173
"7120" 1423.8 88.6415438279688 55.5630156337225
"7121" 1424 89.9218133564108 55.9908718396095
"7122" 1424.2 89.7311349160045 56.112581482422
"7123" 1424.4 89.2792488575623 55.7727307105687
"7124" 1424.6 87.4807449729703 56.3574100375954
"7125" 1424.8 84.9432398472846 56.5181180122733
"7126" 1425 81.491684869935 56.9890163845306
"7127" 1425.2 78.0295329496007 58.7087417864148
"7128" 1425.4 75.1029750498953 61.2285222451086
"7129" 1425.6 72.3088052462046 63.7466971181933
"7130" 1425.8 70.8203652068583 66.116884480774
"7131" 1426 69.7204137241219 68.7130069318818
"7132" 1426.2 69.1961131601282 70.4808532203848
"7133" 1426.4 69.697727709067 71.7766125123908
"7134" 1426.6 70.5512047857197 73.0871140152323
"7135" 1426.8 71.0590619962428 74.6097266214356
"7136" 1427 70.6745256116392 76.3676072367665
"7137" 1427.2 70.1045856578974 78.8485223295247
"7138" 1427.4 70.6046205860238 80.6489333974148
"7139" 1427.6 69.7663074804052 81.409680652693
"7140" 1427.8 69.7214205195346 83.9472522345933
"7141" 1428 69.036750725793 84.8781874471456
"7142" 1428.2 66.4758300445345 84.6898433352733
"7143" 1428.4 63.3912208570946 83.8122356708333
"7144" 1428.6 60.8489859001434 82.283009604657
"7145" 1428.8 60.4226708567606 82.3401296797726
"7146" 1429 58.0043006117302 83.8270545619777
"7147" 1429.2 54.0713687113974 85.5019828032747
"7148" 1429.4 50.8664372819084 87.7592731457225
"7149" 1429.6 49.0095006941329 90.5271342950884
"7150" 1429.8 46.9926094338455 94.4374727356805
"7151" 1430 46.4674138842545 97.4728845470384
"7152" 1430.2 47.7569951663212 100.58717822722
"7153" 1430.4 49.2076195567188 103.542829286453
"7154" 1430.6 50.1001147868182 107.278208869499
"7155" 1430.8 50.0190171754688 112.046276330953
"7156" 1431 50.9823908561434 115.602001006898
"7157" 1431.2 52.686583442064 116.825021925572
"7158" 1431.4 54.813217962826 117.040776416196
"7159" 1431.6 58.2794255472993 118.485140300162
"7160" 1431.8 61.88085643046 120.495482000392
"7161" 1432 65.277413792699 123.451521674213
"7162" 1432.2 66.7255429534285 122.951460326953
"7163" 1432.4 69.8880940734661 121.64573431278
"7164" 1432.6 74.1656648320781 120.248074378365
"7165" 1432.8 78.1715980016578 119.178199658598
"7166" 1433 82.5460993536465 119.658501774751
"7167" 1433.2 86.0443845505138 120.879090705138
"7168" 1433.4 86.2703738132175 120.215547763583
"7169" 1433.6 88.3188394035974 118.058964513782
"7170" 1433.8 90.5905108287328 117.199709554736
"7171" 1434 93.799250748526 116.72363586121
"7172" 1434.2 95.1276667148909 114.459815429635
"7173" 1434.4 97.3131164908632 111.109288472084
"7174" 1434.6 99.1758031982546 107.595922671633
"7175" 1434.8 101.972135623294 104.905977285953
"7176" 1435 104.893527939283 103.353579362981
"7177" 1435.2 108.44196400438 101.371529258678
"7178" 1435.4 111.893649474542 101.610080158591
"7179" 1435.6 112.72786168516 101.602348016577
"7180" 1435.8 113.501168053427 100.151746824643
"7181" 1436 114.552354164929 97.6600078533951
"7182" 1436.2 116.062146783897 94.0703416572747
"7183" 1436.4 119.245951218715 90.6005814260319
"7184" 1436.6 121.307968033095 88.1504438209746
"7185" 1436.8 121.457863672621 85.5968776866866
"7186" 1437 122.553932502309 81.8721627975076
"7187" 1437.2 124.393057676739 77.576138461923
"7188" 1437.4 125.212062461785 74.5590439793002
"7189" 1437.6 124.792934728029 70.7958683583726
"7190" 1437.8 122.503484737317 67.3666664544845
"7191" 1438 120.296483214317 64.7904790149533
"7192" 1438.2 117.577254226835 61.4611313664049
"7193" 1438.4 114.77086543063 59.439311719297
"7194" 1438.6 111.227985560059 57.5350786170254
"7195" 1438.8 107.915475693822 56.9890163845306
"7196" 1439 104.46128181435 56.4748618873043
"7197" 1439.2 100.326261438967 57.009348488932
"7198" 1439.4 96.7720992222242 58.102595611923
"7199" 1439.6 92.999540928007 59.0255391019335
"7200" 1439.8 89.5312065427445 60.8568233592533
"7201" 1440 86.926562911431 63.4616960910709
"7202" 1440.2 84.7134520416545 66.6988862142533
"7203" 1440.4 83.0309379394145 70.6520154128033
"7204" 1440.6 81.913541770782 74.1720187791731
"7205" 1440.8 80.5334137351132 78.1806564137685
"7206" 1441 79.1924651614497 81.8844499215752
"7207" 1441.2 77.2356115872546 83.9626456065604
"7208" 1441.4 75.476119715631 84.5755985505533
"7209" 1441.6 72.5956192785508 86.9422350421014
"7210" 1441.8 71.4368232719212 89.8734840692449
"7211" 1442 71.077103660942 93.8303997900158
"7212" 1442.2 72.441579402 98.0654527793715
"7213" 1442.4 73.8068770783081 102.04058455231
"7214" 1442.6 75.8508263179212 105.245991526191
"7215" 1442.8 78.3971913362019 107.789428192164
"7216" 1443 80.6398753743656 110.279232627898
"7217" 1443.2 81.9326301226746 113.676860985593
"7218" 1443.4 81.4613703857045 115.928002539053
"7219" 1443.6 80.0045059612389 118.202755763219
"7220" 1443.8 78.4866391885273 120.154351444862
"7221" 1444 76.618450075393 119.693886133276
"7222" 1444.2 73.2739627137077 120.697803440875
"7223" 1444.4 69.8228957679595 122.591785054642
"7224" 1444.6 66.2903350030339 122.609718741644
"7225" 1444.8 62.1970110766416 121.238626127889
"7226" 1445 58.0273604804285 121.455666455866
"7227" 1445.2 53.0484727243315 121.178868605992
"7228" 1445.4 48.7188755507477 119.839250282433
"7229" 1445.6 44.3043526630699 116.955606415599
"7230" 1445.8 40.29972785373 114.029810968789
"7231" 1446 37.9350061862853 110.430471596015
"7232" 1446.2 35.8180017943441 106.086015852685
"7233" 1446.4 34.8535206238775 101.700823675888
"7234" 1446.6 33.8700461647373 96.5390688752291
"7235" 1446.8 32.3891879062251 92.465819912365
"7236" 1447 31.439830663393 88.7339489314456
"7237" 1447.2 30.6568690943938 84.6732127653457
"7238" 1447.4 31.3790243871434 81.4656016331755
"7239" 1447.6 33.3831650933938 78.895240051371
"7240" 1447.8 35.6875768307373 76.3895478711257
"7241" 1448 38.2588922350915 73.0413344529207
"7242" 1448.2 40.7188240349345 69.3239197904333
"7243" 1448.4 41.9884990287545 66.4675882155043
"7244" 1448.6 42.274640882877 65.0408531373104
"7245" 1448.8 43.113864820823 65.0282612223848
"7246" 1449 43.4966627728822 65.2048097138894
"7247" 1449.2 43.624678144502 63.8790369063038
"7248" 1449.4 43.1693415207226 61.247951539049
"7249" 1449.6 44.2171378215879 57.2449729167109
"7250" 1449.8 46.3233096671645 53.6516125047533
"7251" 1450 48.355155282979 50.5112056557594
"7252" 1450.2 51.2606047283239 47.8774178386958
"7253" 1450.4 52.7792508657391 44.5058731431595
"7254" 1450.6 53.3145628218352 40.450644381792
"7255" 1450.8 51.661769770548 36.9179124661707
"7256" 1451 49.3330994531282 33.2843365302691
"7257" 1451.2 46.247613499611 30.8255353668741
"7258" 1451.4 42.3876102535021 28.3768819590028
"7259" 1451.6 39.5698850067846 26.7508604117633
"7260" 1451.8 37.9552673188937 27.5578681184481
"7261" 1452 34.2718617963758 29.041775201226
"7262" 1452.2 30.3216831346212 30.1362276498866
"7263" 1452.4 26.1283802409212 31.8239346968866
"7264" 1452.6 22.3776164554967 33.7476018654375
"7265" 1452.8 17.7122116219287 36.2934652982791
"7266" 1453 14.4588361692871 39.3732722168228
"7267" 1453.2 11.7081868616739 43.0848074898888
"7268" 1453.4 9.55054860904177 47.2477172219958
"7269" 1453.6 6.38220779102121 51.0897597564866
"7270" 1453.8 3.93042289364586 53.3391891433772
"7271" 1454 4.07396397289409 53.2014566537556
"7272" 1454.2 5.17454968922005 54.400112818436
"7273" 1454.4 6.51058892536565 57.8809775148422
"7274" 1454.6 6.86968275256042 62.1145851268592
"7275" 1454.8 7.24144781751381 66.4781860619533
"7276" 1455 7.29509202598949 71.6883363618207
"7277" 1455.2 7.41108635851066 76.7358351778191
"7278" 1455.4 7.87384788522379 81.6995060680918
"7279" 1455.6 10.438692003145 85.3684118293231
"7280" 1455.8 13.6147242705503 88.6579113925167
"7281" 1456 16.5243663020173 92.4759158667838
"7282" 1456.2 19.1957989863212 96.8742227238199
"7283" 1456.4 21.3589735287226 100.273760071847
"7284" 1456.6 23.9979413650238 105.699898648299
"7285" 1456.8 26.2983873610403 109.426621161846
"7286" 1457 27.9441799253345 111.807400871993
"7287" 1457.2 28.3959661194545 112.134556391873
"7288" 1457.4 31.1291351335781 110.965685619865
"7289" 1457.6 35.0780228768491 109.737521160629
"7290" 1457.8 38.5656493816584 109.18266688878
"7291" 1458 43.1958586854546 107.702378039213
"7292" 1458.2 47.2463555982545 105.41661685402
"7293" 1458.4 52.0532459122809 104.106537105795
"7294" 1458.6 56.5857077814178 103.467319630504
"7295" 1458.8 61.8261124624719 103.712164441671
"7296" 1459 66.1009179790938 104.725151530918
"7297" 1459.2 71.2802481193091 105.274204278026
"7298" 1459.4 76.3815088306756 105.097296303427
"7299" 1459.6 81.3165888279937 105.998189037105
"7300" 1459.8 85.4979576250402 109.486896413525
"7301" 1460 85.7650233555546 108.863001193073
"7302" 1460.2 85.9987058697545 106.113336942653
"7303" 1460.4 85.4794113937545 102.194106133509
"7304" 1460.6 84.6930207835824 98.080660136232
"7305" 1460.8 84.1409917026355 93.1662128820961
"7306" 1461 84.5791128185154 87.4531672882141
"7307" 1461.2 84.9618712909843 82.2114051861695
"7308" 1461.4 85.3385052706936 77.6382676513557
"7309" 1461.6 85.051888786358 73.6005784008843
"7310" 1461.8 84.445055820635 68.3338171378772
"7311" 1462 83.3443773117219 63.6686336116381
"7312" 1462.2 82.4586207642861 58.7721293509954
"7313" 1462.4 80.7789497101785 53.7582936525402
"7314" 1462.6 77.7323856395504 50.0780186821573
"7315" 1462.8 74.9522432295487 46.3326150665415
"7316" 1463 71.7401777949845 41.8818032062133
"7317" 1463.2 68.4819704808953 37.4783625090212
"7318" 1463.4 64.9940079839016 32.8462320574827
"7319" 1463.6 61.6027912478684 28.3730258119038
"7320" 1463.8 61.283203219928 24.2974324642084
"7321" 1464 62.6503254118464 22.4573813745043
"7322" 1464.2 64.3715048649575 20.4949172886265
"7323" 1464.4 67.125105501497 18.2939531676502
"7324" 1464.6 70.0914942005192 17.1375741584827
"7325" 1464.8 72.8083612331933 15.0137189749023
"7326" 1465 74.7651444845192 14.2089060475121
"7327" 1465.2 75.5350507165912 13.657968482082
"7328" 1465.4 76.6347136935974 11.5590859786961
"7329" 1465.6 75.7960967530487 9.53907410524739
"7330" 1465.8 73.9085360747971 7.86558428811284
"7331" 1466 71.3413516070896 7.23311061191204
"7332" 1466.2 68.2620456800122 5.89383052861994
"7333" 1466.4 65.246018538431 3.43354567051209
"7334" 1466.6 63.195754382973 2.53942349271055
"7335" 1466.8 60.0102024959773 2.66794924990377
"7336" 1467 56.3521842349145 2.13240754079327
"7337" 1467.2 53.1219213226739 2.99443637095328
"7338" 1467.4 49.3593469143925 4.21209238364293
"7339" 1467.6 45.6840960932096 4.68943687969485
"7340" 1467.8 42.9784041236295 5.05538632257827
"7341" 1468 40.3471575599688 7.49118414115108
"7342" 1468.2 37.1401891336257 9.03190384836564
"7343" 1468.4 34.1656424717394 11.1733243679533
"7344" 1468.6 31.311917492298 13.4522933319207
"7345" 1468.8 28.3481674233682 14.3761320594192
"7346" 1469 26.9151016474456 14.7150293896611
"7347" 1469.2 27.0069992653894 14.9338332419083
"7348" 1469.4 25.2605117256282 16.4704133497884
"7349" 1469.6 23.6058933642223 18.899923627792
"7350" 1469.8 22.8552081911886 21.5934530841731
"7351" 1470 21.3550103655154 24.7088477749967
"7352" 1470.2 21.014347876784 27.5524830756709
"7353" 1470.4 21.559607076584 28.6063453946121
"7354" 1470.6 20.6368411572212 31.0017184432199
"7355" 1470.8 18.928974507596 32.9583609220996
"7356" 1471 16.2994595020428 34.5583764915886
"7357" 1471.2 13.0189866277062 35.0022402424694
"7358" 1471.4 10.1124731102879 35.0781800798199
"7359" 1471.6 9.70136498345456 35.0175957242866
"7360" 1471.8 10.5217938104828 35.8722678827033
"7361" 1472 11.744232359576 38.7283875007033
"7362" 1472.2 13.3845200652205 40.6654149069192
"7363" 1472.4 15.2649785590821 43.6202757649188
"7364" 1472.6 17.6244414402886 45.5692070609646
"7365" 1472.8 20.3646670787914 48.6663855351533
"7366" 1473 22.3492238991801 52.4517108006341
"7367" 1473.2 25.4489699681546 55.1272743073866
"7368" 1473.4 29.4801900405576 56.973523531529
"7369" 1473.6 33.0441658326011 58.9175669831612
"7370" 1473.8 35.7392620959818 58.920877816529
"7371" 1474 37.6501148948525 58.2698535328089
"7372" 1474.2 40.3362592591102 57.137577433077
"7373" 1474.4 42.8087482578909 55.7264299793169
"7374" 1474.6 45.9738270555813 54.178362198478
"7375" 1474.8 48.7001230545813 52.238720207676
"7376" 1475 51.6688517782078 49.3718009752149
"7377" 1475.2 53.3644511965652 45.8311889470115
"7378" 1475.4 53.7232559501645 42.4660094917133
"7379" 1475.6 53.4983877764124 38.679532823027
"7380" 1475.8 52.6635411547091 34.6832015541351
"7381" 1476 51.3816196975781 30.2383046522768
"7382" 1476.2 49.1334824311411 26.7106686253863
"7383" 1476.4 47.1919134354481 23.0375280010823
"7384" 1476.6 47.4927555281933 21.0346204887288
"7385" 1476.8 49.4817560379108 19.1818188650158
"7386" 1477 52.5485578593932 16.3148538332998
"7387" 1477.2 55.9209337768909 14.3559700579836
"7388" 1477.4 59.8717025460045 13.6318591527658
"7389" 1477.6 63.5668418293503 13.0364314108362
"7390" 1477.8 67.4564225441654 11.1360482793295
"7391" 1478 70.755558376026 8.86988244226756
"7392" 1478.2 75.0794688015947 7.72697571924193
"7393" 1478.4 79.2316497293795 6.62544071485952
"7394" 1478.6 82.1647212505771 8.16225397888876
"7395" 1478.8 85.7086743804992 10.2231259650597
"7396" 1479 89.2677750843609 11.7934393140277
"7397" 1479.2 92.4336299181879 14.1679225128866
"7398" 1479.4 95.3656987844568 16.3910668978746
"7399" 1479.6 98.5709107317051 17.9041796914917
"7400" 1479.8 101.63349860622 19.7282531924015
"7401" 1480 104.117852874344 20.3645448546836
"7402" 1480.2 104.930376223059 22.2026874777794
"7403" 1480.4 104.729686151738 24.9317747156016
"7404" 1480.6 104.371570210841 27.8203812521163
"7405" 1480.8 103.795011319448 29.4030731907597
"7406" 1481 104.786441341124 30.4662430523881
"7407" 1481.2 107.022018171567 32.1479528126408
"7408" 1481.4 109.731027873472 35.2922949760837
"7409" 1481.6 110.754965131191 39.6571788174852
"7410" 1481.8 110.899440444472 43.2468138924207
"7411" 1482 111.93951479257 47.9120419805427
"7412" 1482.2 112.080823367786 52.8080352017192
"7413" 1482.4 112.802955739288 58.2863157030533
"7414" 1482.6 113.799805699803 63.0148269357275
"7415" 1482.8 114.972851646361 66.7875529838256
"7416" 1483 115.71208666838 67.504604049672
"7417" 1483.2 115.451357566888 69.8103256162866
"7418" 1483.4 113.862623579964 72.257431036792
"7419" 1483.6 111.400162677642 75.6202815547597
"7420" 1483.8 107.60203935356 78.4957534881217
"7421" 1484 103.239006252489 81.3305605164852
"7422" 1484.2 99.2210226610523 84.522210410605
"7423" 1484.4 95.1370220754619 87.004566797746
"7424" 1484.6 91.621383242014 89.75112393889
"7425" 1484.8 87.1508904883795 91.7018333701616
"7426" 1485 82.4826495218379 93.9845653375783
"7427" 1485.2 77.3546165713379 96.3376184319533
"7428" 1485.4 72.6877903493622 99.7649619735533
"7429" 1485.6 69.1286259023161 102.533200987923
"7430" 1485.8 64.650834520442 103.305495482969
"7431" 1486 61.9457395559965 101.683420033679
"7432" 1486.2 59.0898102952091 99.4828906559078
"7433" 1486.4 56.6376286823675 98.5613713896629
"7434" 1486.6 53.0170154628045 97.7786606028533
"7435" 1486.8 47.8625333720157 96.2213584746398
"7436" 1487 42.3445866694403 94.0286126368818
"7437" 1487.2 37.9319680604236 91.1044466350801
"7438" 1487.4 34.6684442036007 86.7756095709917
"7439" 1487.6 32.192854102115 82.6065063572556
"7440" 1487.8 28.8213881324853 78.8927479579753
"7441" 1488 26.7774983359212 75.5225648522866
"7442" 1488.2 23.7100167557598 72.2970173219743
"7443" 1488.4 20.3339193795546 69.9120207845033
"7444" 1488.6 17.7622548792248 68.3149974634483
"7445" 1488.8 14.8470076723734 66.3290817074582
"7446" 1489 12.5153864570409 65.1875124128659
"7447" 1489.2 10.5075696574446 65.2617387519233
"7448" 1489.4 9.56404639263598 65.6858604697058
"7449" 1489.6 9.45965214230609 66.1034374710254
"7450" 1489.8 9.20120240920192 66.4754529331322
"7451" 1490 9.26290913206898 66.5089689819224
"7452" 1490.2 9.31189412645453 66.5738455706901
"7453" 1490.4 9.40745501714115 66.6535148669945
"7454" 1490.6 9.56297853000987 66.6218207042511
"7455" 1490.8 9.6126982138822 66.5886742483362
"7456" 1491 10.0222551025915 66.6108319335402
"7457" 1491.2 10.200557737803 66.5912582462436
"7458" 1491.4 10.1761879644354 66.6342506252192
"7459" 1491.6 10.2141682785045 66.6364085976095
"7460" 1491.8 10.3178177807707 66.6247611156629
"7461" 1492 10.3101248664611 66.7463000577141
"7462" 1492.2 10.6198670878795 66.676978478547
"7463" 1492.4 10.4557085380651 66.643540355627
"7464" 1492.6 10.8470584211295 66.498471002422
"7465" 1492.8 10.8000827695177 66.4549544669743
"7466" 1493 10.9669358757707 66.1599088024694
"7467" 1493.2 11.3106425039247 65.6055572002213
"7468" 1493.4 11.0101413088585 64.6555138664879
"7469" 1493.6 10.0463248853688 62.7244288497247
"7470" 1493.8 8.86139278464629 60.7713003772522
"7471" 1494 7.00103370825455 58.901207571226
"7472" 1494.2 6.23712420277032 56.2590174000375
"7473" 1494.4 6.57875028821061 53.2390301903049
"7474" 1494.6 5.40198669374235 48.6986831184167
"7475" 1494.8 5.61373247731268 45.0225686567556
"7476" 1495 7.41783585346508 41.5493180851322
"7477" 1495.2 8.82594071624319 37.3460610120328
"7478" 1495.4 10.1391839468408 32.9747390069188
"7479" 1495.6 12.7604815329818 29.7292502745669
"7480" 1495.8 15.393835622925 25.7371739903169
"7481" 1496 18.511110170804 22.770425454228
"7482" 1496.2 22.4571775351337 20.3993611160082
"7483" 1496.4 26.612430504203 18.439431868479
"7484" 1496.6 29.2036056860756 15.856540602827
"7485" 1496.8 29.8865035450983 13.7941386765158
"7486" 1497 30.4102077907654 13.464993468562
"7487" 1497.2 33.6943594516219 12.7404809115961
"7488" 1497.4 37.3010795730424 11.5234547343472
"7489" 1497.6 40.9125366106788 10.4848657823472
"7490" 1497.8 43.1526782208741 11.0689010222359
"7491" 1498 45.5559717756051 12.2159284834275
"7492" 1498.2 47.6525778899642 13.5101495099533
"7493" 1498.4 50.8500310003864 12.9822952348983
"7494" 1498.6 54.7036975864967 11.8142430764901
"7495" 1498.8 56.2731541068483 9.83857528510952
"7496" 1499 56.7248045160607 7.24814698941246
"7497" 1499.2 57.9700386123516 5.54931477593385
"7498" 1499.4 60.8420678614892 4.57351549185123
"7499" 1499.6 64.9611300519072 4.79556826402696
"7500" 1499.8 68.7791220219673 5.48318276922987
"7501" 1500 73.525168799061 5.87568314101779
"7502" 1500.2 78.5460187415358 6.36579347685952
"7503" 1500.4 83.0538292877443 8.84974653401449
"7504" 1500.6 86.684513248385 11.3440706494641
"7505" 1500.8 90.2655754808879 13.3759984369866
"7506" 1501 92.8014635053546 13.8087438336533
"7507" 1501.2 95.6835478471546 14.1203205192533
"7508" 1501.4 97.2129265240263 16.1362555421163
"7509" 1501.6 98.9570786227654 19.4975583731815
"7510" 1501.8 101.684330546029 23.2217937828888
"7511" 1502 103.872932221861 27.4219932779001
"7512" 1502.2 106.640661290755 30.6101779343228
"7513" 1502.4 109.344873890646 34.6165255061388
"7514" 1502.6 111.020044705021 38.5401432531533
"7515" 1502.8 112.470024009113 43.4796497308446
"7516" 1503 115.272520827961 47.8188630832902
"7517" 1503.2 118.279210623872 51.9586572689001
"7518" 1503.4 120.133662758821 56.2177927069866
"7519" 1503.6 119.771080464108 59.7361100280432
"7520" 1503.8 118.142350651949 63.216196814027
"7521" 1504 115.240177813315 66.9092004770333
"7522" 1504.2 111.986339720166 69.6474097022474
"7523" 1504.4 108.416190197666 72.2744288161297
"7524" 1504.6 104.922747758146 73.6171997245869
"7525" 1504.8 100.347069035606 73.6584308358764
"7526" 1505 95.4218507625388 73.5556231440691
"7527" 1505.2 90.1585860870737 73.9679039963895
"7528" 1505.4 85.0925899983668 75.0240244922492
"7529" 1505.6 80.0833554878997 75.0214177638888
"7530" 1505.8 75.5505540018668 76.1725661011574
"7531" 1506 70.6570246363437 75.7226560406463
"7532" 1506.2 66.6509296506608 75.0952287730783
"7533" 1506.4 62.1747333954298 72.7886846556131
"7534" 1506.6 58.2948354756036 70.1916314658023
"7535" 1506.8 54.2386314514975 67.2365015934953
"7536" 1507 49.8403071312837 65.6450461380795
"7537" 1507.2 45.9955549613507 62.9442373562898
"7538" 1507.4 43.120278202314 62.2222850470127
"7539" 1507.6 39.4171965340709 63.4988664789839
"7540" 1507.8 35.7073268741957 65.7259727401003
"7541" 1508 31.2931755430798 68.9423139759824
"7542" 1508.2 27.8036619250466 72.86525104028
"7543" 1508.4 24.930077008502 77.125061207778
"7544" 1508.6 21.8690045134863 81.5282265767582
"7545" 1508.8 19.5719827311419 86.5459919566716
"7546" 1509 18.7386162025487 91.335590758718
"7547" 1509.2 19.176634547326 91.7126520050783
"7548" 1509.4 20.7915476365296 94.4000009183783
"7549" 1509.6 23.8326659116045 95.2925382990033
"7550" 1509.8 25.8596225735177 97.4855325367954
"7551" 1510 29.8110435665545 102.374416715453
"7552" 1510.2 30.9981182827858 104.650387036047
"7553" 1510.4 31.5052417945045 107.729640999203
"7554" 1510.6 32.790113788431 110.392934359571
"7555" 1510.8 36.0555596404546 111.90779780402
"7556" 1511 39.8208702426644 114.44482089838
"7557" 1511.2 44.6433920373045 117.816936195503
"7558" 1511.4 49.3938546292129 121.106883073662
"7559" 1511.6 54.1395205251582 123.835199420146
"7560" 1511.8 57.1645244087066 123.307141474898
"7561" 1512 61.7780879020578 123.077027433855
"7562" 1512.2 67.3666982643438 123.252836585346
"7563" 1512.4 73.019852716214 123.62163090071
"7564" 1512.6 78.4259661783672 123.331788675573
"7565" 1512.8 82.7994809729688 120.640599908753
"7566" 1513 87.9346051295487 117.706967953527
"7567" 1513.2 93.3499682956296 115.920699960485
"7568" 1513.4 98.7411762998633 114.879817928258
"7569" 1513.6 102.104750700084 112.120687429648
"7570" 1513.8 105.497449775207 109.817892094236
"7571" 1514 108.429936227913 107.801807658
"7572" 1514.2 109.775426725145 105.328695655136
"7573" 1514.4 112.383092066057 102.147980170686
"7574" 1514.6 115.503498109803 99.4201377757704
"7575" 1514.8 117.472278569321 96.0822986479199
"7576" 1515 119.368158928191 92.7503868543217
"7577" 1515.2 119.92245508619 88.6487099002114
"7578" 1515.4 121.776525969661 84.0329072904698
"7579" 1515.6 123.185224328418 79.8288231260553
"7580" 1515.8 124.056204725925 75.3371727903055
"7581" 1516 124.479237938973 70.263355953422
"7582" 1516.2 125.600434074074 65.4782679751873
"7583" 1516.4 125.196783899821 60.6447781148866
"7584" 1516.6 123.213671179412 56.1237275233954
"7585" 1516.8 121.087462145738 51.4200728911291
"7586" 1517 118.609400319331 46.7293030090192
"7587" 1517.2 117.81304040958 42.0517211894068
"7588" 1517.4 117.516062221219 37.5046089745415
"7589" 1517.6 118.377135234222 36.0659563465339
"7590" 1517.8 118.030419492557 36.5719568060347
"7591" 1518 114.30696982653 36.1397493046084
"7592" 1518.2 108.939434682358 34.962383380574
"7593" 1518.4 103.100803946021 32.5985489569199
"7594" 1518.6 97.4880961512546 30.8567947720809
"7595" 1518.8 91.7095339794611 29.2766635869859
"7596" 1519 86.1980233083369 29.3211389674592
"7597" 1519.2 80.8444319749886 30.1524325838894
"7598" 1519.4 76.2416495042858 32.4968537887033
"7599" 1519.6 73.4549904400121 36.441721484226
"7600" 1519.8 70.4299094984401 40.5991190827368
"7601" 1520 69.1112495102345 44.5302050338133
"7602" 1520.2 68.4744453783041 46.9905040059236
"7603" 1520.4 67.1998524336485 50.1440143623169
"7604" 1520.6 67.0939447168585 53.6924876640028
"7605" 1520.8 66.9936848922843 57.4368064971414
"7606" 1521 66.7886285994898 61.0905058734533
"7607" 1521.2 68.3873205547858 63.7478330748595
"7608" 1521.4 69.7412481268 64.5072274825896
"7609" 1521.6 69.462767675212 64.2518491063363
"7610" 1521.8 68.0609630486463 64.2323712920358
"7611" 1522 64.8612355465318 64.6555138664879
"7612" 1522.2 61.6723561415346 64.4711129122133
"7613" 1522.4 58.7739292971075 62.5834774919533
"7614" 1522.6 55.3571807270409 60.0336407809144
"7615" 1522.8 51.1563375351957 59.4409822438062
"7616" 1523 46.7614261978722 60.1893772239239
"7617" 1523.2 43.6909879729674 62.1644428405275
"7618" 1523.4 41.1978731890446 64.7554266378233
"7619" 1523.6 40.0662096998981 67.9872249600325
"7620" 1523.8 38.2001922908215 71.9776216338192
"7621" 1524 36.7720755291482 75.7246661598788
"7622" 1524.2 35.5483202147902 80.4110423153461
"7623" 1524.4 35.1373525897091 86.0284428686351
"7624" 1524.6 34.665712066481 91.7594987355193
"7625" 1524.8 34.0822406316546 96.5323538604533
"7626" 1525 31.9039857671474 98.1389211455783
"7627" 1525.2 27.6788025413925 98.8624639876774
"7628" 1525.4 24.9476035157307 98.0500537873342
"7629" 1525.6 23.832284077431 97.4773934399386
"7630" 1525.8 22.5960959406295 97.5871707648283
"7631" 1526 21.9891705218045 99.1353174214033
"7632" 1526.2 21.2778134565192 102.752432547247
"7633" 1526.4 23.4165090884768 106.074389856953
"7634" 1526.6 25.9101260408632 109.359491868171
"7635" 1526.8 28.0688105995745 113.334126631433
"7636" 1527 30.4303785960192 115.18113489563
"7637" 1527.2 33.8057926900193 116.498462794306
"7638" 1527.4 36.9184230510224 118.4609540769
"7639" 1527.6 40.4993457519898 120.227073498821
"7640" 1527.8 43.9358533137545 121.158490886169
"7641" 1528 47.374324594126 122.927350226282
"7642" 1528.2 52.1723391135503 124.412433166122
"7643" 1528.4 56.3820917501064 126.548055401472
"7644" 1528.6 59.2576368281346 125.033831175713
"7645" 1528.8 62.8522364655462 124.395748088328
"7646" 1529 67.0003174652946 125.527160927913
"7647" 1529.2 72.0192560107136 124.488061194461
"7648" 1529.4 75.631908058431 123.440208069071
"7649" 1529.6 79.8216980777346 123.636929035273
"7650" 1529.8 82.5754620213861 123.641575354269
"7651" 1530 84.4766947575309 121.59172873848
"7652" 1530.2 87.454353197792 121.054412694316
"7653" 1530.4 90.862223196542 120.275470980316
"7654" 1530.6 93.2977651235317 118.65476778005
"7655" 1530.8 94.8579033507351 117.313406016096
"7656" 1531 97.9274991694084 116.48524545753
"7657" 1531.2 99.9709728646295 115.095508582216
"7658" 1531.4 99.2380473991449 112.503326606063
"7659" 1531.6 101.77726879437 109.15021098403
"7660" 1531.8 105.188773095989 106.902631679434
"7661" 1532 109.161972628176 105.044341932519
"7662" 1532.2 112.214676555937 103.238125615977
"7663" 1532.4 113.293366976022 100.11910872957
"7664" 1532.6 114.126101176511 96.7935843133191
"7665" 1532.8 114.979332203447 92.517808103684
"7666" 1533 115.68999319105 87.9522639565436
"7667" 1533.2 115.600782006796 83.8287309071297
"7668" 1533.4 114.078707983678 79.9883091957141
"7669" 1533.6 113.113497598939 77.5033157928989
"7670" 1533.8 112.403546004496 75.6485841161511
"7671" 1534 111.956053327766 73.9209151284874
"7672" 1534.2 112.152330328861 72.1729209897735
"7673" 1534.4 113.027983345555 70.5806124223533
"7674" 1534.6 113.619037470299 67.5381745115906
"7675" 1534.8 115.663402811255 64.567344669797
"7676" 1535 118.422154715005 63.3611209697633
"7677" 1535.2 121.77656792946 61.735805626718
"7678" 1535.4 123.143042800967 61.9986285152701
"7679" 1535.6 122.073956461033 61.2401446764059
"7680" 1535.8 120.560187440411 59.8855804096095
"7681" 1536 118.455279813667 56.4911361137265
"7682" 1536.2 116.468309249055 52.6086960987866
"7683" 1536.4 113.807353049507 48.4712221167005
"7684" 1536.6 112.266351447421 44.6461808001199
"7685" 1536.8 109.484609944473 40.7649955237658
"7686" 1537 105.324080458939 37.6375868758446
"7687" 1537.2 101.692706263384 35.1948817416307
"7688" 1537.4 97.8322796993011 32.7904665084184
"7689" 1537.6 92.871243700567 30.1519146705158
"7690" 1537.8 87.4930440526651 28.8894653860164
"7691" 1538 80.8255168778632 28.9168263821489
"7692" 1538.2 75.8661817997384 29.1015473659855
"7693" 1538.4 70.3977881906463 30.8141656960461
"7694" 1538.6 65.4282859122851 33.1121912481471
"7695" 1538.8 61.7675092175781 36.0040006725709
"7696" 1539 59.3046787983134 39.4519632595415
"7697" 1539.2 56.2154200455142 43.0999482097225
"7698" 1539.4 52.723289524817 44.4730826414533
"7699" 1539.6 49.909150914048 43.4246158053989
"7700" 1539.8 47.0126730840545 41.6477107226901
"7701" 1540 42.7814938149143 39.7760105705203
"7702" 1540.2 40.9391964771283 38.1968038957203
"7703" 1540.4 39.6951584970021 36.1662616606814
"7704" 1540.6 36.360263310931 32.8615054244239
"7705" 1540.8 34.066496065095 32.3981049721235
"7706" 1541 33.0620782578352 34.0809113334371
"7707" 1541.2 32.8560097066257 37.1219875140564
"7708" 1541.4 32.5286846576212 40.7904193158199
"7709" 1541.6 32.5063816256392 45.3040964663709
"7710" 1541.8 32.2578771436019 49.7159070024375
"7711" 1542 31.4871348160651 54.6724361194164
"7712" 1542.2 30.2836567838077 59.690068111049
"7713" 1542.4 28.2225110573679 63.8710065793553
"7714" 1542.6 25.6491716542966 68.1440280783848
"7715" 1542.8 22.0999140028606 71.3249345046199
"7716" 1543 18.6364755611295 75.7078339752345
"7717" 1543.2 16.9922594264945 80.2654543997533
"7718" 1543.4 18.0742247406075 85.1575138310121
"7719" 1543.6 20.2590211378238 89.0155663203533
"7720" 1543.8 23.4532268797091 93.0589819448442
"7721" 1544 25.8117928191493 95.9071506426375
"7722" 1544.2 28.7508173447212 99.88613068462
"7723" 1544.4 33.0247682441636 104.870570844408
"7724" 1544.6 35.4843357168545 109.423839227153
"7725" 1544.8 36.378264064826 112.778852466739
"7726" 1545 36.3723292708145 116.753680755893
"7727" 1545.2 37.1484384694909 117.432776304735
"7728" 1545.4 39.2557118488046 117.700094938403
"7729" 1545.6 42.4654597159502 118.153630929127
"7730" 1545.8 46.1695832289016 120.416081414718
"7731" 1546 50.4154746264463 123.264459737145
"7732" 1546.2 55.1023927532677 123.692821519664
"7733" 1546.4 60.1800336411295 124.401157405787
"7734" 1546.6 65.585352908298 125.102016798214
"7735" 1546.8 71.8942969769688 124.218786131477
"7736" 1547 77.1478435068039 122.684499082249
"7737" 1547.2 82.8856066223641 121.557190227008
"7738" 1547.4 88.7565805868897 119.553239380967
"7739" 1547.6 94.1070375520806 116.798949687388
"7740" 1547.8 99.6916812632282 113.41284074148
"7741" 1548 104.613121829313 110.770950191365
"7742" 1548.2 104.833058313266 109.859130184977
"7743" 1548.4 105.991543195755 106.438894633376
"7744" 1548.6 107.772098780394 102.130381178472
"7745" 1548.8 109.821339956255 97.5210106512994
"7746" 1549 110.655207047524 92.7874417739148
"7747" 1549.2 112.004300068329 88.0000571228422
"7748" 1549.4 112.009108350514 83.504313279694
"7749" 1549.6 113.773412450929 79.7398197004998
"7750" 1549.8 115.395003419165 76.2689291038409
"7751" 1550 116.892670203661 74.401483809047
"7752" 1550.2 118.523622122486 70.0831829769217
"7753" 1550.4 119.396901832386 64.7690795173159
"7754" 1550.6 119.943254784288 59.3162497471199
"7755" 1550.8 121.086679798513 53.5753934768242
"7756" 1551 121.128165773536 48.1324859020158
"7757" 1551.2 118.835198808086 45.3948303363533
"7758" 1551.4 114.975337630555 43.5058966799033
"7759" 1551.6 110.955821354107 40.6432858809533
"7760" 1551.8 106.64271113737 39.1100006123427
"7761" 1552 102.048528162871 36.4632672645463
"7762" 1552.2 98.3830504609567 33.7612529716235
"7763" 1552.4 94.5648766852321 31.3484982374926
"7764" 1552.6 89.9811523800677 30.4357255079313
"7765" 1552.8 85.6741468222546 27.6692996983081
"7766" 1553 81.7687311496566 24.9439966967265
"7767" 1553.2 77.1518544137062 24.0258626489533
"7768" 1553.4 74.869783296329 22.8312091336873
"7769" 1553.6 73.3155027439719 19.5525922986272
"7770" 1553.8 71.4611100033668 15.3157575986982
"7771" 1554 71.1379584823483 12.345793927047
"7772" 1554.2 71.7018798273795 9.93999998745327
"7773" 1554.4 70.7854972922443 6.72355359018796
"7774" 1554.6 68.010497954784 5.08306930015915
"7775" 1554.8 64.6946499918545 3.99407823725327
"7776" 1555 61.0115932613152 2.83707440852903
"7777" 1555.2 58.4554124607051 2.70197656990932
"7778" 1555.4 54.5780441021927 4.44257199732441
"7779" 1555.6 50.2350319640756 4.89806059481643
"7780" 1555.8 45.624971487048 5.45120724789892
"7781" 1556 41.4197173316506 5.63332636904238
"7782" 1556.2 40.1073547894446 6.95405675045327
"7783" 1556.4 38.0451066016295 9.91971504698452
"7784" 1556.6 35.7442651801132 13.3337587232685
"7785" 1556.8 34.0606033618212 16.8769086960199
"7786" 1557 32.5121041879287 20.6008530151106
"7787" 1557.2 30.1911550463708 23.8733953754765
"7788" 1557.4 26.5636415991964 26.4864731020928
"7789" 1557.6 22.7583754643795 28.8529408463169
"7790" 1557.8 19.169445277895 32.1843289530769
"7791" 1558 15.3774793863415 34.5726205664098
"7792" 1558.2 12.2467193134733 34.967559537797
"7793" 1558.4 10.3212037090631 34.4034655549745
"7794" 1558.6 10.3439918975045 34.788522889312
"7795" 1558.8 8.29926989825455 36.9303303775533
"7796" 1559 6.7370103932096 40.2581911009982
"7797" 1559.2 5.1881954622184 43.9608267953991
"7798" 1559.4 3.96956790355325 48.129219236278
"7799" 1559.6 4.62893040891759 52.6237481125837
"7800" 1559.8 3.79185717516918 57.6707617632094
"7801" 1560 3.23614875725455 62.9155844242788
"7802" 1560.2 2.38947298116759 68.1376705830837
"7803" 1560.4 2.38302211811168 73.2661067125247
"7804" 1560.6 5.40404678055576 76.6200697438328
"7805" 1560.8 9.13995699202285 79.960843859563
"7806" 1561 13.3855738283617 82.6319535118104
"7807" 1561.2 17.6965026274084 85.1028821723379
"7808" 1561.4 22.305795903699 86.0334697091014
"7809" 1561.6 25.3317630107193 86.7983251879674
"7810" 1561.8 27.3034504334084 85.9517289119533
"7811" 1562 31.4428265930622 85.9766949925302
"7812" 1562.2 36.1788920785045 85.3072473747747
"7813" 1562.4 40.5074848488466 83.7669340606243
"7814" 1562.6 44.1214247220898 80.9054084745886
"7815" 1562.8 48.8742562589736 79.0258576421555
"7816" 1563 54.3541987385046 76.7626508796095
"7817" 1563.2 60.0686017014879 74.8258447636533
"7818" 1563.4 65.2554880259346 72.3111612636233
"7819" 1563.6 70.0849266527345 69.2732885790233
"7820" 1563.8 73.3216222817595 64.9293003105176
"7821" 1564 76.6934070608428 61.0637774813062
"7822" 1564.2 79.3192806722046 58.0331596460033
"7823" 1564.4 80.2279817360862 57.1707323473097
"7824" 1564.6 80.873349694904 57.4065933858502
"7825" 1564.8 81.1452998056007 57.4991351824629
"7826" 1565 80.9054710026978 56.8886372976749
"7827" 1565.2 80.80046218653 54.401940033341
"7828" 1565.4 81.3471389848628 51.1389232025821
"7829" 1565.6 82.0165650665504 47.2881356044635
"7830" 1565.8 82.0568508275914 43.4843732904375
"7831" 1566 81.1499904025576 39.3332475437715
"7832" 1566.2 81.6878784367493 35.3218840663638
"7833" 1566.4 83.1760256687697 31.7641371511654
"7834" 1566.6 85.7767074812646 31.1557758044333
"7835" 1566.8 88.4348858222137 31.8404496742696
"7836" 1567 92.1023829872849 33.1646586167412
"7837" 1567.2 95.5997526021637 33.8767214967109
"7838" 1567.4 98.6409298879746 34.6259611403033
"7839" 1567.6 101.627729693182 33.5083403872522
"7840" 1567.8 104.973239184223 32.6104494553283
"7841" 1568 108.889343028276 32.3906034057849
"7842" 1568.2 112.868376661019 31.5556325509533
"7843" 1568.4 112.945680070113 29.5654119766608
"7844" 1568.6 111.173562205641 26.9462513852701
"7845" 1568.8 109.582859612657 23.3499331543772
"7846" 1569 106.541306480295 20.3470852003512
"7847" 1569.2 103.545610969701 17.2626045399852
"7848" 1569.4 99.7286475982658 13.9010790593016
"7849" 1569.6 96.7957035165879 10.5832170088624
"7850" 1569.8 95.2135863463745 9.89845642937327
"7851" 1570 91.8448257128483 10.1834192730783
"7852" 1570.2 88.1278132213546 9.57649385425327
"7853" 1570.4 84.2974458075842 9.51985651717306
"7854" 1570.6 80.4318126419828 7.39856153289892
"7855" 1570.8 78.5927368415432 5.21348338437595
"7856" 1571 77.7182167796241 5.27340533492066
"7857" 1571.2 75.1654893147219 6.92865647717066
"7858" 1571.4 72.5788948187763 9.60838530848588
"7859" 1571.6 68.6513559635811 11.7946231160247
"7860" 1571.8 64.4203630691588 13.583347933432
"7861" 1572 63.0061561350424 15.8076341613472
"7862" 1572.2 61.6730052596295 17.9038676154845
"7863" 1572.4 59.798676760317 19.5550617696408
"7864" 1572.6 58.1078234776525 22.3699491413002
"7865" 1572.8 57.7259322659865 25.6827867759842
"7866" 1573 58.3979395241933 27.9059991800859
"7867" 1573.2 60.2916622832243 30.5209776480139
"7868" 1573.4 62.2572115451295 33.0161482647033
"7869" 1573.6 63.5720102844607 35.893347490943
"7870" 1573.8 65.3313501754719 37.4301513107033
"7871" 1574 65.4893362724141 37.7471142953894
"7872" 1574.2 64.2978765562858 38.6107348459845
"7873" 1574.4 61.2439381988345 39.6735034470233
"7874" 1574.6 56.9789837162652 40.3491110847086
"7875" 1574.8 53.1261091813513 40.9448117057275
"7876" 1575 51.7888968808882 41.9042459823295
"7877" 1575.2 50.6296377903758 44.5340604018927
"7878" 1575.4 50.9503029321729 47.2881356044635
"7879" 1575.6 52.5976851734345 50.5358456487533
"7880" 1575.8 54.2978279565703 55.0168103508691
"7881" 1576 56.5293745684973 59.5156067283999
"7882" 1576.2 60.3165393581663 63.0073134245709
"7883" 1576.4 63.8981439058722 66.6767398321886
"7884" 1576.6 67.4789692001627 71.0697030359737
"7885" 1576.8 70.1226438304651 75.2815939945638
"7886" 1577 73.3409030172545 78.6653782955783
"7887" 1577.2 77.4667261617381 80.5490690751071
"7888" 1577.4 81.0716901357707 82.4213640468888
"7889" 1577.6 84.9453642337773 84.9544474750897
"7890" 1577.8 90.042862559301 86.0075832596626
"7891" 1578 94.4567928546039 85.2400452174352
"7892" 1578.2 99.8333880510154 85.0006297901489
"7893" 1578.4 105.273325432577 85.0094607095339
"7894" 1578.6 110.029057746655 83.3374911946164
"7895" 1578.8 113.094749778183 80.6793003035859
"7896" 1579 117.178011699588 77.6469513450139
"7897" 1579.2 119.663075158318 76.5491842507618
"7898" 1579.4 119.262696411489 78.5411847825043
"7899" 1579.6 119.195135140377 81.4820871720961
"7900" 1579.8 118.255818203161 84.186939091172
"7901" 1580 116.751587303097 86.1457349942791
"7902" 1580.2 114.796905633278 87.7239722689998
"7903" 1580.4 112.804154913279 90.1905482793027
"7904" 1580.6 110.392251051857 94.4137262467726
"7905" 1580.8 107.385524304767 98.6208913311158
"7906" 1581 104.729369122143 103.588507967213
"7907" 1581.2 102.432476177316 108.928926260087
"7908" 1581.4 100.324982640514 109.627710391805
"7909" 1581.6 97.2599775064403 108.85632454981
"7910" 1581.8 91.1397211821545 109.291419135773
"7911" 1582 86.5389396391416 109.92512591084
"7912" 1582.2 81.8101238349273 110.917991060371
"7913" 1582.4 77.3942848993657 113.06322801312
"7914" 1582.6 72.9081576205879 115.07549410762
"7915" 1582.8 67.7422594478795 118.042504733516
"7916" 1583 63.1317945954673 118.156273037932
"7917" 1583.2 58.0992226134635 117.409735695013
"7918" 1583.4 52.5396186093 117.793922008499
"7919" 1583.6 47.0732574395879 116.864175080509
"7920" 1583.8 41.6333932473722 115.177316553894
"7921" 1584 39.234383682826 114.30891654781
"7922" 1584.2 39.3194781557839 112.179918291689
"7923" 1584.4 39.660393383553 108.7251168837
"7924" 1584.6 40.0124132870906 104.490967356363
"7925" 1584.8 40.0075696698752 100.118171750764
"7926" 1585 38.761882774993 95.2770593290456
"7927" 1585.2 38.2161955852402 90.7848767850104
"7928" 1585.4 37.8253713546059 85.6587485825884
"7929" 1585.6 35.9154708980918 81.2841169358137
"7930" 1585.8 33.4740031656163 77.3446991927192
"7931" 1586 29.8281391520268 74.2727447314186
"7932" 1586.2 27.3062189492743 72.5644715665572
"7933" 1586.4 27.9182777671341 73.1523713905436
"7934" 1586.6 29.34946585611 71.7352605614593
"7935" 1586.8 31.2044837438212 70.35125736212
"7936" 1587 34.515526960067 68.6649026444845
"7937" 1587.2 38.3711409175273 65.6087612195593
"7938" 1587.4 41.8419455619453 61.4819843121904
"7939" 1587.6 44.1305887422545 57.742713826049
"7940" 1587.8 44.6671047187341 54.1952820275859
"7941" 1588 46.2038325971939 50.2344974907109
"7942" 1588.2 48.5025900291663 47.352112309865
"7943" 1588.4 51.7061787450781 45.015287167865
"7944" 1588.6 55.3370615144243 42.2379118426325
"7945" 1588.8 58.5145415580604 40.3143153512542
"7946" 1589 61.7030510724427 39.8759126082503
"7947" 1589.2 64.6970345073056 40.5439310704941
"7948" 1589.4 67.7300884835983 41.020585773672
"7949" 1589.6 71.8687031777946 41.3910699263933
"7950" 1589.8 76.1158828733795 40.663570821422
"7951" 1590 80.4395605240847 40.1546101830193
"7952" 1590.2 84.2262160511627 40.6671310354635
"7953" 1590.4 87.3657485778245 40.7250747609233
"7954" 1590.6 90.015124082567 39.9414269407345
"7955" 1590.8 92.8382910217647 38.0998027331982
"7956" 1591 96.8777913031721 37.5355493519017
"7957" 1591.2 99.2960608663809 39.1304990785006
"7958" 1591.4 100.698155951581 41.6887076550059
"7959" 1591.6 101.793442472657 44.6184286496815
"7960" 1591.8 103.126768669821 48.5538717320199
"7961" 1592 104.359182007381 53.274440727448
"7962" 1592.2 103.818067552386 56.971102578261
"7963" 1592.4 102.798300954222 61.4234406383081
"7964" 1592.6 102.173917399536 66.2834506334533
"7965" 1592.8 100.248259181298 70.8526775717359
"7966" 1593 98.1315697410806 75.3993264893228
"7967" 1593.2 95.1258707359719 79.0400323264967
"7968" 1593.4 92.234472960635 81.1482550089533
"7969" 1593.6 87.9044874228276 82.8943097498858
"7970" 1593.8 84.1104286248613 84.9291855757847
"7971" 1594 80.8382170145046 86.9221604639783
"7972" 1594.2 78.5885103536756 89.2297752917033
"7973" 1594.4 77.7307959625831 91.6138933234818
"7974" 1594.6 77.1220159206295 95.3855785592866
"7975" 1594.8 76.725270464289 99.0639144309533
"7976" 1595 75.8098700571652 102.534377960293
"7977" 1595.2 74.0119912631623 104.876017989261
"7978" 1595.4 73.3545686613598 106.416030959585
"7979" 1595.6 74.3179965707809 109.101330026269
"7980" 1595.8 76.6544963403022 110.445118363287
"7981" 1596 79.259583090025 112.350616945986
"7982" 1596.2 82.0674844069108 113.772524764844
"7983" 1596.4 81.2756451038963 114.427667789923
"7984" 1596.6 79.3741606566 114.848106071917
"7985" 1596.8 77.0408761587545 114.788800282328
"7986" 1597 73.7121174278327 114.977450228688
"7987" 1597.2 69.5170073303455 116.103264424703
"7988" 1597.4 65.2983298202046 117.592990452728
"7989" 1597.6 61.4350785117315 118.771139795153
"7990" 1597.8 59.0454071349103 118.071369206183
"7991" 1598 58.498905493741 115.137481961737
"7992" 1598.2 57.3823346516796 111.575665712078
"7993" 1598.4 55.6515577418897 107.000698922251
"7994" 1598.6 53.4021588658379 102.471784429703
"7995" 1598.8 50.0139591123909 98.0725340676805
"7996" 1599 46.7977246110773 94.084603474371
"7997" 1599.2 42.5456587269629 91.7505172272866
"7998" 1599.4 37.9374535654517 90.2322513356012
"7999" 1599.6 33.0281402862156 90.1971298553559
"8000" 1599.8 28.8878731470628 91.2798325081724
"8001" 1600 25.5747032539532 93.392578526967
"8002" 1600.2 21.5645310277172 96.1109115151921
"8003" 1600.4 20.4236670118198 97.3423403529098
"8004" 1600.6 20.8253399608869 97.5461235911739
"8005" 1600.8 21.365635316431 97.8038616583062
"8006" 1601 21.7205592720165 97.2463837649533
"8007" 1601.2 22.3871610538014 97.2930391280314
"8008" 1601.4 23.5030581678101 97.5276682727866
"8009" 1601.6 25.6981314523123 97.3861938161841
"8010" 1601.8 27.7233561314926 96.9063695247152
"8011" 1602 31.7279564512373 94.9140352994705
"8012" 1602.2 35.9858648555177 92.4975724383743
"8013" 1602.4 39.8829222080983 90.1547685770783
"8014" 1602.6 43.513427230393 88.1167874195841
"8015" 1602.8 47.8954736932545 87.1417787527866
"8016" 1603 52.2315825678546 86.1179031442733
"8017" 1603.2 56.8196454289582 83.9226338298051
"8018" 1603.4 61.0653585984768 82.206077089694
"8019" 1603.6 66.1071309665745 80.4316286320733
"8020" 1603.8 70.2206074303592 79.3050615345463
"8021" 1604 75.1443224203198 78.5785940285294
"8022" 1604.2 79.2541594697707 77.1656014067275
"8023" 1604.4 82.1814726852868 76.1982060522436
"8024" 1604.6 83.9785716771333 76.9152182197412
"8025" 1604.8 86.8025074256907 78.7575668760916
"8026" 1605 90.5511874426879 80.3433485711533
"8027" 1605.2 94.0251922270589 81.5969931702794
"8028" 1605.4 96.9485167347858 83.3511995438595
"8029" 1605.6 98.106169467798 85.6356366222141
"8030" 1605.8 98.977501186815 85.6036304170522
"8031" 1606 101.366405948328 84.587897630248
"8032" 1606.2 103.980658203584 82.6398455251235
"8033" 1606.4 106.795654795071 79.7294683155961
"8034" 1606.6 109.789205397096 76.5710084024285
"8035" 1606.8 113.354976585911 73.882189333047
"8036" 1607 114.578540094066 72.9539424235572
"8037" 1607.2 116.009599128588 73.7601108731351
"8038" 1607.4 118.692620587921 75.1763685349533
"8039" 1607.6 120.241594551872 77.2268180468062
"8040" 1607.8 121.154178226607 79.5636431888062
"8041" 1608 120.875821114105 81.2222544717833
"8042" 1608.2 121.168735654473 83.7041575080158
"8043" 1608.4 120.805547024689 86.0759080257794
"8044" 1608.6 120.394909273287 89.0858404097685
"8045" 1608.8 119.811857545664 90.8717490183737
"8046" 1609 118.165060188614 93.2656123464027
"8047" 1609.2 117.114801697828 96.59143090056
"8048" 1609.4 115.76573436976 98.9539461889768
"8049" 1609.6 113.988678126155 100.020281757587
"8050" 1609.8 112.969562717005 102.197384507726
"8051" 1610 112.279137106868 103.370222883919
"8052" 1610.2 110.965599295813 104.41234561836
"8053" 1610.4 108.741992426196 106.169493205756
"8054" 1610.6 107.339168806026 106.870265086475
"8055" 1610.8 105.192019688498 107.941000183795
"8056" 1611 102.030358676267 110.386723803736
"8057" 1611.2 99.8559019296068 113.040607231021
"8058" 1611.4 97.6967412532188 115.027583010132
"8059" 1611.6 94.7297888489395 115.208281736186
"8060" 1611.8 91.2839899643954 116.886320267474
"8061" 1612 87.6514604039468 119.226521104876
"8062" 1612.2 84.4749011417421 121.361120994203
"8063" 1612.4 81.3127305586343 121.446163681333
"8064" 1612.6 76.8205176475572 121.935078046624
"8065" 1612.8 72.2281291401117 122.660284495768
"8066" 1613 67.2664140056578 122.067822146018
"8067" 1613.2 62.6840772489067 122.178163118127
"8068" 1613.4 58.2002234513795 122.253658374828
"8069" 1613.6 53.3859309134629 121.810094343245
"8070" 1613.8 49.2835877733315 119.421256533376
"8071" 1614 45.7842436924677 117.062575838871
"8072" 1614.2 42.9553433492019 113.54266436048
"8073" 1614.4 40.6732859039623 110.076951895046
"8074" 1614.6 37.8081784969545 107.664729189703
"8075" 1614.8 35.249376249025 104.503736892658
"8076" 1615 33.9213444743365 100.513256800445
"8077" 1615.2 31.5441888802045 97.9344489456533
"8078" 1615.4 27.8327313416392 96.1099277770918
"8079" 1615.6 24.7435949715879 96.0779711939533
"8080" 1615.8 22.6753265316369 96.9561897930709
"8081" 1616 21.7839927587328 97.6358546219533
"8082" 1616.2 21.3619988004926 98.408614258858
"8083" 1616.4 20.9203834671241 98.9792468533446
"8084" 1616.6 21.6402970507461 98.1067402908685
"8085" 1616.8 22.0487713650727 95.9186422069987
"8086" 1617 22.5435937417693 93.3134917776003
"8087" 1617.2 22.1464568294392 90.1060847199533
"8088" 1617.4 21.2978597506295 86.1194177531616
"8089" 1617.6 19.6707939993466 82.1834275499269
"8090" 1617.8 17.5457662444428 78.3028267478121
"8091" 1618 15.4942315196756 74.9946154683533
"8092" 1618.2 13.305593205942 71.2126911673595
"8093" 1618.4 10.6990398252242 67.5915219461048
"8094" 1618.6 9.15295854440608 65.3884544721654
"8095" 1618.8 9.44503881477781 64.1926865367672
"8096" 1619 9.49938358552198 60.4066675082556
"8097" 1619.2 9.96164550740088 55.6569124538435
"8098" 1619.4 9.58913037089971 50.6103895332113
"8099" 1619.6 9.8435671335685 45.7064070219533
"8100" 1619.8 11.0805500182428 41.6513280990709
"8101" 1620 13.9615769731007 38.2165828488763
"8102" 1620.2 16.0540674065212 34.8228602957866
"8103" 1620.4 18.1804518657377 30.5170435989533
"8104" 1620.6 21.0510039574428 27.0622079968592
"8105" 1620.8 24.9926537583928 24.3559461057724
"8106" 1621 28.4721851473836 22.2879012978242
"8107" 1621.2 31.9741260354673 22.0191209637724
"8108" 1621.4 36.5189735152328 22.3508557385946
"8109" 1621.6 40.5501123409705 22.2053814461578
"8110" 1621.8 44.6385942079067 22.422823179562
"8111" 1622 48.418956027932 23.883475453921
"8112" 1622.2 52.4433573463483 25.376839684172
"8113" 1622.4 56.5294576733425 26.2585435691181
"8114" 1622.6 60.7931680156459 26.5080337991815
"8115" 1622.8 64.602150663317 27.2471111953908
"8116" 1623 67.932477817471 29.5855256729327
"8117" 1623.2 71.154467612116 32.6340683563097
"8118" 1623.4 74.4396208033177 35.4735727159322
"8119" 1623.6 77.6133983185446 38.3025660303833
"8120" 1623.8 80.6881084550358 41.507424344922
"8121" 1624 81.9049819717271 45.3725748588104
"8122" 1624.2 84.120451252932 49.7225634935984
"8123" 1624.4 86.7167927623483 52.7006544955783
"8124" 1624.6 88.554608368817 55.4066655541095
"8125" 1624.8 90.3692113114504 58.6312182454894
"8126" 1625 91.5909566094061 63.8777796328927
"8127" 1625.2 92.4539781591801 68.4407324725809
"8128" 1625.4 91.6236499136683 73.4036046341257
"8129" 1625.6 90.8285724865073 77.1593886493489
"8130" 1625.8 89.9782991137161 79.9149306284533
"8131" 1626 88.5347431167718 81.828709839574
"8132" 1626.2 88.5110333115138 81.9945126735459
"8133" 1626.4 90.0625267855572 82.7881323015849
"8134" 1626.6 92.6221754441786 84.8013930473963
"8135" 1626.8 96.2271842517171 86.8150559783033
"8136" 1627 99.9547449122546 89.4838266840567
"8137" 1627.2 103.241642902391 93.1731677188283
"8138" 1627.4 106.490183914186 96.4172829254305
"8139" 1627.6 107.952807154219 100.779440824882
"8140" 1627.8 107.890591017871 104.557265007011
"8141" 1628 107.163122196486 105.988896254197
"8142" 1628.2 107.062177218267 105.591248793839
"8143" 1628.4 107.595792201969 105.54582226531
"8144" 1628.6 108.632954520793 105.222689850986
"8145" 1628.8 109.917296544211 104.58424049104
"8146" 1629 111.029698256178 103.335254159371
"8147" 1629.2 112.032529337932 102.133614841502
"8148" 1629.4 113.007663126928 100.990101821551
"8149" 1629.6 114.159239501461 99.7533226146084
"8150" 1629.8 115.707628439705 97.9126214580632
"8151" 1630 117.438119305031 95.6373995507511
"8152" 1630.2 118.453927337549 93.8901015727006
"8153" 1630.4 119.954415060307 91.4630831796059
"8154" 1630.6 121.13222276163 88.9336151608595
"8155" 1630.8 122.032790469203 87.0987272777574
"8156" 1631 122.505637424877 85.5516602085043
"8157" 1631.2 123.232914637438 83.1552221802288
"8158" 1631.4 124.067572970637 80.5411386730415
"8159" 1631.6 124.982424967195 78.2252955079038
"8160" 1631.8 125.49852546277 75.7310694524987
"8161" 1632 125.63730105055 72.6355348488104
"8162" 1632.2 126.572520856315 69.11793298162
"8163" 1632.4 126.261249260234 66.6742462212594
"8164" 1632.6 126.815251683355 63.2949109240733
"8165" 1632.8 125.618331451688 61.722894120644
"8166" 1633 124.932022398042 58.6809008238321
"8167" 1633.2 124.89922440207 55.8622829561163
"8168" 1633.4 125.500682844513 52.9597782512436
"8169" 1633.6 124.596890593692 51.3456204722658
"8170" 1633.8 123.359463640962 48.4370790979982
"8171" 1634 123.020985597528 44.5256953712585
"8172" 1634.2 122.213346030907 42.6316370982691
"8173" 1634.4 119.656777331695 40.3940245324733
"8174" 1634.6 117.672102322815 37.3049642495247
"8175" 1634.8 115.732642074721 34.0915205754199
"8176" 1635 114.788140347674 30.4835407295339
"8177" 1635.2 114.866695759918 28.0449285803112
"8178" 1635.4 113.285205307156 27.4183963410632
"8179" 1635.6 110.100960058716 25.9931897984148
"8180" 1635.8 107.477609302606 23.1378138509001
"8181" 1636 106.306536292381 19.5749623638691
"8182" 1636.2 106.470785704191 18.0042564910809
"8183" 1636.4 105.836148257861 17.6290988764078
"8184" 1636.6 104.447940365845 16.6012498783433
"8185" 1636.8 102.614035172416 14.8879550148242
"8186" 1637 100.181936245505 13.416838783797
"8187" 1637.2 98.0341583837494 11.3847896442626
"8188" 1637.4 96.9038898657546 10.3074008292233
"8189" 1637.6 95.2708115693238 9.28509767180476
"8190" 1637.8 93.8705110756584 8.47074614550135
"8191" 1638 91.5291920391545 7.66289371019327
"8192" 1638.2 89.714415207497 6.0000498532563
"8193" 1638.4 87.8824337276209 4.85438465504238
"8194" 1638.6 85.8727005924898 3.91465672915915
"8195" 1638.8 84.3647828934831 3.5248585857247
"8196" 1639 82.8167667807691 3.06880135659405
"8197" 1639.2 81.0994709804625 2.45971730655723
"8198" 1639.4 79.4190088158909 2.62463575925631
"8199" 1639.6 76.8953370490335 2.08567103795327
"8200" 1639.8 76.1773523899515 1.70013423001388
"8201" 1640 75.2882573022546 1.23932090639558
"8202" 1640.2 73.8577008851969 0.73375777471289
"8203" 1640.4 72.7199541980753 0.880515933274025
"8204" 1640.6 70.5445022639945 0.695260078463274
"8205" 1640.8 69.5912914331957 0.474330825659153
"8206" 1641 69.961554874194 0.732358161104787
"8207" 1641.2 70.1874454331578 0.783246989275852
"8208" 1641.4 72.2068555218722 2.38350169330621
"8209" 1641.6 72.3275225349633 1.95710784243871
"8210" 1641.8 72.6302190823164 1.58377560367492
"8211" 1642 72.8151173603046 1.52093829530327
"8212" 1642.2 72.8838708891423 1.51736152212674
"8213" 1642.4 73.128814926809 1.44555061951763
"8214" 1642.6 73.0131305138387 1.54966659119089
"8215" 1642.8 72.2036481148145 1.34178170108327
"8216" 1643 71.5011168737117 1.19545193623899
"8217" 1643.2 70.8928004875403 0.906130728181844
"8218" 1643.4 70.1377039280504 1.44980025101449
"8219" 1643.6 68.5548281559762 1.33082030479863
"8220" 1643.8 66.5463718287991 0.469945403468124
"8221" 1644 65.7150636371945 0.24347388434327
"8222" 1644.2 64.9075093117199 0.423671638280004
"8223" 1644.4 63.4435250532855 1.14210762150997
"8224" 1644.6 61.4473843733836 2.57565050321134
"8225" 1644.8 58.7188123642328 3.6223875715511
"8226" 1645 55.8639107710335 4.74637194524801
"8227" 1645.2 54.3447760564804 5.51971515343715
"8228" 1645.4 54.2527740361608 6.39824938160952
"8229" 1645.6 54.0082326048928 6.93334021550646
"8230" 1645.8 52.3306436336567 7.61869723468153
"8231" 1646 49.6259797355293 8.49268063057965
"8232" 1646.2 47.3083168709591 10.3929073855555
"8233" 1646.4 47.0807185671166 12.3462136154705
"8234" 1646.6 47.4957919898163 14.3955757653802
"8235" 1646.8 47.7566967212201 16.7557399849533
"8236" 1647 48.1879334942985 19.427823923272
"8237" 1647.2 48.127789643044 22.5308411838375
"8238" 1647.4 47.9702633868089 26.0084950912902
"8239" 1647.6 47.5736768504141 29.1746121344001
"8240" 1647.8 47.7062626740737 32.0210640360916
"8241" 1648 49.7676669356756 34.9857092213743
"8242" 1648.2 52.041715525067 37.255700822672
"8243" 1648.4 54.1182692770526 38.6622273871744
"8244" 1648.6 57.0024077587496 39.4555925744582
"8245" 1648.8 59.8535272393446 39.7864499955533
"8246" 1649 63.2726670331056 38.8740937964958
"8247" 1649.2 65.7899374223566 38.3501768555553
"8248" 1649.4 68.285895852442 39.5641270480158
"8249" 1649.6 69.4259095067858 42.2417391898908
"8250" 1649.8 70.8515016632339 45.2647390397883
"8251" 1650 72.6367082354061 48.8221738779533
"8252" 1650.2 74.7270842394804 51.8834985711468
"8253" 1650.4 75.7237946047062 55.3133548279533
"8254" 1650.6 75.3636387584481 58.9944826054049
"8255" 1650.8 74.3780808429611 63.3257299223228
"8256" 1651 73.637239538885 68.1602486037794
"8257" 1651.2 71.9574700772858 72.8801132738908
"8258" 1651.4 69.3734361552875 76.4746047249533
"8259" 1651.6 65.8701438511636 80.0285262950783
"8260" 1651.8 62.4499679550472 82.8011313289045
"8261" 1652 58.2349976350402 85.0383270211318
"8262" 1652.2 54.9977755814741 87.2752965398069
"8263" 1652.4 52.8463149475518 87.01137034271
"8264" 1652.6 51.2059759777545 86.2113761499533
"8265" 1652.8 48.3851881041659 86.7093072456115
"8266" 1653 44.4756895016216 88.0206901312065
"8267" 1653.2 40.9414433189937 89.3666545421707
"8268" 1653.4 37.1504616947221 92.1596583295896
"8269" 1653.6 34.2391744769751 95.3410312390415
"8270" 1653.8 31.0155809706676 100.139192666584
"8271" 1654 28.2671411436776 104.846058692569
"8272" 1654.2 28.5355265098795 108.427442951328
"8273" 1654.4 29.5016833817667 105.523431083636
"8274" 1654.6 29.3068510217443 104.079345262933
"8275" 1654.8 29.0035406563746 102.109576532693
"8276" 1655 29.3306961762545 99.9751292661986
"8277" 1655.2 30.8453050645879 98.4889812610961
"8278" 1655.4 32.7082385263037 96.522776708232
"8279" 1655.6 33.7151938543 93.0212150738624
"8280" 1655.8 34.2992315376974 88.281135561439
"8281" 1656 34.6516360535785 84.1707682794744
"8282" 1656.2 35.2701267455045 79.6293186666533
"8283" 1656.4 34.5568516294871 74.4683769383137
"8284" 1656.6 33.1516102680861 69.3780357410901
"8285" 1656.8 31.2531906193184 64.1399798176235
"8286" 1657 29.1749078334545 59.0140112516585
"8287" 1657.2 27.1591010948 54.5658855064381
"8288" 1657.4 24.091931315431 50.4258774067768
"8289" 1657.6 21.4920827174756 45.6695097828691
"8290" 1657.8 19.5101675777062 40.760545923921
"8291" 1658 18.4161273403268 35.4957011806039
"8292" 1658.2 18.8902217255386 30.145275962726
"8293" 1658.4 20.1674312879359 25.4453626588983
"8294" 1658.6 23.1600172856608 21.7661202807345
"8295" 1658.8 26.4773096870756 18.6033350679848
"8296" 1659 29.8164877828352 15.8679139453404
"8297" 1659.2 33.1419467054688 13.1021324216676
"8298" 1659.4 37.2817022888397 10.6540298919533
"8299" 1659.6 41.2973791746663 8.11865097971797
"8300" 1659.8 45.9173364882855 6.64288158120069
"8301" 1660 50.7764531531907 6.39471030688944
"8302" 1660.2 56.0015014959178 6.28241823174919
"8303" 1660.4 60.8270350466893 5.64594267639892
"8304" 1660.6 65.7064793815709 6.3539536952798
"8305" 1660.8 70.5437941351637 4.91031826346843
"8306" 1661 75.0418573723158 4.75235415067776
"8307" 1661.2 77.698876922423 5.90658512978485
"8308" 1661.4 81.4113816004504 8.04015847023162
"8309" 1661.6 85.9485163263267 9.57395091738626
"8310" 1661.8 90.3561728236094 11.34083871505
"8311" 1662 93.3323137100788 14.7798530364368
"8312" 1662.2 96.9800906856024 18.1640440258446
"8313" 1662.4 99.2300152589359 22.1113209269972
"8314" 1662.6 102.856930975706 25.1398330571468
"8315" 1662.8 106.174107659973 28.9551031828595
"8316" 1663 108.555916329299 32.6997923579643
"8317" 1663.2 108.676158980233 35.4776724091638
"8318" 1663.4 108.042756375955 40.0244599637199
"8319" 1663.6 107.774708786137 43.8827670091768
"8320" 1663.8 107.506152084088 48.6663855351533
"8321" 1664 105.81047341136 52.2536171127849
"8322" 1664.2 103.867218819591 55.9351416347427
"8323" 1664.4 102.517350261211 60.0321611533446
"8324" 1664.6 102.698350727121 65.1756224179866
"8325" 1664.8 104.021579179356 69.7004374593802
"8326" 1665 106.624088062797 72.9942268538894
"8327" 1665.2 109.219430449982 75.7113992071957
"8328" 1665.4 112.287988717255 78.3320811198763
"8329" 1665.6 113.825796327883 80.5178743434997
"8330" 1665.8 112.938582080652 83.0867576835669
"8331" 1666 110.822002907198 85.8306574470432
"8332" 1666.2 107.967153209596 89.3317250160356
"8333" 1666.4 105.823667826358 92.2369827421602
"8334" 1666.6 103.513163384845 96.3986198914834
"8335" 1666.8 100.813203592892 100.689955258928
"8336" 1667 98.4617732937545 104.142409421572
"8337" 1667.2 95.0819131854052 105.828969864871
"8338" 1667.4 91.968737720626 106.05213437941
"8339" 1667.6 88.5479696610273 106.499267155499
"8340" 1667.8 83.7443957398308 107.896321323597
"8341" 1668 78.2467378506199 107.594824164088
"8342" 1668.2 73.690281286034 106.143120008189
"8343" 1668.4 68.042953859534 104.155673134968
"8344" 1668.6 62.4851756380164 102.507331373001
"8345" 1668.8 57.0987511839264 100.287096341219
"8346" 1669 52.3261683474117 97.3335510519961
"8347" 1669.2 48.4305575283221 94.1428975215614
"8348" 1669.4 43.9095377153086 90.7481853220343
"8349" 1669.6 40.2624350034136 86.7291953575555
"8350" 1669.8 38.9958407769787 83.6954839472636
"8351" 1670 36.6417415027654 77.5456495817033
"8352" 1670.2 34.0766194027906 72.0017126146646
"8353" 1670.4 31.6800848942868 67.4037028296629
"8354" 1670.6 30.8760160282223 62.7509918390501
"8355" 1670.8 29.4676529611337 56.9967819754258
"8356" 1671 28.8641871277601 50.2858995163489
"8357" 1671.2 28.8416938780212 43.9018587178533
"8358" 1671.4 29.5027879502778 39.483930771744
"8359" 1671.6 30.8404427567602 33.9785205415038
"8360" 1671.8 32.7134037319961 28.2196031503578
"8361" 1672 35.2506532026545 22.3597928717866
"8362" 1672.2 37.2817022888397 18.8619210378788
"8363" 1672.4 40.9692455093716 16.4380864491022
"8364" 1672.6 44.8509004347707 12.6432627637275
"8365" 1672.8 48.9301285961939 10.0206479931957
"8366" 1673 52.7435744652858 8.20766607142202
"8367" 1673.2 56.7009593615505 6.28639242416755
"8368" 1673.4 57.7699368353758 4.4382323761957
"8369" 1673.6 57.079490946636 3.54719054257183
"8370" 1673.8 57.3913224406873 4.11541338885712
"8371" 1674 57.2518619145845 4.76133582554327
"8372" 1674.2 57.9703006806011 5.56777186835921
"8373" 1674.4 58.9903999016392 6.39980976164558
"8374" 1674.6 61.1861666883795 7.20559001226577
"8375" 1674.8 64.6385326855771 8.07849680534037
"8376" 1675 68.5861129713795 8.97037983304702
"8377" 1675.2 73.2166038075737 9.73421574031497
"8378" 1675.4 77.1805776618089 11.4710720158772
"8379" 1675.6 81.0134789001546 13.7351771162199
"8380" 1675.8 84.9943961879399 15.6252534150095
"8381" 1676 87.9394960391871 17.4150689263915
"8382" 1676.2 91.8142138935955 19.0542081486124
"8383" 1676.4 94.1394934568306 20.6913712174641
"8384" 1676.6 95.5321820671996 21.5378143903159
"8385" 1676.8 96.332523278837 22.1583998217994
"8386" 1677 96.8869563502328 22.8334609309641
"8387" 1677.2 98.3838791223546 24.2725275250533
"8388" 1677.4 101.215888639683 25.2014083858324
"8389" 1677.6 103.408053177655 24.5558484818121
"8390" 1677.8 106.265243505914 24.5224045319327
"8391" 1678 107.146144743457 25.4746389929001
"8392" 1678.2 106.855895185412 27.8604423848901
"8393" 1678.4 107.558081531688 31.1921264177533
"8394" 1678.6 109.402554088513 35.5047832837597
"8395" 1678.8 111.74356708919 39.2989832455017
"8396" 1679 114.181480011393 43.6969031321128
"8397" 1679.2 117.101340504309 47.4420923629315
"8398" 1679.4 118.535921202181 51.999436132427
"8399" 1679.6 119.654432130835 56.6032153005984
"8400" 1679.8 120.085273955376 61.8556784157412
"8401" 1680 121.584488738689 66.7801670887576
"8402" 1680.2 122.659155971182 71.672469209778
"8403" 1680.4 121.643157383376 74.110241239529
"8404" 1680.6 119.008432653999 76.6071905486128
"8405" 1680.8 115.553864132723 81.2780786279533
"8406" 1681 111.425289829706 85.7758388475017
"8407" 1681.2 106.98144829063 89.4112333046237
"8408" 1681.4 103.467358967243 92.9828580955215
"8409" 1681.6 99.6462229000428 95.2287719920239
"8410" 1681.8 95.6881092175519 96.7165630495749
"8411" 1682 90.6750237623641 97.0258614532272
"8412" 1682.2 85.8818646126546 96.5557221118733
"8413" 1682.4 81.0076101612134 95.4092906358163
"8414" 1682.6 76.6072652712946 93.9800215109133
"8415" 1682.8 73.2599740080078 91.3857746786676
"8416" 1683 70.3517141897796 89.7750344915033
"8417" 1683.2 65.5781619633504 88.329457385967
"8418" 1683.4 61.3229451441117 87.8619907343818
"8419" 1683.6 57.4115449659545 88.6761702878247
"8420" 1683.8 54.2621662414737 90.1007495027341
"8421" 1684 50.1232469952946 91.8509141593133
"8422" 1684.2 46.1253111044573 94.2955279925479
"8423" 1684.4 41.8160190777974 96.0594249626675
"8424" 1684.6 37.5528587129212 97.7100395470961
"8425" 1684.8 33.7624024430273 96.939527938226
"8426" 1685 30.4932957493889 95.1808318566846
"8427" 1685.2 27.7947547683672 93.1121414753899
"8428" 1685.4 25.8254584632545 93.3237131847071
"8429" 1685.6 24.1259492690727 95.8124228823624
"8430" 1685.8 23.6144623673622 98.6744435739533
"8431" 1686 23.9893815659688 100.073359305219
"8432" 1686.2 24.9094807069768 100.629010282231
"8433" 1686.4 25.7639630647808 100.341652154795
"8434" 1686.6 26.8420434120342 99.0639144309533
"8435" 1686.8 27.3215211203022 97.1227422230485
"8436" 1687 28.1245928771578 95.4330409576307
"8437" 1687.2 28.6274849066712 92.0913042271616
"8438" 1687.4 28.3128790032946 87.5096123399533
"8439" 1687.6 27.4428443832962 82.8359620559533
"8440" 1687.8 26.8976488225251 78.0233241327886
"8441" 1688 25.6016246373925 73.4662781053671
"8442" 1688.2 25.2076771038752 68.4747837886429
"8443" 1688.4 24.0555297908879 64.0721216564866
"8444" 1688.6 22.4045391832133 60.2653897794997
"8445" 1688.8 19.5857253647914 56.0622321249217
"8446" 1689 17.779070860904 51.596651838644
"8447" 1689.2 16.3440068222879 46.7969254215533
"8448" 1689.4 16.3865176936075 42.2424073996944
"8449" 1689.6 16.9782192425138 37.1765144254348
"8450" 1689.8 19.2795326136762 32.7694051816039
"8451" 1690 22.3929790422216 29.2116742430742
"8452" 1690.2 26.3390464065513 26.4083400525796
"8453" 1690.4 30.5975464363864 23.549367168228
"8454" 1690.6 34.401847644203 22.1534580821388
"8455" 1690.8 36.6373317330983 20.816785066797
"8456" 1691 39.3284959415843 18.2818580593682
"8457" 1691.2 40.9763027905073 15.5459550518544
"8458" 1691.4 42.1910238743945 12.8779084854233
"8459" 1691.6 42.886794715061 9.48980517963069
"8460" 1691.8 43.4386162487497 8.39283015907948
"8461" 1692 44.0697339208483 8.29691980948452
"8462" 1692.2 46.483987112212 9.48147401396391
"8463" 1692.4 49.9049175351676 9.82005425250762
"8464" 1692.6 53.7877908523836 9.51074447301779
"8465" 1692.8 57.6721908471776 9.64397360346976
"8466" 1693 62.7246812699965 8.81555993256618
"8467" 1693.2 67.1823950909421 7.40032544076577
"8468" 1693.4 71.4216548765741 5.24158952869554
"8469" 1693.6 73.8173833210311 6.22483472032561
"8470" 1693.8 76.7292994731546 8.87977376561994
"8471" 1694 80.8144160176879 11.2858381710866
"8472" 1694.2 83.9158834605806 14.5021712942685
"8473" 1694.4 86.1683141461901 18.0497883162759
"8474" 1694.6 89.2838078809719 20.7210048696272
"8475" 1694.8 90.6638893959937 22.4990239994098
"8476" 1695 90.9602259176241 23.8494718622685
"8477" 1695.2 91.115325754848 26.4340194497445
"8478" 1695.4 91.8177355020288 30.2573963609533
"8479" 1695.6 91.5317320664828 33.8910465666598
"8480" 1695.8 91.3474389725546 38.0684507707866
"8481" 1696 89.7791132099828 41.731264253225
"8482" 1696.2 89.4097167625126 43.6124776832436
"8483" 1696.4 88.6226152001617 44.7588284420357
"8484" 1696.6 88.5009514295126 45.8320427822759
"8485" 1696.8 87.8711619130238 47.7436391970302
"8486" 1697 87.1147702072868 49.1069482680178
"8487" 1697.2 86.9764400003483 50.0149283775158
"8488" 1697.4 86.2634585309737 51.4828287212791
"8489" 1697.6 86.3232649172546 52.9346510991791
"8490" 1697.8 86.6179207716141 53.8590385566836
"8491" 1698 86.9680069352096 53.9509361746274
"8492" 1698.2 87.7916148149097 54.2837192289878
"8493" 1698.4 88.932576995837 53.9066945165906
"8494" 1698.6 89.9055854040358 53.5039381381408
"8495" 1698.8 90.4071845064354 52.9281911044107
"8496" 1699 90.1122408490999 52.7168824479533
"8497" 1699.2 90.0052837284673 52.5470068613894
"8498" 1699.4 90.493517494928 52.4188180165757
"8499" 1699.6 91.2916148163846 52.0937290767533
"8500" 1699.8 92.3914721408352 51.6908570719855
"8501" 1700 93.958516509692 51.8000031387658
"8502" 1700.2 95.5132035228303 51.9851493226805
"8503" 1700.4 97.3450252241933 51.36168283329
"8504" 1700.6 98.8668229850345 50.9837371343033
"8505" 1700.8 100.179339773125 51.3732079913033
"8506" 1701 101.027038073033 51.8780221405687
"8507" 1701.2 102.983529943525 51.7276264711733
"8508" 1701.4 104.646570502915 51.1161572256833
"8509" 1701.6 106.960027393495 50.7072128258333
"8510" 1701.8 108.305335115029 50.5056930662759
"8511" 1702 108.68443797239 51.2497495109047
"8512" 1702.2 108.693172707145 53.2387733963333
"8513" 1702.4 109.975761734644 56.6812858028901
"8514" 1702.6 110.28071583887 59.6118005867115
"8515" 1702.8 111.476249457402 62.8595235028796
"8516" 1703 113.940289322709 66.1201875974381
"8517" 1703.2 116.347140537988 69.3126684101199
"8518" 1703.4 116.72961380985 73.3878410178788
"8519" 1703.6 117.669387117738 77.6220780025662
"8520" 1703.8 116.106496467407 81.0424205369424
"8521" 1704 113.200811038348 82.3937503537345
"8522" 1704.2 110.361573725642 83.5604616071468
"8523" 1704.4 106.259845341688 85.3199206328199
"8524" 1704.6 102.063259551875 87.6439126354705
"8525" 1704.8 98.4082210509171 89.7555609486533
"8526" 1705 94.6505227645403 90.4702652615637
"8527" 1705.2 90.0355186713627 92.3639630666154
"8528" 1705.4 85.2453872384519 93.9597963576375
"8529" 1705.6 81.1796897025081 94.0940468754322
"8530" 1705.8 77.2671903053897 92.4008049044398
"8531" 1706 74.3097117740421 90.6902910054533
"8532" 1706.2 70.9791117946776 88.817834962184
"8533" 1706.4 66.9995185507161 86.545921629684
"8534" 1706.6 64.3423147281964 84.0692864364533
"8535" 1706.8 63.2487394352421 83.6165265651908
"8536" 1707 60.6960825266546 83.9091706396866
"8537" 1707.2 58.7474769296642 85.5028207354111
"8538" 1707.4 57.3579927231171 87.6378131637158
"8539" 1707.6 55.670053848226 91.825320360139
"8540" 1707.8 53.9871973540238 95.762399935461
"8541" 1708 53.0817034384787 100.568077740746
"8542" 1708.2 51.4768149070476 104.657521739246
"8543" 1708.4 48.8982492331166 107.612128240626
"8544" 1708.6 46.4599240600815 107.572354691569
"8545" 1708.8 45.1579860029614 107.054782014229
"8546" 1709 44.6924483392382 106.489399786543
"8547" 1709.2 44.9095304562545 107.027350464506
"8548" 1709.4 45.6307727840323 108.605950427453
"8549" 1709.6 47.2372981364638 109.860408885465
"8550" 1709.8 49.6530857658699 110.118894910415
"8551" 1710 52.1709982123212 109.294015608153
"8552" 1710.2 55.4380131315496 109.566858033658
"8553" 1710.4 59.2618221865978 110.37600827755
"8554" 1710.6 63.1172930210045 111.760664369153
"8555" 1710.8 66.2886985708617 113.703845752114
"8556" 1711 69.1393386205273 117.640494095135
"8557" 1711.2 71.3830224928762 117.158519922386
"8558" 1711.4 74.232586295123 114.755490274822
"8559" 1711.6 76.8871376625703 110.922277103295
"8560" 1711.8 79.0586666625737 108.742679558102
"8561" 1712 82.0477403981879 106.76678249162
"8562" 1712.2 84.5109271960145 105.038397377333
"8563" 1712.4 86.6622488113101 103.658228058898
"8564" 1712.6 88.450929784199 103.333669011398
"8565" 1712.8 90.4351329954 103.857946616208
"8566" 1713 91.8289665775727 104.728945078226
"8567" 1713.2 93.7907906183641 106.410508541761
"8568" 1713.4 95.5042289734108 109.031934177297
"8569" 1713.6 96.1130255744994 111.375962543055
"8570" 1713.8 96.7458969709338 112.100165380349
"8571" 1714 98.0750451892686 111.164938523094
"8572" 1714.2 100.171710412501 109.702337565994
"8573" 1714.4 102.79771783466 107.592833198168
"8574" 1714.6 106.343921590183 105.230536333453
"8575" 1714.8 110.38163136457 103.358343091032
"8576" 1715 113.731880674913 100.607548925161
"8577" 1715.2 114.703583246064 98.1799468678746
"8578" 1715.4 114.07039063929 93.6296504732827
"8579" 1715.6 113.34100251581 89.4281169318422
"8580" 1715.8 111.212518055311 85.9812342799078
"8581" 1716 110.109519857771 82.2653087856236
"8582" 1716.2 109.017318679493 78.3113138801237
"8583" 1716.4 107.990379260703 74.6481207059188
[truncated: 19,809 more chars]
