# Supplementary material for: Adaptive switch to sexually dimorphic movements by partner-seeking termites
Source: Sci Adv. 2019 Jun 19;5(6):eaau6108. doi: 10.1126/sciadv.aau6108 (PMC6584256; doi:10.1126/sciadv.aau6108)
Supplement: Data file S1 [file aau6108_Data_file_S1.zip › Dataset/CfExperimetns/170630_173_F_01_set1_before-position_5FPS.txt]

"time" "x" "y"
"1" 0 100.902378649973 44.9187768641307
"2" 0.2 95.3864687166076 39.2889177839892
"3" 0.4 89.3767376194756 33.3961317633022
"4" 0.6 82.8008859904905 28.9621558528407
"5" 0.8 79.0927967459416 23.1593973962536
"6" 1 80.1388472281216 21.4476593177819
"7" 1.2 81.6110499224165 20.7286691375697
"8" 1.4 79.5788492292233 21.6790508269407
"9" 1.6 74.6720728179619 23.2989316566672
"10" 1.8 68.5980020113926 23.4490635275397
"11" 2 61.617776749043 23.2486561933553
"12" 2.2 55.440640917964 23.8758978292467
"13" 2.4 48.8219575248877 24.1296922096757
"14" 2.6 45.4002349872545 23.8129017338503
"15" 2.8 38.8878328687641 22.857949151783
"16" 3 31.326855366043 23.8578406788888
"17" 3.2 23.1884866430604 23.397283968138
"18" 3.4 19.808843256453 26.6044662006443
"19" 3.6 18.9234520268391 31.0267295219863
"20" 3.8 16.8996875407314 37.9199855638407
"21" 4 12.8794184277545 45.4697283303022
"22" 4.2 8.3269045857374 53.0020457915448
"23" 4.4 8.25009428499696 54.3450337967771
"24" 4.6 8.51682281130608 53.7938735233862
"25" 4.8 9.76211794109048 54.5262810570693
"26" 5 11.7955868891955 54.9023184276245
"27" 5.2 14.7631092072833 55.3348967411264
"28" 5.4 18.0209078666389 56.4859541232169
"29" 5.6 22.5747330189544 58.1519716616828
"30" 5.8 27.7398136559966 59.7839504627673
"31" 6 33.3392901502766 61.5127967572461
"32" 6.2 39.4666892798547 63.0339010036086
"33" 6.4 46.0418049261174 64.8335137569061
"34" 6.6 52.9040604082225 63.5162909855975
"35" 6.8 58.9536266302278 60.5850257142574
"36" 7 63.3204793016221 56.5199489215043
"37" 7.2 70.0355149965333 52.0707600348407
"38" 7.4 75.4304750141361 46.9615333095229
"39" 7.6 79.8668722010905 41.6885797610979
"40" 7.8 85.560059399497 37.0666903225953
"41" 8 91.6511475600333 32.990104452867
"42" 8.2 97.3063614680614 33.0752592959248
"43" 8.4 102.850519022942 36.2191770507031
"44" 8.6 106.802898532669 37.8690267601211
"45" 8.8 107.697836768882 41.8367396540483
"46" 9 111.484655899079 47.9223053004316
"47" 9.2 117.886140530497 53.9768068047043
"48" 9.4 123.661441509682 59.4917587965975
"49" 9.6 121.346050987142 62.6803060865833
"50" 9.8 116.514225221662 69.3818123169264
"51" 10 112.053125988336 76.9221479506892
"52" 10.2 107.987727861135 83.4443597162387
"53" 10.4 105.661049593395 89.2514158550428
"54" 10.6 102.202391373707 90.6625389881039
"55" 10.8 96.8757934363008 90.6932866873407
"56" 11 89.7242149679097 93.3342491839643
"57" 11.2 85.9026784768706 98.1022904321314
"58" 11.4 81.9983796532098 103.332761499511
"59" 11.6 78.6844270599128 106.668630454286
"60" 11.8 74.3890829095506 106.310172717737
"61" 12 69.5241365948626 105.231948800475
"62" 12.2 66.2754984312459 103.784375868253
"63" 12.4 60.3050764309968 101.983191895743
"64" 12.6 53.6777390025333 99.3871417063741
"65" 12.8 47.2163411180686 97.0462436665231
"66" 13 40.3758112711487 96.8848746704176
"67" 13.2 35.6096462301345 98.4017464020092
"68" 13.4 33.7583732850883 101.078462890753
"69" 13.6 34.0363207831368 102.36174402953
"70" 13.8 34.6374447415217 102.852929141352
"71" 14 35.1394070375519 103.3318564111
"72" 14.2 34.9599550774262 103.151717553519
"73" 14.4 34.8412376318124 102.843871679562
"74" 14.6 34.2057793673992 101.869200425402
"75" 14.8 31.8378656425788 102.691644566057
"76" 15 30.9474139862402 104.009160987875
"77" 15.2 30.2445757730333 103.519379416322
"78" 15.4 29.0714135574358 101.612719617133
"79" 15.6 26.5446026315333 99.9480879268032
"80" 15.8 23.9785319850966 97.7998973248787
"81" 16 20.255533452022 96.5796075942725
"82" 16.2 18.8763542026 97.5003717769074
"83" 16.4 18.118466281494 97.0232821328519
"84" 16.6 15.7118783298589 96.0371891438523
"85" 16.8 13.6412638039681 93.042811965982
"86" 17 13.6244194122123 90.9454178210828
"87" 17.2 13.8369837391845 87.2378650141895
"88" 17.4 13.8550986627659 82.4328815342244
"89" 17.6 12.7453802377264 78.5869128699991
"90" 17.8 10.9598672779424 75.4665497982649
"91" 18 8.10243631025556 72.3520942919518
"92" 18.2 6.24629796670981 67.8672397937525
"93" 18.4 6.10541296598179 61.9146024858201
"94" 18.6 7.15054362990067 56.9722640174938
"95" 18.8 8.14019546741569 51.0818095253995
"96" 19 9.78986595636026 44.5934189020522
"97" 19.2 12.0906963122857 39.5497131305106
"98" 19.4 16.0036460110611 33.9351217028685
"99" 19.6 19.6546777088905 27.8085802668693
"100" 19.8 21.687451655293 23.2848691296484
"101" 20 26.2964104187392 21.7034882140466
"102" 20.2 30.6457307557433 23.2447236720807
"103" 20.4 37.2991422394484 22.5616064859162
"104" 20.6 43.9940772398515 22.3175469894771
"105" 20.8 51.4891087463729 21.6650886641426
"106" 21 58.6303346300604 20.4078319846785
"107" 21.2 63.6129551022905 20.2417179022979
"108" 21.4 67.3350576789848 20.9685501081999
"109" 21.6 69.704889424781 24.3030652270463
"110" 21.8 73.7492194823507 27.5952629412542
"111" 22 79.1749786698958 28.8549620389875
"112" 22.2 85.8947415258169 29.2271566421397
"113" 22.4 93.9039691838569 30.6689546085172
"114" 22.6 101.463143885762 32.8241051918781
"115" 22.8 108.756657667312 35.953906718408
"116" 23 116.02821187263 39.2241769657214
"117" 23.2 122.24741668652 42.9971416906785
"118" 23.4 123.455437606976 47.735400142658
"119" 23.6 123.893592321101 54.8357534587349
"120" 23.8 125.215546287649 61.5091867969465
"121" 24 124.940592742304 64.8735528169715
"122" 24.2 123.193433757631 71.0395680670463
"123" 24.4 122.092819191003 79.0386663452953
"124" 24.6 120.92231665644 87.2773027124032
"125" 24.8 118.547546743445 95.2752967696936
"126" 25 113.871271349502 97.9512383870594
"127" 25.2 108.512157376136 103.218589145191
"128" 25.4 103.516455683363 107.986220728093
"129" 25.6 97.5913329177659 109.623381829899
"130" 25.8 91.0891479462044 110.494804995867
"131" 26 83.685541222819 112.016816108091
"132" 26.2 77.3416997769222 113.741787342026
"133" 26.4 70.2005317652623 116.02062344225
"134" 26.6 63.3015157961815 118.367354804174
"135" 26.8 60.7928369920804 115.218495653135
"136" 27 55.0380337356817 111.170465976533
"137" 27.2 47.6139643826178 107.852765679191
"138" 27.4 40.1408894768044 104.500732430985
"139" 27.6 34.3796984522926 100.509394768396
"140" 27.8 27.3606368081048 95.4874874746978
"141" 28 21.7199776894828 89.9646698593575
"142" 28.2 18.1629488790849 83.6245913909644
"143" 28.4 15.8858185654721 75.7622457715346
"144" 28.6 14.0720820313925 68.0378047483553
"145" 28.8 11.2840858788891 59.8951296876484
"146" 29 11.2424976446649 53.1544456123881
"147" 29.2 11.9752132257986 46.5559056889529
"148" 29.4 15.5707975797762 40.4348545261836
"149" 29.6 19.1018145542633 32.8568644228407
"150" 29.8 24.5360457832905 25.5756140200693
"151" 30 30.8841655290242 20.436674524382
"152" 30.2 37.1448235979956 19.0563687729162
"153" 30.4 44.0689365734048 18.739473168155
"154" 30.6 49.8646522127957 19.5608692254546
"155" 30.8 55.8135265986061 21.8420235836077
"156" 31 61.0389878606391 25.2659276234272
"157" 31.2 64.6061932698635 29.5904531787558
"158" 31.4 66.0121630222515 33.0480592071862
"159" 31.6 67.8303000370976 37.8127917499875
"160" 31.8 70.8608222887476 41.9853194616693
"161" 32 76.1306743564645 45.695110195327
"162" 32.2 80.8792338277856 49.8281431827345
"163" 32.4 85.4766391760053 53.8482516407753
"164" 32.6 90.0499895923667 54.8908175364518
"165" 32.8 96.1661245319222 54.2777615578407
"166" 33 102.292939405947 54.8544780191676
"167" 33.2 109.703843024311 56.2287220544796
"168" 33.4 117.291312312533 58.356386921424
"169" 33.6 121.265357538589 62.6261415018685
"170" 33.8 122.421841871091 67.549729992533
"171" 34 123.008744493293 72.8633108538807
"172" 34.2 122.457312547835 78.9650699369256
"173" 34.4 122.178978760528 85.7439218857615
"174" 34.6 117.271441350441 87.0966425487183
"175" 34.8 111.765694528846 90.1658782351532
"176" 35 105.956087578596 94.7583887572782
"177" 35.2 99.2614976393437 99.4519042933235
"178" 35.4 93.2684683075755 103.534093918431
"179" 35.6 86.7890947069967 107.003566235365
"180" 35.8 80.2422479223134 108.149370498081
"181" 36 73.0293743078626 110.114583446768
"182" 36.2 66.2484449967169 111.21938685341
"183" 36.4 58.3900077048435 111.342637124613
"184" 36.6 51.2941169746147 110.062668726748
"185" 36.8 47.6767541311713 105.952038596358
"186" 37 41.9982498503548 100.397602207591
"187" 37.2 36.4714729272119 94.0965201282693
"188" 37.4 30.5942143832947 88.290074467443
"189" 37.6 25.5181846438146 82.5143986903407
"190" 37.8 20.380551493766 76.6549831733952
"191" 38 19.4869807333702 71.0045099426828
"192" 38.2 17.2483492146935 63.9200012214329
"193" 38.4 15.1019488528733 55.8473291115507
"194" 38.6 14.3803866077066 48.6439306461872
"195" 38.8 17.2751962349333 42.7026876878007
"196" 39 20.2675699876408 35.86707375685
"197" 39.2 24.3333545415567 30.1706074839061
"198" 39.4 29.6387322177 25.1467839388963
"199" 39.6 36.5618645361159 21.0726911532444
"200" 39.8 43.6702975794296 19.1408766003784
"201" 40 50.4315058363502 18.936173395415
"202" 40.2 56.1227504937 20.2423361100074
"203" 40.4 60.5947176020058 21.8051822145747
"204" 40.6 64.3232757605333 25.2153019600351
"205" 40.8 67.4036361749879 29.9535362161134
"206" 41 72.241357380078 34.7138058303228
"207" 41.2 75.1864579974451 40.1842622128701
"208" 41.4 77.3474125874393 45.5513006727813
"209" 41.6 79.0031798301849 51.4373781360831
"210" 41.8 81.7446067871103 58.6068799298792
"211" 42 83.987410732044 65.2989581495428
"212" 42.2 86.2828028041504 72.3840131013513
"213" 42.4 88.941602995743 79.1327028083246
"214" 42.6 90.4379682238609 83.7835364829786
"215" 42.8 89.9371471218435 88.5314769304483
"216" 43 87.5347889088138 90.3608115655115
"217" 43.2 83.402819022638 92.4821353910035
"218" 43.4 77.8415374831496 95.2310750444802
"219" 43.6 71.5329124202265 97.7745749964316
"220" 43.8 64.3282689766487 101.159067665187
"221" 44 57.4247732059208 103.623719139741
"222" 44.2 50.5111375969249 106.781248533419
"223" 44.4 43.811965627008 108.98609193922
"224" 44.6 40.5106281062641 106.691551121033
"225" 44.8 37.8619011390101 104.143617446527
"226" 45 35.7542901633933 105.693107626601
"227" 45.2 37.1333415562208 108.389868752278
"228" 45.4 39.5529292553334 108.399605523703
"229" 45.6 43.1815776133827 108.015354983913
"230" 45.8 47.0125944030733 107.401586452641
"231" 46 52.4634132004236 107.279045622024
"232" 46.2 57.5482943410915 109.034646813503
"233" 46.4 61.1101411902833 112.344325692386
"234" 46.6 62.6275459056176 114.952069785987
"235" 46.8 65.0469222294037 113.227301148211
"236" 47 67.2102284880458 109.480387151878
"237" 47.2 70.1058361234917 103.994798317382
"238" 47.4 75.2513698069451 98.4483387517231
"239" 47.6 80.3244583075399 93.7458277548667
"240" 47.8 86.3908868494407 89.8975159856926
"241" 48 90.6714321096729 87.645450794771
"242" 48.2 94.6014249676377 87.4983416900825
"243" 48.4 95.1591184018544 88.8668733526723
"244" 48.6 99.2704957591433 92.4965367552507
"245" 48.8 103.111393763799 96.9009752448305
"246" 49 108.559690422518 100.868704582598
"247" 49.2 107.962126668115 104.025870443248
"248" 49.4 105.6504611422 106.241828789574
"249" 49.6 105.331133083011 106.971884540082
"250" 49.8 105.750257529595 105.7872694923
"251" 50 107.639737637502 104.612812836997
"252" 50.2 110.703454199448 102.572147825841
"253" 50.4 114.244391315094 100.172377898871
"254" 50.6 117.718232290399 96.0447660590042
"255" 50.8 120.422658002813 91.3787553956607
"256" 51 122.120029697006 87.6820999688685
"257" 51.2 123.347780841336 83.9837660144771
"258" 51.4 124.342981771485 79.1589574608023
"259" 51.6 126.472996768445 73.6129876548874
"260" 51.8 125.859671166533 69.4281778951407
"261" 52 125.505252686663 65.0699990053107
"262" 52.2 125.930649500286 57.4663267048687
"263" 52.4 125.577966517538 52.8068473503358
"264" 52.6 122.163372278401 50.757826831369
"265" 52.8 118.090654880948 46.7962118571836
"266" 53 115.715360648899 41.1321163432222
"267" 53.2 113.619158517962 34.8995993258815
"268" 53.4 113.434822845323 29.5591018392706
"269" 53.6 113.210067700497 30.0567739456723
"270" 53.8 111.109417043092 30.3902156618407
"271" 54 107.760731341239 30.2222086254878
"272" 54.2 102.548694872563 28.1832141388407
"273" 54.4 97.7073524669921 26.5329819509335
"274" 54.6 92.1003372817734 24.8065018086507
"275" 54.8 85.8784079967323 24.5191630666757
"276" 55 79.6919500236373 24.793660838811
"277" 55.2 73.5476850387032 24.231786511996
"278" 55.4 67.7182858724956 24.2407402750577
"279" 55.6 62.308649236597 23.0846865562953
"280" 55.8 57.9136506737513 21.9949549665074
"281" 56 56.3628301137638 20.075446907032
"282" 56.2 56.2383979703954 19.6350003291683
"283" 56.4 55.8685125731583 19.6343288276907
"284" 56.6 55.6306891331799 19.4234773637286
"285" 56.8 54.7277829797392 21.0161867016936
"286" 57 52.8453405042392 23.967764863076
"287" 57.2 49.8935559460063 28.5165450524894
"288" 57.4 47.2320569844258 32.2999574964762
"289" 57.6 42.8987724138944 37.5882140930629
"290" 57.8 38.9567932318712 41.2638209397056
"291" 58 33.9295692661872 42.5112477819369
"292" 58.2 27.0589981030428 43.8539047530388
"293" 58.4 21.1428874571955 45.1830907349218
"294" 58.6 16.1501398536748 47.5979689349539
"295" 58.8 12.5774358502619 51.8148220430979
"296" 59 10.3995931242278 52.9434632514518
"297" 59.2 8.39340607220478 51.1842501793836
"298" 59.4 9.58792333856163 46.1944041484067
"299" 59.6 9.94715226399489 45.8816686598215
"300" 59.8 10.9599841308848 45.1656859628803
"301" 60 12.1287210507062 44.1442394467379
"302" 60.2 12.6956995852955 43.3801401027533
"303" 60.4 12.8679161977744 43.191751806805
"304" 60.6 12.9041898187122 43.3011150192719
"305" 60.8 13.2203718681667 41.459842908574
"306" 61 15.1029026590537 38.8261014352285
"307" 61.2 15.375953055798 38.313274762576
"308" 61.4 16.9143845542031 37.8979400436332
"309" 61.6 17.847644909656 37.7803639358596
"310" 61.8 18.9999446998315 36.9659606205471
"311" 62 20.0383528686137 36.0595667379925
"312" 62.2 20.2301260518389 34.9701044432296
"313" 62.4 20.9737784090869 33.7922899633139
"314" 62.6 21.574463271709 32.5726559596245
"315" 62.8 21.9763595978223 31.0452889687214
"316" 63 23.5382585401191 29.0697239942979
"317" 63.2 25.0221256450788 26.8377693601134
"318" 63.4 26.575899396828 25.0709247012068
"319" 63.6 29.2299016982175 23.4344028122618
"320" 63.8 31.3573496501762 22.01427395743
"321" 64 33.2817651754281 20.8105991440512
"322" 64.2 34.686648790709 19.6674864817326
"323" 64.4 35.4486482718048 19.3960097556693
"324" 64.6 36.8407958329515 19.6077739965316
"325" 64.8 39.651794934418 20.1054387681772
"326" 65 43.0484301969083 20.5098892735234
"327" 65.2 47.024581854996 20.3755974260837
"328" 65.4 51.148675040091 20.3638377021484
"329" 65.6 55.2135881465746 20.6510621520884
"330" 65.8 60.0201397873962 21.5691028593451
"331" 66 64.8339969786748 22.1868326423879
"332" 66.2 68.9060495112333 22.6230539993836
"333" 66.4 73.9554670480056 22.1283847971463
"334" 66.6 79.5493817172126 21.6908084377181
"335" 66.8 85.1927258409959 20.6886300775043
"336" 67 91.4552319168151 21.7215385567953
"337" 67.2 97.5122670930517 21.3978457219325
"338" 67.4 101.036415412835 23.836572404586
"339" 67.6 105.095778608061 26.465174470579
"340" 67.8 110.110227971299 29.9272163834602
"341" 68 113.980810028033 36.0226550586389
"342" 68.2 116.150719088462 41.8072756413264
"343" 68.4 119.296159914519 48.4839189041836
"344" 68.6 120.500701970697 53.6036773822638
"345" 68.8 118.734538432164 58.0159538021304
"346" 69 117.688272993706 65.2915480043503
"347" 69.2 117.126536180726 71.5642757493022
"348" 69.4 114.89587747846 76.761195691064
"349" 69.6 112.319597597156 83.5715338736264
"350" 69.8 111.178225923023 90.1371865461603
"351" 70 108.699920235808 95.6914960188407
"352" 70.2 108.000547836679 100.273013411937
"353" 70.4 107.868167419749 101.776807338914
"354" 70.6 105.863417429507 100.928170839978
"355" 70.8 102.045691987967 101.481629426241
"356" 71 96.8257642797039 103.511459892723
"357" 71.2 90.907158358841 104.434617436879
"358" 71.4 84.6906042951872 105.672935033495
"359" 71.6 78.8720621160991 106.86145186938
"360" 71.8 71.9029778236872 107.899909420956
"361" 72 65.344449349009 110.076586289987
"362" 72.2 60.2597964858333 114.373114792941
"363" 72.4 57.0624262121762 117.279309235412
"364" 72.6 55.555599467951 115.163511532147
"365" 72.8 54.3361302131762 112.326038848951
"366" 73 51.2088519032747 108.096366648117
"367" 73.2 46.4740034164311 103.249296020398
"368" 73.4 41.6517444291667 98.0196662529074
"369" 73.6 37.1095346150993 93.4944809280715
"370" 73.8 32.1362913641762 87.2158683212693
"371" 74 27.9116067781324 80.858183511316
"372" 74.2 23.9128924120905 74.7602193897836
"373" 74.4 20.5746831820637 68.2318335758104
"374" 74.6 18.9346475530922 61.3149653759878
"375" 74.8 15.5757201308838 54.2086031813641
"376" 75 11.448220989709 49.0286768544893
"377" 75.2 8.99161561307005 48.3070661262169
"378" 75.4 9.34412199561742 48.8079363360796
"379" 75.6 10.5484781476048 48.5284298592693
"380" 75.8 11.4097651285133 47.9332812973107
"381" 76 12.1909787558458 47.6567569888407
"382" 76.2 14.0101964862017 47.1593140130684
"383" 76.4 16.5548571452109 46.3427478357846
"384" 76.6 18.4198078091167 45.6517033176185
"385" 76.8 21.1876080257061 44.289604397868
"386" 77 23.0754270349222 44.0325142917574
"387" 77.2 25.1318856138697 43.0928666736316
"388" 77.4 27.5779284638441 41.9655702315975
"389" 77.6 30.2976854353515 41.1384311003225
"390" 77.8 33.4925483327856 40.7677678852077
"391" 78 35.8197789667555 40.148624356674
"392" 78.2 37.7253556301277 39.7019984472841
"393" 78.4 39.3440312502151 39.5522225190862
"394" 78.6 40.9019146782151 39.5840883164771
"395" 78.8 42.9413257112333 40.1187255838134
"396" 79 44.8149587268726 40.3507010017246
"397" 79.2 47.4170247523178 40.810645410749
"398" 79.4 50.1882906486009 41.9269740205434
"399" 79.6 53.0427834841515 43.5673129903407
"400" 79.8 56.99905992195 44.7753938893685
"401" 80 61.1842835781985 46.3811506039875
"402" 80.2 66.3530855873306 48.3444712948948
"403" 80.4 72.2630149856912 50.8886818197354
"404" 80.6 77.960115446226 53.6417449289783
"405" 80.8 84.4319836997529 55.6609290873734
"406" 81 89.6176376006061 59.1142814729498
"407" 81.2 95.7818990736697 62.2548328380316
"408" 81.4 101.860332709728 66.1674413312574
"409" 81.6 108.411740764388 69.976713018037
"410" 81.8 114.607504043388 72.2606932187771
"411" 82 116.383153631959 71.9022278157286
"412" 82.2 115.538693456033 72.3149073022077
"413" 82.4 113.723924994693 73.9294666083833
"414" 82.6 109.855443960198 77.260323391297
"415" 82.8 106.675280922488 82.2331141825074
"416" 83 102.748470512153 88.5823546424007
"417" 83.2 98.8542644851947 94.3430055247117
"418" 83.4 94.8775049062926 100.932523600693
"419" 83.6 91.7060729373026 107.505445347841
"420" 83.8 88.950182998887 113.04986380806
"421" 84 86.8541648379833 113.107334507691
"422" 84.2 82.7077426955889 111.90983182947
"423" 84.4 77.8622564269959 109.241836251966
"424" 84.6 71.3824350436583 107.460007081191
"425" 84.8 65.1233333643707 106.044538599094
"426" 85 58.2122925518905 104.422134396591
"427" 85.2 51.6802629405776 102.62637794517
"428" 85.4 44.6799635626103 101.868104353571
"429" 85.6 38.3216702505902 99.682097034693
"430" 85.8 31.930639483084 98.6133491148154
"431" 86 26.4859473819852 98.2081972594552
"432" 86.2 26.3546168476309 97.1243054724383
"433" 86.4 27.5432458546103 94.6079681218022
"434" 86.6 29.0985465846195 92.7861329591511
"435" 86.8 30.4505028928264 87.7185351416338
"436" 87 33.1359735483703 82.5524991002646
"437" 87.2 35.6192735996333 77.3032786236807
"438" 87.4 38.3656215635482 71.5841497381971
"439" 87.6 42.2256248096571 66.1855437995833
"440" 87.8 46.6725266962225 60.7128025644894
"441" 88 52.0159966793333 57.1598458996407
"442" 88.2 57.71308982645 53.1201676217574
"443" 88.4 63.5406597931654 49.0676702821237
"444" 88.6 69.7012495102296 46.5138238197005
"445" 88.8 76.3380842736465 44.1919360628879
"446" 89 81.700104142509 42.4499475705009
"447" 89.2 88.3586763337278 40.3469659968129
"448" 89.4 93.97947956808 38.9573612109902
"449" 89.6 99.832532165091 38.8337441129561
"450" 89.8 102.536918678426 35.5904402509435
"451" 90 102.453168144507 35.1415282893496
"452" 90.2 102.27701407273 37.7114809636286
"453" 90.4 102.281105483753 41.1642778026507
"454" 90.6 102.101948889533 47.0924216654325
"455" 90.8 103.019987338176 53.8564971614938
"456" 91 105.277634338918 59.9250889843407
"457" 91.2 106.713136866279 62.9710450263501
"458" 91.4 105.583341448023 66.3553323172591
"459" 91.6 102.337486026862 71.3885145420407
"460" 91.8 98.6388703930127 75.8873713761294
"461" 92 94.3800930206456 81.2585538861366
"462" 92.2 89.207076819729 85.0628927763624
"463" 92.4 84.2925087921697 87.0685522341248
"464" 92.6 78.959769633654 89.4510089538062
"465" 92.8 74.9409931716048 91.2311273946264
"466" 93 70.2398669894037 93.3450543124703
"467" 93.2 64.7837677738098 96.9225293942995
"468" 93.4 57.9595142884407 100.307446916618
"469" 93.6 53.4887101067366 103.11569506583
"470" 93.8 47.2720516552894 106.029889092865
"471" 94 46.0923304066762 109.253427646519
"472" 94.2 46.7425612755533 110.818544104721
"473" 94.4 47.3091692482556 109.337400860396
"474" 94.6 47.7494234691566 107.992728520526
"475" 94.8 47.4628106371496 105.271271439469
"476" 95 45.5727161680678 101.851402906565
"477" 95.2 44.2207598598609 97.719430481151
"478" 95.4 42.6857628118086 92.5728117781441
"479" 95.6 40.8511654453333 87.2313235140074
"480" 95.8 39.7587924226047 82.009676253208
"481" 96 36.9002856659244 77.4030757106031
"482" 96.2 34.348716785005 73.6484253135388
"483" 96.4 31.0006074366216 67.6686860235172
"484" 96.6 28.7018174268586 61.242861738365
"485" 96.8 26.216225242298 54.8466944763995
"486" 97 26.4744978772733 48.6031711713507
"487" 97.2 28.311918501505 42.6340526348879
"488" 97.4 31.7363226404107 37.7142273752369
"489" 97.6 36.4393669513541 32.9340237435671
"490" 97.8 41.6421097203352 29.5169681113973
"491" 98 47.0209419404446 26.4797341287846
"492" 98.2 52.8189058306872 26.2620742384465
"493" 98.4 58.9330747250624 26.2472036652096
"494" 98.6 64.9223190310619 26.6030752332979
"495" 98.8 70.0679709012833 28.8610432265042
"496" 99 74.2161864029793 32.2954649893272
"497" 99.2 79.6382162355567 34.5785440056538
"498" 99.4 84.7742049992905 38.0980293841836
"499" 99.6 90.6780770699586 41.4579825078033
"500" 99.8 93.9620079782333 46.4289964777264
"501" 100 94.1845627536619 52.3452442578693
"502" 100.2 94.3711414416061 58.3766587324815
"503" 100.4 92.4850146513026 65.1604760813215
"504" 100.6 90.2571191851401 71.6867307386951
"505" 100.8 88.4724359190637 76.7805221845074
"506" 101 84.3338163073061 80.7932522263256
"507" 101.2 79.9177784083437 86.9977902223579
"508" 101.4 76.9273584948264 92.7637495765648
"509" 101.6 73.7655692204846 98.7534335694017
"510" 101.8 71.9033523148959 105.308180596266
"511" 102 70.1556018441083 111.544582693978
"512" 102.2 69.1179777973847 116.33520581307
"513" 102.4 70.6442825072496 114.866795419787
"514" 102.6 72.3987856905518 113.424440717804
"515" 102.8 74.0528347622556 111.025107907396
"516" 103 76.3569265986102 109.008403398571
"517" 103.2 80.4567362609447 107.319748272562
"518" 103.4 85.4571943693228 104.775732937814
"519" 103.6 90.9630823793334 104.631474982228
"520" 103.8 96.6006730344083 105.749875954545
"521" 104 101.225639461283 107.794952018211
"522" 104.2 102.902974002642 107.659359947686
"523" 104.4 103.362604558244 106.356164678588
"524" 104.6 102.741189100479 104.392500744428
"525" 104.8 101.67861100149 102.618714993526
"526" 105 102.313617833555 98.884874820982
"527" 105.2 105.66253246116 94.8237276181565
"528" 105.4 109.993752698126 90.8197643367788
"529" 105.6 115.333708794454 86.6571387008512
"530" 105.8 120.558972802763 83.9749144040907
"531" 106 122.575383266639 82.5368681628599
"532" 106.2 121.551149810971 81.5285505835595
"533" 106.4 123.240288736122 78.3676795658113
"534" 106.6 125.271858669394 74.7249815503407
"535" 106.8 125.458965573274 69.6805849697734
"536" 107 126.920706258267 64.0363724701491
"537" 107.2 125.763373427165 61.4551530654121
"538" 107.4 122.51135617747 58.5695035257533
"539" 107.6 120.047113679488 53.6679839534468
"540" 107.8 118.284659700336 47.8849318343559
"541" 108 118.986088962548 42.3468424335041
"542" 108.2 120.451170208948 39.2169970027181
"543" 108.4 120.621288139883 39.5012372432607
"544" 108.6 119.863289670081 38.9451022534916
"545" 108.8 118.961709543667 38.889335252374
"546" 109 115.832705769651 38.2330895861348
"547" 109.2 112.296921322769 36.0680898222231
"548" 109.4 108.282435450373 33.9761204779087
"549" 109.6 105.015700487931 30.2288461167286
"550" 109.8 101.575441990256 25.543467219174
"551" 110 99.9418281178389 20.8986666282851
"552" 110.2 100.093501136769 20.8252696149289
"553" 110.4 98.3830693957517 21.0744256809766
"554" 110.6 96.6782779947759 22.0249472217219
"555" 110.8 93.7013324343403 24.5044498063853
"556" 111 89.3392884986103 27.2732005018119
"557" 111.2 84.6873078029945 29.4234708485106
"558" 111.4 80.4786040318353 31.9043960893853
"559" 111.6 76.6494499625185 34.6191236470882
"560" 111.8 72.1604581943163 36.3069883353218
"561" 112 68.4316261113149 36.8536672951611
"562" 112.2 65.1588677810061 35.6929203906316
"563" 112.4 60.8072194126167 33.9098782213963
"564" 112.6 56.321579459736 31.2463497979488
"565" 112.8 51.807429575538 27.9757390094108
"566" 113 45.7626668918498 26.5145637698591
"567" 113.2 40.2734503407833 23.498745219924
"568" 113.4 34.9854982959697 21.0877632531316
"569" 113.6 31.5769760732965 19.3278767586302
"570" 113.8 32.3032074457476 18.8915522646979
"571" 114 32.6155650252965 18.9179074354723
"572" 114.2 32.5020642589778 20.0512068931463
"573" 114.4 32.4046965447278 20.9743970727018
"574" 114.6 32.1700905707249 23.2547698362426
"575" 114.8 31.42380697895 26.2719219702296
"576" 115 30.553213055939 29.3589752165766
"577" 115.2 29.3964756825567 33.8578409244762
"578" 115.4 27.3602868792126 38.9046854664445
"579" 115.6 25.6730197913537 44.3594891509378
"580" 115.8 24.0427160310905 50.5573875619264
"581" 116 20.8724906959515 56.6924808712407
"582" 116.2 17.6278638825104 62.3923332665288
"583" 116.4 17.0025666350333 68.9751617930512
"584" 116.6 16.6715164065834 75.6519221900007
"585" 116.8 16.604244167647 82.2399987683634
"586" 117 18.8055103775502 86.8751594656272
"587" 117.2 20.5713050312399 86.8451452850255
"588" 117.4 23.7312971857567 86.5914127678726
"589" 117.6 28.3349122161301 87.5419230325827
"590" 117.8 33.8450174733 89.611423195674
"591" 118 39.5506382502922 91.969376495276
"592" 118.2 45.7227602809996 93.7631047343688
"593" 118.4 52.0911736121961 95.9330283332593
"594" 118.6 58.6804770649287 98.7816000664337
"595" 118.8 65.2969529030333 101.909599701289
"596" 119 71.9048292408985 106.431847779481
"597" 119.2 77.0580670382543 110.388737351213
"598" 119.4 76.902257130069 111.636618366734
"599" 119.6 76.3742286730566 111.39411560998
"600" 119.8 77.7975596867442 110.075327348046
"601" 120 80.1770306454745 108.04192236165
"602" 120.2 83.9020810043171 105.556336689611
"603" 120.4 89.1007967288886 102.715637088946
"604" 120.6 94.5926306535402 100.848872664046
"605" 120.8 100.201161772218 99.6130159884168
"606" 121 106.13116543592 99.8940337885314
"607" 121.2 112.301216957221 101.180600909684
"608" 121.4 110.650615396831 99.276961810998
"609" 121.6 111.501597691001 95.8003803444536
"610" 121.8 114.277932125126 91.3096142806345
"611" 122 119.492412761942 86.501557413265
"612" 122.2 123.190650293563 82.8389577378407
"613" 122.4 122.927184713827 77.9782087088113
"614" 122.6 124.787749123168 71.8565813197326
"615" 122.8 126.653592528879 67.7894043660715
"616" 123 123.702002618753 64.9998942510507
"617" 123.2 120.761497648403 60.1860344585307
"618" 123.4 118.724565066293 53.8999748265507
"619" 123.6 117.403659675129 47.1848980659369
"620" 123.8 117.471068092687 40.2081268487157
"621" 124 117.971115990206 34.2377156431134
"622" 124.2 117.845559301341 34.2312471586003
"623" 124.4 116.056727508548 33.7076502755106
"624" 124.6 113.561665200976 31.5734652178693
"625" 124.8 110.11577542809 27.6045717227264
"626" 125 106.068987761548 23.2128241542693
"627" 125.2 100.852239003723 21.516834324365
"628" 125.4 95.0895453899839 20.2742564387714
"629" 125.6 89.2718800810526 18.184298867783
"630" 125.8 84.2115329490055 16.2971405770629
"631" 126 81.0909234659476 15.7461114386407
"632" 126.2 77.0287689220537 16.2367917292285
"633" 126.4 72.8670563565673 15.5008330283747
"634" 126.6 68.9124182170711 14.3165819282935
"635" 126.8 64.4999801308389 14.540915508924
"636" 127 60.1640209480428 13.1444951039256
"637" 127.2 56.6945626149265 12.6497551043164
"638" 127.4 52.3488840344673 12.200211988369
"639" 127.6 48.2524782927439 10.855177413367
"640" 127.8 47.813672144313 8.50503405889155
"641" 128 45.7867931348539 6.37284614684071
"642" 128.2 44.8023648333306 7.2395065223272
"643" 128.4 44.2655266250333 7.75685865653714
"644" 128.6 44.5749193619025 7.78513299278463
"645" 128.8 44.897100987736 7.4465225634353
"646" 129 44.911228309007 7.51392742963018
"647" 129.2 45.1373696443728 8.20586036373062
"648" 129.4 44.8547261266487 9.11245738881507
"649" 129.6 44.9396108006103 10.054094727908
"650" 129.8 44.7066971533165 11.408394129823
"651" 130 44.2759588801315 12.9451668587157
"652" 130.2 43.6308333765889 14.9520236357574
"653" 130.4 43.9852532045754 17.5291842468874
"654" 130.6 44.7748346688026 21.2176776578792
"655" 130.8 45.0885593794484 25.3577132989067
"656" 131 44.371084147024 29.8393752597286
"657" 131.2 42.4674088366408 35.2410084540089
"658" 131.4 41.9212829905191 41.0542986511264
"659" 131.6 40.9720400575867 46.5677510974232
"660" 131.8 41.2261266037392 53.0520738608113
"661" 132 41.5502533861371 59.4143677661992
"662" 132.2 42.426774790543 66.1191735754753
"663" 132.4 44.0348691271984 72.1707333571028
"664" 132.6 45.6070373547 78.6727997826589
"665" 132.8 47.7491270682 84.5526295086407
"666" 133 51.1183590851048 89.9792567828407
"667" 133.2 51.9884487406675 94.8112285534261
"668" 133.4 53.0263299024922 99.9054179579113
"669" 133.6 52.3589210192773 104.26777094717
"670" 133.8 49.3614947057803 108.19366694254
"671" 134 45.911926156897 108.918752472863
"672" 134.2 44.8016218046686 109.064856112535
"673" 134.4 43.9145220255148 110.924133981507
"674" 134.6 44.8627152724333 113.466945932321
"675" 134.8 47.310972354075 114.872935726091
"676" 135 50.5270196337257 116.396223299577
"677" 135.2 54.502460624286 118.339567994493
"678" 135.4 58.3527703888631 118.697898628436
"679" 135.6 62.4700071319996 118.23850364674
"680" 135.8 67.2542936202641 117.746531600495
"681" 136 72.7018291968814 117.697421107815
"682" 136.2 77.8595517682667 118.687586397707
"683" 136.4 82.7461032765388 118.865725326929
"684" 136.6 87.8776077011 117.034498982441
"685" 136.8 93.259190113556 115.176841016023
"686" 137 98.8365432305807 113.81350666683
"687" 137.2 100.823119322992 112.445434808964
"688" 137.4 103.005189813214 108.948697282468
"689" 137.6 107.672193542252 105.059081527309
"690" 137.8 112.63089647513 101.940675659637
"691" 138 116.746774355061 98.3889423247296
"692" 138.2 117.921792363221 95.68121295991
"693" 138.4 119.083271659639 89.8258288694771
"694" 138.6 122.51135617747 83.9267032057727
"695" 138.8 124.752352063298 79.6544607306054
"696" 139 124.60239873981 73.3996462554038
"697" 139.2 126.054406595033 66.1028386256122
"698" 139.4 127.401174979052 59.2790041514669
"699" 139.6 125.190629644855 55.3420581571674
"700" 139.8 123.029637602818 50.7070053829155
"701" 140 120.380350776386 44.739543903076
"702" 140.2 117.26191828559 38.3792672348313
"703" 140.4 114.518279810693 31.9961338288707
"704" 140.6 111.462231819433 27.152043679355
"705" 140.8 107.647358708594 24.4668613818594
"706" 141 103.847287916931 19.8732892179902
"707" 141.2 100.765793919726 17.9451435909694
"708" 141.4 96.0127218368218 15.9485863521196
"709" 141.6 92.7510421098945 13.3328346098963
"710" 141.8 90.7757654433476 10.5717129099264
"711" 142 86.7539121544222 9.51025027267404
"712" 142.2 81.0687026542576 6.63128007999024
"713" 142.4 76.1179269840063 3.09918570016503
"714" 142.6 71.7601546248006 0.386410474159673
"715" 142.8 67.0259123149492 0.73461850671921
"716" 143 60.4969877464928 0.871131698408275
"717" 143.2 53.8519759648754 0.674272554945969
"718" 143.4 49.6566232245596 1.92467899057755
"719" 143.6 44.5735626664788 3.95104554513162
"720" 143.8 41.1673035013306 5.66758810848936
"721" 144 39.2545667595244 7.03007821802821
"722" 144.2 37.1252275800333 7.94476456067855
"723" 144.4 35.4921831094544 8.70967128884071
"724" 144.6 33.8418702340515 9.03895119521343
"725" 144.8 33.2647452368606 9.84975870660434
"726" 145 31.6842269765869 11.2933931348318
"727" 145.2 29.5108404977923 12.2183864202068
"728" 145.4 28.423628696007 13.6942149762354
"729" 145.6 27.7025829474351 15.344585531305
"730" 145.8 26.8867054113306 16.5692633580299
"731" 146 26.5835497172333 17.5400378102771
"732" 146.2 26.5678279578682 18.2356282132627
"733" 146.4 26.3608899631371 19.699363112303
"734" 146.6 25.6178062403389 21.6271213793407
"735" 146.8 25.0016988518795 22.5621010969465
"736" 147 24.0767736558151 23.063442691368
"737" 147.2 23.4985117545379 23.8918884575838
"738" 147.4 22.9633253702619 26.0652345260121
"739" 147.6 22.0987560563446 28.6682155834067
"740" 147.8 20.4641253734165 31.3353801403547
"741" 148 19.6639508245333 34.719021957872
"742" 148.2 19.6851465174313 38.1306177620142
"743" 148.4 18.7897646797717 40.15125318385
"744" 148.6 16.7284945504778 42.6946097737296
"745" 148.8 13.6851095138012 45.6885381936443
"746" 149 10.5184031779523 47.6532482423812
"747" 149.2 7.51234098189572 46.6098307402077
"748" 149.4 7.86608056761133 45.6986833224554
"749" 149.6 6.3523090181606 45.4686389013316
"750" 149.8 7.29546918009049 45.379279786955
"751" 150 8.17826978929049 46.0729088370407
"752" 150.2 9.04005133636669 46.6142339877801
"753" 150.4 10.0081518629302 47.9538790859335
"754" 150.6 11.9556734464083 49.4824016310282
"755" 150.8 13.8867997790333 52.3982966882811
"756" 151 15.3123387410624 55.0642658127533
"757" 151.2 17.0098464641361 59.5993166319902
"758" 151.4 19.7622458503476 64.2519247432979
"759" 151.6 22.4702837148586 69.591906905899
"760" 151.8 25.6711853136076 75.0623944215041
"761" 152 28.8433273636094 81.1851177218842
"762" 152.2 32.0458784866583 87.3562295716816
"763" 152.4 35.903634249443 92.3849040843106
"764" 152.6 39.4909024151444 97.4897935561
"765" 152.8 44.2341898894126 101.730532640599
"766" 153 49.7225952995506 105.432744120358
"767" 153.2 55.5782964016147 108.953129657387
"768" 153.4 61.5426349907891 112.177586054876
"769" 153.6 66.0316365651015 115.796453743068
"770" 153.8 67.9524360189424 117.549072599568
"771" 154 71.0075061180074 116.183395568529
"772" 154.2 75.3409126096108 113.833889648672
"773" 154.4 81.2237144819534 111.509205757801
"774" 154.6 86.5916834223854 108.902420628348
"775" 154.8 92.4761027086156 106.560526601955
"776" 155 99.2041002511405 103.828654995448
"777" 155.2 105.302912495502 102.263816730716
"778" 155.4 112.073197667217 101.002341820586
"779" 155.6 112.821670572676 98.4177920178407
"780" 155.8 114.120511531088 92.1580357799711
"781" 156 116.789721057306 85.4236279706589
"782" 156.2 120.133700586216 78.7657416917157
"783" 156.4 124.118075070137 72.6453541440954
"784" 156.6 125.764375105778 68.5555974431811
"785" 156.8 122.216973151063 64.4307322319878
"786" 157 119.159615582004 58.4693934544645
"787" 157.2 116.360476964303 51.5787285188307
"788" 157.4 113.442423843357 44.4760783233407
"789" 157.6 109.75226929489 38.2498435345652
"790" 157.8 106.288760602283 31.3145598291207
"791" 158 103.912409952519 23.8951785647417
"792" 158.2 104.151307446605 21.9294249492979
"793" 158.4 104.444337900919 22.4301731940121
"794" 158.6 105.698301344309 21.2763593995655
"795" 158.8 104.648782826974 20.1723331781936
"796" 159 101.34209888421 20.0234178505172
"797" 159.2 97.154079328666 20.6560936984529
"798" 159.4 92.2372084686619 20.1712422234121
"799" 159.6 88.4531162325878 19.337212693712
"800" 159.8 84.4361015828818 19.162439642871
"801" 160 80.4233715410637 18.8280454727195
"802" 160.2 74.6018358529442 19.5801499609496
"803" 160.4 69.7615188322228 20.6315792062723
"804" 160.6 65.0296689815628 21.9364070598995
"805" 160.8 61.369176052722 22.568954992652
"806" 161 57.0416267004539 23.7352385570276
"807" 161.2 53.089714375298 27.4959126264878
"808" 161.4 49.0046953709586 31.9942046741585
"809" 161.6 43.1281338568033 36.3931219386106
"810" 161.8 38.176917998171 41.0822030725104
"811" 162 33.9106042068132 46.0309841454003
"812" 162.2 28.6310536511762 51.2384979058943
"813" 162.4 23.7137264950056 56.5172189855907
"814" 162.6 20.9534151483847 63.4075198453542
"815" 162.8 18.6559086064157 70.4598938320172
"816" 163 16.5177151599925 77.7135742489529
"817" 163.2 15.269207326407 84.3440557383352
"818" 163.4 15.5954461194205 84.1581332212278
"819" 163.6 17.0541832546357 83.8540845900214
"820" 163.8 16.9771663617507 82.751467907645
"821" 164 15.3643799375488 81.3841301723458
"822" 164.2 14.6997729271401 79.1887713240154
"823" 164.4 12.5482300374993 75.6041269314329
"824" 164.6 9.36615590314047 71.0458729190371
"825" 164.8 5.72545551433062 66.3303056460839
"826" 165 4.27985197303333 64.6776860636785
"827" 165.2 6.63241331127578 64.4158059870225
"828" 165.4 9.43222685209584 61.852158328872
"829" 165.6 12.1912246339121 56.6853995829316
"830" 165.8 11.7994110285951 50.9738233889081
"831" 166 11.0239882219096 46.6047841585933
"832" 166.2 9.24954864054735 41.5235009697286
"833" 166.4 9.69800097007415 37.3993663570346
"834" 166.6 12.1007415055182 32.5775469395377
"835" 166.8 12.5273966916199 31.6472578188888
"836" 167 12.7404327282409 31.5488302238596
"837" 167.2 12.8246065326697 31.7557240907771
"838" 167.4 13.2376816840333 32.0707102855629
"839" 167.6 13.5046087511361 32.0524433069809
"840" 167.8 13.5681418051242 31.5999357479771
"841" 168 15.8304448177762 31.2173775771836
"842" 168.2 19.0217650587032 30.4708827649087
"843" 168.4 23.1592021053026 29.4265249515715
"844" 168.6 27.4705144802503 27.5328712927181
"845" 168.8 31.7468205071762 25.5311030649836
"846" 169 36.3523523902857 23.2256505198314
"847" 169.2 40.9494604711476 19.7928991051836
"848" 169.4 45.0808674845473 16.4990884288407
"849" 169.6 50.5439410883389 14.703195032674
"850" 169.8 56.4956070185065 12.8234572159032
"851" 170 62.3851945911762 10.9945669832407
"852" 170.2 67.9258811877833 10.9238852351185
"853" 170.4 68.469438815878 12.3132220337048
"854" 170.6 70.6840264391081 15.8803029551024
"855" 170.8 73.6250773966408 19.9715669108781
"856" 171 77.3377902390707 23.0873337668781
"857" 171.2 80.7702296610427 26.6799294291117
"858" 171.4 84.3733126018353 31.1100297869892
"859" 171.6 88.1259369825718 36.2123056523792
"860" 171.8 90.9692702340707 41.0903511381117
"861" 172 92.1627297418353 46.4883444178407
"862" 172.2 94.1654866300537 52.7437232843509
"863" 172.4 95.9494661930631 59.1287946083952
"864" 172.6 97.5957710740434 63.7925345943507
"865" 172.8 96.6181992229733 67.1614575074007
"866" 173 96.1020478451175 70.4715498225775
"867" 173.2 94.8853942236644 74.3033698944621
"868" 173.4 96.885525389927 77.2316822789045
"869" 173.6 101.642667218543 79.7182918773501
"870" 173.8 106.691091346071 83.0692109488973
"871" 174 111.281507058726 87.4367704622268
"872" 174.2 115.527565717262 91.7300210162121
"873" 174.4 116.415002884283 93.2883479410472
"874" 174.6 113.461515552033 97.0546440183407
"875" 174.8 111.533917035142 102.440913080547
"876" 175 106.926573831584 101.548145797324
"877" 175.2 99.3620666978473 102.431757168085
"878" 175.4 90.9870498166872 104.12004482161
"879" 175.6 82.6796522049281 105.30356844138
"880" 175.8 74.870242733737 106.601488297026
"881" 176 67.3741308070333 107.620844120285
"882" 176.2 59.3575223337833 108.737061522828
"883" 176.4 51.5964527561599 110.90879616998
"884" 176.6 46.1744146525518 114.318781204248
"885" 176.8 45.3870149963948 115.133756069082
"886" 177 45.5468292995116 113.087860964841
"887" 177.2 45.5252965575518 112.092546552507
"888" 177.4 44.8010490534083 110.337223037278
"889" 177.6 42.8358836011675 105.80665579678
"890" 177.8 39.2482255848569 101.376243194347
"891" 178 35.0057475979322 97.7934716927621
"892" 178.2 31.0359474080014 93.3450031605322
"893" 178.4 25.9984967559572 89.7746434702863
"894" 178.6 20.9056509223882 87.2320214904536
"895" 178.8 16.187857189268 85.427481733004
"896" 179 12.5474969340435 82.2838955300754
"897" 179.2 11.8693407397733 81.4861956278607
"898" 179.4 12.252628245023 81.1311748734696
"899" 179.6 12.5275464881033 80.9019893423607
"900" 179.8 12.7625540062498 81.2074629794799
"901" 180 13.0997440888458 81.4920376907157
"902" 180.2 13.0008605768465 81.9772712996429
"903" 180.4 12.7763935058844 82.4812522344258
"904" 180.6 12.4210492419366 82.6505040973568
"905" 180.8 13.8709030093598 82.6415728477285
"906" 181 14.0531362908771 82.218238559497
"907" 181.2 16.0623289095485 81.3007445551437
"908" 181.4 18.8535569966519 82.4160271852221
"909" 181.6 22.6888411472333 84.1563258295881
"910" 181.8 26.628060672319 85.1890301879019
"911" 182 31.1478166967142 86.5375497770109
"912" 182.2 36.9714148140442 88.4792295328733
"913" 182.4 42.886710257723 90.3284375511855
"914" 182.6 48.990179045069 92.3068088091978
"915" 182.8 55.3818695194068 93.3609274367925
"916" 183 62.268244238598 94.214561435629
"917" 183.2 68.8866541753827 94.4354916085154
"918" 183.4 74.8550259348216 94.6223603329584
"919" 183.6 77.6042319842333 97.9901377434878
"920" 183.8 83.2543413454262 101.144088016841
"921" 184 87.8181052090584 101.973336383203
"922" 184.2 92.2758282679275 100.308634845158
"923" 184.4 97.571417414431 97.7530325229612
"924" 184.6 102.020809127658 96.498836649497
"925" 184.8 108.240171875377 96.2959872448094
"926" 185 114.963940346674 95.1873266246659
"927" 185.2 116.560060907554 94.2303179396876
"928" 185.4 116.991095193596 91.6263939489032
"929" 185.6 119.273718974663 87.6787822541607
"930" 185.8 123.095123565507 83.5680564552603
"931" 186 122.329855195567 79.7635244333747
"932" 186.2 123.154583976578 73.3386966682467
"933" 186.4 125.064349837052 69.2996889114762
"934" 186.6 126.041424233133 65.516159509274
"935" 186.8 123.109530013023 60.815308086055
"936" 187 121.055567051791 53.672758284831
"937" 187.2 119.14980674181 48.2390726391125
"938" 187.4 116.646012559269 41.4481333272525
"939" 187.6 114.466721287719 34.8598574016979
"940" 187.8 112.142058193543 28.6326035892253
"941" 188 108.868532371101 26.5610491130834
"942" 188.2 104.70913486916 24.2506928642776
"943" 188.4 99.5036218864048 19.3848820168979
"944" 188.6 93.842227318439 16.1647313723596
"945" 188.8 88.1022068465779 14.9990472073259
"946" 189 81.8809929187191 14.3662718309836
"947" 189.2 76.1486801147392 13.9637095166054
"948" 189.4 71.5284866150334 13.6095855945264
"949" 189.6 67.1241900078371 14.0130267902332
"950" 189.8 65.2492625940129 15.3108048957489
"951" 190 64.1092595965383 16.0980491305437
"952" 190.2 62.2373597283314 16.431680011283
"953" 190.4 59.1278814982881 18.1671994578784
"954" 190.6 55.0906325009025 20.8051073431491
"955" 190.8 49.7034216095616 22.6240687931709
"956" 191 44.787139379944 26.7296532618228
"957" 191.2 39.9956397065471 31.6705862161985
"958" 191.4 34.4154545870879 36.3621021358407
"959" 191.6 30.1796639635333 42.1212221231463
"960" 191.8 27.0999592239222 47.5918451793407
"961" 192 24.2334972631088 52.6978326096332
"962" 192.2 19.6191026652424 54.4123060357134
"963" 192.4 15.2552108982225 56.326869490165
"964" 192.6 14.5831264627606 60.0293412844468
"965" 192.8 16.9753036750433 65.2686291423807
"966" 193 19.5949820269396 70.972267563622
"967" 193.2 22.2507828367858 77.6807183017318
"968" 193.4 26.5666860306416 83.6767885161294
"969" 193.6 30.0887874302333 86.1733748995249
"970" 193.8 31.4488017561713 88.4303267078752
"971" 194 33.7498134860333 92.6976367075114
"972" 194.2 37.8020608296513 94.5507986024587
"973" 194.4 41.6017382944407 93.9124316103222
"974" 194.6 47.2625523660943 93.0016139617553
"975" 194.8 53.4180917645333 92.5693963033773
"976" 195 59.858609838826 90.8595242482553
"977" 195.2 67.1175027229636 89.9777472058756
"978" 195.4 73.9095698089652 89.5868353890453
"979" 195.6 82.7322649347334 88.443010624674
"980" 195.8 90.6302618288061 87.6881649611703
"981" 196 93.6773233279976 89.3486849191264
"982" 196.2 95.7366812085635 96.7441622307323
"983" 196.4 99.2772813854148 104.326774264078
"984" 196.6 101.326901884103 107.705373721101
"985" 196.8 102.893320524501 106.313554037234
"986" 197 104.528027769596 103.586394849278
"987" 197.2 108.608652228762 99.985553329895
"988" 197.4 113.989009414497 95.0779085985144
"989" 197.6 118.68849174614 89.674234299365
"990" 197.8 123.238532298923 84.9680650894407
"991" 198 122.13006437287 82.886936031819
"992" 198.2 120.933443247548 78.0547645703358
"993" 198.4 121.103113719905 71.4376161484348
"994" 198.6 121.953727860274 66.8719009048696
"995" 198.8 125.062004892101 61.0410727861292
"996" 199 126.135841410588 56.4304732038043
"997" 199.2 123.628890069756 54.4628566185932
"998" 199.4 119.244338503218 50.2355834400446
"999" 199.6 115.196541488202 44.8431030406071
"1000" 199.8 111.640239973947 40.5638934969369
"1001" 200 107.304166765176 34.8519090168611
"1002" 200.2 102.627367121147 29.3479524564728
"1003" 200.4 98.5354055786722 23.3292532728963
"1004" 200.6 97.0388277485333 17.8023178349561
"1005" 200.8 97.6994008687392 18.3128007531054
"1006" 201 95.9419506410639 17.9059525449427
"1007" 201.2 91.403545812456 18.0609870203149
"1008" 201.4 86.1771283627809 17.5956568611708
"1009" 201.6 81.7692791490922 16.8885592858407
"1010" 201.8 77.0192620303863 15.8423336503701
"1011" 202 71.4685680216487 15.7276365390138
"1012" 202.2 65.9169269202986 16.4553723122387
"1013" 202.4 61.6208249160435 16.4116561956366
"1014" 202.6 57.2246182537031 15.7973060355671
"1015" 202.8 54.0275415315055 13.6249377526463
"1016" 203 51.513820538936 11.3773743270531
"1017" 203.2 51.5000339599272 10.581199389292
"1018" 203.4 50.9894102883352 11.4947553417275
"1019" 203.6 49.8623670885889 13.9386781652296
"1020" 203.8 48.2111939987529 17.8494967274108
"1021" 204 45.7880036114879 21.5940753672316
"1022" 204.2 42.2929288585611 25.5398610075352
"1023" 204.4 38.4998306047392 28.4963181611348
"1024" 204.6 33.7140822147489 31.2811153591985
"1025" 204.8 28.4295659540042 33.9723392074524
"1026" 205 24.8454405593275 38.7791124542819
"1027" 205.2 23.6460406765526 44.3649792647734
"1028" 205.4 22.8370669491207 49.9822383194718
"1029" 205.6 22.9030501185834 55.5318577173807
"1030" 205.8 25.737301389111 59.1631629873941
"1031" 206 26.6995961358496 63.7601846680652
"1032" 206.2 27.6518126392905 69.1852222652979
"1033" 206.4 27.4474668909424 71.0132062616589
"1034" 206.6 26.7890577439057 72.4668792411386
"1035" 206.8 23.6273161161199 74.9047373304946
"1036" 207 23.1756797184833 77.7161177321007
"1037" 207.2 22.6160270304899 83.5896769259711
"1038" 207.4 23.4566551224619 88.5419238581978
"1039" 207.6 25.9354302654564 94.033748268533
"1040" 207.8 29.5551675893782 97.7776272758752
"1041" 208 30.4583097799236 98.9861661546822
"1042" 208.2 29.6683723133621 98.266627529964
"1043" 208.4 27.5577198608181 98.5492589737901
"1044" 208.6 24.4293729771368 98.2297716041166
"1045" 208.8 21.2517374456738 97.6665654584587
"1046" 209 18.3187095311023 96.4346243207028
"1047" 209.2 16.1551465285938 96.379133209588
"1048" 209.4 14.5442935913882 94.8413607073246
"1049" 209.6 12.9901110617543 92.9984107130733
"1050" 209.8 13.9763333093782 92.9025265485993
"1051" 210 14.1171320062914 92.2658276207117
"1052" 210.2 13.0489845633938 91.5356306338756
"1053" 210.4 12.5257917292971 90.8238236229286
"1054" 210.6 12.7792420294396 89.4153354378095
"1055" 210.8 12.5713420885537 88.8293904431264
"1056" 211 11.2943843871271 87.0785102958095
"1057" 211.2 10.2421724961596 85.9150942259354
"1058" 211.4 7.77328753885152 83.8972169351437
"1059" 211.6 6.06156922689541 81.9480991109097
"1060" 211.8 5.78905154390833 81.487980702622
"1061" 212 6.35985212962029 81.9979264669277
"1062" 212.2 7.16943128665188 82.925952946449
"1063" 212.4 7.53114898073665 82.9231290952143
"1064" 212.6 7.70777899157266 82.6828776565711
"1065" 212.8 7.78654837838164 82.3109111077508
"1066" 213 8.4858722824721 82.3792761481162
"1067" 213.2 9.4237816932068 82.7528502354427
"1068" 213.4 9.45214297546516 83.2623597679884
"1069" 213.6 9.7627361488 83.3322874900407
"1070" 213.8 11.0165688980986 83.2975737832211
"1071" 214 11.0675618709765 83.1738436641248
"1072" 214.2 12.0336032836377 82.9659280904891
"1073" 214.4 12.7681068919057 82.850006556479
"1074" 214.6 14.4789544493701 83.2257791332285
"1075" 214.8 14.6932798364576 83.1222092702044
"1076" 215 16.8406084568749 85.3428825874645
"1077" 215.2 20.2453348574464 87.3870177817211
"1078" 215.4 24.239186429614 87.914642454873
"1079" 215.6 29.3518560558648 89.2995061485261
"1080" 215.8 35.0731292387947 89.2770290255225
"1081" 216 40.6258287352119 89.2003150688407
"1082" 216.2 46.1376422217492 88.4139970128521
"1083" 216.4 52.2364017779538 88.6220098569316
"1084" 216.6 58.0715970042057 87.9244622614269
"1085" 216.8 64.2351811619262 87.8881692053764
"1086" 217 71.0107194757275 87.2086680197113
"1087" 217.2 77.9000547924715 86.2012436007059
"1088" 217.4 85.1681659964965 84.3654101843986
"1089" 217.6 91.0100597919818 82.1590567228716
"1090" 217.8 96.9019345265185 81.1898121618308
"1091" 218 103.098313654771 81.0718440112582
"1092" 218.2 108.072610612411 82.4703076499256
"1093" 218.4 112.491444621172 85.521979197174
"1094" 218.6 117.901987491227 88.055850544064
"1095" 218.8 117.86731921157 88.957066603767
"1096" 219 116.25613977156 92.1917245634828
"1097" 219.2 115.64491278067 96.6946785292953
"1098" 219.4 115.012907799083 96.0290374282407
"1099" 219.6 116.629211855633 94.7944148115507
"1100" 219.8 117.731830320693 92.1244975550543
"1101" 220 121.211740656109 88.2976734914539
"1102" 220.2 122.663070736439 84.8328525655011
"1103" 220.4 124.254906987228 80.0405375060629
"1104" 220.6 125.69166413018 75.2213659759289
"1105" 220.8 127.309368245367 69.4058193829796
"1106" 221 126.231789361588 65.0865418763655
"1107" 221.2 124.545207024158 59.0375448198311
"1108" 221.4 123.690853060886 52.6626030038113
"1109" 221.6 122.743904310533 45.388661998076
"1110" 221.8 122.896637979945 40.1193504033701
"1111" 222 118.639623327005 37.8903115937836
"1112" 222.2 114.344801483173 34.3674289616725
"1113" 222.4 110.22222719446 29.3856581439475
"1114" 222.6 107.123068271445 24.4565126051937
"1115" 222.8 102.366094965816 21.1958755954348
"1116" 223 96.061332264298 20.0845113182819
"1117" 223.2 89.3824476834492 17.5441042926724
"1118" 223.4 83.4073477535333 13.8809787790074
"1119" 223.6 80.4610728445611 12.1247537108685
"1120" 223.8 78.5162744182955 11.7120000311514
"1121" 224 76.0019415987062 9.26293830065379
"1122" 224.2 73.2738930482556 8.10382773350737
"1123" 224.4 68.2780429206315 9.2774979588594
"1124" 224.6 62.8521556422611 9.74311871137536
"1125" 224.8 57.1677033485922 11.7376162849289
"1126" 225 51.8999116763246 13.1261951818116
"1127" 225.2 46.7894505120628 14.5135507264878
"1128" 225.4 41.6626273332017 17.2317563776526
"1129" 225.6 38.4310263109459 19.9249194622582
"1130" 225.8 37.0426125497606 22.9037202995074
"1131" 226 34.2815910023218 26.9099440294176
"1132" 226.2 33.2698595006394 30.9213122850225
"1133" 226.4 33.5910001268683 36.6608225018892
"1134" 226.6 33.1918215851391 43.0055761773599
"1135" 226.8 33.128158079668 50.3867978999272
"1136" 227 34.9029526900921 57.2598864531054
"1137" 227.2 37.9985864714879 63.2316572197801
"1138" 227.4 42.0609071867856 68.6024282157582
"1139" 227.6 46.5266213226167 72.5684669902851
"1140" 227.8 51.335920644418 77.1479396703311
"1141" 228 57.0913365138863 80.2806687751936
"1142" 228.2 61.9498172210928 82.0034591997219
"1143" 228.4 65.6780480426785 85.3349215095826
"1144" 228.6 69.7847193689197 89.5292999215339
"1145" 228.8 74.9145920658922 93.4951858526995
"1146" 229 79.7604842743515 95.2872724778634
"1147" 229.2 85.5265274166216 97.5319367352525
"1148" 229.4 89.1724221833124 99.8186794414686
"1149" 229.6 92.2353538455333 99.8458518268407
"1150" 229.8 95.2118155822693 98.6774392558407
"1151" 230 100.287180428193 98.9343242891811
"1152" 230.2 105.0662548567 100.793957650447
"1153" 230.4 108.049725262862 103.970533664784
"1154" 230.6 105.056126772948 104.809533600096
"1155" 230.8 102.499706360512 106.222401283468
"1156" 231 99.5867870919596 109.348940737641
"1157" 231.2 97.5298996986638 112.114183822341
"1158" 231.4 96.8055732242861 112.176242365489
"1159" 231.6 95.2100080721855 113.231795846775
"1160" 231.8 93.6127681767916 116.195068021786
"1161" 232 91.960038239723 115.666426638772
"1162" 232.2 88.9421613769 116.385380887441
"1163" 232.4 84.6951142968398 119.48272116526
"1164" 232.6 81.7029108587241 121.981448060253
"1165" 232.8 81.3691169352334 120.383948352641
"1166" 233 80.0925180150667 119.271792683207
"1167" 233.2 77.1520658185455 118.48345722767
"1168" 233.4 72.3489718871134 119.366131179681
"1169" 233.6 67.1435029662216 120.359510965535
"1170" 233.8 62.3199630190678 120.868324751806
"1171" 234 58.4463655130649 121.00436859502
"1172" 234.2 55.8294452804037 119.487684553322
"1173" 234.4 53.9114215167334 116.800816468241
"1174" 234.6 50.0139192739194 114.443613948069
"1175" 234.8 44.6796475362738 112.796990324803
"1176" 235 38.484959168507 111.740086814959
"1177" 235.2 33.4786628893878 111.559557601929
"1178" 235.4 30.654278882345 108.626649330113
"1179" 235.6 26.4296383424189 104.449115811383
"1180" 235.8 21.414926344084 101.319925070423
"1181" 236 18.0627928568667 97.037334202474
"1182" 236.2 13.4565703439752 92.2738137698175
"1183" 236.4 10.0699853804333 87.2962353235074
"1184" 236.6 9.72211709224925 81.8770827425225
"1185" 236.8 8.16692385956275 76.2179531688407
"1186" 237 4.69528755383335 71.0658101176693
"1187" 237.2 4.97617865676061 67.3152001446892
"1188" 237.4 5.65922792490834 62.192945328747
"1189" 237.6 5.14317903938334 56.6885861626707
"1190" 237.8 3.79051679372565 52.5829213449616
"1191" 238 4.25053696229142 52.0791357521956
"1192" 238.2 4.06688289017941 51.8577909519868
"1193" 238.4 4.58768117272405 51.6558598091706
"1194" 238.6 5.00081420670324 51.3586207655689
"1195" 238.8 5.4836709855788 51.4216419398407
"1196" 239 5.8991065663788 50.7619019123771
"1197" 239.2 6.1890228406804 50.6159718336936
"1198" 239.4 6.46161001456111 50.6715499189518
"1199" 239.6 6.88745209180478 50.312577308955
"1200" 239.8 11.5937354074828 52.9168015968632
"1201" 240 10.4936824642606 51.8819256799316
"1202" 240.2 11.3533485733052 52.0959685045494
"1203" 240.4 12.2459734833389 51.7137450825907
"1204" 240.6 14.3133630986048 51.1842501793836
"1205" 240.8 16.3308187348866 50.2544204112169
"1206" 241 18.1930247262409 49.6702478344633
"1207" 241.2 20.704359733809 48.8579287908033
"1208" 241.4 23.4199029577122 48.1105441341526
"1209" 241.6 26.3138050866444 47.6639694121185
"1210" 241.8 29.5060508460805 46.7565649136992
"1211" 242 33.2124879518389 46.152966735424
"1212" 242.2 37.3329453704334 45.041738377555
"1213" 242.4 40.749762672655 45.4181767477056
"1214" 242.6 42.9501439193164 46.7859589406426
"1215" 242.8 45.8198694088788 48.7012470144316
"1216" 243 49.0034931973453 51.1298365576847
"1217" 243.2 50.6471316764278 54.2920540663545
"1218" 243.4 51.9116478836843 57.6874686832747
"1219" 243.6 53.2093213501955 62.1934935703812
"1220" 243.8 54.0022980500333 65.8282453071054
"1221" 244 53.5125673684591 68.815436121108
"1222" 244.2 53.1153842172611 72.9762188409397
"1223" 244.4 52.5389463834411 76.4586940545591
"1224" 244.6 51.2041579123634 77.260323391297
"1225" 244.8 50.2464107755977 78.9609591386031
"1226" 245 49.9492331975169 81.8488743138187
"1227" 245.2 50.7981975976003 85.8730829365314
"1228" 245.4 52.7353446597924 90.8082509764552
"1229" 245.6 54.9595517226599 95.4021301210696
"1230" 245.8 57.0688214643437 100.396483038461
"1231" 246 58.8933274170101 104.63724911412
"1232" 246.2 59.9025576997575 105.611811181048
"1233" 246.4 61.2427020542623 104.927742647696
"1234" 246.6 63.118990873757 103.904548126104
"1235" 246.8 66.1148417027333 102.036625397466
"1236" 247 69.271689731321 99.7498179168955
"1237" 247.2 74.0329321258688 97.7555272272458
"1238" 247.4 79.3578494839564 96.7300849708407
"1239" 247.6 83.8706837730678 96.43910099722
"1240" 247.8 88.9369281767543 98.2064512427244
"1241" 248 92.9722938004451 100.491915248452
"1242" 248.2 95.5344430646268 102.820381998434
"1243" 248.4 95.0719999206834 101.501102969091
"1244" 248.6 95.598882678639 99.8403663218126
"1245" 248.8 96.3085698916583 98.4561489961816
"1246" 249 97.2384315627459 95.9365380997032
"1247" 249.2 99.0846437670446 91.7851179100542
"1248" 249.4 101.329156715381 88.7479822489565
"1249" 249.6 105.569896839629 87.225338737245
"1250" 249.8 110.221224000258 84.6087980948203
"1251" 250 115.024752531332 84.1586081330366
"1252" 250.2 119.197359082397 84.4401157055074
"1253" 250.4 120.291750419616 84.6148944288213
"1254" 250.6 118.952524743411 84.4061142814836
"1255" 250.8 118.295838631825 82.435347674811
"1256" 251 117.319131659462 79.5218317993101
"1257" 251.2 116.737652760916 75.313006177576
"1258" 251.4 116.352000245651 70.4598938320172
"1259" 251.6 115.546980070012 65.5475565689045
"1260" 251.8 115.546183280206 60.3033251050811
"1261" 252 116.915894527693 54.5708684914593
"1262" 252.2 118.617011191168 50.9672592733407
"1263" 252.4 120.994826098188 49.3881319804134
"1264" 252.6 120.243324376386 49.4270790661134
"1265" 252.8 117.682750194064 49.0848167978407
"1266" 253 113.564870277839 48.4583863255786
"1267" 253.2 108.997874063475 45.8315896393701
"1268" 253.4 104.915412175576 42.7197502205836
"1269" 253.6 102.053747050796 39.4778689918407
"1270" 253.8 98.5532265662857 36.146569719831
"1271" 254 96.3036021511354 31.8871614727591
"1272" 254.2 95.4868453941243 26.9164503413256
"1273" 254.4 93.8304197663537 22.7797786567727
"1274" 254.6 92.5449332446872 20.2065513945138
"1275" 254.8 93.0242819917641 19.6073654606676
"1276" 255 91.6190130008749 20.2704002916724
"1277" 255.2 88.9055161284163 21.5953560257556
"1278" 255.4 85.9045432484157 23.6852075746642
"1279" 255.6 82.2482082981762 25.2862928120121
"1280" 255.8 78.6246456295734 26.1540709738707
"1281" 256 75.638727601043 27.1433647633553
"1282" 256.2 72.1146209740828 29.0431349419199
"1283" 256.4 67.2595805549745 30.7758681771054
"1284" 256.6 62.6992894806572 33.1891652457857
"1285" 256.8 58.1710787045889 34.1226447080907
"1286" 257 53.1840519376205 36.0905444740792
"1287" 257.2 49.4296216919222 40.4767896158129
"1288" 257.4 45.7955907061047 46.1406025812336
"1289" 257.6 44.1471580312392 52.0783967183113
"1290" 257.8 44.7284825493918 58.5545924781049
"1291" 258 46.5178439395711 64.4738146538313
"1292" 258.2 49.152636897966 70.3321996728311
"1293" 258.4 52.8181492827909 75.3170559339619
"1294" 258.6 55.8210891395187 80.9394995452873
"1295" 258.8 59.9207277397392 83.7782698047231
"1296" 259 61.7268033805333 84.8917937132782
"1297" 259.2 61.3649545701291 84.6191986409365
"1298" 259.4 60.3163079435157 84.4411339299701
"1299" 259.6 58.1114343952356 85.9649354402789
"1300" 259.8 55.5243680658954 89.6927494857373
"1301" 260 53.3219565529954 93.7917985053723
"1302" 260.2 51.0879816373092 96.846478560289
"1303" 260.4 48.0177458571065 99.4468816806456
"1304" 260.6 45.8811094392556 103.014509786878
"1305" 260.8 46.5147208242084 103.862270039653
"1306" 261 48.2419759921815 103.360706104211
"1307" 261.2 49.3243678665059 103.479486525665
"1308" 261.4 52.3541713746797 104.324766682341
"1309" 261.6 57.6595243901553 105.550174988511
"1310" 261.8 62.7629273271093 106.481646428385
"1311" 262 67.7212995859322 108.479851836515
"1312" 262.2 72.4372519480333 111.097232140174
"1313" 262.4 76.2021368990333 114.015172529126
"1314" 262.6 80.5975937137476 114.033718760412
"1315" 262.8 83.1357430769412 110.710038890525
"1316" 263 86.9619184417534 106.409734003481
"1317" 263.2 89.8543886730733 101.024650287361
"1318" 263.4 92.6486530882992 95.3496819333723
"1319" 263.6 95.0772245297407 90.0568343112675
"1320" 263.8 98.4511720668123 84.3531111047039
"1321" 264 101.152116901544 78.1586837998101
"1322" 264.2 102.989493054043 71.298386991158
"1323" 264.4 105.62216625088 64.7522806638888
"1324" 264.6 108.11907692773 57.6964501915074
"1325" 264.8 110.354571660431 50.6477419197824
"1326" 265 112.253256127677 43.8970135673061
"1327" 265.2 114.617795074529 37.8362675291585
"1328" 265.4 116.639833788097 34.5634549053316
"1329" 265.6 116.964371180281 36.0619594570517
"1330" 265.8 117.165094905172 36.4450450035351
"1331" 266 116.141624301966 37.0698905201965
"1332" 266.2 115.293326816123 37.6200930039507
"1333" 266.4 115.292518480382 38.4049870084067
"1334" 266.6 114.692190470921 39.1599335983713
"1335" 266.8 112.981034322951 39.04021617315
"1336" 267 111.667353137453 39.4077642375807
"1337" 267.2 109.228516590216 39.069673574408
"1338" 267.4 105.686237618063 39.0536928109496
"1339" 267.6 102.876995894963 39.7543933003107
"1340" 267.8 98.8396285667241 39.8954459931603
"1341" 268 94.5469355060611 39.4634441452852
"1342" 268.2 89.5395266550741 39.9269527351162
"1343" 268.4 84.3882373193111 41.0069027267296
"1344" 268.6 78.7391573413604 41.618138748065
"1345" 268.8 74.1646273230611 44.6022957307018
"1346" 269 70.4574417582833 48.3904922640818
"1347" 269.2 67.2807063335473 52.2430493236071
"1348" 269.4 64.9825177157306 56.4502228519325
"1349" 269.6 61.6484193086843 59.8222098900388
"1350" 269.8 58.1121429029476 63.8698723788121
"1351" 270 54.5681330686937 68.5044705984445
"1352" 270.2 51.2471523579222 71.4866034986185
"1353" 270.4 46.3439528330622 73.7026205507157
"1354" 270.6 42.7811282643918 77.5210883633313
"1355" 270.8 42.3261207248701 80.2610315891264
"1356" 271 42.7195657742884 81.3499603117591
"1357" 271.2 43.6091150682918 81.7682775541778
"1358" 271.4 43.7462321490333 81.6662177128741
"1359" 271.6 41.9247272906149 80.602812137106
"1360" 271.8 38.6673748117909 79.8451464027195
"1361" 272 34.7099941136868 78.6293304880882
"1362" 272.2 29.3901244030844 77.7771613276468
"1363" 272.4 23.9050699422611 78.8221378430387
"1364" 272.6 18.3735040516733 79.9166280741507
"1365" 272.8 15.5440380174925 80.3166702829836
"1366" 273 14.7186792794217 79.2190214876659
"1367" 273.2 14.6886515434451 78.7571504228113
"1368" 273.4 14.1243770018033 79.6946296856607
"1369" 273.6 15.0158718594273 81.2653381135983
"1370" 273.8 16.3453345638458 81.1350227384657
"1371" 274 18.1882890219 82.5706555919074
"1372" 274.2 20.623718293569 85.7368063762336
"1373" 274.4 23.0047452868 88.5685067897074
"1374" 274.6 26.0320231703092 91.7296373010821
"1375" 274.8 29.8319221269262 94.8986446313764
"1376" 275 33.1824361881815 98.8264960035814
"1377" 275.2 36.7183413595089 103.560073902133
"1378" 275.4 39.5269645315333 108.316842966591
"1379" 275.6 42.703061186951 111.603289698158
"1380" 275.8 45.7863175904619 112.999766366234
"1381" 276 49.0197570863437 116.243917909496
"1382" 276.2 52.6506050757392 116.0066013873
"1383" 276.4 55.9908904257745 114.150887303947
"1384" 276.6 61.0926649338795 113.277603177225
"1385" 276.8 67.2892461330718 112.313912466956
"1386" 277 73.3538379809731 112.027374053009
"1387" 277.2 77.7787900068888 112.674928008021
"1388" 277.4 82.7111019064306 111.695369270635
"1389" 277.6 88.8466017084854 108.734323713991
"1390" 277.8 94.6558810576781 106.08251015538
"1391" 278 100.76118427262 103.503296541427
"1392" 278.2 107.482573446566 101.374101602678
"1393" 278.4 114.080164838492 99.4842003167693
"1394" 278.6 115.853417380882 96.8953150313862
"1395" 278.8 118.751828026283 91.4021236470807
"1396" 279 122.214811825552 85.9645226028218
"1397" 279.2 125.047661172222 80.2547328690671
"1398" 279.4 125.932219659504 75.1335441160172
"1399" 279.6 125.90491273073 69.5576081092347
"1400" 279.8 127.637769424893 64.0509321283547
"1401" 280 123.717581453033 62.1497937281134
"1402" 280.2 119.552942586103 57.3626792370486
"1403" 280.4 115.523996442562 51.0554413541709
"1404" 280.6 111.721107828014 45.6014305850684
"1405" 280.8 107.182085747587 40.8353450856562
"1406" 281 103.035957704006 35.9906623370351
"1407" 281.2 98.2971182096103 32.8493745986676
"1408" 281.4 92.9758526432275 31.8775153746562
"1409" 281.6 87.2026169557887 31.9950565690535
"1410" 281.8 81.5648510069564 33.9541236641965
"1411" 282 77.0831729153537 36.5322593063747
"1412" 282.2 73.6366316208132 40.5426608761159
"1413" 282.4 71.9035326254778 44.8691553919796
"1414" 282.6 71.0618928160531 50.1632526031971
"1415" 282.8 70.5437867124296 55.7989024521615
"1416" 283 69.4152465946444 59.7736280955074
"1417" 283.2 65.5529939293944 63.0264309937852
"1418" 283.4 61.9940873020039 68.1192503482819
"1419" 283.6 59.9842679119168 73.5206469100058
"1420" 283.8 58.560263921063 79.2386017297318
"1421" 284 57.9532635216 84.4747353372407
"1422" 284.2 58.9047624625208 88.5268550452782
"1423" 284.4 57.7832286168648 89.540190385998
"1424" 284.6 56.0621661381667 90.4725865350407
"1425" 284.8 55.6201000714179 91.9365975000715
"1426" 285 57.2666787856781 93.7168104456302
"1427" 285.2 60.3300539737628 96.2489739121936
"1428" 285.4 63.9801704817476 100.133318411769
"1429" 285.6 68.3623176481275 102.544655765347
"1430" 285.8 73.5564210773437 103.668933572565
"1431" 286 79.1085631693959 104.207925425241
"1432" 286.2 84.6983715202555 104.7599162201
"1433" 286.4 90.1039554888922 104.349967737794
"1434" 286.6 94.9662864023548 103.003347703234
"1435" 286.8 99.7454314008311 103.639910624807
"1436" 287 102.821277717258 105.946237189035
"1437" 287.2 101.990970634582 107.471942478421
"1438" 287.4 100.279312800314 108.226039367908
"1439" 287.6 98.2594864101065 107.806256172353
"1440" 287.8 96.5089662337775 108.581773723969
"1441" 288 93.4872244573191 112.285736461734
"1442" 288.2 90.7020921383782 115.711193403944
"1443" 288.4 88.3469781349968 115.424686106841
"1444" 288.6 84.8059021945788 115.522053821091
"1445" 288.8 79.8657308945498 117.590315267742
"1446" 289 75.4271693774517 120.928942606279
"1447" 289.2 74.953144150723 120.742977809323
"1448" 289.4 73.7387337285083 119.149001176903
"1449" 289.6 70.7643349335776 117.978431726157
"1450" 289.8 66.2316829598333 118.116903405853
"1451" 290 62.6431165983589 120.152681161585
"1452" 290.2 58.8525688389519 120.981438915434
"1453" 290.4 52.1626697467567 120.732262360213
"1454" 290.6 50.255959330319 119.198844173484
"1455" 290.8 46.6592407686176 117.105099692099
"1456" 291 41.3213124084262 114.757021780555
"1457" 291.2 35.6154269738852 113.664854827063
"1458" 291.4 31.9582475438334 111.403399508316
"1459" 291.6 29.890057428841 107.565363941225
"1460" 291.8 25.0236942848941 103.706050320904
"1461" 292 20.0647812481958 99.9919033982157
"1462" 292.2 15.4356257452426 97.2871188709686
"1463" 292.4 12.4467825314412 95.3361892721039
"1464" 292.6 14.0132513559814 94.2769243780485
"1465" 292.8 15.3847646136487 91.5720927236484
"1466" 293 16.2758710116065 87.4967758731822
"1467" 293.2 16.4519354234127 83.085174946289
"1468" 293.4 16.4547394955169 79.4350109803242
"1469" 293.6 15.6453197091243 75.8874930477498
"1470" 293.8 15.0633263262208 71.8282920514032
"1471" 294 13.2543916547957 67.635455108811
"1472" 294.2 10.5623878210691 64.2301329215371
"1473" 294.4 8.50536111067757 61.9810457198503
"1474" 294.6 8.35487112497779 61.4685475657852
"1475" 294.8 9.58190381708652 61.1846543091067
"1476" 295 12.5066360624799 59.2236633146951
"1477" 295.2 15.2243764596394 54.9583520453256
"1478" 295.4 18.3367935312908 50.0012944250387
"1479" 295.6 22.279147764966 46.177516714658
"1480" 295.8 26.3425873739305 42.9576273029809
"1481" 296 30.1643905965922 39.7947913558701
"1482" 296.2 34.0465531866048 36.9741277682693
"1483" 296.4 38.9599047617503 34.7491049073218
"1484" 296.6 44.1891597903275 32.3337516051054
"1485" 296.8 49.7668024801583 32.253933576908
"1486" 297 55.192149383804 34.0431426294829
"1487" 297.2 61.0632604389778 36.286371691424
"1488" 297.4 65.0484334038048 40.4125990486407
"1489" 297.6 69.0840933315762 44.7227431994407
"1490" 297.8 73.0169593952511 49.0256892089892
"1491" 298 74.8640538556769 53.6453534336031
"1492" 298.2 75.5854747087833 58.7079925562157
"1493" 298.4 75.4660369793033 64.4117932569807
"1494" 298.6 75.3959322250433 69.0815488324107
"1495" 298.8 74.4048911735021 74.428821419497
"1496" 299 75.3560450372747 79.5709838802545
"1497" 299.2 75.6315168062194 84.45269551355
"1498" 299.4 74.1122932761065 87.52052409617
"1499" 299.6 71.8597606773092 88.0050424387373
"1500" 299.8 69.1260203173592 90.3497646393126
"1501" 300 65.9762625373357 94.6061101809221
"1502" 300.2 63.3083605272922 98.6545292054289
"1503" 300.4 59.5125894342556 102.514448439618
"1504" 300.6 56.7829388197775 103.79943389848
"1505" 300.8 55.958816355198 105.032687240064
"1506" 301 58.1404259056583 105.921597196041
"1507" 301.2 60.229303031138 105.185225552457
"1508" 301.4 62.7382199471612 103.378261925213
"1509" 301.6 66.5451366134189 101.530430593865
"1510" 301.8 71.8292172767675 99.5796312410432
"1511" 302 77.4001295351219 98.4654487893723
"1512" 302.2 82.7851443112529 97.2335472981822
"1513" 302.4 87.8292668738626 98.4399570259627
"1514" 302.6 93.1487557363547 100.054496928805
"1515" 302.8 96.8397162429884 103.82808193774
"1516" 303 99.027615103427 107.606265817915
"1517" 303.2 99.8624914617833 107.967941990528
"1518" 303.4 101.609875494937 106.810260807389
"1519" 303.6 104.332554706897 103.665321708557
"1520" 303.8 108.294535515833 99.9729423170197
"1521" 304 112.489932338872 96.843157155131
"1522" 304.2 115.11270970619 91.6629068417469
"1523" 304.4 118.392316465976 86.6075876009273
"1524" 304.6 123.586544529183 82.3451426637005
"1525" 304.8 122.326614106605 79.4185027964325
"1526" 305 122.356400478064 74.467301336871
"1527" 305.2 124.114332139136 69.8383962650837
"1528" 305.4 126.589929023408 66.8419416081773
"1529" 305.6 123.634966422761 65.2852308294165
"1530" 305.8 120.788601640697 61.4948949895958
"1531" 306 117.615871360033 56.1792957420172
"1532" 306.2 116.172075354791 52.0314195442347
"1533" 306.4 113.48060726071 46.7441733141054
"1534" 306.6 110.728917435606 40.4080615240931
"1535" 306.8 106.828027942745 34.7630246748888
"1536" 307 102.038250384884 30.3671628696818
"1537" 307.2 98.0238487024023 25.010728225996
"1538" 307.4 94.2728284097421 20.2841401556077
"1539" 307.6 94.0560979674492 17.2163317892566
"1540" 307.8 94.8356445672686 18.0073334142819
"1541" 308 95.7307935495522 18.1267826708313
"1542" 308.2 96.3136701052619 18.3982225124979
"1543" 308.4 96.1386356733918 18.1782222179822
"1544" 308.6 95.3058791373364 19.1073629560225
"1545" 308.8 94.031663343043 20.0005812297542
"1546" 309 92.8811259709715 20.9398592313356
"1547" 309.2 90.8918760913364 22.4591727556589
"1548" 309.4 88.0752138168848 23.1702229101278
"1549" 309.6 85.4310688732392 24.1281352159584
"1550" 309.8 82.4260339275628 24.4794226556054
"1551" 310 78.4366767654576 24.4261972859619
"1552" 310.2 75.6160399783052 23.354531766132
"1553" 310.4 73.5595589347156 21.2892159784856
"1554" 310.6 70.8373667609451 20.0883296600172
"1555" 310.8 67.3300622391159 18.2284819590058
"1556" 311 64.721518483682 15.1833085065434
"1557" 311.2 63.3956269920424 13.0752855313953
"1558" 311.4 63.6494567114758 12.6043798588407
"1559" 311.6 63.6942630932546 12.6009332140885
"1560" 311.8 63.9837812524404 12.6698661091327
"1561" 312 64.2989338319708 13.0946958484568
"1562" 312.2 63.7957197815061 13.6134634428862
"1563" 312.4 63.3384708792619 13.8543958474979
"1564" 312.6 62.1426245760432 14.8525136175635
"1565" 312.8 61.1592716882994 15.2306282982444
"1566" 313 59.4234176555485 15.1969181897801
"1567" 313.2 57.6559056133191 15.3529313353836
"1568" 313.4 56.2289698183364 16.1646942586892
"1569" 313.6 53.9984033414633 17.5584491598807
"1570" 313.8 51.9520646707314 20.136599263086
"1571" 314 49.1728594232333 22.7272354377364
"1572" 314.2 46.6205513397903 26.5816517362239
"1573" 314.4 43.3307965682333 31.1502739403498
"1574" 314.6 40.1635766815838 34.8649618690242
"1575" 314.8 37.0796138760604 39.365589105138
"1576" 315 35.9690625202598 44.8533016691143
"1577" 315.2 34.5082567338754 50.1575698601039
"1578" 315.4 33.8846303211487 55.1915201069561
"1579" 315.6 33.8261803207392 60.5818437628113
"1580" 315.8 34.7639801730729 66.1277015930981
"1581" 316 36.6786343306733 71.6948982828807
"1582" 316.2 38.662544890172 77.5341847119694
"1583" 316.4 41.4108336402092 82.9830476885989
"1584" 316.6 45.1685854253301 86.9633542491484
"1585" 316.8 47.5414092778 88.0016103200741
"1586" 317 50.6024465689274 87.8730594816525
"1587" 317.2 55.2734282096927 87.5026215896099
"1588" 317.4 60.4949542684311 87.0331457925793
"1589" 317.6 65.1856755153191 86.4497663058517
"1590" 317.8 70.4013121347745 85.4904142388289
"1591" 318 75.8084326631529 84.3516851244494
"1592" 318.2 82.1375104801896 84.5063798443719
"1593" 318.4 88.1986952745388 83.9931039770825
"1594" 318.6 93.4071123860952 82.8576951673871
"1595" 318.8 99.2387596685185 82.2348280256625
"1596" 319 104.045484832798 82.5143986903407
"1597" 319.2 108.528218030033 83.8106678558104
"1598" 319.4 112.895585407072 87.1483456345494
"1599" 319.6 117.111556532379 90.8318484345426
"1600" 319.8 116.09567866013 91.3068079835827
"1601" 320 117.579520746713 93.5987392805607
"1602" 320.2 116.279534760109 95.544738884319
"1603" 320.4 115.145248406615 97.7872201541264
"1604" 320.6 111.394904686789 97.1240845587361
"1605" 320.8 106.779832552414 101.208999826341
"1606" 321 103.707434311167 106.756795811607
"1607" 321.2 102.251587692486 108.98406804003
"1608" 321.4 102.975117423775 107.107598773486
"1609" 321.6 104.44078161327 106.587311300067
"1610" 321.8 106.470795894142 105.467778980058
"1611" 322 108.997992156518 104.370941062294
"1612" 322.2 112.029481550615 102.389334974596
"1613" 322.4 114.791224134518 100.03468618175
"1614" 322.6 117.749629028094 96.0652306795983
"1615" 322.8 120.863888444734 91.9290376775416
"1616" 323 121.946238036101 86.6600163701388
"1617" 323.2 124.470803393458 81.5296987877369
"1618" 323.4 124.885994024033 78.0162030993457
"1619" 323.6 126.840429597342 72.5439447511407
"1620" 323.8 126.616143408014 68.8716839590811
"1621" 324 127.130962831835 63.6397591393124
"1622" 324.2 125.131360663943 61.8062332236507
"1623" 324.4 121.800186464726 58.5357266002349
"1624" 324.6 118.072144661761 54.6369822511902
"1625" 324.8 115.041250480261 51.8599573267615
"1626" 325 111.471294977741 48.8729348536237
"1627" 325.2 107.558515079952 45.6179962782183
"1628" 325.4 102.813329332421 44.9622545291876
"1629" 325.6 97.9264113331702 45.2912339942197
"1630" 325.8 93.8800141136018 46.7056281591144
"1631" 326 90.2601802136048 48.9179007162693
"1632" 326.2 86.6233182766256 51.1430883495591
"1633" 326.4 83.5241890106334 54.0329513048693
"1634" 326.6 81.4344221496394 58.648490064174
"1635" 326.8 81.2291215687653 64.0145329828407
"1636" 327 80.9690979091896 69.3575863023095
"1637" 327.2 81.9950034352544 74.907417899146
"1638" 327.4 83.8391523993377 79.7457689025364
"1639" 327.6 86.027424427897 83.6297015990225
"1640" 327.8 88.1275652052181 85.5200976954494
"1641" 328 88.8927603293704 87.0326982392452
"1642" 328.2 88.1588922089333 90.4095293486693
"1643" 328.4 86.9638316319281 93.0916072278144
"1644" 328.6 84.2425463691 93.7398142798741
"1645" 328.8 81.4599934685333 95.3669369713407
"1646" 329 78.5114699805392 98.0084657838172
"1647" 329.2 74.6199115424708 100.804923812203
"1648" 329.4 69.6264196389868 104.555731958003
"1649" 329.6 65.5866812234846 106.471606040438
"1650" 329.8 62.3759214755333 105.128050324903
"1651" 330 56.9592017933096 104.283769750025
"1652" 330.2 50.7169968209863 103.282359388605
"1653" 330.4 44.1472063646789 103.656750212423
"1654" 330.6 37.3215462233992 104.65724180417
"1655" 330.8 34.8232331650821 106.096384117231
"1656" 331 36.3203211422333 105.138073471958
"1657" 331.2 36.9254989354179 103.485906374956
"1658" 331.4 36.5371109445635 101.028341657732
"1659" 331.6 35.6255409467575 97.1777526225649
"1660" 331.8 33.1887899896405 92.7658280335193
"1661" 332 30.470720141614 87.4749172937439
"1662" 332.2 27.8022689405958 83.1716307615282
"1663" 332.4 25.1106417489424 78.3305375143862
"1664" 332.6 21.3283400370527 75.3470005404038
"1665" 332.8 17.7414692889679 71.0395680670463
"1666" 333 13.2364906416572 67.0159597707306
"1667" 333.2 8.99059471960475 63.7711136972157
"1668" 333.4 7.14430888766636 63.6750859056389
"1669" 333.6 7.51616933239047 64.0945136052603
"1670" 333.8 8.77740487284523 62.9348117951179
"1671" 334 10.8138319183081 60.4065776811814
"1672" 334.2 12.3329315145076 56.4178436896036
"1673" 334.4 14.4525574449912 51.1250974627565
"1674" 334.6 16.4024635798598 46.0074671352183
"1675" 334.8 19.2382791506968 41.9607457052157
"1676" 335 23.1816715778218 36.1374074106484
"1677" 335.2 27.4986095287303 32.5106681055074
"1678" 335.4 32.0287232227191 27.9458223783836
"1679" 335.6 36.1496958144048 24.2625408450407
"1680" 335.8 41.0399998002424 20.4185815079225
"1681" 336 47.4217102680805 17.7593573340388
"1682" 336.2 52.9377443742334 15.2527816864407
"1683" 336.4 57.0861991086424 14.3853238685771
"1684" 336.6 60.7613877410606 14.3499174270316
"1685" 336.8 62.7990965413122 16.2294547586099
"1686" 337 65.3120779848586 18.1741912409863
"1687" 337.2 68.1767902975814 19.3564563508696
"1688" 337.4 72.9472733083905 19.6188294772591
"1689" 337.6 77.8008220358619 21.232086652955
"1690" 337.8 82.5454988769046 23.5596937671278
"1691" 338 87.7092304013061 24.2688353235377
"1692" 338.2 93.5985018450334 23.9806381294979
"1693" 338.4 98.7259281431081 26.1667014773641
"1694" 338.6 103.354869287996 28.6755640901426
"1695" 338.8 105.528928439678 32.1470810853173
"1696" 339 107.958708758005 37.1410438498407
"1697" 339.2 111.605423415043 41.911097811316
"1698" 339.4 114.187000481739 46.5303461769289
"1699" 339.6 114.948702949885 51.2082684670288
"1700" 339.8 115.134385614005 56.6553884086693
"1701" 340 116.92149365474 62.1600800031802
"1702" 340.2 117.777205566169 67.852522495996
"1703" 340.4 117.748191587091 73.0847100564369
"1704" 340.6 117.910925039579 77.9174623630226
"1705" 340.8 120.426552711383 82.0976648733507
"1706" 341 121.518693906221 81.3216441907782
"1707" 341.2 121.121109073033 80.4696766910907
"1708" 341.4 119.712181165781 80.3149132715986
"1709" 341.6 115.116766694283 80.855090559997
"1710" 341.8 109.838625184315 83.2446565472157
"1711" 342 104.26043737596 86.0339853296512
"1712" 342.2 103.128366877252 90.2145620922782
"1713" 342.4 100.503495580596 95.8618895187782
"1714" 342.6 97.4030975500804 102.182676968841
"1715" 342.8 94.8461574042541 108.328223608516
"1716" 343 91.2967641676279 111.387873305233
"1717" 343.2 88.4657192499358 110.432809634804
"1718" 343.4 84.9498573319149 108.921547718249
"1719" 343.6 79.6305053639412 107.609645884143
"1720" 343.8 75.0914237142555 106.514939217693
"1721" 344 69.4962476560718 105.67792824961
"1722" 344.2 64.5417594120211 104.134780898438
"1723" 344.4 58.9826566339208 102.241097597391
"1724" 344.6 53.1980660206438 100.189800116139
"1725" 344.8 48.4642124492772 98.0314875905724
"1726" 345 43.1019824397459 97.1244242135532
"1727" 345.2 37.5225191369731 98.0627322405757
"1728" 345.4 34.2783810776762 100.026677581876
"1729" 345.6 34.0622959178124 101.847550882585
"1730" 345.8 34.669527798949 102.041904369925
"1731" 346 35.1351465343498 100.462103182853
"1732" 346.2 34.5337484161487 98.5226495562638
"1733" 346.4 33.4315872979968 94.9917150481334
"1734" 346.6 31.7674505846738 90.1703454804699
"1735" 346.8 30.2270714648536 85.1422329558295
"1736" 347 28.6121128192248 81.2092569886918
"1737" 347.2 26.8455573846697 77.2408059245983
"1738" 347.4 24.3159638387 72.2052231270225
"1739" 347.6 22.308625043271 66.852657247712
"1740" 347.8 19.9595201318683 62.0331472637339
"1741" 348 19.6603446128944 56.4919755041185
"1742" 348.2 19.7135892670922 50.9863509820172
"1743" 348.4 21.1873912515742 46.1028477532591
"1744" 348.6 23.5378876154934 41.6199587053407
"1745" 348.8 26.6776397064492 37.7734519740783
"1746" 349 30.5264784885762 34.4629680521836
"1747" 349.2 34.7447344934606 31.2883590623771
"1748" 349.4 38.8930127471642 26.9347234477099
"1749" 349.6 43.5437549450884 22.7770727935104
"1750" 349.8 48.5460317986654 18.3986774200577
"1751" 350 50.8303575127353 16.8960491100138
"1752" 350.2 53.3123782462048 15.909318273955
"1753" 350.4 55.5414569176007 16.4391698354561
"1754" 350.6 59.4990568462498 17.318181777583
"1755" 350.8 64.0407184721216 18.6793615596936
"1756" 351 68.4688934403314 20.0979489440042
"1757" 351.2 72.8916346145333 21.5291412895294
"1758" 351.4 77.8162326156725 22.0199382059026
"1759" 351.6 83.175163204168 22.6444891628503
"1760" 351.8 87.8491701464619 23.7358278765264
"1761" 352 89.3816837297786 26.2285113471049
"1762" 352.2 91.9170969154605 30.1910687511417
"1763" 352.4 95.4898771383544 34.5362341732077
"1764" 352.6 98.8849196107133 39.3376594833207
"1765" 352.8 102.899615163966 43.6609357925042
"1766" 353 105.859621417256 47.9813160363407
"1767" 353.2 106.925707733002 52.5089147489657
"1768" 353.4 106.50667881989 57.6049554504979
"1769" 353.6 107.858160641646 61.7949678838085
"1770" 353.8 107.507804384693 64.0145329828407
"1771" 354 105.507909717416 66.0344357608113
"1772" 354.2 104.075517559139 69.4558902445811
"1773" 354.4 103.403398535449 74.2256105010189
"1774" 354.6 102.666079357662 78.0796506330572
"1775" 354.8 100.715432638613 82.6351346560107
"1776" 355 99.3918808429083 87.3178725933407
"1777" 355.2 99.0682993829008 91.2587232929853
"1778" 355.4 99.8210822039989 97.2449027703235
"1779" 355.6 99.3451521607683 103.843793636046
"1780" 355.8 99.0388751494804 108.592909074052
"1781" 356 97.516814709397 108.34339779775
"1782" 356.2 94.801866928841 107.899909420956
"1783" 356.4 91.3055132497087 107.71113991301
"1784" 356.6 86.0783485074037 109.188344112656
"1785" 356.8 80.9167841153491 110.792032755157
"1786" 357 76.1865580647534 111.182050237921
"1787" 357.2 71.0767004209134 111.748081216761
"1788" 357.4 65.3511830223624 112.668810042752
"1789" 357.6 60.8829498570333 111.601604361117
"1790" 357.8 55.5126850320577 109.986343042633
"1791" 358 50.7816736556103 108.459149625879
"1792" 358.2 46.8932818047924 106.269774757359
"1793" 358.4 41.4719146754407 104.221388615359
"1794" 358.6 36.634972597757 103.591946517196
"1795" 358.8 31.4077953992733 104.400064381361
"1796" 359 27.8268216217866 103.689979766062
"1797" 359.2 28.3271807847256 102.547181745264
"1798" 359.4 28.3111311614976 100.689705350341
"1799" 359.6 27.4185372374846 97.6277677997797
"1800" 359.8 23.9351478896333 95.0622333008642
"1801" 360 19.6995476232914 91.0345971695504
"1802" 360.2 15.1003089755807 87.3868840960723
"1803" 360.4 12.1964962596533 83.6010223813707
"1804" 360.6 10.059499626591 79.4023767464273
"1805" 360.8 8.22754977527822 74.4070461568713
"1806" 361 6.59171103445642 68.3473962669657
"1807" 361.2 4.92503601897274 62.5864731738407
"1808" 361.4 6.79843018163334 60.1470873728307
"1809" 361.6 6.06423618311844 58.6862401945216
"1810" 361.8 6.1166633745284 58.0953471858605
"1811" 362 5.874287682111 58.2140641028601
"1812" 362.2 5.45971956923922 58.1381050522231
"1813" 362.4 5.50194161727373 58.3260115233888
"1814" 362.6 4.97909998032046 58.4231196892763
"1815" 362.8 4.21430995179061 57.9002186549863
"1816" 363 3.79837020159644 58.9135991372776
"1817" 363.2 3.18827378878844 59.5157471652489
"1818" 363.4 3.53527533465099 60.0663676285466
"1819" 363.6 3.30127582604277 60.7003564449728
"1820" 363.8 3.3196470928824 61.6593365740011
"1821" 364 3.78940719014445 62.6297477135074
"1822" 364.2 4.28117670383945 63.5654492395652
"1823" 364.4 3.98194093153859 64.0760283813144
"1824" 364.6 3.93542196344148 64.3761844929121
"1825" 364.8 4.51982896573032 64.3803995454771
"1826" 365 5.91346584545 65.2406449400629
"1827" 365.2 7.25456047377373 65.6735290371772
"1828" 365.4 8.99317058506111 67.0365383362296
"1829" 365.6 11.8536904429508 69.0848003780976
"1830" 365.8 15.3920520101414 70.5829063549488
"1831" 366 19.2884329733137 72.721208589794
"1832" 366.2 23.3431521869934 74.5886667503907
"1833" 366.4 27.5650162768733 76.5749681210907
"1834" 366.6 32.7956098863833 78.1250621319507
"1835" 366.8 38.1247434039848 79.8088996788504
"1836" 367 43.6235416959125 80.0470366127528
"1837" 367.2 49.4422434326583 80.0152940245907
"1838" 367.4 55.3459725066833 78.9001091373807
"1839" 367.6 60.1991264381423 76.608709408207
"1840" 367.8 65.3256507556544 75.7888519439354
"1841" 368 70.9060969121804 74.1942320491348
"1842" 368.2 76.5799236303233 71.7104771171607
"1843" 368.4 81.5418915459399 69.2560099368594
"1844" 368.6 86.7688088417529 67.2758964208968
"1845" 368.8 91.8376214855061 65.9512653353771
"1846" 369 96.5023867568163 66.0059783082558
"1847" 369.2 100.207704266852 67.6507745295589
"1848" 369.4 104.901493994666 68.6560251226848
"1849" 369.6 108.406731707666 70.6676956959967
"1850" 369.8 111.229729519952 73.9602024129589
"1851" 370 113.82716556151 75.8022793795655
"1852" 370.2 116.191629892769 75.6413835668113
"1853" 370.4 117.767546479261 72.9685065467417
"1854" 370.6 117.970899216074 69.9122345316978
"1855" 370.8 117.141087839119 66.8743618470979
"1856" 371 116.471176565581 62.3255776318119
"1857" 371.2 117.368026269215 56.7994870056892
"1858" 371.4 118.843631871148 52.389755212955
"1859" 371.6 120.909850638479 49.7386557517134
"1860" 371.8 120.226903398239 50.0190615327005
"1861" 372 117.77140262636 49.4151600659892
"1862" 372.2 115.112130136462 47.4156559821264
"1863" 372.4 111.93983294087 43.6122519353792
"1864" 372.6 109.060366329697 39.3968899027615
"1865" 372.8 107.911555839783 35.0395240172782
"1866" 373 106.830125093513 30.7731953378907
"1867" 373.2 107.146345470101 27.482915578658
"1868" 373.4 107.826468738141 26.6955056400299
"1869" 373.6 107.024860522013 28.3351077730707
"1870" 373.8 106.265972413842 29.3723432447875
"1871" 374 104.223322068087 30.660911718479
"1872" 374.2 100.864690459973 31.6137049196892
"1873" 374.4 97.5753437250129 33.4609416704325
"1874" 374.6 93.7094191117518 35.3827530876562
"1875" 374.8 89.8033667303828 37.7120156887436
"1876" 375 85.5782871601444 39.0379111718963
"1877" 375.2 81.0370831945182 40.433842913568
"1878" 375.4 76.9968148092758 41.0711588613862
"1879" 375.6 73.1564747972933 41.0357524198407
"1880" 375.8 69.0479731956935 43.2213267435883
"1881" 376 64.8931895375196 45.0126429137948
"1882" 376.2 59.6041265446408 47.1872080117099
"1883" 376.4 55.3793557229976 50.7655690081086
"1884" 376.6 52.1071050405244 55.0358387616443
"1885" 376.8 50.1483911888619 60.6502466276121
"1886" 377 48.909217612341 66.1678574326003
"1887" 377.2 47.8123583130527 71.4485106999475
"1888" 377.4 47.3892418658701 76.6484906808305
"1889" 377.6 48.9053098779899 79.9743713620798
"1890" 377.8 50.3699698468544 82.1105789070302
"1891" 378 52.9312531932833 85.6301655463407
"1892" 378.2 54.7720757438686 87.8364034009937
"1893" 378.4 54.994521423819 90.5031878166621
"1894" 378.6 55.3005342400334 95.0735355924007
"1895" 378.8 53.8124310072459 98.8575695272032
"1896" 379 51.3503953607974 101.565650105504
"1897" 379.2 48.2734534674171 102.123803467201
"1898" 379.4 46.0111068515876 102.234293588443
"1899" 379.6 42.6160029953863 104.542412161252
"1900" 379.8 41.2222194633589 107.422418614759
"1901" 380 42.4496187542709 108.263290723753
"1902" 380.2 43.7620642976919 106.946570500194
"1903" 380.4 45.520997387598 106.178189760652
"1904" 380.6 45.9829523318044 104.923050227732
"1905" 380.8 48.8841927880451 103.548115973382
"1906" 381 53.0262746975514 103.036697402262
"1907" 381.2 57.2105642345708 103.346221154128
"1908" 381.4 61.8107137684236 104.661991448768
"1909" 381.6 66.773319174917 106.498557512108
"1910" 381.8 71.5513966654451 108.624983144629
"1911" 382 75.2238231987119 112.754028801698
"1912" 382.2 77.7162595565839 115.612857419773
"1913" 382.4 79.5729144352119 114.622561603734
"1914" 382.6 81.974294728418 112.468702166533
"1915" 382.8 85.3213188222191 109.031800182655
"1916" 383 89.72390679347 104.601784686263
"1917" 383.2 93.2156043358308 100.126862445182
"1918" 383.4 97.4443356408216 96.0015453677466
"1919" 383.6 102.300784011265 92.228621802567
"1920" 383.8 107.447237692237 88.2531325424632
"1921" 384 111.951666863063 83.5192335014007
"1922" 384.2 117.336251257572 79.9079398781099
"1923" 384.4 121.702337752593 77.4995147655747
"1924" 384.6 123.88725192539 77.5226162706724
"1925" 384.8 122.676495892976 80.6644121195907
"1926" 385 122.283455119781 80.918296159551
"1927" 385.2 122.255228612599 80.9491667556048
"1928" 385.4 122.099779431649 82.1174380091676
"1929" 385.6 121.655887099923 82.1267143969049
"1930" 385.8 120.983573159835 82.1229997597912
"1931" 386 120.925075408343 81.6965098906407
"1932" 386.2 121.672859453783 82.2417690904407
"1933" 386.4 122.052784456445 82.063834365576
"1934" 386.6 122.280948386175 81.7134114561332
"1935" 386.8 122.133483640428 80.7318205371484
"1936" 387 121.881504555748 79.9939658586122
"1937" 387.2 121.035001570635 78.9376255138101
"1938" 387.4 120.424094885587 77.6913882233164
"1939" 387.6 119.936960305791 75.745867281568
"1940" 387.8 119.60307249839 73.3656896979397
"1941" 388 119.420972105065 69.9767517405322
"1942" 388.2 118.277034945456 66.780980616583
"1943" 388.4 117.530986686072 62.3105979834657
"1944" 388.6 116.988604765261 57.5709111803952
"1945" 388.8 116.048900278703 52.6069315813107
"1946" 389 116.442265844273 47.9605442573007
"1947" 389.2 116.610742103652 43.0955312821191
"1948" 389.4 116.936206531151 39.3060436137525
"1949" 389.6 117.986795985748 37.8309636536693
"1950" 389.8 117.232891683983 38.3522982151107
"1951" 390 115.919788595679 38.2633899753891
"1952" 390.2 113.673954201306 37.727217159871
"1953" 390.4 110.566055443427 37.3534824991134
"1954" 390.6 106.395581492674 37.1599502021223
"1955" 390.8 101.718500777745 36.6351332520881
"1956" 391 97.1517742970633 35.8908423988707
"1957" 391.2 92.6960386294605 35.0613450988698
"1958" 391.4 87.9964159827303 34.3793414092953
"1959" 391.6 82.3594856858905 34.5371529773264
"1960" 391.8 76.985012662094 35.8152693164165
"1961" 392 71.5946966607233 36.1556825816307
"1962" 392.2 63.9150803431007 39.2269598820426
"1963" 392.4 58.5687545201801 43.6691471135013
"1964" 392.6 54.4953895937581 49.3897236461343
"1965" 392.8 52.251499150809 55.5590114799342
"1966" 393 50.5734985426128 61.6340288662239
"1967" 393.2 49.8200362304726 68.0693977931024
"1968" 393.4 50.5399021313033 73.8369879963807
"1969" 393.6 51.9430744763206 79.6638034816599
"1970" 393.8 52.9794020629674 85.0117200646209
"1971" 394 54.8239865654114 89.8763478165602
"1972" 394.2 56.8852777271368 93.58298137922
"1973" 394.4 58.8799568781762 97.7547642493764
"1974" 394.6 60.9761173953745 101.935248424394
"1975" 394.8 63.8794601327891 103.668100702515
"1976" 395 67.660034507303 105.337828518245
"1977" 395.2 71.1433918350783 108.527988684009
"1978" 395.4 74.2595322586309 112.627145438877
"1979" 395.6 72.7717974277641 114.460995396571
"1980" 395.8 70.6961927288415 113.888143547717
"1981" 396 69.0776700026919 112.698390107841
"1982" 396.2 68.3604736684602 112.522653257731
"1983" 396.4 66.2041350211675 113.235099947365
"1984" 396.6 63.3495986180333 113.567906439748
"1985" 396.8 59.230371553998 113.9813529309
"1986" 397 54.6882978549765 116.181498794875
"1987" 397.2 51.9385040242808 118.28348250049
"1988" 397.4 52.5498008539275 117.014643605417
"1989" 397.6 52.6417465229134 115.461036720161
"1990" 397.8 52.4036560439752 113.989078413015
"1991" 398 51.7469900641496 111.57979357669
"1992" 398.2 49.904002441147 108.62222352492
"1993" 398.4 47.7353578964879 106.272120967341
"1994" 398.6 44.1171567747476 104.046573213055
"1995" 398.8 39.6582634189311 101.408161060034
"1996" 399 35.6202352560704 100.374762867211
"1997" 399.2 30.5186478575889 99.8121938515444
"1998" 399.4 26.1015795316958 99.2275668413532
"1999" 399.6 25.6754176701797 98.4162088029749
"2000" 399.8 27.0947302170458 96.7446901279782
"2001" 400 28.8684454116333 95.3799193332407
"2002" 400.2 29.9832203295202 91.1954991082091
"2003" 400.4 31.0639819916567 86.0120493087238
"2004" 400.6 31.128543336112 81.1731310760654
"2005" 400.8 30.9816389002592 75.9373666374536
"2006" 401 31.4210186709818 70.5311433015108
"2007" 401.2 31.7906570538515 65.100330523568
"2008" 401.4 33.0702265824925 59.495876203157
"2009" 401.6 34.3807562743733 53.2222955353707
"2010" 401.8 36.8800051885889 48.6087968615074
"2011" 402 39.7119935212296 44.7411854331678
"2012" 402.2 43.5310958661191 40.2679384446121
"2013" 402.4 46.891775064437 34.9828750642627
"2014" 402.6 51.4671968353788 31.1184081429589
"2015" 402.8 55.7062330494083 25.9124599457961
"2016" 403 61.030476696806 22.6562686135952
"2017" 403.2 63.033811436682 21.5446658375434
"2018" 403.4 64.1807016075244 20.2686099376621
"2019" 403.6 63.3102942196205 17.1815557103728
"2020" 403.8 62.3971653404606 13.2948054689771
"2021" 404 62.6395897990776 11.7013589337611
"2022" 404.2 64.3266921715596 9.28362834126176
"2023" 404.4 63.9467872654334 8.00120525372643
"2024" 404.6 62.1162742375333 7.05271194107755
"2025" 404.8 61.8547723764048 5.61245066412642
"2026" 405 62.2443434833036 5.08513619621908
"2027" 405.2 61.2337232891391 4.45170624644648
"2028" 405.4 60.4267806269691 5.01148471090493
"2029" 405.6 61.0752357832881 6.36549764010486
"2030" 405.8 61.9107201741167 6.95705243234071
"2031" 406 63.4097895686606 8.04048954363162
"2032" 406.2 65.9521375222857 9.42309454091547
"2033" 406.4 68.236708890966 11.2337420351676
"2034" 406.6 70.6288089353633 13.2080596871907
"2035" 406.8 71.8322738834933 14.2713151268007
"2036" 407 74.3341892936159 15.1680812282193
"2037" 407.2 76.6263130799244 15.8011258039199
"2038" 407.4 79.9135650657392 16.0867075214289
"2039" 407.6 83.3827694955673 17.0322475631805
"2040" 407.8 87.1186647064022 17.4141558792679
"2041" 408 90.8131951101243 17.2504917994165
"2042" 408.2 94.8776463263569 18.2784356774878
"2043" 408.4 97.6847323876175 21.1303210947516
"2044" 408.6 99.9369491256216 25.0674472828407
"2045" 408.8 104.03228745748 28.9508120414718
"2046" 409 108.877649826968 32.9842614321398
"2047" 409.2 113.771377586062 35.9248659850577
"2048" 409.4 118.69271191406 39.3839786959568
"2049" 409.6 118.215793136254 42.8642156011249
"2050" 409.8 118.242079404622 48.3936969437525
"2051" 410 119.944123244175 54.5496563070671
"2052" 410.2 120.893917739783 61.2103428124407
"2053" 410.4 121.201599716813 67.9520833471107
"2054" 410.6 121.547092822877 74.8750901098094
"2055" 410.8 121.612865205609 81.2338657211134
"2056" 411 120.617550793276 87.4063886972043
"2057" 411.2 119.61224068486 89.8984482036672
"2058" 411.4 115.995043147064 91.5686126033256
"2059" 411.6 111.648041874127 95.4399627570282
"2060" 411.8 107.877761547209 99.6772149609232
"2061" 412 103.369800828278 102.853892701117
"2062" 412.2 98.7189869107078 104.918030429631
"2063" 412.4 93.2818588718626 107.692264702011
"2064" 412.6 87.8517525330966 109.587553262689
"2065" 412.8 83.0155306865514 110.797960022479
"2066" 413 80.0923687925161 112.138805543186
"2067" 413.2 75.519360828737 112.645499003804
"2068" 413.4 69.7417890585458 113.954433621666
"2069" 413.6 64.8008412161405 117.297855466698
"2070" 413.8 60.3278419688954 117.851044779186
"2071" 414 59.0201318820798 115.614892804445
"2072" 414.2 57.7313695888954 114.135403269875
"2073" 414.4 54.0377044915788 111.282132446023
"2074" 414.6 49.2974900974733 109.634552699441
"2075" 414.8 43.7773898175933 107.666426635401
"2076" 415 38.0592832284229 106.254417746568
"2077" 415.2 32.1684679582141 104.148800933696
"2078" 415.4 27.1071716472 103.269949777966
"2079" 415.6 25.0130348019793 103.524772489584
"2080" 415.8 26.2463369752232 103.558149995461
"2081" 416 26.9759785807422 102.966548693689
"2082" 416.2 27.2502024309035 102.617670393542
"2083" 416.4 28.1124724917641 101.06918977511
"2084" 416.6 28.4773517593959 98.2100742274407
"2085" 416.8 28.6915006272185 94.816388661137
"2086" 417 28.3352186448138 90.3608115655115
"2087" 417.2 31.1850054033504 85.5684201665724
"2088" 417.4 32.2671687463174 80.1908509639203
"2089" 417.6 32.1591325121807 75.0263090028618
"2090" 417.8 33.0265104658905 70.8382213651774
"2091" 418 33.3019220004833 65.8762036793007
"2092" 418.2 33.0560685220021 60.9312220315907
"2093" 418.4 33.2629749147833 55.3731483431532
"2094" 418.6 34.1884408589654 49.0898584917824
"2095" 418.8 35.6169825945922 43.1129303238407
"2096" 419 35.8051398898056 36.7592852870387
"2097" 419.2 38.0952985108944 30.7580492490074
"2098" 419.4 42.3545714855473 27.7537042217753
"2099" 419.6 48.0118653447476 25.8241335192979
"2100" 419.8 53.6950091169875 24.8137552567214
"2101" 420 59.1618228685086 24.1149789493853
"2102" 420.2 64.4263709873863 24.9338053221054
"2103" 420.4 69.4639129458877 26.5421427608019
"2104" 420.6 74.6673903536274 27.3117248944645
"2105" 420.8 79.7037684003944 28.2445197367018
"2106" 421 84.9784656281304 30.1759436693164
"2107" 421.2 89.8985287035333 31.8335488377819
"2108" 421.4 95.7682272794096 33.4931286941773
"2109" 421.6 101.154236470833 36.7997931941836
"2110" 421.8 105.573747185518 40.7170944459316
"2111" 422 109.169699441563 44.3882564634289
"2112" 422.2 113.365664468846 46.717659034579
"2113" 422.4 116.439822105563 49.5812012234289
"2114" 422.6 114.933690183024 52.2774694864523
"2115" 422.8 113.243062346985 57.3036505237638
"2116" 423 112.184706561286 63.1183718846951
"2117" 423.2 112.080192245873 68.8517610267807
"2118" 423.4 111.094830977663 74.4056154476007
"2119" 423.6 108.972214807013 77.6615918121207
"2120" 423.8 106.331923609631 80.661400746985
"2121" 424 103.773427984158 85.5003419273407
"2122" 424.2 101.603836161896 89.8344009553249
"2123" 424.4 101.684033531741 93.3036166446497
"2124" 424.6 104.26497789642 96.5290677543246
"2125" 424.8 108.386223446752 98.5029887678095
"2126" 425 111.262226323231 100.185192771554
"2127" 425.2 110.107981843258 99.6708087450429
"2128" 425.4 106.891565215224 100.769204083324
"2129" 425.6 102.582296279833 102.446651660807
"2130" 425.8 98.7005700717333 105.921597196041
"2131" 426 94.3640135294816 109.309545984289
"2132" 426.2 90.1423437928748 112.655643306463
"2133" 426.4 85.7831199812333 113.80723654777
"2134" 426.6 80.5612145677641 115.379747161802
"2135" 426.8 75.6844256378992 116.455358984511
"2136" 427 70.4835648035699 118.526204029048
"2137" 427.2 65.2531374316209 119.280447591141
"2138" 427.4 60.6675606709652 119.469872053409
"2139" 427.6 55.9321480268536 118.501068269436
"2140" 427.8 51.0414343757947 117.022401781579
"2141" 428 45.611419586565 115.878247104866
"2142" 428.2 40.3412379899447 114.897174946094
"2143" 428.4 37.8272367790704 114.919816477396
"2144" 428.6 36.4465294199447 115.592306475676
"2145" 428.8 36.6309593438406 115.856388743515
"2146" 429 36.4127072524984 114.876709668503
"2147" 429.2 35.7779117291919 113.467832532646
"2148" 429.4 33.0429960048111 111.073190729248
"2149" 429.6 29.6895798018084 108.886444094953
"2150" 429.8 29.9578819477417 107.180886300341
"2151" 430 27.8506282386733 104.041751192921
"2152" 430.2 24.8357992464458 100.444663269478
"2153" 430.4 21.9236454634804 96.8675452733113
"2154" 430.6 18.8343636327916 93.4260025356319
"2155" 430.8 17.1527240738767 89.9589229629973
"2156" 431 15.7001425863559 84.9077599244859
"2157" 431.2 12.7593841403491 80.5690942519565
"2158" 431.4 10.8584651562374 75.7225038473509
"2159" 431.6 9.10187210731903 70.1586344616366
"2160" 431.8 7.86377066724548 64.6872553722043
"2161" 432 8.07172995372641 60.3049194735932
"2162" 432.2 9.94967359094422 55.4114688049496
"2163" 432.4 13.3649088306533 50.8854703933707
"2164" 432.6 15.8769958583033 46.0988735608407
"2165" 432.8 19.7674241050234 41.5987498962961
"2166" 433 24.0995911403667 36.8931987590225
"2167" 433.2 27.776641629667 31.796423970613
"2168" 433.4 32.0963994704673 27.0882866351992
"2169" 433.6 35.2783028870899 22.6755083403218
"2170" 433.8 40.2725403621455 18.9414710928314
"2171" 434 45.5165542263061 17.7461819810528
"2172" 434.2 50.2888283936868 18.5312779500189
"2173" 434.4 55.524413746268 18.9352683812999
"2174" 434.6 60.4362038740039 18.3051640696348
"2175" 434.8 65.523829130412 18.1439410773358
"2176" 435 68.6426930269762 20.0859295594979
"2177" 435.2 72.4346811833007 22.8193135241179
"2178" 435.4 76.9810786130334 26.2321506075836
"2179" 435.6 81.9206176551776 29.0108397099657
"2180" 435.8 86.993882781344 31.2762933721028
"2181" 436 92.9031099848452 32.6756255091872
"2182" 436.2 98.5011805889673 36.0461163461992
"2183" 436.4 104.344188251976 39.0142132096979
"2184" 436.6 109.373926176662 41.6959982536121
"2185" 436.8 111.643984886033 46.0459357744523
"2186" 437 113.479510905162 51.5360409704447
"2187" 437.2 116.486156213928 57.3373547325426
"2188" 437.4 117.729922015977 63.1555131487099
"2189" 437.6 119.148788707456 68.2537734648023
"2190" 437.8 120.062547256572 73.5902731881196
"2191" 438 120.260563941376 76.2142439225836
"2192" 438.2 122.81963475495 77.8912353692851
"2193" 438.4 121.561438667374 79.2079115693149
"2194" 438.6 117.875518598033 81.991047226247
"2195" 438.8 114.244514254127 86.8878318554032
"2196" 439 110.80481571992 91.6870396472118
"2197" 439.2 107.993731428406 96.870957408479
"2198" 439.4 104.897213686127 100.847927885997
"2199" 439.6 103.792418141193 102.812459631224
"2200" 439.8 100.501018682602 105.405035848862
"2201" 440 97.2466914081681 109.328810783234
"2202" 440.2 94.7020026065333 113.222321141662
"2203" 440.4 92.7345032772057 115.44259281291
"2204" 440.6 93.1673019676405 116.801743779805
"2205" 440.8 93.4454954369262 115.457142011591
"2206" 441 94.3804627129635 115.691881229666
"2207" 441.2 95.7345532506729 115.379398797887
"2208" 441.4 95.7564237071919 114.95922093628
"2209" 441.6 96.2012307849852 114.645744392841
"2210" 441.8 96.981292281022 114.738686301898
"2211" 442 97.3790797609674 114.650024292368
"2212" 442.2 96.9938888034949 114.774141378665
"2213" 442.4 96.4334545686311 115.276517846025
"2214" 442.6 95.3299696624828 115.787900501571
"2215" 442.8 93.8596077753816 117.100723615054
"2216" 443 92.7262494048771 117.960303665434
"2217" 443.2 91.1561950125958 118.885296950809
"2218" 443.4 89.6099603622908 119.570044238276
"2219" 443.6 88.3858868397303 119.760008171629
"2220" 443.8 87.1423732721634 120.444965453571
"2221" 444 86.0312570839405 120.969626864748
"2222" 444.2 84.7781324365039 121.728768311811
"2223" 444.4 82.8804165940627 122.141149219223
"2224" 444.6 81.3407676959823 122.800787235331
"2225" 444.8 79.6636584954313 122.963729124484
"2226" 445 77.9206268660024 123.908726527882
"2227" 445.2 77.2082699462833 123.627916032403
"2228" 445.4 75.5320795106463 123.76690059226
"2229" 445.6 73.4555559595646 124.561023293966
"2230" 445.8 71.5578016257753 124.382515817841
"2231" 446 70.159189075686 124.489107841862
"2232" 446.2 68.1195225970221 124.8069952912
"2233" 446.4 65.3150678266147 124.685940787829
"2234" 446.6 62.5497176106463 125.228463270679
"2235" 446.8 61.2903750443206 125.666940984543
"2236" 447 60.8667219046583 125.356192960341
"2237" 447.2 59.331899251086 125.563227468535
"2238" 447.4 57.2425349737344 125.133351387521
"2239" 447.6 55.5845234065958 125.088431746153
"2240" 447.8 53.4262057407208 124.504225460653
"2241" 448 51.2179957531823 123.682296936639
"2242" 448.2 49.0303296627993 122.646470189298
"2243" 448.4 46.7622398030649 121.586525033904
"2244" 448.6 44.1385252586203 120.356572502547
"2245" 448.8 41.0917534711823 118.917493898873
"2246" 449 37.6270177478536 117.126980077324
"2247" 449.2 34.7704957319644 115.31276919391
"2248" 449.4 30.8358206884791 113.918419298443
"2249" 449.6 27.6825144727683 112.90485658625
"2250" 449.8 27.1377622700678 112.080608748461
"2251" 450 26.5353295158905 111.516067863376
"2252" 450.2 24.4432714960915 110.357036234945
"2253" 450.4 24.7919837750333 110.673141651441
"2254" 450.6 25.6939162859807 111.135382063301
"2255" 450.8 25.9308162809447 110.844706028955
"2256" 451 26.1853020521883 111.765854253052
"2257" 451.2 26.5212343801133 111.259944409321
"2258" 451.4 27.0114341382114 111.594000143471
"2259" 451.6 27.4452539883458 111.783133593891
"2260" 451.8 28.1262342825211 111.90044981545
"2261" 452 28.8916770066123 111.565849852617
"2262" 452.2 28.4769772681872 111.200425273225
"2263" 452.4 28.5979521497675 111.313057059524
"2264" 452.6 28.912681607737 111.438620175322
"2265" 452.8 28.7606425077549 111.880008307056
"2266" 453 28.8327439164083 112.104447050916
"2267" 453.2 28.9750019404749 112.217874115438
"2268" 453.4 29.0709000823442 112.151025660165
"2269" 453.6 28.6271898529917 112.141230409632
"2270" 453.8 29.3429240629922 111.711374922293
"2271" 454 29.5835002394412 111.945071476538
"2272" 454.2 29.1789402337417 112.206142219132
"2273" 454.4 29.6503830553026 112.194075280187
"2274" 454.6 30.044847128418 111.704740100879
"2275" 454.8 30.4445743212225 111.319452749273
"2276" 455 30.8311282685153 111.149891519768
"2277" 455.2 31.5887251941431 111.525227892243
"2278" 455.4 31.877537920455 111.229662659154
"2279" 455.6 32.9662352142119 111.376971128734
"2280" 455.8 34.1721312827803 111.511207856985
"2281" 456 35.7799303281459 111.111296365566
"2282" 456.2 37.5627812588852 110.948175392433
"2283" 456.4 39.5150070929412 110.556300394341
"2284" 456.6 41.6032532326635 109.940082805526
"2285" 456.8 43.168858685586 109.557000169143
"2286" 457 45.507622871682 108.41947380053
"2287" 457.2 48.2660174031074 107.390046575396
"2288" 457.4 51.0215477577933 106.534364677721
"2289" 457.6 53.6371691215958 105.989754596016
"2290" 457.8 55.6076779240089 104.699988605548
"2291" 458 58.3900077048435 102.720048151284
"2292" 458.2 62.0663420763795 100.265281980533
"2293" 458.4 66.2949719740958 97.0221881135907
"2294" 458.6 70.9750280287702 93.9371689568275
"2295" 458.8 74.5160731889827 91.0211324087394
"2296" 459 78.548346880961 87.2560890638166
"2297" 459.2 82.0223193688086 82.5866039615823
"2298" 459.4 85.3885690695768 78.1667185801342
"2299" 459.6 88.2757334660333 73.7513044078407
"2300" 459.8 91.6734030375762 70.3387978512693
"2301" 460 95.3229514257126 65.5503708906331
"2302" 460.2 98.8351255796501 61.0334429652426
"2303" 460.4 102.171759703524 56.4271997780765
"2304" 460.6 106.382522104894 51.8579935481463
"2305" 460.8 109.902388789637 46.6389888059256
"2306" 461 113.93519632406 44.1023968254083
"2307" 461.2 117.967374932231 44.2250043431992
"2308" 461.4 118.159832323643 45.0317234126607
"2309" 461.6 118.610369271618 43.7032603649539
"2310" 461.8 117.519751949812 41.8334186942734
"2311" 462 116.402947833948 39.8339566325264
"2312" 462.2 115.103847353558 37.0427308179766
"2313" 462.4 113.680030554311 34.3260564675635
"2314" 462.6 110.823449197014 32.5014249999475
"2315" 462.8 107.181449646015 29.1514314095136
"2316" 463 104.855544247669 24.8490524097566
"2317" 463.2 102.83312530975 20.5003503465105
"2318" 463.4 103.416876687691 21.7031609276121
"2319" 463.6 103.767135512829 22.5756286365244
"2320" 463.8 104.431561608256 23.4554706802574
"2321" 464 106.018294729367 24.5445465952018
"2322" 464.2 108.340695024811 25.6119852403129
"2323" 464.4 109.715001867873 26.8898769533313
"2324" 464.6 111.825485867936 28.2626208184232
"2325" 464.8 113.941141700006 30.6462566882018
"2326" 465 117.062110436511 33.3945410041858
"2327" 465.2 119.603352945452 36.0965538242498
"2328" 465.4 121.310945497043 39.5697253260388
"2329" 465.6 123.667094490089 42.9939253397574
"2330" 465.8 123.059890100175 44.1919360628879
"2331" 466 122.630147971113 46.206845679613
"2332" 466.2 122.571008369342 49.6951091376257
"2333" 466.4 123.365559716899 52.9632974154657
"2334" 466.6 123.581802622153 55.9964357066205
"2335" 466.8 124.277209480567 59.6471656058019
"2336" 467 125.494778567499 63.8292507304815
"2337" 467.2 125.597527320476 67.2164328168311
"2338" 467.4 125.593782408389 69.8565958378407
"2339" 467.6 126.13841011321 72.2430594223995
"2340" 467.8 126.296510100736 73.4320084800299
"2341" 468 125.632777593877 75.1662627507031
"2342" 468.2 125.106449226109 77.3777924819822
"2343" 468.4 124.939450808327 79.5246371116054
"2344" 468.6 124.698748419706 80.4884012515234
"2345" 468.8 124.057895794101 81.8507857252582
"2346" 469 123.622943674697 84.5800501982613
"2347" 469.2 122.871873306405 85.5615444905836
"2348" 469.4 121.745215278134 86.6360008329967
"2349" 469.6 119.876858942419 88.9638047134348
"2350" 469.8 118.58639744382 91.0808669091125
"2351" 470 116.684636554514 93.7828391587349
"2352" 470.2 114.523014554445 96.4398909989583
"2353" 470.4 111.707648391504 100.553640211196
"2354" 470.6 108.563985761799 104.114134484167
"2355" 470.8 105.293560070318 106.311068053041
"2356" 471 102.932136768928 107.573773568367
"2357" 471.2 100.829953643799 108.459787057724
"2358" 471.4 98.7186883130663 110.10905089372
"2359" 471.6 95.826886081751 111.708675930052
"2360" 471.8 93.8396028517476 112.452652543305
"2361" 472 91.1657842571811 114.287254172193
"2362" 472.2 88.7581462320902 115.63269895092
"2363" 472.4 85.6777337493392 115.589638469805
"2364" 472.6 81.0681184704407 115.809348681656
"2365" 472.8 76.7681678778734 115.461036720161
"2366" 473 71.8984839291834 116.081918178028
"2367" 473.2 68.8752164017208 116.490862577878
"2368" 473.4 66.0810192335728 116.608472527459
"2369" 473.6 62.6807247549246 117.858878963091
"2370" 473.8 59.1124980858356 118.228020297335
"2371" 474 56.2612290206333 116.346433801741
"2372" 474.2 51.6098342141762 114.886845399555
"2373" 474.4 46.6023517670333 114.018791305963
"2374" 474.6 41.9385615047295 113.368871583182
"2375" 474.8 39.5148879158124 111.289954799387
"2376" 475 36.6014564275161 108.306770444427
"2377" 475.2 32.7407299019879 105.22763094175
"2378" 475.4 29.9975942539602 101.565223171158
"2379" 475.6 28.0190280187476 97.0314612292336
"2380" 475.8 24.503162690067 92.6078203945036
"2381" 476 21.2045244366667 88.4083909929407
"2382" 476.2 18.2725802991638 84.0468818450581
"2383" 476.4 15.8546525301912 79.7450559124091
"2384" 476.6 14.2600426836583 74.7290385384344
"2385" 476.8 13.8825198795059 70.5970184560935
"2386" 477 14.4437849831301 66.0330808653569
"2387" 477.2 15.3444233824591 61.6082971930585
"2388" 477.4 16.4660506585537 57.473012262208
"2389" 477.6 19.0595777632663 54.3382618851417
"2390" 477.8 21.9046565563122 51.3567301303407
"2391" 478 25.7950549444767 48.2299405142369
"2392" 478.2 29.981110193298 46.1599670286054
"2393" 478.4 33.976689713412 45.8682160630057
"2394" 478.6 38.9093750297191 45.8577725541264
"2395" 478.8 43.0139261039945 46.4391879019087
"2396" 479 46.6501170608163 46.9476260888313
"2397" 479.2 50.0311512744539 47.7441149380743
"2398" 479.4 53.4303723771414 49.8076185684894
"2399" 479.6 58.2753497382619 51.455025156155
"2400" 479.8 63.3763270101804 50.5243316320466
"2401" 480 68.7507510688824 50.9415394997652
"2402" 480.2 73.5365840612168 50.5009661830792
"2403" 480.4 78.2742731090916 49.4755480783261
"2404" 480.6 84.8954203675428 47.2195208380577
"2405" 480.8 90.888591351344 45.8719973334621
"2406" 481 97.0060504981918 45.1348367860882
"2407" 481.2 102.711874948609 45.7130769572086
"2408" 481.4 104.684949007184 48.2630087945482
"2409" 481.6 105.50499870441 51.7789782376823
"2410" 481.8 104.913928477073 53.0548230668607
"2411" 482 106.035604545233 56.4432195227607
"2412" 482.2 107.940337491165 59.3482312055765
"2413" 482.4 109.234611251063 63.8732543386348
"2414" 482.6 110.244774770144 69.8097150865351
"2415" 482.8 112.613843686798 74.598976273076
"2416" 483 114.755970471577 79.1509586194524
"2417" 483.2 115.710518834122 80.6739579739289
"2418" 483.4 116.505022091797 79.2222676726803
"2419" 483.6 117.593350936329 77.5744775143101
"2420" 483.8 118.36610208137 76.8034077583695
"2421" 484 119.265965956669 75.556702025336
"2422" 484.2 120.483793125215 74.5420482690225
"2423" 484.4 121.207229691578 74.8580186252565
"2424" 484.6 120.852723706831 76.2079667366099
"2425" 484.8 119.780031088763 77.7433806920907
"2426" 485 119.326488457445 82.1249278333407
"2427" 485.2 119.349943985248 86.8422942339427
"2428" 485.4 118.978336077328 92.462304316767
"2429" 485.6 116.222254551993 95.2437370063713
"2430" 485.8 112.268850217044 98.5148030737968
"2431" 486 109.087564473597 103.678410792
"2432" 486.2 105.818495258991 106.193398134543
"2433" 486.4 101.780122970854 106.909623264851
"2434" 486.6 97.5369881470217 109.129750162306
"2435" 486.8 93.6060497298589 112.390436406957
"2436" 487 91.8783388932833 113.784040121728
"2437" 487.2 89.3061057332865 113.541421962866
"2438" 487.4 85.1924225147833 114.029082202591
"2439" 487.6 80.8665140673905 114.775568011841
"2440" 487.8 76.9948246432804 117.578230845547
"2441" 488 75.8340655396707 119.559069050379
"2442" 488.2 74.6677155708526 118.681225561756
"2443" 488.4 72.573908389086 117.177304963341
"2444" 488.6 67.9847826445518 116.631564935322
"2445" 488.8 63.4052373118905 117.195851194626
"2446" 489 58.4028710664816 117.13029985991
"2447" 489.2 53.6983207957894 116.16563066406
"2448" 489.4 47.6831333952084 115.716789249591
"2449" 489.6 42.8470833804037 116.150736716804
"2450" 489.8 41.363041428819 113.403146896698
"2451" 490 40.6289011530454 109.746857950576
"2452" 490.2 38.1827795325614 105.285315593706
"2453" 490.4 35.3076969140333 101.223248760133
"2454" 490.6 32.902141620798 97.202032009323
"2455" 490.8 29.4563609433905 92.9327441150907
"2456" 491 26.2694330043051 88.0347247504277
"2457" 491.2 23.460244715614 84.9077599244859
"2458" 491.4 19.8981977892507 81.7693240073842
"2459" 491.6 17.757417368188 77.4492699676036
"2460" 491.8 16.9949299515628 73.9002197355172
"2461" 492 18.1790931822208 71.0777492540595
"2462" 492.2 17.8676019068965 66.913016097567
"2463" 492.4 17.6986422092461 62.1293283026811
"2464" 492.6 18.8284730183882 57.0208089915504
"2465" 492.8 20.4997740210849 52.4910138118098
"2466" 493 23.2674835633476 47.8348008091836
"2467" 493.2 27.2561359279757 44.619633286658
"2468" 493.4 32.0583971927762 42.0965968493836
"2469" 493.6 37.0717707957392 40.1804438711348
"2470" 493.8 43.1379157628619 41.017206188555
"2471" 494 49.0627590078891 41.5862544965619
"2472" 494.2 55.5061954186472 42.728600996306
"2473" 494.4 61.0964915107156 45.2835327013267
"2474" 494.6 67.0099034315055 47.1663122059518
"2475" 494.8 73.4009426583026 48.9337720103503
"2476" 495 79.3987373291277 50.7908951116803
"2477" 495.2 82.2693067631251 53.2951515975196
"2478" 495.4 86.5568188183122 55.7907060408022
"2479" 495.6 90.0447319380146 58.2161491024575
"2480" 495.8 94.1327759693795 58.6705434353503
"2481" 496 99.4903101989025 59.2826440660183
"2482" 496.2 104.132246042228 62.2655203379796
"2483" 496.4 109.831307439435 65.0810279464014
"2484" 496.6 115.426346093437 65.6548044767446
"2485" 496.8 121.388174803548 65.8469006338693
"2486" 497 122.418096959005 67.5197706958407
"2487" 497.2 120.971414491941 70.5560537034734
"2488" 497.4 118.793557046676 73.0160788104427
"2489" 497.6 116.495017936588 77.0984400897813
"2490" 497.8 113.3329773154 81.7296727556922
"2491" 498 109.945570736435 86.2103566683665
"2492" 498.2 106.336952703276 90.526089602265
"2493" 498.4 102.800946585518 95.7625573681881
"2494" 498.6 100.394426658581 99.6736647111144
"2495" 498.8 97.7860683462659 103.115595533283
"2496" 499 95.9428748718589 103.450721619538
"2497" 499.2 92.7524099832747 105.39693070822
"2498" 499.4 88.4584481890704 110.159617114063
"2499" 499.6 84.6527487497543 113.395814665724
"2500" 499.8 79.8878611067407 115.272697479719
"2501" 500 74.7287170303828 115.096216709371
"2502" 500.2 68.8471295610718 115.389733594033
"2503" 500.4 64.3338019999117 115.277318755543
"2504" 500.6 59.9536027307772 115.258448545926
"2505" 500.8 54.0272641306102 115.539530077495
"2506" 501 49.2489832725561 113.862376873648
"2507" 501.2 43.4671113681834 111.763660051041
"2508" 501.4 37.1298641378548 109.837633932019
"2509" 501.6 32.1816808249544 108.152855237328
"2510" 501.8 27.346305629384 107.498701263737
"2511" 502 27.9780717579917 106.650773189424
"2512" 502.2 28.0089118925918 106.138082295776
"2513" 502.4 28.0159369802 104.925200920216
"2514" 502.6 27.7009944970704 101.985537399248
"2515" 502.8 27.114018884489 99.0964901779293
"2516" 503 26.0221417258016 94.7067363722797
"2517" 503.2 24.262811414979 89.9905457931885
"2518" 503.4 23.1903395765839 85.4223018867059
"2519" 503.6 22.218089415729 80.871847684732
"2520" 503.8 20.5849272900135 76.6665516146922
"2521" 504 18.9459057565591 72.4744824230366
"2522" 504.2 17.4884411695086 68.5763550009694
"2523" 504.4 15.2066732388667 64.0830510039796
"2524" 504.6 13.2534178802758 58.978950185265
"2525" 504.8 13.5667395698155 55.2302298912961
"2526" 505 14.939527937063 51.5668901472367
"2527" 505.2 16.7403486323007 48.7827519417516
"2528" 505.4 19.957963138151 45.1595614939584
"2529" 505.6 23.2341003470333 42.8618563436992
"2530" 505.8 27.4923150502333 41.822112626355
"2531" 506 32.5133380468197 40.0677471830252
"2532" 506.2 38.0113052902955 38.763208875598
"2533" 506.4 43.5691999413061 38.2701159302347
"2534" 506.6 49.4414851171268 38.6807277050837
"2535" 506.8 54.8605764200889 39.8457025790074
"2536" 507 60.5869034735193 41.1704292582426
"2537" 507.2 66.217851284538 42.8520697809902
"2538" 507.4 72.3411325378122 44.3537445285138
"2539" 507.6 78.8950496817191 46.0432348669836
"2540" 507.8 84.447161456656 47.7669845898784
"2541" 508 89.0366441218389 50.8194045961463
"2542" 508.2 93.3707204044242 53.6404456100225
"2543" 508.4 98.2163401059118 55.675488745579
"2544" 508.6 103.385760232978 58.3022937468407
"2545" 508.8 106.387948273809 62.7551225480557
"2546" 509 109.054930998548 67.7052330086979
"2547" 509.2 111.798303527486 73.0127794808879
"2548" 509.4 115.072784393454 76.9762687003828
"2549" 509.6 117.968419903373 77.5388191639875
"2550" 509.8 117.614610936548 77.6649193301222
"2551" 510 115.737572191523 79.5229310440216
"2552" 510.2 112.714046230518 81.5446555969013
"2553" 510.4 108.360130607539 84.3449117182407
"2554" 510.6 103.995098467631 86.6560398140057
"2555" 510.8 98.9038711823117 89.3020325435211
"2556" 511 95.1667121518174 92.6539183879203
"2557" 511.2 91.7227743843092 95.5661490763579
"2558" 511.4 90.6904527794333 96.7759050716642
"2559" 511.6 90.3356015541667 96.6695006153074
"2560" 511.8 87.7147099696405 96.8459989163764
"2561" 512 83.5522671421845 98.1656926646663
"2562" 512.2 79.2850568152864 100.230630263877
"2563" 512.4 75.7892039422141 103.989258654925
"2564" 512.6 72.7348963428138 108.575698597158
"2565" 512.8 70.5030443586283 112.432169522043
"2566" 513 68.1434559566629 113.400399306878
"2567" 513.2 65.838165652371 111.236609878321
"2568" 513.4 62.9188896702922 108.368390580017
"2569" 513.6 58.7547177208423 105.32470028711
"2570" 513.8 54.7060010757492 102.11186408575
"2571" 514 49.7787029785667 98.6081999923741
"2572" 514.2 44.5172577887041 95.5141759538651
"2573" 514.4 39.2394979466048 92.2511701153407
"2574" 514.6 33.9622521353061 89.2726032203294
"2575" 514.8 28.2553429012592 88.094720378002
"2576" 515 23.5981709307507 86.8874790738298
"2577" 515.2 20.3149969930828 84.7258990516229
"2578" 515.4 15.3369572253099 83.8816899968301
"2579" 515.6 12.8455613654211 83.1860372090448
"2580" 515.8 13.0797519207137 84.1907294408304
"2581" 516 13.7119353126252 84.7836625612285
"2582" 516.2 14.5557732510569 84.9909751398525
"2583" 516.4 14.7871893946785 84.0450610369375
"2584" 516.6 15.5322047479322 84.3020261632003
"2585" 516.8 16.8004361902612 83.1380450626255
"2586" 517 18.7712225268216 82.4983616550525
"2587" 517.2 21.4460750489879 81.6867731192157
"2588" 517.4 24.2981186677034 79.5411701376758
"2589" 517.6 27.8787474821078 76.904361026745
"2590" 517.8 30.3247609494745 75.5955634659878
"2591" 518 33.128158079668 73.9385500121676
"2592" 518.2 36.7748298510819 71.089290006598
"2593" 518.4 41.1757244928334 69.5932393535836
"2594" 518.6 46.4662260306061 68.0529298301805
"2595" 518.8 52.1105824588905 66.566494407755
"2596" 519 57.9886468216804 66.0077073686642
"2597" 519.2 64.4098248398667 65.9438562096463
"2598" 519.4 70.8340527284956 65.2086653274162
"2599" 519.6 77.5448840441191 64.1369381093264
"2600" 519.8 83.1721955379862 65.0286269123879
"2601" 520 88.4868485100146 66.5697529979248
"2602" 520.2 94.1327759693795 68.669458706408
"2603" 520.4 100.239102431996 69.9264066518313
"2604" 520.6 105.680671669892 72.2375120202558
"2605" 520.8 107.794215261072 73.3168946058023
"2606" 521 110.565727606006 71.7895252762851
"2607" 521.2 113.737390742408 70.3696487936965
"2608" 521.4 115.220375928678 71.9088076612638
"2609" 521.6 114.624786593568 74.2911650017021
"2610" 521.8 113.264813099003 77.4099700342044
"2611" 522 111.463018629245 81.7688963933559
"2612" 522.2 108.339632141381 86.0052874770302
"2613" 522.4 104.690307293346 89.4518483306532
"2614" 522.6 100.649222592923 92.8431658179807
"2615" 522.8 96.4236408266811 96.1104722437953
"2616" 523 92.3079023385039 99.3601587581113
"2617" 523.2 88.2475789462502 102.834923343817
"2618" 523.4 82.8131550358026 105.513152117802
"2619" 523.6 77.4094965557333 107.912766952453
"2620" 523.8 71.025625508527 109.612203316929
"2621" 524 64.4872634897965 111.099509747525
"2622" 524.2 57.2748031777529 112.845629090365
"2623" 524.4 50.9771058119403 115.750754731306
"2624" 524.6 47.7664368840667 117.545138550507
"2625" 524.8 47.8756218764564 115.834129828302
"2626" 525 47.3766569232119 113.389237223234
"2627" 525.2 44.9459275197924 110.05655766819
"2628" 525.4 40.9828436874619 106.990787429662
"2629" 525.6 37.5863252613092 103.40033298153
"2630" 525.8 33.6488395601444 100.249747530396
"2631" 526 30.0081113241405 97.6017578412693
"2632" 526.2 25.230698073723 95.1722015428407
"2633" 526.4 20.5794311723092 92.9741533728752
"2634" 526.6 17.0069427120783 91.5969465971216
"2635" 526.8 17.3338406973092 91.11633261822
"2636" 527 18.3084395085039 90.3519269362054
"2637" 527.2 19.4191629164189 90.0574637822383
"2638" 527.4 21.240380483819 88.0597218447693
"2639" 527.6 22.2650597623548 84.2299250842693
"2640" 527.8 23.1101778016242 80.2705154573975
"2641" 528 25.5506405485646 75.6094049547782
"2642" 528.2 27.1856067503458 70.8951847898407
"2643" 528.4 29.2596638942737 66.2876946193696
"2644" 528.6 32.1804750328274 61.0553181379878
"2645" 528.8 35.0504991782786 57.0261030770482
"2646" 529 38.7350404556333 53.3319037622693
"2647" 529.2 43.0643548230707 49.6077511883921
"2648" 529.4 47.4882070496216 47.7140321148701
"2649" 529.6 52.52014506645 46.1060859841185
"2650" 529.8 57.2298574668389 44.1479130642018
"2651" 530 63.6908164485024 43.8826809851681
"2652" 530.2 70.0240599713274 43.8269602283407
"2653" 530.4 76.5951808831618 44.9233147355838
"2654" 530.6 82.3099135162857 46.9433337367659
"2655" 530.8 86.8379672182296 51.1255955563267
"2656" 531 91.4744431897278 55.5074797267018
"2657" 531.2 95.6506678591343 60.2806151336205
"2658" 531.4 96.9565168973117 66.3352974709438
"2659" 531.6 97.631320648012 72.3591532594152
"2660" 531.8 98.0460077604527 78.357948953002
"2661" 532 97.2518912173627 84.102065183876
"2662" 532.2 97.7849488846963 89.2863779173913
"2663" 532.4 100.055239794074 92.4141120044938
"2664" 532.6 103.317097963373 93.9297895090107
"2665" 532.8 106.214080510771 94.6428236789572
"2666" 533 109.426700304103 96.3560387022367
"2667" 533.2 113.283657194003 98.6073345015807
"2668" 533.4 112.758411397647 98.1568593974744
"2669" 533.6 111.475695009552 98.5956984586926
"2670" 533.8 108.963755332485 99.6113317409052
"2671" 534 105.532607076725 101.954795084426
"2672" 534.2 101.894231099133 104.614706098107
"2673" 534.4 97.3902468551368 106.292266011668
"2674" 534.6 92.3418092131134 108.975048714921
"2675" 534.8 87.2601512313245 111.061626506271
"2676" 535 82.0441997540334 111.452083365441
"2677" 535.2 75.7219673493073 111.567324057375
"2678" 535.4 69.2212415381219 111.357427157157
"2679" 535.6 63.3788089323084 111.607871708241
"2680" 535.8 57.4685886773334 111.310900179778
"2681" 536 51.6604796919179 112.179095631841
"2682" 536.2 45.3939934671103 113.886775543302
"2683" 536.4 42.1818575400833 114.266010307266
"2684" 536.6 41.032449269937 111.924140813805
"2685" 536.8 38.5140383879403 107.512993232666
"2686" 537 34.908609492663 103.3318564111
"2687" 537.2 30.3337317523466 98.958984453672
"2688" 537.4 25.6146862594828 95.1546972346609
"2689" 537.6 20.5576203878822 92.5636525471198
"2690" 537.8 15.8598334611982 89.3386984868957
"2691" 538 13.3966791499996 88.293008428189
"2692" 538.2 13.9399094413515 89.0911452074089
"2693" 538.4 15.0596890265506 89.55844919022
"2694" 538.6 16.3977413041627 89.6142233129466
"2695" 538.8 16.688174497455 89.9073063433949
"2696" 539 17.3673874377928 89.3498587312331
"2697" 539.2 18.9588742730678 88.8779943595993
"2698" 539.4 20.6579617868767 87.5845584612865
"2699" 539.6 22.5779266205659 85.5962985152972
"2700" 539.8 25.8112372944163 83.8029671640322
"2701" 540 29.6625094372971 80.8388180253352
"2702" 540.2 32.8675427691558 78.071251566606
"2703" 540.4 37.1740721099541 75.1240927750882
"2704" 540.6 42.144233899043 72.0043574570252
"2705" 540.8 47.7129221315482 69.97613639791
"2706" 541 53.3821696951984 68.5407137190446
"2707" 541.2 58.8147696295977 69.4478442453457
"2708" 541.4 65.2780465507518 70.1666600152582
"2709" 541.6 71.3195886099151 71.435723130768
"2710" 541.8 77.4091109410234 72.4710635709694
"2711" 542 83.9915540390334 73.0725123427836
"2712" 542.2 88.80584657695 75.2478822379796
"2713" 542.4 92.6630081198863 78.753332081076
"2714" 542.6 97.5549711658197 82.4860391619184
"2715" 542.8 99.0666162322616 86.3329064404929
"2716" 543 99.8811363432355 90.7057166083088
"2717" 543.2 101.60938280568 92.3657203673995
"2718" 543.4 103.820328549814 91.0506582978847
"2719" 543.6 105.776521757751 88.534263458319
"2720" 543.8 107.255411208703 85.8088403209438
"2721" 544 108.984567721064 81.717753755568
"2722" 544.2 110.809404478176 76.978348651555
"2723" 544.4 112.068862184579 72.3586510403862
"2724" 544.6 112.843555125593 67.6599802043607
"2725" 544.8 114.502625351004 63.8897510577824
"2726" 545 117.790543138324 60.2472876024043
"2727" 545.2 119.879591939878 60.8117969063456
"2728" 545.4 121.68783910213 62.6139358624753
"2729" 545.6 122.285915432394 64.7646250037296
"2730" 545.8 121.95568948089 66.2883009384693
"2731" 546 121.895009093092 68.1285552393067
"2732" 546.2 122.597852739158 71.0999066505715
"2733" 546.4 124.143114426422 75.3596747987852
"2734" 546.6 123.540549245306 79.0740727868407
"2735" 546.8 121.982315258479 84.2323122229496
"2736" 547 119.872029398965 89.6023901606951
"2737" 547.2 117.823321472868 95.1200044176758
"2738" 547.4 113.957899977622 99.5403844880172
"2739" 547.6 109.370746822727 104.757953655943
"2740" 547.8 105.057219513253 107.185879516456
"2741" 548 100.806731853464 107.983981245783
"2742" 548.2 96.3034151303157 109.949184058429
"2743" 548.4 93.049248072341 111.814590855418
"2744" 548.6 88.7830705034412 112.672767025143
"2745" 548.8 84.2711741414949 112.723356188418
"2746" 549 79.8166164377773 113.942796992402
"2747" 549.2 74.3287327767549 114.946475054575
"2748" 549.4 68.8271566966102 115.938987366725
"2749" 549.6 63.2727293699412 115.506679971472
"2750" 549.8 58.1926290777562 114.106116096997
"2751" 550 53.4781952918481 111.438620175322
"2752" 550.2 47.8940146092359 108.931861819891
"2753" 550.4 43.1980879799222 107.010192282767
"2754" 550.6 37.5422859560708 105.600283739016
"2755" 550.8 34.6910347237833 103.578280873091
"2756" 551 33.0340292083036 99.6563795180299
"2757" 551.2 32.8033087289054 95.1993739282128
"2758" 551.4 31.2534460652623 90.4047028595636
"2759" 551.6 31.8024592010333 85.9904260890657
"2760" 551.8 32.6448031475682 81.2871126177012
"2761" 552 33.0733641028228 76.6005912037881
"2762" 552.2 35.2474694619199 71.6995558725108
"2763" 552.4 37.2781880816274 66.852657247712
"2764" 552.6 41.6751780006465 62.2435428595011
"2765" 552.8 45.3206385830879 58.5088313225225
"2766" 553 49.8840043584222 57.0545445197851
"2767" 553.2 55.2258244215522 55.9899636272935
"2768" 553.4 61.1328906562296 54.7218311331117
"2769" 553.6 67.349864710024 53.1129889013921
"2770" 553.8 73.1873439689222 53.1093489868407
"2771" 554 79.1408715473061 54.1676081841437
"2772" 554.2 85.2582443029212 55.5444518217286
"2773" 554.4 90.3758214204451 56.2709359436642
"2774" 554.6 96.0651506060333 56.5774942372693
"2775" 554.8 99.7039211842905 58.6769276188121
"2776" 555 101.671283999581 62.340557280158
"2777" 555.2 102.686155175033 65.3242241980466
"2778" 555.4 103.197335674846 68.667898326372
"2779" 555.6 103.81675504147 73.1047071598116
"2780" 555.8 105.669577565062 76.4700378659281
"2781" 556 108.880596424462 77.0376965916693
"2782" 556.2 111.145316592491 76.1827673281771
"2783" 556.4 113.095992741257 74.9613109538601
"2784" 556.6 112.764177255691 75.1051792916979
"2785" 556.8 111.201218017023 76.4448028609881
"2786" 557 109.081015375453 79.526361524002
"2787" 557.2 106.539866812718 84.5129991407354
"2788" 557.4 103.528041674003 88.8816570949316
"2789" 557.6 100.106392765796 94.3084245926625
"2790" 557.8 95.879472639324 98.7363127574802
"2791" 558 92.2408283354912 101.943363550684
"2792" 558.2 88.9997498027641 102.82180863161
"2793" 558.4 86.4171193762992 103.952550863309
"2794" 558.6 84.7802325244584 104.115426096703
"2795" 558.8 84.0901542559954 104.006780982638
"2796" 559 82.3265661253583 104.353976996616
"2797" 559.2 79.7698822804407 103.45206346573
"2798" 559.4 75.0731644148181 102.843298422486
"2799" 559.6 69.9654102422733 103.293967147481
"2800" 559.8 64.2305446041048 103.963115172269
"2801" 560 58.2519674010966 104.346951731157
"2802" 560.2 52.0998827100718 104.394671707956
"2803" 560.4 45.8797808349675 104.534875960459
"2804" 560.6 39.2831494421919 104.44350779728
"2805" 560.8 34.3775488673157 101.522867516982
"2806" 561 32.1409279219976 98.2833318410193
"2807" 561.2 32.0132316648216 95.6808046619819
"2808" 561.4 30.3808905729833 91.7253844583907
"2809" 561.6 29.8883524282163 88.0524842910968
"2810" 561.8 28.9418629065161 82.5255903816338
"2811" 562 25.4183492770127 78.075635469583
"2812" 562.2 22.3802603913026 76.6273968903023
"2813" 562.4 17.8231023240527 76.3755061045203
"2814" 562.6 11.9195745319415 76.4140133281468
"2815" 562.8 9.31146252689741 76.651538847831
"2816" 563 10.3699936247363 76.9364819116229
"2817" 563.2 11.6668158941333 76.8164400524307
"2818" 563.4 12.9206124607064 76.9494593297446
"2819" 563.6 14.5196899216583 77.6637161986134
"2820" 563.8 16.129331976707 79.8721464025881
"2821" 564 17.2653421530093 82.9953717366359
"2822" 564.2 18.9261726970455 86.665588068609
"2823" 564.4 21.1504312620834 90.6251292873657
"2824" 564.6 21.7844032682 94.479808908174
"2825" 564.8 21.241223494332 96.3911947446199
"2826" 565 22.6424990452612 95.6602726168027
"2827" 565.2 25.9878884065275 95.5158522990172
"2828" 565.4 30.5142094432641 96.240749791533
"2829" 565.6 35.8097858501659 97.1711724474431
"2830" 565.8 40.5230250566196 98.4133153413235
"2831" 566 45.9182811592256 99.6411299661099
"2832" 566.2 49.8131115149846 101.598470683341
"2833" 566.4 52.7559913076333 105.431322117229
"2834" 566.6 57.0196272169015 109.034796112324
"2835" 566.8 59.5667593367461 112.909698764298
"2836" 567 61.7917151900333 117.253886311627
"2837" 567.2 62.9558478615059 118.112463010093
"2838" 567.4 65.0291916888458 116.247443292253
"2839" 567.6 66.3116269778491 113.825805746525
"2840" 567.8 69.8745692770881 111.08181929043
"2841" 568 73.8386356709374 108.696977193457
"2842" 568.2 79.1206392949944 107.250856172919
"2843" 568.4 84.4109841927256 106.282107399571
"2844" 568.6 89.5705976139814 107.033359460568
"2845" 568.8 92.9968801960089 109.064911990707
"2846" 569 94.4766346387187 111.477464612301
"2847" 569.2 95.4902174361762 110.848403537091
"2848" 569.4 97.9376066493026 109.173179530379
"2849" 569.6 101.5350524199 107.349657005041
"2850" 569.8 105.519043198054 106.589847192788
"2851" 570 104.363476332513 107.235412220321
"2852" 570.2 104.128967668011 105.329424461193
"2853" 570.4 104.830432927056 100.31409207065
"2854" 570.6 106.227206300171 94.1962860620821
"2855" 570.8 107.913719566767 87.741963082074
"2856" 571 109.331757903423 82.1064792137986
"2857" 571.2 110.868937880603 76.3958115268707
"2858" 571.4 112.137571714707 70.7743588474051
"2859" 571.6 112.515275359941 66.4718130290675
"2860" 571.8 112.695137414066 63.1769612473568
"2861" 572 111.737457891713 60.7624513268907
"2862" 572.2 111.601567267944 56.1518490479595
"2863" 572.4 111.181247234152 52.2301474482665
"2864" 572.6 109.540078589886 47.3207429161348
"2865" 572.8 107.65714342513 42.2418557189375
"2866" 573 105.38545814434 37.237447527316
"2867" 573.2 105.687834608276 32.0700546107195
"2868" 573.4 107.731245257839 29.8673149742018
"2869" 573.6 108.791799317094 31.0944104436892
"2870" 573.8 109.095732707376 33.1165116608407
"2871" 574 111.254514029033 35.2973102515655
"2872" 574.2 113.500341307248 37.3739983811304
"2873" 574.4 114.882156868519 39.7560624611264
"2874" 574.6 118.034847584988 43.3761182059952
"2875" 574.8 120.177291362903 48.1474902686607
"2876" 575 122.230851354678 53.2965945911676
"2877" 575.2 123.048296582266 58.1913764801223
"2878" 575.4 122.192457255996 62.2273349381024
"2879" 575.6 123.426461822549 66.9690038273559
"2880" 575.8 125.68313531079 72.2880587581771
"2881" 576 124.06147593315 73.1795280433088
"2882" 576.2 122.479358068043 74.6331252161426
"2883" 576.4 120.490537209319 79.055526555555
"2884" 576.6 119.581400951693 83.5503911699607
"2885" 576.8 119.895898668721 85.4232591535595
"2886" 577 120.752204333895 88.7902780939793
"2887" 577.2 118.298492324453 90.7540106381633
"2888" 577.4 116.623647986248 95.1801499276774
"2889" 577.6 114.787571088962 99.7464970163815
"2890" 577.8 111.918204162901 101.125541785555
"2891" 578 108.214947992881 104.769271464786
"2892" 578.2 103.854567746033 107.884209102243
"2893" 578.4 99.2760208108356 109.854347105562
"2894" 578.6 93.6790253555523 111.239106896803
"2895" 578.8 89.5673963082359 111.60885771041
"2896" 579 84.464482936819 111.488248516448
"2897" 579.2 78.2622327479018 110.976518950578
"2898" 579.4 72.2581282205523 110.637645573334
"2899" 579.6 66.431707498737 110.366373248026
"2900" 579.8 60.8109994175876 109.390234033323
"2901" 580 55.5938394533296 109.774954539248
"2902" 580.2 49.927102985326 109.976843753438
"2903" 580.4 46.6744759998111 107.659310377767
"2904" 580.6 44.1716782257562 102.759844624395
"2905" 580.8 41.4547670666839 97.3635616659612
"2906" 581 37.9458983144262 92.4737248907693
"2907" 581.2 34.2565443860011 87.3702208268085
"2908" 581.4 29.9455880444273 82.3039270655983
"2909" 581.6 25.1699996068274 78.5891433864584
"2910" 581.8 20.1378070338833 76.9449654352407
"2911" 582 15.8076851708391 76.8821963456659
"2912" 582.2 14.142628675298 77.7834732803113
"2913" 582.4 13.2515463423731 78.2737038735883
"2914" 582.6 14.2840600531733 78.1328515490907
"2915" 582.8 15.4407491579727 77.4296402795074
"2916" 583 15.9069123560004 77.3378602118627
"2917" 583.2 17.1926655057119 75.712568366305
"2918" 583.4 20.1183334910333 74.3256755706892
"2919" 583.6 23.9411979223634 72.6433921641417
"2920" 583.8 28.0627827197421 70.4124425949184
"2921" 584 32.4368550299612 69.6598528276036
"2922" 584.2 36.742183634865 67.8051255811674
"2923" 584.4 41.3346600748818 65.9658213169013
"2924" 584.6 45.754679901798 65.0607586183113
"2925" 584.8 50.0893899072763 63.3193093035229
"2926" 585 55.312667288538 61.2263584364669
"2927" 585.2 60.9800142450707 58.8167350034388
"2928" 585.4 66.7154843730242 56.2143964614554
"2929" 585.6 71.9900817048111 52.9831315794796
"2930" 585.8 78.3138550319416 50.5938674884187
"2931" 586 84.1898956791722 48.4032427980907
"2932" 586.2 88.1423036353944 45.4317244076463
"2933" 586.4 91.4162848311151 43.2628175930498
"2934" 586.6 92.998952768197 41.0109679107589
"2935" 586.8 94.185204738591 40.3616682442638
"2936" 587 97.0238481001872 39.6838391566003
"2937" 587.2 101.660049263322 37.8076382012446
"2938" 587.4 106.14557278721 38.6416521518113
"2939" 587.6 107.667672898376 40.939312017155
"2940" 587.8 110.746347291805 43.9549292242121
"2941" 588 113.862441434239 47.8514924173407
"2942" 588.2 115.089304005649 52.4053055145715
"2943" 588.4 116.846727655014 56.7836023547652
"2944" 588.6 118.606240110691 61.503373266755
"2945" 588.8 118.893168256646 66.2592252339375
"2946" 589 117.648989630186 69.4552024035856
"2947" 589.2 117.418639323476 72.7251984961292
"2948" 589.4 119.20048318018 77.2412687538995
"2949" 589.6 120.647634697857 78.3485878571348
"2950" 589.8 123.550665371462 78.5844522808978
"2951" 590 120.31934122822 78.3265170027089
"2952" 590.2 117.981000288471 79.0943577273095
"2953" 590.4 114.906796861513 82.1050568712488
"2954" 590.6 110.6486704737 86.0688120165983
"2955" 590.8 105.782051068942 89.5328225011774
"2956" 591 101.493897449523 93.2288214502591
"2957" 591.2 96.5799684055161 96.3361374373235
"2958" 591.4 91.8978124361334 98.6384921701407
"2959" 591.6 86.9823055582185 100.946948447248
"2960" 591.8 81.2096193461762 102.757610138698
"2961" 592 74.9947772423334 104.748316239328
"2962" 592.2 68.3737726733333 105.059892924928
"2963" 592.4 62.6316583635635 105.462678523576
"2964" 592.6 56.8173342442992 105.357603955018
"2965" 592.8 52.2629566091129 103.904315188988
"2966" 593 49.4862907319619 103.272268056876
"2967" 593.2 44.9665741676333 104.855420725003
"2968" 593.4 40.413049834708 107.381878288793
"2969" 593.6 38.2043864129708 109.733543208928
"2970" 593.8 38.5126197493466 109.568545991949
"2971" 594 38.95357688095 108.040967776216
"2972" 594.2 39.2399448437442 105.852149380576
"2973" 594.4 39.9859292081157 103.209047227288
"2974" 594.6 40.7797624548833 99.5294067555282
"2975" 594.8 40.7252802956738 94.4020119829306
"2976" 595 40.0150051733296 89.3109055591
"2977" 595.2 41.4735894703592 84.3545390877396
"2978" 595.4 41.8652007998268 78.8313590643624
"2979" 595.6 43.1734808887392 73.0640028954878
"2980" 595.8 44.5793720729071 67.2210503297922
"2981" 596 45.0291949720922 61.2118701491348
"2982" 596.2 45.7942907366221 56.4398708013734
"2983" 596.4 48.0736861157 51.670470542924
"2984" 596.6 48.9651416328334 45.898574262955
"2985" 596.8 49.9091091394468 39.6838391566003
"2986" 597 52.3606965873511 33.4246910928594
"2987" 597.2 54.9687627692556 29.2867149003407
"2988" 597.4 59.3250664290333 27.6288321982461
"2989" 597.6 64.2789300688947 27.7204764869595
"2990" 597.8 69.6274060952215 28.2179194627318
"2991" 598 73.2200120037686 29.0805244466348
"2992" 598.2 78.1786105004445 31.5428552697846
"2993" 598.4 84.1881440906619 34.0104400088121
"2994" 598.6 89.4404011249468 36.9575431576003
"2995" 598.8 94.1140514089468 41.0769464527926
"2996" 599 98.0125048910333 45.9790363740715
"2997" 599.2 100.421878526004 51.8072944551054
"2998" 599.4 102.860093616024 57.4010909547533
"2999" 599.6 105.20070002848 62.7591511913456
"3000" 599.8 104.302459231583 69.5177561922507
"3001" 600 103.285634827474 74.6027946148113
"3002" 600.2 103.441005908188 80.111323351016
"3003" 600.4 102.434376035155 85.2111893213862
"3004" 600.6 103.005931247096 90.0598840830618
"3005" 600.8 105.761770396291 93.4938632106139
"3006" 601 109.453693333796 96.066827669811
"3007" 601.2 113.965231193753 98.2801789817007
"3008" 601.4 115.563291615423 96.9309699391881
"3009" 601.6 116.205806904162 95.6426514889199
"3010" 601.8 117.309380548167 94.1202287125933
"3011" 602 118.766288577905 91.3083421496328
"3012" 602.2 120.935646760176 88.9168226763305
"3013" 602.4 122.199737085099 86.1743327717753
"3014" 602.6 123.159094941109 84.3184570939916
"3015" 602.8 124.018030399862 81.7855318008121
"3016" 603 124.735349635948 79.6558295700954
"3017" 603.2 125.488571576373 77.3337014415671
"3018" 603.4 125.68949696325 75.9688321702191
"3019" 603.6 126.281597928283 73.4339577836185
"3020" 603.8 125.935710714805 72.0227956520121
"3021" 604 126.470346345227 69.7053450195883
"3022" 604.2 126.163604031575 69.1031335257005
"3023" 604.4 125.364793059244 69.8816077277398
"3024" 604.6 123.316542154736 70.6393936989397
"3025" 604.8 123.028795030006 72.2907886940907
"3026" 605 123.094428081833 74.8846646017107
"3027" 605.2 122.766814360945 78.2187642381348
"3028" 605.4 122.811312728091 82.6866646463215
"3029" 605.6 122.102900191721 84.5469497253095
"3030" 605.8 120.364237374263 86.4363702203307
"3031" 606 118.622004407283 90.1902201637157
"3032" 606.2 116.017742610143 94.7048365144407
"3033" 606.4 113.517339708203 99.6472216897707
"3034" 606.6 110.745817399482 103.343141155004
"3035" 606.8 109.346901668217 105.61637921831
"3036" 607 109.169959783045 104.82488266917
"3037" 607.2 106.934928160488 104.023811929204
"3038" 607.4 103.418731310819 104.218125852448
"3039" 607.6 99.1144224376675 104.88997438945
"3040" 607.8 94.1506432607803 106.410547356274
"3041" 608 88.635245026341 107.62528253461
"3042" 608.2 83.2743577048016 108.35721494567
"3043" 608.4 77.4069000833533 109.286625400521
"3044" 608.6 71.5902319948016 108.860677273011
"3045" 608.8 66.1158403459564 108.539041083725
"3046" 609 60.3620721661675 108.575698597158
"3047" 609.2 55.1985299679619 108.460576259055
"3048" 609.4 50.1732306357075 105.727299375245
"3049" 609.6 46.929149152792 102.191630321875
"3050" 609.8 46.0472438788954 99.2504538500476
"3051" 610 43.5817888983 96.505057364574
"3052" 610.2 39.2161515142804 95.6441485813231
"3053" 610.4 34.2580254579724 95.3146908807675
"3054" 610.6 29.2216282209129 95.8713721174552
"3055" 610.8 26.839987832067 97.7890956157171
"3056" 611 27.3092954117407 98.8246782383651
"3057" 611.2 27.9734445105273 97.8374960823106
"3058" 611.4 29.1967137053905 96.9480031884478
"3059" 611.6 29.8843152303084 95.3182531142157
"3060" 611.8 31.2260423326734 92.2797313115207
"3061" 612 32.2757402424511 87.9595956720685
"3062" 612.2 33.3513892759988 83.2552886539441
"3063" 612.4 34.8307045161345 78.2105269166385
"3064" 612.6 35.2220133254934 72.8360478938907
"3065" 612.8 37.3571455013537 67.0773620524523
"3066" 613 38.5573443771271 61.8399873645907
"3067" 613.2 40.2569162006277 56.4970105920671
"3068" 613.4 42.7884767711277 52.3230587661049
"3069" 613.6 46.5067543748606 48.7260315235134
"3070" 613.8 51.1413252126315 45.1342962047192
"3071" 614 56.0759672075739 43.1234565632191
"3072" 614.2 61.6237782149966 41.3287488443728
"3073" 614.4 68.1085615659476 40.0898946242693
"3074" 614.6 74.2435478777737 39.6389002115619
"3075" 614.8 80.6246330789866 40.3405287405229
"3076" 615 86.7647307893389 41.7461761127018
"3077" 615.2 93.2947635666182 43.8832987799822
"3078" 615.4 99.4123954242126 46.7859589406426
"3079" 615.6 104.876010182316 50.5006290956143
"3080" 615.8 108.108200439151 55.0567032718407
"3081" 616 110.340755479918 60.8725517422349
"3082" 616.2 110.090035507094 65.3875161049922
"3083" 616.4 108.379302702357 68.6958199503113
"3084" 616.6 106.588576039231 73.3425528153457
"3085" 616.8 105.793891704085 77.8427559880778
"3086" 617 103.902258055054 84.183559506055
"3087" 617.2 100.800296288507 90.5190497249986
"3088" 617.4 98.8483356066176 96.6819481233463
"3089" 617.6 96.8152426269222 102.826986781656
"3090" 617.8 93.8881083797256 107.775079018071
"3091" 618 90.449868250046 111.155296712385
"3092" 618.2 88.0551897277321 111.712981915431
"3093" 618.4 84.6935632380704 113.756212188581
"3094" 618.6 79.1970334890678 114.189123388082
"3095" 618.8 74.8463839158055 113.068140921448
"3096" 619 68.8935479775518 111.217439194804
"3097" 619.2 63.9673799774127 109.533379810151
"3098" 619.4 59.3353933078174 106.170327447898
"3099" 619.6 53.3531799550333 104.182922357878
"3100" 619.8 47.6316676033905 102.845704737305
"3101" 620 41.627746729897 99.8724066579998
"3102" 620.2 35.6394683848111 97.5715343532481
"3103" 620.4 29.5322540740465 96.9863157978144
"3104" 620.6 27.5278963384037 98.6870558202111
"3105" 620.8 28.6373922365523 99.0028199718154
"3106" 621 29.7565046990713 98.0168178021951
"3107" 621.2 30.800284190948 97.3047919671456
"3108" 621.4 32.0380650281074 95.6001386573222
"3109" 621.6 34.6963755688688 92.1057347953217
"3110" 621.8 36.5929507421333 87.2123909029032
"3111" 622 39.2250491385101 81.8622614414105
"3112" 622.2 41.4714965639464 76.7104362452646
"3113" 622.4 43.4551125185485 72.2052231270225
"3114" 622.6 46.0630844265718 67.8343433111099
"3115" 622.8 48.7480476921722 64.5410398821185
"3116" 623 52.1299794347306 61.7170122392536
"3117" 623.2 55.8950536167623 57.2879708918501
"3118" 623.4 61.5415962910425 53.5917211491802
"3119" 623.6 66.920972891656 50.1442265189256
"3120" 623.8 72.38315877345 47.3394103646185
"3121" 624 77.3050310081081 45.5092074035136
"3122" 624.2 82.2264292375838 44.3980650477031
"3123" 624.4 86.4557061919757 44.5260104844946
"3124" 624.6 90.7840687101985 43.1546168070059
"3125" 624.8 95.4665194739778 41.609140070424
"3126" 625 101.354535768719 42.7902258994693
"3127" 625.2 105.926552705273 42.9753172877007
"3128" 625.4 111.144286427996 44.3572774644445
"3129" 625.6 112.462594928061 47.2204053805351
"3130" 625.8 114.814350460304 50.5650487154108
"3131" 626 118.672491370228 54.4147976001185
"3132" 626.2 120.639263717899 59.0225651714849
"3133" 626.4 120.443921006358 60.6321013959218
"3134" 626.6 120.820660126205 61.3550034164693
"3135" 626.8 122.796333079745 65.6435697404849
"3136" 627 124.143451455547 69.3834069461585
"3137" 627.2 124.882249111947 68.7593365964849
"3138" 627.4 124.211168281707 67.6084620791179
"3139" 627.6 124.301787738533 66.0267990773407
"3140" 627.8 123.658793399147 64.488511667303
"3141" 628 123.297563862151 62.1091804569289
"3142" 628.2 122.864845260865 59.094901104946
"3143" 628.4 123.379550143184 55.0971200588879
"3144" 628.6 123.599212859239 51.6087406848701
"3145" 628.8 121.585132107281 49.5694059499496
"3146" 629 119.695545872091 45.3761055281388
"3147" 629.2 117.836957127043 41.7954133983457
"3148" 629.4 115.288319333676 38.3094564208407
"3149" 629.6 115.014100056809 33.7749028714836
"3150" 629.8 115.960322457189 31.520514876804
"3151" 630 115.829026276706 31.8584027712589
"3152" 630.2 115.594833399385 32.0252915119488
"3153" 630.4 114.876971126179 31.02294825153
"3154" 630.6 113.579655045323 30.6719329150707
"3155" 630.8 112.946155125094 30.9842570699922
"3156" 631 110.778073951538 31.6279515245397
"3157" 631.2 107.915090641291 31.8619784712962
"3158" 631.4 104.259163684859 30.6523837468116
"3159" 631.6 99.9144839305576 28.9356869596465
"3160" 631.8 96.2562117811654 25.8427147434728
"3161" 632 92.0618395855238 23.5245435031869
"3162" 632.2 86.8569467726762 22.7385705256774
"3163" 632.4 81.6114543573667 22.2270638610831
"3164" 632.6 75.7967692723599 22.1464158553407
"3165" 632.8 71.2201555199083 22.7995909384345
"3166" 633 69.2687442468146 24.5481528068407
"3167" 633.2 68.1758251140539 26.1234352765624
"3168" 633.4 66.6146019706408 28.5763249103921
"3169" 633.6 64.2595772558838 31.8340484338968
"3170" 633.8 61.4022443330333 36.9117292331024
"3171" 634 59.7460478731692 42.3327281863553
"3172" 634.2 58.2129924096748 47.9727427784822
"3173" 634.4 56.0406501988184 54.0047679664856
"3174" 634.6 52.8702846245474 59.6466355211585
"3175" 634.8 49.9849782843111 66.2071096592852
"3176" 635 48.4918638455482 72.70243239691
"3177" 635.2 47.3657146467534 79.0831604401707
"3178" 635.4 46.9071550464246 85.867234763645
"3179" 635.6 47.7178732339963 90.4841264122851
"3180" 635.8 46.8262975098084 92.4653790866907
"3181" 636 43.3960102931264 94.2755128255616
"3182" 636.2 39.9391154183586 94.2712569097805
"3183" 636.4 38.6571462842333 93.2199788721282
"3184" 636.6 39.1346714219464 94.1519572326559
"3185" 636.8 40.4032739597833 96.8707272247574
"3186" 637 42.4660726654764 99.811341750904
"3187" 637.2 44.9290695665889 103.870384015841
"3188" 637.4 48.0604926584846 108.58994753095
"3189" 637.6 49.7278553944584 113.501673750403
"3190" 637.8 50.9089145766195 117.103439800806
"3191" 638 51.5718027019194 116.903689361271
"3192" 638.2 53.6212029103882 115.772278377067
"3193" 638.4 58.0095204231667 116.805143922207
"3194" 638.6 62.1084277550663 118.788687135434
"3195" 638.8 65.8699674972402 121.347329139151
"3196" 639 66.6238710553706 121.230519114678
"3197" 639.2 67.3741308070333 119.908594178456
"3198" 639.4 70.0790634256916 118.466502800119
"3199" 639.6 73.6753259731309 118.089236726072
"3200" 639.8 76.9810786130333 119.663045433017
"3201" 640 79.1416169460754 120.774785774051
"3202" 640.2 79.1804434525627 120.858186396164
"3203" 640.4 80.5018951603134 121.998954173001
"3204" 640.6 81.7349140734745 121.801316804782
"3205" 640.8 83.3330672292601 121.431370664284
"3206" 641 85.8577685621583 120.540548093059
"3207" 641.2 88.0929206147884 120.487807247841
"3208" 641.4 90.5211521824109 120.022826734892
"3209" 641.6 92.5387459986311 119.006124639689
"3210" 641.8 94.3384964733334 117.423969839441
"3211" 642 95.5986913238124 115.86397300369
"3212" 642.2 98.4772144363175 113.481757627034
"3213" 642.4 99.1160056525333 112.823886272874
"3214" 642.6 101.12007236057 110.164779690725
"3215" 642.8 105.745709742394 108.807696701315
"3216" 643 107.28370195824 107.299518228048
"3217" 643.2 110.361976648408 104.162487158591
"3218" 643.4 113.595195318132 101.222496341187
"3219" 643.6 116.500448021278 98.2402780898203
"3220" 643.8 118.841406323393 94.8177830629707
"3221" 644 120.512792686862 91.1699248313836
"3222" 644.2 121.430394753592 88.4328283800466
"3223" 644.4 122.964854123639 85.0122550520619
"3224" 644.6 124.793262867605 81.0065900868121
"3225" 644.8 125.910158129478 77.7217434222574
"3226" 645 126.601095045685 73.7155731365563
"3227" 645.2 126.58451970595 71.8832867788963
"3228" 645.4 125.664935738033 72.6405912230629
"3229" 645.6 124.37040879429 74.6823252183836
"3230" 645.8 124.329607085462 76.4442171905264
"3231" 646 124.198050173818 77.7879696453454
"3232" 646.2 123.688462136622 79.6588857247659
"3233" 646.4 123.772695253552 80.4017030037841
"3234" 646.6 123.589018257519 82.493601702831
"3235" 646.8 123.561065127323 84.4926922490276
"3236" 647 123.124275381155 86.443686448579
"3237" 647.2 121.953507571327 88.230456268076
"3238" 647.4 121.08116334411 90.5472351159657
"3239" 647.6 119.19284649671 92.9575633363701
"3240" 647.8 117.44953484819 97.0952138992782
"3241" 648 116.083952655833 98.5411244558907
"3242" 648.2 113.968887450778 100.99041924333
"3243" 648.4 112.277910855406 102.70887695649
"3244" 648.6 109.367387196147 104.270561975439
"3245" 648.8 106.730972304502 107.602813062091
"3246" 649 103.962977159837 109.956033454944
"3247" 649.2 101.256797129843 111.607871708241
"3248" 649.4 98.5866732678477 113.682105159026
"3249" 649.6 95.6438862096864 116.295034246463
"3250" 649.8 93.7534526160979 117.430670413325
"3251" 650 92.2533081758206 118.068115966053
"3252" 650.2 90.3883178115788 119.437416148659
"3253" 650.4 88.6084852661887 120.521838681948
"3254" 650.6 87.3916346206433 121.375800801801
"3255" 650.8 86.8927145044415 120.980607107718
"3256" 651 84.5044216032017 122.053402970039
"3257" 651.2 82.3207240625034 123.038841361191
"3258" 651.4 81.2691527486033 122.953157772651
"3259" 651.6 78.6881210926503 123.359118991468
"3260" 651.8 75.8042903246785 123.859033483163
"3261" 652 72.3723401385333 124.358173889278
"3262" 652.2 69.6622720919083 125.108716686622
"3263" 652.4 68.7939912295702 125.514031149756
"3264" 652.6 68.1424746745843 124.712373788565
"3265" 652.8 65.6076543732243 124.540054591459
"3266" 653 62.5877765021432 123.659212797698
"3267" 653.2 58.6547814396312 122.384360986276
"3268" 653.4 55.04380438673 122.08945144629
"3269" 653.6 51.6400726347507 120.623275372015
"3270" 653.8 47.6744435884527 119.784246990034
"3271" 654 43.9056894201964 118.955324093123
"3272" 654.2 39.7730255768473 118.558567886422
"3273" 654.4 37.6539068959611 118.850152680455
"3274" 654.6 38.0077364507637 117.529579165459
"3275" 654.8 37.5536455227334 115.398721383041
"3276" 655 35.4151371504471 113.231114613392
"3277" 655.2 32.4908262971264 110.918598865969
"3278" 655.4 28.2972214880333 108.238948795191
"3279" 655.6 23.9938089322926 106.284141672804
"3280" 655.8 21.3252123195148 104.456994442433
"3281" 656 20.5173036372285 101.902447937585
"3282" 656.2 17.4368042572058 98.0104144547717
"3283" 656.4 14.9140291643709 93.7262909862282
"3284" 656.6 12.4050198518264 89.0615380968062
"3285" 656.8 9.72962171844638 83.725145050145
"3286" 657 6.72443071880334 79.4297895029007
"3287" 657.2 4.67769854738818 74.4046103615181
"3288" 657.4 3.38920156361473 71.586571039864
"3289" 657.6 4.24955979526668 70.3672354059074
"3290" 657.8 4.60579212286312 65.9245975049364
"3291" 658 3.51018337467618 61.2524692520754
"3292" 658.2 3.20175148481593 57.084491755569
"3293" 658.4 2.4195945463498 55.4806842047774
"3294" 658.6 2.70592292920187 55.2142420454587
"3295" 658.8 2.0597037544384 54.7411825775622
"3296" 659 0.901675674373765 55.0898497277556
"3297" 659.2 0.233439398808619 54.019573012189
"3298" 659.4 1.0652421343856 49.3075823258975
"3299" 659.6 2.01572805767333 46.2118201093707
"3300" 659.8 1.29105546968169 43.8219670122253
"3301" 660 2.69240475060759 43.0602296468209
"3302" 660.2 3.01246495982542 41.6720166911773
"3303" 660.4 2.90524894832746 41.5130451367525
"3304" 660.6 3.50703401464655 40.5580994820105
"3305" 660.8 3.97476646838334 39.7310250488907
"3306" 661 4.29413257112334 39.5207107861107
"3307" 661.2 4.71132458912157 39.7566079385172
"3308" 661.4 5.63743610314763 38.6655440615264
"3309" 661.6 6.93878666028805 37.3835445721237
"3310" 661.8 8.19033350608941 36.056349313523
"3311" 662 10.3703273297737 34.5682892463888
"3312" 662.2 10.9924967436804 33.0401448261348
"3313" 662.4 12.0845424799745 31.5204448154878
"3314" 662.6 14.5247901352619 30.086057468755
"3315" 662.8 17.9266053349745 28.1412123797525
"3316" 663 21.6394743853541 26.1513520263784
"3317" 663.2 25.5891250617903 22.996335903093
"3318" 663.4 29.6134887362278 19.5896118033685
"3319" 663.6 33.1880766730526 16.1096175718407
"3320" 663.8 34.9598200320527 13.6139790706757
"3321" 664 34.6233929783698 12.9610914848781
"3322" 664.2 34.4705165672109 11.8254381448407
"3323" 664.4 35.2967771703791 11.1374942946258
"3324" 664.6 35.4460136669866 11.6361625881678
"3325" 664.8 36.8437408547249 12.4842626786444
"3326" 665 37.1029721024905 12.6711462914693
"3327" 665.2 38.342630195939 13.710330122586
"3328" 665.4 40.4166381558569 14.4066371578995
"3329" 665.6 43.0854299283234 15.0307832979507
"3330" 665.8 46.455818177271 15.6275991844645
"3331" 666 50.1316804608787 16.2983302551294
"3332" 666.2 53.4033947510616 17.1016659811803
"3333" 666.4 57.7172508398795 18.281666582033
"3334" 666.6 61.5822827480616 20.3203119314822
"3335" 666.8 66.3318326087762 22.0815040458407
"3336" 667 71.849227320798 23.7157543085466
"3337" 667.2 76.0814009333633 25.4179710541407
"3338" 667.4 80.0136575189945 28.4289967185009
"3339" 667.6 85.1792473455284 31.0444752863061
"3340" 667.8 90.4008074624799 33.8626823642193
"3341" 668 93.5354806707615 37.8821728592776
"3342" 668.2 96.4506874139728 42.0192646849922
"3343" 668.4 97.0617377989451 46.2286971798407
"3344" 668.6 96.5302468721595 51.66490367253
"3345" 668.8 95.7464926321243 56.5083673752044
"3346" 669 94.5072671780333 61.5961044231836
"3347" 669.2 93.357579167466 65.3926606306869
"3348" 669.4 93.5090117775673 67.5122081549281
"3349" 669.6 92.6031874327 70.8951847898407
"3350" 669.8 90.8971719266103 72.8675051554176
"3351" 670 88.7399512551849 77.0913120602953
"3352" 670.2 87.9349464661583 82.5586567422725
"3353" 670.4 87.0826708407928 88.2159562361698
"3354" 670.6 87.1015933824304 93.488312837576
"3355" 670.8 87.5608143586635 98.6134166492106
"3356" 671 89.0751736461912 103.248597209051
"3357" 671.2 92.0605912814949 107.680207911879
"3358" 671.4 92.8595058599564 108.708810431648
"3359" 671.6 89.7703278797708 109.718938051791
"3360" 671.8 86.6988514596431 109.710863655975
"3361" 672 81.9025739878515 110.41214559662
"3362" 672.2 76.2320961957256 110.336598885264
"3363" 672.4 70.1581261922556 110.140383985322
"3364" 672.6 64.0275664061444 109.981710673211
"3365" 672.8 57.7515416011538 109.563853571985
"3366" 673 51.4584124524131 110.213664640398
"3367" 673.2 44.7640493219933 110.636791038121
"3368" 673.4 42.6259023998852 108.890230617174
"3369" 673.6 42.239350857069 106.587406899198
"3370" 673.8 39.6228569773856 102.169399553261
"3371" 674 37.1538899374749 98.9505746620485
"3372" 674.2 34.5604563163008 94.2573979019803
"3373" 674.4 30.813465788876 89.4701731532789
"3374" 674.6 26.8377306975912 85.4354301178407
"3375" 674.8 22.997205702054 81.352008864552
"3376" 675 18.4194987052619 77.6126297615264
"3377" 675.2 13.0142352628699 75.3354022204465
"3378" 675.4 8.39675866016797 73.3468539024945
"3379" 675.6 7.82795597532578 73.5235006990294
"3380" 675.8 8.39179016294422 73.6896060542566
"3381" 676 9.2971530132098 73.7398493826348
"3382" 676.2 9.96482824904334 73.8798297906507
"3383" 676.4 10.594668761373 73.1817951358124
"3384" 676.6 10.9101296576762 72.2594919287961
"3385" 676.8 10.9924967436804 71.483209417076
"3386" 677 11.1724263572884 70.1268409222897
"3387" 677.2 11.1765644339303 67.7566653408201
"3388" 677.4 11.5007783182544 65.715905673946
"3389" 677.6 12.5037808174415 63.8396685164325
"3390" 677.8 12.8274390479933 61.9776004007307
"3391" 678 13.0907384669235 59.2338852106539
"3392" 678.2 14.150381066094 55.5091189138104
"3393" 678.4 15.6250697092228 52.1951173961986
"3394" 678.6 17.3133565108212 48.7071480880225
"3395" 678.8 19.3875737387241 44.3884139208201
"3396" 679 21.7509638511849 40.044372056568
"3397" 679.2 24.335634084003 35.4651389500225
"3398" 679.4 27.5969229278507 30.4975698083215
"3399" 679.6 31.1075210052098 26.3084083468113
"3400" 679.8 36.0751836028274 21.8600402251937
"3401" 680 39.6286188747126 17.8659106817086
"3402" 680.2 40.0715024890056 17.2275431798963
"3403" 680.4 41.0199361500333 18.0215654152953
"3404" 680.6 42.4329637505175 19.2376835075354
"3405" 680.8 45.29126175337 20.5326182944051
"3406" 681 48.9429581794896 22.4697144793553
"3407" 681.2 53.1645682821465 24.4611954771332
"3408" 681.4 56.4439807304564 25.0112736015426
"3409" 681.6 57.6209738767226 25.6573254740252
"3410" 681.8 59.3226169267881 27.3050675839067
"3411" 682 61.6452169777673 28.2904079526939
"3412" 682.2 65.3934273355012 28.6084162671251
"3413" 682.4 69.0582316423944 27.9055358426463
"3414" 682.6 73.2306185085889 27.1590500333963
"3415" 682.8 77.0478450456619 26.7217711135264
"3416" 683 78.3533263989118 26.6726496000089
"3417" 683.2 78.3666960850526 27.2320064688599
"3418" 683.4 79.2300818951216 29.0652510796936
"3419" 683.6 81.4783647353729 31.9529980943313
"3420" 683.8 84.785192766505 34.8777037751992
"3421" 684 88.8075109823218 37.4443817288503
"3422" 684.2 91.3988488287692 39.2647622965011
"3423" 684.4 95.7992618478891 41.6162137932542
"3424" 684.6 100.746219382548 42.8940847946693
"3425" 684.8 105.718734080994 42.9490752707339
"3426" 685 109.444851461155 43.569280014871
"3427" 685.2 113.378232475694 45.3603486338879
"3428" 685.4 113.642297974753 48.239143317065
"3429" 685.6 112.954704116322 51.3192810094753
"3430" 685.8 113.217141680975 51.8416595307231
"3431" 686 113.947741747722 51.242828275935
"3432" 686.2 116.141271008373 50.3720302277369
"3433" 686.4 119.891603034269 49.2871889098113
"3434" 686.6 121.901231001751 48.1099594406225
"3435" 686.8 121.380756311033 48.4731478237061
"3436" 687 119.96984301775 49.8208922225483
"3437" 687.2 120.174894619168 53.1992268769176
"3438" 687.4 120.80449841037 58.1247798188203
"3439" 687.6 121.191921956124 63.8256986279316
"3440" 687.8 122.117696265945 69.4442149304289
"3441" 688 123.365923300596 75.4717824654621
"3442" 688.2 124.003469635299 79.9248318219896
"3443" 688.4 120.967440299523 78.7627610474019
"3444" 688.6 116.742158404163 78.5729536175007
"3445" 688.8 111.239240662092 79.921744652076
"3446" 689 107.292244187921 82.4428632268101
"3447" 689.2 104.684140671443 84.1501762897407
"3448" 689.4 100.560638689491 85.5638726345109
"3449" 689.6 96.0863175004355 86.4429742913842
"3450" 689.8 90.7468589035506 88.4527100904614
"3451" 690 86.8198543101048 91.1662155851264
"3452" 690.2 84.6436912879636 94.760087031364
"3453" 690.4 81.5007520465915 98.4962900200267
"3454" 690.6 76.522877604798 101.330423093523
"3455" 690.8 70.7020484550577 103.142105177548
"3456" 691 64.3915596120853 104.393050533893
"3457" 691.2 57.5173957847295 104.706842523069
"3458" 691.4 51.4929225283498 102.680608064499
"3459" 691.6 44.8117974374489 101.509954579477
"3460" 691.8 38.3318235683863 102.054380686535
"3461" 692 33.3374325786216 100.262814744335
"3462" 692.2 30.8657571398941 96.2272238643344
"3463" 692.4 29.6408959446834 91.8130154012157
"3464" 692.6 27.585429921792 85.7219374149442
"3465" 692.8 26.0928967406828 79.5853369358923
"3466" 693 24.442254842217 73.4651625537183
"3467" 693.2 22.2816320135779 67.5043461074447
"3468" 693.4 20.1533858681634 61.7478125951007
"3469" 693.6 17.4607676432686 56.7253186101642
"3470" 693.8 15.5345610971103 53.1430531956196
"3471" 694 14.6203662475576 48.6739187415883
"3472" 694.2 16.3220626101652 44.6693871186649
"3473" 694.4 19.7558556637264 40.9856225075536
"3474" 694.6 23.4420702221304 37.5002645431902
"3475" 694.8 28.1119392356741 34.1311525666174
"3476" 695 33.6075068267449 30.8982754015811
"3477" 695.2 40.2715411699157 26.8811596071054
"3478" 695.4 45.9352383189046 23.4247286186625
"3479" 695.6 51.5001315064767 20.7538738288973
"3480" 695.8 57.5718173607906 19.229165698297
"3481" 696 63.16568182445 19.311933507174
"3482" 696.2 67.8073046644888 18.967022572207
"3483" 696.4 73.6626279436966 19.5631907834019
"3484" 696.6 79.4241230796697 20.2797095760831
"3485" 696.8 83.7875454948905 21.2877253468121
"3486" 697 86.6214463605581 23.5596937671278
"3487" 697.2 91.1705505089276 26.8238110514272
"3488" 697.4 97.1233355759956 30.3289781057086
"3489" 697.6 101.872508137142 34.6384043825833
"3490" 697.8 106.993702853453 37.0865179298607
"3491" 698 113.268078359723 37.8615649352907
"3492" 698.2 118.829176210501 39.7035436940276
"3493" 698.4 118.318975514419 41.3558126290585
"3494" 698.6 116.436860942584 41.9816102154121
"3495" 698.8 114.468593916897 44.4993961578213
"3496" 699 111.934178857916 49.088635139576
"3497" 699.2 110.160100920863 54.9048096376107
"3498" 699.4 107.586681686412 60.3731695334135
"3499" 699.6 103.820536311927 65.2131957174912
"3500" 699.8 99.1770613149343 68.7113201494348
"3501" 700 93.5014492366547 72.2009835207533
"3502" 700.2 88.5206584379612 75.3814607783768
"3503" 700.4 83.0022980622533 79.2895799943807
"3504" 700.6 76.7549342444527 82.8933999006472
"3505" 700.8 70.3509100238686 86.4434723359583
"3506" 701 63.6316292386195 90.2523340503924
"3507" 701.2 57.7996389057833 94.6853629715907
"3508" 701.4 52.4352506018686 99.0165080019348
"3509" 701.6 46.7553581751405 102.066763023305
"3510" 701.8 42.3581180689564 102.402378477918
"3511" 702 37.4165391153504 100.145079436487
"3512" 702.2 34.8992274786431 98.7154364126212
"3513" 702.4 33.0907089588026 99.4563809698407
"3514" 702.6 31.7929599118382 102.424908843316
"3515" 702.8 33.018239849236 104.445818435192
"3516" 703 34.3257915139911 105.046110593545
"3517" 703.2 35.6202352560704 104.606051190174
"3518" 703.4 37.6050819692485 105.293513813993
"3519" 703.6 40.5632624784922 107.5161367047
"3520" 703.8 43.6067919656629 109.981710673211
"3521" 704 45.7634914596487 112.903111968571
"3522" 704.2 46.8165607383833 116.232838135116
"3523" 704.4 45.9129435833782 116.700538914255
"3524" 704.6 44.4553936678208 116.291258763666
"3525" 704.8 42.8975102398208 116.315600692228
"3526" 705 41.1732218688526 115.818849383805
"3527" 705.2 39.1390032514984 115.34769768162
"3528" 705.4 37.1994125051762 115.429322664662
"3529" 705.6 36.1950988666916 114.31050365517
"3530" 705.8 36.0011450252773 113.425085731268
"3531" 706 35.4843174189519 112.096068898759
"3532" 706.2 32.7951349219236 110.817530847207
"3533" 706.4 30.4368461961093 108.57197102798
"3534" 706.6 29.0556647358754 105.974893208051
"3535" 706.8 25.6374205133992 102.477154933889
"3536" 707 20.9501663090704 100.211281272915
"3537" 707.2 20.1232018767459 98.2490213131407
"3538" 707.4 20.7434101751074 95.4318487808407
"3539" 707.6 18.9210712269222 90.9889960417296
"3540" 707.8 15.7327293616896 86.405050272247
"3541" 708 11.828168106319 83.5317919494427
"3542" 708.2 9.87640679606304 82.0651575533061
"3543" 708.4 10.4323626125986 81.4052534236668
"3544" 708.6 10.7838726216158 79.3793722864671
"3545" 708.8 8.86527261305274 75.2373436971708
"3546" 709 6.59758540635685 70.8875481063701
"3547" 709.2 6.19179981648789 67.1145636425983
"3548" 709.4 5.70405563493432 65.1482402299496
"3549" 709.6 6.51585664495887 64.9384904414684
"3550" 709.8 7.98512403775782 64.6702747318713
"3551" 710 9.46241084351333 62.0515998635607
"3552" 710.2 11.7893369345646 58.152185187372
"3553" 710.4 14.2154158146271 54.4968389149032
"3554" 710.6 16.6050654510849 50.5396443633355
"3555" 710.8 19.4205315389083 46.7520486439345
"3556" 711 23.6680821591191 42.5639618777836
"3557" 711.2 26.389609127217 37.9438307183509
"3558" 711.4 29.9322278580135 33.4198618992962
"3559" 711.6 33.3713653891371 28.8372312383313
"3560" 711.8 37.1937456011722 24.0721328705074
"3561" 712 41.1686661213149 19.898450569064
"3562" 712.2 46.4328598200055 17.5304649575629
"3563" 712.4 50.6701584957 13.6862433505074
"3564" 712.6 52.9276469816444 12.8712395201185
"3565" 712.8 54.7585521412954 12.9636005521902
"3566" 713 57.6506066900945 13.3197344941468
"3567" 713.2 61.8379889552215 13.0786859520189
"3568" 713.4 66.6090537513731 14.0223562799572
"3569" 713.6 70.5805292461088 15.2241225101709
"3570" 713.8 74.1058672863569 16.8809226023701
"3571" 714 78.4225223002808 17.5149247878201
"3572" 714.2 83.3961130172737 17.4353164504753
"3573" 714.4 89.2572000256734 17.5428703256007
"3574" 714.6 94.6667647670905 18.0495533643264
"3575" 714.8 98.7874314415591 18.7997770995727
"3576" 715 99.5080729819133 22.3917824952507
"3577" 715.2 101.725460394433 27.7381045879836
"3578" 715.4 103.767558299257 33.3374880336067
"3579" 715.6 104.88030287437 38.9958506044645
"3580" 715.8 104.383428172907 44.1802171284618
"3581" 716 104.149621425579 50.2060207801134
"3582" 716.2 101.970876966504 55.7382772715907
"3583" 716.4 100.880426656215 61.5636204180831
"3584" 716.6 100.510361252754 67.7332306847734
"3585" 716.8 98.2461874052333 74.6120350018107
"3586" 717 96.0274598779366 80.9334820396149
"3587" 717.2 93.0135822429454 86.2400512290055
"3588" 717.4 90.2943324199967 91.5292241365115
"3589" 717.6 87.0337541776 95.3582820634074
"3590" 717.8 83.7056134098435 100.39308303098
"3591" 718 80.5660874654189 105.889688740286
"3592" 718.2 77.3606894483371 109.745313609828
"3593" 718.4 71.5235566041852 110.874286094043
"3594" 718.6 65.2463722722541 112.283628935451
"3595" 718.8 58.6455999555658 113.689770471113
"3596" 719 53.3245175975918 112.855190063256
"3597" 719.2 47.7807507702641 114.540886854418
"3598" 719.4 47.4078483121924 116.057576249466
"3599" 719.6 48.4832110276675 116.037390259926
"3600" 719.8 49.2669023862651 115.339192504085
"3601" 720 50.0394320800584 115.283502921178
"3602" 720.2 50.8144069612555 115.722799602322
"3603" 720.4 52.0041432184681 117.350873497439
"3604" 720.6 53.5285087600746 120.034093775253
"3605" 720.8 54.7316013214745 120.338891920164
"3606" 721 56.0755419049727 120.67664160275
"3607" 721.2 58.3838451912833 122.322814170245
"3608" 721.4 59.8983469644195 122.824632389841
"3609" 721.6 61.3366898323502 123.075281951276
"3610" 721.8 63.4844154531487 124.337576872802
"3611" 722 65.3498906894217 124.015732583579
"3612" 722.2 68.4033349191056 123.434646985142
"3613" 722.4 72.4331949599396 123.968703032278
"3614" 722.6 74.8731177890643 124.250015423191
"3615" 722.8 76.1147046658292 123.524090255473
"3616" 723 78.8232757666433 123.525679932441
"3617" 723.2 79.3436235286088 123.526414783114
"3618" 723.4 79.4220197267066 123.626710986435
"3619" 723.6 79.1330034491849 123.194433001538
"3620" 723.8 78.9605542058271 123.077587688717
"3621" 724 80.6367060628947 123.171685628752
"3622" 724.2 81.541290783344 122.69228792387
"3623" 724.4 83.6623106341467 122.370918917253
"3624" 724.6 85.4100478971596 121.918600185662
"3625" 724.8 87.5603788307272 121.286619923933
"3626" 725 89.1149026321467 120.540004373006
"3627" 725.2 91.2318172706634 119.190869294031
"3628" 725.4 93.3270524598515 118.505046521295
"3629" 725.6 95.3264989806885 117.475003951737
"3630" 725.8 97.2540616431912 116.453709107967
"3631" 726 97.438998354352 116.130869528874
"3632" 726.2 99.0496827167399 115.386585696917
"3633" 726.4 100.644507945707 113.899600224693
"3634" 726.6 100.571286542937 113.954747711067
"3635" 726.8 100.5224281917 113.810545777274
"3636" 727 101.078552063161 113.601631031522
"3637" 727.2 100.49848908465 113.680353864319
"3638" 727.4 99.4212292674163 114.289419991756
"3639" 727.6 97.6792909356 115.208313408507
"3640" 727.8 96.4502940090667 115.918015859041
"3641" 728 95.2944082784965 116.580799598146
"3642" 728.2 94.1894231453092 117.103439800806
"3643" 728.4 92.8689495513051 118.294916987776
"3644" 728.6 90.8936200512292 119.223030753459
"3645" 728.8 89.2273272094251 119.885532726707
"3646" 729 87.1813203578633 120.616332630651
"3647" 729.2 85.1440698403598 121.990051981984
"3648" 729.4 84.6839466737 121.880460615295
"3649" 729.6 83.8085027362434 122.353372652871
"3650" 729.8 81.8809929187191 123.147336814212
"3651" 730 79.9589078738458 123.567061210997
"3652" 730.2 78.3169636525433 123.977466126561
"3653" 730.4 76.9039958392521 123.729340734747
"3654" 730.6 75.5773607325958 124.313547020247
"3655" 730.8 76.0431692022986 123.842025648943
"3656" 731 77.3049543783281 123.087012756662
"3657" 731.2 77.466870219614 122.845571683228
"3658" 731.4 78.0424936958465 122.533599221973
"3659" 731.6 78.7864383147521 122.447332497122
"3660" 731.8 79.5734940049396 122.909829139809
"3661" 732 80.1842777022374 122.713355002126
"3662" 732.2 81.3197839600133 123.007683692631
"3663" 732.4 82.4336706110333 122.981223765336
"3664" 732.6 84.0227117075933 122.478003327111
"3665" 732.8 86.0647978939728 122.155844049538
"3666" 733 87.6774741083735 121.451446481655
"3667" 733.2 89.8773330106354 120.46396209333
"3668" 733.4 91.7307168749043 119.478533306583
"3669" 733.6 93.8013512497208 118.337603558153
"3670" 733.8 96.3531967606896 117.254387737122
"3671" 734 97.6640309663491 116.158531195293
"3672" 734.2 100.073454842658 114.536205714309
"3673" 734.4 101.755524811465 113.014066486672
"3674" 734.6 104.010356088833 111.263497476788
"3675" 734.8 105.954498243054 109.711108483016
"3676" 735 108.897190420875 107.483580317272
"3677" 735.2 110.889641331423 105.122157015883
"3678" 735.4 112.602083194253 103.612035014031
"3679" 735.6 113.526427361533 102.133038526282
"3680" 735.8 115.776270678803 99.4018550498607
"3681" 736 118.650526262973 96.0258901889922
"3682" 736.2 120.166968494558 92.8769703758601
"3683" 736.4 121.649845266779 90.5339577003862
"3684" 736.6 122.594107827072 88.0755931388503
"3685" 736.8 123.883957353111 84.9060522539572
"3686" 737 124.451147921558 81.1474694203844
"3687" 737.2 125.590037496303 78.0317389227542
"3688" 737.4 125.975763441216 76.0019965718503
"3689" 737.6 125.638971014233 74.7119991884407
"3690" 737.8 126.009895639948 71.0435546401264
"3691" 738 127.31269705611 67.1565142234465
"3692" 738.2 126.054406595033 65.3333352907021
"3693" 738.4 124.548187668472 61.9717980797999
"3694" 738.6 124.808099852633 58.1465054040407
"3695" 738.8 125.828731892846 55.7482870366071
"3696" 739 125.454926942592 54.9459713615172
"3697" 739.2 125.140788042631 53.3168241162706
"3698" 739.4 125.168911533364 50.5961596831803
"3699" 739.6 124.90704650279 47.4497409477326
"3700" 739.8 124.017174419956 47.0800405275138
"3701" 740 122.462199661538 45.3804321741417
"3702" 740.2 121.861633593656 42.5300487691468
"3703" 740.4 120.471990978033 39.4091388406054
"3704" 740.6 118.90402416215 38.2451748230834
"3705" 740.8 117.108031909239 36.8546682196936
"3706" 741 115.708850626567 34.7739685441902
"3707" 741.2 113.743418267576 31.2878532560693
"3708" 741.4 111.029231866651 29.0881611301054
"3709" 741.6 107.522400088655 27.7067740613456
"3710" 741.8 103.480675723313 27.1199586992307
"3711" 742 99.6975624764211 27.0903112237897
"3712" 742.2 96.2446126675922 27.2286287050172
"3713" 742.4 94.2951790875878 27.7397572224546
"3714" 742.6 91.4819834504273 28.1792800897801
"3715" 742.8 87.9091726594451 29.0003392701936
"3716" 743 84.8544992712098 30.1763885246642
"3717" 743.2 82.4998806567233 31.5988735547307
"3718" 743.4 79.6474560186487 32.2277191923022
"3719" 743.6 75.9512277892353 32.4599037416676
"3720" 743.8 72.0153251862833 32.5258141943907
"3721" 744 67.5002451797762 32.4340103495264
"3722" 744.2 62.9783273337903 32.9005433974575
"3723" 744.4 59.3341540823633 34.0174875767007
"3724" 744.6 57.3455775848749 35.9109329252566
"3725" 744.8 56.9710947713164 37.6480908146143
"3726" 745 55.6972175203111 39.9827386212851
"3727" 745.2 53.5416738633891 42.9831067048407
"3728" 745.4 52.3509416163533 46.4182396635807
"3729" 745.6 52.5567619846295 50.6714112185042
"3730" 745.8 53.3813492308541 54.7407174821992
"3731" 746 53.3383429700048 59.7414812946121
"3732" 746.2 54.4861860844879 65.1829455538407
"3733" 746.4 55.592940708996 70.5154203716444
"3734" 746.6 56.6066385281546 76.0409209611134
"3735" 746.8 58.0751688205759 81.3169829704152
"3736" 747 57.9670238527524 85.48794304238
"3737" 747.2 56.5178215852451 87.5798108363819
"3738" 747.4 54.2342301334153 89.0456936799194
"3739" 747.6 51.831710468948 92.4364062546456
"3740" 747.8 51.1602134178712 96.5406126620299
"3741" 748 51.4184913889602 101.142504801975
"3742" 748.2 53.0450443774068 103.726483136949
"3743" 748.4 55.6426576595157 106.1919357909
"3744" 748.6 57.8007844083039 109.202316415005
"3745" 748.8 60.7249037121638 111.707779449819
"3746" 749 62.3804502064287 111.366943224608
"3747" 749.2 63.879842073949 110.122251547684
"3748" 749.4 63.9623027711187 109.877101216889
"3749" 749.6 66.0283981710577 109.098159502889
"3750" 749.8 66.674349836326 109.197902039438
"3751" 750 70.1234335233245 109.365702774524
"3752" 750.2 75.1955823465268 108.545720320867
"3753" 750.4 80.7243262942 107.516263982757
"3754" 750.6 85.9799052563491 105.949270125354
"3755" 750.8 91.3752723696583 104.914382285299
"3756" 751 95.8425958306048 102.627786519698
"3757" 751.2 101.030904032783 101.894999631284
"3758" 751.4 106.016802503861 101.618615727668
"3759" 751.6 108.03102119131 102.331836020458
"3760" 751.8 107.861104581905 104.114606665445
"3761" 752 105.535219161566 104.227398968091
"3762" 752.2 103.32068634655 105.158409359402
"3763" 752.4 100.777747975733 106.830362529041
"3764" 752.6 97.5191751388333 109.461454540774
"3765" 752.8 94.3726352768481 111.227055759174
"3766" 753 90.703603743436 111.297306635256
"3767" 753.2 86.0437658624564 112.29893281861
"3768" 753.4 81.1323797476451 114.233363485429
"3769" 753.6 77.0314807239392 117.120029837311
"3770" 753.8 73.8115916388264 119.601425297427
"3771" 754 72.7942669002833 117.777739201216
"3772" 754.2 69.7863939979117 115.508896021868
"3773" 754.4 64.7758299253573 114.525063282221
"3774" 754.6 60.1477858750217 115.365812605201
"3775" 754.8 56.1532393739197 117.637588703432
"3776" 755 53.2274996430227 119.986467102128
"3777" 755.2 53.2704352308356 119.225236887236
"3778" 755.4 51.4876709950551 117.723410838917
"3779" 755.6 48.2046052926663 116.588168666993
"3780" 755.8 44.3953502440334 116.063418312321
"3781" 756 40.8916766710213 116.147318781274
"3782" 756.2 37.9698447718804 114.902336957452
"3783" 756.4 35.079386411654 112.447696222875
"3784" 756.6 31.7014852751444 110.068259752544
"3785" 756.8 28.4322380517933 109.198345339601
"3786" 757 28.1851819264306 108.921056316663
"3787" 757.2 27.4393996004637 109.129062253815
"3788" 757.4 26.511219415219 108.881575709241
"3789" 757.6 24.3475875407641 108.299366710187
"3790" 757.8 22.4748786764257 107.837399411613
"3791" 758 23.0731190594734 108.310351785641
"3792" 758.2 23.7066583201934 107.365235839321
"3793" 758.4 24.3967854054304 105.74518980787
"3794" 758.6 24.6421872915718 103.698617381472
"3795" 758.8 24.9580816405186 101.117359624694
"3796" 759 25.4194646002 98.5584342717574
"3797" 759.2 26.4102077583432 96.1650779529393
"3798" 759.4 28.0717383602965 94.3522628965249
"3799" 759.6 29.5379643610476 90.8101279444407
"3800" 759.8 30.5691348205333 86.9483746008022
"3801" 760 32.7496907915148 84.4545405520629
"3802" 760.2 35.108432754638 83.4427885238872
"3803" 760.4 38.2790532275502 81.4707043151216
"3804" 760.6 42.0990949829708 78.8347104893094
"3805" 760.8 45.676876463271 75.5019951907912
"3806" 761 49.4836798547421 73.3013332235397
"3807" 761.2 52.1296906971849 72.1068719005074
"3808" 761.4 55.1150719271762 70.6355375518407
"3809" 761.6 59.5217688820637 70.183121909871
"3810" 761.8 64.0803201306905 70.1830095084693
"3811" 762 69.1732902061937 71.4769415730954
"3812" 762.2 74.3296808557641 73.5303545947349
"3813" 762.4 79.8469962400145 75.0556643534539
"3814" 762.6 84.5625258779362 78.3228603895203
"3815" 762.8 89.4802825083014 81.6651916155417
"3816" 763 93.7938799647165 84.6526322567417
"3817" 763.2 96.6646731611906 87.3784083257958
"3818" 763.4 99.6569373983667 90.2034975792953
"3819" 763.6 101.443948125865 93.5733211825249
"3820" 763.8 102.055212386693 93.3377938063707
"3821" 764 104.201704814229 92.3527712084711
"3822" 764.2 107.677308875066 90.0455797186342
"3823" 764.4 111.561118746246 87.2667718071386
"3824" 764.6 113.897622077994 83.5901701351611
"3825" 764.8 115.463068046907 79.8126809493067
"3826" 765 117.968991603713 76.3023385211907
"3827" 765.2 120.188498585523 73.0240271952795
"3828" 765.4 119.641906626245 71.0407446050831
"3829" 765.6 120.768190497111 67.4554890980834
"3830" 765.8 122.738444438706 63.5704634075697
"3831" 766 122.77230322719 59.7628094605907
"3832" 766.2 120.959813061548 56.4493566392953
"3833" 766.4 118.168585777558 52.6813166588506
"3834" 766.6 114.889575361033 48.4765004116693
"3835" 766.8 112.324613568169 42.5444793319087
"3836" 767 110.262112326101 37.3020750695619
"3837" 767.2 107.011528634985 32.2576784889946
"3838" 767.4 103.111393763799 28.2229560630244
"3839" 767.6 97.9376066493026 25.2809072717734
"3840" 767.8 93.7124286943599 21.6893837272285
"3841" 768 89.3457948105182 21.4323859508407
"3842" 768.2 84.4628137760034 19.0540172507607
"3843" 768.4 80.1808489872098 16.5563635548701
"3844" 768.6 75.4647891600527 14.7672665598504
"3845" 768.8 72.4911409974296 12.6668421660954
"3846" 769 68.3240283757561 10.9693734888605
"3847" 769.2 63.2377703521621 9.97834368441496
"3848" 769.4 58.8340503650928 8.92561552638526
"3849" 769.6 55.9352274884778 7.82614943731293
"3850" 769.8 55.6395181340889 7.4150413104796
"3851" 770 53.6569939912498 8.14353323897473
"3852" 770.2 49.984192772865 8.50529549259318
"3853" 770.4 46.1434702622511 8.27007051955358
"3854" 770.6 43.5697728610722 9.7343955825009
"3855" 770.8 40.7382433918258 12.3030910826709
"3856" 771 36.9427032840135 14.648137821316
"3857" 771.2 33.8809224873997 15.9707962762764
"3858" 771.4 30.7151863919083 16.348979869372
"3859" 771.6 27.6481033930333 16.0752524962231
"3860" 771.8 27.3731827880922 15.8194235999584
"3861" 772 27.0753521327392 17.8164163275172
"3862" 772.2 25.780357931005 21.4299364485954
"3863" 772.4 24.8454405593275 24.9681703977231
"3864" 772.6 23.2746702279708 29.0635805551845
"3865" 772.8 23.5272975090446 32.4848978740205
"3866" 773 24.188932125485 35.8679348119052
"3867" 773.2 24.0793349728631 40.1698012590641
"3868" 773.4 22.9987950375958 45.3523877515907
"3869" 773.6 23.4405199012433 50.9010492276507
"3870" 773.8 23.4796363220986 57.1649259542972
"3871" 774 24.9360879921233 62.0788628235507
"3872" 774.2 24.6872873080979 67.1344876975181
"3873" 774.4 25.2341954772521 73.2198389675594
"3874" 774.6 26.0111968925986 78.8694594742863
"3875" 774.8 26.4989239507741 84.9594101815074
"3876" 775 26.8657896369814 91.2420865312953
"3877" 775.2 28.7453797344443 96.1272054250736
"3878" 775.4 28.2297132061534 98.7189828139207
"3879" 775.6 25.7705293032459 99.0425681842782
"3880" 775.8 24.1845947004262 98.1256888750907
"3881" 776 23.8921717950678 97.495596655289
"3882" 776.2 25.0305346749458 96.7544268994032
"3883" 776.4 26.3206568887583 96.7690320565407
"3884" 776.6 28.3073376141892 96.6188075831264
"3885" 776.8 31.0805132222041 96.834577151987
"3886" 777 34.8457663627077 98.0298307378058
"3887" 777.2 38.9187168351074 99.6390956928777
"3888" 777.4 42.9000324155514 101.253577815997
"3889" 777.6 46.7665864657683 104.472577911202
"3890" 777.8 50.5887005386804 107.974337712935
"3891" 778 54.4537301797379 112.401861159898
"3892" 778.2 56.7465007551023 116.969139505289
"3893" 778.4 56.9543101138856 117.814620911159
"3894" 778.6 57.4913078106583 118.800100200841
"3895" 778.8 57.3991263492292 120.616292479016
"3896" 779 57.3318920432098 122.897180882811
"3897" 779.2 56.9379869829043 122.983771019583
"3898" 779.4 56.2067031006533 123.190734995421
"3899" 779.6 56.0007949728212 123.591771956659
"3900" 779.8 56.0566498232202 123.214103246841
"3901" 780 56.054678184112 122.977795086414
"3902" 780.2 56.3828393086354 123.595625719004
"3903" 780.4 56.4730037991271 124.102583639372
"3904" 780.6 56.8493300147033 122.758422344151
"3905" 780.8 57.993327369614 122.673869477454
"3906" 781 59.6557750163807 123.099311836356
"3907" 781.2 61.8961094403632 124.173727317181
"3908" 781.4 62.3957924376252 124.469948051045
"3909" 781.6 62.9943669572531 123.278301739753
"3910" 781.8 64.9160418450883 122.422321834258
"3911" 782 67.6609504304054 122.077391792108
"3912" 782.2 70.9025513091405 122.175514294841
"3913" 782.4 73.5813225904708 123.445351568184
"3914" 782.6 73.5048440489589 123.645007173734
"3915" 782.8 73.1491879231946 123.934414939357
"3916" 783 72.742965631485 123.678955560034
"3917" 783.2 72.5140863347884 124.072528809208
"3918" 783.4 71.2769533532208 124.130982556028
"3919" 783.6 70.7575752279818 123.920772018305
"3920" 783.8 71.1087235802667 123.893513519607
"3921" 784 72.0595832382152 123.001664597568
"3922" 784.2 73.7507615049745 122.655098016794
"3923" 784.4 76.026661018407 123.132785155819
"3924" 784.6 76.4049863037208 123.400724699153
"3925" 784.8 76.9692764658515 123.713727477538
"3926" 785 78.0690569853051 123.374971644297
"3927" 785.2 79.4398592759121 123.576035760416
"3928" 785.4 79.7729697037386 123.115710609283
"3929" 785.6 80.9406989925333 123.672304255076
"3930" 785.8 81.2392933162333 122.764048034307
"3931" 786 83.5896532610652 122.020830833905
"3932" 786.2 86.3447779539597 121.865304173651
"3933" 786.4 89.1585340752333 120.453187616107
"3934" 786.6 92.8903730141243 119.138428420053
"3935" 786.8 94.7909035630225 116.936002367156
"3936" 787 98.270693436685 114.912685092582
"3937" 787.2 100.253056338045 114.085606531088
"3938" 787.4 102.62465977656 112.12443305542
"3939" 787.6 104.204653909629 110.729155437616
"3940" 787.8 107.061487355799 107.465393380277
"3941" 788 110.745817399482 105.258701900657
"3942" 788.2 113.694668173911 102.389334974596
"3943" 788.4 116.370376015252 98.7910349224657
"3944" 788.6 118.884963472299 94.6595307208713
"3945" 788.8 121.265071898063 90.1283611373358
"3946" 789 123.045942934329 85.4115849633305
"3947" 789.2 125.35706829869 80.2795778204121
"3948" 789.4 125.415086509014 75.8235833073501
"3949" 789.6 126.707458739094 70.3955605591437
"3950" 789.8 126.466787502445 66.2711729483995
"3951" 790 124.737078696357 60.5474786871936
"3952" 790.2 122.036301317865 55.8472134271377
"3953" 790.4 119.861819968733 54.0986049636207
"3954" 790.6 119.39196895614 53.9214371567556
"3955" 790.8 117.935746050147 51.5876020301087
"3956" 791 115.527349644664 47.9630398958019
"3957" 791.2 112.623446249182 44.8379134594645
"3958" 791.4 108.734876035788 41.4649652010244
"3959" 791.6 104.213491869151 38.8783893393995
"3960" 791.8 101.094032550814 38.9557212494891
"3961" 792 98.9861820335333 39.2909229804807
"3962" 792.2 95.732398805878 38.4796135913747
"3963" 792.4 92.4733638137 35.779862874871
"3964" 792.6 87.7034497577884 33.3099223585346
"3965" 792.8 82.9079767042116 32.6524886265932
"3966" 793 77.8395041754007 32.2448387904121
"3967" 793.2 73.1387988122449 32.5909756646965
"3968" 793.4 69.2553249785045 33.4897545654657
"3969" 793.6 68.6970334846433 34.5121155650907
"3970" 793.8 67.7754038112152 34.8553613456286
"3971" 794 66.9409693090237 35.8790084766772
"3972" 794.2 64.8237640113511 38.7134869360463
"3973" 794.4 62.5045203434107 42.1380284302181
"3974" 794.6 62.5507859419415 45.1967318818713
"3975" 794.8 64.4910181593403 47.4292443099991
"3976" 795 66.7886997704107 49.7657784220294
"3977" 795.2 68.7568153705576 53.0072546845203
"3978" 795.4 71.4172092273191 56.388322678155
"3979" 795.6 74.710390031656 58.4700846506426
"3980" 795.8 77.3741556816722 60.7112431216185
"3981" 796 79.6755088146424 62.8956894300043
"3982" 796.2 81.1545261297098 64.5949209266054
"3983" 796.4 82.0110532981184 68.1868431211279
"3984" 796.6 81.716224295507 70.3731571850197
"3985" 796.8 81.3098849090646 73.4794862055595
"3986" 797 79.5706454813844 77.8697515552662
"3987" 797.2 79.9089830556569 82.012668586323
"3988" 797.4 82.2995195380667 84.1674861056074
"3989" 797.6 84.5842270822942 84.1654164537103
"3990" 797.8 85.7036030145958 83.6909252375282
"3991" 798 85.6437304113597 83.9923381003249
"3992" 798.2 87.5866696421103 86.5439240954561
"3993" 798.4 90.9223649715561 90.0515449343294
"3994" 798.6 94.8430179168264 92.8577597834269
"3995" 798.8 98.4100060749818 94.4534872809541
"3996" 799 103.026429713254 96.2545205559775
"3997" 799.2 106.006695368219 99.6852452878716
"3998" 799.4 106.187112988506 102.238315662698
"3999" 799.6 104.038603425715 102.024320686324
"4000" 799.8 103.089056061585 100.59345680522
"4001" 800 101.498972924178 99.3015311110335
"4002" 800.2 100.335900003482 97.3702497128062
"4003" 800.4 97.755710919385 94.585855307577
"4004" 800.6 93.8035641523174 91.9457895570112
"4005" 800.8 88.9561343607924 90.0480789423106
"4006" 801 84.2768640854403 90.7566889198756
"4007" 801.2 79.9044562505153 93.736321033901
"4008" 801.4 76.2375433405788 96.3007818671021
"4009" 801.6 72.4059691482743 100.615408700913
"4010" 801.8 69.5486764252833 105.252078246626
"4011" 802 68.1626890854037 110.87124287747
"4012" 802.2 66.2548406864658 116.59836179753
"4013" 802.4 64.9331051287307 116.372740166643
"4014" 802.6 63.2016982925903 114.714764544714
"4015" 802.8 59.5098741690216 112.602167896111
"4016" 803 54.2791508279008 110.690034363311
"4017" 803.2 48.4231280235083 108.730655752153
"4018" 803.4 42.8817595801627 106.026983427935
"4019" 803.6 37.1940497395032 103.726483136949
"4020" 803.8 30.987645171257 101.629218382578
"4021" 804 25.3915639101518 100.353188864249
"4022" 804.2 22.1426762012543 98.1385202792942
"4023" 804.4 22.603528483319 95.6914960188407
"4024" 804.6 22.1143716331583 91.1752568728782
"4025" 804.8 20.3018772282402 85.3190365283924
"4026" 805 17.1843197016333 80.0996793769407
"4027" 805.2 14.4281642702633 75.4065555500907
"4028" 805.4 13.1581123691624 71.9589008939052
"4029" 805.6 10.5975063035779 67.3925178415734
"4030" 805.8 7.60610955110128 62.8158702481902
"4031" 806 6.98254367766971 60.7610744097195
"4032" 806.2 5.38695894617223 60.3830778624796
"4033" 806.4 6.08900692167851 61.1374740714536
"4034" 806.6 8.05339183196668 60.790579777674
"4035" 806.8 11.1769025529597 59.4392753363986
"4036" 807 13.403035977707 56.786773815567
"4037" 807.2 16.0951396898581 53.964578806851
"4038" 807.4 19.1290775142533 50.8737862676607
"4039" 807.6 22.2199336599937 47.4716619280882
"4040" 807.8 25.6150922872498 43.2842439654077
"4041" 808 29.0372161163334 39.7933403860107
"4042" 808.2 32.8976049771522 37.5305147068407
"4043" 808.4 37.9825533658824 36.0203965726237
"4044" 808.6 43.1935177315086 33.7977643149991
"4045" 808.8 49.2762189968218 32.2164844560426
"4046" 809 55.3119892652392 32.1542895435466
"4047" 809.2 62.3084389013007 32.8028783634546
"4048" 809.4 69.26081984951 33.1735369888127
"4049" 809.6 76.0092921057615 34.5659986690931
"4050" 809.8 82.5942771500024 35.9003583363046
"4051" 810 89.0470384965628 36.5682925895466
"4052" 810.2 95.1765520488003 39.262336575831
"4053" 810.4 100.862197597202 43.087222676514
"4054" 810.6 105.217715745533 46.4134461761099
"4055" 810.8 109.311015891132 48.566807704207
"4056" 811 113.931171585475 49.3979208201348
"4057" 811.2 115.698849696295 51.5587453879435
"4058" 811.4 114.73275871234 54.381877529514
"4059" 811.6 113.146229620176 57.699541230055
"4060" 811.8 112.168578285258 63.4064815428305
"4061" 812 110.692777216053 69.0851439480138
"4062" 812.2 107.753132463132 74.1600560003358
"4063" 812.4 105.551272469598 80.0445364734249
"4064" 812.6 102.548694872563 85.3514265996642
"4065" 812.8 99.3900018168439 87.4278810283881
"4066" 813 95.8901075242356 87.7284944893913
"4067" 813.2 91.1551921616064 89.4876774614587
"4068" 813.4 86.090114656751 92.0426886565936
"4069" 813.6 80.4198213016675 92.9303692927919
"4070" 813.8 73.9578110855708 93.1566898578657
"4071" 814 66.2608932741083 93.4439246149032
"4072" 814.2 60.5223286931444 94.0518717936926
"4073" 814.4 54.7187320956259 95.3452997015074
"4074" 814.6 48.89871240441 97.230833215555
"4075" 814.8 43.5013749435776 100.121932434334
"4076" 815 39.4589980486451 103.726814366594
"4077" 815.2 36.471580754138 106.32193700719
"4078" 815.4 36.4900191584976 105.933652246376
"4079" 815.6 37.5728952317575 105.598381151496
"4080" 815.8 39.4412809429933 106.731696578601
"4081" 816 42.0585251020333 108.423483796484
"4082" 816.2 45.6163495974131 111.456027374119
"4083" 816.4 49.4200051275518 114.520729056026
"4084" 816.6 54.2879100118333 115.658368621041
"4085" 816.8 59.6063509368667 117.432624747374
"4086" 817 65.0805802047 119.583369368807
"4087" 817.2 68.6927886899097 121.030440801414
"4088" 817.4 70.1485096278852 119.285736701544
"4089" 817.6 73.2913547046123 117.013317234078
"4090" 817.8 78.5231726819658 115.151003883003
"4091" 818 84.209050751384 113.522854389542
"4092" 818.2 90.0129784729149 111.099509747525
"4093" 818.4 95.5562420195534 107.110781546081
"4094" 818.6 101.137225100068 103.436146393668
"4095" 818.8 106.822166341218 99.926286025569
"4096" 819 112.384407504286 96.6273673821814
"4097" 819.2 117.403432710761 94.4876770062953
"4098" 819.4 115.746129021175 93.8386871955038
"4099" 819.6 115.183089630077 90.0752133707972
"4100" 819.8 116.512370598533 84.992096269979
"4101" 820 118.078043443673 79.3090535372307
"4102" 820.2 120.842370126357 73.9613132032819
"4103" 820.4 123.970926573606 67.9659606096854
"4104" 820.6 126.009031349558 65.2283207993164
"4105" 820.8 124.87850419986 67.8118738385907
"4106" 821 124.578911232937 70.1000151234657
"4107" 821.2 124.727891992974 72.4132213644843
"4108" 821.4 124.958542517004 76.0041260316642
"4109" 821.6 123.129480458963 79.6362090571107
"4110" 821.8 122.545234832973 84.9161356418407
"4111" 822 120.901707156923 87.4450997399607
"4112" 822.2 118.244913637662 91.883782657449
"4113" 822.4 116.561054455658 97.1763536611532
"4114" 822.6 113.766601056683 99.8263782839907
"4115" 822.8 110.315889263663 102.244992305961
"4116" 823 107.095970362356 105.130929477744
"4117" 823.2 105.048380590316 107.753803575493
"4118" 823.4 101.650328427693 108.724958705043
"4119" 823.6 99.4183996919114 108.893924785194
"4120" 823.8 99.0113830889862 108.340898519523
"4121" 824 99.0083670823498 108.143060084195
"4122" 824.2 98.6647512660093 107.508573627817
"4123" 824.4 97.1566306620704 107.269839520767
"4124" 824.6 93.9599027303577 107.545795932125
"4125" 824.8 91.3488185842799 108.48356850469
"4126" 825 88.9521828492439 110.151455687722
"4127" 825.2 86.6672694072541 110.027732802698
"4128" 825.4 83.7065753631797 111.66771723017
"4129" 825.6 81.7291222067974 113.831794062481
"4130" 825.8 81.7364696941815 115.00636555673
"4131" 826 81.6258792039222 113.530222925878
"4132" 826.2 79.9741354729922 112.175538820361
"4133" 826.4 76.3619198147256 110.291659940225
"4134" 826.6 72.5216373003833 109.923410251716
"4135" 826.8 68.8216641588833 110.609852637178
"4136" 827 66.1624436963667 112.323344097396
"4137" 827.2 64.7543193494603 113.459827513661
"4138" 827.4 62.1059473587492 115.654827976886
"4139" 827.6 60.1322306689029 117.75727786996
"4140" 827.8 59.7562663064262 116.917657725341
"4141" 828 58.4980418931815 114.924624759581
"4142" 828.2 56.6265897769619 112.457289101126
"4143" 828.4 52.8627351721444 110.2125082181
"4144" 828.6 48.8204357940943 107.587772520865
"4145" 828.8 45.7905631132864 105.13890154607
"4146" 829 42.6102754827833 102.423777975555
"4147" 829.2 39.1147745412083 100.332690398091
"4148" 829.4 35.4860088726599 98.5413590768889
"4149" 829.6 31.6406011825398 97.3168202878797
"4150" 829.8 28.0026217372256 97.3991759303022
"4151" 830 24.7246678244407 98.1341033689148
"4152" 830.2 23.7209389182833 98.0104704132282
"4153" 830.4 24.5356232109321 96.4934444501318
"4154" 830.6 25.6540126051934 93.8324217947607
"4155" 830.8 26.6494601699564 90.2538836691869
"4156" 831 28.0684073595458 86.4967382031657
"4157" 831.2 29.2618411687426 82.0026520991663
"4158" 831.4 30.8163521375652 78.4581011477556
"4159" 831.6 31.6441029185169 74.2306531549176
"4160" 831.8 32.3965006091849 69.7425084150831
"4161" 832 33.9706474771158 65.2471881694283
"4162" 832.2 35.474072814111 61.4130189088989
"4163" 832.4 38.3752435686905 60.1161151665836
"4164" 832.6 42.9611666794201 58.2275839283596
"4165" 832.8 47.0442513932449 57.4571919193119
"4166" 833 51.3974883734003 57.1326901334646
"4167" 833.2 54.3845564837556 58.0462527204796
"4168" 833.4 55.5965806235473 58.8422144052986
"4169" 833.6 56.4439807304564 59.9999872260715
"4170" 833.8 57.8387679872109 62.1727362198314
"4171" 834 60.9591765691067 64.8863760021802
"4172" 834.2 63.2248166929751 68.1852742961514
"4173" 834.4 65.7939919014905 71.4144792658407
"4174" 834.6 68.1350771679046 74.7616149477813
"4175" 834.8 68.7566142391504 76.4858870208194
"4176" 835 70.0400138348155 77.5341847119694
"4177" 835.2 72.2256394490634 79.2467382001107
"4178" 835.4 74.0272266076962 81.8995598655261
"4179" 835.6 75.0824081851583 85.2583979101134
"4180" 835.8 77.22039203119 89.2315978685997
"4181" 836 80.2496758053245 93.2001972036002
"4182" 836.2 83.8977056397562 97.208711807154
"4183" 836.4 86.3726372329652 100.080419502079
"4184" 836.6 88.2017833033118 104.090591167056
"4185" 836.8 88.4886442011933 104.867429409761
"4186" 837 90.1772676502098 104.285819596641
"4187" 837.2 93.1773666907163 102.282419505389
"4188" 837.4 97.3977978757683 100.291631723407
"4189" 837.6 101.79948747931 97.9399306117343
"4190" 837.8 106.791827125908 97.1966386016219
"4191" 838 112.621719016627 97.9350104346845
"4192" 838.2 112.649761274989 98.2794085997858
"4193" 838.4 112.654174921377 96.6367742446844
"4194" 838.6 114.060293876401 93.304331106208
"4195" 838.8 116.527028103904 89.0746793085181
"4196" 839 119.41750525636 84.3743207421366
"4197" 839.2 122.645572559509 80.6692323034645
"4198" 839.4 124.055122862433 78.5213950945264
"4199" 839.6 121.161678953971 77.8123494896845
"4200" 839.8 118.086150796207 74.2321816904632
"4201" 840 116.502121365454 69.639312096567
"4202" 840.2 115.935953730173 64.6961069825907
"4203" 840.4 116.400250200306 59.7736280955074
"4204" 840.6 118.015728106553 55.0255456032807
"4205" 840.8 120.640761682733 52.1356718443407
"4206" 841 120.493212146524 52.3004479761484
"4207" 841.2 119.027179734324 50.8646567357439
"4208" 841.4 117.000173206558 47.9729610509595
"4209" 841.6 114.452895915306 43.7974548603862
"4210" 841.8 112.755599623721 39.1208540395907
"4211" 842 111.254514029033 33.8248696596562
"4212" 842.2 108.646239501852 30.5357754770831
"4213" 842.4 104.413202712639 29.6348782422044
"4214" 842.6 99.2079104917264 28.2641932279199
"4215" 842.8 94.2713377165814 26.1497268758503
"4216" 843 89.2050649168947 22.5069656090981
"4217" 843.2 84.6406721340334 20.201028594871
"4218" 843.4 80.1637243030637 18.8123092764771
"4219" 843.6 75.3422160959541 18.8744750418308
"4220" 843.8 71.3298564779633 19.1085431707407
"4221" 844 67.7559649805628 21.0734618277231
"4222" 844.2 64.5612857287 23.5889005108963
"4223" 844.4 62.3929371925867 24.8746024895689
"4224" 844.6 59.1290826965045 26.3182479197446
"4225" 844.8 55.5948868019244 27.6279289565833
"4226" 845 51.5801602441191 28.0904829824121
"4227" 845.2 46.7970871955333 29.1841542413307
"4228" 845.4 43.6201177762905 32.500776782155
"4229" 845.6 40.1183832403111 35.6733157128129
"4230" 845.8 37.484151703151 40.2759024145172
"4231" 846 35.157307177172 44.9613101666328
"4232" 846.2 34.6127587182098 50.3486879122231
"4233" 846.4 35.3308337966274 55.550290100514
"4234" 846.6 35.0506461484133 61.0623438867807
"4235" 846.8 32.7999814980435 66.4228935883713
"4236" 847 29.9028702098163 70.8817125274916
"4237" 847.2 26.6341809286433 75.2118201215907
"4238" 847.4 25.8347605857108 80.3262425313891
"4239" 847.6 26.7699705993479 84.0394615405036
"4240" 847.8 29.1082372726098 88.0334298345348
"4241" 848 32.1650699989299 91.9445177739097
"4242" 848.2 34.0458113373534 96.0550021520407
"4243" 848.4 33.4901662480333 99.6457070808824
"4244" 848.6 32.381256169075 103.767606984132
"4245" 848.8 30.7761508616415 104.430029076124
"4246" 849 30.2774888032023 104.393335495193
"4247" 849.2 30.4271402372521 104.227398968091
"4248" 849.4 32.2197494049619 104.308075074184
"4249" 849.6 33.9883643859458 104.212793810953
"4250" 849.8 37.1576834847833 104.972261982103
"4251" 850 41.045267587887 107.445283182938
"4252" 850.2 44.6396236324149 110.013091041157
"4253" 850.4 48.2101673561872 113.247643880533
"4254" 850.6 51.6866398024355 117.139204553417
"4255" 850.8 55.6301987107524 117.560211704773
"4256" 851 59.4228159774569 116.37774420397
"4257" 851.2 64.0436556580718 114.850466253571
"4258" 851.4 69.621823315093 113.791233706587
"4259" 851.6 75.1262236565708 113.214438993366
"4260" 851.8 80.1728397825943 113.087860964841
"4261" 852 85.9620911131405 112.563929931019
"4262" 852.2 91.5244903707651 113.729062985511
"4263" 852.4 95.1888411777833 114.001262855662
"4264" 852.6 96.7838170683548 112.100274148876
"4265" 852.8 99.0846437670446 108.514860452874
"4266" 853 102.813061409337 105.556632370492
"4267" 853.2 107.504351344106 101.749039313624
"4268" 853.4 113.241700560772 97.7214653341134
"4269" 853.6 117.894992140883 93.2248472578407
"4270" 853.8 121.829575108148 88.8553551669264
"4271" 854 122.277350679752 84.6118615348094
"4272" 854.2 122.001475489377 79.6298801556845
"4273" 854.4 123.770010222245 73.7962433528792
"4274" 854.6 126.237907287274 68.8904085195138
"4275" 854.8 124.552161860891 67.6567274807198
"4276" 855 122.120357534427 64.081411816871
"4277" 855.2 119.051720586173 59.7147747215607
"4278" 855.4 116.473423512833 55.6724381505264
"4279" 855.6 113.825021685233 50.8776809762307
"4280" 855.8 112.565997527095 45.4908221208305
"4281" 856 110.550319247185 40.2961511964468
"4282" 856.2 109.337119040726 34.7357403154011
"4283" 856.4 108.695654099398 29.173270896822
"4284" 856.6 109.626819787043 27.5879850932369
"4285" 856.8 109.608448520203 28.6204502896237
"4286" 857 108.38882846016 29.4295208812407
"4287" 857.2 105.679735095504 30.9400568717231
"4288" 857.4 101.663794175408 31.911586196997
"4289" 857.6 96.3717553232461 33.3333447266173
"4290" 857.8 91.4838490819405 34.3063384370366
"4291" 858 86.2615003470031 35.760192629568
"4292" 858.2 81.1738516144109 37.8087081761264
"4293" 858.4 76.7693274674799 40.090434805763
"4294" 858.6 73.2792148363052 41.8978820838795
"4295" 858.8 69.0618378540333 43.8659073140407
"4296" 859 65.1494833552372 43.8717052620737
"4297" 859.2 61.0871270032788 43.8541051668589
"4298" 859.4 56.2663249010053 44.82490346785
"4299" 859.6 50.3805830713885 45.6002052672986
"4300" 859.8 45.8124903093791 48.202744171551
"4301" 860 41.5792696860987 51.1292354708781
"4302" 860.2 38.1018823284737 55.3068221708315
"4303" 860.4 33.4632217233352 58.5435697180011
"4304" 860.6 30.894918619156 63.1621062014822
"4305" 860.8 30.3511677970544 67.9625375648512
"4306" 861 32.3231202414439 71.8285482822302
"4307" 861.2 34.1352691795591 76.6542675997067
"4308" 861.4 37.5240671518065 80.6493552565624
"4309" 861.6 41.1709266634355 85.6597991985037
"4310" 861.8 44.2520965954816 89.4912990424614
"4311" 862 45.898488772455 94.0694828513347
"4312" 862.2 45.9580419542185 98.2014193195074
"4313" 862.4 45.7616646732651 102.548399602853
"4314" 862.6 44.6549974820333 106.072392322725
"4315" 862.8 43.7181621773577 109.903673552881
"4316" 863 43.1520394313026 109.357928526648
"4317" 863.2 43.1457979111583 108.297369423741
"4318" 863.4 42.1586300612623 107.733809786082
"4319" 863.6 39.6837739589772 108.488603990605
"4320" 863.8 36.6337524509619 110.472842353555
"4321" 864 34.0565217859208 110.955508022766
"4322" 864.2 32.8506647174037 111.587676923063
"4323" 864.4 32.9052306163592 112.659005414436
"4324" 864.6 33.9056018288333 112.8908345313
"4325" 864.8 35.008469304387 113.201852435182
"4326" 865 36.0176184761599 114.123163242942
"4327" 865.2 37.3191413400586 114.838014815917
"4328" 865.4 39.3143223969644 116.633388766496
"4329" 865.6 41.768331130151 118.320516478888
"4330" 865.8 44.0707911965333 120.132203421884
"4331" 866 46.1850615631048 122.244400296759
"4332" 866.2 47.4064206330979 121.840485600647
"4333" 866.4 49.5868838777399 120.047535844276
"4334" 866.6 52.9934277578044 118.911154139985
"4335" 866.8 57.0624262121762 118.744461506984
"4336" 867 61.3589697933667 119.016472899174
"4337" 867.2 65.4156940179724 119.751612335219
"4338" 867.4 69.6570032762022 121.130181258737
"4339" 867.6 73.6288473081405 121.735041301805
"4340" 867.8 77.5924572839054 119.95341700219
"4341" 868 81.9762687906031 117.648292976457
"4342" 868.2 86.6505340874407 114.751526600915
"4343" 868.4 92.0628250887044 113.205727145249
"4344" 868.6 96.2382487647 113.246534276952
"4345" 868.8 97.5194513592993 114.529731797139
"4346" 869 94.8017451430821 114.80248266456
"4347" 869.2 94.0418020074724 114.118533842511
"4348" 869.4 93.1492437950728 112.821380904788
"4349" 869.6 91.8374162307725 111.281619309189
"4350" 869.8 91.0020294650334 107.432744121201
"4351" 870 89.7526878847866 102.11186408575
"4352" 870.2 88.8623438926259 97.8311815912481
"4353" 870.4 87.6121905244778 94.2009285414333
"4354" 870.6 86.0206491211815 90.0081064759518
"4355" 870.8 85.2183872385833 86.5259485174407
"4356" 871 82.9429786548026 80.4579069673902
"4357" 871.2 80.7141982104482 76.8214948869577
"4358" 871.4 77.9528276819838 72.4903443064645
"4359" 871.6 74.1386903393506 69.3547776182446
"4360" 871.8 69.8807252969564 67.3961885969849
"4361" 872 65.919378291323 64.7643553804295
"4362" 872.2 62.2794637399212 63.1809925505697
"4363" 872.4 59.0580006985191 63.1502786049264
"4364" 872.6 55.2198671369654 63.519186553064
"4365" 872.8 51.8425051157606 62.283157991268
"4366" 873 47.7307252779679 61.7286666445603
"4367" 873.2 43.8760557680333 62.4272555278973
"4368" 873.4 41.717586439052 61.5612305751958
"4369" 873.6 40.9954411275805 59.0175484024633
"4370" 873.8 39.2997731982833 54.8469881949946
"4371" 874 40.524245968397 51.209203290568
"4372" 874.2 42.2013310829333 46.9634988633807
"4373" 874.4 44.9643902189025 42.7428723444482
"4374" 874.6 48.0118653447476 39.7597717073836
"4375" 874.8 52.553017072543 37.8151280254176
"4376" 875 57.9153778868729 35.3920992467086
"4377" 875.2 63.1477819012242 34.8183812844589
"4378" 875.4 68.1268695887581 35.4902591165013
"4379" 875.6 73.7587584093635 36.2298290145954
"4380" 875.8 79.0162547579451 37.4159644547819
"4381" 876 85.9851820892215 42.1193297546625
"4382" 876.2 93.6262311617129 44.0721125962582
"4383" 876.4 100.001053208985 46.6343959892157
"4384" 876.6 105.805816739603 47.3724432632307
"4385" 876.8 108.616400110864 47.4914155872841
"4386" 877 110.093519950548 47.7569066377836
"4387" 877.2 111.621515413514 46.4920893299272
"4388" 877.4 113.276903983731 44.8947297185563
"4389" 877.6 115.448538165061 44.0793950430629
"4390" 877.8 115.553966822975 44.090425808076
"4391" 878 115.598041396148 46.3436838138121
"4392" 878.2 114.924527873841 48.9450067466099
"4393" 878.4 114.13736203918 51.9065713402231
"4394" 878.6 115.105055800817 56.9157239604077
"4395" 878.8 115.76436815822 61.8487838247566
"4396" 879 115.624377044573 66.9472485360507
"4397" 879.2 114.61707429937 72.309105392811
"4398" 879.4 114.406048616799 77.8884387153611
"4399" 879.6 114.689646987773 83.5426017528207
"4400" 879.8 115.651118033312 89.9565041898201
"4401" 880 117.672993752393 93.1157954178807
"4402" 880.2 117.813820244449 93.6220304090387
"4403" 880.4 117.748344440646 93.4911181498713
"4404" 880.6 117.668860592278 93.411634301504
"4405" 880.8 115.520786749964 94.8588341866338
"4406" 881 113.407795433826 97.7507672167717
"4407" 881.2 111.12063342194 102.121822147434
"4408" 881.4 108.219886934908 103.809529194434
"4409" 881.6 105.396052401107 105.171353334662
"4410" 881.8 102.048085898672 108.1573256475
"4411" 882 99.1933473830014 111.020350777149
"4412" 882.2 96.5174393431947 113.741166918518
"4413" 882.4 93.9740630285691 114.251636978019
"4414" 882.6 90.3997082559519 115.619421535341
"4415" 882.8 86.8267343636463 118.063037073615
"4416" 883 83.5412283606271 119.980683736122
"4417" 883.2 80.3154260520435 121.640323049167
"4418" 883.4 78.4241706305491 122.422862453146
"4419" 883.6 78.3176717813742 120.921536156773
"4420" 883.8 76.5823346403905 119.523403220984
"4421" 884 73.2196100730596 117.925498978104
"4422" 884.2 70.0504946448795 117.75152481661
"4423" 884.4 66.5286544882958 117.961115063053
"4424" 884.6 62.4392104897958 117.815063491678
"4425" 884.8 57.7611446931729 117.766039979736
"4426" 885 53.9931340298686 116.780961091217
"4427" 885.2 51.4335408246513 114.054973991773
"4428" 885.4 48.9572918326147 109.750186294969
"4429" 885.6 47.7618109849988 105.853551712979
"4430" 885.8 45.9995992502476 101.556741662948
"4431" 886 44.9603780403629 97.393955749818
"4432" 886.2 42.9702078197299 93.2598558742003
"4433" 886.4 39.6936698604765 89.750590181193
"4434" 886.6 35.7098679076746 86.5318752478733
"4435" 886.8 31.7682200048136 84.9175622750165
"4436" 887 27.7307184233061 84.3997917026362
"4437" 887.2 22.5736932416855 83.6743445035798
"4438" 887.4 18.3562153453382 83.7540559303041
"4439" 887.6 14.8303631954766 84.4396695762324
"4440" 887.8 15.2601970116123 84.9803641691354
"4441" 888 16.7325925182492 84.7936883648294
"4442" 888.2 17.5583284197412 83.7068796850879
"4443" 888.4 18.8876055829133 82.0340513000407
"4444" 888.6 21.2496535994619 79.3754490452336
"4445" 888.8 23.7450191056785 75.9834330829052
"4446" 889 25.9279404412833 72.1406801346219
"4447" 889.2 28.4880622079633 68.6764991411307
"4448" 889.4 31.0807926130627 64.9996651505466
"4449" 889.6 33.0364262727165 60.7560886841773
"4450" 889.8 35.4566122417098 57.5118970076348
"4451" 890 37.4872357483987 53.7422391294657
"4452" 890.2 39.5469373959949 49.5104884716772
"4453" 890.4 42.7341120902275 45.8039344652485
"4454" 890.6 47.1809941831476 43.6210970610693
"4455" 890.8 51.5969548868945 40.5561262718685
"4456" 891 56.6571315064645 38.9276074140609
"4457" 891.2 61.2664655021526 37.1696288668682
"4458" 891.4 65.9359876101498 36.1730386130252
"4459" 891.6 70.7345652526872 35.7778958503407
"4460" 891.8 77.0876319607031 34.5874377591332
"4461" 892 82.4694018823178 32.7603899903728
"4462" 892.2 88.0375134272857 33.1064282729572
"4463" 892.4 92.5031938361887 34.2408094098504
"4464" 892.6 94.0881223509762 35.9985960026407
"4465" 892.8 96.2092548231233 37.1488332669807
"4466" 893 95.8275733832633 38.2860881694207
"4467" 893.2 95.8470469261134 38.5859807293107
"4468" 893.4 95.8109696256754 38.842416540946
"4469" 893.6 95.953322340162 39.6475394641971
"4470" 893.8 98.0087599789468 41.0619668044465
"4471" 894 101.850494404189 43.8112049347727
"4472" 894.2 105.813606156743 47.1426554576007
"4473" 894.4 108.161216645553 51.0833515480234
"4474" 894.6 109.846427084495 54.6297832939753
"4475" 894.8 111.202849527595 58.597708716606
"4476" 895 113.265531819505 63.8834610598119
"4477" 895.2 115.686163003829 68.3667752780543
"4478" 895.4 116.128571647218 72.926987448365
"4479" 895.6 115.82506908618 77.325272272076
"4480" 895.8 115.272422564003 78.8223739336774
"4481" 896 116.725652258319 78.0391930810979
"4482" 896.2 119.168561843273 77.8835902006107
"4483" 896.4 121.723953402845 75.4750021610981
"4484" 896.6 122.289521644033 72.2186644613129
"4485" 896.8 122.575383266639 68.8679390469946
"4486" 897 123.843586730298 64.277998562576
"4487" 897.2 125.46271048536 60.2508963358696
"4488" 897.4 123.774977158275 58.1847692075354
"4489" 897.6 120.776679063441 54.5877485664734
"4490" 897.8 118.013456193221 51.417584951747
"4491" 898 114.952559096984 48.169624553009
"4492" 898.2 112.9854956157 43.699103633871
"4493" 898.4 112.090253576346 39.0721701824657
"4494" 898.6 112.366207543189 34.4865919895106
"4495" 898.8 114.066122691948 31.6105576804407
"4496" 899 114.144016863348 32.3041867305264
"4497" 899.2 112.981732612251 33.5892389691559
"4498" 899.4 110.771732445877 34.4309758032157
"4499" 899.6 107.497265761504 35.7015290156348
"4500" 899.8 103.673885389693 36.9322553491809
"4501" 900 99.2842464649109 37.8405017154734
"4502" 900.2 95.2901036006033 40.1594429915907
"4503" 900.4 92.9031099848452 42.705464113712
"4504" 900.6 91.160997161768 45.2881383074938
"4505" 900.8 89.6172441957 46.275905768568
"4506" 901 85.8444911465788 47.1531987090831
"4507" 901.2 81.3158892514433 48.5564346685107
"4508" 901.4 76.7405230837098 49.0389966970172
"4509" 901.6 72.9297786675385 48.6123658957067
"4510" 901.8 69.5085838370627 47.4123831177819
"4511" 902 65.3933933057191 45.7650413976979
"4512" 902.2 61.391524951648 44.1479461487123
"4513" 902.4 56.5570839468682 43.5155026469783
"4514" 902.6 53.2806314620627 45.4612104910466
"4515" 902.8 49.6748440833667 48.8756565227851
"4516" 903 46.3760877453476 52.9721068753264
"4517" 903.2 43.3726830566277 57.5037560148784
"4518" 903.4 40.6206672840522 62.1737320455105
"4519" 903.6 39.8333482723733 67.3211405587707
"4520" 903.8 40.4055233789244 72.2396947450288
"4521" 904 41.4249293962616 76.9009382948842
"4522" 904.2 42.9173582738795 82.1099481849946
"4523" 904.4 44.5771033106333 87.2875804155741
"4524" 904.6 48.055743013887 91.1160050565236
"4525" 904.8 51.3655355813782 92.821946371289
"4526" 905 54.946192126998 95.8595030551936
"4527" 905.2 58.4574646825455 99.0241633114627
"4528" 905.4 61.9304921620678 103.015338801048
"4529" 905.6 63.3784483111445 106.231250568767
"4530" 905.8 63.9247474417426 109.24296843469
"4531" 906 62.9463817307863 111.772824071205
"4532" 906.2 63.4809863770213 112.257302631238
"4533" 906.4 65.8675729958473 112.259103210992
"4534" 906.6 68.9512473637741 112.15024593873
"4535" 906.8 72.6574590992485 111.68773788398
"4536" 907 74.814980422047 110.452263658567
"4537" 907.2 77.7984188622305 108.973732193714
"4538" 907.4 82.8178783483442 108.072107901043
"4539" 907.6 88.0647700851583 107.797548490591
"4540" 907.8 92.9593701822641 107.590330021802
"4541" 908 96.5860092220213 110.131636387612
"4542" 908.2 97.1285373279547 111.214899989605
"4543" 908.4 96.9885028625165 111.543105767976
"4544" 908.6 96.7679888192402 110.688362351599
"4545" 908.8 97.9893221019262 108.409574123019
"4546" 909 99.8556983654403 105.733201990794
"4547" 909.2 102.9760945908 102.805830340041
"4548" 909.4 106.439991307395 98.8680313773513
"4549" 909.6 110.680777390227 96.5248798956472
"4550" 909.8 113.365856043297 93.7045113659354
"4551" 910 116.333214004313 89.6767677505707
"4552" 910.2 119.180446727157 85.6602792723974
"4553" 910.4 123.02024315669 81.4887921002407
"4554" 910.6 123.763401553857 79.2382614814584
"4555" 910.8 122.063334101652 75.3132029993149
"4556" 911 120.755980144596 71.280598658747
"4557" 911.2 119.147513843767 66.9562809452875
"4558" 911.4 117.747121612209 62.4309701576759
"4559" 911.6 115.716076222588 57.6827394462665
"4560" 911.8 112.312773226336 53.7899394743256
"4561" 912 108.878741801333 49.9857927137007
"4562" 912.2 104.587235694845 47.8264274611971
"4563" 912.4 100.723376301637 46.8199730683556
"4564" 912.6 97.0427224571033 46.7453951834607
"4565" 912.8 92.231535503798 46.9121803504584
"4566" 913 88.077023845115 46.448602493657
"4567" 913.2 82.8270361766033 46.1845571493807
"4568" 913.4 77.9280273633863 46.5150728099878
"4569" 913.6 72.9718197909745 47.4162014595172
"4570" 913.8 68.5128694079762 49.196094185555
"4571" 914 64.9919898734956 51.9372621624728
"4572" 914.2 62.0525534704095 55.8820956385104
"4573" 914.4 60.1970892283541 60.4652042294256
"4574" 914.6 58.4591673853258 65.0837407129067
"4575" 914.8 57.7251812419451 69.5854935746348
"4576" 915 55.431582610156 74.0525931840105
"4577" 915.2 52.9435423222663 77.430480561831
"4578" 915.4 49.0790839159168 80.9962186021319
"4579" 915.6 45.5897275388333 82.8854209277986
"4580" 915.8 43.8473579154123 83.2379945457144
"4581" 916 44.8540603645 82.5793104998407
"4582" 916.2 44.9911723270228 82.6271402542091
"4583" 916.4 44.889474834717 82.6375986553101
"4584" 916.6 44.8066861316018 82.6230405609775
"4585" 916.8 44.7410910398965 82.618940867746
"4586" 917 44.7401942320021 82.5387406189032
"4587" 917.2 44.6256824712914 82.5751226411633
"4588" 917.4 44.6293180848685 82.5165386401045
"4589" 917.6 44.5957301777072 82.527098826982
"4590" 917.8 44.5000467109688 82.5081169023246
"4591" 918 44.5394401947916 82.4223808505001
"4592" 918.2 44.3390933424667 82.2028220047407
"4593" 918.4 44.2027087448721 82.0600160238407
"4594" 918.6 44.1566422994204 82.0600160238407
"4595" 918.8 44.0854487019043 82.0642038825181
"4596" 919 44.1231394300011 82.0474524478085
"4597" 919.2 44.2068966035495 82.0809553172278
"4598" 919.4 44.2033770201929 82.0959246844152
"4599" 919.6 44.2194601795817 82.173088208131
"4600" 919.8 44.2655266250333 82.2095954109494
"4601" 920 44.3147229438123 82.4508534452512
"4602" 920.2 44.0191266950945 83.9808756927183
"4603" 920.4 43.6986301554 86.8505075649407
"4604" 920.6 43.3974289317201 90.423472539419
"4605" 920.8 43.8218256487042 93.7079883209546
"4606" 921 44.9995293939949 97.3891894980715
"4607" 921.2 47.0447137280704 100.970989858174
"4608" 921.4 49.4294519878451 104.4782640201
"4609" 921.6 51.006738248663 106.240867133137
"4610" 921.8 51.9029551379114 108.442708548426
"4611" 922 53.9546960564 110.495716038807
"4612" 922.2 54.7676535713473 111.335242108341
"4613" 922.4 55.1176009587152 110.175681147727
"4614" 922.6 56.6128054158712 109.187889275152
"4615" 922.8 59.4881375602163 108.043738402231
"4616" 923 62.9742050209249 107.26926020966
"4617" 923.2 66.6114170454083 107.143562009878
"4618" 923.4 69.8251381681538 108.813066377768
"4619" 923.6 72.511221219324 111.068046985515
"4620" 923.8 73.6997866428084 113.165755136241
"4621" 924 73.9255870087119 114.451008964341
"4622" 924.2 73.8806856066518 115.475932272235
"4623" 924.4 74.3269068468111 114.809225987137
"4624" 924.6 76.557949780737 114.737101754359
"4625" 924.8 79.0774896457741 113.501373232767
"4626" 925 82.533534933341 112.478688598764
"4627" 925.2 86.2987991159447 110.894006137436
"4628" 925.4 90.4060210323515 110.42057570175
"4629" 925.6 94.3904259209334 111.296295022641
"4630" 925.8 96.2962651805169 113.293296142159
"4631" 926 95.8872441651815 112.914762806174
"4632" 926.2 97.1819465574309 111.417359457708
"4633" 926.4 99.2664110647895 108.661192199914
"4634" 926.6 102.146206941465 105.674637266261
"4635" 926.8 105.600622486966 102.331463588369
"4636" 927 109.645271806704 100.047007104632
"4637" 927.2 113.786074599533 99.2110143299307
"4638" 927.4 114.65832703969 98.4745898511532
"4639" 927.6 117.181412120212 95.7968973728803
"4640" 927.8 118.588250266343 92.6679039323307
"4641" 928 119.615707533565 88.7707922442769
"4642" 928.2 122.141151793748 84.9421003656407
"4643" 928.4 123.840978160202 82.1384243481872
"4644" 928.6 124.571421408764 78.9305178235234
"4645" 928.8 125.123571246803 74.3861419047507
"4646" 929 126.761504170363 69.9170961651417
"4647" 929.2 126.413627288383 68.8772467896562
"4648" 929.4 125.373857518591 68.159322839967
"4649" 929.6 123.355648939458 65.2812967803559
"4650" 929.8 120.796550025533 61.1889600987231
"4651" 930 118.620221115814 56.9997776573132
"4652" 930.2 116.626802757549 53.8601845565211
"4653" 930.4 115.64491278067 49.7339348928407
"4654" 930.6 116.541291701776 45.4009109359199
"4655" 930.8 118.348707489716 42.1495662725697
"4656" 931 120.439219967412 40.9374393879766
"4657" 931.2 119.081743873596 41.6634433155883
"4658" 931.4 116.738578419518 41.6888045639013
"4659" 931.6 113.771377586062 41.509731104303
"4660" 931.8 109.842190416276 40.2135361661741
"4661" 932 105.551547908676 38.3730434995346
"4662" 932.2 101.324974200064 36.9246711515074
"4663" 932.4 96.764608471666 34.9671605969938
"4664" 932.6 92.2419774995639 33.1668514314734
"4665" 932.8 87.7032113062433 32.7283390400307
"4666" 933 82.8673082662498 32.8046672976758
"4667" 933.2 78.9363009961546 33.702684970871
"4668" 933.4 74.4144656654033 34.7847451649907
"4669" 933.6 70.07647875981 36.8574485656174
"4670" 933.8 65.4076848133569 38.7714757708113
"4671" 934 62.4083773802833 42.160890451174
"4672" 934.2 60.8977868420619 45.8058431065264
"4673" 934.4 59.3088384766583 49.9935821308407
"4674" 934.6 59.386159896798 54.7245075408701
"4675" 934.8 60.6423943277098 58.1839251530466
"4676" 935 62.694413998781 62.4712092130463
"4677" 935.2 65.5007881179118 66.4423559886257
"4678" 935.4 68.6515462279484 70.0990965601237
"4679" 935.6 71.9470767884445 73.4127923545603
"4680" 935.8 74.7647083752601 76.2246451079644
"4681" 936 77.7957880587986 77.2724388905142
"4682" 936.2 80.0586620516804 78.4325913753113
"4683" 936.4 82.2077775139733 79.4804207143107
"4684" 936.6 83.5172479458551 79.319580818811
"4685" 936.8 85.6011019684721 78.6634062369427
"4686" 937 87.8010658590646 78.3154160133095
"4687" 937.2 91.6359554344057 77.099096455245
"4688" 937.4 94.8500015321933 76.3296014811807
"4689" 937.6 98.6458867897909 76.3320405915983
"4690" 937.8 102.382367906573 77.2448579951307
"4691" 938 105.286336801291 78.6771834373264
"4692" 938.2 105.856447951013 80.8202004623907
"4693" 938.4 105.672098412033 83.4880758328407
"4694" 938.6 105.122419684778 85.0749624097662
"4695" 938.8 103.218432012933 87.6554140027407
"4696" 939 101.530442740675 90.803354538232
"4697" 939.2 99.0444019039096 94.0519709335314
"4698" 939.4 97.1882758680799 97.7128195751314
"4699" 939.6 96.6727251429534 101.320648138681
"4700" 939.8 97.9115309651445 102.322117152211
"4701" 940 100.371210418258 102.003257809998
"4702" 940.2 102.973133701244 100.227123297378
"4703" 940.4 105.863417429507 98.6200435505986
"4704" 940.6 109.821977543516 96.7748517360131
"4705" 940.8 114.000885845404 95.5014449477273
"4706" 941 117.18358633081 94.8490235976705
"4707" 941.2 115.050784909901 93.1863281620935
"4708" 941.4 114.432430489874 88.9406678308407
"4709" 941.6 114.898528714068 83.6716195700476
"4710" 941.8 114.323072296306 78.3187353672044
"4711" 942 113.658344909872 73.7303651144536
"4712" 942.2 113.84692942094 68.8098929096532
"4713" 942.4 114.183832070512 63.9730999129471
"4714" 942.6 113.470884266807 59.0558060921706
"4715" 942.8 112.063705906684 54.1454170918698
"4716" 943 110.572940029283 48.6547760599032
"4717" 943.2 109.97837547631 43.9816436892769
"4718" 943.4 108.972722812479 38.9698635261885
"4719" 943.6 107.505365274276 33.9662662579316
"4720" 943.8 107.90426982035 30.1742845404427
"4721" 944 109.292462730562 29.2818158958501
"4722" 944.2 108.887729590341 30.0219659733311
"4723" 944.4 107.394857836163 30.1928837609607
"4724" 944.6 104.053360162627 29.7167556382782
"4725" 944.8 100.211392437846 29.801952388247
"4726" 945 95.7071521415182 31.8772862067498
"4727" 945.2 91.0610402009424 33.3918950950831
"4728" 945.4 86.6911216458863 35.8160792676936
"4729" 945.6 82.2071416431864 36.8787471502285
"4730" 945.8 77.8487117103106 37.8659995044546
"4731" 946 74.6359668570546 39.1174012837662
"4732" 946.2 70.4402592204745 40.4630011595466
"4733" 946.4 65.3809564212098 41.7345089573995
"4734" 946.6 61.7448344387278 45.2982945770074
"4735" 946.8 59.9075183413036 49.2672716137326
"4736" 947 59.6648988434745 53.4682731099583
"4737" 947.2 60.2771063017 58.3377001883862
"4738" 947.4 62.2270061478569 62.9377606134878
"4739" 947.6 65.600290782043 66.0517651579176
"4740" 947.8 69.2353404476501 69.4380056644295
"4741" 948 72.3218531755889 70.7942108639518
"4742" 948.2 75.8677798425522 71.983988537869
"4743" 948.4 80.1339379316048 73.6511547588979
"4744" 948.6 84.7364643189265 75.702439963297
"4745" 948.8 89.5212689790135 77.3143843273259
"4746" 949 93.4352582845086 79.4969635853654
"4747" 949.2 96.3870601919211 81.3777796586876
"4748" 949.4 98.0929390897616 84.736922602569
"4749" 949.6 98.8534078777379 88.5689001946134
"4750" 949.8 98.5420102134715 91.8901437591328
"4751" 950 99.83295294173 95.8286130995823
"4752" 950.2 99.6057947605788 98.1065103859203
"4753" 950.4 99.0755312301392 98.4758308122172
"4754" 950.6 99.9295669982667 97.2969814404741
"4755" 950.8 102.211086327484 95.6643899885001
"4756" 951 105.504584064937 94.2383090577762
"4757" 951.2 109.85749899849 92.1072352334059
"4758" 951.4 114.156071913683 90.0039232704507
"4759" 951.6 118.797949575139 88.5306985076828
"4760" 951.8 120.720183190827 87.8677138032231
"4761" 952 119.036141751893 87.4217314885407
"4762" 952.2 120.14678923935 84.8223027290981
"4763" 952.4 122.797361094827 81.6476351164289
"4764" 952.6 124.384694901162 78.7527271952566
"4765" 952.8 124.739460434271 74.3451510610882
"4766" 953 125.206054233251 69.58666554091
"4767" 953.2 125.714092253965 65.0959763333456
"4768" 953.4 126.630976197063 63.7167023274878
"4769" 953.6 125.676619863743 65.9579925592707
"4770" 953.8 124.821712426276 68.5596200713261
"4771" 954 124.020919332043 70.5643842221965
"4772" 954.2 124.705683442089 73.5854186724518
"4773" 954.4 124.278128293949 75.59310117085
"4774" 954.6 124.114264733311 77.0473818457851
"4775" 954.8 123.844908463976 79.1252532520234
"4776" 955 123.411298546072 81.7486914229378
"4777" 955.2 122.773409678488 83.7162506783559
"4778" 955.4 122.537246304778 85.816952590004
"4779" 955.6 121.688909077011 86.7322396746649
"4780" 955.8 119.994240060113 87.6203616256107
"4781" 956 118.483570038044 90.9595575793713
"4782" 956.2 118.37120877967 94.6096325271741
"4783" 956.4 116.742512468579 97.017270552265
"4784" 956.6 115.037945211319 99.8696969813509
"4785" 956.8 113.753933800655 101.218453002481
"4786" 957 113.108557587877 102.401754325903
"4787" 957.2 112.836488437879 102.399495796449
"4788" 957.4 111.735391311656 103.239812152126
"4789" 957.6 110.13026825625 105.198064737985
"4790" 957.8 109.311093793094 105.168620205841
"4791" 958 106.95066435673 106.104923882265
"4792" 958.2 104.683229143906 108.530223276543
"4793" 958.4 103.976277388846 110.053233870716
"4794" 958.6 103.883570894959 109.727638996468
"4795" 958.8 103.178343620693 109.116114203346
"4796" 959 101.759624504696 109.389937669956
"4797" 959.2 100.265572859485 109.586811110518
"4798" 959.4 97.991105393396 111.268903665665
"4799" 959.6 96.5683994662019 113.061604502571
"4800" 959.8 96.0826549142131 114.72451377965
"4801" 960 95.798447736566 115.255350951623
"4802" 960.2 95.7535739204334 114.590760271852
"4803" 960.4 93.8898133803504 114.289521048024
"4804" 960.6 91.7537987936612 115.954547621597
"4805" 960.8 89.9927555237753 118.419005061196
"4806" 961 88.8315408348771 119.404591426809
"4807" 961.2 87.4683928353771 119.944170843278
"4808" 961.4 85.4676485870634 121.309590756111
"4809" 961.6 82.3188792005491 122.098986687851
"4810" 961.8 79.7763434096271 122.913886127903
"4811" 962 77.7043816331762 123.206154862004
"4812" 962.2 76.6518352081467 123.595543776892
"4813" 962.4 74.4534922349517 122.991548471412
"4814" 962.6 70.8835563787108 124.152183590583
"4815" 962.8 68.6313003420435 124.732244750657
"4816" 963 67.5025878616228 125.095862440135
"4817" 963.2 65.0673700820649 125.181955997999
"4818" 963.4 62.369771935686 124.985170722883
"4819" 963.6 59.0463274823569 125.318009542988
"4820" 963.8 56.3391231920333 125.356192960341
"4821" 964 54.1500283751023 124.592919614151
"4822" 964.2 51.1909451972057 124.485479377737
"4823" 964.4 49.3855367676176 123.791745416773
"4824" 964.6 46.3471812055506 123.10218633391
"4825" 964.8 44.4075212083146 122.528472258997
"4826" 965 43.280909289921 122.190101218324
"4827" 965.2 41.128360271396 121.395145947665
"4828" 965.4 38.8129346270333 120.496658858227
"4829" 965.6 37.1009748160443 119.229516786764
"4830" 965.8 34.2598348463905 117.288582351055
"4831" 966 31.2879730072185 116.198819538656
"4832" 966.2 30.2117288332864 114.364199195009
"4833" 966.4 27.6712861821405 111.984360203341
"4834" 966.6 24.2861774672411 110.250287578126
"4835" 966.8 22.9872526207657 109.82398547308
"4836" 967 21.9812242166839 108.371978901166
"4837" 967.2 20.271761404397 107.298907772159
"4838" 967.4 18.3628923819464 105.208131742058
"4839" 967.6 16.9737169419222 104.634900883285
"4840" 967.8 16.4787954825161 103.666695234306
"4841" 968 15.664818908816 102.278633556797
"4842" 968.2 14.3671471693333 100.430058112341
"4843" 968.4 11.0990083815596 97.5500236171565
"4844" 968.6 6.43816963890831 92.1051185439657
"4845" 968.8 5.20389067297449 89.8341597968995
"4846" 969 4.58443815607179 86.1544532384561
"4847" 969.2 3.59178679233331 84.0463173945407
"4848" 969.4 3.23522471317288 82.0932267170733
"4849" 969.6 2.55673848448787 80.2731709405134
"4850" 969.8 2.33046919398646 78.2849886026063
"4851" 970 1.99712000561667 75.8555288991324
"4852" 970.2 1.32386803272564 75.5938011544176
"4853" 970.4 1.43300547067619 74.8130761489479
"4854" 970.6 1.02520403624264 73.7105458297826
"4855" 970.8 0.910144411736647 71.9794260034671
"4856" 971 0.947712418700001 69.7411970653963
"4857" 971.2 0.781990602021982 66.917861189568
"4858" 971.4 0.893870840277511 65.2689914408523
"4859" 971.6 0.686223710926948 64.2424148672556
"4860" 971.8 0.0199253100223643 63.3982274508847
"4861" 972 0.10874473032366 63.8595822117762
"4862" 972.2 0.94500775997083 63.9861340661844
"4863" 972.4 2.00370526165291 63.3075587098081
"4864" 972.6 2.30926609305439 62.8010237862933
"4865" 972.8 2.05715748509929 62.3154128704341
"4866" 973 1.47937104889049 61.5835500512363
"4867" 973.2 1.65484692951686 61.2753972852583
"4868" 973.4 1.84220636095887 60.8531897499577
"4869" 973.6 2.00793864053334 59.3733386035907
"4870" 973.8 2.08193810336334 59.0760425160807
"4871" 974 2.70898618313334 57.1403723567907
"4872" 974.2 3.95738685487205 54.5122816437762
"4873" 974.4 5.13199211051205 52.6825883669365
"4874" 974.6 6.77423005071294 50.3414590128213
"4875" 974.8 9.32883390800363 48.3701442021575
"4876" 975 11.9043931169033 45.3121424297007
"4877" 975.2 13.7794965837374 41.4212490844223
"4878" 975.4 15.2127511236513 37.3204630086834
"4879" 975.6 15.6043662584033 33.2619141141207
"4880" 975.8 16.9480407150533 29.3672055441207
"4881" 976 19.6710204275482 27.894003106415
"4882" 976.2 23.279475592509 24.4246313052679
"4883" 976.4 25.517987702645 19.7812311849184
"4884" 976.6 28.1465770999484 17.3882577438784
"4885" 976.8 31.4423823709767 16.5027626822086
"4886" 977 35.9273096410788 15.3165132812225
"4887" 977.2 40.2097868353122 12.9077177378503
"4888" 977.4 43.4754571722619 11.4062933177836
"4889" 977.6 46.8233015801391 10.8143118814753
"4890" 977.8 49.8778016744034 11.1789165222207
"4891" 978 53.6245113187434 11.5917556306407
"4892" 978.2 58.3091650997712 11.4586549105786
"4893" 978.4 60.6158127948603 12.2710826831388
"4894" 978.6 61.1504651931546 13.0843338442346
"4895" 978.8 63.5248605036833 13.7338453441407
"4896" 979 67.0033973795797 13.7808227567892
"4897" 979.2 70.3104356014745 13.8186125306642
"4898" 979.4 73.2829961067615 13.8484178389669
"4899" 979.6 76.6397897177241 15.230296770985
"4900" 979.8 80.5364462383205 16.3448425448803
"4901" 980 83.728088459298 16.8121924511348
"4902" 980.2 86.3133995326872 18.3153707908119
"4903" 980.4 88.8487050152737 21.2064429216196
"4904" 980.6 92.2833885845633 25.4997599341107
"4905" 980.8 93.6023201867686 27.4539108673995
"4906" 981 93.3669607513529 28.7132157174387
"4907" 981.2 94.8427519756472 29.467311122811
"4908" 981.4 97.2725102627333 29.6047827668907
"4909" 981.6 99.018322832412 28.4705906935203
"4910" 981.8 100.750485015743 26.4228058652007
"4911" 982 100.00998908832 26.4518040913853
"4912" 982.2 98.795380654094 28.340576101265
"4913" 982.4 98.2871843375491 31.9795300712828
"4914" 982.6 98.1865237845865 36.7474296858514
"4915" 982.8 98.9293842002208 41.8309220862157
"4916" 983 98.6178780709355 46.7719808028298
"4917" 983.2 98.9783926163934 51.8007269073207
"4918" 983.4 97.6638357428619 56.2993007679836
"4919" 983.6 97.5123021237098 61.6700711573701
"4920" 983.8 99.4956413868818 65.9068105809922
"4921" 984 102.458351466222 69.0298888300577
"4922" 984.2 106.202014820497 71.0391709854589
"4923" 984.4 110.661207957155 72.6848094442799
"4924" 984.6 115.111773478168 72.9161890125426
"4925" 984.8 119.162627049262 74.0591718471836
"4926" 985 120.234599217576 76.4998558843836
"4927" 985.2 119.777776257486 79.6794608207039
"4928" 985.4 117.795215328549 82.6649673206242
"4929" 985.6 115.440342229518 85.761956189871
"4930" 985.8 113.21792896793 89.8601402664386
"4931" 986 111.021678190609 94.8546981268081
"4932" 986.2 107.89843536765 98.6567227208939
"4933" 986.4 104.207141363949 100.731385564862
"4934" 986.6 99.7693571264138 103.325689266558
"4935" 986.8 95.2768240521056 106.03984617913
"4936" 987 91.4813782121103 108.454156409764
"4937" 987.2 89.8336168940333 109.5579731976
"4938" 987.4 88.7778224021659 111.34697315825
"4939" 987.6 86.1653448688008 114.804249974178
"4940" 987.8 83.6994508962833 116.931768988276
"4941" 988 81.1539806523191 117.354920793731
"4942" 988.2 77.2858818924246 119.476029695417
"4943" 988.4 74.1388686684976 120.385802975769
"4944" 988.6 69.5503846307965 120.098336390841
"4945" 988.8 64.1517231211405 121.109105995912
"4946" 989 59.3795085918398 120.827023800712
"4947" 989.2 55.2636525300902 119.72214294942
"4948" 989.4 50.959843355351 118.8107915577
"4949" 989.6 47.1186270891031 117.317695621097
"4950" 989.8 42.0507044020936 116.461710918853
"4951" 990 39.3828919787407 114.726488350999
"4952" 990.2 37.0908165002984 112.327688930696
"4953" 990.4 33.4307289284912 109.136843355274
"4954" 990.6 30.234959208663 105.615790449063
"4955" 990.8 27.6513900669321 101.186814777524
"4956" 991 24.4025129180333 97.2205297537296
"4957" 991.2 23.9341618874637 93.821378570461
"4958" 991.4 24.0869922237549 89.9414600330053
"4959" 991.6 24.8501805697575 86.1516983605993
"4960" 991.8 24.6621601560333 83.1588802275193
"4961" 992 23.6486983560979 79.8572023595181
"4962" 992.2 24.3711761824126 76.7596310274269
"4963" 992.4 25.0719159535021 73.227952943747
"4964" 992.6 24.5506811788486 69.5094587696451
"4965" 992.8 22.5213686787233 66.9939850388907
"4966" 993 19.3468102695476 65.3572801279264
"4967" 993.2 16.3498423283944 64.9088734692851
"4968" 993.4 14.4011952505428 65.3188929284539
"4969" 993.6 15.2279022583258 65.5540451440011
"4970" 993.8 16.2529399317753 65.3295206075504
"4971" 994 18.0817254679708 65.2559713395282
"4972" 994.2 20.9838242843667 65.0767262292044
"4973" 994.4 24.9811553341476 63.9922775052979
"4974" 994.6 29.040395470268 62.1625593158815
"4975" 994.8 33.2687024273863 61.097319897076
"4976" 995 37.8681071776444 60.4227461905074
"4977" 995.2 41.6365983402833 59.4719546218696
"4978" 995.4 45.8121753167737 60.1198244128407
"4979" 995.6 50.4533813624165 61.0698421107566
"4980" 995.8 54.1321216690333 62.3664942638685
"4981" 996 56.9542687512202 64.5459605073454
"4982" 996.2 60.5259349047833 66.9932637965629
"4983" 996.4 63.5425140892576 70.4171426787566
"4984" 996.6 66.0873496422392 73.8276712425466
"4985" 996.8 69.6335610992449 77.1928786153696
"4986" 997 72.2169452006394 80.3801770749619
"4987" 997.2 73.8314447259899 83.3610744664277
"4988" 997.4 74.3336040969976 86.0289095189836
"4989" 997.6 75.9842186814262 88.0272659400193
"4990" 997.8 77.2953107817493 89.0114807139316
"4991" 998 79.0338191299275 89.165186324876
"4992" 998.2 80.0340275888721 89.0286128630665
"4993" 998.4 81.7299675853174 88.5600485842271
"4994" 998.6 85.2278975734636 87.944347033864
"4995" 998.8 89.439564026951 87.6806150581936
"4996" 999 93.4701369183816 87.8072638762003
"4997" 999.2 96.3933563844041 90.0171827838969
"4998" 999.4 98.6291670812833 93.3952407577782
"4999" 999.6 101.12421475894 97.1438977564032
"5000" 999.8 102.241650392588 101.124332248732
"5001" 1000 101.808775771901 103.586484013852
"5002" 1000.2 101.593943423881 102.258877788689
"5003" 1000.4 102.974024938903 100.434291491221
"5004" 1000.6 105.477362983533 98.5881855177782
"5005" 1000.8 108.456250589066 96.1797457163842
"5006" 1001 111.515587900209 93.4260025356319
"5007" 1001.2 114.053082970569 91.2172655207273
"5008" 1001.4 115.279046218033 91.169306623674
"5009" 1001.6 118.962952079954 90.6566532899001
"5010" 1001.8 119.982370472091 89.804922208755
"5011" 1002 119.79587985334 87.2902368724645
"5012" 1002.2 120.02555669637 83.9649789230448
"5013" 1002.4 120.75836660818 81.0710655143995
"5014" 1002.6 122.105099306762 78.4285946063921
"5015" 1002.8 125.239065735519 75.6950187782893
"5016" 1003 123.980937937291 74.6118495394979
"5017" 1003.2 123.398215350293 71.3171115515907
"5018" 1003.4 124.186458989616 68.0567111006368
"5019" 1003.6 126.708423694524 64.5987392683407
"5020" 1003.8 124.066055377718 64.6458857405039
"5021" 1004 122.136329773613 61.7439178865307
"5022" 1004.2 121.309220847503 58.0492701628713
"5023" 1004.4 122.033583652291 54.0032773348121
"5024" 1004.6 123.668424937101 51.2451826518795
"5025" 1004.8 123.306271108725 51.8681381248127
"5026" 1005 121.723660000349 51.2847626893733
"5027" 1005.2 119.143285979493 49.3020726500448
"5028" 1005.4 116.494667377761 45.9611818437195
"5029" 1005.6 113.812722605539 42.6141343139986
"5030" 1005.8 112.029312436044 38.2514501229896
"5031" 1006 111.830771929697 34.0769414952795
"5032" 1006.2 111.7750938874 31.017482256613
"5033" 1006.4 110.186480544889 30.8573130126758
"5034" 1006.6 106.779573365952 30.7704134031978
"5035" 1006.8 102.785509985492 30.7425940562693
"5036" 1007 98.3096269881261 29.957916394449
"5037" 1007.2 94.5748284491456 28.2468012175346
"5038" 1007.4 90.1876813094879 26.5309135333862
"5039" 1007.6 86.8061836344663 27.1191958181706
"5040" 1007.8 83.486398769063 28.283473963415
"5041" 1008 80.6611807924415 29.8086588379529
"5042" 1008.2 79.5851876765039 31.3562561208701
"5043" 1008.4 79.0024323608633 32.0078179545807
"5044" 1008.6 78.8357017416048 32.3153144692979
"5045" 1008.8 77.4531645003061 32.3769104374468
"5046" 1009 75.5051890496649 31.6392555330618
"5047" 1009.2 72.3988347546558 29.9437813801774
"5048" 1009.4 69.6613175064745 27.3660890074878
"5049" 1009.6 66.0942658838729 25.442221126369
"5050" 1009.8 62.394646035966 23.9140143601869
"5051" 1010 58.6719741416149 23.3863638898713
"5052" 1010.2 57.0505036349211 23.7162218605958
"5053" 1010.4 55.0382102263839 23.7022917016036
"5054" 1010.6 52.1105824588905 24.3401700702795
"5055" 1010.8 48.5457720029727 26.412892061568
"5056" 1011 46.0459648284619 28.5207555482407
"5057" 1011.2 43.9705875294411 31.5409823040446
"5058" 1011.4 41.0041631869772 34.680461613093
"5059" 1011.6 38.0664488177833 37.5016650137296
"5060" 1011.8 35.3149093373111 41.024933784924
"5061" 1012 32.7311973984949 44.3799589131196
"5062" 1012.2 29.7053084325718 48.0686973183599
"5063" 1012.4 26.8740148984352 51.4495479514014
"5064" 1012.6 24.593430004798 55.2056185995172
"5065" 1012.8 24.1322678335844 59.2375536959631
"5066" 1013 24.5271435922733 63.0019087546407
"5067" 1013.2 25.1855543252649 67.4213780582828
"5068" 1013.4 25.3657204138398 72.3609353269375
"5069" 1013.6 25.5833554100014 76.5024602487769
"5070" 1013.8 26.844363909112 79.4577088744475
"5071" 1014 27.4412913488124 81.3776872356081
"5072" 1014.2 26.7393380600333 82.2868163220937
"5073" 1014.4 25.0794503599619 84.735309886805
"5074" 1014.6 22.6391943127147 87.9948100352693
"5075" 1014.8 19.5110939828076 89.1961272101633
"5076" 1015 17.1530440116015 87.9448616623748
"5077" 1015.2 16.308292498642 87.0949146389711
"5078" 1015.4 14.0093299362918 87.4790580978295
"5079" 1015.6 13.3603721371542 88.2259246097528
"5080" 1015.8 14.5330646076817 89.0433854195001
"5081" 1016 15.2649274268795 90.3287819109176
"5082" 1016.2 15.9169166211458 93.3757672149282
"5083" 1016.4 16.9422260797235 95.1886580579252
"5084" 1016.6 19.3739018529701 96.6364147647268
"5085" 1016.8 20.8299592544407 99.4227229945444
"5086" 1017 22.9559068777476 103.451239188784
"5087" 1017.2 26.0884415592936 107.357837671443
"5088" 1017.4 29.8704787656518 110.361564965841
"5089" 1017.6 34.0998996496288 113.713639982268
"5090" 1017.8 37.9390000210821 117.695016224475
"5091" 1018 41.8078312170678 118.231562283151
"5092" 1018.2 45.4428925490678 117.376517068358
"5093" 1018.4 50.6207746092569 117.871479490817
"5094" 1018.6 55.3855910938609 119.006027320634
"5095" 1018.8 60.1845883203437 121.05634516553
"5096" 1019 65.6144563190659 123.065934986026
"5097" 1019.2 69.9511296441834 124.518830617791
"5098" 1019.4 72.7786399831815 123.089087910026
"5099" 1019.6 76.959679115396 122.079929872061
"5100" 1019.8 80.9244710401583 122.731321663684
"5101" 1020 83.0514519704127 121.253318932289
"5102" 1020.2 87.1781337781242 119.673459092295
"5103" 1020.4 92.1076241558721 118.741470179357
"5104" 1020.6 94.2726461798406 116.560251738094
"5105" 1020.8 97.4845555071 113.243649307641
"5106" 1021 101.688409608786 110.186521884043
"5107" 1021.2 105.659534836001 107.710650423034
"5108" 1021.4 109.591934134098 105.403140291776
"5109" 1021.6 111.894678770999 103.100395654875
"5110" 1021.8 113.400747049523 98.9716140520854
"5111" 1022 116.766116762942 96.1753840532953
"5112" 1022.2 119.262034848953 93.0651642064707
"5113" 1022.4 120.771971767567 88.1844137395785
"5114" 1022.6 121.807124407118 83.3240881035776
"5115" 1022.8 122.225908070723 78.2691663490407
"5116" 1023 122.580641274518 73.9165344683862
"5117" 1023.2 124.591981710416 69.6122219667819
"5118" 1023.4 126.180520967776 67.6458850685836
"5119" 1023.6 125.292398396555 65.9703540256016
"5120" 1023.8 122.87057687082 62.8309953300155
"5121" 1024 120.69512532319 59.3976805321532
"5122" 1024.2 117.949518060863 55.3799640831507
"5123" 1024.4 114.194270016966 52.4876935804753
"5124" 1024.6 111.022405134458 48.3176772310225
"5125" 1024.8 107.722547923886 44.6708137518407
"5126" 1025 106.072167115482 40.5429525599631
"5127" 1025.2 106.163854544609 36.3857064302043
"5128" 1025.4 107.581803847523 32.4362358972807
"5129" 1025.6 109.195882356319 31.6921610980979
"5130" 1025.8 108.361301948462 32.0907624074231
"5131" 1026 105.619886739175 31.476782907819
"5132" 1026.2 101.655434321155 32.0071098257498
"5133" 1026.4 96.9211750938146 31.9480990898407
"5134" 1026.6 91.8978124361333 31.2055079891607
"5135" 1026.8 87.207699981889 30.170720058583
"5136" 1027 82.8436399341912 30.6594288507144
"5137" 1027.2 78.6687856600334 31.0157294624771
"5138" 1027.4 74.7952727829313 29.5225169838305
"5139" 1027.6 72.8065560292663 27.0601768133164
"5140" 1027.8 70.3829840944451 24.4985143642819
"5141" 1028 68.9892893610628 21.0696434859878
"5142" 1028.2 69.9252279415576 18.4161925501902
"5143" 1028.4 71.8400633006334 16.3358815935264
"5144" 1028.6 74.2295391325611 14.5914024718685
"5145" 1028.8 76.1100801510152 12.4804573134316
"5146" 1029 75.8381454438931 12.3823450712052
"5147" 1029.2 75.2500970263667 11.6559461978129
"5148" 1029.4 74.1516873871804 10.1453677813113
"5149" 1029.6 73.5155092280611 8.7745830983407
"5150" 1029.8 72.4580727171182 7.59637251835957
"5151" 1030 70.5639092589118 6.51480281434538
"5152" 1030.2 68.0086892438277 5.48834691085005
"5153" 1030.4 65.3217374121152 3.35621732716798
"5154" 1030.6 63.6184369087059 1.0856930969469
"5155" 1030.8 62.9903453275247 0.618078483926911
"5156" 1031 61.8960377410155 0.829841271322848
"5157" 1031.2 60.5920058537387 0.680312281581777
"5158" 1031.4 60.4371838024139 0
"5159" 1031.6 59.5272695878298 0.399810791256634
"5160" 1031.8 58.2377936199083 0.478622016349636
"5161" 1032 56.6812751598651 0.501663975429487
"5162" 1032.2 55.3917616479793 0.327275997192059
"5163" 1032.4 54.1757896136061 0.955660590386162
"5164" 1032.6 52.3086357911526 0.784475317959973
"5165" 1032.8 50.7999821147 0.949103841951819
"5166" 1033 48.7519313047064 1.67672639032148
"5167" 1033.2 46.7916273237062 1.57543876809304
"5168" 1033.4 46.4057617154048 2.48926531561214
"5169" 1033.6 45.4377575377686 2.936338585076
"5170" 1033.8 44.3189834093275 3.21889587348777
"5171" 1034 44.0635787732556 3.53475758703515
"5172" 1034.2 44.0302213155958 3.2408513384657
"5173" 1034.4 43.239070721538 3.60287117322388
"5174" 1034.6 42.7605809834217 3.42723646137468
"5175" 1034.8 42.6584866811013 3.89989526841352
"5176" 1035 42.1050656446937 4.6643183307558
"5177" 1035.2 41.4094070070333 4.87266210506293
"5178" 1035.4 40.7776760038637 4.66543372909964
"5179" 1035.6 40.3635382259305 4.68392579499024
"5180" 1035.8 40.2699729224173 5.34353031048356
"5181" 1036 39.5287189047631 6.39740737205693
"5182" 1036.2 38.6292219586371 7.67353183908599
"5183" 1036.4 37.9516048471295 8.86695759647533
"5184" 1036.6 36.9353911560239 9.78622752564259
"5185" 1036.8 35.7416787261191 11.8699490999264
"5186" 1037 34.0238855705889 14.1045639006185
"5187" 1037.2 32.6006816505284 16.22915813191
"5188" 1037.4 31.5202915393293 19.2373070050958
"5189" 1037.6 29.9420741365285 22.8213726317922
"5190" 1037.8 28.4698735174251 25.8785103046345
"5191" 1038 28.3743042618146 28.3982345078094
"5192" 1038.2 28.4176763922601 31.0139043881706
"5193" 1038.4 27.961613621895 34.0832832916918
"5194" 1038.6 28.8192781686929 37.4973682509258
"5195" 1038.8 29.7333952732208 40.3744633605595
"5196" 1039 28.9227352886697 42.5739656025377
"5197" 1039.2 27.8251356007606 46.0123244815074
"5198" 1039.4 28.0061432685912 50.1821680194933
"5199" 1039.6 29.0307879565576 54.2096986896271
"5200" 1039.8 28.7147984893529 59.3328523718923
"5201" 1040 29.3332139676533 64.1664266170707
"5202" 1040.2 29.9504855340741 68.7398477682795
"5203" 1040.4 31.6630696311596 73.2962384591355
"5204" 1040.6 34.0203932393175 77.9903872092933
"5205" 1040.8 37.0625038090558 82.3196632618407
"5206" 1041 40.275521994278 84.1841514070535
"5207" 1041.2 42.7593076984721 84.8273786778305
"5208" 1041.4 45.7747261959083 85.2569226417157
"5209" 1041.6 49.6488793595667 85.8638480605407
"5210" 1041.8 52.919931366045 84.4572242444454
"5211" 1042 56.0076586328844 82.8251467145428
"5212" 1042.2 60.2871277740439 81.995787496546
"5213" 1042.4 64.395020392086 81.4915252290618
"5214" 1042.6 68.6571748714057 82.0296317725854
"5215" 1042.8 73.3364513301596 83.1519009878512
"5216" 1043 77.9609052953807 84.7179838023144
"5217" 1043.2 82.6263984577962 86.5877820349438
"5218" 1043.4 86.5061810940116 88.5554303527211
"5219" 1043.6 88.9990364861762 91.3841338027336
"5220" 1043.8 90.1339317717201 94.092944951154
"5221" 1044 90.3529113700334 96.5950684070807
"5222" 1044.2 90.8984992372232 97.9872377371065
"5223" 1044.4 93.0547699819274 100.652285601335
"5224" 1044.6 96.140229325455 101.22073087625
"5225" 1044.8 99.3734648520109 100.462878690178
"5226" 1045 102.16544957274 98.8340742744168
"5227" 1045.2 103.253051644667 97.1368656437074
"5228" 1045.4 104.657600440879 95.2685654662221
"5229" 1045.6 103.867131322066 95.3899701940665
"5230" 1045.8 103.563489526591 96.5947950941986
"5231" 1046 102.427966629382 99.123799114425
"5232" 1046.2 101.017626617204 103.063412202284
"5233" 1046.4 98.079655038792 105.159666852806
"5234" 1046.6 94.7042936115745 106.297322022794
"5235" 1046.8 90.6277327972671 108.818855727075
"5236" 1047 86.0244019267895 111.781708700511
"5237" 1047.2 82.4426239640678 114.48458403822
"5238" 1047.4 80.3459256682775 116.851236338876
"5239" 1047.6 80.0601893883745 118.989489950911
"5240" 1047.8 79.6802022266613 119.944359540399
"5241" 1048 78.9408628190014 121.391048171522
"5242" 1048.2 79.0541995289396 121.964550913966
"5243" 1048.4 79.3791688336625 121.69998058929
"5244" 1048.6 79.6688555162861 122.049970575368
"5245" 1048.8 79.6780596012914 121.166240353583
"5246" 1049 79.5295726990551 120.48357386896
"5247" 1049.2 78.6168562124334 119.368078533966
"5248" 1049.4 75.6351856515017 118.88062371136
"5249" 1049.6 71.5573363081445 118.1317489771
"5250" 1049.8 67.1352553480733 118.857222593201
"5251" 1050 62.5844029342804 120.189976592488
"5252" 1050.2 58.5108465576964 120.881511483721
"5253" 1050.4 54.8250005344828 119.542574606133
"5254" 1050.6 50.7027359581457 117.372040391841
"5255" 1050.8 46.0205496226259 115.126572611359
"5256" 1051 40.856454555737 113.703321084544
"5257" 1051.2 36.004162446551 111.749914020794
"5258" 1051.4 34.4622601756675 109.102909147487
"5259" 1051.6 31.5649769711553 105.288944535646
"5260" 1051.8 28.4669908359564 100.639773189187
"5261" 1052 26.1701114228795 96.4604513006099
"5262" 1052.2 25.0389652941065 91.4294815999627
"5263" 1052.4 22.4201500166738 86.971433160616
"5264" 1052.6 19.5405470548246 82.8032919084451
"5265" 1052.8 18.8633718407 80.0068795307666
"5266" 1053 18.6832180505659 75.7071254506016
"5267" 1053.2 18.0151908632333 71.4677752778512
"5268" 1053.4 18.1299822737175 67.0770038268302
"5269" 1053.6 18.3396160719509 62.4486192278923
"5270" 1053.8 17.5986954977884 58.7129602967387
"5271" 1054 16.5741486923333 56.5483766541507
"5272" 1054.2 16.3155225389772 55.0523271947958
"5273" 1054.4 16.9615697027175 51.4489732280512
"5274" 1054.6 18.3800635608439 49.1613444048302
"5275" 1054.8 19.7653755268771 45.8067704180907
"5276" 1055 21.2506095907653 41.7303757008819
"5277" 1055.2 22.6358409893735 37.6750605919129
"5278" 1055.4 24.3092021918771 32.9542321370907
"5279" 1055.6 25.8760779130746 27.7616219740469
"5280" 1055.8 27.9514296056501 24.2411866796725
"5281" 1056 30.4570144223061 23.8636282702953
"5282" 1056.2 34.5287552000333 23.7099711890252
"5283" 1056.4 39.2832390581277 22.4624016449822
"5284" 1056.6 42.8240829377859 20.8997075965933
"5285" 1056.8 45.9532336720333 20.4882141762953
"5286" 1057 48.7024397214451 21.1727387128407
"5287" 1057.2 53.3990000558569 20.5388939847819
"5288" 1057.4 58.6643798927363 19.1983913981476
"5289" 1057.6 62.81745031837 17.3551530848209
"5290" 1057.8 66.727509320091 18.4801469226196
"5291" 1058 71.2524538717227 19.2064780755592
"5292" 1058.2 74.1325956785039 21.1307369537525
"5293" 1058.4 76.7381413457957 24.0417121545041
"5294" 1058.6 80.6564734965673 26.8938009132388
"5295" 1058.8 83.9448175361933 30.1461472581207
"5296" 1059 85.0423139553146 33.4978685416532
"5297" 1059.2 87.2927832078905 36.8554318880407
"5298" 1059.4 90.726460462439 38.6070709436426
"5299" 1059.6 93.0674052218515 38.1796328018407
"5300" 1059.8 94.2026315572116 37.8775679457516
"5301" 1060 95.3266256790805 37.4423326260105
"5302" 1060.2 98.0780233529586 36.3548223067379
"5303" 1060.4 102.124858939945 36.0260880631348
"5304" 1060.6 105.537081848273 37.8771437695707
"5305" 1060.8 108.459059653557 40.4024072878968
"5306" 1061 112.088532429882 43.2309517956589
"5307" 1061.2 115.299019082495 45.934097429033
"5308" 1061.4 116.256541702269 48.7029826243113
"5309" 1061.6 115.609169134919 50.7688145985836
"5310" 1061.8 115.286682901504 53.5866417037525
"5311" 1062 115.444161694626 58.7510045076562
"5312" 1062.2 116.401953602992 62.8902872100572
"5313" 1062.4 118.299354530651 65.7022400298407
"5314" 1062.6 120.449080927622 70.1276981010466
"5315" 1062.8 119.810950305778 72.9962078483509
"5316" 1063 117.935131484309 75.5794329202897
"5317" 1063.2 115.104283653995 79.1327430761965
"5318" 1063.4 111.49055697267 82.9491111115377
"5319" 1063.6 107.68030751844 87.8128251407782
"5320" 1063.8 103.87528428098 92.2387401943726
"5321" 1064 99.8584344736896 95.265512268997
"5322" 1064.2 96.375799980069 98.6403467932693
"5323" 1064.4 92.0283997234804 101.632835758958
"5324" 1064.6 88.0060997958026 104.903979751725
"5325" 1064.8 83.7102695312 106.672410459257
"5326" 1065 78.2992876674949 107.310709919341
"5327" 1065.2 73.1873439689222 108.12571374973
"5328" 1065.4 67.8712602749114 110.589547906524
"5329" 1065.6 63.3404345978686 113.486495842005
"5330" 1065.8 60.6795595206 117.506191464807
"5331" 1066 60.1930731839752 117.607534398399
"5332" 1066.2 58.0109980903748 115.852154120621
"5333" 1066.4 54.2065327677285 113.662567961146
"5334" 1066.6 49.4844361088333 110.668273265728
"5335" 1066.8 45.3041155770333 107.635268966841
"5336" 1067 41.5667226865275 104.363713768041
"5337" 1067.2 37.929500731887 101.503477791389
"5338" 1067.4 34.3247466558905 99.405378833805
"5339" 1067.6 31.6213099652194 98.564220983457
"5340" 1067.8 30.3455496989222 99.2688579646185
"5341" 1068 29.2829193359963 98.6197398696185
"5342" 1068.2 29.5521831383667 96.0473089005444
"5343" 1068.4 30.4820580029114 93.2628444146212
"5344" 1068.6 31.3396761827157 89.4538529600642
"5345" 1068.8 30.9817884666405 85.2963333831978
"5346" 1069 29.2222147734083 81.2891882860282
"5347" 1069.2 27.4660826488684 77.6259371604696
"5348" 1069.4 25.6238632754217 74.1332127239281
"5349" 1069.6 22.6985779186583 71.0512227934465
"5350" 1069.8 19.9539696431251 68.8311083519783
"5351" 1070 15.8379353344896 67.7315218413941
"5352" 1070.2 13.6848519272556 67.1411184737574
"5353" 1070.4 11.5690663457098 67.4319488359289
"5354" 1070.6 9.17496607768039 68.5774513565172
"5355" 1070.8 8.45275401231907 69.4374510107836
"5356" 1071 8.51064598661276 70.773854304794
"5357" 1071.2 7.7995145325889 72.7235340907574
"5358" 1071.4 8.07653046338027 74.6772912413203
"5359" 1071.6 9.40997885287207 77.7046429993246
"5360" 1071.8 10.0279046211713 81.5049081357028
"5361" 1072 11.2856908412119 84.9207721996621
"5362" 1072.2 11.7663473353667 89.3734132275074
"5363" 1072.4 12.8037506835402 91.3895325344434
"5364" 1072.6 15.3707330443118 92.7219861513344
"5365" 1072.8 19.2549282176839 94.1070222110455
"5366" 1073 22.8724488369619 95.3854832026264
"5367" 1073.2 26.0195564762106 97.8541274442078
"5368" 1073.4 29.6749746446708 100.980185697853
"5369" 1073.6 33.9291750649149 103.192226427117
"5370" 1073.8 37.3864976132708 105.210812882016
"5371" 1074 41.104237201332 106.557901531243
"5372" 1074.2 46.0415137329533 107.515831237361
"5373" 1074.4 51.0059689235133 108.606349636961
"5374" 1074.6 55.7827362534619 110.509934816126
"5375" 1074.8 61.3002400609619 111.696893618412
"5376" 1075 66.2109111807933 110.574475701001
"5377" 1075.2 70.7279076312 108.771225633091
"5378" 1075.4 76.2077814042073 108.323898598058
"5379" 1075.6 81.3728749873623 107.799256696104
"5380" 1075.8 85.7646713616912 109.931097176525
"5381" 1076 87.3730774798098 112.354739351664
"5382" 1076.2 87.2431828218938 112.413080061434
"5383" 1076.4 87.6525800948334 111.036647784641
"5384" 1076.6 89.4067995164991 107.998063737745
"5385" 1076.8 92.0187001436957 105.303501887919
"5386" 1077 95.9626582752439 102.433783179275
"5387" 1077.2 100.315090836814 99.5077397641704
"5388" 1077.4 104.616758025324 97.9194368352278
"5389" 1077.6 108.118248706875 96.4472061378618
"5390" 1077.8 112.593593604786 97.2289577539643
"5391" 1078 115.057816173411 97.739529845106
"5392" 1078.2 115.928164313033 96.0050062477024
"5393" 1078.4 118.463619592103 92.8937970293907
"5394" 1078.6 120.095502482933 89.6884518762807
"5395" 1078.8 120.857527785973 85.4787046575074
"5396" 1079 122.587730353023 80.2450561225734
"5397" 1079.2 125.169589308257 75.1692808289572
"5398" 1079.4 126.840429597342 70.228363474068
"5399" 1079.6 123.526903012627 68.2905984336532
"5400" 1079.8 119.598023728477 63.3399855191706
"5401" 1080 116.230202936829 58.4109216729427
"5402" 1080.2 113.150203812595 53.9876455112999
"5403" 1080.4 110.191258589423 49.2224298339807
"5404" 1080.6 106.941636749412 43.544764677567
"5405" 1080.8 103.142504866064 38.3645331076892
"5406" 1081 98.656629769918 34.6169731035138
"5407" 1081.2 94.2068182312048 30.5460040046407
"5408" 1081.4 89.8336168940334 28.879540822568
"5409" 1081.6 84.9278577154576 28.6316957317498
"5410" 1081.8 80.3761629523364 28.6671021732953
"5411" 1082 76.0408408875485 29.4735822307195
"5412" 1082.2 71.2222037080721 31.3065435357533
"5413" 1082.4 67.603231311151 32.8148626637525
"5414" 1082.6 63.5974437088515 33.1794564458104
"5415" 1082.8 59.0429497185141 33.4747749171196
"5416" 1083 56.6428389979508 31.4454792071068
"5417" 1083.2 56.6915015864619 28.8360414800979
"5418" 1083.4 58.4277561212392 27.213355338076
"5419" 1083.6 60.9690945014165 25.8937078860089
"5420" 1083.8 64.3251663957615 24.1977550778892
"5421" 1084 67.90424391795 22.7053786593685
"5422" 1084.2 70.6753599758905 22.5154858579264
"5423" 1084.4 74.6480347414896 21.6227098971417
"5424" 1084.6 77.4187696713762 20.0599648356979
"5425" 1084.8 79.1709336203163 17.8622364283407
"5426" 1085 81.2298515984879 15.6210086785134
"5427" 1085.2 83.2342495948667 15.7814523127018
"5428" 1085.4 86.0411935996091 17.0144488557801
"5429" 1085.6 88.9884651343433 19.5992764505607
"5430" 1085.8 92.2629895664096 22.051940251415
"5431" 1086 95.9353269870334 23.7534748965983
"5432" 1086.2 99.9871221360234 24.5806087115907
"5433" 1086.4 104.232354477323 26.0995450538907
"5434" 1086.6 107.016608367221 29.1665316490882
"5435" 1086.8 107.067702316283 32.6215591134032
"5436" 1087 106.93382170919 36.958479385622
"5437" 1087.2 107.044334064863 41.6238534139107
"5438" 1087.4 107.229981840033 47.1177922675377
"5439" 1087.6 107.297490121913 52.5407215356207
"5440" 1087.8 107.130941141002 57.8994390115933
"5441" 1088 108.540263520456 63.4765010772943
"5442" 1088.2 109.84554592871 69.2189327680466
"5443" 1088.4 112.075049718053 73.8118047351417
"5444" 1088.6 115.407621533005 77.3951038680426
"5445" 1088.8 118.669157325505 79.9754896131049
"5446" 1089 121.715628449762 82.2832641163267
"5447" 1089.2 122.163554172132 81.7990834034744
"5448" 1089.4 120.487264344975 81.0787021978701
"5449" 1089.6 118.103693443549 81.2023933286286
"5450" 1089.8 114.197182726367 82.5321019111134
"5451" 1090 109.222324507855 84.7413236400189
"5452" 1090.2 104.927684256278 88.2321623356599
"5453" 1090.4 100.85925579426 92.3013596587685
"5454" 1090.6 96.8397648660667 96.3838886535074
"5455" 1090.8 92.9737256785958 100.308348469528
"5456" 1091 89.9523580089724 104.149029832231
"5457" 1091.2 86.165688823046 107.906419563486
"5458" 1091.4 81.7372050785157 112.084400756805
"5459" 1091.6 78.1494911840333 116.741266938656
"5460" 1091.8 75.4475371135958 118.798477405603
"5461" 1092 73.5043387676187 117.661768712292
"5462" 1092.2 70.2083321516957 115.778750522295
"5463" 1092.4 65.2813740687534 114.640551448081
"5464" 1092.6 59.5814680765584 114.295220621541
"5465" 1092.8 53.8771109888548 114.757021780555
"5466" 1093 48.5600919415534 114.365325375801
"5467" 1093.2 44.3641268419954 111.97367851317
"5468" 1093.4 40.1304039457741 108.779640126915
"5469" 1093.6 36.7388850030093 104.801047308672
"5470" 1093.8 35.1917829684976 100.740707486376
"5471" 1094 32.8426313678992 96.3358644692431
"5472" 1094.2 31.2022158802451 91.4699373962995
"5473" 1094.4 29.6489144623274 86.6175887190877
"5474" 1094.6 28.7183934613008 82.9265132018174
"5475" 1094.8 26.6216854053146 79.2566372510594
"5476" 1095 24.2272510323833 75.2780301672807
"5477" 1095.2 24.1311961412468 71.9045998948744
"5478" 1095.4 25.4625160752292 68.9050020944489
"5479" 1095.6 27.4064515081621 64.7356324903556
"5480" 1095.8 29.2265529388947 60.4784460930486
"5481" 1096 31.1247799098533 55.6876460601807
"5482" 1096.2 33.3873356587264 51.7442729137912
"5483" 1096.4 37.6185573322334 49.4223582072407
"5484" 1096.6 41.3804172668683 47.8647268639378
"5485" 1096.8 44.1395213477686 47.9813160363407
"5486" 1097 45.5184470234956 48.1821752204539
"5487" 1097.2 45.932012503543 49.2333649772734
"5488" 1097.4 47.7926038253417 49.8807447797472
"5489" 1097.6 50.8248328404492 49.2609141820288
"5490" 1097.8 54.1630887708132 46.2525180273636
"5491" 1098 57.5250794953306 43.0567903804894
"5492" 1098.2 60.2857612096334 38.7656937104693
"5493" 1098.4 63.7634114035958 35.3258314627514
"5494" 1098.6 67.3353050518184 31.6411329626725
"5495" 1098.8 70.633860488063 30.0573016289595
"5496" 1099 75.1006031620636 30.2957984843862
"5497" 1099.2 79.4044528343667 30.2062988682574
"5498" 1099.4 84.2096577189533 31.1938238634507
"5499" 1099.6 88.5157104587303 31.8772862067498
"5500" 1099.8 92.3908972381088 29.9395072487086
"5501" 1100 96.1369947447032 29.1587819165689
"5502" 1100.2 97.7554541254134 29.9747800810407
"5503" 1100.4 98.6998064033863 31.7380902943995
"5504" 1100.6 100.337875007827 33.8458149322819
"5505" 1100.8 102.413903702179 36.0520379584232
"5506" 1101 104.425539584936 39.2661178462873
"5507" 1101.2 105.274759456912 42.6959211234165
"5508" 1101.4 106.550613581383 45.713183974297
"5509" 1101.6 108.738850228207 49.3378403818101
"5510" 1101.8 110.548120808004 53.9875675859584
"5511" 1102 110.542980732591 56.8729856338119
"5512" 1102.2 109.957538262519 61.2731119020155
"5513" 1102.4 109.232412811882 66.1271173283862
"5514" 1102.6 108.447914760549 71.2940243616139
"5515" 1102.8 107.165070030533 75.9177360499032
"5516" 1103 104.492230815827 79.1657129884878
"5517" 1103.2 101.567381046592 81.7889137606348
"5518" 1103.4 98.3457634593941 84.2750478737892
"5519" 1103.6 95.3370094385985 87.9373570361777
"5520" 1103.8 93.8007851583589 91.5945041355151
"5521" 1104 93.9559383025398 95.7083562291005
"5522" 1104.2 95.2659766397217 99.112432680542
"5523" 1104.4 95.4409301913895 103.164356937169
"5524" 1104.6 93.9008758437169 105.973855311031
"5525" 1104.8 92.0506048492641 105.283464176495
"5526" 1105 90.2004440965566 104.234192064434
"5527" 1105.2 87.4006261083296 104.206963768804
"5528" 1105.4 83.1613661596386 105.170328411354
"5529" 1105.6 78.8714371628626 107.245798109841
"5530" 1105.8 74.8065329947833 109.897909183698
"5531" 1106 70.5348366080718 113.27260996111
"5532" 1106.2 66.8600994507225 114.9089003773
"5533" 1106.4 62.6849016887533 114.650937337601
"5534" 1106.6 60.1136247074037 112.732048083137
"5535" 1106.8 56.7610499537833 111.933358067305
"5536" 1107 51.8578041954407 111.270330298841
"5537" 1107.2 46.7464026319511 110.345559314183
"5538" 1107.4 41.8902352255518 108.856572641878
"5539" 1107.6 36.7630880112439 109.054787748275
"5540" 1107.8 34.6272960192743 108.404825840913
"5541" 1108 35.0934879426834 107.834872781053
"5542" 1108.2 34.5725706714458 106.082253924553
"5543" 1108.4 34.0527352637 105.971603330767
"5544" 1108.6 30.5172053729334 104.996603910666
"5545" 1108.8 27.228673239341 102.327480236187
"5546" 1109 24.3508962984309 98.2035048394913
"5547" 1109.2 20.5606954520704 94.4076846753963
"5548" 1109.4 16.6310024841023 90.4134944050131
"5549" 1109.6 14.5142806042 86.5172936095074
"5550" 1109.8 12.3703494209269 82.8251467145428
"5551" 1110 10.0130305024204 78.1611195951633
"5552" 1110.2 7.19838679247565 74.5302461218407
"5553" 1110.4 7.04266086487708 75.5485501333719
"5554" 1110.6 7.51875050890962 77.6419978143665
"5555" 1110.8 8.1410106190221 79.7115213430542
"5556" 1111 8.78678139894913 79.4334792268091
"5557" 1111.2 9.42481843905508 79.4536657597863
"5558" 1111.4 10.7262661578609 80.193241916151
"5559" 1111.6 11.9806835847745 82.4983616550525
"5560" 1111.8 13.6178794253905 85.5003419273407
"5561" 1112 15.311443177007 88.8176770338933
"5562" 1112.2 17.3525974052485 91.2873529945369
"5563" 1112.4 18.4067115668491 94.5931198738802
"5564" 1112.6 19.2461381915545 98.2495698636435
"5565" 1112.8 22.2655478210728 99.599870232946
"5566" 1113 26.0303013716487 100.899420427187
"5567" 1113.2 29.5783756229018 103.089734096328
"5568" 1113.4 34.0604041694637 104.815302761727
"5569" 1113.6 38.1426824545217 107.413361152969
"5570" 1113.8 41.8452434422476 110.152919863876
"5571" 1114 44.4528670372612 113.664672234069
"5572" 1114.2 45.4228114572619 116.047839478041
"5573" 1114.4 46.3148851821048 115.916161235912
"5574" 1114.6 49.0705646680213 115.973699242612
"5575" 1114.8 52.4794232383929 117.02633030529
"5576" 1115 56.3220035939235 118.801526834017
"5577" 1115.2 60.6404222171432 119.982779103599
"5578" 1115.4 65.2461523564681 122.088024464645
"5579" 1115.6 69.2804016682991 123.273263377018
"5580" 1115.8 70.9319553024131 121.690729894777
"5581" 1116 72.8455130656781 119.81648248117
"5582" 1116.2 75.5041241942801 117.635059671893
"5583" 1116.4 79.0171730932991 115.247205716309
"5584" 1116.6 82.8795122499675 112.765010122854
"5585" 1116.8 85.36552067345 110.891678076757
"5586" 1117 88.0288857397657 109.319319010489
"5587" 1117.2 92.1022846360584 107.878688252466
"5588" 1117.4 97.0166426997169 106.62461674298
"5589" 1117.6 101.420374889783 106.801293327395
"5590" 1117.8 105.30501093762 106.296742688186
"5591" 1118 107.524248709767 103.615064231807
"5592" 1118.2 108.390280434846 99.6714013388094
"5593" 1118.4 109.227590429162 96.0055854196472
"5594" 1118.6 109.641596675588 91.6669638298407
"5595" 1118.8 111.428964517065 86.9933135458407
"5596" 1119 114.167431480346 82.8876415949657
"5597" 1119.2 117.024452651256 79.1137411148685
"5598" 1119.4 121.426131556509 77.0636973275688
"5599" 1119.6 124.454035437179 74.3850797115043
"5600" 1119.8 124.620445712442 72.2323680655407
"5601" 1120 123.681813721268 68.7557445379529
"5602" 1120.2 122.913779897097 63.9316668430535
"5603" 1120.4 121.013754926553 59.8164865338311
"5604" 1120.6 119.291776259852 56.0087431445074
"5605" 1120.8 117.775009989775 51.1117403977117
"5606" 1121 116.589084555215 46.6260361349619
"5607" 1121.2 116.251425124343 42.1769020308507
"5608" 1121.4 118.064582120849 38.763208875598
"5609" 1121.6 119.389723051417 38.3130963353921
"5610" 1121.8 118.965288015216 39.4965935522734
"5611" 1122 118.328576533727 40.1654042802183
"5612" 1122.2 116.671699585488 39.5683521202346
"5613" 1122.4 114.07245022968 38.9967579331936
"5614" 1122.6 111.230423048188 38.1086982471294
"5615" 1122.8 107.456169382415 37.6991515727582
"5616" 1123 103.824317582383 35.5793791513844
"5617" 1123.2 99.5585861718515 33.0929073664771
"5618" 1123.4 94.5110855197686 30.5734960651348
"5619" 1123.6 90.3147279526804 27.4424558421936
"5620" 1123.8 88.3419435117233 23.7432463690407
"5621" 1124 88.7202810098818 20.3269181648104
"5622" 1124.2 89.9697426304605 18.7035691048698
"5623" 1124.4 91.2427932675424 18.0817563659225
"5624" 1124.6 92.6423009589372 18.0756964172734
"5625" 1124.8 92.2919283584003 18.8394866979691
"5626" 1125 91.8742819051896 19.2456693683095
"5627" 1125.2 90.1744038939083 19.7974197490595
"5628" 1125.4 88.1445432826228 20.5331865687144
"5629" 1125.6 84.6815947965442 20.2879625268298
"5630" 1125.8 80.8678387981966 19.1657715415652
"5631" 1126 76.5916077560333 17.9712882683007
"5632" 1126.2 73.7469431632392 16.3578097846348
"5633" 1126.4 71.2970086528541 14.2724908878784
"5634" 1126.6 68.1102181225285 13.0014132567533
"5635" 1126.8 64.7416677207759 12.8010433608902
"5636" 1127 60.592755885151 12.2607291026642
"5637" 1127.2 57.0090130660734 10.9802863851507
"5638" 1127.4 54.0941543842314 9.3673626416992
"5639" 1127.6 53.3805739296847 7.90214455781318
"5640" 1127.8 52.9551358401748 8.14751052354825
"5641" 1128 51.9139924072619 9.23638425735499
"5642" 1128.2 51.9327568295039 9.46952129416424
"5643" 1128.4 53.1614777886595 9.4704134300837
"5644" 1128.6 54.1406148029866 9.51409240470052
"5645" 1128.8 54.4432084541843 10.741533401303
"5646" 1129 54.3955872487686 11.5390625146936
"5647" 1129.2 53.9705045106864 13.1011539111366
"5648" 1129.4 52.8491588459745 15.918700485076
"5649" 1129.6 51.5898474989071 18.8472573822096
"5650" 1129.8 49.27455459145 21.7930071147296
"5651" 1130 47.1203858195479 25.6119502285494
"5652" 1130.2 44.4182602944451 29.8785578693113
"5653" 1130.4 42.9004879903052 34.1840903530057
"5654" 1130.6 42.7553335060537 39.1559594059529
"5655" 1130.8 43.6873430847447 44.1595496027892
"5656" 1131 44.8886799962333 49.0822203254607
"5657" 1131.2 46.3584774920894 54.8710676297192
"5658" 1131.4 48.8706588878945 60.0909747197296
"5659" 1131.6 53.0804312508957 62.9568873528224
"5660" 1131.8 57.0001517107948 65.1972380623545
"5661" 1132 61.2846682252598 66.2815473108501
"5662" 1132.2 65.1950352955941 66.1147636789996
"5663" 1132.4 70.1412285148619 65.969305760355
"5664" 1132.6 74.6263878353912 64.3289681701435
"5665" 1132.8 79.3512869713476 62.4566495548407
"5666" 1133 83.8736408437948 60.3342120405471
"5667" 1133.2 88.3786125603352 57.8491358314634
"5668" 1133.4 92.7935954072333 55.5797069940979
"5669" 1133.6 97.6684092795091 54.1907923373456
"5670" 1133.8 101.583879164656 54.0242380754539
"5671" 1134 105.570444068854 54.5423078003313
"5672" 1134.2 106.336053492062 55.5240683002407
"5673" 1134.4 107.053277469728 56.3224835570907
"5674" 1134.6 108.899489314276 57.9904744002706
"5675" 1134.8 110.529029099327 56.5725849407525
"5676" 1135 113.475654758063 54.1466525564744
"5677" 1135.2 117.063508603722 51.5661625723124
"5678" 1135.4 119.491101412256 49.5355932527018
"5679" 1135.6 120.646325552119 48.9661209176121
"5680" 1135.8 122.045147772975 49.6461130329289
"5681" 1136 123.253212354303 51.1320354051484
"5682" 1136.2 122.854131911571 52.2752934723218
"5683" 1136.4 124.135902003144 54.6780510497574
"5684" 1136.6 125.308224111996 56.9567386676725
"5685" 1136.8 125.501728902719 59.8638864210979
"5686" 1137 126.083800621977 64.194571397869
"5687" 1137.2 126.287286076538 67.1664363101088
"5688" 1137.4 124.389969819364 68.8865929487086
"5689" 1137.6 123.621141050348 72.7794818884693
"5690" 1137.8 123.573893175693 78.14892194853
"5691" 1138 123.255084810346 81.7354569763407
"5692" 1138.2 122.264092275363 83.3194389669232
"5693" 1138.4 120.94546535321 87.1575022404584
"5694" 1138.6 119.788507807416 90.7887452307231
"5695" 1138.8 116.857495763895 93.6066058206427
"5696" 1139 113.866722605276 98.2407598101135
"5697" 1139.2 110.316604618299 102.667528443882
"5698" 1139.4 107.136671113877 106.130126384059
"5699" 1139.6 102.798579752312 108.044815641212
"5700" 1139.8 98.2881977448648 110.164641498818
"5701" 1140 93.9929659181487 111.764658694264
"5702" 1140.2 89.026177312448 113.425085731268
"5703" 1140.4 85.455279677429 115.976793145885
"5704" 1140.6 82.7058814250656 118.385502191776
"5705" 1140.8 80.5081967112581 118.251631877874
"5706" 1141 76.0290387403667 117.915376278767
"5707" 1141.2 70.9929641866583 117.995193763041
"5708" 1141.4 66.1315333108905 118.874285125984
"5709" 1141.6 61.3357493086675 118.839680572487
"5710" 1141.8 56.6983018712667 116.934967541207
"5711" 1142 51.7231722942556 115.198696844137
"5712" 1142.2 48.5044187430798 112.526298333817
"5713" 1142.4 46.7878140798905 109.193152394841
"5714" 1142.6 44.1212781594778 105.476350265693
"5715" 1142.8 42.0509772172078 101.761504995573
"5716" 1143 39.8957492074839 98.0183347286099
"5717" 1143.2 36.0233496137709 95.8781174711532
"5718" 1143.4 31.4809193074636 94.7691444931547
"5719" 1143.6 26.9730205742333 95.8781174711532
"5720" 1143.8 23.3165765285157 97.4448785436878
"5721" 1144 21.3853462789954 97.5928368692584
"5722" 1144.2 19.9285912786487 96.2257701431868
"5723" 1144.4 18.5123672411815 93.4700696492852
"5724" 1144.6 16.7597201006686 89.7929217061584
"5725" 1144.8 14.3097735054527 85.8960945723568
"5726" 1145 12.0720313176929 81.9053325629045
"5727" 1145.2 9.61040976917333 77.4084357550707
"5728" 1145.4 8.44566280623921 73.7780327999878
"5729" 1145.6 9.45548691716666 70.0686410822074
"5730" 1145.8 8.53860203136323 65.1949910442634
"5731" 1146 6.23759214755334 59.9134048586307
"5732" 1146.2 6.02912485997148 55.2534462820778
"5733" 1146.4 7.3313903017386 50.8832155620933
"5734" 1146.6 7.94953293676668 45.1425062342074
"5735" 1146.8 9.48736877190067 39.3864625662183
"5736" 1147 12.1592458786769 35.3517915959001
"5737" 1147.2 16.047260759373 31.3173522616803
"5738" 1147.4 19.2545565408551 27.3579986596526
"5739" 1147.6 23.5999669096697 25.0477770375377
"5740" 1147.8 27.5407492465526 21.3712190534272
"5741" 1148 32.0559826834201 19.1592478672181
"5742" 1148.2 35.2614231488452 16.0710561008506
"5743" 1148.4 36.3967028054508 15.6898965511902
"5744" 1148.6 39.1983484959396 16.5883421669032
"5745" 1148.8 43.0151201894018 18.0610715500723
"5746" 1149 46.3360808750027 19.1538489643101
"5747" 1149.2 47.226299976717 19.7181842877183
"5748" 1149.4 46.9431387669083 19.9596992728095
"5749" 1149.6 47.8740933409109 20.2507260717795
"5750" 1149.8 51.3801180227066 21.5622095698407
"5751" 1150 55.1828815853146 22.2478405576845
"5752" 1150.2 59.8849307859708 21.087541962872
"5753" 1150.4 64.6692620072858 19.4673857370446
"5754" 1150.6 68.7117074876394 18.5251236950528
"5755" 1150.8 72.7852327824663 18.2938665018201
"5756" 1151 76.1372250895333 18.7442733691936
"5757" 1151.2 79.9250200909451 20.3250668476054
"5758" 1151.4 84.0627073686776 21.9591702510138
"5759" 1151.6 88.2988703486274 23.7255080923853
"5760" 1151.8 91.5370601372758 25.5592034154165
"5761" 1152 94.235015705179 28.0470884024135
"5762" 1152.2 94.7802982942808 30.9898134073252
"5763" 1152.4 95.6120926703394 34.9433154424836
"5764" 1152.6 96.020053980486 39.3548781948933
"5765" 1152.8 94.9990233106091 44.049234000265
"5766" 1153 94.7655896852272 48.6542792858509
"5767" 1153.2 95.6911043374294 52.0797577114051
"5768" 1153.4 96.3133428188275 54.8963329189584
"5769" 1153.6 95.3845601185485 58.1724701278407
"5770" 1153.8 95.4484884157833 61.9535830312157
"5771" 1154 96.4029569615945 66.9395386027591
"5772" 1154.2 97.6731639463205 71.8772169177219
"5773" 1154.4 99.4869302782476 76.8352777244937
"5774" 1154.6 100.458868711565 82.1492697619032
"5775" 1154.8 101.890462026324 86.2394989839052
"5776" 1155 101.087513168975 90.4125053718291
"5777" 1155.2 98.5474923319674 93.0793306739067
"5778" 1155.4 95.856505504069 96.3777065764121
"5779" 1155.6 92.4126739105089 101.156753735768
"5780" 1155.8 90.8098230680723 105.966108151126
"5781" 1156 90.7818937632507 108.950438672362
"5782" 1156.2 93.4862219583307 109.245783591733
"5783" 1156.4 97.0880981581538 107.715040106226
"5784" 1156.6 99.8116909152181 105.416978433493
"5785" 1156.8 104.309679758707 102.760319138773
"5786" 1157 109.393708823367 100.655085718607
"5787" 1157.2 114.27814799413 97.8733703897762
"5788" 1157.4 118.423802814198 94.9339815040931
"5789" 1157.6 119.639821580243 90.9776004129507
"5790" 1157.8 121.801699560518 86.8084132399922
"5791" 1158 123.728816189293 81.9376822290138
"5792" 1158.2 125.917164483519 77.5013523738121
"5793" 1158.4 126.353126961082 72.8400182278698
"5794" 1158.6 126.910386500528 70.0320717184671
"5795" 1158.8 125.051224084579 68.1177461530528
"5796" 1159 124.775840650336 63.2473934160225
"5797" 1159.2 125.692474081458 57.5194179837801
"5798" 1159.4 125.847500202252 52.7279921060282
"5799" 1159.6 123.622122909651 49.5010160469878
"5800" 1159.8 121.988330847953 44.7551991041907
"5801" 1160 121.559912905253 39.6609202946307
"5802" 1160.2 121.032879429053 37.4397642158892
"5803" 1160.4 119.036294485563 36.495744096576
"5804" 1160.6 116.589084555215 33.0653690230528
"5805" 1160.8 114.624934906918 28.4153986882061
"5806" 1161 112.970499488093 25.0635911357417
"5807" 1161.2 109.93178281658 24.2370660216898
"5808" 1161.4 105.766154299268 22.3649964383509
"5809" 1161.6 101.690008560014 19.6260900211003
"5810" 1161.8 98.8386551937606 15.488037820265
"5811" 1162 97.2298182649468 13.9937422429465
"5812" 1162.2 94.3545335086216 13.3909582563113
"5813" 1162.4 90.5764964916444 11.1546827800074
"5814" 1162.6 88.6198290775576 10.1465540622388
"5815" 1162.8 84.3412829718497 9.8065483963101
"5816" 1163 80.1546876755185 10.5374850137714
"5817" 1163.2 75.743935890798 9.30915094128188
"5818" 1163.4 73.105094603466 8.51119094825417
"5819" 1163.6 69.3136169939121 7.82451025020435
"5820" 1163.8 65.3748470744333 7.44286608028281
"5821" 1164 61.2904160671621 6.95126821169219
"5822" 1164.2 58.0790023476034 6.7586770892893
"5823" 1164.4 55.8618304751216 6.22393081916423
"5824" 1164.6 55.2167389950424 5.38500642772252
"5825" 1164.8 55.6714588657476 4.53676924955499
"5826" 1165 55.9241729331735 3.07144364871921
"5827" 1165.2 55.546271804569 2.97888582155499
"5828" 1165.4 55.7729479647278 2.90727676186848
"5829" 1165.6 55.2854654271137 2.97540840318892
"5830" 1165.8 55.2968249937762 3.09387245552642
"5831" 1166 55.7867827039242 3.50846502581343
"5832" 1166.2 55.7492450008489 3.87720764567566
"5833" 1166.4 55.9460461233944 4.29206203120182
"5834" 1166.6 56.8187493400056 4.78971923736848
"5835" 1166.8 57.2957846174799 4.78471255519022
"5836" 1167 58.2530942607191 3.98038231098357
"5837" 1167.2 58.9319893603944 3.56000106850737
"5838" 1167.4 59.2168800798667 3.5167265288407
"5839" 1167.6 59.1515853098386 3.44319810746017
"5840" 1167.8 59.3182336069807 3.68071425810387
"5841" 1168 59.7671684829252 3.86760117478665
"5842" 1168.2 60.1381722532965 3.83103634326176
"5843" 1168.4 60.0882351799772 3.80306647355098
"5844" 1168.6 60.1601480863847 3.79742624559747
"5845" 1168.8 60.1886253232744 3.88301459673356
"5846" 1169 62.1383442527633 5.07201348446071
"5847" 1169.2 61.7566277254387 4.66408662108395
"5848" 1169.4 62.2051009242175 4.71247038805123
"5849" 1169.6 62.9834294362385 3.99607527591764
"5850" 1169.8 63.3954187188569 4.31421447412642
"5851" 1170 64.2704661528045 4.23075643334071
"5852" 1170.2 64.7683853113905 4.23771127007285
"5853" 1170.4 65.2762730345201 3.94985488603539
"5854" 1170.6 66.5635798640594 4.06650133277984
"5855" 1170.8 67.2339672537767 4.69088350776106
"5856" 1171 67.8568386267697 4.94950719671343
"5857" 1171.2 68.1507747578652 5.16996712831858
"5858" 1171.4 68.538725036298 6.08265217495835
"5859" 1171.6 68.7029857750994 6.30670958621806
"5860" 1171.8 69.5622259777518 6.21403278767566
"5861" 1172 70.0967175597762 6.85875740652642
"5862" 1172.2 70.9090424900905 7.44110906889785
"5863" 1172.4 71.1757582917126 7.53391021110486
"5864" 1172.6 71.3851907336843 7.58167550488787
"5865" 1172.8 73.0676454826007 8.28275131097532
"5866" 1173 74.955081174216 9.24893862930225
"5867" 1173.2 76.4350557448863 9.88572054331129
"5868" 1173.4 78.2273853554333 10.3571330139507
"5869" 1173.6 80.2953258096199 10.5971069804561
"5870" 1173.8 82.3557764396334 11.4285487953264
"5871" 1174 85.1446932430921 11.7108878927819
"5872" 1174.2 87.2906012983274 12.1576338758113
"5873" 1174.4 89.4628705974661 11.8928465623984
"5874" 1174.6 90.4957173509333 12.5420645217207
"5875" 1174.8 91.7440739399491 14.178662059767
"5876" 1175 93.761123009886 15.7980408862407
"5877" 1175.2 96.0572022211966 16.4752432743305
"5878" 1175.4 99.1362905930021 17.7729826902782
"5879" 1175.6 101.475324985944 19.7035466681179
"5880" 1175.8 102.23645686592 20.381751508418
"5881" 1176 103.928567208863 21.5544201527007
"5882" 1176.2 106.058972796653 23.0344094093007
"5883" 1176.4 108.485800411944 24.6278465135536
"5884" 1176.6 110.94220249276 26.7612780854539
"5885" 1176.8 114.891957445786 28.9943139969967
"5886" 1177 117.210014997723 31.4351067312679
"5887" 1177.2 118.511164430684 33.5549725627464
"5888" 1177.4 120.492617160491 36.129147604551
"5889" 1177.6 119.759928098064 37.4557677746892
"5890" 1177.8 119.658684188416 39.9933451261054
"5891" 1178 119.699476175865 42.720888702108
"5892" 1178.2 120.071065095827 45.6750376282231
"5893" 1178.4 120.023509385124 49.372002379265
"5894" 1178.6 121.316474713276 53.1017864459281
"5895" 1178.8 123.166443447845 55.7548114117464
"5896" 1179 125.118309973823 58.5072784084197
"5897" 1179.2 124.477798606601 58.1837048641003
"5898" 1179.4 121.992225556523 59.1305684360607
"5899" 1179.6 118.283714015466 61.3294310167926
"5900" 1179.8 115.516005833295 64.5590359285494
"5901" 1180 113.22859670618 68.3865342697525
"5902" 1180.2 111.866539661462 72.4716144491264
"5903" 1180.4 110.580729446423 76.4659162811307
"5904" 1180.6 109.337409907684 80.9281557339184
"5905" 1180.8 109.460322440606 85.6060971225935
"5906" 1181 110.310470538696 89.4021061288081
"5907" 1181.2 111.913299840342 93.1005480481599
"5908" 1181.4 113.69755849567 96.9149852766892
"5909" 1181.6 113.401132473429 98.9265194550849
"5910" 1181.8 110.88822596114 99.567658357555
"5911" 1182 107.608403878395 101.565324227426
"5912" 1182.2 104.118402842711 104.783337207518
"5913" 1182.4 100.264133283065 107.976055966716
"5914" 1182.6 95.9214173135691 110.050915591805
"5915" 1182.8 91.101893787341 111.020669493071
"5916" 1183 86.258474155418 111.275323514956
"5917" 1183.2 81.2045612830983 111.201203436776
"5918" 1183.4 76.4358194132333 110.205776623041
"5919" 1183.6 71.4572419460699 110.955270540536
"5920" 1183.8 67.8020679215148 113.145560351063
"5921" 1184 64.6299840604209 116.281521992241
"5922" 1184.2 63.3727814071405 117.937700446055
"5923" 1184.4 63.0735180105397 116.726208970739
"5924" 1184.6 60.7763090271405 115.012032460734
"5925" 1184.8 57.792514438887 112.707889397036
"5926" 1185 53.2815531307575 110.500341937875
"5927" 1185.2 48.1794683237741 108.221879393433
"5928" 1185.4 43.5605350737549 105.623824540815
"5929" 1185.6 38.7983294698958 103.643192682591
"5930" 1185.8 33.1235022430198 102.519516628949
"5931" 1186 27.9452899907442 101.079958277335
"5932" 1186.2 25.1347181291933 100.629986485601
"5933" 1186.4 25.6731615889959 100.196375598141
"5934" 1186.6 26.5196365509564 98.5176563401484
"5935" 1186.8 27.9216603044976 97.1427386169479
"5936" 1187 29.1960003888026 94.3832733966099
"5937" 1187.2 30.863734571341 90.4336394493407
"5938" 1187.4 33.0136185734114 85.9958881803529
"5939" 1187.6 34.6753795226686 81.4949014470172
"5940" 1187.8 35.5278326158159 76.617301909895
"5941" 1188 35.5577782011596 72.1729225136828
"5942" 1188.2 35.8563064007753 68.1186344867117
"5943" 1188.4 35.1992875002292 63.0669544029232
"5944" 1188.6 35.1702366115627 57.6684490187819
"5945" 1188.8 34.763232552717 52.5688588179427
"5946" 1189 36.3355787634354 47.6246356810469
"5947" 1189.2 38.2326230501033 43.1038426705107
"5948" 1189.4 41.0313911752392 39.4893240170466
"5949" 1189.6 45.2701430412203 36.980887609579
"5950" 1189.8 49.2026424887686 33.9832752347525
"5951" 1190 52.3687892129071 33.1518035184329
"5952" 1190.2 54.5030462947476 33.3353571900121
"5953" 1190.4 56.6958348180707 32.940582457523
"5954" 1190.6 60.850178846412 32.8455206114718
"5955" 1190.8 64.8201240967997 34.6113032366164
"5956" 1191 69.2403453301583 36.3246530149753
"5957" 1191.2 72.5136187827392 38.702745619576
"5958" 1191.4 75.601550998052 41.2213880619622
"5959" 1191.6 79.7963965222048 43.0758378612693
"5960" 1191.8 84.4074937892275 44.1931132508601
"5961" 1192 89.1736801641167 44.432803783674
"5962" 1192.2 93.6153789155034 43.3180516418607
"5963" 1192.4 97.8739431438314 41.5562951998696
"5964" 1192.6 100.602486090083 40.9890159170007
"5965" 1192.8 101.21814963711 43.1853319575138
"5966" 1193 102.907104988139 45.7805560334849
"5967" 1193.2 103.894984533081 48.3070998349634
"5968" 1193.4 106.168923415514 51.6450883610042
"5969" 1193.6 109.453693333796 55.558002394712
"5970" 1193.8 113.249633607816 58.9550860952086
"5971" 1194 116.605188419594 61.5976297207099
"5972" 1194.2 119.303578407033 62.3676276446693
"5973" 1194.4 121.456265966982 61.7532174967897
"5974" 1194.6 121.862958324462 61.1435763798121
"5975" 1194.8 123.663984546107 58.9335462061985
"5976" 1195 123.489512933168 58.9584293347596
"5977" 1195.2 123.440947947127 58.1724701278407
"5978" 1195.4 123.21053448826 57.7646280040011
"5979" 1195.6 122.026056064298 58.7948598306936
"5980" 1195.8 120.877383599628 60.9906224610388
"5981" 1196 121.755247519687 64.1343701696099
"5982" 1196.2 123.474608808299 68.1486410704462
"5983" 1196.4 125.232190341367 71.9373799534796
"5984" 1196.6 123.018943008518 74.658731353016
"5985" 1196.8 120.824369372462 79.0926190181264
"5986" 1197 119.484544663821 84.4047092639619
"5987" 1197.2 118.995247311908 90.1334223304032
"5988" 1197.4 117.538788586252 95.2695692570907
"5989" 1197.6 116.041759979658 97.1073848635595
"5990" 1197.8 113.908537085497 99.1512285457995
"5991" 1198 111.461420421815 103.119841218497
"5992" 1198.2 109.055380604155 104.32279965781
"5993" 1198.4 106.315862955734 105.551399123717
"5994" 1198.6 102.172385108352 109.060566571181
"5995" 1198.8 98.1629822676015 110.728906796875
"5996" 1199 94.2395059638458 111.890238079566
"5997" 1199.2 89.8489907436518 111.975819175775
"5998" 1199.4 85.8693599567119 112.591749277948
"5999" 1199.6 81.365122362341 113.287589609456
"6000" 1199.8 77.4261881638905 113.973443508734
"6001" 1200 73.854641322595 113.749427900019
"6002" 1200.2 69.7043826012359 113.013910802119
"6003" 1200.4 64.8976220243371 112.348359337626
"6004" 1200.6 60.5425586608748 111.852953369475
"6005" 1200.8 55.0757177290821 112.009691641194
"6006" 1201 50.4150664724018 113.185228679091
"6007" 1201.2 46.0551205628941 114.31050365517
"6008" 1201.4 46.2227409317295 115.148605499347
"6009" 1201.6 46.7995522009574 115.025355228145
"6010" 1201.8 47.3240183550039 114.044355569532
"6011" 1202 46.8270464922256 113.362487851187
"6012" 1202.2 46.6516518755143 111.372217189701
"6013" 1202.4 46.6868153263827 109.024225276142
"6014" 1202.6 45.6935864340333 106.029302716989
"6015" 1202.8 44.5315067224968 101.56047352656
"6016" 1203 43.4556042746811 96.8495817110566
"6017" 1203.2 41.8924716358706 91.7711246404337
"6018" 1203.4 41.6111980670007 86.4048738814603
"6019" 1203.6 41.2492912102667 82.432177064974
"6020" 1203.8 40.416884500485 77.9391630852601
"6021" 1204 40.3293849851397 73.0759453685748
"6022" 1204.2 40.9369561048993 69.1338664124799
"6023" 1204.4 42.5601736492372 65.4362906744135
"6024" 1204.6 43.6680858929362 60.8760785041028
"6025" 1204.8 44.651216211577 57.4502474706854
"6026" 1205 45.3902230794313 53.7690649282897
"6027" 1205.2 46.7603446618541 51.5257457852652
"6028" 1205.4 47.3376145064165 50.7434045284295
"6029" 1205.6 47.2352419096583 48.7278018455907
"6030" 1205.8 45.4377204664896 46.4656567951028
"6031" 1206 43.3542404450624 42.6957301501611
"6032" 1206.2 40.7784884847903 39.1065977075977
"6033" 1206.4 37.7064006034072 35.8743535859529
"6034" 1206.6 35.4173537572663 31.2044492334329
"6035" 1206.8 34.3891335720522 27.3234388507464
"6036" 1207 35.2520582201762 24.2328668749836
"6037" 1207.2 37.3090372584195 20.9876436520882
"6038" 1207.4 39.9359719525576 18.0645343977533
"6039" 1207.6 41.8575481533891 16.6563747364753
"6040" 1207.8 43.6868842089191 16.4137757649264
"6041" 1208 47.4909503242663 16.6087452720737
"6042" 1208.2 51.7199988280133 16.2770900403507
"6043" 1208.4 55.5601814780333 15.504614298831
"6044" 1208.6 59.6076237174451 14.3149969562525
"6045" 1208.8 63.619528914964 15.045320972514
"6046" 1209 67.3577453017226 17.2477799791902
"6047" 1209.2 70.5820724325233 19.0734907936107
"6048" 1209.4 74.4534922349517 21.478751529055
"6049" 1209.6 77.9197033784033 23.6419839462207
"6050" 1209.8 81.2361387236221 25.3877597633641
"6051" 1210 85.1183726350139 26.3190478038795
"6052" 1210.2 89.5586962890922 26.6024206604289
"6053" 1210.4 94.2661661713191 27.567479260155
"6054" 1210.6 99.2754492234411 26.7538939063553
"6055" 1210.8 104.591507700945 26.5222354839878
"6056" 1211 106.914160920735 28.2730920289176
"6057" 1211.2 106.595988826859 30.8754787037339
"6058" 1211.4 108.131110489563 35.0371375536936
"6059" 1211.6 108.963962652221 39.8673398488407
"6060" 1211.8 109.487842100374 43.9547762656036
"6061" 1212 109.935338545646 48.7791031143891
"6062" 1212.2 110.249679217973 53.6935552723407
"6063" 1212.4 111.974445007124 58.5619409848407
"6064" 1212.6 113.544602668193 63.9561123542907
"6065" 1212.8 114.611190693487 69.6799286449747
"6066" 1213 113.992612175215 74.856772193871
"6067" 1213.2 112.536522266658 79.6501650961532
"6068" 1213.4 111.751710867757 84.9713797350322
"6069" 1213.6 111.625078533752 90.8010528953455
"6070" 1213.8 112.65048260637 96.1874514172677
"6071" 1214 111.603226307975 100.439115574131
"6072" 1214.2 109.540842258233 102.346664698104
"6073" 1214.4 108.973327580891 103.975954870852
"6074" 1214.6 109.464698517651 103.548013006863
"6075" 1214.8 111.113641591395 102.659157272617
"6076" 1215 112.193138794403 101.614049517621
"6077" 1215.2 113.32232321826 100.299565299428
"6078" 1215.4 114.764031641561 98.8058362416649
"6079" 1215.6 117.063779338181 96.8325773016302
"6080" 1215.8 118.533724346363 94.5646270059207
"6081" 1216 119.82661779512 92.3148336208119
"6082" 1216.2 120.558135622417 90.6696272427566
"6083" 1216.4 121.564673104617 88.6449584764518
"6084" 1216.6 122.904274663416 86.3136487169584
"6085" 1216.8 124.052453591762 83.571793867523
"6086" 1217 124.451316728274 82.0066956088943
"6087" 1217.2 125.232587355492 80.2329570188315
"6088" 1217.4 126.013989807986 78.2963558239634
"6089" 1217.6 126.203935584774 76.6236519782157
"6090" 1217.8 126.271187543741 76.3196075120199
"6091" 1218 126.221842664398 76.0808497207379
"6092" 1218.2 124.875175389117 76.7552787030351
"6093" 1218.4 123.804550673528 77.6762631414912
"6094" 1218.6 122.953476724062 79.3188830398121
"6095" 1218.8 122.75713875713 81.9188485934718
"6096" 1219 122.537713856827 83.9768235749584
"6097" 1219.2 122.346796770063 85.8630843921936
"6098" 1219.4 121.592064967491 87.7101056550003
"6099" 1219.6 120.601814597033 89.985498302985
"6100" 1219.8 119.567043986769 92.5299090620172
"6101" 1220 119.108842978533 94.1092706622782
"6102" 1220.2 117.666730097374 96.0715981610675
"6103" 1220.4 116.293037010644 98.6856386423039
"6104" 1220.6 114.494750952734 101.006234070892
"6105" 1220.8 112.748154841446 102.708663383964
"6106" 1221 112.63115854338 102.761099033692
"6107" 1221.2 112.509475679367 102.981288928144
"6108" 1221.4 111.469120419625 103.442495965463
"6109" 1221.6 110.335041593435 104.933063948686
"6110" 1221.8 109.439660138683 105.800339259119
"6111" 1222 108.862050193176 106.053540384331
"6112" 1222.2 107.303593170394 106.980797320542
"6113" 1222.4 105.247221113488 109.098735217386
"6114" 1222.6 103.246993209113 111.237874394091
"6115" 1222.8 101.700555455278 112.404299868881
"6116" 1223 99.9092279646233 113.644804290351
"6117" 1223.2 97.2574083315435 115.150466829973
"6118" 1223.4 93.8330219309689 116.467462917518
"6119" 1223.6 90.3381586860561 117.681846755363
"6120" 1223.8 86.9409843831896 119.290995760184
"6121" 1224 84.7335985139491 121.143758164893
"6122" 1224.2 85.0260860029396 121.465541378434
"6123" 1224.4 85.2255617017386 120.860879331914
"6124" 1224.6 84.8842737562019 120.290883780818
"6125" 1224.8 83.1655334302312 118.801526834017
"6126" 1225 80.9952839232492 118.058040196784
"6127" 1225.2 79.0358731344471 118.052495222461
"6128" 1225.4 77.0822398745918 117.705872554984
"6129" 1225.6 73.8273146002529 117.785259471829
"6130" 1225.8 70.6896263076487 117.516843659187
"6131" 1226 67.6235288119544 116.710964858249
"6132" 1226.2 64.1441191663133 116.452889169321
"6133" 1226.4 60.5156856717044 115.962770843485
"6134" 1226.6 57.6670780418044 114.786516991756
"6135" 1226.8 53.4205567699574 114.561934208423
"6136" 1227 49.0939666086102 115.105120275456
"6137" 1227.2 47.0474613178905 113.871860741919
"6138" 1227.4 45.2187053013754 110.766409672459
"6139" 1227.6 43.8760557680333 107.315346477162
"6140" 1227.8 43.5309550086663 103.720840353448
"6141" 1228 44.2151245141275 100.830983994547
"6142" 1228.2 43.2987224976569 97.967227693076
"6143" 1228.4 40.9885994144127 94.8454041570821
"6144" 1228.6 37.7463155754765 92.2555959205339
"6145" 1228.8 33.4931167848288 89.9807320512384
"6146" 1229 29.1893814744171 88.139082462364
"6147" 1229.2 24.9020516259246 87.1414818066559
"6148" 1229.4 20.5329315000979 86.1348025169697
"6149" 1229.6 16.8356505534619 83.5119209873509
"6150" 1229.8 14.5359178740333 80.709038988622
"6151" 1230 12.579565912469 76.8323659399496
"6152" 1230.2 10.3968354329745 72.7738089236054
"6153" 1230.4 8.5955037925182 70.9935360163559
"6154" 1230.6 8.84222486931907 69.889979054155
"6155" 1230.8 9.4833945794823 68.4378091444836
"6156" 1231 9.28358571385248 64.8763408366279
"6157" 1231.2 7.81025957134965 61.0020951297182
"6158" 1231.4 8.40175187628332 57.1906790091532
"6159" 1231.6 10.0781847668965 54.605737016367
"6160" 1231.8 12.2833399741503 50.6233647932237
"6161" 1232 15.3724102644973 48.0301671919438
"6162" 1232.2 19.0089316559424 45.8510284700225
"6163" 1232.4 21.3600128569145 43.5499603283952
"6164" 1232.6 23.6780971240133 42.7766871506307
"6165" 1232.8 27.0820724141933 42.5624781792807
"6166" 1233 31.293447783964 42.3391301393061
"6167" 1233.2 34.7846931917762 44.2294134472407
"6168" 1233.4 37.5321746934372 46.9751829890907
"6169" 1233.6 40.4072172005474 49.1891610149809
"6170" 1233.8 43.261890185841 51.7611806356869
"6171" 1234 45.7389022255711 55.8540162526803
"6172" 1234.2 47.5198552282353 58.9027279847157
"6173" 1234.4 49.4352011137031 62.247217112869
"6174" 1234.6 49.7438383966088 65.7340835590294
"6175" 1234.8 51.4649532588848 69.1586332129199
"6176" 1235 52.3375010534451 73.0258194781348
"6177" 1235.2 52.8650431475933 76.9177024752507
"6178" 1235.4 52.8925155005172 80.1168495975181
"6179" 1235.6 52.784165795161 83.6248049634896
"6180" 1235.8 53.2937426354912 86.7540001276841
"6181" 1236 56.110812689654 89.446532277289
"6182" 1236.2 58.9266422189989 89.9971634889097
"6183" 1236.4 60.0922059958515 89.5381515319203
"6184" 1236.6 61.5809427262451 90.6589216117231
"6185" 1236.8 62.964455215 91.299130242674
"6186" 1237 65.3506730212402 90.9327888810131
"6187" 1237.2 68.4544487794262 89.5758762523764
"6188" 1237.4 72.9596747040092 88.1664185368046
"6189" 1237.6 77.210179117151 86.1227316301936
"6190" 1237.8 81.3726982764471 85.1757828798407
"6191" 1238 85.3700183081906 83.3786739067171
"6192" 1238.2 89.3924815355946 82.4587599964836
"6193" 1238.4 93.4143642629823 82.7369534657693
"6194" 1238.6 97.1801063927392 82.8656861299878
"6195" 1238.8 97.7331874077303 81.8987200123559
"6196" 1239 98.3332455967981 80.0744783214878
"6197" 1239.2 100.496799580829 77.5476999459766
"6198" 1239.4 104.147634925558 74.7191973296922
"6199" 1239.6 108.060104019216 72.8712500675042
"6200" 1239.8 112.092803683148 73.551005109955
"6201" 1240 116.051746411889 73.7213451111484
"6202" 1240.2 120.208669486665 72.7078164513501
"6203" 1240.4 122.967759055445 73.0415210703173
"6204" 1240.6 122.764305164948 75.056959090355
"6205" 1240.8 121.742964208043 76.9527548523807
"6206" 1241 120.489390019755 79.7338979844387
"6207" 1241.2 119.425288049846 84.3075874277782
"6208" 1241.4 119.275045743517 89.1075839124121
"6209" 1241.6 117.807957326921 94.0435308960244
"6210" 1241.8 115.932221301127 98.8275478153094
"6211" 1242 113.899830938954 100.836881631286
"6212" 1242.2 112.198077445477 103.776696868109
"6213" 1242.4 109.917464592116 105.045488525964
"6214" 1242.6 107.181297982908 105.963789872216
"6215" 1242.8 102.590774556992 108.179733328157
"6216" 1243 98.2318620403781 110.571968762151
"6217" 1243.2 93.8535125252119 112.619568624876
"6218" 1243.4 90.5500509396259 114.24665697147
"6219" 1243.6 86.448586235663 115.318903898767
"6220" 1243.8 82.3514489856667 116.947949903107
"6221" 1244 78.8146548948648 118.295392648324
"6222" 1244.2 74.760167416569 117.970156350805
"6223" 1244.4 70.933754090155 117.224673040543
"6224" 1244.6 67.0895174884564 113.627128305302
"6225" 1244.8 62.1023058734637 111.776478079246
"6226" 1245 56.742842982826 111.439734289487
"6227" 1245.2 50.7269889152623 111.717674335395
"6228" 1245.4 44.7831128955202 111.678591416485
"6229" 1245.6 40.3856080875776 111.648297797195
"6230" 1245.8 38.8223194669611 109.024225276142
"6231" 1246 38.5646469556958 105.683046296128
"6232" 1246.2 37.6537951716762 101.014264397841
"6233" 1246.4 36.9205057193026 95.8662585828792
"6234" 1246.6 36.5001508959593 90.4937429766555
"6235" 1246.8 35.5730506847366 84.921842174544
"6236" 1247 33.654517425278 79.825392454245
"6237" 1247.2 32.5043181412521 74.5708160027782
"6238" 1247.4 32.0704821563882 68.9268912114536
"6239" 1247.6 32.2194684014576 62.6454839097498
"6240" 1247.8 32.8724791344754 56.9958581703775
"6241" 1248 34.6648809364605 52.9165041935689
"6242" 1248.2 37.4011027704083 49.5816418013215
"6243" 1248.4 40.5867973484606 45.6067240233589
"6244" 1248.6 44.4693618399118 43.1505427742052
"6245" 1248.8 48.4421379105762 41.9445177528407
"6246" 1249 53.1194974408333 40.471946988755
"6247" 1249.2 57.5718173607906 40.6878755378601
"6248" 1249.4 60.6411682546755 42.725841551593
"6249" 1249.6 65.8444166548541 43.9090185535577
"6250" 1249.8 70.6135975264201 43.8759502732464
"6251" 1250 74.7335816492444 41.7396584641435
"6252" 1250.2 78.8876311892048 40.2939031684121
"6253" 1250.4 81.3166975871843 37.4643781462181
"6254" 1250.6 81.7932906442353 33.519713862158
"6255" 1250.8 81.4523567850628 30.6880463171936
"6256" 1251 81.4783647353729 28.5726849958407
"6257" 1251.2 83.5494519851414 24.8078000448407
"6258" 1251.4 86.9874837082641 21.9629151631003
"6259" 1251.6 91.6826934861455 19.9351677653641
"6260" 1251.8 95.1406490767909 20.7911359539619
"6261" 1252 97.9430942432512 23.0198331732664
"6262" 1252.2 102.550029438606 24.8897275713941
"6263" 1252.4 107.086426876716 26.7676373701292
"6264" 1252.6 110.498940566453 30.2863567666407
"6265" 1252.8 114.190525104879 33.9428889279369
"6266" 1253 114.25954897471 37.1830456089289
"6267" 1253.2 114.859191109778 40.7664374655322
"6268" 1253.4 116.534007868367 45.477293809265
"6269" 1253.6 117.88708703933 50.498737400811
"6270" 1253.8 119.651505705953 55.3176487460307
"6271" 1254 119.751028744363 60.4941701880155
"6272" 1254.2 118.454052977849 64.4342540034912
"6273" 1254.4 116.207481796336 67.9682522887498
"6274" 1254.6 113.688706885283 71.5006122438311
"6275" 1254.8 110.623041862829 75.7364713974038
"6276" 1255 108.862050193176 81.4016248131978
"6277" 1255.2 107.079024143522 87.8447149541663
"6278" 1255.4 104.41622571876 93.1510527796723
"6279" 1255.6 100.730334132272 97.9069642996016
"6280" 1255.8 95.6432238442833 102.368139281698
"6281" 1256 90.3934812509708 106.077385538841
"6282" 1256.2 84.4209706249564 108.439176761418
"6283" 1256.4 78.8537398569648 110.260195838676
"6284" 1256.6 72.8067499405718 110.810954416225
"6285" 1256.8 66.9205302105273 109.390234033323
"6286" 1257 60.7514180325202 109.434009372196
"6287" 1257.2 54.1783602182662 109.45457803858
"6288" 1257.4 47.7758224011113 110.270519830438
"6289" 1257.6 42.5345450383667 112.467592562952
"6290" 1257.8 43.2351543577802 111.988468545714
"6291" 1258 42.7632818908905 109.006004060958
"6292" 1258.2 42.7130525144917 108.646811331549
"6293" 1258.4 43.1017506118548 106.462219838019
"6294" 1258.6 42.6985857352426 102.753297061655
"6295" 1258.8 42.7598892876065 97.6515160227675
"6296" 1259 42.9095910488111 92.4122475685444
"6297" 1259.2 43.2894453414407 86.8105988228037
"6298" 1259.4 43.4634021219262 81.7540032076264
"6299" 1259.6 43.4103840911855 77.2311418475581
"6300" 1259.8 42.4839866652908 71.9736205951971
"6301" 1260 42.3693149778212 64.4158059870225
"6302" 1260.2 41.6163535680135 57.7097324759595
"6303" 1260.4 40.2322563078314 51.4241385478984
"6304" 1260.6 39.2525353963205 45.6631289386526
"6305" 1260.8 39.8490027320624 39.8484334965591
"6306" 1261 41.2184899202686 34.5598448367819
"6307" 1261.2 42.6672264099862 28.6204502896237
"6308" 1261.4 41.7110560041216 23.4522887288113
"6309" 1261.6 40.8426769779372 20.1990615703407
"6310" 1261.8 38.732101052939 18.6448523957086
"6311" 1262 38.2985391555239 17.1567797816992
"6312" 1262.2 37.5694863863361 15.7523048589967
"6313" 1262.4 36.5439989004737 15.5021859600058
"6314" 1262.6 36.0375161776009 15.9938289386785
"6315" 1262.8 36.2009786961435 16.1739338601526
"6316" 1263 36.3487124757343 16.6810841564108
"6317" 1263.2 37.1099542130922 17.1291148151642
"6318" 1263.4 38.3662937359783 16.9921799725655
"6319" 1263.6 40.3633995625191 16.8217928532121
"6320" 1263.8 42.0196993468184 16.5427674034575
"6321" 1264 43.3853224882133 16.6354032287907
"6322" 1264.2 45.9013042244333 16.331001006346
"6323" 1264.4 47.9945029154589 16.354072684213
"6324" 1264.6 50.2964238349424 17.3016344372043
"6325" 1264.8 53.6319189017098 17.8927831622231
"6326" 1265 57.7967467954591 17.9952735032565
"6327" 1265.2 62.0819091619157 18.0187884394878
"6328" 1265.4 67.0551356289191 19.1771642264979
"6329" 1265.6 71.8943531776697 19.8036896397498
"6330" 1265.8 76.5011246276394 20.9878384069922
"6331" 1266 80.5094532086274 24.3771969521179
"6332" 1266.2 84.3231826895482 27.115061392415
"6333" 1266.4 87.9291044033033 29.8345705725207
"6334" 1266.6 92.9260154986134 32.4634988572707
"6335" 1266.8 97.099921216298 34.8882222260172
"6336" 1267 101.330796592673 36.5724163986207
"6337" 1267.2 105.998548094761 39.1148670280349
"6338" 1267.4 110.800761574276 40.5706561537145
"6339" 1267.6 115.711383364326 42.6340526348879
"6340" 1267.8 117.871584548973 45.8352922737801
"6341" 1268 117.558320683569 49.5719899660469
"6342" 1268.2 117.007885500756 53.205752664316
"6343" 1268.4 116.157747134002 56.3276081736302
"6344" 1268.6 116.920212722373 58.3855768231803
"6345" 1268.8 117.999100696889 62.340557280158
"6346" 1269 118.733944160401 68.9345831967795
"6347" 1269.2 118.701196814873 75.4649761786407
"6348" 1269.4 117.990770178166 81.8586569413101
"6349" 1269.6 117.247596195931 87.1602296274121
"6350" 1269.8 116.194238462865 93.0436083441872
"6351" 1270 112.775107694129 99.0296203499365
"6352" 1270.2 108.331388672195 101.353480950712
"6353" 1270.4 103.65577532944 102.742541325778
"6354" 1270.6 98.8390485986667 103.792489844441
"6355" 1270.8 94.6307579375699 104.486254598658
"6356" 1271 89.6242763083958 104.207925425241
"6357" 1271.2 85.1447924207996 103.973231298425
"6358" 1271.4 80.0319336595333 104.844061158341
"6359" 1271.6 74.8287396664544 106.559099493551
"6360" 1271.8 69.9236789873948 108.634754419142
"6361" 1272 64.5231358055728 109.910598710367
"6362" 1272.2 60.6233026190333 107.850149439668
"6363" 1272.4 55.9684220148888 105.617528382383
"6364" 1272.6 51.4326857291368 101.985703202082
"6365" 1272.8 49.767362064723 97.7239071576683
"6366" 1273 46.9238916606031 92.5183652381663
"6367" 1273.2 43.892807202743 86.9221199483246
"6368" 1273.4 41.7402478425495 81.8841259593891
"6369" 1273.6 40.2937352812521 77.0455787399657
"6370" 1273.8 38.3165502014451 72.2125126885172
"6371" 1274 37.6282941036583 66.2418194463095
"6372" 1274.2 37.5619070257606 60.4974931226589
"6373" 1274.4 37.2812655836391 54.2740166457542
"6374" 1274.6 37.0235732368541 48.2924028214916
"6375" 1274.8 37.4051597585021 43.2589818952157
"6376" 1275 39.7587924226048 40.6314445778121
"6377" 1275.2 42.913613361793 39.6089409148696
"6378" 1275.4 46.5040740741455 36.9736077804762
"6379" 1275.6 46.9217178697733 34.1927494623507
"6380" 1275.8 45.160560613716 31.5161858958599
"6381" 1276 42.5407271154619 27.9495316246407
"6382" 1276.2 39.5000200068352 27.1066579020388
"6383" 1276.4 38.2401833667392 27.2897221727819
"6384" 1276.6 37.3505817865994 27.2536280367558
"6385" 1276.8 37.6408128097762 25.5533585425264
"6386" 1277 38.9997216706966 25.5006342564427
"6387" 1277.2 41.8724891943942 26.0672229879232
"6388" 1277.4 45.7280294349925 27.3446595385652
"6389" 1277.6 50.4853762113233 27.7002702761607
"6390" 1277.8 56.3057399757191 28.5986497196407
"6391" 1278 61.949001497668 30.0743947425426
"6392" 1278.2 67.8081126191191 31.8590771796693
"6393" 1278.4 73.2050659232619 34.7226152901836
"6394" 1278.6 77.5633942633052 37.3414511840252
"6395" 1278.8 82.8900203020637 40.3354916870528
"6396" 1279 88.2757334660333 43.6964939181575
"6397" 1279.2 93.2781114458498 46.4633325279416
"6398" 1279.4 95.9983841734048 46.7442824095836
"6399" 1279.6 98.0125048910333 47.2672861318407
"6400" 1279.8 101.047292657954 48.3508634666625
"6401" 1280 105.189356217111 49.9671132376465
"6402" 1280.2 109.8181169234 52.7234512569691
"6403" 1280.4 114.980701555139 54.9368660850715
"6404" 1280.6 119.31439704195 57.8190613872296
"6405" 1280.8 120.303094230985 62.1428041069669
"6406" 1281 119.334125140916 65.8091535984289
"6407" 1281.2 118.302279217938 71.5263485545535
"6408" 1281.4 117.037566148124 77.1699930415074
"6409" 1281.6 114.166092280393 82.2100064186077
"6410" 1281.8 110.923463800583 84.3799640953707
"6411" 1282 107.430618342124 86.7494025040832
"6412" 1282.2 104.438774031533 87.7114004384345
"6413" 1282.4 100.583850118969 87.7890066945504
"6414" 1282.6 98.0737699696625 87.3871604798857
"6415" 1282.8 94.6621703597947 88.3830163764998
"6416" 1283 90.5627425681845 89.6924371594686
"6417" 1283.2 86.1552810223667 90.5980827000741
"6418" 1283.4 80.6698600632402 91.5460935638752
"6419" 1283.6 75.3152695258647 93.215462417913
"6420" 1283.8 69.3279762729833 94.7583887572782
"6421" 1284 63.4361476973666 96.3694638069518
"6422" 1284.2 58.2335863729963 98.321626374137
"6423" 1284.4 52.4111671098504 100.311316997402
"6424" 1284.6 47.2790573810708 99.6267744697782
"6425" 1284.8 43.9323648075996 97.401101025672
"6426" 1285 40.8814576231 93.6965397402074
"6427" 1285.2 39.144870016522 88.7193775711816
"6428" 1285.4 36.8614806488018 83.3363871832723
"6429" 1285.6 34.9263400332208 77.6946968349657
"6430" 1285.8 34.5988599542933 72.1700527284207
"6431" 1286 33.4647368793632 66.2790851823046
"6432" 1286.2 31.3667145788452 60.3242002090882
"6433" 1286.4 29.6486853618233 54.6049170777207
"6434" 1286.6 28.5606870677686 49.6461130329289
"6435" 1286.8 27.7071141289424 44.0925085399316
"6436" 1287 27.0002835342233 38.8352420777907
"6437" 1287.2 27.9266569833149 33.5715245390834
"6438" 1287.4 29.0376017310432 28.9621558528407
"6439" 1287.6 31.3709865849451 24.5405161233701
"6440" 1287.8 31.3857253840433 21.1649492957007
"6441" 1288 30.0057493041182 21.0772081252747
"6442" 1288.2 30.6378649717686 21.9325887181642
"6443" 1288.4 30.3232189268507 22.6070400419849
"6444" 1288.6 31.0350859283304 23.5481253258308
"6445" 1288.8 31.4090542949727 23.6275853266589
"6446" 1289 31.8501495100537 24.2368410674019
"6447" 1289.2 32.6938254923117 24.7301735510057
"6448" 1289.4 34.0146536687933 25.3790239684407
"6449" 1289.6 35.4310936212017 25.962073409811
"6450" 1289.8 36.5300955444195 26.6600360347318
"6451" 1290 38.6804342323839 27.2757871936655
"6452" 1290.2 40.3108994616487 28.3255207981292
"6453" 1290.4 41.9546662068334 28.9324818827836
"6454" 1290.6 45.3242823528003 29.3138140052776
"6455" 1290.8 49.3787776783205 29.5752832415833
"6456" 1291 53.3132342261103 31.6996865881003
"6457" 1291.2 58.5667508974913 34.0907954557659
"6458" 1291.4 63.3940119613754 37.284533112946
"6459" 1291.6 67.9330936110611 40.1233808752018
"6460" 1291.8 71.0978217250814 42.5936358478407
"6461" 1292 72.3111025824013 44.1404965157369
"6462" 1292.2 72.4146221428866 45.119836727648
"6463" 1292.4 73.4421366912545 47.1848980659369
"6464" 1292.6 76.8440425707555 50.307322543424
"6465" 1292.8 80.9678439310515 53.5625514386225
"6466" 1293 83.6555399663275 57.3209799208701
"6467" 1293.2 86.2034545665239 59.9140662242369
"6468" 1293.4 90.2802577850884 63.221298760327
"6469" 1293.6 94.3353386015198 67.2145097538677
"6470" 1293.8 97.731636484543 71.6990925844176
"6471" 1294 100.582248878886 76.546330558076
"6472" 1294.2 103.426535418043 81.0432785720684
"6473" 1294.4 106.456081819975 84.6375820515591
"6474" 1294.6 108.740656679306 89.1255681366892
"6475" 1294.8 111.032515640543 94.0427360575407
"6476" 1295 112.368940540647 95.4112826629793
"6477" 1295.2 113.829559209781 95.1457326496465
"6478" 1295.4 114.839235590401 94.2899308259632
"6479" 1295.6 115.424606033276 93.6221862129619
"6480" 1295.8 116.999209169783 92.2278018639207
"6481" 1296 119.267587700776 91.1502401185734
"6482" 1296.2 120.223687551402 89.2356069264329
"6483" 1296.4 121.892182688912 86.6392491303862
"6484" 1296.6 122.341693752603 85.5191481525229
"6485" 1296.8 122.066966868605 84.9866113207264
"6486" 1297 122.968599035726 82.4844393936484
"6487" 1297.2 124.472181238471 80.3271025380818
"6488" 1297.4 124.573715589141 79.3898599681921
"6489" 1297.6 125.342131063763 77.1582972199758
"6490" 1297.8 125.311196152318 76.1167145668682
"6491" 1298 125.014592891911 75.636196385586
"6492" 1298.2 125.427117250131 75.1299623087257
"6493" 1298.4 125.587041566633 75.1250743398043
"6494" 1298.6 125.040312665486 76.3747213125388
"6495" 1298.8 123.733317649276 76.8985436563256
"6496" 1299 123.339238334805 77.3974934786121
"6497" 1299.2 123.469061953805 78.2394923789836
"6498" 1299.4 123.043497277456 78.8743441422253
"6499" 1299.6 122.712746641973 80.4385190225307
"6500" 1299.8 122.762275577373 82.5180729437086
"6501" 1300 121.797490128023 84.6993301981107
"6502" 1300.2 120.868880327548 86.1587331379836
"6503" 1300.4 120.121860611639 89.3065343934771
"6504" 1300.6 119.297087226083 93.3338990978007
"6505" 1300.8 118.366414157377 94.583938269247
"6506" 1301 115.721744758823 94.9034666515107
"6507" 1301.2 112.418550522988 97.1983252146497
"6508" 1301.4 108.983330042707 100.047151370908
"6509" 1301.6 105.858134319672 102.664496585748
"6510" 1301.8 102.246430013904 106.035506952067
"6511" 1302 98.1195023792202 108.773722241148
"6512" 1302.2 95.6092926711356 111.45916465375
"6513" 1302.4 93.4323276127133 111.368996249281
"6514" 1302.6 89.3587825615265 110.660337130115
"6515" 1302.8 85.0950548005333 110.231741346841
"6516" 1303 80.7978930116333 111.015876005601
"6517" 1303.2 75.8784921023714 112.149839605024
"6518" 1303.4 71.2482575837772 112.935872337719
"6519" 1303.6 66.5918170509814 114.514234752815
"6520" 1303.8 62.4732891897833 116.709012623376
"6521" 1304 60.080529403427 118.963070275756
"6522" 1304.2 56.9882412870333 118.661323228806
"6523" 1304.4 54.3407667709976 116.472548174484
"6524" 1304.6 50.4780617586431 113.980794149182
"6525" 1304.8 45.2781508532333 112.423164035561
"6526" 1305 40.5350527537683 109.78908973025
"6527" 1305.2 36.5588720421459 106.471724781553
"6528" 1305.4 33.3957490705788 101.678135176818
"6529" 1305.6 31.6674426372733 96.6002613518407
"6530" 1305.8 30.605548762448 90.9545171402066
"6531" 1306 30.3176015587208 85.3916146464282
"6532" 1306.2 30.2139432337187 80.1053682770991
"6533" 1306.4 29.8470745890849 74.3816850732943
"6534" 1306.6 30.2405606095591 68.888941440552
"6535" 1306.8 29.9663823037476 63.5434587081836
"6536" 1307 27.8132188696255 58.3010333233553
"6537" 1307.2 24.7660190512333 55.090086488155
"6538" 1307.4 20.6804942563258 51.7278297205011
"6539" 1307.6 16.7573442435889 49.5067435595907
"6540" 1307.8 12.3840301515522 48.8655863468879
"6541" 1308 9.28362517391907 48.0684833233836
"6542" 1308.2 8.8737024178315 48.4571374656114
"6543" 1308.4 8.18842520137314 49.7477995511805
"6544" 1308.6 8.02653735127632 51.0564371798501
"6545" 1308.8 7.48300011105257 52.0570286905234
"6546" 1309 7.49871405588627 52.8115183314878
"6547" 1309.2 7.20151361227604 52.8106286207922
"6548" 1309.4 8.43420778103334 53.0100721017231
"6549" 1309.6 9.65310731497778 52.2835265215352
"6550" 1309.8 10.6004075952048 51.7962758118121
"6551" 1310 11.7198502235972 51.2655773765747
"6552" 1310.2 13.0684733716288 50.4837027598744
"6553" 1310.4 14.6190049901933 49.6975842795207
"6554" 1310.6 17.0216583437098 48.1531414144289
"6555" 1310.8 20.7118128921762 46.288045119955
"6556" 1311 23.9941357087518 44.0494249735203
"6557" 1311.2 26.9360405130636 41.1380376954165
"6558" 1311.4 30.1012798916843 37.9604023508879
"6559" 1311.6 33.3380871514905 35.0898306696407
"6560" 1311.8 37.0005454904987 32.1164841798308
"6561" 1312 41.0273546425476 28.7655658012121
"6562" 1312.2 45.3167198118877 25.4077616239087
"6563" 1312.4 49.0401508349222 23.2138545004518
"6564" 1312.6 51.8234658028541 19.9455380879539
"6565" 1312.8 53.0267662844048 16.5547271226979
"6566" 1313 53.1800817963667 15.0782410431185
"6567" 1313.2 53.2417276028729 11.8327866515766
"6568" 1313.4 53.2413873942278 8.65918432589626
"6569" 1313.6 53.7200210068866 8.88832764526273
"6570" 1313.8 52.8050357859222 8.65918432589626
"6571" 1314 51.6843792603149 8.23323121134556
"6572" 1314.2 51.3415565517165 9.66985191649417
"6573" 1314.4 51.5135792738033 11.0309175965607
"6574" 1314.6 52.2091093125958 12.454271299372
"6575" 1314.8 52.4444146220333 13.808560161606
"6576" 1315 53.3179941143698 15.7128668857379
"6577" 1315.2 55.3467214891007 17.5776231097638
"6578" 1315.4 57.3662571188274 19.1910193522231
"6579" 1315.6 59.9658472274003 22.1196174018774
"6580" 1315.8 61.9697590103762 24.7707075822693
"6581" 1316 65.064768353668 27.7787636334946
"6582" 1316.2 68.7490809537151 30.8670224079862
"6583" 1316.4 72.1573569896389 35.1722508020701
"6584" 1316.6 76.3059957942334 39.0513056722693
"6585" 1316.8 80.8321082084165 42.1859654180837
"6586" 1317 85.0288946870045 45.495942714908
"6587" 1317.2 90.0608082272833 47.5954513909796
"6588" 1317.4 95.3778490936804 48.2676916664878
"6589" 1317.6 100.40811808692 49.1815721365294
"6590" 1317.8 105.643108671868 49.3091721782485
"6591" 1318 110.905844880862 49.5521818262407
"6592" 1318.2 115.560738976241 50.5814626697086
"6593" 1318.4 117.383953438713 54.0206351668116
"6594" 1318.6 117.612053018298 57.8020909795172
"6595" 1318.8 119.242561306103 62.5812802290807
"6596" 1319 121.070692133616 67.8789913891902
"6597" 1319.2 121.921477986286 74.1899317807727
"6598" 1319.4 122.171620602288 79.3827350646672
"6599" 1319.6 121.073074334003 84.8317502894907
"6600" 1319.8 118.798564529123 90.8218120701507
"6601" 1320 116.438371135703 96.4847183309307
"6602" 1320.2 113.456216628809 102.238315662698
"6603" 1320.4 110.511708786301 104.764427082769
"6604" 1320.6 108.87625581714 105.555328858181
"6605" 1320.8 105.462170857906 106.243117818415
"6606" 1321 100.525220097485 108.305326355228
"6607" 1321.2 95.5664379232894 111.221250637999
"6608" 1321.4 89.9063181206734 112.282954527041
"6609" 1321.6 84.2739204103583 111.520240765416
"6610" 1321.8 78.8381896506797 109.881850861487
"6611" 1322 73.1559184103547 107.287527130234
"6612" 1322.2 68.421777220824 104.152674908317
"6613" 1322.4 64.4623724951762 99.8968539628764
"6614" 1322.6 60.0390963335333 95.7610443861621
"6615" 1322.8 55.9633983652804 91.0392284485583
"6616" 1323 52.1904118892072 86.0873704654277
"6617" 1323.2 49.5856182283839 80.8621589206964
"6618" 1323.4 46.1021489997098 76.0079443733995
"6619" 1323.6 42.5704010855191 71.0917748414693
"6620" 1323.8 39.463277473156 67.4646568953218
"6621" 1324 34.9255745637692 64.341541532586
"6622" 1324.2 30.7019360454737 61.8384985616205
"6623" 1324.4 25.7656609175333 60.6819851781332
"6624" 1324.6 22.6349144131872 61.561615566158
"6625" 1324.8 21.0569582564033 62.5890696462207
"6626" 1325 21.6297662663636 61.663415332327
"6627" 1325.2 23.6115257136107 60.4892194524696
"6628" 1325.4 26.314099471268 59.8456051359734
"6629" 1325.6 30.118686203094 58.1882063240831
"6630" 1325.8 34.9887017359191 55.5500330240407
"6631" 1326 39.8307028099484 53.2636676282935
"6632" 1326.2 45.8806851790627 53.5255482359878
"6633" 1326.4 51.7927257623007 53.9268521718308
"6634" 1326.6 57.1805272132881 54.7590887490388
"6635" 1326.8 62.5878901277944 54.9877703767965
"6636" 1327 67.4463911232692 54.6929521884162
"6637" 1327.2 72.4967038857062 54.9620654935043
"6638" 1327.4 76.6246760363447 55.0052637246898
"6639" 1327.6 80.7077801466804 54.3694017594878
"6640" 1327.8 85.5972027608163 52.7639691702558
"6641" 1328 90.2008322734905 50.1975906749836
"6642" 1328.2 94.4007138303635 47.8220983903973
"6643" 1328.4 98.1799409603978 45.5456065490276
"6644" 1328.6 100.293691339176 42.081759864355
"6645" 1328.8 101.263088582149 40.4253317497349
"6646" 1329 104.506112450734 38.0000636839715
"6647" 1329.2 108.061587852307 38.3094564208407
"6648" 1329.4 111.399611014975 39.9017049244584
"6649" 1329.6 113.591339171033 42.3478532681805
"6650" 1329.8 115.55778516471 45.4955755666642
"6651" 1330 116.020895469462 47.9423689506407
"6652" 1330.2 116.836929646033 52.0510897895377
"6653" 1330.4 117.970050359441 56.5654301839087
"6654" 1330.6 119.010226960254 61.4979520606869
"6655" 1330.8 119.016668209043 67.1692469245407
"6656" 1331 119.64163396938 72.7217131324051
"6657" 1331.2 120.980050717774 77.9867999777157
"6658" 1331.4 122.889483223101 82.5919147346951
"6659" 1331.6 121.41254985038 82.4508116116468
"6660" 1331.8 118.544306938336 82.8468258359619
"6661" 1332 114.282335852808 84.769560588131
"6662" 1332.2 109.299129417085 87.4630876723252
"6663" 1332.4 104.395727252602 90.6174423625565
"6664" 1332.6 99.0702723322038 91.941363751818
"6665" 1332.8 94.6818575622057 93.6232714678752
"6666" 1333 89.9410571304471 95.6646359597373
"6667" 1333.2 85.1647162546309 98.6346924544627
"6668" 1333.4 80.275912529723 101.730532640599
"6669" 1333.6 75.2479332993833 103.112538639928
"6670" 1333.8 69.3246515217651 104.082534807865
"6671" 1334 63.1976099909114 103.531576034548
"6672" 1334.2 57.9350037768138 101.550974237365
"6673" 1334.4 53.2189305308402 98.2658393728748
"6674" 1334.6 47.7571781453473 94.8551903801663
"6675" 1334.8 42.2152087801368 91.134239324289
"6676" 1335 37.7079242885682 86.7532908083872
"6677" 1335.2 34.6788637595021 82.0559590357469
"6678" 1335.4 33.3126523200129 77.7930580973203
"6679" 1335.6 32.3217536770333 75.1439577752953
"6680" 1335.8 29.2708986305333 71.4548960528879
"6681" 1336 25.9420250791937 69.3201548461237
"6682" 1336.2 21.7442797872469 69.7885329696271
"6683" 1336.4 17.5925571411819 71.136836674712
"6684" 1336.6 14.1922671178569 73.9422214946054
"6685" 1336.8 12.1965718850624 76.2582867203747
"6686" 1337 12.6554424230637 77.3155528567498
"6687" 1337.2 13.272046759651 76.6914275440172
"6688" 1337.4 12.8585967165533 76.0297089212907
"6689" 1337.6 13.7055608653799 74.4801162095536
"6690" 1337.8 14.7213801868905 73.6622824976693
"6691" 1338 15.4526315918701 72.5312273354019
"6692" 1338.2 16.8138539517447 71.2217514190778
"6693" 1338.4 17.4494331972755 69.3359347974302
"6694" 1338.6 18.3217421184205 65.6101071389375
"6695" 1338.8 19.1584255202455 61.8468719504468
"6696" 1339 19.4824627040946 57.5644186878305
"6697" 1339.2 20.4338048852033 52.1824083471807
"6698" 1339.4 21.3841137762833 47.4386533089207
"6699" 1339.6 22.3568074065182 42.031066832174
"6700" 1339.8 21.5178606365169 36.1053081641924
"6701" 1340 20.2381706778026 31.1079904784272
"6702" 1340.2 18.4621370311692 29.6805972395397
"6703" 1340.4 18.8225239107343 30.323483895065
"6704" 1340.6 19.4740686154352 30.9386294542519
"6705" 1340.8 19.8104660516905 31.9258436122979
"6706" 1341 19.9935515659751 32.1875795520737
"6707" 1341.2 20.4338048852033 32.7906543771507
"6708" 1341.4 20.3374108480958 33.8224275891532
"6709" 1341.6 20.6336939179727 35.5359518331134
"6710" 1341.8 20.8067920766394 37.4833061181134
"6711" 1342 20.9307780744527 39.8380248380988
"6712" 1342.2 21.2542901572833 43.1494432166845
"6713" 1342.4 20.8129567720746 47.2672861318407
"6714" 1342.6 20.1751313243458 51.514952665997
"6715" 1342.8 18.7170020741804 55.255257042076
"6716" 1343 15.5990018484862 59.5797091677558
"6717" 1343.2 11.8392958450905 63.346868656555
"6718" 1343.4 9.07950753429803 65.2974958058995
"6719" 1343.6 9.10727392225664 65.1224452265397
"6720" 1343.8 8.57033351746051 64.7329743695397
"6721" 1344 9.14199616538912 64.823433993533
"6722" 1344.2 9.74171708667619 65.1233326675652
"6723" 1344.4 11.3035747070946 66.538145168504
"6724" 1344.6 13.212883914112 68.9988847370317
"6725" 1344.8 15.2110006928334 71.5274258143707
"6726" 1345 17.3428411732544 74.8951188194512
"6727" 1345.2 19.9514174094619 78.7459471564011
"6728" 1345.4 23.0247074131624 82.6965705428085
"6729" 1345.6 25.3524418375455 87.012312124231
"6730" 1345.8 28.3459053451583 91.3359136013907
"6731" 1346 29.6853355681103 95.3369776746484
"6732" 1346.2 30.4771764237417 98.6612113034657
"6733" 1346.4 30.0294948520035 100.002802769214
"6734" 1346.6 29.6805145318609 103.310799451186
"6735" 1346.8 28.8785212746005 105.862304617811
"6736" 1347 27.9967725412048 106.605953130484
"6737" 1347.2 28.6535458891184 106.92262016467
"6738" 1347.4 30.7199593190774 106.884964815855
"6739" 1347.6 32.9595827616855 107.889271699667
"6740" 1347.8 36.6299745149593 108.996012825248
"6741" 1348 40.2929238836333 110.785114522828
"6742" 1348.2 43.6164085300333 112.813788880285
"6743" 1348.4 47.1185179630574 115.940852302865
"6744" 1348.6 49.59121238873 118.960556359155
"6745" 1348.8 50.7039667298146 120.345812664559
"6746" 1349 51.2800172145076 119.94576017882
"6747" 1349.2 54.3052198277 119.812724429041
"6748" 1349.4 58.5536725998589 120.261370703073
"6749" 1349.6 63.6189135723418 120.728119053224
"6750" 1349.8 67.0805523958856 122.669729208079
"6751" 1350 69.5621337516431 123.446835832121
"6752" 1350.2 70.8220045953589 122.833689851631
"6753" 1350.4 73.173428234598 122.022780625429
"6754" 1350.6 77.1565544936597 121.660499718368
"6755" 1350.8 80.9041860996896 122.678580818466
"6756" 1351 80.410028220023 122.246448849552
"6757" 1351.2 80.9017519068333 121.712476720407
"6758" 1351.4 82.801741970396 120.898677602478
"6759" 1351.6 85.1968638491175 120.43451123583
"6760" 1351.8 88.2958092834045 120.246897439387
"6761" 1352 89.9703460246823 119.58456632416
"6762" 1352.2 91.9107947980334 118.289460632774
"6763" 1352.4 94.8628710039899 117.190005099982
"6764" 1352.6 96.4586784511271 116.264482642247
"6765" 1352.8 97.6551553418272 113.935060457903
"6766" 1353 100.963169970696 111.712012828699
"6767" 1353.2 103.777529554539 110.592679540324
"6768" 1353.4 103.928362224202 109.648218343546
"6769" 1353.6 106.187249581044 107.013772918436
"6770" 1353.8 109.541637096717 104.527450495677
"6771" 1354 112.851782150438 102.550267440616
"6772" 1354.2 114.922693631186 99.8180324799121
"6773" 1354.4 117.741876637298 96.474256074576
"6774" 1354.6 119.71801534461 92.7492434228503
"6775" 1354.8 121.730886677427 88.3780988151741
"6776" 1355 123.835950046827 83.9080934237231
"6777" 1355.2 125.470200309533 79.9975351333124
"6778" 1355.4 126.506934638405 75.9026672369836
"6779" 1355.6 126.608653583841 71.1935294527349
"6780" 1355.8 127.366115047382 66.579161833652
"6781" 1356 126.983738045895 62.946380236415
"6782" 1356.2 124.784731601213 60.1860344585307
"6783" 1356.4 123.079170460631 55.7794326972015
"6784" 1356.6 121.897480022301 50.89206440491
"6785" 1356.8 122.198259496023 46.1412911789298
"6786" 1357 122.813580289538 44.4516619546297
"6787" 1357.2 122.595619534703 45.4056868979233
"6788" 1357.4 122.393380539233 44.7084626013507
"6789" 1357.6 122.449891996916 41.5970486549289
"6790" 1357.8 121.35376328134 38.7529133372269
"6791" 1358 118.610369271618 36.0828588798784
"6792" 1358.2 116.372161090013 32.3661311430207
"6793" 1358.4 114.710595226101 27.5706483249184
"6794" 1358.6 112.430139023311 25.2008771134796
"6795" 1358.8 108.798993006805 22.530322842955
"6796" 1359 105.389981701514 19.0531184718599
"6797" 1359.2 103.735341973482 16.1692304581162
"6798" 1359.4 101.589586742703 15.0962370895494
"6799" 1359.6 100.560757069691 12.897410313155
"6800" 1359.8 99.4203169796389 12.3828459768774
"6801" 1360 97.6849125814072 12.0074338724108
"6802" 1360.2 95.1682956967948 11.1965677702352
"6803" 1360.4 92.4241340621526 10.3604560221802
"6804" 1360.6 89.6192292663269 9.10628840009759
"6805" 1360.8 88.3936466612719 7.39476050557465
"6806" 1361 88.2946398183149 5.77540541474362
"6807" 1361.2 89.8481765522389 7.47938017046687
"6808" 1361.4 89.4441460370334 7.69704706064071
"6809" 1361.6 90.0540720961088 7.70292586602939
"6810" 1361.8 90.0357008292692 8.62148920801052
"6811" 1362 90.2979859927641 8.69469164049456
"6812" 1362.2 90.6707972408557 8.73151077614912
"6813" 1362.4 90.8202763984334 9.33653390629785
"6814" 1362.6 91.3247338894048 10.3046471794121
"6815" 1362.8 91.2267241902257 10.6345561013215
"6816" 1363 90.7361407068891 11.0802006396196
"6817" 1363.2 90.6507420253863 11.374873820076
"6818" 1363.4 90.1763512481933 11.4904932078207
"6819" 1363.6 89.6634597234993 11.5342803197048
"6820" 1363.8 89.3830525692686 12.1041770915172
"6821" 1364 88.899681675717 12.6679669375346
"6822" 1364.2 87.9252096947333 13.7104770927207
"6823" 1364.4 86.5231146095333 14.3371277532489
"6824" 1364.6 85.3434673022737 15.3156962094946
"6825" 1364.8 84.3253862021762 16.4397404887264
"6826" 1365 82.2618452329451 17.5949525068701
"6827" 1365.2 80.5244997433863 18.5877213580466
"6828" 1365.4 78.1343661022081 20.2727963442388
"6829" 1365.6 75.1301647307191 22.9160844536979
"6830" 1365.8 72.0612533533824 25.5010091802558
"6831" 1366 69.5212137366487 28.6438383254849
"6832" 1366.2 66.3404408595239 30.990343711935
"6833" 1366.4 63.2594433270611 33.2174855867296
"6834" 1366.6 60.4233040708441 36.7831517109758
"6835" 1366.8 58.3410761953043 40.3441686550743
"6836" 1367 56.7958662879697 43.8364019460862
"6837" 1367.2 54.8716526415512 47.2985828971353
"6838" 1367.4 52.2373985809252 50.2111244113272
"6839" 1367.6 49.8101753710515 51.8984486859862
"6840" 1367.8 46.9810039891167 53.7404360236463
"6841" 1368 45.2549931266009 56.1795021388677
"6842" 1368.2 42.5597885198389 58.2409881489796
"6843" 1368.4 39.3417574420425 61.4061501790792
"6844" 1368.6 36.1805289239173 64.4005264214746
"6845" 1368.8 33.2758348015711 67.1339740922086
"6846" 1369 32.8618199320733 70.0552259749107
"6847" 1369.2 33.9211806631133 71.9831067170607
"6848" 1369.4 34.5956340340637 75.376066669871
"6849" 1369.6 35.8594472947833 78.7738556679032
"6850" 1369.8 37.6741557081964 82.6583335722755
"6851" 1370 38.9651416286195 86.4964024524269
"6852" 1370.2 41.6134155511762 89.9097084155193
"6853" 1370.4 45.2890198073822 91.7258373314802
"6854" 1370.6 48.0767771542476 92.7240990131264
"6855" 1370.8 51.9137070806268 93.4645216313792
"6856" 1371 56.0779486173392 94.6681804337819
"6857" 1371.2 60.5833568901102 94.7677510374945
"6858" 1371.4 65.5138733803498 94.9750011089167
"6859" 1371.6 70.6336309554976 94.5184468900193
"6860" 1371.8 75.8753395132747 94.993134482151
"6861" 1372 80.3889486117833 95.5041369323293
"6862" 1372.2 84.5520121015455 96.5495984761334
"6863" 1372.4 88.4055570850333 97.9611710130821
"6864" 1372.6 92.286355981569 99.7577572282336
"6865" 1372.8 95.2118155822693 101.994505655908
"6866" 1373 98.6132844044908 105.522182402266
"6867" 1373.2 101.028916936574 107.492198039779
"6868" 1373.4 101.316292160757 106.43551966022
"6869" 1373.6 102.256852071295 104.165437695386
"6870" 1373.8 103.477660465066 101.349293092034
"6871" 1374 106.445573868391 97.9230957012302
"6872" 1374.2 109.798231694164 94.5202611952538
"6873" 1374.4 113.141013492627 90.5391211397782
"6874" 1374.6 117.316172154469 87.0927529135854
"6875" 1374.8 121.214380410956 83.4011066123455
"6876" 1375 121.571817486165 82.2351554343784
"6877" 1375.2 120.379259821605 81.8745537109836
"6878" 1375.4 119.982760919065 79.8967445619775
"6879" 1375.6 119.238666597533 76.3590657981885
"6880" 1375.8 118.461691908064 72.0478611645983
"6881" 1376 117.25312889518 68.1383420569584
"6882" 1376.2 115.877021675245 63.3418105934771
"6883" 1376.4 116.022696074441 58.7888172122193
"6884" 1376.6 115.137300021778 54.1545615928713
"6885" 1376.8 114.527726550629 49.2353569517875
"6886" 1377 114.731645597714 44.9746277880572
"6887" 1377.2 116.347594466726 42.0843278040715
"6888" 1377.4 117.193944598283 41.6386832657734
"6889" 1377.6 115.783618427961 42.0796949231397
"6890" 1377.8 113.055816742658 40.5651418009657
"6891" 1378 109.492254804786 39.0768296935437
"6892" 1378.2 105.551272469598 36.0266173382268
"6893" 1378.4 102.509122967306 32.3139656524771
"6894" 1378.6 100.605043221973 28.2854994144165
"6895" 1378.8 100.10842022458 23.638049086016
"6896" 1379 100.225747934178 21.5547197456676
"6897" 1379.2 98.944022817054 21.8352406860881
"6898" 1379.4 96.4742917083364 22.3057448422953
"6899" 1379.6 93.1076062856896 22.8036479265282
"6900" 1379.8 88.4938371459533 23.1045141635607
"6901" 1380 84.0033561862152 22.887984103265
"6902" 1380.2 78.9574360469589 22.1132693994258
"6903" 1380.4 74.5077379129096 20.7792526923665
"6904" 1380.6 71.1995160853343 18.7451630798892
"6905" 1380.8 68.4835326421243 18.1159825927498
"6906" 1381 64.1486161494045 17.9124259717685
"6907" 1381.2 59.6516330582704 17.8080317214386
"6908" 1381.4 55.7076510258294 19.2934472960543
"6909" 1381.6 51.7978173740042 21.9365553450155
"6910" 1381.8 47.9711716722178 24.8292272440931
"6911" 1382 44.7390010002098 27.9541136347231
"6912" 1382.2 43.0273032400428 31.3393977818879
"6913" 1382.4 42.9312997287759 34.6345482354843
"6914" 1382.6 43.9461605222933 38.0329321123707
"6915" 1382.8 45.1457307618533 41.8419570938307
"6916" 1383 46.7512670947098 46.9580004512819
"6917" 1383.2 48.901727788168 51.9521711521003
"6918" 1383.4 51.0718134463925 56.5616489134523
"6919" 1383.6 53.4216979761722 61.3892109097296
"6920" 1383.8 57.3480381739762 64.6488140928121
"6921" 1384 62.4890534863762 68.0576114031264
"6922" 1384.2 67.1907102811067 70.2067622964279
"6923" 1384.4 72.1432396344157 72.4187031422231
"6924" 1384.6 76.5303021581722 74.5410647567574
"6925" 1384.8 81.5467567782611 76.8902081464348
"6926" 1385 85.5456925549468 79.6083469111869
"6927" 1385.2 89.1520428942833 81.9139644524657
"6928" 1385.4 91.9656686988478 84.0863351905005
"6929" 1385.6 93.5924635371729 87.2514512068756
"6930" 1385.8 94.4238091372476 89.3208655721978
"6931" 1386 96.5741182032493 93.1673117903294
"6932" 1386.2 98.4358427790768 94.8716316423298
"6933" 1386.4 100.766339233458 94.5388196440831
"6934" 1386.6 104.98646742419 93.7481987219345
"6935" 1386.8 109.676554783662 94.0198496257376
"6936" 1387 112.820265555155 92.7094868309013
"6937" 1387.2 116.266492532245 90.6480451231437
"6938" 1387.4 119.673076399572 88.8358102924176
"6939" 1387.6 121.388318851946 86.2899972409669
"6940" 1387.8 123.10831021139 82.5626005290783
"6941" 1388 125.366692288979 78.1617987073813
"6942" 1388.2 124.960740956185 76.823796724174
"6943" 1388.4 124.644522092693 77.4434881322007
"6944" 1388.6 124.11787094495 77.7830490201185
"6945" 1388.8 123.60684954271 78.6540551959583
"6946" 1389 122.908093005151 79.8682878677819
"6947" 1389.2 122.630002456128 80.6295067125954
"6948" 1389.4 122.330774008949 81.715437446308
"6949" 1389.6 122.619644560919 83.1356974384122
"6950" 1389.8 121.865685711416 84.8359504653995
"6951" 1390 121.591719691908 86.9689716172782
"6952" 1390.2 121.044026299252 88.6688496285595
"6953" 1390.4 119.904866747665 90.5764454302407
"6954" 1390.6 119.25190104413 93.9546324559087
"6955" 1390.8 117.903624742353 96.2803866617273
"6956" 1391 116.099531490113 98.3814414045207
"6957" 1391.2 114.684242086084 100.50556776829
"6958" 1391.4 112.358683984446 102.090328208933
"6959" 1391.6 110.186480544889 103.736545233366
"6960" 1391.8 107.883156923127 106.081442526934
"6961" 1392 105.830028175353 107.330116542799
"6962" 1392.2 103.399501797328 108.598696876262
"6963" 1392.4 101.363577056471 110.982284144184
"6964" 1392.6 100.08031408026 112.842935992913
"6965" 1392.8 100.102930103095 112.916970690851
"6966" 1393 99.9311613234123 113.128857897157
"6967" 1393.2 99.809469439172 112.783225344019
"6968" 1393.4 98.6151597960754 113.009966793441
"6969" 1393.6 95.7772808421638 114.188539473754
"6970" 1393.8 92.815372272356 116.429772189421
"6971" 1394 90.7008922044663 118.28348250049
"6972" 1394.2 89.5983115845958 119.501959141059
"6973" 1394.4 88.8845614723782 119.050794085806
"6974" 1394.6 86.6759714512592 119.449218295841
"6975" 1394.8 85.1222758819366 120.357983628841
"6976" 1395 83.2536092573491 121.074063379956
"6977" 1395.2 80.7302273677909 123.14722441281
"6978" 1395.4 80.3858077177753 122.368155794002
"6979" 1395.6 78.3510996276569 121.628727758347
"6980" 1395.8 75.029195597138 121.610932509887
"6981" 1396 71.0076825620682 121.70603585869
"6982" 1396.2 67.3509480179262 122.087419696234
"6983" 1396.4 64.3940886436242 121.554426299398
"6984" 1396.6 61.592451030638 120.120980045317
"6985" 1396.8 57.6641707816094 119.399828875569
"6986" 1397 54.0279774471982 119.323674576368
"6987" 1397.2 51.3197628214828 119.581959299537
"6988" 1397.4 50.5492574621983 120.222806458542
"6989" 1397.6 50.4883081829434 119.975806233582
"6990" 1397.8 49.0573309892468 119.297514291616
"6991" 1398 47.8681320522833 117.832324131932
"6992" 1398.2 45.6951137707275 116.2402839015
"6993" 1398.4 42.2311141484686 114.421225898805
"6994" 1398.6 38.8129346270333 112.732468807828
"6995" 1398.8 35.4672391928044 110.122251547684
"6996" 1399 32.2951632972382 108.052894343624
"6997" 1399.2 29.1274093674281 105.006340682091
"6998" 1399.4 25.9209562592485 103.04049885641
"6999" 1399.6 22.4711642846909 102.118654362211
"7000" 1399.8 21.1381321823886 103.417709554854
"7001" 1400 21.8973978995519 104.197347204433
"7002" 1400.2 22.6079889693245 104.110311210448
"7003" 1400.4 22.5579356647417 104.378859856924
"7004" 1400.6 23.0183124397766 104.324766682341
"7005" 1400.8 23.4881030798594 103.159176363928
"7006" 1401 23.9574033671762 101.526140381326
"7007" 1401.2 23.8723998071167 99.2941014460907
"7008" 1401.4 23.0393649185333 96.2774566775705
"7009" 1401.6 21.2677474836431 92.2844176275237
"7010" 1401.8 19.1490821537265 88.3564615453407
"7011" 1402 17.1547736366195 84.6117216386683
"7012" 1402.2 16.0787055323822 80.3949526313175
"7013" 1402.4 13.5908019277133 75.9634988756007
"7014" 1402.6 10.6249813516583 73.1745879465138
"7015" 1402.8 8.94268362211667 71.630851964174
"7016" 1403 8.06678244424087 71.9729657777652
"7017" 1403.2 7.63723500883889 72.8064769584518
"7018" 1403.4 8.62348333770622 73.4928704746912
"7019" 1403.6 9.08332587603332 73.1427561937782
"7020" 1403.8 9.86374285843107 73.1139884600225
"7021" 1404 11.5711415314355 71.8970844582103
"7022" 1404.2 13.2856599780116 70.4323353655798
"7023" 1404.4 14.9529270744576 68.8534133273862
"7024" 1404.6 16.4846532613631 65.5558431828833
"7025" 1404.8 17.9206050836762 61.8128303830652
"7026" 1405 19.3353766135591 57.5300439719644
"7027" 1405.2 20.8382644691243 54.6987048073256
"7028" 1405.4 22.6046524973364 50.949556052568
"7029" 1405.6 25.9759751803133 47.8164400402107
"7030" 1405.8 30.2597008548586 45.1573372172193
"7031" 1406 34.7480688864993 43.7847360415786
"7032" 1406.2 38.699496513344 42.6314485524038
"7033" 1406.4 42.7763733482686 41.6428687557525
"7034" 1406.6 47.6126623069739 41.3828056587516
"7035" 1406.8 52.3736017389424 40.9255990461437
"7036" 1407 55.7901547459762 40.809488398155
"7037" 1407.2 56.8718899303824 41.7265120530105
"7038" 1407.4 56.7042521204708 42.3015327050907
"7039" 1407.6 57.1029398242081 42.5066666273456
"7040" 1407.8 57.4340506956748 43.2219331737558
"7041" 1408 58.4992439637278 44.8511243337851
"7042" 1408.2 60.3231599402444 46.6670007742627
"7043" 1408.4 62.9778309818061 48.1241220172407
"7044" 1408.6 65.1797669814581 49.624791142354
"7045" 1408.8 66.2287710281922 50.5905281172706
"7046" 1409 66.8405438225196 52.494771120749
"7047" 1409.2 67.9686501837623 55.1003822464575
"7048" 1409.4 68.9093844298866 58.6584154173086
"7049" 1409.6 70.5347899425006 61.2045189491585
"7050" 1409.8 71.6240172025994 64.2276396781803
"7051" 1410 71.3879558934354 68.25053044815
"7052" 1410.2 72.2920037406373 71.7885255344447
"7053" 1410.4 74.3280494089145 74.8001764187714
"7054" 1410.6 76.7328864002392 76.221771510576
"7055" 1410.8 79.6014990392566 76.5872572500737
"7056" 1411 82.7759328793061 76.1392721876286
"7057" 1411.2 86.3126429847909 75.0023320091134
"7058" 1411.4 89.5617221448069 73.2773257233784
"7059" 1411.6 92.9269142775141 71.6054697822542
"7060" 1411.8 95.4049047722619 70.9359864986693
"7061" 1412 98.3272288158818 72.1147399986286
"7062" 1412.2 100.291091400211 74.315491163308
"7063" 1412.4 101.543956988639 76.8745610880138
"7064" 1412.6 103.198432158114 78.3021485657596
"7065" 1412.8 104.154710424822 78.9430581254646
"7066" 1413 104.54499335617 78.7825597514498
"7067" 1413.2 105.798212784776 79.0852005256121
"7068" 1413.4 108.068271494148 79.8159220382693
"7069" 1413.6 110.561255903573 79.5154730914407
"7070" 1413.8 113.835713042092 79.4215418847525
"7071" 1414 115.062253378538 79.7824307856562
"7072" 1414.2 114.917038049668 81.6380892620907
"7073" 1414.4 113.955950186097 84.0101325135003
"7074" 1414.6 112.153611645725 86.9270206340109
"7075" 1414.8 110.203754112752 90.9285919967782
"7076" 1415 108.138747173033 95.4346710334277
"7077" 1415.2 105.70978914013 99.3642480789375
"7078" 1415.4 102.831170919661 103.624547801139
"7079" 1415.6 98.6295317543704 105.355332826425
"7080" 1415.8 94.103886647569 107.166976626876
"7081" 1416 89.9634405130333 107.712201481804
"7082" 1416.2 84.6256924856872 107.360642080495
"7083" 1416.4 79.3887166381243 107.655501219152
"7084" 1416.6 74.6338675815133 107.946845652441
"7085" 1416.8 69.6580015781254 107.824879778801
"7086" 1417 64.6605005269602 108.789432604048
"7087" 1417.2 60.1136247074037 110.938558828063
"7088" 1417.4 55.6219268578016 111.672466874768
"7089" 1417.6 51.7353779336487 110.865879793495
"7090" 1417.8 47.7457982574564 108.564007164302
"7091" 1418 43.0595746943225 105.800532760973
"7092" 1418.2 41.0627015774686 102.915798582017
"7093" 1418.4 38.2704573619262 98.5012500586264
"7094" 1418.6 35.069432389751 94.2970376171113
"7095" 1418.8 33.3969987096921 89.4401069298172
"7096" 1419 30.1407168778333 85.457067387674
"7097" 1419.2 26.7830541766354 81.3221409648305
"7098" 1419.4 23.2182035773598 77.2446195435856
"7099" 1419.6 19.4358321797191 74.0591718471836
"7100" 1419.8 15.0373467143912 72.025484004804
"7101" 1420 11.0870187126748 70.9405005813784
"7102" 1420.2 9.86356582622334 71.5430046486507
"7103" 1420.4 10.0314316996394 72.5081449046892
"7104" 1420.6 11.3285108163863 73.1212780215172
"7105" 1420.8 12.412374391819 72.3444402917386
"7106" 1421 14.3208975050646 70.956039611247
"7107" 1421.2 16.1231163127753 68.700746842873
"7108" 1421.4 18.3981705392833 64.9111273515594
"7109" 1421.6 20.1660238000537 60.7199274680142
"7110" 1421.8 21.6061121647733 55.7889084830007
"7111" 1422 23.0028520256896 51.1660516899345
"7112" 1422.2 23.1562061756333 46.5896068406607
"7113" 1422.4 23.8418460799344 41.8617730286429
"7114" 1422.6 25.198206066743 36.9107116225827
"7115" 1422.8 27.2711961120656 32.2873156427117
"7116" 1423 29.5286912454048 27.437655641155
"7117" 1423.2 32.7303162427098 24.3954191374289
"7118" 1423.4 36.4019245598905 20.9872763999836
"7119" 1423.6 39.818752568412 19.8833254872388
"7120" 1423.8 44.7745380421026 18.9824471606031
"7121" 1424 49.7913854179145 18.4194496841476
"7122" 1424.2 54.5436625412633 18.7930717765707
"7123" 1424.4 57.9923872380741 20.0003519494223
"7124" 1424.6 62.0725835965237 20.8094822404465
"7125" 1424.8 64.9876672224745 21.0161867016936
"7126" 1425 67.0113883421804 21.1689203711054
"7127" 1425.2 68.1733574615021 21.7934578911845
"7128" 1425.4 67.8409433945014 22.3245780558833
"7129" 1425.6 68.262330022172 22.7036291111476
"7130" 1425.8 70.4926598676929 22.5648898612662
"7131" 1426 73.5123537928771 23.0267822716845
"7132" 1426.2 77.1546052324888 21.9902418978308
"7133" 1426.4 81.4245870269879 21.2081451543862
"7134" 1426.6 85.3819649985233 20.9585297414907
"7135" 1426.8 88.7625720372833 20.6002165530507
"7136" 1427 91.0409765507333 22.4969396266407
"7137" 1427.2 93.0740144242734 24.9895531114407
"7138" 1427.4 94.7258477610435 28.6680656138815
"7139" 1427.6 96.8138421563828 32.6753634409378
"7140" 1427.8 99.264375502819 36.592605296106
"7141" 1428 100.220844801858 40.7707516305417
"7142" 1428.2 101.948807436053 44.7035847624621
"7143" 1428.4 104.594947989043 48.8020326772467
"7144" 1428.6 106.899858923148 52.3786274741836
"7145" 1428.8 109.685502862262 55.894992925955
"7146" 1429 110.608072709683 59.2324732850366
"7147" 1429.2 109.372071553533 61.7953604955594
"7148" 1429.4 107.260528573916 63.7510674031054
"7149" 1429.6 103.986773449786 66.7193902190701
"7150" 1429.8 101.304635908694 69.0996996440483
"7151" 1430 98.2438737169739 71.5957181794942
"7152" 1430.2 94.9912697964411 74.9348420606659
"7153" 1430.4 92.2491230172455 78.5351080655377
"7154" 1430.6 88.8159672354205 82.7049462601633
"7155" 1430.8 85.6157303788631 84.8387939113726
"7156" 1431 82.0660801392581 86.3193976809194
"7157" 1431.2 79.4462000373392 85.7011867026172
"7158" 1431.4 75.1532210682493 85.1389011698975
"7159" 1431.6 70.3644998492265 85.174307611443
"7160" 1431.8 65.6683088364519 84.5523275932477
"7161" 1432 61.2724207140333 82.6036524284032
"7162" 1432.2 57.0865925135485 80.3723089768407
"7163" 1432.4 54.5788676520628 77.2489054373701
"7164" 1432.6 52.7658226108197 74.6588093173552
"7165" 1432.8 48.5060270774165 72.2589394417659
"7166" 1433 44.4390181886061 69.2086579575589
"7167" 1433.2 39.7278237156466 66.6746924212181
"7168" 1433.4 36.0253330301722 64.0974758505351
"7169" 1433.6 31.8774948707306 61.7241584935104
"7170" 1433.8 27.7533657868171 59.4952675430569
"7171" 1434 25.3504702869579 59.8295583967747
"7172" 1434.2 22.5300568747641 61.1796345333311
"7173" 1434.4 21.4722083748905 64.099845646755
"7174" 1434.6 19.8763321818294 67.3080195502873
"7175" 1434.8 18.3696888269517 71.3270470326366
"7176" 1435 18.4461488332616 75.0213180719711
"7177" 1435.2 19.0911576044399 78.4506340890055
"7178" 1435.4 20.004943241527 82.5464437608534
"7179" 1435.6 21.0994056498055 86.8256931770053
"7180" 1435.8 23.0440014763548 90.3640910820193
"7181" 1436 25.3079062089814 94.2010534318797
"7182" 1436.2 26.4928375176283 97.4646565872078
"7183" 1436.4 26.2094023037874 99.813927986103
"7184" 1436.6 26.4166336356619 98.7052586027693
"7185" 1436.8 28.3068380524037 97.7446325119148
"7186" 1437 31.3978141547996 96.386136681542
"7187" 1437.2 34.4912158403225 95.7118298386841
"7188" 1437.4 39.5431924839083 95.8213196378407
"7189" 1437.6 44.4880814004619 95.8955045629836
"7190" 1437.8 49.0064928596259 97.4080527589518
"7191" 1438 53.0591216372984 98.8041345948648
"7192" 1438.2 55.9449599150695 101.492891234154
"7193" 1438.4 58.0147536233124 102.626492596585
"7194" 1438.6 61.3478995622891 102.803113101503
"7195" 1438.8 65.0422988811487 102.906693305571
"7196" 1439 69.4120199842307 103.294718757907
"7197" 1439.2 73.6326408554489 102.556973636607
"7198" 1439.4 76.3767272832058 103.816663897634
"7199" 1439.6 79.5173888281309 106.927571921804
"7200" 1439.8 80.1817301429949 109.982080541071
"7201" 1440 79.8320052862734 112.194674466121
"7202" 1440.2 81.251348366569 111.534614094662
"7203" 1440.4 84.4518377791242 109.683784513399
"7204" 1440.6 87.3500346175116 107.257087120189
"7205" 1440.8 89.9133880334189 104.322420472359
"7206" 1441 94.3660839923709 102.168071811703
"7207" 1441.2 99.1619188836431 100.563048161072
"7208" 1441.4 103.017619734182 101.092987230639
"7209" 1441.6 106.183756204563 103.5305516014
"7210" 1441.8 106.478578469458 105.038796586841
"7211" 1442 106.703854541981 104.85567695583
"7212" 1442.2 107.060527853128 103.724161623914
"7213" 1442.4 107.372235380001 102.427132081213
"7214" 1442.6 107.025368527479 100.781428559417
"7215" 1442.8 107.635498312865 97.3733682964474
"7216" 1443 108.2599158841 93.2248472578407
"7217" 1443.2 109.616196402305 88.5850640048842
"7218" 1443.4 111.776570709693 83.6496648054258
"7219" 1443.6 113.517339708203 79.8659968627407
"7220" 1443.8 115.530825357912 74.616795201174
"7221" 1444 117.430933940514 69.30913208602
"7222" 1444.2 119.412158161106 63.5577898869043
"7223" 1444.4 122.454637120626 58.7925984826756
"7224" 1444.6 124.981524611599 56.8387161552841
"7225" 1444.8 123.739420940342 58.0195937166818
"7226" 1445 123.237112732248 57.5464048249996
"7227" 1445.2 122.01020416073 56.1975774994165
"7228" 1445.4 119.757961073533 53.7746950342157
"7229" 1445.6 118.191194976865 50.0468781428512
"7230" 1445.8 116.124949588149 45.7462999429249
"7231" 1446 114.454599317992 40.8671155539232
"7232" 1446.2 114.154828921587 35.8483320691599
"7233" 1446.4 114.670729831862 30.9651488316979
"7234" 1446.6 114.355583871562 31.1777306336992
"7235" 1446.8 113.070719964227 31.8315227789019
"7236" 1447 110.205938644803 32.4411791812349
"7237" 1447.2 106.754390364489 32.6409201852962
"7238" 1447.4 102.284882170852 33.5020484687801
"7239" 1447.6 97.7843300455182 34.3242647224468
"7240" 1447.8 93.1106797615182 34.4029457036589
"7241" 1448 88.8599397515333 35.2656570058081
"7242" 1448.2 84.5960452650021 34.7109079816845
"7243" 1448.4 80.6908868771849 33.033896630568
"7244" 1448.6 77.4912854357033 30.5356181151207
"7245" 1448.8 73.7095234142333 28.3575487129264
"7246" 1449 69.9446384632334 25.4494996473264
"7247" 1449.2 66.8692611775889 21.9588928501185
"7248" 1449.4 65.8175327613997 18.546702538415
"7249" 1449.6 65.7224858764222 17.1482065238407
"7250" 1449.8 65.6107983509071 15.8108972057922
"7251" 1450 65.6233665736619 14.8336368593836
"7252" 1450.2 64.18213723896 12.5007591721159
"7253" 1450.4 63.1916057232126 10.0544480215011
"7254" 1450.6 63.5246818473269 8.18084847383154
"7255" 1450.8 63.1848224862257 7.63113660791763
"7256" 1451 60.9645532746905 7.13695087581214
"7257" 1451.2 58.3673110511277 7.49716767742561
"7258" 1451.4 55.8427387664451 8.38511224134071
"7259" 1451.6 53.0744410083569 8.62566777066423
"7260" 1451.8 49.9907482229333 9.10303685441071
"7261" 1452 45.8812522595185 8.95646470317734
"7262" 1452.2 42.6400819259211 9.50053558009581
"7263" 1452.4 38.8819034246271 11.0992372760595
"7264" 1452.6 34.8434791248818 11.7192188202043
"7265" 1452.8 33.2639022263476 11.4322580415836
"7266" 1453 32.4462783728088 12.6163024360958
"7267" 1453.2 31.8960820031968 14.338274154908
"7268" 1453.4 30.5424064283863 16.6709138069289
"7269" 1453.6 28.2574795638496 19.8533068299427
"7270" 1453.8 25.6171992542215 22.5301024916922
"7271" 1454 22.3095988177909 24.6897785730225
"7272" 1454.2 18.7162384058333 25.6619028014197
"7273" 1454.4 17.4117077373364 26.9872632244165
"7274" 1454.6 16.6208851951733 30.7381429607607
"7275" 1454.8 16.1163217257374 34.7525542064019
"7276" 1455 15.5852139286313 39.9034763201088
"7277" 1455.2 14.9391997543312 44.6031397376811
"7278" 1455.4 15.3538066737333 48.678036124974
"7279" 1455.6 15.5442146482667 53.585368923174
"7280" 1455.8 16.0288894925333 56.6442203520037
"7281" 1456 16.7124505884925 59.7541987103509
"7282" 1456.2 17.8515255817524 63.9970286746609
"7283" 1456.4 19.8764515903702 67.614063640167
"7284" 1456.6 20.5416713790768 72.1129867811124
"7285" 1456.8 22.1164883225986 77.2226750897972
"7286" 1457 25.546834508188 80.3080663612531
"7287" 1457.2 29.8470745890849 82.3276935887892
"7288" 1457.4 33.7974154796667 85.1714554258741
"7289" 1457.6 37.8350241056529 86.0789037076668
"7290" 1457.8 41.8674364044041 86.8839116197171
"7291" 1458 45.7358885121345 87.9210418793688
"7292" 1458.2 50.050054012522 87.413765039193
"7293" 1458.4 54.6379861154816 87.6021415521855
"7294" 1458.6 58.8821387877392 89.0277260224054
"7295" 1458.8 63.3812997343008 90.7385739962942
"7296" 1459 67.0736401832805 93.1985907955711
"7297" 1459.2 70.7678729413628 96.1481696903819
"7298" 1459.4 73.8653117570333 97.8311815912481
"7299" 1459.6 76.3608102111444 98.9130450829148
"7300" 1459.8 77.5089141165991 101.849576893775
"7301" 1460 77.5263378128333 104.109259474801
"7302" 1460.2 77.1541767717 103.697285857174
"7303" 1460.4 77.2129065041048 103.429911022805
"7304" 1460.6 79.155213397046 102.424247500398
"7305" 1460.8 81.2088872580991 100.758033570867
"7306" 1461 83.7993476420723 99.2894648882693
"7307" 1461.2 87.7441583774252 98.7458598118002
"7308" 1461.4 91.6160188160686 97.2249420597348
"7309" 1461.6 95.1313590332261 97.6216447639733
"7310" 1461.8 97.8701176960011 99.6825253384214
"7311" 1462 98.2751712829636 100.792356583969
"7312" 1462.2 97.9324766327456 99.4617161870599
"7313" 1462.4 98.0221214554037 96.8887582829518
"7314" 1462.6 98.2048941095514 92.9433020600094
"7315" 1462.8 98.7181344437157 88.6794932561466
"7316" 1463 99.5054765095334 84.4271333436074
"7317" 1463.2 100.254033972278 80.1817168553301
"7318" 1463.4 102.237071431758 76.0324908559836
"7319" 1463.6 104.251601143946 72.5715480254718
"7320" 1463.8 105.828915060726 68.9928188876625
"7321" 1464 108.498544059976 66.410706064955
"7322" 1464.2 112.293102981033 64.7476545960172
"7323" 1464.4 115.471285038476 63.9733389498888
"7324" 1464.6 116.586988846837 63.2647105852519
"7325" 1464.8 117.371707672923 60.76298729596
"7326" 1465 117.112155718313 58.0634182878807
"7327" 1465.2 115.5819679957 55.4461741288407
"7328" 1465.4 113.680592909096 52.164070760997
"7329" 1465.6 110.950726760573 48.1319114343807
"7330" 1465.8 109.274362198181 43.6964533271354
"7331" 1466 108.447914760549 40.1162799842428
"7332" 1466.2 108.963962652221 36.2888353409595
"7333" 1466.4 110.441540880927 35.3978781694815
"7334" 1466.6 111.269351014062 35.9689220325836
"7335" 1466.8 112.13456836937 36.2197954765522
"7336" 1467 111.027322695783 36.601464433372
"7337" 1467.2 108.555756373458 35.8113352673559
"7338" 1467.4 105.434920646553 35.1861997406676
"7339" 1467.6 101.732762973002 33.3842728750282
"7340" 1467.8 97.9377579588818 30.8701696472347
"7341" 1468 94.5890560580034 27.8989004132307
"7342" 1468.2 92.2025633438272 24.6177489737273
"7343" 1468.4 90.9492886198146 21.2051946175907
"7344" 1468.6 90.6012147966644 18.8434761117533
"7345" 1468.8 91.0955024707133 17.9050782226107
"7346" 1469 90.7109962971652 17.9756537658187
"7347" 1469.2 88.8440429818598 18.7723264921468
"7348" 1469.4 86.0455003480544 19.6681512968512
"7349" 1469.6 82.5279635553596 19.3319764518618
"7350" 1469.8 78.2965363035129 17.4250752623203
"7351" 1470 75.1918263590927 15.2072791506724
"7352" 1470.2 73.8241177240814 13.8327110232253
"7353" 1470.4 71.5169181737363 13.5838412219892
"7354" 1470.6 67.9871124307653 13.0661236583768
"7355" 1470.8 64.2507272675628 12.1614522175466
"7356" 1471 60.3434886052663 11.0427151603844
"7357" 1471.2 57.1140907136149 11.3445608622183
"7358" 1471.4 53.6552448111225 12.8164679492863
"7359" 1471.6 49.9777658610333 13.3995495252157
"7360" 1471.8 46.1513855115596 13.6170040870407
"7361" 1472 43.6006723337909 12.4548859945377
"7362" 1472.2 43.261302748651 11.5505175398995
"7363" 1472.4 43.1438505568733 12.3200661332307
"7364" 1472.6 42.0852928585282 14.1582481233665
"7365" 1472.8 40.6920311329715 16.8082560163562
"7366" 1473 38.539556044716 20.0193057901869
"7367" 1473.2 36.0172279802511 23.6830904742962
"7368" 1473.4 33.8209668156776 27.921070292783
"7369" 1473.6 31.5043947696558 31.4341035370652
"7370" 1473.8 30.5591483883026 35.7292119932157
"7371" 1474 29.8398315490922 40.3637242744289
"7372" 1474.2 28.1414331452333 44.8136197327407
"7373" 1474.4 26.9455285137392 49.9783087638995
"7374" 1474.6 27.0199245914204 55.1739633148085
"7375" 1474.8 28.6304800563942 59.8467932965933
"7376" 1475 31.3251664841216 63.2623196609878
"7377" 1475.2 33.9204388138619 64.2445062507836
"7378" 1475.4 36.3534982893111 64.8187181783129
"7379" 1475.6 39.9924749368048 66.2845916922121
"7380" 1475.8 44.0108726031487 66.6397163555042
"7381" 1476 47.2722416410734 66.3318845819907
"7382" 1476.2 50.2559593303191 64.7415452492407
"7383" 1476.4 54.0459770246501 64.2511274286818
"7384" 1476.6 58.4692903282782 64.439771571606
"7385" 1476.8 62.7993370402535 63.7429753210792
"7386" 1477 66.6940456102535 62.0814712063545
"7387" 1477.2 69.813385593382 59.7374998100976
"7388" 1477.4 73.2087751695191 58.2466550529836
"7389" 1477.6 76.2645992062881 57.084891130935
"7390" 1477.8 78.452829063043 54.4425376896484
"7391" 1478 80.7207200825611 50.8157983845074
"7392" 1478.2 84.0172738126088 48.4026304225294
"7393" 1478.4 88.34489184251 47.0998500624762
"7394" 1478.6 92.8132580136061 46.3597812223261
"7395" 1478.8 97.1342862919157 45.9003197906054
"7396" 1479 100.423683560279 46.6299701840225
"7397" 1479.2 101.153991520609 48.5055095168313
"7398" 1479.4 102.498632169811 49.4021634220629
"7399" 1479.6 104.356385965629 51.2294031193984
"7400" 1479.8 104.853964662109 50.3720302277369
"7401" 1480 104.844936496691 47.9386597043836
"7402" 1480.2 104.194400160475 43.6780449006642
"7403" 1480.4 104.279445044579 39.4700008937195
"7404" 1480.6 104.251906701155 34.8278230022043
"7405" 1480.8 102.019638038312 31.64026989015
"7406" 1481 100.919767146821 27.8999626064771
"7407" 1481.2 100.521595989014 25.6142044474753
"7408" 1481.4 101.139399485805 24.3552720014693
"7409" 1481.6 102.57331782394 24.5251000146818
"7410" 1481.8 103.293729711953 26.2514386881207
"7411" 1482 103.947298902462 28.5912312271264
"7412" 1482.2 107.108896349235 30.1455480721869
"7413" 1482.4 111.036410349113 31.1548767777507
"7414" 1482.6 115.557239687319 31.6847426055836
"7415" 1482.8 116.276833461205 32.6157634161264
"7416" 1483 116.095080394605 34.5853731786693
"7417" 1483.2 117.426129147649 38.1259557286003
"7418" 1483.4 120.437625902416 41.0662991537231
"7419" 1483.6 123.006048156591 43.9080999902157
"7420" 1483.8 122.088885141942 47.1728689543862
"7421" 1484 120.995342442127 50.8049797495907
"7422" 1484.2 120.275930818727 55.1202903505346
"7423" 1484.4 120.197364091687 59.9325788085138
"7424" 1484.6 121.408294654458 64.0774777678104
"7425" 1484.8 122.781353431399 68.5159173108599
"7426" 1485 125.614911958235 72.5757455825838
"7427" 1485.2 124.336635131002 74.3252614602618
"7428" 1485.4 121.309943427942 77.1385206490225
"7429" 1485.6 118.543182924319 80.9644636471774
"7430" 1485.8 115.251316901354 85.269054217763
"7431" 1486 112.568978171408 89.4234494139969
"7432" 1486.2 110.230647343106 94.3571233575727
"7433" 1486.4 108.731420216294 99.731550597069
"7434" 1486.6 106.212792385671 104.630779498555
"7435" 1486.8 103.241916959741 104.56326288129
"7436" 1487 99.7170721482931 102.698599402789
"7437" 1487.2 95.6806097598814 101.029054430385
"7438" 1487.4 91.036981977841 99.6461231822253
"7439" 1487.6 86.5331010417641 100.764603592071
"7440" 1487.8 83.1980071678959 102.990828997116
"7441" 1488 80.2428970404083 106.077385538841
"7442" 1488.2 78.6957619964489 110.219939199659
"7443" 1488.4 76.6665059977641 113.092854180956
"7444" 1488.6 73.7705756026279 113.051019127016
"7445" 1488.8 72.874379576565 111.8947983396
"7446" 1489 71.8362166748852 109.640322638063
"7447" 1489.2 71.1853813362476 106.930512177984
"7448" 1489.4 67.8738007824868 104.116445061155
"7449" 1489.6 63.0482223596405 102.521145689805
"7450" 1489.8 58.406684531663 102.197101815396
"7451" 1490 54.0556502222251 102.630835215252
"7452" 1490.2 50.0066155541444 104.428144749322
"7453" 1490.4 45.8279920631157 106.540168557158
"7454" 1490.6 42.5243627937392 108.982379931052
"7455" 1490.8 40.2052929408084 109.568018094703
"7456" 1491 37.328734874682 107.630005847152
"7457" 1491.2 35.8758661642451 105.202221613111
"7458" 1491.4 34.9323033169249 101.844822731443
"7459" 1491.6 32.265242219351 97.6510689973937
"7460" 1491.8 29.1828040319262 93.595771883555
"7461" 1492 25.9648221512265 89.1309774541475
"7462" 1492.2 22.721638693086 86.1200788875144
"7463" 1492.4 19.2246003665491 84.7302828820091
"7464" 1492.6 16.0288894925333 84.6734219193624
"7465" 1492.8 13.6006579249109 83.7026822234325
"7466" 1493 12.8629330931055 83.211029553119
"7467" 1493.2 11.3203918160649 82.7829285970091
"7468" 1493.4 11.8371602184576 82.9294408662347
"7469" 1493.6 12.8369218166855 82.6625669511559
"7470" 1493.8 14.0362478985798 81.8894338267826
"7471" 1494 15.2569864084791 79.2508206054793
"7472" 1494.2 15.2765957845386 75.0591065487144
"7473" 1494.4 14.5980074309464 70.2164330426777
"7474" 1494.6 14.9840187525172 65.6477978670343
"7475" 1494.8 15.6373687889176 61.0176572305565
"7476" 1495 15.8262859659121 55.7136894649619
"7477" 1495.2 16.1744286022544 50.6782309005144
"7478" 1495.4 17.2876432417034 46.0025096374593
"7479" 1495.6 17.8317626531624 40.529021519873
"7480" 1495.8 20.5559863097241 35.9284644806242
"7481" 1496 23.3403196716697 31.5035515459922
"7482" 1496.2 27.1288089170333 28.1567452456465
"7483" 1496.4 30.5989942529033 24.3157685288307
"7484" 1496.6 35.2998288159122 22.8211052692346
"7485" 1496.8 39.7667408074415 21.8960417329836
"7486" 1497 44.0386503976547 22.5491211589378
"7487" 1497.2 48.4618841921216 23.7768477763113
"7488" 1497.4 52.3795028125333 25.6363802013995
"7489" 1497.6 56.0260191697392 27.5188226768995
"7490" 1497.8 60.1522283443762 29.7448068130979
"7491" 1498 64.8400736284757 30.9169999620138
"7492" 1498.2 68.7354241834048 33.8286869422121
"7493" 1498.4 72.2309901234539 37.261161030037
"7494" 1498.6 76.0385591390933 40.4437567172007
"7495" 1498.8 79.2643068481067 42.3077856775655
"7496" 1499 82.3335209620905 45.015773653755
"7497" 1499.2 83.8856784662566 48.828950830297
"7498" 1499.4 84.6219347044869 52.6877568220469
"7499" 1499.6 84.4097227486544 57.2418397642723
"7500" 1499.8 82.6229461677062 61.481152455065
"7501" 1500 82.3598761328649 64.859069788546
"7502" 1500.2 84.1544959281864 69.308157284106
"7503" 1500.4 86.1718271698863 73.5107488785172
"7504" 1500.6 89.214831420295 75.6731792909809
"7505" 1500.8 91.3437350282503 76.5768052477747
"7506" 1501 94.518501914293 77.432552988908
"7507" 1501.2 97.4613668858447 79.6521553167275
"7508" 1501.4 97.9213521372673 83.0198821430428
"7509" 1501.6 97.8429705179863 87.373620382676
"7510" 1501.8 98.5923837225667 91.649654013974
"7511" 1502 97.5441538604637 96.0448134629546
"7512" 1502.2 95.2083147206334 100.016245326778
"7513" 1502.4 91.5676895192476 103.745196954662
"7514" 1502.6 89.4534191526762 104.176396832055
"7515" 1502.8 85.9438383348814 104.85967285936
"7516" 1503 81.6401237398959 106.106595853116
"7517" 1503.2 77.080942935341 107.869950124264
"7518" 1503.4 71.9179574720333 110.347818935594
"7519" 1503.6 66.6601009025333 111.947946261426
"7520" 1503.8 62.0148951193255 114.405060155369
"7521" 1504 57.252215979 116.519531960407
"7522" 1504.2 54.1922838339358 116.132383151877
"7523" 1504.4 52.4581606522804 114.343331727405
"7524" 1504.6 48.3229255530207 112.037768654195
"7525" 1504.8 44.9589747362772 109.539876450463
"7526" 1505 40.9027782499602 107.217300242255
"7527" 1505.2 36.655176545723 104.241948166772
"7528" 1505.4 33.1069519509852 102.046596789889
"7529" 1505.6 29.8978517174114 98.6441917436578
"7530" 1505.8 27.7015601773274 94.3016196271936
"7531" 1506 25.4634852526195 90.1180337548752
"7532" 1506.2 24.489571109598 85.114689412076
"7533" 1506.4 22.9623764933124 80.5353432890733
"7534" 1506.6 21.2908030501271 76.3153208830907
"7535" 1506.8 18.4923871948197 73.0177379393164
"7536" 1507 14.8813414317297 70.1730409091532
"7537" 1507.2 11.0949853181081 66.8136272728687
"7538" 1507.4 7.64413832826192 65.4092095755264
"7539" 1507.6 6.67580470388484 66.3937757429298
"7540" 1507.8 6.19764246360759 67.7858448456724
"7541" 1508 7.08070014928086 67.8591116405536
"7542" 1508.2 7.18340714412949 66.9879931795522
"7543" 1508.4 8.0851537110805 67.020072237803
"7544" 1508.6 8.34845272995078 66.394235650382
"7545" 1508.8 8.60892367950062 66.4751152195884
"7546" 1509 8.41937079600478 65.7986804325264
"7547" 1509.2 8.41908269920808 65.1073201447145
"7548" 1509.4 9.27546483215335 63.9444282285807
"7549" 1509.6 9.65287465616237 62.3184502184859
"7550" 1509.8 9.81807231548015 59.5480480483088
"7551" 1510 9.2935836937616 56.695020898569
"7552" 1510.2 9.08064910038385 52.5030593022325
"7553" 1510.4 7.81025957134965 48.2687826212693
"7554" 1510.6 7.52014352480883 45.085454494157
"7555" 1510.8 8.97625485005396 44.3442471226036
"7556" 1511 11.0601246931777 42.5133325783562
"7557" 1511.2 13.0952944890011 39.0800224174859
"7558" 1511.4 15.2221284316047 35.7023861943917
"7559" 1511.6 16.7203989733293 31.5016648081774
"7560" 1511.8 17.4945298228228 27.2771819346618
"7561" 1512 19.1234475394888 25.8965189091278
"7562" 1512.2 21.0360965005977 26.0430524988902
"7563" 1512.4 24.723253623798 25.0178088402819
"7564" 1512.6 27.745156001412 22.7003719771902
"7565" 1512.8 31.5093920215086 19.4451848124843
"7566" 1513 35.5457068822 16.3007467887018
"7567" 1513.2 39.4708756864314 14.0412626322388
"7568" 1513.4 43.4638972882954 12.2943156814232
"7569" 1513.6 47.1191496349756 11.0502413429272
"7570" 1513.8 51.3024709442275 11.5531866719863
"7571" 1514 55.4240557416061 13.0127570681223
"7572" 1514.2 58.2826213299343 13.9540313434942
"7573" 1514.4 60.1220034961621 14.9836226189298
"7574" 1514.6 60.9372638200844 16.4474239274019
"7575" 1514.8 63.0820832819121 17.2386896522347
"7576" 1515 66.6463317308212 17.6793031470225
"7577" 1515.2 70.3486190188274 19.9966894583701
"7578" 1515.4 73.313246270412 22.0575559996174
"7579" 1515.6 76.5443991673061 23.4190807264468
"7580" 1515.8 80.5817748694157 24.4488759217231
"7581" 1516 84.0670636949823 25.5165310261162
"7582" 1516.2 86.9329863209476 25.1342137154693
"7583" 1516.4 90.1429025745922 23.6661158659878
"7584" 1516.6 91.6548568062905 22.3893714851836
"7585" 1516.8 94.4924301930048 20.0006168955836
"7586" 1517 95.1081650716905 18.5873940716121
"7587" 1517.2 94.4776335258703 19.5344210861124
"7588" 1517.4 94.308388442544 21.5870694117769
"7589" 1517.6 93.9151125076966 24.1533830266162
"7590" 1517.8 94.2638478924083 27.7531734009032
"7591" 1518 95.1416630069612 32.294741536449
"7592" 1518.2 96.3060604144869 36.3380111549953
"7593" 1518.4 97.3147029389083 40.8978148246532
"7594" 1518.6 98.3026209375741 45.3437770013509
"7595" 1518.8 100.072805724563 49.9974768394107
"7596" 1519 101.52569098887 54.583774374055
"7597" 1519.2 100.381451340827 57.8311812325314
"7598" 1519.4 97.4971444640939 61.2764348366589
"7599" 1519.6 94.3350012220526 65.7259578063888
"7600" 1519.8 91.0791524070135 69.0159557702566
"7601" 1520 88.9783083453275 71.5824863021937
"7602" 1520.2 88.8461705798212 71.6662584057195
"7603" 1520.4 88.504833970151 71.7199466046642
"7604" 1520.6 88.3198245064484 72.373459394869
"7605" 1520.8 87.8587242656091 74.4004225028407
"7606" 1521 86.5776405295133 77.4707510921907
"7607" 1521.2 86.882802400998 80.5372613398054
"7608" 1521.4 88.0809980375333 83.6783854561475
"7609" 1521.6 89.8336168940333 87.1582659088054
"7610" 1521.8 91.8562098673174 88.9539452464203
"7611" 1522 93.0819695736929 88.9365245238513
"7612" 1522.2 93.4395043790671 89.7327377759755
"7613" 1522.4 93.8850637357528 91.9566921502919
"7614" 1522.6 93.9964028071632 95.1722015428407
"7615" 1522.8 93.556351319384 99.5980067360225
"7616" 1523 91.2847959776498 102.950948248402
"7617" 1523.2 88.2853500304037 104.197347204433
"7618" 1523.4 86.0424385518435 104.430761915575
"7619" 1523.6 83.4908057943191 105.854830763412
"7620" 1523.8 78.8191910722894 107.40253638156
"7621" 1524 73.5328366352041 108.623195043133
"7622" 1524.2 68.2056593034131 108.917071787347
"7623" 1524.4 63.285508477008 108.685361277486
"7624" 1524.6 58.2502476298706 107.839061857131
"7625" 1524.8 52.6342816648208 106.578829267228
"7626" 1525 47.0583176483992 105.730661483219
"7627" 1525.2 42.4387228433905 103.035803607984
"7628" 1525.4 38.3296153707562 100.390172542648
"7629" 1525.6 34.0613901716333 97.1653759286642
"7630" 1525.8 31.5825227170804 93.6326461551701
"7631" 1526 30.9177352789592 90.1619715058777
"7632" 1526.2 29.6170949478667 85.6561302701407
"7633" 1526.4 26.751383550456 82.3839058774283
"7634" 1526.6 23.0605737275779 80.083097944415
"7635" 1526.8 18.6706034367303 78.0315497857801
"7636" 1527 14.4373018557545 76.4925800551869
"7637" 1527.2 10.2156763306444 74.6059765662574
"7638" 1527.4 8.81626014551907 74.1889954661836
"7639" 1527.6 7.44884651282335 74.9742428988207
"7640" 1527.8 7.96983868230257 75.7248730774465
"7641" 1528 8.35181971512949 75.631250275283
"7642" 1528.2 8.48613722863336 74.9568094414121
"7643" 1528.4 8.82735289140126 74.8205121379067
"7644" 1528.6 9.68422376969049 74.6897437108979
"7645" 1528.8 10.0943764846091 73.9401387627498
"7646" 1529 10.6029455005386 72.7755774187249
"7647" 1529.2 11.4604411066885 71.1100652626683
"7648" 1529.4 11.8772958891929 68.336002172745
"7649" 1529.6 12.3545957481982 65.3199023387198
"7650" 1529.8 11.9187289590865 62.2950605822556
"7651" 1530 11.9976422887575 58.7096713099097
"7652" 1530.2 12.2992826988703 54.4174630608951
"7653" 1530.4 12.3797168975986 50.2433514847864
"7654" 1530.6 12.6088485295021 45.964992953747
"7655" 1530.8 12.8454776982123 41.2407370814197
"7656" 1531 13.4283601244396 39.1370819919657
"7657" 1531.2 14.6996085240768 36.3409352414385
"7658" 1531.4 17.4569493015333 37.0455853064583
"7659" 1531.6 21.5082098826804 35.6977106738995
"7660" 1531.8 26.4308462921126 34.140961406811
"7661" 1532 31.2961470869333 31.4158222519407
"7662" 1532.2 35.8257309665479 29.3175952757339
"7663" 1532.4 39.7393458888294 27.7408054954524
"7664" 1532.6 44.3100375801191 26.2061858837836
"7665" 1532.8 49.0253098870237 23.5245435031869
"7666" 1533 54.4573234077165 22.1252070462962
"7667" 1533.2 60.2035815983828 21.1803012537533
"7668" 1533.4 64.5638312898569 20.7336294132819
"7669" 1533.6 67.83646185837 20.5527646955754
"7670" 1533.8 71.5978972628155 21.6239079234249
"7671" 1534 74.3072113832449 23.2324403604369
"7672" 1534.2 76.6297911733863 24.9223502968995
"7673" 1534.4 78.486024254645 27.079083165598
"7674" 1534.6 82.0215121312955 28.7088107322679
"7675" 1534.8 85.155992417615 30.7624650183611
"7676" 1535 88.2190144091886 32.5732691386174
"7677" 1535.2 92.0418788405187 33.6093372436465
"7678" 1535.4 95.5792760715581 33.4005811638011
"7679" 1535.6 99.6018607115182 34.1590346619013
"7680" 1535.8 103.141836077723 36.3932598044007
"7681" 1536 104.356385965629 38.9460914755522
"7682" 1536.2 104.367238568003 42.0968617955448
"7683" 1536.4 104.556386518053 45.7055465567417
"7684" 1536.6 105.318033996579 47.9557447174468
"7685" 1536.8 107.893936920062 51.221342641955
"7686" 1537 112.411124452852 53.2234364095983
"7687" 1537.2 115.731538249305 53.3021937801125
"7688" 1537.4 118.360447998416 52.0554866678995
"7689" 1537.6 118.193836125389 51.1095659326292
"7690" 1537.8 117.441880942817 51.2744192791191
"7691" 1538 115.431390260737 53.9320068174427
"7692" 1538.2 114.013607573886 56.9384624651354
"7693" 1538.4 113.186289479753 61.8412856007807
"7694" 1538.6 111.671804232962 66.2480291219631
"7695" 1538.8 109.326633286883 71.2314279630507
"7696" 1539 107.174905153185 76.2966341500529
"7697" 1539.2 106.428462105338 81.485687622395
"7698" 1539.4 106.576764051802 86.903120294746
"7699" 1539.6 105.981341189876 92.113323688425
"7700" 1539.8 103.643259089576 96.8668141014896
"7701" 1540 99.804955994272 99.3280326192384
"7702" 1540.2 97.3590593420667 101.126778200974
"7703" 1540.4 92.8958315071959 103.599377211178
"7704" 1540.6 87.9059826524257 104.59838228441
"7705" 1540.8 82.3817411634333 106.253945660681
"7706" 1541 76.6383442588733 106.700538910041
"7707" 1541.2 71.5429114615889 107.452554243804
"7708" 1541.4 67.7620743273392 107.287036200582
"7709" 1541.6 62.3879421809963 106.3177996481
"7710" 1541.8 56.3341931811852 105.919625191701
"7711" 1542 50.856571897341 105.912609407033
"7712" 1542.2 45.1171695656733 106.695345965281
"7713" 1542.4 39.2705628840083 107.187377481291
"7714" 1542.6 35.6731263601074 105.317676953581
"7715" 1542.8 34.8245558509194 102.44396754379
"7716" 1543 34.5905005798016 100.857526126121
"7717" 1543.2 31.3369940304724 97.1765515630115
"7718" 1543.4 27.3552454618008 93.9720878555733
"7719" 1543.6 23.8691071790986 89.2920382779168
"7720" 1543.8 21.6045900947575 84.8176487584614
"7721" 1544 19.4086310405 78.9399217138741
"7722" 1544.2 16.7601408975129 73.9579624135958
"7723" 1544.4 14.3290114812521 68.6557273620907
"7724" 1544.6 10.7567404145196 64.9971429431618
"7725" 1544.8 6.85829329483889 62.7667837557851
"7726" 1545 5.20052772979482 61.899241722804
"7727" 1545.2 5.96510951778805 60.8216068061143
"7728" 1545.4 6.33178639556111 61.0610456505907
"7729" 1545.6 6.78509694508739 60.7338550432461
"7730" 1545.8 7.15295785893988 60.5493343299061
"7731" 1546 7.44950787842956 60.8473265796898
"7732" 1546.2 7.37863256112679 61.0807618544108
"7733" 1546.4 8.06617568680398 61.0774224832627
"7734" 1546.6 7.9875668899783 61.7455972562811
"7735" 1546.8 8.16374190811667 61.6596767826463
"7736" 1547 7.78266307633239 61.6413086953267
"7737" 1547.2 8.11686115681111 61.7029513223129
"7738" 1547.4 8.33593008814548 61.9798207486071
"7739" 1547.6 8.27699018738197 62.0743249520976
"7740" 1547.8 8.43771652749279 62.0355999797056
"7741" 1548 8.97153331522778 61.8147438831185
"7742" 1548.2 9.07219813726192 61.4143513565836
"7743" 1548.4 9.65714627201333 60.7235042411907
"7744" 1548.6 10.1437798586018 59.4433750296302
"7745" 1548.8 10.4257288642498 58.3290615033356
"7746" 1549 10.8514671217616 56.432551407982
"7747" 1549.2 11.5456471830667 53.7195199961407
"7748" 1549.4 12.6413490165388 50.0149816284781
"7749" 1549.6 13.9738092258099 46.148593244713
"7750" 1549.8 15.0679124866746 41.8697280592864
"7751" 1550 16.8262798260754 37.1656420092302
"7752" 1550.2 17.475495532819 32.3441936008713
"7753" 1550.4 18.00635750359 29.9177647597067
"7754" 1550.6 18.4333595728544 30.7086251694933
"7755" 1550.8 20.4454890109133 32.0701332917007
"7756" 1551 23.295595745507 33.1971389610618
"7757" 1551.2 27.3978248698065 33.5715635212531
"7758" 1551.4 31.2162453337962 33.3025475684799
"7759" 1551.6 34.6089403764745 32.8034076385466
"7760" 1551.8 39.2024054840333 32.3830751328819
"7761" 1552 43.0122788178551 31.2218580528605
"7762" 1552.2 47.4599366348506 29.9021287865619
"7763" 1552.4 51.7058896950805 29.8807191948218
"7764" 1552.6 55.7698965548795 29.7298628305811
"7765" 1552.8 60.2563012345526 29.381586006533
"7766" 1553 64.5331362708586 28.8260301164135
"7767" 1553.2 69.0952210703476 28.294491526555
"7768" 1553.4 73.8871512443417 28.1722943951865
"7769" 1553.6 78.595681097878 28.4705906935203
"7770" 1553.8 82.1766198454134 28.7245786300707
"7771" 1554 86.3166950553234 29.1491018642007
"7772" 1554.2 89.9051523575639 29.7212266047489
"7773" 1554.4 92.3336488713476 31.8331124558693
"7774" 1554.6 94.3430784834157 34.0405503607819
"7775" 1554.8 96.9173591149145 35.6217218928308
"7776" 1555 97.8752627795191 36.6328771126121
"7777" 1555.2 98.2748852578544 38.0511757472512
"7778" 1555.4 98.7057630164933 40.0075493573607
"7779" 1555.6 100.734982548298 43.2885740436642
"7780" 1555.8 102.014781602491 46.7331546708121
"7781" 1556 102.213226277248 50.0094789005142
"7782" 1556.2 102.794564588837 52.3344224363149
"7783" 1556.4 105.180973211854 55.3910603283218
"7784" 1556.6 107.612034204519 59.0701077220693
"7785" 1556.8 109.198107904073 63.4147478630607
"7786" 1557 109.67302630667 68.2829762135983
"7787" 1557.2 109.315273720221 72.9399067890907
"7788" 1557.4 108.097153198014 76.091910820297
"7789" 1557.6 105.847297276509 78.8711446056853
"7790" 1557.8 102.016870304266 81.9717863798601
"7791" 1558 98.3940273631966 85.2923591907795
"7792" 1558.2 94.3871112753418 88.2487355636173
"7793" 1558.4 90.8050556982747 91.3177830614959
"7794" 1558.6 88.213059994792 95.4318487808407
"7795" 1558.8 85.1373229555566 99.6239440129686
"7796" 1559 81.5364086366789 102.798928324853
"7797" 1559.2 78.1790712491219 103.395459637474
"7798" 1559.4 74.8513139266536 102.557357793296
"7799" 1559.6 70.5424844454131 101.512195493499
"7800" 1559.8 66.8595287509972 99.4845354896239
"7801" 1560 63.0207121165667 97.2277421770074
"7802" 1560.2 59.6046865314949 94.6842929967089
"7803" 1560.4 55.4906331107119 93.9064212575907
"7804" 1560.6 51.6037275282651 94.260269780109
"7805" 1560.8 46.2761699242958 94.5879952573407
"7806" 1561 40.9355507976834 95.7028555855032
"7807" 1561.2 35.797032093341 96.3356208977253
"7808" 1561.4 32.3644804377169 97.0998357844483
"7809" 1561.6 32.2247769977803 98.3348925984793
"7810" 1561.8 31.7086108017562 101.042418917624
"7811" 1562 31.5340400968847 103.908980226895
"7812" 1562.2 31.583715295047 105.10637600495
"7813" 1562.4 32.3510097038502 107.020892403686
"7814" 1562.6 33.7190657867965 109.408386289499
"7815" 1562.8 35.0480496760334 112.386813422241
"7816" 1563 36.6026875135584 114.709033407103
"7817" 1563.2 39.2158355135851 115.796250257772
"7818" 1563.4 41.1870495319376 117.628925425181
"7819" 1563.6 43.5500855942399 119.79776649033
"7820" 1563.8 44.1992337132036 119.501700184373
"7821" 1564 46.403473031544 119.530703333298
"7822" 1564.2 49.8112529584029 121.004279471254
"7823" 1564.4 52.8057793347137 122.619859052655
"7824" 1564.6 55.7217704506184 122.774912705968
"7825" 1564.8 59.1784913753237 124.194062177357
"7826" 1565 63.1227639430773 124.442434411225
"7827" 1565.2 66.3564811484204 124.859931707067
"7828" 1565.4 70.032098585507 124.771986674841
"7829" 1565.6 72.5603836279096 124.478879741222
"7830" 1565.8 75.8987595998965 124.903176858251
"7831" 1566 77.127653666743 124.28619506826
"7832" 1566.2 79.0936629585788 123.804210605932
"7833" 1566.4 79.8777681119708 123.538662294341
"7834" 1566.6 80.3056339696931 123.535316324779
"7835" 1566.8 81.0148839176762 123.599599911422
"7836" 1567 81.1000279794879 123.363597111144
"7837" 1567.2 82.0441997540334 122.950268150163
"7838" 1567.4 83.7827655383735 122.56766192749
"7839" 1567.6 86.3648920738771 121.923981033028
"7840" 1567.8 89.1231535724729 121.005675090665
"7841" 1568 91.0492380537606 119.826887005659
"7842" 1568.2 93.3176877126312 118.718254875819
"7843" 1568.4 95.7091826184527 117.485112576131
"7844" 1568.6 97.5398885701794 116.212379974931
"7845" 1568.8 97.9244102924262 115.466415127234
"7846" 1569 99.9556257971529 114.277440430243
"7847" 1569.2 102.854335772374 112.295641835261
"7848" 1569.4 105.496208347582 110.110293445196
"7849" 1569.6 107.260450648574 108.227423637177
"7850" 1569.8 109.616327331549 106.402613780253
"7851" 1570 111.750576910054 104.130031253841
"7852" 1570.2 113.99237846933 102.036143379078
"7853" 1570.4 115.35893767588 99.8929307216429
"7854" 1570.6 117.497849888215 97.4893564395377
"7855" 1570.8 119.204962388754 94.6216994661196
"7856" 1571 121.178231465393 91.0477051672107
"7857" 1571.2 122.272045387629 87.9894601608599
"7858" 1571.4 123.377749038592 86.153278364076
"7859" 1571.6 124.622637539776 82.8649224616407
"7860" 1571.8 125.223535433433 79.8047942994979
"7861" 1572 126.27000653373 76.9366196311621
"7862" 1572.2 125.967471135882 76.6758132537068
"7863" 1572.4 125.778236350979 76.5271694250043
"7864" 1572.6 126.256354446811 75.5075294759796
"7865" 1572.8 125.366462744818 76.8161124601211
"7866" 1573 124.103271039577 78.258578791763
"7867" 1573.2 123.794704395014 79.693627087415
"7868" 1573.4 123.358069892726 80.8666373722638
"7869" 1573.6 123.205705469548 81.7595670770121
"7870" 1573.8 122.537825070664 83.21204308953
"7871" 1574 122.476620389063 85.1223260955466
"7872" 1574.2 121.754953801092 87.2491424421054
"7873" 1574.4 121.137819043796 89.0216469199199
"7874" 1574.6 120.078701779298 91.4149532753113
"7875" 1574.8 119.263244855499 93.4441609443067
"7876" 1575 118.740143900573 94.0037889718407
"7877" 1575.2 118.089727569383 96.1926151881807
"7878" 1575.4 116.905659797269 98.0359578443113
"7879" 1575.6 116.412166931441 99.0669101128407
"7880" 1575.8 115.25509817181 99.7853514995397
"7881" 1576 114.911645376263 100.566372912291
"7882" 1576.2 114.542106263122 100.750798818105
"7883" 1576.4 114.714655116486 98.509351833346
"7884" 1576.6 115.168892844336 97.8473549040528
"7885" 1576.8 116.132540109281 96.8920431489991
"7886" 1577 117.022577421203 95.9823009254007
"7887" 1577.2 117.847980254609 94.8456754708104
"7888" 1577.4 119.036141751893 93.1391636693007
"7889" 1577.6 120.409007242083 91.404745827108
"7890" 1577.8 121.292064927756 89.3108579523457
"7891" 1578 122.128225632548 86.9185666136892
"7892" 1578.2 122.65932225573 84.8925313474771
"7893" 1578.4 123.015762681014 83.9662380731179
"7894" 1578.6 124.507545927137 82.062465526086
"7895" 1578.8 125.13278743837 80.2836175935635
"7896" 1579 125.649956089687 77.8107891096484
"7897" 1579.2 125.745914827113 75.0045522150189
"7898" 1579.4 126.463350994883 72.1544738941407
"7899" 1579.6 126.515030781678 70.6018333430619
"7900" 1579.8 125.990819516339 69.1849573191366
"7901" 1580 125.369996642441 66.9487988569378
"7902" 1580.2 125.545098551264 63.6213172137542
"7903" 1580.4 126.746379088538 61.0235480518989
"7904" 1580.6 125.540465670332 62.0792241882634
"7905" 1580.8 123.813902202614 60.1072608368085
"7906" 1581 123.587757834033 56.2656857237782
"7907" 1581.2 124.492667019934 53.6954833458902
"7908" 1581.4 124.632301997914 53.1272146224829
"7909" 1581.6 123.277310049468 52.8341793596124
"7910" 1581.8 121.235196495791 50.6151618824165
"7911" 1582 119.83927165596 47.4230744746407
"7912" 1582.2 119.871093084376 44.3703648050121
"7913" 1582.4 120.256854695119 40.9726952334693
"7914" 1582.6 121.577278303098 39.2098844572077
"7915" 1582.8 120.80978447213 40.771063487899
"7916" 1583 119.240760526872 41.4796654396472
"7917" 1583.2 117.017895902821 40.8272478196286
"7918" 1583.4 115.118064930473 39.4233430718607
"7919" 1583.6 114.423218671422 37.655296631899
"7920" 1583.8 113.120079434063 35.0846377248807
"7921" 1584 111.982824531623 32.2064480916507
"7922" 1584.2 111.746270161609 29.1234518643256
"7923" 1584.4 112.350802367256 25.8391765735629
"7924" 1584.6 111.779932260647 24.7073704527841
"7925" 1584.8 109.944475691852 23.0925546544165
"7926" 1585 107.379475704336 20.7714657086589
"7927" 1585.2 104.98516761247 17.6183444839087
"7928" 1585.4 104.280781136713 16.4182548547464
"7929" 1585.6 103.968655168791 17.3803154184165
"7930" 1585.8 101.867872970427 17.2229534559922
"7931" 1586 99.1394843921397 17.5349151761811
"7932" 1586.2 96.3632150374109 17.2939269125142
"7933" 1586.4 93.3663929504576 16.266979534265
"7934" 1586.6 90.7216104479934 14.8126796180307
"7935" 1586.8 87.3058746652686 12.9785773488995
"7936" 1587 83.4735577992233 13.5819517099107
"7937" 1587.2 80.272735533485 15.7285224321955
"7938" 1587.4 79.2980327929415 17.4886623410142
"7939" 1587.6 78.6660525312123 18.2045608131775
"7940" 1587.8 76.3374267756754 19.5410608066723
"7941" 1588 72.9578446602233 21.4414736041707
"7942" 1588.2 69.5174688245622 24.0975150524272
"7943" 1588.4 67.2222616678258 27.6173791201803
"7944" 1588.6 65.6940604435039 30.8904184291642
"7945" 1588.8 65.2819732546872 33.2688047523599
"7946" 1589 64.2239988754157 35.8428076598407
"7947" 1589.2 62.3362531475055 38.4320676165629
"7948" 1589.4 59.6856875929222 42.0995848533129
"7949" 1589.6 59.0242251580814 44.717001000908
"7950" 1589.8 59.0691284372905 48.6211610156979
"7951" 1590 59.738141580397 52.4326925484165
"7952" 1590.2 61.8146252404451 54.7626909582231
"7953" 1590.4 63.0088116181583 57.5920087544272
"7954" 1590.6 62.1149760013433 60.0263514071607
"7955" 1590.8 58.9416620962857 63.1409534905043
"7956" 1591 56.7540734508931 67.7964042017472
"7957" 1591.2 54.9263367499745 71.8650435906054
"7958" 1591.4 53.192809602151 76.3783235217231
"7959" 1591.6 50.9215835711634 80.1035740855107
"7960" 1591.8 47.3394148942592 83.6974687667117
"7961" 1592 44.7448753721103 87.7166165659836
"7962" 1592.2 44.8253909819708 90.0603965447157
"7963" 1592.4 46.6466098189652 91.1712736482043
"7964" 1592.6 47.4389928672556 92.0227767115444
"7965" 1592.8 49.1529109159236 93.3435883727797
"7966" 1593 50.6365005204037 95.0519944882111
"7967" 1593.2 49.1838444986872 94.8076967664176
"7968" 1593.4 46.5570644580798 94.5245930248058
"7969" 1593.6 43.9746559849954 93.5995280822964
"7970" 1593.8 41.1945265342058 91.7967874488407
"7971" 1594 39.2975088328357 88.7821622495035
"7972" 1594.2 36.2954271286931 84.7608826541706
"7973" 1594.4 32.0134225819083 82.2101245833095
"7974" 1594.6 28.2723616460972 81.0766711650322
"7975" 1594.8 24.0211560372208 81.3622140717157
"7976" 1595 18.8821868579464 82.4466646282538
"7977" 1595.2 14.9324443625007 82.3450635351233
"7978" 1595.4 14.0543141261301 81.343892190002
"7979" 1595.6 13.6453278476933 79.5154730914407
"7980" 1595.8 14.8840163689344 78.8914637403352
"7981" 1596 16.5286322186839 78.2560275731419
"7982" 1596.2 19.330540166647 76.6590584197612
"7983" 1596.4 22.4510589398018 73.5381203597986
"7984" 1596.6 25.8343910687686 70.0971513671642
"7985" 1596.8 29.8469909398458 66.103881851122
"7986" 1597 32.9517800633569 62.1053621151936
"7987" 1597.2 35.9487010328458 57.3975854019345
"7988" 1597.4 38.4953079087032 52.2472193228019
"7989" 1597.6 41.5428037531618 48.1391291511802
"7990" 1597.8 45.0407940856654 44.1662162893124
"7991" 1598 47.0705036052455 39.5054073352649
"7992" 1598.2 49.7397558928667 35.1756585066463
"7993" 1598.4 53.8626764220522 31.5635272373313
"7994" 1598.6 59.4623798722064 28.7824000726869
"7995" 1598.8 64.7600124982372 26.7917066109184
"7996" 1599 70.015978432509 27.1811774679184
"7997" 1599.2 72.8343594885039 28.5001365028701
"7998" 1599.4 73.3434208086533 29.6593086868707
"7999" 1599.6 73.2499478029733 30.5628810751107
"8000" 1599.8 73.0207288873592 30.8482450592115
"8001" 1600 73.2149332385479 31.1666365288698
"8002" 1600.2 74.224823317341 31.4562673024753
"8003" 1600.4 76.0367954974767 33.5586468161143
"8004" 1600.6 77.4222139714721 36.3064634419836
"8005" 1600.8 80.2343057715039 39.2831335633407
"8006" 1601 82.7853287634702 40.6387190219281
"8007" 1601.2 83.8262126374767 42.24090752452
"8008" 1601.4 85.8832696301762 45.1752712428121
"8009" 1601.6 89.3118729157881 47.0394824230294
"8010" 1601.8 93.3462031137692 48.4430472095766
"8011" 1602 97.50402904995 50.3794467762018
"8012" 1602.2 101.076074621868 51.0134336532943
"8013" 1602.4 103.620128977742 49.8763627466951
"8014" 1602.6 105.798282116482 48.2136639152052
"8015" 1602.8 108.528218030033 46.0270294221708
"8016" 1603 108.299537893813 45.752280229382
"8017" 1603.2 108.07068430482 45.9098100380252
"8018" 1603.4 107.867972196262 45.6463455174693
"8019" 1603.6 107.866852423807 45.209704245803
"8020" 1603.8 108.079736437124 46.0437968739922
"8021" 1604 109.794981827548 48.852707903265
"8022" 1604.2 111.18645116082 52.4703142797242
"8023" 1604.4 114.182893963269 56.305949416935
"8024" 1604.6 116.847013033917 60.9743915359669
"8025" 1604.8 117.920457543072 65.2316294109657
"8026" 1605 117.366821968482 68.8193316166468
"8027" 1605.2 116.714974125155 73.5664041019922
"8028" 1605.4 115.35190641237 77.6420387854223
"8029" 1605.6 113.832811102373 81.4044067478907
"8030" 1605.8 112.990559657576 85.6467387742981
"8031" 1606 114.247290088086 90.7404331595039
"8032" 1606.2 116.250226752476 93.0675609502061
"8033" 1606.4 117.135138355023 91.6939568595338
"8034" 1606.6 118.446228368687 90.4098598755635
"8035" 1606.8 120.621095332528 87.9804872031872
"8036" 1607 122.214811825552 85.4170588510011
"8037" 1607.2 121.524860528123 82.6546081988607
"8038" 1607.4 121.804932491924 78.941678403108
"8039" 1607.6 124.110692224585 75.0289144153828
"8040" 1607.8 125.28628351595 73.1851291805352
"8041" 1608 125.264121069664 72.8967372847145
"8042" 1608.2 125.235425820968 72.6920892733827
"8043" 1608.4 125.131776603693 70.699819149598
"8044" 1608.6 125.973427505954 66.7446851289397
"8045" 1608.8 125.776213125748 64.2509974317336
"8046" 1609 122.984216115916 61.4912590263194
"8047" 1609.2 121.119682439858 57.3293299209286
"8048" 1609.4 120.482923493318 51.9983321210828
"8049" 1609.6 119.854030551593 47.7813876630807
"8050" 1609.8 120.107186608643 42.8273183620407
"8051" 1610 119.13094061581 40.3231036176705
"8052" 1610.2 116.792302777002 38.1106640042469
"8053" 1610.4 114.452895915306 34.0488812882043
"8054" 1610.6 111.998403365903 29.4762573840807
"8055" 1610.8 108.077653705269 25.3690962799289
"8056" 1611 104.232470161736 21.7048870125041
"8057" 1611.2 100.194336528717 18.8637329177693
"8058" 1611.4 96.5619246583292 16.4434497349836
"8059" 1611.6 92.1114313001243 15.1615117482347
"8060" 1611.8 88.5353807040333 15.0867648160831
"8061" 1612 85.2337610882017 15.2650807661354
"8062" 1612.2 83.1121037167753 16.6247241891633
"8063" 1612.4 81.2449730995646 17.3753978570907
"8064" 1612.6 78.1981750411583 16.7506216906532
"8065" 1612.8 75.1271973337133 14.2128944982507
"8066" 1613 73.2946019863799 12.5889552704447
"8067" 1613.2 70.1142914643731 10.6343379511028
"8068" 1613.4 66.8473465068603 8.58983410207148
"8069" 1613.6 63.5209657951133 7.60357405496071
"8070" 1613.8 59.2847328774993 8.04416768853003
"8071" 1614 56.0952121502758 9.05193355711344
"8072" 1614.2 52.4157167694123 10.6898231196933
"8073" 1614.4 48.9508610347433 11.9461741105107
"8074" 1614.6 45.4558195812581 12.6437645522452
"8075" 1614.8 41.9485724451252 13.7489472753305
"8076" 1615 38.6319683702455 15.228390582265
"8077" 1615.2 34.851347223003 15.9876620509619
"8078" 1615.4 33.3905927926838 14.8239856166951
"8079" 1615.6 34.1982950789424 15.1025010123256
"8080" 1615.8 35.0881016435972 15.517124672362
"8081" 1616 35.546778034172 17.0852227878902
"8082" 1616.2 35.6971677710333 19.3928568963507
"8083" 1616.4 35.3627736008818 22.758160484265
"8084" 1616.6 34.5677022857333 26.5552259565807
"8085" 1616.8 33.0613549004273 30.4020178090225
"8086" 1617 31.0156493889121 34.3754073602347
"8087" 1617.2 29.1267944134433 38.7145061121207
"8088" 1617.4 26.0206237981467 42.3928776741294
"8089" 1617.6 23.6933820180239 47.2856573986803
"8090" 1617.8 20.0326499024934 51.3995719246107
"8091" 1618 17.1438452792392 55.969286946576
"8092" 1618.2 13.9772829074273 59.5021787103256
"8093" 1618.4 12.9392211991158 64.2433973008716
"8094" 1618.6 12.3754835187181 68.214044832232
"8095" 1618.8 11.4745931808398 72.436316783131
"8096" 1619 10.3951482587194 77.3924040477012
"8097" 1619.2 8.58326452877406 81.9350006870259
"8098" 1619.4 8.82367863803334 80.9305505385407
"8099" 1619.6 8.81111506200109 79.5305493826794
"8100" 1619.8 8.73132987812611 78.8786681644283
"8101" 1620 9.345826380385 78.2494788112143
"8102" 1620.2 10.8452178481762 78.7263309502336
"8103" 1620.4 12.3246364515059 79.2038964058407
"8104" 1620.6 13.7407482076583 80.8945539896362
"8105" 1620.8 15.5715894413367 83.0548442053913
"8106" 1621 18.9884400157806 84.8362441839946
"8107" 1621.2 22.787094022522 87.2809908833975
"8108" 1621.4 27.174875362485 89.6693552407117
"8109" 1621.6 32.0969371660821 90.9782653631944
"8110" 1621.8 35.4686782015933 90.4154641426807
"8111" 1622 35.6971677710333 90.0491618084561
"8112" 1622.2 35.7330400868096 90.0219619206696
"8113" 1622.4 36.1515504375333 90.0441685923407
"8114" 1622.6 37.565700573069 90.4058201024121
"8115" 1622.8 39.6405601981583 90.6224738042498
"8116" 1623 42.1301519263092 91.6714405063579
"8117" 1623.2 44.0292184646064 92.9228979417396
"8118" 1623.4 47.1659390071627 95.007249179876
"8119" 1623.6 49.9598591549644 97.0792657391855
"8120" 1623.8 52.0929409218138 100.026338321548
"8121" 1624 55.5072903739963 102.076894760767
"8122" 1624.2 58.7467612171243 102.046109265737
"8123" 1624.4 61.5945147561093 102.266487153258
"8124" 1624.6 63.7232801159658 102.414254235165
"8125" 1624.8 65.6054947507866 101.858960931854
"8126" 1625 68.5504594523626 101.764708244255
"8127" 1625.2 72.8891055829944 101.84378674262
"8128" 1625.4 77.3859233196518 100.860525901657
"8129" 1625.6 80.9238700048852 99.9756754458407
"8130" 1625.8 83.4048187219944 97.620304072555
"8131" 1626 84.9402651009564 94.9275339531869
"8132" 1626.2 87.0550748044602 91.923444638109
"8133" 1626.4 90.9302848334807 86.639715004617
"8134" 1626.6 92.3715973138245 81.9344723043682
"8135" 1626.8 93.8237060820741 77.3757678933917
"8136" 1627 95.1031575892433 73.8408827049507
"8137" 1627.2 96.4656442231371 69.6545119026049
"8138" 1627.4 98.8649316723918 65.7083637854539
"8139" 1627.6 101.492263202174 61.3027966420463
"8140" 1627.8 104.618672475005 56.9410003704693
"8141" 1628 108.459700008894 54.2092435367018
"8142" 1628.2 111.414670269295 54.2086031813641
"8143" 1628.4 112.947074295435 54.1758439504015
"8144" 1628.6 114.314642191176 52.5492528020121
"8145" 1628.8 116.010883787086 51.1240816095664
"8146" 1629 118.931583806437 50.899850855783
"8147" 1629.2 120.227323388379 51.6413434489176
"8148" 1629.4 118.82413078439 51.0424541417714
"8149" 1629.6 118.808778953486 48.1638039536143
"8150" 1629.8 120.110426132594 43.7329291024295
"8151" 1630 119.139311787074 41.0238298425856
"8152" 1630.2 117.172864990044 39.1606710773768
"8153" 1630.4 115.356128991815 35.3235131838407
"8154" 1630.6 113.55921786324 30.648524512016
"8155" 1630.8 112.226263097984 25.6844308186823
"8156" 1631 112.302471695807 24.9108559073459
"8157" 1631.2 111.651774303173 25.4179710541407
"8158" 1631.4 108.940158359553 25.292142008033
"8159" 1631.6 105.03454875833 22.9735594080783
"8160" 1631.8 101.028994861916 19.2444761365172
"8161" 1632 98.4496660570537 15.1478630065958
"8162" 1632.2 98.1747844147833 13.3427516919032
"8163" 1632.4 99.2588116334333 13.1531797027953
"8164" 1632.6 100.540391208165 14.1291950065294
"8165" 1632.8 101.808968560168 14.5341904115434
"8166" 1633 102.568241979795 15.5236247227765
"8167" 1633.2 103.946424080231 16.2014739060388
"8168" 1633.4 105.242500254615 17.0372663403316
"8169" 1633.6 106.864777080043 18.1261302333173
"8170" 1633.8 108.655545040976 19.5998756364946
"8171" 1634 110.286621107182 21.2228686251278
"8172" 1634.2 112.24168768638 23.2049282340189
"8173" 1634.4 113.143629681211 25.223963608551
"8174" 1634.6 114.613700170658 26.6215857987542
"8175" 1634.8 116.378940767894 28.0569967314796
"8176" 1635 117.871945470905 30.3270904159049
"8177" 1635.2 119.267516290644 32.7919526133407
"8178" 1635.4 120.828078618719 35.7686227346978
"8179" 1635.6 121.231519814426 36.4421802559715
"8180" 1635.8 121.777716992206 37.1597684102734
"8181" 1636 122.346644036393 38.6093489807307
"8182" 1636.2 122.700419700286 39.2850241985689
"8183" 1636.4 123.020428619003 41.1564883855107
"8184" 1636.6 123.48249544025 42.9725804654623
"8185" 1636.8 123.687907482976 44.9712626986693
"8186" 1637 124.278419487113 47.5009686460407
"8187" 1637.2 125.317952610888 49.7846841257225
"8188" 1637.4 125.454121237455 50.6617569038591
"8189" 1637.6 124.983361738283 49.7598996166407
"8190" 1637.8 124.758667013091 49.1584667355426
"8191" 1638 124.028371328821 48.7740269220528
"8192" 1638.2 123.442902006518 47.7756480925565
"8193" 1638.4 122.595905384873 48.2098056057807
"8194" 1638.6 121.197255618793 49.7426730210426
"8195" 1638.8 119.646862014966 52.2367844706773
"8196" 1639 118.530878213178 55.6072053485619
"8197" 1639.2 117.83733518068 58.4168439988995
"8198" 1639.4 115.727756978849 61.3298309588601
"8199" 1639.6 113.860074062363 64.8441059082507
"8200" 1639.8 113.016773253281 68.7460254733259
"8201" 1640 113.189945736778 72.8968530378917
"8202" 1640.2 115.171478076576 75.9620151770979
"8203" 1640.4 117.818348563978 77.5423922911159
"8204" 1640.6 120.471990978033 78.8032978100693
"8205" 1640.8 120.628283490227 78.1073279735106
"8206" 1641 119.275179490377 78.145022513372
"8207" 1641.2 117.700256712383 79.5271572171507
"8208" 1641.4 114.913917289596 81.8044257739345
"8209" 1641.6 112.700569191162 83.981662661514
"8210" 1641.8 111.676440790783 85.2163527607782
"8211" 1642 109.814283255752 86.1981438794657
"8212" 1642.2 107.50896451065 88.5387670528726
"8213" 1642.4 106.067093678352 91.2650630518726
"8214" 1642.6 104.928822527429 94.5644558099396
"8215" 1642.8 103.172993746283 98.3853361130907
"8216" 1643 101.1585639248 102.299518225941
"8217" 1643.2 98.2116661247265 103.868908747443
"8218" 1643.4 93.8850637357528 105.060961594963
"8219" 1643.6 90.1798132113667 106.986150871841
"8220" 1643.8 86.1486234008795 109.043355911379
"8221" 1644 81.3984980700596 109.326392424867
"8222" 1644.2 76.7647059147 109.020054236174
"8223" 1644.4 71.6082577544189 107.78073398572
"8224" 1644.6 66.8186064838706 106.013983306306
"8225" 1644.8 62.0791817749619 104.204216178984
"8226" 1645 57.3762025670682 102.581205287631
"8227" 1645.2 52.9097564252022 102.384999491958
"8228" 1645.4 49.0736370858548 104.793059022305
"8229" 1645.6 45.4291895514358 108.537701440377
"8230" 1645.8 42.9504302247736 113.108093217152
"8231" 1646 42.5319063469236 115.595673312353
"8232" 1646.2 42.3999131371815 115.838198374767
"8233" 1646.4 43.0878409383905 116.013528950162
"8234" 1646.6 43.6404499409593 116.405575672618
"8235" 1646.8 44.4087802735851 116.463275058841
"8236" 1647 45.6966055879636 117.639235514666
"8237" 1647.2 46.5388510838268 119.742732564884
"8238" 1647.4 46.2721482143594 119.594564304069
"8239" 1647.6 46.2128809100333 119.559706482224
"8240" 1647.8 46.1735404194273 120.41699436475
"8241" 1648 46.0416849289345 120.851598707676
"8242" 1648.2 45.4256525820546 121.453197776362
"8243" 1648.4 45.233054227686 120.897776570999
"8244" 1648.6 44.7623006773293 120.297046011759
"8245" 1648.8 43.4135591253458 120.418838450247
"8246" 1649 42.6399091349464 119.945934751145
"8247" 1649.2 40.7174899167586 119.867221816357
"8248" 1649.4 38.9382815695161 119.502938414048
"8249" 1649.6 37.2882987112163 118.858679150877
"8250" 1649.8 34.7819112570834 117.931904748778
"8251" 1650 31.9374757647933 116.551555119761
"8252" 1650.2 30.3276628891934 115.409107272561
"8253" 1650.4 28.2152276234018 114.000042708867
"8254" 1650.6 26.1807548572307 112.744511656696
"8255" 1650.8 23.3876944878221 111.178905215038
"8256" 1651 21.7517858912871 109.53030627105
"8257" 1651.2 20.9098387810656 108.65920041347
"8258" 1651.4 20.5478969362539 108.488668344679
"8259" 1651.6 20.7235922552901 107.993161105706
"8260" 1651.8 20.203001068642 107.578823915102
"8261" 1652 19.0651165256249 106.307776750024
"8262" 1652.2 18.0675260096427 104.769006878606
"8263" 1652.4 16.3209926352833 103.919067872966
"8264" 1652.6 16.3015190924333 103.333779723974
"8265" 1652.8 14.3671471693333 101.546541235741
"8266" 1653 11.2383979514333 99.0279630271407
"8267" 1653.2 8.3633948979424 95.9688464776134
"8268" 1653.4 7.06081054845436 93.3683365209459
"8269" 1653.6 5.90264721053329 90.3038158303407
"8270" 1653.8 4.18543479557878 87.1349393120225
"8271" 1654 3.56582206853332 85.4354301178407
"8272" 1654.2 3.71306105105773 84.4760019091334
"8273" 1654.4 3.24545087971076 82.7405430589213
"8274" 1654.6 2.96795013892807 80.0989960947354
"8275" 1654.8 1.9735735649157 77.4741875997525
"8276" 1655 1.65856037175393 75.8876666087378
"8277" 1655.2 1.50971942735803 74.6314073833992
"8278" 1655.4 1.69921174169187 72.8251237113163
"8279" 1655.6 1.17230180178017 70.3348068901065
"8280" 1655.8 1.1350657198451 68.7431673878289
"8281" 1656 0.553914107733331 67.723161032274
"8282" 1656.2 0.559905967071794 65.3127691728407
"8283" 1656.4 0.434386844722982 65.3978260266683
"8284" 1656.6 0.483630286412655 65.3082924963235
"8285" 1656.8 0.954490358647803 64.652702097925
"8286" 1657 0.548469891452691 63.6460014192278
"8287" 1657.2 0.468900576581729 64.0019694068085
"8288" 1657.4 0.63650402705462 63.571199134979
"8289" 1657.6 0.925852084229221 63.0067269508098
"8290" 1657.8 1.37504849790834 62.5540172690907
"8291" 1658 2.12477989763334 61.9851848332091
"8292" 1658.2 2.80310830690832 60.7202586507157
"8293" 1658.4 2.45445320891213 60.1080222656589
"8294" 1658.6 3.19405443230607 59.2976081591741
"8295" 1658.8 3.78149679042044 58.3986144964214
"8296" 1659 3.81454355641948 57.3665353841476
"8297" 1659.2 4.6150088669823 56.9245737084734
"8298" 1659.4 4.53949921103334 56.3302729742307
"8299" 1659.6 4.86209123400304 54.7105069545074
"8300" 1659.8 5.27516638536668 54.4154532749619
"8301" 1660 6.32364666071906 53.8326520069836
"8302" 1660.2 5.81482535062156 53.1933525050172
"8303" 1660.4 6.55361992866191 52.831155517555
"8304" 1660.6 7.14221311117757 52.2180599102446
"8305" 1660.8 8.01852253942757 50.9073406799561
"8306" 1661 8.0964014254721 50.2757497925448
"8307" 1661.2 8.48048154622145 48.9601347083061
"8308" 1661.4 9.80499246400392 47.5765718123995
"8309" 1661.6 11.1083066548684 45.147279817449
"8310" 1661.8 12.5136138708478 42.2041649908407
"8311" 1662 14.6243084231397 40.0496453563726
"8312" 1662.2 17.8464201585333 38.637833810076
"8313" 1662.4 21.6303968182098 37.3166875696642
"8314" 1662.6 25.8517938955237 36.0774888172638
"8315" 1662.8 29.9505634594157 33.4525257335466
"8316" 1663 33.7649385678586 31.1741990697824
"8317" 1663.2 37.9607261181522 29.3130652388506
"8318" 1663.4 42.1084572631872 26.9698626228022
"8319" 1663.6 45.479314441509 26.0430150605689
"8320" 1663.8 50.1375487767257 25.9812058319561
"8321" 1664 54.8996083578275 25.5714683918995
"8322" 1664.2 59.645807134798 25.4225530642231
"8323" 1664.4 63.3055075776182 25.9198740641992
"8324" 1664.6 66.8391001347909 27.4475469645074
"8325" 1664.8 68.9320142350333 29.8857581708693
"8326" 1665 69.1990799655477 31.3286549648979
"8327" 1665.2 70.1359445885899 31.9383010808596
"8328" 1665.4 71.4198841645237 34.0964303234849
"8329" 1665.6 74.2729821867903 37.3812782102332
"8330" 1665.8 77.359830088648 40.2317988159416
"8331" 1666 79.752749857509 44.1968945213164
"8332" 1666.2 82.0956393011843 48.47244123652
"8333" 1666.4 82.4828669298123 51.7195529813354
"8334" 1666.6 83.7031958083699 55.4648986892734
"8335" 1666.8 86.3249017626673 58.3845926481711
"8336" 1667 88.3097649001401 62.0255847228213
"8337" 1667.2 90.4739968608314 66.1603676084273
"8338" 1667.4 93.1709176319966 70.2603592033545
"8339" 1667.6 95.9887124004539 71.290722171093
"8340" 1667.8 98.1885157591007 70.6505172001869
"8341" 1668 101.307733808592 68.8256435693113
"8342" 1668.2 105.599974179256 66.6398550559518
"8343" 1668.4 109.622445675891 63.2875207164407
"8344" 1668.6 111.526071690795 60.909485508226
"8345" 1668.8 112.646958508927 58.6550003931504
"8346" 1669 114.622715699756 56.7624413770351
"8347" 1669.2 117.149005653245 54.8994169642061
"8348" 1669.4 121.1127717764 52.3053953829416
"8349" 1669.6 122.087853886363 52.44384538653
"8350" 1669.8 121.274202963364 52.5361654614445
"8351" 1670 120.116885196651 52.269313805076
"8352" 1670.2 119.108842978533 51.165813043576
"8353" 1670.4 117.396469443923 49.2107457082707
"8354" 1670.6 115.223802124842 46.1983129285854
"8355" 1670.8 113.242438194971 42.6342057287782
"8356" 1671 111.117053726563 38.4927368241348
"8357" 1671.2 110.929285787621 34.2661868022943
"8358" 1671.4 111.93036051618 31.1042455663407
"8359" 1671.6 111.980517956645 31.2838559130155
"8360" 1671.8 110.916401966363 31.9152865267968
"8361" 1672 108.475477184815 32.398424768247
"8362" 1672.2 105.556997059106 32.1220895070572
"8363" 1672.4 101.489636459714 31.427466226016
"8364" 1672.6 96.9712664774211 30.988993986208
"8365" 1672.8 91.9679171903934 29.9825694981807
"8366" 1673 86.604411924344 27.8164309045786
"8367" 1673.2 81.8036442247098 25.4340080894289
"8368" 1673.4 77.2603960963364 21.9674166230831
"8369" 1673.6 72.9852574166968 19.9743668451484
"8370" 1673.8 69.7072467027762 17.2817393890979
"8371" 1674 69.548064049722 15.7936317821992
"8372" 1674.2 70.6184729780045 14.8438372865907
"8373" 1674.4 71.4913941524619 13.7097352434693
"8374" 1674.6 71.9395947418667 12.6115922821185
"8375" 1674.8 72.0626180760619 10.2304622542693
"8376" 1675 71.4062108808589 11.3272777463523
"8377" 1675.2 69.8772924608771 14.0486676202157
"8378" 1675.4 68.4050074648353 16.5877798121179
"8379" 1675.6 64.7225817401849 18.9145945520528
"8380" 1675.8 60.3456600279046 21.4465251568704
"8381" 1676 55.8198287160333 23.3403997452347
"8382" 1676.2 51.4225356407957 23.8604732408506
"8383" 1676.4 47.854222378819 23.3386735808509
"8384" 1676.6 44.4602620535333 21.257246540303
"8385" 1676.8 42.3484225036838 18.5182868525106
"8386" 1677 42.4591236978048 18.1867954758407
"8387" 1677.2 42.7959767934663 19.4060667841809
"8388" 1677.4 41.4388515391777 21.8954681382015
"8389" 1677.6 39.951387901341 25.8538788210138
"8390" 1677.8 37.4324339655878 29.2475107381674
"8391" 1678 34.9897615205639 33.0555740437591
"8392" 1678.2 32.7722416349633 36.7320994499907
"8393" 1678.4 30.7882925139937 40.6886991809298
"8394" 1678.6 29.576325776286 44.6270836907039
"8395" 1678.8 28.4427813032758 49.0454763072347
"8396" 1679 26.4501270276076 54.0618173202962
"8397" 1679.2 25.5497585946312 59.1969478169059
"8398" 1679.4 23.9237883229708 64.7731897563719
"8399" 1679.6 22.9523554717567 70.5319548771067
"8400" 1679.8 22.5689366362019 75.3879572226497
"8401" 1680 23.8598793644603 80.1578812016384
"8402" 1680.2 26.0051631112058 84.0252770149097
"8403" 1680.4 28.7840600592833 88.240547599805
"8404" 1680.6 31.2663045147736 92.8454925269966
"8405" 1680.8 34.2450665511074 94.7538809927296
"8406" 1681 37.4108395418333 95.8778310955231
"8407" 1681.2 37.8833975149933 97.3895889553607
"8408" 1681.4 39.7745910640704 100.922907036322
"8409" 1681.6 41.9919904972958 104.392924082316
"8410" 1681.8 42.2392921664637 108.631131158157
"8411" 1682 41.8782993721275 112.611331916276
"8412" 1682.2 40.8115350774281 113.564450303012
"8413" 1682.4 41.2976600944764 112.816710368195
"8414" 1682.6 41.7197171207407 112.864627668755
"8415" 1682.8 42.4155400542833 112.260235393716
"8416" 1683 44.3919782019814 112.050958033867
"8417" 1683.2 47.1549793343982 112.361550447733
"8418" 1683.4 50.9168795725009 112.860248126334
"8419" 1683.6 54.4415849468822 114.437422771655
"8420" 1683.8 57.6624389447947 116.628505119386
"8421" 1684 60.9690127055839 118.715496044638
"8422" 1684.2 64.5180111890333 118.446604563564
"8423" 1684.4 69.1803724626855 117.42848544358
"8424" 1684.6 73.5569806619083 116.214446455757
"8425" 1684.8 78.249355506341 115.99890596011
"8426" 1685 82.6218419239659 116.63685944829
"8427" 1685.2 85.1465365804816 115.65299660922
"8428" 1685.4 87.3254245749534 113.363087037121
"8429" 1685.6 89.6862495427361 109.982620348219
"8430" 1685.8 92.5436849406583 105.693323999299
"8431" 1686 96.3475169773584 101.428077183403
"8432" 1686.2 100.072931360324 97.261943022873
"8433" 1686.4 103.288064681306 94.3578533872953
"8434" 1686.6 105.412451174033 92.827089786862
"8435" 1686.8 106.769576428322 90.9522647314283
"8436" 1687 109.036579990749 89.3670359269249
"8437" 1687.2 112.395388256609 87.5244101690225
"8438" 1687.4 116.40751306011 87.1655795018215
"8439" 1687.6 121.147073796833 87.6683963646407
"8440" 1687.8 120.177291362903 86.9504717515707
"8441" 1688 120.559396978944 84.8994256710783
"8442" 1688.2 122.029874406033 82.6327672841348
"8443" 1688.4 123.683877244254 81.5931503170523
"8444" 1688.6 122.801179436563 80.1890285735466
"8445" 1688.8 122.045147772975 76.5577855832819
"8446" 1689 122.741896728796 72.7354680488613
"8447" 1689.2 123.71009162886 68.3811004757446
"8448" 1689.4 125.184467017248 64.0145329828407
"8449" 1689.6 126.25996065845 62.1320905073407
"8450" 1689.8 125.363798477466 61.2039185508819
"8451" 1690 123.076577334221 58.1237862707157
"8452" 1690.2 121.778513782012 53.8965773148194
"8453" 1690.4 120.627214870316 49.1892401435581
"8454" 1690.6 120.245141285886 44.6311833839354
"8455" 1690.8 120.687498185573 39.6803938374807
"8456" 1691 120.848214526972 39.2155722922285
"8457" 1691.2 120.129728709761 39.6430990523862
"8458" 1691.4 117.63681065342 39.7417040885181
"8459" 1691.6 114.212058349377 39.8713968369345
"8460" 1691.8 109.664837061686 39.2235206770652
"8461" 1692 105.412451174033 38.2283166589657
"8462" 1692.2 101.651623211127 37.899700623372
"8463" 1692.4 98.3167789980646 37.9930113495282
"8464" 1692.6 94.8270432500965 37.3296297384933
"8465" 1692.8 91.6719193390734 35.8480006046007
"8466" 1693 88.9072056322372 33.2690229025786
"8467" 1693.2 86.7564115090234 30.5817376344249
"8468" 1693.4 85.4008764184869 27.6973793584593
"8469" 1693.6 85.433753054063 24.9941804879595
"8470" 1693.8 86.2565350423634 23.0671552114524
"8471" 1694 87.9087320815526 20.6222366361196
"8472" 1694.2 89.13040562445 19.6509174012296
"8473" 1694.4 89.3047940790242 19.9936067604554
"8474" 1694.6 89.0728747527903 20.10624374928
"8475" 1694.8 89.3047940790242 19.6863178274095
"8476" 1695 91.0344853697833 18.2625259202574
"8477" 1695.2 91.904728273781 17.6929804017005
"8478" 1695.4 93.4123396743918 17.8034483744539
"8479" 1695.6 94.6345941889757 17.6150722306292
"8480" 1695.8 97.1075578997686 17.6293175824878
"8481" 1696 97.0571990153729 17.847539414869
"8482" 1696.2 95.9241992482619 17.7602321562693
"8483" 1696.4 93.7707430821224 17.8178907367021
"8484" 1696.6 91.4316519567756 17.5269702782428
"8485" 1696.8 88.196249617666 16.5110110060958
"8486" 1697 84.3161130865333 16.1988713099032
"8487" 1697.2 80.7262933187303 15.0513583745377
"8488" 1697.4 77.6683801253863 13.1160376513701
"8489" 1697.6 76.2517753415922 12.4287361390172
"8490" 1697.8 73.3433405053838 13.3190789572531
"8491" 1698 69.1678163185231 14.5954502604427
"8492" 1698.2 65.9902110284933 14.9996256293907
"8493" 1698.4 63.627792087319 16.1930756126264
"8494" 1698.6 61.6537775948458 16.543715297872
"8495" 1698.8 60.0025834406896 16.8926162739345
"8496" 1699 57.2626107911055 16.627573660016
"8497" 1699.2 54.2713140028065 15.8687077633871
"8498" 1699.4 51.5280126055627 17.0756580308701
"8499" 1699.6 50.0326912383026 20.5473383943888
"8500" 1699.8 47.7595296017737 23.588207008658
"8501" 1700 46.081771908667 27.4042724248407
"8502" 1700.2 46.8753828832808 30.383523722717
"8503" 1700.4 47.7318172523334 33.5189648797407
"8504" 1700.6 48.4543254339925 37.7928114064529
"8505" 1700.8 50.7504054576061 41.5802553655494
"8506" 1701 54.419838878709 44.8216898495975
"8507" 1701.2 58.1628953781776 47.8777068019465
"8508" 1701.4 63.3866910806048 48.8511342836407
"8509" 1701.6 68.1761253131922 49.5604322992239
"8510" 1701.8 72.7710841111762 49.1812572005264
"8511" 1702 75.0828808439654 49.1730464418213
"8512" 1702.2 75.2483307186252 49.4093758453407
"8513" 1702.4 75.3079436049007 49.8306402416876
"8514" 1702.6 76.1909021627737 50.1845726472542
"8515" 1702.8 78.2655834587161 51.2219132952253
"8516" 1703 80.6087214525191 52.1894559150693
"8517" 1703.2 83.4908057943191 53.7325023580407
"8518" 1703.4 86.6119744652566 54.5348879488698
"8519" 1703.6 90.0811310835286 55.1841002811398
"8520" 1703.8 94.1863143421722 55.5507542663685
"8521" 1704 96.5868271667857 55.2282133740059
"8522" 1704.2 99.3569283301007 54.8132839862157
"8523" 1704.4 102.202152556626 54.9281400763261
"8524" 1704.6 105.44212514409 54.3853296992979
"8525" 1704.8 107.462684553335 54.8509450832369
"8526" 1705 107.907269210854 54.4945425065482
"8527" 1705.2 107.708082283081 55.0754278322734
"8528" 1705.4 108.521071775776 55.9464119268224
"8529" 1705.6 109.45607507171 58.0311914836348
"8530" 1705.8 109.583684052503 60.4508746412907
"8531" 1706 110.405096636148 63.5508772006979
"8532" 1706.2 111.038981613024 65.965668538297
"8533" 1706.4 111.332408200433 66.5776221465264
"8534" 1706.6 113.275353381392 67.990075126935
"8535" 1706.8 116.55502693049 70.2497759410979
"8536" 1707 119.868248128509 72.9383312597339
"8537" 1707.2 120.597996255298 73.1785531475466
"8538" 1707.4 122.174677673379 71.3508157603696
"8539" 1707.6 122.541750389519 69.162966787755
"8540" 1707.8 122.034638575538 66.9480703552903
"8541" 1708 120.983171477846 64.0429318994969
"8542" 1708.2 120.161201102245 60.3716035527195
"8543" 1708.4 118.639035723637 56.0554453704843
"8544" 1708.6 118.301502347877 52.1356718443407
"8545" 1708.8 119.078296244651 47.6911220644584
"8546" 1709 120.927003856276 43.9889246462193
"8547" 1709.2 121.517998422548 44.0736251044407
"8548" 1709.4 120.290237911433 44.3483045509565
"8549" 1709.6 118.455906541798 44.2546145026936
"8550" 1709.8 115.593219376013 45.1290911269107
"8551" 1710 111.879290195471 45.315874858747
"8552" 1710.2 107.359805459033 45.939905864106
"8553" 1710.4 102.727588244927 45.9662877371811
"8554" 1710.6 98.1851569204251 45.0147794227995
"8555" 1710.8 93.8297501663771 45.5024963110595
"8556" 1711 88.9838622969424 45.087822952265
"8557" 1711.2 84.6565938986277 43.6114040307558
"8558" 1711.4 81.1576898985762 40.6759555328979
"8559" 1711.6 77.9489715348848 38.0819437419991
"8560" 1711.8 74.7453660973699 35.1337709714561
"8561" 1712 72.2746690980707 31.7139312537005
"8562" 1712.2 71.2888122414949 29.040799006658
"8563" 1712.4 70.8544024394564 26.1834310846292
"8564" 1712.6 69.6227263050527 23.8952534413844
"8565" 1712.8 66.484090034466 22.4609884706099
"8566" 1713 62.6549753369921 22.7426676312634
"8567" 1713.2 58.1843831747129 21.9857118609475
"8568" 1713.4 53.3556294572786 20.3386831983218
"8569" 1713.6 48.1602351950333 18.2150738879001
"8570" 1713.8 45.0407234269468 16.4279350991965
"8571" 1714 44.6141957732048 15.2787464102407
"8572" 1714.2 44.4524726363933 14.4465770124507
"8573" 1714.4 44.574163907939 14.3312789417652
"8574" 1714.6 44.5348415793418 16.0971876508726
"8575" 1714.8 42.3743846286725 18.3300029730881
"8576" 1715 38.8669206864195 19.730539697811
"8577" 1715.2 34.7843454499396 20.7264700225282
"8578" 1715.4 30.4750789332986 20.7514743164938
"8579" 1715.6 26.8300885509848 19.7207308576174
"8580" 1715.8 26.3082732280139 19.1232901255203
[truncated: 19,955 more chars]
