# Supplementary material for: Adaptive switch to sexually dimorphic movements by partner-seeking termites
Source: Sci Adv. 2019 Jun 19;5(6):eaau6108. doi: 10.1126/sciadv.aau6108 (PMC6584256; doi:10.1126/sciadv.aau6108)
Supplement: Data file S1 [file aau6108_Data_file_S1.zip › Dataset/CfExperimetns/170630_173_F_01_set1_tandem-position_5FPS.txt]

"time" "x" "y"
"1" 0 36.0925794930386 95.5414182226878
"2" 0.2 37.9455645124458 95.8572333883102
"3" 0.4 40.1715017015427 95.6454046130739
"4" 0.6 43.1270222040866 95.1948148961354
"5" 0.8 44.6023832919218 95.0908106112029
"6" 1 44.5318278117825 95.3566774346781
"7" 1.2 44.9374005790237 95.0105030015935
"8" 1.4 45.7258526172812 94.5062409646191
"9" 1.6 47.064744079601 94.5941147367855
"10" 1.8 49.2976972441044 94.1692165143458
"11" 2 51.3900862422837 93.7321448534037
"12" 2.2 54.1625102823916 92.9585799427649
"13" 2.4 56.8998739230011 92.7002457841529
"14" 2.6 60.0110946849848 92.0513728462552
"15" 2.8 63.0247548066159 91.8493410829304
"16" 3 65.4333293789794 92.7045961796436
"17" 3.2 69.8215012661114 93.5821574195859
"18" 3.4 74.0353832428461 94.0611523917613
"19" 3.6 77.481575345505 95.9708365050684
"20" 3.8 79.4824697429726 98.7406462544543
"21" 4 81.9045724472665 101.164394693139
"22" 4.2 84.3648524785897 103.657598996309
"23" 4.4 87.9325379055608 106.172751725273
"24" 4.6 90.270192946706 108.207837217848
"25" 4.8 93.0179715081214 110.930472026378
"26" 5 95.4437765231953 110.659941037921
"27" 5.2 96.5469443879486 107.693588697086
"28" 5.4 95.9612683637683 104.990117839542
"29" 5.6 95.7607921559691 102.138699133157
"30" 5.8 94.5243067725351 99.8128435091107
"31" 6 94.5704418280595 96.4502176353043
"32" 6.2 94.1326485593034 92.2402916446252
"33" 6.4 93.8652630186389 87.0481563264981
"34" 6.6 93.9072843872897 82.163952598333
"35" 6.8 93.2917852287951 77.9794102358187
"36" 7 92.5140949198201 74.2142019029169
"37" 7.2 91.7916899840378 69.2915124333209
"38" 7.4 89.4498113459247 65.1414552564028
"39" 7.6 87.4574439944465 60.7983904068882
"40" 7.8 84.7793810851979 56.6556503318092
"41" 8 82.4286985893212 51.4827891181979
"42" 8.2 79.5119383068249 46.6135139918655
"43" 8.4 76.7773461326282 43.2104085588611
"44" 8.6 75.2703451265159 40.1586490280051
"45" 8.8 74.2321739053622 36.8983119877579
"46" 9 74.1985672632323 34.4957988208262
"47" 9.2 73.8325225812502 32.3261365576414
"48" 9.4 74.7923944726471 30.1890098697401
"49" 9.6 75.1072862006544 29.3337353819266
"50" 9.8 74.4220885366978 27.591560611591
"51" 10 72.2963040854658 26.0588240023678
"52" 10.2 72.6726830440454 26.3954354773502
"53" 10.4 75.2438340489989 26.0574445406963
"54" 10.6 78.4886170491976 25.6334919328418
"55" 10.8 81.1617209636565 24.4271832676216
"56" 11 82.984075511967 24.6025605967835
"57" 11.2 87.2995509398265 25.838495200687
"58" 11.4 89.7253434747465 27.6757281766789
"59" 11.6 93.9996307103194 29.5408845047699
"60" 11.8 98.2733005895333 31.5369059905785
"61" 12 101.995065980187 33.5385080153774
"62" 12.2 105.854184474981 35.2798836552519
"63" 12.4 108.080683085873 38.0787676663836
"64" 12.6 108.4372585217 41.6149452108085
"65" 12.8 108.623379594052 44.8324153261607
"66" 13 110.422370585491 49.2146718250622
"67" 13.2 112.385084567474 54.2133529985699
"68" 13.4 112.405587856567 58.5474050142122
"69" 13.6 110.393862259414 60.7288759811977
"70" 13.8 109.276101321072 64.1391724626369
"71" 14 107.638446180088 66.5833795704792
"72" 14.2 105.741988362438 70.840852323473
"73" 14.4 105.567814319071 74.6769172923754
"74" 14.6 105.356189656963 79.9614913143713
"75" 14.8 105.871665143053 84.7805920865874
"76" 15 106.85929378193 89.486582927775
"77" 15.2 105.155742967884 93.4511041044637
"78" 15.4 102.803735002345 95.7815797029419
"79" 15.6 102.221351231475 99.5987061201243
"80" 15.8 102.608749619395 100.733862283133
"81" 16 101.991206181624 102.076830782799
"82" 16.2 101.224546963059 103.858814518554
"83" 16.4 100.883435503836 104.824092426608
"84" 16.6 100.632151597756 106.858239200916
"85" 16.8 98.9094744295672 107.890324727049
"86" 17 96.5073347209458 107.690280292005
"87" 17.2 93.9794970905849 109.655694890606
"88" 17.4 91.1459250751716 113.70099940156
"89" 17.6 89.0691147486726 116.438477167483
"90" 17.8 86.5491462030856 119.085598777165
"91" 18 85.7691547781661 119.387370327365
"92" 18.2 87.1559929141005 119.99805623632
"93" 18.4 88.8895297614282 119.809940476995
"94" 18.6 91.0241276042444 119.62774513744
"95" 18.8 92.1766539146449 118.243043623343
"96" 19 93.762428085397 116.524247886738
"97" 19.2 95.2540656503588 115.38249064631
"98" 19.4 95.5355930822764 114.491757501237
"99" 19.6 96.3929370853779 113.97041481099
"100" 19.8 99.3290127578658 113.607449595911
"101" 20 99.7663906724289 113.655347592121
"102" 20.2 99.8326627665479 113.379799338914
"103" 20.4 100.567690527115 114.278710754067
"104" 20.6 99.837387790203 114.73027898461
"105" 20.8 99.3759275026107 115.433743080487
"106" 21 98.7319643426212 115.864892580018
"107" 21.2 97.4086146517201 116.713681547672
"108" 21.4 96.0961996869023 117.764316576367
"109" 21.6 95.3901577497125 118.522750431647
"110" 21.8 93.1409369941471 119.119521863291
"111" 22 92.0206635853372 119.352446101374
"112" 22.2 91.2879523389467 119.93851957684
"113" 22.4 90.6599425274136 120.454516863509
"114" 22.6 89.1131103400098 121.538502448091
"115" 22.8 87.2049988489163 121.992887641776
"116" 23 85.8749140762711 122.543781124209
"117" 23.2 85.9599170642359 122.300796509885
"118" 23.4 86.9194630114582 121.992949877532
"119" 23.6 87.983031561232 121.763943321024
"120" 23.8 88.5957662613622 121.581579469953
"121" 24 90.2186370724565 121.151639856563
"122" 24.2 92.6978599848192 119.870374458336
"123" 24.4 95.4546190059858 118.133080315108
"124" 24.6 97.2081457940254 116.277293015519
"125" 24.8 98.308815054458 114.798843221244
"126" 25 99.2692263475436 112.593630563512
"127" 25.2 100.337561976557 110.34774129342
"128" 25.4 102.055147194127 107.476088895417
"129" 25.6 104.156668061631 104.979262645854
"130" 25.8 105.927960152547 103.01123817319
"131" 26 107.41211297944 99.8501716347286
"132" 26.2 108.394695104545 96.4432614044795
"133" 26.4 110.788380300641 93.7189075541693
"134" 26.6 114.043745605669 91.6650241879558
"135" 26.8 116.524721249525 89.2047723933892
"136" 27 118.129384123614 87.174285578935
"137" 27.2 121.270063314235 86.4791538439634
"138" 27.4 121.664285999573 86.0684743856988
"139" 27.6 120.137428162345 84.9433748095454
"140" 27.8 117.701142462686 82.9401047436491
"141" 28 115.498659226086 80.9589374163151
"142" 28.2 112.840924633934 78.6597830527206
"143" 28.4 110.843522828677 77.5057945907643
"144" 28.6 108.293129857923 75.540359935153
"145" 28.8 104.950200099089 74.4705130605662
"146" 29 100.581963057167 73.339430942589
"147" 29.2 96.8906564815149 70.9031649824085
"148" 29.4 93.7922611370338 67.9065955046223
"149" 29.6 89.1790596999443 65.4378380769789
"150" 29.8 84.6896638212882 63.175738484068
"151" 30 79.4418567706823 61.0860793657075
"152" 30.2 74.2885238689932 59.3913182378639
"153" 30.4 68.7961791607093 57.9333446711475
"154" 30.6 63.7403539579424 57.8908864616655
"155" 30.8 60.2729066845655 58.7411291692997
"156" 31 56.0277657227568 61.0538689520925
"157" 31.2 52.273332172366 64.6487418774827
"158" 31.4 48.9929958650463 67.3374295827039
"159" 31.6 47.8240934817506 69.4626098725738
"160" 31.8 48.1203993945579 71.0002267884935
"161" 32 47.7385064600968 73.1808742902035
"162" 32.2 48.0374301432578 75.2859747682679
"163" 32.4 47.6605427138361 77.6633844883237
"164" 32.6 45.83260182663 79.071178221368
"165" 32.8 42.4896701707081 79.3979868132208
"166" 33 39.1596934859276 79.6660655727082
"167" 33.2 35.8380471125717 79.7420086000152
"168" 33.4 32.8921481232323 77.7711982512822
"169" 33.6 31.3813095815988 75.4129224720482
"170" 33.8 29.9531447737922 73.9399060476216
"171" 34 28.3376392605763 72.8790511312906
"172" 34.2 28.113366248655 72.5570630427435
"173" 34.4 27.6829853529622 71.9985246812869
"174" 34.6 24.8635598522708 69.9817417122686
"175" 34.8 22.439479346684 67.7060224151669
"176" 35 19.0885958130087 64.4240651206608
"177" 35.2 17.9307939092861 61.3905806071714
"178" 35.4 16.8637888249773 57.247185377638
"179" 35.6 16.3418140544027 52.6842146821834
"180" 35.8 17.5858658749879 49.2913953699576
"181" 36 19.8273337822128 46.1896978826375
"182" 36.2 22.5181169322236 42.9666280580756
"183" 36.4 25.7697565578168 39.5328684288582
"184" 36.6 28.9720375775083 38.3343387822931
"185" 36.8 31.2506109106846 37.8731891046671
"186" 37 32.1044493506317 38.6403483086018
"187" 37.2 32.0857925073475 38.9308568771046
"188" 37.4 32.2548009390919 39.1998504311378
"189" 37.6 32.5834561556645 39.391046684699
"190" 37.8 32.3076140780366 39.7466814895291
"191" 38 31.3444398145417 40.8301141395308
"192" 38.2 32.4781726309324 42.1329409103505
"193" 38.4 33.6831138321683 43.3549769192427
"194" 38.6 34.2394792517704 45.1440548376917
"195" 38.8 34.516824544152 48.0293120849918
"196" 39 35.244155916453 51.367770341383
"197" 39.2 37.4700739748806 55.5847370942981
"198" 39.4 39.44733488307 59.647606612628
"199" 39.6 40.9749636177437 64.9120723556813
"200" 39.8 43.1953979910722 69.8589195840594
"201" 40 43.9845277757244 73.6568986357002
"202" 40.2 44.772448873177 78.0175031975924
"203" 40.4 45.9421083748508 83.2889687732758
"204" 40.6 47.6914503218685 88.3994508034554
"205" 40.8 50.193981098827 93.2255461686331
"206" 41 53.2265473492825 98.8040545944696
"207" 41.2 55.0750823279503 105.650256923547
"208" 41.4 58.5203105390647 107.701928238836
"209" 41.6 62.4776121140913 108.55273341734
"210" 41.8 67.488289208698 108.159200674009
"211" 42 70.3470495087517 107.072239570718
"212" 42.2 72.1208499998321 105.748922012443
"213" 42.4 75.8692755803702 104.078054741849
"214" 42.6 79.5775266415323 103.46034239627
"215" 42.8 82.1019338112361 103.680604082469
"216" 43 85.2016472108628 104.852282820191
"217" 43.2 88.7328156037064 106.278483401938
"218" 43.4 93.8493412932861 106.729846309472
"219" 43.6 98.504354550339 108.298174633978
"220" 43.8 101.492424110371 107.734846407029
"221" 44 103.551052731243 105.020583366816
"222" 44.2 105.50935768093 102.883731931343
"223" 44.4 107.47441190249 100.874662769704
"224" 44.6 111.292053113039 97.8843029090985
"225" 44.8 115.196072508596 95.039079236334
"226" 45 119.610502385133 91.6442435034136
"227" 45.2 120.692885185607 87.3572485448968
"228" 45.4 120.985587412279 82.8047889512105
"229" 45.6 120.566303562092 78.6718936742899
"230" 45.8 119.854587041823 74.5916482617464
"231" 46 120.549011437395 70.3514285033246
"232" 46.2 122.565579125961 66.2573790331608
"233" 46.4 123.922868019156 61.5645879467767
"234" 46.6 122.320666393939 58.3031496462846
"235" 46.8 119.886466317776 54.4229172706032
"236" 47 117.87895979523 50.5135013091671
"237" 47.2 115.762245282583 46.7615780636567
"238" 47.4 115.252078005821 43.0174515743013
"239" 47.6 114.482809266747 39.0630555775092
"240" 47.8 113.659417786808 35.6438518718716
"241" 48 111.350460223337 30.8732271795374
"242" 48.2 110.923737021638 26.0097944410265
"243" 48.4 111.968057149714 25.9934812829505
"244" 48.6 111.642188820967 26.2972723381873
"245" 48.8 110.248759331356 26.4915800311746
"246" 49 109.791698736327 27.4049876611407
"247" 49.2 109.712703011295 27.8721042857489
"248" 49.4 108.927854600334 29.2573439027079
"249" 49.6 107.159448626795 29.6223848519627
"250" 49.8 106.641254000688 30.4982327493577
"251" 50 105.042809902742 31.4642949490877
"252" 50.2 103.105466351221 32.4128242897571
"253" 50.4 100.735865500186 33.934498306345
"254" 50.6 97.3435672763172 35.864457032703
"255" 50.8 93.6825898681376 37.9870384074841
"256" 51 89.0090326631584 40.6070313578376
"257" 51.2 84.2744327859047 43.0955295367825
"258" 51.4 79.9927115004072 46.5577265437704
"259" 51.6 75.2780867731193 49.5727246804144
"260" 51.8 70.9407893460414 51.957491663515
"261" 52 66.1980291788607 54.5092094666259
"262" 52.2 62.0311883180731 58.4397778169073
"263" 52.4 58.1928704473571 62.7754011277978
"264" 52.6 53.7091027104448 66.7207213744276
"265" 52.8 49.7207262721944 70.7547597885014
"266" 53 46.8973122828697 75.3780807440894
"267" 53.2 46.030419285425 80.3614157276031
"268" 53.4 45.9651431180733 85.5746872319236
"269" 53.6 46.9699739511766 91.4188124444194
"270" 53.8 49.7531870063023 96.7938812810638
"271" 54 53.1800062296338 101.293587378048
"272" 54.2 57.5162573149606 105.604706156561
"273" 54.4 61.0095325833554 107.396138894317
"274" 54.6 66.0307108739973 110.89538044828
"275" 54.8 70.9067702362121 114.547448989509
"276" 55 74.8709231972972 117.672695976369
"277" 55.2 78.1074897402211 120.650270626605
"278" 55.4 77.3789501112787 122.15385618874
"279" 55.6 75.9638919003886 121.758327967107
"280" 55.8 74.4909191056586 121.802094781738
"281" 56 74.8170375191668 121.746016362385
"282" 56.2 76.3388602903054 121.068935178524
"283" 56.4 77.6120978399958 120.823776562522
"284" 56.6 78.2152496526898 120.82136053627
"285" 56.8 79.2091901746244 119.191416545463
"286" 57 80.5166175852847 118.369913486136
"287" 57.2 82.1758001304174 117.026291580188
"288" 57.4 84.250525588793 116.0976942964
"289" 57.6 86.3550766493262 114.860872763695
"290" 57.8 91.2742761799035 113.996339066672
"291" 58 94.711550347821 114.206880540217
"292" 58.2 97.5042560322924 114.256734768637
"293" 58.4 97.5937917811658 114.116931525076
"294" 58.6 98.4369148588439 112.240226461006
"295" 58.8 99.5150763984723 108.574367556962
"296" 59 101.524974402528 105.904068529038
"297" 59.2 103.608546036053 103.715588918051
"298" 59.4 107.037073155482 101.055663417036
"299" 59.6 111.172473323169 98.3415551031361
"300" 59.8 115.10287905042 95.9398983817001
"301" 60 118.184354069361 94.2138690738174
"302" 60.2 118.608096274614 91.4177838533168
"303" 60.4 118.42398199219 87.2570006811867
"304" 60.6 119.001244625317 82.9265184268805
"305" 60.8 120.843797111586 78.5716399533415
"306" 61 123.266544329652 74.9489213275247
"307" 61.2 125.366820989995 72.9144847805689
"308" 61.4 124.241659434705 72.8759368020199
"309" 61.6 122.92790827744 71.7130651914405
"310" 61.8 121.314919066998 68.723077033925
"311" 62 120.067514217208 65.4252668464349
"312" 62.2 118.919097980899 62.7115446055703
"313" 62.4 118.093827842475 59.0500413461763
"314" 62.6 117.195233082688 55.2339229123147
"315" 62.8 117.441171181769 50.0665134565225
"316" 63 117.563432307527 44.8262308370955
"317" 63.2 120.055106829574 41.290498452119
"318" 63.4 120.367480887851 42.1653344572879
"319" 63.6 119.660024475995 42.2623684440461
"320" 63.8 118.333522941607 41.706652032405
"321" 64 116.609219150006 41.3202888062901
"322" 64.2 114.383044993078 42.0888939197837
"323" 64.4 111.933824653832 42.0995199141776
"324" 64.6 108.873893950681 42.8658526308125
"325" 64.8 108.904478357458 43.7832505898667
"326" 65 109.892106715567 44.077984501284
"327" 65.2 109.680938964546 44.4463057313272
"328" 65.4 109.385225884374 45.3398335503378
"329" 65.6 108.831762077544 46.9548042267987
"330" 65.8 109.114331775799 48.6992924183945
"331" 66 109.920036989326 51.0081887067678
"332" 66.2 110.50629626447 54.0655398999863
"333" 66.4 111.277937640199 56.6968168912341
"334" 66.6 111.882540483993 58.9005429248427
"335" 66.8 112.763749780994 61.4837645501414
"336" 67 114.367029178599 64.6156220703729
"337" 67.2 116.321649391449 66.1799476676716
"338" 67.4 115.487177942368 66.5965497686866
"339" 67.6 114.944009756428 66.6412620662822
"340" 67.8 114.432098049093 68.1345804401648
"341" 68 113.608140976691 68.9317681652837
"342" 68.2 112.268035591374 70.8874887663763
"343" 68.4 111.250764198772 74.0334948670951
"344" 68.6 109.678706962601 77.6365818950391
"345" 68.8 108.64561340398 81.2579405983906
"346" 69 107.830191336469 86.8625779303078
"347" 69.2 106.482210663606 91.9891115018151
"348" 69.4 107.108823425298 95.5142318597611
"349" 69.6 109.447253304544 98.9136560187125
"350" 69.8 110.763057248954 102.50474581763
"351" 70 108.038404678989 104.145030672471
"352" 70.2 105.683521291335 104.762556691185
"353" 70.4 102.395490537699 106.441363132206
"354" 70.6 99.1884926584064 109.429316783466
"355" 70.8 95.9428118946971 113.929089901924
"356" 71 93.9697694481737 115.998678367724
"357" 71.2 91.8671631994184 114.957680668172
"358" 71.4 87.8926171701816 113.910474088536
"359" 71.6 84.9056396265741 112.240515875859
"360" 71.8 80.3550495839273 111.128560992634
"361" 72 75.8344431775248 112.216935711383
"362" 72.2 70.5478227684048 112.611782587425
"363" 72.4 64.3801373289063 114.016957549814
"364" 72.6 58.7162143745772 115.008525880824
"365" 72.8 52.9309147384339 116.23220505764
"366" 73 48.1295773666205 119.382530339959
"367" 73.2 47.8881612276362 120.252287745601
"368" 73.4 47.994551908496 120.638515139449
"369" 73.6 47.1862366099495 119.415570868255
"370" 73.8 45.5878381495506 117.442806961241
"371" 74 44.8043265134174 114.537824235136
"372" 74.2 42.8352597619748 111.194176914387
"373" 74.4 40.9571818037282 109.058293481369
"374" 74.6 37.1097429173076 106.012632742373
"375" 74.8 32.6739125986807 104.309574180847
"376" 75 28.1701314915921 103.91322651837
"377" 75.2 23.4824527556 104.25629492964
"378" 75.4 18.6937515084902 103.187561058477
"379" 75.6 17.7489361536946 103.123766172511
"380" 75.8 17.4443200199002 102.831492463767
"381" 76 17.6426316631791 101.621556081752
"382" 76.2 17.4115997787293 99.1163959264741
"383" 76.4 16.2758178581556 96.0650383772378
"384" 76.6 14.1820893851326 92.5062172775205
"385" 76.8 11.4651017504135 88.7757054062502
"386" 77 9.08420740594068 84.5026833416058
"387" 77.2 5.93531568048847 80.4765765887328
"388" 77.4 3.41623066760673 78.0889563483799
"389" 77.6 5.39091370571499 78.8925569074535
"390" 77.8 7.08746364520474 77.1999659635975
"391" 78 8.29618444709764 74.5932441631312
"392" 78.2 8.92624062670875 72.2909852088611
"393" 78.4 9.91712178250035 69.9488398647108
"394" 78.6 10.9482181157538 66.5621312901768
"395" 78.8 12.6111205542002 62.2953126729869
"396" 79 14.7993773674072 58.6908199354115
"397" 79.2 17.4822164417995 54.3492583502178
"398" 79.4 19.473690032156 50.0992606745155
"399" 79.6 21.9659683257874 45.0941901675197
"400" 79.8 23.3546119981158 41.2382959320098
"401" 80 24.7685839193167 36.814717425979
"402" 80.2 27.5463013193249 32.1480756426318
"403" 80.4 30.0626093132298 29.4810734006021
"404" 80.6 33.5736081430712 26.9087130447581
"405" 80.8 37.6335567517867 22.4814487099072
"406" 81 39.5561820792759 17.6008435351599
"407" 81.2 39.0722889061929 12.2543930936531
"408" 81.4 39.694258381061 11.4478347824217
"409" 81.6 42.3661867983232 11.2865512872458
"410" 81.8 45.4465318344509 11.2650112580744
"411" 82 48.7662585203323 11.6053225014833
"412" 82.2 52.8274305656346 11.267815479057
"413" 82.4 57.5989073636282 11.1799957997981
"414" 82.6 61.522613230644 12.0333245569059
"415" 82.8 65.4700395460725 12.5949272980656
"416" 83 70.0581693158372 13.6671719548392
"417" 83.2 74.1322576850863 14.4301687338501
"418" 83.4 78.3427491366652 16.7155095798797
"419" 83.6 83.4207039946504 18.381945852931
"420" 83.8 86.682302362984 19.6954631229875
"421" 84 91.0028761197618 22.0343021135464
"422" 84.2 96.9756729075763 24.1723962699553
"423" 84.4 102.304469205623 25.2100284385056
"424" 84.6 107.159797000543 23.7845546218176
"425" 84.8 108.668630569742 25.7050700927162
"426" 85 107.813041283559 29.763009792642
"427" 85.2 107.389229087169 33.9739471764954
"428" 85.4 107.456875064629 37.5990236469512
"429" 85.6 107.23651059132 42.8536052115703
"430" 85.8 107.569241096467 48.4206242388744
"431" 86 108.317349600407 53.5165699159806
"432" 86.2 108.187933229566 59.1343114443737
"433" 86.4 108.677987672926 65.3182831823912
"434" 86.6 110.548495607165 71.4213117545763
"435" 86.8 112.985706082679 76.1266208122222
"436" 87 115.253964461125 81.9030837423868
"437" 87.2 115.364600953853 87.2852224906029
"438" 87.4 112.991788835274 92.1371218688778
"439" 87.6 109.006140782043 94.9678373931803
"440" 87.8 104.323192182945 98.7512394432319
"441" 88 101.100143438157 101.757464036061
"442" 88.2 97.1609242602187 104.392288304517
"443" 88.4 91.1763280864576 106.978992043141
"444" 88.6 87.0032124510807 110.223725759267
"445" 88.8 82.962410169752 114.634325942549
"446" 89 78.5854885458063 118.011020067278
"447" 89.2 77.7388965867817 121.037693482077
"448" 89.4 80.5282183248247 121.851369859476
"449" 89.6 81.9534042151972 120.81778741496
"450" 89.8 82.1808189058264 120.216314313049
"451" 90 83.5794174567493 119.01691997871
"452" 90.2 85.5886059230011 117.350697984136
"453" 90.4 89.1899858592142 116.573356044695
"454" 90.6 91.6074333866547 115.936302586577
"455" 90.8 95.089823817316 114.880644814432
"456" 91 99.0442836861993 113.085311705951
"457" 91.2 102.370334245673 110.634817216702
"458" 91.4 105.530069568889 107.633536032619
"459" 91.6 109.104226975736 103.864958648254
"460" 91.8 112.959147946781 100.504731894038
"461" 92 115.939710410146 96.6714460212186
"462" 92.2 118.935276934344 93.0925723413383
"463" 92.4 121.30375933534 89.5466758227752
"464" 92.6 121.780502328936 85.254817431962
"465" 92.8 121.579340290107 81.0704566739543
"466" 93 120.452112473057 76.8702150712987
"467" 93.2 119.298847427099 73.0232798887418
"468" 93.4 117.58376092028 69.3775434430203
"469" 93.6 116.7049867244 66.3694105938232
"470" 93.8 117.773440289016 62.7390528029208
"471" 94 118.883550812283 58.1343077220289
"472" 94.2 120.834100825753 54.4446560183415
"473" 94.4 123.996300369931 51.1853377213225
"474" 94.6 122.891731175015 50.800738653782
"475" 94.8 120.375105257725 49.6910904638754
"476" 95 117.282743349427 49.5053587589624
"477" 95.2 113.508624130102 48.2833576343547
"478" 95.4 111.680032390117 47.6501967830562
"479" 95.6 107.94881911063 46.3524349156452
"480" 95.8 104.245627783005 43.3700689365046
"481" 96 99.8706848539838 41.1411446149812
"482" 96.2 94.7757077857553 40.1067093078844
"483" 96.4 89.5459885276386 40.0212804122521
"484" 96.6 84.0120646871096 40.3288229169195
"485" 96.8 78.2699354830307 40.9092984090586
"486" 97 72.8342317831092 42.9474471413132
"487" 97.2 69.1338877739417 46.9872926639613
"488" 97.4 66.9939867789744 50.9767900387399
"489" 97.6 66.0672908271257 55.9088135795818
"490" 97.8 65.8534223487043 59.93488031752
"491" 98 65.5278346797631 64.6696516775216
"492" 98.2 65.1953010846881 68.8284779274309
"493" 98.4 64.9343928617558 74.5086652278971
"494" 98.6 65.1069971469509 80.4436473364
"495" 98.8 64.0557864977222 84.2870007665514
"496" 99 63.8149665848514 89.7965773932056
"497" 99.2 64.287714365381 95.2938890626035
"498" 99.4 64.5939976783808 102.044342079515
"499" 99.6 66.3951834486898 107.575396440515
"500" 99.8 68.9059730722996 112.342076361954
"501" 100 73.187110658651 116.782705361047
"502" 100.2 74.7853397701262 119.691562778288
"503" 100.4 72.6993954662008 120.197519333594
"504" 100.6 69.7685697731264 119.301233672001
"505" 100.8 67.0681079631045 117.706951003897
"506" 101 62.3699031259688 116.925813939267
"507" 101.2 60.3683983213993 116.374469787846
"508" 101.4 55.2121962079574 114.509035027149
"509" 101.6 50.9759505664279 112.320909661974
"510" 101.8 45.1704006849868 109.199757013791
"511" 102 39.5134149323035 105.75349849642
"512" 102.2 34.6443356339449 102.569205164327
"513" 102.4 29.8031857847771 98.1385948173161
"514" 102.6 24.8567364413131 93.6949035030938
"515" 102.8 20.7484667203317 89.1650547597602
"516" 103 15.8515854584989 85.5235836514296
"517" 103.2 11.2727659227593 83.416097472128
"518" 103.4 10.7379313247232 84.3122991344044
"519" 103.6 11.2704120997664 84.9986976631317
"520" 103.8 11.5971625355555 84.6233193753427
"521" 104 11.3960474877957 84.4544128452489
"522" 104.2 8.86181408139472 81.3624788484362
"523" 104.4 8.15116467770219 77.2789460582589
"524" 104.6 8.22039488796687 73.8021439030708
"525" 104.8 9.7257110503923 69.1449314731133
"526" 105 11.4039904439919 64.4084128274966
"527" 105.2 13.457809617062 58.3344948600712
"528" 105.4 15.5906397998615 53.3299249490713
"529" 105.6 17.9624582273425 49.0142800656218
"530" 105.8 21.0351693233201 44.9652641364277
"531" 106 23.9978185626027 40.6366303329847
"532" 106.2 26.74331260512 35.4495871495364
"533" 106.4 30.1255754491285 30.6306082220371
"534" 106.6 32.8483666299541 24.7932913525371
"535" 106.8 35.1729905507088 19.3344909439077
"536" 107 37.8343161041687 15.652133371359
"537" 107.2 39.5048529119969 13.6916458309264
"538" 107.4 42.7157005365811 13.106980483245
"539" 107.6 46.8990171650032 13.0763643799832
"540" 107.8 51.2431162050791 12.966262274023
"541" 108 57.122376894168 13.1093359920885
"542" 108.2 62.382427792869 13.4176737731655
"543" 108.4 65.6726995478798 15.1809067589895
"544" 108.6 69.5854153896301 16.4212375042667
"545" 108.8 73.2536044772334 17.6862786108159
"546" 109 76.3282055641669 18.6780479121481
"547" 109.2 79.9328839389895 17.4798631059833
"548" 109.4 82.7590002359801 15.339930277785
"549" 109.6 83.6826853301376 13.1548098893245
"550" 109.8 85.8962061676959 13.7411842865603
"551" 110 87.368311748684 17.2770566122307
"552" 110.2 89.5486638645446 21.2747361889135
"553" 110.4 91.7005712881411 24.3645281078709
"554" 110.6 95.1252587277474 29.2174366987134
"555" 110.8 97.8777459264112 33.8029588916977
"556" 111 101.456507389323 38.2031636095164
"557" 111.2 105.036465594606 41.6552366817327
"558" 111.4 108.941400240825 44.8954271696359
"559" 111.6 110.802583267368 49.0144630616678
"560" 111.8 114.147855184255 53.5601472251662
"561" 112 115.956166065197 58.0455539202112
"562" 112.2 116.047073030497 63.7368139774162
"563" 112.4 114.901656107564 68.9440709899953
"564" 112.6 114.207128280504 74.8608542261601
"565" 112.8 112.910113073233 79.4756149298497
"566" 113 110.322245112055 81.2372125351749
"567" 113.2 105.740211312378 84.7645191389288
"568" 113.4 103.802386515115 87.5230200894456
"569" 113.6 102.243120450613 92.0790047170042
"570" 113.8 104.454502483468 95.2911071835206
"571" 114 108.298452683124 96.6420494595507
"572" 114.2 111.733094790279 99.7135037410675
"573" 114.4 113.791502112992 99.7381779659843
"574" 114.6 114.484707415176 96.7237587073103
"575" 114.8 116.25433198829 94.0824087430732
"576" 115 118.551753646575 90.6057328915002
"577" 115.2 119.372290847202 87.9897162477175
"578" 115.4 120.642572074112 83.8009309803086
"579" 115.6 122.141162048592 79.1317040859692
"580" 115.8 125.147267371173 75.034389089611
"581" 116 124.441217266751 73.2026397865223
"582" 116.2 124.675298678926 71.4999361903756
"583" 116.4 124.495076471036 69.8512046934752
"584" 116.6 124.201101580288 68.4845066445502
"585" 116.8 124.568874600349 67.0891675213357
"586" 117 124.743677372307 65.5480804728144
"587" 117.2 124.041910549662 65.7334729870729
"588" 117.4 123.20135467791 65.8727613593302
"589" 117.6 122.78251069691 65.8323479119827
"590" 117.8 121.561164471388 65.2105966908936
"591" 118 120.932264125537 64.0813520239174
"592" 118.2 119.165262842758 62.1669415934661
"593" 118.4 117.376937413863 60.8540088578681
"594" 118.6 114.788027950758 58.018352093363
"595" 118.8 111.871602485564 55.2870114490305
"596" 119 109.31384027526 51.8772973081666
"597" 119.2 107.208982716694 49.0633035299388
"598" 119.4 104.855536116886 46.1198457726056
"599" 119.6 101.28610569554 44.2089714988336
"600" 119.8 96.7677966551034 42.3966478438893
"601" 120 91.9914373315376 40.8844649298608
"602" 120.2 86.9254153938054 40.5211019784444
"603" 120.4 82.0090978659263 40.5945739381263
"604" 120.6 76.3811485391558 40.9689289102525
"605" 120.8 72.4146013587382 42.4729998337946
"606" 121 68.2516111851013 43.5672146110378
"607" 121.2 63.4132312375772 45.834538801455
"608" 121.4 60.5628475300556 48.5108988059654
"609" 121.6 57.0290833522044 51.71020430236
"610" 121.8 53.4562279446671 55.2235839693252
"611" 122 51.18094528736 58.033411923028
"612" 122.2 48.1121544850492 61.8114860523608
"613" 122.4 45.0668162527828 65.5575535908579
"614" 122.6 42.6402633075812 70.3366805403961
"615" 122.8 42.3308371407951 75.3030231056509
"616" 123 42.0715136842486 80.6518076714453
"617" 123.2 42.1541187203628 85.3685360287646
"618" 123.4 41.6239706476911 88.0161756527056
"619" 123.6 38.9184811323664 89.7418796850822
"620" 123.8 35.2973298547477 90.6079928335401
"621" 124 32.6773861161418 90.5728200762656
"622" 124.2 29.8094463813233 88.5893076996456
"623" 124.4 26.6212681068844 87.2465198121439
"624" 124.6 22.2551238090016 84.8093840659473
"625" 124.8 18.151224920814 81.8600929444171
"626" 125 17.1030434100285 80.5290116753411
"627" 125.2 17.5635978217198 79.7388025982407
"628" 125.4 17.2526132397372 81.1782476514012
"629" 125.6 18.0901091493053 82.728158028931
"630" 125.8 19.4482651024515 84.5425029437643
"631" 126 20.2850353442472 84.7361350284575
"632" 126.2 21.0872517000325 84.2462400786896
"633" 126.4 21.1006770272586 84.4891171045242
"634" 126.6 21.9502853986884 85.5107486702737
"635" 126.8 24.1903606410465 86.7233807381639
"636" 127 27.4214026662864 87.1113237415075
"637" 127.2 30.337795042049 87.0665586206117
"638" 127.4 33.860760114985 86.8658483519624
"639" 127.6 38.7635905658255 86.7514212772658
"640" 127.8 41.6780195770208 86.9565903799176
"641" 128 43.9554814095995 86.9062355775066
"642" 128.2 47.1323295148549 86.9503112010504
"643" 128.4 50.0856850725233 88.4167031079439
"644" 128.6 54.3501897671379 90.5148257829545
"645" 128.8 57.621192152264 92.5017263993539
"646" 129 60.9702555703898 95.0403099510713
"647" 129.2 64.2017770603239 98.0089198875999
"648" 129.4 67.3565055410605 101.64166774891
"649" 129.6 70.0349523439165 105.435498963289
"650" 129.8 72.6066133176419 108.557826581244
"651" 130 76.0569664701155 111.592925598026
"652" 130.2 79.0661689959906 111.637631556968
"653" 130.4 83.3237754901701 110.706778159042
"654" 130.6 87.4377742468288 108.284402486565
"655" 130.8 91.7114776765761 105.418751313343
"656" 131 95.333167577796 102.828227649625
"657" 131.2 97.7371685153369 101.027082710008
"658" 131.4 100.270332915279 100.015031501721
"659" 131.6 103.459832205472 100.459390332898
"660" 131.8 106.587371052879 102.302187830962
"661" 132 108.62560712211 104.832730231144
"662" 132.2 107.853542110279 104.886101817334
"663" 132.4 108.057368349091 104.117518020836
"664" 132.6 109.672676132461 102.433390028071
"665" 132.8 110.37545985144 101.46701385171
"666" 133 111.018044731853 100.086053860403
"667" 133.2 112.25635498388 97.8274149590728
"668" 133.4 112.889810419976 95.306572199832
"669" 133.6 113.443943968442 92.262083455545
"670" 133.8 113.25239915665 89.4057015216481
"671" 134 113.978444178229 85.6728276069298
"672" 134.2 115.466550531907 83.8689231053962
"673" 134.4 117.933032679114 81.7851122776557
"674" 134.6 122.129541118325 79.7200954237173
"675" 134.8 124.271715176573 78.622897966337
"676" 135 123.611840249578 78.2844161173301
"677" 135.2 122.043669233528 76.3570264839018
"678" 135.4 120.346966887743 74.9622389448103
"679" 135.6 118.808348472936 72.2258942568966
"680" 135.8 117.768455837885 70.2871336544909
"681" 136 116.984565419582 67.1957841582482
"682" 136.2 116.455178955887 63.0898458436335
"683" 136.4 116.683693020641 59.2265246790682
"684" 136.6 118.834640489139 55.2805040026348
"685" 136.8 121.616468706661 51.8576850329761
"686" 137 121.464776121009 50.288634816385
"687" 137.2 119.723308308715 48.9443943781077
"688" 137.4 117.73822879945 48.1813017891756
"689" 137.6 115.609280418484 46.6747064157154
"690" 137.8 113.167561313024 44.6119855903265
"691" 138 111.246351056493 43.3630018565683
"692" 138.2 110.117329390862 41.8380201576275
"693" 138.4 107.975964749042 40.6005322479367
"694" 138.6 104.468070522193 40.2602366903758
"695" 138.8 100.464557771757 39.2047805970818
"696" 139 96.551211184523 39.3536480260036
"697" 139.2 92.3962709077324 41.0024654244453
"698" 139.4 87.5271333175612 42.3901435891686
"699" 139.6 82.6893891022692 45.004319742613
"700" 139.8 80.3316752644211 47.5458253264674
"701" 140 80.8788885633194 47.8007017800901
"702" 140.2 80.7902169202469 48.0192125689617
"703" 140.4 80.8795368198945 48.0668351185149
"704" 140.6 80.623725500289 48.660225159808
"705" 140.8 79.8084489691502 50.9131422850941
"706" 141 79.4343287796051 54.3480202747564
"707" 141.2 78.8207050536668 57.9281283249332
"708" 141.4 78.7003821502 60.8962333564021
"709" 141.6 79.8378796698252 64.5049998732966
"710" 141.8 82.1820252312038 65.8929171827366
"711" 142 84.1461349286435 65.6984639729821
"712" 142.2 85.1105278729067 66.4456890451291
"713" 142.4 85.892720009154 67.8468703257641
"714" 142.6 85.6121078224567 71.0655572183157
"715" 142.8 84.8529443826906 73.4800173183801
"716" 143 82.7427364605903 77.1930206726661
"717" 143.2 79.9359152509953 80.6237395614058
"718" 143.4 76.9845553960804 85.4726306868099
"719" 143.6 75.1015277195372 89.9285205612931
"720" 143.8 72.5332802264181 93.2023211261795
"721" 144 69.7271723027355 97.9542101224404
"722" 144.2 67.2842909197369 103.96808821683
"723" 144.4 67.3028339742722 108.921241209249
"724" 144.6 68.3659083931459 114.430369246144
"725" 144.8 69.8888851578906 115.588529216797
"726" 145 70.9864463240258 115.919782780738
"727" 145.2 69.7661331780647 116.002364298334
"728" 145.4 66.7191389269086 115.122607298476
"729" 145.6 64.1088281770358 112.942719836018
"730" 145.8 60.7526099814411 110.005582855685
"731" 146 57.6822287433426 108.736603033332
"732" 146.2 52.2510264032255 108.20261567007
"733" 146.4 47.9932414201315 109.474080144597
"734" 146.6 43.6264563984175 112.345177369572
"735" 146.8 39.9321694542951 114.897018475518
"736" 147 36.5789376550865 114.117296742561
"737" 147.2 35.0326719050829 111.471231297329
"738" 147.4 34.0451706240941 107.091258202235
"739" 147.6 32.7536864586843 102.89914535892
"740" 147.8 31.2568679321632 98.0670385662327
"741" 148 30.4766447241527 93.1293884471224
"742" 148.2 28.377572689433 87.2842546911165
"743" 148.4 25.6825188913176 83.3078464962024
"744" 148.6 23.5310241954429 78.7092237119201
"745" 148.8 20.1671324747704 74.8683618370069
"746" 149 15.9178988936017 72.1762597706648
"747" 149.2 10.8824314554427 70.0004647121734
"748" 149.4 7.0476210756694 68.5033847549837
"749" 149.6 4.7625284255204 66.4600285515504
"750" 149.8 5.75332622111104 64.8546875973894
"751" 150 7.11711859074819 64.0858851071581
"752" 150.2 8.99508434126321 63.5552905699979
"753" 150.4 10.9475787484951 62.6591631193517
"754" 150.6 12.3913138092863 61.8627973712224
"755" 150.8 14.6084531988245 61.0879647338639
"756" 151 17.4819533301326 60.3917906308105
"757" 151.2 21.2088196958741 58.332320043615
"758" 151.4 25.8256844772175 55.5287318461201
"759" 151.6 29.5038919927624 51.8980740627092
"760" 151.8 31.242866163699 47.4290723855837
"761" 152 32.7658503013534 42.3116971821986
"762" 152.2 33.1959188044435 37.5539970602898
"763" 152.4 32.8034903134584 33.3101775682345
"764" 152.6 32.990940214654 28.9173162962014
"765" 152.8 33.6834052122629 23.9901968262218
"766" 153 33.5893928893311 19.741820633834
"767" 153.2 34.5059241844158 16.3823324092564
"768" 153.4 36.5756779112774 14.7240989097129
"769" 153.6 39.8822885907809 13.1582881362861
"770" 153.8 43.271448842045 12.8030674894776
"771" 154 47.6212310487007 12.5653389125093
"772" 154.2 50.7223695143613 13.2282027678578
"773" 154.4 54.4146755619216 14.0951832882748
"774" 154.6 57.8627734800254 15.2343016317788
"775" 154.8 60.9952001161585 16.8576158419706
"776" 155 64.1451930958306 19.0786528129321
"777" 155.2 66.9833433108265 21.1546465583798
"778" 155.4 68.5306185065431 23.6100965198911
"779" 155.6 68.6847998408859 26.5888796009743
"780" 155.8 69.8277936090292 28.6516995475039
"781" 156 72.25583648939 30.4504750071483
"782" 156.2 75.199963797213 30.0361866362623
"783" 156.4 76.8660611306625 28.8737726963674
"784" 156.6 78.3685990590943 28.1118629272782
"785" 156.8 81.4157554997893 27.2849838052631
"786" 157 81.9168004101262 25.031082872079
"787" 157.2 81.4914885987358 23.3531562073952
"788" 157.4 81.3242273442132 20.6398744082759
"789" 157.6 80.5580834557626 18.1949569273962
"790" 157.8 80.8388550261081 16.4794890525615
"791" 158 82.3496017366793 16.2316522376058
"792" 158.2 85.3804212606525 16.5543186690829
"793" 158.4 89.8642934045276 16.099487554558
"794" 158.6 92.6039636012517 16.6180118487981
"795" 158.8 95.7894463818462 19.3504035314511
"796" 159 99.5442987305769 22.2832521512162
"797" 159.2 102.469091673385 24.0287789111769
"798" 159.4 104.230441850737 26.3937220251815
"799" 159.6 104.617863273726 29.8861825075297
"800" 159.8 104.042133637332 33.760057339874
"801" 160 103.951013627747 37.9784490940716
"802" 160.2 104.717246935629 42.591384562729
"803" 160.4 104.65431635664 47.0484431239037
"804" 160.6 103.057596677155 52.0937915868587
"805" 160.8 101.383049082938 59.1020142178892
"806" 161 100.696374933441 64.693080883589
"807" 161.2 100.632723876053 71.200092637081
"808" 161.4 101.931565550586 77.0108942914076
"809" 161.6 104.620462935779 81.8414714067327
"810" 161.8 107.956349007686 86.2320587188004
"811" 162 112.354372871579 91.0176620823599
"812" 162.2 115.603693826517 94.4594316107167
"813" 162.4 116.580342294292 94.4441665569784
"814" 162.6 117.019579824571 94.2324669164832
"815" 162.8 117.375277606187 93.8780806237094
"816" 163 117.162238586914 94.0766548643191
"817" 163.2 115.885322797652 94.85209014507
"818" 163.4 113.946285699635 96.6164494003954
"819" 163.6 112.660839816549 99.2882095755695
"820" 163.8 109.786286380466 100.837645816717
"821" 164 106.045761085208 103.298619383741
"822" 164.2 103.708573946719 107.299383613552
"823" 164.4 100.613856323986 110.493023250535
"824" 164.6 97.1526636429888 110.764066574178
"825" 164.8 91.6826031564537 111.030957062044
"826" 165 85.4360230697699 112.016133005327
"827" 165.2 80.2315944630923 113.273707863739
"828" 165.4 74.6385302664469 115.4200533449
"829" 165.6 68.4664823251385 117.969621280944
"830" 165.8 64.1552826692138 120.754608887944
"831" 166 59.292586697186 121.576158786126
"832" 166.2 55.1403206012746 119.034368673517
"833" 166.4 50.6248789083821 117.925241501652
"834" 166.6 44.9140585655091 116.293217376775
"835" 166.8 39.9467990430954 116.250807290711
"836" 167 34.3302455538806 115.051844233137
"837" 167.2 29.9500016719769 111.926911115641
"838" 167.4 25.0771396905757 107.224754637987
"839" 167.6 23.780844529125 102.231254319507
"840" 167.8 21.59561406389 98.9863291394228
"841" 168 18.9554313556903 96.2936593489257
"842" 168.2 17.7833861927236 93.5904643584403
"843" 168.4 16.0135949050951 90.1588208335248
"844" 168.6 13.4438571348277 86.9895345532484
"845" 168.8 12.1314667557505 83.4482497478174
"846" 169 11.0722918865676 78.3662358363908
"847" 169.2 9.32274961633628 74.2286785119187
"848" 169.4 8.81663162628289 70.4077213778266
"849" 169.6 7.9729358899695 66.0121528710916
"850" 169.8 7.46308878162178 62.0356023992408
"851" 170 8.50249442011605 59.5786369368241
"852" 170.2 9.37808044497558 57.2779346789251
"853" 170.4 11.0223643529339 55.0368238958472
"854" 170.6 12.2495124192547 52.8292430781692
"855" 170.8 13.3534104752445 50.0858813496827
"856" 171 14.9903459248205 48.1320568402201
"857" 171.2 17.4043471569207 46.8217605117294
"858" 171.4 19.2792113398774 46.2202702474249
"859" 171.6 20.6673145150999 46.2763143149041
"860" 171.8 21.990374278418 46.5526832743336
"861" 172 23.1774231299484 46.6043019162737
"862" 172.2 25.0617962168743 46.1047588325176
"863" 172.4 29.1269356186157 44.4439718877461
"864" 172.6 33.0502896590242 43.3127233321264
"865" 172.8 36.6767807443926 40.7178613222558
"866" 173 40.8138010213737 37.859949579511
"867" 173.2 44.2195869196525 34.760033282346
"868" 173.4 45.7137264987498 30.5447522152291
"869" 173.6 47.2397823174998 25.9021232170253
"870" 173.8 47.3902182927367 21.1531055558463
"871" 174 45.7697539038692 18.0471009180711
"872" 174.2 45.1870064356853 16.0639517979417
"873" 174.4 44.3539259829994 14.1289350235472
"874" 174.6 43.9344571696928 12.2521941251532
"875" 174.8 44.7104633033083 10.2106264919834
"876" 175 45.6557476098785 8.64214704986018
"877" 175.2 47.8301406120332 7.13979610944446
"878" 175.4 49.3010941368148 6.94984154239197
"879" 175.6 51.117633493303 5.76870542698221
"880" 175.8 52.2240587655679 5.91947831910592
"881" 176 52.2880979836825 6.17197063440267
"882" 176.2 52.3635235879315 6.28808535304956
"883" 176.4 52.4883553563173 6.52740802781031
"884" 176.6 52.9666088516298 6.94842964581906
"885" 176.8 54.7125753279566 6.92995430987286
"886" 177 55.5623013854716 7.03281112462276
"887" 177.2 56.909284546402 7.72371155204568
"888" 177.4 56.6956155890818 7.64656774836521
"889" 177.6 57.4192884378741 7.99839538235656
"890" 177.8 57.7849271144354 7.96438045107469
"891" 178 58.1095232026154 8.46752239073525
"892" 178.2 59.3960925613518 8.68972440646713
"893" 178.4 60.2845267835069 9.19360668897589
"894" 178.6 61.8056076439086 9.78041007824136
"895" 178.8 63.1212154085649 10.1615022560718
"896" 179 64.3130189234612 11.1955635557867
"897" 179.2 65.2228281711447 11.6420355929542
"898" 179.4 66.674039786686 12.3774037647384
"899" 179.6 67.9138719761648 13.1114449404779
"900" 179.8 70.0041997612433 14.5255009806679
"901" 180 72.3545478182283 16.318271864245
"902" 180.2 74.7818867181555 17.4912952263773
"903" 180.4 77.836878834273 18.5801735947555
"904" 180.6 80.2231030598421 19.2698783263777
"905" 180.8 81.6871653597343 19.7533452877762
"906" 181 83.6651981202328 20.4578019160029
"907" 181.2 84.9299836998246 20.7174224075423
"908" 181.4 86.313582975003 20.6426862699402
"909" 181.6 87.6064596767048 20.1967110194753
"910" 181.8 88.3859391073122 20.4778037838261
"911" 182 88.5039099287082 21.5298061012831
"912" 182.2 90.4524749072647 22.6892754841142
"913" 182.4 91.7741211165361 23.6742355644396
"914" 182.6 93.642124068068 24.8211969667685
"915" 182.8 95.8048614340142 25.9458153263896
"916" 183 97.3859339619662 27.6014398041509
"917" 183.2 98.627627308438 29.9470298004999
"918" 183.4 100.563117739649 32.5894547383971
"919" 183.6 102.300198980334 35.1568213094557
"920" 183.8 103.014715351116 37.8409568602332
"921" 184 104.386265965955 40.7825147656646
"922" 184.2 106.229815987544 44.4449193359695
"923" 184.4 107.947714563211 49.6902759521813
"924" 184.6 108.63433263178 55.1764281950589
"925" 184.8 110.025572024437 60.3489284610549
"926" 185 111.825165733804 66.2162758260166
"927" 185.2 113.474226205864 71.2170603726429
"928" 185.4 112.784750414104 76.192931098854
"929" 185.6 110.925580230234 80.6992758030451
"930" 185.8 108.388767043368 86.0400774143118
"931" 186 107.063690052187 91.6447020600359
"932" 186.2 107.285021146518 96.4422400235332
"933" 186.4 109.20947740476 100.187232696452
"934" 186.6 110.784541821487 101.0022662661
"935" 186.8 111.9749887766 100.63572433771
"936" 187 112.477421842449 100.430006310739
"937" 187.2 112.798793421877 99.8625446224942
"938" 187.4 113.009262713008 99.001712979014
"939" 187.6 113.777794628369 98.0213949118867
"940" 187.8 115.391980813705 97.1565569393233
"941" 188 116.08720157073 95.509508934989
"942" 188.2 117.75503069092 93.7757475287751
"943" 188.4 119.55196143834 91.8913062131638
"944" 188.6 120.896978910991 89.6962257284873
"945" 188.8 121.863100848082 87.388297686368
"946" 189 123.358276583684 84.380024430776
"947" 189.2 124.305229228154 81.7172993071951
"948" 189.4 124.766824295262 79.7358545667299
"949" 189.6 125.129168806021 77.6698550842562
"950" 189.8 125.856025791705 75.2640639343421
"951" 190 125.897303916377 72.7141610469942
"952" 190.2 126.666939386336 70.0838270342495
"953" 190.4 126.32928119721 69.0933266530605
"954" 190.6 126.16571181325 66.755434892762
"955" 190.8 126.730871501982 63.7891449718069
"956" 191 126.65230967369 62.1310341134551
"957" 191.2 126.100918316543 60.6853367417787
"958" 191.4 125.875589024213 57.7769702454423
"959" 191.6 125.982912474351 55.0532993735073
"960" 191.8 125.142348583498 52.5200293165219
"961" 192 123.583497140218 49.9992137891109
"962" 192.2 123.03030769923 47.3708239743826
"963" 192.4 122.540232343799 43.6326236254188
"964" 192.6 122.856671750138 41.5526392144043
"965" 192.8 121.207582203473 41.2998283468828
"966" 193 119.213946004564 40.8308526761651
"967" 193.2 118.280136696876 40.2061110189959
"968" 193.4 117.254603846896 38.6019627900018
"969" 193.6 116.718003755274 37.5918184579091
"970" 193.8 116.346193395407 36.0297398760721
"971" 194 116.016488083016 35.0798210892953
"972" 194.2 114.488406435177 33.8316852310643
"973" 194.4 112.95545055449 31.4105500078278
"974" 194.6 111.134097624072 30.8266997075843
"975" 194.8 108.347748248005 30.3187570860105
"976" 195 106.27542219625 29.8857255330802
"977" 195.2 105.115216905706 28.7694091590518
"978" 195.4 104.517742971125 26.8750803806953
"979" 195.6 103.502083433431 23.5301850852875
"980" 195.8 103.761647266683 20.0407850172261
"981" 196 104.751248356523 19.0169915974112
"982" 196.2 104.218671042836 19.5146424393034
"983" 196.4 104.091335371505 18.0441411520066
"984" 196.6 104.611453069942 17.5546367400114
"985" 196.8 105.558984934859 18.4496387136693
"986" 197 105.612981325129 18.6938343585047
"987" 197.2 104.788515347811 18.8982795935468
"988" 197.4 104.32002171048 19.0397915395347
"989" 197.6 104.048213257801 18.7259096040806
"990" 197.8 103.213067442259 18.5635136361482
"991" 198 102.795843950912 18.5083401522812
"992" 198.2 101.94511873146 18.4872077475665
"993" 198.4 100.337384139404 18.7026884017284
"994" 198.6 99.0790069212043 18.5618719258945
"995" 198.8 97.8382089823413 18.6567459708925
"996" 199 96.6555795742302 18.6546147632726
"997" 199.2 94.5977232321588 18.9307182884826
"998" 199.4 93.3527140688998 19.5115755624935
"999" 199.6 91.5508187852263 20.7669664523844
"1000" 199.8 90.0901749984895 21.5224616849591
"1001" 200 87.9621275433485 21.904203030823
"1002" 200.2 84.2312734079545 21.6293687615867
"1003" 200.4 81.1889357084364 20.1888183840822
"1004" 200.6 80.3459833561488 18.2132218277835
"1005" 200.8 79.9863878601449 16.3407923442289
"1006" 201 80.3748860556275 14.1181810362083
"1007" 201.2 81.2964096576033 13.5878897320084
"1008" 201.4 81.5932124834289 13.5430062280735
"1009" 201.6 81.9167248957154 13.5402764731191
"1010" 201.8 82.3438419514657 14.0477983861755
"1011" 202 82.7856480231202 14.952449885705
"1012" 202.2 82.6821585828512 15.6493673643607
"1013" 202.4 82.4698749856504 16.3193291163066
"1014" 202.6 83.1635133667323 16.5908243429327
"1015" 202.8 84.4812827006875 16.9890857821067
"1016" 203 86.1022011231874 17.4520868145213
"1017" 203.2 86.8169328895677 17.289690390576
"1018" 203.4 88.471956110781 17.8862834581981
"1019" 203.6 89.7903622058919 19.4711435230805
"1020" 203.8 90.3136848995368 20.9905648251667
"1021" 204 90.7864761687025 21.919866488241
"1022" 204.2 91.5589053457556 23.8537847649829
"1023" 204.4 91.8730771528526 26.3119212517538
"1024" 204.6 93.4672310014483 30.2668543170026
"1025" 204.8 94.3852391459082 33.8376790806975
"1026" 205 94.7897621699154 37.6692023328245
"1027" 205.2 96.3527865424406 41.7723070336842
"1028" 205.4 99.0806884652312 45.5836788350006
"1029" 205.6 102.10803915325 48.3652724617939
"1030" 205.8 106.771419547579 49.524293658625
"1031" 206 111.874486190631 51.390454271669
"1032" 206.2 117.062546233733 52.8221051155447
"1033" 206.4 122.570371918518 53.8786433310502
"1034" 206.6 123.352409414887 55.6959635881318
"1035" 206.8 121.865736561335 58.1082872305575
"1036" 207 121.507821347569 62.5106955309751
"1037" 207.2 120.977105373979 66.4198174448195
"1038" 207.4 120.839434330779 72.1893027713923
"1039" 207.6 120.507764978554 77.4928063961951
"1040" 207.8 120.789446116556 82.7099052567887
"1041" 208 121.00533511601 88.4923623618955
"1042" 208.2 117.632540605996 89.3709763552592
"1043" 208.4 113.506783811209 91.9097107237248
"1044" 208.6 108.625341533121 96.3927706803249
"1045" 208.8 106.640488775763 100.435226926954
"1046" 209 104.343808064629 105.651356220016
"1047" 209.2 103.499481512145 110.465608123313
"1048" 209.4 101.248003686646 111.022123043993
"1049" 209.6 97.2058144695578 111.630226698056
"1050" 209.8 91.9060042554063 114.095152473456
"1051" 210 86.5407046202427 115.47649858312
"1052" 210.2 81.8222468023323 116.975633000507
"1053" 210.4 76.7870289131503 119.47840060963
"1054" 210.6 72.4355265420712 122.306345640294
"1055" 210.8 68.5559251191165 122.391540555124
"1056" 211 64.3799658352855 121.003320997808
"1057" 211.2 59.5485333631311 119.773641647882
"1058" 211.4 55.2274911941862 117.900256780885
"1059" 211.6 50.0930703488578 117.068449125098
"1060" 211.8 44.4468555240682 115.161814134239
"1061" 212 38.9114366480685 112.902740977988
"1062" 212.2 33.6808873376491 112.435541760043
"1063" 212.4 29.5341782324887 113.563661622777
"1064" 212.6 29.7924117529768 113.684469056265
"1065" 212.8 30.3156775745741 114.285641917358
"1066" 213 30.9528523959828 114.489151373826
"1067" 213.2 30.8107431491618 113.148890338918
"1068" 213.4 29.9812588142409 111.076556468175
"1069" 213.6 28.6017843864062 108.600903494711
"1070" 213.8 27.9201686352165 105.679102061726
"1071" 214 25.6693365667499 101.465799676482
"1072" 214.2 23.7759146317537 97.3167517338216
"1073" 214.4 21.3344195950188 92.5199782335306
"1074" 214.6 18.4320308790643 88.5343056008857
"1075" 214.8 15.1498169763961 85.3516131140134
"1076" 215 12.6206232830456 81.8721643850824
"1077" 215.2 11.4697386962025 77.9717404002165
"1078" 215.4 11.5640027398666 73.6848011920704
"1079" 215.6 11.5315974232955 69.1686471932643
"1080" 215.8 10.2286818318538 64.0738071613602
"1081" 216 8.6849194630999 59.7713713180185
"1082" 216.2 7.46822937591778 54.8499740616906
"1083" 216.4 8.00573792836123 50.804415044971
"1084" 216.6 9.76245177165583 47.1315909541078
"1085" 216.8 12.4830993482473 42.691622623873
"1086" 217 15.2749872516784 38.4035453405696
"1087" 217.2 18.6226867985363 33.8345571968904
"1088" 217.4 20.9348045748809 30.5095322728875
"1089" 217.6 24.6253821943573 27.594242048344
"1090" 217.8 28.2470405632163 26.1755987745538
"1091" 218 31.9563335647004 25.6140518992925
"1092" 218.2 36.9349037224883 26.5444394424156
"1093" 218.4 40.3284563998291 25.6511486445001
"1094" 218.6 42.1186497291904 21.7199073327954
"1095" 218.8 44.1846156702491 17.1088094137231
"1096" 219 46.2272882656876 12.5123036268429
"1097" 219.2 48.8885856198288 8.96833994342589
"1098" 219.4 48.9296594615855 6.87234969440496
"1099" 219.6 47.5989142921994 7.34605494682563
"1100" 219.8 46.0930986099585 7.5202919823479
"1101" 220 45.2177342746541 7.77597599304764
"1102" 220.2 44.6432908164745 8.2863958163575
"1103" 220.4 44.0064940481472 8.37543469216718
"1104" 220.6 43.1640050141914 8.62937602170118
"1105" 220.8 41.0481905638782 8.94332611265126
"1106" 221 38.7569777699964 9.37920474180214
"1107" 221.2 37.3077500884001 10.2091668021349
"1108" 221.4 35.4610036243296 11.839839507754
"1109" 221.6 33.1659694970262 13.1083039665091
"1110" 221.8 31.5544299785698 14.5553944226091
"1111" 222 29.466883726633 16.2585960373007
"1112" 222.2 28.5676961839111 18.0119757187298
"1113" 222.4 26.8150977659917 20.279489963018
"1114" 222.6 25.8417356725278 22.2699277292112
"1115" 222.8 25.8034144101755 24.550844812908
"1116" 223 26.3124762332453 25.5006141305584
"1117" 223.2 26.8357870717931 25.8692995059952
"1118" 223.4 27.1722177818458 26.0074820352163
"1119" 223.6 27.486465561939 26.1317460070185
"1120" 223.8 28.3680906812412 25.8430702513182
"1121" 224 29.1252783209222 25.7357150643033
"1122" 224.2 29.9847185263455 25.1489069915408
"1123" 224.4 30.958728316523 25.6214525796035
"1124" 224.6 31.8847409799249 26.1676023397563
"1125" 224.8 32.4732395497885 26.8233595756354
"1126" 225 32.5284083323122 27.1536613573658
"1127" 225.2 32.4954535906279 27.2469737851727
"1128" 225.4 33.1371439661337 27.2432813893028
"1129" 225.6 35.0488918249695 27.5354387288156
"1130" 225.8 36.7414950027223 27.9227899689309
"1131" 226 39.5885111883374 28.3003401468057
"1132" 226.2 42.8971972776878 27.8628811850317
"1133" 226.4 46.2744185375442 27.5824145411274
"1134" 226.6 48.9603198812579 26.4375854479904
"1135" 226.8 50.5065274433413 26.4095797989325
"1136" 227 53.4316267883717 26.9283342232614
"1137" 227.2 57.7308280351406 27.5490371924149
"1138" 227.4 62.6428502468512 27.8037061697534
"1139" 227.6 66.3839972535503 28.6507983571515
"1140" 227.8 70.6792477842094 30.457996544553
"1141" 228 73.1612710503063 33.1694728765384
"1142" 228.2 75.3366667466181 36.4091236195276
"1143" 228.4 77.1138545758087 39.4285177298642
"1144" 228.6 78.5836650963003 42.9790222919597
"1145" 228.8 81.2093795425837 47.3613752069341
"1146" 229 83.9066546815739 51.5027464988319
"1147" 229.2 86.8095076462668 55.2151385702131
"1148" 229.4 89.151018311957 57.5559728980329
"1149" 229.6 90.6999223492671 58.2398658212619
"1150" 229.8 93.7425628736499 61.2491931852005
"1151" 230 95.0811544735375 64.0544764381816
"1152" 230.2 94.53615896303 64.5020142952769
"1153" 230.4 93.7884772215767 64.137835435028
"1154" 230.6 93.1608573169273 64.2094157056031
"1155" 230.8 93.491038863422 63.8775767397159
"1156" 231 94.6901306116081 65.0659653273996
"1157" 231.2 95.5268897102633 65.7076186982977
"1158" 231.4 96.144532553862 66.5437979289304
"1159" 231.6 97.0191136373501 68.5516967934507
"1160" 231.8 98.7776440769602 69.4267436114373
"1161" 232 102.049149323106 70.4576530910481
"1162" 232.2 104.88292048201 70.2210214953434
"1163" 232.4 106.980531806416 69.3909661697787
"1164" 232.6 107.159760932374 69.5335909631674
"1165" 232.8 107.6623434603 70.2537623467746
"1166" 233 108.67355751571 72.1724418434978
"1167" 233.2 108.430473790406 74.7334569837744
"1168" 233.4 107.711810157588 77.656908487755
"1169" 233.6 106.789071386907 81.9647820796715
"1170" 233.8 106.509101802871 86.567419147797
"1171" 234 105.636945236556 90.9392323066812
"1172" 234.2 102.872180117176 94.8081150721016
"1173" 234.4 100.005652069427 96.9529244592488
"1174" 234.6 95.4056552614845 99.7444981538367
"1175" 234.8 90.4940354040821 102.243872845234
"1176" 235 85.9580191082652 104.792259122603
"1177" 235.2 80.9790211650013 106.088021847107
"1178" 235.4 74.9188725218013 106.684188219026
"1179" 235.6 69.2047786898716 107.36406740828
"1180" 235.8 63.7088781166426 107.003915072893
"1181" 236 56.7123690665741 107.928718903878
"1182" 236.2 51.0852607960576 108.404219631641
"1183" 236.4 44.8059451184052 106.858504795166
"1184" 236.6 40.1366892542359 105.472198578062
"1185" 236.8 34.0913835465385 104.097435798486
"1186" 237 28.640369434957 103.140273414815
"1187" 237.2 23.2298039920717 103.523563068813
"1188" 237.4 22.6471733484468 105.28062229403
"1189" 237.6 23.1027199022952 105.471598517987
"1190" 237.8 23.2669354420957 104.636561587579
"1191" 238 22.8716788847775 103.81728109004
"1192" 238.2 23.2836707677256 102.356681738663
"1193" 238.4 24.2140633910143 100.451595453349
"1194" 238.6 25.5654868769836 97.7092060129369
"1195" 238.8 26.9366494953546 95.4014801447085
"1196" 239 27.7662402958136 92.2414258125551
"1197" 239.2 29.0605325659074 87.7814255726903
"1198" 239.4 28.7713808412244 83.3641423615087
"1199" 239.6 27.4062307073798 79.0179741791215
"1200" 239.8 25.9602452415356 74.5604833152392
"1201" 240 24.4309474865394 70.0143079466566
"1202" 240.2 23.8433366027462 65.2550685425379
"1203" 240.4 23.18290035443 60.9620217728944
"1204" 240.6 24.070299302967 56.9478837429447
"1205" 240.8 24.4323011291608 51.9964501082058
"1206" 241 24.3727595098088 47.6305610689811
"1207" 241.2 26.4189245339751 44.1305063588745
"1208" 241.4 28.6292879208577 42.4463562666879
"1209" 241.6 31.1301576480685 41.62959022004
"1210" 241.8 34.2708829440881 40.9970802892661
"1211" 242 39.1249498559836 39.592322404955
"1212" 242.2 42.8696388952397 38.2622686196373
"1213" 242.4 47.0725707970752 37.6301275269112
"1214" 242.6 48.9620714693083 35.6049950516993
"1215" 242.8 51.3415796998417 32.7737033646598
"1216" 243 53.192980890738 30.8182605998358
"1217" 243.2 54.0867085624449 28.6991905995401
"1218" 243.4 56.5989396770273 25.2487774297182
"1219" 243.6 58.2767865891781 21.1931783922041
"1220" 243.8 58.5909541846603 16.7299657973034
"1221" 244 58.9470364796653 12.8553918226955
"1222" 244.2 58.5679635410182 9.71318277497292
"1223" 244.4 58.862096168155 8.01651310516372
"1224" 244.6 59.1904328391658 8.07821920535208
"1225" 244.8 58.5362109796396 8.38728833221718
"1226" 245 56.5582347421435 9.25036847245336
"1227" 245.2 55.3917186802022 10.458760846086
"1228" 245.4 53.1556007777252 12.0552873838787
"1229" 245.6 51.3764904550712 13.8982515916114
"1230" 245.8 49.7904318782054 14.5694897538567
"1231" 246 47.9648547669651 15.0073346870467
"1232" 246.2 44.8400865504449 15.8952130778249
"1233" 246.4 42.9890875305192 17.5405499991377
"1234" 246.6 39.9599586494098 19.1760385187228
"1235" 246.8 36.1005917949789 20.6780778920997
"1236" 247 32.6124684629823 20.5209931955113
"1237" 247.2 30.0444052622875 19.3405338934739
"1238" 247.4 27.4122783129078 19.0681159180834
"1239" 247.6 23.7234417376963 19.8847291582813
"1240" 247.8 22.6694328759274 21.9662942402949
"1241" 248 22.8212526296817 23.2640396433298
"1242" 248.2 23.5010598595416 24.6973738143583
"1243" 248.4 23.4031474320694 26.2265092035856
"1244" 248.6 23.2808502807745 28.1741751993589
"1245" 248.8 24.65826829295 30.675940917792
"1246" 249 26.8423983033126 33.4557933751421
"1247" 249.2 27.9532223998544 37.1879157186782
"1248" 249.4 29.1355748615247 41.8369082937333
"1249" 249.6 29.7622584926083 46.9219173820532
"1250" 249.8 30.9464572327794 52.5795289184671
"1251" 250 33.155863099747 55.9487876074132
"1252" 250.2 34.6259984768841 56.8576668837884
"1253" 250.4 37.4323885438254 59.0823609852923
"1254" 250.6 40.2039142129767 62.2034908202516
"1255" 250.8 44.0574906762621 64.3442871770724
"1256" 251 48.103388681678 66.8329696387815
"1257" 251.2 49.8014350811016 68.9816357485716
"1258" 251.4 52.220454877679 70.4785417530114
"1259" 251.6 56.3127140394305 71.2600465249803
"1260" 251.8 60.4993300676235 72.5084916186571
"1261" 252 65.072394400406 73.7212699912651
"1262" 252.2 67.897712767087 74.0343387062142
"1263" 252.4 67.6826392135701 73.9071615268286
"1264" 252.6 67.6536323394608 73.9592969726085
"1265" 252.8 67.4271722580753 74.9333504244717
"1266" 253 67.3953964535301 77.4917485789849
"1267" 253.2 67.4795919352295 79.5825911590573
"1268" 253.4 68.0423791677404 82.1091095589305
"1269" 253.6 68.4145264844062 85.2079712831442
"1270" 253.8 69.8845944645622 88.7024770710947
"1271" 254 71.4932617138453 91.6142306805758
"1272" 254.2 74.7954657412289 94.8187466403903
"1273" 254.4 78.4495488324863 97.4341518276877
"1274" 254.6 81.5760573606838 100.922027355673
"1275" 254.8 82.5775244176714 105.154970003762
"1276" 255 83.0316385823238 110.085551518883
"1277" 255.2 83.6356246138799 112.371548159018
"1278" 255.4 86.0865324336123 110.694941989359
"1279" 255.6 87.5110773473952 108.585661923421
"1280" 255.8 89.8136680049913 105.836830881599
"1281" 256 91.6982009848623 103.237740287456
"1282" 256.2 94.39111969002 100.913335461422
"1283" 256.4 98.8465295624661 98.5192242544381
"1284" 256.6 102.710346841447 97.5573918386981
"1285" 256.8 107.731064738879 97.6944038992124
"1286" 257 112.181259706898 99.0975935346896
"1287" 257.2 113.283787862592 100.046812126661
"1288" 257.4 114.220506198021 98.5291691176564
"1289" 257.6 115.596668107099 96.0395334849999
"1290" 257.8 117.864007149375 93.0575133446271
"1291" 258 120.782985350012 89.6904977385332
"1292" 258.2 121.59352641667 86.6293691575667
"1293" 258.4 123.071915958872 81.8937574955347
"1294" 258.6 124.03392364751 77.2370904305685
"1295" 258.8 126.155287445592 71.9459790146362
"1296" 259 126.34181531156 67.2906576788727
"1297" 259.2 124.645434719001 64.6241472936299
"1298" 259.4 122.310503607477 60.6073387629991
"1299" 259.6 120.987641984369 57.0775576106082
"1300" 259.8 120.937941039189 53.0498240226204
"1301" 260 122.094331984321 49.1078261847331
"1302" 260.2 122.667474791074 46.4848146659785
"1303" 260.4 120.373845869477 44.7678495386506
"1304" 260.6 116.791724465445 42.9223415172113
"1305" 260.8 113.405931757059 41.4450589164258
"1306" 261 109.323420769555 39.0025653521507
"1307" 261.2 105.037650752182 36.05834145721
"1308" 261.4 101.335132562832 33.129273763803
"1309" 261.6 98.1503459467607 29.359481549264
"1310" 261.8 96.6997432335563 25.2689656886871
"1311" 262 95.8485986775434 21.0516464740754
"1312" 262.2 96.728358996829 18.8371316866054
"1313" 262.4 95.8614277096861 18.550858743867
"1314" 262.6 93.4718267436882 17.896632658946
"1315" 262.8 90.8678137036941 18.7740961979844
"1316" 263 88.7866892682794 20.3637271230012
"1317" 263.2 84.6035952871977 22.0586192407786
"1318" 263.4 82.268186433639 23.6636329464379
"1319" 263.6 78.1871649677529 25.876882292396
"1320" 263.8 73.6575132384394 28.0149431140981
"1321" 264 69.4681577011711 30.5442454346299
"1322" 264.2 65.9870315010656 33.4407213403448
"1323" 264.4 63.6056833763983 37.0807281699821
"1324" 264.6 62.5261052593648 40.905998570291
"1325" 264.8 61.743685961841 45.4992112264481
"1326" 265 61.9360447404665 50.1724108778143
"1327" 265.2 62.8258535217598 55.8583372458842
"1328" 265.4 63.7440822277395 60.4912133512432
"1329" 265.6 65.7230527113079 65.2067809446812
"1330" 265.8 68.2038597421929 68.2756034882917
"1331" 266 70.9713254412022 71.505434466342
"1332" 266.2 74.2877226429386 75.2959230088964
"1333" 266.4 75.8667736040478 80.1693195513326
"1334" 266.6 74.9610038330017 83.8134717335689
"1335" 266.8 72.2527464140839 86.3042353364991
"1336" 267 68.3594658778006 90.681684685607
"1337" 267.2 66.2023040940145 95.4042203824686
"1338" 267.4 64.9925502684098 100.759349509331
"1339" 267.6 65.7419682275439 104.533854711397
"1340" 267.8 67.9967623007331 108.248699750018
"1341" 268 70.7061866740665 110.160097303257
"1342" 268.2 74.367005074254 112.611978727027
"1343" 268.4 75.9538036380479 113.355298362941
"1344" 268.6 76.2844538172726 114.874644048228
"1345" 268.8 73.2545288910184 115.770691853776
"1346" 269 70.3014365807168 114.248553007102
"1347" 269.2 67.6884777417193 111.764735676244
"1348" 269.4 65.6097338185271 109.841176027647
"1349" 269.6 62.1976049734935 107.410928373017
"1350" 269.8 56.9934475301712 104.524554609819
"1351" 270 53.0138808805068 102.196176751089
"1352" 270.2 48.0185960303255 98.4552841655226
"1353" 270.4 42.7654443098736 95.2966365322446
"1354" 270.6 37.6688926906594 92.662480413026
"1355" 270.8 32.9071350006474 89.572237657532
"1356" 271 27.0604786418158 88.1669138695054
"1357" 271.2 21.7867198585598 88.5874679113039
"1358" 271.4 16.6072981228672 89.6586064749448
"1359" 271.6 12.8330047222405 90.0859513921863
"1360" 271.8 12.646125209788 89.8348942690512
"1361" 272 13.1044394974379 88.8226083939709
"1362" 272.2 14.0673886732588 87.5316396802147
"1363" 272.4 14.9689042901712 86.1702540053131
"1364" 272.6 16.4989449407535 85.3997798456695
"1365" 272.8 18.8968624947657 83.4709165734689
"1366" 273 21.1408251960801 81.8862789166904
"1367" 273.2 24.7715588367489 79.5557744629137
"1368" 273.4 28.7665113568869 76.1759824946115
"1369" 273.6 32.53466135464 72.7497418292647
"1370" 273.8 35.8299466291333 68.4296863327662
"1371" 274 38.6236889530988 64.440100482485
"1372" 274.2 40.1527728542112 61.4986465172029
"1373" 274.4 42.8473558835875 58.7410578848389
"1374" 274.6 45.1114310617725 56.0364247195884
"1375" 274.8 46.2446818107992 51.7949544765505
"1376" 275 47.5384158660462 47.6081006248946
"1377" 275.2 47.9304685307882 42.5273741280929
"1378" 275.4 47.7007038132308 37.9918152231314
"1379" 275.6 48.6156759130332 32.6263707034684
"1380" 275.8 49.2834192899348 28.1145936330798
"1381" 276 50.8280154650807 23.8267976457105
"1382" 276.2 51.4561899055654 20.159698819654
"1383" 276.4 50.8214832919613 18.1707167237062
"1384" 276.6 49.2932501460472 16.028721178239
"1385" 276.8 48.6509718093219 14.784403059309
"1386" 277 47.7964760900715 14.193170675896
"1387" 277.2 46.9768413702863 12.9653685172014
"1388" 277.4 46.1323186758762 11.2275620122966
"1389" 277.6 45.619438913294 9.7342881950207
"1390" 277.8 46.6244601289678 8.92512340111033
"1391" 278 47.5976143599486 8.03443108592222
"1392" 278.2 47.5665311205609 8.07242148450471
"1393" 278.4 48.4706203971485 8.51065386445787
"1394" 278.6 49.0087070430754 8.55887765856411
"1395" 278.8 49.4642610207302 9.01776979133032
"1396" 279 49.7299072499202 8.99834202052747
"1397" 279.2 50.6156082168705 9.45819289549408
"1398" 279.4 51.3424438295423 10.1062832834062
"1399" 279.6 51.275553424653 10.5297376421784
"1400" 279.8 51.83211073187 10.8457747768897
"1401" 280 52.4723284381734 10.9982402824941
"1402" 280.2 53.7322864856165 11.3183219501885
"1403" 280.4 53.7523102193188 11.7494908720204
"1404" 280.6 54.0988946529679 12.2293548759606
"1405" 280.8 55.0320454569926 12.6847110301216
"1406" 281 55.7761938828077 13.2803113305907
"1407" 281.2 56.2585117842983 13.7930988906444
"1408" 281.4 56.9803647708315 14.8391620749625
"1409" 281.6 58.0298233032051 15.9615530987815
"1410" 281.8 59.6585737581565 17.3533417825171
"1411" 282 61.1668601659147 18.4203469887535
"1412" 282.2 62.5923445507864 19.9900425507349
"1413" 282.4 63.8169299549522 21.9977318986301
"1414" 282.6 65.7731261210845 23.1695379381653
"1415" 282.8 69.2231839913033 25.4077975015108
"1416" 283 72.6959465747582 27.0761660517344
"1417" 283.2 76.7790037651113 29.2799149678576
"1418" 283.4 80.8390628905931 31.7534615807599
"1419" 283.6 85.6472953722637 34.131419218282
"1420" 283.8 90.9876021712227 36.2822673615475
"1421" 284 96.623302445813 38.1920884342002
"1422" 284.2 102.067898749002 40.4803927325498
"1423" 284.4 106.280510192442 44.2157774439002
"1424" 284.6 109.519115066325 48.9067924292526
"1425" 284.8 112.59987597032 54.5361129617584
"1426" 285 115.279609882444 59.9319467841468
"1427" 285.2 117.386414464361 65.4897558584964
"1428" 285.4 119.62251688102 70.7739575855741
"1429" 285.6 122.683612270628 75.5508717734448
"1430" 285.8 123.893511099061 76.7829460302207
"1431" 286 124.232103289607 76.5187596222896
"1432" 286.2 124.171417718219 75.9804656800424
"1433" 286.4 124.63310252404 75.7842239759677
"1434" 286.6 124.856921637147 74.8785712360815
"1435" 286.8 124.577568280024 74.1719510541849
"1436" 287 124.553023826266 73.4842988262568
"1437" 287.2 124.541973136267 72.9877197999051
"1438" 287.4 124.389543843496 72.3529140919206
"1439" 287.6 124.217103283587 71.9401622980718
"1440" 287.8 124.040673419707 70.7083283474701
"1441" 288 124.567059473721 69.9385938200673
"1442" 288.2 124.149208566203 69.4946980840977
"1443" 288.4 124.158145097185 68.1182578180812
"1444" 288.6 124.845915577298 66.2988902461379
"1445" 288.8 124.92857256695 65.5558781851556
"1446" 289 124.076156384677 64.8108732796063
"1447" 289.2 123.140436831186 63.7997411927462
"1448" 289.4 122.34491820898 62.5869118423573
"1449" 289.6 121.55480991927 61.0832827078076
"1450" 289.8 120.257583625943 58.6431708725959
"1451" 290 119.130952609727 55.8425855326303
"1452" 290.2 117.756971994532 52.5865078306453
"1453" 290.4 117.432237901372 49.5001229001719
"1454" 290.6 117.324641237359 46.2493045106608
"1455" 290.8 117.462856064907 42.5128842892608
"1456" 291 118.497530406119 39.204221374707
"1457" 291.2 118.288545889738 38.6003489253006
"1458" 291.4 116.337750251764 38.1195174675146
"1459" 291.6 114.744176816531 38.2225086952594
"1460" 291.8 113.015778760886 37.4499420425252
"1461" 292 111.413033702695 37.5379655495401
"1462" 292.2 108.44087671559 37.1248931375872
"1463" 292.4 104.252226544494 35.954538484983
"1464" 292.6 100.312027001661 34.2482167059585
"1465" 292.8 96.634383729563 31.2436257408768
"1466" 293 93.3340453953043 27.7710609373549
"1467" 293.2 90.2309566791382 24.1655665938128
"1468" 293.4 88.2708324705204 18.7902327502582
"1469" 293.6 87.9180538982979 14.8977919687912
"1470" 293.8 88.4353798379129 13.5908130744591
"1471" 294 86.7044053312335 13.1574856870345
"1472" 294.2 85.4025519169623 13.4227666077836
"1473" 294.4 84.3607605802569 13.7264614110068
"1474" 294.6 83.0054461030425 13.8085275765686
"1475" 294.8 80.667638812563 13.2930795372032
"1476" 295 78.4004730892098 12.9760655740169
"1477" 295.2 75.5461970171768 13.0666125030751
"1478" 295.4 72.3667500568639 13.2959496200756
"1479" 295.6 70.4783460332885 13.6646242385118
"1480" 295.8 67.6066712806522 14.2974870181054
"1481" 296 65.9147265798993 14.7982740315614
"1482" 296.2 63.9001654063171 15.6820420817093
"1483" 296.4 61.1411940512267 16.1489069443303
"1484" 296.6 57.9683138838759 15.4273146229186
"1485" 296.8 54.9566065111112 12.799470424254
"1486" 297 52.4505969472078 10.7020257130378
"1487" 297.2 49.9661434315089 10.1660321472566
"1488" 297.4 47.9854316406337 12.0127129253669
"1489" 297.6 46.1792577763529 14.572640408312
"1490" 297.8 43.8613115796183 17.2222896120496
"1491" 298 41.5841711580164 20.0161987541766
"1492" 298.2 39.0434365548895 23.3067880065506
"1493" 298.4 36.0117514648518 25.7303844501527
"1494" 298.6 32.1472097069645 25.9782667370322
"1495" 298.8 28.1309121033605 25.2068399095545
"1496" 299 23.820539017656 23.3454220844355
"1497" 299.2 22.376900598192 21.0470582443171
"1498" 299.4 23.473184509006 22.1942535680526
"1499" 299.6 23.5607417722359 22.4390764843263
"1500" 299.8 23.3199459849092 23.0361700932583
"1501" 300 23.2636960349068 24.5457933981907
"1502" 300.2 24.2395250473577 26.0708898530796
"1503" 300.4 24.628960751666 27.6671556222487
"1504" 300.6 25.0833537037876 28.7328235711802
"1505" 300.8 25.730954027231 30.4255282374326
"1506" 301 25.8482975394744 31.989215781072
"1507" 301.2 26.7667648628118 34.6320057693329
"1508" 301.4 28.33963169077 38.1461262097417
"1509" 301.6 29.3696630780559 41.0164194360697
"1510" 301.8 30.4620075283271 45.3275615532162
"1511" 302 32.0997036638008 50.2611478461489
"1512" 302.2 33.5978278781872 55.0302247460151
"1513" 302.4 34.7622697228421 60.0379960336707
"1514" 302.6 36.4930621316053 64.9097360333308
"1515" 302.8 37.7193311182532 70.3230419058051
"1516" 303 38.2661351237095 75.9116865559964
"1517" 303.2 37.3938920765425 82.1533108496682
"1518" 303.4 33.8069240369339 88.0000542814534
"1519" 303.6 30.2911224208621 91.6532810562726
"1520" 303.8 25.9474152343934 96.0108901324456
"1521" 304 23.3808437663684 99.1254101619278
"1522" 304.2 22.216981916616 101.289153858918
"1523" 304.4 22.4010844992533 103.599720312672
"1524" 304.6 23.3314918908546 106.868369158766
"1525" 304.8 24.5566766618244 110.037771425943
"1526" 305 26.0737970134495 113.891388687267
"1527" 305.2 26.3328524969968 113.964827096822
"1528" 305.4 26.1794518701464 114.603438995512
"1529" 305.6 27.1073719612323 115.106596509682
"1530" 305.8 28.7527605005041 116.298075016329
"1531" 306 30.9174643728911 118.057761434851
"1532" 306.2 33.0003944314779 119.661113584201
"1533" 306.4 35.2446801533267 120.318652741229
"1534" 306.6 38.4609931441907 122.194991598827
"1535" 306.8 42.3275697290802 123.244358638822
"1536" 307 45.721424058119 124.9437944706
"1537" 307.2 49.1224332722598 125.654399722027
"1538" 307.4 52.5859995949893 125.841226804062
"1539" 307.6 55.9673788770824 126.340377868843
"1540" 307.8 58.473045121289 126.828063727559
"1541" 308 61.500731558844 126.704702069004
"1542" 308.2 64.4708118484197 126.79793071823
"1543" 308.4 67.6180014003813 126.295983433018
"1544" 308.6 71.6519262889682 126.162309524486
"1545" 308.8 74.9953852919659 125.892109219087
"1546" 309 76.8377195247081 125.582802502222
"1547" 309.2 78.3570397931113 124.965733583127
"1548" 309.4 80.9534508770944 124.729840763107
"1549" 309.6 81.0665474683812 124.112440487638
"1550" 309.8 83.6389601948679 123.266447016019
"1551" 310 86.0492778191401 122.558388629502
"1552" 310.2 89.1696680942452 121.351408918996
"1553" 310.4 92.41726644816 119.99634620141
"1554" 310.6 95.6898481485024 118.591079807317
"1555" 310.8 97.8112790189634 116.964417099274
"1556" 311 100.620443170089 115.005097055307
"1557" 311.2 103.330527858196 112.61466977135
"1558" 311.4 106.909606286423 110.353934217752
"1559" 311.6 105.39766420826 109.222888813925
"1560" 311.8 105.266166886872 108.496135123552
"1561" 312 106.351736946758 106.459013644358
"1562" 312.2 108.719465352954 105.793994948642
"1563" 312.4 110.186130731406 105.62039573873
"1564" 312.6 110.007069810848 106.000551417467
"1565" 312.8 109.715813820364 106.536084220716
"1566" 313 108.941044175946 107.277500527202
"1567" 313.2 108.684562862022 107.694862217712
"1568" 313.4 108.171600374618 108.164445365204
"1569" 313.6 107.383262201178 107.454939997431
"1570" 313.8 108.017844586924 106.055259411757
"1571" 314 109.621808028192 104.621811089352
"1572" 314.2 110.444045195991 104.162750248602
"1573" 314.4 112.451571641071 102.380539877782
"1574" 314.6 115.568459942082 100.146779075437
"1575" 314.8 116.946084861916 97.594163231298
"1576" 315 119.152766272396 93.6471231351564
"1577" 315.2 120.74551958077 90.6670846913066
"1578" 315.4 122.634246741772 87.2921809011451
"1579" 315.6 123.675847549216 83.5375780279219
"1580" 315.8 125.386198295031 79.0019848552022
"1581" 316 125.725911461633 75.6606687410575
"1582" 316.2 126.730186711437 71.7520827658714
"1583" 316.4 126.843960721026 68.6549886453808
"1584" 316.6 126.517405367701 65.3584191259196
"1585" 316.8 126.765123487776 62.3343682078865
"1586" 317 125.959447742695 59.3377648942401
"1587" 317.2 125.712723567716 55.6664949372527
"1588" 317.4 125.547246805821 53.0149588650506
"1589" 317.6 124.219069168619 50.655521291994
"1590" 317.8 123.620648698213 47.2502550187424
"1591" 318 123.573558260163 42.8918634359604
"1592" 318.2 121.683083638263 40.512259780363
"1593" 318.4 119.149842329151 37.6630954697941
"1594" 318.6 117.725862306543 34.6086023102604
"1595" 318.8 117.090077951678 32.4709537535951
"1596" 319 116.545101586775 30.9663741726222
"1597" 319.2 115.044585529765 29.4283211072723
"1598" 319.4 113.219610532916 26.5292768170593
"1599" 319.6 111.591630027016 23.4034972630893
"1600" 319.8 110.281640103741 21.7695791046153
"1601" 320 107.567145314563 20.8799436771904
"1602" 320.2 105.720487094196 20.1031890124406
"1603" 320.4 103.807693203806 18.611054242399
"1604" 320.6 101.966930807649 17.1331106094679
"1605" 320.8 99.2745581786175 16.2157542148151
"1606" 321 96.5439047529046 14.4276334761853
"1607" 321.2 95.1108974728606 12.171577695597
"1608" 321.4 93.4393255303667 11.5368133822613
"1609" 321.6 91.3314216128809 10.353146654455
"1610" 321.8 88.8730902051802 8.84939480543169
"1611" 322 85.6641154142783 8.55954641034784
"1612" 322.2 83.3412207025436 8.9394908467588
"1613" 322.4 81.604723648651 9.78241240312165
"1614" 322.6 78.6924933954675 10.8944557211703
"1615" 322.8 76.7192707829822 11.7119790338581
"1616" 323 74.2551756871055 12.6726977060479
"1617" 323.2 72.489767507197 13.4624457150101
"1618" 323.4 70.0761619280565 13.6553238612826
"1619" 323.6 68.2871199571511 13.4890167636978
"1620" 323.8 65.3708301540025 13.1978639822012
"1621" 324 62.3439937334157 14.1256107530527
"1622" 324.2 59.3147728750333 14.7735877330924
"1623" 324.4 57.119063190638 14.0102258324095
"1624" 324.6 56.2824352529141 12.1856036291063
"1625" 324.8 56.0663671788 10.434307332034
"1626" 325 56.3269897454246 8.53483433743226
"1627" 325.2 55.2064666240902 7.22115471463168
"1628" 325.4 53.5130242560492 7.12929125531464
"1629" 325.6 51.9812559918546 7.89690087699296
"1630" 325.8 50.4263446853069 10.1574472953842
"1631" 326 49.5654359051133 11.4951280444917
"1632" 326.2 47.1326696831402 13.5311826690109
"1633" 326.4 46.4344730524664 16.0144239159952
"1634" 326.6 45.5089322802402 19.4524816248535
"1635" 326.8 43.1447975358899 24.0371317132297
"1636" 327 40.7451545468841 28.3747366610747
"1637" 327.2 37.8779627561695 31.7157202748129
"1638" 327.4 34.7468084253986 36.0819194865168
"1639" 327.6 30.1614528735902 38.7120407913711
"1640" 327.8 25.5356931429136 41.9076938592142
"1641" 328 21.178631259097 46.3114609792353
"1642" 328.2 16.6502894380767 49.8278243832238
"1643" 328.4 13.4812640299688 54.1613023433565
"1644" 328.6 9.01469847222718 57.8523390452044
"1645" 328.8 4.87003342602045 62.2924145318462
"1646" 329 3.47006063178822 63.8728756868752
"1647" 329.2 3.24071812486545 62.6291995995013
"1648" 329.4 3.58793012898097 62.4719698867178
"1649" 329.6 5.12100903864441 63.7624442090895
"1650" 329.8 6.11925047505799 65.0023499889354
"1651" 330 7.09864506125505 66.4281277386467
"1652" 330.2 8.87173688941316 67.7486675221544
"1653" 330.4 11.0892626875198 69.4665133123275
"1654" 330.6 14.0099080387806 72.3248291467334
"1655" 330.8 17.1090096153582 74.8844447486618
"1656" 331 20.4184992524473 78.2052288107803
"1657" 331.2 24.2953610422904 81.7348595426634
"1658" 331.4 27.8595961766704 85.0836692300609
"1659" 331.6 32.1743624760368 88.2972089815666
"1660" 331.8 36.6093232652614 92.1366940700757
"1661" 332 41.1437282243434 94.932749531524
"1662" 332.2 45.410959420473 97.9733795865703
"1663" 332.4 50.8269824670899 100.907170637273
"1664" 332.6 56.2006971017794 102.298110735033
"1665" 332.8 61.521984080027 103.02650702502
"1666" 333 67.1195676357815 103.306454306882
"1667" 333.2 72.1265938780997 103.776883630739
"1668" 333.4 77.2308932592791 105.541339726947
"1669" 333.6 80.9688560785816 106.738625083921
"1670" 333.8 85.9379968892308 108.381368398195
"1671" 334 88.8485348554692 111.016856414202
"1672" 334.2 89.6221450541346 114.265390515293
"1673" 334.4 88.761066848948 115.312907595326
"1674" 334.6 87.5993353021305 117.234743446034
"1675" 334.8 86.9137573762173 120.504513903167
"1676" 335 85.240968185814 120.8379599485
"1677" 335.2 83.7253503053288 121.911478667338
"1678" 335.4 82.2797999618051 122.524877943149
"1679" 335.6 80.8739739786029 123.307931399199
"1680" 335.8 80.2075939860858 123.395237516567
"1681" 336 79.3262694260847 123.622311939659
"1682" 336.2 78.2500642978638 124.024443024626
"1683" 336.4 77.3922651436595 124.385376799546
"1684" 336.6 76.8150671322916 124.56937243717
"1685" 336.8 76.7694002082709 124.74714800371
"1686" 337 76.653597733582 124.523452741927
"1687" 337.2 76.6346485577117 124.494123227659
"1688" 337.4 76.7739942916144 124.639528569236
"1689" 337.6 77.1982536006889 124.729672298759
"1690" 337.8 78.0542849714694 124.877421433416
"1691" 338 78.3688903674513 124.490599395092
"1692" 338.2 78.8785028381631 124.56313835094
"1693" 338.4 79.0909529677005 124.415946026753
"1694" 338.6 79.1276382918919 124.448671535085
"1695" 338.8 79.8746964774243 124.250007130556
"1696" 339 79.9083485006597 124.139299822518
"1697" 339.2 79.9273386473579 124.144196461999
"1698" 339.4 80.0769298290009 124.067048076086
"1699" 339.6 80.4021032638035 124.114908822909
"1700" 339.8 80.8718841735384 124.063143698955
"1701" 340 81.1297054151236 124.09738486483
"1702" 340.2 81.8055184303823 124.268757508741
"1703" 340.4 82.8269058497929 124.062509155288
"1704" 340.6 83.825216499197 123.929916090852
"1705" 340.8 84.9312080367664 123.164483460415
"1706" 341 85.9623546562548 122.550738161374
"1707" 341.2 87.4627692881263 121.955481283351
"1708" 341.4 88.5405474027134 121.448775592108
"1709" 341.6 88.6610082302205 121.289184140719
"1710" 341.8 87.8601356699925 121.574371924251
"1711" 342 87.3651269658359 121.848689851588
"1712" 342.2 86.7172790734517 122.341221192758
"1713" 342.4 85.9023596717384 123.083645932592
"1714" 342.6 84.6622097709353 123.472333353842
"1715" 342.8 83.3973028460982 123.765384406401
"1716" 343 81.8430158459626 124.194766498551
"1717" 343.2 80.751521414299 124.381036627978
"1718" 343.4 80.6569836441628 124.284323656422
"1719" 343.6 80.453299056358 124.224673540911
"1720" 343.8 80.8161766523137 124.173502939226
"1721" 344 80.1741826506925 124.64064880605
"1722" 344.2 80.4978573520136 124.525181956643
"1723" 344.4 80.8668669519319 124.505829029284
"1724" 344.6 80.741230792844 124.497186930395
"1725" 344.8 80.6343534947406 124.36017936745
"1726" 345 80.4944939976869 124.220345060118
"1727" 345.2 80.3154007418523 124.838484010328
"1728" 345.4 80.2290877176447 124.694173673714
"1729" 345.6 80.1595543125754 124.923028430653
"1730" 345.8 80.0667307704625 125.227226093662
"1731" 346 79.9400725777555 125.267926951614
"1732" 346.2 79.7043546482902 125.746415092842
"1733" 346.4 79.5858777447507 126.106113361255
"1734" 346.6 78.9343656753236 126.581100304372
"1735" 346.8 78.6112207460747 126.696028141524
"1736" 347 77.394751191593 126.879125163703
"1737" 347.2 77.5529076979392 126.913926346901
"1738" 347.4 77.8537775390862 126.604268802121
"1739" 347.6 78.605388242055 126.217316869845
"1740" 347.8 79.5356524810872 125.657458045958
"1741" 348 80.3892871628115 125.326861525713
"1742" 348.2 80.6586484893113 125.245739898357
"1743" 348.4 80.6561919908133 125.238198840163
"1744" 348.6 81.0696287247698 124.843596428066
"1745" 348.8 81.6094160356089 124.127619151216
"1746" 349 81.9898366695683 124.072005123375
"1747" 349.2 83.0706722787703 124.013847660013
"1748" 349.4 83.7791500489492 123.804964709563
"1749" 349.6 84.6065389333074 123.996872968622
"1750" 349.8 85.153263527158 123.635734105873
"1751" 350 85.7743424132472 123.185176761554
"1752" 350.2 86.3783171374991 122.781486360496
"1753" 350.4 87.7233134910162 122.341399161906
"1754" 350.6 89.3231908795516 121.60851276283
"1755" 350.8 91.1869487983518 120.771091324356
"1756" 351 93.9395781801067 119.622760584979
"1757" 351.2 96.2874555436531 118.732747933913
"1758" 351.4 97.0083201968963 118.491906979921
"1759" 351.6 98.267435222538 117.721040090418
"1760" 351.8 99.2381338698912 117.115395893702
"1761" 352 99.3120614729382 116.746677695347
"1762" 352.2 99.3088054759592 116.810519581022
"1763" 352.4 99.2273398609264 117.148705815179
"1764" 352.6 99.3420039897566 117.126170542542
"1765" 352.8 98.5920746170712 117.230997016473
"1766" 353 99.0199777219146 117.585959326223
"1767" 353.2 99.1902262697475 117.470904420565
"1768" 353.4 99.5732185303139 117.31926264097
"1769" 353.6 99.4284612621285 117.185484385386
"1770" 353.8 99.3497160104022 117.427299322691
"1771" 354 99.0424672467001 117.476512334226
"1772" 354.2 98.2560086250289 117.770803496877
"1773" 354.4 97.3618939237105 118.007914136894
"1774" 354.6 97.0952264471996 118.577553045046
"1775" 354.8 95.8492261586793 118.773569585763
"1776" 355 94.878921425551 119.045652797806
"1777" 355.2 93.4494667884568 119.783691507253
"1778" 355.4 91.1212594353175 120.869671403498
"1779" 355.6 89.578032939067 121.813817445159
"1780" 355.8 87.1120463955872 123.352815066713
"1781" 356 83.9989752250007 124.757904933156
"1782" 356.2 81.1691998630346 125.437270384017
"1783" 356.4 77.7592175123505 126.129678270261
"1784" 356.6 75.7664413183737 125.985194289672
"1785" 356.8 72.4437103105844 126.297642653471
"1786" 357 69.5183391703439 126.9755478276
"1787" 357.2 68.0375098548064 126.601253156479
"1788" 357.4 64.930002293937 127.170281482035
"1789" 357.6 61.8324781867938 127.22474110517
"1790" 357.8 57.960530066139 127.319699176315
"1791" 358 54.0826143569971 126.676505211993
"1792" 358.2 50.374746938654 126.082022301822
"1793" 358.4 46.5290892513317 125.196513591493
"1794" 358.6 43.075261081382 123.571774580084
"1795" 358.8 41.0038091910627 122.375055488768
"1796" 359 40.6006450072436 121.587888856898
"1797" 359.2 40.7018090481583 121.240535950272
"1798" 359.4 40.176326749446 120.013443209737
"1799" 359.6 39.8321863415227 118.231647462587
"1800" 359.8 39.9821756924856 116.10661856451
"1801" 360 39.4958508292886 114.6936279995
"1802" 360.2 39.4681577250134 112.503053296303
"1803" 360.4 39.2589986270951 110.8841301367
"1804" 360.6 38.8236625816839 108.413085632802
"1805" 360.8 39.0013839161438 106.580931194671
"1806" 361 39.9479598089472 104.754197543425
"1807" 361.2 40.5886520254102 102.539545459902
"1808" 361.4 40.4178807068034 100.363266769835
"1809" 361.6 40.2787424477391 97.6236351081481
"1810" 361.8 41.4299959564832 94.8908762292104
"1811" 362 43.0053287333807 92.0605785395715
"1812" 362.2 45.4514598803463 89.4916331035621
"1813" 362.4 48.1446175395498 87.1488282471389
"1814" 362.6 50.8961783999546 84.3314619803529
"1815" 362.8 53.2117220395232 80.3314006233084
"1816" 363 55.4820229790447 77.9759480654912
"1817" 363.2 58.5500682265875 76.1587794016888
"1818" 363.4 62.7272275797716 74.4068730119344
"1819" 363.6 66.2067299834627 72.4327771680666
"1820" 363.8 70.3212171873842 70.5834014162705
"1821" 364 75.6057302133995 69.7659351444285
"1822" 364.2 80.6671669870178 68.5948644186331
"1823" 364.4 85.7091591763156 67.468137212423
"1824" 364.6 90.2503726194244 66.2090458051418
"1825" 364.8 94.1374921824981 67.4794449806701
"1826" 365 95.9479422316015 68.4026894282729
"1827" 365.2 95.3673383183326 68.3712790405684
"1828" 365.4 95.7688250843923 68.5278061639181
"1829" 365.6 95.9486573377441 68.7080399880044
"1830" 365.8 96.2403960844391 68.8858978877504
"1831" 366 96.2096413138962 68.9008536431185
"1832" 366.2 96.7105461670827 69.313166177093
"1833" 366.4 97.3030314908961 70.354915014197
"1834" 366.6 98.7955248269384 71.6892584529732
"1835" 366.8 100.763380903709 73.0014006362842
"1836" 367 102.11375602967 73.7643859344291
"1837" 367.2 104.348193851975 76.1674706309282
"1838" 367.4 104.807931062829 79.274939759708
"1839" 367.6 104.490835634215 83.0250038157541
"1840" 367.8 103.595404588831 87.2050588027454
"1841" 368 104.239865357567 89.737994593852
"1842" 368.2 103.922132771709 91.3681304820375
"1843" 368.4 102.626353494133 93.7426514956599
"1844" 368.6 102.361971105455 96.6650789570072
"1845" 368.8 103.418513087203 99.5355018144598
"1846" 369 102.297442521015 102.862758188617
"1847" 369.2 100.463878115915 105.083477612218
"1848" 369.4 98.2307891773184 106.60995711453
"1849" 369.6 95.7717539792643 107.928794278076
"1850" 369.8 93.0804979884189 108.931104393984
"1851" 370 89.8889042049707 109.44205553027
"1852" 370.2 86.2354292937445 110.304768963105
"1853" 370.4 81.8323103104713 109.901506275489
"1854" 370.6 77.3263798336461 109.147115420059
"1855" 370.8 72.8062755284711 107.47205337475
"1856" 371 67.9799278828504 106.463037754675
"1857" 371.2 63.0098034117732 106.30958384117
"1858" 371.4 59.3731945502302 104.786365233501
"1859" 371.6 56.2151197643878 102.263117224645
"1860" 371.8 53.3961090646843 99.4230121595641
"1861" 372 51.0795424369434 97.7132887312369
"1862" 372.2 47.2128846670886 96.8792290164868
"1863" 372.4 43.6735368798571 96.8284459042785
"1864" 372.6 40.0602484502257 97.5464061887524
"1865" 372.8 35.9308702230975 98.7563684445586
"1866" 373 32.095441099066 101.247942463137
"1867" 373.2 29.7100597896235 103.274272230686
"1868" 373.4 29.6807040083706 106.727827624483
"1869" 373.6 31.4377049145441 108.679345033797
"1870" 373.8 33.6532442533374 108.311791478342
"1871" 374 36.6106776461055 107.872833415482
"1872" 374.2 39.9761414998587 108.006144132183
"1873" 374.4 44.0873285537218 108.98928749193
"1874" 374.6 48.3391403227463 110.992416492558
"1875" 374.8 51.473887514894 114.940664972795
"1876" 375 52.9754613491654 119.151939658442
"1877" 375.2 53.4385969368017 121.783660022227
"1878" 375.4 55.1118867442687 121.262066823485
"1879" 375.6 55.3548630880313 121.651956552648
"1880" 375.8 56.7044195966921 122.661336302385
"1881" 376 57.7826381789454 124.084830313559
"1882" 376.2 59.7565227927693 125.517777109422
"1883" 376.4 63.1880985823593 125.72482654872
"1884" 376.6 67.1630005342627 126.266653121326
"1885" 376.8 71.0542844094663 125.555914698509
"1886" 377 74.5110357760562 124.678789859904
"1887" 377.2 78.8534526212121 124.886942512875
"1888" 377.4 81.9541106505691 124.070209103543
"1889" 377.6 86.6960160921958 123.419714493582
"1890" 377.8 88.8780327981205 121.723344356091
"1891" 378 92.7920371342742 119.738030240525
"1892" 378.2 96.5708744843556 117.76943357292
"1893" 378.4 100.077651520343 115.79352917425
"1894" 378.6 102.410164594435 112.343950916407
"1895" 378.8 105.889924199604 109.347775633434
"1896" 379 108.850065111363 107.249403937484
"1897" 379.2 112.554971299535 104.336311628904
"1898" 379.4 114.903017661812 100.358460699455
"1899" 379.6 118.114898376876 96.5183554817318
"1900" 379.8 120.011362710694 93.0700293097627
"1901" 380 121.919487599358 88.8324445899803
"1902" 380.2 124.133601189465 84.5108470198297
"1903" 380.4 125.32386102811 79.5836265736843
"1904" 380.6 126.798358947561 74.1435404118902
"1905" 380.8 126.817091333804 69.4822455732557
"1906" 381 127.163176229751 64.1188256679201
"1907" 381.2 125.990273752639 60.0342490619284
"1908" 381.4 124.805598060294 55.9913551236433
"1909" 381.6 124.633968020079 50.9549538409044
"1910" 381.8 124.542267527848 48.3541534374506
"1911" 382 123.680855647187 48.7628239391808
"1912" 382.2 122.453870764749 47.680585971522
"1913" 382.4 121.763075366266 46.1544159952738
"1914" 382.6 121.764783432048 43.8860399102736
"1915" 382.8 121.977344530774 40.6784230146539
"1916" 383 121.140254644476 40.6185464697399
"1917" 383.2 118.485916809224 40.3253863976916
"1918" 383.4 116.0099931761 39.7743625658554
"1919" 383.6 114.674091982037 39.7950300223504
"1920" 383.8 111.98029593874 37.7315346105273
"1921" 384 108.701775982986 34.6973672930233
"1922" 384.2 105.762347780828 30.7095760698456
"1923" 384.4 104.529278859683 26.4748932125139
"1924" 384.6 105.476634882616 23.2754527860081
"1925" 384.8 106.609818757733 22.6421234274084
"1926" 385 107.813565570562 22.0573510923903
"1927" 385.2 108.380180877285 22.6329340393286
"1928" 385.4 108.581815885417 23.2377863012499
"1929" 385.6 108.897148408415 23.3509297400549
"1930" 385.8 110.354669972245 24.261673396342
"1931" 386 111.404352220694 25.388806830492
"1932" 386.2 112.568482633103 26.692443116935
"1933" 386.4 114.036618266769 28.3956722272298
"1934" 386.6 115.024647981673 30.0291630464861
"1935" 386.8 116.01843053025 31.5046828040899
"1936" 387 117.51185084455 33.1890317431865
"1937" 387.2 118.580788780767 34.8106155743375
"1938" 387.4 120.44676085511 37.0976398483935
"1939" 387.6 121.262876458608 39.9416858700969
"1940" 387.8 122.774420785847 43.1608462394226
"1941" 388 123.719155600776 45.6861935577201
"1942" 388.2 122.686778828487 46.8705634385732
"1943" 388.4 122.822758552078 47.9008259776782
"1944" 388.6 123.388648088229 49.7905000756516
"1945" 388.8 125.367531424633 53.5375907479898
"1946" 389 124.74320739059 54.7678439978495
"1947" 389.2 124.926520076475 57.8450377389464
"1948" 389.4 125.764758357344 61.3337053548488
"1949" 389.6 126.772958526505 64.3579916714087
"1950" 389.8 125.916952687507 65.6906409479155
"1951" 390 125.213974745397 68.4532446544199
"1952" 390.2 125.371361890012 71.9502260341599
"1953" 390.4 125.67934254233 75.12442860025
"1954" 390.6 124.55704551689 77.9351903902402
"1955" 390.8 123.010325831213 81.9305963236018
"1956" 391 122.38026581637 86.1143219418479
"1957" 391.2 121.210758102591 88.9134147271746
"1958" 391.4 119.66566300705 92.2166883630831
"1959" 391.6 118.491970025362 94.8227420422552
"1960" 391.8 116.421416673916 96.8465115424546
"1961" 392 114.816893404463 99.675330436924
"1962" 392.2 113.582674816596 102.166354606188
"1963" 392.4 111.481340670664 104.131633229861
"1964" 392.6 108.398693938563 107.019758684688
"1965" 392.8 105.128287969234 108.940129207978
"1966" 393 101.011364821366 111.111836318089
"1967" 393.2 97.9331039437793 113.219642744642
"1968" 393.4 94.0895962521288 116.468590285226
"1969" 393.6 93.1174072459816 118.733533763132
"1970" 393.8 92.9633246380613 119.23274130149
"1971" 394 91.0745804604303 119.18427148974
"1972" 394.2 88.3058215344241 121.321394462768
"1973" 394.4 86.0678442488283 122.289882948391
"1974" 394.6 82.2628923350729 123.119952333269
"1975" 394.8 78.7289101985442 124.137496504557
"1976" 395 74.0601477069769 125.178014450755
"1977" 395.2 71.1409153537869 125.40832033281
"1978" 395.4 66.9504200973167 124.938947945321
"1979" 395.6 62.2124355102632 124.308483914855
"1980" 395.8 57.1778673619475 124.166015690402
"1981" 396 53.2498370884385 126.170092200035
"1982" 396.2 53.1350765763207 125.101970164091
"1983" 396.4 51.4795891510225 125.659459539102
"1984" 396.6 51.2774948844439 125.177516537971
"1985" 396.8 50.7408080368923 125.867419891196
"1986" 397 50.998126378825 124.391331010806
"1987" 397.2 48.7626285154723 122.740960077966
"1988" 397.4 45.4174227661701 121.17391738892
"1989" 397.6 41.7593623902757 120.130235927025
"1990" 397.8 37.4972949321337 120.020468787941
"1991" 398 36.5127243403539 120.323506285513
"1992" 398.2 37.1915375740475 120.613240336382
"1993" 398.4 37.5678516806488 120.853812903221
"1994" 398.6 37.9643720882728 120.045701778154
"1995" 398.8 37.834408512758 118.54630374794
"1996" 399 37.7558609639834 117.472787313684
"1997" 399.2 37.17217276032 116.145948895045
"1998" 399.4 36.0870623560203 114.759192264797
"1999" 399.6 33.9432559043462 113.028739846352
"2000" 399.8 30.3774791341823 111.443665080403
"2001" 400 26.9944714022414 110.310327183019
"2002" 400.2 24.5406054535341 109.779026224527
"2003" 400.4 23.3616747993763 107.672065882385
"2004" 400.6 21.0014563520673 105.264355991003
"2005" 400.8 18.0433424849748 102.886661786958
"2006" 401 16.0929743924338 100.787689295515
"2007" 401.2 14.2066810396229 97.5845105284079
"2008" 401.4 11.6471981674791 94.6871552883301
"2009" 401.6 8.98209238171084 91.1870111015836
"2010" 401.8 7.05367867131917 86.8356231644402
"2011" 402 5.61477028581911 84.5333581456601
"2012" 402.2 2.48819653188103 79.0688574294998
"2013" 402.4 1.43727326588046 77.375672093436
"2014" 402.6 1.72639064291098 74.1860373935718
"2015" 402.8 0.979350927234091 70.4254636003883
"2016" 403 1.00253466385228 67.5158259245671
"2017" 403.2 1.11497223273708 66.091484228366
"2018" 403.4 0.189936044716484 63.5054798346071
"2019" 403.6 0.920683287943031 63.5893415594496
"2020" 403.8 1.24786757410538 63.4364441530255
"2021" 404 0.934381722129881 62.2388039171779
"2022" 404.2 0.866740000204354 62.5258690836922
"2023" 404.4 0.604338815468213 62.9938168875392
"2024" 404.6 0.36966210277839 62.9780245755563
"2025" 404.8 0.021285772987751 63.2082093302533
"2026" 405 0.50484363025501 63.8930267773359
"2027" 405.2 0.548597728159222 64.138933166748
"2028" 405.4 1.21626527600078 64.4354975735375
"2029" 405.6 1.95823943073228 64.5787896157711
"2030" 405.8 2.4470994832846 65.0264328482961
"2031" 406 2.53066081305312 65.1654610844718
"2032" 406.2 2.96711258863516 65.8655709641766
"2033" 406.4 3.793092212739 66.2009173370724
"2034" 406.6 4.51572923688869 66.3185706990886
"2035" 406.8 3.94028076084417 66.5125160515728
"2036" 407 3.63619506574876 66.7219652619043
"2037" 407.2 4.38539570262395 67.5682577859511
"2038" 407.4 5.07448409902995 67.6865124093155
"2039" 407.6 5.69693541437601 68.2208631462363
"2040" 407.8 6.93144087254224 68.7784424755642
"2041" 408 8.22123517582867 69.289593671212
"2042" 408.2 9.48340772429018 69.8366327243623
"2043" 408.4 11.5925866777306 71.6295802290556
"2044" 408.6 13.422395495352 72.9995497376055
"2045" 408.8 15.8207498720414 73.8382454113406
"2046" 409 18.6835470871607 74.6272457252875
"2047" 409.2 21.5902366544899 75.0801223647523
"2048" 409.4 25.1380030816392 75.8945605695842
"2049" 409.6 29.460986058735 76.6421662108846
"2050" 409.8 34.7850407088419 76.8522706327039
"2051" 410 40.1754384902995 78.2475598240602
"2052" 410.2 45.4496979878065 78.8689039020999
"2053" 410.4 50.1874755296195 80.0051040022088
"2054" 410.6 55.3613736513058 80.716157996738
"2055" 410.8 60.088347654477 81.2141452778147
"2056" 411 64.8970091384212 83.3510136713383
"2057" 411.2 69.4288543331938 85.6010238534234
"2058" 411.4 73.8484465653007 88.1657739937601
"2059" 411.6 77.9271942826361 91.8896877808669
"2060" 411.8 80.3384670925547 94.6994913070331
"2061" 412 84.5360049296301 96.6446152904657
"2062" 412.2 87.6286936291743 95.6446585206619
"2063" 412.4 89.165945099234 94.7984060957086
"2064" 412.6 90.2120224773188 95.8597180347207
"2065" 412.8 90.3751952384037 97.9595868320036
"2066" 413 90.3315880470076 101.50273926732
"2067" 413.2 88.900277228818 103.885926356787
"2068" 413.4 86.6559740354464 106.509676826057
"2069" 413.6 86.1764888045811 108.00731376807
"2070" 413.8 87.276143612956 111.461662099042
"2071" 414 89.2311744249322 110.705284363948
"2072" 414.2 91.4821508850709 108.396911749771
"2073" 414.4 94.5404723470584 106.257465012394
"2074" 414.6 96.6695213744131 103.390189988085
"2075" 414.8 100.200456594371 100.398726734977
"2076" 415 104.915600487974 98.7268905201092
"2077" 415.2 107.841698485026 98.0690353812689
"2078" 415.4 112.341545086684 97.5211582387794
"2079" 415.6 114.851151793057 98.8198929084767
"2080" 415.8 115.669997880113 97.4244884253596
"2081" 416 117.155159906261 95.7940390215037
"2082" 416.2 118.751799264727 93.5470283148724
"2083" 416.4 120.279912259498 90.7403464961847
"2084" 416.6 121.364906597581 88.2685262248872
"2085" 416.8 122.437177271188 85.4020792730815
"2086" 417 123.644892304579 82.4938923524413
"2087" 417.2 124.761551828788 79.548447448927
"2088" 417.4 125.664741966232 76.5912671589346
"2089" 417.6 126.205402951783 73.5723962334745
"2090" 417.8 126.32097871974 70.2894874913267
"2091" 418 126.750718483256 66.8368511256156
"2092" 418.2 126.82797644311 64.2414469509812
"2093" 418.4 126.269645429983 61.8048341474591
"2094" 418.6 126.402936326418 58.1799140690589
"2095" 418.8 125.949533224223 55.2604137426552
"2096" 419 126.279364237409 55.0942668818178
"2097" 419.2 125.680521001666 57.0032980191735
"2098" 419.4 125.884639953436 58.049290028883
"2099" 419.6 125.666274892297 59.7094606956088
"2100" 419.8 126.467669381015 61.3824519977467
"2101" 420 126.07975176812 62.6016882074424
"2102" 420.2 126.205222777554 63.6955362620889
"2103" 420.4 126.518565636124 65.3704109981582
"2104" 420.6 126.6531400307 66.8310491438391
"2105" 420.8 125.977605796866 68.5650281789873
"2106" 421 126.032673247381 71.3702837638196
"2107" 421.2 126.058358551389 72.7037974262592
"2108" 421.4 125.920353520146 74.9047326065606
"2109" 421.6 125.345778929042 77.6090019996692
"2110" 421.8 124.787063126301 80.6200979696853
"2111" 422 123.937001733585 83.566727585838
"2112" 422.2 123.049617388991 87.0728476896102
"2113" 422.4 121.705935057854 89.2935528375997
"2114" 422.6 121.076474095872 90.7353889335926
"2115" 422.8 119.828312738115 93.4620406312947
"2116" 423 119.102642248865 94.6554641204329
"2117" 423.2 118.209309230152 95.753278091822
"2118" 423.4 117.75640799144 97.1206497918987
"2119" 423.6 117.335093339945 97.339209416981
"2120" 423.8 117.331432060142 97.8550748220331
"2121" 424 117.622545133378 97.9162287548841
"2122" 424.2 117.351043626567 98.135454539973
"2123" 424.4 117.678805724185 97.8175176806899
"2124" 424.6 117.9422536996 97.9871274666044
"2125" 424.8 118.093621862394 97.981614487662
"2126" 425 118.189796395322 98.0599879477585
"2127" 425.2 118.123618410771 98.0274762226991
"2128" 425.4 118.056728625395 98.1263242783102
"2129" 425.6 118.117909319473 98.5016710491425
"2130" 425.8 117.985165859248 98.5602031340588
"2131" 426 118.112944674575 98.5522799388429
"2132" 426.2 118.435076208037 98.6529166500525
"2133" 426.4 118.345902810152 98.3787826840868
"2134" 426.6 118.372163557582 98.4528606365062
"2135" 426.8 118.360769948616 98.5042278759568
"2136" 427 118.385043918952 98.4443675121117
"2137" 427.2 118.555688904397 98.546011686107
"2138" 427.4 118.658380337521 98.5847801246225
"2139" 427.6 118.469010353809 98.9230750650737
"2140" 427.8 117.935511189446 98.8335914381281
"2141" 428 117.599890067582 99.060594998807
"2142" 428.2 117.402643413157 99.1712668810309
"2143" 428.4 117.006837408105 98.3212266719734
"2144" 428.6 117.158744145802 97.5976751819407
"2145" 428.8 117.513410618381 97.5308670101393
"2146" 429 117.441222731142 97.0453629936442
"2147" 429.2 117.713187522296 96.9197442315884
"2148" 429.4 118.15015097498 95.8506921489023
"2149" 429.6 118.603518638847 94.8463619104737
"2150" 429.8 119.158591958197 93.9013151878571
"2151" 430 119.697173426423 92.5907288906034
"2152" 430.2 120.131080970849 91.4185609807774
"2153" 430.4 120.627948108139 90.5634041326608
"2154" 430.6 121.755644191774 88.9049747036477
"2155" 430.8 122.774743571318 86.277300671568
"2156" 431 123.91830850913 84.1756529805105
"2157" 431.2 124.406736950195 82.1646047889839
"2158" 431.4 124.679744971566 81.1050701372682
"2159" 431.6 124.414619023769 80.6636957818918
"2160" 431.8 124.418292000805 80.5939631958409
"2161" 432 124.535515115781 80.675802008188
"2162" 432.2 124.504689490632 80.7200050339112
"2163" 432.4 124.569894121519 80.6718127590515
"2164" 432.6 124.636312204654 80.5990927458865
"2165" 432.8 124.606825012286 80.5893194589417
"2166" 433 124.734488553421 80.4685934665746
"2167" 433.2 124.674871216355 80.4711591433338
"2168" 433.4 124.688871411603 80.5510300363845
"2169" 433.6 124.740710415608 80.4907764677448
"2170" 433.8 124.773403881887 80.3275723422483
"2171" 434 124.725326090563 80.3276028327877
"2172" 434.2 124.571345220023 80.4707282806331
"2173" 434.4 124.729100880365 80.2855908935043
"2174" 434.6 124.721597336453 80.301629275226
"2175" 434.8 124.625838514868 80.3725292664171
"2176" 435 124.483061062733 80.514063849068
"2177" 435.2 124.501081383184 80.4641999211174
"2178" 435.4 124.679981283362 80.2572997138212
"2179" 435.6 124.857580384752 79.7390708914821
"2180" 435.8 125.242774235241 79.0318442440169
"2181" 436 125.306804684999 77.7615820327057
"2182" 436.2 126.10805340873 76.1070949820264
"2183" 436.4 126.339327078241 74.9833120343353
"2184" 436.6 126.776518853576 73.0026087312697
"2185" 436.8 126.530788936075 73.5058822172319
"2186" 437 126.530661322181 73.4872457116833
"2187" 437.2 126.76753574526 73.8734819908083
"2188" 437.4 127.213256941445 73.9778136071275
"2189" 437.6 127.301130243415 73.8949411614414
"2190" 437.8 127.468107574329 73.7331238083732
"2191" 438 127.610507188757 73.4518764704435
"2192" 438.2 127.805127261096 73.378612318096
"2193" 438.4 128.065061639536 73.1113698389214
"2194" 438.6 128.106467183696 72.9954110311535
"2195" 438.8 128.253236133576 72.9094351442638
"2196" 439 128.209769582836 72.494184905069
"2197" 439.2 128.091482818734 72.2004603940703
"2198" 439.4 127.973905283458 72.1016790945906
"2199" 439.6 128.091372707987 71.9870773023842
"2200" 439.8 128.027767048939 72.0639444474704
"2201" 440 127.785228925086 72.8596598559641
"2202" 440.2 127.431392370045 73.9682063381417
"2203" 440.4 127.325917232087 74.5079472826274
"2204" 440.6 127.404951429286 74.8860175148701
"2205" 440.8 127.4242950998 75.3426486670778
"2206" 441 127.723023406944 75.8448853056985
"2207" 441.2 127.741959743099 77.035730259619
"2208" 441.4 127.475835045603 77.9598747567273
"2209" 441.6 126.941402366309 78.2747082497535
"2210" 441.8 126.11048293942 79.3802085180561
"2211" 442 125.963344086118 79.5674334586254
"2212" 442.2 125.39858344121 80.6665496737214
"2213" 442.4 125.048603577088 81.7516053327212
"2214" 442.6 123.970068945249 84.1661983405794
"2215" 442.8 123.817412674172 85.4815204015506
"2216" 443 122.904782274292 87.9193367165256
"2217" 443.2 121.807188994297 90.8794991245746
"2218" 443.4 120.577047803175 93.9654728559738
"2219" 443.6 118.444597055103 97.0783440844592
"2220" 443.8 117.033285401287 99.5268785480808
"2221" 444 114.673158047174 101.908667130083
"2222" 444.2 111.937478078918 104.612895625086
"2223" 444.4 110.359046360227 106.505722371263
"2224" 444.6 108.8009341142 106.665779621184
"2225" 444.8 105.914897556781 107.319230001377
"2226" 445 103.609621883927 108.535868452859
"2227" 445.2 100.82350395207 108.980123170842
"2228" 445.4 97.6899183840392 110.730810216448
"2229" 445.6 94.7759258812866 113.362263756712
"2230" 445.8 91.975687309171 115.187890540514
"2231" 446 89.3444493950548 116.14676409549
"2232" 446.2 86.6725255909042 116.483458095265
"2233" 446.4 83.1762842789846 115.635906594364
"2234" 446.6 78.6166813563402 116.131312762406
"2235" 446.8 75.2218976699245 117.587915373088
"2236" 447 70.9682281569562 118.645096651504
"2237" 447.2 66.7689226176491 118.385240538342
"2238" 447.4 63.4796651267567 116.606290128119
"2239" 447.6 60.5873853801062 115.315333747245
"2240" 447.8 57.0885198403542 114.5718127126
"2241" 448 56.1260652150049 113.507527389839
"2242" 448.2 53.990875818591 110.956903069142
"2243" 448.4 50.3791075421799 109.103004920707
"2244" 448.6 45.7756028509277 109.494788208173
"2245" 448.8 41.4212347236559 110.664117037639
"2246" 449 39.4089043228418 112.567546422082
"2247" 449.2 38.1259571548011 114.049274108
"2248" 449.4 36.8176246580695 113.536992543839
"2249" 449.6 35.0791404527104 111.182177188681
"2250" 449.8 33.2137540868685 108.45830980398
"2251" 450 30.8599695124703 105.101241083104
"2252" 450.2 27.2399918917406 102.509978669539
"2253" 450.4 23.912135080555 99.8053531237744
"2254" 450.6 21.6049228580039 97.10647807027
"2255" 450.8 18.8429673458958 94.3582330205641
"2256" 451 15.6530129931893 90.1491081030047
"2257" 451.2 11.6238580536835 87.4062588037797
"2258" 451.4 9.47635780244912 86.9060991325865
"2259" 451.6 8.41689721147566 88.4382331687329
"2260" 451.8 9.78219111777309 88.9199292326971
"2261" 452 9.86858328605286 89.3556745916145
"2262" 452.2 10.0365820586333 90.2147927142987
"2263" 452.4 10.160406159802 92.2430298526383
"2264" 452.6 10.6360876953244 93.5104830063706
"2265" 452.8 11.3513513592178 94.2060589518704
"2266" 453 14.1737850870576 100.881670644189
"2267" 453.2 17.2684677367901 103.076076127914
"2268" 453.4 18.79521889169 104.934390435132
"2269" 453.6 20.7307751170058 109.057259756708
"2270" 453.8 21.0656113046852 109.951306891
"2271" 454 24.2183436293527 110.847224962788
"2272" 454.2 27.6909985368135 113.003871902114
"2273" 454.4 28.9315513327141 115.018212098808
"2274" 454.6 30.4623297921267 117.330680244259
"2275" 454.8 33.6985682563533 119.251247916296
"2276" 455 36.5460438107614 121.59140994429
"2277" 455.2 38.9337851701272 122.584780432088
"2278" 455.4 42.4683993945391 123.042164828274
"2279" 455.6 45.7049309854228 124.8373992406
"2280" 455.8 48.8884611262491 125.640657033418
"2281" 456 52.238084532888 126.279099872791
"2282" 456.2 56.7402414671343 126.485632591545
"2283" 456.4 60.0737544013969 127.089429674825
"2284" 456.6 64.3595388326326 127.433514245402
"2285" 456.8 69.99510797669 126.870489204271
"2286" 457 72.8398388450942 126.234365725459
"2287" 457.2 77.3607000618074 125.550714854505
"2288" 457.4 81.2636348569923 125.004306908377
"2289" 457.6 85.9229076144983 123.472808906371
"2290" 457.8 90.122134869894 121.369501098185
"2291" 458 94.0414234278006 119.554174560394
"2292" 458.2 97.1554724129142 117.637230118291
"2293" 458.4 100.600829524504 115.361553983201
"2294" 458.6 104.439649321418 111.902824389058
"2295" 458.8 108.083742565342 108.701234739045
"2296" 459 110.381558808363 106.850125604127
"2297" 459.2 113.007756663298 103.450005026347
"2298" 459.4 116.202177049818 100.24602313801
"2299" 459.6 118.354357387212 96.6716014427415
"2300" 459.8 120.197826167752 93.2113174443999
"2301" 460 121.641924808617 91.0945204791452
"2302" 460.2 121.571355929069 90.8557622667781
"2303" 460.4 121.537466836639 90.9749609261168
"2304" 460.6 121.631478789702 91.2509085399846
"2305" 460.8 122.004367195707 91.2727667235555
"2306" 461 121.939763394292 91.655173768957
"2307" 461.2 122.30606786098 90.6828415757671
"2308" 461.4 122.253903289805 89.1749229183041
"2309" 461.6 122.968226170528 86.3552186383863
"2310" 461.8 123.960334083732 83.8994024225845
"2311" 462 124.46830126512 80.8248154405144
"2312" 462.2 125.613471541601 76.5218720419469
"2313" 462.4 125.935779017881 73.2970621028981
"2314" 462.6 126.205607139418 69.10786486684
"2315" 462.8 126.659903099758 65.5293381993155
"2316" 463 126.34577501614 63.8941758777339
"2317" 463.2 125.182377818904 60.9491456691457
"2318" 463.4 124.548402226532 57.5172731391075
"2319" 463.6 125.072152970401 53.0850715272823
"2320" 463.8 124.888408526083 50.9436043126899
"2321" 464 123.33879544211 49.881578317497
"2322" 464.2 122.769551327685 47.7895142953576
"2323" 464.4 121.484447665284 44.6442569249032
"2324" 464.6 119.423294690114 41.643986079053
"2325" 464.8 116.435647582595 38.8842033594572
"2326" 465 114.128187620632 36.5289911594708
"2327" 465.2 112.244823297716 35.0666866096265
"2328" 465.4 110.860521529477 32.0303522204193
"2329" 465.6 111.764755384255 28.8120352546094
"2330" 465.8 112.230008841824 27.1351836252593
"2331" 466 113.010486003934 27.9022861524367
"2332" 466.2 113.324034569339 28.7238838777834
"2333" 466.4 113.678927685397 29.3954576427194
"2334" 466.6 114.810822598165 30.6470619569653
"2335" 466.8 115.581230508851 31.6326053342068
"2336" 467 116.654732187902 33.0090468606904
"2337" 467.2 117.743692788988 34.4966225578875
"2338" 467.4 119.576602877358 36.398869253325
"2339" 467.6 120.089907705076 38.0908369818046
"2340" 467.8 121.407678637001 40.5043208987275
"2341" 468 123.417631029017 44.5539488272511
"2342" 468.2 124.245366923182 46.2475941962072
"2343" 468.4 124.935936788321 48.8449638873347
"2344" 468.6 125.376496466384 51.0709447452315
"2345" 468.8 125.504912848796 52.9377314783416
"2346" 469 125.826518750107 55.3337832095719
"2347" 469.2 126.234034734139 56.9614236055113
"2348" 469.4 125.794157490929 57.3406174969149
"2349" 469.6 125.398851243944 60.6697230551714
"2350" 469.8 126.146515955271 63.5384120134267
"2351" 470 126.134554808077 66.6376075034567
"2352" 470.2 125.246638293034 70.1755204099229
"2353" 470.4 125.214367146994 74.6946348346452
"2354" 470.6 125.188297812078 79.009611114212
"2355" 470.8 123.41927450946 81.7943315684446
"2356" 471 121.29200092892 86.89360366922
"2357" 471.2 120.421108743341 91.0488895089025
"2358" 471.4 119.180970288966 94.2297014759927
"2359" 471.6 116.643004657896 98.7315100954802
"2360" 471.8 113.606501036226 102.823473984101
"2361" 472 109.720446863267 106.448015008943
"2362" 472.2 105.864593354787 109.46187649604
"2363" 472.4 101.731897737591 111.943660204157
"2364" 472.6 98.0553668015088 114.11724502145
"2365" 472.8 96.7006544605048 114.116312732677
"2366" 473 95.034800061943 114.106917926383
"2367" 473.2 92.8425449546778 113.656997857954
"2368" 473.4 88.7444729124612 114.353033843969
"2369" 473.6 85.7991973350109 116.954430891405
"2370" 473.8 84.0656993176056 120.214522190257
"2371" 474 82.2841338860531 122.945443147273
"2372" 474.2 82.2173785538678 123.003185533957
"2373" 474.4 82.4614473540074 122.622834560815
"2374" 474.6 81.4205373397498 122.446442176581
"2375" 474.8 79.2056003185967 121.365782814624
"2376" 475 76.624203891315 121.417813026622
"2377" 475.2 72.865554296023 122.303696323659
"2378" 475.4 68.6218070634135 123.798261724886
"2379" 475.6 64.6100884643498 125.307792544942
"2380" 475.8 60.7261071977447 125.845047366303
"2381" 476 56.3037119064059 126.175677388489
"2382" 476.2 53.0733638066031 126.439146171459
"2383" 476.4 53.086121202302 125.258857866647
"2384" 476.6 50.7581629436921 123.763953343739
"2385" 476.8 46.4295082791677 123.616334398216
"2386" 477 45.1303221885949 124.229698055303
"2387" 477.2 45.4214862681569 124.085821927487
"2388" 477.4 45.3269215689292 124.376172278396
"2389" 477.6 45.4805967517538 124.005766110412
"2390" 477.8 45.3562275532777 124.285883263132
"2391" 478 45.3772095795275 124.096094401497
"2392" 478.2 44.9677531697289 122.976263269867
"2393" 478.4 43.8306453169631 121.688965267066
"2394" 478.6 41.5873529881376 120.313868151165
"2395" 478.8 37.9933652395159 118.904581363499
"2396" 479 33.9232161602058 117.417479773579
"2397" 479.2 30.5129491617525 116.514506217832
"2398" 479.4 28.0517732660777 115.464888534202
"2399" 479.6 26.9418920472489 114.746162438654
"2400" 479.8 26.3279726233089 112.665222918715
"2401" 480 22.5119450318751 109.809453813018
"2402" 480.2 20.8487226039714 109.118976572211
"2403" 480.4 20.9940578212529 109.090785087137
"2404" 480.6 21.0753835238886 109.536181577037
"2405" 480.8 20.5516159498216 108.839268081871
"2406" 481 19.7673922352133 108.177620490528
"2407" 481.2 18.3975243605451 105.714117627429
"2408" 481.4 18.0870136940246 102.608053405858
"2409" 481.6 16.5948117436308 98.830213198263
"2410" 481.8 15.9112192074117 96.428302565297
"2411" 482 15.2412837423481 94.4116226331123
"2412" 482.2 15.5415906677628 93.4594753155126
"2413" 482.4 15.9344928108536 92.6072044115844
"2414" 482.6 16.3973682480108 90.7396918761847
"2415" 482.8 16.2573811665214 89.3334234853821
"2416" 483 16.6720755344783 87.6238250367993
"2417" 483.2 17.1923046993163 84.7850469156761
"2418" 483.4 17.8384815313189 82.0988734435734
"2419" 483.6 19.5663773341099 78.7808327891368
"2420" 483.8 21.2240864932889 76.226868664608
"2421" 484 23.3432574246173 72.5092853780234
"2422" 484.2 25.2742107309362 69.598467385958
"2423" 484.4 27.6424388826825 66.12215545705
"2424" 484.6 29.4028679618783 61.2156586997624
"2425" 484.8 30.6926728071785 57.1447639171242
"2426" 485 31.696443906303 53.0428351881933
"2427" 485.2 34.1522541698319 48.8617558993725
"2428" 485.4 37.1020243555102 47.0185460849411
"2429" 485.6 40.302417258391 45.7001288069256
"2430" 485.8 44.1479114784597 44.3951646138783
"2431" 486 47.7059263445884 41.6590075905317
"2432" 486.2 52.1219312545702 38.917372498836
"2433" 486.4 55.8204136270305 35.840325851519
"2434" 486.6 58.7466608794415 31.1918548551403
"2435" 486.8 61.2495514133876 26.5066586217504
"2436" 487 63.5386275887848 22.6196971083138
"2437" 487.2 64.3121580928036 18.5763350857815
"2438" 487.4 63.9297913587001 15.5738314011017
"2439" 487.6 63.9484589733915 13.11266844408
"2440" 487.8 64.0896076313863 11.3840459647877
"2441" 488 65.6383623630444 10.4540871956517
"2442" 488.2 68.1719997676056 11.1949353791547
"2443" 488.4 71.2237381642696 11.7486701618314
"2444" 488.6 76.1399831318836 11.2673924499224
"2445" 488.8 79.4722891904924 11.5208255268644
"2446" 489 84.3383618324729 10.7196162650859
"2447" 489.2 88.3883025800387 11.9325605142628
"2448" 489.4 89.0477027994225 14.1054064469614
"2449" 489.6 92.0947501698246 17.8255791264329
"2450" 489.8 95.3486162237586 20.1881082130094
"2451" 490 98.8747321953492 22.5745433073484
"2452" 490.2 102.882121564973 26.1578778878093
"2453" 490.4 107.330279670774 29.2151337604754
"2454" 490.6 111.407828248595 31.1310662238405
"2455" 490.8 114.096023037864 32.7656538590654
"2456" 491 113.217442931151 35.0494240042995
"2457" 491.2 111.735561335049 38.9287360181622
"2458" 491.4 111.86783241001 42.49462816826
"2459" 491.6 112.330962016844 46.7061934752945
"2460" 491.8 112.63999877776 51.0144977264123
"2461" 492 113.404730402408 56.6122529467143
"2462" 492.2 115.058315152253 61.3293968828022
"2463" 492.4 116.367839086644 67.1253247987072
"2464" 492.6 118.532548076276 71.8933581634431
"2465" 492.8 120.830539290152 76.444300572694
"2466" 493 122.26687503825 80.9108116074031
"2467" 493.2 119.808343494907 84.7764746226489
"2468" 493.4 117.146701780168 86.2716110688925
"2469" 493.6 112.344674364341 89.2158023217346
"2470" 493.8 108.946396418239 91.3471793717151
"2471" 494 104.548983644482 93.7810152244957
"2472" 494.2 99.770928249607 95.3080186706442
"2473" 494.4 95.5017410364339 95.7748457315516
"2474" 494.6 90.2266415766501 96.4563160055322
"2475" 494.8 85.9030011396464 96.4856410450846
"2476" 495 80.7395500724325 95.0949316034999
"2477" 495.2 75.4447290268787 94.3188825432919
"2478" 495.4 70.6187350187746 92.1479486222223
"2479" 495.6 65.4010330431502 90.0257404168403
"2480" 495.8 60.5863362687737 87.6875426372621
"2481" 496 56.0698690708732 85.056314941176
"2482" 496.2 54.3916595715489 81.6868776875416
"2483" 496.4 54.0246608699623 78.8824729881943
"2484" 496.6 54.2857501640507 78.0297196865345
"2485" 496.8 54.6594963536857 77.613224083336
"2486" 497 54.4751837086839 76.6652684125737
"2487" 497.2 51.9744297648765 75.35371959754
"2488" 497.4 49.100920601113 74.662408776895
"2489" 497.6 45.7323951777904 76.1869991989674
"2490" 497.8 42.5165140881553 77.7924265129683
"2491" 498 37.8467476159932 78.6471381871137
"2492" 498.2 34.7537827324303 80.3585951187311
"2493" 498.4 33.4898898694553 81.5942958971224
"2494" 498.6 30.8758622414686 83.0855885017051
"2495" 498.8 27.3171784638744 82.558082832858
"2496" 499 26.1317828407966 80.0090385357218
"2497" 499.2 25.6290064419485 77.1531883580169
"2498" 499.4 26.4734871691217 74.5929455893872
"2499" 499.6 26.9361718757899 70.7365991194081
"2500" 499.8 26.2191856037191 66.8593184260484
"2501" 500 25.5972362814962 62.881591528505
"2502" 500.2 25.3660788289109 59.0119977224516
"2503" 500.4 23.2631972172066 55.5027966737777
"2504" 500.6 20.7491353404431 52.3270663430032
"2505" 500.8 18.9775435121137 49.409673232307
"2506" 501 19.9031535057153 46.6961173487201
"2507" 501.2 20.3506828417367 46.6456987724486
"2508" 501.4 19.9956158972875 46.7934414605526
"2509" 501.6 18.7588347585276 47.3339465406706
"2510" 501.8 17.6798321746659 48.5257610760509
"2511" 502 15.7624532543498 49.5510097307135
"2512" 502.2 16.1925074845415 51.2460727540509
"2513" 502.4 17.2266908790657 52.5470484541451
"2514" 502.6 18.1189514484325 53.9483506328352
"2515" 502.8 19.274759300003 55.771939719246
"2516" 503 19.3744421981928 58.4163155800117
"2517" 503.2 19.5263276641431 61.242493344443
"2518" 503.4 18.4112895318017 65.0101220222059
"2519" 503.6 15.8537316475817 68.08967348306
"2520" 503.8 12.6311604323881 71.3095537088194
"2521" 504 8.82811267648134 73.456874401137
"2522" 504.2 7.35306954171947 74.4347798927855
"2523" 504.4 8.01874465657098 75.7647615923245
"2524" 504.6 9.81307347246821 77.4525539590298
"2525" 504.8 11.7703445281288 78.9360775932333
"2526" 505 14.4734071992779 81.0760272432035
"2527" 505.2 17.9733900336538 82.8734270932992
"2528" 505.4 20.4061748840744 84.319588818225
"2529" 505.6 22.6069411732266 85.7774452071818
"2530" 505.8 24.7086937268201 88.6325149232967
"2531" 506 27.3954457341604 91.5658420967209
"2532" 506.2 29.555779997175 95.7376275291034
"2533" 506.4 33.1251900038758 99.6421502592083
"2534" 506.6 34.7784764310255 104.552373061168
"2535" 506.8 34.6925566996668 108.836078570651
"2536" 507 33.4744064074505 112.280257286817
"2537" 507.2 33.0080471197338 114.36500083834
"2538" 507.4 35.2595179929951 114.865883805062
"2539" 507.6 37.5364922960818 113.500721551601
"2540" 507.8 40.3425706330321 111.750361967752
"2541" 508 44.4317799852421 110.879638750821
"2542" 508.2 48.3118301662854 111.491302852055
"2543" 508.4 51.2979141129058 114.041316327254
"2544" 508.6 53.4278636505351 116.448119426431
"2545" 508.8 54.0409956228752 118.524387498147
"2546" 509 55.0205597729966 120.970023072355
"2547" 509.2 57.0041785841695 120.469278146232
"2548" 509.4 59.4651567044689 119.831577723577
"2549" 509.6 62.9416929521546 118.799429616471
"2550" 509.8 66.1492418768134 118.249529172597
"2551" 510 69.3134154209082 117.631641649066
"2552" 510.2 71.7204343197044 114.818544448238
"2553" 510.4 73.5273975774182 112.404765736413
"2554" 510.6 76.5093187762236 109.796024367816
"2555" 510.8 80.7815654806249 107.542908804104
"2556" 511 84.9210716625398 105.709488555153
"2557" 511.2 90.0033551672852 105.804831140724
"2558" 511.4 93.7254855215229 107.076429752617
"2559" 511.6 97.5443013008464 109.988006354934
"2560" 511.8 99.9612986583188 111.453390119941
"2561" 512 99.9655017498657 112.169956582381
"2562" 512.2 101.040249956413 111.022726543474
"2563" 512.4 102.205948923569 108.332978782934
"2564" 512.6 103.861997533456 105.642818630488
"2565" 512.8 105.441682454807 103.259874751283
"2566" 513 107.732901158987 99.3050535748308
"2567" 513.2 109.089002493995 95.2021121930913
"2568" 513.4 109.828977618697 91.0645456686731
"2569" 513.6 109.855778924731 85.2569245185221
"2570" 513.8 109.558111029969 81.5581872853124
"2571" 514 110.186775272094 76.8083271694822
"2572" 514.2 110.826986995251 72.1965545914441
"2573" 514.4 112.680063652352 68.323563700624
"2574" 514.6 114.746903864629 65.1785637833911
"2575" 514.8 118.164432176644 63.2936249334833
"2576" 515 121.551058131472 62.6343436372773
"2577" 515.2 122.284424856405 61.1703401956918
"2578" 515.4 120.292772832001 58.8214542027528
"2579" 515.6 117.493923337173 57.329650822454
"2580" 515.8 114.549730381152 54.2897309512119
"2581" 516 112.803334644973 52.6225395813058
"2582" 516.2 109.348893799344 49.6381554997333
"2583" 516.4 105.008553682135 46.4597884646045
"2584" 516.6 101.67209144895 42.6884134885647
"2585" 516.8 98.9237883682561 38.380802814368
"2586" 517 96.727996345342 34.7037437416099
"2587" 517.2 96.0597521811852 29.4460144442997
"2588" 517.4 96.9082347975055 25.6625926920622
"2589" 517.6 96.0622156108617 23.0744327491606
"2590" 517.8 92.8636190006418 23.2484348222104
"2591" 518 90.3070512081893 25.0735938568333
"2592" 518.2 86.4664803005443 27.774431911751
"2593" 518.4 82.9155375818758 30.4712476309081
"2594" 518.6 80.7300458259944 33.0935956639797
"2595" 518.8 77.0840124940607 37.0219671755832
"2596" 519 73.996938831895 40.7195865136057
"2597" 519.2 73.437851677291 45.1972997304969
"2598" 519.4 72.305417570918 49.2864556051949
"2599" 519.6 69.1970746362889 53.4642026726665
"2600" 519.8 66.1187568191278 56.9464369974122
"2601" 520 63.5149187415858 62.0439160222884
"2602" 520.2 61.812497069409 66.5905544336692
"2603" 520.4 61.7602493822884 70.6317145432019
"2604" 520.6 61.6960992633145 74.3674588812763
"2605" 520.8 58.3459415392077 78.1278647644934
"2606" 521 56.1111030489072 82.7648815348529
"2607" 521.2 55.4870957522021 87.7378839527116
"2608" 521.4 56.3337180895891 89.803505062286
"2609" 521.6 56.3752126483315 92.8186472796802
"2610" 521.8 56.176627171946 95.7821189765092
"2611" 522 53.3253997995007 97.6558752489473
"2612" 522.2 49.9097771760965 98.253301458082
"2613" 522.4 46.6780183252838 97.8003307482014
"2614" 522.6 42.1569326112708 97.0520346712923
"2615" 522.8 36.5389723020063 98.3109532985458
"2616" 523 32.825423743264 99.1681992989098
"2617" 523.2 28.0793189807035 99.1918096921298
"2618" 523.4 24.9503144040938 99.7799260624508
"2619" 523.6 22.9635094278894 101.058512726958
"2620" 523.8 23.4409989597843 100.819474904785
"2621" 524 24.0805405477158 100.169674780091
"2622" 524.2 23.5991095429555 99.4629448436811
"2623" 524.4 24.0647385645528 99.0059733898769
"2624" 524.6 23.9867224598238 97.3691879604233
"2625" 524.8 25.1154924311321 95.1720788691458
"2626" 525 25.6179279240934 92.5416977133674
"2627" 525.2 26.5708923265832 89.2746785702161
"2628" 525.4 27.5613534425252 85.1392159802664
"2629" 525.6 28.5676368960884 81.138722989421
"2630" 525.8 28.4632142366067 76.3878967628529
"2631" 526 27.9871795808543 72.0258748650151
"2632" 526.2 27.0252999552571 67.3127421048027
"2633" 526.4 26.3409407865805 63.2312459543167
"2634" 526.6 26.0700010077908 59.2340770297925
"2635" 526.8 25.8718445904516 54.6150165929041
"2636" 527 25.4310582599913 51.1877039631818
"2637" 527.2 25.123781837904 46.6181102434264
"2638" 527.4 26.1512533005113 42.618319263695
"2639" 527.6 28.5862112419936 38.3064392987161
"2640" 527.8 32.2554281210404 34.9426956492988
"2641" 528 36.1653377408806 33.5578856639023
"2642" 528.2 40.4826618520127 33.1590332062868
"2643" 528.4 45.6468621716596 33.243606551864
"2644" 528.6 50.1376466410932 31.8007065294077
"2645" 528.8 54.6172875674937 30.1708615217714
"2646" 529 58.8287903304444 26.6498828367904
"2647" 529.2 61.1685432727245 23.9418876135685
"2648" 529.4 63.8877562715785 20.5434997783989
"2649" 529.6 66.9591635619281 17.3581353288088
"2650" 529.8 68.1615814904094 15.587794500568
"2651" 530 70.2553024017022 15.1770144926577
"2652" 530.2 72.0573547019728 15.6315241570207
"2653" 530.4 74.9625982349043 15.6103002275064
"2654" 530.6 78.3096202753997 15.7257535054488
"2655" 530.8 82.0202267562729 17.4924498414888
"2656" 531 85.9333981106064 19.2781004932905
"2657" 531.2 90.3467059900645 22.1284103904654
"2658" 531.4 94.4966081080872 24.7537293885353
"2659" 531.6 96.8389237962937 27.7306386909041
"2660" 531.8 98.7020009104049 31.7094716063805
"2661" 532 100.296888367658 36.6534159392922
"2662" 532.2 101.100676064705 40.4742841157382
"2663" 532.4 102.322958453822 44.7095487040236
"2664" 532.6 101.799655894523 49.2851766097818
"2665" 532.8 100.415241334644 53.8482258785702
"2666" 533 100.393691952034 58.7934941766417
"2667" 533.2 100.563193938197 63.1682313207339
"2668" 533.4 102.186427458416 67.2683746568939
"2669" 533.6 104.856040182499 71.3153504406865
"2670" 533.8 106.635762704569 75.622263593859
"2671" 534 107.592809765119 80.3797897418641
"2672" 534.2 107.191173771896 84.5895130188514
"2673" 534.4 105.219783347024 88.8559305270645
"2674" 534.6 102.354122545172 92.3816666935154
"2675" 534.8 97.9978938650658 94.8914645043531
"2676" 535 93.3926261063845 97.4392952373343
"2677" 535.2 90.1316735566807 101.282659577877
"2678" 535.4 88.3302003213096 105.971695648292
"2679" 535.6 89.6192173269356 110.109739106603
"2680" 535.8 91.6821791528641 110.999600408014
"2681" 536 91.9042198082491 110.081859530436
"2682" 536.2 90.6545432805543 109.651021234575
"2683" 536.4 87.9314138297638 108.545442658156
"2684" 536.6 84.0999625059644 106.692815026449
"2685" 536.8 80.1702257619042 105.865695749542
"2686" 537 74.7463401058036 105.842591938486
"2687" 537.2 68.853308182603 107.293526607627
"2688" 537.4 63.2313278528045 107.418061043066
"2689" 537.6 56.960443598856 106.868332342214
"2690" 537.8 51.0610693916017 106.709405052217
"2691" 538 46.6673174395195 104.356044387726
"2692" 538.2 45.191902237289 101.081464341677
"2693" 538.4 46.1547211552046 98.0832239043169
"2694" 538.6 45.2380276598817 95.9532957450377
"2695" 538.8 46.0137597484038 92.9454985206476
"2696" 539 47.6241194583977 89.7181359026225
"2697" 539.2 47.7761905993166 83.7022205350951
"2698" 539.4 47.2092550820287 78.7409633062217
"2699" 539.6 44.8811159189996 73.5890761353798
"2700" 539.8 41.3355100916168 69.6508026644975
"2701" 540 37.3205889887383 65.8437016745592
"2702" 540.2 32.8652702974621 62.31852432959
"2703" 540.4 28.5926371544211 59.3719773135278
"2704" 540.6 24.6899854630123 56.7755082251658
"2705" 540.8 21.1880154232978 54.0008568892961
"2706" 541 17.1660017362341 52.3116111078686
"2707" 541.2 15.12884467437 53.4810828832404
"2708" 541.4 15.5842264584467 54.962880619087
"2709" 541.6 16.7863139668769 55.8221660315745
"2710" 541.8 18.2013208701545 55.9330156025423
"2711" 542 19.5904993100697 55.9134864227274
"2712" 542.2 20.8523943255074 55.8397836926883
"2713" 542.4 22.4007365638746 56.0749531587173
"2714" 542.6 24.3184783263398 56.783124653025
"2715" 542.8 26.3630326632244 57.1838870780685
"2716" 543 29.3171501706326 57.4983395209935
"2717" 543.2 33.2056944183031 57.6646495944788
"2718" 543.4 38.0239476577781 58.6972074626156
"2719" 543.6 42.9618491808704 59.0317788394076
"2720" 543.8 48.2237777979889 60.3473588404942
"2721" 544 53.7356074946087 60.0844784996047
"2722" 544.2 59.9989888245036 60.7057980524426
"2723" 544.4 65.4898837645378 61.0749869084148
"2724" 544.6 71.4355543097942 60.1958253389952
"2725" 544.8 77.182541469541 60.2302311528516
"2726" 545 82.4054528726156 58.7967974963477
"2727" 545.2 85.9004683465739 56.8246001949889
"2728" 545.4 90.6863302752013 56.6856698782887
"2729" 545.6 96.9550039825515 57.4198044498487
"2730" 545.8 101.764352254097 58.5598245938957
"2731" 546 106.195601805274 61.5685744090798
"2732" 546.2 110.843855653682 64.885844213273
"2733" 546.4 113.472918873437 68.0336828170003
"2734" 546.6 113.209339993247 70.534435175006
"2735" 546.8 112.617561225066 74.6719313955865
"2736" 547 111.112927728514 78.8092716388078
"2737" 547.2 109.654265579611 82.7430881935776
"2738" 547.4 107.956772811852 88.3355381009389
"2739" 547.6 106.427386153101 95.0792277103181
"2740" 547.8 105.696184202439 100.844500866182
"2741" 548 104.751576093386 103.42912853244
"2742" 548.2 105.797035093482 103.37012322529
"2743" 548.4 106.046661788904 103.162110991939
"2744" 548.6 107.069807226443 102.078007127211
"2745" 548.8 108.057519356661 100.453987867874
"2746" 549 109.214348611309 98.7629632666108
"2747" 549.2 110.404540780993 96.9057720749516
"2748" 549.4 111.982186595948 94.7136764236783
"2749" 549.6 113.551486157283 91.9392475417965
"2750" 549.8 115.391586945093 89.8957973295042
"2751" 550 116.59583779106 87.459080273409
"2752" 550.2 119.275380407931 83.8218912145531
"2753" 550.4 121.89178204851 80.7389099851721
"2754" 550.6 123.789261695942 77.2925274446329
"2755" 550.8 123.922970455085 75.0215415364154
"2756" 551 125.88027312864 71.5122154220666
"2757" 551.2 124.054724597857 70.4314522280287
"2758" 551.4 122.027372033233 69.0520879553997
"2759" 551.6 119.93405839992 66.2182072952559
"2760" 551.8 118.190267970735 63.1505020898978
"2761" 552 115.549592343095 58.5827112862215
"2762" 552.2 114.031645389924 54.4372988424101
"2763" 552.4 113.11626967783 49.5633253126039
"2764" 552.6 113.771867804688 45.3786643983093
"2765" 552.8 116.123752056202 41.6256530920507
"2766" 553 117.866614727979 40.4641786250332
"2767" 553.2 116.598815363285 40.4724692869688
"2768" 553.4 114.390166705965 39.2838401955725
"2769" 553.6 111.238686728239 38.4646511997446
"2770" 553.8 108.411072410888 37.3015037466246
"2771" 554 104.54644655501 35.374041535996
"2772" 554.2 99.8992402103775 32.9499469440569
"2773" 554.4 95.2663148663028 29.9833574783284
"2774" 554.6 91.3126441345541 25.8734181264353
"2775" 554.8 87.1950162170767 22.0872360533466
"2776" 555 84.5371715292229 17.9549469114645
"2777" 555.2 83.0523737566173 14.0828084393925
"2778" 555.4 81.6913660780335 13.4135119068509
"2779" 555.6 78.7074042166011 14.86422782561
"2780" 555.8 75.2025099911706 17.176621046503
"2781" 556 72.4154027730967 19.793589067346
"2782" 556.2 68.7887065662374 22.0805379188588
"2783" 556.4 66.3299939546211 23.4368518193252
"2784" 556.6 65.0426313924086 24.0890758998675
"2785" 556.8 63.0520775147698 25.5298968235568
"2786" 557 59.6333806657274 27.4302994247422
"2787" 557.2 56.3993116311212 30.6243094521966
"2788" 557.4 53.6637716612815 34.0445396732964
"2789" 557.6 48.7589837196573 36.7798292680158
"2790" 557.8 44.3004398145798 38.5856636005567
"2791" 558 39.6810265421506 38.5780225646489
"2792" 558.2 34.6088856162049 38.5433846828898
"2793" 558.4 30.3341915772046 40.2648942079987
"2794" 558.6 27.3993721086489 44.1588083507372
"2795" 558.8 26.3397718269143 47.7542921031071
"2796" 559 26.5753182436714 51.9365043568523
"2797" 559.2 28.1422942963487 55.7155027868881
"2798" 559.4 30.8064183566366 61.024857723343
"2799" 559.6 34.0603357598671 65.149528728199
"2800" 559.8 37.7649483432175 69.0563767725935
"2801" 560 41.7704399501349 72.7264933087801
"2802" 560.2 46.1122155948242 76.0869817546186
"2803" 560.4 51.4590076738131 78.3043146906299
"2804" 560.6 56.1474161495182 79.7556751374999
"2805" 560.8 61.1540423401666 81.7230282783549
"2806" 561 66.2578771298719 84.4015158426406
"2807" 561.2 70.3638927807027 86.2159481175899
"2808" 561.4 76.5500000306608 87.9781809792097
"2809" 561.6 81.7661900921089 88.7938580971283
"2810" 561.8 86.2579735080165 88.3462828111345
"2811" 562 91.1190285169481 90.8919935282278
"2812" 562.2 94.0603216879569 94.1064318197705
"2813" 562.4 95.7482353964042 98.8324241262752
"2814" 562.6 95.1961657187149 102.82104449769
"2815" 562.8 93.3168296719319 105.960990680146
"2816" 563 91.6866399144286 107.287449135803
"2817" 563.2 89.8677247773182 108.234594377995
"2818" 563.4 90.5242152779697 107.531639712994
"2819" 563.6 91.9653724512443 107.204116721144
"2820" 563.8 94.191413542064 106.4852548243
"2821" 564 96.589180161579 105.146487187541
"2822" 564.2 98.1670455808114 102.789141006847
"2823" 564.4 99.5655698033868 99.6984500272562
"2824" 564.6 102.11480165797 95.7010552802031
"2825" 564.8 104.483589006185 92.7550171152887
"2826" 565 108.287085585345 90.1780283966125
"2827" 565.2 112.835505496216 88.8619830845486
"2828" 565.4 117.499131049927 88.7879425558683
"2829" 565.6 120.723661950799 88.7831582715998
"2830" 565.8 120.717240241666 86.1678568759526
"2831" 566 121.20438904677 83.0549762657053
"2832" 566.2 123.349992656746 79.4226675620238
"2833" 566.4 124.906923057402 76.3483459338606
"2834" 566.6 124.13819391038 73.0885136352035
"2835" 566.8 122.357300165175 68.3083287513588
"2836" 567 121.416566733612 63.8026738923948
"2837" 567.2 121.011202463732 58.9990314415814
"2838" 567.4 122.188494670998 54.2783704086175
"2839" 567.6 123.348820977657 50.63252395594
"2840" 567.8 121.641516897075 49.3977928162385
"2841" 568 118.482896138216 46.6595112106243
"2842" 568.2 115.310173120261 43.1733958565457
"2843" 568.4 111.165599861057 39.2124635820473
"2844" 568.6 108.309955665297 35.0778144587064
"2845" 568.8 104.529077138827 31.4813631366547
"2846" 569 100.458398932671 28.9589612401417
"2847" 569.2 96.1577784259955 25.260963017879
"2848" 569.4 93.2824625496544 20.6295291579845
"2849" 569.6 90.1937937653783 17.0911631789754
"2850" 569.8 88.1171767663139 13.2623720948187
"2851" 570 89.2504049654695 12.1565135304238
"2852" 570.2 90.7817883912721 11.827422417655
"2853" 570.4 91.9548788948047 10.9842879740842
"2854" 570.6 91.7903524155828 10.2207422492122
"2855" 570.8 91.4845193062082 9.66605865476714
"2856" 571 91.3342939669284 9.2420520771575
"2857" 571.2 90.9592294781756 8.66831861898963
"2858" 571.4 91.0294565382505 8.77336643564798
"2859" 571.6 91.5188532648367 9.4205717201898
"2860" 571.8 92.2625042903556 9.38924992796388
"2861" 572 92.5192324240777 9.55960980770274
"2862" 572.2 92.5657310574281 10.1375640480223
"2863" 572.4 93.0134220637482 9.76638060178548
"2864" 572.6 93.3559474576161 9.89476636876568
"2865" 572.8 93.4972080063413 9.96251437483865
"2866" 573 93.5264114334611 10.0089595841664
"2867" 573.2 93.6516341729706 9.93140673162999
"2868" 573.4 93.5639941179219 9.99598713382232
"2869" 573.6 93.6890693436297 9.84481011264919
"2870" 573.8 93.8325571336434 9.73584877352861
"2871" 574 93.8630684525616 9.77907652164087
"2872" 574.2 94.0784177393789 9.83547984052408
"2873" 574.4 94.2760108651021 9.82101780951947
"2874" 574.6 94.4036887197792 9.79332755634134
"2875" 574.8 94.2801550114368 9.84919308060747
"2876" 575 94.1456242025987 9.57398880607468
"2877" 575.2 93.7846228970597 9.63107608134421
"2878" 575.4 93.6614424710893 9.3721892219425
"2879" 575.6 93.2345923882176 8.97458993548856
"2880" 575.8 93.1157731748125 9.05958270939845
"2881" 576 93.102982292405 9.05388717409319
"2882" 576.2 93.342226964844 9.10496106122253
"2883" 576.4 93.5202686370829 9.1761036083235
"2884" 576.6 93.8205271227927 9.21782205746851
"2885" 576.8 94.4221987268998 9.20782541250635
"2886" 577 94.9709618219343 9.66640548441416
"2887" 577.2 95.8813670072317 9.93009840748416
"2888" 577.4 95.9133115310168 10.357425797089
"2889" 577.6 95.5427876325806 10.3134029165146
"2890" 577.8 95.3972092796649 9.91384647257557
"2891" 578 95.1239959939569 9.58652425771694
"2892" 578.2 94.5903462844419 8.70802355980307
"2893" 578.4 93.6658268664248 8.17693329995063
"2894" 578.6 92.7248807975897 7.6660121797809
"2895" 578.8 92.6145434253993 7.67337652042086
"2896" 579 92.8479417401248 7.89665078904674
"2897" 579.2 92.3131426619392 7.70547057366455
"2898" 579.4 91.7266815709803 7.14718041885101
"2899" 579.6 90.7270688694881 6.34631854186681
"2900" 579.8 89.3940795678317 5.71424150638927
"2901" 580 90.0529884799501 6.43350748808813
"2902" 580.2 89.2721134740473 6.23846913504153
"2903" 580.4 89.2431400471125 6.18543041742587
"2904" 580.6 90.3227892085536 7.03590809654724
"2905" 580.8 91.3298726374249 7.28496050909373
"2906" 581 92.597186532676 7.531389563107
"2907" 581.2 93.4206806386552 7.74799902014852
"2908" 581.4 94.7510387782633 8.55517755984222
"2909" 581.6 95.1214400418045 8.91584107367854
"2910" 581.8 95.0384705961998 9.11986611472486
"2911" 582 95.2180618510911 9.39255976051291
"2912" 582.2 95.892798510903 10.1659995118668
"2913" 582.4 96.7978257684878 10.8335660427431
"2914" 582.6 97.6641596161039 11.2040783652193
"2915" 582.8 99.0736560815531 12.0824023987233
"2916" 583 100.616782957662 12.9145416590168
"2917" 583.2 101.285401693072 13.5641507871288
"2918" 583.4 102.39155071309 13.8341512210031
"2919" 583.6 101.916865567186 13.8421054049229
"2920" 583.8 101.833273529723 14.288029360236
"2921" 584 101.411961593614 14.0423053728975
"2922" 584.2 101.111502727582 13.3916077260152
"2923" 584.4 100.189244596338 12.1882890838306
"2924" 584.6 99.1182688310461 11.0772514545601
"2925" 584.8 97.3171093468581 9.81395771895039
"2926" 585 95.9274191348283 8.69617749813956
"2927" 585.2 94.4443033906505 8.22691081677145
"2928" 585.4 92.5856739884041 7.25166306839965
"2929" 585.6 92.0948189319528 7.21350138849061
"2930" 585.8 91.9930154669888 6.91750110365921
"2931" 586 91.4457932331229 7.04609131906112
"2932" 586.2 90.8825800098661 6.39695899946838
"2933" 586.4 90.5507225754306 6.32735587024677
"2934" 586.6 89.950596733758 6.11575979604721
"2935" 586.8 88.2031431139583 5.54530945303176
"2936" 587 87.0874145741135 5.20388371385085
"2937" 587.2 85.6022007368602 4.82775642664329
"2938" 587.4 83.7091178629138 3.92525760834671
"2939" 587.6 80.9116150147277 2.95810811682202
"2940" 587.8 78.5964855992313 2.71268775081572
"2941" 588 75.9003677907622 1.81872846469731
"2942" 588.2 72.6778830879736 0.683228508203162
"2943" 588.4 71.2010529102899 1.08716470076747
"2944" 588.6 67.3384616914322 0.0396061290354116
"2945" 588.8 65.4499989434214 0.196765800905511
"2946" 589 63.547934027786 0.384261935415589
"2947" 589.2 61.1346525228735 0.139555783401225
"2948" 589.4 58.789277051745 0.111584859336909
"2949" 589.6 55.8217885167165 0.916626414058989
"2950" 589.8 52.6675317742676 1.271616065682
"2951" 590 49.714889400084 2.02473673209137
"2952" 590.2 46.5474772704426 2.36938765978423
"2953" 590.4 46.164752896702 2.72127381278223
"2954" 590.6 46.0493648088306 3.37879016972351
"2955" 590.8 44.2100490095246 3.93185676840153
"2956" 591 43.0370611881553 4.39787025918537
"2957" 591.2 41.4585094269001 5.38176541873421
"2958" 591.4 40.3415900440198 6.09922053680038
"2959" 591.6 39.9786666821552 7.08306964924076
"2960" 591.8 40.356192744182 8.29798503263535
"2961" 592 40.2851629959252 9.18230943165025
"2962" 592.2 40.3948356454477 9.7669229990569
"2963" 592.4 40.3659236303017 10.5870401423934
"2964" 592.6 40.5221002762628 11.4229292899224
"2965" 592.8 41.3743234073424 12.3896637359017
"2966" 593 42.5009579159858 13.538723763517
"2967" 593.2 43.9454958038604 15.3612884118878
"2968" 593.4 46.0973266897879 16.7448376295098
"2969" 593.6 48.3488349197037 18.9295487935243
"2970" 593.8 50.5909555619039 21.7625891547994
"2971" 594 52.4292713345918 23.6053266622069
"2972" 594.2 53.5138779809035 25.8715541499667
"2973" 594.4 53.9927895216576 27.8526073027079
"2974" 594.6 54.4790815259046 30.256131950076
"2975" 594.8 54.4965849193574 32.1086111540947
"2976" 595 56.7348315647439 34.304393035237
"2977" 595.2 60.6079360401349 36.7853245900734
"2978" 595.4 64.7014449149756 38.1965296180895
"2979" 595.6 68.6981778231215 38.5933696639608
"2980" 595.8 73.3592509709267 37.5437795083098
"2981" 596 78.68856453628 36.6365604405224
"2982" 596.2 83.5148025753762 34.5850622955153
"2983" 596.4 88.33191502465 31.5525437045761
"2984" 596.6 92.0603191709552 28.9181712633761
"2985" 596.8 94.5750292583854 26.551160559207
"2986" 597 94.7561509213334 25.6375099068603
"2987" 597.2 95.9664899546179 23.9168552247948
"2988" 597.4 97.6231476130278 24.3520151361091
"2989" 597.6 99.6428789061273 26.1712284928472
"2990" 597.8 102.68705493448 28.2278810719987
"2991" 598 105.989746665529 30.6163214397098
"2992" 598.2 110.352718196858 32.7401131452229
"2993" 598.4 112.847453408352 35.5473793955693
"2994" 598.6 112.352886196236 37.7442083568706
"2995" 598.8 112.023912706673 41.0464662023482
"2996" 599 111.338903940631 43.4958400075124
"2997" 599.2 111.347708442625 43.9646681847267
"2998" 599.4 111.090756877774 43.7080401007477
"2999" 599.6 111.08570355071 43.551230673304
"3000" 599.8 111.314206771887 43.7523015651107
"3001" 600 112.318284427588 45.0241948633651
"3002" 600.2 114.147555768885 46.6625090442634
"3003" 600.4 117.390821330989 48.7924450525348
"3004" 600.6 122.261891754166 50.4191296432832
"3005" 600.8 121.95904614546 51.398057497045
"3006" 601 120.888097465513 53.154507123849
"3007" 601.2 119.739372719316 55.4859970607701
"3008" 601.4 118.619305222873 59.0935441453298
"3009" 601.6 118.137293069175 63.6868723047325
"3010" 601.8 117.487425606996 68.0769487926814
"3011" 602 116.798463514868 74.8747853143592
"3012" 602.2 117.007038568253 81.0209692535576
"3013" 602.4 116.789844261329 85.9642761385782
"3014" 602.6 116.115391148058 89.52114476185
"3015" 602.8 114.105732996714 91.2216157548851
"3016" 603 110.240759854834 90.3945542942975
"3017" 603.2 107.228837268616 89.278099718135
"3018" 603.4 104.33616013326 88.0850555022982
"3019" 603.6 99.7951663358355 86.7223644824765
"3020" 603.8 94.4442935472257 86.8732412087074
"3021" 604 89.3602895510526 88.6171468820266
"3022" 604.2 86.3058002662491 90.9150386088921
"3023" 604.4 82.5148007941749 93.362252081058
"3024" 604.6 78.7766521138733 95.8330099198105
"3025" 604.8 74.8821530059929 99.2018851862099
"3026" 605 72.3738064823511 102.840356919211
"3027" 605.2 69.3578969049074 107.099107248261
"3028" 605.4 65.7571615509494 110.675477441049
"3029" 605.6 61.4925593636365 114.252246501779
"3030" 605.8 59.3835024258534 118.572942107812
"3031" 606 58.3621965445318 121.861273801624
"3032" 606.2 56.2849288620079 120.18200015608
"3033" 606.4 53.6709620409297 117.86002018309
"3034" 606.6 49.6289779487533 114.958463677227
"3035" 606.8 45.5090875880837 111.649000110902
"3036" 607 39.8015188693977 108.491095852966
"3037" 607.2 34.3942215054737 106.192534435117
"3038" 607.4 28.7243287481412 104.051373346001
"3039" 607.6 22.9313514649805 103.123916988348
"3040" 607.8 20.5351108368059 104.355399189362
"3041" 608 21.070953984837 104.374139325484
"3042" 608.2 20.8733913806344 103.290304485758
"3043" 608.4 20.9612192490119 101.07455868819
"3044" 608.6 21.2377437928778 98.0900793269517
"3045" 608.8 21.6377669377749 95.0242134305739
"3046" 609 21.9475353986594 91.0388144448061
"3047" 609.2 23.7538467810553 86.5474631636116
"3048" 609.4 25.3415312595107 81.5189028285391
"3049" 609.6 24.106138969188 76.5130140987621
"3050" 609.8 22.4326261520377 71.7829337832293
"3051" 610 19.0641294805242 67.4818646040874
"3052" 610.2 15.1638568729595 63.5288532601072
"3053" 610.4 11.933354477468 60.3488003876509
"3054" 610.6 8.08427979245585 57.8896861672565
"3055" 610.8 6.31286136177683 57.6264116550663
"3056" 611 6.84670416444269 57.5512942255259
"3057" 611.2 7.36102425858704 57.2001633355957
"3058" 611.4 7.35564284389117 56.6980525231864
"3059" 611.6 7.61862773650128 56.465237065101
"3060" 611.8 7.80108788107076 55.954379342522
"3061" 612 8.35117371700117 55.4434981527537
"3062" 612.2 9.27363860065039 54.5541951702384
"3063" 612.4 9.63266123222576 54.3256030038898
"3064" 612.6 10.6916746187191 54.492526945185
"3065" 612.8 12.0463050330664 54.1640441546799
"3066" 613 14.194390611724 54.2351928446367
"3067" 613.2 17.4381074314491 54.2402564448586
"3068" 613.4 21.6573891356604 53.277657430915
"3069" 613.6 26.0983723430263 52.8031625789119
"3070" 613.8 31.181191373874 53.0382864833064
"3071" 614 35.4408982822921 52.5889540640458
"3072" 614.2 40.0507632072486 50.9079134075464
"3073" 614.4 45.3460755156827 48.1982627245917
"3074" 614.6 48.7502641277397 45.4071376490027
"3075" 614.8 52.7141121119032 42.100328704723
"3076" 615 57.3179243534901 38.533863115756
"3077" 615.2 61.1767706239301 34.6342989110079
"3078" 615.4 64.4165067248936 29.9918009919103
"3079" 615.6 67.4709110910968 25.3183968337773
"3080" 615.8 70.4392641327899 21.7177247713888
"3081" 616 73.4527048699637 17.0369728262815
"3082" 616.2 77.5670345392126 13.7693863936189
"3083" 616.4 82.8796539669578 12.4187832907877
"3084" 616.6 86.6753792000616 13.0648046445063
"3085" 616.8 90.2566094369973 15.8711488501826
"3086" 617 93.6960549679287 18.9284380326797
"3087" 617.2 96.6110965694287 20.946417619724
"3088" 617.4 98.7812692290941 23.1552894631796
"3089" 617.6 100.872684282946 26.6634476960029
"3090" 617.8 103.448448592006 30.6470555275237
"3091" 618 105.711606976413 34.6041333727886
"3092" 618.2 108.950403755319 38.8375312627347
"3093" 618.4 112.30801957711 41.9674927676974
"3094" 618.6 114.995962466153 45.6919336878161
"3095" 618.8 117.769959436216 49.8772672048256
"3096" 619 121.49192891358 55.0299692055921
"3097" 619.2 125.068846178483 59.320862240273
"3098" 619.4 124.02891261003 62.6292995717869
"3099" 619.6 122.396667440302 66.2416624945559
"3100" 619.8 121.124328035372 71.336364737837
"3101" 620 120.222111426117 76.7960562374924
"3102" 620.2 120.617990046049 82.148977847583
"3103" 620.4 121.369737908703 88.0600136638255
"3104" 620.6 119.863577217162 89.1234249035993
"3105" 620.8 117.424304772113 89.88385229737
"3106" 621 113.00901270033 92.3875138845701
"3107" 621.2 108.172554942843 95.6686157737651
"3108" 621.4 104.376208620353 97.8540171630683
"3109" 621.6 100.236780215412 100.536362260482
"3110" 621.8 95.2262075771282 103.717980859344
"3111" 622 91.0915658156353 107.845778297502
"3112" 622.2 86.891181361438 112.073151004607
"3113" 622.4 82.9092920015626 116.928108724185
"3114" 622.6 82.4417943876885 119.35090636804
"3115" 622.8 83.0934912779748 120.353913225517
"3116" 623 83.6177324586602 121.419287857905
"3117" 623.2 83.9739416274547 122.108847873708
"3118" 623.4 82.8393810679711 122.022042405075
"3119" 623.6 81.4906695121807 122.904861179354
"3120" 623.8 79.3745883248665 123.582106249641
"3121" 624 76.9143130256096 124.087915963012
"3122" 624.2 73.8992911499744 125.04457285766
"3123" 624.4 70.9021351413527 125.586107781591
"3124" 624.6 67.4698968479898 125.937400629578
"3125" 624.8 63.7684219238794 126.638296694771
"3126" 625 61.0844698278636 126.842934158981
"3127" 625.2 57.4545718053296 127.236334483702
"3128" 625.4 54.1744437421448 126.939582714732
"3129" 625.6 51.0406237288656 126.456147986315
"3130" 625.8 49.0365433941779 126.029097789415
"3131" 626 46.2668222648386 124.532121761903
"3132" 626.2 42.8030395236594 123.170211415491
"3133" 626.4 40.287826775236 122.503219916204
"3134" 626.6 39.638084731612 122.649774824759
"3135" 626.8 39.3950552356662 122.617363536337
"3136" 627 38.8444804402906 122.19021947406
"3137" 627.2 37.1601262501005 121.759636583353
"3138" 627.4 36.1819630534663 121.26159066991
"3139" 627.6 34.0670190507456 120.169621783707
"3140" 627.8 32.519643342612 119.161403196957
"3141" 628 30.2257550807207 117.81081802232
"3142" 628.2 28.8093759109139 116.470822445091
"3143" 628.4 26.224811763723 114.901463545125
"3144" 628.6 24.1484681268658 113.597743014023
"3145" 628.8 22.258780366904 112.082965502974
"3146" 629 21.7148737082618 111.41521999042
"3147" 629.2 21.8274575142093 111.3327165725
"3148" 629.4 21.7449113719643 110.999988248428
"3149" 629.6 22.3156865833218 111.300036166475
"3150" 629.8 21.1944420026225 109.594403322779
"3151" 630 20.073832569839 107.543705229706
"3152" 630.2 19.004600909889 105.669948739873
"3153" 630.4 18.3561440233696 104.216567593199
"3154" 630.6 17.4700641082619 101.944527786194
"3155" NA NA NA
"3156" NA NA NA
"3157" NA NA NA
"3158" NA NA NA
"3159" NA NA NA
"3160" NA NA NA
"3161" NA NA NA
"3162" NA NA NA
"3163" NA NA NA
"3164" NA NA NA
"3165" NA NA NA
"3166" NA NA NA
"3167" NA NA NA
"3168" NA NA NA
"3169" NA NA NA
"3170" NA NA NA
"3171" NA NA NA
"3172" NA NA NA
"3173" NA NA NA
"3174" NA NA NA
"3175" NA NA NA
"3176" NA NA NA
"3177" NA NA NA
"3178" NA NA NA
"3179" NA NA NA
"3180" NA NA NA
"3181" NA NA NA
"3182" NA NA NA
"3183" NA NA NA
"3184" NA NA NA
"3185" NA NA NA
"3186" NA NA NA
"3187" NA NA NA
"3188" NA NA NA
"3189" NA NA NA
"3190" NA NA NA
"3191" NA NA NA
"3192" NA NA NA
"3193" NA NA NA
"3194" NA NA NA
"3195" NA NA NA
"3196" NA NA NA
"3197" NA NA NA
"3198" NA NA NA
"3199" NA NA NA
"3200" NA NA NA
"3201" NA NA NA
"3202" NA NA NA
"3203" NA NA NA
"3204" NA NA NA
"3205" NA NA NA
"3206" NA NA NA
"3207" NA NA NA
"3208" NA NA NA
"3209" NA NA NA
"3210" NA NA NA
"3211" NA NA NA
"3212" NA NA NA
"3213" NA NA NA
"3214" NA NA NA
"3215" NA NA NA
"3216" NA NA NA
"3217" NA NA NA
"3218" NA NA NA
"3219" NA NA NA
"3220" NA NA NA
"3221" NA NA NA
"3222" NA NA NA
"3223" NA NA NA
"3224" NA NA NA
"3225" NA NA NA
"3226" NA NA NA
"3227" NA NA NA
"3228" NA NA NA
"3229" NA NA NA
"3230" NA NA NA
"3231" NA NA NA
"3232" NA NA NA
"3233" NA NA NA
"3234" NA NA NA
"3235" NA NA NA
"3236" NA NA NA
"3237" NA NA NA
"3238" NA NA NA
"3239" NA NA NA
"3240" NA NA NA
"3241" NA NA NA
"3242" NA NA NA
"3243" NA NA NA
"3244" NA NA NA
"3245" NA NA NA
"3246" NA NA NA
"3247" NA NA NA
"3248" NA NA NA
"3249" NA NA NA
"3250" NA NA NA
"3251" NA NA NA
"3252" NA NA NA
"3253" NA NA NA
"3254" NA NA NA
"3255" NA NA NA
"3256" NA NA NA
"3257" NA NA NA
"3258" NA NA NA
"3259" NA NA NA
"3260" NA NA NA
"3261" NA NA NA
"3262" NA NA NA
"3263" NA NA NA
"3264" NA NA NA
"3265" NA NA NA
"3266" NA NA NA
"3267" NA NA NA
"3268" NA NA NA
"3269" NA NA NA
"3270" NA NA NA
"3271" NA NA NA
"3272" NA NA NA
"3273" NA NA NA
"3274" NA NA NA
"3275" NA NA NA
"3276" NA NA NA
"3277" NA NA NA
"3278" NA NA NA
"3279" NA NA NA
"3280" NA NA NA
"3281" NA NA NA
"3282" NA NA NA
"3283" NA NA NA
"3284" NA NA NA
"3285" NA NA NA
"3286" NA NA NA
"3287" NA NA NA
"3288" NA NA NA
"3289" NA NA NA
"3290" NA NA NA
"3291" NA NA NA
"3292" NA NA NA
"3293" NA NA NA
"3294" NA NA NA
"3295" NA NA NA
"3296" NA NA NA
"3297" NA NA NA
"3298" NA NA NA
"3299" NA NA NA
"3300" NA NA NA
"3301" NA NA NA
"3302" NA NA NA
"3303" NA NA NA
"3304" NA NA NA
"3305" NA NA NA
"3306" NA NA NA
"3307" NA NA NA
"3308" NA NA NA
"3309" NA NA NA
"3310" NA NA NA
"3311" NA NA NA
"3312" NA NA NA
"3313" NA NA NA
"3314" NA NA NA
"3315" NA NA NA
"3316" NA NA NA
"3317" NA NA NA
"3318" NA NA NA
"3319" NA NA NA
"3320" NA NA NA
"3321" NA NA NA
"3322" NA NA NA
"3323" NA NA NA
"3324" NA NA NA
"3325" NA NA NA
"3326" NA NA NA
"3327" NA NA NA
"3328" NA NA NA
"3329" NA NA NA
"3330" NA NA NA
"3331" NA NA NA
"3332" NA NA NA
"3333" NA NA NA
"3334" NA NA NA
"3335" NA NA NA
"3336" NA NA NA
"3337" NA NA NA
"3338" NA NA NA
"3339" NA NA NA
"3340" NA NA NA
"3341" NA NA NA
"3342" NA NA NA
"3343" NA NA NA
"3344" NA NA NA
"3345" NA NA NA
"3346" NA NA NA
"3347" NA NA NA
"3348" NA NA NA
"3349" NA NA NA
"3350" NA NA NA
"3351" NA NA NA
"3352" NA NA NA
"3353" NA NA NA
"3354" NA NA NA
"3355" NA NA NA
"3356" NA NA NA
"3357" NA NA NA
"3358" NA NA NA
"3359" NA NA NA
"3360" NA NA NA
"3361" NA NA NA
"3362" NA NA NA
"3363" NA NA NA
"3364" NA NA NA
"3365" NA NA NA
"3366" NA NA NA
"3367" NA NA NA
"3368" NA NA NA
"3369" NA NA NA
"3370" NA NA NA
"3371" NA NA NA
"3372" NA NA NA
"3373" NA NA NA
"3374" NA NA NA
"3375" NA NA NA
"3376" NA NA NA
"3377" NA NA NA
"3378" NA NA NA
"3379" NA NA NA
"3380" NA NA NA
"3381" NA NA NA
"3382" NA NA NA
"3383" NA NA NA
"3384" NA NA NA
"3385" NA NA NA
"3386" NA NA NA
"3387" NA NA NA
"3388" NA NA NA
"3389" NA NA NA
"3390" NA NA NA
"3391" NA NA NA
"3392" NA NA NA
"3393" NA NA NA
"3394" NA NA NA
"3395" NA NA NA
"3396" NA NA NA
"3397" NA NA NA
"3398" NA NA NA
"3399" NA NA NA
"3400" NA NA NA
"3401" NA NA NA
"3402" NA NA NA
"3403" NA NA NA
"3404" NA NA NA
"3405" NA NA NA
"3406" NA NA NA
"3407" NA NA NA
"3408" NA NA NA
"3409" NA NA NA
"3410" NA NA NA
"3411" NA NA NA
"3412" NA NA NA
"3413" NA NA NA
"3414" NA NA NA
"3415" NA NA NA
"3416" NA NA NA
"3417" NA NA NA
"3418" NA NA NA
"3419" NA NA NA
"3420" NA NA NA
"3421" NA NA NA
"3422" NA NA NA
"3423" NA NA NA
"3424" NA NA NA
"3425" NA NA NA
"3426" NA NA NA
"3427" NA NA NA
"3428" NA NA NA
"3429" NA NA NA
"3430" NA NA NA
"3431" NA NA NA
"3432" NA NA NA
"3433" NA NA NA
"3434" NA NA NA
"3435" NA NA NA
"3436" NA NA NA
"3437" NA NA NA
"3438" NA NA NA
"3439" NA NA NA
"3440" NA NA NA
"3441" NA NA NA
"3442" NA NA NA
"3443" NA NA NA
"3444" NA NA NA
"3445" NA NA NA
"3446" NA NA NA
"3447" NA NA NA
"3448" NA NA NA
"3449" NA NA NA
"3450" NA NA NA
"3451" NA NA NA
"3452" NA NA NA
"3453" NA NA NA
"3454" NA NA NA
"3455" NA NA NA
"3456" NA NA NA
"3457" NA NA NA
"3458" NA NA NA
"3459" NA NA NA
"3460" NA NA NA
"3461" NA NA NA
"3462" NA NA NA
"3463" NA NA NA
"3464" NA NA NA
"3465" NA NA NA
"3466" NA NA NA
"3467" NA NA NA
"3468" NA NA NA
"3469" NA NA NA
"3470" NA NA NA
"3471" NA NA NA
"3472" NA NA NA
"3473" NA NA NA
"3474" NA NA NA
"3475" NA NA NA
"3476" NA NA NA
"3477" NA NA NA
"3478" NA NA NA
"3479" NA NA NA
"3480" NA NA NA
"3481" NA NA NA
"3482" NA NA NA
"3483" NA NA NA
"3484" NA NA NA
"3485" NA NA NA
"3486" NA NA NA
"3487" NA NA NA
"3488" NA NA NA
"3489" NA NA NA
"3490" NA NA NA
"3491" NA NA NA
"3492" NA NA NA
"3493" NA NA NA
"3494" NA NA NA
"3495" NA NA NA
"3496" NA NA NA
"3497" NA NA NA
"3498" NA NA NA
"3499" NA NA NA
"3500" NA NA NA
"3501" NA NA NA
"3502" NA NA NA
"3503" NA NA NA
"3504" NA NA NA
"3505" NA NA NA
"3506" NA NA NA
"3507" NA NA NA
"3508" NA NA NA
"3509" NA NA NA
"3510" NA NA NA
"3511" NA NA NA
"3512" NA NA NA
"3513" NA NA NA
"3514" NA NA NA
"3515" NA NA NA
"3516" NA NA NA
"3517" NA NA NA
"3518" NA NA NA
"3519" NA NA NA
"3520" NA NA NA
"3521" NA NA NA
"3522" NA NA NA
"3523" NA NA NA
"3524" NA NA NA
"3525" NA NA NA
"3526" NA NA NA
"3527" NA NA NA
"3528" NA NA NA
"3529" NA NA NA
"3530" NA NA NA
"3531" NA NA NA
"3532" NA NA NA
"3533" NA NA NA
"3534" NA NA NA
"3535" NA NA NA
"3536" NA NA NA
"3537" NA NA NA
"3538" NA NA NA
"3539" NA NA NA
"3540" NA NA NA
"3541" NA NA NA
"3542" NA NA NA
"3543" NA NA NA
"3544" NA NA NA
"3545" NA NA NA
"3546" NA NA NA
"3547" NA NA NA
"3548" NA NA NA
"3549" NA NA NA
"3550" NA NA NA
"3551" NA NA NA
"3552" NA NA NA
"3553" NA NA NA
"3554" NA NA NA
"3555" NA NA NA
"3556" NA NA NA
"3557" NA NA NA
"3558" NA NA NA
"3559" NA NA NA
"3560" NA NA NA
"3561" NA NA NA
"3562" NA NA NA
"3563" NA NA NA
"3564" NA NA NA
"3565" NA NA NA
"3566" NA NA NA
"3567" NA NA NA
"3568" NA NA NA
"3569" NA NA NA
"3570" NA NA NA
"3571" NA NA NA
"3572" NA NA NA
"3573" NA NA NA
"3574" NA NA NA
"3575" NA NA NA
"3576" NA NA NA
"3577" NA NA NA
"3578" NA NA NA
"3579" NA NA NA
"3580" NA NA NA
"3581" NA NA NA
"3582" NA NA NA
"3583" NA NA NA
"3584" NA NA NA
"3585" NA NA NA
"3586" NA NA NA
"3587" NA NA NA
"3588" NA NA NA
"3589" NA NA NA
"3590" NA NA NA
"3591" NA NA NA
"3592" NA NA NA
"3593" NA NA NA
"3594" NA NA NA
"3595" NA NA NA
"3596" NA NA NA
"3597" NA NA NA
"3598" NA NA NA
"3599" NA NA NA
"3600" NA NA NA
"3601" NA NA NA
"3602" NA NA NA
"3603" NA NA NA
"3604" NA NA NA
"3605" NA NA NA
"3606" NA NA NA
"3607" NA NA NA
"3608" NA NA NA
"3609" NA NA NA
"3610" NA NA NA
"3611" NA NA NA
"3612" NA NA NA
"3613" NA NA NA
"3614" NA NA NA
"3615" NA NA NA
"3616" NA NA NA
"3617" NA NA NA
"3618" NA NA NA
"3619" NA NA NA
"3620" NA NA NA
"3621" NA NA NA
"3622" NA NA NA
"3623" NA NA NA
"3624" NA NA NA
"3625" NA NA NA
"3626" NA NA NA
"3627" NA NA NA
"3628" NA NA NA
"3629" NA NA NA
"3630" NA NA NA
"3631" NA NA NA
"3632" NA NA NA
"3633" NA NA NA
"3634" NA NA NA
"3635" NA NA NA
"3636" NA NA NA
"3637" NA NA NA
"3638" NA NA NA
"3639" NA NA NA
"3640" NA NA NA
"3641" NA NA NA
"3642" NA NA NA
"3643" NA NA NA
"3644" NA NA NA
"3645" NA NA NA
"3646" NA NA NA
"3647" NA NA NA
"3648" NA NA NA
"3649" NA NA NA
"3650" NA NA NA
"3651" NA NA NA
"3652" NA NA NA
"3653" NA NA NA
"3654" NA NA NA
"3655" NA NA NA
"3656" NA NA NA
"3657" NA NA NA
"3658" NA NA NA
"3659" NA NA NA
"3660" NA NA NA
"3661" NA NA NA
"3662" NA NA NA
"3663" NA NA NA
"3664" NA NA NA
"3665" NA NA NA
"3666" NA NA NA
"3667" NA NA NA
"3668" NA NA NA
"3669" NA NA NA
"3670" NA NA NA
"3671" NA NA NA
"3672" NA NA NA
"3673" NA NA NA
"3674" NA NA NA
"3675" NA NA NA
"3676" NA NA NA
"3677" NA NA NA
"3678" NA NA NA
"3679" NA NA NA
"3680" NA NA NA
"3681" NA NA NA
"3682" NA NA NA
"3683" NA NA NA
"3684" NA NA NA
"3685" NA NA NA
"3686" NA NA NA
"3687" NA NA NA
"3688" NA NA NA
"3689" NA NA NA
"3690" NA NA NA
"3691" NA NA NA
"3692" NA NA NA
"3693" NA NA NA
"3694" NA NA NA
"3695" NA NA NA
"3696" NA NA NA
"3697" NA NA NA
"3698" NA NA NA
"3699" NA NA NA
"3700" NA NA NA
"3701" NA NA NA
"3702" NA NA NA
"3703" NA NA NA
"3704" NA NA NA
"3705" NA NA NA
"3706" NA NA NA
"3707" NA NA NA
"3708" NA NA NA
"3709" NA NA NA
"3710" NA NA NA
"3711" NA NA NA
"3712" NA NA NA
"3713" NA NA NA
"3714" NA NA NA
"3715" NA NA NA
"3716" NA NA NA
"3717" NA NA NA
"3718" NA NA NA
"3719" NA NA NA
"3720" NA NA NA
"3721" NA NA NA
"3722" NA NA NA
"3723" NA NA NA
"3724" NA NA NA
"3725" NA NA NA
"3726" NA NA NA
"3727" NA NA NA
"3728" NA NA NA
"3729" NA NA NA
"3730" NA NA NA
"3731" NA NA NA
"3732" NA NA NA
"3733" NA NA NA
"3734" NA NA NA
"3735" NA NA NA
"3736" NA NA NA
"3737" NA NA NA
"3738" NA NA NA
"3739" NA NA NA
"3740" NA NA NA
"3741" NA NA NA
"3742" NA NA NA
"3743" NA NA NA
"3744" NA NA NA
"3745" NA NA NA
"3746" NA NA NA
"3747" NA NA NA
"3748" NA NA NA
"3749" NA NA NA
"3750" NA NA NA
"3751" NA NA NA
"3752" NA NA NA
"3753" NA NA NA
"3754" NA NA NA
"3755" NA NA NA
"3756" NA NA NA
"3757" NA NA NA
"3758" NA NA NA
"3759" NA NA NA
"3760" NA NA NA
"3761" NA NA NA
"3762" NA NA NA
"3763" NA NA NA
"3764" NA NA NA
"3765" NA NA NA
"3766" NA NA NA
"3767" NA NA NA
"3768" NA NA NA
"3769" NA NA NA
"3770" NA NA NA
"3771" NA NA NA
"3772" NA NA NA
"3773" NA NA NA
"3774" NA NA NA
"3775" NA NA NA
"3776" NA NA NA
"3777" NA NA NA
"3778" NA NA NA
"3779" NA NA NA
"3780" NA NA NA
"3781" NA NA NA
"3782" NA NA NA
"3783" NA NA NA
"3784" NA NA NA
"3785" NA NA NA
"3786" NA NA NA
"3787" NA NA NA
"3788" NA NA NA
"3789" NA NA NA
"3790" NA NA NA
"3791" NA NA NA
"3792" NA NA NA
"3793" NA NA NA
"3794" NA NA NA
"3795" NA NA NA
"3796" NA NA NA
"3797" NA NA NA
"3798" NA NA NA
"3799" NA NA NA
"3800" NA NA NA
"3801" NA NA NA
"3802" NA NA NA
"3803" NA NA NA
"3804" NA NA NA
"3805" NA NA NA
"3806" NA NA NA
"3807" NA NA NA
"3808" NA NA NA
"3809" NA NA NA
"3810" NA NA NA
"3811" NA NA NA
"3812" NA NA NA
"3813" NA NA NA
"3814" NA NA NA
"3815" NA NA NA
"3816" NA NA NA
"3817" NA NA NA
"3818" NA NA NA
"3819" NA NA NA
"3820" NA NA NA
"3821" NA NA NA
"3822" NA NA NA
"3823" NA NA NA
"3824" NA NA NA
"3825" NA NA NA
"3826" NA NA NA
"3827" NA NA NA
"3828" NA NA NA
"3829" NA NA NA
"3830" NA NA NA
"3831" NA NA NA
"3832" NA NA NA
"3833" NA NA NA
"3834" NA NA NA
"3835" NA NA NA
"3836" NA NA NA
"3837" NA NA NA
"3838" NA NA NA
"3839" NA NA NA
"3840" NA NA NA
"3841" NA NA NA
"3842" NA NA NA
"3843" NA NA NA
"3844" NA NA NA
"3845" NA NA NA
"3846" NA NA NA
"3847" NA NA NA
"3848" NA NA NA
"3849" NA NA NA
"3850" NA NA NA
"3851" NA NA NA
"3852" NA NA NA
"3853" NA NA NA
"3854" NA NA NA
"3855" NA NA NA
"3856" NA NA NA
"3857" NA NA NA
"3858" NA NA NA
"3859" NA NA NA
"3860" NA NA NA
"3861" NA NA NA
"3862" NA NA NA
"3863" NA NA NA
"3864" NA NA NA
"3865" NA NA NA
"3866" NA NA NA
"3867" NA NA NA
"3868" NA NA NA
"3869" NA NA NA
"3870" NA NA NA
"3871" NA NA NA
"3872" NA NA NA
"3873" NA NA NA
"3874" NA NA NA
"3875" NA NA NA
"3876" NA NA NA
"3877" NA NA NA
"3878" NA NA NA
"3879" NA NA NA
"3880" NA NA NA
"3881" NA NA NA
"3882" NA NA NA
"3883" NA NA NA
"3884" NA NA NA
"3885" NA NA NA
"3886" NA NA NA
"3887" NA NA NA
"3888" NA NA NA
"3889" NA NA NA
"3890" NA NA NA
"3891" NA NA NA
"3892" NA NA NA
"3893" NA NA NA
"3894" NA NA NA
"3895" NA NA NA
"3896" NA NA NA
"3897" NA NA NA
"3898" NA NA NA
"3899" NA NA NA
"3900" NA NA NA
"3901" NA NA NA
"3902" NA NA NA
"3903" NA NA NA
"3904" NA NA NA
"3905" NA NA NA
"3906" NA NA NA
"3907" NA NA NA
"3908" NA NA NA
"3909" NA NA NA
"3910" NA NA NA
"3911" NA NA NA
"3912" NA NA NA
"3913" NA NA NA
"3914" NA NA NA
"3915" NA NA NA
"3916" NA NA NA
"3917" NA NA NA
"3918" NA NA NA
"3919" NA NA NA
"3920" NA NA NA
"3921" NA NA NA
"3922" NA NA NA
"3923" NA NA NA
"3924" NA NA NA
"3925" NA NA NA
"3926" NA NA NA
"3927" NA NA NA
"3928" NA NA NA
"3929" NA NA NA
"3930" NA NA NA
"3931" NA NA NA
"3932" NA NA NA
"3933" NA NA NA
"3934" NA NA NA
"3935" NA NA NA
"3936" NA NA NA
"3937" NA NA NA
"3938" NA NA NA
"3939" NA NA NA
"3940" NA NA NA
"3941" NA NA NA
"3942" NA NA NA
"3943" NA NA NA
"3944" NA NA NA
"3945" NA NA NA
"3946" NA NA NA
"3947" NA NA NA
"3948" NA NA NA
"3949" NA NA NA
"3950" NA NA NA
"3951" NA NA NA
"3952" NA NA NA
"3953" NA NA NA
"3954" NA NA NA
"3955" NA NA NA
"3956" NA NA NA
"3957" NA NA NA
"3958" NA NA NA
"3959" NA NA NA
"3960" NA NA NA
"3961" NA NA NA
"3962" NA NA NA
"3963" NA NA NA
"3964" NA NA NA
"3965" NA NA NA
"3966" NA NA NA
"3967" NA NA NA
"3968" NA NA NA
"3969" NA NA NA
"3970" NA NA NA
"3971" NA NA NA
"3972" NA NA NA
"3973" NA NA NA
"3974" NA NA NA
"3975" NA NA NA
"3976" NA NA NA
"3977" NA NA NA
"3978" NA NA NA
"3979" NA NA NA
"3980" NA NA NA
"3981" NA NA NA
"3982" NA NA NA
"3983" NA NA NA
"3984" NA NA NA
"3985" NA NA NA
"3986" NA NA NA
"3987" NA NA NA
"3988" NA NA NA
"3989" NA NA NA
"3990" NA NA NA
"3991" NA NA NA
"3992" NA NA NA
"3993" NA NA NA
"3994" NA NA NA
"3995" NA NA NA
"3996" NA NA NA
"3997" NA NA NA
"3998" NA NA NA
"3999" NA NA NA
"4000" NA NA NA
"4001" NA NA NA
"4002" NA NA NA
"4003" NA NA NA
"4004" NA NA NA
"4005" NA NA NA
"4006" NA NA NA
"4007" NA NA NA
"4008" NA NA NA
"4009" NA NA NA
"4010" NA NA NA
"4011" NA NA NA
"4012" NA NA NA
"4013" NA NA NA
"4014" NA NA NA
"4015" NA NA NA
"4016" NA NA NA
"4017" NA NA NA
"4018" NA NA NA
"4019" NA NA NA
"4020" NA NA NA
"4021" NA NA NA
"4022" NA NA NA
"4023" NA NA NA
"4024" NA NA NA
"4025" NA NA NA
"4026" NA NA NA
"4027" NA NA NA
"4028" NA NA NA
"4029" NA NA NA
"4030" NA NA NA
"4031" NA NA NA
"4032" NA NA NA
"4033" NA NA NA
"4034" NA NA NA
"4035" NA NA NA
"4036" NA NA NA
"4037" NA NA NA
"4038" NA NA NA
"4039" NA NA NA
"4040" NA NA NA
"4041" NA NA NA
"4042" NA NA NA
"4043" NA NA NA
"4044" NA NA NA
"4045" NA NA NA
"4046" NA NA NA
"4047" NA NA NA
"4048" NA NA NA
"4049" NA NA NA
"4050" NA NA NA
"4051" NA NA NA
"4052" NA NA NA
"4053" NA NA NA
"4054" NA NA NA
"4055" NA NA NA
"4056" NA NA NA
"4057" NA NA NA
"4058" NA NA NA
"4059" NA NA NA
"4060" NA NA NA
"4061" NA NA NA
"4062" NA NA NA
"4063" NA NA NA
"4064" NA NA NA
"4065" NA NA NA
"4066" NA NA NA
"4067" NA NA NA
"4068" NA NA NA
"4069" NA NA NA
"4070" NA NA NA
"4071" NA NA NA
"4072" NA NA NA
"4073" NA NA NA
"4074" NA NA NA
"4075" NA NA NA
"4076" NA NA NA
"4077" NA NA NA
"4078" NA NA NA
"4079" NA NA NA
"4080" NA NA NA
"4081" NA NA NA
"4082" NA NA NA
"4083" NA NA NA
"4084" NA NA NA
"4085" NA NA NA
"4086" NA NA NA
"4087" NA NA NA
"4088" NA NA NA
"4089" NA NA NA
"4090" NA NA NA
"4091" NA NA NA
"4092" NA NA NA
"4093" NA NA NA
"4094" NA NA NA
"4095" NA NA NA
"4096" NA NA NA
"4097" NA NA NA
"4098" NA NA NA
"4099" NA NA NA
"4100" NA NA NA
"4101" NA NA NA
"4102" NA NA NA
"4103" NA NA NA
"4104" NA NA NA
"4105" NA NA NA
"4106" NA NA NA
"4107" NA NA NA
"4108" NA NA NA
"4109" NA NA NA
"4110" NA NA NA
"4111" NA NA NA
"4112" NA NA NA
"4113" NA NA NA
"4114" NA NA NA
"4115" NA NA NA
"4116" NA NA NA
"4117" NA NA NA
"4118" NA NA NA
"4119" NA NA NA
"4120" NA NA NA
"4121" NA NA NA
"4122" NA NA NA
"4123" NA NA NA
"4124" NA NA NA
"4125" NA NA NA
"4126" NA NA NA
"4127" NA NA NA
"4128" NA NA NA
"4129" NA NA NA
"4130" NA NA NA
"4131" NA NA NA
"4132" NA NA NA
"4133" NA NA NA
"4134" NA NA NA
"4135" NA NA NA
"4136" NA NA NA
"4137" NA NA NA
"4138" NA NA NA
"4139" NA NA NA
"4140" NA NA NA
"4141" NA NA NA
"4142" NA NA NA
"4143" NA NA NA
"4144" NA NA NA
"4145" NA NA NA
"4146" NA NA NA
"4147" NA NA NA
"4148" NA NA NA
"4149" NA NA NA
"4150" NA NA NA
"4151" NA NA NA
"4152" NA NA NA
"4153" NA NA NA
"4154" NA NA NA
"4155" NA NA NA
"4156" NA NA NA
"4157" NA NA NA
"4158" NA NA NA
"4159" NA NA NA
"4160" NA NA NA
"4161" NA NA NA
"4162" NA NA NA
"4163" NA NA NA
"4164" NA NA NA
"4165" NA NA NA
"4166" NA NA NA
"4167" NA NA NA
"4168" NA NA NA
"4169" NA NA NA
"4170" NA NA NA
"4171" NA NA NA
"4172" NA NA NA
"4173" NA NA NA
"4174" NA NA NA
"4175" NA NA NA
"4176" NA NA NA
"4177" NA NA NA
"4178" NA NA NA
"4179" NA NA NA
"4180" NA NA NA
"4181" NA NA NA
"4182" NA NA NA
"4183" NA NA NA
"4184" NA NA NA
"4185" NA NA NA
"4186" NA NA NA
"4187" NA NA NA
"4188" NA NA NA
"4189" NA NA NA
"4190" NA NA NA
"4191" NA NA NA
"4192" NA NA NA
"4193" NA NA NA
"4194" NA NA NA
"4195" NA NA NA
"4196" NA NA NA
"4197" NA NA NA
"4198" NA NA NA
"4199" NA NA NA
"4200" NA NA NA
"4201" NA NA NA
"4202" NA NA NA
"4203" NA NA NA
"4204" NA NA NA
"4205" NA NA NA
"4206" NA NA NA
"4207" NA NA NA
"4208" NA NA NA
"4209" NA NA NA
"4210" NA NA NA
"4211" NA NA NA
"4212" NA NA NA
"4213" NA NA NA
"4214" NA NA NA
"4215" NA NA NA
"4216" NA NA NA
"4217" NA NA NA
"4218" NA NA NA
"4219" NA NA NA
"4220" NA NA NA
"4221" NA NA NA
"4222" NA NA NA
"4223" NA NA NA
"4224" NA NA NA
"4225" NA NA NA
"4226" NA NA NA
"4227" NA NA NA
"4228" NA NA NA
"4229" NA NA NA
"4230" NA NA NA
"4231" NA NA NA
"4232" NA NA NA
"4233" NA NA NA
"4234" NA NA NA
"4235" NA NA NA
"4236" NA NA NA
"4237" NA NA NA
"4238" NA NA NA
"4239" NA NA NA
"4240" NA NA NA
"4241" NA NA NA
"4242" NA NA NA
"4243" NA NA NA
"4244" NA NA NA
"4245" NA NA NA
"4246" NA NA NA
"4247" NA NA NA
"4248" NA NA NA
"4249" NA NA NA
"4250" NA NA NA
"4251" NA NA NA
"4252" NA NA NA
"4253" NA NA NA
"4254" NA NA NA
"4255" NA NA NA
"4256" NA NA NA
"4257" NA NA NA
"4258" NA NA NA
"4259" NA NA NA
"4260" NA NA NA
"4261" NA NA NA
"4262" NA NA NA
"4263" NA NA NA
"4264" NA NA NA
"4265" NA NA NA
"4266" NA NA NA
"4267" NA NA NA
"4268" NA NA NA
"4269" NA NA NA
"4270" NA NA NA
"4271" NA NA NA
"4272" NA NA NA
"4273" NA NA NA
"4274" NA NA NA
"4275" NA NA NA
"4276" NA NA NA
"4277" NA NA NA
"4278" NA NA NA
"4279" NA NA NA
"4280" NA NA NA
"4281" NA NA NA
"4282" NA NA NA
"4283" NA NA NA
"4284" NA NA NA
"4285" NA NA NA
"4286" NA NA NA
"4287" NA NA NA
"4288" NA NA NA
"4289" NA NA NA
"4290" NA NA NA
"4291" NA NA NA
"4292" NA NA NA
"4293" NA NA NA
"4294" NA NA NA
"4295" NA NA NA
"4296" NA NA NA
"4297" NA NA NA
"4298" NA NA NA
"4299" NA NA NA
"4300" NA NA NA
"4301" NA NA NA
"4302" NA NA NA
"4303" NA NA NA
"4304" NA NA NA
"4305" NA NA NA
"4306" NA NA NA
"4307" NA NA NA
"4308" NA NA NA
"4309" NA NA NA
"4310" NA NA NA
"4311" NA NA NA
"4312" NA NA NA
"4313" NA NA NA
"4314" NA NA NA
"4315" NA NA NA
"4316" NA NA NA
"4317" NA NA NA
"4318" NA NA NA
"4319" NA NA NA
"4320" NA NA NA
"4321" NA NA NA
"4322" NA NA NA
"4323" NA NA NA
"4324" NA NA NA
"4325" NA NA NA
"4326" NA NA NA
"4327" NA NA NA
"4328" NA NA NA
"4329" NA NA NA
"4330" NA NA NA
"4331" NA NA NA
"4332" NA NA NA
"4333" NA NA NA
"4334" NA NA NA
"4335" NA NA NA
"4336" NA NA NA
"4337" NA NA NA
"4338" NA NA NA
"4339" NA NA NA
"4340" NA NA NA
"4341" NA NA NA
"4342" NA NA NA
"4343" NA NA NA
"4344" NA NA NA
"4345" NA NA NA
"4346" NA NA NA
"4347" NA NA NA
"4348" NA NA NA
"4349" NA NA NA
"4350" NA NA NA
"4351" NA NA NA
"4352" NA NA NA
"4353" NA NA NA
"4354" NA NA NA
"4355" NA NA NA
"4356" NA NA NA
"4357" NA NA NA
"4358" NA NA NA
"4359" NA NA NA
"4360" NA NA NA
"4361" NA NA NA
"4362" NA NA NA
"4363" NA NA NA
"4364" NA NA NA
"4365" NA NA NA
"4366" NA NA NA
"4367" NA NA NA
"4368" NA NA NA
"4369" NA NA NA
"4370" NA NA NA
"4371" NA NA NA
"4372" NA NA NA
"4373" NA NA NA
"4374" NA NA NA
"4375" NA NA NA
"4376" NA NA NA
"4377" NA NA NA
"4378" NA NA NA
"4379" NA NA NA
"4380" NA NA NA
"4381" NA NA NA
"4382" NA NA NA
"4383" NA NA NA
"4384" NA NA NA
"4385" NA NA NA
"4386" NA NA NA
"4387" NA NA NA
"4388" NA NA NA
"4389" NA NA NA
"4390" NA NA NA
"4391" NA NA NA
"4392" NA NA NA
"4393" NA NA NA
"4394" NA NA NA
"4395" NA NA NA
"4396" NA NA NA
"4397" NA NA NA
"4398" NA NA NA
"4399" NA NA NA
"4400" NA NA NA
"4401" NA NA NA
"4402" NA NA NA
"4403" NA NA NA
"4404" NA NA NA
"4405" NA NA NA
"4406" NA NA NA
"4407" NA NA NA
"4408" NA NA NA
"4409" NA NA NA
"4410" NA NA NA
"4411" NA NA NA
"4412" NA NA NA
"4413" NA NA NA
"4414" NA NA NA
"4415" NA NA NA
"4416" NA NA NA
"4417" NA NA NA
"4418" NA NA NA
"4419" NA NA NA
"4420" NA NA NA
"4421" NA NA NA
"4422" NA NA NA
"4423" NA NA NA
"4424" NA NA NA
"4425" NA NA NA
"4426" NA NA NA
"4427" NA NA NA
"4428" NA NA NA
"4429" NA NA NA
"4430" NA NA NA
"4431" NA NA NA
"4432" NA NA NA
"4433" NA NA NA
"4434" NA NA NA
"4435" NA NA NA
"4436" NA NA NA
"4437" NA NA NA
"4438" NA NA NA
"4439" NA NA NA
"4440" NA NA NA
"4441" NA NA NA
"4442" NA NA NA
"4443" NA NA NA
"4444" NA NA NA
"4445" NA NA NA
"4446" NA NA NA
"4447" NA NA NA
"4448" NA NA NA
"4449" NA NA NA
"4450" NA NA NA
"4451" NA NA NA
"4452" NA NA NA
"4453" NA NA NA
"4454" NA NA NA
"4455" NA NA NA
"4456" NA NA NA
"4457" NA NA NA
"4458" NA NA NA
"4459" NA NA NA
"4460" NA NA NA
"4461" NA NA NA
"4462" NA NA NA
"4463" NA NA NA
"4464" NA NA NA
"4465" NA NA NA
"4466" NA NA NA
"4467" NA NA NA
"4468" NA NA NA
"4469" NA NA NA
"4470" NA NA NA
"4471" NA NA NA
"4472" NA NA NA
"4473" NA NA NA
"4474" NA NA NA
"4475" NA NA NA
"4476" NA NA NA
"4477" NA NA NA
"4478" NA NA NA
"4479" NA NA NA
"4480" NA NA NA
"4481" NA NA NA
"4482" NA NA NA
"4483" NA NA NA
"4484" NA NA NA
"4485" NA NA NA
"4486" NA NA NA
"4487" NA NA NA
"4488" NA NA NA
"4489" NA NA NA
"4490" NA NA NA
"4491" NA NA NA
"4492" NA NA NA
"4493" NA NA NA
"4494" NA NA NA
"4495" NA NA NA
"4496" NA NA NA
"4497" NA NA NA
"4498" NA NA NA
"4499" NA NA NA
"4500" NA NA NA
"4501" NA NA NA
"4502" NA NA NA
"4503" NA NA NA
"4504" NA NA NA
"4505" NA NA NA
"4506" NA NA NA
"4507" NA NA NA
"4508" NA NA NA
"4509" NA NA NA
"4510" NA NA NA
"4511" NA NA NA
"4512" NA NA NA
"4513" NA NA NA
"4514" NA NA NA
"4515" NA NA NA
"4516" NA NA NA
"4517" NA NA NA
"4518" NA NA NA
"4519" NA NA NA
"4520" NA NA NA
"4521" NA NA NA
"4522" NA NA NA
"4523" NA NA NA
"4524" NA NA NA
"4525" NA NA NA
"4526" NA NA NA
"4527" NA NA NA
"4528" NA NA NA
"4529" NA NA NA
"4530" NA NA NA
"4531" NA NA NA
"4532" NA NA NA
"4533" NA NA NA
"4534" NA NA NA
"4535" NA NA NA
"4536" NA NA NA
"4537" NA NA NA
"4538" NA NA NA
"4539" NA NA NA
"4540" NA NA NA
"4541" NA NA NA
"4542" NA NA NA
"4543" NA NA NA
"4544" NA NA NA
"4545" NA NA NA
"4546" NA NA NA
"4547" NA NA NA
"4548" NA NA NA
"4549" NA NA NA
"4550" NA NA NA
"4551" NA NA NA
"4552" NA NA NA
"4553" NA NA NA
"4554" NA NA NA
"4555" NA NA NA
"4556" NA NA NA
"4557" NA NA NA
"4558" NA NA NA
"4559" NA NA NA
"4560" NA NA NA
"4561" NA NA NA
"4562" NA NA NA
"4563" NA NA NA
"4564" NA NA NA
"4565" NA NA NA
"4566" NA NA NA
"4567" NA NA NA
"4568" NA NA NA
"4569" NA NA NA
"4570" NA NA NA
"4571" NA NA NA
"4572" NA NA NA
"4573" NA NA NA
"4574" NA NA NA
"4575" NA NA NA
"4576" NA NA NA
"4577" NA NA NA
"4578" NA NA NA
"4579" NA NA NA
"4580" NA NA NA
"4581" NA NA NA
"4582" NA NA NA
"4583" NA NA NA
"4584" NA NA NA
"4585" NA NA NA
"4586" NA NA NA
"4587" NA NA NA
"4588" NA NA NA
"4589" NA NA NA
"4590" NA NA NA
"4591" NA NA NA
"4592" NA NA NA
"4593" NA NA NA
"4594" NA NA NA
"4595" NA NA NA
"4596" NA NA NA
"4597" NA NA NA
"4598" NA NA NA
"4599" NA NA NA
"4600" NA NA NA
"4601" NA NA NA
"4602" NA NA NA
"4603" NA NA NA
"4604" NA NA NA
"4605" NA NA NA
"4606" NA NA NA
"4607" NA NA NA
"4608" NA NA NA
"4609" NA NA NA
"4610" NA NA NA
"4611" NA NA NA
"4612" NA NA NA
"4613" NA NA NA
"4614" NA NA NA
"4615" NA NA NA
"4616" NA NA NA
"4617" NA NA NA
"4618" NA NA NA
"4619" NA NA NA
"4620" NA NA NA
"4621" NA NA NA
"4622" NA NA NA
"4623" NA NA NA
"4624" NA NA NA
"4625" NA NA NA
"4626" NA NA NA
"4627" NA NA NA
"4628" NA NA NA
"4629" NA NA NA
"4630" NA NA NA
"4631" NA NA NA
"4632" NA NA NA
"4633" NA NA NA
"4634" NA NA NA
"4635" NA NA NA
"4636" NA NA NA
"4637" NA NA NA
"4638" NA NA NA
"4639" NA NA NA
"4640" NA NA NA
"4641" NA NA NA
"4642" NA NA NA
"4643" NA NA NA
"4644" NA NA NA
"4645" NA NA NA
"4646" NA NA NA
"4647" NA NA NA
"4648" NA NA NA
"4649" NA NA NA
"4650" NA NA NA
"4651" NA NA NA
"4652" NA NA NA
"4653" NA NA NA
"4654" NA NA NA
"4655" NA NA NA
"4656" NA NA NA
"4657" NA NA NA
"4658" NA NA NA
"4659" NA NA NA
"4660" NA NA NA
"4661" NA NA NA
"4662" NA NA NA
"4663" NA NA NA
"4664" NA NA NA
"4665" NA NA NA
"4666" NA NA NA
"4667" NA NA NA
"4668" NA NA NA
"4669" NA NA NA
"4670" NA NA NA
"4671" NA NA NA
"4672" NA NA NA
"4673" NA NA NA
"4674" NA NA NA
"4675" NA NA NA
"4676" NA NA NA
"4677" NA NA NA
"4678" NA NA NA
"4679" NA NA NA
"4680" NA NA NA
"4681" NA NA NA
"4682" NA NA NA
"4683" NA NA NA
"4684" NA NA NA
"4685" NA NA NA
"4686" NA NA NA
"4687" NA NA NA
"4688" NA NA NA
"4689" NA NA NA
"4690" NA NA NA
"4691" NA NA NA
"4692" NA NA NA
"4693" NA NA NA
"4694" NA NA NA
"4695" NA NA NA
"4696" NA NA NA
"4697" NA NA NA
"4698" NA NA NA
"4699" NA NA NA
"4700" NA NA NA
"4701" NA NA NA
"4702" NA NA NA
"4703" NA NA NA
"4704" NA NA NA
"4705" NA NA NA
"4706" NA NA NA
"4707" NA NA NA
"4708" NA NA NA
"4709" NA NA NA
"4710" NA NA NA
"4711" NA NA NA
"4712" NA NA NA
"4713" NA NA NA
"4714" NA NA NA
"4715" NA NA NA
"4716" NA NA NA
"4717" NA NA NA
"4718" NA NA NA
"4719" NA NA NA
"4720" NA NA NA
"4721" NA NA NA
"4722" NA NA NA
"4723" NA NA NA
"4724" NA NA NA
"4725" NA NA NA
"4726" NA NA NA
"4727" NA NA NA
"4728" NA NA NA
"4729" NA NA NA
"4730" NA NA NA
"4731" NA NA NA
"4732" NA NA NA
"4733" NA NA NA
"4734" NA NA NA
"4735" NA NA NA
"4736" NA NA NA
"4737" NA NA NA
"4738" NA NA NA
"4739" NA NA NA
"4740" NA NA NA
"4741" NA NA NA
"4742" NA NA NA
"4743" NA NA NA
"4744" NA NA NA
"4745" NA NA NA
"4746" NA NA NA
"4747" NA NA NA
"4748" NA NA NA
"4749" NA NA NA
"4750" NA NA NA
"4751" NA NA NA
"4752" NA NA NA
"4753" NA NA NA
"4754" NA NA NA
"4755" NA NA NA
"4756" NA NA NA
"4757" NA NA NA
"4758" NA NA NA
"4759" NA NA NA
"4760" NA NA NA
"4761" NA NA NA
"4762" NA NA NA
"4763" NA NA NA
"4764" NA NA NA
"4765" NA NA NA
"4766" NA NA NA
"4767" NA NA NA
"4768" NA NA NA
"4769" NA NA NA
"4770" NA NA NA
"4771" NA NA NA
"4772" NA NA NA
"4773" NA NA NA
"4774" NA NA NA
"4775" NA NA NA
"4776" NA NA NA
"4777" NA NA NA
"4778" NA NA NA
"4779" NA NA NA
"4780" NA NA NA
"4781" NA NA NA
"4782" NA NA NA
"4783" NA NA NA
"4784" NA NA NA
"4785" NA NA NA
"4786" NA NA NA
"4787" NA NA NA
"4788" NA NA NA
"4789" NA NA NA
"4790" NA NA NA
"4791" NA NA NA
"4792" NA NA NA
"4793" NA NA NA
"4794" NA NA NA
"4795" NA NA NA
"4796" NA NA NA
"4797" NA NA NA
"4798" NA NA NA
"4799" NA NA NA
"4800" NA NA NA
"4801" NA NA NA
"4802" NA NA NA
"4803" NA NA NA
"4804" NA NA NA
"4805" NA NA NA
"4806" NA NA NA
"4807" NA NA NA
"4808" NA NA NA
"4809" NA NA NA
"4810" NA NA NA
"4811" NA NA NA
"4812" NA NA NA
"4813" NA NA NA
"4814" NA NA NA
"4815" NA NA NA
"4816" NA NA NA
"4817" NA NA NA
"4818" NA NA NA
"4819" NA NA NA
"4820" NA NA NA
"4821" NA NA NA
"4822" NA NA NA
"4823" NA NA NA
"4824" NA NA NA
"4825" NA NA NA
"4826" NA NA NA
"4827" NA NA NA
"4828" NA NA NA
"4829" NA NA NA
"4830" NA NA NA
"4831" NA NA NA
"4832" NA NA NA
"4833" NA NA NA
"4834" NA NA NA
"4835" NA NA NA
"4836" NA NA NA
"4837" NA NA NA
"4838" NA NA NA
"4839" NA NA NA
"4840" NA NA NA
"4841" NA NA NA
"4842" NA NA NA
"4843" NA NA NA
"4844" NA NA NA
"4845" NA NA NA
"4846" NA NA NA
"4847" NA NA NA
"4848" NA NA NA
"4849" NA NA NA
"4850" NA NA NA
"4851" NA NA NA
"4852" NA NA NA
"4853" NA NA NA
"4854" NA NA NA
"4855" NA NA NA
"4856" NA NA NA
"4857" NA NA NA
"4858" NA NA NA
"4859" NA NA NA
"4860" NA NA NA
"4861" NA NA NA
"4862" NA NA NA
"4863" NA NA NA
"4864" NA NA NA
"4865" NA NA NA
"4866" NA NA NA
"4867" NA NA NA
"4868" NA NA NA
"4869" NA NA NA
"4870" NA NA NA
"4871" NA NA NA
"4872" NA NA NA
"4873" NA NA NA
"4874" NA NA NA
"4875" NA NA NA
"4876" NA NA NA
"4877" NA NA NA
"4878" NA NA NA
"4879" NA NA NA
"4880" NA NA NA
"4881" NA NA NA
"4882" NA NA NA
"4883" NA NA NA
"4884" NA NA NA
"4885" NA NA NA
"4886" NA NA NA
"4887" NA NA NA
"4888" NA NA NA
"4889" NA NA NA
"4890" NA NA NA
"4891" NA NA NA
"4892" NA NA NA
"4893" NA NA NA
"4894" NA NA NA
"4895" NA NA NA
"4896" NA NA NA
"4897" NA NA NA
"4898" NA NA NA
"4899" NA NA NA
"4900" NA NA NA
"4901" NA NA NA
"4902" NA NA NA
"4903" NA NA NA
"4904" NA NA NA
"4905" NA NA NA
"4906" NA NA NA
"4907" NA NA NA
"4908" NA NA NA
"4909" NA NA NA
"4910" NA NA NA
"4911" NA NA NA
"4912" NA NA NA
"4913" NA NA NA
"4914" NA NA NA
"4915" NA NA NA
"4916" NA NA NA
"4917" NA NA NA
"4918" NA NA NA
"4919" NA NA NA
"4920" NA NA NA
"4921" NA NA NA
"4922" NA NA NA
"4923" NA NA NA
"4924" NA NA NA
"4925" NA NA NA
"4926" NA NA NA
"4927" NA NA NA
"4928" NA NA NA
"4929" NA NA NA
"4930" NA NA NA
"4931" NA NA NA
"4932" NA NA NA
"4933" NA NA NA
"4934" NA NA NA
"4935" NA NA NA
"4936" NA NA NA
"4937" NA NA NA
"4938" NA NA NA
"4939" NA NA NA
"4940" NA NA NA
"4941" NA NA NA
"4942" NA NA NA
"4943" NA NA NA
"4944" NA NA NA
"4945" NA NA NA
"4946" NA NA NA
"4947" NA NA NA
"4948" NA NA NA
"4949" NA NA NA
"4950" NA NA NA
"4951" NA NA NA
"4952" NA NA NA
"4953" NA NA NA
"4954" NA NA NA
"4955" NA NA NA
"4956" NA NA NA
"4957" NA NA NA
"4958" NA NA NA
"4959" NA NA NA
"4960" NA NA NA
"4961" NA NA NA
"4962" NA NA NA
"4963" NA NA NA
"4964" NA NA NA
"4965" NA NA NA
"4966" NA NA NA
"4967" NA NA NA
"4968" NA NA NA
"4969" NA NA NA
"4970" NA NA NA
"4971" NA NA NA
"4972" NA NA NA
"4973" NA NA NA
"4974" NA NA NA
"4975" NA NA NA
"4976" NA NA NA
"4977" NA NA NA
"4978" NA NA NA
"4979" NA NA NA
"4980" NA NA NA
"4981" NA NA NA
"4982" NA NA NA
"4983" NA NA NA
"4984" NA NA NA
"4985" NA NA NA
"4986" NA NA NA
"4987" NA NA NA
"4988" NA NA NA
"4989" NA NA NA
"4990" NA NA NA
"4991" NA NA NA
"4992" NA NA NA
"4993" NA NA NA
"4994" NA NA NA
"4995" NA NA NA
"4996" NA NA NA
"4997" NA NA NA
"4998" NA NA NA
"4999" NA NA NA
"5000" NA NA NA
"5001" NA NA NA
"5002" NA NA NA
"5003" NA NA NA
"5004" NA NA NA
"5005" NA NA NA
"5006" NA NA NA
"5007" NA NA NA
"5008" NA NA NA
"5009" NA NA NA
"5010" NA NA NA
"5011" NA NA NA
"5012" NA NA NA
"5013" NA NA NA
"5014" NA NA NA
"5015" NA NA NA
"5016" NA NA NA
"5017" NA NA NA
"5018" NA NA NA
"5019" NA NA NA
"5020" NA NA NA
"5021" NA NA NA
"5022" NA NA NA
"5023" NA NA NA
"5024" NA NA NA
"5025" NA NA NA
"5026" NA NA NA
"5027" NA NA NA
"5028" NA NA NA
"5029" NA NA NA
"5030" NA NA NA
"5031" NA NA NA
"5032" NA NA NA
"5033" NA NA NA
"5034" NA NA NA
"5035" NA NA NA
"5036" NA NA NA
"5037" NA NA NA
"5038" NA NA NA
"5039" NA NA NA
"5040" NA NA NA
"5041" NA NA NA
"5042" NA NA NA
"5043" NA NA NA
"5044" NA NA NA
"5045" NA NA NA
"5046" NA NA NA
"5047" NA NA NA
"5048" NA NA NA
"5049" NA NA NA
"5050" NA NA NA
"5051" NA NA NA
"5052" NA NA NA
"5053" NA NA NA
"5054" NA NA NA
"5055" NA NA NA
"5056" NA NA NA
"5057" NA NA NA
"5058" NA NA NA
"5059" NA NA NA
"5060" NA NA NA
"5061" NA NA NA
"5062" NA NA NA
"5063" NA NA NA
"5064" NA NA NA
"5065" NA NA NA
"5066" NA NA NA
"5067" NA NA NA
"5068" NA NA NA
"5069" NA NA NA
"5070" NA NA NA
"5071" NA NA NA
"5072" NA NA NA
"5073" NA NA NA
"5074" NA NA NA
"5075" NA NA NA
"5076" NA NA NA
"5077" NA NA NA
"5078" NA NA NA
"5079" NA NA NA
"5080" NA NA NA
"5081" NA NA NA
"5082" NA NA NA
"5083" NA NA NA
"5084" NA NA NA
"5085" NA NA NA
"5086" NA NA NA
"5087" NA NA NA
"5088" NA NA NA
"5089" NA NA NA
"5090" NA NA NA
"5091" NA NA NA
"5092" NA NA NA
"5093" NA NA NA
"5094" NA NA NA
"5095" NA NA NA
"5096" NA NA NA
"5097" NA NA NA
"5098" NA NA NA
"5099" NA NA NA
"5100" NA NA NA
"5101" NA NA NA
"5102" NA NA NA
"5103" NA NA NA
"5104" NA NA NA
"5105" NA NA NA
"5106" NA NA NA
"5107" NA NA NA
"5108" NA NA NA
"5109" NA NA NA
"5110" NA NA NA
"5111" NA NA NA
"5112" NA NA NA
"5113" NA NA NA
"5114" NA NA NA
"5115" NA NA NA
"5116" NA NA NA
"5117" NA NA NA
"5118" NA NA NA
"5119" NA NA NA
"5120" NA NA NA
"5121" NA NA NA
"5122" NA NA NA
"5123" NA NA NA
"5124" NA NA NA
"5125" NA NA NA
"5126" NA NA NA
"5127" NA NA NA
"5128" NA NA NA
"5129" NA NA NA
"5130" NA NA NA
"5131" NA NA NA
"5132" NA NA NA
"5133" NA NA NA
"5134" NA NA NA
"5135" NA NA NA
"5136" NA NA NA
"5137" NA NA NA
"5138" NA NA NA
"5139" NA NA NA
"5140" NA NA NA
"5141" NA NA NA
"5142" NA NA NA
"5143" NA NA NA
"5144" NA NA NA
"5145" NA NA NA
"5146" NA NA NA
"5147" NA NA NA
"5148" NA NA NA
"5149" NA NA NA
"5150" NA NA NA
"5151" NA NA NA
"5152" NA NA NA
"5153" NA NA NA
"5154" NA NA NA
"5155" NA NA NA
"5156" NA NA NA
"5157" NA NA NA
"5158" NA NA NA
"5159" NA NA NA
"5160" NA NA NA
"5161" NA NA NA
"5162" NA NA NA
"5163" NA NA NA
"5164" NA NA NA
"5165" NA NA NA
"5166" NA NA NA
"5167" NA NA NA
"5168" NA NA NA
"5169" NA NA NA
"5170" NA NA NA
"5171" NA NA NA
"5172" NA NA NA
"5173" NA NA NA
"5174" NA NA NA
"5175" NA NA NA
"5176" NA NA NA
"5177" NA NA NA
"5178" NA NA NA
"5179" NA NA NA
"5180" NA NA NA
"5181" NA NA NA
"5182" NA NA NA
"5183" NA NA NA
"5184" NA NA NA
"5185" NA NA NA
"5186" NA NA NA
"5187" NA NA NA
"5188" NA NA NA
"5189" NA NA NA
"5190" NA NA NA
"5191" NA NA NA
"5192" NA NA NA
"5193" NA NA NA
"5194" NA NA NA
"5195" NA NA NA
"5196" NA NA NA
"5197" NA NA NA
"5198" NA NA NA
"5199" NA NA NA
"5200" NA NA NA
"5201" NA NA NA
"5202" NA NA NA
"5203" NA NA NA
"5204" NA NA NA
"5205" NA NA NA
"5206" NA NA NA
"5207" NA NA NA
"5208" NA NA NA
"5209" NA NA NA
"5210" NA NA NA
"5211" NA NA NA
"5212" NA NA NA
"5213" NA NA NA
"5214" NA NA NA
"5215" NA NA NA
"5216" NA NA NA
"5217" NA NA NA
"5218" NA NA NA
"5219" NA NA NA
"5220" NA NA NA
"5221" NA NA NA
"5222" NA NA NA
"5223" NA NA NA
"5224" NA NA NA
"5225" NA NA NA
"5226" NA NA NA
"5227" NA NA NA
"5228" NA NA NA
"5229" NA NA NA
"5230" NA NA NA
"5231" NA NA NA
"5232" NA NA NA
"5233" NA NA NA
"5234" NA NA NA
"5235" NA NA NA
"5236" NA NA NA
"5237" NA NA NA
"5238" NA NA NA
"5239" NA NA NA
"5240" NA NA NA
"5241" NA NA NA
"5242" NA NA NA
"5243" NA NA NA
"5244" NA NA NA
"5245" NA NA NA
"5246" NA NA NA
"5247" NA NA NA
"5248" NA NA NA
"5249" NA NA NA
"5250" NA NA NA
"5251" NA NA NA
"5252" NA NA NA
"5253" NA NA NA
"5254" NA NA NA
"5255" NA NA NA
"5256" NA NA NA
"5257" NA NA NA
"5258" NA NA NA
"5259" NA NA NA
"5260" NA NA NA
"5261" NA NA NA
"5262" NA NA NA
"5263" NA NA NA
"5264" NA NA NA
"5265" NA NA NA
"5266" NA NA NA
"5267" NA NA NA
"5268" NA NA NA
"5269" NA NA NA
"5270" NA NA NA
"5271" NA NA NA
"5272" NA NA NA
"5273" NA NA NA
"5274" NA NA NA
"5275" NA NA NA
"5276" NA NA NA
"5277" NA NA NA
"5278" NA NA NA
"5279" NA NA NA
"5280" NA NA NA
"5281" NA NA NA
"5282" NA NA NA
"5283" NA NA NA
"5284" NA NA NA
"5285" NA NA NA
"5286" NA NA NA
"5287" NA NA NA
"5288" NA NA NA
"5289" NA NA NA
"5290" NA NA NA
"5291" NA NA NA
"5292" NA NA NA
"5293" NA NA NA
"5294" NA NA NA
"5295" NA NA NA
"5296" NA NA NA
"5297" NA NA NA
"5298" NA NA NA
"5299" NA NA NA
"5300" NA NA NA
"5301" NA NA NA
"5302" NA NA NA
"5303" NA NA NA
"5304" NA NA NA
"5305" NA NA NA
"5306" NA NA NA
"5307" NA NA NA
"5308" NA NA NA
"5309" NA NA NA
"5310" NA NA NA
"5311" NA NA NA
"5312" NA NA NA
"5313" NA NA NA
"5314" NA NA NA
"5315" NA NA NA
"5316" NA NA NA
"5317" NA NA NA
"5318" NA NA NA
"5319" NA NA NA
"5320" NA NA NA
"5321" NA NA NA
"5322" NA NA NA
"5323" NA NA NA
"5324" NA NA NA
"5325" NA NA NA
"5326" NA NA NA
"5327" NA NA NA
"5328" NA NA NA
"5329" NA NA NA
"5330" NA NA NA
"5331" NA NA NA
"5332" NA NA NA
"5333" NA NA NA
"5334" NA NA NA
"5335" NA NA NA
"5336" NA NA NA
"5337" NA NA NA
"5338" NA NA NA
"5339" NA NA NA
"5340" NA NA NA
"5341" NA NA NA
"5342" NA NA NA
"5343" NA NA NA
"5344" NA NA NA
"5345" NA NA NA
"5346" NA NA NA
"5347" NA NA NA
"5348" NA NA NA
"5349" NA NA NA
"5350" NA NA NA
"5351" NA NA NA
"5352" NA NA NA
"5353" NA NA NA
"5354" NA NA NA
"5355" NA NA NA
"5356" NA NA NA
"5357" NA NA NA
"5358" NA NA NA
"5359" NA NA NA
"5360" NA NA NA
"5361" NA NA NA
"5362" NA NA NA
"5363" NA NA NA
"5364" NA NA NA
"5365" NA NA NA
"5366" NA NA NA
"5367" NA NA NA
"5368" NA NA NA
"5369" NA NA NA
"5370" NA NA NA
"5371" NA NA NA
"5372" NA NA NA
"5373" NA NA NA
"5374" NA NA NA
"5375" NA NA NA
"5376" NA NA NA
"5377" NA NA NA
"5378" NA NA NA
"5379" NA NA NA
"5380" NA NA NA
"5381" NA NA NA
"5382" NA NA NA
"5383" NA NA NA
"5384" NA NA NA
"5385" NA NA NA
"5386" NA NA NA
"5387" NA NA NA
"5388" NA NA NA
"5389" NA NA NA
"5390" NA NA NA
"5391" NA NA NA
"5392" NA NA NA
"5393" NA NA NA
"5394" NA NA NA
"5395" NA NA NA
"5396" NA NA NA
"5397" NA NA NA
"5398" NA NA NA
"5399" NA NA NA
"5400" NA NA NA
"5401" NA NA NA
"5402" NA NA NA
"5403" NA NA NA
"5404" NA NA NA
"5405" NA NA NA
"5406" NA NA NA
"5407" NA NA NA
"5408" NA NA NA
"5409" NA NA NA
"5410" NA NA NA
"5411" NA NA NA
"5412" NA NA NA
"5413" NA NA NA
"5414" NA NA NA
"5415" NA NA NA
"5416" NA NA NA
"5417" NA NA NA
"5418" NA NA NA
"5419" NA NA NA
"5420" NA NA NA
"5421" NA NA NA
"5422" NA NA NA
"5423" NA NA NA
"5424" NA NA NA
"5425" NA NA NA
"5426" NA NA NA
"5427" NA NA NA
"5428" NA NA NA
"5429" NA NA NA
"5430" NA NA NA
"5431" NA NA NA
"5432" NA NA NA
"5433" NA NA NA
"5434" NA NA NA
"5435" NA NA NA
"5436" NA NA NA
"5437" NA NA NA
"5438" NA NA NA
"5439" NA NA NA
"5440" NA NA NA
"5441" NA NA NA
"5442" NA NA NA
"5443" NA NA NA
"5444" NA NA NA
"5445" NA NA NA
"5446" NA NA NA
"5447" NA NA NA
"5448" NA NA NA
"5449" NA NA NA
"5450" NA NA NA
"5451" NA NA NA
"5452" NA NA NA
"5453" NA NA NA
"5454" NA NA NA
"5455" NA NA NA
"5456" NA NA NA
"5457" NA NA NA
"5458" NA NA NA
"5459" NA NA NA
"5460" NA NA NA
"5461" NA NA NA
"5462" NA NA NA
"5463" NA NA NA
"5464" NA NA NA
"5465" NA NA NA
"5466" NA NA NA
"5467" NA NA NA
"5468" NA NA NA
"5469" NA NA NA
"5470" NA NA NA
"5471" NA NA NA
"5472" NA NA NA
"5473" NA NA NA
"5474" NA NA NA
"5475" NA NA NA
"5476" NA NA NA
"5477" NA NA NA
"5478" NA NA NA
"5479" NA NA NA
"5480" NA NA NA
"5481" NA NA NA
"5482" NA NA NA
"5483" NA NA NA
"5484" NA NA NA
"5485" NA NA NA
"5486" NA NA NA
"5487" NA NA NA
"5488" NA NA NA
"5489" NA NA NA
"5490" NA NA NA
"5491" NA NA NA
"5492" NA NA NA
"5493" NA NA NA
"5494" NA NA NA
"5495" NA NA NA
"5496" NA NA NA
"5497" NA NA NA
"5498" NA NA NA
"5499" NA NA NA
"5500" NA NA NA
"5501" NA NA NA
"5502" NA NA NA
"5503" NA NA NA
"5504" NA NA NA
"5505" NA NA NA
"5506" NA NA NA
"5507" NA NA NA
"5508" NA NA NA
"5509" NA NA NA
"5510" NA NA NA
"5511" NA NA NA
"5512" NA NA NA
"5513" NA NA NA
"5514" NA NA NA
"5515" NA NA NA
"5516" NA NA NA
"5517" NA NA NA
"5518" NA NA NA
"5519" NA NA NA
"5520" NA NA NA
"5521" NA NA NA
"5522" NA NA NA
"5523" NA NA NA
"5524" NA NA NA
"5525" NA NA NA
"5526" NA NA NA
"5527" NA NA NA
"5528" NA NA NA
"5529" NA NA NA
"5530" NA NA NA
"5531" NA NA NA
"5532" NA NA NA
"5533" NA NA NA
"5534" NA NA NA
"5535" NA NA NA
"5536" NA NA NA
"5537" NA NA NA
"5538" NA NA NA
"5539" NA NA NA
"5540" NA NA NA
"5541" NA NA NA
"5542" NA NA NA
"5543" NA NA NA
"5544" NA NA NA
"5545" NA NA NA
"5546" NA NA NA
"5547" NA NA NA
"5548" NA NA NA
"5549" NA NA NA
"5550" NA NA NA
"5551" NA NA NA
"5552" NA NA NA
"5553" NA NA NA
"5554" NA NA NA
"5555" NA NA NA
"5556" NA NA NA
"5557" NA NA NA
"5558" NA NA NA
"5559" NA NA NA
"5560" NA NA NA
"5561" NA NA NA
"5562" NA NA NA
"5563" NA NA NA
"5564" NA NA NA
"5565" NA NA NA
"5566" NA NA NA
"5567" NA NA NA
"5568" NA NA NA
"5569" NA NA NA
"5570" NA NA NA
"5571" NA NA NA
"5572" NA NA NA
"5573" NA NA NA
"5574" NA NA NA
"5575" NA NA NA
"5576" NA NA NA
"5577" NA NA NA
"5578" NA NA NA
"5579" NA NA NA
"5580" NA NA NA
"5581" NA NA NA
"5582" NA NA NA
"5583" NA NA NA
"5584" NA NA NA
"5585" NA NA NA
"5586" NA NA NA
"5587" NA NA NA
"5588" NA NA NA
"5589" NA NA NA
"5590" NA NA NA
"5591" NA NA NA
"5592" NA NA NA
"5593" NA NA NA
"5594" NA NA NA
"5595" NA NA NA
"5596" NA NA NA
"5597" NA NA NA
"5598" NA NA NA
"5599" NA NA NA
"5600" NA NA NA
"5601" NA NA NA
"5602" NA NA NA
"5603" NA NA NA
"5604" NA NA NA
"5605" NA NA NA
"5606" NA NA NA
"5607" NA NA NA
"5608" NA NA NA
"5609" NA NA NA
"5610" NA NA NA
"5611" NA NA NA
"5612" NA NA NA
"5613" NA NA NA
"5614" NA NA NA
"5615" NA NA NA
"5616" NA NA NA
"5617" NA NA NA
"5618" NA NA NA
"5619" NA NA NA
"5620" NA NA NA
"5621" NA NA NA
"5622" NA NA NA
"5623" NA NA NA
"5624" NA NA NA
"5625" NA NA NA
"5626" NA NA NA
"5627" NA NA NA
"5628" NA NA NA
"5629" NA NA NA
"5630" NA NA NA
"5631" NA NA NA
"5632" NA NA NA
"5633" NA NA NA
"5634" NA NA NA
"5635" NA NA NA
"5636" NA NA NA
"5637" NA NA NA
"5638" NA NA NA
"5639" NA NA NA
"5640" NA NA NA
"5641" NA NA NA
"5642" NA NA NA
"5643" NA NA NA
"5644" NA NA NA
"5645" NA NA NA
"5646" NA NA NA
"5647" NA NA NA
"5648" NA NA NA
"5649" NA NA NA
"5650" NA NA NA
"5651" NA NA NA
"5652" NA NA NA
"5653" NA NA NA
"5654" NA NA NA
"5655" NA NA NA
"5656" NA NA NA
"5657" NA NA NA
"5658" NA NA NA
"5659" NA NA NA
"5660" NA NA NA
"5661" NA NA NA
"5662" NA NA NA
"5663" NA NA NA
"5664" NA NA NA
"5665" NA NA NA
"5666" NA NA NA
"5667" NA NA NA
"5668" NA NA NA
"5669" NA NA NA
"5670" NA NA NA
"5671" NA NA NA
"5672" NA NA NA
"5673" NA NA NA
"5674" NA NA NA
"5675" NA NA NA
"5676" NA NA NA
"5677" NA NA NA
"5678" NA NA NA
"5679" NA NA NA
"5680" NA NA NA
"5681" NA NA NA
"5682" NA NA NA
"5683" NA NA NA
"5684" NA NA NA
"5685" NA NA NA
"5686" NA NA NA
"5687" NA NA NA
"5688" NA NA NA
"5689" NA NA NA
"5690" NA NA NA
"5691" NA NA NA
"5692" NA NA NA
"5693" NA NA NA
"5694" NA NA NA
"5695" NA NA NA
"5696" NA NA NA
"5697" NA NA NA
"5698" NA NA NA
"5699" NA NA NA
"5700" NA NA NA
"5701" NA NA NA
"5702" NA NA NA
"5703" NA NA NA
"5704" NA NA NA
"5705" NA NA NA
"5706" NA NA NA
"5707" NA NA NA
"5708" NA NA NA
"5709" NA NA NA
"5710" NA NA NA
"5711" NA NA NA
"5712" NA NA NA
"5713" NA NA NA
"5714" NA NA NA
"5715" NA NA NA
"5716" NA NA NA
"5717" NA NA NA
"5718" NA NA NA
"5719" NA NA NA
"5720" NA NA NA
"5721" NA NA NA
"5722" NA NA NA
"5723" NA NA NA
"5724" NA NA NA
"5725" NA NA NA
"5726" NA NA NA
"5727" NA NA NA
"5728" NA NA NA
"5729" NA NA NA
"5730" NA NA NA
"5731" NA NA NA
"5732" NA NA NA
"5733" NA NA NA
"5734" NA NA NA
"5735" NA NA NA
"5736" NA NA NA
"5737" NA NA NA
"5738" NA NA NA
"5739" NA NA NA
"5740" NA NA NA
"5741" NA NA NA
"5742" NA NA NA
"5743" NA NA NA
"5744" NA NA NA
"5745" NA NA NA
"5746" NA NA NA
"5747" NA NA NA
"5748" NA NA NA
"5749" NA NA NA
"5750" NA NA NA
"5751" NA NA NA
"5752" NA NA NA
"5753" NA NA NA
"5754" NA NA NA
"5755" NA NA NA
"5756" NA NA NA
"5757" NA NA NA
"5758" NA NA NA
"5759" NA NA NA
"5760" NA NA NA
"5761" NA NA NA
"5762" NA NA NA
"5763" NA NA NA
"5764" NA NA NA
"5765" NA NA NA
"5766" NA NA NA
"5767" NA NA NA
"5768" NA NA NA
"5769" NA NA NA
"5770" NA NA NA
"5771" NA NA NA
"5772" NA NA NA
"5773" NA NA NA
"5774" NA NA NA
"5775" NA NA NA
"5776" NA NA NA
"5777" NA NA NA
"5778" NA NA NA
"5779" NA NA NA
"5780" NA NA NA
"5781" NA NA NA
"5782" NA NA NA
"5783" NA NA NA
"5784" NA NA NA
"5785" NA NA NA
"5786" NA NA NA
"5787" NA NA NA
"5788" NA NA NA
"5789" NA NA NA
"5790" NA NA NA
"5791" NA NA NA
"5792" NA NA NA
"5793" NA NA NA
"5794" NA NA NA
"5795" NA NA NA
"5796" NA NA NA
"5797" NA NA NA
"5798" NA NA NA
"5799" NA NA NA
"5800" NA NA NA
"5801" NA NA NA
"5802" NA NA NA
"5803" NA NA NA
"5804" NA NA NA
"5805" NA NA NA
"5806" NA NA NA
"5807" NA NA NA
"5808" NA NA NA
"5809" NA NA NA
"5810" NA NA NA
"5811" NA NA NA
"5812" NA NA NA
"5813" NA NA NA
"5814" NA NA NA
"5815" NA NA NA
"5816" NA NA NA
"5817" NA NA NA
"5818" NA NA NA
"5819" NA NA NA
"5820" NA NA NA
"5821" NA NA NA
"5822" NA NA NA
"5823" NA NA NA
"5824" NA NA NA
"5825" NA NA NA
"5826" NA NA NA
"5827" NA NA NA
"5828" NA NA NA
"5829" NA NA NA
"5830" NA NA NA
"5831" NA NA NA
"5832" NA NA NA
"5833" NA NA NA
"5834" NA NA NA
"5835" NA NA NA
"5836" NA NA NA
"5837" NA NA NA
"5838" NA NA NA
"5839" NA NA NA
"5840" NA NA NA
"5841" NA NA NA
"5842" NA NA NA
"5843" NA NA NA
"5844" NA NA NA
"5845" NA NA NA
"5846" NA NA NA
"5847" NA NA NA
"5848" NA NA NA
"5849" NA NA NA
"5850" NA NA NA
"5851" NA NA NA
"5852" NA NA NA
"5853" NA NA NA
"5854" NA NA NA
"5855" NA NA NA
"5856" NA NA NA
"5857" NA NA NA
"5858" NA NA NA
"5859" NA NA NA
"5860" NA NA NA
"5861" NA NA NA
"5862" NA NA NA
"5863" NA NA NA
"5864" NA NA NA
"5865" NA NA NA
"5866" NA NA NA
"5867" NA NA NA
"5868" NA NA NA
"5869" NA NA NA
"5870" NA NA NA
"5871" NA NA NA
"5872" NA NA NA
"5873" NA NA NA
"5874" NA NA NA
"5875" NA NA NA
"5876" NA NA NA
"5877" NA NA NA
"5878" NA NA NA
"5879" NA NA NA
"5880" NA NA NA
"5881" NA NA NA
"5882" NA NA NA
"5883" NA NA NA
"5884" NA NA NA
"5885" NA NA NA
"5886" NA NA NA
"5887" NA NA NA
"5888" NA NA NA
"5889" NA NA NA
"5890" NA NA NA
"5891" NA NA NA
"5892" NA NA NA
"5893" NA NA NA
"5894" NA NA NA
"5895" NA NA NA
"5896" NA NA NA
"5897" NA NA NA
"5898" NA NA NA
"5899" NA NA NA
"5900" NA NA NA
"5901" NA NA NA
"5902" NA NA NA
"5903" NA NA NA
"5904" NA NA NA
"5905" NA NA NA
"5906" NA NA NA
"5907" NA NA NA
"5908" NA NA NA
"5909" NA NA NA
"5910" NA NA NA
"5911" NA NA NA
"5912" NA NA NA
"5913" NA NA NA
"5914" NA NA NA
"5915" NA NA NA
"5916" NA NA NA
"5917" NA NA NA
"5918" NA NA NA
"5919" NA NA NA
"5920" NA NA NA
"5921" NA NA NA
"5922" NA NA NA
"5923" NA NA NA
"5924" NA NA NA
"5925" NA NA NA
"5926" NA NA NA
"5927" NA NA NA
"5928" NA NA NA
"5929" NA NA NA
"5930" NA NA NA
"5931" NA NA NA
"5932" NA NA NA
"5933" NA NA NA
"5934" NA NA NA
"5935" NA NA NA
"5936" NA NA NA
"5937" NA NA NA
"5938" NA NA NA
"5939" NA NA NA
"5940" NA NA NA
"5941" NA NA NA
"5942" NA NA NA
"5943" NA NA NA
"5944" NA NA NA
"5945" NA NA NA
"5946" NA NA NA
"5947" NA NA NA
"5948" NA NA NA
"5949" NA NA NA
"5950" NA NA NA
"5951" NA NA NA
"5952" NA NA NA
"5953" NA NA NA
"5954" NA NA NA
"5955" NA NA NA
"5956" NA NA NA
"5957" NA NA NA
"5958" NA NA NA
"5959" NA NA NA
"5960" NA NA NA
"5961" NA NA NA
"5962" NA NA NA
"5963" NA NA NA
"5964" NA NA NA
"5965" NA NA NA
"5966" NA NA NA
"5967" NA NA NA
"5968" NA NA NA
"5969" NA NA NA
"5970" NA NA NA
"5971" NA NA NA
"5972" NA NA NA
"5973" NA NA NA
"5974" NA NA NA
"5975" NA NA NA
"5976" NA NA NA
"5977" NA NA NA
"5978" NA NA NA
"5979" NA NA NA
"5980" NA NA NA
"5981" NA NA NA
"5982" NA NA NA
"5983" NA NA NA
"5984" NA NA NA
"5985" NA NA NA
"5986" NA NA NA
"5987" NA NA NA
"5988" NA NA NA
"5989" NA NA NA
"5990" NA NA NA
"5991" NA NA NA
"5992" NA NA NA
"5993" NA NA NA
"5994" NA NA NA
"5995" NA NA NA
"5996" NA NA NA
"5997" NA NA NA
"5998" NA NA NA
"5999" NA NA NA
"6000" NA NA NA
"6001" NA NA NA
"6002" NA NA NA
"6003" NA NA NA
"6004" NA NA NA
"6005" NA NA NA
"6006" NA NA NA
"6007" NA NA NA
"6008" NA NA NA
"6009" NA NA NA
"6010" NA NA NA
"6011" NA NA NA
"6012" NA NA NA
"6013" NA NA NA
"6014" NA NA NA
"6015" NA NA NA
"6016" NA NA NA
"6017" NA NA NA
"6018" NA NA NA
"6019" NA NA NA
"6020" NA NA NA
"6021" NA NA NA
"6022" NA NA NA
"6023" NA NA NA
"6024" NA NA NA
"6025" NA NA NA
"6026" NA NA NA
"6027" NA NA NA
"6028" NA NA NA
"6029" NA NA NA
"6030" NA NA NA
"6031" NA NA NA
"6032" NA NA NA
"6033" NA NA NA
"6034" NA NA NA
"6035" NA NA NA
"6036" NA NA NA
"6037" NA NA NA
"6038" NA NA NA
"6039" NA NA NA
"6040" NA NA NA
"6041" NA NA NA
"6042" NA NA NA
"6043" NA NA NA
"6044" NA NA NA
"6045" NA NA NA
"6046" NA NA NA
"6047" NA NA NA
"6048" NA NA NA
"6049" NA NA NA
"6050" NA NA NA
"6051" NA NA NA
"6052" NA NA NA
"6053" NA NA NA
"6054" NA NA NA
"6055" NA NA NA
"6056" NA NA NA
"6057" NA NA NA
"6058" NA NA NA
"6059" NA NA NA
"6060" NA NA NA
"6061" NA NA NA
"6062" NA NA NA
"6063" NA NA NA
"6064" NA NA NA
"6065" NA NA NA
"6066" NA NA NA
"6067" NA NA NA
"6068" NA NA NA
"6069" NA NA NA
"6070" NA NA NA
"6071" NA NA NA
"6072" NA NA NA
"6073" NA NA NA
"6074" NA NA NA
"6075" NA NA NA
"6076" NA NA NA
"6077" NA NA NA
"6078" NA NA NA
"6079" NA NA NA
"6080" NA NA NA
"6081" NA NA NA
"6082" NA NA NA
"6083" NA NA NA
"6084" NA NA NA
"6085" NA NA NA
"6086" NA NA NA
"6087" NA NA NA
"6088" NA NA NA
"6089" NA NA NA
"6090" NA NA NA
"6091" NA NA NA
"6092" NA NA NA
"6093" NA NA NA
"6094" NA NA NA
"6095" NA NA NA
"6096" NA NA NA
"6097" NA NA NA
"6098" NA NA NA
"6099" NA NA NA
"6100" NA NA NA
"6101" NA NA NA
"6102" NA NA NA
"6103" NA NA NA
"6104" NA NA NA
"6105" NA NA NA
"6106" NA NA NA
"6107" NA NA NA
"6108" NA NA NA
"6109" NA NA NA
"6110" NA NA NA
"6111" NA NA NA
"6112" NA NA NA
"6113" NA NA NA
"6114" NA NA NA
"6115" NA NA NA
"6116" NA NA NA
"6117" NA NA NA
"6118" NA NA NA
"6119" NA NA NA
"6120" NA NA NA
"6121" NA NA NA
"6122" NA NA NA
"6123" NA NA NA
"6124" NA NA NA
"6125" NA NA NA
"6126" NA NA NA
"6127" NA NA NA
"6128" NA NA NA
"6129" NA NA NA
"6130" NA NA NA
"6131" NA NA NA
"6132" NA NA NA
"6133" NA NA NA
"6134" NA NA NA
"6135" NA NA NA
"6136" NA NA NA
"6137" NA NA NA
"6138" NA NA NA
"6139" NA NA NA
"6140" NA NA NA
"6141" NA NA NA
"6142" NA NA NA
"6143" NA NA NA
"6144" NA NA NA
"6145" NA NA NA
"6146" NA NA NA
"6147" NA NA NA
"6148" NA NA NA
"6149" NA NA NA
"6150" NA NA NA
"6151" NA NA NA
"6152" NA NA NA
"6153" NA NA NA
"6154" NA NA NA
"6155" NA NA NA
"6156" NA NA NA
"6157" NA NA NA
"6158" NA NA NA
"6159" NA NA NA
"6160" NA NA NA
"6161" NA NA NA
"6162" NA NA NA
"6163" NA NA NA
"6164" NA NA NA
"6165" NA NA NA
"6166" NA NA NA
"6167" NA NA NA
"6168" NA NA NA
"6169" NA NA NA
"6170" NA NA NA
"6171" NA NA NA
"6172" NA NA NA
"6173" NA NA NA
"6174" NA NA NA
"6175" NA NA NA
"6176" NA NA NA
"6177" NA NA NA
"6178" NA NA NA
"6179" NA NA NA
"6180" NA NA NA
"6181" NA NA NA
"6182" NA NA NA
"6183" NA NA NA
"6184" NA NA NA
"6185" NA NA NA
"6186" NA NA NA
"6187" NA NA NA
"6188" NA NA NA
"6189" NA NA NA
"6190" NA NA NA
"6191" NA NA NA
"6192" NA NA NA
"6193" NA NA NA
"6194" NA NA NA
"6195" NA NA NA
"6196" NA NA NA
"6197" NA NA NA
"6198" NA NA NA
"6199" NA NA NA
"6200" NA NA NA
"6201" NA NA NA
"6202" NA NA NA
"6203" NA NA NA
"6204" NA NA NA
"6205" NA NA NA
"6206" NA NA NA
"6207" NA NA NA
"6208" NA NA NA
"6209" NA NA NA
"6210" NA NA NA
"6211" NA NA NA
"6212" NA NA NA
"6213" NA NA NA
"6214" NA NA NA
"6215" NA NA NA
"6216" NA NA NA
"6217" NA NA NA
"6218" NA NA NA
"6219" NA NA NA
"6220" NA NA NA
"6221" NA NA NA
"6222" NA NA NA
"6223" NA NA NA
"6224" NA NA NA
"6225" NA NA NA
"6226" NA NA NA
"6227" NA NA NA
"6228" NA NA NA
"6229" NA NA NA
"6230" NA NA NA
"6231" NA NA NA
"6232" NA NA NA
"6233" NA NA NA
"6234" NA NA NA
"6235" NA NA NA
"6236" NA NA NA
"6237" NA NA NA
"6238" NA NA NA
"6239" NA NA NA
"6240" NA NA NA
"6241" NA NA NA
"6242" NA NA NA
"6243" NA NA NA
"6244" NA NA NA
"6245" NA NA NA
"6246" NA NA NA
"6247" NA NA NA
"6248" NA NA NA
"6249" NA NA NA
"6250" NA NA NA
"6251" NA NA NA
"6252" NA NA NA
"6253" NA NA NA
"6254" NA NA NA
"6255" NA NA NA
"6256" NA NA NA
"6257" NA NA NA
"6258" NA NA NA
"6259" NA NA NA
"6260" NA NA NA
"6261" NA NA NA
"6262" NA NA NA
"6263" NA NA NA
"6264" NA NA NA
"6265" NA NA NA
"6266" NA NA NA
"6267" NA NA NA
"6268" NA NA NA
"6269" NA NA NA
"6270" NA NA NA
"6271" NA NA NA
"6272" NA NA NA
"6273" NA NA NA
"6274" NA NA NA
"6275" NA NA NA
"6276" NA NA NA
"6277" NA NA NA
"6278" NA NA NA
"6279" NA NA NA
"6280" NA NA NA
"6281" NA NA NA
"6282" NA NA NA
"6283" NA NA NA
"6284" NA NA NA
"6285" NA NA NA
"6286" NA NA NA
"6287" NA NA NA
"6288" NA NA NA
"6289" NA NA NA
"6290" NA NA NA
"6291" NA NA NA
"6292" NA NA NA
"6293" NA NA NA
"6294" NA NA NA
"6295" NA NA NA
"6296" NA NA NA
"6297" NA NA NA
"6298" NA NA NA
"6299" NA NA NA
"6300" NA NA NA
"6301" NA NA NA
"6302" NA NA NA
"6303" NA NA NA
"6304" NA NA NA
"6305" NA NA NA
"6306" NA NA NA
"6307" NA NA NA
"6308" NA NA NA
"6309" NA NA NA
"6310" NA NA NA
"6311" NA NA NA
"6312" NA NA NA
"6313" NA NA NA
"6314" NA NA NA
"6315" NA NA NA
"6316" NA NA NA
"6317" NA NA NA
"6318" NA NA NA
"6319" NA NA NA
"6320" NA NA NA
"6321" NA NA NA
"6322" NA NA NA
"6323" NA NA NA
"6324" NA NA NA
"6325" NA NA NA
"6326" NA NA NA
"6327" NA NA NA
"6328" NA NA NA
"6329" NA NA NA
"6330" NA NA NA
"6331" NA NA NA
"6332" NA NA NA
"6333" NA NA NA
"6334" NA NA NA
"6335" NA NA NA
"6336" NA NA NA
"6337" NA NA NA
"6338" NA NA NA
"6339" NA NA NA
"6340" NA NA NA
"6341" NA NA NA
"6342" NA NA NA
"6343" NA NA NA
"6344" NA NA NA
"6345" NA NA NA
"6346" NA NA NA
"6347" NA NA NA
"6348" NA NA NA
"6349" NA NA NA
"6350" NA NA NA
"6351" NA NA NA
"6352" NA NA NA
"6353" NA NA NA
"6354" NA NA NA
"6355" NA NA NA
"6356" NA NA NA
"6357" NA NA NA
"6358" NA NA NA
"6359" NA NA NA
"6360" NA NA NA
"6361" NA NA NA
"6362" NA NA NA
"6363" NA NA NA
"6364" NA NA NA
"6365" NA NA NA
"6366" NA NA NA
"6367" NA NA NA
"6368" NA NA NA
"6369" NA NA NA
"6370" NA NA NA
"6371" NA NA NA
"6372" NA NA NA
"6373" NA NA NA
"6374" NA NA NA
"6375" NA NA NA
"6376" NA NA NA
"6377" NA NA NA
"6378" NA NA NA
"6379" NA NA NA
"6380" NA NA NA
"6381" NA NA NA
"6382" NA NA NA
"6383" NA NA NA
"6384" NA NA NA
"6385" NA NA NA
"6386" NA NA NA
"6387" NA NA NA
"6388" NA NA NA
"6389" NA NA NA
"6390" NA NA NA
"6391" NA NA NA
"6392" NA NA NA
"6393" NA NA NA
"6394" NA NA NA
"6395" NA NA NA
"6396" NA NA NA
"6397" NA NA NA
"6398" NA NA NA
"6399" NA NA NA
"6400" NA NA NA
"6401" NA NA NA
"6402" NA NA NA
"6403" NA NA NA
"6404" NA NA NA
"6405" NA NA NA
"6406" NA NA NA
"6407" NA NA NA
"6408" NA NA NA
"6409" NA NA NA
"6410" NA NA NA
"6411" NA NA NA
"6412" NA NA NA
"6413" NA NA NA
"6414" NA NA NA
"6415" NA NA NA
"6416" NA NA NA
"6417" NA NA NA
"6418" NA NA NA
"6419" NA NA NA
"6420" NA NA NA
"6421" NA NA NA
"6422" NA NA NA
"6423" NA NA NA
"6424" NA NA NA
"6425" NA NA NA
"6426" NA NA NA
"6427" NA NA NA
"6428" NA NA NA
"6429" NA NA NA
"6430" NA NA NA
"6431" NA NA NA
"6432" NA NA NA
"6433" NA NA NA
"6434" NA NA NA
"6435" NA NA NA
"6436" NA NA NA
"6437" NA NA NA
"6438" NA NA NA
"6439" NA NA NA
"6440" NA NA NA
"6441" NA NA NA
"6442" NA NA NA
"6443" NA NA NA
"6444" NA NA NA
"6445" NA NA NA
"6446" NA NA NA
"6447" NA NA NA
"6448" NA NA NA
"6449" NA NA NA
"6450" NA NA NA
"6451" NA NA NA
"6452" NA NA NA
"6453" NA NA NA
"6454" NA NA NA
"6455" NA NA NA
"6456" NA NA NA
"6457" NA NA NA
"6458" NA NA NA
"6459" NA NA NA
"6460" NA NA NA
"6461" NA NA NA
"6462" NA NA NA
"6463" NA NA NA
"6464" NA NA NA
"6465" NA NA NA
"6466" NA NA NA
"6467" NA NA NA
"6468" NA NA NA
"6469" NA NA NA
"6470" NA NA NA
"6471" NA NA NA
"6472" NA NA NA
"6473" NA NA NA
"6474" NA NA NA
"6475" NA NA NA
"6476" NA NA NA
"6477" NA NA NA
"6478" NA NA NA
"6479" NA NA NA
"6480" NA NA NA
"6481" NA NA NA
"6482" NA NA NA
"6483" NA NA NA
"6484" NA NA NA
"6485" NA NA NA
"6486" NA NA NA
"6487" NA NA NA
"6488" NA NA NA
"6489" NA NA NA
"6490" NA NA NA
"6491" NA NA NA
"6492" NA NA NA
"6493" NA NA NA
"6494" NA NA NA
"6495" NA NA NA
"6496" NA NA NA
"6497" NA NA NA
"6498" NA NA NA
"6499" NA NA NA
"6500" NA NA NA
"6501" NA NA NA
"6502" NA NA NA
"6503" NA NA NA
"6504" NA NA NA
"6505" NA NA NA
"6506" NA NA NA
"6507" NA NA NA
"6508" NA NA NA
"6509" NA NA NA
"6510" NA NA NA
"6511" NA NA NA
"6512" NA NA NA
"6513" NA NA NA
"6514" NA NA NA
"6515" NA NA NA
"6516" NA NA NA
"6517" NA NA NA
"6518" NA NA NA
"6519" NA NA NA
"6520" NA NA NA
"6521" NA NA NA
"6522" NA NA NA
"6523" NA NA NA
"6524" NA NA NA
"6525" NA NA NA
"6526" NA NA NA
"6527" NA NA NA
"6528" NA NA NA
"6529" NA NA NA
"6530" NA NA NA
"6531" NA NA NA
"6532" NA NA NA
"6533" NA NA NA
"6534" NA NA NA
"6535" NA NA NA
"6536" NA NA NA
"6537" NA NA NA
"6538" NA NA NA
"6539" NA NA NA
"6540" NA NA NA
"6541" NA NA NA
"6542" NA NA NA
"6543" NA NA NA
"6544" NA NA NA
"6545" NA NA NA
"6546" NA NA NA
"6547" NA NA NA
"6548" NA NA NA
"6549" NA NA NA
"6550" NA NA NA
"6551" NA NA NA
"6552" NA NA NA
"6553" NA NA NA
"6554" NA NA NA
"6555" NA NA NA
"6556" NA NA NA
"6557" NA NA NA
"6558" NA NA NA
"6559" NA NA NA
"6560" NA NA NA
"6561" NA NA NA
"6562" NA NA NA
"6563" NA NA NA
"6564" NA NA NA
"6565" NA NA NA
"6566" NA NA NA
"6567" NA NA NA
"6568" NA NA NA
"6569" NA NA NA
"6570" NA NA NA
"6571" NA NA NA
"6572" NA NA NA
"6573" NA NA NA
"6574" NA NA NA
"6575" NA NA NA
"6576" NA NA NA
"6577" NA NA NA
"6578" NA NA NA
"6579" NA NA NA
"6580" NA NA NA
"6581" NA NA NA
"6582" NA NA NA
"6583" NA NA NA
"6584" NA NA NA
"6585" NA NA NA
"6586" NA NA NA
"6587" NA NA NA
"6588" NA NA NA
"6589" NA NA NA
"6590" NA NA NA
"6591" NA NA NA
"6592" NA NA NA
"6593" NA NA NA
"6594" NA NA NA
"6595" NA NA NA
"6596" NA NA NA
"6597" NA NA NA
"6598" NA NA NA
"6599" NA NA NA
"6600" NA NA NA
"6601" NA NA NA
"6602" NA NA NA
"6603" NA NA NA
"6604" NA NA NA
"6605" NA NA NA
"6606" NA NA NA
"6607" NA NA NA
"6608" NA NA NA
"6609" NA NA NA
"6610" NA NA NA
"6611" NA NA NA
"6612" NA NA NA
"6613" NA NA NA
"6614" NA NA NA
"6615" NA NA NA
"6616" NA NA NA
"6617" NA NA NA
"6618" NA NA NA
"6619" NA NA NA
"6620" NA NA NA
"6621" NA NA NA
"6622" NA NA NA
"6623" NA NA NA
"6624" NA NA NA
"6625" NA NA NA
"6626" NA NA NA
"6627" NA NA NA
"6628" NA NA NA
"6629" NA NA NA
"6630" NA NA NA
"6631" NA NA NA
"6632" NA NA NA
"6633" NA NA NA
"6634" NA NA NA
"6635" NA NA NA
"6636" NA NA NA
"6637" NA NA NA
"6638" NA NA NA
"6639" NA NA NA
"6640" NA NA NA
"6641" NA NA NA
"6642" NA NA NA
"6643" NA NA NA
"6644" NA NA NA
"6645" NA NA NA
"6646" NA NA NA
"6647" NA NA NA
"6648" NA NA NA
"6649" NA NA NA
"6650" NA NA NA
"6651" NA NA NA
"6652" NA NA NA
"6653" NA NA NA
"6654" NA NA NA
"6655" NA NA NA
"6656" NA NA NA
"6657" NA NA NA
"6658" NA NA NA
"6659" NA NA NA
"6660" NA NA NA
"6661" NA NA NA
"6662" NA NA NA
"6663" NA NA NA
"6664" NA NA NA
"6665" NA NA NA
"6666" NA NA NA
"6667" NA NA NA
"6668" NA NA NA
"6669" NA NA NA
"6670" NA NA NA
"6671" NA NA NA
"6672" NA NA NA
"6673" NA NA NA
"6674" NA NA NA
"6675" NA NA NA
"6676" NA NA NA
"6677" NA NA NA
"6678" NA NA NA
"6679" NA NA NA
"6680" NA NA NA
"6681" NA NA NA
"6682" NA NA NA
"6683" NA NA NA
"6684" NA NA NA
"6685" NA NA NA
"6686" NA NA NA
"6687" NA NA NA
"6688" NA NA NA
"6689" NA NA NA
"6690" NA NA NA
"6691" NA NA NA
"6692" NA NA NA
"6693" NA NA NA
"6694" NA NA NA
"6695" NA NA NA
"6696" NA NA NA
"6697" NA NA NA
"6698" NA NA NA
"6699" NA NA NA
"6700" NA NA NA
"6701" NA NA NA
"6702" NA NA NA
"6703" NA NA NA
"6704" NA NA NA
"6705" NA NA NA
"6706" NA NA NA
"6707" NA NA NA
"6708" NA NA NA
"6709" NA NA NA
"6710" NA NA NA
"6711" NA NA NA
"6712" NA NA NA
"6713" NA NA NA
"6714" NA NA NA
"6715" NA NA NA
"6716" NA NA NA
"6717" NA NA NA
"6718" NA NA NA
"6719" NA NA NA
"6720" NA NA NA
"6721" NA NA NA
"6722" NA NA NA
"6723" NA NA NA
"6724" NA NA NA
"6725" NA NA NA
"6726" NA NA NA
"6727" NA NA NA
"6728" NA NA NA
"6729" NA NA NA
"6730" NA NA NA
"6731" NA NA NA
"6732" NA NA NA
"6733" NA NA NA
"6734" NA NA NA
"6735" NA NA NA
"6736" NA NA NA
"6737" NA NA NA
"6738" NA NA NA
"6739" NA NA NA
"6740" NA NA NA
"6741" NA NA NA
"6742" NA NA NA
"6743" NA NA NA
"6744" NA NA NA
"6745" NA NA NA
"6746" NA NA NA
"6747" NA NA NA
"6748" NA NA NA
"6749" NA NA NA
"6750" NA NA NA
"6751" NA NA NA
"6752" NA NA NA
"6753" NA NA NA
"6754" NA NA NA
"6755" NA NA NA
"6756" NA NA NA
"6757" NA NA NA
"6758" NA NA NA
"6759" NA NA NA
"6760" NA NA NA
"6761" NA NA NA
"6762" NA NA NA
"6763" NA NA NA
"6764" NA NA NA
"6765" NA NA NA
"6766" NA NA NA
"6767" NA NA NA
"6768" NA NA NA
"6769" NA NA NA
"6770" NA NA NA
"6771" NA NA NA
"6772" NA NA NA
"6773" NA NA NA
"6774" NA NA NA
"6775" NA NA NA
"6776" NA NA NA
"6777" NA NA NA
"6778" NA NA NA
"6779" NA NA NA
"6780" NA NA NA
"6781" NA NA NA
"6782" NA NA NA
"6783" NA NA NA
"6784" NA NA NA
"6785" NA NA NA
"6786" NA NA NA
"6787" NA NA NA
"6788" NA NA NA
"6789" NA NA NA
"6790" NA NA NA
"6791" NA NA NA
"6792" NA NA NA
"6793" NA NA NA
"6794" NA NA NA
"6795" NA NA NA
"6796" NA NA NA
"6797" NA NA NA
"6798" NA NA NA
"6799" NA NA NA
"6800" NA NA NA
"6801" NA NA NA
"6802" NA NA NA
"6803" NA NA NA
"6804" NA NA NA
"6805" NA NA NA
"6806" NA NA NA
"6807" NA NA NA
"6808" NA NA NA
"6809" NA NA NA
"6810" NA NA NA
"6811" NA NA NA
"6812" NA NA NA
"6813" NA NA NA
"6814" NA NA NA
"6815" NA NA NA
"6816" NA NA NA
"6817" NA NA NA
"6818" NA NA NA
"6819" NA NA NA
"6820" NA NA NA
"6821" NA NA NA
"6822" NA NA NA
"6823" NA NA NA
"6824" NA NA NA
"6825" NA NA NA
"6826" NA NA NA
"6827" NA NA NA
"6828" NA NA NA
"6829" NA NA NA
"6830" NA NA NA
"6831" NA NA NA
"6832" NA NA NA
"6833" NA NA NA
"6834" NA NA NA
"6835" NA NA NA
"6836" NA NA NA
"6837" NA NA NA
"6838" NA NA NA
"6839" NA NA NA
"6840" NA NA NA
"6841" NA NA NA
"6842" NA NA NA
"6843" NA NA NA
"6844" NA NA NA
"6845" NA NA NA
"6846" NA NA NA
"6847" NA NA NA
"6848" NA NA NA
"6849" NA NA NA
"6850" NA NA NA
"6851" NA NA NA
"6852" NA NA NA
"6853" NA NA NA
"6854" NA NA NA
"6855" NA NA NA
"6856" NA NA NA
"6857" NA NA NA
"6858" NA NA NA
"6859" NA NA NA
"6860" NA NA NA
"6861" NA NA NA
"6862" NA NA NA
"6863" NA NA NA
"6864" NA NA NA
"6865" NA NA NA
"6866" NA NA NA
"6867" NA NA NA
"6868" NA NA NA
"6869" NA NA NA
"6870" NA NA NA
"6871" NA NA NA
"6872" NA NA NA
"6873" NA NA NA
"6874" NA NA NA
"6875" NA NA NA
"6876" NA NA NA
"6877" NA NA NA
"6878" NA NA NA
"6879" NA NA NA
"6880" NA NA NA
"6881" NA NA NA
"6882" NA NA NA
"6883" NA NA NA
"6884" NA NA NA
"6885" NA NA NA
"6886" NA NA NA
"6887" NA NA NA
"6888" NA NA NA
"6889" NA NA NA
"6890" NA NA NA
"6891" NA NA NA
"6892" NA NA NA
"6893" NA NA NA
"6894" NA NA NA
"6895" NA NA NA
"6896" NA NA NA
"6897" NA NA NA
"6898" NA NA NA
"6899" NA NA NA
"6900" NA NA NA
"6901" NA NA NA
"6902" NA NA NA
"6903" NA NA NA
"6904" NA NA NA
"6905" NA NA NA
"6906" NA NA NA
"6907" NA NA NA
"6908" NA NA NA
"6909" NA NA NA
"6910" NA NA NA
"6911" NA NA NA
"6912" NA NA NA
"6913" NA NA NA
"6914" NA NA NA
"6915" NA NA NA
"6916" NA NA NA
"6917" NA NA NA
"6918" NA NA NA
"6919" NA NA NA
"6920" NA NA NA
"6921" NA NA NA
"6922" NA NA NA
"6923" NA NA NA
"6924" NA NA NA
"6925" NA NA NA
"6926" NA NA NA
"6927" NA NA NA
"6928" NA NA NA
"6929" NA NA NA
"6930" NA NA NA
"6931" NA NA NA
"6932" NA NA NA
"6933" NA NA NA
"6934" NA NA NA
"6935" NA NA NA
"6936" NA NA NA
"6937" NA NA NA
"6938" NA NA NA
"6939" NA NA NA
"6940" NA NA NA
"6941" NA NA NA
"6942" NA NA NA
"6943" NA NA NA
"6944" NA NA NA
"6945" NA NA NA
"6946" NA NA NA
"6947" NA NA NA
"6948" NA NA NA
"6949" NA NA NA
"6950" NA NA NA
"6951" NA NA NA
"6952" NA NA NA
"6953" NA NA NA
"6954" NA NA NA
"6955" NA NA NA
"6956" NA NA NA
"6957" NA NA NA
"6958" NA NA NA
"6959" NA NA NA
"6960" NA NA NA
"6961" NA NA NA
"6962" NA NA NA
"6963" NA NA NA
"6964" NA NA NA
"6965" NA NA NA
"6966" NA NA NA
"6967" NA NA NA
"6968" NA NA NA
"6969" NA NA NA
"6970" NA NA NA
"6971" NA NA NA
"6972" NA NA NA
"6973" NA NA NA
"6974" NA NA NA
"6975" NA NA NA
"6976" NA NA NA
"6977" NA NA NA
"6978" NA NA NA
"6979" NA NA NA
"6980" NA NA NA
"6981" NA NA NA
"6982" NA NA NA
"6983" NA NA NA
"6984" NA NA NA
"6985" NA NA NA
"6986" NA NA NA
"6987" NA NA NA
"6988" NA NA NA
"6989" NA NA NA
"6990" NA NA NA
"6991" NA NA NA
"6992" NA NA NA
"6993" NA NA NA
"6994" NA NA NA
"6995" NA NA NA
"6996" NA NA NA
"6997" NA NA NA
"6998" NA NA NA
"6999" NA NA NA
"7000" NA NA NA
"7001" NA NA NA
"7002" NA NA NA
"7003" NA NA NA
"7004" NA NA NA
"7005" NA NA NA
"7006" NA NA NA
"7007" NA NA NA
"7008" NA NA NA
"7009" NA NA NA
"7010" NA NA NA
"7011" NA NA NA
"7012" NA NA NA
"7013" NA NA NA
"7014" NA NA NA
"7015" NA NA NA
"7016" NA NA NA
"7017" NA NA NA
"7018" NA NA NA
"7019" NA NA NA
"7020" NA NA NA
"7021" NA NA NA
"7022" NA NA NA
"7023" NA NA NA
"7024" NA NA NA
"7025" NA NA NA
"7026" NA NA NA
"7027" NA NA NA
"7028" NA NA NA
"7029" NA NA NA
"7030" NA NA NA
"7031" NA NA NA
"7032" NA NA NA
"7033" NA NA NA
"7034" NA NA NA
"7035" NA NA NA
"7036" NA NA NA
"7037" NA NA NA
"7038" NA NA NA
"7039" NA NA NA
"7040" NA NA NA
"7041" NA NA NA
"7042" NA NA NA
"7043" NA NA NA
"7044" NA NA NA
"7045" NA NA NA
"7046" NA NA NA
"7047" NA NA NA
"7048" NA NA NA
"7049" NA NA NA
"7050" NA NA NA
"7051" NA NA NA
"7052" NA NA NA
"7053" NA NA NA
"7054" NA NA NA
"7055" NA NA NA
"7056" NA NA NA
"7057" NA NA NA
"7058" NA NA NA
"7059" NA NA NA
"7060" NA NA NA
"7061" NA NA NA
"7062" NA NA NA
"7063" NA NA NA
"7064" NA NA NA
"7065" NA NA NA
"7066" NA NA NA
"7067" NA NA NA
"7068" NA NA NA
"7069" NA NA NA
"7070" NA NA NA
"7071" NA NA NA
"7072" NA NA NA
"7073" NA NA NA
"7074" NA NA NA
"7075" NA NA NA
"7076" NA NA NA
"7077" NA NA NA
"7078" NA NA NA
"7079" NA NA NA
"7080" NA NA NA
"7081" NA NA NA
"7082" NA NA NA
"7083" NA NA NA
"7084" NA NA NA
"7085" NA NA NA
"7086" NA NA NA
"7087" NA NA NA
"7088" NA NA NA
"7089" NA NA NA
"7090" NA NA NA
"7091" NA NA NA
"7092" NA NA NA
"7093" NA NA NA
"7094" NA NA NA
"7095" NA NA NA
"7096" NA NA NA
"7097" NA NA NA
"7098" NA NA NA
"7099" NA NA NA
"7100" NA NA NA
"7101" NA NA NA
"7102" NA NA NA
"7103" NA NA NA
"7104" NA NA NA
"7105" NA NA NA
"7106" NA NA NA
"7107" NA NA NA
"7108" NA NA NA
"7109" NA NA NA
"7110" NA NA NA
"7111" NA NA NA
"7112" NA NA NA
"7113" NA NA NA
"7114" NA NA NA
"7115" NA NA NA
"7116" NA NA NA
"7117" NA NA NA
"7118" NA NA NA
"7119" NA NA NA
"7120" NA NA NA
"7121" NA NA NA
"7122" NA NA NA
"7123" NA NA NA
"7124" NA NA NA
"7125" NA NA NA
"7126" NA NA NA
"7127" NA NA NA
"7128" NA NA NA
"7129" NA NA NA
"7130" NA NA NA
"7131" NA NA NA
"7132" NA NA NA
"7133" NA NA NA
"7134" NA NA NA
"7135" NA NA NA
"7136" NA NA NA
"7137" NA NA NA
"7138" NA NA NA
"7139" NA NA NA
"7140" NA NA NA
"7141" NA NA NA
"7142" NA NA NA
"7143" NA NA NA
"7144" NA NA NA
"7145" NA NA NA
"7146" NA NA NA
"7147" NA NA NA
"7148" NA NA NA
"7149" NA NA NA
"7150" NA NA NA
"7151" NA NA NA
"7152" NA NA NA
"7153" NA NA NA
"7154" NA NA NA
"7155" NA NA NA
"7156" NA NA NA
"7157" NA NA NA
"7158" NA NA NA
"7159" NA NA NA
"7160" NA NA NA
"7161" NA NA NA
"7162" NA NA NA
"7163" NA NA NA
"7164" NA NA NA
"7165" NA NA NA
"7166" NA NA NA
"7167" NA NA NA
"7168" NA NA NA
"7169" NA NA NA
"7170" NA NA NA
"7171" NA NA NA
"7172" NA NA NA
"7173" NA NA NA
"7174" NA NA NA
"7175" NA NA NA
"7176" NA NA NA
"7177" NA NA NA
"7178" NA NA NA
"7179" NA NA NA
"7180" NA NA NA
"7181" NA NA NA
"7182" NA NA NA
"7183" NA NA NA
"7184" NA NA NA
"7185" NA NA NA
"7186" NA NA NA
"7187" NA NA NA
"7188" NA NA NA
"7189" NA NA NA
"7190" NA NA NA
"7191" NA NA NA
"7192" NA NA NA
"7193" NA NA NA
"7194" NA NA NA
"7195" NA NA NA
"7196" NA NA NA
"7197" NA NA NA
"7198" NA NA NA
"7199" NA NA NA
"7200" NA NA NA
"7201" NA NA NA
"7202" NA NA NA
"7203" NA NA NA
"7204" NA NA NA
"7205" NA NA NA
"7206" NA NA NA
"7207" NA NA NA
"7208" NA NA NA
"7209" NA NA NA
"7210" NA NA NA
"7211" NA NA NA
"7212" NA NA NA
"7213" NA NA NA
"7214" NA NA NA
"7215" NA NA NA
"7216" NA NA NA
"7217" NA NA NA
"7218" NA NA NA
"7219" NA NA NA
"7220" NA NA NA
"7221" NA NA NA
"7222" NA NA NA
"7223" NA NA NA
"7224" NA NA NA
"7225" NA NA NA
"7226" NA NA NA
"7227" NA NA NA
"7228" NA NA NA
"7229" NA NA NA
"7230" NA NA NA
"7231" NA NA NA
"7232" NA NA NA
"7233" NA NA NA
"7234" NA NA NA
"7235" NA NA NA
"7236" NA NA NA
"7237" NA NA NA
"7238" NA NA NA
"7239" NA NA NA
"7240" NA NA NA
"7241" NA NA NA
"7242" NA NA NA
"7243" NA NA NA
"7244" NA NA NA
"7245" NA NA NA
"7246" NA NA NA
"7247" NA NA NA
"7248" NA NA NA
"7249" NA NA NA
"7250" NA NA NA
"7251" NA NA NA
"7252" NA NA NA
"7253" NA NA NA
"7254" NA NA NA
"7255" NA NA NA
"7256" NA NA NA
"7257" NA NA NA
"7258" NA NA NA
"7259" NA NA NA
"7260" NA NA NA
"7261" NA NA NA
"7262" NA NA NA
"7263" NA NA NA
"7264" NA NA NA
"7265" NA NA NA
"7266" NA NA NA
"7267" NA NA NA
"7268" NA NA NA
"7269" NA NA NA
"7270" NA NA NA
"7271" NA NA NA
"7272" NA NA NA
"7273" NA NA NA
"7274" NA NA NA
"7275" NA NA NA
"7276" NA NA NA
"7277" NA NA NA
"7278" NA NA NA
"7279" NA NA NA
"7280" NA NA NA
"7281" NA NA NA
"7282" NA NA NA
"7283" NA NA NA
"7284" NA NA NA
"7285" NA NA NA
"7286" NA NA NA
"7287" NA NA NA
"7288" NA NA NA
"7289" NA NA NA
"7290" NA NA NA
"7291" NA NA NA
"7292" NA NA NA
"7293" NA NA NA
"7294" NA NA NA
"7295" NA NA NA
"7296" NA NA NA
"7297" NA NA NA
"7298" NA NA NA
"7299" NA NA NA
"7300" NA NA NA
"7301" NA NA NA
"7302" NA NA NA
"7303" NA NA NA
"7304" NA NA NA
"7305" NA NA NA
"7306" NA NA NA
"7307" NA NA NA
"7308" NA NA NA
"7309" NA NA NA
"7310" NA NA NA
"7311" NA NA NA
"7312" NA NA NA
"7313" NA NA NA
"7314" NA NA NA
"7315" NA NA NA
"7316" NA NA NA
"7317" NA NA NA
"7318" NA NA NA
"7319" NA NA NA
"7320" NA NA NA
"7321" NA NA NA
"7322" NA NA NA
"7323" NA NA NA
"7324" NA NA NA
"7325" NA NA NA
"7326" NA NA NA
"7327" NA NA NA
"7328" NA NA NA
"7329" NA NA NA
"7330" NA NA NA
"7331" NA NA NA
"7332" NA NA NA
"7333" NA NA NA
"7334" NA NA NA
"7335" NA NA NA
"7336" NA NA NA
"7337" NA NA NA
"7338" NA NA NA
"7339" NA NA NA
"7340" NA NA NA
"7341" NA NA NA
"7342" NA NA NA
"7343" NA NA NA
"7344" NA NA NA
"7345" NA NA NA
"7346" NA NA NA
"7347" NA NA NA
"7348" NA NA NA
"7349" NA NA NA
"7350" NA NA NA
"7351" NA NA NA
"7352" NA NA NA
"7353" NA NA NA
"7354" NA NA NA
"7355" NA NA NA
"7356" NA NA NA
"7357" NA NA NA
"7358" NA NA NA
"7359" NA NA NA
"7360" NA NA NA
"7361" NA NA NA
"7362" NA NA NA
"7363" NA NA NA
"7364" NA NA NA
"7365" NA NA NA
"7366" NA NA NA
"7367" NA NA NA
"7368" NA NA NA
"7369" NA NA NA
"7370" NA NA NA
"7371" NA NA NA
"7372" NA NA NA
"7373" NA NA NA
"7374" NA NA NA
"7375" NA NA NA
"7376" NA NA NA
"7377" NA NA NA
"7378" NA NA NA
"7379" NA NA NA
"7380" NA NA NA
"7381" NA NA NA
"7382" NA NA NA
"7383" NA NA NA
"7384" NA NA NA
"7385" NA NA NA
"7386" NA NA NA
"7387" NA NA NA
"7388" NA NA NA
"7389" NA NA NA
"7390" NA NA NA
"7391" NA NA NA
"7392" NA NA NA
"7393" NA NA NA
"7394" NA NA NA
"7395" NA NA NA
"7396" NA NA NA
"7397" NA NA NA
"7398" NA NA NA
"7399" NA NA NA
"7400" NA NA NA
"7401" NA NA NA
"7402" NA NA NA
"7403" NA NA NA
"7404" NA NA NA
"7405" NA NA NA
"7406" NA NA NA
"7407" NA NA NA
"7408" NA NA NA
"7409" NA NA NA
"7410" NA NA NA
"7411" NA NA NA
"7412" NA NA NA
"7413" NA NA NA
"7414" NA NA NA
"7415" NA NA NA
"7416" NA NA NA
"7417" NA NA NA
"7418" NA NA NA
"7419" NA NA NA
"7420" NA NA NA
"7421" NA NA NA
"7422" NA NA NA
"7423" NA NA NA
"7424" NA NA NA
"7425" NA NA NA
"7426" NA NA NA
"7427" NA NA NA
"7428" NA NA NA
"7429" NA NA NA
"7430" NA NA NA
"7431" NA NA NA
"7432" NA NA NA
"7433" NA NA NA
"7434" NA NA NA
"7435" NA NA NA
"7436" NA NA NA
"7437" NA NA NA
"7438" NA NA NA
"7439" NA NA NA
"7440" NA NA NA
"7441" NA NA NA
"7442" NA NA NA
"7443" NA NA NA
"7444" NA NA NA
"7445" NA NA NA
"7446" NA NA NA
"7447" NA NA NA
"7448" NA NA NA
"7449" NA NA NA
"7450" NA NA NA
"7451" NA NA NA
"7452" NA NA NA
"7453" NA NA NA
"7454" NA NA NA
"7455" NA NA NA
"7456" NA NA NA
"7457" NA NA NA
"7458" NA NA NA
"7459" NA NA NA
"7460" NA NA NA
"7461" NA NA NA
"7462" NA NA NA
"7463" NA NA NA
"7464" NA NA NA
"7465" NA NA NA
"7466" NA NA NA
"7467" NA NA NA
"7468" NA NA NA
"7469" NA NA NA
"7470" NA NA NA
"7471" NA NA NA
"7472" NA NA NA
"7473" NA NA NA
"7474" NA NA NA
"7475" NA NA NA
"7476" NA NA NA
"7477" NA NA NA
"7478" NA NA NA
"7479" NA NA NA
"7480" NA NA NA
"7481" NA NA NA
"7482" NA NA NA
"7483" NA NA NA
"7484" NA NA NA
"7485" NA NA NA
"7486" NA NA NA
"7487" NA NA NA
"7488" NA NA NA
"7489" NA NA NA
"7490" NA NA NA
"7491" NA NA NA
"7492" NA NA NA
"7493" NA NA NA
"7494" NA NA NA
"7495" NA NA NA
"7496" NA NA NA
"7497" NA NA NA
"7498" NA NA NA
"7499" NA NA NA
"7500" NA NA NA
"7501" NA NA NA
"7502" NA NA NA
"7503" NA NA NA
"7504" NA NA NA
"7505" NA NA NA
"7506" NA NA NA
"7507" NA NA NA
"7508" NA NA NA
"7509" NA NA NA
"7510" NA NA NA
"7511" NA NA NA
"7512" NA NA NA
"7513" NA NA NA
"7514" NA NA NA
"7515" NA NA NA
"7516" NA NA NA
"7517" NA NA NA
"7518" NA NA NA
"7519" NA NA NA
"7520" NA NA NA
"7521" NA NA NA
"7522" NA NA NA
"7523" NA NA NA
"7524" NA NA NA
"7525" NA NA NA
"7526" NA NA NA
"7527" NA NA NA
"7528" NA NA NA
"7529" NA NA NA
"7530" NA NA NA
"7531" NA NA NA
"7532" NA NA NA
"7533" NA NA NA
"7534" NA NA NA
"7535" NA NA NA
"7536" NA NA NA
"7537" NA NA NA
"7538" NA NA NA
"7539" NA NA NA
"7540" NA NA NA
"7541" NA NA NA
"7542" NA NA NA
"7543" NA NA NA
"7544" NA NA NA
"7545" NA NA NA
"7546" NA NA NA
"7547" NA NA NA
"7548" NA NA NA
"7549" NA NA NA
"7550" NA NA NA
"7551" NA NA NA
"7552" NA NA NA
"7553" NA NA NA
"7554" NA NA NA
"7555" NA NA NA
"7556" NA NA NA
"7557" NA NA NA
"7558" NA NA NA
"7559" NA NA NA
"7560" NA NA NA
"7561" NA NA NA
"7562" NA NA NA
"7563" NA NA NA
"7564" NA NA NA
"7565" NA NA NA
"7566" NA NA NA
"7567" NA NA NA
"7568" NA NA NA
"7569" NA NA NA
"7570" NA NA NA
"7571" NA NA NA
"7572" NA NA NA
"7573" NA NA NA
"7574" NA NA NA
"7575" NA NA NA
"7576" NA NA NA
"7577" NA NA NA
"7578" NA NA NA
"7579" NA NA NA
"7580" NA NA NA
"7581" NA NA NA
"7582" NA NA NA
"7583" NA NA NA
"7584" NA NA NA
"7585" NA NA NA
"7586" NA NA NA
"7587" NA NA NA
"7588" NA NA NA
"7589" NA NA NA
"7590" NA NA NA
"7591" NA NA NA
"7592" NA NA NA
"7593" NA NA NA
"7594" NA NA NA
"7595" NA NA NA
"7596" NA NA NA
"7597" NA NA NA
"7598" NA NA NA
"7599" NA NA NA
"7600" NA NA NA
"7601" NA NA NA
"7602" NA NA NA
"7603" NA NA NA
"7604" NA NA NA
"7605" NA NA NA
"7606" NA NA NA
"7607" NA NA NA
"7608" NA NA NA
"7609" NA NA NA
"7610" NA NA NA
"7611" NA NA NA
"7612" NA NA NA
"7613" NA NA NA
"7614" NA NA NA
"7615" NA NA NA
"7616" NA NA NA
"7617" NA NA NA
"7618" NA NA NA
"7619" NA NA NA
"7620" NA NA NA
"7621" NA NA NA
"7622" NA NA NA
"7623" NA NA NA
"7624" NA NA NA
"7625" NA NA NA
"7626" NA NA NA
"7627" NA NA NA
"7628" NA NA NA
"7629" NA NA NA
"7630" NA NA NA
"7631" NA NA NA
"7632" NA NA NA
"7633" NA NA NA
"7634" NA NA NA
"7635" NA NA NA
"7636" NA NA NA
"7637" NA NA NA
"7638" NA NA NA
"7639" NA NA NA
"7640" NA NA NA
"7641" NA NA NA
"7642" NA NA NA
"7643" NA NA NA
"7644" NA NA NA
"7645" NA NA NA
"7646" NA NA NA
"7647" NA NA NA
"7648" NA NA NA
"7649" NA NA NA
"7650" NA NA NA
"7651" NA NA NA
"7652" NA NA NA
"7653" NA NA NA
"7654" NA NA NA
"7655" NA NA NA
"7656" NA NA NA
"7657" NA NA NA
"7658" NA NA NA
"7659" NA NA NA
"7660" NA NA NA
"7661" NA NA NA
"7662" NA NA NA
"7663" NA NA NA
"7664" NA NA NA
"7665" NA NA NA
"7666" NA NA NA
"7667" NA NA NA
"7668" NA NA NA
"7669" NA NA NA
"7670" NA NA NA
"7671" NA NA NA
"7672" NA NA NA
"7673" NA NA NA
"7674" NA NA NA
"7675" NA NA NA
"7676" NA NA NA
"7677" NA NA NA
"7678" NA NA NA
"7679" NA NA NA
"7680" NA NA NA
"7681" NA NA NA
"7682" NA NA NA
"7683" NA NA NA
"7684" NA NA NA
"7685" NA NA NA
"7686" NA NA NA
"7687" NA NA NA
"7688" NA NA NA
"7689" NA NA NA
"7690" NA NA NA
"7691" NA NA NA
"7692" NA NA NA
"7693" NA NA NA
"7694" NA NA NA
"7695" NA NA NA
"7696" NA NA NA
"7697" NA NA NA
"7698" NA NA NA
"7699" NA NA NA
"7700" NA NA NA
"7701" NA NA NA
"7702" NA NA NA
"7703" NA NA NA
"7704" NA NA NA
"7705" NA NA NA
"7706" NA NA NA
"7707" NA NA NA
"7708" NA NA NA
"7709" NA NA NA
"7710" NA NA NA
"7711" NA NA NA
"7712" NA NA NA
"7713" NA NA NA
"7714" NA NA NA
"7715" NA NA NA
"7716" NA NA NA
"7717" NA NA NA
"7718" NA NA NA
"7719" NA NA NA
"7720" NA NA NA
"7721" NA NA NA
"7722" NA NA NA
"7723" NA NA NA
"7724" NA NA NA
"7725" NA NA NA
"7726" NA NA NA
"7727" NA NA NA
"7728" NA NA NA
"7729" NA NA NA
"7730" NA NA NA
"7731" NA NA NA
"7732" NA NA NA
"7733" NA NA NA
"7734" NA NA NA
"7735" NA NA NA
"7736" NA NA NA
"7737" NA NA NA
"7738" NA NA NA
"7739" NA NA NA
"7740" NA NA NA
"7741" NA NA NA
"7742" NA NA NA
"7743" NA NA NA
"7744" NA NA NA
"7745" NA NA NA
"7746" NA NA NA
"7747" NA NA NA
"7748" NA NA NA
"7749" NA NA NA
"7750" NA NA NA
"7751" NA NA NA
"7752" NA NA NA
"7753" NA NA NA
"7754" NA NA NA
"7755" NA NA NA
"7756" NA NA NA
"7757" NA NA NA
"7758" NA NA NA
"7759" NA NA NA
"7760" NA NA NA
"7761" NA NA NA
"7762" NA NA NA
"7763" NA NA NA
"7764" NA NA NA
"7765" NA NA NA
"7766" NA NA NA
"7767" NA NA NA
"7768" NA NA NA
"7769" NA NA NA
"7770" NA NA NA
"7771" NA NA NA
"7772" NA NA NA
"7773" NA NA NA
"7774" NA NA NA
"7775" NA NA NA
"7776" NA NA NA
"7777" NA NA NA
"7778" NA NA NA
"7779" NA NA NA
"7780" NA NA NA
"7781" NA NA NA
"7782" NA NA NA
"7783" NA NA NA
"7784" NA NA NA
"7785" NA NA NA
"7786" NA NA NA
"7787" NA NA NA
"7788" NA NA NA
"7789" NA NA NA
"7790" NA NA NA
"7791" NA NA NA
"7792" NA NA NA
"7793" NA NA NA
"7794" NA NA NA
"7795" NA NA NA
"7796" NA NA NA
"7797" NA NA NA
"7798" NA NA NA
"7799" NA NA NA
"7800" NA NA NA
"7801" NA NA NA
"7802" NA NA NA
"7803" NA NA NA
"7804" NA NA NA
"7805" NA NA NA
"7806" NA NA NA
"7807" NA NA NA
"7808" NA NA NA
"7809" NA NA NA
"7810" NA NA NA
"7811" NA NA NA
"7812" NA NA NA
"7813" NA NA NA
"7814" NA NA NA
"7815" NA NA NA
"7816" NA NA NA
"7817" NA NA NA
"7818" NA NA NA
"7819" NA NA NA
"7820" NA NA NA
"7821" NA NA NA
"7822" NA NA NA
"7823" NA NA NA
"7824" NA NA NA
"7825" NA NA NA
"7826" NA NA NA
"7827" NA NA NA
"7828" NA NA NA
"7829" NA NA NA
"7830" NA NA NA
"7831" NA NA NA
"7832" NA NA NA
"7833" NA NA NA
"7834" NA NA NA
"7835" NA NA NA
"7836" NA NA NA
"7837" NA NA NA
"7838" NA NA NA
"7839" NA NA NA
"7840" NA NA NA
"7841" NA NA NA
"7842" NA NA NA
"7843" NA NA NA
"7844" NA NA NA
"7845" NA NA NA
"7846" NA NA NA
"7847" NA NA NA
"7848" NA NA NA
"7849" NA NA NA
"7850" NA NA NA
"7851" NA NA NA
"7852" NA NA NA
"7853" NA NA NA
"7854" NA NA NA
"7855" NA NA NA
"7856" NA NA NA
"7857" NA NA NA
"7858" NA NA NA
"7859" NA NA NA
"7860" NA NA NA
"7861" NA NA NA
"7862" NA NA NA
"7863" NA NA NA
"7864" NA NA NA
"7865" NA NA NA
"7866" NA NA NA
"7867" NA NA NA
"7868" NA NA NA
"7869" NA NA NA
"7870" NA NA NA
"7871" NA NA NA
"7872" NA NA NA
"7873" NA NA NA
"7874" NA NA NA
"7875" NA NA NA
"7876" NA NA NA
"7877" NA NA NA
"7878" NA NA NA
"7879" NA NA NA
"7880" NA NA NA
"7881" NA NA NA
"7882" NA NA NA
"7883" NA NA NA
"7884" NA NA NA
"7885" NA NA NA
"7886" NA NA NA
"7887" NA NA NA
"7888" NA NA NA
"7889" NA NA NA
"7890" NA NA NA
"7891" NA NA NA
"7892" NA NA NA
"7893" NA NA NA
"7894" NA NA NA
"7895" NA NA NA
"7896" NA NA NA
"7897" NA NA NA
"7898" NA NA NA
"7899" NA NA NA
"7900" NA NA NA
"7901" NA NA NA
"7902" NA NA NA
"7903" NA NA NA
"7904" NA NA NA
"7905" NA NA NA
"7906" NA NA NA
"7907" NA NA NA
"7908" NA NA NA
"7909" NA NA NA
"7910" NA NA NA
"7911" NA NA NA
"7912" NA NA NA
"7913" NA NA NA
"7914" NA NA NA
"7915" NA NA NA
"7916" NA NA NA
"7917" NA NA NA
"7918" NA NA NA
"7919" NA NA NA
"7920" NA NA NA
"7921" NA NA NA
"7922" NA NA NA
"7923" NA NA NA
"7924" NA NA NA
"7925" NA NA NA
"7926" NA NA NA
"7927" NA NA NA
"7928" NA NA NA
"7929" NA NA NA
"7930" NA NA NA
"7931" NA NA NA
"7932" NA NA NA
"7933" NA NA NA
"7934" NA NA NA
"7935" NA NA NA
"7936" NA NA NA
"7937" NA NA NA
"7938" NA NA NA
"7939" NA NA NA
"7940" NA NA NA
"7941" NA NA NA
"7942" NA NA NA
"7943" NA NA NA
"7944" NA NA NA
"7945" NA NA NA
"7946" NA NA NA
"7947" NA NA NA
"7948" NA NA NA
"7949" NA NA NA
"7950" NA NA NA
"7951" NA NA NA
"7952" NA NA NA
"7953" NA NA NA
"7954" NA NA NA
"7955" NA NA NA
"7956" NA NA NA
"7957" NA NA NA
"7958" NA NA NA
"7959" NA NA NA
"7960" NA NA NA
"7961" NA NA NA
"7962" NA NA NA
"7963" NA NA NA
"7964" NA NA NA
"7965" NA NA NA
"7966" NA NA NA
"7967" NA NA NA
"7968" NA NA NA
"7969" NA NA NA
"7970" NA NA NA
"7971" NA NA NA
"7972" NA NA NA
"7973" NA NA NA
"7974" NA NA NA
"7975" NA NA NA
"7976" NA NA NA
"7977" NA NA NA
"7978" NA NA NA
"7979" NA NA NA
"7980" NA NA NA
"7981" NA NA NA
"7982" NA NA NA
"7983" NA NA NA
"7984" NA NA NA
"7985" NA NA NA
"7986" NA NA NA
"7987" NA NA NA
"7988" NA NA NA
"7989" NA NA NA
"7990" NA NA NA
"7991" NA NA NA
"7992" NA NA NA
"7993" NA NA NA
"7994" NA NA NA
"7995" NA NA NA
"7996" NA NA NA
"7997" NA NA NA
"7998" NA NA NA
"7999" NA NA NA
"8000" NA NA NA
"8001" NA NA NA
"8002" NA NA NA
"8003" NA NA NA
"8004" NA NA NA
"8005" NA NA NA
"8006" NA NA NA
"8007" NA NA NA
"8008" NA NA NA
"8009" NA NA NA
"8010" NA NA NA
"8011" NA NA NA
"8012" NA NA NA
"8013" NA NA NA
"8014" NA NA NA
"8015" NA NA NA
"8016" NA NA NA
"8017" NA NA NA
"8018" NA NA NA
"8019" NA NA NA
"8020" NA NA NA
"8021" NA NA NA
"8022" NA NA NA
"8023" NA NA NA
"8024" NA NA NA
"8025" NA NA NA
"8026" NA NA NA
"8027" NA NA NA
"8028" NA NA NA
"8029" NA NA NA
"8030" NA NA NA
"8031" NA NA NA
"8032" NA NA NA
"8033" NA NA NA
"8034" NA NA NA
"8035" NA NA NA
"8036" NA NA NA
"8037" NA NA NA
"8038" NA NA NA
"8039" NA NA NA
"8040" NA NA NA
"8041" NA NA NA
"8042" NA NA NA
"8043" NA NA NA
"8044" NA NA NA
"8045" NA NA NA
"8046" NA NA NA
"8047" NA NA NA
"8048" NA NA NA
"8049" NA NA NA
"8050" NA NA NA
"8051" NA NA NA
"8052" NA NA NA
"8053" NA NA NA
"8054" NA NA NA
"8055" NA NA NA
"8056" NA NA NA
"8057" NA NA NA
"8058" NA NA NA
"8059" NA NA NA
"8060" NA NA NA
"8061" NA NA NA
"8062" NA NA NA
"8063" NA NA NA
"8064" NA NA NA
"8065" NA NA NA
"8066" NA NA NA
"8067" NA NA NA
"8068" NA NA NA
"8069" NA NA NA
"8070" NA NA NA
"8071" NA NA NA
"8072" NA NA NA
"8073" NA NA NA
"8074" NA NA NA
"8075" NA NA NA
"8076" NA NA NA
"8077" NA NA NA
"8078" NA NA NA
"8079" NA NA NA
"8080" NA NA NA
"8081" NA NA NA
"8082" NA NA NA
"8083" NA NA NA
"8084" NA NA NA
"8085" NA NA NA
"8086" NA NA NA
"8087" NA NA NA
"8088" NA NA NA
"8089" NA NA NA
"8090" NA NA NA
"8091" NA NA NA
"8092" NA NA NA
"8093" NA NA NA
"8094" NA NA NA
"8095" NA NA NA
"8096" NA NA NA
"8097" NA NA NA
"8098" NA NA NA
"8099" NA NA NA
"8100" NA NA NA
"8101" NA NA NA
"8102" NA NA NA
"8103" NA NA NA
"8104" NA NA NA
"8105" NA NA NA
"8106" NA NA NA
"8107" NA NA NA
"8108" NA NA NA
"8109" NA NA NA
"8110" NA NA NA
"8111" NA NA NA
"8112" NA NA NA
"8113" NA NA NA
"8114" NA NA NA
"8115" NA NA NA
"8116" NA NA NA
"8117" NA NA NA
"8118" NA NA NA
"8119" NA NA NA
"8120" NA NA NA
"8121" NA NA NA
"8122" NA NA NA
"8123" NA NA NA
"8124" NA NA NA
"8125" NA NA NA
"8126" NA NA NA
"8127" NA NA NA
"8128" NA NA NA
"8129" NA NA NA
"8130" NA NA NA
"8131" NA NA NA
"8132" NA NA NA
"8133" NA NA NA
"8134" NA NA NA
"8135" NA NA NA
"8136" NA NA NA
"8137" NA NA NA
"8138" NA NA NA
"8139" NA NA NA
"8140" NA NA NA
"8141" NA NA NA
"8142" NA NA NA
"8143" NA NA NA
"8144" NA NA NA
"8145" NA NA NA
"8146" NA NA NA
"8147" NA NA NA
"8148" NA NA NA
"8149" NA NA NA
"8150" NA NA NA
"8151" NA NA NA
"8152" NA NA NA
"8153" NA NA NA
"8154" NA NA NA
"8155" NA NA NA
"8156" NA NA NA
"8157" NA NA NA
"8158" NA NA NA
"8159" NA NA NA
"8160" NA NA NA
"8161" NA NA NA
"8162" NA NA NA
"8163" NA NA NA
"8164" NA NA NA
"8165" NA NA NA
"8166" NA NA NA
"8167" NA NA NA
"8168" NA NA NA
"8169" NA NA NA
"8170" NA NA NA
"8171" NA NA NA
"8172" NA NA NA
"8173" NA NA NA
"8174" NA NA NA
"8175" NA NA NA
"8176" NA NA NA
"8177" NA NA NA
"8178" NA NA NA
"8179" NA NA NA
"8180" NA NA NA
"8181" NA NA NA
"8182" NA NA NA
"8183" NA NA NA
"8184" NA NA NA
"8185" NA NA NA
"8186" NA NA NA
"8187" NA NA NA
"8188" NA NA NA
"8189" NA NA NA
"8190" NA NA NA
"8191" NA NA NA
"8192" NA NA NA
"8193" NA NA NA
"8194" NA NA NA
"8195" NA NA NA
"8196" NA NA NA
"8197" NA NA NA
"8198" NA NA NA
"8199" NA NA NA
"8200" NA NA NA
"8201" NA NA NA
"8202" NA NA NA
"8203" NA NA NA
"8204" NA NA NA
"8205" NA NA NA
"8206" NA NA NA
"8207" NA NA NA
"8208" NA NA NA
"8209" NA NA NA
"8210" NA NA NA
"8211" NA NA NA
"8212" NA NA NA
"8213" NA NA NA
"8214" NA NA NA
"8215" NA NA NA
"8216" NA NA NA
"8217" NA NA NA
"8218" NA NA NA
"8219" NA NA NA
"8220" NA NA NA
"8221" NA NA NA
"8222" NA NA NA
"8223" NA NA NA
"8224" NA NA NA
"8225" NA NA NA
"8226" NA NA NA
"8227" NA NA NA
"8228" NA NA NA
"8229" NA NA NA
"8230" NA NA NA
"8231" NA NA NA
"8232" NA NA NA
"8233" NA NA NA
"8234" NA NA NA
"8235" NA NA NA
"8236" NA NA NA
"8237" NA NA NA
"8238" NA NA NA
"8239" NA NA NA
"8240" NA NA NA
"8241" NA NA NA
"8242" NA NA NA
"8243" NA NA NA
"8244" NA NA NA
"8245" NA NA NA
"8246" NA NA NA
"8247" NA NA NA
"8248" NA NA NA
"8249" NA NA NA
"8250" NA NA NA
"8251" NA NA NA
"8252" NA NA NA
"8253" NA NA NA
"8254" NA NA NA
"8255" NA NA NA
"8256" NA NA NA
"8257" NA NA NA
"8258" NA NA NA
"8259" NA NA NA
"8260" NA NA NA
"8261" NA NA NA
"8262" NA NA NA
"8263" NA NA NA
"8264" NA NA NA
"8265" NA NA NA
"8266" NA NA NA
"8267" NA NA NA
"8268" NA NA NA
"8269" NA NA NA
"8270" NA NA NA
"8271" NA NA NA
"8272" NA NA NA
"8273" NA NA NA
"8274" NA NA NA
"8275" NA NA NA
"8276" NA NA NA
"8277" NA NA NA
"8278" NA NA NA
"8279" NA NA NA
"8280" NA NA NA
"8281" NA NA NA
"8282" NA NA NA
"8283" NA NA NA
"8284" NA NA NA
"8285" NA NA NA
"8286" NA NA NA
"8287" NA NA NA
"8288" NA NA NA
"8289" NA NA NA
"8290" NA NA NA
"8291" NA NA NA
"8292" NA NA NA
"8293" NA NA NA
"8294" NA NA NA
"8295" NA NA NA
"8296" NA NA NA
"8297" NA NA NA
"8298" NA NA NA
"8299" NA NA NA
"8300" NA NA NA
"8301" NA NA NA
"8302" NA NA NA
"8303" NA NA NA
"8304" NA NA NA
"8305" NA NA NA
"8306" NA NA NA
"8307" NA NA NA
"8308" NA NA NA
"8309" NA NA NA
"8310" NA NA NA
"8311" NA NA NA
"8312" NA NA NA
"8313" NA NA NA
"8314" NA NA NA
"8315" NA NA NA
"8316" NA NA NA
"8317" NA NA NA
"8318" NA NA NA
"8319" NA NA NA
"8320" NA NA NA
"8321" NA NA NA
"8322" NA NA NA
"8323" NA NA NA
"8324" NA NA NA
"8325" NA NA NA
"8326" NA NA NA
"8327" NA NA NA
"8328" NA NA NA
"8329" NA NA NA
"8330" NA NA NA
"8331" NA NA NA
"8332" NA NA NA
"8333" NA NA NA
"8334" NA NA NA
"8335" NA NA NA
"8336" NA NA NA
"8337" NA NA NA
"8338" NA NA NA
"8339" NA NA NA
"8340" NA NA NA
"8341" NA NA NA
"8342" NA NA NA
"8343" NA NA NA
"8344" NA NA NA
"8345" NA NA NA
"8346" NA NA NA
"8347" NA NA NA
"8348" NA NA NA
"8349" NA NA NA
"8350" NA NA NA
"8351" NA NA NA
"8352" NA NA NA
"8353" NA NA NA
"8354" NA NA NA
"8355" NA NA NA
"8356" NA NA NA
"8357" NA NA NA
"8358" NA NA NA
"8359" NA NA NA
"8360" NA NA NA
"8361" NA NA NA
"8362" NA NA NA
"8363" NA NA NA
"8364" NA NA NA
"8365" NA NA NA
"8366" NA NA NA
"8367" NA NA NA
"8368" NA NA NA
"8369" NA NA NA
"8370" NA NA NA
"8371" NA NA NA
"8372" NA NA NA
"8373" NA NA NA
"8374" NA NA NA
"8375" NA NA NA
"8376" NA NA NA
"8377" NA NA NA
"8378" NA NA NA
"8379" NA NA NA
"8380" NA NA NA
"8381" NA NA NA
"8382" NA NA NA
"8383" NA NA NA
"8384" NA NA NA
"8385" NA NA NA
"8386" NA NA NA
"8387" NA NA NA
"8388" NA NA NA
"8389" NA NA NA
"8390" NA NA NA
"8391" NA NA NA
"8392" NA NA NA
"8393" NA NA NA
"8394" NA NA NA
"8395" NA NA NA
"8396" NA NA NA
"8397" NA NA NA
"8398" NA NA NA
"8399" NA NA NA
"8400" NA NA NA
"8401" NA NA NA
"8402" NA NA NA
"8403" NA NA NA
"8404" NA NA NA
"8405" NA NA NA
"8406" NA NA NA
"8407" NA NA NA
"8408" NA NA NA
"8409" NA NA NA
"8410" NA NA NA
"8411" NA NA NA
"8412" NA NA NA
"8413" NA NA NA
"8414" NA NA NA
"8415" NA NA NA
"8416" NA NA NA
"8417" NA NA NA
"8418" NA NA NA
"8419" NA NA NA
"8420" NA NA NA
"8421" NA NA NA
"8422" NA NA NA
"8423" NA NA NA
"8424" NA NA NA
"8425" NA NA NA
"8426" NA NA NA
"8427" NA NA NA
"8428" NA NA NA
"8429" NA NA NA
"8430" NA NA NA
"8431" NA NA NA
"8432" NA NA NA
"8433" NA NA NA
"8434" NA NA NA
"8435" NA NA NA
"8436" NA NA NA
"8437" NA NA NA
"8438" NA NA NA
"8439" NA NA NA
"8440" NA NA NA
"8441" NA NA NA
"8442" NA NA NA
"8443" NA NA NA
"8444" NA NA NA
"8445" NA NA NA
"8446" NA NA NA
"8447" NA NA NA
"8448" NA NA NA
"8449" NA NA NA
"8450" NA NA NA
"8451" NA NA NA
"8452" NA NA NA
"8453" NA NA NA
"8454" NA NA NA
"8455" NA NA NA
"8456" NA NA NA
"8457" NA NA NA
"8458" NA NA NA
"8459" NA NA NA
"8460" NA NA NA
"8461" NA NA NA
"8462" NA NA NA
"8463" NA NA NA
"8464" NA NA NA
"8465" NA NA NA
"8466" NA NA NA
"8467" NA NA NA
"8468" NA NA NA
"8469" NA NA NA
"8470" NA NA NA
"8471" NA NA NA
"8472" NA NA NA
"8473" NA NA NA
"8474" NA NA NA
"8475" NA NA NA
"8476" NA NA NA
"8477" NA NA NA
"8478" NA NA NA
"8479" NA NA NA
"8480" NA NA NA
"8481" NA NA NA
"8482" NA NA NA
"8483" NA NA NA
"8484" NA NA NA
"8485" NA NA NA
"8486" NA NA NA
"8487" NA NA NA
"8488" NA NA NA
"8489" NA NA NA
"8490" NA NA NA
"8491" NA NA NA
"8492" NA NA NA
"8493" NA NA NA
"8494" NA NA NA
"8495" NA NA NA
"8496" NA NA NA
"8497" NA NA NA
"8498" NA NA NA
"8499" NA NA NA
"8500" NA NA NA
"8501" NA NA NA
"8502" NA NA NA
"8503" NA NA NA
"8504" NA NA NA
"8505" NA NA NA
"8506" NA NA NA
"8507" NA NA NA
"8508" NA NA NA
"8509" NA NA NA
"8510" NA NA NA
"8511" NA NA NA
"8512" NA NA NA
"8513" NA NA NA
"8514" NA NA NA
"8515" NA NA NA
"8516" NA NA NA
"8517" NA NA NA
"8518" NA NA NA
"8519" NA NA NA
"8520" NA NA NA
"8521" NA NA NA
"8522" NA NA NA
"8523" NA NA NA
"8524" NA NA NA
"8525" NA NA NA
"8526" NA NA NA
"8527" NA NA NA
"8528" NA NA NA
"8529" NA NA NA
"8530" NA NA NA
"8531" NA NA NA
"8532" NA NA NA
"8533" NA NA NA
"8534" NA NA NA
"8535" NA NA NA
"8536" NA NA NA
"8537" NA NA NA
"8538" NA NA NA
"8539" NA NA NA
"8540" NA NA NA
"8541" NA NA NA
"8542" NA NA NA
"8543" NA NA NA
"8544" NA NA NA
"8545" NA NA NA
"8546" NA NA NA
"8547" NA NA NA
"8548" NA NA NA
"8549" NA NA NA
"8550" NA NA NA
"8551" NA NA NA
"8552" NA NA NA
"8553" NA NA NA
"8554" NA NA NA
"8555" NA NA NA
"8556" NA NA NA
"8557" NA NA NA
"8558" NA NA NA
"8559" NA NA NA
"8560" NA NA NA
"8561" NA NA NA
"8562" NA NA NA
"8563" NA NA NA
"8564" NA NA NA
"8565" NA NA NA
"8566" NA NA NA
"8567" NA NA NA
"8568" NA NA NA
"8569" NA NA NA
"8570" NA NA NA
"8571" NA NA NA
"8572" NA NA NA
"8573" NA NA NA
"8574" NA NA NA
"8575" NA NA NA
"8576" NA NA NA
"8577" NA NA NA
"8578" NA NA NA
"8579" NA NA NA
"8580" NA NA NA
"8581" NA NA NA
"8582" NA NA NA
"8583" NA NA NA
"8584" NA NA NA
"8585" NA NA NA
"8586" NA NA NA
"8587" NA NA NA
"8588" NA NA NA
"8589" NA NA NA
"8590" NA NA NA
"8591" NA NA NA
"8592" NA NA NA
"8593" NA NA NA
"8594" NA NA NA
"8595" NA NA NA
"8596" NA NA NA
"8597" NA NA NA
"8598" NA NA NA
"8599" NA NA NA
"8600" NA NA NA
"8601" NA NA NA
"8602" NA NA NA
"8603" NA NA NA
"8604" NA NA NA
"8605" NA NA NA
"8606" NA NA NA
"8607" NA NA NA
"8608" NA NA NA
"8609" NA NA NA
"8610" NA NA NA
"8611" NA NA NA
"8612" NA NA NA
"8613" NA NA NA
"8614" NA NA NA
"8615" NA NA NA
"8616" NA NA NA
"8617" NA NA NA
"8618" NA NA NA
"8619" NA NA NA
"8620" NA NA NA
"8621" NA NA NA
"8622" NA NA NA
"8623" NA NA NA
"8624" NA NA NA
"8625" NA NA NA
"8626" NA NA NA
"8627" NA NA NA
"8628" NA NA NA
"8629" NA NA NA
"8630" NA NA NA
"8631" NA NA NA
"8632" NA NA NA
"8633" NA NA NA
"8634" NA NA NA
"8635" NA NA NA
"8636" NA NA NA
"8637" NA NA NA
"8638" NA NA NA
"8639" NA NA NA
"8640" NA NA NA
"8641" NA NA NA
"8642" NA NA NA
"8643" NA NA NA
"8644" NA NA NA
"8645" NA NA NA
"8646" NA NA NA
"8647" NA NA NA
"8648" NA NA NA
"8649" NA NA NA
"8650" NA NA NA
"8651" NA NA NA
"8652" NA NA NA
"8653" NA NA NA
"8654" NA NA NA
"8655" NA NA NA
"8656" NA NA NA
"8657" NA NA NA
"8658" NA NA NA
"8659" NA NA NA
"8660" NA NA NA
"8661" NA NA NA
"8662" NA NA NA
"8663" NA NA NA
"8664" NA NA NA
"8665" NA NA NA
"8666" NA NA NA
"8667" NA NA NA
"8668" NA NA NA
"8669" NA NA NA
"8670" NA NA NA
"8671" NA NA NA
"8672" NA NA NA
"8673" NA NA NA
"8674" NA NA NA
"8675" NA NA NA
"8676" NA NA NA
"8677" NA NA NA
"8678" NA NA NA
"8679" NA NA NA
"8680" NA NA NA
"8681" NA NA NA
"8682" NA NA NA
"8683" NA NA NA
"8684" NA NA NA
"8685" NA NA NA
"8686" NA NA NA
"8687" NA NA NA
"8688" NA NA NA
"8689" NA NA NA
"8690" NA NA NA
"8691" NA NA NA
"8692" NA NA NA
"8693" NA NA NA
"8694" NA NA NA
"8695" NA NA NA
"8696" NA NA NA
"8697" NA NA NA
"8698" NA NA NA
"8699" NA NA NA
"8700" NA NA NA
"8701" NA NA NA
"8702" NA NA NA
"8703" NA NA NA
"8704" NA NA NA
"8705" NA NA NA
"8706" NA NA NA
"8707" NA NA NA
"8708" NA NA NA
"8709" NA NA NA
"8710" NA NA NA
"8711" NA NA NA
"8712" NA NA NA
"8713" NA NA NA
"8714" NA NA NA
"8715" NA NA NA
"8716" NA NA NA
"8717" NA NA NA
"8718" NA NA NA
"8719" NA NA NA
"8720" NA NA NA
"8721" NA NA NA
"8722" NA NA NA
"8723" NA NA NA
"8724" NA NA NA
"8725" NA NA NA
"8726" NA NA NA
"8727" NA NA NA
"8728" NA NA NA
"8729" NA NA NA
"8730" NA NA NA
"8731" NA NA NA
"8732" NA NA NA
"8733" NA NA NA
"8734" NA NA NA
"8735" NA NA NA
"8736" NA NA NA
"8737" NA NA NA
"8738" NA NA NA
"8739" NA NA NA
"8740" NA NA NA
"8741" NA NA NA
"8742" NA NA NA
"8743" NA NA NA
"8744" NA NA NA
"8745" NA NA NA
"8746" NA NA NA
"8747" NA NA NA
"8748" NA NA NA
"8749" NA NA NA
"8750" NA NA NA
"8751" NA NA NA
"8752" NA NA NA
"8753" NA NA NA
"8754" NA NA NA
"8755" NA NA NA
"8756" NA NA NA
"8757" NA NA NA
"8758" NA NA NA
"8759" NA NA NA
"8760" NA NA NA
"8761" NA NA NA
"8762" NA NA NA
"8763" NA NA NA
"8764" NA NA NA
"8765" NA NA NA
"8766" NA NA NA
"8767" NA NA NA
"8768" NA NA NA
"8769" NA NA NA
"8770" NA NA NA
"8771" NA NA NA
"8772" NA NA NA
"8773" NA NA NA
"8774" NA NA NA
"8775" NA NA NA
"8776" NA NA NA
"8777" NA NA NA
"8778" NA NA NA
"8779" NA NA NA
"8780" NA NA NA
"8781" NA NA NA
"8782" NA NA NA
"8783" NA NA NA
"8784" NA NA NA
"8785" NA NA NA
"8786" NA NA NA
"8787" NA NA NA
"8788" NA NA NA
"8789" NA NA NA
"8790" NA NA NA
"8791" NA NA NA
"8792" NA NA NA
"8793" NA NA NA
"8794" NA NA NA
"8795" NA NA NA
"8796" NA NA NA
"8797" NA NA NA
"8798" NA NA NA
"8799" NA NA NA
"8800" NA NA NA
"8801" NA NA NA
"8802" NA NA NA
"8803" NA NA NA
"8804" NA NA NA
"8805" NA NA NA
"8806" NA NA NA
"8807" NA NA NA
"8808" NA NA NA
"8809" NA NA NA
"8810" NA NA NA
"8811" NA NA NA
"8812" NA NA NA
"8813" NA NA NA
"8814" NA NA NA
"8815" NA NA NA
"8816" NA NA NA
"8817" NA NA NA
"8818" NA NA NA
"8819" NA NA NA
"8820" NA NA NA
"8821" NA NA NA
"8822" NA NA NA
"8823" NA NA NA
"8824" NA NA NA
"8825" NA NA NA
"8826" NA NA NA
"8827" NA NA NA
"8828" NA NA NA
"8829" NA NA NA
"8830" NA NA NA
"8831" NA NA NA
"8832" NA NA NA
"8833" NA NA NA
"8834" NA NA NA
"8835" NA NA NA
"8836" NA NA NA
"8837" NA NA NA
"8838" NA NA NA
"8839" NA NA NA
"8840" NA NA NA
"8841" NA NA NA
"8842" NA NA NA
"8843" NA NA NA
"8844" NA NA NA
"8845" NA NA NA
"8846" NA NA NA
"8847" NA NA NA
"8848" NA NA NA
"8849" NA NA NA
"8850" NA NA NA
"8851" NA NA NA
"8852" NA NA NA
"8853" NA NA NA
"8854" NA NA NA
"8855" NA NA NA
"8856" NA NA NA
"8857" NA NA NA
"8858" NA NA NA
"8859" NA NA NA
"8860" NA NA NA
"8861" NA NA NA
"8862" NA NA NA
"8863" NA NA NA
"8864" NA NA NA
"8865" NA NA NA
"8866" NA NA NA
"8867" NA NA NA
"8868" NA NA NA
"8869" NA NA NA
"8870" NA NA NA
"8871" NA NA NA
"8872" NA NA NA
"8873" NA NA NA
"8874" NA NA NA
"8875" NA NA NA
"8876" NA NA NA
"8877" NA NA NA
"8878" NA NA NA
"8879" NA NA NA
"8880" NA NA NA
"8881" NA NA NA
"8882" NA NA NA
"8883" NA NA NA
"8884" NA NA NA
"8885" NA NA NA
"8886" NA NA NA
"8887" NA NA NA
"8888" NA NA NA
"8889" NA NA NA
"8890" NA NA NA
"8891" NA NA NA
"8892" NA NA NA
"8893" NA NA NA
"8894" NA NA NA
"8895" NA NA NA
"8896" NA NA NA
"8897" NA NA NA
"8898" NA NA NA
"8899" NA NA NA
"8900" NA NA NA
"8901" NA NA NA
"8902" NA NA NA
"8903" NA NA NA
"8904" NA NA NA
"8905" NA NA NA
"8906" NA NA NA
"8907" NA NA NA
"8908" NA NA NA
"8909" NA NA NA
"8910" NA NA NA
"8911" NA NA NA
"8912" NA NA NA
"8913" NA NA NA
"8914" NA NA NA
"8915" NA NA NA
"8916" NA NA NA
"8917" NA NA NA
"8918" NA NA NA
"8919" NA NA NA
"8920" NA NA NA
"8921" NA NA NA
"8922" NA NA NA
"8923" NA NA NA
"8924" NA NA NA
"8925" NA NA NA
"8926" NA NA NA
"8927" NA NA NA
"8928" NA NA NA
"8929" NA NA NA
"8930" NA NA NA
"8931" NA NA NA
"8932" NA NA NA
"8933" NA NA NA
"8934" NA NA NA
"8935" NA NA NA
"8936" NA NA NA
"8937" NA NA NA
"8938" NA NA NA
"8939" NA NA NA
"8940" NA NA NA
"8941" NA NA NA
"8942" NA NA NA
"8943" NA NA NA
"8944" NA NA NA
"8945" NA NA NA
"8946" NA NA NA
"8947" NA NA NA
"8948" NA NA NA
"8949" NA NA NA
"8950" NA NA NA
"8951" NA NA NA
"8952" NA NA NA
"8953" NA NA NA
"8954" NA NA NA
"8955" NA NA NA
"8956" NA NA NA
"8957" NA NA NA
"8958" NA NA NA
"8959" NA NA NA
"8960" NA NA NA
"8961" NA NA NA
"8962" NA NA NA
"8963" NA NA NA
"8964" NA NA NA
"8965" NA NA NA
"8966" NA NA NA
"8967" NA NA NA
"8968" NA NA NA
"8969" NA NA NA
"8970" NA NA NA
"8971" NA NA NA
"8972" NA NA NA
"8973" NA NA NA
"8974" NA NA NA
"8975" NA NA NA
"8976" NA NA NA
"8977" NA NA NA
"8978" NA NA NA
"8979" NA NA NA
"8980" NA NA NA
"8981" NA NA NA
"8982" NA NA NA
"8983" NA NA NA
"8984" NA NA NA
"8985" NA NA NA
"8986" NA NA NA
"8987" NA NA NA
"8988" NA NA NA
"8989" NA NA NA
"8990" NA NA NA
"8991" NA NA NA
"8992" NA NA NA
"8993" NA NA NA
"8994" NA NA NA
"8995" NA NA NA
"8996" NA NA NA
"8997" NA NA NA
"8998" NA NA NA
"8999" NA NA NA
"9000" NA NA NA
"9001" NA NA NA
