# Supplementary material for: Adaptive switch to sexually dimorphic movements by partner-seeking termites
Source: Sci Adv. 2019 Jun 19;5(6):eaau6108. doi: 10.1126/sciadv.aau6108 (PMC6584256; doi:10.1126/sciadv.aau6108)
Supplement: Data file S1 [file aau6108_Data_file_S1.zip › Dataset/CfExperimetns/170630_173_F_02_set1_after-position_5FPS.txt]

"time" "x" "y"
"1" 0 95.2066231493312 66.754159930429
"2" 0.2 95.0098378742154 66.6639666793343
"3" 0.4 94.6832973083201 66.8390235803227
"4" 0.6 94.5644083178483 66.7907613153625
"5" 0.8 94.620743519655 66.7767082432027
"6" 1 94.5555833231289 66.6265996837339
"7" 1.2 94.5629713119733 66.2621967426395
"8" 1.4 94.7978961574556 66.019403799036
"9" 1.6 95.1050030936973 65.6082956722027
"10" 1.8 95.2480300509701 65.4096655351327
"11" 2 95.5456192885875 65.2083551685092
"12" 2.2 95.8922314216761 64.7962075022878
"13" 2.4 96.026561795647 64.5895219041553
"14" 2.6 96.1126553535101 64.3541995126627
"15" 2.8 96.2387314866008 64.2049960379604
"16" 3 96.379003165394 64.0692576082511
"17" 3.2 96.3650000129414 64.0869251370464
"18" 3.4 96.2955753739888 64.2145151333881
"19" 3.6 96.4406308120364 64.2533470591659
"20" 3.8 97.040304122001 64.3671031935815
"21" 4 97.2291384769101 64.0084104851145
"22" 4.2 97.4232047114977 64.1768898936408
"23" 4.4 97.4983516657838 64.2902442982501
"24" 4.6 97.5115383079307 64.1648444032182
"25" 4.8 97.4441588458789 64.306002494109
"26" 5 97.1622596428798 64.2451476727027
"27" 5.2 96.5921913461914 64.2167487560464
"28" 5.4 96.2021179662071 64.1950177604156
"29" 5.6 96.0388608753417 64.0196645449658
"30" 5.8 96.0127476119319 63.9784448032353
"31" 6 95.8372151391781 64.056434989414
"32" 6.2 95.6898012801958 63.9033671247231
"33" 6.4 95.5006297210816 63.9261524945884
"34" 6.6 95.2306415541223 63.8950173063088
"35" 6.8 94.9572251444101 63.7583091014527
"36" 7 94.6736630292259 63.7080878593659
"37" 7.2 94.7031023157293 63.5863618613942
"38" 7.4 94.6208639497283 63.5055464493088
"39" 7.6 94.5412596712876 63.1522447576517
"40" 7.8 94.3310170998219 62.9163647488203
"41" 8 94.1796081612162 62.8859738656211
"42" 8.2 94.1982562948717 62.8932344094623
"43" 8.4 94.3081070494101 62.8819996732027
"44" 8.6 94.2856128579992 62.8453662757621
"45" 8.8 94.319562074616 62.7521760542027
"46" 9 94.3280304760883 62.802948657673
"47" 9.2 94.4419048608285 62.7349545537231
"48" 9.4 94.6442345382071 62.6371343324156
"49" 9.6 95.1095691871142 62.5243223555496
"50" 9.8 95.5138930864859 62.4984298897936
"51" 10 95.6948593432738 62.6321875578542
"52" 10.2 96.1190140613795 62.8223867869272
"53" 10.4 96.8848236613014 63.3222710767679
"54" 10.6 97.0350863306154 63.3350157752922
"55" 10.8 97.2737653459414 63.6893403038589
"56" 11 97.1229191522738 63.7297872457633
"57" 11.2 97.2039685915938 63.6768381568762
"58" 11.4 97.3509317689617 63.6027215168264
"59" 11.6 97.4066524049305 63.6092768857639
"60" 11.8 97.1953843359701 63.6336784272127
"61" 12 97.0100611198476 63.7542521133589
"62" 12.2 96.7874559470514 63.8937772256266
"63" 12.4 96.5297660777811 63.9561854239608
"64" 12.6 96.396739978616 63.9511353590851
"65" 12.8 96.3833568798606 63.959792787376
"66" 13 96.4698670082132 64.0563133177936
"67" 13.2 96.4359161648201 64.1399905413127
"68" 13.4 96.3602199972666 64.2952775849898
"69" 13.6 96.3773365685734 64.6306443372843
"70" 13.8 96.5581399966854 64.9453199998937
"71" 14 96.4878874910069 65.1120344189285
"72" 14.2 96.3568860367539 65.2269387913902
"73" 14.4 96.3243071929707 65.1853853981876
"74" 14.6 96.4816277443522 65.3028685264501
"75" 14.8 96.4180622037517 65.1937598590591
"76" 15 96.3891032951454 65.3486484342027
"77" 15.2 96.2898264100278 65.6693891399674
"78" 15.4 96.3125050457889 65.6732074817027
"79" 15.6 96.2989589387142 65.5821971096202
"80" 15.8 96.4011817230836 65.568553748019
"81" 16 96.4659329591525 65.5276476664603
"82" 16.2 96.4631791248101 65.4953491236727
"83" 16.4 96.4698670082132 65.5315817155209
"84" 16.6 96.3929216368807 65.3639218011439
"85" 16.8 96.2661749340363 65.2244967208872
"86" 17 96.0700946206833 65.3252266472697
"87" 17.2 96.0113929306901 65.3824025751427
"88" 17.4 95.9919957546748 65.4784720532027
"89" 17.6 95.9958140964101 65.5013821036145
"90" 17.8 96.0324474938507 65.4482655675938
"91" 18 96.0174513662435 65.5315817155209
"92" 18.2 95.9505725322132 65.4017580965209
"93" 18.4 95.9481237873897 65.373818319519
"94" 18.6 95.9191001397283 65.5315817155209
"95" 18.8 96.0160990368789 65.377047350859
"96" 19 95.9663087284556 65.4686369305512
"97" 19.2 95.9616852068792 65.2890901760017
"98" 19.4 96.0324474938507 65.2207528887522
"99" 19.6 95.9691660904048 65.1265817174922
"100" 19.8 95.8974823453854 65.143629946772
"101" 20 95.871891551001 65.3545495077936
"102" 20.2 95.90547291824 65.1726504352491
"103" 20.4 95.8600894038192 65.20112159443
"104" 20.6 95.8166575021901 65.3278766551627
"105" 20.8 95.9175184086627 65.1565897813522
"106" 21 95.8357839918012 65.2284651829502
"107" 21.2 95.8128808150919 65.2680004284603
"108" 21.4 95.739380314326 65.2747389481383
"109" 21.6 95.7543421650701 65.1759830209327
"110" 21.8 95.6506889310487 65.2053283003562
"111" 22 95.6468327839497 65.2940196836334
"112" 22.2 95.7065469065023 65.2698719663629
"113" 22.4 95.7538700791829 65.1381768094603
"114" 22.6 95.7074558657467 65.3573865624046
"115" 22.8 95.6738258136428 65.3480057430195
"116" 23 95.6120151450946 65.6895929870134
"117" 23.2 95.5525591686816 65.8475420557884
"118" 23.4 95.4267328927353 66.1055327372076
"119" 23.6 95.3779036021313 66.0501952984142
"120" 23.8 95.2315693958818 66.1116683836084
"121" 24 95.1371235878815 66.1850834651884
"122" 24.2 95.148251326653 66.2333036665313
"123" 24.4 95.2315693958818 66.1337139038159
"124" 24.6 95.1344843165063 65.9640623204239
"125" 24.8 94.9247692396601 66.0427054742412
"126" 25 94.8961316766454 65.9290363779674
"127" 25.2 94.7612649647875 66.0418575696178
"128" 25.4 94.9994493311722 65.9202504848483
"129" 25.6 95.1039258338801 65.9938718206327
"130" 25.8 95.295595215208 65.9646200732878
"131" 26 95.3619693683513 65.9519464283792
"132" 26.2 95.550704545553 66.2004503425394
"133" 26.4 95.4688829369395 66.2268670333203
"134" 26.6 95.37304633992 66.3853093126532
"135" 26.8 95.3447289768798 66.4010065579148
"136" 27 95.2281071186697 66.5257991334046
"137" 27.2 95.0403365266671 67.0078428172167
"138" 27.4 95.1763828378705 67.4341813235839
"139" 27.6 95.4152477254615 67.5319905126186
"140" 27.8 95.399685233655 67.6232112283149
"141" 28 95.3383410160289 67.7696661211978
"142" 28.2 95.422951622279 67.9886054244503
"143" 28.4 95.4268811778513 67.9336657889968
"144" 28.6 95.2693011516217 68.0799376493181
"145" 28.8 95.1885128539878 68.0377619403823
"146" 29 95.1593790654244 68.1769487052741
"147" 29.2 95.1419741406794 68.1960299240008
"148" 29.4 94.9190417270572 68.0940361418792
"149" 29.6 94.6988026575328 68.0406514017687
"150" 29.8 94.5136611128268 68.1110065495916
"151" 30 94.3932665793046 68.3328051076385
"152" 30.2 94.3099616725387 68.536745592217
"153" 30.4 94.1345927894005 68.4244695612796
"154" 30.6 93.8314689053673 68.7036616737884
"155" 30.8 93.7398225285044 68.8379643826084
"156" 31 93.744526946368 68.8168803492634
"157" 31.2 93.6460065925101 68.8260668002741
"158" 31.4 93.6534250850244 68.952181173017
"159" 31.6 93.585254180512 69.0738300454114
"160" 31.8 93.5503865039005 69.0573597039046
"161" 32 93.5273107122815 69.1228065008456
"162" 32.2 93.5279170313813 69.1322579456354
"163" 32.4 93.5013459884816 69.0226568519027
"164" 32.6 93.4829780863428 69.0199105830392
"165" 32.8 93.3968451083524 69.1659621544142
"166" 33 93.2771547808807 69.4877308752615
"167" 33.2 93.1893329209689 69.468639166585
"168" 33.4 93.0820624980129 69.4684250539644
"169" 33.6 93.0859104076816 69.5271143428741
"170" 33.8 93.0043069900244 69.9091667073599
"171" 34 92.9227035723673 70.2021971616741
"172" 34.2 93.0935072293428 70.2782010441162
"173" 34.4 92.8596463859958 70.7140731451599
"174" 34.6 93.0039697858192 70.6183071508845
"175" 34.8 92.6853118119101 70.8436827691835
"176" 35 92.5332327153673 70.9032447042741
"177" 35.2 92.1488708201931 71.0241451365235
"178" 35.4 92.0621584407101 71.0924162633884
"179" 35.6 91.9138599220832 71.0983367910681
"180" 35.8 91.5629276149192 71.2237573013118
"181" 36 91.4719602958717 71.3267764283469
"182" 36.2 91.5168992409101 71.4287212573694
"183" 36.4 91.5026067323964 71.4128406923541
"184" 36.6 91.4267439499379 71.5116641250638
"185" 36.8 91.4607255596121 71.577685538145
"186" 37 91.5584932159295 71.5467809238386
"187" 37.2 91.383366375653 71.6042922468741
"188" 37.4 91.1391125096201 71.5594103671627
"189" 37.6 90.7267227906505 71.5627058897989
"190" 37.8 90.3113942073387 71.6191292319027
"191" 38 90.0392009893513 71.8818311432909
"192" 38.2 89.6318602930301 72.2409843669127
"193" 38.4 89.6535484740866 72.2140268742615
"194" 38.6 89.5305978702101 72.1708796126527
"195" 38.8 89.2229158931801 72.2955102868927
"196" 39 89.1355631438244 72.3758154683598
"197" 39.2 89.3111831002765 72.3623373161186
"198" 39.4 89.145368775019 72.3237758451285
"199" 39.6 89.1044486897839 72.2009407127804
"200" 39.8 88.7944593890091 72.0846947249898
"201" 40 88.7981657828227 72.0421273536153
"202" 40.2 88.6932355276601 72.0795037577412
"203" 40.4 88.6582587759392 72.0761587877221
"204" 40.6 88.583945236155 72.0107196581925
"205" 40.8 88.5663624454556 71.9755540767936
"206" 41 88.4361847620401 71.6684622071227
"207" 41.2 88.3738694249201 71.3802537729427
"208" 41.4 88.5481775043897 70.9933263990904
"209" 41.6 88.0506086136101 70.1534205733927
"210" 41.8 87.5170335395201 68.5488006425527
"211" 42 87.5373554347319 66.2156388402968
"212" 42.2 88.2623110893458 64.8042890020591
"213" 42.4 88.6096369851223 63.5645571852179
"214" 42.6 89.0659866761525 63.7101170004603
"215" 42.8 88.9230233332901 63.5752577986627
"216" 43 88.6464990248201 63.6804149300527
"217" 43.2 88.6202097419726 64.0544692322965
"218" 43.4 88.5309560039101 64.6681213991221
"219" 43.6 88.2375546249701 64.9773528838627
"220" 43.8 88.2461002962014 65.0581208208095
"221" 44 88.0797243961237 65.3001221300134
"222" 44.2 87.8665645419689 65.3028283333792
"223" 44.4 87.8959771149398 65.1860475648611
"224" 44.6 87.3937510336313 64.7806701010777
"225" 44.8 86.6773632215212 64.299240847286
"226" 45 86.7697638895516 64.0614350043065
"227" 45.2 86.799157916495 64.1459428317687
"228" 45.4 86.7293471025044 63.8556768157027
"229" 45.6 86.7554270969983 63.6876697793498
"230" 45.8 86.4121841248907 63.1561417812852
"231" 46 86.3252149043955 63.1258916176347
"232" 46.2 86.197737073549 63.130828276286
"233" 46.4 86.1436438989657 63.1380406995638
"234" 46.6 86.3033883630487 63.184707220475
"235" 46.8 86.7252274850919 63.4819421549451
"236" 47 86.9516583707142 62.8840072549398
"237" 47.2 86.984527601116 62.3932519310851
"238" 47.4 86.9367219625901 61.5577987594027
"239" 47.6 87.1312951115664 60.9224744239215
"240" 47.8 87.3170382468689 60.5471821129398
"241" 48 87.7394100550557 60.1386879571493
"242" 48.2 87.9361518719611 59.7781553944578
"243" 48.4 88.0903425091223 59.4062673281573
"244" 48.6 88.2204500285699 59.16998104128
"245" 48.8 88.3852356152366 59.1780523392843
"246" 49 88.6670211430544 59.1970061800489
"247" 49.2 89.0174794692887 58.9551503043241
"248" 49.4 89.1355631438244 59.0818768827599
"249" 49.6 89.2946243509689 59.1018413552615
"250" 49.8 89.5962733480572 58.6589137139674
"251" 50 89.8625754102244 58.5625824067599
"252" 50.2 90.0447708639927 58.7103737507486
"253" 50.4 90.5966450920694 58.3065787646408
"254" 50.6 91.0712547026121 58.3918500814431
"255" 50.8 91.3329824473268 58.5761829763694
"256" 51 91.4841400099475 58.4722431941793
"257" 51.2 91.5241116641879 58.2660487754249
"258" 51.4 91.5614101959958 58.0581249157884
"259" 51.6 91.5496584718727 57.9408156696747
"260" 51.8 91.5168992409101 57.4845214757216
"261" 52 91.1422653689387 57.216126015417
"262" 52.2 91.149683861453 56.5447524428741
"263" 52.4 91.2680706378268 56.3980311464805
"264" 52.6 91.3363263890283 56.2893202574391
"265" 52.8 91.4952619710768 56.2032957179805
"266" 53 91.4644704716986 55.9913614339719
"267" 53.2 91.8955514629934 55.2007688823694
"268" 53.4 92.0270026642376 55.0288196052868
"269" 53.6 92.0958424067209 55.1890730608378
"270" 53.8 92.5295234691101 55.2131330365599
"271" 54 92.5440331677042 55.1345842922909
"272" 54.2 92.292131708653 55.190877559017
"273" 54.4 92.0790600062026 55.0227717192121
"274" 54.6 91.5207553880091 54.9634016053859
"275" 54.8 91.383366375653 54.8422084108456
"276" 55 91.4404610353307 54.9196865920111
"277" 55.2 91.4764824538629 54.8537560642876
"278" 55.4 91.5241790700129 54.7813698390578
"279" 55.6 91.5056645046505 54.7667751816739
"280" 55.8 91.5168992409101 54.5267475145423
"281" 56 91.3412555210866 54.3900076539086
"282" 56.2 91.2778181207715 54.253870539168
"283" 56.4 91.1573876806024 54.3248755554623
"284" 56.6 91.1156262367283 54.0048179679451
"285" 56.8 90.9249035382701 53.3438583852727
"286" 57 90.6777300747967 52.8019317711563
"287" 57.2 90.8284406553041 52.757724415733
"288" 57.4 90.7682076905606 52.4853965535765
"289" 57.6 90.5137167304556 52.4744728833694
"290" 57.8 90.6133268526701 52.1014463514427
"291" 58 90.7532308938513 51.9539056267909
"292" 58.2 90.7532308938513 51.6408016044968
"293" 58.4 90.619588933116 51.6446199462321
"294" 58.6 90.4697370310516 51.6277616072499
"295" 58.8 90.4834518183755 51.6933888654255
"296" 59 90.2917676130654 52.4400213081008
"297" 59.2 90.2968221684713 52.6325574262333
"298" 59.4 90.4720687687659 52.1191223364912
"299" 59.6 90.526530490253 52.2086435682741
"300" 59.8 90.5881610434486 52.0592037431066
"301" 60 90.6131756018519 52.0392066397318
"302" 60.2 90.6526448629959 51.997216531617
"303" 60.4 90.6387526859761 52.0356037310895
"304" 60.6 90.6930185818717 51.9431114684239
"305" 60.8 90.6651592358821 52.0223146090952
"306" 61 90.6340986317101 52.0157627629027
"307" 61.2 90.6340986317101 52.0157627629027
"308" 61.4 90.6718209662875 51.9584444103631
"309" 61.6 90.6791694730233 51.9988611974102
"310" 61.8 90.6786095867958 52.0305997479313
"311" 62 90.6452263704816 52.0305997479313
"312" 62.2 90.6480796368332 52.0592037431066
"313" 62.4 90.6791694730233 51.9988611974102
"314" 62.6 90.6791694730233 51.9988611974102
"315" 62.8 90.6797188940877 52.029594438198
"316" 63 90.6838643523268 52.0525461216194
"317" 63.2 90.7271388919934 52.0886082380083
"318" 63.4 90.7565037581958 52.0862384417884
"319" 63.6 90.7232605134384 52.1017402917121
"320" 63.8 90.7941312082082 52.0105198859816
"321" 64 90.7941312082082 52.0105198859816
"322" 64.2 90.8257793868219 51.9577239685262
"323" 64.4 90.808770410001 52.069265830127
"324" 64.6 90.8080622811701 52.0391310143227
"325" 64.8 90.808770410001 52.069265830127
"326" 65 90.8205725571829 52.0850020263694
"327" 65.2 90.9002370506601 52.1066392962027
"328" 65.4 90.9858026177283 52.1951554000664
"329" 65.6 91.0230341335802 52.2036724134965
"330" 65.8 91.069586177425 52.0250175159403
"331" 66 91.1349909248227 51.7820802487027
"332" 66.2 91.1979040627958 51.8006264799884
"333" 66.4 91.2786792021625 51.6724234054697
"334" 66.6 91.6022119048244 51.4148648692456
"335" 66.8 91.7851197367686 51.3742381248631
"336" 67 92.0885995814606 51.3747437560605
"337" 67.2 92.545690183929 51.2088967233065
"338" 67.4 92.6111268867673 51.2145655713599
"339" 67.6 92.8304782222465 50.9818946697754
"340" 67.8 92.89278694134 51.0395376802167
"341" 68 93.0893423271157 50.9376200727775
"342" 68.2 93.0311036942933 50.8502621235438
"343" 68.4 93.0347436088447 50.5226698139177
"344" 68.6 92.7690298465923 50.2751556244223
"345" 68.8 92.7115261965159 50.1867476998373
"346" 69 92.6471283945572 49.9110927984086
"347" 69.2 93.047789639217 49.4992411660888
"348" 69.4 93.0068932534698 49.309476275822
"349" 69.6 93.0675028398073 48.9356670695064
"350" 69.8 93.1075418998727 48.6189945035345
"351" 70 93.0529431816017 48.578955443469
"352" 70.2 93.067701380601 48.4078463694209
"353" 70.4 93.2600649212693 48.1444980697318
"354" 70.6 93.4754882621697 47.7675344919335
"355" 70.8 93.6280496807232 47.2139874866933
"356" 71 93.9345579570044 46.5389206926744
"357" 71.2 94.1978199944344 45.5883592412658
"358" 71.4 94.5052029073465 44.7893080434754
"359" 71.6 94.5315534705736 44.3484297569239
"360" 71.8 94.2159322799201 43.9030848115927
"361" 72 94.0425587378192 43.410423847733
"362" 72.2 93.7774362768998 42.8282657011769
"363" 72.4 93.4555013718202 42.2115997514106
"364" 72.6 93.0704552149435 42.0972382713027
"365" 72.8 92.8619790047761 41.8646264673625
"366" 73 92.7355661160392 41.5930200865414
"367" 73.2 92.6050085424256 41.3105339079192
"368" 73.4 92.3445248120351 41.0594607169215
"369" 73.6 92.1885377596142 40.7894640194986
"370" 73.8 92.134251982325 40.5454316935538
"371" 74 92.1763003948408 40.1635090393859
"372" 74.2 92.2996592966454 39.9566758944968
"373" 74.4 92.3308933320401 40.0940598301327
"374" 74.6 92.4269893047162 40.2608964278558
"375" 74.8 92.4113982421519 41.2663671097027
"376" 75 92.3434429485435 41.1278885827694
"377" 75.2 92.4615732344846 41.0882049091601
"378" 75.4 92.5651559092186 40.823033261841
"379" 75.6 92.672881890942 40.7153072801176
"380" 75.8 92.7474614167505 40.7070206661389
"381" 76 92.8125646661774 40.6840888977522
"382" 76.2 92.8839419489801 40.7990020813027
"383" 76.4 92.9396601266856 40.6781866317843
"384" 76.6 92.8738977005628 40.708808830208
"385" 76.8 92.597879578706 40.6344705151823
"386" 77 92.2427312925919 40.6423285774641
"387" 77.2 91.9018934213929 41.1186367846337
"388" 77.4 91.6624158248442 41.1550897219884
"389" 77.6 91.5255541488435 40.820639351136
"390" 77.8 91.1643256229943 40.2988395070501
"391" 78 91.4787988309862 40.2630563150397
"392" 78.2 91.8268862495427 39.7561739907231
"393" 78.4 91.7664630910266 39.6782335180522
"394" 78.6 91.8109115545278 39.7428487573204
"395" 78.8 91.8723386638033 39.8105779840231
"396" 79 91.7891507137645 39.7198274930716
"397" 79.2 91.6545909580313 39.4685066890057
"398" 79.4 91.3713826569761 39.6057660930434
"399" 79.6 90.9347428020259 39.6838855223132
"400" 79.8 90.2628030813701 39.7084836817027
"401" 80 89.7958089775959 39.6342987565599
"402" 80.2 89.9397350774151 39.7817504765839
"403" 80.4 89.8662846564816 39.7010651891884
"404" 80.6 89.5090446286091 39.6404208134891
"405" 80.8 89.1837140134615 40.0033167603663
"406" 81 88.9970227961201 40.3861629728827
"407" 81.2 88.4535611541217 40.4949152198758
"408" 81.4 88.2578365035611 40.4764026355989
"409" 81.6 88.1567585138513 40.2926899672027
"410" 81.8 88.1207133678701 39.9927974073127
"411" 82 88.3202988108158 39.6276501076084
"412" 82.2 88.4859676210883 39.3768550311879
"413" 82.4 88.5862274456626 39.3729988840888
"414" 82.6 88.5781645926374 39.2993425793997
"415" 82.8 88.553211481453 39.5415676001313
"416" 83 88.4089218020501 39.9226926530527
"417" 83.2 88.1003529111873 40.8460470759106
"418" 83.4 87.9408486448192 41.4473333664906
"419" 83.6 87.8998332620388 42.2766776496433
"420" 83.8 87.8755357914829 43.1494397969454
"421" 84 87.8188541729596 43.9579577848116
"422" 84.2 87.7334680586244 44.4451911520741
"423" 84.4 87.9755250566421 45.1530453527542
"424" 84.6 88.4619872063164 45.9927582389215
"425" 84.8 88.8428003670751 46.9919902239501
"426" 85 89.2919433876229 48.119396870107
"427" 85.2 90.0674252267142 49.256542423414
"428" 85.4 90.3525436580039 50.041632356484
"429" 85.6 90.2481075830544 50.2563181284965
"430" 85.8 90.0513645728173 50.6136676777027
"431" 86 89.928166636118 51.2807811258314
"432" 86.2 89.8914545417979 51.4363255083047
"433" 86.4 89.651933021814 51.7221616553181
"434" 86.6 89.2831693257631 52.240281256938
"435" 86.8 88.7944593890091 52.8540891422275
"436" 87 88.4672689455328 53.571441638882
"437" 87.2 88.0116615279101 53.8286393746367
"438" 87.4 87.3720717719193 54.9121396132165
"439" 87.6 87.1653113963524 55.3285119946546
"440" 87.8 86.9604683410557 55.4915065663435
"441" 88 86.7758405393524 55.6505744340969
"442" 88.2 86.7346465064005 55.9763817856258
"443" 88.4 86.7026067029934 56.5134299189249
"444" 88.6 86.4684751133818 57.2052782197593
"445" 88.8 86.2085557084657 57.5087443312583
"446" 89 86.1698647649008 57.7515401130018
"447" 89.2 86.1273644292816 58.592256376817
"448" 89.4 85.9557047924005 59.06593425702
"449" 89.6 85.4923815700182 59.6065848532973
"450" 89.8 85.1204544453155 60.543420157973
"451" 90 84.8995345864615 61.1330207312541
"452" 90.2 84.7067231127958 61.4595037335884
"453" 90.4 84.3456330941303 61.9333344206018
"454" 90.6 84.0267976669379 62.0453585729805
"455" 90.8 83.6748509040182 62.6100718225946
"456" 91 83.3452910730129 62.7273033047681
"457" 91.2 82.8387804181192 62.8359712991936
"458" 91.4 82.3115553404148 63.0221363834317
"459" 91.6 81.8544813431556 63.2466860211209
"460" 91.8 81.2262931110019 64.0557719348954
"461" 92 80.8785749061879 64.7644421487027
"462" 92.2 80.4927102608268 65.4892906881194
"463" 92.4 80.0438885748914 66.2107015304597
"464" 92.6 79.9506867261487 66.7606291711247
"465" 92.8 79.8580170123823 67.5087692058971
"466" 93 79.7956810683387 68.1917856903027
"467" 93.2 79.6890852535703 68.6616715656736
"468" 93.4 79.4783901385047 69.1679189553243
"469" 93.6 79.1586893553332 69.8400463299912
"470" 93.8 79.2763865923387 70.1576862065884
"471" 94 79.4141833574989 71.1063866020952
"472" 94.2 79.2972511025351 71.8960030655008
"473" 94.4 79.1370197669489 72.6282242743435
"474" 94.6 79.1762369433958 73.7333995984741
"475" 94.8 79.3268629331575 74.3954809355481
"476" 95 79.2485672454101 75.050892300958
"477" 95.2 79.3002317468489 75.0986671672639
"478" 95.4 79.1094705107672 75.1543058611211
"479" 95.6 78.6605796894538 75.3847704369939
"480" 95.8 78.1925020370063 75.3151078005104
"481" 96 77.9383570322985 74.8591738435668
"482" 96.2 77.4697340043043 74.6560032732796
"483" 96.4 77.2426032683373 74.5491096661493
"484" 96.6 76.7321317567354 74.1898889727998
"485" 96.8 76.469161584092 73.8284911843391
"486" 97 76.1308333648798 73.5216353576118
"487" 97.2 75.4684089274689 73.6229949745851
"488" 97.4 74.5982852128301 73.6080270749827
"489" 97.6 73.9356339890616 73.6829313690967
"490" 97.8 73.1323622823276 74.04620069546
"491" 98 71.997082625722 74.2210002178413
"492" 98.2 70.7254499556071 74.7372565173391
"493" 98.4 69.9986343916601 74.8507387017796
"494" 98.6 68.9079192896071 74.7529927135815
"495" 98.8 68.4147219707418 74.6451763987324
"496" 99 68.1089058967264 74.0335835991415
"497" 99.2 67.9482404867256 74.0121692613532
"498" 99.4 67.8247720556154 74.2361000780606
"499" 99.6 67.9042739498513 74.7494057864968
"500" 99.8 67.7955761094241 75.5689218421139
"501" 100 67.3472366343909 76.2475909100585
"502" 100.2 65.8695220651323 77.4547009059527
"503" 100.4 64.9744603363601 78.1025207647627
"504" 100.6 64.3825381187875 78.2220074842876
"505" 100.8 63.5957335025801 78.7256741359627
"506" 101 62.8907912514101 78.9814531600088
"507" 101.2 62.0075972373041 79.2889512804603
"508" 101.4 61.039821168395 79.521060175036
"509" 101.6 60.3274371415632 79.51399494407
"510" 101.8 58.6636555357889 79.8082457564603
"511" 102 57.9847148108134 80.0920049080575
"512" 102.2 56.7769101941289 80.1972248573277
"513" 102.4 56.1178930481801 80.0849274268927
"514" 102.6 55.0099676857876 79.7524464891721
"515" 102.8 53.6447531062301 79.8434554955527
"516" 103 52.8424431408101 80.0420856326227
"517" 103.2 51.4092690680313 79.9380693754603
"518" 103.4 50.4988771570544 80.340779820645
"519" 103.6 49.7766387078798 80.6540663044906
"520" 103.8 48.557083499092 81.0159988180663
"521" 104 47.5669198520235 81.3818653807027
"522" 104.2 46.4513520132004 82.014232040993
"523" 104.4 46.2720697832201 82.8229075516027
"524" 104.6 46.1127967011733 83.3333193589343
"525" 104.8 45.7602230832575 83.7760862279448
"526" 105 45.3290058876521 84.3636207590253
"527" 105.2 44.6791339780901 84.7624724194627
"528" 105.4 43.7114231976548 85.2309975738197
"529" 105.6 42.7182507054259 85.7439389791027
"530" 105.8 42.0955334718037 85.956076296958
"531" 106 41.4533208884527 86.3621203819155
"532" 106.2 40.8028216911229 86.5278526614899
"533" 106.4 40.4615973421768 86.700306305736
"534" 106.6 39.5081909050996 86.977946641808
"535" 106.8 39.0833492905378 87.5968258647452
"536" 107 38.7020253854831 88.1954173396802
"537" 107.2 38.3033267138449 88.8537791046701
"538" 107.4 38.2329585493435 89.0933883493027
"539" 107.6 37.8769184630969 89.2611604107796
"540" 107.8 37.1467676037101 89.8896398791694
"541" 108 36.3271084819328 90.273308013805
"542" 108.2 35.8733672364753 90.2042269675288
"543" 108.4 35.3077488904274 90.2994050030475
"544" 108.6 35.587072683352 89.7600175370981
"545" 108.8 35.6972197474274 89.1802358737372
"546" 109 35.752549457191 88.7468030473431
"547" 109.2 35.6954761997312 88.1012625872606
"548" 109.4 35.5587315932327 87.286746115864
"549" 109.6 35.2773074901101 86.4449865217027
"550" 109.8 35.0273970235351 85.532164200609
"551" 110 34.4189291458705 84.6480219735641
"552" 110.2 33.584134185468 84.2557503360395
"553" 110.4 32.7268756512813 83.9074032059914
"554" 110.6 31.5749001557539 83.5036701537339
"555" 110.8 30.7152787506936 83.1686131267336
"556" 111 30.2687122690901 82.6982768773627
"557" 111.2 29.642175615698 82.1804773400058
"558" 111.4 28.792015446539 81.6026993717852
"559" 111.6 28.3641997783601 81.2728135407427
"560" 111.8 27.3654852236244 80.2810140808149
"561" 112 26.6232650475701 79.6292465242027
"562" 112.2 26.7860141461122 78.7260056005218
"563" 112.4 26.5613596797733 77.8069328827659
"564" 112.6 25.9614960552293 77.5410198015644
"565" 112.8 25.6237759149395 77.0747759032909
"566" 113 25.0509155591673 76.4596955974741
"567" 113.2 24.4071758712401 75.5982231542527
"568" 113.4 23.930471104813 74.7570795412464
"569" 113.6 23.4919193572901 74.1610756919227
"570" 113.8 23.2760412251244 73.6441127421415
"571" 114 22.8992155258192 72.5656614358845
"572" 114.2 22.3858221234101 71.9169121579839
"573" 114.4 22.3526756674952 71.5125081320431
"574" 114.6 22.4345059805351 70.9919188726089
"575" 114.8 22.5318736947851 70.6714168132027
"576" 115 22.8470376119627 70.1651046991027
"577" 115.2 22.8618420597434 69.8145809278027
"578" 115.4 22.7969302502434 69.4683846104694
"579" 115.6 22.8116721263936 69.3553477085049
"580" 115.8 22.7190360788434 69.303941359736
"581" 116 22.6747153415145 69.5607828858236
"582" 116.2 22.4976914121229 69.7308861266176
"583" 116.4 22.4575667549627 69.6526430451553
"584" 116.6 22.5001233531819 69.6003719564527
"585" 116.8 22.443600767031 69.3853070051972
"586" 117 22.4389317857283 69.38793330718
"587" 117.2 22.4637162948101 69.5592611437694
"588" 117.4 22.9097531572315 70.6435974662741
"589" 117.6 23.2407581509711 71.0371394472149
"590" 117.8 23.9668883405173 71.5245434523456
"591" 118 24.6845955150136 71.9897980475303
"592" 118.2 25.0974606170392 72.9391422870253
"593" 118.4 25.8261480269101 73.9023497828317
"594" 118.6 26.896530518257 74.5820221528762
"595" 118.8 28.1344119727301 75.0568586630227
"596" 119 29.4652663470039 75.3612950495777
"597" 119.2 30.6185731112718 75.7138214192559
"598" 119.4 31.6474391028701 75.6683279085127
"599" 119.6 32.2338709361244 75.5954412195598
"600" 119.8 33.2042428096824 75.9524102652968
"601" 120 34.1759918786329 75.6863361154651
"602" 120.2 34.9774149302201 75.5047501485727
"603" 120.4 36.1439746786965 75.1503316687027
"604" 120.6 37.3396484090816 74.820208751817
"605" 120.8 38.7681763753761 74.0310756136347
"606" 121 39.2244754000325 73.8388481706415
"607" 121.2 40.0674056263041 73.7144037615815
"608" 121.4 41.2293385870866 72.8593266275262
"609" 121.6 41.8673133582468 72.2014808942741
"610" 121.8 42.9102014366365 71.3952447266838
"611" 122 43.5517563777967 71.1873653196408
"612" 122.2 44.272556950116 71.1028894292909
"613" 122.4 45.3858114954547 70.6232149744651
"614" 122.6 46.2720697832201 70.2819459562027
"615" 122.8 47.5957143100816 69.6050085142741
"616" 123 48.903544608189 69.0386351434719
"617" 123.2 50.2035943719667 68.0333028950329
"618" 123.4 51.204774906182 66.8958182625765
"619" 123.6 51.8018945870139 66.420305666514
"620" 123.8 52.5622509999975 66.3097213418483
"621" 124 53.8680497309101 65.9797354710083
"622" 124.2 54.9659866230244 65.5545116014741
"623" 124.4 56.0396448123646 64.5531837141482
"624" 124.6 56.8135761808629 63.8042372685518
"625" 124.8 57.2996037682615 62.7784916526487
"626" 125 57.9466750944934 62.3482803506471
"627" 125.2 58.808695759646 61.7613523959857
"628" 125.4 59.3112000111647 61.1152182400845
"629" 125.6 60.4842901304055 60.2682571787486
"630" 125.8 61.0790562826869 59.1124781643813
"631" 126 61.3435297558737 58.6049015345118
"632" 126.2 62.3101580930386 57.5526805611339
"633" 126.4 63.2405937803823 56.4953988607305
"634" 126.6 63.6678783422815 55.3911768569027
"635" 126.8 64.0087168594657 54.5336197291749
"636" 127 64.484736795799 53.8881078458138
"637" 127.2 64.6186255988283 52.7522167470482
"638" 127.4 64.908958419501 51.6935641448391
"639" 127.6 65.0977927744101 50.797584471286
"640" 127.8 65.518826254378 50.088417989822
"641" 128 66.1508065729656 49.5462290325916
"642" 128.2 66.8469028844506 48.989118066973
"643" 128.4 67.5276990017309 48.2474485087593
"644" 128.6 68.0884568702828 47.8802903903936
"645" 128.8 69.0040277404895 46.9992325281606
"646" 129 69.9959545463138 46.3973776661431
"647" 129.2 70.8531043326017 45.2739130307962
"648" 129.4 71.5065181826128 44.483887613027
"649" 129.6 72.2133073103283 44.0847198567209
"650" 129.8 73.0666025515738 43.2243433271663
"651" 130 73.8490849097283 42.5197551404118
"652" 130.2 74.4646893603724 41.5272390988253
"653" 130.4 75.2709158077157 40.8480465595916
"654" 130.6 76.553210520097 39.4609694922074
"655" 130.8 77.9395124204934 38.918723332786
"656" 131 79.3833840805255 37.888456407645
"657" 131.2 80.3802372827309 37.114460803948
"658" 131.4 81.862515881814 35.89241826552
"659" 131.6 83.2454637135339 35.5708378444651
"660" 131.8 84.2051350387403 35.6080169230989
"661" 132 84.9450511878421 35.8137751117027
"662" 132.2 85.5874784366764 35.3988248528429
"663" 132.4 85.5561405056816 34.9272652562456
"664" 132.6 85.9722504948919 34.1496723590663
"665" 132.8 86.4871613162244 33.718050976417
"666" 133 87.309086648616 33.1065708213792
"667" 133.2 87.9337673565101 33.6288436039327
"668" 133.4 88.6325012108507 34.3985691263661
"669" 133.6 89.8240506644448 35.1273809280789
"670" 133.8 90.6343748521761 35.474023938575
"671" 134 92.0027737753854 36.4230463533463
"672" 134.2 93.5336641736923 37.1711388905542
"673" 134.4 94.4975435546856 38.5202001486109
"674" 134.6 96.0757581144259 39.7535803072501
"675" 134.8 96.9376976995632 40.5192189350496
"676" 135 97.4324471632686 41.1193969749857
"677" 135.2 97.9202583309984 41.8696651038792
"678" 135.4 98.7793852214395 42.5264198823498
"679" 135.6 99.6101036493701 42.4815161835427
"680" 135.8 100.21378347772 42.3724643435827
"681" 136 101.548724345456 42.2852858163997
"682" 136.2 101.864605343557 42.4004146050851
"683" 136.4 102.075029997999 43.3756795728611
"684" 136.6 102.49920617889 44.7561802343067
"685" 136.8 103.06860485953 46.0997004450727
"686" 137 103.964542076514 46.7922259025839
"687" 137.2 104.731089031982 48.1337716086415
"688" 137.4 105.53785009291 49.1620035743391
"689" 137.6 105.931102220366 49.8725386682658
"690" 137.8 106.4219489383 50.7149301005227
"691" 138 106.14152992126 51.8132379172627
"692" 138.2 106.469525476322 53.0497697048203
"693" 138.4 106.793694897114 54.0712150816823
"694" 138.6 106.930503460365 54.7562213385209
"695" 138.8 107.15867830588 54.8899790065815
"696" 139 107.107301962207 55.013531517673
"697" 139.2 106.96331342953 55.0497407389327
"698" 139.4 106.896854785421 55.3038911896601
"699" 139.6 106.750889532941 55.3319448307339
"700" 139.8 106.658080702219 55.2070146922182
"701" 140 106.613913904003 55.363606067713
"702" 140.2 106.549671288415 55.3073937790738
"703" 140.4 106.640708163227 55.41457081597
"704" 140.6 106.625959394426 55.3033786155996
"705" 140.8 106.781772319859 55.2674469996109
"706" 141 107.135885155652 55.2632269808573
"707" 141.2 107.242267110672 55.3528724623859
"708" 141.4 107.416946598848 55.6406523474347
"709" 141.6 107.945488118001 56.4596645817633
"710" 141.8 108.521272482939 56.8149512260522
"711" 142 108.603487036623 56.8683382722968
"712" 142.2 108.859807402616 56.8299280227615
"713" 142.4 109.362082984024 56.8155274196456
"714" 142.6 109.736716855996 56.8637476209884
"715" 142.8 110.135133542204 56.978843350438
"716" 143 110.460019876139 56.9750250087027
"717" 143.2 111.040572003197 57.1421247163265
"718" 143.4 111.544101642528 57.4599544090851
"719" 143.6 111.534945036619 57.5485176945765
"720" 143.8 111.977353680007 58.0249577720716
"721" 144 111.967937575145 58.3649014003498
"722" 144.2 111.99917161054 58.6796091261727
"723" 144.4 112.207538519035 59.2007510921354
"724" 144.6 112.001492699486 59.6029697811876
"725" 144.8 111.980016003084 59.5794457735394
"726" 145 111.981471895356 59.6216273009898
"727" 145.2 112.44706309609 59.9609682457027
"728" 145.4 113.047335054441 60.1394757218277
"729" 145.6 113.897977003564 60.3080214846136
"730" 145.8 114.896494472279 60.524377543693
"731" 146 115.579257138732 60.7052046358116
"732" 146.2 115.545723781116 61.1102891080262
"733" 146.4 115.950468005057 61.6410386092321
"734" 146.6 116.479776622589 61.7429811291461
"735" 146.8 116.632097611726 61.692790114693
"736" 147 116.45471821462 61.7953759821727
"737" 147.2 116.11847504141 61.5918774593902
"738" 147.4 115.578895624941 61.8555816854839
"739" 147.6 114.774458943657 62.1707028975238
"740" 147.8 113.988187475092 62.754143078733
"741" 148 113.319399134789 63.6038976758239
"742" 148.2 112.552340682384 63.8877981234965
"743" 148.4 111.924377309226 64.984347462519
"744" 148.6 111.804089128801 65.8300241303958
"745" 148.8 111.676652648482 67.0345008580741
"746" 149 112.04317024894 67.7966591508908
"747" 149.2 112.449974292395 68.4034375297633
"748" 149.4 112.794725448849 69.7096622479578
"749" 149.6 112.54832551891 71.2028822534839
"750" 149.8 112.359612835621 72.5966876990945
"751" 150 111.89790918772 73.2691874293927
"752" 150.2 111.572640794673 74.411541589445
"753" 150.4 110.767307745754 74.5377264665464
"754" 150.6 110.173316959557 74.8257726212027
"755" 150.8 109.357660421179 75.1990155258277
"756" 151 108.994867604567 75.5620580032456
"757" 151.2 108.048201854366 75.9871155891879
"758" 151.4 106.51152723541 76.2249827370916
"759" 151.6 104.639071192141 76.8317971955585
"760" 151.8 103.571404099234 77.0976859537027
"761" 152 103.290046861082 77.2423465577313
"762" 152.2 103.403708764247 77.2288343035088
"763" 152.4 103.366255011456 77.2786522104906
"764" 152.6 103.06860485953 77.1911589593827
"765" 152.8 102.426017285971 76.8577089610057
"766" 153 101.957102723961 76.6565505952639
"767" 153.2 101.82229811713 76.6069526738827
"768" 153.4 101.42893255156 76.2875865711427
"769" 153.6 100.883870054213 75.956811726127
"770" 153.8 99.7991162407876 75.8815830736823
"771" 154 98.7493730554001 75.5125395657127
"772" 154.2 97.3550673873401 75.4346453943127
"773" 154.4 95.8627770214943 75.5513709669997
"774" 154.6 94.8331857460586 76.1606422086433
"775" 154.8 94.3301644604053 76.3263067806153
"776" 155 93.9339095593513 76.2958341892909
"777" 155.2 93.5538318230201 76.0655881826527
"778" 155.4 92.6152070576501 75.5826443199727
"779" 155.6 92.5515541438495 75.3234298273694
"780" 155.8 92.1512950698379 75.2426804286099
"781" 156 91.7017995467586 74.8710141853997
"782" 156.2 90.9582642743041 74.3753240037633
"783" 156.4 90.1821107698324 74.3638274137901
"784" 156.6 89.1800740989101 74.7112223691439
"785" 156.8 88.6647136719707 74.9890356572179
"786" 157 87.864191980114 75.5587088779842
"787" 157.2 86.9494682815465 76.0354927073391
"788" 157.4 85.1418762658048 76.0768623390396
"789" 157.6 83.6243868740572 76.0514603182321
"790" 157.8 82.4106996796244 75.7141370997884
"791" 158 81.5873204609596 75.7480344690492
"792" 158.2 80.742787167939 75.5547821740489
"793" 158.4 80.1142722691378 75.3971250830393
"794" 158.6 79.673275941853 75.3320847353027
"795" 158.8 78.8685495645509 75.5360212552464
"796" 159 77.8045856718158 75.2421880029008
"797" 159.2 76.7424860767699 75.1612514123569
"798" 159.4 75.7527827085509 75.0142059322755
"799" 159.6 74.2956737054478 75.1135891350234
"800" 159.8 73.4439535112755 74.9593411522893
"801" 160 72.5863686434582 74.2890018887989
"802" 160.2 71.6872687502244 73.3958581890741
"803" 160.4 70.9040631363213 72.7152288338148
"804" 160.6 70.2025554535799 71.8030868505235
"805" 160.8 69.8130845965799 70.7816444142404
"806" 161 68.8189870844005 69.5629228355873
"807" 161.2 67.7988452919379 68.648332083786
"808" 161.4 66.9081110171323 67.9811829305916
"809" 161.6 66.3227798582771 67.1286612653541
"810" 161.8 65.6029246737919 66.0650387681391
"811" 162 64.0839883314919 64.8718416880572
"812" 162.2 63.0751867456535 64.0004358952956
"813" 162.4 61.6493528947226 63.0280512445777
"814" 162.6 60.5592292290993 62.7820003991081
"815" 162.8 59.222683907301 62.6164513616118
"816" 163 58.1838078760452 62.5258619075676
"817" 163.2 56.7133507139934 62.4420418532583
"818" 163.4 55.5136518203966 62.3820033027297
"819" 163.6 53.9726298684379 61.7965299698972
"820" 163.8 53.2013879036128 61.0767496198108
"821" 164 51.8626164584627 59.5783302107553
"822" 164.2 51.0548076384514 58.1565390458403
"823" 164.4 50.5342771750799 56.8856181767499
"824" 164.6 50.3248447331082 55.8274332067876
"825" 164.8 49.8899681945799 54.5869850445284
"826" 165 49.4807750770572 53.4850606626439
"827" 165.2 49.2005232025233 52.4177260813536
"828" 165.4 49.3738615084689 51.1176887867615
"829" 165.6 49.6024165351958 49.8643999337599
"830" 165.8 49.8916995036008 48.4936613633109
"831" 166 49.7211124154244 46.9526416219027
"832" 166.2 49.7747873906748 45.7987387494968
"833" 166.4 49.8435175419101 44.1499494163373
"834" 166.6 49.6661347753557 42.6430116240492
"835" 166.8 48.723325172253 41.5779437953027
"836" 167 48.5805732095023 41.1907417005765
"837" 167.2 49.1714893964983 40.7356176084968
"838" 167.4 50.3323432093693 40.0224448827537
"839" 167.6 51.3897168442001 38.9957520133927
"840" 167.8 52.4450316158519 37.4472839488289
"841" 168 53.4711603813958 36.3590343115027
"842" 168.2 54.5400778763219 35.5503095319674
"843" 168.4 55.3073442761697 34.8176284966835
"844" 168.6 56.3940464320244 34.0481738933027
"845" 168.8 57.4082399567178 33.0987138489623
"846" 169 57.9880404632925 31.922884883438
"847" 169.2 58.2914214916833 30.2688343537955
"848" 169.4 58.4044579033958 28.9034493346456
"849" 169.6 58.5760650905278 28.1770916411145
"850" 169.8 59.5469057505958 27.927917569017
"851" 170 60.4253672415328 27.6569326349102
"852" 170.2 61.4872264648629 26.6024219183159
"853" 170.4 62.3585144135101 25.6726958446741
"854" 170.6 63.2070130022771 24.7335078864091
"855" 170.8 63.7851317378545 23.7834530843694
"856" 171 64.1253403830327 23.8136636120612
"857" 171.2 64.1360260556716 24.4154995719779
"858" 171.4 65.0622749918535 24.6954844203631
"859" 171.6 66.3362586843755 25.043556264168
"860" 171.8 67.6967146566554 25.1768116115612
"861" 172 68.6885084147715 25.0936861764552
"862" 172.2 68.8657109875363 25.0505477832074
"863" 172.4 69.2177055814509 25.3417780893047
"864" 172.6 69.6866602868183 25.8306037567639
"865" 172.8 70.2682680618909 26.2455247305969
"866" 173 70.6965880068914 26.5538324929363
"867" 173.2 71.1633020505736 26.6799345326354
"868" 173.4 72.1485135223001 26.9688919492327
"869" 173.6 73.4827052102579 27.4316849284418
"870" 173.8 74.7570888138779 27.8735950593156
"871" 174 75.9579359230019 28.016409586866
"872" 174.2 77.3577490525553 28.3719502419285
"873" 174.4 78.9441749736771 28.928081610761
"874" 174.6 80.5649787420701 29.7185561996527
"875" 174.8 82.4095756656071 30.6286984498239
"876" 175 84.2102636840664 30.9697313277652
"877" 175.2 85.5174744234859 31.7971110208239
"878" 175.4 86.6768730568324 32.7320396898095
"879" 175.6 88.5939397398606 33.6928942072473
"880" 175.8 90.3330620815141 34.6646432761978
"881" 176 91.7315056315019 35.2573881731313
"882" 176.2 93.8330078479633 35.9380743213836
"883" 176.4 94.5547719255101 36.1868471957764
"884" 176.6 96.0191823478301 36.0630364601827
"885" 176.8 96.6547673140616 35.750830326733
"886" 177 96.6687117651873 36.318930381673
"887" 177.2 96.7085835774247 37.424596326091
"888" 177.4 96.8409280433955 39.1601994655377
"889" 177.6 97.5054956856725 40.4797131015047
"890" 177.8 98.3962656655438 41.786946968069
"891" 178 99.2446180273259 42.7972575080096
"892" 178.2 100.10910324942 44.2788049628251
"893" 178.4 100.768741265528 45.7758286990851
"894" 178.6 101.963882228675 47.3375304688204
"895" 178.8 103.63333760218 48.7208393126827
"896" 179 105.00427501882 50.0645137693327
"897" 179.2 106.468870903453 51.6448381371884
"898" 179.4 107.904634531602 53.2538306987123
"899" 179.6 109.67013588568 54.6135333790927
"900" 179.8 111.130349097794 55.2154738230328
"901" 180 112.174279250306 56.3516145610294
"902" 180.2 111.585118023104 57.0001521607672
"903" 180.4 111.117616248298 58.3116783920803
"904" 180.6 111.117532581089 60.0429621103343
"905" 180.8 111.061977554441 62.063316035019
"906" 181 111.079695828973 63.6284854824527
"907" 181.2 111.203245755044 65.931516331878
"908" 181.4 111.749713559607 68.0493731143088
"909" 181.6 112.917297909752 70.2020019381869
"910" 181.8 113.54147620426 71.5671997843027
"911" 182 112.851247296577 72.7426936436118
"912" 182.2 111.789054050213 74.02912768643
"913" 182.4 110.147218779153 75.2713323233046
"914" 182.6 109.062758051213 76.6924789004603
"915" 182.8 108.299552533456 78.05365987543
"916" 183 107.273453232357 78.6291004885085
"917" 183.2 106.396275655277 79.6769368332231
"918" 183.4 105.36648291583 81.1014463636627
"919" 183.6 104.282888442577 81.9837748869754
"920" 183.8 102.791883848607 82.2316199777936
"921" 184 101.480199633757 83.0152584646517
"922" 184.2 100.192984076634 83.6979739877559
"923" 184.4 98.7843451292606 84.5136928905996
"924" 184.6 97.6730514967166 85.4440882977995
"925" 184.8 97.5827959217722 85.9570287813234
"926" 185 97.659531996421 85.8819471306049
"927" 185.2 97.3843623691927 85.8184464473983
"928" 185.4 97.2291384769101 85.8607802362027
"929" 185.6 96.5376865931058 86.1274831056701
"930" 185.8 96.1551430833647 86.1041995218277
"931" 186 95.1000311253101 86.2026490995694
"932" 186.2 94.5556279054156 85.9228387793511
"933" 186.4 94.1220265288435 85.6314251759694
"934" 186.6 93.6293553022471 85.6999118387462
"935" 186.8 93.7338871961409 85.7345232001423
"936" 187 93.3668858116601 86.135949863431
"937" 187.2 93.2451761688476 86.1366554265777
"938" 187.4 92.9652439903789 86.4125306169527
"939" 187.6 92.9617104846198 86.9224024109285
"940" 187.8 92.8540825166101 87.6004167308027
"941" 188 92.6131875791323 88.945293257999
"942" 188.2 92.4595957470578 89.6625468971459
"943" 188.4 91.9763873306292 90.7554224109724
"944" 188.6 92.0138103343239 92.0094954326337
"945" 188.8 92.3099182148017 92.4982082750762
"946" 189 92.4931054149491 92.4691396475079
"947" 189.2 92.5933534151184 92.503422075036
"948" 189.4 92.4352811382805 92.9409757538879
"949" 189.6 92.5161994661075 93.3734680830711
"950" 189.8 92.2763674120601 93.5479612762402
"951" 190 91.8102044542064 93.6670263638508
"952" 190.2 91.3357500050962 93.5415078347143
"953" 190.4 91.1416773177028 93.6074505748247
"954" 190.6 91.0724442629219 93.7670386333027
"955" 190.8 91.0758117643077 94.3798686805822
"956" 191 91.0312627402064 95.0806613262953
"957" 191.2 90.9254805321323 95.6624634707027
"958" 191.4 90.9611908229955 96.6282245388735
"959" 191.6 91.3631607447259 97.4014166830974
"960" 191.8 91.5168992409101 98.4458818620627
"961" 192 91.4469942152947 99.2725587221258
"962" 192.2 91.5563393276949 99.9630762671964
"963" 192.4 91.8294375829471 101.05735608248
"964" 192.6 92.3945800454172 101.766002065379
"965" 192.8 92.6697329776301 102.226345647343
"966" 193 92.5392602405351 102.937995452161
"967" 193.2 92.6683782963884 102.695516917398
"968" 193.4 92.3747211284797 101.550539760285
"969" 193.6 91.5168992409101 100.888655742886
"970" 193.8 90.5082695856024 100.086452948933
"971" 194 89.0838518871807 99.4487311354203
"972" 194.2 87.5637700423601 99.0443687456527
"973" 194.4 86.1910025819342 98.9268236255581
"974" 194.6 84.6251649298491 98.8795560781173
"975" 194.8 83.6469019235998 99.0334008881855
"976" 195 82.2693412094589 99.1977822661539
"977" 195.2 81.0481103015487 99.6869956597027
"978" 195.4 79.4799587545689 100.649217776997
"979" 195.6 78.1066002264286 101.033314671555
"980" 195.8 76.8901048335768 101.562225711925
"981" 196 75.9672752751851 101.678165416115
"982" 196.2 74.906220093014 101.583769313924
"983" 196.4 73.4089085315027 102.033437366073
"984" 196.6 71.9320790031958 102.413291658703
"985" 196.8 71.1816521197976 102.637237401478
"986" 197 70.4802800181501 102.678131841463
"987" 197.2 69.0591675271398 102.892235550419
"988" 197.4 68.0783266939518 103.419424705953
"989" 197.6 66.5856397763706 103.668822710874
"990" 197.8 65.2756679926504 103.799200942053
"991" 198 64.2827889440212 103.293207298592
"992" 198.2 62.9439009137283 102.792646389547
"993" 198.4 61.6924193837178 102.278474823587
"994" 198.6 60.6464654379476 102.320792330165
"995" 198.8 59.243449306802 102.344871102743
"996" 199 58.1703058643531 102.255531311563
"997" 199.2 56.3395067740953 101.648774791258
"998" 199.4 55.2775633086244 100.563305087953
"999" 199.6 53.1562581646687 98.9707274169441
"1000" 199.8 51.6610482079101 98.0317445174527
"1001" 200 50.7356775282938 96.6889758069818
"1002" 200.2 49.7550014380465 95.5709968300436
"1003" 200.4 49.4674767144618 94.6059678126337
"1004" 200.6 49.1116547227123 93.648057426439
"1005" 200.8 49.3271404506067 92.7859221598263
"1006" 201 48.551182425501 91.3797593121004
"1007" 201.2 48.2031579324278 90.4313352933498
"1008" 201.4 48.1794147892738 89.0296567545209
"1009" 201.6 48.1288341584945 88.1343795897287
"1010" 201.8 48.5437172119222 87.571167313028
"1011" 202 48.5528292367357 85.9921134321678
"1012" 202.2 48.9996640184101 85.0215632705241
"1013" 202.4 49.0509896352241 84.3119542699934
"1014" 202.6 49.0855151212972 83.4046011218962
"1015" 202.8 48.8183586194618 81.4893056171165
"1016" 203 49.0083189263434 80.4384804159694
"1017" 203.2 49.1506693857733 79.4345110957027
"1018" 203.4 49.1875666248575 78.5694758238395
"1019" 203.6 49.2917671611601 78.6028285364839
"1020" 203.8 49.7304453576198 78.1614020577672
"1021" 204 49.8077498101448 77.5904858135803
"1022" 204.2 49.9198056479204 76.4391991439295
"1023" 204.4 49.9427944270278 75.1159665930851
"1024" 204.6 49.984796186116 74.2301113104968
"1025" 204.8 50.2891620802082 73.5100601747989
"1026" 205 50.3303561131601 73.1095043780227
"1027" 205.2 50.2998672329404 72.1289819901573
"1028" 205.4 50.2803072880783 70.0180521512261
"1029" 205.6 49.8041770513041 68.4388439713088
"1030" 205.8 49.0305443938033 67.0054751058095
"1031" 206 48.9720282975339 65.8068872478017
"1032" 206.2 49.1982177886454 64.8446273251439
"1033" 206.4 49.4743316253789 63.7664230776402
"1034" 206.6 49.8091524662925 62.6376258021439
"1035" 206.8 50.6843378032839 61.7554461195438
"1036" 207 51.4528405170611 59.997710779382
"1037" 207.2 51.9726248935101 58.8630313535884
"1038" 207.4 52.4288621831387 57.4980287309599
"1039" 207.6 53.1760653466176 56.7496708021367
"1040" 207.8 53.6492042017387 55.6619518336741
"1041" 208 53.547164936778 54.9198926249102
"1042" 208.2 53.579552799799 54.3605215705083
"1043" 208.4 53.0891080169101 52.887548034733
"1044" 208.6 52.8694065078332 51.4637627213469
"1045" 208.8 52.1923881743328 50.0274538104656
"1046" 209 51.7285564897901 48.5416827184627
"1047" 209.2 51.347414910524 46.5917062534354
"1048" 209.4 50.9186193867538 44.6012113227652
"1049" 209.6 50.3284469422925 42.6295151092027
"1050" 209.8 50.0401810439596 41.1583949909304
"1051" 210 49.919884376616 39.6741186060851
"1052" 210.2 50.3490806735928 38.3715500668085
"1053" 210.4 50.4086321187336 36.8752741141145
"1054" 210.6 50.9794742081601 35.4387291012583
"1055" 210.8 51.3279159025516 34.1089215489857
"1056" 211 52.4569761898166 32.6142902210205
"1057" 211.2 53.7457159360832 31.21876798152
"1058" 211.4 54.2865103280752 30.2628700818386
"1059" 211.6 54.7253997692566 29.9408630799106
"1060" 211.8 56.4607771988236 29.7245480589912
"1061" 212 58.0448750114293 28.7134217956258
"1062" 212.2 59.4810841259761 27.3813636323159
"1063" 212.4 60.941546331182 26.6215066324114
"1064" 212.6 61.2443917195465 25.5883947933754
"1065" 212.8 61.4860492768907 25.2337803749454
"1066" 213 62.310191177549 25.0564457928971
"1067" 213.2 63.3451739179101 24.760221265417
"1068" 213.4 64.9232241216771 24.5569329632658
"1069" 213.6 66.3765554215601 24.0244922703127
"1070" 213.8 67.9314429198909 23.1821866438085
"1071" 214 69.1994842841365 22.3990760654102
"1072" 214.2 70.8522561971722 22.1293573303143
"1073" 214.4 72.2547834275673 22.3603389370456
"1074" 214.6 73.3809330715162 22.5402935812179
"1075" 214.8 74.8422008828807 22.6481328084086
"1076" 215 76.2002829636428 21.9663508791582
"1077" 215.2 77.4239809479427 22.3050631042353
"1078" 215.4 77.2574968438081 22.6870175538354
"1079" 215.6 76.9753685305438 22.2748426470789
"1080" 215.8 76.2724591310617 21.0532230363088
"1081" 216 75.9817810775121 19.6547087386211
"1082" 216.2 76.283444777495 19.0114144601838
"1083" 216.4 76.3976405721701 17.9526416096827
"1084" 216.6 76.070409426881 17.342268932625
"1085" 216.8 75.5409574204395 16.3402322617027
"1086" 217 75.3913077962755 16.0556189431258
"1087" 217.2 74.8566216104053 14.8277240791784
"1088" 217.4 74.0982788173673 13.517495860017
"1089" 217.6 74.0484100621323 12.4599485382583
"1090" 217.8 74.1266580505233 12.2397655030989
"1091" 218 73.948293057821 12.3221269845344
"1092" 218.2 73.5416269326346 12.5051365779782
"1093" 218.4 73.0340492504635 11.9312709096444
"1094" 218.6 72.3549330765101 11.4328994635027
"1095" 218.8 71.6649082940139 10.2262746574763
"1096" 219 71.6093745788244 10.1606279973027
"1097" 219.2 71.5847271574335 9.97766162585224
"1098" 219.4 71.4171483463219 10.6127196587615
"1099" 219.6 71.8333475954689 11.2236543364086
"1100" 219.8 72.6034525757387 10.8357108161027
"1101" 220 72.9876395064667 10.9280570507499
"1102" 220.2 73.9870364225422 11.2881338808065
"1103" 220.4 75.1018481208807 10.7463616194968
"1104" 220.6 76.3460820491958 9.97145643818842
"1105" 220.8 77.7492935094829 9.88938486323668
"1106" 221 78.9414072396318 10.1207440401254
"1107" 221.2 79.389845889616 10.4638043310851
"1108" 221.4 79.8481981193062 10.6562714377621
"1109" 221.6 80.3458264867659 10.6442209780777
"1110" 221.8 81.0127545432071 10.6369907022671
"1111" 222 81.6875802855339 10.2668005807621
"1112" 222.2 81.6952925797319 10.8683595282077
"1113" 222.4 81.2151810782837 12.1330910261972
"1114" 222.6 81.5529364826601 13.512511560359
"1115" 222.8 81.9299242993717 14.4356769719774
"1116" 223 82.5506938125553 14.9791781915414
"1117" 223.2 83.6311181775287 15.3444717200945
"1118" 223.4 84.7055850486033 15.4772002490322
"1119" 223.6 85.615569081584 15.6120910942679
"1120" 223.8 85.690897039807 15.9748523855481
"1121" 224 86.4247749509846 16.5971172950431
"1122" 224.2 87.0482336184891 16.823996063029
"1123" 224.4 87.1434660758476 17.5451577255465
"1124" 224.6 88.1658270754726 18.5026069156715
"1125" 224.8 89.5479076860768 18.9540144575694
"1126" 225 90.6702234648232 19.341697887931
"1127" 225.2 91.5210425478995 19.8578998956708
"1128" 225.4 92.596410855421 20.374642334757
"1129" 225.6 93.2536213277366 21.3675856709374
"1130" 225.8 93.6903978944908 22.3204944530575
"1131" 226 94.5000802732505 22.4516100710112
"1132" 226.2 94.7365249921101 22.6756248689027
"1133" 226.4 95.1132897076761 23.9680604291176
"1134" 226.6 95.0221369539101 25.3426888417339
"1135" 226.8 96.0607259059101 27.0871937220465
"1136" 227 97.2441706854259 28.6024147173553
"1137" 227.2 98.0518102520469 29.8651202326817
"1138" 227.4 98.8499666898798 31.1912674654906
"1139" 227.6 99.8309097801346 32.5509631362231
"1140" 227.8 101.391870002265 33.8706086853801
"1141" 228 102.457489678456 35.0190972014603
"1142" 228.2 104.018067074834 36.575783310181
"1143" 228.4 105.40940757624 37.7777026246602
"1144" 228.6 106.284670499116 39.2507550456408
"1145" 228.8 106.495630465737 40.6344705151823
"1146" 229 106.12205637841 42.6454118788762
"1147" 229.2 106.477398345879 44.3620581483316
"1148" 229.4 107.260963581456 46.5340588018542
"1149" 229.6 108.051707442637 48.4027321056421
"1150" 229.8 108.594004062635 49.6519131124578
"1151" 230 108.854136598059 50.9568647695146
"1152" 230.2 109.0314036802 52.1481828542827
"1153" 230.4 108.5224267655 53.0242872978711
"1154" 230.6 108.567067869577 54.6460679648239
"1155" 230.8 108.521116554261 55.8534560115687
"1156" 231 108.701307257931 57.8824656108966
"1157" 231.2 108.86782592026 59.7934957771927
"1158" 231.4 108.47293459257 61.7437008282594
"1159" 231.6 108.36854034224 63.9962075373006
"1160" 231.8 108.379397672043 65.4890698996517
"1161" 232 108.241009209316 66.4277269307423
"1162" 232.2 107.866644907962 66.8790949117955
"1163" 232.4 107.61502799691 67.5110230881715
"1164" 232.6 106.625959394426 68.2040988582903
"1165" 232.8 106.087927488879 68.6377365135068
"1166" 233 105.447099601959 69.2931437318774
"1167" 233.2 104.469697346484 70.191326499376
"1168" 233.4 104.11238675629 71.2244654301427
"1169" 233.6 103.467295842941 72.416087284866
"1170" 233.8 102.883827036446 74.1224498193006
"1171" 234 102.417895378233 76.0590970017027
"1172" 234.2 101.800503485334 77.7861445393088
"1173" 234.4 101.874256097394 79.5671879810544
"1174" 234.6 101.955529606129 80.5258408929215
"1175" 234.8 102.271320324523 81.1515331534446
"1176" 235 102.678675801522 81.2673151286439
"1177" 235.2 103.14909550331 81.195784860136
"1178" 235.4 103.366126727247 81.1659630578005
"1179" 235.6 103.209777105 81.3381046102533
"1180" 235.8 103.048817949324 81.3952954102544
"1181" 236 102.471899276759 81.9253130881446
"1182" 236.2 101.53006933862 82.0477349104124
"1183" 236.4 100.376336314352 82.1813055608606
"1184" 236.6 99.3900735544585 82.5419022343479
"1185" 236.8 98.0550376701229 83.1344842372027
"1186" 237 97.0350863306154 84.4607349976185
"1187" 237.2 96.6292638235998 85.7331949554613
"1188" 237.4 96.4995861831818 87.2450951301049
"1189" 237.6 95.929374950216 88.8138857342792
"1190" 237.8 94.998954164803 90.1449596632027
"1191" 238 94.1272812943744 91.586929145667
"1192" 238.2 93.7767359576892 92.9029567784701
"1193" 238.4 93.6811740032266 95.0133453757027
"1194" 238.6 93.6902427886138 96.0567426098879
"1195" 238.8 93.8998459317654 97.0785658411106
"1196" 239 93.4113624218731 97.2588131561842
"1197" 239.2 92.4653753279572 96.7545092069968
"1198" 239.4 90.7854539728857 95.9870225182027
"1199" 239.6 88.9700224007528 96.1423732532982
"1200" 239.8 86.9623812190513 96.0626256845615
"1201" 240 84.9886258283387 96.3208546813456
"1202" 240.2 82.7835880239454 96.4520965415615
"1203" 240.4 81.3046110718985 96.5984011890748
"1204" 240.6 80.3770942467173 97.5894839358593
"1205" 240.8 78.1191017601101 97.8175355461027
"1206" 241 73.6645288331726 97.0872776892277
"1207" 241.2 69.9458446670667 95.8392112893413
"1208" 241.4 65.4411215017656 94.6097972588112
"1209" 241.6 61.0222584493744 93.7336554169884
"1210" 241.8 57.5810052343101 92.8236536685694
"1211" 242 54.4640581635919 91.5479399094414
"1212" 242.2 52.2409270394434 90.1233223933694
"1213" 242.4 50.6780979497673 88.5292975915818
"1214" 242.6 49.7093664689435 87.712930533936
"1215" 242.8 49.381773742374 86.5975627337233
"1216" 243 48.2776037869617 86.0916521359707
"1217" 243.2 47.3040085865734 85.9005221603864
"1218" 243.4 46.7115227335351 85.7309566172027
"1219" 243.6 45.6765981578779 86.0848306754447
"1220" 243.8 45.4295144959101 86.3781076876724
"1221" 244 44.2985767840029 86.1478644246099
"1222" 244.2 42.6220787350351 85.9297490337964
"1223" 244.4 41.6687292381417 85.4733592258185
"1224" 244.6 40.138539656257 84.9785095193252
"1225" 244.8 38.0170046368779 84.9373573978317
"1226" 245 36.2160527103843 84.8148301511666
"1227" 245.2 33.9184869445768 84.175040213733
"1228" 245.4 31.9112848919527 83.366509428607
"1229" 245.6 30.3894482347601 82.0634393804527
"1230" 245.8 29.2136076113328 80.1492101941151
"1231" 246 28.5483870378163 78.229585631859
"1232" 246.2 27.9426664215162 76.88524730443
"1233" 246.4 28.2740593583637 75.6763180838264
"1234" 246.6 28.0331495499101 74.178621550733
"1235" 246.8 28.4519354176521 72.8051308093479
"1236" 247 29.1253613010623 70.4555144903005
"1237" 247.2 29.4583560925585 68.9658768515049
"1238" 247.4 30.0703817249871 67.2153979447686
"1239" 247.6 29.3983473960259 65.5529498135764
"1240" 247.8 29.3166330559328 64.4929927635209
"1241" 248 28.8943128892768 62.786795685936
"1242" 248.2 28.3488259287417 60.9489943145132
"1243" 248.4 27.9929979151679 59.6959674564037
"1244" 248.6 27.8619535688112 58.5314818035269
"1245" 248.8 28.7241462316843 57.4859437673479
"1246" 249 29.2650628041166 56.0408594024201
"1247" 249.2 29.531765673584 54.7496788438875
"1248" 249.4 29.7533125016601 52.6502757007652
"1249" 249.6 30.5751797671037 52.1631753883479
"1250" 249.8 31.2452371554908 51.0994592842833
"1251" 250 32.2129347265802 49.04373875928
"1252" 250.2 33.1536663961522 47.1576262834817
"1253" 250.4 34.1673155476601 45.0679413443331
"1254" 250.6 34.8571761613888 43.4747497350325
"1255" 250.8 35.2446421924263 41.6725894014124
"1256" 251 35.8225666899101 40.0569576063869
"1257" 251.2 36.4457200611101 40.0036615943764
"1258" 251.4 37.411922510395 39.5393195720967
"1259" 251.6 38.147469254655 38.1188067143558
"1260" 251.8 38.9006428178133 36.1236766538317
"1261" 252 39.3236165442327 34.2893945531221
"1262" 252.2 39.0708339405596 32.9067967563625
"1263" 252.4 38.6993400654783 31.4189505548732
"1264" 252.6 39.1979807839101 29.8953454219968
"1265" 252.8 40.072040793019 27.5384834372275
"1266" 253 40.7436932476288 25.261549079859
"1267" 253.2 41.7466234095417 23.2687138230711
"1268" 253.4 42.2123229375664 21.7360264263902
"1269" 253.6 42.8369368244801 20.9126201228827
"1270" 253.8 43.9040869726601 19.7636810947327
"1271" 254 45.4463915663801 18.7744251179527
"1272" 254.2 46.9792839477226 16.9487804757652
"1273" 254.4 49.0361769112539 15.1799336668902
"1274" 254.6 50.913578886395 13.7398258326421
"1275" 254.8 52.4965467460289 12.6691802234453
"1276" 255 54.2990641459901 11.0395338979327
"1277" 255.2 56.1334718824601 9.5712287670427
"1278" 255.4 57.6778736269486 7.74940393518347
"1279" 255.6 59.2137281603219 7.05402516146741
"1280" 255.8 60.6692948583276 6.02870772734348
"1281" 256 61.1986727222111 5.5068924043726
"1282" 256.2 62.8184609493958 4.88607981964556
"1283" 256.4 64.6469507520647 3.85238032862089
"1284" 256.6 66.9177729426554 3.08352611023101
"1285" 256.8 69.2073004231192 2.21306208506634
"1286" 257 70.144222307253 1.79998693370271
"1287" 257.2 70.234563853112 1.70137091542386
"1288" 257.4 70.2888468991819 1.64243399802309
"1289" 257.6 70.2323169058601 1.71949628992271
"1290" 257.8 70.3417846855703 1.93737309361532
"1291" 258 71.1345910579101 2.35534352609159
"1292" 258.2 72.614328229813 2.47809476886775
"1293" 258.4 73.5047994162244 2.35266462601699
"1294" 258.6 73.6674498646001 2.2842290325727
"1295" 258.8 73.7978658826382 2.3533128438095
"1296" 259 74.2906032358001 2.4517015010827
"1297" 259.2 76.0048313935387 2.77180945307413
"1298" 259.4 78.1068830665572 3.18222664187918
"1299" 259.6 80.1104161220388 3.71135051244528
"1300" 259.8 82.071285641046 4.50485573345027
"1301" 260 83.9871293389101 5.25248380148395
"1302" 260.2 85.6827847707468 6.24578351904964
"1303" 260.4 87.924229294706 6.9810091164476
"1304" 260.6 90.0473494093431 7.64740334000167
"1305" 260.8 92.5043455551223 7.7640053095815
"1306" 261 94.1870215586121 8.54707020961616
"1307" 261.2 95.4574279117336 9.71159100923212
"1308" 261.4 97.338886278539 10.698927580414
"1309" 261.6 99.2228583401244 11.7301690563966
"1310" 261.8 99.534756018189 12.7825657794912
"1311" 262 100.074023358651 13.6813446802604
"1312" 262.2 101.17654772393 14.3003304463265
"1313" 262.4 102.46367721193 15.3608832135182
"1314" 262.6 104.119063399553 16.3680516086313
"1315" 262.8 105.541784141971 17.7643580216421
"1316" 263 106.932791631757 19.3049798058047
"1317" 263.2 107.579621555365 20.5575328546724
"1318" 263.4 108.507565377535 21.8658500453902
"1319" 263.6 108.807862832871 22.8686893003265
"1320" 263.8 109.833952097165 24.6820621478558
"1321" 264 111.25008932891 26.4153319059148
"1322" 264.2 112.627006500122 27.6702935562482
"1323" 264.4 113.708869991789 28.9488595009451
"1324" 264.6 114.90072949519 30.4663402450927
"1325" 264.8 114.901047430584 31.99855039007
"1326" 265 114.788786737529 33.6496019990945
"1327" 265.2 114.718814149066 34.998320504859
"1328" 265.4 114.511576573584 36.3502910881823
"1329" 265.6 114.56578455817 37.5741833853427
"1330" 265.8 114.78778294666 38.6942366582652
"1331" 266 114.310779498062 39.8107689572785
"1332" 266.2 113.78361692394 41.034258215127
"1333" 266.4 113.398080116001 41.7974637328845
"1334" 266.6 112.823246123851 42.1216756584086
"1335" 266.8 112.412199782483 42.7940003740522
"1336" 267 112.099843926001 43.7015434782179
"1337" 267.2 111.647196869381 45.0694354780556
"1338" 267.4 110.843908501148 46.4760218404651
"1339" 267.6 110.753547445931 48.3932822764553
"1340" 267.8 110.94760029664 50.8084031062027
"1341" 268 111.694804279102 51.9312393003197
"1342" 268.2 112.642618463236 52.7660066242816
"1343" 268.4 113.260261494071 53.1180071667995
"1344" 268.6 113.130524222673 53.5889038121048
"1345" 268.8 113.085385332247 53.667939135229
"1346" 269 113.470756496015 54.5124759409343
"1347" 269.2 113.505429433453 54.993143165458
"1348" 269.4 113.380008078129 55.8147264138902
"1349" 269.6 113.45976762756 56.6444432159914
"1350" 269.8 114.183291720691 57.6322570798902
"1351" 270 114.204560173425 58.4227550630057
"1352" 270.2 113.957647898364 59.5433912443831
"1353" 270.4 113.220353664322 61.7670438864968
"1354" 270.6 112.941811539384 64.7189369626615
"1355" 270.8 113.23379422723 66.3989215119127
"1356" 271 114.420170147961 68.0444756246619
"1357" 271.2 115.79391599391 69.2798698970465
"1358" 271.4 116.29114045468 70.2936300819127
"1359" 271.6 116.64166422598 70.8934152016927
"1360" 271.8 116.763774794675 71.1601645553203
"1361" 272 115.954123864165 71.4586451411814
"1362" 272.2 114.802762595006 72.1806163840777
"1363" 272.4 113.68168571278 72.7472964810127
"1364" 272.6 112.4976943075 73.7365524577927
"1365" 272.8 111.222550985486 75.1581997668239
"1366" 273 110.21150037691 77.0591244827126
"1367" 273.2 108.880493176289 78.1526604110134
"1368" 273.4 107.242267110672 79.2686967704453
"1369" 273.6 105.996051101145 80.5685585910851
"1370" 273.8 105.168250198002 81.5527556546925
"1371" 274 104.33438514478 82.6125932888227
"1372" 274.2 103.075258320004 84.1325033082652
"1373" 274.4 102.25331253221 85.8910724139694
"1374" 274.6 102.198249411048 87.2239282357027
"1375" 274.8 101.349944360899 88.2435541871746
"1376" 275 100.505021129677 88.7342096700694
"1377" 275.2 99.2587143872768 89.2015746984694
"1378" 275.4 98.6129726574596 90.1642192110763
"1379" 275.6 98.5132974070185 90.7432432085943
"1380" 275.8 98.6711079593744 92.3195052814527
"1381" 276 98.8982992926244 93.1355394580241
"1382" 276.2 98.6386520546244 94.929887334917
"1383" 276.4 98.7171168792947 96.0219750310104
"1384" 276.6 98.9617844689486 97.2902519243181
"1385" 276.8 99.104185936138 98.2720825462977
"1386" 277 98.309456449303 99.0981528163813
"1387" 277.2 96.8283080532476 100.446463830853
"1388" 277.4 96.4357719163546 101.668007919999
"1389" 277.6 96.3503324406024 102.777796435126
"1390" 277.8 96.1568915496138 103.778843799295
"1391" 278 95.5066007028613 104.91160471702
"1392" 278.2 95.1384724047023 105.650452028573
"1393" 278.4 94.3962016480172 106.377548596024
"1394" 278.6 93.1827083280788 107.185482761944
"1395" 278.8 92.5066134186984 107.618455112256
"1396" 279 91.0168378936508 108.57750942011
"1397" 279.2 89.3427644568974 109.384326997918
"1398" 279.4 87.8964659223186 110.334360919379
"1399" 279.6 86.6671867886772 111.029667467675
"1400" 279.8 85.3354403533815 111.632623230831
"1401" 280 83.8611810518206 112.179128073031
"1402" 280.2 82.0861406321244 112.567353287631
"1403" 280.4 79.8169841718425 112.897426079568
"1404" 280.6 77.6906838174101 112.944378647321
"1405" 280.8 75.8641147981886 112.445863734589
"1406" 281 73.5346198038969 112.057819985992
"1407" 281.2 71.2976621890931 111.390119948093
"1408" 281.4 69.1612720491101 110.147724677714
"1409" 281.6 67.7210765539862 109.013129333301
"1410" 281.8 65.7018544369336 108.159132301973
"1411" 282 64.5371907832738 106.759432358407
"1412" 282.2 63.6630179506342 105.520105161668
"1413" 282.4 63.5197643020825 104.271112413358
"1414" 282.6 62.9984684883454 103.201397392867
"1415" 282.8 62.8289341152983 101.973418690797
"1416" 283 62.7647859741454 100.452191343456
"1417" 283.2 62.5271287042113 99.3444490023413
"1418" 283.4 62.9526483875219 98.1382762518674
"1419" 283.6 63.1643481628744 96.5665922458813
"1420" 283.8 63.2153502989101 95.1531554269335
"1421" 284 63.1643481628744 94.4986874575241
"1422" 284.2 63.5116536175689 93.0110069697145
"1423" 284.4 63.6907854441669 91.8870522803243
"1424" 284.6 63.8738532338378 90.461698010763
"1425" 284.8 64.6334236756793 89.2361943302027
"1426" 285 65.0186320311174 87.4709097547759
"1427" 285.2 65.0512090052395 86.0417696344556
"1428" 285.4 65.0518795433004 85.1958299925442
"1429" 285.6 65.3181910113171 84.8508732465399
"1430" 285.8 66.1496769163077 84.2864733383292
"1431" 286 66.5907643929101 83.4545666081855
"1432" 286.2 66.9492546135578 82.6210908347936
"1433" 286.4 67.5539718887166 81.494937564993
"1434" 286.6 68.7388768516215 80.8076970038883
"1435" 286.8 69.6899580209527 79.9441378553942
"1436" 287 70.7009249263569 78.6265662327772
"1437" 287.2 71.8030445855271 77.8890575886708
"1438" 287.4 73.2236915391652 77.5547180818149
"1439" 287.6 74.4482444011237 76.7914030467415
"1440" 287.8 75.8968709279582 76.153968107895
"1441" 288 77.1025828233401 76.1045352683527
"1442" 288.2 78.409566941312 76.0384708192448
"1443" 288.4 79.6642524870159 75.9068039101835
"1444" 288.6 81.5814976788401 75.6332755313827
"1445" 288.8 83.3120465201101 75.391432675417
"1446" 289 85.0606708037178 75.6109558553469
"1447" 289.2 86.262716924778 75.4589689516084
"1448" 289.4 87.2518115225866 74.9555962402027
"1449" 289.6 88.3971581924917 74.796628543468
"1450" 289.8 90.1280314678346 74.6285876904574
"1451" 290 91.9796368927913 73.727413389168
"1452" 290.2 92.7874061142305 72.3862229651396
"1453" 290.4 93.4566909849975 71.2064665827707
"1454" 290.6 94.2928336824689 70.4461346508203
"1455" 290.8 95.2646376761931 69.7748989914291
"1456" 291 96.2954070633332 69.0498698797316
"1457" 291.2 96.3522166730988 68.4815618059197
"1458" 291.4 96.7314812707434 67.7864475020916
"1459" 291.6 97.3284153620278 67.7503853857027
"1460" 291.8 97.721439923217 68.2786775382671
"1461" 292 98.5941410995387 68.7073709200456
"1462" 292.2 100.235647831771 68.637299218475
"1463" 292.4 101.761837403139 67.7540946319599
"1464" 292.6 102.164956845881 67.5159466174114
"1465" 292.8 102.102023027692 67.5768587662473
"1466" 293 102.121303763187 67.6848308850195
"1467" 293.2 102.449076266603 68.1899861549898
"1468" 293.4 102.998799698237 68.8701140995777
"1469" 293.6 103.605332792939 69.9165851998741
"1470" 293.8 104.391692999453 70.7511656077313
"1471" 294 105.162671744424 71.3127931327578
"1472" 294.2 105.622825552619 71.1564850623754
"1473" 294.4 106.687356311629 71.1232786327318
"1474" 294.6 107.598642491599 71.0022779781299
"1475" 294.8 108.439789811734 70.5950499784968
"1476" 295 109.262607743492 69.3011875253936
"1477" 295.2 110.189030904391 68.364550967895
"1478" 295.4 111.02289799566 66.9822623066194
"1479" 295.6 111.992968926521 65.0637577147305
"1480" 295.8 113.248658436084 63.3125614921798
"1481" 296 114.555598397295 61.6424337725585
"1482" 296.2 115.446550094424 60.0592131465676
"1483" 296.4 116.457458935466 58.7745246165083
"1484" 296.6 117.531368539779 58.0354534480111
"1485" 296.8 118.872590387339 57.6872002900741
"1486" 297 119.521708482339 58.6145118543599
"1487" 297.2 120.063258435882 60.1056288497313
"1488" 297.4 120.199425905957 61.2240185950391
"1489" 297.6 120.02539474389 61.9276032661978
"1490" 297.8 120.057928645143 62.5019819923435
"1491" 298 120.187946175449 63.1928273763854
"1492" 298.2 120.177586418648 64.0340326287214
"1493" 298.4 120.793979948539 65.4766174300741
"1494" 298.6 120.660447083282 67.1717429695884
"1495" 298.8 120.889171694069 68.8223942792275
"1496" 299 120.860971183971 70.0439359880361
"1497" 299.2 120.426434042187 70.9201383010888
"1498" 299.4 121.031849136732 72.0075717830096
"1499" 299.6 121.066554460623 73.2531072959898
"1500" 299.8 120.860855476645 74.1231977419086
"1501" 300 120.003348488759 75.1070571290361
"1502" 300.2 120.171406147066 75.6249992756715
"1503" 300.4 120.460942623879 76.2233636216619
"1504" 300.6 120.524364111223 76.5297076205777
"1505" 300.8 120.605257995031 77.424212025733
"1506" 301 121.251974249552 79.1229344101027
"1507" 301.2 121.88783666977 81.4714436778127
"1508" 301.4 121.715239584721 82.3944896089027
"1509" 301.6 121.43994518422 83.3564826256927
"1510" 301.8 120.72721351591 83.4054204855505
"1511" 302 120.04563951616 81.9465981233527
"1512" 302.2 117.945840830062 81.3228546447936
"1513" 302.4 115.11104375797 81.5843902263427
"1514" 302.6 112.385383629757 82.2045232113047
"1515" 302.8 109.818055327492 82.8682133451721
"1516" 303 107.241293336153 82.7155080122482
"1517" 303.2 105.56169524742 82.8841101148456
"1518" 303.4 103.673953848696 83.79817437107
"1519" 303.6 101.971116981436 84.6001245674922
"1520" 303.8 100.358716356208 85.5873219749048
"1521" 304 99.7423544055949 86.682055739007
"1522" 304.2 99.8083010410434 86.9686084516694
"1523" 304.4 98.0729920004101 87.375389124536
"1524" 304.6 95.839179077834 87.5625985461375
"1525" 304.8 93.7042762633636 88.8950299360864
"1526" 305 90.9558757445173 90.4880649419884
"1527" 305.2 88.1262117799689 91.8655044491262
"1528" 305.4 85.7264530055125 92.634288454028
"1529" 305.6 84.4564916537563 93.5004008927412
"1530" 305.8 82.2028461850931 93.9304264074588
"1531" 306 80.2222443879101 94.1711146474402
"1532" 306.2 77.6614735031351 94.4194023187777
"1533" 306.4 75.3744777207807 94.0465412483262
"1534" 306.6 72.9414303670513 93.3271656653968
"1535" 306.8 70.0613824741768 92.126933579936
"1536" 307 66.8172009376776 91.3224296959934
"1537" 307.2 63.9795393289328 90.4857466630777
"1538" 307.4 61.5232174467169 90.2467531826459
"1539" 307.6 59.2433310344494 89.0575045175342
"1540" 307.8 57.0529617752905 88.239939167007
"1541" 308 55.3813062898789 87.3496948666089
"1542" 308.2 53.9568066949203 85.8687286210394
"1543" 308.4 52.8722749511335 84.4147660969155
"1544" 308.6 51.9932439388807 82.5731880021145
"1545" 308.8 50.3084980548591 80.3207560049986
"1546" 309 49.5708879420101 78.1920990618727
"1547" 309.2 49.3460745661378 75.7441783219502
"1548" 309.4 49.1758532156244 73.4930934302435
"1549" 309.6 49.2904689249701 71.0453088359227
"1550" 309.8 49.6994133248201 68.7902725738927
"1551" 310 50.6144289289617 66.8951555656924
"1552" 310.2 51.5159512219689 64.7109853644086
"1553" 310.4 52.5918590611176 62.4263922555801
"1554" 310.6 53.4870720078634 60.5397146593756
"1555" 310.8 54.4817613843646 58.5978202462027
"1556" 311 55.8966954408914 56.6632056621326
"1557" 311.2 57.2875548653252 54.8611045710235
"1558" 311.4 58.823602730453 52.6871363354456
"1559" 311.6 60.6590887743526 50.861826099862
"1560" 311.8 62.310259219278 48.8206320341555
"1561" 312 63.5326969231323 46.4124311183972
"1562" 312.2 64.5247142276816 44.6714551737599
"1563" 312.4 65.6675742133546 43.7077723892305
"1564" 312.6 67.2131897811998 42.183625576656
"1565" 312.8 68.3662932998219 40.1552296647321
"1566" 313 68.9204432806532 38.0326870584642
"1567" 313.2 69.2356255763556 36.7272613035754
"1568" 313.4 70.5676548868642 35.199197245611
"1569" 313.6 72.174428313939 33.7428387278469
"1570" 313.8 73.3304648421387 32.3270836299884
"1571" 314 74.2038173712497 30.7726994909102
"1572" 314.2 75.4736958621794 30.2376010148469
"1573" 314.4 77.056347619623 30.8277769126829
"1574" 314.6 77.9929873873673 31.7224764900741
"1575" 314.8 79.3870903852709 32.4811894280945
"1576" 315 80.9778178504901 33.4418975925727
"1577" 315.2 83.3136693153476 33.6919703386714
"1578" 315.4 85.3994529516677 34.2008149968542
"1579" 315.6 87.509843308314 35.1022418152604
"1580" 315.8 89.2869876674983 36.4285281310851
"1581" 316 90.836350164468 38.2981892100395
"1582" 316.2 92.3587857398798 39.7438901232482
"1583" 316.4 94.1291078171525 40.6211830637633
"1584" 316.6 95.4981568902435 40.6290511618845
"1585" 316.8 96.3990541251222 40.6762597506118
"1586" 317 97.6198697573955 41.0357096118677
"1587" 317.2 98.9014209355141 41.5710027305245
"1588" 317.4 100.066533534477 42.1539112742123
"1589" 317.6 100.45525540906 42.6256204006327
"1590" 317.8 100.436545534557 44.2981304475262
"1591" 318 101.470043364243 45.9242811974603
"1592" 318.2 103.25295439851 47.7464203209313
"1593" 318.4 106.103607758868 48.7360081776395
"1594" 318.6 108.323494032024 49.1893171149598
"1595" 318.8 109.95055490272 50.5864047177127
"1596" 319 110.476189308852 51.906862173761
"1597" 319.2 111.228893636012 53.9281441546211
"1598" 319.4 111.167824857465 56.0199859105146
"1599" 319.6 111.143018302931 58.3348270386408
"1600" 319.8 111.647196869381 60.7322732762321
"1601" 320 111.99527690197 63.4311535815727
"1602" 320.2 112.439723068401 65.9902767050296
"1603" 320.4 113.006054154972 68.4530389936924
"1604" 320.6 112.97025228066 71.0690016463902
"1605" 320.8 112.949718953165 73.1393903050088
"1606" 321 112.251203421817 75.3631353328367
"1607" 321.2 110.921031443128 77.5411428700888
"1608" 321.4 109.940050991728 80.0954313378845
"1609" 321.6 108.649760801811 82.291916096069
"1610" 321.8 106.977712049092 84.5409067763694
"1611" 322 105.817919023787 87.2851933143319
"1612" 322.2 105.506148976643 89.642270533819
"1613" 322.4 104.36943752191 90.9032823318321
"1614" 322.6 102.9945584725 92.8407549324376
"1615" 322.8 101.113280008154 93.9128637681329
"1616" 323 98.893662734803 94.8510658519527
"1617" 323.2 96.6402956335887 96.0055687494884
"1618" 323.4 94.3683823010887 96.9699727763456
"1619" 323.6 91.9745274978851 97.0580673749527
"1620" 323.8 89.2651309527377 97.0099431023924
"1621" 324 86.0073115077394 97.4831605664344
"1622" 324.2 83.5014928382064 97.8213821718509
"1623" 324.4 81.0249343248979 97.4689116326417
"1624" 324.6 79.6450767323559 97.664562655281
"1625" 324.8 78.2840541230748 97.107323983338
"1626" 325 76.3322854625077 96.8942046363368
"1627" 325.2 74.3709084172672 96.455314858167
"1628" 325.4 72.1075045320631 96.3054722189262
"1629" 325.6 70.4321207907183 96.7686318408123
"1630" 325.8 68.3650205192434 97.1001398440731
"1631" 326 66.069960339945 97.1146765111446
"1632" 326.2 63.0197718598971 96.8949448406897
"1633" 326.4 60.5168736468387 96.5990481506313
"1634" 326.6 57.8799162009833 96.827709611971
"1635" 326.8 55.1597947399601 97.5010904747902
"1636" 327 52.1945916177028 97.8631321342393
"1637" 327.2 49.5165543533175 97.9944803305175
"1638" 327.4 46.9462343373979 97.9058789356173
"1639" 327.6 44.1072368949842 97.5328852407397
"1640" 327.8 41.5660887256691 96.3506850654015
"1641" 328 39.4229077517124 95.3711151164353
"1642" 328.2 37.0216118002247 94.2387797387477
"1643" 328.4 34.9794768347572 92.6948482740321
"1644" 328.6 33.4544048122894 90.60381900622
"1645" 328.8 32.4279194671694 88.6519880447027
"1646" 329 31.592107381117 86.4002197565303
"1647" 329.2 32.1987943682579 84.4510650690179
"1648" 329.4 32.1932118906134 81.8355347306148
"1649" 329.6 32.3219109869925 79.0816963193615
"1650" 329.8 32.9811997558874 76.7436215382482
"1651" 330 33.7160737751682 74.5514678778318
"1652" 330.2 34.6075869512253 72.0387981915831
"1653" 330.4 35.1596375716122 69.6687365217772
"1654" 330.6 36.1886692954901 67.6647017971627
"1655" 330.8 37.282098891395 66.6449175996724
"1656" 331 38.3749242479198 65.1413087708483
"1657" 331.2 39.2042223040543 62.9980919478854
"1658" 331.4 40.6145855677042 61.1293808167027
"1659" 331.6 42.4992099527673 59.9535497531884
"1660" 331.8 44.4799474540816 58.9446347712456
"1661" 332 46.2300934797435 56.8740510828138
"1662" 332.2 47.220100637212 56.2573208508348
"1663" 332.4 48.7696367323179 55.8620710710619
"1664" 332.6 50.3946555470988 54.9933776922687
"1665" 332.8 51.8312886139573 54.545118781382
"1666" 333 53.4016930412985 54.7995340728386
"1667" 333.2 55.3073442761697 54.8341835992316
"1668" 333.4 57.3610399326837 55.0521657461555
"1669" 333.6 58.951991640995 56.051562662231
"1670" 333.8 60.9304546045101 56.8155274196456
"1671" 334 62.1449178177214 57.8188785322027
"1672" 334.2 63.704970804853 58.5551639142456
"1673" 334.4 65.5990561922157 59.0882650290916
"1674" 334.6 66.626826509299 59.5210104257583
"1675" 334.8 66.6275069265893 59.9536197389669
"1676" 335 66.6344433675269 59.9172892710859
"1677" 335.2 66.4768625385044 60.2144917280895
"1678" 335.4 66.1707468020278 61.3317529286733
"1679" 335.6 65.774009974347 62.5511385082755
"1680" 335.8 66.2159905493818 64.3700722872121
"1681" 336 66.6633128858807 66.6697946746145
"1682" 336.2 67.3506143982336 68.727880869938
"1683" 336.4 68.2872095681121 70.1845782419527
"1684" 336.6 69.4683112101625 71.5354371124697
"1685" 336.8 70.2449174335866 73.1113371820556
"1686" 337 71.5118909506289 75.6899110851714
"1687" 337.2 72.2401857487488 77.2191338553479
"1688" 337.4 72.8588109977539 79.1870348219839
"1689" 337.6 73.2117689619101 80.3925198703923
"1690" 337.8 73.2857191246316 81.983326704171
"1691" 338 72.7024609181409 84.4377136433181
"1692" 338.2 72.8015263258701 86.1697604494227
"1693" 338.4 73.6591341354912 88.4660244823514
"1694" 338.6 75.1545945160148 90.3623387461794
"1695" 338.8 77.030374031117 91.5886878400131
"1696" 339 79.2666821689915 92.3142217620748
"1697" 339.2 80.5567311239219 92.5986260623027
"1698" 339.4 82.7626565687965 93.3049845711345
"1699" 339.6 84.855136093852 93.3105425590515
"1700" 339.8 86.0318513381601 92.6347912133098
"1701" 340 88.0564282930825 91.5976411930475
"1702" 340.2 89.7819836051828 90.5565595461686
"1703" 340.4 91.2215861735145 89.8089875502961
"1704" 340.6 92.6631827859442 88.8526245467936
"1705" 340.8 93.9439176340048 89.003195098208
"1706" 341 95.6293764621359 89.6612619859608
"1707" 341.2 97.497161432265 90.7291659487027
"1708" 341.4 98.2124833357186 91.6116903374367
"1709" 341.6 98.0022454215168 92.1907756817139
"1710" 341.8 96.5897571533351 92.9540182193152
"1711" 342 95.8058283125077 93.5314562612637
"1712" 342.2 95.6186682665304 93.9484630325128
"1713" 342.4 95.8327797841775 92.9618302801097
"1714" 342.6 97.1663666171739 91.9146981178126
"1715" 342.8 99.279143995538 90.5480167128888
"1716" 343 101.60419443721 89.6775946348027
"1717" 343.2 104.459315411987 88.9958066400763
"1718" 343.4 106.942570824337 88.5630078114555
"1719" 343.6 108.26414609191 87.9707486419089
"1720" 343.8 108.747909893236 87.1665325304606
"1721" 344 108.71990986074 87.1079156400006
"1722" 344.2 108.866055598183 87.810101545733
"1723" 344.4 109.039231658811 88.3344986002176
"1724" 344.6 109.37413803436 89.0855989321627
"1725" 344.8 109.157175228668 90.2059374236421
"1726" 345 108.699193325793 90.7084494137559
"1727" 345.2 108.029668739226 91.3610625432231
"1728" 345.4 107.074566626508 91.5377413148658
"1729" 345.6 106.088808866227 92.4912840943978
"1730" 345.8 105.24574695016 94.5682358248456
"1731" 346 104.595426784614 96.6193116255545
"1732" 346.2 103.334135243809 98.7946636961964
"1733" 346.4 100.923359939087 100.569467601513
"1734" 346.6 99.0482332828981 101.958126922209
"1735" 346.8 97.5511684928712 104.178555672898
"1736" 347 96.2776077164748 105.584042635691
"1737" 347.2 94.3323512192234 106.486312187329
"1738" 347.4 92.6899483697315 107.494959030988
"1739" 347.6 90.7379575269101 109.187126563994
"1740" 347.8 88.3561934398716 110.722003274703
"1741" 348 86.1763468045128 111.307098763073
"1742" 348.2 83.8555975143969 111.750342993624
"1743" 348.4 81.8643377309372 111.997432612716
"1744" 348.6 79.2231669721275 111.777525742224
"1745" 348.8 76.3427100071439 111.558269703586
"1746" 349 72.8171734883706 110.879158181913
"1747" 349.2 69.7746886488851 110.514285484303
"1748" 349.4 66.4435254103857 110.758417216617
"1749" 349.6 64.0110927165454 111.206169006738
"1750" 349.8 62.3303331888979 110.976900868105
"1751" 350 60.7743246206075 110.745918151887
"1752" 350.2 59.5703025346793 110.771935435857
"1753" 350.4 58.0467474674726 110.163761713003
"1754" 350.6 57.0974122535351 109.078111699115
"1755" 350.8 56.6307596718247 108.207858067727
"1756" 351 56.3857006279458 108.046709411738
"1757" 351.2 55.8754474396976 107.97785652809
"1758" 351.4 55.2753377608701 108.322862795583
"1759" 351.6 55.0937870167932 108.225006135235
"1760" 351.8 54.5359375057655 107.969116895908
"1761" 352 52.2530439105501 107.865883656703
"1762" 352.2 50.0702980409228 107.63910315769
"1763" 352.4 47.530733810836 107.221573843888
"1764" 352.6 45.7740464078717 106.802328624126
"1765" 352.8 43.1845158161296 106.160761246178
"1766" 353 40.1959020962234 104.975352958968
"1767" 353.2 37.6507887127689 103.398423826409
"1768" 353.4 35.4330958329101 101.398855938145
"1769" 353.6 33.3402765290306 99.1895991435341
"1770" 353.8 31.6844388342851 96.7026752179402
"1771" 354 30.4962895644507 94.4501915689595
"1772" 354.2 29.2508622293911 91.374997369804
"1773" 354.4 28.8654434361019 88.162926466278
"1774" 354.6 28.5837807615308 84.7796628572889
"1775" 354.8 27.8819432171925 82.1745531249498
"1776" 355 27.2785497644726 78.9330673673152
"1777" 355.2 27.1040503970667 76.6049818574979
"1778" 355.4 26.9688977895031 74.5072518815632
"1779" 355.6 27.1590038486435 72.160060977736
"1780" 355.8 27.0177433870172 69.873928867917
"1781" 356 26.2441515474266 67.5620698064939
"1782" 356.2 26.1147984138356 65.1981082802559
"1783" 356.4 26.9134208360351 63.1173049826402
"1784" 356.6 27.2460084494469 60.4898286725764
"1785" 356.8 26.6786564583435 57.723674544936
"1786" 357 26.1569888624262 56.0118175128963
"1787" 357.2 26.7176035440435 54.7463862158694
"1788" 357.4 28.0808398589305 53.9639118863864
"1789" 357.6 29.7249135850039 52.3744005103902
"1790" 357.8 31.1700833003123 50.1183623486918
"1791" 358 32.7682952323838 48.0964560335132
"1792" 358.2 34.634078301539 45.9440325571769
"1793" 358.4 36.5061277858693 43.7701083332741
"1794" 358.6 38.4654046481244 41.9658249753354
"1795" 358.8 40.6325317738601 40.2342693386527
"1796" 359 42.8453411956048 38.1628993333974
"1797" 359.2 45.1553075997045 36.4434803290952
"1798" 359.4 47.1852844111237 34.7777070066736
"1799" 359.6 49.6373270882042 33.5265884122615
"1800" 359.8 52.3807500180946 32.1875367441008
"1801" 360 54.6508097866454 30.4451866318792
"1802" 360.2 57.3707166791774 29.0192439232473
"1803" 360.4 60.0048122010401 27.5764664861527
"1804" 360.6 62.1755130428813 26.3728517415392
"1805" 360.8 64.5488783465023 25.2715930795085
"1806" 361 66.9964632022851 25.3670307702964
"1807" 361.2 69.9929068790572 25.4164305664968
"1808" 361.4 72.9415238774611 25.37754582107
"1809" 361.6 75.6666155757283 26.1124101282482
"1810" 361.8 77.5628272229404 26.8008687138542
"1811" 362 78.1636127151958 26.8678679779578
"1812" 362.2 78.7637157703693 27.5991193829374
"1813" 362.4 80.1771477623627 28.3441340437659
"1814" 362.6 80.812351747001 28.5318503005209
"1815" 362.8 81.4179199189001 29.5666625654227
"1816" 363 82.4149653128201 31.2374925419527
"1817" 363.2 83.9222175294101 32.6087545176402
"1818" 363.4 85.8984929176527 33.9281191802869
"1819" 363.6 87.4036100878999 34.637414155866
"1820" 363.8 89.5695449559101 35.3975758625556
"1821" 364 91.9751002491454 36.0734223497027
"1822" 364.2 94.5965296256421 37.271279452847
"1823" 364.4 97.1970039177517 38.3125584318611
"1824" 364.6 99.0015131015188 38.2564347257136
"1825" 364.8 99.7381210267145 37.7568960178223
"1826" 365 99.6679678909815 37.947916440366
"1827" 365.2 98.4403652201335 38.9461151956601
"1828" 365.4 97.3377952015079 41.249433594181
"1829" 365.6 97.5219039850632 44.2867533476619
"1830" 365.8 98.6237385902916 47.6705528510945
"1831" 366 99.9606274206701 49.2894667639027
"1832" 366.2 101.33545954588 50.0489349350527
"1833" 366.4 101.684335555862 50.9207504687989
"1834" 366.6 101.980183610699 51.5835999081162
"1835" 366.8 102.25071605983 52.7479679740627
"1836" 367 102.521438047369 53.8248151517435
"1837" 367.2 102.020566889487 55.2833027982285
"1838" 367.4 101.971518912145 56.9635699834968
"1839" 367.6 101.679277994178 58.1581598457749
"1840" 367.8 101.211792079136 59.3914194655737
"1841" 368 100.954393060005 61.0268884859132
"1842" 368.2 101.60808914578 62.6132647818727
"1843" 368.4 102.52647748724 63.2975690927852
"1844" 368.6 103.994946313256 64.3986890682508
"1845" 368.8 104.293070687204 65.5090187870851
"1846" 369 103.399903686399 67.215898784075
"1847" 369.2 102.627518414229 69.192711526461
"1848" 369.4 102.069509618994 71.5303025452185
"1849" 369.6 101.470489493518 74.2067682522594
"1850" 369.8 100.998211286588 76.6537729338963
"1851" 370 100.615965636317 79.08355933445
"1852" 370.2 100.418472050343 81.5852557171361
"1853" 370.4 101.05893523741 82.7709781040027
"1854" 370.6 101.74050923716 84.3560064705209
"1855" 370.8 101.656269754045 85.8410878895004
"1856" 371 100.940303309703 87.6536891813579
"1857" 371.2 99.7320170850729 88.7138807002725
"1858" 371.4 97.8411641093387 90.3072391869527
"1859" 371.6 96.4532159168403 91.9338083668655
"1860" 371.8 94.8617666010278 93.9503190365968
"1861" 372 93.3693824197178 95.887158195895
"1862" 372.2 93.1487328316316 97.0642298885128
"1863" 372.4 93.9447695183127 98.7006733595079
"1864" 372.6 95.2548078554945 100.440647058313
"1865" 372.8 96.003401191027 101.730453143183
"1866" 373 95.6410221513348 102.349269052073
"1867" 373.2 94.1533173498332 102.717877841741
"1868" 373.4 91.9527356761244 102.839854978274
"1869" 373.6 89.7364610374815 103.521007472768
"1870" 373.8 87.2279701693126 104.54113243841
"1871" 374 84.6444641186569 105.460038362829
"1872" 374.2 81.9067058444351 106.064580943078
"1873" 374.4 79.3920565085154 106.856334198426
"1874" 374.6 77.2573974889976 108.089829399478
"1875" 374.8 75.4936687266409 109.054269092164
"1876" 375 73.6661516284101 109.723360051626
"1877" 375.2 71.5273075053851 110.718757684228
"1878" 375.4 69.9229039472434 111.592302350221
"1879" 375.6 68.7653100111601 113.151559573131
"1880" 375.8 66.7485247400493 115.551770568893
"1881" 376 64.4045346489501 116.886028704823
"1882" 376.2 61.6125279258717 117.293075682549
"1883" 376.4 58.406946385062 117.4794048105
"1884" 376.6 55.3365740445335 117.425622873975
"1885" 376.8 52.5066561046399 117.439498371338
"1886" 377 49.331336688869 117.175837704168
"1887" 377.2 46.1408767918005 117.047792490908
"1888" 377.4 43.1593555366399 116.665819777027
"1889" 377.6 40.4240927411323 115.482202638036
"1890" 377.8 38.7958442079833 114.111666302495
"1891" 378 36.3022807942638 112.653525411044
"1892" 378.2 33.2854422500244 111.671570316531
"1893" 378.4 30.4761940165465 110.31482919693
"1894" 378.6 27.5818579219577 108.465545134941
"1895" 378.8 24.8261004618007 106.228888960875
"1896" 379 22.1731111168947 104.17489830421
"1897" 379.2 19.9859136735862 101.749545550294
"1898" 379.4 18.1938857941206 99.2924001861632
"1899" 379.6 16.3594097294301 96.8152972074227
"1900" 379.8 15.343767979275 93.7028285730946
"1901" 380 14.6517002285397 91.4552165586657
"1902" 380.2 13.9199556001996 88.5614531525053
"1903" 380.4 13.9434685466748 86.0417696344556
"1904" 380.6 13.5078838702563 83.5589076070104
"1905" 380.8 13.2848736035125 81.5507924994015
"1906" 381 13.2981687934101 80.0094442655598
"1907" 381.2 12.9055315066784 78.9785452143368
"1908" 381.4 12.1230412076343 77.325996456082
"1909" 381.6 11.5946295977516 75.7772847555808
"1910" 381.8 11.8655802535148 73.6286780878655
"1911" 382 11.6930767766828 71.3529908129527
"1912" 382.2 11.0590680239541 70.0058924366807
"1913" 382.4 10.3272052047563 68.2939326256917
"1914" 382.6 10.1217700274376 66.1753823595928
"1915" 382.8 9.99185436758754 64.6429942470575
"1916" 383 8.62380519282222 62.4989486654939
"1917" 383.2 8.63659512513105 62.0668281120399
"1918" 383.4 10.1351933486828 61.9614321930209
"1919" 383.6 12.2885829903356 61.2951130962772
"1920" 383.8 14.3011609466521 58.7464892292511
"1921" 384 16.3936507089414 56.5003574017339
"1922" 384.2 17.6275042618014 54.1231387695831
"1923" 384.4 18.9991190190623 51.6762457766918
"1924" 384.6 19.9099002467673 49.4238556090653
"1925" 384.8 20.8955836337312 47.358511251829
"1926" 385 22.1953200737905 45.2457432573114
"1927" 385.2 23.7033937460271 42.5259324344687
"1928" 385.4 25.4298443478575 40.4423287701553
"1929" 385.6 27.2245741837471 38.2056341791484
"1930" 385.8 28.9227829811628 35.3546094697659
"1931" 386 31.1023492382253 32.9774112618114
"1932" 386.2 33.7940726430351 31.2902333871715
"1933" 386.4 36.3860564404633 29.6816807674474
"1934" 386.6 39.2265419800901 27.8062542917827
"1935" 386.8 41.5481898041575 25.4305623673522
"1936" 387 43.8962975555201 23.3000764762927
"1937" 387.2 46.9846357192505 21.8674037855112
"1938" 387.4 50.2329883989101 20.6327874060575
"1939" 387.6 53.4109048597505 19.5015754945857
"1940" 387.8 56.7576722183295 18.6226152408963
"1941" 388 59.7923342112768 18.7073495814694
"1942" 388.2 62.9819440051761 18.6563408687559
"1943" 388.4 66.5222860004706 18.8910523800763
"1944" 388.6 70.3998749723607 19.3019227347137
"1945" 388.8 73.8568300688164 18.9853884988277
"1946" 389 77.2296774968795 18.8161541383456
"1947" 389.2 80.1789698482435 19.2526087812694
"1948" 389.4 82.1371427681601 19.8941538318277
"1949" 389.6 84.1089226309617 21.2467620272079
"1950" 389.8 86.3951480784262 21.8221392704446
"1951" 390 88.7487246551359 22.245112996864
"1952" 390.2 91.2387057716244 22.1437760209555
"1953" 390.4 92.5954339218332 21.7200659677357
"1954" 390.6 94.149185033048 22.6657761805648
"1955" 390.8 95.0586498467539 24.920762079984
"1956" 391 95.6185142036914 26.9127432340152
"1957" 391.2 96.9571921592154 29.3813564313553
"1958" 391.4 98.5942535009404 31.7184300396118
"1959" 391.6 100.264096753737 34.3115303775598
"1960" 391.8 101.61587856292 36.3200872258027
"1961" 392 104.176709675147 38.8452235347439
"1962" 392.2 106.694460516728 41.742387046036
"1963" 392.4 109.37024332579 44.8417095769627
"1964" 392.6 111.58870144857 47.3413094462079
"1965" 392.8 114.10620894691 49.2215985749601
"1966" 393 116.633951175675 50.8007664227321
"1967" 393.2 118.151307253771 52.4800428736235
"1968" 393.4 117.340866906626 54.0369115260711
"1969" 393.6 115.823060071645 56.2331757572741
"1970" 393.8 115.055544160848 59.2388243650152
"1971" 394 114.230508156591 62.1237744941495
"1972" 394.2 113.893405282776 65.5902274365687
"1973" 394.4 113.276124595122 69.245324028733
"1974" 394.6 112.35748479898 72.5291928010927
"1975" 394.8 111.139601142527 75.6019521305431
"1976" 395 110.115096699435 78.2776669659997
"1977" 395.2 109.597660439247 80.3150539028331
"1978" 395.4 108.771638420728 81.318920595733
"1979" 395.6 107.988270901535 83.0208885705777
"1980" 395.8 106.968559363522 85.2964449127945
"1981" 396 106.38527019935 88.1055875383621
"1982" 396.2 106.126383832377 90.2358361965027
"1983" 396.4 105.73258552141 91.8477624798539
"1984" 396.6 104.577759143096 93.4735768712841
"1985" 396.8 102.666089075031 95.6515144907871
"1986" 397 100.366039410422 98.0113652284236
"1987" 397.2 97.6827390734162 100.494091893486
"1988" 397.4 94.3494145645465 102.944388281885
"1989" 397.6 91.5607147123226 104.828010972103
"1990" 397.8 87.9117972056024 106.677498221241
"1991" 398 84.084941654595 107.860548439484
"1992" 398.2 80.2384723402851 108.314857005744
"1993" 398.4 76.2711650359759 108.742193084953
"1994" 398.6 72.4919873780873 108.452554947627
"1995" 398.8 69.0843894903257 107.420774105846
"1996" 399 65.2957737933851 106.08892287164
"1997" 399.2 62.958831340886 103.966482666739
"1998" 399.4 60.8309231632768 101.413649792403
"1999" 399.6 59.2042481394618 98.8811938865992
"2000" 399.8 57.6196572663306 96.5490997777368
"2001" 400 56.1735920731511 94.0607841230401
"2002" 400.2 55.1316662891768 91.0061230025694
"2003" 400.4 54.9817174023318 88.415802906522
"2004" 400.6 54.3133749356194 85.6977459239701
"2005" 400.8 52.8984295765039 84.0594775225777
"2006" 401 52.2909878137397 82.5060198997709
"2007" 401.2 53.3098081692101 80.5509942191027
"2008" 401.4 54.6296816290434 79.2397756672027
"2009" 401.6 55.434308876265 77.1730674098962
"2010" 401.8 56.1693441982364 76.023566327029
"2011" 402 57.4463132295976 74.529612490359
"2012" 402.2 59.0250037846527 73.3919285915542
"2013" 402.4 60.3448058343545 72.6115586749249
"2014" 402.6 61.6908500872244 71.6599309407313
"2015" 402.8 63.573275229798 70.5203603593195
"2016" 403 64.9141850846816 69.7904708271313
"2017" 403.2 66.8237189241998 69.4975443703756
"2018" 403.4 68.8664960671454 68.533145441438
"2019" 403.6 70.9835462704197 67.8477530999527
"2020" 403.8 72.7573862954101 67.0688113859527
"2021" 404 74.481155458799 66.8199827828694
"2022" 404.2 76.8080045386952 66.2434607614223
"2023" 404.4 79.0723780481958 66.2703961291027
"2024" 404.6 81.1901373097616 66.6089658443958
"2025" 404.8 83.4606224396323 67.3140337773971
"2026" 405 85.3800033072466 68.5002077832915
"2027" 405.2 87.6364831794239 69.5655339669504
"2028" 405.4 90.2743017447673 70.665852943817
"2029" 405.6 92.6522435315988 71.7222532764291
"2030" 405.8 94.9119093528724 73.1735833567593
"2031" 406 96.9584684788063 74.5330571028914
"2032" 406.2 99.3437655017755 75.4499246356258
"2033" 406.4 101.356549760212 76.7780259106933
"2034" 406.6 101.933257569451 78.4886533001313
"2035" 406.8 102.283261941346 79.0951701509898
"2036" 407 103.575370726085 78.9089145022755
"2037" 407.2 105.420630708764 77.880408938159
"2038" 407.4 106.332216395306 76.5732499482373
"2039" 407.6 107.511932770057 75.6810811699086
"2040" 407.8 109.184713572092 74.5444881133694
"2041" 408 111.041881638061 73.2286971572782
"2042" 408.2 112.032740289167 72.0494017977313
"2043" 408.4 113.243549198228 69.9124946292354
"2044" 408.6 114.881441414653 68.3327370480741
"2045" 408.8 115.948705693487 68.1585808031354
"2046" 409 116.696557571297 68.9481919836461
"2047" 409.2 117.001520600835 70.3260369966178
"2048" 409.4 116.783348429978 71.9249079694697
"2049" 409.6 115.853468112717 73.0529060443082
"2050" 409.8 114.678960207204 74.0010108063792
"2051" 410 113.841520014968 75.1465503982464
"2052" 410.2 112.796923938272 76.7496481665963
"2053" 410.4 112.150655275447 79.3402181513764
"2054" 410.6 112.175427889868 82.256103155458
"2055" 410.8 112.073256671361 85.3621719412522
"2056" 411 110.973132275043 88.5611115114027
"2057" 411.2 109.12868579646 90.2712166992631
"2058" 411.4 107.104293319965 92.869115712439
"2059" 411.6 105.290005002092 94.8186099472027
"2060" 411.8 103.147915288592 96.7615384270095
"2061" 412 101.033126927609 99.3491414223051
"2062" 412.2 99.2253873716634 101.760801521651
"2063" 412.4 97.6202526708595 103.946525032462
"2064" 412.6 96.7924590311828 105.640335902417
"2065" 412.8 95.5151380387202 107.446832734614
"2066" 413 94.2120375713501 109.506854200863
"2067" 413.2 92.3363054595335 112.043843759066
"2068" 413.4 90.474653285558 113.647605956393
"2069" 413.6 89.5595585236793 114.786481192626
"2070" 413.8 87.9071693467638 115.441566789812
"2071" 414 85.7051847643776 117.101906836988
"2072" 414.2 83.9222175294101 118.04567818154
"2073" 414.4 81.5951291588351 119.004750166903
"2074" 414.6 78.4864545190583 120.179894332962
"2075" 414.8 75.1437493972917 121.348749772058
"2076" 415 71.6538855339101 122.878686957863
"2077" 415.2 68.3271552970351 122.963288682911
"2078" 415.4 65.2122425437917 122.553034658834
"2079" 415.6 61.7051236424417 122.355185539272
"2080" 415.8 58.2968054608874 121.638989417885
"2081" 416 55.0230322723584 120.199127461703
"2082" 416.2 52.2144213838976 119.559746138128
"2083" 416.4 49.5478950841872 118.663141993534
"2084" 416.6 47.4911135656301 117.114518274263
"2085" 416.8 44.988469872458 115.575272538415
"2086" 417 43.2328988624301 113.546965224143
"2087" 417.2 41.7910811218582 111.649314838988
"2088" 417.4 40.3581766701633 109.640687562019
"2089" 417.6 38.4897025587329 107.71798333126
"2090" 417.8 36.5101510423916 105.466550846295
"2091" 418 35.768336570581 103.019682993019
"2092" 418.2 35.5747215990919 100.860466293781
"2093" 418.4 35.0140449108215 97.8283815699685
"2094" 418.6 34.5954667294991 94.7732606008397
"2095" 418.8 33.8367461474286 92.0466352674434
"2096" 419 33.263833734038 89.0535355174236
"2097" 419.2 33.8752124049101 86.3417532824979
"2098" 419.4 34.4545503046976 84.1373716939777
"2099" 419.6 34.9298469727416 81.2680873775342
"2100" 419.8 35.7548326278232 78.9646060399744
"2101" 420 36.3446233705697 76.6584954128303
"2102" 420.2 37.0956757278456 74.513777149735
"2103" 420.4 38.2798467361369 72.588657372146
"2104" 420.6 39.1190159022503 69.9587252965274
"2105" 420.8 40.1067461169101 66.8525525679869
"2106" 421 40.3832704253801 64.1867270441527
"2107" 421.2 39.9878550131943 61.5106522872395
"2108" 421.4 39.5437067258123 58.9745909665614
"2109" 421.6 40.2955804718192 57.521857828127
"2110" 421.8 42.1235110496923 56.8143522129106
"2111" 422 44.132526609939 55.8415649505104
"2112" 422.2 46.1416537651819 54.2285622339357
"2113" 422.4 48.3196655480169 53.3210573244211
"2114" 422.6 50.9445216953524 53.3287289404431
"2115" 422.8 53.7308776051743 53.3179181564951
"2116" 423 56.7952049140233 52.447120108297
"2117" 423.2 59.4466470061748 52.1562777387615
"2118" 423.4 62.4839677324646 52.5224604917126
"2119" 423.6 65.2538307780159 53.4410763030392
"2120" 423.8 68.2670164147042 54.3327325278792
"2121" 424 70.9362494177712 55.2151937289249
"2122" 424.2 73.0026086868545 55.9544671148971
"2123" 424.4 74.0598690523867 56.5576481401419
"2124" 424.6 75.1201761612101 57.7799314465027
"2125" 424.8 76.3530152197699 59.5714973887027
"2126" 425 77.3890348203219 61.4883049398203
"2127" 425.2 78.5915626688821 63.0221363834317
"2128" 425.4 79.7882625758244 64.6234907909313
"2129" 425.6 80.6488077074816 66.771144373817
"2130" 425.8 81.5052072109689 68.8920695645556
"2131" 426 82.0298971698558 71.4799921793657
"2132" 426.2 82.2831943395351 73.7709557168277
"2133" 426.4 82.6402092917851 75.8481336208277
"2134" 426.6 83.4552712868779 78.8900894676382
"2135" 426.8 83.3380112439101 81.6531821574892
"2136" 427 82.4949213887572 84.5617803778557
"2137" 427.2 81.9612770517241 87.2873304682376
"2138" 427.4 81.9748632444101 89.54650444391
"2139" 427.6 82.7948018907259 91.6157246100316
"2140" 427.8 84.1733237398443 93.1838572711106
"2141" 428 85.6250203460613 94.4517827446794
"2142" 428.2 86.3343403704301 94.5979097949027
"2143" 428.4 85.4554161847834 95.4741277980689
"2144" 428.6 84.0785544227129 96.1378739064773
"2145" 428.8 81.9149446510255 96.7559777999719
"2146" 429 79.7462244515768 98.3743346231471
"2147" 429.2 77.3677681068595 100.978658501905
"2148" 429.4 75.2342019663318 103.619243589414
"2149" 429.6 73.6060481010953 106.288767099962
"2150" 429.8 72.3305911479476 107.700358542478
"2151" 430 70.9566846170583 107.909158196369
"2152" 430.2 68.9832282287672 108.584550119024
"2153" 430.4 66.4670501206866 110.193544778538
"2154" 430.6 63.7987745144162 112.272066002763
"2155" 430.8 61.0797517663601 114.121759297265
"2156" 431 58.283635991776 116.01152414152
"2157" 431.2 55.7616838977032 118.005555968254
"2158" 431.4 52.9448595513545 119.08360599474
"2159" 431.6 51.0269097612563 118.855952326664
"2160" 431.8 48.977457346739 118.873559983492
"2161" 432 45.5126016120701 118.942434829783
"2162" 432.2 42.0487651846909 118.589670267251
"2163" 432.4 39.5646447889236 117.923705382743
"2164" 432.6 37.5431404758974 117.001193758234
"2165" 432.8 34.596259802329 116.581609862
"2166" 433 32.3743247120809 115.284828518093
"2167" 433.2 30.1680268401323 114.025293135925
"2168" 433.4 27.6223378240334 112.592886112894
"2169" 433.6 24.928837719116 110.397444227203
"2170" 433.8 22.1681766444983 108.220989438085
"2171" 434 19.6849263976927 105.974974423442
"2172" 434.2 17.4963839321534 103.776439658203
"2173" 434.4 15.0693338811958 101.265111340014
"2174" 434.6 13.1345910334701 99.1884729627427
"2175" 434.8 12.2545866252947 98.2988815796258
"2176" 435 10.1174901279101 96.9606996607027
"2177" 435.2 11.4562961988476 98.1534541602652
"2178" 435.4 10.6957953398192 96.0401321805209
"2179" 435.6 11.8051971749101 95.3497065703845
"2180" 435.8 11.5942337940351 93.217451979536
"2181" 436 10.7529425788048 90.7804121140974
"2182" 436.2 9.88380761371013 88.5773394637777
"2183" 436.4 9.08946821466592 86.6216070266213
"2184" 436.6 9.0963165394345 84.0891628013125
"2185" 436.8 8.61459082089834 81.7438441772086
"2186" 437 7.34137808906126 78.5649947637957
"2187" 437.2 7.17482143057678 75.924945928736
"2188" 437.4 6.43522020718285 72.9993903448163
"2189" 437.6 5.1331904698744 70.2123975888813
"2190" 437.8 4.89614645125386 67.519137064359
"2191" 438 6.13190502461011 65.7943761927694
"2192" 438.2 7.41805418801357 63.0543517191165
"2193" 438.4 7.99106878222045 59.9609682457027
"2194" 438.6 9.43482210889887 56.5169956113319
"2195" 438.8 10.9362640886488 54.0790731439641
"2196" 439 12.9750208722036 52.2858523354744
"2197" 439.2 14.7829410254469 50.552172279229
"2198" 439.4 16.797124718394 48.3312846985092
"2199" 439.6 19.0282409441079 46.359447547395
"2200" 439.8 20.7554790010845 44.6040417795748
"2201" 440 22.8214673603637 43.2659185198676
"2202" 440.2 24.9173826939101 41.7469907204687
"2203" 440.4 27.1771696444156 41.0780515304939
"2204" 440.6 29.3501231694565 41.0294724647233
"2205" 440.8 32.0362675337142 40.4271979435893
"2206" 441 34.9975585304585 39.8592465940898
"2207" 441.2 37.7166249628996 40.4095312243027
"2208" 441.4 41.0342488794565 40.8849265796512
"2209" 441.6 44.3503556629726 40.9255801098277
"2210" 441.8 47.4303255652042 42.0223987732909
"2211" 442 50.179002339524 43.317837366376
"2212" 442.2 52.53125206992 44.108347521673
"2213" 442.4 54.6714137098705 45.0916650319205
"2214" 442.6 57.2205537744983 45.5123631193498
"2215" 442.8 58.3219985058332 45.9475072178758
"2216" 443 59.3280602214244 45.7805198046456
"2217" 443.2 59.4425972497889 45.4836677026724
"2218" 443.4 60.0270349499395 46.2951231750851
"2219" 443.6 61.8859564403501 46.9799045818927
"2220" 443.8 63.6986540686527 47.0544439053166
"2221" 444 65.8423694127925 47.242071925438
"2222" 444.2 67.9794837113041 47.3405388592785
"2223" 444.4 70.1816856944501 46.6605384791527
"2224" 444.6 72.5964050078501 45.9867538965427
"2225" 444.8 75.2622184737631 45.7872837242909
"2226" 445 78.1191017601101 44.4950805142327
"2227" 445.2 79.9407456496824 43.0980369817324
"2228" 445.4 80.7929541585636 42.4579165632968
"2229" 445.6 81.9901366113513 41.4458291712615
"2230" 445.8 83.0955855063897 41.4889218851313
"2231" 446 84.7763541118408 41.7213924673859
"2232" 446.2 87.035976803673 41.467125283414
"2233" 446.4 89.4249990708379 40.688183569414
"2234" 446.6 91.7939455206318 40.262576241146
"2235" 446.8 94.0951963142501 40.7951073727327
"2236" 447 96.0787212590388 41.8833506455443
"2237" 447.2 97.7681031982132 42.8635910283088
"2238" 447.4 98.2420197815834 43.8268487834453
"2239" 447.6 98.006755460104 45.3677336854578
"2240" 447.8 97.3825663902738 46.7937060398542
"2241" 448 97.5536975244101 49.2007999943304
"2242" 448.2 98.6157082633431 51.645564690579
"2243" 448.4 100.136922596349 54.0433957347537
"2244" 448.6 101.677506598528 56.5473707343498
"2245" 448.8 103.269087819124 59.0950573112076
"2246" 449 105.301807149274 60.7438440087633
"2247" 449.2 107.257691699069 63.2386932798611
"2248" 449.4 108.050686102977 64.8218641340296
"2249" 449.6 109.255175896356 67.5768587662473
"2250" 449.8 109.162313578461 70.2382298396006
"2251" 450 108.199903476322 72.7934307093316
"2252" 450.2 107.740524161943 75.522492709836
"2253" 450.4 106.96590990191 78.4352626343088
"2254" 450.6 106.971434311229 81.1249803473623
"2255" 450.8 106.891940630619 83.6643457519585
"2256" 451 106.646344070526 84.762986007406
"2257" 451.2 105.988586028539 85.8323357354106
"2258" 451.4 105.396224326728 86.1396059633732
"2259" 451.6 104.891786671298 86.4312404914556
"2260" 451.8 105.252540046503 87.0654226543655
"2261" 452 106.020262858967 88.1223666899186
"2262" 452.2 106.679707832751 89.494366299805
"2263" 452.4 107.021153995102 91.0813470427985
"2264" 452.6 107.25801304466 92.9547137029884
"2265" 452.8 107.432691453371 93.3898207920285
"2266" 453 107.88795265049 93.9290231033732
"2267" 453.2 108.469821713022 94.2387797387477
"2268" 453.4 108.882972009143 95.0046904677694
"2269" 453.6 109.82202951991 96.7132233869839
"2270" 453.8 111.268635560196 98.7154584669665
"2271" 454 112.181498316387 100.909753001447
"2272" 454.2 112.531015703043 102.218556230203
"2273" 454.4 112.154428856717 102.953239892271
"2274" 454.6 110.918815266634 103.971175086703
"2275" 454.8 110.078823491558 105.131027858648
"2276" 455 109.258108174879 106.401310954859
"2277" 455.2 108.503139572342 107.772941747646
"2278" 455.4 107.443771308016 109.307754489001
"2279" 455.6 105.986588254236 111.24412000329
"2280" 455.8 104.122353859942 113.06301627538
"2281" 456 101.857136499284 114.936277676087
"2282" 456.2 99.4837419935434 116.927572262903
"2283" 456.4 96.5843478358768 119.376911208036
"2284" 456.6 93.7430326656575 121.526061504324
"2285" 456.8 90.418181454847 122.936355975987
"2286" 457 87.168521320998 124.082422966296
"2287" 457.2 83.5170783045998 124.913067834358
"2288" 457.4 79.7693712983752 125.35584237454
"2289" 457.6 76.8483944338981 125.110527023871
"2290" 457.8 74.3114513816748 124.361119953173
"2291" 458 71.7013819798857 124.062171734386
"2292" 458.2 68.1845201366864 123.255107124742
"2293" 458.4 65.0953886333175 122.180139721999
"2294" 458.6 62.1340345862266 121.423413488981
"2295" 458.8 59.2893589291511 120.87327179651
"2296" 459 56.0409725539226 120.314345923565
"2297" 459.2 53.3202573873248 119.493013631532
"2298" 459.4 50.404541038303 117.894758224453
"2299" 459.6 48.4373760062478 116.449416699936
"2300" 459.8 46.6970029866733 114.246031248347
"2301" 460 44.2311426282178 113.113753793972
"2302" 460.2 43.447996100647 112.380670827979
"2303" 460.4 43.7613699120471 110.778912258374
"2304" 460.6 43.9365428774101 109.368841707433
"2305" 460.8 42.8963311301726 107.155099342678
"2306" 461 42.2098887447101 103.922491229578
"2307" 461.2 41.0998968022601 100.73369858789
"2308" 461.4 40.206895765853 97.9065574562741
"2309" 461.6 40.4583517517018 94.8456565344944
"2310" 461.8 40.7063262520285 91.7130923242816
"2311" 462 40.4962169739101 89.1163571434335
"2312" 462.2 40.7624375597076 86.311876228804
"2313" 462.4 40.8358717910613 84.2440233065632
"2314" 462.6 41.1128791641601 82.564187625167
"2315" 462.8 42.2291434837079 81.0055227548375
"2316" 463 43.4934492212579 79.1043075430288
"2317" 463.2 44.9050270751501 77.1911589593827
"2318" 463.4 46.7663121569002 75.1773246983958
"2319" 463.6 48.7053551345606 73.1689459495959
"2320" 463.8 50.9163995253441 71.2519488453348
"2321" 464 52.7176682181046 69.6724961892305
"2322" 464.2 55.1500579685351 67.5706296055489
"2323" 464.4 57.3943399226669 65.3047891034595
"2324" 464.6 58.8748323202686 63.014272794448
"2325" 464.8 59.9626135696533 60.661301162877
"2326" 465 61.716918808583 58.8253149056653
"2327" 465.2 63.7272262823958 56.592972644217
"2328" 465.4 64.6696244925159 54.3847941488469
"2329" 465.6 65.0293078377817 52.0786498003633
"2330" 465.8 65.8578510529192 50.40122902843
"2331" 466 67.6592242660959 48.5008744445965
"2332" 466.2 69.2293417304236 46.5961529816216
"2333" 466.4 71.1457187966816 44.5267945697313
"2334" 466.6 72.050502645167 43.3530733527119
"2335" 466.8 73.148105456439 41.1839790437989
"2336" 467 75.019771288901 38.9331150948311
"2337" 467.2 77.3236824329293 36.5028389356258
"2338" 467.4 79.2503216186398 34.4979951894054
"2339" 467.6 80.375888854433 32.3978655769137
"2340" 467.8 80.8244817316045 31.583688859286
"2341" 468 82.1773109671081 31.3753498007423
"2342" 468.2 84.0062210475866 32.0068884016145
"2343" 468.4 85.3099636882996 32.4971232873553
"2344" 468.6 85.8352067387925 33.156209263938
"2345" 468.8 87.2982743145933 33.5656413529799
"2346" 469 89.7854891934547 33.5386483232869
"2347" 469.2 91.8260668284256 33.4568741523316
"2348" 469.4 93.7187592344448 34.4756920683463
"2349" 469.6 95.361477898623 36.2032459687027
"2350" 469.8 96.5566521304901 37.8584971109527
"2351" 470 97.3027884146121 39.39765597852
"2352" 470.2 97.9431683814101 40.6134306729674
"2353" 470.4 98.8943760513909 41.7157565600873
"2354" 470.6 99.6480969288897 43.7621599484374
"2355" 470.8 100.376377725395 46.2232689260663
"2356" 471 100.95767281459 48.9662059525927
"2357" 471.2 101.551735097288 51.503886779417
"2358" 471.4 101.913386607359 53.0339508604884
"2359" 471.6 101.995322617006 55.129872296107
"2360" 471.8 102.1351047107 56.9804912663448
"2361" 472 103.084585210158 59.2743752916099
"2362" 472.2 103.516701329742 61.2482719204185
"2363" 472.4 103.991768812092 62.6911982937633
"2364" 472.6 105.31974641299 64.9033534210327
"2365" 472.8 106.392301462859 67.8378176189068
"2366" 473 107.568392327949 70.2535864277804
"2367" 473.2 109.405020319486 71.0117120569451
"2368" 473.4 111.684548568732 71.4291497181581
"2369" 473.6 112.91183165211 71.7081511420741
"2370" 473.8 114.31392673731 72.3943616996456
"2371" 474 113.592268022209 72.146989389981
"2372" 474.2 112.564898746868 73.7291773713516
"2373" 474.4 111.863800982365 76.1849865716421
"2374" 474.6 111.315670332322 78.5913267661151
"2375" 474.8 110.998310189031 80.7917580216118
"2376" 475 110.630604886073 83.6509564606157
"2377" 475.2 111.037009258595 86.5931547825179
"2378" 475.4 110.93851264331 89.4828592063027
"2379" 475.6 109.765772618343 90.8979366534027
"2380" 475.8 108.284644558068 91.8606812806185
"2381" 476 107.044932974345 94.0312014754418
"2382" 476.2 105.948958219743 96.0389519658027
"2383" 476.4 104.749744358745 98.4131968568086
"2384" 476.6 103.848578905922 100.62078723251
"2385" 476.8 101.87682403711 102.637810152738
"2386" 477 99.5720729656866 104.149873479914
"2387" 477.2 97.3354999960908 106.641162046136
"2388" 477.4 95.0491835412018 109.283124830786
"2389" 477.6 92.8695210010318 111.823749662973
"2390" 477.8 91.4844433361601 113.745811733911
"2391" 478 92.0300116398149 113.930501287131
"2392" 478.2 93.3929419605439 112.983859847984
"2393" 478.4 95.6379219575453 111.939538296135
"2394" 478.6 97.2100467682337 111.176385941203
"2395" 478.8 98.7682316442654 110.612678121861
"2396" 479 100.511821414482 109.70659711181
"2397" 479.2 102.468448815124 108.617006023774
"2398" 479.4 105.235900776809 107.380139104714
"2399" 479.6 108.31607553951 106.433496393736
"2400" 479.8 111.151048629879 106.131333035837
"2401" 480 108.858338809641 106.303007012587
"2402" 480.2 107.409100877117 102.373001570048
"2403" 480.4 105.949449975876 97.8768413356914
"2404" 480.6 105.90784740706 93.3191471477527
"2405" 480.8 106.513715273933 89.7751811529049
"2406" 481 106.775811031232 87.6458549974527
"2407" 481.2 107.292656987933 85.329086875242
"2408" 481.4 108.285312986312 84.3621641125288
"2409" 481.6 109.45640381742 82.9278262314476
"2410" 481.8 111.078263950822 81.8438847306733
"2411" 482 111.842409590598 80.3148775120464
"2412" 482.2 111.753487035237 78.0514921341108
"2413" 482.4 111.782083941551 75.5271023890614
"2414" 482.6 113.335135331031 73.3642733951876
"2415" 482.8 115.428940159363 72.1815349474197
"2416" 483 117.397986670977 72.1806163840777
"2417" 483.2 118.776040889175 73.0349703473498
"2418" 483.4 119.630263487479 73.5209856981339
"2419" 483.6 120.889808145531 73.6151358634406
"2420" 483.8 121.753319427622 72.9033844167796
"2421" 484 122.135860447303 70.7460350615064
"2422" 484.2 123.128320255667 68.0264181290134
"2423" 484.4 124.969391183822 65.5624755713792
"2424" 484.6 126.183550425997 62.6310905634046
"2425" 484.8 126.142356393045 60.5002355861642
"2426" 485 125.998839257122 57.6752857414906
"2427" 485.2 126.270556004862 54.6029080091105
"2428" 485.4 126.840051347682 52.5758589477313
"2429" 485.6 126.492117050184 50.4079094890989
"2430" 485.8 125.098362163405 48.0083723333046
"2431" 486 123.850692666108 44.5440921438611
"2432" 486.2 122.572282525334 41.1286753925815
"2433" 486.4 120.94579409892 38.0591938280803
"2434" 486.6 119.144988159348 34.4303421717339
"2435" 486.8 116.32229812324 31.2180189991027
"2436" 487 113.96599943839 28.4761441658227
"2437" 487.2 111.412034255704 26.3179134951563
"2438" 487.4 108.866055598183 24.6568119758239
"2439" 487.6 107.03731289236 22.3341887509327
"2440" 487.8 105.119980319254 20.230883843609
"2441" 488 103.326660711233 16.8595267377027
"2442" 488.2 102.596947703318 14.8419617199782
"2443" 488.4 101.612594789028 14.9923576291439
"2444" 488.6 99.4953799037256 14.0790325288289
"2445" 488.8 96.9994505356024 12.1946145819046
"2446" 489 94.4722957440277 10.1201535749086
"2447" 489.2 91.6741855485447 9.17996035224116
"2448" 489.4 88.7318151880233 7.95191182273101
"2449" 489.6 86.1444924193513 7.05020681973211
"2450" 489.8 83.2172752782401 5.78557203700271
"2451" 490 81.3982194998227 3.71457020808134
"2452" 490.2 81.6315667673637 4.56375779179549
"2453" 490.4 78.8746752226901 6.0737804711827
"2454" 490.6 75.0001555501754 7.36253158861087
"2455" 490.8 71.1650598664509 8.19313780404964
"2456" 491 67.7672909400976 8.5913850026402
"2457" 491.2 64.4072416095165 9.23446077494738
"2458" 491.4 62.1564764064414 9.4108965975777
"2459" 491.6 61.0704383328232 9.2069888481701
"2460" 491.8 60.3592306809101 8.8753741692027
"2461" 492 58.8703160505039 8.84697525254645
"2462" 492.2 56.6791285015019 9.74704703963127
"2463" 492.4 54.4725409568789 10.559024228109
"2464" 492.6 52.1844423771417 11.5640896469132
"2465" 492.8 50.2165896259838 13.3351571229553
"2466" 493 49.0305443938033 15.6709473909357
"2467" 493.2 48.2653491734414 18.1253070229527
"2468" 493.4 48.4250236837838 19.1444224321027
"2469" 493.6 48.3556513466292 19.1890584179611
"2470" 493.8 48.3861427221682 19.3261754987027
"2471" 494 48.5598533907774 19.53548296607
"2472" 494.2 48.745917854001 20.431643284733
"2473" 494.4 47.8758783164414 21.5575189502652
"2474" 494.6 46.8048736278903 23.481816689069
"2475" 494.8 46.2438626514556 26.0888058338845
"2476" 495 46.222267233208 28.1072241114899
"2477" 495.2 45.9318754563884 28.8668003689092
"2478" 495.4 45.4691448638154 29.4223533636711
"2479" 495.6 44.8598802492774 31.8157375388251
"2480" 495.8 45.0361095898495 34.4368579404906
"2481" 496 44.737978782821 36.7546750038611
"2482" 496.2 44.4063501323062 38.0464842820294
"2483" 496.4 43.2726428851972 39.1686230878413
"2484" 496.6 41.8073069875735 39.9976947141284
"2485" 496.8 40.0505338282709 40.5356073573934
"2486" 497 37.8239070342963 40.984868371475
"2487" 497.2 35.766927996053 41.7313476226517
"2488" 497.4 34.4230395444266 41.8184741487467
"2489" 497.6 33.4385329591829 41.4119269249451
"2490" 497.8 33.0811456090849 41.6218065325959
"2491" 498 32.1862199755438 42.2111231489601
"2492" 498.2 30.6256878808495 43.1979851984603
"2493" 498.4 27.9240977099501 44.0861361143827
"2494" 498.6 24.5725387059414 45.7128260604527
"2495" 498.8 21.4764265786674 47.4827757398775
"2496" 499 17.9107634150091 48.7511486288809
"2497" 499.2 13.6526871376024 49.2654993265489
"2498" 499.4 10.3302566146046 49.1315146941194
"2499" 499.6 8.37432444755088 48.2465923720522
"2500" 499.8 7.90020554597942 47.9182208554948
"2501" 500 6.28062376439527 47.0930053763067
"2502" 500.2 6.15267680365011 47.3732701474627
"2503" 500.4 4.54767874576448 47.8798091377901
"2504" 500.6 4.57325792826305 47.7155463006145
"2505" 500.8 5.82150855372831 46.7897719907936
"2506" 501 6.53735417317935 46.1422426463758
"2507" 501.2 6.88763584915255 44.7716048227027
"2508" 501.4 6.99377488707338 42.351321639917
"2509" 501.6 7.51654107139287 39.7980172120475
"2510" 501.8 8.33831644025102 37.4955810851118
"2511" 502 9.29825832525493 35.7421482874268
"2512" 502.2 10.0255925099663 33.6213605121859
"2513" 502.4 10.3502773068067 33.5306700879096
"2514" 502.6 11.1636269647357 31.701687458726
"2515" 502.8 12.5138814009807 29.9075641155498
"2516" 503 13.8130374642169 27.5862032575777
"2517" 503.2 15.3617605047241 25.8279234874585
"2518" 503.4 16.5845178464682 23.5590293088887
"2519" 503.6 18.3979792180405 22.0764606446918
"2520" 503.8 19.6506745140238 19.53566361118
"2521" 504 21.0145601477226 18.6851713798902
"2522" 504.2 22.330183429553 18.7207735203047
"2523" 504.4 24.2060022510223 18.0292640395088
"2524" 504.6 26.1182511696601 16.6566773330152
"2525" 504.8 28.3623929547967 14.5976513138883
"2526" 505 30.3582905662001 12.4727866516927
"2527" 505.2 32.0223898813179 11.8064889845862
"2528" 505.4 34.9088081407947 10.6966497472892
"2529" 505.6 37.3501999542596 8.70584721041144
"2530" 505.8 39.2350732464816 8.12054255587413
"2531" 506 42.2410464132701 7.4914543906627
"2532" 506.2 45.2321825950301 6.0971487226027
"2533" 506.4 48.2741790887042 5.049395750438
"2534" 506.6 51.2944874013219 4.42700604758505
"2535" 506.8 53.8025077096674 3.67297623306192
"2536" 507 56.5917749651774 2.33470599809874
"2537" 507.2 58.2439394208734 1.49031591590454
"2538" 507.4 59.9048480144101 1.77325854155564
"2539" 507.6 62.3632352723828 1.57220549309361
"2540" 507.8 65.2095853352157 1.22299307148048
"2541" 508 68.0002779706244 1.16941506998842
"2542" 508.2 70.9544276682774 1.29393976576392
"2543" 508.4 73.8915058349761 1.56238521591025
"2544" 508.6 76.6945372023909 2.09833159659693
"2545" 508.8 79.8408875070976 2.4085351477652
"2546" 509 82.8003721260949 3.35645923540923
"2547" 509.2 85.8298298902264 3.98844222541699
"2548" 509.4 89.0242857561101 5.1546292486627
"2549" 509.6 92.107006600001 6.63493322918755
"2550" 509.8 95.4956113290866 8.19952768205564
"2551" 510 96.9383335703501 10.1437509268327
"2552" 510.2 99.5580955207889 12.1150635706118
"2553" 510.4 102.49837134292 13.6420424070223
"2554" 510.6 105.09644978831 15.438885421217
"2555" 510.8 107.45274847316 17.3220233803902
"2556" 511 107.226842522276 17.4392341849205
"2557" 511.2 107.504874623213 17.7682920707027
"2558" 511.4 108.884985774851 19.5485466480789
"2559" 511.6 111.133119533574 21.8159611422968
"2560" 511.8 113.641228433961 24.2727203287639
"2561" 512 115.74588125488 26.6534205550627
"2562" 512.2 116.089330963675 29.1728995806109
"2563" 512.4 116.974499529191 32.6452674104839
"2564" 512.6 119.241878580881 34.9164648039086
"2565" 512.8 121.761984126175 36.4361648145556
"2566" 513 122.078906490204 38.1658736206439
"2567" 513.2 122.119282618653 39.5233886209502
"2568" 513.4 123.209135643851 41.659656308438
"2569" 513.6 123.347290190274 43.9336523727936
"2570" 513.8 123.990569328247 46.735357880629
"2571" 514 125.36970613135 49.5893593237927
"2572" 514.2 126.777246246007 52.5799283149843
"2573" 514.4 127.428403261351 55.8180674629086
"2574" 514.6 126.95874722791 58.9973290118883
"2575" 514.8 127.590643822431 62.2938191952843
"2576" 515 127.602872106795 64.0504122442027
"2577" 515.2 127.454437409547 66.4285449013391
"2578" 515.4 127.501645998274 69.2728623721573
"2579" 515.6 127.50011171914 73.0238207894827
"2580" 515.8 126.951034933712 76.2300528564255
"2581" 516 126.087456754003 79.42246560528
"2582" 516.2 125.601500302001 81.9916429850966
"2583" 516.4 124.728141410547 83.8209757982785
"2584" 516.6 124.29087185746 85.3155210364027
"2585" 516.8 124.617865097816 86.0392877123277
"2586" 517 124.873701225789 85.9650325363088
"2587" 517.2 124.909968240566 86.0068318075777
"2588" 517.4 124.7958605269 86.2861731625377
"2589" 517.6 124.553664306848 87.0753671871563
"2590" 517.8 123.9481375033 87.9911858239927
"2591" 518 123.468782881851 90.2327815231145
"2592" 518.2 122.289240250899 91.7194163191601
"2593" 518.4 120.87910715014 93.3814624848727
"2594" 518.6 119.228942974186 93.7416038018251
"2595" 518.8 117.770585289652 95.6708391880575
"2596" 519 117.344743790443 97.7015409647788
"2597" 519.2 117.063619520394 98.865254950428
"2598" 519.4 117.176399426027 99.7159988086283
"2599" 519.6 116.503261541023 100.200936584404
"2600" 519.8 116.004366913131 101.207981848618
"2601" 520 115.781352417878 100.704645318316
"2602" 520.2 115.075558635443 99.734597653336
"2603" 520.4 114.499913182791 99.572694429931
"2604" 520.6 113.928407033932 99.7928301317136
"2605" 520.8 113.293400201867 99.8351639205179
"2606" 521 111.662386316723 100.311860990714
"2607" 521.2 109.468372075048 100.568900933599
"2608" 521.4 107.794241036182 101.075543932485
"2609" 521.6 106.90099809241 101.186005586063
"2610" 521.8 105.987239543295 99.9865886266258
"2611" 522 104.844895451235 99.1710732257547
"2612" 522.2 102.860237951035 98.6159508029527
"2613" 522.4 100.289979955641 97.834512480895
"2614" 522.6 98.5134649934458 96.3764933752027
"2615" 522.8 96.3437122214831 95.306542537714
"2616" 523 94.0782428769454 94.2985518028557
"2617" 523.2 91.814729896263 93.460043957785
"2618" 523.4 89.5739707611033 92.3888428961459
"2619" 523.6 88.1742977099541 90.9688403222412
"2620" 523.8 86.5013800935435 90.0670654918027
"2621" 524 84.2337942150101 89.7554888062027
"2622" 524.2 82.0576258015226 90.5149569773527
"2623" 524.4 81.5093980738491 91.2896240112149
"2624" 524.6 81.2181065792266 91.9172985630951
"2625" 524.8 81.4469659984764 92.4888234351485
"2626" 525 81.0846441426958 92.4075998800598
"2627" 525.2 80.128234181048 91.3738073671854
"2628" 525.4 78.7705802845465 89.8041726633277
"2629" 525.6 77.5608601984101 88.362048628936
"2630" 525.8 76.3708103575768 86.3670923503027
"2631" 526 74.8258646785493 84.573920342713
"2632" 526.2 73.4511312594414 82.6882155468902
"2633" 526.4 72.8222981049101 80.7996666769398
"2634" 526.6 71.7783556016111 78.8081455937233
"2635" 526.8 70.6542436676101 77.2707841123694
"2636" 527 69.8566398083788 76.1686356802339
"2637" 527.2 69.0731493501525 75.4807917897936
"2638" 527.4 69.2391662205101 74.3959881140922
"2639" 527.6 68.7910739767864 72.4561569774965
"2640" 527.8 67.7273834245632 70.4488620377741
"2641" 528 66.4039773492468 68.3544626332945
"2642" 528.2 65.0765599395269 67.2881162376747
"2643" 528.4 63.9930315894247 65.8862190507415
"2644" 528.6 62.2698424322309 64.1753368587121
"2645" 528.8 61.025825032314 63.4025424532316
"2646" 529 60.2453288265044 62.9518104871933
"2647" 529.2 59.3818792850422 62.7974918457404
"2648" 529.4 58.8086270820129 62.2177152675719
"2649" 529.6 57.8887635781748 60.4726260382321
"2650" 529.8 56.8107184282434 58.8899233889527
"2651" 530 55.9549340737138 57.463986863441
"2652" 530.2 56.2379931430632 55.5853823930803
"2653" 530.4 56.1791672255834 53.852831240871
"2654" 530.6 57.4054220030685 53.3283952354057
"2655" 530.8 58.9999010231454 52.8397609093792
"2656" 531 60.6831830759849 52.1424317892915
"2657" 531.2 62.3673281270936 50.7816046527394
"2658" 531.4 64.0350937217387 49.1781893761884
"2659" 531.6 65.0154938730797 47.8108684746491
"2660" 531.8 66.5645500083044 45.8126903827604
"2661" 532 68.4519856999197 44.4046034382219
"2662" 532.2 70.5728309121438 43.1918819073943
"2663" 532.4 72.8443436251176 41.8946644356178
"2664" 532.6 75.006116838803 40.1883674162206
"2665" 532.8 77.8308205276391 39.7230433399083
"2666" 533 79.9514694111387 38.8442293037884
"2667" 533.2 81.5761192717673 36.8968750187884
"2668" 533.4 82.4910066616965 35.3297724932949
"2669" 533.6 83.0333756230883 34.3253023314849
"2670" 533.8 83.8876383411718 33.7572233901606
"2671" 534 84.9031070951879 34.245073048786
"2672" 534.2 86.5309010418903 35.165942399069
"2673" 534.4 88.5958678134101 36.390033012366
"2674" 534.6 90.1441108736626 36.723825827069
"2675" 534.8 92.1424130415465 37.4346033246724
"2676" 535 94.384473884116 37.5931223603498
"2677" 535.2 96.7474928504201 37.1652389854927
"2678" 535.4 98.3385403120011 37.2457689697633
"2679" 535.6 100.631280963057 38.349154023938
"2680" 535.8 102.189974342334 39.5117812286724
"2681" 536 104.29933276765 41.0210004697927
"2682" 536.2 105.066385371279 42.4183809077764
"2683" 536.4 105.682947078851 43.3855467727909
"2684" 536.6 107.423506024326 44.4052708482968
"2685" 536.8 109.353877681698 45.5898870273088
"2686" 537 111.04771721694 46.7113224242321
"2687" 537.2 112.312396057458 47.7637895798469
"2688" 537.4 112.895378757821 49.4529674009007
"2689" 537.6 113.25014429093 52.0905720166235
"2690" 537.8 114.404929312959 54.5272825999843
"2691" 538 115.964871848633 55.9351506743364
"2692" 538.2 117.722178570234 56.5550074178203
"2693" 538.4 117.55951721231 57.2754739555313
"2694" 538.6 118.680504420451 58.9356266017639
"2695" 538.8 118.532014140092 60.2363516799451
"2696" 539 117.824630707952 61.6746400165027
"2697" 539.2 117.754935923015 62.1912013636816
"2698" 539.4 118.013481092942 61.7659353356705
"2699" 539.6 119.218013945035 60.7885938168277
"2700" 539.8 120.731147564971 60.417317936733
"2701" 540 122.449285638528 60.7780933770556
"2702" 540.2 122.525073936607 60.0435832759754
"2703" 540.4 123.083130366587 58.6703687391733
"2704" 540.6 124.146357671047 57.3371645774922
"2705" 540.8 124.049170825616 57.173578778938
"2706" 541 122.666368414447 57.0583854377448
"2707" 541.2 120.899819918444 57.5400528050322
"2708" 541.4 118.829578914782 58.1627730123197
"2709" 541.6 116.712050041683 59.3225572533006
"2710" 541.8 114.619076511078 61.0445455805245
"2711" 542 113.105803412263 63.2867438971439
"2712" 542.2 111.549583420267 65.4482655675938
"2713" 542.4 110.400213060199 67.4853845964037
"2714" 542.6 109.385350074183 70.0596721842785
"2715" 542.8 108.530416983941 71.9908486961007
"2716" 543 107.827466646183 74.5090816718239
"2717" 543.2 106.662095865694 76.7242757505996
"2718" 543.4 105.92732094991 79.3475016489261
"2719" 543.6 105.647917943801 81.8052032687462
"2720" 543.8 104.681870187416 84.4334337437906
"2721" 544 104.277797320263 87.3430604978439
"2722" 544.2 103.76575769356 90.0670654918027
"2723" 544.4 102.619283670834 92.3067694200951
"2724" 544.6 101.037297967577 94.0997717605175
"2725" 544.8 99.6187988126892 95.692655010005
"2726" 545 98.3110019685768 96.0182763524064
"2727" 545.2 96.2807927722638 95.896779270849
"2728" 545.4 94.2038105465056 95.997962710815
"2729" 545.6 92.3097506283744 96.6083212662741
"2730" 545.8 89.9493992485397 97.2347717452583
"2731" 546 87.4607027545931 98.0341193397515
"2732" 546.2 85.9503157725687 99.6110013461417
"2733" 546.4 85.2540287932894 101.218019028599
"2734" 546.6 84.2905724965728 101.287110867377
"2735" 546.8 82.2520748543925 101.840540398409
"2736" 547 80.6272940791901 103.145496869863
"2737" 547.2 79.3826059169751 102.929214092651
"2738" 547.4 77.7178562027822 101.969476030959
"2739" 547.6 75.9428732430953 101.345853013592
"2740" 547.8 73.9562005999734 100.470867384551
"2741" 548 72.1532071454486 100.261215512972
"2742" 548.2 70.1958664282178 100.860401446818
"2743" 548.4 68.4796980493601 101.31790487339
"2744" 548.6 66.9303030887563 101.779153212049
"2745" 548.8 65.6222118669496 102.854008681097
"2746" 549 64.5499371022301 103.607668953503
"2747" 549.2 63.7330219796726 102.724868344303
"2748" 549.4 63.419358843053 101.212423182953
"2749" 549.6 63.5248135767589 100.633500416831
"2750" 549.8 62.4966838365887 100.169197673131
"2751" 550 61.8197463946601 99.1913054780664
"2752" 550.2 60.6636446840825 97.6232477852544
"2753" 550.4 58.9172611984458 95.5743688720955
"2754" 550.6 57.0979472409761 94.1573654702082
"2755" 550.8 55.3817075304596 91.9189780173401
"2756" 551 53.4309768802768 89.2621590540027
"2757" 551.2 51.861258126368 86.5763742806907
"2758" 551.4 50.4319572062905 83.7737244481483
"2759" 551.6 49.6985017972824 80.9302449188623
"2760" 551.8 49.2720113930514 77.5718243883114
"2761" 552 48.9817096881229 75.0840387568729
"2762" 552.2 49.5852814302036 71.9160302040505
"2763" 552.4 49.2958241492539 69.6490558135777
"2764" 552.6 49.332598783265 67.5828710386059
"2765" 552.8 49.7603295918713 64.978714141227
"2766" 553 50.1356206846601 62.2191502338854
"2767" 553.2 50.9722617848823 59.8708129547305
"2768" 553.4 51.6560549917947 57.0137224335969
"2769" 553.6 51.657338961653 54.0521389580741
"2770" 553.8 52.0060081098244 51.2924597427599
"2771" 554 52.211815076395 48.174557260127
"2772" 554.2 51.7568403928033 45.6337344867415
"2773" 554.4 51.2752865971673 43.3138710436456
"2774" 554.6 51.2895727040388 40.7573556926334
"2775" 554.8 52.4140251981101 37.8761160306741
"2776" 555 53.8667514947201 35.3191471233127
"2777" 555.2 55.0805771239004 32.6488517397707
"2778" 555.4 56.7341557811409 30.1814273335489
"2779" 555.6 58.5729076156313 27.7509793893854
"2780" 555.8 60.3483109372559 25.192504450712
"2781" 556 62.5130045201201 23.8219674246727
"2782" 556.2 64.5070953079601 24.5736461786827
"2783" 556.4 67.0160029816754 25.139094275968
"2784" 556.6 70.2926656079596 25.1823775597324
"2785" 556.8 72.9765439888705 25.413746385673
"2786" 557 75.7375453117616 26.0847159809007
"2787" 557.2 78.196209121698 26.3956616606118
"2788" 557.4 80.2182701954917 26.8678679779578
"2789" 557.6 82.240411556001 28.110907051036
"2790" 557.8 83.9121796207245 29.3092102834553
"2791" 558 86.2730957435699 30.5820171047852
"2792" 558.2 88.6153413562601 31.9852765873927
"2793" 558.4 91.0746875386914 33.115878029359
"2794" 558.6 93.6609965361472 33.2681614690429
"2795" 558.8 95.2452319108324 33.6092944356736
"2796" 559 96.783222568171 33.5616175473114
"2797" 559.2 97.9601018969318 33.0747789760614
"2798" 559.4 97.7805542607039 33.3364192481048
"2799" 559.6 97.2635814778693 34.9354785872435
"2800" 559.8 97.076794434206 37.4153746563047
"2801" 560 97.4111592210751 40.4312131070635
"2802" 560.2 98.1500747741914 42.982473073359
"2803" 560.4 98.2509759942005 45.7892544813156
"2804" 560.6 98.5882294883164 48.2646715714215
"2805" 560.8 99.3596123929206 51.3270142999974
"2806" 561 100.258356253577 54.1385756360057
"2807" 561.2 101.052912492199 56.8010345914862
"2808" 561.4 102.03261237991 58.8540510731764
"2809" 561.6 101.979871534691 60.2327864479839
"2810" 561.8 102.286960694686 62.1348514985496
"2811" 562 102.726357343941 64.0179563394527
"2812" 562.2 102.425939384009 65.6912028348314
"2813" 562.4 101.572328639819 67.4750019514603
"2814" 562.6 101.814337504009 69.4281060004719
"2815" 562.8 102.679053699261 71.0026677998264
"2816" 563 103.33361077457 72.8963726664899
"2817" 563.2 104.697210025326 75.1580439629007
"2818" 563.4 105.943057146153 77.0858838065209
"2819" 563.6 105.488130409038 78.4484040322346
"2820" 563.8 104.114931813375 78.9949103264156
"2821" 564 102.832270628857 80.3418953263729
"2822" 564.2 101.245384051931 82.0240779640538
"2823" 564.4 98.9489668317039 83.4858110411975
"2824" 564.6 97.3212713678134 85.469215449864
"2825" 564.8 95.9411131333483 87.359586624096
"2826" 565 95.0035907226244 89.3196523709884
"2827" 565.2 93.5448337032204 91.4588642210131
"2828" 565.4 91.7643277853572 94.1610915003851
"2829" 565.6 90.6628788074884 96.8340043216786
"2830" 565.8 89.684388926564 98.5884881143181
"2831" 566 89.0469638060114 99.3911950088166
"2832" 566.2 88.3573169134976 100.543831545103
"2833" 566.4 86.7012066443572 101.643513964867
"2834" 566.6 86.4637645321409 101.92894969551
"2835" 566.8 86.4906199377345 103.092234098608
"2836" 567 87.3243600155572 104.091452851364
"2837" 567.2 87.9011360144372 105.355375564959
"2838" 567.4 88.5904584959518 106.886797196744
"2839" 567.6 88.3637858643759 108.372729292525
"2840" 567.8 87.2044972880406 110.817959862659
"2841" 568 85.8452298858476 113.279528569003
"2842" 568.2 83.4695208839361 114.891533271936
"2843" 568.4 81.5953788196409 114.916304811626
"2844" 568.6 80.1223800656024 115.540456826049
"2845" 568.8 78.000263216564 116.85866588051
"2846" 569 76.1451254165304 117.154024094525
"2847" 569.2 74.4611105421569 117.653235712482
"2848" 569.4 72.0989950847673 118.442293552638
"2849" 569.6 69.3791499488232 119.211339056268
"2850" 569.8 67.0181004721184 118.695337208286
"2851" 570 64.8244317738397 118.063437504069
"2852" 570.2 61.6524736547947 116.983496283395
"2853" 570.4 58.2099285441323 116.015921960592
"2854" 570.6 55.0074429047219 114.17072953002
"2855" 570.8 52.3258077027896 112.112523723992
"2856" 571 50.3713530454759 109.710745610913
"2857" 571.2 49.2203641707101 106.82891749994
"2858" 571.4 48.1526440651784 104.237155184166
"2859" 571.6 46.7967708377835 101.432219499931
"2860" 571.8 45.5641463970953 98.8022717376286
"2861" 572 44.401041670066 96.2525708297936
"2862" 572.2 43.9635894647018 93.7421557729944
"2863" 572.4 43.9040869726601 90.9920587771777
"2864" 572.6 44.500167369654 88.8910534894466
"2865" 572.8 45.5874926346933 86.9846148175461
"2866" 573 46.1435444004101 84.1126901105981
"2867" 573.2 46.4060138909971 81.1828965733223
"2868" 573.4 47.0273436528332 78.3816558119445
"2869" 573.6 47.3222062044891 75.9251736894711
"2870" 573.8 47.2903197015768 73.6313953264027
"2871" 574 48.0567697958792 71.5125935610532
"2872" 574.2 48.6943857064052 69.1308860471483
"2873" 574.4 48.9268841107889 66.5465663731573
"2874" 574.6 49.2632059649801 63.4350482901427
"2875" 574.8 50.2836196103201 61.0008554338927
"2876" 575 52.2749804622466 60.2994802989831
"2877" 575.2 54.7371467358823 59.3623371136472
"2878" 575.4 57.5200973308166 57.8934967805064
"2879" 575.6 59.6067578601043 56.179697789392
"2880" 575.8 62.038114763512 54.6142518204794
"2881" 576 65.3592946355387 53.788782473817
"2882" 576.2 67.892606794549 53.8015587664805
"2883" 576.4 70.6442863220751 54.5008137067901
"2884" 576.6 72.1307143401438 54.6030140260391
"2885" 576.8 72.7012974503082 54.1415930134406
"2886" 577 74.3419981155572 54.3900076539086
"2887" 577.2 76.4892029660988 54.8023165171367
"2888" 577.4 78.7542388499871 54.1451197753085
"2889" 577.6 80.6006924848063 53.8065938544291
"2890" 577.8 81.6964097812278 53.3690829931139
"2891" 578 82.3839863006165 54.1153322635743
"2892" 578.2 83.4438868166868 54.9885975956542
"2893" 578.4 83.4930433326188 54.4894698954211
"2894" 578.6 84.0040064093801 53.0517552425227
"2895" 578.8 84.739342660763 51.0145935599086
"2896" 579 85.7635277691873 48.4503691551581
"2897" 579.2 86.2480199113063 46.0796390216838
"2898" 579.4 87.1719766527266 44.2963789146201
"2899" 579.6 88.4236018574293 42.6519845817219
"2900" 579.8 88.2934064031867 43.1805749387878
"2901" 580 88.1843135573019 44.9241810347233
"2902" 580.2 88.1911235894689 47.5971777068203
"2903" 580.4 88.4242692675042 50.6560852957918
"2904" 580.6 88.6749188289398 53.4787849722671
"2905" 580.8 89.5580899307042 56.4519121909674
"2906" 581 90.3828517455277 59.3691252767321
"2907" 581.2 91.3619057365938 61.7573032188047
"2908" 581.4 91.7684325027226 64.2410906846089
"2909" 581.6 91.4337537770562 66.4725708885791
"2910" 581.8 92.0555291495271 69.2212593669261
"2911" 582 93.2496471353183 72.69825494657
"2912" 582.2 94.5469825083701 75.5787496114027
"2913" 582.4 96.3969690791201 78.2388355647127
"2914" 582.6 98.3127682763183 79.7206529498252
"2915" 582.8 98.1249214480101 81.182802498236
"2916" 583 97.1440816230825 82.6711482176682
"2917" 583.2 96.5231313803259 83.5523995949948
"2918" 583.4 95.8887096107351 85.8802537790527
"2919" 583.6 95.3831099433248 88.76756272991
"2920" 583.8 93.9170133971726 90.6512717773027
"2921" 584 91.8757375585955 92.1426388342195
"2922" 584.2 89.8229356339583 94.4221004602569
"2923" 584.4 87.6664487228419 96.7128545698845
"2924" 584.6 85.4569181683029 99.2650688979527
"2925" 584.8 82.8677964287516 101.349371268849
"2926" 585 79.6997834821784 102.693520689959
"2927" 585.2 76.6278506955969 104.055638646052
"2928" 585.4 73.5868149723545 104.754925082888
"2929" 585.6 70.5341568200351 104.915641914928
"2930" 585.8 67.4037848068976 104.876694829228
"2931" 586 64.1932424939751 105.220516666949
"2932" 586.2 61.5714587233226 105.967213228828
"2933" 586.4 59.6409857238452 106.651948518001
"2934" 586.6 57.643183914989 107.343172769676
"2935" 586.8 56.9446916606361 108.148650169319
"2936" 587 55.5072684382836 109.099990107197
"2937" 587.2 54.0149554050417 109.895231806334
"2938" 587.4 52.0592909310588 111.3237532925
"2939" 587.6 50.4499088762266 112.10569298607
"2940" 587.8 48.3687212300701 111.734627502903
"2941" 588 45.2714683510405 111.766236731877
"2942" 588.2 42.6815812270768 111.436033179203
"2943" 588.4 40.6807031693312 110.397444227203
"2944" 588.6 39.7078904199824 109.348688365281
"2945" 588.8 37.1144700204467 108.274353092093
"2946" 589 33.6172511879361 107.011070996534
"2947" 589.2 30.6350312473684 105.236955371953
"2948" 589.4 28.948658967014 103.303510760417
"2949" 589.6 26.9518554600812 101.116763674216
"2950" 589.8 25.2866212985984 98.3112025025079
"2951" 590 23.2816050945101 94.7588910824627
"2952" 590.2 21.6925639979501 91.4354064360627
"2953" 590.4 20.4709237431601 88.0515538068277
"2954" 590.6 20.1174175373696 84.6871045455135
"2955" 590.8 19.2523520466374 81.0632074067936
"2956" 591 19.661872334392 78.2848682045581
"2957" 591.2 20.3563504890427 75.2535649079075
"2958" 591.4 20.4894699744458 71.561635914917
"2959" 591.6 20.9420939465998 68.0637527419096
"2960" 591.8 22.0070510152288 65.0754481810324
"2961" 592 23.0479225803101 62.0381461497027
"2962" 592.2 24.553591234075 59.0322300482412
"2963" 592.4 26.205292005126 55.7653049225663
"2964" 592.6 28.2740593583637 53.0508719065584
"2965" 592.8 30.0940995015351 49.8063270470464
"2966" 593 32.2209650535287 46.8193381945584
"2967" 593.2 34.4391337499413 43.7451868349839
"2968" 593.4 36.4248412110441 42.1175817662388
"2969" 593.6 39.4616850100039 39.5178052412965
"2970" 593.8 41.3035576045664 37.0836123850465
"2971" 594 43.6441051377039 34.4847560017336
"2972" 594.2 46.41012396758 32.1724116622755
"2973" 594.4 48.6563804104774 29.3163526415585
"2974" 594.6 51.371726999853 26.9115840945599
"2975" 594.8 54.3185376888401 25.6797434125627
"2976" 595 57.4402068351472 24.2019223442388
"2977" 595.2 60.2082113690121 23.6408237342435
"2978" 595.4 63.5977655244427 23.7655788179853
"2979" 595.6 66.8341836785351 23.4886452828902
"2980" 595.8 70.2061554796071 23.8778702618239
"2981" 596 73.2238144523328 23.5394203709914
"2982" 596.2 76.1848583752467 24.1797793139898
"2983" 596.4 76.8276983921627 24.6093135097974
"2984" 596.6 77.1329464251043 24.4926513655085
"2985" 596.8 77.3752124232401 24.8618546128627
"2986" 597 78.5563888411378 25.433027121168
"2987" 597.2 79.5001005072226 26.6612099722027
"2988" 597.4 80.2100734236289 27.7768816979839
"2989" 597.6 80.8398900904253 29.1731002973997
"2990" 597.8 82.5631692231417 30.455476058029
"2991" 598 84.5626361035493 31.0236850869501
"2992" 598.2 86.5796676698495 32.09609874943
"2993" 598.4 88.6982544820029 32.8184631599295
"2994" 598.6 90.8498268156229 33.0419027358197
"2995" 598.8 93.0705948102327 32.4467367350575
"2996" 599 94.8314585135038 33.5296908149215
"2997" 599.2 94.979719335821 35.2199284584552
"2998" 599.4 95.252794451745 37.3225020237707
"2999" 599.6 95.9441495949713 39.9509094192231
"3000" 599.8 97.2741268597319 42.4579165632968
"3001" 600 98.8853731314253 44.9092965398239
"3002" 600.2 100.593097545704 47.2649819758498
"3003" 600.4 102.76386378489 49.2902616023864
"3004" 600.6 104.53690999042 50.9758755747127
"3005" 600.8 105.762544818102 51.9880504134623
"3006" 601 106.455353554112 52.4149703913277
"3007" 601.2 106.21163467552 53.1880700424727
"3008" 601.4 106.112221255759 54.8309682706724
"3009" 601.6 106.324740191747 56.1934338330905
"3010" 601.8 105.987548402023 57.6000521228573
"3011" 602 105.092740542053 59.7821295868762
"3012" 602.2 105.6403424237 61.8263286660711
"3013" 602.4 106.552834750546 63.1947565735209
"3014" 602.6 108.001765725089 64.105758102829
"3015" 602.8 109.517393899088 64.8736996498413
"3016" 603 111.056578651533 64.9836725996555
"3017" 603.2 112.76143221425 64.8256797048348
"3018" 603.4 114.407857943998 65.0775461709968
"3019" 603.6 115.096901806464 66.2681273668289
"3020" 603.8 115.174471868967 66.9899899029884
"3021" 604 115.323305375035 67.9207788856402
"3022" 604.2 114.461314728292 68.6858791108498
"3023" 604.4 113.06242705015 69.5692142878927
"3024" 604.6 111.568366588394 71.837735454864
"3025" 604.8 111.195012642062 74.2179620413391
"3026" 605 111.291967915684 77.0516195082511
"3027" 605.2 111.334336571027 80.205166195724
"3028" 605.4 111.443500026604 81.9660716662027
"3029" 605.6 110.854973966736 84.8151356527353
"3030" 605.8 109.202226435652 87.7599741464124
"3031" 606 107.661393575124 91.0444518805598
"3032" 606.2 105.53785009291 94.4134707223923
"3033" 606.4 103.418404033887 97.2686533615864
"3034" 606.6 100.854700519715 100.038469359922
"3035" 606.8 98.2936921527101 102.793025744278
"3036" 607 95.6245185460701 104.988992259663
"3037" 607.2 92.4333012573807 106.152211885903
"3038" 607.4 89.0681012275226 107.972988142378
"3039" 607.6 85.385515177853 109.646321860131
"3040" 607.8 81.7641221642526 110.378770966936
"3041" 608 78.5656218694031 110.498926070224
"3042" 608.2 75.5053195642434 109.870937327925
"3043" 608.4 71.7999371052851 108.537720885028
"3044" 608.6 67.9984903820667 107.523336999341
"3045" 608.8 64.4419596646343 105.820042488323
"3046" 609 61.9491881794866 103.687090461597
"3047" 609.2 59.6261090677336 100.974540492844
"3048" 609.4 57.9353473473454 98.2024243930204
"3049" 609.6 56.370511904048 95.0939255530131
"3050" 609.8 54.830535182117 91.5081076627027
"3051" 610 53.2912197873988 87.7019151965663
"3052" 610.2 51.9965474480225 84.550145161242
"3053" 610.4 51.3971210703827 81.1250714090544
"3054" 610.6 51.0711974172362 78.346532723431
"3055" 610.8 50.5732629371312 76.1916537495238
"3056" 611 50.2122718639633 73.7250340643623
"3057" 611.2 50.2215333737042 70.5797766115556
"3058" 611.4 50.5475610141794 67.2036282210681
"3059" 611.6 51.2085561766383 63.7762701361202
"3060" 611.8 52.3603810989384 60.2328629949291
"3061" 612 53.4470682867742 56.9019204465474
"3062" 612.2 54.4170181769673 53.0432239761313
"3063" 612.4 55.5160884498823 49.8671818684527
"3064" 612.6 57.2361153181743 46.656496800448
"3065" 612.8 59.3546142647232 43.2173613092541
"3066" 613 61.637403220701 40.7706769280663
"3067" 613.2 64.4165338805315 38.264038367392
"3068" 613.4 67.0720915841082 35.5786228961555
"3069" 613.6 70.1479315535101 33.5029146935027
"3070" 613.8 73.3376585318495 31.9584070323088
"3071" 614 76.0604700873958 30.4502050238741
"3072" 614.2 77.8777069517121 29.6362274590888
"3073" 614.4 79.8367886943843 30.3772437675996
"3074" 614.6 82.784552657647 31.5910910831764
"3075" 614.8 85.6261525287851 32.2598535415777
"3076" 615 88.5844127882042 33.3585813759086
"3077" 615.2 91.2481643495801 34.8595715120527
"3078" 615.4 94.0625128835699 36.5043832292697
"3079" 615.6 96.9694912389101 37.5095961348902
"3080" 615.8 99.6034384780029 39.7727262972903
"3081" 616 101.024570161792 42.6562435013498
"3082" 616.2 102.902037222304 45.377448378036
"3083" 616.4 105.329345492698 48.7017198342482
"3084" 616.6 106.915347018721 52.1838501853974
"3085" 616.8 108.243647625752 55.7136860577869
"3086" 617 109.877106206759 58.9617197843088
"3087" 617.2 111.034158207512 62.4011223905802
"3088" 617.4 111.07223097088 65.9549247349327
"3089" 617.6 110.42570934826 69.1914275566027
"3090" 617.8 109.29880099485 72.1761905788845
"3091" 618 109.106674884604 74.8800865842537
"3092" 618.2 108.98466717736 78.1765202275927
"3093" 618.4 108.641571458487 81.6107296987336
"3094" 618.6 108.515138421977 85.064528706336
"3095" 618.8 107.458344318807 88.5176877491855
"3096" 619 106.247552543443 91.9495079673027
"3097" 619.2 104.940366391831 94.80090672643
"3098" 619.4 102.7309739166 97.6366778148061
"3099" 619.6 100.49305699224 99.9802443049733
"3100" 619.8 97.8529251340565 102.541532062837
"3101" 620 94.6326660969101 104.636125330361
"3102" 620.2 91.3341845178731 106.721512496629
"3103" 620.4 87.740056851318 108.788314633808
"3104" 620.6 84.2853727879642 110.318497431865
"3105" 620.8 81.2011846500993 111.823749662973
"3106" 621 78.8696226277885 113.739525229838
"3107" 621.2 77.3934560581206 115.153088375834
"3108" 621.4 75.9077165824426 116.444358636859
"3109" 621.6 74.5749169614101 118.06515172439
"3110" 621.8 73.0320131817563 118.67619654651
"3111" 622 70.5870740560405 119.352451685616
"3112" 622.2 68.1059660831567 120.28093412573
"3113" 622.4 65.8637521265101 121.320803529863
"3114" 622.6 64.2111924495321 121.644602634227
"3115" 622.8 62.3732049809233 122.250682283005
"3116" 623 59.3503603886812 123.074016759558
"3117" 623.2 56.1510455674711 123.492214382678
"3118" 623.4 53.294525135581 122.793956504753
"3119" 623.6 50.1485248395607 121.938451128305
"3120" 623.8 46.6177824439336 121.227025056844
"3121" 624 42.4222303900334 120.318280646264
"3122" 624.2 38.9889141766893 118.968332112742
"3123" 624.4 35.3581975911793 117.542736488318
"3124" 624.6 31.6419174907202 114.994679343057
"3125" 624.8 27.9760271575501 113.121143753823
"3126" 625 24.2779529286862 110.470106700524
"3127" 625.2 21.5575474341901 107.190800837903
"3128" 625.4 18.812015597558 103.400682563773
"3129" 625.6 16.458265665654 100.655923157605
"3130" 625.8 14.1877348588115 97.4927936484351
"3131" 626 13.258223064487 94.0846071782412
"3132" 626.2 12.4958588279901 90.5941493849427
"3133" 626.4 11.9070840657709 86.8886874980318
"3134" 626.6 10.9506619612392 84.1623914990318
"3135" 626.8 10.3303404799915 80.7931303643074
"3136" 627 9.50299166464344 77.8290256740694
"3137" 627.2 9.08175444226178 75.1203723720104
"3138" 627.4 9.14381298541011 72.1407841373391
"3139" 627.6 9.45585891300651 68.9563373164136
"3140" 627.8 9.233162182016 65.6701528083145
"3141" 628 9.23438760331709 62.275149733226
"3142" 628.2 9.54447553370321 58.6000585844613
"3143" 628.4 9.51937416894583 55.009124492417
"3144" 628.6 9.29825832525493 51.5716764523924
"3145" 628.8 10.3557546521925 48.2905885659498
"3146" 629 12.4990820350825 45.0222987076682
"3147" 629.2 14.6726058032579 42.2315774944418
"3148" 629.4 17.1842224554768 39.3622873643694
"3149" 629.6 20.3978087928991 37.1105846685269
"3150" 629.8 23.2182625815035 35.6297394320214
"3151" 630 25.8890099897943 33.5302459817132
"3152" 630.2 28.3307227889663 30.881936282051
"3153" 630.4 30.7304423999846 28.8240162206495
"3154" 630.6 32.7554836910351 26.7464067221715
"3155" 630.8 34.4633928828285 25.258320048519
"3156" 631 36.7648348923295 24.3809209223479
"3157" 631.2 39.2923979613647 22.917962291036
"3158" 631.4 41.6236326125943 21.7846248732395
"3159" 631.6 44.0014546869101 20.3376584203621
"3160" 631.8 45.9612388928782 19.2819802241495
"3161" 632 47.8919298780297 19.7015350927679
"3162" 632.2 49.7832900897967 20.0703191292594
"3163" 632.4 52.3927813331828 21.2971340780663
"3164" 632.6 55.1154271835699 22.0337340681563
"3165" 632.8 57.7981647424556 22.48915094343
"3166" 633 59.0428191842501 22.8716585335927
"3167" 633.2 60.4764907238779 23.7862449901543
"3168" 633.4 61.0699146158483 24.418741171847
"3169" 633.6 61.7782928133458 26.3777831604255
"3170" 633.8 63.2087266448795 27.432203301366
"3171" 634 63.8928673105664 27.6308301266089
"3172" 634.2 64.3201492966001 27.2025744634327
"3173" 634.4 65.3772551963627 25.7941248537238
"3174" 634.6 66.7936137975976 24.1134214493277
"3175" 634.8 68.6436003683476 23.4521323900465
"3176" 635 68.4250464936198 24.142212977735
"3177" 635.2 67.5766124996914 25.8498123534527
"3178" 635.4 67.3659248364538 28.5159231310231
"3179" 635.6 68.5226940895141 31.2982268587621
"3180" 635.8 70.4971570886201 33.1342156155427
"3181" 636 72.2862936581477 35.0618264273958
"3182" 636.2 73.1354021272042 36.3636163215851
"3183" 636.4 73.608588325646 37.841962970797
"3184" 636.6 74.0890619024253 39.3544192662482
"3185" 636.8 74.5367335440572 41.2587304262321
"3186" 637 75.0120781274305 43.758185756019
"3187" 637.2 76.6754126998907 46.1026120233241
"3188" 637.4 78.5718134295339 48.2498495060096
"3189" 637.6 80.2566094635278 50.3120186806145
"3190" 637.8 81.9973327169293 53.077819830645
"3191" 638 84.4841683373673 55.1241111263884
"3192" 638.2 87.0435482547958 56.618937368017
"3193" 638.4 89.4026288743387 58.2176225048456
"3194" 638.6 92.3067606985643 59.1820265317027
"3195" 638.8 94.3653821754395 60.3389840774968
"3196" 639 95.8598667217969 62.1287777327782
"3197" 639.2 97.3173681208907 64.0447403385182
"3198" 639.4 99.094889344253 66.2963608529027
"3199" 639.6 99.2551737431223 68.1713286351876
"3200" 639.8 98.3610381550664 70.8255823607652
"3201" 640 98.1421371887905 74.1766545262027
"3202" 640.2 96.853478643208 76.9070938321921
"3203" 640.4 95.3260098203607 80.4360075851313
"3204" 640.6 94.3394174516395 83.8744788655027
"3205" 640.8 92.8715804826492 86.5635211303549
"3206" 641 91.4551538611418 89.4800094195442
"3207" 641.2 89.7552229226194 92.2372333368539
"3208" 641.4 87.6546465756601 95.2590829402384
"3209" 641.6 85.2228578605027 98.0617962811101
"3210" 641.8 82.4941577204101 99.9883719180956
"3211" 642 79.147502023024 101.32868927212
"3212" 642.2 76.0847487901699 102.170504630962
"3213" 642.4 72.4229672262139 103.256323513728
"3214" 642.6 68.5186451350601 104.117226658078
"3215" 642.8 64.8244317738397 104.322247408506
"3216" 643 61.0592922213405 103.704954500905
"3217" 643.2 58.0841509186784 103.287226264654
"3218" 643.4 54.9622773767673 102.752181884924
"3219" 643.6 52.6632865465901 102.563887056743
"3220" 643.8 52.4958633781886 102.580912027538
"3221" 644 51.8058514752563 102.593047438857
"3222" 644.2 50.6328451454301 103.348021715503
"3223" 644.4 49.089541908487 103.971175086703
"3224" 644.6 47.709014923027 104.967613513053
"3225" 644.8 45.9192289068215 106.510130673475
"3226" 645 43.6529807622259 107.281677371203
"3227" 645.2 41.3909473210723 107.702726946338
"3228" 645.4 38.1353504209842 107.736060037703
"3229" 645.6 34.7758637617226 107.74417401389
"3230" 645.8 31.461518014818 107.496911265861
"3231" 646 28.5839726190958 106.575065959217
"3232" 646.2 26.6012713991748 105.603516178541
"3233" 646.4 23.7544556279383 104.382587963815
"3234" 646.6 20.9881640479734 102.664722211956
"3235" 646.8 18.4512279837173 100.925794530161
"3236" 647 16.0793901696793 99.9965750588565
"3237" 647.2 13.55870523428 98.3531913549082
"3238" 647.4 11.477895374896 95.3699032025337
"3239" 647.6 9.7604751756601 92.7933614908027
"3240" 647.8 6.52373631104647 87.8258377419754
"3241" 648 4.32411113003509 82.5015940945777
"3242" 648.2 3.22008688620044 80.4270336022511
"3243" 648.4 3.46107911736465 77.4588316574663
"3244" 648.6 2.8883643962259 73.8452626566501
"3245" 648.8 3.38794450040192 70.5532986024732
"3246" 649 3.63394586138071 67.234909251438
"3247" 649.2 3.56823019046274 65.7825326345448
"3248" 649.4 3.64053642382791 61.7856125346616
"3249" 649.6 4.1595133273744 59.2979404772384
"3250" 649.8 4.74466926929567 56.3008806738955
"3251" 650 4.84016001556011 53.1306230910652
"3252" 650.2 6.03461024497752 49.9835125832308
"3253" 650.4 7.3784939922688 46.8544272318766
"3254" 650.6 8.42530640439286 43.1241878643579
"3255" 650.8 9.36067743987602 39.2481999416118
"3256" 651 11.4952956327811 35.8640294158317
"3257" 651.2 14.5198236351236 32.2954091675679
"3258" 651.4 16.9557784381838 29.6970328101869
"3259" 651.6 19.237234689573 26.1776534587364
"3260" 651.8 21.8761953637186 23.1559722592027
"3261" 652 25.0848970410069 20.8840589267027
"3262" 652.2 28.2236515995297 18.6347236148984
"3263" 652.4 31.466114320374 16.2278076844244
"3264" 652.6 34.945273749395 14.2355160142785
"3265" 652.8 38.146961910942 12.1347756675006
"3266" 653 40.7831955001206 11.0106310606501
"3267" 653.2 43.4089617874314 11.5339961540431
"3268" 653.4 46.8867183826448 12.2825818025496
"3269" 653.6 50.4625712198785 11.8305697069659
"3270" 653.8 53.9412481543888 11.417983558341
"3271" 654 57.3281314025188 10.6421042886375
"3272" 654.2 60.0327046088798 9.91199609667241
"3273" 654.4 62.4418748425522 10.6334592833448
"3274" 654.6 65.2577301194668 11.8191581897233
"3275" 654.8 68.1080779399726 12.5915752630777
"3276" 655 70.5020461908675 13.5725031928091
"3277" 655.2 71.8465711157943 15.081626439608
"3278" 655.4 73.7447290820154 16.0655528151869
"3279" 655.6 75.3903715682539 17.2408836185152
"3280" 655.8 76.6833024661313 19.3511415792796
"3281" 656 79.2485672454101 20.9437777914427
"3282" 656.2 81.8010671092972 20.9385010895092
"3283" 656.4 83.7581146402247 19.9286154385566
"3284" 656.6 85.2099840727166 19.6528284755414
"3285" 656.8 87.0552942012768 19.1487498860694
"3286" 657 87.3910760964266 18.7498156956697
"3287" 657.2 86.3348869961943 19.6486846995869
"3288" 657.4 84.5483024016843 22.1111015191866
"3289" 657.6 83.4206262741829 25.0305466365815
"3290" 657.8 82.694537654084 28.329161251094
"3291" 658 82.6996002515081 31.9270968686512
"3292" 658.2 83.2003195267889 35.5777321680663
"3293" 658.4 83.5043477557539 39.4163805389527
"3294" 658.6 83.8519521686111 42.5070526232388
"3295" 658.8 85.3050357742132 45.5662827329451
"3296" 659 86.9662397538575 48.3670357867974
"3297" 659.2 88.3176743441244 51.2376158873864
"3298" 659.4 89.5459406615465 54.6185296213997
"3299" 659.6 91.5924088968591 57.4095367131109
"3300" 659.8 94.1197985327418 60.1653440419502
"3301" 660 96.8031153388324 62.9746407993823
"3302" 660.2 99.4361399999101 65.7953944172321
"3303" 660.4 102.44045450375 68.1876215364857
"3304" 660.6 105.63521780716 69.9826303901749
"3305" 660.8 108.298511167528 72.4965841626733
"3306" 661 109.388842546308 75.4960864091007
"3307" 661.2 108.343715406781 78.6890722511221
"3308" 661.4 107.037727223059 81.3777220737133
"3309" 661.6 105.191653775577 84.5798538620694
"3310" 661.8 103.443256825386 87.7131416292515
"3311" 662 101.25367066591 91.2500245646907
"3312" 662.2 99.5236954638869 93.4192321005399
"3313" 662.4 97.6125710260496 94.1166566584236
"3314" 662.6 95.3813156331434 94.5373254393694
"3315" 662.8 92.839288662352 96.0911833287957
"3316" 663 90.2614284783454 97.7579694150321
"3317" 663.2 88.047474940048 99.6646122771165
"3318" 663.4 85.7939686480513 101.86345044882
"3319" 663.6 82.7655360083198 104.24802786457
"3320" 663.8 79.0746035959501 106.297614339183
"3321" 664 75.3485955557209 107.413255363432
"3322" 664.2 71.1683114784296 108.073264242897
"3323" 664.4 66.6471351748443 108.419342242966
"3324" 664.6 62.2604634170548 107.968375987492
"3325" 664.8 58.2753086928062 107.152696762716
"3326" 665 53.8430836503332 106.043359774587
"3327" 665.2 50.1453574560851 103.86893898674
"3328" 665.4 46.2632011094884 101.502962185715
"3329" 665.6 43.0705243457882 98.8368092767393
"3330" 665.8 40.5111966222563 95.0283250240489
"3331" 666 38.5130492767722 91.6916513999096
"3332" 666.2 37.0136229153869 88.6142486205748
"3333" 666.4 36.4877304007416 84.9308638641521
"3334" 666.6 36.0040247028306 81.85100073118
"3335" 666.8 35.9509636757343 78.6512894821752
"3336" 667 36.543502106059 75.6019521305431
"3337" 667.2 36.9407249567811 71.9968740846059
"3338" 667.4 38.3034960490001 69.3394264822627
"3339" 667.6 39.6497139887979 66.7886308204578
"3340" 667.8 40.7931403005339 64.0099226996631
"3341" 668 42.2182890965278 61.2744778026439
"3342" 668.2 43.2610744439002 57.6241431037027
"3343" 668.4 44.2229185075572 54.4549194634086
"3344" 668.6 45.2399720121701 50.9914544089927
"3345" 668.8 46.1945915515703 47.8004024582076
"3346" 669 47.0471167886501 44.0510837372527
"3347" 669.2 48.1372642636244 40.1016637849598
"3348" 669.4 49.7884037413912 36.578019812231
"3349" 669.6 51.5287279808524 33.8701657387892
"3350" 669.8 53.4422282605901 31.1557036619827
"3351" 670 57.015288979395 28.5357843495815
"3352" 670.2 60.7872630089002 25.9613192737324
"3353" 670.4 65.2008880012631 25.1567833284968
"3354" 670.6 69.9425741925465 24.6843503192482
"3355" 670.8 73.7898257075627 25.8474208657343
"3356" 671 77.8893532949707 27.3752398767027
"3357" 671.2 82.0290679513122 29.0241336767852
"3358" 671.4 85.4723115402701 30.7506539707027
"3359" 671.6 89.0290547870121 33.6518144361109
"3360" 671.8 91.9858539462774 35.6627557998047
"3361" 672 95.475194889604 37.8445874374884
"3362" 672.2 98.0249572613801 40.4835306871327
"3363" 672.4 99.5698976679707 44.0870802861573
"3364" 672.6 101.261619050747 47.4541847051007
"3365" 672.8 103.594510971384 51.0553356598677
"3366" 673 104.994951322546 53.9536753301573
"3367" 673.2 105.982959643767 57.3221044799068
"3368" 673.4 107.30994249226 59.8674952400227
"3369" 673.6 108.764894336624 62.723031976468
"3370" 673.8 107.395011126815 64.7822074860395
"3371" 674 105.094393176524 67.3879075583958
"3372" 674.2 103.995863434584 70.3415588424782
"3373" 674.4 103.249206912601 74.1505559636202
"3374" 674.6 102.446943078846 78.1998056128729
"3375" 674.8 100.913919492782 81.3694354597346
"3376" 675 98.5818168297166 84.2673000094447
"3377" 675.2 95.8609972612947 88.3110227156807
"3378" 675.4 93.2015871339799 90.6838786397492
"3379" 675.6 91.5859193927835 93.6674524141711
"3380" 675.8 90.9735633539842 96.3692809519249
"3381" 676 89.1468265867272 98.7703142523735
"3382" 676.2 86.7400157177053 99.611916940281
"3383" 676.4 84.3958333246509 99.6389128378508
"3384" 676.6 81.3425741370583 99.7014205062582
"3385" 676.8 78.2748901029101 100.602252173653
"3386" 677 74.5478019017456 101.126558827348
"3387" 677.2 70.817049503329 102.150135674243
"3388" 677.4 67.0004675022218 102.610556118742
"3389" 677.6 63.1098686084726 102.296450401603
"3390" 677.8 58.5705497080212 101.499718043518
"3391" 678 54.5027429793545 100.461129091518
"3392" 678.2 50.4394548773198 99.0769810644015
"3393" 678.4 47.0092958837415 97.1624737191485
"3394" 678.6 44.2007188463055 94.7823801000399
"3395" 678.8 41.5378250798404 92.0198542538771
"3396" 679 38.1887068426521 89.5063112148963
"3397" 679.2 34.6108795792435 87.27113682443
"3398" 679.4 30.790917941395 85.213629165733
"3399" 679.6 27.4091586069746 82.6005322558317
"3400" 679.8 24.5360258130976 81.0005084998902
"3401" 680 21.8645606228798 80.4298255080361
"3402" 680.2 18.8705465017245 79.7356483562697
"3403" 680.4 15.6881035977283 79.0253699933997
"3404" 680.6 12.6360683365101 78.0991824431313
"3405" 680.8 9.46837203291011 76.7478834247305
"3406" 681 7.04146519609378 76.6327054407537
"3407" 681.2 5.46391566128125 76.7885183661872
"3408" 681.4 5.28026208397011 76.5017955424927
"3409" 681.6 5.92876924429247 75.3679771476145
"3410" 681.8 6.43309582069012 73.4249757721927
"3411" 682 6.47172169331217 71.5567603592697
"3412" 682.2 6.41149424119877 69.1918290729501
"3413" 682.4 5.38152450679013 66.1535548720027
"3414" 682.6 4.12373862334169 63.1177320340185
"3415" 682.8 2.56067363861845 58.9386072460777
"3416" 683 3.68875598198607 55.9775194804369
"3417" 683.2 5.20452642575349 52.063625446534
"3418" 683.4 6.45033756424718 48.2462099963881
"3419" 683.6 7.07253615500102 44.1918243423959
"3420" 683.8 7.7461549099734 39.9451242024116
"3421" 684 9.41017523818598 35.8854019359786
"3422" 684.2 11.5834759379663 31.9190665417027
"3423" 684.4 14.5667713312471 28.4180622075831
"3424" 684.6 17.4655069633101 24.4152613635027
"3425" 684.8 20.5033796479101 21.3749544860465
"3426" 685 24.3434256414891 18.3162843993238
"3427" 685.2 28.4021219407522 15.7129791972711
"3428" 685.4 32.1796372597889 13.5785298211573
"3429" 685.6 36.1710406145943 11.1500206305238
"3430" 685.8 40.3077633334263 9.76529413815432
"3431" 686 43.8729694557349 8.9844527769192
"3432" 686.2 47.3392199314001 8.8974441844327
"3433" 686.4 50.6436261503123 8.35184631432227
"3434" 686.6 53.8628567861501 7.5966115220527
"3435" 686.8 56.3630974085664 6.4330673367652
"3436" 687 58.7624001672101 7.4564020135327
"3437" 687.2 61.1085387427471 8.33491279880053
"3438" 687.4 64.4630236057206 8.46062187060797
"3439" 687.6 67.4540245398689 9.51043919204291
"3440" 687.8 70.4059036480392 10.7326894926382
"3441" 688 73.6094392053733 11.5927874995343
"3442" 688.2 76.645813077394 12.948066732993
"3443" 688.4 79.9767084128449 14.3928779767027
"3444" 688.6 83.4102841864462 16.5972027240532
"3445" 688.8 86.4620647138888 18.3621660725112
"3446" 689 88.9299928117838 20.4645236526711
"3447" 689.2 90.4046989585493 22.6400237527646
"3448" 689.4 92.2916530962327 23.9872622066704
"3449" 689.6 94.5109564540976 24.6408299015152
"3450" 689.8 94.9928219431682 25.3441284181543
"3451" 690 93.9193194746154 27.4012046005027
"3452" 690.2 93.599721650084 30.014046045507
"3453" 690.4 92.7557480307293 32.4576964503197
"3454" 690.6 92.9271937125733 35.3095128442185
"3455" 690.8 93.5806932666627 38.0301453494759
"3456" 691 94.7002273680223 40.1814125794884
"3457" 691.2 95.5749342993295 40.8978355460898
"3458" 691.4 97.2104010473637 42.1978850357233
"3459" 691.6 99.7600298534977 43.6995561750841
"3460" 691.8 101.450455941026 44.5051247626501
"3461" 692 100.935826633186 44.8656150295648
"3462" 692.2 98.7651568743417 44.3616354995448
"3463" 692.4 96.128851171326 44.6482081155344
"3464" 692.6 92.8125646661774 46.3526251332968
"3465" 692.8 89.2859496716868 48.5150625744503
"3466" 693 86.0206282682933 50.6791861396279
"3467" 693.2 83.0242708313268 52.939674184786
"3468" 693.4 79.6632815838823 54.9447278560082
"3469" 693.6 76.0327027392466 56.4557305327027
"3470" 693.8 72.2344175660422 57.7821359985235
"3471" 694 68.3830865892014 58.5392105541299
"3472" 694.2 63.9690485314379 58.8214053678138
"3473" 694.4 59.2059431917354 59.0383382543629
"3474" 694.6 55.2773849794774 58.3169518397123
"3475" 694.8 51.0156393591673 57.4831917459313
"3476" 695 46.7133258393545 56.3006634322305
"3477" 695.2 42.9180175756192 55.1633954162936
"3478" 695.4 39.2215850782737 53.7613003310936
"3479" 695.6 35.6696902787512 51.8221193087681
"3480" 695.8 31.8522327107839 50.0048831342367
"3481" 696 28.2015693799642 47.5926369761081
"3482" 696.2 24.9878583727958 44.8086972852741
"3483" 696.4 21.9589021455447 42.2288095159431
"3484" 696.6 18.5522070211748 39.3266495081733
"3485" 696.8 15.9705757430139 36.7543839738914
"3486" 697 13.179800199616 34.8248246022615
"3487" 697.2 10.9001767539967 34.1847383540585
"3488" 697.4 11.3116224724856 34.2485431769669
"3489" 697.6 12.001180907439 34.6341278044431
"3490" 697.8 12.7205861619407 34.1048723718047
"3491" 698 13.6015609465079 33.3330150877679
"3492" 698.2 14.2571236698379 31.2927010397233
"3493" 698.4 15.1723246549314 28.0367878926708
"3494" 698.6 15.9554959948164 26.6409250317339
"3495" 698.8 16.6765334242056 26.0061908036118
"3496" 699 18.7543273743497 24.4378021676807
"3497" 699.2 21.5030215142101 21.3687337709694
"3498" 699.4 23.5293748524739 18.7184904735963
"3499" 699.6 26.2544321308276 15.8704581352182
"3500" 699.8 29.5481911836401 13.8709870283227
"3501" 700 32.8955125171988 11.8512794975171
"3502" 700.2 36.6134309811652 10.3153565554578
"3503" 700.4 40.4048105482877 8.60247962314148
"3504" 700.6 44.3909255439101 7.5966115220527
"3505" 700.8 48.1274115782539 6.9767037413277
"3506" 701 51.5940424690714 7.21070034492851
"3507" 701.2 54.8048451634669 7.6523766674868
"3508" 701.4 57.4666437542022 8.14383995652293
"3509" 701.6 59.0063319144891 9.19856665229218
"3510" 701.8 60.4565983951601 9.9859305621701
"3511" 702 63.0812933010297 9.72769445046357
"3512" 702.2 65.9136161983533 9.48466001746407
"3513" 702.4 67.5958504754908 10.9881488719608
"3514" 702.6 70.1420685513617 12.6130380387995
"3515" 702.8 72.8934917024263 12.9145638635737
"3516" 703 73.6244226080173 12.6495322358456
"3517" 703.2 74.1315831135484 12.884714232575
"3518" 703.4 74.5602594560392 14.015970695735
"3519" 703.6 75.0682467136101 14.998721532036
"3520" 703.8 75.8947904212435 15.751698522236
"3521" 704 75.7454234617488 18.1242600582834
"3522" 704.2 75.6088215560235 21.00183705528
"3523" 704.4 75.7935190758379 23.8204818141872
"3524" 704.6 75.6088215560235 26.7314753330017
"3525" 704.8 75.6931399889823 29.8954241506924
"3526" 705 76.1187473172503 32.7662660347646
"3527" 705.2 76.9395614503387 34.7963818526007
"3528" 705.4 76.7131119663401 36.4213496486227
"3529" 705.6 75.0505207964005 38.2105188470873
"3530" 705.8 73.704335045763 40.0635894630851
"3531" 706 72.5765155252499 42.6881248012755
"3532" 706.2 71.2906290615159 46.4680499979046
"3533" 706.4 68.8157969741045 48.915141995786
"3534" 706.6 65.9054454810736 51.2390679961546
"3535" 706.8 62.7496527298367 53.3721218208587
"3536" 707 58.9465136632465 54.9367941904027
"3537" 707.2 55.1482548627157 56.4809740141749
"3538" 707.4 51.3106504789586 57.4842360968192
"3539" 707.6 48.1468128183458 57.6472799862968
"3540" 707.8 44.104333781212 58.0246367208065
"3541" 708 40.3602695992969 57.5690293031838
"3542" 708.2 37.2423649958828 56.8735265429391
"3543" 708.4 35.2536337713513 57.3835875743792
"3544" 708.6 33.4932313720832 59.4666398502796
"3545" 708.8 30.9745818318244 61.9342872545027
"3546" 709 27.9170572752274 63.8706564640489
"3547" 709.2 24.2367540117742 64.6157121774211
"3548" 709.4 20.0693978358244 65.8067403469599
"3549" 709.6 16.2063463972467 66.308186370673
"3550" 709.8 12.4275868777631 66.5476077390851
"3551" 710 8.03649388217481 68.0100326237027
"3552" 710.2 5.84117879903132 67.8133301706724
"3553" 710.4 4.01830088188098 67.8751673107609
"3554" 710.6 3.87450139070422 66.9141685456733
"3555" 710.8 3.94901360228155 65.9180177346741
"3556" 711 3.48178854543841 64.2745416996461
"3557" 711.2 3.46623539525962 63.129672888091
"3558" 711.4 3.08432707917225 62.3318248218095
"3559" 711.6 2.93137098208659 60.6673614667321
"3560" 711.8 2.7014831910132 58.9451318867233
"3561" 712 3.04551930343642 57.0050894257343
"3562" 712.2 2.97286362894345 54.3655702668027
"3563" 712.4 3.45066545808658 52.2036251762792
"3564" 712.6 3.52606562399871 49.3072148029559
"3565" 712.8 3.76660244360366 46.8445948680253
"3566" 713 4.10609211769273 43.4846576430505
"3567" 713.2 4.81581808699761 41.0424213669277
"3568" 713.4 5.66377632786305 38.4484309090556
"3569" 713.6 6.96418391219927 36.1234748293172
"3570" 713.8 8.44901620965085 34.0154775744434
"3571" 714 10.0719675602088 30.6343185199105
"3572" 714.2 12.1378701985976 28.0000160431402
"3573" 714.4 14.3421034238395 24.9635752366909
"3574" 714.6 16.9635223031768 22.333756005536
"3575" 714.8 19.2990584163356 19.4601424246921
"3576" 715 21.7360207462049 18.4433748895027
"3577" 715.2 24.236878669042 16.1005578881642
"3578" 715.4 27.2661304131652 14.1544264316007
"3579" 715.6 29.8464923572327 11.4571890438317
"3580" 715.8 32.6172215368001 11.2225852007227
"3581" 716 35.8906295581237 9.87047851095513
"3582" 716.2 39.1851269602467 8.17291270599974
"3583" 716.4 42.6345617753236 6.28888822143347
"3584" 716.6 46.0762059812092 3.93176355597373
"3585" 716.8 48.0567697958792 5.0897442069192
"3586" 717 52.1161000683225 4.33890863723878
"3587" 717.2 55.6588520047631 3.93062162199682
"3588" 717.4 59.3449836574726 3.6337455520777
"3589" 717.6 63.2491044398501 3.77200770631271
"3590" 717.8 67.1344007974726 3.4714660283277
"3591" 718 70.3145826889203 3.95664868607005
"3592" 718.2 73.7119315361628 4.95948385083955
"3593" 718.4 77.2581661814785 5.49654366417639
"3594" 718.6 80.6290250607768 6.17071544003604
"3595" 718.8 84.2185540510405 6.58652732118097
"3596" 719 87.1415670601442 7.47355530446866
"3597" 719.2 90.4029288327166 8.78533520763819
"3598" 719.4 93.0542842027522 9.23136419814481
"3599" 719.6 95.6643495372612 10.6887615282133
"3600" 719.8 98.5355740533733 11.7649746152606
"3601" 720 101.66650977433 12.8505733829827
"3602" 720.2 103.030867780376 13.848375030994
"3603" 720.4 103.879706840336 15.6152766070888
"3604" 720.6 104.73943483606 16.7219137015627
"3605" 720.8 106.106159608737 18.56180582357
"3606" 721 108.376570669188 20.6043358713316
"3607" 721.2 110.476672024229 21.4240699376495
"3608" 721.4 110.584910580013 23.0736614079811
"3609" 721.6 112.642742696365 24.7984377420057
"3610" 721.8 114.479943607668 26.7654622723088
"3611" 722 115.00199191801 29.4965578111627
"3612" 722.2 116.160866427206 32.074060046019
"3613" 722.4 116.175518752789 33.1779622410966
"3614" 722.6 116.454602530207 36.5618676489106
"3615" 722.8 116.766909854205 38.7860527045974
"3616" 723 117.356940951375 41.5787150247225
"3617" 723.2 117.964020277826 45.1651753729343
"3618" 723.4 118.319194776394 48.2014610795092
"3619" 723.6 118.017145469285 51.2019309512964
"3620" 723.8 116.587138306 53.6515403623027
"3621" 724 115.837190533577 56.542279612036
"3622" 724.2 115.053238083405 59.2066246910922
"3623" 724.4 114.98954491124 61.8119586073213
"3624" 724.6 113.79463226131 64.1205169984627
"3625" 724.8 111.96022452484 66.2119755005527
"3626" 725 111.356308653547 68.3208224994906
"3627" 725.2 111.443500026604 70.436939460519
"3628" 725.4 111.414618271801 75.7248975864552
"3629" 725.6 110.222628115682 77.2460558039884
"3630" 725.8 109.09371901732 80.0420856326227
"3631" 726 109.130097252687 82.0820842619048
"3632" 726.2 109.151059924682 82.8549135725245
"3633" 726.4 108.481791570822 84.8947397771733
"3634" 726.6 108.441948004888 87.109627005931
"3635" 726.8 108.570158908124 89.931678003417
"3636" 727 107.827073241277 91.8543039800361
"3637" 727.2 108.107407820191 92.3250465334832
"3638" 727.4 108.65361694891 92.9926789293851
"3639" 727.6 109.223574300617 92.4105401362393
"3640" 727.8 109.678094637975 92.5749191405723
"3641" 728 110.144494638071 91.960396399864
"3642" 728.2 110.005309923204 91.5951658542674
"3643" 728.4 110.322192094163 91.6187993799553
"3644" 728.6 110.711039084801 91.355706023007
"3645" 728.8 110.361608936379 89.4512146991715
"3646" 729 110.059098737214 87.2112280990614
"3647" 729.2 110.381375963474 84.3857629479899
"3648" 729.4 111.063467876598 81.5644298449214
"3649" 729.6 112.146683697629 77.9942803224214
"3650" 729.8 112.93390166734 74.1922333604827
"3651" 730 113.594551154381 70.4003145499968
"3652" 730.2 114.662595885482 66.9751529179599
"3653" 730.4 115.692942068021 63.8592830273416
"3654" 730.6 116.34093978659 60.7210036074211
"3655" 730.8 117.282476130211 57.3065163853726
"3656" 731 118.222381337557 54.8100252447909
"3657" 731.2 119.132930942396 51.7311214449831
"3658" 731.4 119.685018352271 48.7023755090916
"3659" 731.6 120.864455627424 45.194458896017
"3660" 731.8 121.484109709703 41.7072775138536
"3661" 732 122.270672097355 40.1376228667305
"3662" 732.2 121.348053198851 41.7445293499799
"3663" 732.4 120.474258217034 41.4791707738367
"3664" 732.6 118.246453491975 40.208022389594
"3665" 732.8 116.203671791379 37.7327304800464
"3666" 733 114.353685220629 34.6372485645152
"3667" 733.2 112.234364317859 30.9255184371109
"3668" 733.4 110.25044746261 27.7867807489327
"3669" 733.6 108.665419096092 24.9479316063088
"3670" 733.8 107.084605782139 21.9708680800456
"3671" 734 107.214102114704 18.7305141879968
"3672" 734.2 108.260364821454 19.8038759996833
"3673" 734.4 108.649872036824 20.0739096119816
"3674" 734.6 108.902136448139 20.1014079664456
"3675" 734.8 109.280479566367 20.657794905017
"3676" 735 109.451465015192 21.2672276662755
"3677" 735.2 109.292651656027 21.7625740960522
"3678" 735.4 109.382428750623 22.6450327685839
"3679" 735.6 109.219098673977 22.6204498308277
"3680" 735.8 108.725889891446 22.435250415579
"3681" 736 107.878493576645 21.2811664671733
"3682" 736.2 106.981183268851 19.7232830391733
"3683" 736.4 106.275990098082 17.619922220417
"3684" 736.6 106.005964103727 17.0742350306642
"3685" 736.8 103.904341255784 16.8696101255862
"3686" 737 99.849764088352 16.227013989319
"3687" 737.2 96.5358535836936 14.910834064878
"3688" 737.4 92.9855289308476 13.3299470961402
"3689" 737.6 89.7854891934547 11.801547126168
"3690" 737.8 87.558527165439 9.9813715387604
"3691" 738 86.9415619887742 8.5508151217027
"3692" 738.2 86.1017563637755 5.85447841939501
"3693" 738.4 84.9395736465269 5.02009800684289
"3694" 738.6 83.3225866555141 5.06100199709874
"3695" 738.8 81.4898617998441 4.95739532787251
"3696" 739 78.9009554057512 4.01548159065597
"3697" 739.2 76.125719101101 2.54234199143906
"3698" 739.4 73.3962551573312 1.06545856304481
"3699" 739.6 70.4182007239737 0.672881877839065
"3700" 739.8 66.6241476092244 0.917186324502706
"3701" 740 62.8568465436899 0.482694065684354
"3702" 740.2 59.3311679682885 0
"3703" 740.4 58.4080580541748 1.06304697879094
"3704" 740.6 56.196051908512 2.54993890753765
"3705" 740.8 53.0689412411431 3.58600701256678
"3706" 741 49.9525693818701 4.3873716603727
"3707" 741.2 46.9644878734984 4.80120353764388
"3708" 741.4 44.292574317395 4.16041637006634
"3709" 741.6 44.7926954806048 4.82829366742902
"3710" 741.8 43.2346839371914 5.8488610512652
"3711" 742 40.7026365281201 7.0669311565327
"3712" 742.2 37.5049201856111 8.05293485089858
"3713" 742.4 34.214553349623 8.86701918382152
"3714" 742.6 31.5304388780734 10.0013953544068
"3715" 742.8 29.9415567492101 12.7103638744627
"3716" 743 27.6745278697022 15.9083437866136
"3717" 743.2 24.6681213454301 18.4511643066427
"3718" 743.4 21.4558610975121 20.2985279103966
"3719" 743.6 17.7603736781477 22.1205967631185
"3720" 743.8 17.3565680134536 22.321996619757
"3721" 744 15.7794750597811 24.6154410082834
"3722" 744.2 12.5329962511222 26.8677475478845
"3723" 744.4 11.5130940321601 29.4321328402339
"3724" 744.6 8.96150747787819 32.0557956723516
"3725" 744.8 8.12503921736274 34.009910089808
"3726" 745 7.25080347115429 36.1624873906446
"3727" 745.2 6.1308839399663 38.8945333513432
"3728" 745.4 3.94039857871658 42.1290659972511
"3729" 745.6 3.12358792986755 44.1459654673091
"3730" 745.8 2.27053752039876 46.7941977959868
"3731" 746 1.53600304277528 48.8938693990398
"3732" 746.2 1.24213659839246 51.4567575328556
"3733" 746.4 0.825828253767265 54.7780099179335
"3734" 746.6 0.0172125697101114 58.3295181002694
"3735" 746.8 0.461298880220454 59.2715600620475
"3736" 747 0.67745840348154 60.2948004088456
"3737" 747.2 0.571028326216935 62.7447997122141
"3738" 747.4 0.203293090276793 63.487843228536
"3739" 747.6 0.514869775876776 62.9598938446027
"3740" 747.8 0.444120935445004 63.5839529619818
"3741" 748 0 63.829420353433
"3742" 748.2 0.297573239056185 62.50784508586
"3743" 748.4 1.22066187644024 63.2315849605099
"3744" 748.6 2.17127303249453 64.6700249712482
"3745" 748.8 3.72446849959305 67.2041762569832
"3746" 749 4.92887282187679 69.797271111936
"3747" 749.2 6.05290597134629 71.9889884358197
"3748" 749.4 6.63388968474344 74.146362348436
"3749" 749.6 6.00342440856529 76.0725270312544
"3750" 749.8 4.82638604622719 77.0549391523246
"3751" 750 3.12965835638685 77.1429732626562
"3752" 750.2 2.76361029036173 76.0632848603801
"3753" 750.4 2.70079241020045 75.1754588207672
"3754" 750.6 2.44114517220044 74.5514678778318
"3755" 750.8 2.50931190156358 73.6387220058908
"3756" 751 2.72971480919136 72.9433301457027
"3757" 751.2 2.74068072750417 72.2389406089502
"3758" 751.4 3.23816305171623 71.7722681130904
"3759" 751.6 3.54868268407506 71.721382061713
"3760" 751.8 3.4256726758192 71.0903930381573
"3761" 752 3.94765476949427 71.001117390168
"3762" 752.2 4.05814353163642 71.2310249393132
"3763" 752.4 3.73704108823364 71.1219811379674
"3764" 752.6 3.77070483577744 70.977429629417
"3765" 752.8 3.59288923638537 70.7234747990393
"3766" 753 3.88595641591011 70.3153853732179
"3767" 753.2 3.59674538348436 70.1527650283859
"3768" 753.4 3.00773781679247 69.5908261021145
"3769" 753.6 3.33993354776306 69.1020783599968
"3770" 753.8 3.66737583289989 68.7558560675496
"3771" 754 3.88202236684952 68.1831307823694
"3772" 754.2 3.50904913494238 67.3818538220898
"3773" 754.4 3.17977299387715 66.530614020373
"3774" 754.6 2.95385200533707 65.3435430109836
"3775" 754.8 2.20389387408403 63.5678070518331
"3776" 755 1.81689248809761 61.3630633309027
"3777" 755.2 1.41256357080622 59.161794279391
"3778" 755.4 1.10972825575626 56.7802895802027
"3779" 755.6 1.26962865888657 54.5083762477027
"3780" 755.8 1.76069569005825 52.205209080999
"3781" 756 2.13333755941011 48.7898041522393
"3782" 756.2 3.17474876399707 46.0077514557897
"3783" 756.4 4.27542727291011 43.0043808090652
"3784" 756.6 5.17167948600651 39.990028879534
"3785" 756.8 6.665972533117 37.4074719518406
"3786" 757 7.64480305904966 34.8400979692027
"3787" 757.2 9.2226344683744 32.2760814939527
"3788" 757.4 11.0772575969458 29.2994113725956
"3789" 757.6 13.2938413394434 27.2107966259694
"3790" 757.8 15.3004484556793 24.1981277941423
"3791" 758 16.7510582729424 22.3163065943801
"3792" 758.2 18.7801419262364 19.7347782574501
"3793" 758.4 21.249203091757 17.5046706402843
"3794" 758.6 23.5584680732905 16.3867994293875
"3795" 758.8 26.455190304539 14.3607566689089
"3796" 759 29.3195835927283 12.3589746123694
"3797" 759.2 32.2333254587336 9.95978322202623
"3798" 759.4 33.7390866684829 9.51503908806192
"3799" 759.6 34.931277613314 9.0563782533854
"3800" 759.8 36.8240631793387 8.06119461575985
"3801" 760 39.1871621489934 7.38600876234159
"3802" 760.2 42.0648197832954 6.42480448028069
"3803" 760.4 44.973241194182 4.84138880406192
"3804" 760.6 47.7650542555438 4.4594430496532
"3805" 760.8 51.0081852008236 3.8472055410104
"3806" 761 54.4422695841793 2.37545509100078
"3807" 761.2 57.0619628430072 2.02056104365416
"3808" 761.4 60.1271217863344 1.89047006209665
"3809" 761.6 63.9393666356409 0.761397981702703
"3810" 761.8 68.0540100425737 0.280929260917657
"3811" 762 71.3168434461217 0.596621849895012
"3812" 762.2 74.8168609786374 1.69376760906634
"3813" 762.4 78.6405158053999 2.26364271584556
"3814" 762.6 81.7359610176936 2.96973789252745
"3815" 762.8 85.1568401461001 3.64348232350271
"3816" 763 88.0661874478901 4.7885266430827
"3817" 763.2 91.3377426466901 6.2139899797027
"3818" 763.4 94.7810359471958 7.94620798178842
"3819" 763.6 97.3627433663664 9.94988519053765
"3820" 763.8 99.6996433850091 11.9557930101284
"3821" 764 103.011961428095 13.7424994582173
"3822" 764.2 106.243993515882 15.6486484969363
"3823" 764.4 108.158270519133 17.6372080282173
"3824" 764.6 110.199698229728 19.9674254955815
"3825" 764.8 111.52695806739 21.6179597932945
"3826" 765 112.079447982328 22.7078917101299
"3827" 765.2 113.732011456851 24.5420303091145
"3828" 765.4 114.778931336274 25.5773794560057
"3829" 765.6 115.047745290531 26.080784957159
"3830" 765.8 115.660077211436 26.7716269677439
"3831" 766 116.8597679059 28.3086716973127
"3832" 766.2 117.376969307226 30.4366927696517
"3833" 766.4 118.14796263639 33.7471950541517
"3834" 766.6 118.954309718941 36.8158511708589
"3835" 766.8 120.690316276826 38.9295419677027
"3836" 767 122.363777925122 39.7989668100966
"3837" 767.2 122.663223989541 40.6159885912173
"3838" 767.4 122.598942391784 41.1037724800813
"3839" 767.6 122.867295647673 41.0575786090429
"3840" 767.8 122.019925296591 40.0233750128942
"3841" 768 121.498041253723 39.9519029673277
"3842" 768.2 120.72721351591 39.8265051535209
"3843" 768.4 120.054491126547 40.4598870522785
"3844" 768.6 119.672888367668 42.1515281483391
"3845" 768.8 119.587498797531 44.2632428619869
"3846" 769 120.202452782268 46.5262735258185
"3847" 769.2 120.796182313504 47.3477922622339
"3848" 769.4 121.571750321615 47.9447673839448
"3849" 769.6 121.932915849814 48.4757212711921
"3850" 769.8 122.610980722216 49.481022838468
"3851" 770 122.879552462489 50.3143900717974
"3852" 770.2 122.253624551425 51.3257305576724
"3853" 770.4 122.305172761281 53.3479940036512
"3854" 770.6 122.670379942233 56.258901174864
"3855" 770.8 123.245004914698 59.1151476976724
"3856" 771 123.02509157221 61.4214839594527
"3857" 771.2 121.72425890983 63.2636811130627
"3858" 771.4 120.399441012494 65.525388509574
"3859" 771.6 119.61607607094 66.9065318622027
"3860" 771.8 118.375115006969 68.2467698112909
"3861" 772 117.22976522005 68.6578524825127
"3862" 772.2 115.414528524794 69.4784259842367
"3863" 772.4 113.045768494682 71.2941845696928
"3864" 772.6 111.6798055078 73.2886609722427
"3865" 772.8 111.109982650979 74.49864280897
"3866" 773 111.18517751941 75.6008959934674
"3867" 773.2 111.516642078559 77.3587142940325
"3868" 773.4 111.8824559892 78.7602658486382
"3869" 773.6 111.375938755492 79.8478271072129
"3870" 773.8 111.50973656691 80.2499657025464
"3871" 774 111.747746535077 80.0836291907027
"3872" 774.2 111.681951571706 78.4926274925496
"3873" 774.4 111.09483634124 78.2861743420738
"3874" 774.6 110.04061010292 77.9640599009068
"3875" 774.8 107.331776464546 77.8254850299148
"3876" 775 102.147863960043 77.0221762977537
"3877" 775.2 98.6093685315417 76.7574114154816
"3878" 775.4 95.5886400186374 76.9285218440967
"3879" 775.6 92.4153815149794 75.9678348536928
"3880" 775.8 89.6824915044401 74.9672803659127
"3881" 776 87.5465652617839 73.4185097997124
"3882" 776.2 85.2493034125212 71.7063995535638
"3883" 776.4 82.9040294318244 69.8201447971884
"3884" 776.6 81.3134976381837 67.4858391432121
"3885" 776.8 79.0832258438535 65.3694692032876
"3886" 777 76.6041693238166 63.975793995899
"3887" 777.2 74.4491144279544 62.6321179286673
"3888" 777.4 73.2475002331945 61.772543699822
"3889" 777.6 70.9209721939192 60.4956055130391
"3890" 777.8 68.455936753956 59.5607780073174
"3891" 778 66.317770801555 58.4176444759083
"3892" 778.2 65.2185166070316 56.168177283142
"3893" 778.4 63.8644683939101 54.4564468001027
"3894" 778.6 61.9135078972712 53.8664705759805
"3895" 778.8 61.6574668709101 52.7724489993599
"3896" 779 62.3844791373101 50.5357735063027
"3897" 779.2 62.4883380325101 47.4867730829313
"3898" 779.4 62.7079784001652 44.2271404613864
"3899" 779.6 63.9346433230993 41.7260128958919
"3900" 779.8 65.1238788286952 39.5337677832354
"3901" 780 65.9000047597403 37.0960895371084
"3902" 780.2 66.9618639830705 34.6012715002876
"3903" 780.4 67.781864586648 31.3102819982367
"3904" 780.6 68.7291798530422 28.3954575618631
"3905" 780.8 70.0128141558713 27.1849159304017
"3906" 781 71.7948368916816 26.2995584621313
"3907" 781.2 71.3525967577403 25.9851473525046
"3908" 781.4 70.5610983720363 24.7497777565377
"3909" 781.6 69.3926858010363 22.5982348668969
"3910" 781.8 68.4541151597336 19.8111048990851
"3911" 782 68.1791945547925 19.3070837900262
"3912" 782.2 68.4745315992162 20.8310696944578
"3913" 782.4 70.1697965840785 22.0306064671343
"3914" 782.6 72.4247969209617 23.1660101678883
"3915" 782.8 75.3782006039726 23.2533399734527
"3916" 783 78.5946661749733 23.1375236396606
"3917" 783.2 81.7304081320378 23.4211439065218
"3918" 783.4 85.0216613028164 24.6367729134215
"3919" 783.6 87.8980658612851 26.1824853771402
"3920" 783.8 90.7582424673788 27.1642764958277
"3921" 784 92.8579638413019 29.2891344660841
"3922" 784.2 95.4509483015162 31.1833993673694
"3923" 784.4 98.0364791075664 33.2781575531089
"3924" 784.6 99.0060992619726 35.8097181236089
"3925" 784.8 99.4388167755596 39.0540120354037
"3926" 785 101.437936447717 42.1625688666704
"3927" 785.2 103.43470746511 44.6076170934395
"3928" 785.4 104.674589945951 47.1285057820738
"3929" 785.6 105.107382303594 49.7363333261448
"3930" 785.8 105.939491914191 52.638104736484
"3931" 786 107.970055852951 54.933614836468
"3932" 786.2 109.901513368277 56.5550853431619
"3933" 786.4 111.799930538792 57.5401395855262
"3934" 786.6 114.177021830001 58.4975019951573
"3935" 786.8 115.335476339316 59.2956221983277
"3936" 787 114.78075641058 60.6957431614862
"3937" 787.2 113.476426284527 63.1015949436389
"3938" 787.4 112.835304045121 65.5898470526606
"3939" 787.6 112.641636245066 68.3995034807027
"3940" 787.8 112.648704605766 70.8621370782285
"3941" 788 112.982893001457 73.6826414917974
"3942" 788.2 111.57464837641 75.9097998398527
"3943" 788.4 109.873172157698 77.7389359505815
"3944" 788.6 107.971039158292 78.5832964391666
"3945" 788.8 106.263335022616 79.8430736613792
"3946" 789 104.603914874594 81.1712331825292
"3947" 789.2 102.73443115193 82.2032247127918
"3948" 789.4 100.540324043615 84.046665981229
"3949" 789.6 98.4352417760069 86.3612293481543
"3950" 789.8 96.0953455376435 88.2754995496027
"3951" 790 93.8187157665506 90.4797295571409
"3952" 790.2 91.9659362289807 92.3603615380204
"3953" 790.4 90.296240579337 94.5241319821539
"3954" 790.6 88.9898674013055 97.1599638200981
"3955" 790.8 87.3481185863545 99.9995340017397
"3956" 791 85.8644471978706 103.192233372703
"3957" 791.2 83.4594047577802 105.807251983988
"3958" 791.4 80.2485599863561 108.965875671743
"3959" 791.6 76.7949008463101 110.477934870983
"3960" 791.8 73.0094464387932 111.978088939053
"3961" 792 69.921765143568 113.651575729769
"3962" 792.2 66.6271150062301 115.296987608263
"3963" 792.4 62.7815494256662 116.880709102873
"3964" 792.6 59.4335318323884 117.585721566181
"3965" 792.8 55.7504922064101 118.089493652953
"3966" 793 53.633368573487 118.111963125472
"3967" 793.2 53.2079826559945 117.208491804739
"3968" 793.4 53.1248095121351 116.979501710503
"3969" 793.6 53.4848354338619 116.035386813775
"3970" 793.8 53.257115053263 114.376919983726
"3971" 794 51.929968561553 111.769865342346
"3972" 794.2 50.5883805559226 108.751929856378
"3973" 794.4 49.7281187694657 105.831980292369
"3974" 794.6 48.3093823368979 102.213806585605
"3975" 794.8 47.0925714886696 99.1003243687787
"3976" 795 45.2871777570065 95.8298264494136
"3977" 795.2 44.5022029316244 92.6360557290793
"3978" 795.4 45.0564770084038 89.136772444766
"3979" 795.6 45.2661880074908 85.7874927093479
"3980" 795.8 46.1348894924768 82.5892250374027
"3981" 796 46.5434849041037 79.6313404535414
"3982" 796.2 47.4103284765287 76.7122302601769
"3983" 796.4 48.2528365680575 73.6416445594816
"3984" 796.6 49.2180037412738 70.5671645130967
"3985" 796.8 50.6980846650363 67.5046028060425
"3986" 797 52.771897476146 65.1710595214197
"3987" 797.2 54.5471271226024 62.5824067062796
"3988" 797.4 55.6488378632309 59.799301097514
"3989" 797.6 57.5788415073268 57.3969517704527
"3990" 797.8 60.1007967477606 55.3746759109363
"3991" 798 62.1209493237886 53.2817250438803
"3992" 798.2 62.5810691889387 51.6262919059027
"3993" 798.4 63.9627460867979 50.1950775042915
"3994" 798.6 66.1135748744236 50.6662988745946
"3995" 798.8 68.3823303351101 50.8084031062027
"3996" 799 70.977822914212 50.404235235731
"3997" 799.2 73.3153896486349 49.0557842497027
"3998" 799.4 73.5785521961722 48.9612524882949
"3999" 799.6 73.6320889957022 49.1174826032869
"4000" 799.8 73.5520833029781 49.3696296975765
"4001" 800 73.9985787740313 49.7678471296724
"4002" 800.2 73.8913558654509 50.1566355495905
"4003" 800.4 74.0997625158701 50.5279840891627
"4004" 800.6 74.5100051519101 50.7602427314124
"4005" 800.8 74.638504040104 51.3886351992843
"4006" 801 74.7849257568513 52.6144787469968
"4007" 801.2 74.4636395736958 54.0473699271721
"4008" 801.4 74.1587177122631 55.1765860513792
"4009" 801.6 73.7803964131301 55.8871030814827
"4010" 801.8 73.6250849734203 57.226723861866
"4011" 802 73.5776355245465 58.58011702543
"4012" 802.2 73.8109548957563 58.7288921692316
"4013" 802.4 74.8670201041601 58.8075353230489
"4014" 802.6 76.0262470417403 58.8072526881744
"4015" 802.8 77.45738691792 58.2912565518314
"4016" 803 79.1340169933513 58.0556157197909
"4017" 803.2 80.4247692335501 57.0321474010627
"4018" 803.4 81.4095633111916 57.1590468375765
"4019" 803.6 81.8213218488621 57.50805082902
"4020" 803.8 82.8456612926082 57.9364546399763
"4021" 804 84.0457996282659 58.1334511474719
"4022" 804.2 83.210614234611 58.7415968709831
"4023" 804.4 84.9602109602221 60.3683047383449
"4024" 804.6 87.530334336712 61.3976013125612
"4025" 804.8 90.2473740435736 61.9495165636546
"4026" 805 92.4447562825866 61.9999627323498
"4027" 805.2 93.7468108143219 62.4543453988498
"4028" 805.4 96.1060416974478 63.352304104297
"4029" 805.6 99.0453709067201 63.5635736729527
"4030" 805.8 101.781703270112 63.2602357939431
"4031" 806 104.381005963207 63.1345773081879
"4032" 806.2 106.906782313059 61.9931577668809
"4033" 806.4 109.465626943221 61.5482457006461
"4034" 806.6 110.726030683406 62.7587267872715
"4035" 806.8 110.803196486583 64.7919048373373
"4036" 807 110.84675381357 65.9467193780425
"4037" 807.2 111.346208739131 65.9528275841642
"4038" 807.4 110.333455897789 65.4017580965209
"4039" 807.6 109.38971686864 65.2538771923327
"4040" 807.8 107.5876967087 65.7989314074711
"4041" 808 105.367456592973 67.0404124692964
"4042" 808.2 103.294647753074 69.7389337036546
"4043" 808.4 101.542762436054 73.0062343734656
"4044" 808.6 100.75904267752 76.0422199312327
"4045" 808.8 99.5184044713557 79.0951701509898
"4046" 809 98.6530104272327 82.2361885508962
"4047" 809.2 98.504191877803 84.803645052917
"4048" 809.4 97.785972312621 87.8714821907148
"4049" 809.6 98.3480130880285 90.8265336629527
"4050" 809.8 99.1091159469861 92.8244205591457
"4051" 810 99.4205611656301 94.5252085682627
"4052" 810.2 98.8804949105901 96.6647018093827
"4053" 810.4 97.7829430288468 98.7009934900825
"4054" 810.6 97.7644386045676 101.138174743319
"4055" 810.8 97.7686652052218 102.418349721781
"4056" 811 97.0830869055351 102.310514626994
"4057" 811.2 95.7754555852127 104.381144409861
"4058" 811.4 94.9432567803405 107.052431866766
"4059" 811.6 93.9751178967802 109.924515329417
"4060" 811.8 91.937117797147 111.709346061308
"4061" 812 90.0472958738301 112.845917681543
"4062" 812.2 87.6421635353717 114.476901793472
"4063" 812.4 84.642991518014 115.695765301326
"4064" 812.6 81.4393408160351 116.161612910803
"4065" 812.8 78.3153546075335 116.864177872326
"4066" 813 75.3564551477901 117.529953855063
"4067" 813.2 73.5960468741501 118.038862441543
"4068" 813.4 74.402437010453 117.352280959346
"4069" 813.6 73.7472913902851 117.326779891328
"4070" 813.8 74.7460480955465 116.994844501839
"4071" 814 76.348034284068 116.669974871519
"4072" 814.2 77.566761272001 115.842449130586
"4073" 814.4 79.3522575385075 114.29973989182
"4074" 814.6 82.1867812107189 111.85223242835
"4075" 814.8 84.9335854000069 109.505430328912
"4076" 815 88.1173750462387 106.51942726536
"4077" 815.2 91.050559135818 103.925053537847
"4078" 815.4 93.8383505332917 101.357620651571
"4079" 815.6 95.6433183207709 99.0017241518166
"4080" 815.8 97.1273848295858 96.4343876917838
"4081" 816 99.1423286516469 95.0697161576369
"4082" 816.2 102.163945575875 94.3612081267725
"4083" 816.4 105.38206175011 93.5516841594321
"4084" 816.6 108.729126604859 93.6263522216925
"4085" 816.8 111.22801931368 94.7173475243827
"4086" 817 113.877108442792 96.1244828206733
"4087" 817.2 114.888895572997 97.769600671395
"4088" 817.4 114.801393487362 97.5637513102511
"4089" 817.6 115.98865142241 97.8656466519674
"4090" 817.8 116.94155678587 98.4562677515827
"4091" 818 116.515582581881 98.2818459011145
"4092" 818.2 116.392779784781 97.4004248218318
"4093" 818.4 116.107426222772 96.6002319526282
"4094" 818.6 115.844170298039 95.3986283740253
"4095" 818.8 115.596358312823 93.2480263825614
"4096" 819 116.05356323191 90.4611429933479
"4097" 819.2 117.205577029984 87.9618730173869
"4098" 819.4 118.952511260302 85.7824845484553
"4099" 819.6 120.769215274998 83.4132231838792
"4100" 819.8 122.310108833809 80.7815800231247
"4101" 820 124.093889481708 78.2848230851354
"4102" 820.2 125.81629938071 75.9033086589027
"4103" 820.4 127.209901331957 74.3459105528429
"4104" 820.6 126.394941796824 71.263041591217
"4105" 820.8 125.40865321705 68.4280646768827
"4106" 821 124.20518826892 65.6667163007527
"4107" 821.2 123.786768083271 62.3981724745584
"4108" 821.4 123.657885311158 59.3362724156631
"4109" 821.6 124.221632593993 56.315088278786
"4110" 821.8 124.931314822779 53.2890048729831
"4111" 822 125.30349608566 50.408113614286
"4112" 822.2 125.02976420975 47.6485452097876
"4113" 822.4 124.519636810334 46.5576630962179
"4114" 822.6 123.577091613766 44.5843592183758
"4115" 822.8 122.7797249323 41.8349945609227
"4116" 823 121.697072316675 38.8989952338203
"4117" 823.2 121.136555335002 35.3805881381007
"4118" 823.4 120.700999131304 33.9263394200873
"4119" 823.6 121.135408933343 35.9223775622123
"4120" 823.8 121.333889273929 37.2480764408469
"4121" 824 121.81383720694 39.1671191904727
"4122" 824.2 122.235940427978 40.7861457617512
"4123" 824.4 122.244945309168 42.1657637279295
"4124" 824.6 122.57720008666 43.840261469007
"4125" 824.8 123.397297226271 45.7111530756718
"4126" 825 124.073483532175 47.4025202036619
"4127" 825.2 125.211800277095 49.7591005545765
"4128" 825.4 126.227495822931 52.1596285284476
"4129" 825.6 126.800645196851 54.5122323948017
"4130" 825.8 126.915031111308 57.6479882582129
"4131" 826 126.98990489647 59.8246534457527
"4132" 826.2 126.368391402563 62.9824421573764
"4133" 826.4 127.014959516549 66.3009113715068
"4134" 826.6 127.462119939316 69.1208818919385
"4135" 826.8 127.070024615624 72.5392872498354
"4136" 827 127.263021334941 75.9455013350777
"4137" 827.2 126.538427194118 78.8175275598611
"4138" 827.4 126.027071844498 81.5575091005262
"4139" 827.6 124.99191940006 84.5833158252427
"4140" 827.8 124.125148033614 87.5339152443353
"4141" 828 122.64860307711 89.9242595109027
"4142" 828.2 121.147533549702 91.7587572241383
"4143" 828.4 120.094323373285 94.1208079950777
"4144" 828.6 118.696993091123 97.101572098341
"4145" 828.8 117.731901564137 99.8435870351975
"4146" 829 116.269935930243 101.862524790218
"4147" 829.2 114.565374588847 104.090066190418
"4148" 829.4 112.835511100334 106.705339183824
"4149" 829.6 110.902108494477 107.697246790785
"4150" 829.8 108.483223448973 109.423767084703
"4151" 830 106.299858291388 111.811392773268
"4152" 830.2 104.46257185728 114.279452660561
"4153" 830.4 101.712380786377 116.036116745769
"4154" 830.6 98.9639244187123 118.022085235395
"4155" 830.8 96.5715536241492 119.588109776627
"4156" 831 93.5319875879971 121.319561738724
"4157" 831.2 90.457370995523 122.561079755767
"4158" 831.4 87.212643996539 124.046992457837
"4159" 831.6 83.9395273452768 124.548218698203
"4160" 831.8 80.2914836513768 125.824817618369
"4161" 832 77.0261742624256 127.315335525857
"4162" 832.2 74.8933666621336 126.610886903609
"4163" 832.4 71.9105822351147 126.14003329935
"4164" 832.6 68.0307816405022 126.698849439268
"4165" 832.8 64.4106775226296 126.911958492922
"4166" 833 61.032786163016 126.239744086938
"4167" 833.2 57.6466807121572 125.272939959562
"4168" 833.4 53.7478426762805 123.77648940748
"4169" 833.6 49.8806100044815 123.161887909596
"4170" 833.8 46.2775830719751 122.751763295027
"4171" 834 43.2850206413175 121.449280829851
"4172" 834.2 41.0434481780494 118.736557576766
"4173" 834.4 38.520708169127 115.880536954968
"4174" 834.6 34.8753350994286 113.616589150184
"4175" 834.8 32.7804835095588 110.929019315811
"4176" 835 31.8883465836927 107.583658398007
"4177" 835.2 32.2383059044753 104.704960759311
"4178" 835.4 32.4452979727815 101.539764165146
"4179" 835.6 31.9594368380453 99.1448943317162
"4180" 835.8 32.2236587707962 97.3353804851584
"4181" 836 33.8308423072772 95.8317271764875
"4182" 836.2 35.4183058003658 94.2344036617027
"4183" 836.4 36.8202523098964 93.194036303963
"4184" 836.6 38.7585777657563 91.6878634428566
"4185" 836.8 40.5553771040873 90.5418255364749
"4186" 837 42.0241411052178 89.0514453339335
"4187" 837.2 42.7927520272549 87.7163626525993
"4188" 837.4 44.704292900117 87.1881148235648
"4189" 837.6 47.1561686286101 87.0335202611694
"4190" 837.8 49.5503203798989 87.0007483064106
"4191" 838 51.3888373938779 86.8135180853156
"4192" 838.2 52.4297790754719 87.5696383222533
"4193" 838.4 53.5162696020069 87.806040591864
"4194" 838.6 55.2145923837938 89.0807079027957
"4195" 838.8 56.7271885028404 90.5661316364701
"4196" 839 58.4999709945173 92.2453203563098
"4197" 839.2 59.9872641320899 93.122880092287
"4198" 839.4 60.5588344951226 93.8936166618277
"4199" 839.6 61.044162188048 95.0760188469441
"4200" 839.8 62.4185018788411 95.5460698812544
"4201" 840 62.8073332106244 95.5558226408098
"4202" 840.2 62.3415935822697 96.081108174669
"4203" 840.4 61.9820259184101 96.7891470213098
"4204" 840.6 61.9352290324915 96.5259414947492
"4205" 840.8 62.1282730072836 94.872572776787
"4206" 841 63.1623959280022 92.2921739932422
"4207" 841.2 64.6093314079226 89.7116733347902
"4208" 841.4 66.0683034871784 87.0006949396173
"4209" 841.6 66.4889708734669 85.2234642883845
"4210" 841.8 68.1353704053306 83.2185745358732
"4211" 842 70.5929131993239 80.2671729279096
"4212" 842.2 72.2659111663387 77.6381761226007
"4213" 842.4 73.7940082228798 75.2014743064906
"4214" 842.6 74.4069099250572 72.5080391878792
"4215" 842.8 75.4532134858693 70.4210426908456
"4216" 843 76.6271287848332 68.0687029130585
"4217" 843.2 78.0614301139774 65.1551613097316
"4218" 843.4 79.5286153378244 62.4461632379884
"4219" 843.6 81.0452771423252 59.7441872969952
"4220" 843.8 82.0909555190928 56.4819449173085
"4221" 844 82.4750660117336 54.6343815249674
"4222" 844.2 82.4578071070901 52.6194425912527
"4223" 844.4 82.918866416853 49.6195896807884
"4224" 844.6 84.1319326062563 46.943653832895
"4225" 844.8 85.0166306375801 44.4483440113927
"4226" 845 85.7920557700557 41.9167456281881
"4227" 845.2 86.8016549818907 40.5365819116347
"4228" 845.4 87.913348496046 39.9467037204503
"4229" 845.6 89.0320751732501 40.0551127444327
"4230" 845.8 90.0724539265994 39.7462963862658
"4231" 846 91.5543483617755 38.5812651436546
"4232" 846.2 93.5711670944983 37.8642246235556
"4233" 846.4 95.0627068348476 37.9720927775777
"4234" 846.6 96.1829128414395 38.7424432226733
"4235" 846.8 97.4809176167889 38.9806846054906
"4236" 847 97.7444177894359 38.7528747748367
"4237" 847.2 97.9169539968044 37.8098132538277
"4238" 847.4 97.8263271243101 36.7952416713427
"4239" 847.6 97.2482301855866 35.817593453438
"4240" 847.8 96.6744375593647 36.2465205083694
"4241" 848 96.8154148559211 37.1919027595489
"4242" 848.2 97.6992366341312 38.712258226429
"4243" 848.4 98.1913605942042 39.7466670990556
"4244" 848.6 98.5830133607672 40.2688448126925
"4245" 848.8 99.4895967842042 40.4721520287615
"4246" 849 100.269955614725 40.8447749449089
"4247" 849.2 100.8403546544 41.1550897219884
"4248" 849.4 101.68208860861 41.6246802981427
"4249" 849.6 102.363072501001 42.22234103143
"4250" 849.8 102.976784154456 42.501658514733
"4251" 850 103.61434096242 42.9275795405803
"4252" 850.2 103.948173125563 43.4124310156211
"4253" 850.4 104.882108343879 43.68267610007
"4254" 850.6 105.413380025209 44.3580429848573
"4255" 850.8 105.39504411201 45.143765863836
"4256" 851 104.963681716096 46.3053972698573
"4257" 851.2 104.500672267204 46.8374937163549
"4258" 851.4 103.854330904588 47.2047507142833
"4259" 851.6 104.004826506846 47.7672157760112
"4260" 851.8 104.476740717206 47.9191652180496
"4261" 852 105.75643067592 49.2227003312741
"4262" 852.2 106.837452847321 50.5562719724606
"4263" 852.4 108.65751165748 51.1900845460627
"4264" 852.6 109.670778701658 50.9010442323823
"4265" 852.8 110.646791334734 50.7625830053792
"4266" 853 111.263820673227 51.2428129082412
"4267" 853.2 111.969903454059 51.9980244862473
"4268" 853.4 111.46170182788 52.4130230370427
"4269" 853.6 111.422246736714 52.0784167703331
"4270" 853.8 111.172477382769 51.1936405843223
"4271" 854 112.402273947535 50.1187151302652
"4272" 854.2 113.287525308726 49.5684550716721
"4273" 854.4 114.272545458754 49.3032605234215
"4274" 854.6 115.294492480002 48.6822101623762
"4275" 854.8 116.844307093092 47.6631308822482
"4276" 855 116.199614803285 47.071917071859
"4277" 855.2 115.396577038789 47.5687137047936
"4278" 855.4 115.572939621144 48.0572472652665
"4279" 855.6 115.68356591776 48.7247340212527
"4280" 855.8 115.770311699547 49.0990587893694
"4281" 856 116.261795175257 49.5146657544849
"4282" 856.2 116.53650709459 49.9165148436727
"4283" 856.4 117.189178257057 51.175325650429
"4284" 856.6 118.302956140706 52.358338149366
"4285" 856.8 118.423891243329 53.2897093725737
"4286" 857 118.005150895791 54.1781726950288
"4287" 857.2 117.823115603932 55.6683220609418
"4288" 857.4 116.86496085066 56.4928229952741
"4289" 857.6 115.763447185369 57.8308011094578
"4290" 857.8 114.357988086789 59.5321568980967
"4291" 858 113.40355533892 59.6959674564037
"4292" 858.2 112.121041957347 60.9667861870813
"4293" 858.4 110.64381302818 62.5431600276127
"4294" 858.6 108.745257150557 63.9778637512321
"4295" 858.8 107.296032818796 65.0908558193313
"4296" 859 105.806320295308 65.4400291368969
"4297" 859.2 104.711143085127 66.5268590141838
"4298" 859.4 104.45122640188 68.0619620713027
"4299" 859.6 103.945601589292 69.1669901694968
"4300" 859.8 103.251154863197 69.5165007570492
"4301" 860 102.387377913019 70.7620362700294
"4302" 860.2 101.396348108574 72.8212188209007
"4303" 860.4 99.8147922219934 74.6923427905638
"4304" 860.6 97.7368645116131 76.8508925393661
"4305" 860.8 95.0526836877925 79.2741407428203
"4306" 861 92.6224939317488 81.6498883360575
"4307" 861.2 89.938939995539 83.0361127320841
"4308" 861.4 86.9344017106761 84.1620243705644
"4309" 861.6 83.5623803245732 85.4628426214418
"4310" 861.8 79.8690033780729 86.3408257111097
"4311" 862 75.5993946504753 86.7921235898984
"4312" 862.2 71.7299890347032 86.8165506726337
"4313" 862.4 68.5339753709208 85.9726495249155
"4314" 862.6 65.6568291745938 85.0023546738354
"4315" 862.8 62.7924197462915 83.2850528674862
"4316" 863 60.5482942037256 81.5406787398677
"4317" 863.2 58.5951567992042 78.880851544085
"4318" 863.4 57.3707908358524 76.4348365143854
"4319" 863.6 56.6401658307336 74.1079243749674
"4320" 863.8 55.9323738112467 72.138680784376
"4321" 864 54.8949545572001 69.6432137507227
"4322" 864.2 54.4642300395218 67.0811005149357
"4323" 864.4 53.1975044366577 64.3737108682173
"4324" 864.6 51.8266395586754 61.20886466507
"4325" 864.8 50.5530486081279 58.1023053439799
"4326" 865 48.9835967388309 54.9711138995839
"4327" 865.2 47.475843223118 51.3231987439205
"4328" 865.4 46.8280105104844 47.8063925896235
"4329" 865.6 46.0055280287548 44.6279165453629
"4330" 865.8 46.1013851839307 41.9007629386305
"4331" 866 48.1061720523513 40.7967110762615
"4332" 866.2 50.2111489116017 38.7657458128896
"4333" 866.4 52.410315951853 36.0363298871313
"4334" 866.6 54.4170181769673 33.406474290817
"4335" 866.8 56.9495235554761 31.0666397603442
"4336" 867 59.7844775715509 28.746580628858
"4337" 867.2 62.6922745524538 27.6311058442464
"4338" 867.4 65.6151591768606 26.2466741590591
"4339" 867.6 68.6970863746448 24.9562814247231
"4340" 867.8 71.3022273814732 23.8082414129163
"4341" 868 73.9002275475162 22.3121187357027
"4342" 868.2 75.8836227981037 22.6764624406382
"4343" 868.4 77.2871598882503 24.1457100555996
"4344" 868.6 79.5609553286289 25.1763523298902
"4345" 868.8 81.5753544787245 26.4624593802285
"4346" 869 83.371157699825 28.4179721356921
"4347" 869.2 85.9007294829701 30.7039174678627
"4348" 869.4 88.3216485365428 32.8728727221109
"4349" 869.6 90.1895189731754 34.9712463190088
"4350" 869.8 90.6054571322606 36.845672124579
"4351" 870 90.4615588542004 39.6037872147672
"4352" 870.2 90.7812320665768 42.7534376546118
"4353" 870.4 91.1233286906785 45.6489391742606
"4354" 870.6 90.8245066062434 48.8350840974027
"4355" 870.8 90.7064851344253 51.8214207393088
"4356" 871 89.7682545768285 55.279369576866
"4357" 871.2 89.2984426927042 57.7043282801439
"4358" 871.4 88.5751512784633 60.0976973763516
"4359" 871.6 87.6510403640212 62.4708915463694
"4360" 871.8 87.5637700423601 65.6121903807727
"4361" 872 87.3385953866868 68.2759819791299
"4362" 872.2 87.2861765982042 69.8924750992027
"4363" 872.4 87.9419667429733 72.6864160365238
"4364" 872.6 89.1335069312253 74.9174958302788
"4365" 872.8 89.4711523183522 77.4584589580816
"4366" 873 88.8577533896687 78.9107399431854
"4367" 873.2 86.7330955832132 79.1709298086421
"4368" 873.4 84.4348883513795 79.3709240170088
"4369" 873.6 82.0861406321244 80.8294526345496
"4370" 873.8 78.994821081001 82.0545877700663
"4371" 874 76.0263985573431 82.4017169031563
"4372" 874.2 72.957766229084 82.5291110573005
"4373" 874.4 70.7532341770976 83.1182562848277
"4374" 874.6 68.9669742283146 84.6814274725903
"4375" 874.8 67.868061289523 86.377980782864
"4376" 875 66.5357304674644 88.824145452507
"4377" 875.2 64.3851739962036 91.3218389919636
"4378" 875.4 61.6182178698171 93.8675764591794
"4379" 875.6 59.1057612560825 97.0054664258751
"4380" 875.8 56.2982845499955 99.8769814436051
"4381" 876 52.9498995579824 102.582218777402
"4382" 876.2 49.2343451758332 104.350659511472
"4383" 876.4 45.2826088217785 105.113964575005
"4384" 876.6 40.9295033023226 105.748135871765
"4385" 876.8 37.6614607362519 104.937457212931
"4386" 877 34.0465795819901 103.997139810503
"4387" 877.2 30.5166585211699 103.12647855269
"4388" 877.4 27.538821154487 102.298447688049
"4389" 877.6 26.1692533056958 102.441111005631
"4390" 877.8 25.4543803906828 104.053790116975
"4391" 878 25.0051507743608 104.45938503421
"4392" 878.2 25.4012707283647 104.86223719893
"4393" 878.4 25.9376866291495 106.209261138196
"4394" 878.6 26.8418269284983 107.659693202997
"4395" 878.8 27.5200371510053 109.504134086941
"4396" 879 28.6822676449101 111.146880573248
"4397" 879.2 29.836699210787 113.156695452564
"4398" 879.4 31.7173333323426 115.450039128824
"4399" 879.6 32.3325031661439 117.830267920209
"4400" 879.8 32.6718473211024 117.797390510203
"4401" 880 33.5488989841804 117.68686499673
"4402" 880.2 35.6228380452947 118.14691563828
"4403" 880.4 38.054534293487 119.460131476626
"4404" 880.6 39.6423770181793 121.786970186395
"4405" 880.8 39.9120106884101 122.066196087584
"4406" 881 40.3157304792028 122.271555721105
"4407" 881.2 41.3358554448452 122.124563473365
"4408" 881.4 43.4311580748744 122.095479610667
"4409" 881.6 45.8885337202315 123.147978236131
"4410" 881.8 47.2821739058748 124.535236336303
"4411" 882 47.9827123362435 125.599790012103
"4412" 882.2 48.3075144991348 125.549610995321
"4413" 882.4 49.9010530094215 125.94529787085
"4414" 882.6 52.505615047998 126.15817423712
"4415" 882.8 55.1055174183995 127.020391868522
"4416" 883 56.6203104537101 127.421420371334
"4417" 883.2 58.4030247855238 126.666704117339
"4418" 883.4 61.5911439351166 125.845043761909
"4419" 883.6 64.7704114743232 125.857743898551
"4420" 883.8 68.4385872366768 126.625396602203
"4421" 884 71.5554478447783 128.165447115505
"4422" 884.2 73.8406021164414 127.984487613609
"4423" 884.4 76.4154808501359 127.611637320735
"4424" 884.6 79.1604238409312 127.113943378966
"4425" 884.8 82.6186356609807 126.006061572738
"4426" 885 85.8868816302768 125.188681885269
"4427" 885.2 88.7701047757522 124.297454128871
"4428" 885.4 92.004807787042 122.503140040659
"4429" 885.6 95.2127290754208 121.05817311083
"4430" 885.8 96.3580638720069 120.106994570799
"4431" 886 98.506435373523 118.817134098154
"4432" 886.2 101.181703224943 117.111583131572
"4433" 886.4 103.308465187324 115.879134622565
"4434" 886.6 105.684983527777 114.153674270269
"4435" 886.8 107.027999458823 112.61150138167
"4436" 887 109.221595282035 110.425843143859
"4437" 887.2 111.551738325998 108.587550244673
"4438" 887.4 113.236784104516 106.665998693218
"4439" 887.6 115.089721212062 103.56596803346
"4440" 887.8 117.5581506479 101.023495653197
"4441" 888 119.467160743263 98.6064049486145
"4442" 888.2 121.528842852648 95.236440332625
"4443" 888.4 122.801964810209 92.3052489494597
"4444" 888.6 124.278724994098 89.0208927838413
"4445" 888.8 125.782622362712 85.7315993083859
"4446" 889 126.733072525723 82.0916487182261
"4447" 889.2 127.852675575882 78.3662481736456
"4448" 889.4 128.54259537971 75.1800056387599
"4449" 889.6 128.600348690592 72.8608254158709
"4450" 889.8 129.238402335855 70.9268954028862
"4451" 890 128.956588475855 69.8636254060916
"4452" 890.2 128.45431531879 68.6228001053827
"4453" 890.4 127.780963481577 65.2876706737633
"4454" 890.6 127.792765628759 62.2505847989754
"4455" 890.8 127.787327384469 58.8154657251145
"4456" 891 127.325530462172 55.8242583664988
"4457" 891.2 126.640089254001 53.2337443520663
"4458" 891.4 126.00454362826 51.0265067861227
"4459" 891.6 126.271661848108 48.747146966797
"4460" 891.8 126.30962913291 49.0825126418498
"4461" 892 125.650633153856 48.5985793306157
"4462" 892.2 124.935883286961 47.414442780917
"4463" 892.4 124.592918936985 44.7467449807665
"4464" 892.6 124.55960674879 41.9012046066127
"4465" 892.8 123.84298037191 41.9479411094527
"4466" 893 122.215686296128 41.1815318735245
"4467" 893.2 120.635807090288 40.5470382819782
"4468" 893.4 118.482737133817 38.7970415730532
"4469" 893.6 116.459262041285 37.7286734919527
"4470" 893.8 116.246158710646 37.4315771330873
"4471" 894 116.108005394717 37.5852393322511
"4472" 894.2 115.992067833436 37.5602444283553
"4473" 894.4 115.883169731973 37.4933681825152
"4474" 894.6 114.254769995457 37.0865819330326
"4475" 894.8 112.472700109784 36.5586853915959
"4476" 895 111.643748044588 34.9133854960575
"4477" 895.2 110.670666018847 32.6939085624711
"4478" 895.4 109.751216636819 29.9992506001269
"4479" 895.6 108.890354136498 27.8487142518792
"4480" 895.8 108.979500727216 25.9816230686619
"4481" 896 110.03756193592 24.8707784111396
"4482" 896.2 109.903169281785 25.164181365609
"4483" 896.4 108.889659892546 24.9676018516118
"4484" 896.6 107.393797952288 24.3363074074578
"4485" 896.8 105.801431379971 23.0753242534603
"4486" 897 104.000465131068 21.4443503350185
"4487" 897.2 102.807579901492 21.0893922016517
"4488" 897.4 99.7496502287718 20.7362809774155
"4489" 897.6 96.8710986013522 20.6285113819343
"4490" 897.8 94.251947394 20.8300873098151
"4491" 898 93.7025180501925 21.4125174228674
"4492" 898.2 92.4791213582042 21.4537555136086
"4493" 898.4 90.7292053728202 21.6352854860847
"4494" 898.6 88.3314375999733 22.1576969573132
"4495" 898.8 86.1927924740854 22.0257037412079
"4496" 899 84.0216568971548 21.0760321505431
"4497" 899.2 82.1275969138219 20.238759173438
"4498" 899.4 80.1081569651525 19.5779546385815
"4499" 899.6 77.5811451388789 19.5533668319527
"4500" 899.8 75.2478146301873 19.5254097654849
"4501" 900 73.1402334983795 19.2851088437129
"4502" 900.2 70.4285839613258 19.9592479778712
"4503" 900.4 68.4056985865301 20.8736730371827
"4504" 900.6 65.6819990599101 22.3486316285465
"4505" 900.8 64.2498395576785 23.805773636408
"4506" 901 62.8669460968999 25.1351200835496
"4507" 901.2 61.1094745422891 26.3311846670606
"4508" 901.4 58.8936960128173 27.5666293356408
"4509" 901.6 56.0475129104859 28.9370573537633
"4510" 901.8 53.1761032255184 29.5782262362285
"4511" 902 50.1767761102709 30.0439851992388
"4512" 902.2 47.7238973009294 29.6721192897796
"4513" 902.4 45.1821663376048 29.8159239139027
"4514" 902.6 43.9021778017925 30.3459097467615
"4515" 902.8 43.2527631365606 30.3006827864017
"4516" 903 42.2137834532801 30.9259158563527
"4517" 903.2 40.4798182009838 32.3536340242501
"4518" 903.4 38.5046958906936 34.4847560017336
"4519" 903.6 35.8631365708476 36.4872351352652
"4520" 903.8 32.8163385124414 38.1222013370464
"4521" 904 29.8056393685019 39.4342644048354
"4522" 904.2 26.6193703390001 40.0862704129927
"4523" 904.4 23.2738156773701 40.5185830642627
"4524" 904.6 20.1681070007839 40.0185478591202
"4525" 904.8 17.3876127919101 39.560113831417
"4526" 905 15.1206926755255 39.4388500114719
"4527" 905.2 14.5055284501101 38.7960091024456
"4528" 905.4 14.4621698822111 38.1695066059843
"4529" 905.6 13.5234509557925 38.1887836710556
"4530" 905.8 13.4942024581001 39.1632244819027
"4531" 906 12.1767137016229 41.2912269516389
"4532" 906.2 9.83030454648587 43.6779391838542
"4533" 906.4 7.46519359174011 45.2779169368027
"4534" 906.6 6.02804612941011 45.6379787699068
"4535" 906.8 6.5939243745807 46.3157422204556
"4536" 907 7.33256410742625 49.248425748864
"4537" 907.2 7.91613311008402 52.5356216894201
"4538" 907.4 7.88208968825385 56.1473994375777
"4539" 907.6 7.64798810055847 59.1178280387906
"4540" 907.8 7.43352791771445 61.9548896983875
"4541" 908 7.01778392580703 65.1485594544037
"4542" 908.2 5.80491178425386 67.8518100880464
"4543" 908.4 3.83429191447133 69.7970944811619
"4544" 908.6 2.55526432116011 70.6308469322652
"4545" 908.8 2.47363280315255 70.8071415057936
"4546" 909 3.49648555891011 71.471995797036
"4547" 909.2 4.80528878766592 74.2898727985864
"4548" 909.4 6.01710593679774 77.3821309616241
"4549" 909.6 7.51236283997679 80.9794121618027
"4550" 909.8 8.91284770974733 83.6643457519585
"4551" 910 9.78501500608086 86.7157162637637
"4552" 910.2 11.0196821131126 89.5065232583736
"4553" 910.4 12.2772830621828 92.2567009982352
"4554" 910.6 12.0766465600919 94.73599491693
"4555" 910.8 11.895075064987 97.2203468987027
"4556" 911 11.3113029721927 97.3501705177027
"4557" 911.2 11.1903721113441 96.5638802969669
"4558" 911.4 10.9814073016192 96.365871442739
"4559" 911.6 10.4853237150768 95.3739665395916
"4560" 911.8 9.71303962256396 94.4815678594143
"4561" 912 8.53320189604572 93.4884679525332
"4562" 912.2 7.93811065150586 92.336769060575
"4563" 912.4 6.92714374610161 91.0772037358091
"4564" 912.6 6.92823820455162 89.3402981756272
"4565" 912.8 5.97202634860874 87.1225591085383
"4566" 913 5.30121671317773 84.5634582970407
"4567" 913.2 4.2589707578256 81.8481333080971
"4568" 913.4 2.76622770203511 78.287735794536
"4569" 913.6 1.9525118043744 75.5166197365956
"4570" 913.8 1.41930765491012 73.7821904530873
"4571" 914 2.00009752938379 72.4957803012553
"4572" 914.2 1.18961971360243 69.7227057512796
"4573" 914.4 0.694950871626024 67.1440500742368
"4574" 914.6 0.654275614374403 64.8571733051313
"4575" 914.8 0.660221317933632 62.3344494683615
"4576" 915 0.917919884979068 59.7639944789441
"4577" 915.2 1.01803465072829 57.0620658441686
"4578" 915.4 1.41784896256181 55.0160011849162
"4579" 915.6 1.99960359044024 52.4108645238593
"4580" 915.8 2.07606243338071 51.2963871799733
"4581" 916 2.62369544563301 50.3415073197991
"4582" 916.2 3.0577145934291 48.3360026658799
"4583" 916.4 4.04040175575493 44.8118949113579
"4584" 916.6 4.92098855643065 43.1176874847575
"4585" 916.8 5.61075592548155 40.676596954817
"4586" 917 6.96677075910242 38.0806952280873
"4587" 917.2 7.90050217267935 35.2445484745489
"4588" 917.4 9.76167724620641 33.4000174547397
"4589" 917.6 11.2618612879842 30.7121877132212
"4590" 917.8 13.4453022282768 28.0676325113694
"4591" 918 15.1677715703277 25.4521383556917
"4592" 918.2 17.3117607897977 22.6111506671072
"4593" 918.4 19.8453081998756 19.4783825002889
"4594" 918.6 22.3919716632575 18.0826018851238
"4595" 918.8 24.9611434643595 15.2768455397814
"4596" 919 26.455190304539 15.1396983829089
"4597" 919.2 28.8120912639101 14.3417353389148
"4598" 919.4 31.2669378777283 12.5202706238542
"4599" 919.6 34.1654063767925 10.3607091042321
"4600" 919.8 36.7144549524401 9.3375462528427
"4601" 920 39.9062264677616 8.40042538484131
"4602" 920.2 43.0009790909468 6.22470936108802
"4603" 920.4 44.8796012418441 5.87963292322157
"4604" 920.6 47.4861939337522 6.56656359761849
"4605" 920.8 51.0914139612774 5.98348681943739
"4606" 921 55.0536838023897 5.15685479641699
"4607" 921.2 58.2344936293557 4.35147093088092
"4608" 921.4 60.6541697765023 2.37600046654736
"4609" 921.6 61.1236127367045 2.18824448585224
"4610" 921.8 63.7690877758693 2.41863622016189
"4611" 922 66.5753398045141 3.05194935851458
"4612" 922.2 70.0486832167419 3.05454414908588
"4613" 922.4 74.1405071593717 2.29681193718347
"4614" 922.6 77.4265377411279 2.40797279297993
"4615" 922.8 81.1241768988575 3.80337035953428
"4616" 923 85.0083192491885 5.06565322607384
"4617" 923.2 89.2490428965039 6.19370503923395
"4618" 923.4 92.4438398805701 8.1496601389927
"4619" 923.6 96.1554971477801 9.90617370406271
"4620" 923.8 97.9511167662468 11.1062208467129
"4621" 924 100.05020571778 14.0501436225427
"4622" 924.2 102.688354128941 16.5150967281109
"4623" 924.4 104.884544139233 19.2047275970575
"4624" 924.6 107.327758712314 20.9102998709687
"4625" 924.8 110.325096043535 22.3283466880777
"4626" 925 112.59895673032 24.5502779272627
"4627" 925.2 113.7829481356 27.5647823604427
"4628" 925.4 114.239966614971 30.5539515176724
"4629" 925.6 116.021441924116 32.9951303527955
"4630" 925.8 117.76334029414 35.4476725061227
"4631" 926 118.210310450781 38.263672437993
"4632" 926.2 117.643567967704 40.5396225208676
"4633" 926.4 118.310085104426 43.8962991853213
"4634" 926.6 119.964845029868 46.573943363075
"4635" 926.8 121.007145694379 48.3458113332964
"4636" 927 121.432360751742 50.630066450629
"4637" 927.2 120.9701093192 53.3315879593479
"4638" 927.4 120.044635725292 55.5201974432079
"4639" 927.6 118.972587077673 58.1581598457749
"4640" 927.8 119.140015077168 61.5523545431221
"4641" 928 119.75550339794 64.3080924576724
"4642" 928.2 119.354027607725 66.3370478427749
"4643" 928.4 119.529485934168 68.8727315112511
"4644" 928.6 118.937304896506 71.2514797917134
"4645" 928.8 116.978064761153 73.25018597243
"4646" 929 117.033263119621 74.499875185878
"4647" 929.2 118.361690521289 75.7693853466711
"4648" 929.4 119.680248846555 77.1311888231221
"4649" 929.6 119.218013945035 77.9009695962652
"4650" 929.8 117.402942059698 77.1803009839754
"4651" 930 115.131550590849 78.7906919239272
"4652" 930.2 112.434729852285 80.7976590952027
"4653" 930.4 109.608845471868 83.423512610029
"4654" 930.6 106.462308390844 85.0411794766917
"4655" 930.8 103.535461882464 85.4713093792027
"4656" 931 100.629632133671 86.573334872305
"4657" 931.2 97.6599168490465 87.9763151185436
"4658" 931.4 94.9549868061515 89.2473860214958
"4659" 931.6 92.0686496216601 90.7477121799884
"4660" 931.8 90.4156368176687 92.7168103223579
"4661" 932 90.2974845338744 93.5481931041313
"4662" 932.2 90.2669695137938 94.3068633560283
"4663" 932.4 90.3250245700908 94.8631879368593
"4664" 932.6 90.4458543841601 96.3229411323652
"4665" 932.8 89.7983590843976 98.6013456458152
"4666" 933 89.1265218560726 100.59738378794
"4667" 933.2 87.0596216552434 101.711282459666
"4668" 933.4 85.4438711102473 102.422349120493
"4669" 933.6 84.2155531748721 103.394363817475
"4670" 933.8 83.2503803010851 102.968287629928
"4671" 934 81.7357577182772 102.349201517677
"4672" 934.2 80.6307138233004 102.038069735495
"4673" 934.4 79.1678232872516 101.681846390678
"4674" 934.6 76.2447732607976 102.009215644565
"4675" 934.8 73.2169619066701 102.273082150183
"4676" 935 69.3269204136063 102.137211051209
"4677" 935.2 65.3484016591886 101.308969228728
"4678" 935.4 61.3978196329101 100.494787066814
"4679" 935.6 58.2241795973559 99.2693702829196
"4680" 935.8 54.565250647762 98.1387287960731
"4681" 936 51.4377515832301 97.3190128491427
"4682" 936.2 48.0650903756089 96.7823877020762
"4683" 936.4 44.7139013765443 95.616550239593
"4684" 936.6 41.4139356599446 92.8063438527027
"4685" 936.8 37.8088680606101 90.2098714727027
"4686" 937 35.2693410407624 87.3965346382368
"4687" 937.2 33.0350056122809 84.081904917433
"4688" 937.4 31.1878634916101 80.3216391588694
"4689" 937.6 30.3699746919101 77.1496154013027
"4690" 937.8 29.4762415674259 73.8753270736816
"4691" 938 29.8875619258533 70.8440232157368
"4692" 938.2 29.0627851488756 67.2445209392544
"4693" 938.4 29.0068266924101 64.0232398588306
"4694" 938.6 29.2190664290899 60.5167300304106
"4695" 938.8 28.8664360346543 57.4475225987841
"4696" 939 29.1181040801244 54.0957226015956
"4697" 939.2 29.7519013753666 50.431632385844
"4698" 939.4 29.6662716661942 47.2013718737595
"4699" 939.6 28.9929170189458 44.1920350950241
"4700" 939.8 30.1619618478306 42.90391503118
"4701" 940 33.0593734518259 43.1686247691553
"4702" 940.2 35.9366541126677 42.6865588205815
"4703" 940.4 39.2076485002186 41.4859623801389
"4704" 940.6 42.1151938696748 39.8039422250851
"4705" 940.8 45.3606284939917 39.1640193203864
"4706" 941 48.5161372741754 38.3930259912231
"4707" 941.2 51.8294332979002 38.0889019001186
"4708" 941.4 54.7793858286428 37.872957662574
"4709" 941.6 58.1286248635465 37.8791508685209
"4710" 941.8 61.2327041563179 38.7177908221493
"4711" 942 63.5590010550866 39.5862967461733
"4712" 942.2 66.6852961543179 39.9580475318192
"4713" 942.4 69.9799098312274 41.6296235820969
"4714" 942.6 73.1115091373359 42.939934950673
"4715" 942.8 75.8015494027864 42.8844779898161
"4716" 943 78.9188666684448 42.947647244871
"4717" 943.2 82.0372542069392 43.4821915971008
"4718" 943.4 84.6951364981988 43.2498578659707
"4719" 943.6 86.5757336207889 41.9862980877936
"4720" 943.8 87.9505680601454 40.9608997708792
"4721" 944 89.0943905103701 39.6578524702927
"4722" 944.2 90.4518156727876 38.9851806615598
"4723" 944.4 91.9496446375768 40.0232076065512
"4724" 944.6 94.6632128307925 40.3996035357909
"4725" 944.8 97.3666743901081 39.9668455373364
"4726" 945 99.37816051958 40.710520352625
"4727" 945.2 100.636024963395 42.6629545262179
"4728" 945.4 101.300879254637 44.9171646379451
"4729" 945.6 100.980639549663 47.1084299647027
"4730" 945.8 102.311929863213 48.9141584835209
"4731" 946 104.180724838621 51.3604880839089
"4732" 946.2 105.490641504183 54.1700480284906
"4733" 946.4 106.425201220714 57.2828542083934
"4734" 946.6 107.124736669836 60.4705950053942
"4735" 946.8 106.390058601791 62.8839277467522
"4736" 947 106.257178920635 65.838798832468
"4737" 947.2 106.324905783098 68.8782280757652
"4738" 947.4 106.255936985504 71.9534250508277
"4739" 947.6 106.694217173487 74.4878296954553
"4740" 947.8 107.006479782848 76.1240088112027
"4741" 948 105.81437440138 77.0704229937127
"4742" 948.2 104.024133463127 77.6357178592491
"4743" 948.4 102.68173047491 78.4770619055777
"4744" 948.6 102.349810294374 79.775799991012
"4745" 948.8 103.626309220048 80.5133901363579
"4746" 949 106.165103157342 81.5294543370396
"4747" 949.2 108.881498833325 83.5198117872133
"4748" 949.4 110.903893011577 87.232583143636
"4749" 949.6 110.151581783526 87.4550428101862
"4750" 949.8 108.67073654702 86.8173377805928
"4751" 950 107.697249622277 86.0295509409027
"4752" 950.2 106.693699087878 85.079744592864
"4753" 950.4 105.422292805668 85.0368995771642
"4754" 950.6 102.725460536047 85.682443580629
"4755" 950.8 100.017524032823 86.6905224967679
"4756" 951 97.2377933848435 87.0681398929027
"4757" 951.2 94.2385028199463 87.3271614749075
"4758" 951.4 91.1772444237589 87.9666401025399
"4759" 951.6 87.7026248696384 88.6759771916918
"4760" 951.8 84.6393021072983 89.3866369945733
"4761" 952 81.0607522329807 90.1014305674204
"4762" 952.2 76.9381876554286 90.1088975468138
"4763" 952.4 72.5788788192851 89.9404874632777
"4764" 952.6 68.2113212921515 89.3145361692544
"4765" 952.8 64.188298095236 88.5498795803207
"4766" 953 59.357109037618 88.059758951287
"4767" 953.2 55.5612811872293 86.2253912512665
"4768" 953.4 52.3811008576215 83.6303569262697
"4769" 953.6 49.6743534323041 80.5242426854906
"4770" 953.8 47.8723181023999 76.9864085659884
"4771" 954 47.186916327847 73.7441368902711
"4772" 954.2 46.0998282838081 70.5442426558149
"4773" 954.4 45.2591209959726 67.0647543978589
"4774" 954.6 44.4792591403431 63.6950702767336
"4775" 954.8 44.422719083257 60.4974842221823
"4776" 955 44.442068181698 57.15205721643
"4777" 955.2 44.3114416955428 53.645976492917
"4778" 955.4 44.5166921748163 50.1430570588277
"4779" 955.6 45.5101815989781 46.3559571438969
"4780" 955.8 47.4842229273909 43.8878055702796
"4781" 956 49.4688836699387 41.6929304292741
"4782" 956.2 51.3371193721528 39.2244810632949
"4783" 956.4 54.0861029938907 36.9632813304211
"4784" 956.6 57.1754009566965 35.2238969205182
"4785" 956.8 60.5480650358192 33.4887521168845
"4786" 957 63.4631953897283 32.8120956784603
"4787" 957.2 66.3555394198705 31.5990063324849
"4788" 957.4 69.6208476603701 31.0661253648727
"4789" 957.6 72.5957691370632 31.5693376088864
"4790" 957.8 75.627316936708 32.1800948820325
"4791" 958 79.0066232281829 32.8160297275209
"4792" 958.2 82.5996394108476 33.4201521363902
"4793" 958.4 86.0800434391526 34.4604622348542
"4794" 958.6 89.0040632308428 35.9748063314239
"4795" 958.8 91.7791959405223 38.2539292565803
"4796" 959 94.7787176682851 39.4812923484527
"4797" 959.2 97.2318716057312 40.6268149655764
"4798" 959.4 99.8710491235601 41.9440464008827
"4799" 959.6 100.851360110328 42.0410289241752
"4800" 959.8 100.875768250207 42.5928817117621
"4801" 960 100.093633812265 44.8972405830253
"4802" 960.2 100.032517249691 47.7007502263902
"4803" 960.4 101.032287231405 50.4783778010606
"4804" 960.6 103.23218261947 52.9543875282727
"4805" 960.8 104.987772696941 55.451939664146
"4806" 961 106.226308678516 58.4384912592482
"4807" 961.2 107.622664680381 61.4157564468498
"4808" 961.4 109.80255597706 64.9773528838627
"4809" 961.6 111.876297373498 68.1856763435262
"4810" 961.8 113.830176203599 70.9606840031105
"4811" 962 114.96304483231 73.5223434864427
"4812" 962.2 115.397821482879 73.9660223280292
"4813" 962.4 116.006354643183 73.9307764599148
"4814" 962.6 115.427023157606 73.7109828493549
"4815" 962.8 113.384662938152 73.5104543760711
"4816" 963 111.050054977186 73.3539966956007
"4817" 963.2 108.608241703434 74.0915759409357
"4818" 963.4 106.409339337286 76.0063963246829
"4819" 963.6 103.795269145096 78.0171583893006
"4820" 963.8 101.626742749984 80.0658638533659
"4821" 964 99.2983679960734 82.1290135553558
"4822" 964.2 97.7607320326048 84.2967472683553
"4823" 964.4 95.8429572546843 85.9717584911543
"4824" 964.6 93.8332259167522 87.1460340643027
"4825" 964.8 91.8319767881461 88.9218461291409
"4826" 965 90.3750415010692 90.71146272793
"4827" 965.2 89.0233904208067 91.9692053439786
"4828" 965.4 86.5624676413985 91.9881531376097
"4829" 965.6 84.4871906861694 91.8735371087768
"4830" 965.8 83.0917940354618 92.904830736082
"4831" 966 81.9938618228004 93.2512272300076
"4832" 966.2 81.2827312997415 94.3986383604377
"4833" 966.4 80.1424732485246 96.9982390204136
"4834" 966.6 78.8849046982113 99.5086837010762
"4835" 966.8 76.3611937932064 101.889188900518
"4836" 967 72.9771479637173 103.375237751293
"4837" 967.2 69.4387700347226 104.711169715003
"4838" 967.4 65.4273450380255 105.204499467203
"4839" 967.6 62.0771706254855 104.798133755675
"4840" 967.8 59.0542504068062 103.531123598924
"4841" 968 55.9577407548137 101.854893683004
"4842" 968.2 52.4748206489589 100.361445192556
"4843" 968.4 48.5499179097315 99.3207075918098
"4844" 968.6 44.7388528428301 98.2433570164227
"4845" 968.8 41.4859311516984 96.0580436744792
"4846" 969 38.8858206213708 93.3241796363544
"4847" 969.2 36.0625894273636 90.810683104819
"4848" 969.4 34.1319091061147 87.4584959109414
"4849" 969.6 33.3136497738869 84.1126901105981
"4850" 969.8 33.1295182030931 80.4509350395808
"4851" 970 33.3659043611409 76.738174393395
"4852" 970.2 33.9799088718456 73.4877517737672
"4853" 970.4 34.3128201094045 70.6385962353656
"4854" 970.6 34.7261215598775 67.6487842925723
"4855" 970.8 34.7382444175806 64.7364120491459
"4856" 971 35.3306035021206 62.8840495198185
"4857" 971.2 35.6550523428134 61.2592044357027
"4858" 971.4 35.3336564651654 60.1349871392559
"4859" 971.6 35.6339808012575 59.9404697795448
"4860" 971.8 36.5818381586071 59.4220035243997
"4861" 972 37.9264729860572 59.1094780387321
"4862" 972.2 38.7301016025636 57.7051221927819
"4863" 972.4 40.383869611314 55.8415649505104
"4864" 972.6 42.4705642886032 54.8862786634057
"4865" 972.8 44.5912248417958 54.0855221743884
"4866" 973 46.3164403416017 52.473664013469
"4867" 973.2 48.1853742893359 50.3745865575641
"4868" 973.4 50.6558424722244 49.2301188237884
"4869" 973.6 53.7911638982984 48.6965635563532
"4870" 973.8 56.6134374385866 47.3451671522909
"4871" 974 58.4538781549984 45.6727334722321
"4872" 974.2 60.4829877756578 44.6551275570578
"4873" 974.4 62.8184609493958 43.1135717457599
"4874" 974.6 64.6250388410705 40.9026160262782
"4875" 974.8 66.7330710521986 38.6936125062508
"4876" 975 68.3213377292026 36.3759358769952
"4877" 975.2 70.1809775656192 34.0115872370391
"4878" 975.4 72.8921089189007 31.8345587142404
"4879" 975.6 75.7395846203236 29.3350772019912
"4880" 975.8 78.3398019124101 27.0774092213498
"4881" 976 81.3591845664253 26.0022567545512
"4882" 976.2 83.5368899793995 26.1474399055218
"4883" 976.4 85.8555187422503 26.8318544198573
"4884" 976.6 88.5759968513183 26.7247970508966
"4885" 976.8 90.022602891604 25.918035989968
"4886" 977 91.092723060019 25.6451152116136
"4887" 977.2 91.8986578037121 25.2479320604156
"4888" 977.4 92.0027340212915 25.5590475985274
"4889" 977.6 91.974627876972 26.5106413419192
"4890" 977.8 91.8713177207801 27.3934151833627
"4891" 978 91.8152173441442 27.1998398808197
"4892" 978.2 91.5922806971037 26.1105065561221
"4893" 978.4 91.6030322189005 24.1783332588277
"4894" 978.6 91.7289873313557 21.5653115808611
"4895" 978.8 92.976469637046 18.911496171994
"4896" 979 94.1043739443458 17.0381948866235
"4897" 979.2 93.7742405345427 16.6939353869374
"4898" 979.4 92.7878041426996 16.434525206029
"4899" 979.6 91.3534176466138 17.2586141590731
"4900" 979.8 91.0344864748533 18.5310058323277
"4901" 980 89.9995856938476 20.1903139626714
"4902" 980.2 90.2366173811973 21.9875596882027
"4903" 980.4 91.6608341228449 23.3676412032244
"4904" 980.6 93.6097701098442 24.0740107078456
"4905" 980.8 94.9155449298891 24.5519178045553
"4906" 981 96.0810108463789 26.1175735676402
"4907" 981.2 96.9534305850132 28.6065566754656
"4908" 981.4 98.5032836860647 30.7265629898573
"4909" 981.6 99.6719420833999 33.4014403137537
"4910" 981.8 100.298442142952 36.1622490363869
"4911" 982 101.320676404749 39.3902064222188
"4912" 982.2 102.396956084846 42.5897304517672
"4913" 982.4 103.858257022098 45.7777378699527
"4914" 982.6 104.180851633257 49.1705756601869
"4915" 982.8 103.984109971899 52.5113022788304
"4916" 983 102.960713145527 55.6767888187027
"4917" 983.2 101.515888668643 57.2655214234948
"4918" 983.4 99.875543018064 59.3318230151642
"4919" 983.6 99.2231284308713 62.1011673239745
"4920" 983.8 99.1193703695501 65.2266142323427
"4921" 984 98.1538005795836 67.3052758348455
"4922" 984.2 97.4391472723513 70.1750323876145
"4923" 984.4 96.1309366386346 73.4136095818762
"4924" 984.6 93.7861631117979 76.3068216624476
"4925" 984.8 91.2438681246627 78.8804185362594
"4926" 985 88.2834797301913 80.0592872621402
"4927" 985.2 85.6708621934917 81.6044201561313
"4928" 985.4 83.2617231378998 84.0880855623316
"4929" 985.6 81.2305411621435 86.0684980266027
"4930" 985.8 79.8872156937166 88.2960200571221
"4931" 986 78.0358966224783 90.2423273774527
"4932" 986.2 75.2813989810845 91.4582916228538
"4933" 986.4 72.5788788192851 92.9641975712595
"4934" 986.6 70.0914200958278 95.004181355538
"4935" 986.8 67.8436405232595 97.0310859601605
"4936" 987 66.083546532631 98.9533412546562
"4937" 987.2 64.0709348723198 101.258956347594
"4938" 987.4 61.6355689110788 102.722991376317
"4939" 987.6 58.7917306885397 102.586389817369
"4940" 987.8 57.1777090048971 101.346040349261
"4941" 988 56.7434024776509 101.389127553258
"4942" 988.2 56.9215012497901 102.132872641663
"4943" 988.4 56.4742588823351 103.820255129615
"4944" 988.6 55.8346371446508 106.413782436777
"4945" 988.8 54.7291582923785 109.280796770108
"4946" 989 52.6486350238744 111.065108553488
"4947" 989.2 49.727728908748 111.823749662973
"4948" 989.4 47.5280332687868 112.171403952579
"4949" 989.6 45.1314687227129 112.747983131773
"4950" 989.8 42.8714406511073 114.289410044689
"4951" 990 42.2410464132701 114.512852949503
"4952" 990.2 41.2651722556793 113.787837969549
"4953" 990.4 40.0554999515154 113.631077263611
"4954" 990.6 39.0989902744226 112.929004797703
"4955" 990.8 36.3330892997615 112.771111207027
"4956" 991 33.2830032935813 112.411488727442
"4957" 991.2 29.8580987084244 111.126311116731
"4958" 991.4 26.3241281774027 109.714416977986
"4959" 991.6 23.0455973811639 108.197224535046
"4960" 991.8 22.134641643171 107.352233685877
"4961" 992 21.1453841199512 105.390342867004
"4962" 992.2 18.7407040321918 102.59979882966
"4963" 992.4 17.1579248506024 99.5571720407027
"4964" 992.6 15.4265928628048 96.3816179917422
"4965" 992.8 13.5419838827516 92.8665060176051
"4966" 993 11.7931205591892 89.8415346932143
"4967" 993.2 11.7143206416101 85.9727531075902
"4968" 993.4 10.8098827625768 82.583935926999
"4969" 993.6 8.89343886305298 79.3874322009005
"4970" 993.8 7.90343297344271 75.8530725628549
"4971" 994 6.64539887082501 71.9765585148516
"4972" 994.2 4.94853451489923 68.1779566526266
"4973" 994.4 4.36062402287886 64.5250798511715
"4974" 994.6 4.47672681697752 60.9193291185454
"4975" 994.8 4.66489812991011 57.7945366036402
"4976" 995 5.82414668074542 53.7660906143615
"4977" 995.2 6.42408110197752 50.1541795879836
"4978" 995.4 7.33808446659194 46.0904947702709
"4979" 995.6 9.42464197177326 42.6233655693553
"4980" 995.8 11.6797993611033 38.9959290456004
"4981" 996 13.8502838472472 35.4636889481072
"4982" 996.2 16.0056194283617 31.9567572697995
"4983" 996.4 18.3173174182972 28.2714416336705
"4984" 996.6 21.5861638744633 25.5963800759367
"4985" 996.8 25.2982937518552 23.072514218417
"4986" 997 28.6512228664536 20.6709788563875
"4987" 997.2 32.4104633122797 19.0030275774962
"4988" 997.4 36.3292975898779 18.2163929491866
"4989" 997.6 40.1436433559943 16.5411172300501
"4990" 997.8 42.6577802302601 15.0393995993227
"4991" 998 46.0908035551914 14.7052660599215
"4992" 998.2 49.590775815559 14.488174037458
"4993" 998.4 52.6912614425553 14.0327221304446
"4994" 998.6 55.7326592917123 13.0661091231862
"4995" 998.8 59.3352286523932 12.9006357043769
"4996" 999 62.4017889531768 13.9298404022694
"4997" 999.2 66.5037549461335 13.6968024024899
"4998" 999.4 69.6632567092435 12.5242046729148
"4999" 999.6 72.8093157430101 12.493125685336
"5000" 999.8 75.6365391361359 14.5394530304124
"5001" 1000 78.8590963884101 16.712769603181
"5002" 1000.2 82.0261094098048 17.0330804178395
"5003" 1000.4 85.9507115762851 17.3625932613277
"5004" 1000.6 89.4323449949215 18.65935418293
"5005" 1000.8 92.0236301408779 20.4024551787995
"5006" 1001 94.9114452366575 23.0637291614922
"5007" 1001.2 98.0415398865287 25.3502590978676
"5008" 1001.4 101.261784642098 27.5618613290152
"5009" 1001.6 103.518222865374 29.2128463600738
"5010" 1001.8 105.53785009291 30.1258778042652
"5011" 1002 107.468270862388 32.6641412246592
"5012" 1002.2 106.613128328541 35.0517669132244
"5013" 1002.4 106.490360341008 38.2141009369092
"5014" 1002.6 106.93345399716 41.0188908359839
"5015" 1002.8 107.732680651629 44.6174392751402
"5016" 1003 108.096631744813 49.0348449563156
"5017" 1003.2 108.119130347282 52.3952896831282
"5018" 1003.4 108.545890967187 55.8963840891389
"5019" 1003.6 109.472300587094 59.4165038843864
"5020" 1003.8 111.050054977186 62.3931740057435
"5021" 1004 112.798975080346 65.926427807871
"5022" 1004.2 114.113921241108 68.3866496570393
"5023" 1004.4 115.993950345635 70.858203856866
"5024" 1004.6 117.071867243441 73.9007793358277
"5025" 1004.8 115.40306403458 76.0452859784048
"5026" 1005 113.343003429153 78.6280310382785
"5027" 1005.2 111.258203305098 81.8889888924215
"5028" 1005.4 108.895498849573 84.7354144441343
"5029" 1005.6 105.970595489577 87.0724673468694
"5030" 1005.8 102.927111381152 87.7161166813621
"5031" 1006 99.2587143872768 89.0847334413694
"5032" 1006.2 95.6623016958756 90.4919020932889
"5033" 1006.4 91.5621865498636 91.4130043139004
"5034" 1006.6 87.3312606331511 92.634288454028
"5035" 1006.8 82.5944759714556 93.4301716323131
"5036" 1007 77.8513405459226 93.7037496190402
"5037" 1007.2 73.2813173292315 92.8666191043813
"5038" 1007.4 68.3943853854458 91.7677549007027
"5039" 1007.6 63.8157845367851 90.7335917538959
"5040" 1007.8 59.4090929858112 88.8246106589774
"5041" 1008 55.0718687434556 87.1688515488542
"5042" 1008.2 50.8874600452091 83.9636154946305
"5043" 1008.4 47.1807222261166 80.6325573188658
"5044" 1008.6 44.6348365856677 76.6413362626724
"5045" 1008.8 41.9547455914509 72.3167324744068
"5046" 1009 40.8419717143081 67.6192370358966
"5047" 1009.2 40.2910118987166 63.3280066223479
"5048" 1009.4 38.9590500808569 58.6061068601814
"5049" 1009.6 38.9058776411601 53.6645227242027
"5050" 1009.8 39.1454988953782 48.5130110340963
"5051" 1010 39.9688085217226 43.8628394897027
"5052" 1010.2 41.4698941164101 39.1161634200152
"5053" 1010.4 43.7054568355901 35.3892518775727
"5054" 1010.6 47.1095848594395 31.6174175446145
"5055" 1010.8 50.3815494474565 27.8838272501048
"5056" 1011 54.7980362324005 25.0171935662123
"5057" 1011.2 59.0123106337851 22.2674918666715
"5058" 1011.4 63.6200132815378 20.5291156279474
"5059" 1011.6 68.7038509574846 19.1908274703836
"5060" 1011.8 73.3615654453717 19.2077649451093
"5061" 1012 78.1682980788891 19.7101800980606
"5062" 1012.2 82.7040852745378 20.661701451607
"5063" 1012.4 86.1061858296843 22.8774796571543
"5064" 1012.6 89.2443167144977 25.816018060878
"5065" 1012.8 93.0139278475039 29.0629469237027
"5066" 1013 96.3712318812503 32.649826294012
"5067" 1013.2 99.7581025750301 35.7826174431427
"5068" 1013.4 102.42987265405 39.0346990990927
"5069" 1013.6 105.015878841261 42.9607660958264
"5070" 1013.8 107.630220122538 47.3321685421282
"5071" 1014 109.246109848389 51.9560991422559
"5072" 1014.2 111.608087793425 56.9081461746724
"5073" 1014.4 112.552425212142 61.7156369488185
"5074" 1014.6 113.104712457482 66.3196761150905
"5075" 1014.8 112.941853364004 70.9148360988277
"5076" 1015 112.585222757994 75.839080131608
"5077" 1015.2 112.171554798551 80.8526930206483
"5078" 1015.4 110.509564808288 84.5532709305598
"5079" 1015.6 107.927971246921 88.2119543045132
"5080" 1015.8 104.49624198698 92.0334404465632
"5081" 1016 100.428908851087 94.7430067808439
"5082" 1016.2 96.4923894390851 97.1456983177777
"5083" 1016.4 92.9615643965264 98.8220080586911
"5084" 1016.6 89.3476944677456 100.076466516703
"5085" 1016.8 84.4535327108731 101.610308533777
"5086" 1017 79.7728549375255 103.03245045701
"5087" 1017.2 74.7501788470601 103.386968801203
"5088" 1017.4 69.3024552347726 103.40157395834
"5089" 1017.6 63.4227514463369 102.950001498227
"5090" 1017.8 59.1070079254924 101.565329792829
"5091" 1018 54.2382874591694 98.7301475048508
"5092" 1018.2 50.3597928639799 95.1627934952492
"5093" 1018.4 46.7321267629551 91.3680731972645
"5094" 1018.6 44.4894124272894 86.9239909090475
"5095" 1018.8 42.646773445171 82.143873579181
"5096" 1019 42.0103396314607 77.0014122587139
"5097" 1019.2 42.1296100578591 71.5854810694272
"5098" 1019.4 43.0967463420039 66.5292319694839
"5099" 1019.6 45.6379812687274 62.0056902449527
"5100" 1019.8 48.1948836229586 57.5598615059454
"5101" 1020 51.9837872981344 54.1480247071139
"5102" 1020.2 56.046201560799 51.1257497304249
"5103" 1020.4 60.6188779189101 48.8925774143884
"5104" 1020.6 64.9685646765982 46.161551275666
"5105" 1020.8 69.4002483419489 44.9795746977998
"5106" 1021 74.1719495895636 44.6057904974453
"5107" 1021.2 78.8948641201754 43.7383147939272
"5108" 1021.4 82.8883129347967 42.8965234802388
"5109" 1021.6 84.4147836132631 41.3732806782909
"5110" 1021.8 86.4308680494983 40.231596499438
"5111" 1022 87.4430340766901 39.2956445732827
"5112" 1022.2 88.3037646706601 39.7815094673902
"5113" 1022.4 90.7301681097701 41.4377342867827
"5114" 1022.6 93.3318334345301 42.9333023776627
"5115" 1022.8 95.4831432744407 43.8456179892231
"5116" 1023 97.710620248347 44.0115694609843
"5117" 1023.2 98.8797530613387 45.4133044251884
"5118" 1023.4 99.3774697105544 47.2582264481642
"5119" 1023.6 99.1289336143557 47.4709077920096
"5120" 1023.8 99.2984482827889 46.50652045843
"5121" 1024 100.339763803445 43.8114241950492
"5122" 1024.2 100.91872572889 41.0716316812027
"5123" 1024.4 101.754418910624 38.8516477963027
"5124" 1024.6 102.356564774985 38.5327912815999
"5125" 1024.8 103.026690376824 37.1045928091884
"5126" 1025 103.501473897739 34.4079707802456
"5127" 1025.2 104.692771818287 31.5589897116461
"5128" 1025.4 106.190786529645 29.6051514501145
"5129" 1025.6 106.636567878973 30.4062797392501
"5130" 1025.8 106.842778222034 32.1037640615171
"5131" 1026 107.762805946197 34.4133373492985
"5132" 1026.2 108.023834286527 36.9448979197984
"5133" 1026.4 109.373547927001 39.3190128247027
"5134" 1026.6 111.76938380491 41.8343454428277
"5135" 1026.8 113.957647898364 44.9442568520945
"5136" 1027 116.136178262183 48.5443578718239
"5137" 1027.2 118.531667018116 52.2861013577615
"5138" 1027.4 121.21015737859 55.9026819157627
"5139" 1027.6 121.207167501304 59.9255618041573
"5140" 1027.8 120.28321673893 63.8089403128627
"5141" 1028 119.218526406689 67.8036813977132
"5142" 1028.2 117.41281652284 71.1387818416027
"5143" 1028.4 115.684168192281 74.3954809355481
"5144" 1028.6 113.075488093031 77.8254850299148
"5145" 1028.8 110.420584731721 81.0374911492501
"5146" 1029 107.215889423602 83.6399676899048
"5147" 1029.2 104.23961390291 86.2299661527339
"5148" 1029.4 100.519495717083 88.6430346916682
"5149" 1029.6 96.7244309243932 90.16027593286
"5150" 1029.8 92.8985934716958 92.1247698529527
"5151" 1030 89.0975979174277 94.0236311979145
"5152" 1030.2 85.6510881629223 95.659297040971
"5153" 1030.4 82.3595844568126 96.8942046363368
"5154" 1030.6 79.3654085025101 98.8058178457402
"5155" 1030.8 76.322605807062 99.2827347701584
"5156" 1031 72.888793129276 98.9792986146661
"5157" 1031.2 69.2760634595943 99.3128986523211
"5158" 1031.4 66.2012935359101 98.972144086728
"5159" 1031.6 63.4008126117673 97.201800667417
"5160" 1031.8 61.3564472708112 95.1117830648346
"5161" 1032 58.9511437363717 92.633721238428
"5162" 1032.2 56.9471273032797 89.281350371594
"5163" 1032.4 54.355578853325 87.1120589469899
"5164" 1032.6 52.0829749696601 84.0959904154215
"5165" 1032.8 50.7562169239707 81.1418883880057
"5166" 1033 49.982614276553 77.868679282866
"5167" 1033.2 49.1725479466824 74.2518493946334
"5168" 1033.4 49.1463647078801 70.7882580703027
"5169" 1033.6 49.4739176470019 67.1304113684374
"5170" 1033.8 50.569002471616 63.8747685243792
"5171" 1034 51.5548288832738 60.248153827127
"5172" 1034.2 52.5772320334244 56.307360682417
"5173" 1034.4 54.4957290631395 52.8004214803082
"5174" 1034.6 57.083966235853 49.608461942017
"5175" 1034.8 59.0747258352274 46.3070187781835
"5176" 1035 61.0683615809195 43.0667512599857
"5177" 1035.2 63.7211725125611 39.6092788407687
"5178" 1035.4 66.5319763390233 36.6147623459103
"5179" 1035.6 69.3170603919101 33.724464159198
"5180" 1035.8 72.6950452506428 31.1092756509106
"5181" 1036 76.300542788217 29.9794245509007
"5182" 1036.2 79.8573716902996 30.0742045874922
"5183" 1036.4 83.0065466847612 30.8956697153304
"5184" 1036.6 86.4696748695836 32.4396857485088
"5185" 1036.8 88.8717430037851 34.2315497551402
"5186" 1037 91.5583323108037 35.370441263841
"5187" 1037.2 94.3911941655701 37.0328188941127
"5188" 1037.4 96.4086532048301 39.3696440361127
"5189" 1037.6 99.263898762821 41.2586548155047
"5190" 1037.8 101.718766932036 43.8451935609066
"5191" 1038 103.95659841349 46.8163268219527
"5192" 1038.2 106.066417684553 49.8387001561211
"5193" 1038.4 107.84351756635 53.1958594596127
"5194" 1038.6 109.83760835419 56.6699395040527
"5195" 1038.8 111.333639182722 59.9918174224948
"5196" 1039 113.524010243147 62.6792339177542
"5197" 1039.2 115.79391599391 66.3414172853792
"5198" 1039.4 116.939808141206 69.0261011519986
"5199" 1039.6 117.469140000622 69.9636284288469
"5200" 1039.8 117.391851389474 69.5610105400538
"5201" 1040 118.692037370998 69.5640977099674
"5202" 1040.2 120.107769390967 69.3750352463313
"5203" 1040.4 120.18195431611 69.5575301621827
"5204" 1040.6 119.26246442328 69.1685673106484
"5205" 1040.8 117.483049674086 68.3581311186038
"5206" 1041 116.218184934353 68.2442504930326
"5207" 1041.2 114.973484257343 69.2641020154862
"5208" 1041.4 113.65831746136 71.8476188013427
"5209" 1041.6 111.946766571465 74.4022391314948
"5210" 1041.8 110.164291788183 77.9002319620663
"5211" 1042 108.19923428241 81.4620505571439
"5212" 1042.2 105.417694190219 84.249033817341
"5213" 1042.4 102.517287224177 87.141706610336
"5214" 1042.6 99.3359500330732 89.9671577502244
"5215" 1042.8 96.4681034689791 92.2422826115303
"5216" 1043 92.6131875791323 94.5950248255916
"5217" 1043.2 88.8833343983387 97.1554350892027
"5218" 1043.4 85.3303044739486 99.0278911324719
"5219" 1043.6 81.1910531446976 100.295543873765
"5220" 1043.8 76.6304575955768 101.951696568925
"5221" 1044 71.8200597662301 102.215959757823
"5222" 1044.2 66.9506551848215 102.96545287369
"5223" 1044.4 62.6960558229101 102.46684390154
"5224" 1044.6 58.1474208757249 101.066972646851
"5225" 1044.8 53.9822319500306 99.0019023449798
"5226" 1045 50.6453693063219 96.1130277954674
"5227" 1045.2 47.3783961176042 93.5012820485262
"5228" 1045.4 44.2088902520514 90.3312283339418
"5229" 1045.6 41.7238968492362 86.3349186708114
"5230" 1045.8 39.6523634504101 82.7623231960694
"5231" 1046 37.5497852731275 78.7825707481157
"5232" 1046.2 36.8438458260435 75.1027296750694
"5233" 1046.4 36.5769102445206 71.116233528829
"5234" 1046.6 35.2214268888884 66.9629769139418
"5235" 1046.8 33.7716297301761 63.2383240742878
"5236" 1047 32.6378310363163 59.7581188410152
"5237" 1047.2 32.3765962812362 56.2228946942788
"5238" 1047.4 31.7138631435365 53.1602078965489
"5239" 1047.6 31.5542840325836 49.6558873048762
"5240" 1047.8 33.3266029181682 46.8822855961221
"5241" 1048 34.7484470632364 43.7056845824922
"5242" 1048.2 36.6607757082362 39.9497862778875
"5243" 1048.4 39.3114056299838 37.6299392132922
"5244" 1048.6 42.3412859833344 35.1882613110663
"5245" 1048.8 45.1499962958183 32.7019824481211
"5246" 1049 48.0948728778285 29.9836348339578
"5247" 1049.2 51.1482449128601 28.1411992288027
"5248" 1049.4 54.8701257900664 27.468550602859
"5249" 1049.6 58.6187827886914 26.4502465913277
"5250" 1049.8 62.2549204644713 26.8638937855394
"5251" 1050 65.850006096263 28.2038200332615
"5252" 1050.2 69.6255521598309 30.2570671420294
"5253" 1050.4 72.9409939851387 32.8500873522456
"5254" 1050.6 75.6587474776071 36.0065435156724
"5255" 1050.8 78.2748901029101 39.4115603550789
"5256" 1051 80.5163346268693 43.1024440069884
"5257" 1051.2 82.3706158894263 46.442560434993
"5258" 1051.4 84.4348883513795 50.3911129022741
"5259" 1051.6 85.1220390404908 54.3366740419285
"5260" 1051.8 84.9192629233301 58.2745594348927
"5261" 1052 85.3359967403201 62.3484245991127
"5262" 1052.2 86.7653547855101 65.4996538015659
"5263" 1052.4 87.5014547052401 67.9568049399127
"5264" 1052.6 86.6601976541201 71.0414141273527
"5265" 1052.8 85.9639281560544 74.2951018486924
"5266" 1053 85.3433718267612 77.7150386951176
"5267" 1053.2 83.6653324960697 80.5614905968091
"5268" 1053.4 81.0944968280664 82.6557596421402
"5269" 1053.6 80.2389958226198 85.0713688755092
"5270" 1053.8 78.9225970716166 86.9868590183983
"5271" 1054 76.5468929672549 86.691203730151
"5272" 1054.2 74.0626781168775 85.7507123853114
"5273" 1054.4 71.8176403260578 85.7634125219527
"5274" 1054.6 69.4411774782068 86.4449865217027
"5275" 1054.8 66.4270096007624 87.1000056902936
"5276" 1055 62.8768815779458 88.4757988474884
"5277" 1055.2 59.2848283167722 89.9054574695303
"5278" 1055.4 56.3391751684274 92.0184487856682
"5279" 1055.6 52.9727144274618 94.5432943413924
"5280" 1055.8 49.023817249852 96.8927686972725
"5281" 1056 44.7557463466696 98.5037930561584
"5282" 1056.2 39.4576280219101 99.7285392177827
"5283" 1056.4 34.7612586045851 99.1271313027652
"5284" 1056.6 33.0446540713077 96.852774001534
"5285" 1056.8 32.7453189296574 94.6709534135049
"5286" 1057 31.7629057569454 93.6983084820674
"5287" 1057.2 31.7542385812475 93.3850756482449
"5288" 1057.4 31.543079682874 94.5910275789557
"5289" 1057.6 31.2754944344351 96.4008353037652
"5290" 1057.8 31.3461168398342 98.5235130995508
"5291" 1058 32.0874003986812 100.095236196558
"5292" 1058.2 33.0806918566301 102.485992885343
"5293" 1058.4 33.1782645555417 104.263278229453
"5294" 1058.6 33.8005193638416 106.889538905593
"5295" 1058.8 35.2154503539983 109.366491958673
"5296" 1059 35.5560866298575 112.616403188795
"5297" 1059.2 36.7989865849242 114.678880901689
"5298" 1059.4 36.6464473489486 114.97622340501
"5299" 1059.6 36.7785406116374 114.476772099547
"5300" 1059.8 36.2330900256669 113.602684117919
"5301" 1060 35.053741102066 112.660927454573
"5302" 1060.2 33.380884009487 111.970307303549
"5303" 1060.4 30.6162577338366 111.817867352732
"5304" 1060.6 27.7696839701748 110.454719353232
"5305" 1060.8 25.5071528487958 108.205279689231
"5306" 1061 22.0650814176454 106.806293825159
"5307" 1061.2 19.2051434579101 104.895519253983
"5308" 1061.4 16.3697956189501 102.574272946263
"5309" 1061.6 13.8230271387958 99.8260923943456
"5310" 1061.8 11.7346408602362 97.0115002072679
"5311" 1062 9.35221405801538 92.355377597229
"5312" 1062.2 6.07132066907677 87.2672027753694
"5313" 1062.4 4.7298099394101 83.7836023322027
"5314" 1062.6 5.60421019679247 81.2444050782321
"5315" 1062.8 5.08914317057083 77.841853484042
"5316" 1063 4.87605702828361 75.6946523845099
"5317" 1063.2 3.809087167818 72.9723696394264
"5318" 1063.4 3.31165193185927 69.7043408716688
"5319" 1063.6 4.09672887969836 67.1822161354909
"5320" 1063.8 4.04371676304935 63.6584763817786
"5321" 1064 4.12829383804344 60.125411496436
"5322" 1064.2 3.52683393737765 56.9160142727936
"5323" 1064.4 3.39462395015627 53.2321102086104
"5324" 1064.6 5.33565349474345 51.829682242336
"5325" 1064.8 6.9098256539663 49.3708617969387
"5326" 1065 8.18326407404494 46.1325647836802
"5327" 1065.2 9.29146951910791 42.0410289241752
"5328" 1065.4 10.4647292052354 38.009827654787
"5329" 1065.6 12.2068389961914 35.2376828023902
"5330" 1065.8 15.2386175667612 33.8332743707878
"5331" 1066 18.4911135534101 31.8301655852136
"5332" 1066.2 22.1953665944376 30.2841449222082
"5333" 1066.4 25.7496204199206 29.4551509095238
"5334" 1066.6 28.8874727201037 28.1332422973156
"5335" 1066.8 32.160693958334 26.6104094256375
"5336" 1067 34.3507768197733 25.1422736299027
"5337" 1067.2 36.3337471897226 24.1661622945465
"5338" 1067.4 38.1509250741492 23.0882381971157
"5339" 1067.6 40.0619793517377 23.0865837731855
"5340" 1067.8 42.5197720787579 24.2735842836375
"5341" 1068 45.7413734067688 24.4725530910179
"5342" 1068.2 48.6497046976275 23.2025394268875
"5343" 1068.4 50.7857857443295 21.8933328679608
"5344" 1068.6 52.8337882328768 21.9010106088694
"5345" 1068.8 55.7220932897539 22.7867863426715
"5346" 1069 58.5961421777166 23.363271263735
"5347" 1069.2 62.0565036787838 22.6824576909553
"5348" 1069.4 65.5102968541359 21.5248013043479
"5349" 1069.6 68.6786493995081 21.8570668752903
"5350" 1069.8 72.2400588439404 21.8479009465512
"5351" 1070 75.9298655744469 20.8170972705869
"5352" 1070.2 78.8793813288788 20.003692510359
"5353" 1070.4 81.4636827445976 21.1153072480464
"5354" 1070.6 83.1108199106601 24.3933536277965
"5355" 1070.8 83.9305041433888 27.6183138867453
"5356" 1071 84.9802131048689 31.1682309720223
"5357" 1071.2 86.7259889139424 34.917573354735
"5358" 1071.4 87.5856777780664 38.9538838962652
"5359" 1071.6 87.564184373059 42.3850599968304
"5360" 1071.8 86.7763701228798 45.617425370733
"5361" 1072 85.8020105432979 48.3086360750496
"5362" 1072.2 84.1979320469893 51.3810409504057
"5363" 1072.4 82.5405232986244 54.4082265987599
"5364" 1072.6 80.9303732188192 57.9270648813694
"5365" 1072.8 79.0113440870556 61.1045963076209
"5366" 1073 76.0766267081121 64.3537501232123
"5367" 1073.2 73.3660876033629 66.5929955748065
"5368" 1073.4 69.8918135012693 68.0415432108386
"5369" 1073.6 66.2580125927548 67.6974475993143
"5370" 1073.8 64.194928515001 67.7857918272482
"5371" 1074 62.4131383135799 68.9371692235423
"5372" 1074.2 62.1359596380816 69.3898722313599
"5373" 1074.4 60.770957015453 71.6562216944741
"5374" 1074.6 59.4653023329387 74.352843723417
"5375" 1074.8 58.0628223259573 77.6561724656272
"5376" 1075 56.92583710658 81.105832637392
"5377" 1075.2 55.6738962712001 84.2211079282327
"5378" 1075.4 53.9227123073312 87.3059221003343
"5379" 1075.6 51.1788461944816 90.1000207181643
"5380" 1075.8 49.3891348754101 93.6631797381027
"5381" 1076 47.2502115916418 96.9701989498978
"5382" 1076.2 44.1475062582851 98.7841314002936
"5383" 1076.4 40.589887180024 99.8398259959938
"5384" 1076.6 37.4396102480873 99.6722056271584
"5385" 1076.8 33.2460671743716 99.4623009345104
"5386" 1077 29.5460940328716 98.548542385395
"5387" 1077.2 27.6484283375077 96.5284820023247
"5388" 1077.4 25.8082413208411 94.4492841345303
"5389" 1077.6 24.5572268476521 92.818907428735
"5390" 1077.8 23.131943259573 91.4993555086128
"5391" 1078 21.202429904064 90.5622498671313
"5392" 1078.2 19.5589484855145 89.8432267465159
"5393" 1078.4 17.7144101776687 90.0531877945993
"5394" 1078.6 15.9772562036828 89.1712825207027
"5395" 1078.8 14.2323343996927 86.974158881757
"5396" 1079 11.9090560701101 83.9567004908694
"5397" 1079.2 9.84179727407865 80.6248040519274
"5398" 1079.4 8.2167030105949 76.9283507984853
"5399" 1079.6 6.41537703664639 72.9547432111093
"5400" 1079.8 5.38564304918597 68.515897070151
"5401" 1080 4.24917081064045 64.1576261318038
"5402" 1080.2 3.77749617725188 59.7736278334749
"5403" 1080.4 3.87633985153973 54.6670495598138
"5404" 1080.6 4.00341588071963 49.8409080407979
"5405" 1080.8 5.32400265714088 44.7656129633642
"5406" 1081 6.47762051372493 41.247133980962
"5407" 1081.2 8.86930641752458 37.3247343400641
"5408" 1081.4 11.063994885038 33.3818466209004
"5409" 1081.6 13.1889989319783 29.1131060492254
"5410" 1081.8 16.9332301254101 27.0586292140394
"5411" 1082 21.0062753509838 24.6216125894922
"5412" 1082.2 23.9183052781275 21.6234891044853
"5413" 1082.4 25.9780692831867 18.817929841341
"5414" 1082.6 29.2388518838144 18.3165896956282
"5415" 1082.8 32.1987943682579 19.1935296271157
"5416" 1083 35.1907584107768 19.9796210476694
"5417" 1083.2 38.2479079357738 20.5668762211913
"5418" 1083.4 41.3212251333617 21.2944690770898
"5419" 1083.6 43.2846625777505 23.0979659613516
"5420" 1083.8 46.128564752064 24.5276800577577
"5421" 1084 49.3060477592501 24.8268022357327
"5422" 1084.2 52.590312007068 25.9663119694501
"5423" 1084.4 55.7245274826101 26.241446937436
"5424" 1084.6 58.2585740373037 25.4265044893729
"5425" 1084.8 59.834469947268 23.3507076877027
"5426" 1085 60.7279850029633 22.8742273839261
"5427" 1085.2 61.6892322244952 23.7567517726601
"5428" 1085.4 61.1539085911526 25.6403242409754
"5429" 1085.6 60.8321595786958 27.5037387648966
"5430" 1085.8 61.0719623492201 29.2862435483827
"5431" 1086 62.1639075232467 30.1876564942473
"5432" 1086.2 61.5314245223664 31.3972512187318
"5433" 1086.4 61.5790827990611 33.1977067137404
"5434" 1086.6 61.2837322101526 36.1678395271573
"5435" 1086.8 61.5549062119001 39.2372239447327
"5436" 1087 61.0687617471279 42.164849383772
"5437" 1087.2 59.6642924850866 45.2450791978792
"5438" 1087.4 58.2455004958324 48.5717816312949
"5439" 1087.6 56.4345628142178 51.2016188752892
"5440" 1087.8 54.083605928495 54.0674658435518
"5441" 1088 51.8864024144761 57.0583080850423
"5442" 1088.2 50.5416256818158 60.872183080948
"5443" 1088.4 48.8660954873236 63.7770336618854
"5444" 1088.6 47.3425037052925 64.7262587313498
"5445" 1088.8 48.2148212308192 64.4654544200966
"5446" 1089 50.459517366757 65.1671603137639
"5447" 1089.2 53.7045219031313 65.7318777710585
"5448" 1089.4 57.2842655337387 66.0144581373599
"5449" 1089.6 61.0547143541244 66.7801856615688
"5450" 1089.8 63.7562820447434 68.4427780203694
"5451" 1090 66.5151389837839 71.1724351486639
"5452" 1090.2 69.6316330071793 73.5774685923566
"5453" 1090.4 73.0023365199384 75.5471510324385
"5454" 1090.6 75.6609414665063 77.3298705030681
"5455" 1090.8 77.7901231851548 80.2300260376601
"5456" 1091 80.2934379854263 83.1700810359608
"5457" 1091.2 82.9189067347471 85.9920149814962
"5458" 1091.4 85.0104449239689 89.1987745811968
"5459" 1091.6 87.114972810631 92.2825206458074
"5460" 1091.8 89.021400786799 95.6528469063323
"5461" 1092 88.9748124310318 99.139631212027
"5462" 1092.2 87.7570075060255 100.585774560472
"5463" 1092.4 85.665337096715 100.25695301141
"5464" 1092.6 83.0447060306138 101.494909761332
"5465" 1092.8 80.2368495450476 103.71315064394
"5466" 1093 77.012467325048 105.71260225191
"5467" 1093.2 73.649322640762 107.673552369295
"5468" 1093.4 69.6773209346351 109.156005870515
"5469" 1093.6 65.3147348745812 109.818362558242
"5470" 1093.8 61.1578924383025 110.015368386475
"5471" 1094 56.4594640478322 109.929573392495
"5472" 1094.2 51.8611929538684 109.705051592536
"5473" 1094.4 47.4792648747693 108.633854360646
"5474" 1094.6 42.6155454035595 107.26397415043
"5475" 1094.8 38.852839943154 104.811862180471
"5476" 1095 34.5358338585557 101.930150595589
"5477" 1095.2 31.6885447017535 98.0305714124617
"5478" 1095.4 29.4526683313443 93.8244343385448
"5479" 1095.6 28.5409406672646 89.2205826291837
"5480" 1095.8 27.4774411319955 84.9203506058856
"5481" 1096 26.6990999477722 80.1060125732889
"5482" 1096.2 26.5877799250434 75.7129006843694
"5483" 1096.4 26.806540184186 71.1526595388061
"5484" 1096.6 27.2089205269566 67.066547020505
"5485" 1096.8 27.694080803816 62.8018144967615
"5486" 1097 28.5481165719435 58.8488125762694
"5487" 1097.2 30.0007887753789 54.2162731049527
"5488" 1097.4 32.0032395761037 50.1446275058317
"5489" 1097.6 34.2900835351927 45.7029481763984
"5490" 1097.8 36.4758726435875 41.7437829989285
"5491" 1098 38.918257728539 37.5764318768883
"5492" 1098.2 42.2901433455465 33.764135551127
"5493" 1098.4 45.740304371698 30.5893579592179
"5494" 1098.6 48.9842725584256 27.4742805757336
"5495" 1098.8 52.191686495279 25.2073114817512
"5496" 1099 55.8842105339801 23.1988140534727
"5497" 1099.2 59.8051381214668 20.4638051497336
"5498" 1099.4 63.5914372776627 17.6130390830326
"5499" 1099.6 67.2105674771682 16.9390960525737
"5500" 1099.8 70.8055331721279 18.2721619583067
"5501" 1100 75.1884382576521 19.3136119226704
"5502" 1100.2 79.2635468937563 19.6657141945489
"5503" 1100.4 82.8091508170364 20.3825297880395
"5504" 1100.6 85.0271294172036 20.899581315931
"5505" 1100.8 86.2756158993676 22.4557533780006
"5506" 1101 87.6014741359633 23.387997450607
"5507" 1101.2 89.2488042501454 22.7825384374909
"5508" 1101.4 89.2931462832004 22.8691039397995
"5509" 1101.6 88.6704473392186 25.3602115775431
"5510" 1101.8 88.7825729149617 28.7390570701151
"5511" 1102 90.364547323807 32.0074001381357
"5512" 1102.2 92.5798301214726 34.7873571239839
"5513" 1102.4 95.0457412482738 37.5801631399148
"5514" 1102.6 97.5677505965699 39.4916648540945
"5515" 1102.8 98.9610123221266 42.6797046526305
"5516" 1103 99.996357138421 46.4945900270397
"5517" 1103.2 101.294240546848 50.203911880234
"5518" 1103.4 102.486325852498 54.8054983447955
"5519" 1103.6 104.270160636792 58.5672735123203
"5520" 1103.8 104.832702857079 62.1912013636816
"5521" 1104 102.919526212682 65.7798942181087
"5522" 1104.2 101.161123135534 69.2195774304255
"5523" 1104.4 99.9745663776575 73.453058670829
"5524" 1104.6 97.6588546558001 77.1638959993927
"5525" 1104.8 94.4640292309926 78.6595845451769
"5526" 1105 91.2392566497814 78.9293558257324
"5527" 1105.2 87.7795526333344 80.0049482094906
"5528" 1105.4 84.180540036604 81.2745621854068
"5529" 1105.6 80.7642914569307 83.0240672416615
"5530" 1105.8 77.2436774928988 84.9933224183391
"5531" 1106 73.171010383852 86.2683660167841
"5532" 1106.2 69.4439666262135 87.5958947845229
"5533" 1106.4 66.4654174504274 89.8741207339096
"5534" 1106.6 62.8572161775308 92.5108832025648
"5535" 1106.8 59.3266800367706 94.8684259870515
"5536" 1107 55.2210308204884 97.7537186345943
"5537" 1107.2 50.3678052340255 99.0778232936258
"5538" 1107.4 45.297982671397 99.4461386823474
"5539" 1107.6 40.224612297318 98.8055616149132
"5540" 1107.8 34.9330994624372 98.2133221467298
"5541" 1108 30.8626787881149 96.6744620429075
"5542" 1108.2 29.8282968333239 94.8298016384958
"5543" 1108.4 29.8247154921101 94.1610915003851
"5544" 1108.6 29.7881725475027 94.3834604094434
"5545" 1108.8 29.1166774469486 95.4128026649335
"5546" 1109 28.4425932713716 96.5862084520489
"5547" 1109.2 26.8971928836601 98.6669529389884
"5548" 1109.4 23.8551894475465 99.6161827766118
"5549" 1109.6 20.2532316991052 99.1835333323613
"5550" 1109.8 17.4432514857673 97.1600716470241
"5551" 1110 14.3790259004334 93.9626798079818
"5552" 1110.2 10.7016964134101 90.7152562752384
"5553" 1110.4 7.70796375927011 87.2602788490227
"5554" 1110.6 5.3671258872283 82.8217273368845
"5555" 1110.8 3.98558849560779 76.789732252819
"5556" 1111 3.10701470191011 73.2164074132544
"5557" 1111.2 2.50194390621368 68.6614689976134
"5558" 1111.4 2.15930228321011 64.4528654631027
"5559" 1111.6 2.65263203541011 60.640045637395
"5560" 1111.8 2.7824556544101 56.2718137391194
"5561" 1112 3.75964154336957 51.6136604186487
"5562" 1112.2 4.57216697348154 47.7637301367979
"5563" 1112.4 5.60923157770462 43.7792544199356
"5564" 1112.6 7.80330864038685 40.9357697543422
"5565" 1112.8 11.0058337680337 37.9536767866802
"5566" 1113 13.7725243243717 34.4228077652741
"5567" 1113.2 15.8506686572972 30.6501453624446
"5568" 1113.4 18.5372879333637 27.3297346906615
"5569" 1113.6 21.4577213577931 23.8520478334155
"5570" 1113.8 24.1304106529617 21.4635808548161
"5571" 1114 27.9585700241016 21.0594589225857
"5572" 1114.2 32.110163627442 21.3826368677559
"5573" 1114.4 36.0194420681739 21.1679589286917
"5574" 1114.6 39.192514526268 20.9318886810711
"5575" 1114.8 42.1263733444462 21.4073685661769
"5576" 1115 45.2968686243232 21.8944253528331
"5577" 1115.2 48.5692704988992 22.9697035884636
"5578" 1115.4 52.1844859908995 22.3397407822984
"5579" 1115.6 55.434308876265 20.8086774705092
"5580" 1115.8 58.8225141473123 20.0867725708875
"5581" 1116 62.7337465510069 19.6737677689285
"5582" 1116.2 66.3177332766627 17.8137972567439
"5583" 1116.4 70.0244666423795 16.41971611007
"5584" 1116.6 73.0253201473888 14.7906354476814
"5585" 1116.8 75.1233555151448 13.2840782919782
"5586" 1117 77.3731804013775 13.8002049334418
"5587" 1117.2 78.5872781861289 16.4213720235777
"5588" 1117.4 79.3188326062091 19.7932728495378
"5589" 1117.6 81.378227037942 23.3507076877027
"5590" 1117.8 84.8124366311244 25.8981650278762
"5591" 1118 88.5715258848476 28.4381707572652
"5592" 1118.2 92.1472799063637 30.9393666539914
"5593" 1118.4 95.7573625513081 33.2543951942741
"5594" 1118.6 98.4436174933618 36.4419539133156
"5595" 1118.8 99.5472261893637 40.2425004237749
"5596" 1119 100.777190362134 44.3241276678516
"5597" 1119.2 101.817160416463 48.9853480308836
"5598" 1119.4 103.340726453964 53.6532337138549
"5599" 1119.6 104.349767276607 58.6745342028845
"5600" 1119.8 105.156578622373 63.9663685329553
"5601" 1120 104.983149175365 69.115500409733
"5602" 1120.2 104.811649224129 74.2375093476089
"5603" 1120.4 105.103752366879 79.6008476075464
"5604" 1120.6 103.484661335899 84.4468316901375
"5605" 1120.8 101.8261459015 89.3261323795099
"5606" 1121 98.8426605987672 92.5698794038098
"5607" 1121.2 96.2415516609458 95.903564477417
"5608" 1121.4 92.969396437016 98.6606254012556
"5609" 1121.6 88.6328428947709 100.717367926956
"5610" 1121.8 83.9562962293976 103.221443686978
"5611" 1122 79.903586414001 104.497213646807
"5612" 1122.2 75.2360557618731 105.98103704011
"5613" 1122.4 70.4231576257901 106.936346544663
"5614" 1122.6 65.3288788162301 107.871076601463
"5615" 1122.8 60.3903883494701 108.660404204983
"5616" 1123 55.4670967454223 108.587829635532
"5617" 1123.2 50.4533469101075 108.588454588768
"5618" 1123.4 45.9682825147601 106.639050457153
"5619" 1123.6 41.8166181720321 104.222906250373
"5620" 1123.8 38.9810803472882 101.79583786102
"5621" 1124 35.9556769828088 99.701785692247
"5622" 1124.2 32.9237203112266 99.603185475285
"5623" 1124.4 31.7853687819833 98.851058210532
"5624" 1124.6 33.0109072154033 97.2968183455109
"5625" 1124.8 35.4544367017868 95.381475363826
"5626" 1125 38.7981240373901 92.6817131784627
"5627" 1125.2 41.5540390546509 89.0126092085916
"5628" 1125.4 45.3485656511219 86.6236849149145
"5629" 1125.6 48.2069112811122 83.2422102189261
"5630" 1125.8 52.1803426839101 80.5097893313331
"5631" 1126 56.0088412082201 78.3206244446827
"5632" 1126.2 60.0623073542864 76.3148880926037
"5633" 1126.4 64.4814519297517 75.4549672895245
"5634" 1126.6 68.6522061006677 73.2383838252482
"5635" 1126.8 72.8681182057337 71.9696530032027
"5636" 1127 77.0550379847592 70.7632731474008
"5637" 1127.2 81.0660979114101 68.5293270997027
"5638" 1127.4 85.3929336703673 67.1939984471313
"5639" 1127.6 88.9023958027157 65.2620993548694
"5640" 1127.8 92.0992509032816 62.7614491698456
"5641" 1128 94.5114157357686 60.4863864773159
"5642" 1128.2 96.6939222363158 58.292857216665
"5643" 1128.4 98.8176406829761 57.366945367948
"5644" 1128.6 101.047700501151 57.4668567960681
"5645" 1128.8 102.259488607289 56.2099479530425
"5646" 1129 103.384305354204 53.9623533795556
"5647" 1129.2 105.082860773985 52.3353472605158
"5648" 1129.4 105.931177097009 53.4247989128809
"5649" 1129.6 106.827263318512 55.9376964801881
"5650" 1129.8 107.050794575872 58.1446858837316
"5651" 1130 107.878456505366 60.0441561957415
"5652" 1130.2 108.387903186658 61.005623721955
"5653" 1130.4 108.08239302531 62.7243567072741
"5654" 1130.6 108.028216630458 63.3463687719335
"5655" 1130.8 107.277234502813 62.2372930604017
"5656" 1131 107.591079950687 60.1538130389745
"5657" 1131.2 107.99959984942 56.9076636969574
"5658" 1131.4 107.503928938343 53.1864222811546
"5659" 1131.6 107.254701217645 49.1193713283966
"5660" 1131.8 107.566183466989 44.9759806189502
"5661" 1132 108.767055062599 41.3949303052173
"5662" 1132.2 110.31535927211 40.0163511210456
"5663" 1132.4 110.504530831224 40.0979545387027
"5664" 1132.6 111.851771870814 40.7982530988854
"5665" 1132.8 111.743169420304 40.7795285384527
"5666" 1133 110.514877676047 39.3190128247027
"5667" 1133.2 108.582423351394 37.2585863554124
"5668" 1133.4 105.976517268689 35.7563794064606
"5669" 1133.6 104.872686382079 35.0173290895229
"5670" 1133.8 104.945357193431 34.5790696288729
"5671" 1134 104.150360164848 32.4424180057965
"5672" 1134.2 104.055476320859 31.8236859236619
"5673" 1134.4 103.618034151334 30.4910067327027
"5674" 1134.6 103.739056856457 31.3007313666718
"5675" 1134.8 104.188471265122 33.1268196033088
"5676" 1135 105.27820285491 34.5029753456705
"5677" 1135.2 107.144929839689 36.5230220407659
"5678" 1135.4 109.62729409141 38.9178578419927
"5679" 1135.6 112.031601807643 41.8486453216532
"5680" 1135.8 114.407857943998 43.5306437587321
"5681" 1136 118.182418498813 46.0421116960231
"5682" 1136.2 121.139594423322 47.0740648890851
"5683" 1136.4 121.79046895552 47.9263187644027
"5684" 1136.6 121.422151711734 49.6476272186733
"5685" 1136.8 121.740632582594 52.1755252981211
"5686" 1137 122.789819381043 55.7642210519068
"5687" 1137.2 123.594040236508 58.7965708381769
"5688" 1137.4 124.053612570084 61.5029549040292
"5689" 1137.6 125.989044277828 64.670386261468
"5690" 1137.8 126.664480358177 68.2307327760027
"5691" 1138 125.373044452982 72.5710807891823
"5692" 1138.2 124.967676826308 75.889531458519
"5693" 1138.4 125.305483181869 79.6014271772741
"5694" 1138.6 124.702356284638 83.7694910692679
"5695" 1138.8 123.421715975563 87.7365990576721
"5696" 1139 120.72721351591 90.9394802114827
"5697" 1139.2 118.172619722684 93.6816063162834
"5698" 1139.4 115.049772363353 96.3263038317749
"5699" 1139.6 111.582934990389 98.6635988333304
"5700" 1139.8 107.901535294014 100.841978201151
"5701" 1140 103.975158382725 101.83629779648
"5702" 1140.2 99.7302973138468 102.49710184312
"5703" 1140.4 95.2218655985255 103.362002720626
"5704" 1140.6 91.1033869729842 103.153767115221
"5705" 1140.8 86.6978465036301 102.818341349983
"5706" 1141 82.0253502073545 101.932463440184
"5707" 1141.2 77.9132385928387 100.169197673131
"5708" 1141.4 73.1528954602706 97.6535954876911
"5709" 1141.6 69.5507429061101 94.346917464836
"5710" 1141.8 65.870452700394 90.871553143735
"5711" 1142 63.5991146232068 86.4321468231203
"5712" 1142.2 62.1284227653675 82.1649504016921
"5713" 1142.4 61.8164643368764 78.1129358281297
"5714" 1142.6 62.2131119602301 74.0598132691027
"5715" 1142.8 62.6478738612194 70.1113015085481
"5716" 1143 62.8734385894646 66.0960982802275
"5717" 1143.2 64.0384068349004 61.9839479398289
"5718" 1143.4 65.149358230555 58.0063341315999
"5719" 1143.6 66.1713342392178 53.7256896216162
"5720" 1143.8 67.9446392767673 49.6678098821313
"5721" 1144 70.2062297069478 45.8555095662404
"5722" 1144.2 72.5121639039657 41.2735795329805
"5723" 1144.4 75.0581493210212 37.4726324655916
"5724" 1144.6 77.7988701665768 33.693322668036
"5725" 1144.8 80.2927200667958 30.3055444198456
"5726" 1145 83.4890305558081 28.3422933651721
"5727" 1145.2 87.3625434329101 28.6577398704603
"5728" 1145.4 90.746424284671 29.078469312931
"5729" 1145.6 92.8110784428164 30.2191885304215
"5730" 1145.8 93.211511799559 30.2907468948836
"5731" 1146 93.1403371695933 29.9177261973166
"5732" 1146.2 93.1075802147627 28.0981524498711
"5733" 1146.4 92.718458267825 28.1155107254687
"5734" 1146.6 91.8894365823884 29.3917393500831
"5735" 1146.8 91.0974690872178 31.5124760865928
"5736" 1147 91.8049453955663 34.7427302549527
"5737" 1147.2 93.6884943223647 37.8634146722785
"5738" 1147.4 96.0941856015287 41.1499273689501
"5739" 1147.6 98.6099896971829 44.2759146410664
"5740" 1147.8 100.466698624962 47.8793413517542
"5741" 1148 102.113752141785 51.8794479629527
"5742" 1148.2 104.16064902125 55.8735318289398
"5743" 1148.4 105.75205906426 59.5208661772927
"5744" 1148.6 107.204142934714 63.2293113137233
"5745" 1148.8 108.431660439007 66.954692236993
"5746" 1149 107.522494140814 70.5968372873942
"5747" 1149.2 105.121386206217 74.0320490099898
"5748" 1149.4 103.285343383869 77.8726125042285
"5749" 1149.6 101.063078544399 81.1829866452133
"5750" 1149.8 99.4775123620091 84.7330267107137
"5751" 1150 98.2401399098726 88.8256271351152
"5752" 1150.2 97.7787813313777 93.0609330276248
"5753" 1150.4 96.8672551389476 96.9217525750027
"5754" 1150.6 94.4157456195937 99.6968556813989
"5755" 1150.8 91.2118919432595 102.352290199173
"5756" 1151 88.372282691799 104.000024779814
"5757" 1151.2 88.1250517774164 104.040195238576
"5758" 1151.4 87.1528283560639 105.274404492818
"5759" 1151.6 87.1132820844301 106.801329980903
"5760" 1151.8 87.0642999838561 109.250084134959
"5761" 1152 86.3410365360417 112.734269369203
"5762" 1152.2 83.7326067174496 114.584255939953
"5763" 1152.4 80.1975943336696 115.40387024345
"5764" 1152.6 76.2671952626003 115.935061553139
"5765" 1152.8 71.8658760003785 115.423590286842
"5766" 1153 67.2450754326701 115.333338221583
"5767" 1153.2 63.0278272936879 113.582931174888
"5768" 1153.4 58.648340844803 111.890415845703
"5769" 1153.6 54.6074110732638 110.235956310886
"5770" 1153.8 50.6319585451052 107.994124060837
"5771" 1154 46.0413083004476 105.597215914678
"5772" 1154.2 43.0667246301101 102.617763858628
"5773" 1154.4 40.077896423799 98.9897947428508
"5774" 1154.6 37.4104094146024 95.3928298004719
"5775" 1154.8 34.6143218721715 91.2115787147595
"5776" 1155 32.164322568803 87.0291928072027
"5777" 1155.2 30.4514918480264 83.0393808884004
"5778" 1155.4 30.4729382518067 78.771962971151
"5779" 1155.6 30.5742094096052 74.6563686305564
"5780" 1155.8 30.7936847451299 70.5408798776148
"5781" 1156 31.8208606317233 66.3337386421093
"5782" 1156.2 33.0920373120297 62.1580918846484
"5783" 1156.4 34.7304422249204 57.8088406235171
"5784" 1156.6 37.1326050270919 54.5398486401876
"5785" 1156.8 39.6656107584713 50.0692033163864
"5786" 1157 43.0160934187001 47.1162193818427
"5787" 1157.2 46.9263044561454 43.7215608454968
"5788" 1157.4 50.9463756122269 40.7265065158413
"5789" 1157.6 55.1714788656701 37.7455505624227
"5790" 1157.8 59.3458852103823 34.959102953286
"5791" 1158 64.0270630235315 33.310574069625
"5792" 1158.2 68.482479984053 31.8554794630088
"5793" 1158.4 73.1881646675465 30.3887214571269
"5794" 1158.6 77.7899607025278 29.2271356183204
"5795" 1158.8 82.0577704070388 27.8662559406433
"5796" 1159 86.5747787545121 26.4135367573144
"5797" 1159.2 90.327547376523 27.4715606262834
"5798" 1159.4 92.3077635321652 30.3373379591925
"5799" 1159.6 95.5261580629689 33.5304067539968
"5800" 1159.8 99.3725264266001 35.6112502660627
"5801" 1160 102.068380111675 38.6871162301823
"5802" 1160.2 104.409179446094 42.6016957622741
"5803" 1160.4 106.288093954289 46.784554199408
"5804" 1160.6 107.071135361521 51.1876247301238
"5805" 1160.8 108.308772960941 55.8593532829215
"5806" 1161 109.514552527542 60.6169191627553
"5807" 1161.2 109.723636882352 65.6595418375974
"5808" 1161.4 110.365665924473 70.5983910275152
"5809" 1161.6 110.950700166726 74.9754672022945
"5810" 1161.8 110.707563257931 79.2295264341238
"5811" 1162 108.807782496473 83.4144164156715
"5812" 1162.2 106.518091350978 87.5215014747589
"5813" 1162.4 103.748034581528 90.6766530241634
"5814" 1162.6 100.746452805631 93.6501973762027
"5815" 1162.8 97.3544854193929 96.9562229841855
"5816" 1163 93.3969375753175 100.677501789851
"5817" 1163.2 88.9903318865255 102.907620054126
"5818" 1163.4 84.1969812161978 105.395678084223
"5819" 1163.6 79.3724897908192 107.425832168924
"5820" 1163.8 74.6544567843186 109.171433853407
"5821" 1164 69.9486347546128 109.350083409054
"5822" 1164.2 64.5884847306409 109.648461809895
"5823" 1164.4 59.9198276627563 109.268977385126
"5824" 1164.6 55.1203726898004 108.02737157302
"5825" 1164.8 50.5426881165246 106.200074569534
"5826" 1165 45.854798765048 103.953268380634
"5827" 1165.2 41.9150036672672 101.04087054356
"5828" 1165.4 38.5760350742822 97.3682854412841
"5829" 1165.6 34.8282705020395 93.9549010466792
"5830" 1165.8 32.3660128340351 89.3350373128504
"5831" 1166 30.7347954946696 84.4729821824622
"5832" 1166.2 29.849170638945 80.0458897665748
"5833" 1166.4 29.4914008982124 75.5081014094353
"5834" 1166.6 29.8659535828513 70.7745120400556
"5835" 1166.8 30.3572745552688 66.3745372495614
"5836" 1167 31.3800309803936 61.8740833344829
"5837" 1167.2 32.8285094767226 57.944645163109
"5838" 1167.4 34.5892423094101 54.1351333430777
"5839" 1167.6 36.4334209814154 49.8757228960185
"5840" 1167.8 38.5371785632001 45.6206512909627
"5841" 1168 41.2637036627042 42.6066050587909
"5842" 1168.2 44.6068697814547 40.2444881284651
"5843" 1168.4 48.0519515997101 38.3219674307827
"5844" 1168.6 51.8140087095042 35.3973112250096
"5845" 1168.8 54.4246202955339 32.9216647874453
"5846" 1169 56.735624374116 30.2046311025556
"5847" 1169.2 59.6181016714732 27.857982071625
"5848" 1169.4 62.4204868203158 25.2025313851367
"5849" 1169.6 64.5148469123955 22.1293573303143
"5850" 1169.8 67.7280192953501 21.5630364540727
"5851" 1170 69.8694731380632 22.9930303700496
"5852" 1170.2 72.8222981049101 24.4436106027537
"5853" 1170.4 76.0167459421223 26.2973104340966
"5854" 1170.6 79.4509393573807 28.3298253105262
"5855" 1170.8 83.3022435121448 29.7253123267639
"5856" 1171 86.9585005370428 30.8460345887435
"5857" 1171.2 90.5643889928123 32.3000706409418
"5858" 1171.4 94.046452229673 32.8505844677233
"5859" 1171.6 97.3669104807468 33.2782403487843
"5860" 1171.8 100.013722631379 35.0348333977027
"5861" 1172 100.8403546544 37.8008713208864
"5862" 1172.2 100.681635344691 40.5239382885465
"5863" 1172.4 102.267917689348 44.0291760015465
"5864" 1172.6 104.520456833808 47.4859782444476
"5865" 1172.8 106.434813278728 51.2627857727027
"5866" 1173 107.698008042044 55.6165613665893
"5867" 1173.2 107.835334744304 60.0514513740966
"5868" 1173.4 108.452858775199 64.8032553956202
"5869" 1173.6 107.774525585967 69.159898963417
"5870" 1173.8 106.64394732679 73.9157090520127
"5871" 1174 105.017144490617 80.5817567723005
"5872" 1174.2 103.46067218891 87.4636026092411
"5873" 1174.4 101.340219745243 93.7728085719249
"5874" 1174.6 98.9661456323911 98.3706827632597
"5875" 1174.8 94.8394222308731 100.153399031666
"5876" 1175 91.0086872689711 102.408542014105
"5877" 1175.2 86.8284589243658 105.400878232652
"5878" 1175.4 82.6337625709786 107.449736713607
"5879" 1175.6 78.8409210817501 109.475696532303
"5880" 1175.8 75.0708431859901 111.391893148743
"5881" 1176 70.4605068823332 112.324825647741
"5882" 1176.2 65.8064874616909 113.099731748716
"5883" 1176.4 61.0319530702738 113.20214020391
"5884" 1176.6 55.8853090415255 112.095137706433
"5885" 1176.8 51.3175907854924 110.542879547222
"5886" 1177 46.5059001977456 108.161684307589
"5887" 1177.2 42.5618915192645 104.878297082753
"5888" 1177.4 38.8249432964038 101.254739109399
"5889" 1177.6 35.6809409237283 96.7937835791313
"5890" 1177.8 33.0513317458716 91.8226802779719
"5891" 1178 31.6391914847219 86.3808383805498
"5892" 1178.2 30.2726069776601 81.0605519236777
"5893" 1178.4 30.4470128834046 75.8907542869555
"5894" 1178.6 30.8346842371942 70.7422296962936
"5895" 1178.8 32.5875740613591 65.8864891414884
"5896" 1179 34.598515425053 61.1730969333047
"5897" 1179.2 37.781376000116 57.8570619495556
"5898" 1179.4 41.2828709821081 54.253870539168
"5899" 1179.6 45.582025737648 51.7782989782464
"5900" 1179.8 49.7862424158807 48.7159518352615
"5901" 1180 54.2232275564761 46.5499434527782
"5902" 1180.2 59.3835865138798 44.8856922454603
"5903" 1180.4 64.8060047375315 44.4048215884406
"5904" 1180.6 70.1707490380616 44.3073870335512
"5905" 1180.8 74.84149652858 45.2556074411105
"5906" 1181 79.5593949485928 46.3219984265296
"5907" 1181.2 83.6580714531279 47.617441381772
"5908" 1181.4 86.8170345723044 49.6587150956354
"5909" 1181.6 89.8101004852336 51.2589674309674
"5910" 1181.8 91.3822224025082 52.0550738400578
"5911" 1182 92.3620510006001 51.6886072430227
"5912" 1182.2 92.941249803653 52.5128017613599
"5913" 1182.4 93.7154076299568 53.3326838475999
"5914" 1182.6 94.5780673786391 54.6212135987962
"5915" 1182.8 95.9134260305063 55.9651470493662
"5916" 1183 98.0794831813601 56.3739416527327
"5917" 1183.2 99.4451376764745 56.19351252997
"5918" 1183.4 99.2618054258244 56.956478777417
"5919" 1183.6 98.6466004394611 58.9157556396721
"5920" 1183.8 98.0964707400165 61.1045209747665
"5921" 1184 97.4655541199312 63.3227166955974
"5922" 1184.2 97.4835927701501 66.3989215119127
"5923" 1184.4 97.6038870678379 69.5291028047852
"5924" 1184.6 97.9147694647539 72.9149312290464
"5925" 1184.8 97.8685888556016 76.4844765192772
"5926" 1185 98.9254053229651 79.6613457706587
"5927" 1185.2 98.9380124183123 82.4444434796918
"5928" 1185.4 97.5706310399319 85.3612415283114
"5929" 1185.6 95.437287208075 88.3538217109555
"5930" 1185.8 93.3612899660136 91.1947403064958
"5931" 1186 90.9841747353584 94.5522476944268
"5932" 1186.2 88.1899734865366 97.8428746139075
"5933" 1186.4 85.9607770151 101.767460237601
"5934" 1186.6 82.6938863650255 105.024743687049
"5935" 1186.8 79.2818147575931 107.419417064532
"5936" 1187 75.5229710212127 110.42819192644
"5937" 1187.2 71.3874054738575 112.298676963347
"5938" 1187.4 67.9662374195304 113.574836218804
"5939" 1187.6 63.4536566680334 115.031080382059
"5940" 1187.8 58.7855578938426 115.565827761986
"5941" 1188 53.9502165783785 115.842641208931
"5942" 1188.2 48.7941099549934 114.843903177953
"5943" 1188.4 43.8910077274624 113.777702486091
"5944" 1188.6 40.4152879646634 111.436876189716
"5945" 1188.8 37.4977606170065 108.302278713341
"5946" 1189 34.2225783043966 105.165903256149
"5947" 1189.2 31.3098976934701 101.244879087703
"5948" 1189.4 28.7640743089375 97.0247222673328
"5949" 1189.6 28.4000423862145 92.6370086974853
"5950" 1189.8 28.6331451944777 88.0555011465946
"5951" 1190 28.2088864000199 83.6046990523612
"5952" 1190.2 28.399437617803 79.4298745378813
"5953" 1190.4 29.0068266924101 75.5126301403306
"5954" 1190.6 30.2249589472824 70.8412923997665
"5955" 1190.8 32.0125256975188 66.1417014111375
"5956" 1191 33.933842426394 61.5942331298963
"5957" 1191.2 36.0996129696318 57.6361885941254
"5958" 1191.4 37.9159725462851 53.2344819862652
"5959" 1191.6 39.9241816526914 48.9989864163902
"5960" 1191.8 42.9705024183807 45.6078216627321
"5961" 1192 46.276581475326 44.7099064691186
"5962" 1192.2 49.2143723113717 43.8803157461066
"5963" 1192.4 53.1975044366577 42.1360593146542
"5964" 1192.6 57.0090250566188 40.820177195858
"5965" 1192.8 61.0240849721525 40.0428778518542
"5966" 1193 64.6550942336201 38.4933346078627
"5967" 1193.2 68.1602162622071 36.9436262117126
"5968" 1193.4 71.8356386005101 35.8657045593027
"5969" 1193.6 75.8725104602269 34.3445830669799
"5970" 1193.8 79.8369613895876 34.2642674010575
"5971" 1194 82.1378051335632 35.9727428084374
"5972" 1194.2 83.9657021396577 38.0333808695571
"5973" 1194.4 86.8356122734395 40.6096123312321
"5974" 1194.6 89.7623897491819 43.3082531561105
"5975" 1194.8 92.2302864542269 45.3538830346532
"5976" 1195 94.4546222765673 47.245672076217
"5977" 1195.2 95.7971446188495 47.3602091045815
"5978" 1195.4 97.8520156276441 46.5656567490963
"5979" 1195.6 96.7936011744585 47.3261986159285
"5980" 1195.8 94.5374621096435 49.1596431449027
"5981" 1196 91.7038452522701 51.3575570145727
"5982" 1196.2 89.4860869151244 54.7349052155496
"5983" 1196.4 87.0723494610278 58.3038079325851
"5984" 1196.6 84.5588525841217 61.5862600912604
"5985" 1196.8 81.0985538161601 64.8545974396749
"5986" 1197 77.5253424158535 67.445422356165
"5987" 1197.2 73.3355260566578 69.4975443703756
"5988" 1197.4 69.498561373813 72.1290965741105
"5989" 1197.6 65.4686255870982 73.711988800772
"5990" 1197.8 61.4410941725768 74.0212595883088
"5991" 1198 57.1460961106601 75.3372776800627
"5992" 1198.2 53.6241386891525 76.2243270622482
"5993" 1198.4 50.6632609647387 77.7727687725027
"5994" 1198.6 48.4360238507715 79.7777081875146
"5995" 1198.8 46.1395702079917 82.3634909080394
"5996" 1199 43.7525145515081 84.838921132012
"5997" 1199.2 40.5870935072101 87.6869658101361
"5998" 1199.4 36.7546711004831 90.1252673165004
"5999" 1199.6 32.1203025433689 91.5585097736086
"6000" 1199.8 27.5365742072351 92.0338933196527
"6001" 1200 23.9350506434768 89.9372418728027
"6002" 1200.2 20.4511679750514 87.460997453007
"6003" 1200.4 16.4774663565803 84.7793771119793
"6004" 1200.6 13.3306246981601 81.6252846663277
"6005" 1200.8 10.9441221509305 78.5085242622231
"6006" 1201 8.96936249737885 75.2558133591402
"6007" 1201.2 7.44683282276727 71.1700251081533
"6008" 1201.4 5.43580951696166 67.1561411915171
"6009" 1201.6 4.42094385684419 64.1253104859335
"6010" 1201.8 3.93577245575894 60.2689219465864
"6011" 1202 3.42712773506079 56.6638040042506
"6012" 1202.2 4.40061433408868 53.5300625473813
"6013" 1202.4 4.89756903149453 50.2899516407157
"6014" 1202.6 7.11041281339848 46.7597176857608
"6015" 1202.8 8.98222401282501 43.3794536742772
"6016" 1203 10.3728099119435 39.3622873643694
"6017" 1203.2 12.9750684382584 35.6868688773993
"6018" 1203.4 16.2962829946914 32.6290394581089
"6019" 1203.6 19.4393904226275 29.4256063811266
"6020" 1203.8 22.0291718442472 26.1207644571521
"6021" 1204 24.275170110559 22.8700840769367
"6022" 1204.2 27.2914975988144 21.5317959193729
"6023" 1204.4 30.7848458221927 22.419364334007
"6024" 1204.6 34.7143815710235 22.9371458498573
"6025" 1204.8 38.5816602347627 23.3302092215448
"6026" 1205 42.6213731718884 24.629188109594
"6027" 1205.2 46.3161508029442 24.9572749728277
"6028" 1205.4 49.0603424490297 24.2058502215505
"6029" 1205.6 51.6145850179522 23.3794055403238
"6030" 1205.8 53.8680497309101 22.2999477714215
"6031" 1206 55.7962721141627 22.0306064671343
"6032" 1206.2 58.0265933975876 22.5801416910575
"6033" 1206.4 60.339154863539 24.2179829981357
"6034" 1206.6 63.0611847513476 25.4319425797965
"6035" 1206.8 67.1689479331988 25.7879119165584
"6036" 1207 70.3050864607206 26.142598778408
"6037" 1207.2 73.3980376326492 25.9288354258875
"6038" 1207.4 75.2970608420976 27.0425668530152
"6039" 1207.6 76.4950082864201 30.0612905538127
"6040" 1207.8 78.066385502698 33.4218732828542
"6041" 1208 80.7883824377761 36.9380208844862
"6042" 1208.2 83.4587472095801 40.2771111329227
"6043" 1208.4 86.4657006771652 42.7050247651517
"6044" 1208.6 89.6699240427658 43.8802385314243
"6045" 1208.8 91.593266075616 45.5925482957909
"6046" 1209 93.7162640804395 48.4410312303203
"6047" 1209.2 95.6977496650325 51.8814350591619
"6048" 1209.4 95.1095691871142 55.4144921190905
"6049" 1209.6 94.2913772016008 59.0736171178986
"6050" 1209.8 92.6580488519201 63.2208393187927
"6051" 1210 89.6262640127548 66.4307219964503
"6052" 1210.2 87.2211513726131 69.7594380242869
"6053" 1210.4 84.7840664060388 73.4420585038413
"6054" 1210.6 80.6608717608421 75.2410821596541
"6055" 1210.8 76.3196677197889 77.5776399390967
"6056" 1211 71.7686769443943 78.8564543500501
"6057" 1211.2 67.0622291145417 80.0289666142817
"6058" 1211.4 63.0616815253999 79.5974529848557
"6059" 1211.6 59.1648533861101 79.6855034257694
"6060" 1211.8 54.5089684394469 79.6886920760606
"6061" 1212 50.255243876453 78.221587569617
"6062" 1212.2 47.3831103010544 77.4384729535777
"6063" 1212.4 44.3417690279781 77.6535327107804
"6064" 1212.6 41.6101036249301 78.7918841816527
"6065" 1212.8 37.9646564034101 80.9680525951402
"6066" 1213 34.7618801006335 82.9107456597772
"6067" 1213.2 30.6902062854435 84.0995064717694
"6068" 1213.4 25.7238164684042 84.6854946500792
"6069" 1213.6 21.4207998888435 84.5365793224027
"6070" 1213.8 17.14508515202 83.7443699198675
"6071" 1214 13.2928698701856 82.1250393629374
"6072" 1214.2 11.4103727666111 79.7637545005893
"6073" 1214.4 8.90186896818284 76.3934911718542
"6074" 1214.6 7.27594254877744 73.4215579667129
"6075" 1214.8 6.39944875077609 70.1072863450738
"6076" 1215 5.13226315831011 66.2130004238606
"6077" 1215.2 4.39268731587786 62.0339582910253
"6078" 1215.4 4.11426691828943 57.7718734287717
"6079" 1215.6 4.32472738139112 53.1033231559938
"6080" 1215.8 5.22413833483318 48.3916865063565
"6081" 1216 6.49770216285128 42.5264198823498
"6082" 1216.2 8.61988195158867 38.3546087978456
"6083" 1216.4 11.0747438005366 33.6787240281485
"6084" 1216.6 14.8581461507488 30.0010272674446
"6085" 1216.8 18.4451647444382 25.9938582228488
"6086" 1217 22.2832195858133 22.6680867232834
"6087" 1217.2 26.2763873864208 19.0831014886602
"6088" 1217.4 30.689009330091 16.4976779272984
"6089" 1217.6 34.9219153330976 16.1738957498589
"6090" 1217.8 38.992053664117 16.4611025276682
"6091" 1218 43.2738717672398 16.4087106541423
"6092" 1218.2 46.889665536573 15.1368110743432
"6093" 1218.4 50.2247017849314 14.1608527852984
"6094" 1218.6 53.4275246417191 13.9290138099387
"6095" 1218.8 57.4444810414263 14.3007450857995
"6096" 1219 61.2023708878222 13.1987860085379
"6097" 1219.2 64.4526488718285 11.7659367881619
"6098" 1219.4 67.1998305203463 11.1403819900538
"6099" 1219.6 69.4101947272797 13.2752659522679
"6100" 1219.8 72.6132137500996 16.3156341023132
"6101" 1220 76.4699230129424 18.2540836772834
"6102" 1220.2 80.6593172385435 19.0708557146694
"6103" 1220.4 84.3667223118558 20.5439774899744
"6104" 1220.6 87.2245204274469 23.0186325359448
"6105" 1220.8 91.011415788208 24.7677186780644
"6106" 1221 93.6654088037013 25.6190544372631
"6107" 1221.2 94.3743854233206 27.9382644138395
"6108" 1221.4 93.9685157933943 31.5049975253132
"6109" 1221.6 95.0137612365553 35.6378850472511
"6110" 1221.8 96.5677213022154 39.5280971795132
"6111" 1222 98.8015939437774 43.0587278903864
"6112" 1222.2 100.991290299089 46.8255511317238
"6113" 1222.4 103.379532427035 50.5812117729527
"6114" 1222.6 105.856167620266 54.5345906323085
"6115" 1222.8 107.951758008691 59.1657985793277
"6116" 1223 108.260130928436 63.7512825653728
"6117" 1223.2 107.899535076846 68.384311355075
"6118" 1223.4 106.563191736849 72.968500031019
"6119" 1223.6 104.676293348637 77.9553086489148
"6120" 1223.8 101.598044897363 81.9681215128185
"6121" 1224 98.4332168773057 85.7816020949445
"6122" 1224.2 94.3903286747768 88.764501847836
"6123" 1224.4 90.2443258593171 91.8296475562725
"6124" 1224.6 85.6936060657656 94.1217855825702
"6125" 1224.8 81.2793795711958 96.909697524667
"6126" 1225 76.4272783544589 98.0911150749222
"6127" 1225.2 71.0110239988619 99.7292274393774
"6128" 1225.4 65.5899721907456 100.44621733031
"6129" 1225.6 60.4085307893911 100.007446364829
"6130" 1225.8 55.3289564796571 98.767281346787
"6131" 1226 50.9549343777394 96.5759784483003
"6132" 1226.2 46.8946667674815 93.8866618250956
"6133" 1226.4 42.6338808822169 91.052249727805
"6134" 1226.6 39.0924099288991 87.0784116517686
"6135" 1226.8 36.8334404872921 82.7515774957701
"6136" 1227 35.2764121548067 78.3332486724613
"6137" 1227.2 33.5513827035843 73.4392855441297
"6138" 1227.4 33.5071410455475 68.6277647888346
"6139" 1227.6 33.0919907913827 63.5946029445269
"6140" 1227.8 34.3498800118789 59.2266534007339
"6141" 1228 36.0335300707851 55.072297592734
"6142" 1228.2 37.7002261899733 50.7489575543448
"6143" 1228.4 40.6503825214726 47.3721341907964
"6144" 1228.6 43.3366003956677 44.0162674030663
"6145" 1228.8 46.8418381086677 40.813951467733
"6146" 1229 50.6521332259673 38.0170673884456
"6147" 1229.2 54.5098193191743 34.9025602764574
"6148" 1229.4 58.714378032415 33.1479794400037
"6149" 1229.6 62.8674229999901 31.2530713762327
"6150" 1229.8 67.3891796497601 29.1070869541627
"6151" 1230 72.3602787549395 29.3607775790556
"6152" 1230.2 77.6445094374565 28.8394361569707
"6153" 1230.4 82.6943594065522 30.0537061213343
"6154" 1230.6 88.2975497101761 30.4440492534899
"6155" 1230.8 92.8956260746901 32.7019029642727
"6156" 1231 96.5684519406131 35.5168517850789
"6157" 1231.2 97.1358277507539 39.152676312859
"6158" 1231.4 98.274632940559 43.4208867441708
"6159" 1231.6 100.70841146611 46.9731400880606
"6160" 1231.8 103.032388084993 50.4410156483109
"6161" 1232 103.115426960361 54.3414601661313
"6162" 1232.2 102.117447616088 58.2141336098512
"6163" 1232.4 101.09788232311 62.4781798898922
"6164" 1232.6 100.031272035524 67.4573182061779
"6165" 1232.8 97.9868844980121 72.2372486260394
"6166" 1233 95.7621315822101 76.8834769823527
"6167" 1233.2 92.9506655826134 81.0822724137796
"6168" 1233.4 90.3935832954575 84.9281000260185
"6169" 1233.6 88.5216828882673 89.1017341533813
"6170" 1233.8 86.9761272492983 92.2137372153851
"6171" 1234 83.9932386856866 95.6731548275615
"6172" 1234.2 81.438739780762 100.273606086295
"6173" 1234.4 78.3098426157178 103.906263277203
"6174" 1234.6 75.3381903075998 105.976726166427
"6175" 1234.8 71.7348145431569 106.07027126404
"6176" 1235 67.7643699086701 106.380701455343
"6177" 1235.2 63.3961173633405 106.879881487082
"6178" 1235.4 58.7701895843501 107.486798689223
"6179" 1235.6 54.2523276431501 107.066170163663
"6180" 1235.8 49.444547395715 105.681047141825
"6181" 1236 45.2558543302348 103.859897698988
"6182" 1236.2 40.2777333224223 101.002647213227
"6183" 1236.4 36.1471257374101 97.4521747897741
"6184" 1236.6 32.4674864157535 93.7886237651364
"6185" 1236.8 29.7969600977032 89.0996556964268
"6186" 1237 27.2874553480931 84.3883904109588
"6187" 1237.2 26.0812665340148 79.230718205412
"6188" 1237.4 26.1243143606574 74.5083467395818
"6189" 1237.6 26.9342853462315 69.6699203237741
"6190" 1237.8 28.5877221832471 65.299259013931
"6191" 1238 30.5368907734815 60.3461592031752
"6192" 1238.2 32.8893642981289 55.9364360567027
"6193" 1238.4 35.6745677642501 51.7041860773027
"6194" 1238.6 39.2109631458101 48.1444224443227
"6195" 1238.8 42.9525826759794 44.3589970831086
"6196" 1239 47.3419162681024 41.4611025382027
"6197" 1239.2 51.6822693764005 37.985824121895
"6198" 1239.4 56.1590547720866 35.0233783724968
"6199" 1239.6 58.8049871674615 31.5041162828429
"6200" 1239.8 62.248742759425 29.3971463389502
"6201" 1240 66.0440072282755 27.4438965982892
"6202" 1240.2 69.0961105788043 25.0209384782989
"6203" 1240.4 72.2073441201733 24.6831079879659
"6204" 1240.6 75.2524339730664 26.2798530913902
"6205" 1240.8 79.2526242335039 27.6673430194527
"6206" 1241 83.2817989552709 29.3333012643006
"6207" 1241.2 87.9674947296936 31.0718670486408
"6208" 1241.4 92.3347880406101 33.4185293411527
"6209" 1241.6 94.7556568938575 37.2240695833659
"6210" 1241.8 96.9071759017901 42.1855183322227
"6211" 1242 99.5592716797864 46.6627468190635
"6212" 1242.2 100.597719748857 51.7082857705343
"6213" 1242.4 100.807987520271 56.957625966981
"6214" 1242.6 99.9859812097925 61.9045041889674
"6215" 1242.8 98.4252803645897 66.7445674443241
"6216" 1243 96.4566236747418 71.9882910475146
"6217" 1243.2 93.7226153815438 76.2647581803166
"6218" 1243.4 90.8945095380572 80.476918389438
"6219" 1243.6 88.2302421109203 84.1955936129068
"6220" 1243.8 86.6828786040277 88.461070957938
"6221" 1244 86.2890019681024 92.7264523948566
"6222" 1244.2 84.3437334569228 95.8711672632723
"6223" 1244.4 80.5084820057053 97.5519445761485
"6224" 1244.6 77.5861916362638 99.8817310882027
"6225" 1244.8 75.3214027706601 102.69612168581
"6226" 1245 74.1681910664418 106.007269566969
"6227" 1245.2 73.2413490269987 106.317860250399
"6228" 1245.4 71.6026393685154 104.48363674065
"6229" 1245.6 69.7705538555402 102.119854711648
"6230" 1245.8 68.0869024411418 100.304449457386
"6231" 1246 64.0092716612563 98.548542385395
"6232" 1246.2 60.3726607104618 96.4369285081855
"6233" 1246.4 55.9436634949222 94.4267928802208
"6234" 1246.6 52.2017421815475 91.2641533896368
"6235" 1246.8 48.6502451289739 87.3316542174261
"6236" 1247 45.8636122219414 82.7855832611402
"6237" 1247.2 43.5389580442226 78.1890157509214
"6238" 1247.4 42.4561348349424 72.8679486895092
"6239" 1247.6 41.3373082927505 68.3470215921708
"6240" 1247.8 41.4268473374785 63.7285863255238
"6241" 1248 42.422631965523 59.4709887804446
"6242" 1248.2 43.663126467698 55.1338900483391
"6243" 1248.4 46.025175806616 50.8313131566145
"6244" 1248.6 48.5987381362042 46.5967721721733
"6245" 1248.8 52.1954677657354 42.8734070536347
"6246" 1249 55.6406414518717 38.9857156490008
"6247" 1249.2 59.9029933912816 36.6112630569884
"6248" 1249.4 64.2770761335042 33.9358314744849
"6249" 1249.6 69.1301143805501 32.7135870899827
"6250" 1249.8 73.7921569056748 31.4112270909086
"6251" 1250 78.3299667897586 29.9677782076421
"6252" 1250.2 83.0715311838575 29.5371447741553
"6253" 1250.4 87.4517971709726 30.8926485539839
"6254" 1250.6 90.4677124424611 34.1605110656619
"6255" 1250.8 92.6692511580132 37.9458269165171
"6256" 1251 95.9471302392851 41.8262314666402
"6257" 1251.2 99.7547979738192 46.0501707673997
"6258" 1251.4 102.773863365813 50.3875233091221
"6259" 1251.6 104.738623438441 55.4536544735464
"6260" 1251.8 106.095957815828 60.5190759686202
"6261" 1252 108.722585746504 64.8131260058277
"6262" 1252.2 108.168765473869 68.684320604019
"6263" 1252.4 105.73455254594 72.1368500882785
"6264" 1252.6 103.837972081629 76.6473602752964
"6265" 1252.8 101.598514653879 81.0735342855777
"6266" 1253 99.5198971734585 85.0755567341866
"6267" 1253.2 97.0102498169682 88.2293064944701
"6268" 1253.4 93.9624139243985 91.7345442074701
"6269" 1253.6 90.3292535411694 95.1575938412583
"6270" 1253.8 85.958525034836 97.4655692901472
"6271" 1254 80.8551345305351 99.2391041741527
"6272" 1254.2 75.8201987805022 100.506934306019
"6273" 1254.4 70.7101676881024 101.534485622395
"6274" 1254.6 65.1678975286701 101.836874790343
"6275" 1254.8 59.7577693574417 101.215299022614
"6276" 1255 54.5015889916301 100.767128169783
"6277" 1255.2 49.6511862545027 98.8984373813323
"6278" 1255.4 44.4779837354748 97.3043504168792
"6279" 1255.6 39.9491031509815 94.7583346955241
"6280" 1255.8 35.052898091553 92.4075998800598
"6281" 1256 31.2551357305465 88.6126475540967
"6282" 1256.2 27.579480199998 84.6003498253621
"6283" 1256.4 24.8086931524217 79.7424647965864
"6284" 1256.6 23.1647638374101 74.9555962402027
"6285" 1256.8 22.1868533160297 69.9475090246484
"6286" 1257 21.6538855128411 64.491364881151
"6287" 1257.2 21.5373320420887 58.9501986406313
"6288" 1257.4 22.031544416139 53.8420526128352
"6289" 1257.6 23.2744424120825 48.9170072776682
"6290" 1257.8 25.2630927804607 44.5265445081859
"6291" 1258 28.102844334847 40.4341293836922
"6292" 1258.2 31.6227056958689 36.7733991820429
"6293" 1258.4 35.5683857095522 34.2845895363238
"6294" 1258.6 40.0155933631441 31.7864807180431
"6295" 1258.8 44.7073706152226 31.1279538634215
"6296" 1259 49.6528391015039 30.2070175661402
"6297" 1259.2 54.6324194060428 29.2245640820496
"6298" 1259.4 60.2334640500039 28.5882793167339
"6299" 1259.6 65.6151591768606 28.3906919461086
"6300" 1259.8 71.1898351511016 28.0202146647133
"6301" 1260 76.3157336707283 29.6412521356118
"6302" 1260.2 81.8697061130201 31.2452819590927
"6303" 1260.4 87.4374931510957 33.1597520552388
"6304" 1260.6 92.0952044528192 35.6092045605512
"6305" 1260.8 96.8239314236677 37.6745803173694
"6306" 1261 99.6395749492709 41.4952314277336
"6307" 1261.2 100.425009268038 45.8944410168197
"6308" 1261.4 100.823202876594 50.7284590881869
"6309" 1261.6 101.44840609441 56.3739416527327
"6310" 1261.8 101.695338648075 61.4305180772697
"6311" 1262 102.090008085152 66.3277918343448
"6312" 1262.2 100.712948990658 70.7035576120813
"6313" 1262.4 100.495227418068 75.6709927091132
"6314" 1262.6 100.431012835308 80.3128076201619
"6315" 1262.8 99.6736582119442 85.5598254830663
"6316" 1263 97.6850307203752 90.2672353973771
"6317" 1263.2 94.8744066288411 92.9451208247372
"6318" 1263.4 91.5848302043403 94.044196964098
"6319" 1263.6 87.3764531063744 95.7181021645598
"6320" 1263.8 82.3713727313559 97.3689401975581
"6321" 1264 77.2888879332899 98.4643529693736
"6322" 1264.2 71.5577823354296 99.2874086765469
"6323" 1264.4 66.3814238072726 99.1758151598902
"6324" 1264.6 60.4975953274759 99.3026494192422
"6325" 1264.8 55.3578549196784 97.606651325971
"6326" 1265 49.913903841368 95.4356631724497
"6327" 1265.2 45.3778801019897 92.1587010261004
"6328" 1265.4 41.0432266045281 88.7074183539387
"6329" 1265.6 36.5351213260124 85.2234642883845
"6330" 1265.8 33.584134185468 80.9063009658395
"6331" 1266 31.5891878094753 76.2679436931375
"6332" 1266.2 30.747015627942 71.1271805820325
"6333" 1266.4 29.4188458621838 65.8481277262501
"6334" 1266.6 29.5623351252891 60.9489943145132
"6335" 1266.8 30.3918550771348 56.350704683624
"6336" 1267 32.0788774318081 51.3926093917027
"6337" 1267.2 34.6070752241079 46.3380480497577
"6338" 1267.4 38.0773979672785 42.0699069830922
"6339" 1267.6 41.9567326876601 38.2401785508127
"6340" 1267.8 46.8221678633647 35.6642812473997
"6341" 1268 51.7221416756748 32.8049218242909
"6342" 1268.2 57.3564103734401 30.3962354908327
"6343" 1268.4 62.6112205867319 28.6991837140294
"6344" 1268.6 67.9440772697586 26.7379239288845
"6345" 1268.8 72.9724066643789 26.2757961032965
"6346" 1269 79.9813345794565 26.2255647352491
"6347" 1269.2 85.9069452804859 26.553023623036
"6348" 1269.4 91.0534289210801 28.6085642572027
"6349" 1269.6 95.0457412482738 31.1519269748845
"6350" 1269.8 96.3122591677226 35.1768279809839
"6351" 1270 98.0757542050697 41.6724111946601
"6352" 1270.2 100.302076922518 46.7992623771872
"6353" 1270.4 101.882815896449 51.2385330087137
"6354" 1270.6 103.024357758044 56.5721702734553
"6355" 1270.8 103.51260163651 62.4822795831237
"6356" 1271 103.209311564889 69.1881129110112
"6357" 1271.2 103.040156553454 73.6559489239092
"6358" 1271.4 102.606569432331 79.5698009723448
"6359" 1271.6 100.868479708438 85.1053779696038
"6360" 1271.8 98.469177872186 89.2652927275648
"6361" 1272 95.6837681688137 93.3991529081364
"6362" 1272.2 93.046628149127 97.4627885968352
"6363" 1272.4 89.4944662364884 100.770944671353
"6364" 1272.6 85.4636774875366 104.046253806124
"6365" 1272.8 80.5214719975565 105.999273329861
"6366" 1273 75.6752894429342 108.189660634209
"6367" 1273.2 70.8514817200908 109.550462423727
"6368" 1273.4 65.6146222449861 111.267591141893
"6369" 1273.6 59.9597733916793 111.206345237895
"6370" 1273.8 54.8537475788731 110.976842230518
"6371" 1274 49.6837346262178 108.67977788351
"6372" 1274.2 44.3486937642354 106.251691189136
"6373" 1274.4 39.5841649670114 102.763322428918
"6374" 1274.6 35.7005637708499 98.4904285689196
"6375" 1274.8 31.9567078130212 93.8064665472212
"6376" 1275 29.6527783576784 88.0503663956783
"6377" 1275.2 28.726597661154 82.7117658680198
"6378" 1275.4 28.6247508516823 76.7476551834875
"6379" 1275.6 28.9258692670786 71.6450939557027
"6380" 1275.8 29.4925460945308 65.8119844537372
"6381" 1276 31.0481121840984 60.9140263428321
"6382" 1276.2 33.2260943099101 55.7254726758277
"6383" 1276.4 36.6054031124801 51.5289241916527
"6384" 1276.6 40.4494804710701 47.2252712218027
"6385" 1276.8 45.1995412279673 44.1744161753027
"6386" 1277 50.5506151172402 41.3268674370037
"6387" 1277.2 56.2009408238495 39.5747260136421
"6388" 1277.4 61.5800720211217 38.5138567260969
"6389" 1277.6 66.9989598103428 37.2405866166739
"6390" 1277.8 72.2343469073236 36.3642771884239
"6391" 1278 77.3051076689801 34.5557842435927
"6392" 1278.2 81.3001738305162 33.6107076377633
"6393" 1278.4 85.6404713102925 32.8469235833792
"6394" 1278.6 90.4677124424611 32.3562277077231
"6395" 1278.8 94.4180597063183 32.8927436842027
"6396" 1279 96.9655571898495 35.5305235793391
"6397" 1279.2 97.1603319588401 38.3453356822027
"6398" 1279.4 98.4016080360038 41.3596778358589
"6399" 1279.6 100.983740368979 45.1880687093958
"6400" 1279.8 102.994366945155 49.3061583720598
"6401" 1280 104.726787071116 54.0787537559604
"6402" 1280.2 106.47647485828 58.5666625776427
"6403" 1280.4 108.13038842385 63.1908225244603
"6404" 1280.6 108.00056480485 67.5812212760967
"6405" 1280.8 106.585807759683 72.6087331895171
"6406" 1281 106.304869229655 77.2049891489986
"6407" 1281.2 104.133394578274 81.4054696750663
"6408" 1281.4 102.023760769524 86.0510898595095
"6409" 1281.6 99.4285921150846 89.4928224142725
"6410" 1281.8 96.5665903523584 93.1734313271165
"6411" 1282 93.7758302115101 97.0569218724321
"6412" 1282.2 90.1917483981906 100.82216071852
"6413" 1282.4 86.2615717029491 104.623665223755
"6414" 1282.6 81.959883596064 106.512722089433
"6415" 1282.8 76.8676020729501 108.670790094503
"6416" 1283 71.8865564354945 110.37974100643
"6417" 1283.2 66.6059385821439 110.592179655703
"6418" 1283.4 61.1488428293485 110.469469659662
"6419" 1283.6 55.8009791693545 109.976719535999
"6420" 1283.8 50.5199669251206 108.998423911926
"6421" 1284 45.4399003854301 107.149257279823
"6422" 1284.2 40.6164240285397 104.870323855332
"6423" 1284.4 36.7697982803916 101.389127553258
"6424" 1284.6 33.748517065886 97.7443337946666
"6425" 1284.8 31.8671613629751 93.5515651461832
"6426" 1285 30.730595855799 88.1182687221471
"6427" 1285.2 29.7145237374467 83.0727388574344
"6428" 1285.4 29.1490491963708 77.4784046566128
"6429" 1285.6 29.8349872509761 72.2014808942741
"6430" 1285.8 30.9738733241123 66.9189307471634
"6431" 1286 32.296389683523 62.3689869852188
"6432" 1286.2 34.6500544256785 57.5790464781553
"6433" 1286.4 37.2506264989101 52.7882132959527
"6434" 1286.6 40.034473174374 48.5779797962697
"6435" 1286.8 42.8103544931722 44.2611333111008
"6436" 1287 46.3845535940982 40.0555369206136
"6437" 1287.2 50.2680407760401 36.1214570887327
"6438" 1287.4 54.6918837243774 33.5060692861139
"6439" 1287.6 59.6070173590572 30.6742871359968
"6440" 1287.8 65.0328809649101 28.0629194426928
"6441" 1288 70.0292356732816 25.9137968513884
"6442" 1288.2 74.9643878184101 23.5332721519215
"6443" 1288.4 79.8539404253123 23.6428108304527
"6444" 1288.6 84.0138577310572 24.5114835752321
"6445" 1288.8 87.33711406424 27.1370068438986
"6446" 1289 90.6029923784448 30.7737908532968
"6447" 1289.2 94.8350382088807 34.0153361543792
"6448" 1289.4 97.3196216053041 38.5164668163391
"6449" 1289.6 100.567077711817 42.8081898838058
"6450" 1289.8 103.268586222022 47.219707352417
"6451" 1290 104.611863259431 52.2351381843966
"6452" 1290.2 105.420197438191 57.847277448859
"6453" 1290.4 106.364000395637 63.5763593323997
"6454" 1290.6 106.527755187785 69.3042118256089
"6455" 1290.8 105.190796853999 75.3200021410591
"6456" 1291 103.089747563196 80.7099211548895
"6457" 1291.2 100.665136926443 85.9776214933027
"6458" 1291.4 97.3589620959101 90.8035592584667
"6459" 1291.6 93.9757273019704 95.3371223532087
"6460" 1291.8 90.4117756841726 100.100808445265
"6461" 1292 86.4631629398378 103.886711527353
"6462" 1292.2 82.0095421563348 107.433731061949
"6463" 1292.4 76.9891027530882 107.801861050073
"6464" 1292.6 71.7550467954686 107.709083701287
"6465" 1292.8 65.4644567794236 107.218519934932
"6466" 1293 59.9210759667851 105.548532057553
"6467" 1293.2 55.0849506415366 102.755838316064
"6468" 1293.4 51.0481599600729 99.0167434871911
"6469" 1293.6 46.6009462208403 95.5160345050864
"6470" 1293.8 41.9611584928533 90.4857466630777
"6471" 1294 38.8099365600859 85.387851338417
"6472" 1294.2 36.394343054442 80.0932969070112
"6473" 1294.4 34.6668542555514 74.676193234094
"6474" 1294.6 33.7737877025664 69.4502633969839
"6475" 1294.8 33.0192324994156 64.1124707873511
"6476" 1295 33.6970502043675 59.1903131456814
"6477" 1295.2 35.0313258962154 53.5859452705974
"6478" 1295.4 37.5995274749726 48.4594069999215
"6479" 1295.6 39.1052496274815 42.9526475235269
"6480" 1295.8 42.0620487867468 37.9717615948762
"6481" 1296 45.9332301376301 33.4691605525627
"6482" 1296.2 50.7998420224646 29.5359676345146
"6483" 1296.4 55.6583174369201 26.1276348981127
"6484" 1296.6 60.764762191807 23.5795720057336
"6485" 1296.8 66.5210696079733 21.9486126025027
"6486" 1297 72.2320690741988 22.2786590400841
"6487" 1297.2 78.5570577646142 22.2101144636313
"6488" 1297.4 84.5583532625101 22.8833426593027
"6489" 1297.6 89.5334084846421 24.9768488947646
"6490" 1297.8 92.6656415666071 28.5987291345512
"6491" 1298 94.4944667605553 33.1921755796382
"6492" 1298.2 95.1466070216111 36.4080193058883
"6493" 1298.4 96.4423286647889 37.9302935063088
"6494" 1298.6 96.6773880961601 37.7286734919527
"6495" 1298.8 96.5924503028782 37.8357089225112
"6496" 1299 96.7457526614846 38.1008805698304
"6497" 1299.2 96.6220221409984 38.3797007578204
"6498" 1299.4 96.5323300728897 39.0606903175088
"6499" 1299.6 96.5800203819101 40.0939393752285
"6500" 1299.8 96.4734283578891 40.737506682829
"6501" 1300 97.1352235184846 41.5191088360538
"6502" 1300.2 98.3896829497889 42.2341431786118
"6503" 1300.4 100.650619016362 43.8963423591221
"6504" 1300.6 101.674613915395 45.0705925513088
"6505" 1300.8 103.698682157077 45.5115994510027
"6506" 1301 104.280746138633 46.4181796339799
"6507" 1301.2 104.377074205381 48.7655902778204
"6508" 1301.4 103.828947353012 51.6588802837333
"6509" 1301.6 103.975992472492 54.6156794429986
"6510" 1301.8 105.311705724329 58.8721249895737
"6511" 1302 105.53785009291 63.0849344881659
"6512" 1302.2 106.16100346411 67.3102833172927
"6513" 1302.4 107.245227385213 71.8811368993391
"6514" 1302.6 107.267920636636 76.1834543630606
"6515" 1302.8 105.96237332704 80.2173475182727
"6516" 1303 103.606723760285 83.0898573681714
"6517" 1303.2 99.5960447013613 91.807335272349
"6518" 1303.4 97.2527427712738 95.9844934866638
"6519" 1303.6 94.1518378783916 99.2109757233694
"6520" 1303.8 90.3679602127601 101.288694559115
"6521" 1304 86.0028118444364 103.679071943953
"6522" 1304.2 81.1096463405683 106.381950391424
"6523" 1304.4 76.1808519886504 109.342838075456
"6524" 1304.6 71.094645328987 111.73063293001
"6525" 1304.8 65.9815920268332 114.167322394318
"6526" 1305 61.4497490805101 115.43622343964
"6527" 1305.2 56.4171540337074 117.081606232473
"6528" 1305.4 50.8541697657709 116.937103617209
"6529" 1305.6 45.8915338458807 116.714890628247
"6530" 1305.8 40.7818289357101 115.395653558703
"6531" 1306 35.5579262357947 113.583116108818
"6532" 1306.2 31.0677766440351 110.722003274703
"6533" 1306.4 27.5358252248178 106.847267569164
"6534" 1306.6 24.1442539777758 103.087599411121
"6535" 1306.8 20.6963607031804 99.3817347177297
"6536" 1307 18.676349692715 94.837608525593
"6537" 1307.2 16.7334366338322 89.479824368456
"6538" 1307.4 16.0943698180255 85.2316350056642
"6539" 1307.6 15.4142937831101 80.2621366668277
"6540" 1307.8 15.3823853273559 75.2254103881244
"6541" 1308 16.2302827249711 70.5954224996417
"6542" 1308.2 17.6256227600768 66.0107488911027
"6543" 1308.4 19.5375489878771 61.476052678428
"6544" 1308.6 21.3158712859214 56.5432520736016
"6545" 1308.8 23.8095544784434 52.024417670836
"6546" 1309 26.1800882092364 47.3380127856711
"6547" 1309.2 29.338291251559 43.8435040570857
"6548" 1309.4 32.8266370206793 39.8625600646917
"6549" 1309.6 36.5975342114917 36.0641492340598
"6550" 1309.8 40.8569899782891 32.6734100963132
"6551" 1310 45.5800546498569 30.2244539830538
"6552" 1310.2 50.5250915416601 27.6582553661227
"6553" 1310.4 55.7013165931526 25.9275098223997
"6554" 1310.6 60.6215273805223 23.4023721891415
"6555" 1310.8 65.774009974347 20.9004444320134
"6556" 1311 70.9818573884983 19.1047116780556
"6557" 1311.2 76.5118015997166 19.7449613664446
"6558" 1311.4 81.8357665097673 21.0224423447576
"6559" 1311.6 87.2741528838037 22.8825139979048
"6560" 1311.8 91.7136845160259 25.9212153439027
"6561" 1312 95.8974823453854 29.2814619259799
"6562" 1312.2 99.2983679960734 33.274266156366
"6563" 1312.4 102.843026486395 37.7493272495209
"6564" 1312.6 106.014753183114 42.1168442872333
"6565" 1312.8 109.027351609668 46.9235296588542
"6566" 1313 111.199526445721 52.1961492650922
"6567" 1313.2 112.19390703904 57.8305626579127
"6568" 1313.4 112.75474507312 64.0231492842127
"6569" 1313.6 112.29127475329 69.8106862192327
"6570" 1313.8 111.5602994501 75.7939835060606
"6571" 1314 110.580031940523 81.8760327046382
"6572" 1314.2 108.840065763431 87.1534920168836
"6573" 1314.4 106.782463483758 92.4902515629636
"6574" 1314.6 104.404843963456 96.0489837909073
"6575" 1314.8 101.937509031108 97.7577562982841
"6576" 1315 98.8890261769815 99.9327332242384
"6577" 1315.2 95.0972156733318 103.239157572341
"6578" 1315.4 91.2620602850953 106.12047722348
"6579" 1315.6 86.7086170557249 109.313176594443
"6580" 1315.8 81.7951074642563 112.324825647741
"6581" 1316 77.2755898777127 114.543259007637
"6582" 1316.2 71.7803371108582 116.287558681443
"6583" 1316.4 66.1843600203884 117.032560059137
"6584" 1316.6 61.0724175748971 116.525287646105
"6585" 1316.8 55.5439546307283 115.458036336664
"6586" 1317 49.8156981949816 114.158619931946
"6587" 1317.2 44.4677226143045 111.7989907619
"6588" 1317.4 40.2781132939901 108.836964326823
"6589" 1317.6 35.5393151575465 103.794142878975
"6590" 1317.8 32.5802218053851 99.2342357884402
"6591" 1318 29.9198070779751 94.345681049417
"6592" 1318.2 28.7455962395443 89.1997803882881
"6593" 1318.4 27.5427047670212 83.2667119972953
"6594" 1318.6 26.7198175902589 77.4599844253306
"6595" 1318.8 27.3482180427722 72.0345648127027
"6596" 1319 27.8816886610768 66.3223255767027
"6597" 1319.2 29.2104137312965 61.2267485309527
"6598" 1319.4 30.0447023278222 55.71530791445
"6599" 1319.6 31.8204178834963 50.5957609716337
"6600" 1319.8 33.8625122682688 45.1229752697788
"6601" 1320 37.1329738441914 40.418456598109
"6602" 1320.2 40.4174941411122 35.7806286557878
"6603" 1320.4 43.8756880560039 30.957560363484
"6604" 1320.6 48.0511567612264 27.3090033363966
"6605" 1320.8 52.6749706723001 24.2153329902427
"6606" 1321 58.3922061506071 22.2255696563694
"6607" 1321.2 64.2785374102996 20.5219193579132
"6608" 1321.4 70.3585667286067 19.1628019556915
"6609" 1321.6 76.9320270438789 18.559404748984
"6610" 1321.8 82.9288701416071 19.0586601625815
"6611" 1322 88.7533134790059 21.0428856946282
"6612" 1322.2 93.0315081292435 24.2712751678845
"6613" 1322.4 96.4409236472672 28.135635359417
"6614" 1322.6 98.091630044722 31.2018231812869
"6615" 1322.8 100.388179872577 35.9199944363391
"6616" 1323 101.971116981436 41.565644715608
"6617" 1323.2 103.578450317487 47.397521734847
"6618" 1323.4 104.852219105066 53.2182540338902
"6619" 1323.6 106.139409040356 58.9660822941581
"6620" 1323.8 106.477162159792 65.0622728040556
"6621" 1324 106.927096654993 69.135616784311
"6622" 1324.2 108.15119954338 73.1679250065727
"6623" 1324.4 109.059486578836 77.0812871807764
"6624" 1324.6 107.648146267063 80.6068978591211
"6625" 1324.8 105.931554328791 84.4595318267788
"6626" 1325 103.951116971799 89.2241736247397
"6627" 1325.2 102.562855835826 93.5493103469798
"6628" 1325.4 100.731209760178 97.9248775140076
"6629" 1325.6 98.5321243115077 103.025995811788
"6630" 1325.8 95.1931241594223 107.0916915873
"6631" 1326 91.7647443317283 111.022115017326
"6632" 1326.2 87.2911404424601 113.951365797328
"6633" 1326.4 82.7664501161049 116.24709417682
"6634" 1326.6 77.8404803008716 117.942193777549
"6635" 1326.8 72.6733827772336 118.937165518188
"6636" 1327 67.3191254761309 118.553570940352
"6637" 1327.2 61.7635199681214 118.864321238182
"6638" 1327.4 56.0275548079345 118.053871318471
"6639" 1327.6 50.4961443833696 117.207921105014
"6640" 1327.8 44.6397541469934 115.417290828536
"6641" 1328 39.9391257480747 112.825474569893
"6642" 1328.2 35.4704423534443 109.738544900634
"6643" 1328.4 31.8996355940406 105.269411276703
"6644" 1328.6 29.7170382551748 100.053556466291
"6645" 1328.8 28.0865017221019 94.1597106206342
"6646" 1329 27.8833530664486 87.8780395468181
"6647" 1329.2 28.3584722657572 82.307431417338
"6648" 1329.4 29.1882847053306 76.7790279797936
"6649" 1329.6 30.1661818016194 71.1061749791562
"6650" 1329.8 30.9880480084536 65.5066945790723
"6651" 1330 31.5821480333595 60.2541654077139
"6652" 1330.2 31.2983645254566 55.4684671975167
"6653" 1330.4 31.3662954888869 51.2386325412608
"6654" 1330.6 33.0656381515955 47.7254568280398
"6655" 1330.8 35.6298811080259 44.6568134122185
"6656" 1331 38.4064754938779 41.199361370864
"6657" 1331.2 42.1057649033489 38.1148325219374
"6658" 1331.4 46.8160842823431 35.8338509290738
"6659" 1331.6 51.4930411715572 33.3051245916145
"6660" 1331.8 56.106844793257 30.9533377840394
"6661" 1332 59.940085853853 27.694235054817
"6662" 1332.2 63.7542407928724 25.5368884416178
"6663" 1332.4 67.1272803693897 25.3934425907435
"6664" 1332.6 69.5325928079198 27.3664169123046
"6665" 1332.8 73.1027171219501 29.1888758341327
"6666" 1333 76.705084097655 32.2370019351721
"6667" 1333.2 81.0245543533301 34.8128350092127
"6668" 1333.4 83.6212627762738 37.9656999478542
"6669" 1333.6 86.2490047627245 42.2420518339398
"6670" 1333.8 88.5004871953693 45.9996302799782
"6671" 1334 89.7454350203617 50.1781303752511
"6672" 1334.2 90.2045517879753 54.0215376764527
"6673" 1334.4 91.4028118181525 57.1441891183088
"6674" 1334.6 94.1682969981793 60.0508461357796
"6675" 1334.8 94.9754004510701 62.5392653190427
"6676" 1335 93.7789774507586 64.8706614733391
"6677" 1335.2 91.6467228599101 66.6331154524906
"6678" 1335.4 89.7926399128324 68.8242661952949
"6679" 1335.6 87.9152211252244 71.4485039040741
"6680" 1335.8 87.9398173892402 72.9609760744988
"6681" 1336 89.5133326672709 74.7086636865377
"6682" 1336.2 91.9022267909207 76.1778718020644
"6683" 1336.4 94.9403480739401 78.2193620218627
"6684" 1336.6 97.4405655135673 80.428589092617
"6685" 1336.8 100.702241630752 81.9834243281483
"6686" 1337 103.443362373043 84.856810915936
"6687" 1337.2 102.998894506138 87.3323884743609
"6688" 1337.4 100.4937275303 90.8716552866295
"6689" 1337.6 98.2777138611409 95.6824363351642
"6690" 1337.8 95.7511465067563 99.522219527895
"6691" 1338 92.5105492478717 103.142301211549
"6692" 1338.2 89.0980802342785 106.287501762545
"6693" 1338.4 84.1853735138696 108.9869281505
"6694" 1338.6 79.5714180873969 110.838161249597
"6695" 1338.8 74.8721447206996 111.9809507379
"6696" 1339 70.4649744967522 111.483862933571
"6697" 1339.2 67.5386332256089 109.7616213221
"6698" 1339.4 64.6530266722805 108.019748686629
"6699" 1339.6 61.2753723558988 105.431690800453
"6700" 1339.8 57.7859410900172 102.66366578106
"6701" 1340 54.6016313852595 99.4617595014377
"6702" 1340.2 51.8366919277336 95.6823188477262
"6703" 1340.4 48.9362274773078 91.6054753769527
"6704" 1340.6 47.3929143967416 87.1364066948038
"6705" 1340.8 46.1054439904862 82.1777406102244
"6706" 1341 45.3918237678134 77.6923618858963
"6707" 1341.2 45.2154436347931 72.2417301621708
"6708" 1341.4 45.8717707804156 67.8531029743621
"6709" 1341.6 47.7816130048513 62.5536222839674
"6710" 1341.8 50.3225666960201 58.6523461661827
"6711" 1342 52.7057609155233 54.9198926249102
"6712" 1342.2 55.593724062712 50.7312437854763
"6713" 1342.4 58.5683927216204 46.9883127845064
"6714" 1342.6 61.6250109661601 42.845887807536
"6715" 1342.8 64.8044413276313 39.4837889565104
"6716" 1343 68.8911903893961 36.4107210981326
"6717" 1343.2 73.6489301279305 34.5221625757333
"6718" 1343.4 78.8438230214689 33.6564120312615
"6719" 1343.6 83.9371971777563 34.0290570087467
"6720" 1343.8 89.0620526270919 33.8113441398542
"6721" 1344 93.6873484828324 34.588643483858
"6722" 1344.2 96.228732942263 37.9673198504086
"6723" 1344.4 98.7394627573557 41.6404133783067
"6724" 1344.6 101.334810427785 46.0617270365152
"6725" 1344.8 103.625201131801 50.1509300258215
"6726" 1345 104.816304084152 54.8404513994606
"6727" 1345.2 106.146634636376 60.2218759071881
"6728" 1345.4 106.758459789075 65.2208323969398
"6729" 1345.6 106.423011131547 69.4498945798845
"6730" 1345.8 104.674073142732 73.1798405011086
"6731" 1346 103.436330260348 77.3654471678902
"6732" 1346.2 102.463080169226 81.1563822529659
"6733" 1346.4 102.183818712628 83.7186905227027
"6734" 1346.6 103.270929976525 84.5775236945488
"6735" 1346.8 103.962059958841 84.9094864762889
"6736" 1347 103.36330447466 85.9256920457027
"6737" 1347.2 100.738852866427 87.0493378515303
"6738" 1347.4 97.4584935371435 89.0154941779027
"6739" 1347.6 94.037268120117 91.8796718136337
"6740" 1347.8 89.882912312117 94.2388803382199
"6741" 1348 85.5882873065768 97.4896107010731
"6742" 1348.2 81.075371027053 99.8585482990955
"6743" 1348.4 76.3175493856793 103.027457240895
"6744" 1348.6 71.6681344677028 105.524308870105
"6745" 1348.8 66.640696554064 107.506372096395
"6746" 1349 61.9370869733716 109.65345502601
"6747" 1349.2 56.8135284632867 110.597237718781
"6748" 1349.4 51.1038885097018 110.835598941328
"6749" 1349.6 45.6134312894934 109.851103163911
"6750" 1349.8 40.101816106062 108.876535880563
"6751" 1350 36.0600489197882 105.918529371703
"6752" 1350.2 32.0940323522301 102.460028161543
"6753" 1350.4 28.5712342865548 98.0061214347553
"6754" 1350.6 24.9268819831052 93.5124576828734
"6755" 1350.8 22.8355682320887 87.9889602762384
"6756" 1351 22.257581719276 82.0183177567759
"6757" 1351.2 21.8016158379101 76.4711458793983
"6758" 1351.4 22.1391572473101 71.3594819939027
"6759" 1351.6 22.2537601661515 65.5747205983234
"6760" 1351.8 24.4166344491958 60.923945639384
"6761" 1352 26.4276641282768 55.4604161203694
"6762" 1352.2 29.2225014142972 51.0994592842833
"6763" 1352.4 32.7027428458164 46.8731246552652
"6764" 1352.6 36.6213793660019 42.4188829110292
"6765" 1352.8 40.8181265597979 37.9836841721313
"6766" 1353 45.488901896091 34.4009074283304
"6767" 1353.2 50.2487245951526 31.5453318809451
"6768" 1353.4 54.4477571781279 27.5037781133364
"6769" 1353.6 58.514971622763 24.4962102082909
"6770" 1353.8 63.4100857274101 22.6894186284215
"6771" 1354 67.5916626168134 24.2552851620253
"6772" 1354.2 71.5682019453701 25.4616397326427
"6773" 1354.4 76.378678455698 27.7175021449754
"6774" 1354.6 82.2057351441781 29.481862312847
"6775" 1354.8 87.6460358254203 30.8500087811619
"6776" 1355 92.6065889791122 30.9702492411389
"6777" 1355.2 95.4999414073431 32.5534623706305
"6778" 1355.4 97.1291742902801 36.4564020257527
"6779" 1355.6 97.2372524530976 41.0026628836089
"6780" 1355.8 98.8600476905976 46.6215913934527
"6781" 1356 100.275666069443 52.2278080072694
"6782" 1356.2 101.221549358116 57.7927799696202
"6783" 1356.4 101.27703891733 63.3961012044427
"6784" 1356.6 102.256350957336 69.0058074034793
"6785" 1356.8 103.49312809366 74.5026246999962
"6786" 1357 103.804490784284 79.3617528037357
"6787" 1357.2 102.274352911841 84.6274558557027
"6788" 1357.4 98.6717852093933 87.0401329998151
"6789" 1357.6 94.2172305161101 89.3184159555694
"6790" 1357.8 89.3904778952204 91.6289779286682
"6791" 1358 84.1929472714711 93.8876796060808
"6792" 1358.2 78.7422551313101 95.6754458326027
"6793" 1358.4 73.2877632754711 97.2029315351783
"6794" 1358.6 67.4446043486409 99.0478639969335
"6795" 1358.8 62.0132173073906 100.046118138235
"6796" 1359 56.469580173988 100.567098635261
"6797" 1359.2 51.1723004657925 99.1875565607262
"6798" 1359.4 45.7635728326052 97.3691690960929
"6799" 1359.6 40.4868321339824 94.7271077579075
"6800" 1359.8 36.5522649622205 91.5304910452889
"6801" 1360 33.0708704176275 87.3593963598766
"6802" 1360.2 30.2581054031973 82.8693125898836
"6803" 1360.4 28.2480300227377 77.7870941373579
"6804" 1360.6 27.2323274506854 72.9404127610061
"6805" 1360.8 26.0138278239427 67.9451208142027
"6806" 1361 25.0486174392036 62.5560294994092
"6807" 1361.2 24.9898423882357 57.3569479808771
"6808" 1361.4 25.1050794924643 52.3076312846545
"6809" 1361.6 25.9589907998404 47.5024295525981
"6810" 1361.8 26.9462541350264 42.2898602920515
"6811" 1362 28.5496217733232 37.7822962911049
"6812" 1362.2 30.3874790000899 33.218761424051
"6813" 1362.4 33.6658194710392 29.9172700938963
"6814" 1362.6 38.1091375277811 27.4296820395092
"6815" 1362.8 42.891672137394 25.0551661694124
"6816" 1363 47.8365503706346 22.8817529823354
"6817" 1363.2 53.5415236588798 21.1397721156421
"6818" 1363.4 59.4430890059215 20.168553753805
"6819" 1363.6 64.8543734887851 19.6345065938277
"6820" 1363.8 70.7056086646927 18.787125254594
"6821" 1364 76.2666809965039 19.3464604391715
"6822" 1364.2 82.0711609837783 19.8112307784829
"6823" 1364.4 87.5940845265905 20.524032601847
"6824" 1364.6 91.8420885001528 23.7515223560716
"6825" 1364.8 94.5523628274256 28.1247370585584
"6826" 1365 95.7395832694364 33.3457597862922
"6827" 1365.2 97.4392653653947 38.7167383035687
"6828" 1365.4 98.363386937647 44.0951554394922
"6829" 1365.6 99.766600121001 50.7513593948239
"6830" 1365.8 101.308112828717 56.4557305327027
"6831" 1366 102.221198268563 62.469980503429
"6832" 1366.2 101.940479489007 67.9639661782511
"6833" 1366.4 102.770121024016 72.0014183567878
"6834" 1366.6 103.545399182363 76.8189068139553
"6835" 1366.8 103.551976712163 81.5873005580214
"6836" 1367 102.249991462887 86.1551477444004
"6837" 1367.2 99.9090688976958 89.7183963436313
"6838" 1367.4 97.1317707626601 92.6997030228098
"6839" 1367.6 94.7803964219791 96.9562229841855
"6840" 1367.8 91.6226814489842 100.40823798748
"6841" 1368 87.670273492762 102.620047792666
"6842" 1368.2 83.0816506798088 105.174097733639
"6843" 1368.4 78.3734309221511 107.626570238546
"6844" 1368.6 73.6761380606409 110.257634175972
"6845" 1368.8 68.8643005206476 112.120852769428
"6846" 1369 63.7927237623575 113.533709549361
"6847" 1369.2 58.3908239171534 114.297415916892
"6848" 1369.4 52.9646937153684 113.918909892578
"6849" 1369.6 47.1419498512911 113.25665488375
"6850" 1369.8 42.2585726018351 111.682698055303
"6851" 1370 37.451263001001 109.661496049365
"6852" 1370.2 32.8029030323906 106.687354959547
"6853" 1370.4 28.8684620458443 102.777139433005
"6854" 1370.6 25.7015173526701 98.8301597743027
"6855" 1370.8 22.7053879547947 94.4940508997027
"6856" 1371 20.2196909989842 89.4309297587027
"6857" 1371.2 18.5884812676601 83.6776935903869
"6858" 1371.4 17.7661346689945 78.2050970651726
"6859" 1371.6 16.4371184385173 73.0267881864884
"6860" 1371.8 16.3490238399101 67.8274235771972
"6861" 1372 16.0923271387056 62.6961158550891
"6862" 1372.2 18.0466087709644 58.0093805818223
"6863" 1372.4 20.1463646956601 53.0080282872141
"6864" 1372.6 23.0225413334494 48.1630645325342
"6865" 1372.8 26.0989234960449 44.0057913398375
"6866" 1373 30.541170673009 39.9866771509884
"6867" 1373.2 35.324686419106 36.492337738847
"6868" 1373.4 40.9486326158798 33.7562674530057
"6869" 1373.6 46.5229773487245 31.5456563385996
"6870" 1373.8 51.1661759968705 28.4292534170987
"6871" 1374 55.5085481891828 25.1997107461876
"6872" 1374.2 59.7088143497201 21.7772454254227
"6873" 1374.4 63.1157768435606 18.729995190091
"6874" 1374.6 66.9968084778675 17.5127881396921
"6875" 1374.8 69.8991267276464 19.1221669545599
"6876" 1375 73.5272403560801 21.5941941226327
"6877" 1375.2 77.7343999340121 23.5613398858762
"6878" 1375.4 81.7152160064101 25.861983317734
"6879" 1375.6 86.0528522177042 27.9174444031145
"6880" 1375.8 90.6553424966374 29.8143502942785
"6881" 1376 94.314008123001 33.5398947546724
"6882" 1376.2 97.9709877283387 37.3955036942129
"6883" 1376.4 101.4245609399 41.5286638093149
"6884" 1376.6 103.111771212848 45.8385926913589
"6885" 1376.8 103.034108869339 50.5965480795928
"6886" 1377 104.398440670836 56.0041100708623
"6887" 1377.2 103.492103170352 62.0231139411869
"6888" 1377.4 105.10943215021 68.5838530196827
"6889" 1377.6 107.436984176567 74.0598132691027
"6890" 1377.8 108.52379332991 78.9841854172965
"6891" 1378 105.848598117112 83.4079424985006
"6892" 1378.2 102.705334769274 86.1750124049186
"6893" 1378.4 98.8740465286354 88.974407142439
"6894" 1378.6 95.2147324326464 92.317008673395
"6895" 1378.8 91.6435945799342 95.6984386904256
"6896" 1379 88.3145833055768 99.3624366122027
"6897" 1379.2 85.1727474497776 103.060845613715
"6898" 1379.4 80.8241538941828 104.947381260742
"6899" 1379.6 76.0070851127835 105.97768950188
"6900" 1379.8 71.1490159044657 107.014817709925
"6901" 1380 66.2066287531293 108.831557973374
"6902" 1380.2 61.3107227745937 109.019506195158
"6903" 1380.4 55.9993208094934 108.893653973786
"6904" 1380.6 51.8465105207673 107.526993430482
"6905" 1380.8 48.2803709942209 107.329045448405
"6906" 1381 44.545715243487 106.907186162549
"6907" 1381.2 40.2587347440321 105.438815267349
"6908" 1381.4 36.4750568269621 103.794142878975
"6909" 1381.6 33.4376587260582 102.644089203592
"6910" 1381.8 32.045724300318 100.137961915176
"6911" 1382 32.0806884562012 97.1628301054749
"6912" 1382.2 32.6863013677522 94.1575344136106
"6913" 1382.4 33.3932422193726 90.4419311916652
"6914" 1382.6 33.5420505874764 86.2009806835822
"6915" 1382.8 33.9521449198731 80.9154620087397
"6916" 1383 35.1315700081359 77.0348680735414
"6917" 1383.2 36.933583555668 72.178054075808
"6918" 1383.4 39.0941218887101 67.2543225046817
"6919" 1383.6 41.3452634421701 62.2004256734527
"6920" 1383.8 43.7605448784565 57.5398246707439
"6921" 1384 46.8290131087301 52.9738610711227
"6922" 1384.2 50.4718148678252 49.0263902227593
"6923" 1384.4 54.1640961144241 44.9135614902074
"6924" 1384.6 58.5669434963823 42.0921895750083
"6925" 1384.8 62.3327993505159 38.6299490007796
"6926" 1385 66.9401961898447 36.1268077631233
"6927" 1385.2 72.00479491992 33.6774696188512
"6928" 1385.4 77.2972387679917 31.6011311482333
"6929" 1385.6 82.7594768640946 30.3914332773532
"6930" 1385.8 88.2687122935301 30.0885535138027
"6931" 1386 93.6262117040685 31.0090158263364
"6932" 1386.2 96.3391105734565 33.9828605674553
"6933" 1386.4 97.8099283513838 37.6463379862185
"6934" 1386.6 99.5845098501958 41.6280186197741
"6935" 1386.8 101.88461345425 45.1416021368527
"6936" 1387 103.851403469396 48.280623806159
"6937" 1387.2 104.649369700379 52.5204520817652
"6938" 1387.4 105.373228390467 57.1784599580635
"6939" 1387.6 107.020986588759 61.9122565797633
"6940" 1387.8 107.284446204199 67.0276559603419
"6941" 1388 108.127630533786 72.1911561881976
"6942" 1388.2 107.385672936677 77.2448193885694
"6943" 1388.4 107.998792321207 81.5145422660544
"6944" 1388.6 108.873212219346 83.3167897447346
"6945" 1388.8 110.604905282971 85.4496721093694
"6946" 1389 110.025419856343 88.2668446416694
"6947" 1389.2 107.631255949285 90.1626628839754
"6948" 1389.4 105.494575553243 91.841321618136
"6949" 1389.6 103.077102405501 94.1370359474527
"6950" 1389.8 100.094422115075 96.484170612138
"6951" 1390 97.0854051844458 98.9683291973813
"6952" 1390.2 93.4736383658378 101.784507383546
"6953" 1390.4 89.756885368138 105.001547353956
"6954" 1390.6 85.1705215582563 107.311636667895
"6955" 1390.8 80.0664560451101 109.449731808503
"6956" 1391 75.0592589246024 110.677064329664
"6957" 1391.2 69.8012674033155 111.207964659338
"6958" 1391.4 63.3919104207501 111.049158794583
"6959" 1391.6 57.9920571604426 109.863818572482
"6960" 1391.8 52.3608291786174 108.796813997825
"6961" 1392 46.3678598939987 106.406600445665
"6962" 1392.2 41.189665085154 103.600702808093
"6963" 1392.4 36.2262864807028 100.356695547959
"6964" 1392.6 31.8756120293369 96.1912572358978
"6965" 1392.8 28.3456878919471 91.0368960085546
"6966" 1393 26.1957635068866 85.6018966665497
"6967" 1393.2 26.0944501728435 79.9581330256694
"6968" 1393.4 25.8910598364101 74.1024696010598
"6969" 1393.6 25.8215114690887 68.1074003379527
"6970" 1393.8 27.3184063288222 62.9568979149335
"6971" 1394 28.3608750271418 57.2061743791173
"6972" 1394.2 30.4404109107293 52.0348219750538
"6973" 1394.4 32.8380345792036 46.8036266853114
"6974" 1394.6 36.3147551355695 42.156586211417
"6975" 1394.8 40.7031233666914 38.2276830274839
"6976" 1395 45.2170758466374 33.8192122379754
"6977" 1395.2 49.4810397146032 30.6850994700195
"6978" 1395.4 54.2629868455522 27.5692920229974
"6979" 1395.6 59.9076102190697 25.5590903130325
"6980" 1395.8 65.7435648998483 24.1858616903419
"6981" 1396 71.4790210675019 22.7227852856007
"6982" 1396.2 77.6310709311346 22.9652110231211
"6983" 1396.4 83.5347965190259 23.5884898951343
"6984" 1396.6 89.3768593740259 24.6216125894922
"6985" 1396.8 92.8190694799708 28.3272797493694
"6986" 1397 95.1648143965735 32.6517344905146
"6987" 1397.2 97.7722781074203 37.2524327671517
"6988" 1397.4 100.44746599192 42.4192008464227
"6989" 1397.6 102.510416833343 47.8311593900635
"6990" 1397.8 104.052992450598 53.936340926484
"6991" 1398 104.95364380741 59.8496908579884
"6992" 1398.2 105.468155307973 66.1064083998396
"6993" 1398.4 106.180062676261 71.9516986729155
"6994" 1398.6 107.335710513607 76.9245877950361
"6995" 1398.8 107.795105920039 81.9807291715737
"6996" 1399 107.117370790743 86.7955102930027
"6997" 1399.2 106.241553118626 91.6497334288845
"6998" 1399.4 103.726357734771 94.4381965519934
"6999" 1399.6 102.788091994091 96.4069941049678
"7000" 1399.8 102.280900051248 97.2284608748902
"7001" 1400 100.439776439102 97.6497634846258
"7002" 1400.2 96.9214084170582 98.994603025036
"7003" 1400.4 92.9702904877638 101.145136551154
"7004" 1400.6 88.0506086136101 103.182496601278
"7005" 1400.8 82.6838999327947 104.240808756933
"7006" 1401 77.2622658747101 104.204857600903
"7007" 1401.2 71.2829609081958 103.502882746738
"7008" 1401.4 66.5586903223336 101.423577480914
"7009" 1401.6 61.2481406368866 99.0226041977615
"7010" 1401.8 56.4689987874273 95.6266500585648
"7011" 1402 52.7838085172837 91.148596102395
"7012" 1402.2 50.2154840907303 86.1517893596915
"7013" 1402.4 47.4943933202154 81.3900647671659
"7014" 1402.6 46.4010977090714 76.1512298926059
"7015" 1402.8 46.2611970551289 71.754632634234
"7016" 1403 47.1089349289314 65.9231870033942
"7017" 1403.2 48.9397939028519 61.1482871689843
"7018" 1403.4 50.7198269701601 56.1207855956827
"7019" 1403.6 52.903110716612 51.9917953255489
"7020" 1403.8 56.0029270211323 47.5411753613694
"7021" 1404 59.4979009010063 41.9853902303181
"7022" 1404.2 62.440014796549 38.1217505605916
"7023" 1404.4 65.3823127618447 34.5580045914691
"7024" 1404.6 69.9274810620159 30.9229199266835
"7025" 1404.8 74.7053707921528 27.1471032258386
"7026" 1405 80.1599290507901 23.3974441905427
"7027" 1405.2 84.0334949171244 22.0471725744782
"7028" 1405.4 87.4730316192931 23.0731061194155
"7029" 1405.6 90.3484866699101 25.8306037567639
"7030" 1405.8 93.7934969307967 29.2851193026099
"7031" 1406 97.2476847081958 33.1470919989782
"7032" 1406.2 100.032517249691 37.1688091350152
"7033" 1406.4 102.347336304759 41.5338824458239
"7034" 1406.6 105.358388031351 44.4966842177615
"7035" 1406.8 106.778535606446 48.565934305847
"7036" 1407 106.584814762265 53.1180071667995
"7037" 1407.2 106.50956021088 57.8719881945209
"7038" 1407.4 105.752870461879 62.8292588279839
"7039" 1407.6 105.884903331821 68.0897263304156
"7040" 1407.8 104.87459279188 73.3803601502572
"7041" 1408 104.425076215767 78.7411673722522
"7042" 1408.2 103.146040829922 84.098997359538
"7043" 1408.4 102.241952965548 88.9424683922152
"7044" 1408.6 100.61416913528 94.2872947657397
"7045" 1408.8 100.056408401799 96.7154772692583
"7046" 1409 97.487258378216 99.7511438008557
"7047" 1409.2 93.7142841995397 102.201727242555
"7048" 1409.4 89.5841501130476 104.14156858664
"7049" 1409.6 84.4801082164642 105.960634329216
"7050" 1409.8 79.1921964634759 106.63085107069
"7051" 1410 73.606297881988 107.28926446582
"7052" 1410.2 68.3813804061906 107.006197984544
"7053" 1410.4 62.6065827881939 107.055363224568
"7054" 1410.6 57.4638223361075 106.794838799953
"7055" 1410.8 51.9497349396338 106.190134048295
"7056" 1411 47.1678021736893 105.245806982339
"7057" 1411.2 41.7175206489472 104.42315361211
"7058" 1411.4 36.5719283388215 102.649932179412
"7059" 1411.6 32.1940787057076 100.253946907234
"7060" 1411.8 28.9274900363546 96.6962441405175
"7061" 1412 28.4875322164101 93.5250103150241
"7062" 1412.2 28.2912326479222 90.198922492787
"7063" 1412.4 27.8773612071101 85.9824898790152
"7064" 1412.6 27.5296872225687 81.7285894363247
"7065" 1412.8 28.0465795794618 76.954432305151
"7066" 1413 28.6389931052434 70.9959758607027
"7067" 1413.2 28.820843418 66.0305871070398
"7068" 1413.4 29.3853573567977 61.3087999755454
"7069" 1413.6 30.9948400229211 56.2759747525489
"7070" 1413.8 32.5100145587943 52.0936569343027
"7071" 1414 35.6708780403417 47.8627735193132
"7072" 1414.2 38.8880792417811 43.6031922517027
"7073" 1414.4 42.734690889395 39.905186134733
"7074" 1414.6 46.8484866515801 36.3161925172327
"7075" 1414.8 52.0177480542888 33.9193586130911
"7076" 1415 57.3580140769689 32.4154509672909
"7077" 1415.2 63.1867891027301 31.7243311132027
"7078" 1415.4 68.614485512616 32.4536343846439
"7079" 1415.6 74.218592560325 33.3899405229261
"7080" 1415.8 79.7743529023601 35.1010434433927
"7081" 1416 84.8881052547701 36.9666088484227
"7082" 1416.2 89.3453041594556 38.9610143601876
"7083" 1416.4 94.1737845921279 41.1468265496334
"7084" 1416.6 99.0657608515866 43.3206349632909
"7085" 1416.8 104.01501904204 46.2282258278827
"7086" 1417 107.404225288831 50.1740669084156
"7087" 1417.2 108.180388918362 54.5167519650575
"7088" 1417.4 108.9145624231 59.3923407944827
"7089" 1417.6 109.283997614364 64.020298518146
"7090" 1417.8 107.671991421573 67.7066692691007
"7091" 1418 105.365160184618 71.9684282520801
"7092" 1418.2 103.336147493135 76.8711569858557
"7093" 1418.4 100.611458082559 81.7299031678091
"7094" 1418.6 97.7145659218666 85.5771438512136
"7095" 1418.8 94.2029051512549 89.7084837027717
"7096" 1419 90.2679064925998 93.6210989788406
"7097" 1419.2 86.2659156865336 97.8129535360203
"7098" 1419.4 81.8774955301601 100.934229713667
"7099" 1419.6 77.9709128486662 104.636125330361
"7100" 1419.8 73.6255817474726 107.442334099715
"7101" 1420 68.8230973537638 109.960476924227
"7102" 1420.2 63.6577122599471 111.010500205814
"7103" 1420.4 58.379865092595 110.858940516662
"7104" 1420.6 52.9946908394556 109.423767084703
"7105" 1420.8 47.9821503292348 107.567457935105
"7106" 1421 43.4629270821694 104.961681216851
"7107" 1421.2 38.7367251022866 101.890942509314
"7108" 1421.4 33.9549835442957 98.1948061111967
"7109" 1421.6 30.3414768243248 94.0491675223978
"7110" 1421.8 26.8975839186571 89.0821265413895
"7111" 1422 25.1843233936517 84.0250159158488
"7112" 1422.2 23.5385663265998 78.6734760877717
"7113" 1422.4 23.1144389513933 73.3517640032308
"7114" 1422.6 23.4921761512618 67.8402632757796
"7115" 1422.8 24.7992286136966 62.429075699051
"7116" 1423 25.5856792780806 56.9602723247254
"7117" 1423.2 27.6220414230768 51.686876261436
"7118" 1423.4 30.4132492315768 46.8011807330694
"7119" 1423.6 34.4493807817245 41.9569752272697
"7120" 1423.8 39.1463034210072 38.7026657403241
"7121" 1424 43.8480267735465 35.7665665229754
"7122" 1424.2 49.6169885740632 33.9975691765088
"7123" 1424.4 55.4402137570001 32.0398025073727
"7124" 1424.6 61.3389305686215 30.2407282094759
"7125" 1424.8 66.901554268698 29.4012751429148
"7126" 1425 72.9949501343019 28.4981472616615
"7127" 1425.2 78.7637157703693 28.8470158023047
"7128" 1425.4 84.9729328634046 28.9445363701093
"7129" 1425.6 90.6982156027264 28.8470158023047
"7130" 1425.8 95.817139321807 30.6221687395274
"7131" 1426 98.1834801867931 33.7462649240112
"7132" 1426.2 99.6163033895427 38.03534867357
"7133" 1426.4 101.460328671665 42.9077085784884
"7134" 1426.6 103.502162211477 47.6384315433006
"7135" 1426.8 105.042544763899 53.450031527594
"7136" 1427 105.86437616494 58.6824023010057
"7137" 1427.2 107.50467792076 63.9842021985127
"7138" 1427.4 108.705814074075 69.7860732671357
"7139" 1427.6 108.869519271812 75.3535338549636
"7140" 1427.8 108.105789809394 80.089335723406
"7141" 1428 106.727662161547 84.8314643998456
"7142" 1428.2 103.690238344459 89.698493071032
"7143" 1428.4 100.643656070609 94.1874794620641
"7144" 1428.6 97.1618225263175 98.7734220445175
"7145" 1428.8 93.1602762716662 102.427540592495
"7146" 1429 88.7954115240953 105.303069251999
"7147" 1429.2 83.5409749299524 106.900434771745
"7148" 1429.4 77.7905481397178 108.065612301318
"7149" 1429.6 72.9603384086569 108.472274991019
"7150" 1429.8 67.3170749100182 109.192189818378
"7151" 1430 61.9704662811019 109.141000572086
"7152" 1430.2 56.3722790131996 109.4493901674
"7153" 1430.4 51.4393981266906 108.374095628642
"7154" 1430.6 46.1824914861101 107.086941942703
"7155" 1430.8 42.5833813101409 104.545394939972
"7156" 1431 38.3103117889976 101.327641644815
"7157" 1431.2 34.2347239652178 98.3238476602027
"7158" 1431.4 30.8439091082595 94.4361777201485
"7159" 1431.6 28.7233510686443 89.8220439526521
"7160" 1431.8 27.805593543573 84.4451193121634
"7161" 1432 27.6158593459815 79.3788724018456
"7162" 1432.2 28.4624526536488 74.2253383833277
"7163" 1432.4 29.6279302169943 69.6813408977764
"7164" 1432.6 31.285645536559 65.1483885963836
"7165" 1432.8 33.3802598574726 60.654713209734
"7166" 1433 35.8770926098901 56.7634125097327
"7167" 1433.2 39.5886763920328 53.2921983829197
"7168" 1433.4 43.4153203278606 49.549371078376
"7169" 1433.6 47.6921547127673 46.9415138831313
"7170" 1433.8 52.2294991998421 44.9682308864309
"7171" 1434 57.0241501384441 43.9888818382464
"7172" 1434.2 61.7223786804101 43.3539309032227
"7173" 1434.4 66.5172793255516 43.3202747423725
"7174" 1434.6 70.897199297453 43.4362761701313
"7175" 1434.8 74.4659365839927 42.8171042834458
"7176" 1435 77.5034382130832 41.7606955051258
"7177" 1435.2 79.2972511025351 39.7946166596931
"7178" 1435.4 81.1434927611986 38.4277237481066
"7179" 1435.6 82.243783598053 37.5682485913313
"7180" 1435.8 83.5514712328428 35.4018347821835
"7181" 1436 83.9395701913557 34.6646432761978
"7182" 1436.2 84.1611197561266 34.757787117981
"7183" 1436.4 84.133013611807 36.1189275357439
"7184" 1436.6 83.8763974285866 38.2498771388204
"7185" 1436.8 83.8612397689707 39.2718042359754
"7186" 1437 84.6283793357889 39.4134300021572
"7187" 1437.2 85.3640465101223 38.697433073127
"7188" 1437.4 86.9877948419823 37.1146880773522
"7189" 1437.6 89.3202836074301 34.8712556377627
"7190" 1437.8 93.0416362129952 34.110875939075
"7191" 1438 94.2070587686421 36.1108972087955
"7192" 1438.2 94.2817143356574 39.0921781497467
"7193" 1438.4 94.0544825566215 42.723871450847
"7194" 1438.6 93.8334394424413 47.0516321313902
"7195" 1438.8 93.4642535259101 50.1371873739261
"7196" 1439 92.8653897350392 52.883487080864
"7197" 1439.2 93.0826507670314 56.7704544575512
"7198" 1439.4 92.8193232895875 60.2750576465092
"7199" 1439.6 90.8205725571829 62.7226706862482
"7200" 1439.8 88.1329118890516 64.1863596188159
"7201" 1440 85.3735476097403 66.9200041245518
"7202" 1440.2 82.4569752275897 69.8263028662173
"7203" 1440.4 79.0686688019387 72.4091986846741
"7204" 1440.6 75.7177582135162 73.9779850486421
"7205" 1440.8 71.6236353702596 75.8196165394697
"7206" 1441 67.705720179616 77.8995377181145
"7207" 1441.2 63.6900179058789 79.6333035122964
"7208" 1441.4 59.1362921899301 80.8560797237527
"7209" 1441.6 54.4343016861229 82.1815236296495
"7210" 1441.8 50.3840077108081 82.2840070596721
"7211" 1442 46.1857036168895 82.4619443552697
"7212" 1442.2 42.8584423891927 82.7111463491592
"7213" 1442.4 38.6045013827673 83.9498050971862
"7214" 1442.6 34.2646832619101 85.0606716278005
"7215" 1442.8 29.6614691967293 86.0347991297559
"7216" 1443 24.8880676831682 86.6711308902834
"7217" 1443.2 20.2437324099101 86.0108887956714
"7218" 1443.4 16.9434793584891 84.514031009629
"7219" 1443.6 14.0082245054917 83.245761624917
"7220" 1443.8 11.1838083965897 80.9697069009648
"7221" 1444 10.5148290830313 78.5375479098845
"7222" 1444.2 9.00579661375476 75.7969289167318
"7223" 1444.4 7.50192603923363 72.8440532605851
"7224" 1444.6 6.97302541928906 69.8043316947238
"7225" 1444.8 6.05361744830406 66.4875556372482
"7226" 1445 4.99221938206969 62.4759555882453
"7227" 1445.2 4.98105682559247 58.7284075335498
"7228" 1445.4 5.74771271036067 54.5725747406148
"7229" 1445.6 6.17142276358046 50.4681510937686
"7230" 1445.8 8.06853474977968 46.8205602008331
"7231" 1446 10.2646235627768 43.7719629564027
"7232" 1446.2 12.5688655219689 40.3820391638086
"7233" 1446.4 14.1715276848647 36.4378136439413
"7234" 1446.6 15.6124159147144 32.583707025931
"7235" 1446.8 17.9200354990449 31.2101420604218
"7236" 1447 22.0336410293144 31.3100004142665
"7237" 1447.2 26.3397979977362 31.2798263307571
"7238" 1447.4 30.8441131265188 31.6184966411918
"7239" 1447.6 35.4493237852851 32.9657694698902
"7240" 1447.8 39.9606945455351 33.3390123745152
"7241" 1448 44.4598943415039 34.0287003504527
"7242" 1448.2 48.5955356560392 34.3605881506382
"7243" 1448.4 53.0330788760785 33.5220465952501
"7244" 1448.6 55.242123480524 32.7134328440987
"7245" 1448.8 56.8964105859992 32.6980082557027
"7246" 1449 58.9712228394739 32.2588177148304
"7247" 1449.2 61.3885465172672 31.954834273468
"7248" 1449.4 63.8076705605976 31.0833269943902
"7249" 1449.6 66.7099901654611 30.9175700522741
"7250" 1449.8 70.6113625328495 29.1849024445815
"7251" 1450 74.1367622472851 26.9570580270392
"7252" 1450.2 77.6867891088401 25.2357466355827
"7253" 1450.4 81.6436122577864 25.5429869446305
"7254" 1450.6 85.4493532581733 27.2577153373974
"7255" 1450.8 88.0194509450501 30.5013926222227
"7256" 1451 90.8150403006914 33.5175198506402
"7257" 1451.2 94.0484598114101 37.2206392278047
"7258" 1451.4 95.8722722654263 41.7354072815737
"7259" 1451.6 97.0880258475623 47.0872630703005
"7260" 1451.8 97.9862151603417 53.0611845369553
"7261" 1452 97.8991958652972 58.5412841540575
"7262" 1452.2 97.812020031604 64.3325799059068
"7263" 1452.4 97.1006395887162 69.9997782944986
"7264" 1452.6 96.4387836975035 74.2044738731313
"7265" 1452.8 96.4233367038067 79.2957341236682
"7266" 1453 97.6056269720101 83.714363068736
"7267" 1453.2 98.0657795771323 86.921006458036
"7268" 1453.4 96.4849170331078 87.9575826407492
"7269" 1453.6 92.9839061356101 88.6260233209027
"7270" 1453.8 88.8083064626829 89.4722372738391
"7271" 1454 84.2453013085124 90.760146585055
"7272" 1454.2 79.2893258234682 91.693785629412
"7273" 1454.4 74.558087973762 92.1476091933323
"7274" 1454.6 70.0303082264162 90.7057038488834
"7275" 1454.8 65.5565028948768 89.0154941779027
"7276" 1455 60.8895739755484 87.0913424120431
"7277" 1455.2 55.9151632178785 85.497957385208
"7278" 1455.4 51.5286538241774 82.4847234510195
"7279" 1455.6 46.4843314002851 79.8352166889623
"7280" 1455.8 41.5131686560768 76.2682572767583
"7281" 1456 37.1704413224689 72.233118582938
"7282" 1456.2 33.329189536763 67.7389303604968
"7283" 1456.4 31.0293758458408 62.7373941569898
"7284" 1456.6 29.2101219199651 57.2303923471752
"7285" 1456.8 27.6436786929101 51.9956610412511
"7286" 1457 26.794719746191 46.8633696501859
"7287" 1457.2 27.4730116881573 41.3757690358263
"7288" 1457.4 28.9404396145124 36.1634137219641
"7289" 1457.6 31.1839250222697 30.7594061247926
"7290" 1457.8 34.6080876734585 26.5418559998963
"7291" 1458 38.731168196442 23.0441029704899
"7292" 1458.2 43.5873856705206 20.8252966570501
"7293" 1458.4 48.9210865648049 19.4355006515448
"7294" 1458.6 54.0580021839733 19.5379929823343
"7295" 1458.8 59.4278873272144 19.7184686082897
"7296" 1459 65.0494541928675 21.2831975000112
"7297" 1459.2 70.6982766270441 23.3065408894862
"7298" 1459.4 75.5115016413387 26.2327920295027
"7299" 1459.6 80.3402658597283 29.5822413997027
"7300" 1459.8 84.5260940602132 33.2369729770057
"7301" 1460 88.6363573579497 36.8587909755344
"7302" 1460.2 92.7277294299992 40.9540191946829
"7303" 1460.4 96.4131043003387 44.028430840468
"7304" 1460.6 99.852378613405 47.5782040911872
"7305" 1460.8 100.978991219394 52.4175326995974
"7306" 1461 101.542762436054 57.8369467678367
"7307" 1461.2 101.390186224034 63.2815084388883
"7308" 1461.4 100.293762695122 68.5371951978239
"7309" 1461.6 98.1643727031043 72.257659769625
"7310" 1461.8 95.0606984249002 75.8328697052275
"7311" 1462 92.5358179476071 79.7295647752482
"7312" 1462.2 91.4631791227032 83.7813639939441
"7313" 1462.4 92.405082780654 87.3806665074222
"7314" 1462.6 92.8450947276024 89.4558958392796
"7315" 1462.8 91.3674511213636 90.5661316364701
"7316" 1463 87.787827702048 93.2226747688062
"7317" 1463.2 84.1073363935397 96.7683683732953
"7318" 1463.4 79.9610139350443 99.8104864192393
"7319" 1463.6 75.7623281108004 103.082991546959
"7320" 1463.8 70.9488939826316 103.813414739563
"7321" 1464 65.4223518219101 104.952641646343
"7322" 1464.2 59.2529076668232 105.771772237181
"7323" 1464.4 53.8040521722481 105.940471391815
"7324" 1464.6 48.3743743091759 105.218467831272
"7325" 1464.8 43.5528236997329 103.783834674475
"7326" 1465 38.2699823221694 101.994971108592
"7327" 1465.2 34.531444122869 99.9750973895383
"7328" 1465.4 30.6296219299101 98.7033320849719
"7329" 1465.6 27.1181276569583 97.6880247551003
"7330" 1465.8 23.1671679785027 96.3163898478879
"7331" 1466 20.8633451369556 94.6637067654413
"7332" 1466.2 21.388962191803 92.5049675943098
"7333" 1466.4 22.0988435971996 89.6837441746501
"7334" 1466.6 22.7653065481793 87.0941046167027
"7335" 1466.8 23.0806188991694 83.6177165968138
"7336" 1467 24.110948919416 79.2878867730674
"7337" 1467.2 25.7842694401359 74.9702537455737
"7338" 1467.4 27.9158895069424 70.1584041252189
"7339" 1467.6 30.5567617355734 65.6639343660598
"7340" 1467.8 33.3597362706454 60.9193720212615
"7341" 1468 37.3242378292709 56.9616411304553
"7342" 1468.2 41.5151356806071 52.73805417043
"7343" 1468.4 45.7225449502244 48.9445068619884
"7344" 1468.6 49.2801082439198 44.7905111749843
"7345" 1468.8 52.0276090144984 40.8387128353498
"7346" 1469 54.3937711187418 36.7700995922572
"7347" 1469.2 57.6978464914101 33.7709622833204
"7348" 1469.4 61.879301404347 31.1514686390716
"7349" 1469.6 66.0160112835509 27.857982071625
"7350" 1469.8 70.432016178616 24.3816599562321
"7351" 1470 74.4756400762925 21.8921011448203
"7352" 1470.2 78.922683467104 21.244385705968
"7353" 1470.4 81.5305639657936 23.3355826058775
"7354" 1470.6 84.9833269051142 26.9076099021415
"7355" 1470.8 88.3970326916785 31.1073272818501
"7356" 1471 91.5939820146913 35.3228795523589
"7357" 1471.2 94.6567570777555 40.1702274812388
"7358" 1471.4 96.9243946133627 45.4767520585343
"7359" 1471.6 98.7241176771472 50.7461680723522
"7360" 1471.8 100.133440056601 55.0223171724037
"7361" 1472 102.308487570285 58.7722707342339
"7362" 1472.2 102.244281323932 63.0555682073005
"7363" 1472.4 101.300879254637 66.0784145349451
"7364" 1472.6 101.498595637838 70.2438019031976
"7365" 1472.8 103.242021883226 73.8999252330711
"7366" 1473 105.160424726333 76.4753356151976
"7367" 1473.2 103.924932739464 77.4236561274962
"7368" 1473.4 100.178568821066 78.8746467387652
"7369" 1473.6 96.6390311178192 79.3204236729451
"7370" 1473.8 92.6973573023328 80.7755756960944
"7371" 1474 88.7408835580378 82.9977551065538
"7372" 1474.2 85.3107658021927 86.360318944094
"7373" 1474.4 83.4910176520172 89.9177683299527
"7374" 1474.6 80.8254492518004 93.6881945329832
"7375" 1474.8 79.1307643318731 97.9175478155545
"7376" 1475 77.0423873908848 101.284319174488
"7377" 1475.2 74.7119530036879 105.404043177888
"7378" 1475.4 72.6540082284286 109.21701095074
"7379" 1475.6 69.3949545633101 110.99539654295
"7380" 1475.8 65.1166911493278 110.059738484108
"7381" 1476 61.9221073250255 108.999343714895
"7382" 1476.2 58.0366544727028 107.585654625447
"7383" 1476.4 53.940548635027 106.171432525599
"7384" 1476.6 49.8620637731958 103.530702093667
"7385" 1476.8 46.5032321918748 101.354847329679
"7386" 1477 43.4362469798004 97.6398988381539
"7387" 1477.2 39.9659735179945 93.3240741887148
"7388" 1477.4 38.1058395890726 88.7185226494402
"7389" 1477.6 37.0527246406784 83.6806933659222
"7390" 1477.8 36.7918180272169 78.4873887843618
"7391" 1478 37.170735041064 73.4640512548785
"7392" 1478.2 37.2691727301958 68.6106451907247
"7393" 1478.4 38.9928594658901 64.2023058784327
"7394" 1478.6 41.4112844243373 59.4202465704503
"7395" 1478.8 44.9590527573321 55.1086616052807
"7396" 1479 48.5452813519101 50.5246457675313
"7397" 1479.2 52.9301650814989 46.4095663708335
"7398" 1479.4 56.9912350794244 42.5163830983599
"7399" 1479.6 60.8599789256244 38.729242669817
"7400" 1479.8 65.2975698968519 36.8725308394697
"7401" 1480 70.5477883000301 36.0396682087627
"7402" 1480.2 76.1347674139404 35.3062827828845
"7403" 1480.4 81.9020833367889 34.3778472045815
"7404" 1480.6 87.1105328783807 35.6114029997321
"7405" 1480.8 92.4925434079404 36.6950021012785
"7406" 1481 97.4179728318192 38.0837214196724
"7407" 1481.2 101.204986808785 41.1852273478277
"7408" 1481.4 102.776147652365 46.2232689260663
"7409" 1481.6 105.064921195124 51.0985191527435
"7410" 1481.8 105.995578728972 56.178684252981
"7411" 1482 106.57250499585 61.2710065828845
"7412" 1482.2 105.734593103147 66.694397391981
"7413" 1482.4 105.064921195124 71.4026682181823
"7414" 1482.6 103.35681329371 76.6877166305448
"7415" 1482.8 101.477409243336 81.4232984505963
"7416" 1483 99.2800599186404 86.0992764351521
"7417" 1483.2 98.6983618724223 90.748164527093
"7418" 1483.4 99.1879961205557 94.4611841607154
"7419" 1483.6 99.1884502005022 97.5654044123606
"7420" 1483.8 97.0312366186784 97.9391264478003
"7421" 1484 94.1719505709467 96.7422160092149
"7422" 1484.2 90.5821691841101 95.5245258755152
"7423" 1484.4 86.5586356383332 95.3229247748565
"7424" 1484.6 82.1695986729101 95.19383187041
"7425" 1484.8 77.3058495182315 94.410592858917
"7426" 1485 72.226900128117 93.2719182104958
"7427" 1485.2 67.0419806296784 92.2158047077393
"7428" 1485.4 62.1843092317357 90.7518096031794
"7429" 1485.6 57.648995335807 88.6974932307439
"7430" 1485.8 53.1226108863295 86.0597035233801
"7431" 1486 49.0918387879001 82.8696440544427
"7432" 1486.2 44.3795817325412 78.9958837227706
"7433" 1486.4 41.232741069821 74.7492923704057
"7434" 1486.6 39.1636157082925 69.5793710769086
"7435" 1486.8 38.1309929152539 64.2410906846089
"7436" 1487 37.7779513018586 58.443236452445
"7437" 1487.2 37.8997445939101 53.2141970457964
"7438" 1487.4 39.3112311749527 48.0696771862346
"7439" 1487.6 41.1855803908001 43.0384595090527
"7440" 1487.8 44.1763191533183 38.4049485684782
"7441" 1488 47.9118994531526 33.6657843246118
"7442" 1488.2 52.7891272273761 30.4405897932852
"7443" 1488.4 57.8257030858798 27.4499868088542
"7444" 1488.6 63.1451395661856 25.2980619727027
"7445" 1488.8 68.7147858707761 23.9650276992594
"7446" 1489 74.5788911538285 23.7719720840496
"7447" 1489.2 80.1160250632738 25.1367659612179
"7448" 1489.4 85.907672224334 26.771277823094
"7449" 1489.6 91.3040955767761 29.694665976981
"7450" 1489.8 96.2102197702132 32.8042275803391
"7451" 1490 100.743744904683 37.0986274234553
"7452" 1490.2 102.901747345005 42.2297950191237
"7453" 1490.4 104.345833227546 47.1241661609451
"7454" 1490.6 105.015793412251 52.7267542422772
"7455" 1490.8 105.881254504458 57.6785852665092
"7456" 1491 105.469592313848 63.3096145832079
"7457" 1491.2 105.502443651365 68.6473485715209
"7458" 1491.4 104.713332002027 73.5054387939261
"7459" 1491.6 103.547696812635 78.766846769417
"7460" 1491.8 101.802470509865 83.99309044468
"7461" 1492 99.897237681186 88.7415215750475
"7462" 1492.2 97.9263393937619 93.3112134821471
"7463" 1492.4 96.5515225143247 98.0246200505564
"7464" 1492.6 94.1133716209101 101.518951172258
"7465" 1492.8 90.5942242344458 104.235458882524
"7466" 1493 86.8140386426351 105.77734618604
"7467" 1493.2 82.2128732125768 106.654196546036
"7468" 1493.4 76.7860268267835 107.629243135994
"7469" 1493.6 71.7376957183278 108.634965349007
"7470" 1493.8 66.1463681586409 108.824581150857
"7471" 1494 60.7855433757345 109.181663579
"7472" 1494.2 55.136567261139 108.855984269076
"7473" 1494.4 49.8940981726893 108.321109333716
"7474" 1494.6 44.2660951410255 107.591256770357
"7475" 1494.8 39.123569685215 105.799788256764
"7476" 1495 34.335496145001 103.303510760417
"7477" 1495.2 30.1682006334643 99.6353790401003
"7478" 1495.4 28.5153515633387 96.325491239167
"7479" 1495.6 27.2292417553332 92.771391339895
"7480" 1495.8 25.4617034097173 88.2187212680401
"7481" 1496 24.6837001797101 83.8111898512402
"7482" 1496.2 24.7606990158067 78.6958594703579
"7483" 1496.4 24.0513827883454 73.7528185935851
"7484" 1496.6 24.3195902157241 69.1814643486329
"7485" 1496.8 25.1812177905875 64.0608818908963
"7486" 1497 27.0328244014048 59.2148240775553
"7487" 1497.2 28.8576676407931 53.9448864971495
"7488" 1497.4 31.5760779910069 49.9436102893156
"7489" 1497.6 34.4213182804862 44.9621068723223
"7490" 1497.8 38.0767768016374 40.92410484143
"7491" 1498 42.0500852384359 37.1347638947233
"7492" 1498.2 46.3621249834203 34.3830658410904
"7493" 1498.4 51.0158641619707 31.7617045792785
"7494" 1498.6 56.2185405170154 31.390206114829
"7495" 1498.8 61.5490427495475 31.0502469376258
"7496" 1499 66.7775514365734 30.1664476852027
"7497" 1499.2 72.3227593970188 29.9590121200614
"7498" 1499.4 77.7218414859701 30.3261307365727
"7499" 1499.6 83.1559759520514 30.3019158093766
"7500" 1499.8 87.8169260994101 30.5234626374527
"7501" 1500 91.7430436094908 30.5580124715414
"7502" 1500.2 93.0707675054359 32.6899779287542
"7503" 1500.4 93.6589889544101 36.1058782544527
"7504" 1500.6 94.5185786741526 40.3536677276421
"7505" 1500.8 95.2991832336318 44.671225735847
"7506" 1501 95.8750781307401 49.4179921467127
"7507" 1501.2 97.6674538638309 54.3387057753463
"7508" 1501.4 99.4504205980001 59.2404471602527
"7509" 1501.6 100.482759278859 64.3937087212491
"7510" 1501.8 101.310559667494 69.8115176738712
"7511" 1502 101.14059848162 75.4141667653801
"7512" 1502.2 101.399722237285 80.8463429523277
"7513" 1502.4 100.439322510365 86.3077865607141
"7514" 1502.6 98.8980758440547 91.4471062031726
"7515" 1502.8 97.0473854103101 96.0351336240674
"7516" 1503 94.5435101175969 99.1192128440762
"7517" 1503.2 90.838931452799 101.83629779648
"7518" 1503.4 86.6124514120212 104.605868335147
"7519" 1503.6 81.2266692296469 106.794838799953
"7520" 1503.8 75.9835875286114 107.739432079755
"7521" 1504 70.2517904487101 108.099566170903
"7522" 1504.2 64.7576548926301 108.224196845143
"7523" 1504.4 59.6814502284686 106.844154914962
"7524" 1504.6 54.7318761188716 105.17454017051
"7525" 1504.8 50.5674751349219 102.431619699032
"7526" 1505 46.3476646688378 99.4711443413654
"7527" 1505.2 43.588801040803 95.7876505318813
"7528" 1505.4 41.623870966852 91.1231655365981
"7529" 1505.6 40.2788378909334 86.9884342291446
"7530" 1505.8 39.5039936001244 82.9582950399884
"7531" 1506 39.3319922615876 78.2032806445414
"7532" 1506.2 38.9010437830059 72.7762167637984
"7533" 1506.4 40.2798442755768 67.9234835443694
"7534" 1506.6 42.0541004019101 62.9417699532374
"7535" 1506.8 44.4787474038219 58.9338343189086
"7536" 1507 47.71416752934 55.2035999270204
"7537" 1507.2 51.2801506087686 52.0907175316084
"7538" 1507.4 55.5436237294054 49.4088559611887
"7539" 1507.6 58.6126345696215 45.6147891522903
"7540" 1507.8 60.7679822734052 41.7368170557819
"7541" 1508 62.3526133399192 38.0443809290663
"7542" 1508.2 64.6970070148367 33.4769499697027
"7543" 1508.4 65.4866681102221 30.0967717061981
"7544" 1508.6 67.019539648323 28.2530381079229
"7545" 1508.8 69.5316667825019 28.4098546362843
"7546" 1509 72.571923982553 29.3199447000905
"7547" 1509.2 76.9383901094154 29.910216858229
"7548" 1509.4 81.6227658534859 31.0417736011876
"7549" 1509.6 86.1477652836958 32.884795299366
"7550" 1509.8 90.0416308431829 35.47151284343
"7551" 1510 94.6367657901417 37.7816278628606
"7552" 1510.2 98.4989757502538 41.4570455501089
"7553" 1510.4 102.177158264982 45.5425162097542
"7554" 1510.6 104.558271876819 50.3500863906421
"7555" 1510.8 105.329345492698 55.0198026255815
"7556" 1511 104.01112433347 59.5714973887027
"7557" 1511.2 103.00825654694 64.1271262008845
"7558" 1511.4 101.786212449971 69.4115978165802
"7559" 1511.6 100.758718118473 74.7689747878902
"7560" 1511.8 98.8692435302768 80.0100624732694
"7561" 1512 96.7314812707435 84.752952020736
"7562" 1512.2 93.6436726847528 89.6088902251971
"7563" 1512.4 90.0888394319101 93.20029138622
"7564" 1512.6 86.2635714023055 96.4081944914701
"7565" 1512.8 82.427736333945 99.4922602312027
"7566" 1513 78.5551191341662 102.180559073422
"7567" 1513.2 74.3705649685397 105.370385202592
"7568" 1513.4 69.5670910655397 106.76959531848
"7569" 1513.6 65.0728266938332 107.376548477395
"7570" 1513.8 60.0779461730768 107.141035117286
"7571" 1514 54.4311807535854 106.763225905716
"7572" 1514.2 49.7832422902315 104.587837276953
"7573" 1514.4 44.3765006973545 102.98547723874
"7574" 1514.6 39.8381455258756 99.9063528090475
"7575" 1514.8 35.1799397758601 96.7659642322027
"7576" 1515 31.1580804260748 93.4554619477027
"7577" 1515.2 28.5680854257896 89.6452169370521
"7578" 1515.4 27.0316530604815 87.8445136671862
"7579" 1515.6 25.4534286046198 86.666943031606
"7580" 1515.8 24.6546071759342 85.1545710316425
"7581" 1516 24.5505554913869 81.7849224303887
"7582" 1516.2 23.3894585626024 78.458694003439
"7583" 1516.4 22.4596872859446 74.859347695082
"7584" 1516.6 22.0189949208869 69.9785209862143
"7585" 1516.8 22.8287917245035 64.7330562188346
"7586" 1517 24.2759012823807 60.1167565885027
"7587" 1517.2 26.4962054152972 55.1072400385737
"7588" 1517.4 28.9714202508647 49.865706600055
"7589" 1517.6 31.6900759124785 44.2263456229027
"7590" 1517.8 35.3032722139101 39.8815818403694
"7591" 1518 38.9957292511522 35.3177122306816
"7592" 1518.2 43.4349516221828 31.1833993673694
"7593" 1518.4 47.9572567246748 27.1881411316733
"7594" 1518.6 52.4990006578192 23.1736754799754
"7595" 1518.8 58.1168227163647 20.02250218243
"7596" 1519 63.7508727272851 18.0685091896402
"7597" 1519.2 69.3085005928552 16.7339830182302
"7598" 1519.4 75.3910553302921 17.2373280559162
"7599" 1519.6 81.1669183814846 17.798676321958
"7600" 1519.8 87.1056293237312 19.7962736559238
"7601" 1520 92.1195541459522 22.354482232429
"7602" 1520.2 96.4210526851754 25.9339327596415
"7603" 1520.4 99.3967995093041 30.6365665479451
"7604" 1520.6 102.458596129754 35.7488633022027
"7605" 1520.8 105.680921019971 40.3840963928251
"7606" 1521 107.266127020848 45.2908992987027
"7607" 1521.2 107.132246413754 50.4351602015777
"7608" 1521.4 107.071391592348 55.7457576162964
"7609" 1521.6 107.704281734973 61.3606291380465
"7610" 1521.8 108.131645697261 66.7787158249398
"7611" 1522 109.343304924848 71.9169121579839
"7612" 1522.2 109.818173372811 77.1902334840789
"7613" 1522.4 110.555394857027 82.4176921280431
"7614" 1522.6 108.149844862138 86.4619200372244
"7615" 1522.8 105.627383623255 90.6485857713924
"7616" 1523 101.849068642703 94.6462579012889
"7617" 1523.2 98.4202701812351 98.4358205315902
"7618" 1523.4 94.1199449687076 101.801970313538
"7619" 1523.6 90.113805512487 105.454160272972
"7620" 1523.8 85.9884362967413 108.219948072157
"7621" 1524 81.3207519332947 110.282600256549
"7622" 1524.2 76.0012223971804 111.223754018405
"7623" 1524.4 70.4338563433077 112.074984364281
"7624" 1524.6 65.0088395539842 111.29418885474
"7625" 1524.8 59.494795364154 110.326199558239
"7626" 1525 54.0452207874278 108.672317431197
"7627" 1525.2 49.1109414061244 105.807251983988
"7628" 1525.4 44.6842307572064 101.922846875814
"7629" 1525.6 42.4114971883336 101.052434664244
"7630" 1525.8 39.6595758736879 100.523636759925
"7631" 1526 39.2013528259621 98.9687507026378
"7632" 1526.2 40.0832840170908 96.5712288037027
"7633" 1526.4 41.0635942717619 93.4458453833323
"7634" 1526.6 42.5068602731726 90.2861428488652
"7635" 1526.8 44.2935578296601 86.3719607360152
"7636" 1527 45.9271717020768 81.9401069424027
"7637" 1527.2 48.4430797795059 77.8103347558729
"7638" 1527.4 50.8568980242014 73.8836060658386
"7639" 1527.6 53.8527763639689 70.9005173173204
"7640" 1527.8 57.5757646478551 68.3578169975376
"7641" 1528 61.7444242006176 65.9463269820518
"7642" 1528.2 65.693454085116 64.7988072243203
"7643" 1528.4 70.1980964082305 64.7178064797415
"7644" 1528.6 74.7514528171531 64.9986099848429
"7645" 1528.8 79.152109509798 65.289803148955
"7646" 1529 83.3305927513958 66.5560080909027
"7647" 1529.2 88.0413354979673 67.8319888033598
"7648" 1529.4 92.4596371097232 69.2827894118429
"7649" 1529.6 97.0921024346323 70.0583608345916
"7650" 1529.8 100.860525555542 71.6267226888631
"7651" 1530 102.191580076645 74.8840607766721
"7652" 1530.2 101.27963538971 78.3656299659361
"7653" 1530.4 99.8149195000513 81.6659500058086
"7654" 1530.6 99.2212595270825 85.2407605385648
"7655" 1530.8 97.8502264723533 88.2153085989754
"7656" 1531 97.5459081072701 89.1401248521427
"7657" 1531.2 99.0418608607249 89.0126092085916
"7658" 1531.4 102.006057548751 88.6047794559754
"7659" 1531.6 105.1316278012 87.3202489852834
"7660" 1531.8 107.408166186416 86.5947830051643
"7661" 1532 109.595153292531 85.2538863279648
"7662" 1532.2 110.60097123391 83.9871607251008
"7663" 1532.4 111.002613055191 84.0189076416402
"7664" 1532.6 111.101174001234 84.4594488193498
"7665" 1532.8 110.539272880326 85.8048661032671
"7666" 1533 109.495376543071 87.2574311051221
"7667" 1533.2 108.119226703259 88.9267310523539
"7668" 1533.4 106.312209796828 90.7887320797733
"7669" 1533.6 104.1590337256 93.7643526273924
"7670" 1533.8 101.519427250687 96.2825621685145
"7671" 1534 98.5461443467655 98.7485116669316
"7672" 1534.2 95.9483176504345 101.648598878495
"7673" 1534.4 92.8168214519361 104.987845765365
"7674" 1534.6 89.6258539954764 108.170890954353
"7675" 1534.8 86.2780412498004 110.872408686959
"7676" 1535 82.3264688792018 113.345522241994
"7677" 1535.2 78.0596562082522 115.38882073665
"7678" 1535.4 73.0088052758679 117.037648063801
"7679" 1535.6 67.9118074348966 117.565813243878
"7680" 1535.8 64.2421371037283 117.767885142248
"7681" 1536 58.5180957205465 117.744280847885
"7682" 1536.2 53.5843610819842 117.597846799517
"7683" 1536.4 48.643093667595 117.394581610155
"7684" 1536.6 44.6856602465047 116.792134649568
"7685" 1536.8 39.8841913414815 115.306294444326
"7686" 1537 34.9778701558971 112.640695202261
"7687" 1537.2 30.7489193095317 109.713238667608
"7688" 1537.4 27.8956892474395 106.39964043035
"7689" 1537.6 24.8784356082101 102.875092817717
"7690" 1537.8 22.0748267375967 98.8092329819863
"7691" 1538 20.0537466260077 93.3414704773613
"7692" 1538.2 18.2444486773101 89.3997720901427
"7693" 1538.4 17.4903898236184 84.9141496809944
"7694" 1538.6 17.4247052544815 79.935259340417
"7695" 1538.8 17.8244310864278 75.6176966971027
"7696" 1539 19.3377893294971 72.4706028373875
"7697" 1539.2 21.3082860857101 69.0789137534694
"7698" 1539.4 23.2748316883014 64.6642521818657
"7699" 1539.6 25.2607871054585 60.7901642638317
"7700" 1539.8 27.3727424445623 56.6970331288875
"7701" 1540 29.3284683552135 52.9461167426578
"7702" 1540.2 30.1536019935768 48.804791919636
"7703" 1540.4 32.1139386404768 45.7496094191694
"7704" 1540.6 35.6991699827418 43.329405807673
"7705" 1540.8 38.1228789390664 39.4407224675152
"7706" 1541 40.1146142150313 36.3960143726724
"7707" 1541.2 43.4781032228164 35.8989718616715
"7708" 1541.4 47.2029051314501 37.0133453512627
"7709" 1541.6 51.6080589756652 37.3438391927741
"7710" 1541.8 56.256017510698 37.1749560866724
"7711" 1542 61.3130368613183 37.6260068544782
"7712" 1542.2 66.3158437879689 38.5744361863204
"7713" 1542.4 71.6157021165572 39.517566594938
"7714" 1542.6 76.1977121989101 41.8887568125556
"7715" 1542.8 80.8231422815673 44.4266449207884
"7716" 1543 84.9148010241916 47.1689302920037
"7717" 1543.2 88.0772160285933 50.8527487978413
"7718" 1543.4 92.1493073651477 53.9299541828512
"7719" 1543.6 95.6898012801959 56.7376332482456
"7720" 1543.8 99.7503859561811 57.8024989167214
"7721" 1544 102.685439721167 57.5722136561027
"7722" 1544.2 104.290794368093 56.8339666534431
"7723" 1544.4 105.279416159761 56.7833228423289
"7724" 1544.6 105.375255463289 57.5258300718386
"7725" 1544.8 105.314193561168 59.0354929419403
"7726" 1545 104.715633839243 60.6651630275512
"7727" 1545.2 104.087269860206 61.8487096444272
"7728" 1545.4 104.348939055752 61.973917622408
"7729" 1545.6 105.427118182587 62.9316381157615
"7730" 1545.8 106.910833215062 63.2026246716421
"7731" 1546 107.999457159968 63.2355484608677
"7732" 1546.2 109.655653619832 64.4417737364309
"7733" 1546.4 109.146416808788 66.4547986573149
"7734" 1546.6 106.70626266391 68.1241200464603
"7735" 1546.8 104.965814771691 71.2272241820464
"7736" 1547 102.861684006197 75.6863361154651
"7737" 1547.2 100.659215147331 80.0535647736711
"7738" 1547.4 97.7926910048419 84.1789742627936
"7739" 1547.6 94.2855290287144 87.626099229344
"7740" 1547.8 90.7240478534458 91.4524689688456
"7741" 1548 87.3514609288491 95.19383187041
"7742" 1548.2 84.2035020372434 99.5571720407027
"7743" 1548.4 80.0058716895768 102.769104540406
"7744" 1548.6 75.6995140609976 105.319717929065
"7745" 1548.8 70.3906018567178 107.421487422433
"7746" 1549 65.3524467962947 109.104201253318
"7747" 1549.2 59.8635404992738 109.62608960782
"7748" 1549.4 55.1482092144671 108.575805218829
"7749" 1549.6 52.3795039176033 105.860993904191
"7750" 1549.8 49.8957636324833 102.608027087203
"7751" 1550 47.4691530401993 98.5795845482328
"7752" 1550.2 45.8656635080562 94.0856170421746
"7753" 1550.4 44.1703818056089 89.2745157599075
"7754" 1550.6 44.3260137344101 84.7572794747027
"7755" 1550.8 44.8323258485101 78.9455087974694
"7756" 1551 45.9612388928782 74.4583994014793
"7757" 1551.2 48.2740656726131 70.7311870932374
"7758" 1551.4 50.510111893314 66.709299825645
"7759" 1551.6 53.0205899957712 63.390475514286
"7760" 1551.8 56.2497671523774 60.4778361120018
"7761" 1552 59.5519638136737 58.3428938670754
"7762" 1552.2 63.1110060817699 55.4292746292074
"7763" 1552.4 65.6188738139743 52.993370345244
"7764" 1552.6 67.0776029641601 50.6323922381354
"7765" 1552.8 69.4540964341879 48.6302512763138
"7766" 1553 72.2148664930753 46.1329662586385
"7767" 1553.2 74.376472286653 43.1617919471027
"7768" 1553.4 76.8540427171879 40.0077992477305
"7769" 1553.6 79.807761641011 37.6324968200788
"7770" 1553.8 82.5627787761673 35.275934404417
"7771" 1554 86.1941308619101 35.3025946118902
"7772" 1554.2 89.7165900753897 36.6324587498864
"7773" 1554.4 93.5291653354101 39.0975490040556
"7774" 1554.6 97.9782207585401 41.0015269269427
"7775" 1554.8 101.155319439395 44.0280695502482
"7776" 1555 101.639167330492 47.4025202036619
"7777" 1555.2 102.056954308473 51.8145361534527
"7778" 1555.4 102.142151058441 56.5044143898277
"7779" 1555.6 102.846960535456 61.6604774398845
"7780" 1555.8 102.627067898489 67.1723286400501
"7781" 1556 103.114475871577 72.2863439525815
"7782" 1556.2 102.074946168714 77.1569532580288
"7783" 1556.4 100.504362604073 81.9449047718005
"7784" 1556.6 97.9970313722718 86.3289739260006
"7785" 1556.8 94.9646014863988 89.8041726633277
"7786" 1557 91.3112236197977 92.4839728437252
"7787" 1557.2 87.6797261384215 95.77458386893
"7788" 1557.4 83.5469956062028 98.775063896971
"7789" 1557.6 78.6738602491052 101.805337150215
"7790" 1557.8 74.0731868573925 104.346899913456
"7791" 1558 69.7722251284041 107.612492978655
"7792" 1558.2 64.7764001566418 110.159961997325
"7793" 1558.4 59.5954631561439 110.834966683443
"7794" 1558.6 54.9595297869472 109.519932728406
"7795" 1558.8 49.1415083428731 108.332287028666
"7796" 1559 44.0687706375027 106.437823847703
"7797" 1559.2 39.3229360171976 104.535907829353
"7798" 1559.4 35.8874784994101 100.850771672881
"7799" 1559.6 32.6461030769751 96.6774481283391
"7800" 1559.8 30.7983926346101 92.1896816624527
"7801" 1560 29.2688780715027 86.6517426556657
"7802" 1560.2 28.1981019128748 81.7392621671262
"7803" 1560.4 27.8540824892204 76.9410022755993
"7804" 1560.6 28.3094021345264 71.8670017695748
"7805" 1560.8 29.1716028242178 67.0784411598895
"7806" 1561 29.2759554306742 62.1271263829499
"7807" 1561.2 31.2233097156742 57.7729297232308
"7808" 1561.4 33.8711127116785 52.7865050904395
"7809" 1561.6 37.682488741706 49.3260293341517
"7810" 1561.8 42.2113867095447 46.0785791409046
"7811" 1562 47.3633965185611 43.9926631087027
"7812" 1562.2 52.6038449750169 41.8184325963241
"7813" 1562.4 58.1025907153513 40.7356176084968
"7814" 1562.6 63.9590001553179 40.1092983500716
"7815" 1562.8 69.517696894001 40.1766355199148
"7816" 1563 74.754672741564 41.0117130878181
"7817" 1563.2 80.3842025660685 41.6596941138017
"7818" 1563.4 85.1889251262244 41.7337321381027
"7819" 1563.6 88.6710626818408 41.0928404902473
"7820" 1563.8 92.4718518229774 42.2812382851546
"7821" 1564 96.6669896024053 44.4728844566542
"7822" 1564.2 98.6931069464846 48.0075275813942
"7823" 1564.4 99.2079237433522 52.0895572410711
"7824" 1564.6 100.815515951785 56.5409272826715
"7825" 1564.8 101.077383856952 61.2564713068817
"7826" 1565 101.290183558754 65.9653106244527
"7827" 1565.2 101.362554991523 71.0127272954124
"7828" 1565.4 102.061927390652 76.3145563810253
"7829" 1565.6 102.43920283502 81.1935498014939
"7830" 1565.8 100.917919927117 85.1243669491165
"7831" 1566 99.9832538228387 86.3522553652741
"7832" 1566.2 100.676676803688 86.8777319183694
"7833" 1566.4 102.238539499703 87.1209646758061
"7834" 1566.6 104.321300674416 87.6090230156578
"7835" 1566.8 105.026931334265 87.3998183001543
"7836" 1567 105.096714734471 87.410715279366
"7837" 1567.2 104.487591602124 87.665912017242
"7838" 1567.4 102.502827195069 87.7463891414344
"7839" 1567.6 100.029619401053 88.3227924393813
"7840" 1567.8 97.9839269594682 89.538109723226
"7841" 1568 95.7393332881418 92.154059327971
"7842" 1568.2 93.2142228522805 95.9605769661842
"7843" 1568.4 90.0471104115172 99.538625809417
"7844" 1568.6 87.3057455995976 103.503810058303
"7845" 1568.8 83.4859115693531 106.426320489057
"7846" 1569 79.4381780573706 109.715870227453
"7847" 1569.2 75.2052447957654 112.344798512203
"7848" 1569.4 70.5249130496949 114.403078041285
"7849" 1569.6 65.4846671590301 116.460207234503
"7850" 1569.8 60.2642377889589 118.030123095483
"7851" 1570 54.8855862041534 118.502648548554
"7852" 1570.2 49.6561771296823 118.657677403196
"7853" 1570.4 44.8497542247594 117.602655081703
"7854" 1570.6 40.1370944953777 115.58954597669
"7855" 1570.8 35.0278356168426 113.697420272324
"7856" 1571 31.1748811297101 110.176744074903
"7857" 1571.2 26.4061664537327 106.232618772509
"7858" 1571.4 22.6721977535572 102.224283742806
"7859" 1571.6 19.4167737409375 98.049083973415
"7860" 1571.8 16.8772103446087 93.4981436854561
"7861" 1572 15.3104348879101 88.3673747261258
"7862" 1572.2 14.1670485567173 83.3620666054497
"7863" 1572.4 13.2649581001775 78.2887421791794
"7864" 1572.6 13.2204172853277 73.6908859298346
"7865" 1572.8 13.011349170038 69.0999471925167
"7866" 1573 13.2378389939925 64.4192640558321
"7867" 1573.2 13.6960400022278 60.4054232236909
"7868" 1573.4 14.9858758404101 55.592121241094
"7869" 1573.6 16.0862483219342 50.9374446552087
"7870" 1573.8 17.3073847127528 46.2769753261634
"7871" 1574 18.5515486863929 41.4857242590475
"7872" 1574.2 19.6310282568248 36.9156926583369
"7873" 1574.4 21.8502996950351 32.534253463555
"7874" 1574.6 24.1917369919206 28.2252429400501
"7875" 1574.8 27.579480199998 25.173944886406
"7876" 1575 31.6179565777811 23.802996424864
"7877" 1575.2 35.8225666899101 22.0298934770071
"7878" 1575.4 40.8938018070976 20.6446966291715
"7879" 1575.6 46.0689648746016 18.7764967714474
"7880" 1575.8 50.9403946493795 17.7311996081313
"7881" 1576 55.3354500305162 15.9232230612785
"7882" 1576.2 58.0710893960351 16.3579354824754
"7883" 1576.4 62.0041235556867 17.9602652945431
"7884" 1576.6 66.1688376311601 20.1538010698277
"7885" 1576.8 71.3997045535522 21.6985313153764
"7886" 1577 76.7463216856521 23.4470284372834
"7887" 1577.2 81.8981492877283 23.8424638202785
"7888" 1577.4 85.7344492721856 22.7545788249476
"7889" 1577.6 87.0185108425601 21.8356660539727
"7890" 1577.8 88.914902451591 22.609055736607
"7891" 1578 89.637802734972 25.2659406649089
"7892" 1578.2 90.399629307698 28.5397183986421
"7893" 1578.4 91.3766897323901 32.5694828728927
"7894" 1578.6 93.8498682358111 36.6659836205839
"7895" 1578.8 97.1721750522468 39.9509094192231
"7896" 1579 100.77851622037 43.0189859662027
"7897" 1579.2 103.745489312226 46.8540816499272
"7898" 1579.4 105.025179270941 51.623112551968
"7899" 1579.6 106.236488537426 56.0461838583316
"7900" 1579.8 107.79678106351 61.0943284395727
"7901" 1580 108.626623919217 65.2901635365344
"7902" 1580.2 109.055010383165 70.2700233789476
"7903" 1580.4 108.705814074075 74.837148917713
"7904" 1580.6 109.071486722566 78.1646738223589
"7905" 1580.8 109.942484424137 81.4180018519707
"7906" 1581 110.099631088197 84.0667283098091
"7907" 1581.2 108.932396088657 83.6981920565448
"7908" 1581.4 107.376794964106 83.3211893387543
"7909" 1581.6 104.282005288706 83.0589745812537
"7910" 1581.8 100.419090258053 83.9241257000214
"7911" 1582 96.6611601437851 85.1386363555152
"7912" 1582.2 92.2421208367032 85.8048217797372
"7913" 1582.4 87.211780520523 86.4031079349285
"7914" 1582.6 82.5729792033744 86.3105263448813
"7915" 1582.8 77.9272978326843 85.9424434804124
"7916" 1583 72.9477942699435 84.7442971128027
"7917" 1583.2 68.8874379001678 82.4258078840017
"7918" 1583.4 64.6663201583219 79.892712103938
"7919" 1583.6 61.0676967160244 77.5502139970741
"7920" 1583.8 57.9774665938717 74.4837373172989
"7921" 1584 54.8423570851528 71.1459662554697
"7922" 1584.2 53.2369269890388 67.3454899403067
"7923" 1584.4 51.9355324309387 62.9098190201313
"7924" 1584.6 50.4199344102701 58.1771917206427
"7925" 1584.8 51.3714416732178 54.1413748632219
"7926" 1585 52.4056248462925 49.838544305438
"7927" 1585.2 53.6867865647592 45.2272122403253
"7928" 1585.4 55.9389255174829 41.2625858392464
"7929" 1585.6 57.7872533233629 36.6955959200046
"7930" 1585.8 59.4638117012652 32.4941730408242
"7931" 1586 62.2993051368073 28.6504232745438
"7932" 1586.2 65.407372173564 27.7509793893854
"7933" 1586.4 68.9155440444874 28.3776923574347
"7934" 1586.6 73.0442964934001 29.9327651710027
"7935" 1586.8 76.923197128616 32.3810858916733
"7936" 1587 80.719018440206 35.0189366280292
"7937" 1587.2 84.2096841143387 38.6402207596456
"7938" 1587.4 87.1907180548219 42.9235274228203
"7939" 1587.6 89.5490464897522 47.6003931524922
"7940" 1587.8 90.8312682530664 52.053898450984
"7941" 1588 90.9286359673164 56.9790819967965
"7942" 1588.2 91.2506283488795 62.0792128046925
"7943" 1588.4 89.8330105356454 66.6812496998204
"7944" 1588.6 88.4091627118586 71.5808513401151
"7945" 1588.8 86.426785070217 75.2891529642671
"7946" 1589 85.6949122032812 78.2299620534346
"7947" 1589.2 86.2723200869897 80.0674012383277
"7948" 1589.4 86.7979616479566 81.5313135002492
"7949" 1589.6 87.7056487116958 83.5471378833098
"7950" 1589.8 88.4460713299486 86.4000475766642
"7951" 1590 88.0544083292882 89.5512540885076
"7952" 1590.2 87.1557872989471 92.8111521348879
"7953" 1590.4 85.2415500574976 96.3132043609402
"7954" 1590.6 82.8465361148387 99.8678214147384
"7955" 1590.8 81.1856722973312 104.212032064058
"7956" 1591 78.6843338243716 107.666155012087
"7957" 1591.2 76.0586154642672 110.879646240631
"7958" 1591.4 74.6316120861633 114.999609353905
"7959" 1591.6 74.4191286186101 115.794397531346
"7960" 1591.8 73.0854540893696 115.844773105514
"7961" 1592 70.2725622277501 116.013613985143
"7962" 1592.2 67.2591805934372 117.471077089473
"7963" 1592.4 63.6724005740197 118.909783300401
"7964" 1592.6 59.2167828337101 119.482501084823
"7965" 1592.8 54.2592066089361 120.020409232949
"7966" 1593 49.2203641707101 119.918708444663
"7967" 1593.2 43.6704044584601 119.29198492394
"7968" 1593.4 38.6646513220723 117.544760765122
"7969" 1593.6 33.8752124049101 114.813201646432
"7970" 1593.8 29.9635703193884 111.015517543746
"7971" 1594 26.0411018878773 106.474004200539
"7972" 1594.2 23.4223171460714 101.068989023251
"7973" 1594.4 21.5679333237101 96.2373966405598
"7974" 1594.6 19.6736373873449 90.8533450625288
"7975" 1594.8 19.5486767266486 85.9236947592566
"7976" 1595 20.0879440671101 80.0966115526027
"7977" 1595.2 19.8879195282064 76.0735218482583
"7978" 1595.4 21.0597665864815 72.210754009917
"7979" 1595.6 22.9907449438569 68.3221617502346
"7980" 1595.8 24.5324938469925 64.3276238541851
"7981" 1596 26.4088790440124 60.2265165572936
"7982" 1596.2 29.3678986327539 56.9425691039527
"7983" 1596.4 31.6479259414414 53.3237357243277
"7984" 1596.6 33.6288124749713 49.0995003663047
"7985" 1596.8 34.5939266667967 45.7713805277852
"7986" 1597 36.6537055290751 42.4909919693419
"7987" 1597.2 39.9100436638798 41.3450480909148
"7988" 1597.4 43.7521933384301 41.3754189496627
"7989" 1597.6 48.4054713006794 41.3637348239527
"7990" 1597.8 52.4179199066801 39.4163805389527
"7991" 1598 55.4285296312901 37.3599744139927
"7992" 1598.2 58.8164723347354 36.8422806758192
"7993" 1598.4 61.7583007497451 37.1523448532367
"7994" 1598.6 65.3094052733801 36.4252443571927
"7995" 1598.8 68.3051998320572 34.3017117845262
"7996" 1599 71.5306855689407 33.4531048151925
"7997" 1599.2 75.9380649609101 33.1414651720888
"7998" 1599.4 80.1435215551122 33.0046129729155
"7999" 1599.6 84.2361787304611 32.9801759174068
"8000" 1599.8 88.0919647973947 34.2157400489604
"8001" 1600 92.1050797188285 36.2588846625598
"8002" 1600.2 96.0435044054305 39.4501611745088
"8003" 1600.4 99.0426121548164 43.2542912756402
"8004" 1600.6 99.4950290641987 45.6388801331357
"8005" 1600.8 101.889541452849 47.6568685184374
"8006" 1601 104.155856729362 46.9827942043801
"8007" 1601.2 105.223126168062 46.3924330356724
"8008" 1601.4 103.643791819921 46.0712075771132
"8009" 1601.6 102.142151058441 45.8751055842027
"8010" 1601.8 100.852744783704 45.4092678924968
"8011" 1602 97.7754259826032 46.2677898971186
"8012" 1602.2 94.0784191081024 48.5127719971546
"8013" 1602.4 90.1185134019673 50.9994292884456
"8014" 1602.6 86.0055191890233 53.571441638882
"8015" 1602.8 81.0783090438903 55.2641810791087
"8016" 1603 75.5261246313909 56.6092719282508
"8017" 1603.2 71.9459886766601 57.061574088036
"8018" 1603.4 67.8538147422466 56.1135785648709
"8019" 1603.6 63.8496314088816 56.6560298305884
"8020" 1603.8 59.7917160035673 57.5759229023598
"8021" 1604 55.6855803969101 59.0459007952755
"8022" 1604.2 51.765859937011 60.8828350448403
"8023" 1604.4 47.5824228443268 63.5347239798416
"8024" 1604.6 43.9121265086991 64.7203735807853
"8025" 1604.8 39.4251721171601 64.9641707933181
"8026" 1605 34.9715007431323 64.0828681489527
"8027" 1605.2 32.1467036490815 61.8786485606456
"8028" 1605.4 30.9523944138459 59.0891252263633
"8029" 1605.6 30.6208838017082 58.0772774661739
"8030" 1605.8 30.6770574830063 57.5829490707508
"8031" 1606 30.8982668444745 58.526481524871
"8032" 1606.2 30.7673939337468 60.1080133651823
"8033" 1606.4 30.602893537763 62.2787016790262
"8034" 1606.6 29.9882932520501 65.1409306438027
"8035" 1606.8 28.4997433488903 67.9007751225641
"8036" 1607 27.7167044785976 72.0386218007964
"8037" 1607.2 26.1487400498798 75.4650555935512
"8038" 1607.4 23.0636512110736 77.6444431183373
"8039" 1607.6 19.346769224092 79.7059604808845
"8040" 1607.8 15.3363996117101 80.2913469811027
"8041" 1608 12.005833677001 79.1276552689754
"8042" 1608.2 11.5663217159501 77.8493647077127
"8043" 1608.4 9.72080684763233 76.1276150228416
"8044" 1608.6 7.86848684582189 73.5657198485556
"8045" 1608.8 5.7498526601244 70.2541266092741
"8046" 1609 3.90307601402002 67.4593522178346
"8047" 1609.2 3.54899848344944 64.302036674287
"8048" 1609.4 4.07022219771657 61.3680887613156
"8049" 1609.6 4.22108250216592 57.7690624923539
"8050" 1609.8 5.03705917104345 53.5000794734694
"8051" 1610 5.72139378797908 49.3512448998406
"8052" 1610.2 7.60196659269836 44.8999011050086
"8053" 1610.4 10.2696971294963 41.7006047318751
"8054" 1610.6 13.4914930956166 38.0024319928875
"8055" 1610.8 16.8196344587851 34.8279270049215
"8056" 1611 20.0786306335732 32.1603691378875
"8057" 1611.2 23.691574417668 29.3813564313553
"8058" 1611.4 27.4489432644101 26.6136079785694
"8059" 1611.6 30.8397488183947 23.5876023326821
"8060" 1611.8 34.0965958394154 19.9192644528711
"8061" 1612 37.5243849998449 18.2071523479744
"8062" 1612.2 40.8334907057452 16.858188349878
"8063" 1612.4 43.4152813768798 14.4479546635512
"8064" 1612.6 46.2761302240697 11.716301661575
"8065" 1612.8 49.6385328803312 11.6173856589238
"8066" 1613 53.7785162005653 12.6066840463234
"8067" 1613.2 58.4923105946384 12.3650894929744
"8068" 1613.4 62.704522580671 13.0974640392897
"8069" 1613.6 66.9488985142894 14.2227642690475
"8070" 1613.8 71.2972122227627 14.0075068129343
"8071" 1614 74.5856167102288 15.2788171788895
"8072" 1614.2 77.5890827242797 17.8600152797788
"8073" 1614.4 81.2840649348891 20.1406478873764
"8074" 1614.6 85.9905127647417 22.1085006385343
"8075" 1614.8 90.1265301600069 23.5307856108317
"8076" 1615 93.3494621154259 24.4002291549869
"8077" 1615.2 95.8876277472435 26.8284070572785
"8078" 1615.4 96.5634471539527 30.203737448107
"8079" 1615.6 96.3891796619801 33.8274737410027
"8080" 1615.8 97.1461584317761 38.403555552579
"8081" 1616 99.4147257947142 42.2500821608883
"8082" 1616.2 100.62177407139 47.068688040519
"8083" 1616.4 103.16246347992 52.0404421043364
"8084" 1616.6 104.91859143028 57.5851960180027
"8085" 1616.8 105.82292669958 62.8840072549398
"8086" 1617 107.044069019471 68.0206304701517
"8087" 1617.2 107.638506736516 73.389426198224
"8088" 1617.4 106.893049707573 77.8209889738456
"8089" 1617.6 105.866736594377 82.3815072470027
"8090" 1617.8 106.004309375131 87.2058133121213
"8091" 1618 106.647102533733 90.11291459269
"8092" 1618.2 108.306024678684 91.3992233370898
"8093" 1618.4 108.189566566102 94.1018178380431
"8094" 1618.6 106.846297129348 97.9103083794555
"8095" 1618.8 105.180453306487 100.92872039202
"8096" 1619 102.453419972531 104.409889385392
"8097" 1619.2 100.076094074745 106.972391690644
"8098" 1619.4 96.6912977696244 108.644825370703
"8099" 1619.6 92.7853110860047 110.613232134459
"8100" 1619.8 87.8249289252389 112.571545244018
"8101" 1620 83.0018925591019 113.884008679936
"8102" 1620.2 77.8634772257974 114.305866559773
"8103" 1620.4 72.4530595002218 113.844514214807
"8104" 1620.6 66.9946600964657 113.058828416703
"8105" 1620.8 61.9171141089101 110.93992149231
"8106" 1621 56.8352232880547 108.518130031679
"8107" 1621.2 52.7622027594282 105.008199898715
"8108" 1621.4 48.7383939851726 101.507771916178
"8109" 1621.6 45.5772448209791 96.8532594242889
"8110" 1621.8 42.485300279303 92.0876773903813
"8111" 1622 41.1351242224719 86.9438593048263
"8112" 1622.2 39.9844703827357 81.5313135002492
"8113" 1622.4 39.3913050861166 75.6160033455505
"8114" 1622.6 39.6267006420031 70.2910034179934
"8115" 1622.8 40.2483718830919 64.9690126998542
"8116" 1623 42.1826257847201 60.6931734568627
"8117" 1623.2 44.961897382813 56.0019780779454
"8118" 1623.4 48.048242353453 51.4111556229884
"8119" 1623.6 50.9463756122269 46.8963418742572
"8120" 1623.8 54.2071036484926 42.8998759468289
"8121" 1624 57.1021851807042 38.4751593012027
"8122" 1624.2 60.5845128432925 34.8553713361439
"8123" 1624.4 64.0647676917958 30.939825529817
"8124" 1624.6 67.500778029939 27.9532046420585
"8125" 1624.8 71.5709426662157 24.9698967135638
"8126" 1625 76.7007787225351 22.9044389973902
"8127" 1625.2 82.0276040896289 23.4034485329214
"8128" 1625.4 86.1967273342901 25.3214302241227
"8129" 1625.6 90.4408354298173 28.7430722335893
"8130" 1625.8 94.2864697795768 32.4816355573694
"8131" 1626 95.8934274278173 36.456201267579
"8132" 1626.2 97.8718296600784 41.4283252878611
"8133" 1626.4 100.153515873972 46.2692607985893
"8134" 1626.6 102.791683131818 51.1541578466007
"8135" 1626.8 104.47383177224 56.4276243883831
"8136" 1627 105.411960522971 62.7226706862482
"8137" 1627.2 105.610123035446 68.340614416414
"8138" 1627.4 105.065513096123 73.1988340767133
"8139" 1627.6 104.865500402931 80.0084681481238
"8140" 1627.8 105.312613934645 86.0038990451003
"8141" 1628 104.657934453021 91.7725631828879
"8142" 1628.2 104.134869846671 97.1819899203618
"8143" 1628.4 102.821540526141 102.518149197126
"8144" 1628.6 101.871124463593 107.571405691654
"8145" 1628.8 100.126987115303 112.567353287631
"8146" 1629 98.1602871924963 114.648048580323
"8147" 1629.2 96.163994693751 115.252552524123
"8148" 1629.4 93.9000899611244 116.772711231667
"8149" 1629.6 91.201613309053 118.27495596581
"8150" 1629.8 87.8380419892475 119.094844630209
"8151" 1630 83.5625297379454 119.939480223703
"8152" 1630.2 78.7071077612882 120.922656655398
"8153" 1630.4 73.6380816567345 120.097373814378
"8154" 1630.6 69.0976401907834 119.462241286252
"8155" 1630.8 63.8436966148701 118.132335447223
"8156" 1631 59.2894183268721 116.981473714842
"8157" 1631.2 54.503421795663 114.958835264185
"8158" 1631.4 50.7811325680212 111.707701122666
"8159" 1631.6 47.0435378672615 108.092197803338
"8160" 1631.8 43.9545304872716 104.163564305221
"8161" 1632 40.6672041794223 100.038469359922
"8162" 1632.2 39.7622142049486 95.0183385918181
"8163" 1632.4 38.5342575317726 89.5169379062902
"8164" 1632.6 38.5019384892716 84.2207794588352
"8165" 1632.8 37.8983179607343 79.1434779278346
"8166" 1633 38.3541272604101 74.769515719636
"8167" 1633.2 39.1372122813995 70.2653727282453
"8168" 1633.4 40.1268219342813 65.5500758018264
"8169" 1633.6 41.5129408953417 61.5762473789448
"8170" 1633.8 43.2533621497022 57.7166906340789
"8171" 1634 45.2029355382214 53.8653819083159
"8172" 1634.2 46.6148041373801 49.5387281123827
"8173" 1634.4 47.2313089656677 45.3735143289754
"8174" 1634.6 47.6078050262467 40.9443046702604
"8175" 1634.8 49.0996282050401 36.7952416713427
"8176" 1635 50.8306911992566 32.5052009007522
"8177" 1635.2 52.0029599173557 27.3071146112869
"8178" 1635.4 54.4178909407925 26.4168361011439
"8179" 1635.6 58.2414828959726 27.8296225432027
"8180" 1635.8 63.1130650233344 28.3784223871573
"8181" 1636 67.7591769639101 30.1549926599968
"8182" 1636.2 73.0781270011748 32.5490929280262
"8183" 1636.4 77.8701458789689 35.5770379241145
"8184" 1636.6 82.1464617903161 38.6788924062671
"8185" 1636.8 86.1968076375596 42.8603870089707
"8186" 1637 90.1181544426521 46.8404070093479
"8187" 1637.2 93.6947566861754 51.3369706978456
"8188" 1637.4 96.4125479134001 56.2726792299127
"8189" 1637.6 99.6957872379101 61.3761742310393
"8190" 1637.8 102.705334769274 66.9045648376724
"8191" 1638 104.520898410743 72.1687158856694
"8192" 1638.2 106.328837297333 77.6919301478883
"8193" 1638.4 106.189790440497 83.4308207588331
"8194" 1638.6 103.729272779945 88.0968801565648
"8195" 1638.8 100.987914081134 93.4508799376204
"8196" 1639 97.2948139547572 96.9606996607027
"8197" 1639.2 93.459323515062 99.9137761587154
"8198" 1639.4 90.0904035718981 102.666682336751
"8199" 1639.6 86.7983100118716 106.028380126241
"8200" 1639.8 83.1255725946374 109.261909066209
"8201" 1640 78.9739403590639 111.540890717626
"8202" 1640.2 74.0814093686361 114.065406065388
"8203" 1640.4 68.7556153902608 115.270888002781
"8204" 1640.6 62.9439009137283 117.076616521599
"8205" 1640.8 57.7028397075255 117.37796035651
"8206" 1641 52.4737103424296 116.494939267638
"8207" 1641.2 46.2580946524689 114.841994007085
"8208" 1641.4 41.5048466292178 112.659371127472
"8209" 1641.6 36.7444787185051 109.616037507779
"8210" 1641.8 33.5173202660453 105.550110993459
"8211" 1642 30.1243084590332 100.969253558133
"8212" 1642.2 28.7300973992785 96.1510102474658
"8213" 1642.4 26.8209215074976 90.8703491343652
"8214" 1642.6 25.8843448216343 85.6257547190475
"8215" 1642.8 26.2619844621244 80.3386398708813
"8216" 1643 28.0666524193295 75.7115047314769
"8217" 1643.2 30.0859855253476 70.7079297060465
"8218" 1643.4 32.229896743706 66.4468502724782
"8219" 1643.6 35.0590495643062 61.9391717074948
"8220" 1643.8 38.8886951033513 58.6436403470262
"8221" 1644 41.9815519089395 54.4816478555557
"8222" 1644.2 44.4333431619992 51.3733286562077
"8223" 1644.4 48.416706036939 49.1007231947412
"8224" 1644.6 52.4271360982467 45.9323050995047
"8225" 1644.8 55.1468730433026 42.6531745537868
"8226" 1645 57.3828157829193 39.240404027877
"8227" 1645.2 59.9360556151313 35.2819975954142
"8228" 1645.4 61.1157029223909 31.6194735747796
"8229" 1645.6 62.4387906696624 27.6491796232165
"8230" 1645.8 64.0415006016374 25.6088518484906
"8231" 1646 66.1126021526329 27.349532229376
"8232" 1646.2 68.7112168365768 29.8064821961573
"8233" 1646.4 72.5964050078501 32.0398025073727
"8234" 1646.6 75.5370256626131 35.5862624328611
"8235" 1646.8 77.4764748460601 39.2294345275927
"8236" 1647 79.4194575193999 43.6945986773251
"8237" 1647.2 80.0727505236071 48.4184683018845
"8238" 1647.4 81.0169222981526 53.5012596881876
"8239" 1647.6 81.1363086441346 58.0374591152129
"8240" 1647.8 80.8945940778891 62.6011706868395
"8241" 1648 79.734422304395 67.3412442833997
"8242" 1648.2 77.4106357249959 71.029359077017
"8243" 1648.4 74.4482444011237 74.5264220434114
"8244" 1648.6 70.5867353857301 75.8708527541527
"8245" 1648.8 67.0527837428807 76.6814867045557
"8246" 1649 65.0835121763201 77.9467324219627
"8247" 1649.2 65.2295444669596 79.4884971550889
"8248" 1649.4 66.3833288277688 82.4910106473766
"8249" 1649.6 68.1311435127303 86.0248831253881
"8250" 1649.8 68.6513369502938 89.4882936833771
"8251" 1650 68.4036585010887 92.8017072948813
"8252" 1650.2 69.3028114581174 94.7093681214588
"8253" 1650.4 70.298324629027 97.9419638978196
"8254" 1650.6 70.5049465057601 101.517508687603
"8255" 1650.8 69.5507429061101 105.420006674743
"8256" 1651 67.749677674715 109.718245049751
"8257" 1651.2 67.0235097895768 111.337463394406
"8258" 1651.4 65.8264278360476 110.884282798453
"8259" 1651.6 63.9986194668768 111.436033179203
"8260" 1651.8 61.1879884347589 112.607464904133
"8261" 1652 58.0613526246101 113.591105254603
"8262" 1652.2 54.6739677813257 114.001314170222
"8263" 1652.4 49.7528188491841 114.545575615114
"8264" 1652.6 45.2745012194922 113.888149445539
"8265" 1652.8 41.0930684171049 111.801056731326
"8266" 1653 37.326219998581 108.72863555512
"8267" 1653.2 32.6221322563014 104.394512974746
"8268" 1653.4 28.6805132716804 100.213307628622
"8269" 1653.6 25.3118467670255 95.7273752802027
"8270" 1653.8 23.0417730404627 89.4172641145974
"8271" 1654 22.7303540353716 84.0382563540873
"8272" 1654.2 23.2250390890887 78.2521888512384
"8273" 1654.4 24.7333470142288 72.6765497418236
"8274" 1654.6 27.1920582310697 67.6882357808623
"8275" 1654.8 30.2442080610039 62.9753103993589
"8276" 1655 34.3449865313947 59.0374806466305
"8277" 1655.2 38.5186125252596 54.9091909160716
"8278" 1655.4 42.7838855999781 51.6232668895376
"8279" 1655.6 46.1002698607434 47.6926362502027
"8280" 1655.8 50.2440111590139 45.0912648657121
"8281" 1656 53.2300593746816 41.2700763559599
"8282" 1656.2 54.996516572987 38.5737753194816
"8283" 1656.4 57.2508823174244 35.8657045593027
"8284" 1656.6 59.3855535384101 32.6980082557027
"8285" 1656.8 61.7223786804101 29.8851631773694
"8286" 1657 64.2659847413328 29.7067114674037
"8287" 1657.2 67.987058848325 31.040685459958
"8288" 1657.4 72.7066136919398 30.9511736198512
"8289" 1657.6 75.6372854871873 29.4896938693265
"8290" 1657.8 79.0260124699815 28.6363836041313
"8291" 1658 81.4861155022925 30.1931760773498
"8292" 1658.2 83.0498028097301 32.8382177642227
"8293" 1658.4 85.6592575516301 35.8020909859927
"8294" 1658.6 88.6247889166527 39.041370233574
"8295" 1658.8 92.0840898093567 42.4499047625279
"8296" 1659 94.2837651208476 45.7939658223277
"8297" 1659.2 95.3864806588456 49.717465920735
"8298" 1659.4 95.2997385221973 53.5139825702559
"8299" 1659.6 95.7076056622301 57.8110891150627
"8300" 1659.8 95.3142400966601 62.8565993999201
"8301" 1660 95.8711834221701 67.8204901399627
"8302" 1660.2 96.4816277443522 72.1247580637974
"8303" 1660.4 97.6307802981914 73.9413492167652
"8304" 1660.6 98.1721430061299 73.8792015090434
"8305" 1660.8 99.1412146045732 73.8633844890505
"8306" 1661 99.2078786917783 73.7978834180214
"8307" 1661.2 98.2534610971519 73.0146618044939
"8308" 1661.4 95.9836431321289 72.290155062609
"8309" 1661.6 93.2422551374201 71.2244654301427
"8310" 1661.8 89.3366261100572 71.3358082751439
"8311" 1662 84.7573329247082 71.7087574611739
"8312" 1662.2 80.3302165066824 71.7993398396631
"8313" 1662.4 75.9144606665465 71.4601936498542
"8314" 1662.6 70.8443970860278 71.0799793788792
"8315" 1662.8 66.9911549935643 69.7668980471793
"8316" 1663 62.7102183995283 67.3325893754663
"8317" 1663.2 58.7256168084934 64.688711704286
"8318" 1663.4 54.8705765665212 62.8351189218971
"8319" 1663.6 50.629605510167 60.8256650107853
"8320" 1663.8 47.3637673147725 57.609850595189
"8321" 1664 44.0014546869101 54.2031153057297
"8322" 1664.2 40.5676795164789 51.1460636198403
"8323" 1664.4 38.491020482425 47.7369819418413
"8324" 1664.6 36.2725378742111 45.554327807159
"8325" 1664.8 34.7222169871237 44.9152931000425
"8326" 1665 31.8673577926091 42.4423422216153
"8327" 1665.2 30.4128522174514 40.8090068372623
"8328" 1665.4 28.6100073286743 39.6790896547593
"8329" 1665.6 27.3965144951986 39.6036261432796
"8330" 1665.8 27.0518357239395 39.6321168469968
"8331" 1666 28.1356418806996 40.348035825829
"8332" 1666.2 29.632761998303 40.5198813004527
"8333" 1666.4 31.4410195486601 40.6688834086232
"8334" 1666.6 33.9277253294494 39.7478683751072
"8335" 1666.8 37.6359094972327 38.3851203396382
"8336" 1667 41.1718296850325 37.0457747613966
"8337" 1667.2 45.4741413649414 35.5095010046715
"8338" 1667.4 49.6198610101675 33.9319753273859
"8339" 1667.6 53.6642266490801 31.8879088731427
"8340" 1667.8 58.1482951088495 30.4713364873997
"8341" 1668 62.8830018342701 29.7302403253627
"8342" 1668.2 67.8234195794977 27.8597362692594
"8343" 1668.4 72.4487240175836 26.3114810393864
"8344" 1668.6 77.3539538056288 24.4582654372965
"8345" 1668.8 82.3237642204726 24.4136385682652
"8346" 1669 86.4659490641914 23.7888624018277
"8347" 1669.2 88.2336180378134 23.2753262315092
"8348" 1669.4 88.8065000115836 25.6358683282639
"8349" 1669.6 89.2643925318689 28.7751935413831
"8350" 1669.8 90.4925908870001 31.8294882445927
"8351" 1670 93.2774664822468 36.8828328722435
"8352" 1670.2 96.3793838798192 40.7195342902785
"8353" 1670.4 98.9168455239101 44.5768693942027
"8354" 1670.6 101.037726428366 47.4824762333067
"8355" 1670.8 103.445949922838 51.2761696509501
"8356" 1671 105.56595623723 54.8777712873316
"8357" 1671.2 105.82292669958 58.8086163285996
"8358" 1671.4 106.138284330785 61.7703849355152
"8359" 1671.6 106.184291412261 65.6022729269914
"8360" 1671.8 105.656741196626 69.7059390571659
"8361" 1672 104.508827091784 75.0560387243764
"8362" 1672.2 104.507636858265 79.1413609882834
"8363" 1672.4 105.410943858607 82.9747574250623
"8364" 1672.6 106.930001241336 84.924392856607
"8365" 1672.8 106.938287855314 84.8456700238091
"8366" 1673 105.783831686805 83.8580800925764
"8367" 1673.2 104.428704826236 83.2699523613766
"8368" 1673.4 103.485469958831 82.5984147991971
"8369" 1673.6 101.05893523741 82.0796673328277
"8370" 1673.8 97.8222274310785 82.1936046405553
"8371" 1674 94.5275089655201 82.0712287975927
"8372" 1674.2 90.2451576670325 82.1011942084272
"8373" 1674.4 85.2503131517801 81.0547098608227
"8374" 1674.6 81.1388778190313 80.3432764287027
"8375" 1674.8 77.2183057977814 79.2764090646433
"8376" 1675 73.522558837698 77.5973101843997
"8377" 1675.2 69.7836905696365 76.2195393987687
"8378" 1675.4 65.5796381295447 75.3637916576354
"8379" 1675.6 61.753317954097 73.5997280698055
"8380" 1675.8 58.7634341606358 70.5318277007381
"8381" 1676 55.6498491256257 68.0362355559779
"8382" 1676.2 51.705896367201 65.4631292618663
"8383" 1676.4 49.5165089921648 61.4784348866555
"8384" 1676.6 46.9518801413535 57.3412255943725
"8385" 1676.8 44.5155562181501 52.8492303968827
"8386" 1677 43.7872457155601 48.2495795757127
"8387" 1677.2 44.2997727901442 44.6845953759261
"8388" 1677.4 45.894822912524 41.78309082097
"8389" 1677.6 47.5709739976674 37.6665976352949
"8390" 1677.8 50.4004244682746 34.7036011735251
"8391" 1678 53.6970320789582 32.7878861457796
"8392" 1678.2 57.6913553104601 30.1041323480827
"8393" 1678.4 62.4351103487201 29.4654001426027
"8394" 1678.6 67.4553896954501 28.3047769887427
"8395" 1678.8 72.8423739222813 28.1207218950841
"8396" 1679 78.3027094498387 27.9448741233354
"8397" 1679.2 83.4691595937162 29.0894415398251
"8398" 1679.4 88.9996875967206 29.7831263680501
"8399" 1679.6 93.047789639217 32.7944119331779
"8400" 1679.8 95.8927188695572 36.3827080302615
"8401" 1680 97.7765390972297 41.342655215713
"8402" 1680.2 99.1846067380976 46.017100167484
"8403" 1680.4 100.800612730216 50.573925753519
"8404" 1680.6 102.918857289206 54.9693825682333
"8405" 1680.8 104.987348016189 60.2905205093181
"8406" 1681 107.048524932183 65.4292964399451
"8407" 1681.2 106.744446081263 70.0146620347321
"8408" 1681.4 105.808095177359 75.0827703975905
"8409" 1681.6 104.695321300216 80.0187173812027
"8410" 1681.8 103.435545036846 83.7647569681543
"8411" 1682 100.906998804185 86.6718211966587
"8412" 1682.2 97.7311231370435 90.0584105838694
"8413" 1682.4 93.6460065925101 93.697799369836
"8414" 1682.6 89.347637142038 97.0286306241329
"8415" 1682.8 85.9635030210983 100.603397676173
"8416" 1683 82.1927814620173 103.883080488096
"8417" 1683.2 77.9759938638171 106.824275550772
"8418" 1683.4 73.7862384759851 109.063506541978
"8419" 1683.6 69.0973588828332 109.723360051626
"8420" 1683.8 64.3118335674912 111.023755470216
"8421" 1684 59.6235635065768 110.776096449286
"8422" 1684.2 56.3097324113332 109.543604271472
"8423" 1684.4 51.6183214472266 107.989133927905
"8424" 1684.6 46.9177364698126 105.880532214922
"8425" 1684.8 41.8388665072522 104.842359898413
"8426" 1685 37.4051001721506 103.059123079804
"8427" 1685.2 32.7970430812638 101.273376955288
"8428" 1685.4 29.4949297794296 99.2874086765469
"8429" 1685.6 29.7731232487153 96.9556415976248
"8430" 1685.8 30.8343437906409 95.1331825624719
"8431" 1686 31.645028092803 91.9671268870241
"8432" 1686.2 32.0708284345051 88.0275200039432
"8433" 1686.4 33.3711912958513 83.6087222807262
"8434" 1686.6 34.9195078896134 79.2675950141313
"8435" 1686.8 37.1235650845697 75.187621431607
"8436" 1687 39.8818969623534 71.63304846528
"8437" 1687.2 42.4197261043999 67.4523209543251
"8438" 1687.4 45.7107990037434 64.169417228286
"8439" 1687.6 49.5151401526748 61.9083225307027
"8440" 1687.8 53.8478829551431 61.0764430303143
"8441" 1688 58.4375961694856 61.0044562021933
"8442" 1688.2 63.511059653299 61.5657324250082
"8443" 1688.4 67.558981663583 62.6508650991887
"8444" 1688.6 71.2047659870993 64.9083007535405
"8445" 1688.8 74.8533704245923 66.6110921311139
"8446" 1689 78.9165897053959 67.6687819680456
"8447" 1689.2 82.9056628613688 68.2434769294275
"8448" 1689.4 85.7148754459755 69.6285812942261
"8449" 1689.6 89.2811867252467 70.2107926265585
"8450" 1689.8 93.6014956374244 69.6977396707027
"8451" 1690 96.7283902321958 68.9892736355884
"8452" 1690.2 99.8833102431323 69.6941334590638
"8453" 1690.4 103.355343592363 71.2335775784951
"8454" 1690.6 105.285839538381 72.5920427060557
"8455" 1690.8 103.470339905219 74.9307363982665
"8456" 1691 101.739415217899 78.0516707495004
"8457" 1691.2 99.7002130431033 81.4172718222482
"8458" 1691.4 98.3662143122894 85.1422736551854
"8459" 1691.6 96.6384410104601 89.6435159348152
"8460" 1691.8 94.5614214279467 93.787937069532
"8461" 1692 91.8871369691694 97.4944189832583
"8462" 1692.2 89.0532696338404 99.4243292677725
"8463" 1692.4 85.7608822729217 102.227613691993
"8464" 1692.6 81.9921182823785 105.662168807601
"8465" 1692.8 77.3135379875304 107.801793515677
"8466" 1693 72.9267902860565 110.7916647288
"8467" 1693.2 69.7065312489101 112.302051710825
"8468" 1693.4 67.9514473869861 111.933142606386
"8469" 1693.6 63.6082375669364 111.88870764019
"8470" 1693.8 59.0424482596244 111.241297750703
"8471" 1694 53.8495034996244 109.980154023274
"8472" 1694.2 49.8064250793387 107.59696330306
"8473" 1694.4 45.5547015570887 104.745480242881
"8474" 1694.6 42.7697531016476 102.573948387215
"8475" 1694.8 41.9762062305101 100.264328930079
"8476" 1695 40.0832840170908 97.2422448585341
"8477" 1695.2 38.2876322360443 93.365218700349
"8478" 1695.4 37.3948749644657 88.8539358964805
"8479" 1695.6 36.4670482270887 83.765056100917
"8480" 1695.8 37.3541936556405 78.4936545310398
"8481" 1696 37.693817474117 73.1850706776337
"8482" 1696.2 39.2615114910803 68.2020058475431
"8483" 1696.4 39.9673565470364 63.4498071857764
"8484" 1696.6 42.1774971090784 59.2244441497918
"8485" 1696.8 44.5561556044556 55.4604161203694
"8486" 1697 46.5330152574101 50.8161925233427
"8487" 1697.2 48.667615146737 46.6328261297123
"8488" 1697.4 51.319797552253 42.1120752563313
"8489" 1697.6 54.2241373715958 38.183983470017
"8490" 1697.8 56.0640284938063 33.1389186598536
"8491" 1698 57.4308507466743 28.593867243731
"8492" 1698.2 60.3330162963044 25.2568679397508
"8493" 1698.4 64.934567933046 24.0010862061881
"8494" 1698.6 69.4063141299726 22.567708985609
"8495" 1698.8 73.8476397488489 22.9811077927945
"8496" 1699 78.5729545342876 24.7655201886415
"8497" 1699.2 83.3589505372972 25.8215443073801
"8498" 1699.4 88.0661874478901 28.3904605772827
"8499" 1699.6 92.3932086691601 31.5802268961127
"8500" 1699.8 95.2871377432091 36.0426394297336
"8501" 1700 98.1211523752005 40.2235902990253
"8502" 1700.2 99.9829728193344 44.7676707736421
"8503" 1700.4 102.103425263001 48.8276094041876
"8504" 1700.6 104.316696676691 51.9037898915152
"8505" 1700.8 106.232473373951 53.6772374085377
"8506" 1701 106.521362358062 56.152808755036
"8507" 1701.2 107.635594114771 58.9468015586631
"8508" 1701.4 108.400661650034 61.6874885396202
"8509" 1701.6 109.318962996285 62.2977933877027
"8510" 1701.8 110.528698291374 62.3018085511769
"8511" 1702 110.508423703534 62.5214499194453
"8512" 1702.2 108.802177997457 61.6433217414037
"8513" 1702.4 106.134227342691 60.6831121263902
"8514" 1702.6 103.700152651143 60.5659715187124
"8515" 1702.8 100.830816592596 61.006975690217
"8516" 1703 97.0110852139295 62.4263565832173
"8517" 1703.2 92.8910700005139 63.7050324276178
"8518" 1703.4 88.7594455733501 65.4174549522727
"8519" 1703.6 83.8634294755233 66.9310268846555
"8520" 1703.8 79.0204486005959 68.0471250862741
"8521" 1704 73.9652312740503 68.4274094922635
"8522" 1704.2 69.183527526653 67.7689316169884
"8523" 1704.4 64.0100649759662 67.3863939305625
"8524" 1704.6 59.5266920599835 65.5207540575559
"8525" 1704.8 54.9638087169652 63.2804033480238
"8526" 1705 50.8568310990605 59.8989286401629
"8527" 1705.2 46.7718417263252 56.1581160099008
"8528" 1705.4 43.0987558781624 52.5282627317401
"8529" 1705.6 39.2832934478244 48.8925774143884
"8530" 1705.8 36.5785983534984 45.0197970354968
"8531" 1706 34.5936537916091 42.0112773895959
"8532" 1706.2 34.8011992383897 41.1550897219884
"8533" 1706.4 35.3884689638789 39.8585922411715
"8534" 1706.6 36.8611556419101 37.3507192463156
"8535" 1706.8 38.3438780273312 33.8623211334711
"8536" 1707 40.3034891271472 29.8954241506924
"8537" 1707.2 43.1778861038788 25.9471800677027
"8538" 1707.4 46.5580802135537 22.0936037334255
"8539" 1707.6 50.798746064868 19.1854193644185
"8540" 1707.8 55.3209693818463 17.7696731730325
"8541" 1708 60.1833406164585 16.4323651526059
"8542" 1708.2 64.962863732191 16.6553098089387
"8543" 1708.4 69.9689116157312 17.6931310281238
"8544" 1708.6 74.5018911757226 19.4073152605777
"8545" 1708.8 79.1973210800154 20.9564868404606
"8546" 1709 84.2494533525596 22.2826742035584
"8547" 1709.2 89.5444178038456 23.3255805356382
"8548" 1709.4 93.2893890595019 26.2995584621313
"8549" 1709.6 95.0098378742154 30.7014576519238
"8550" 1709.8 96.9167503936914 35.3918483499527
"8551" 1710 98.9522519654556 40.4834913466421
"8552" 1710.2 100.466614975723 46.1306958341089
"8553" 1710.4 101.923073701379 51.502148070234
"8554" 1710.6 102.009008085546 57.1481231673694
"8555" 1710.8 101.639167330492 62.9654577139884
"8556" 1711 101.428535132318 68.7479076827129
"8557" 1711.2 99.9745663776575 74.2156016119027
"8558" 1711.4 99.4508622659823 79.4104201148573
"8559" 1711.6 99.3466064695653 84.1753115274613
"8560" 1711.8 100.154806462232 88.9209083983455
"8561" 1712 100.658938141032 93.7291441715405
"8562" 1712.2 98.4932959669226 97.9538503460527
"8563" 1712.4 94.7911716782473 101.321867512924
"8564" 1712.6 90.4957256524345 105.752291810788
"8565" 1712.8 86.6115384470494 108.856815837171
"8566" 1713 82.0982871075439 112.150063083703
"8567" 1713.2 77.4360297955255 114.25220706828
"8568" 1713.4 72.3013176078841 115.301236381248
"8569" 1713.6 67.6118096126128 115.434249769757
"8570" 1713.8 62.3377426344701 115.795510305223
"8571" 1714 57.6475398390476 115.148988682603
"8572" 1714.2 52.755049680215 113.532209661593
"8573" 1714.4 48.1590560853851 111.50256778394
"8574" 1714.6 43.9963966238322 107.790012710534
"8575" 1714.8 40.4280595739351 103.961438315278
"8576" 1715 37.5006571725397 99.5715968872583
"8577" 1715.2 35.5978719647178 94.4890576835873
"8578" 1715.4 34.5934573619751 89.3129082868845
"8579" 1715.6 34.0724768649491 83.6074131349884
"8580" 1715.8 34.98262351638 78.5007195228955
"8581" 1716 36.2676762407673 73.3698934652741
"8582" 1716.2 38.8033683974448 68.7529836314453
"8583" 1716.4 42.3471675814349 64.6423308239007
"8584" 1716.6 45.6727762285994 61.1974436849163
[truncated: 19,770 more chars]
