# Supplementary material for: Adaptive switch to sexually dimorphic movements by partner-seeking termites
Source: Sci Adv. 2019 Jun 19;5(6):eaau6108. doi: 10.1126/sciadv.aau6108 (PMC6584256; doi:10.1126/sciadv.aau6108)
Supplement: Data file S1 [file aau6108_Data_file_S1.zip › Dataset/CfExperimetns/170630_173_F_02_set1_before-position_5FPS.txt]

"time" "x" "y"
"1" 0 103.035720265318 47.9040865195675
"2" 0.2 108.645206813973 49.4905210164925
"3" 0.4 115.103059687969 52.2116211016389
"4" 0.6 117.681366947358 57.1048534978051
"5" 0.8 115.834312655131 64.6012034582804
"6" 1 114.665088686513 73.5356649178604
"7" 1.2 114.341212921218 83.2958045942804
"8" 1.4 114.181324885186 92.6308060825856
"9" 1.6 112.393029484778 102.42363735773
"10" 1.8 109.56916999966 110.460371946722
"11" 2 101.339813365292 112.237518278246
"12" 2.2 98.4360074104777 115.609185588639
"13" 2.4 95.76223986779 119.12712343828
"14" 2.6 90.9982429428125 121.390381862847
"15" 2.8 83.8784644053319 123.587192929732
"16" 3 75.3582894534181 126.19011178882
"17" 3.2 66.5098616685417 127.30601143528
"18" 3.4 58.6634128287929 127.708182428922
"19" 3.6 52.5975213244763 126.452490195472
"20" 3.8 45.4941587371334 124.067968845106
"21" 4 37.9764654508544 122.328936181292
"22" 4.2 32.7382005650103 119.495427400878
"23" 4.4 27.7432514218435 116.096413436108
"24" 4.6 23.7813927040849 112.304668426005
"25" 4.8 20.8908922104325 109.51498268752
"26" 5 18.7439804767982 107.13142104268
"27" 5.2 13.3414633032696 102.67197973003
"28" 5.4 10.9667026881852 97.8124456279167
"29" 5.6 8.40121094453747 94.1198488284053
"30" 5.8 6.62281828132426 90.5506538913392
"31" 6 4.8648331067098 85.2957900761723
"32" 6.2 3.44798796202644 80.7667090292044
"33" 6.4 2.71576669966831 77.6394197059897
"34" 6.6 2.530088732959 73.6133779400246
"35" 6.8 2.34854136695646 69.5658869101485
"36" 7 1.92055141420922 66.6341557338298
"37" 7.2 2.54292013716249 63.1204028040616
"38" 7.4 3.52741591457918 61.4421620626137
"39" 7.6 3.03760519087954 60.3384235289178
"40" 7.8 2.28750627804293 59.1951786279652
"41" 8 2.94957353197132 57.6709132087215
"42" 8.2 2.6128251627779 55.7107821648381
"43" 8.4 5.73155968495967 53.0199568425823
"44" 8.6 5.44397870020098 49.179655485915
"45" 8.8 8.14186989431816 47.1338029471672
"46" 9 11.5486303413085 43.8512759185081
"47" 9.2 16.3165128801455 39.7204438557561
"48" 9.4 21.4527900291574 34.6397668162089
"49" 9.6 26.9640411072525 28.6374645229004
"50" 9.8 32.2725288881625 21.2441717003741
"51" 10 35.1916511447949 15.2644098965451
"52" 10.2 39.7698428854125 14.0074411691458
"53" 10.4 47.6594636925047 11.3873843266202
"54" 10.6 53.9100195099635 7.4920584063416
"55" 10.8 59.4463205503757 6.78322981332248
"56" 11 65.2424932908157 11.0678059848288
"57" 11.2 73.580781658725 15.1546325716554
"58" 11.4 82.6537963718919 17.7362153871051
"59" 11.6 91.0432668787636 19.0455431102485
"60" 11.8 99.4997564440508 21.1876328237485
"61" 12 107.06765314067 24.4227604023107
"62" 12.2 114.256144286663 27.3418248052804
"63" 12.4 118.539340201397 31.5787956435531
"64" 12.6 121.143680679519 38.0896468388561
"65" 12.8 124.337759699631 46.2839022149991
"66" 13 127.508972059579 55.2027602524925
"67" 13.2 128.792039854232 64.6092337852288
"68" 13.4 127.498153424663 75.0429171344504
"69" 13.6 126.2186039677 85.0110499847046
"70" 13.8 122.730953768148 93.6320556717216
"71" 14 117.388299767833 102.117658584548
"72" 14.2 110.748919477453 110.157371150025
"73" 14.4 103.045427118361 115.33090175166
"74" 14.6 95.1095519718809 119.824071287649
"75" 14.8 86.5960553048338 123.148738242584
"76" 15 77.6004454620125 124.822052858414
"77" 15.2 66.9287661396385 125.993547999363
"78" 15.4 57.0658895803671 126.24824399411
"79" 15.6 47.1866181560606 125.137476169762
"80" 15.8 37.7892410882296 122.119399534744
"81" 16 30.6905899072302 118.196975391563
"82" 16.2 25.8058877685833 113.441798855
"83" 16.4 19.9717409879125 108.74123391828
"84" 16.6 14.6333937746325 101.94366922744
"85" 16.8 8.06042394466247 92.6106492575303
"86" 17 5.89144219579823 87.3017905519947
"87" 17.2 5.88155087244583 81.833125153547
"88" 17.4 4.47572522348146 75.3183670405562
"89" 17.6 3.1595823274125 72.795880814348
"90" 17.8 2.48728144330536 69.7802385448161
"91" 18 1.93363428890115 66.6193706263713
"92" 18.2 2.5072186419375 65.1269891152304
"93" 18.4 2.11259302359486 64.504981246551
"94" 18.6 1.86682062737035 64.0662675824009
"95" 18.8 0 61.6363565593679
"96" 19 0.865803964344077 61.2804519407014
"97" 19.2 0.936174522890536 60.7407340845002
"98" 19.4 1.23386531224583 60.9661421262804
"99" 19.6 0.419233256252706 59.3493696339917
"100" 19.8 0.935270988545839 58.4735286414804
"101" 20 0.661168212827398 57.1763973333442
"102" 20.2 1.18012879595646 55.5534958572035
"103" 20.4 1.65404713288027 53.2772335945384
"104" 20.6 2.14447211501889 51.5539297487804
"105" 20.8 2.5753760419125 49.4483529281241
"106" 21 3.08438745898182 47.2948152779239
"107" 21.2 3.78362085965115 45.1763444654054
"108" 21.4 4.29959598175625 42.8760322162491
"109" 21.6 4.76118187201453 41.4793519682191
"110" 21.8 5.13689590910482 40.2405503353477
"111" 22 6.18609544535 39.0624634081241
"112" 22.2 6.79400096822934 36.1274132791913
"113" 22.4 8.48093958011903 34.6204142270412
"114" 22.6 9.6999388906701 31.3545548470986
"115" 22.8 11.4866385852277 28.630183111226
"116" 23 13.4297594913473 26.653195174063
"117" 23.2 15.2371530868309 23.8379118230865
"118" 23.4 17.3957670740704 21.9110978378488
"119" 23.6 19.3226228929125 19.611296729569
"120" 23.8 21.7499311633065 17.1565717873713
"121" 24 24.1288590005721 15.9256329472591
"122" 24.2 26.3699955579967 14.5275503277751
"123" 24.4 28.8010718107186 12.7340182061681
"124" 24.6 29.6273726510375 12.0997205370616
"125" 24.8 30.7080282368639 10.8504439218241
"126" 25 33.2267324878125 9.45602481565038
"127" 25.2 35.9471017563799 7.58182331770429
"128" 25.4 38.5507991030025 6.72193939951038
"129" 25.6 40.8129306756947 6.15743802568632
"130" 25.8 43.2268787596749 4.81549883523087
"131" 26 44.7970419570775 3.34840333650368
"132" 26.2 48.2573681653182 2.67166294191245
"133" 26.4 51.7525629191125 2.16346121179467
"134" 26.6 56.1878098300398 1.29448597500765
"135" 26.8 59.2414951001843 1.07207852180464
"136" 27 62.7022578701982 0.646379492623236
"137" 27.2 66.8226428585165 0.299950582290277
"138" 27.4 70.7724443449403 0.0968958734748188
"139" 27.6 74.867718947305 0.855379919579439
"140" 27.8 80.0453712610214 2.16632577821107
"141" 28 85.6089566889228 3.59882479435254
"142" 28.2 90.8691683062298 5.86600229301115
"143" 28.4 96.5480059526095 8.72197060143189
"144" 28.6 102.797911673723 12.5795810887904
"145" 28.8 106.924171690969 16.4464388182615
"146" 29 111.810028853157 20.4081837660355
"147" 29.2 116.65948796612 25.4651665504289
"148" 29.4 118.629661100964 29.9101910409608
"149" 29.6 122.237346318367 35.8905134139774
"150" 29.8 124.680390785003 40.7451299547652
"151" 30 125.821265012579 45.9970854506743
"152" 30.2 127.852571904532 53.6337041251604
"153" 30.4 129.585717218183 61.8398550821504
"154" 30.6 130.093642292397 70.5337494416743
"155" 30.8 128.547989472368 78.0283076570329
"156" 31 126.446200276589 85.3920742069568
"157" 31.2 122.866794168064 94.4921082207652
"158" 31.4 118.030116890993 102.08777344453
"159" 31.6 112.460020706774 108.619696913259
"160" 31.8 105.279288700464 112.340481838142
"161" 32 97.8262016338655 117.734192373245
"162" 32.2 89.852254451458 121.610000151655
"163" 32.4 81.3972757754406 125.02169921782
"164" 32.6 74.1610812149495 127.628166341688
"165" 32.8 69.7711195798755 125.416356536503
"166" 33 61.3422009092458 124.06042096028
"167" 33.2 52.5983127426653 125.01294706373
"168" 33.4 45.6036774828702 124.168302559168
"169" 33.6 37.7276174942202 120.924681239819
"170" 33.8 29.8962303484936 116.195565771402
"171" 34 23.560982219089 109.917283172751
"172" 34.2 18.899073335925 101.820012230343
"173" 34.4 14.6814285136625 93.2829501416375
"174" 34.6 11.5160861548026 84.9264463142474
"175" 34.8 7.31462141761777 77.0724702687435
"176" 35 4.88929113350074 68.7754146433039
"177" 35.2 4.85797106458338 61.5791068083943
"178" 35.4 6.28833154531251 57.2791513466804
"179" 35.6 6.40741114067113 54.00491014197
"180" 35.8 8.36180020305537 48.0722314831815
"181" 36 11.2307930874772 41.8194493288215
"182" 36.2 13.5899619640361 34.0343052993478
"183" 36.4 17.8717369530993 27.6999097324123
"184" 36.6 24.0006006308792 25.7406668376137
"185" 36.8 32.3781832163912 23.3545823791846
"186" 37 41.1492188372875 21.3253114622491
"187" 37.2 50.0778382340125 18.6263325164137
"188" 37.4 58.8073477107277 15.3204399111391
"189" 37.6 65.7680061024277 11.0784659887349
"190" 37.8 71.9654701856698 6.63054609258134
"191" 38 76.1118012974792 8.14956646311371
"192" 38.2 82.3601038936 11.5520271444054
"193" 38.4 90.2915156168813 14.3472919409991
"194" 38.6 97.5893316343908 16.9756910533891
"195" 38.8 104.680241259119 20.6290970272043
"196" 39 108.943253791717 25.4424488142586
"197" 39.2 110.892901156944 32.7538469223429
"198" 39.4 114.957589248504 40.8911714903008
"199" 39.6 119.027162284913 48.1149422331051
"200" 39.8 124.232960868576 55.0688078295279
"201" 40 127.79226414915 62.6177127020123
"202" 40.2 125.388519615913 68.1654519071895
"203" 40.4 120.918304281273 74.2456261233732
"204" 40.6 115.454918833074 80.5485693018933
"205" 40.8 108.814370923579 86.2774203773137
"206" 41 101.378697985738 90.8950150366757
"207" 41.2 92.497323908089 94.494237235551
"208" 41.4 83.9039722718216 97.6404714832674
"209" 41.6 75.2973744609525 99.9911219976804
"210" 41.8 65.7000032543801 100.82199315928
"211" 42 56.5093003192725 100.60388947936
"212" 42.2 47.6349904698292 100.69216954028
"213" 42.4 38.3510561920554 100.832109285436
"214" 42.6 28.6112360715015 101.227469667938
"215" 42.8 19.6341995785125 101.44514653048
"216" 43 17.3325868701591 98.5118441033762
"217" 43.2 17.8315058975411 95.2859431204947
"218" 43.4 17.4843204478725 92.1393895205604
"219" 43.6 13.4178865666711 85.7535000022459
"220" 43.8 10.3692698584297 78.2461134828321
"221" 44 8.1536038002351 72.3738691635707
"222" 44.2 9.1353791513824 70.7295039310756
"223" 44.4 12.9979548455429 67.479901096976
"224" 44.6 17.4460814910034 61.1490754075986
"225" 44.8 18.6853069450943 56.6126250845872
"226" 45 18.290072248773 54.1488925518153
"227" 45.2 19.0629756549125 48.5580000795496
"228" 45.4 19.2330893625677 40.8166211221769
"229" 45.6 18.0814520299455 34.0812399278738
"230" 45.8 19.3751358174518 27.8115237414377
"231" 46 21.0540748550103 26.4330594722804
"232" 46.2 23.9757747107546 22.1201821926593
"233" 46.4 30.728009656236 18.0976194641333
"234" 46.6 35.0008119833717 13.7911533894538
"235" 46.8 40.4937506739668 11.7051343472478
"236" 47 47.8132627582386 9.49954395054124
"237" 47.2 54.4879465714425 6.32467912537038
"238" 47.4 62.6025718770375 6.20491683684288
"239" 47.6 72.0610766239441 6.19287398797511
"240" 47.8 78.9727574816772 5.45890832030979
"241" 48 81.671827043956 5.27463182786733
"242" 48.2 82.7110765231572 7.92076384381229
"243" 48.4 85.9424243803813 14.0308468696866
"244" 48.6 89.029792319725 21.1873738670616
"245" 48.8 92.908016706523 29.0445640607962
"246" 49 96.8231355772351 36.3080302336352
"247" 49.2 100.556299726338 44.8997787238655
"248" 49.4 104.959474930073 52.8976042054304
"249" 49.6 109.750674600003 59.7741252609167
"250" 49.8 115.177828960388 66.3405878681833
"251" 50 118.586548790125 73.8816251922501
"252" 50.2 121.850825998163 82.1585496918404
"253" 50.4 123.396939702462 90.2891604221705
"254" 50.6 119.785164705525 95.6918662794417
"255" 50.8 114.782815104651 100.410393276314
"256" 51 107.745784847492 105.389424118644
"257" 51.2 99.8722774088216 109.309423004034
"258" 51.4 91.3234852725178 113.592537575649
"259" 51.6 82.6569865017755 115.88331136902
"260" 51.8 72.901024220808 116.354323456355
"261" 52 63.2629247082971 114.902862604665
"262" 52.2 55.1695205711925 113.89782806496
"263" 52.4 43.9037978389982 112.11664801228
"264" 52.6 34.9804039682503 110.279819240753
"265" 52.8 28.0031021451398 110.470248480417
"266" 53 24.9439855956125 108.96193407058
"267" 53.2 26.7105854572356 105.753293394834
"268" 53.4 28.1191003917268 99.8038050616947
"269" 53.6 30.9738355727435 92.4456269812663
"270" 53.8 35.7699324172573 85.6371064127976
"271" 54 41.342075239723 79.1100178048383
"272" 54.2 47.304911710637 72.3230593271681
"273" 54.4 52.0185046356095 65.2149151117349
"274" 54.6 55.2325848907298 58.0925462518765
"275" 54.8 55.8827535386254 50.9041689625972
"276" 55 55.2011503256398 43.2825915988561
"277" 55.2 53.8336355316825 36.1386732287204
"278" 55.4 54.4451047771725 29.4981951168704
"279" 55.6 58.2416024485929 24.0841888398577
"280" 55.8 61.8606298944525 17.0429171100104
"281" 56 67.1740815196184 11.446068161251
"282" 56.2 73.7217384078428 11.1078341224199
"283" 56.4 79.5565942502351 14.0537492218288
"284" 56.6 86.5335668068158 17.8395734662159
"285" 56.8 93.4142186138157 23.6104427236997
"286" 57 99.7258065506388 30.2170763250277
"287" 57.2 106.555980884725 36.7378092304054
"288" 57.4 113.499823354761 43.6759965049167
"289" 57.6 119.934629381723 51.2306689374704
"290" 57.8 125.815082935484 59.9015884504804
"291" 58 128.654395031381 69.0598333733116
"292" 58.2 124.233354352974 72.6131753737089
"293" 58.4 119.031261978144 78.3269763976067
"294" 58.6 112.864597370506 85.6610286529366
"295" 58.8 105.010903852876 91.7046211695093
"296" 59 96.8094167298435 97.1287350325562
"297" 59.2 88.7714262358598 100.847616241978
"298" 59.4 79.9802122626048 104.242346198319
"299" 59.6 70.842626771451 107.50790953778
"300" 59.8 63.4984667650504 111.333229621763
"301" 60 57.0642035593411 116.159726432566
"302" 60.2 49.5916396383491 119.330087124323
"303" 60.4 44.1456625140596 116.727295657648
"304" 60.6 40.1439398927941 111.014855456294
"305" 60.8 35.003949503702 104.342604721899
"306" 61 29.964650904453 97.9641191680507
"307" 61.2 24.0539725631347 90.16683983691
"308" 61.4 18.9289186570321 82.474529091476
"309" 61.6 14.3432589254609 74.6227492733449
"310" 61.8 9.91446750350625 66.7311222074991
"311" 62 6.93182841144859 58.9518684500433
"312" 62.2 6.6075449143831 53.9755220773039
"313" 62.4 9.24398260454583 53.7090018241804
"314" 62.6 11.8081263578537 49.1277554101745
"315" 62.8 16.5744465086878 42.9877589333028
"316" 63 23.1231736733081 38.1343047803903
"317" 63.2 30.7167171136572 34.7983962838016
"318" 63.4 35.8473149684839 31.9241705660276
"319" 63.6 44.7234253478813 30.0518928519054
"320" 63.8 54.3381027838283 29.0076668217119
"321" 64 63.4944187064976 28.5544326508336
"322" 64.2 72.696027071586 30.7649292083008
"323" 64.4 80.9174389274625 35.1377331262304
"324" 64.6 88.4009591651938 40.6568597289679
"325" 64.8 95.9481218973383 45.8950338809833
"326" 65 102.953700016523 52.3211873370704
"327" 65.2 108.806388241505 58.7024215464357
"328" 65.4 113.867637466437 65.4379873787655
"329" 65.6 119.027162284913 72.9748268837804
"330" 65.8 124.788246050833 81.2250536021121
"331" 66 123.145005200069 85.6285727481866
"332" 66.2 119.031219273006 91.0649367938116
"333" 66.4 114.571786876814 98.6050052040496
"334" 66.6 109.659576776444 106.473377573874
"335" 66.8 103.508603256591 113.498342243066
"336" 67 97.015185849289 117.028562820563
"337" 67.2 89.9165905464613 120.134048092963
"338" 67.4 81.5159570938523 122.918598769076
"339" 67.6 72.3054494774568 125.23047686823
"340" 67.8 64.2732593642296 126.707556215988
"341" 68 53.5326560763776 127.659252445118
"342" 68.2 49.4104197011535 123.875852441702
"343" 68.4 42.3709518232339 118.635648309209
"344" 68.6 36.5224980371828 114.227159007645
"345" 68.8 28.6421041139839 109.824333825366
"346" 69 19.3919807167618 104.962121721363
"347" 69.2 16.3082251640769 99.5468762438968
"348" 69.4 16.3931247076516 94.2348556213238
"349" 69.6 14.8173924389666 87.095777009875
"350" 69.8 13.9317762746808 79.1493648606097
"351" 70 12.5113087006057 69.5713826902236
"352" 70.2 10.8951364765508 63.7228223765357
"353" 70.4 7.89538221625293 56.3228760935357
"354" 70.6 7.67174469509545 52.2046310586462
"355" 70.8 10.7796643121951 49.437240308563
"356" 71 15.5153465561166 46.7690020770661
"357" 71.2 21.1685524755687 44.8315004774366
"358" 71.4 27.9789267791383 43.9927509066997
"359" 71.6 36.0739694371441 43.2172035623646
"360" 71.8 44.3746473108519 43.6091176708864
"361" 72 52.8395860674317 45.3935493664246
"362" 72.2 61.3426336546425 47.7293259330404
"363" 72.4 69.2372079260325 48.5199517727504
"364" 72.6 78.0324624753382 49.4272646236764
"365" 72.8 87.0571687945982 51.7894668861089
"366" 73 95.2376464685656 53.9980580860763
"367" 73.2 103.719430268118 55.6586471142216
"368" 73.4 111.415127911467 56.279638018617
"369" 73.6 118.811218047368 57.3863522360328
"370" 73.8 122.259770398013 61.7580662021804
"371" 74 121.765888204881 65.4340081631421
"372" 74.2 120.404967789783 70.1124254777643
"373" 74.4 121.066649460816 77.6421953797642
"374" 74.6 122.575674537579 84.4248766746743
"375" 74.8 123.769070347974 87.4916504248474
"376" 75 123.388464653893 86.25732556632
"377" 75.2 125.044868859736 85.7891817474274
"378" 75.4 124.279117780822 85.2982355661289
"379" 75.6 124.195440557303 83.7164331198404
"380" 75.8 124.56844566619 81.0399585413596
"381" 76 125.919616239094 76.9501834595228
"382" 76.2 128.771352202427 71.237045012309
"383" 76.4 128.247288695525 68.9529441563926
"384" 76.6 124.272847890131 64.2928723631554
"385" 76.8 120.168581826219 58.7707090445774
"386" 77 116.184025028813 53.5324417023404
"387" 77.2 112.336052961653 47.3086974074804
"388" 77.4 110.251367865771 40.1534404237695
"389" 77.6 108.872222150291 32.3284183392909
"390" 77.8 109.193987182437 25.1566747825081
"391" 78 110.690987980278 23.6618245282419
"392" 78.2 110.422290538069 24.0150945684054
"393" 78.4 109.531300668366 24.5338871489711
"394" 78.6 107.434443000535 24.8751760442804
"395" 78.8 103.026735840119 25.5617689983732
"396" 79 97.3019910428813 26.4858003174991
"397" 79.2 90.8847519726545 27.2873826424739
"398" 79.4 83.1444846465829 25.9965097204782
"399" 79.6 76.307077657725 24.6236427824679
"400" 79.8 68.2720283295034 23.4013829149508
"401" 80 60.2698037231312 24.7331814609991
"402" 80.2 54.1436311969719 28.2647293443101
"403" 80.4 49.2106164590925 33.5720602810904
"404" 80.6 45.6369706965561 38.6416211877457
"405" 80.8 43.0116150186772 45.4980397566039
"406" 81 41.9874422548615 52.1858263433008
"407" 81.2 43.0642845160156 57.9400472545381
"408" 81.4 46.0714813516725 60.7649155168304
"409" 81.6 50.5294479688445 64.8432047674842
"410" 81.8 54.9100306951549 70.5101451473107
"411" 82 60.0340115751225 75.2727049400804
"412" 82.2 65.4305737557739 77.0758393235774
"413" 82.4 70.2770951142225 77.8626861391304
"414" 82.6 76.132072002902 79.6757754707962
"415" 82.8 82.6216750640981 82.2759530718268
"416" 83 88.4885474028809 85.3825484491541
"417" 83.2 93.7859498896765 87.0154700824826
"418" 83.4 97.9267672093187 86.5860219383116
"419" 83.6 99.811855546619 86.7248414874325
"420" 83.8 98.4750847539894 89.3126300133188
"421" 84 96.2789894661888 92.0793973429383
"422" 84.2 93.6458627004185 96.0404172161117
"423" 84.4 91.7161194730606 101.110490090391
"424" 84.6 88.2450549084482 102.54215611103
"425" 84.8 86.656142208874 101.955453217473
"426" 85 86.2509135399774 102.511386227306
"427" 85.2 81.6913121851043 102.054428336911
"428" 85.4 74.9742086425345 101.315956197427
"429" 85.6 66.4131901483671 102.304005641112
"430" 85.8 57.6257834426725 102.06310695692
"431" 86 48.8226654883637 100.21878829539
"432" 86.2 40.7090099519758 96.7892442855335
"433" 86.4 33.4290673476686 91.9496570510365
"434" 86.6 29.0367506634358 85.3835495370362
"435" 86.8 25.189812899977 77.6212560863771
"436" 87 21.5159587718072 70.4104687674278
"437" 87.2 16.9168289533187 64.1995616369991
"438" 87.4 12.1860330941697 62.4572591216518
"439" 87.6 10.9663521293581 62.7001229384685
"440" 87.8 9.12556772782159 64.5480937959622
"441" 88 8.91952783304504 64.6012034582804
"442" 88.2 8.34045047169157 62.5904469407455
"443" 88.4 8.44062168601964 59.6818156097447
"444" 88.6 10.3205351299807 55.2893093318258
"445" 88.8 11.8920440705979 49.7706783529658
"446" 89 14.8210643829358 44.1132248877222
"447" 89.2 18.0985716280554 38.8276485038408
"448" 89.4 21.3695086191459 32.785761895347
"449" 89.6 24.0531621784968 26.3980508559208
"450" 89.8 28.0940037893912 22.0494406775357
"451" 90 34.4407927183964 21.1605453974094
"452" 90.2 42.0402809495148 20.3298741108826
"453" 90.4 49.5857924516708 22.0632820547309
"454" 90.6 57.5891595164704 24.7685840202593
"455" 90.8 64.7140459690465 29.0027640957855
"456" 91 70.5724056640301 34.8028645560451
"457" 91.2 76.231188115736 41.3513206320745
"458" 91.4 83.0181237294659 47.2829847683775
"459" 91.6 89.643321390457 52.6047298332606
"460" 91.8 96.418760870236 56.4375888282216
"461" 92 102.392861982442 62.6071126704404
"462" 92.2 108.254322754883 68.272817071358
"463" 92.4 112.433150745606 73.2081237832705
"464" 92.6 112.507420138732 78.8753103673304
"465" 92.8 113.417978911418 84.7894454066927
"466" 93 116.020447268873 89.1768145349804
"467" 93.2 118.661536582423 88.7046804756783
"468" 93.4 118.941965534944 88.2128741639054
"469" 93.6 120.449577588739 87.0762119345086
"470" 93.8 124.356172184057 84.3893189235496
"471" 94 127.856359419289 80.290804679262
"472" 94.2 128.438194447694 77.7015868300985
"473" 94.4 127.28765369957 78.5665156164232
"474" 94.6 125.905137316263 79.3248079182701
"475" 94.8 125.631415419203 79.8952633482159
"476" 95 124.987759748565 79.6889657881499
"477" 95.2 122.158665337155 79.1925914240683
"478" 95.4 116.300866285913 79.3767540957179
"479" 95.6 110.676907110833 80.5149826753004
"480" 95.8 105.297289652355 82.7423460080172
"481" 96 98.8830871347166 83.1914103439505
"482" 96.2 91.7642022949125 83.9172075346624
"483" 96.4 84.8709869118803 85.0128266520223
"484" 96.6 78.4406760007962 87.7883056424664
"485" 96.8 74.8265474693792 91.362178788147
"486" 97 74.2380137299125 95.4163253609189
"487" 97.2 74.8753296777307 99.7597999129167
"488" 97.4 77.1564486850325 104.4674403808
"489" 97.6 77.4984411899411 106.652928275509
"490" 97.8 75.4214059492587 108.80614572778
"491" 98 71.6431054899005 109.887748529449
"492" 98.2 68.3959508749125 110.403974884703
"493" 98.4 64.0033112092543 109.65164258823
"494" 98.6 58.0595993147941 109.210990434399
"495" 98.8 50.8587912998562 108.841801510463
"496" 99 43.6782652179829 109.1215622669
"497" 99.2 36.4293813042202 108.726254269934
"498" 99.4 35.7605840633537 107.116529509913
"499" 99.6 37.8251562090221 104.668684774308
"500" 99.8 42.8241143429388 100.032802212201
"501" 100 48.3459911565525 95.4161376641204
"502" 100.2 52.7776765081277 89.7935588920778
"503" 100.4 55.7725130980301 83.7952436932568
"504" 100.6 59.0983699907848 77.7437732285357
"505" 100.8 63.7807212194625 73.0332475123304
"506" 101 69.4258016987106 68.1364004679727
"507" 101.2 75.1987085105125 62.6278844494804
"508" 101.4 79.3049910180115 56.6074105220329
"509" 101.6 84.0017781846056 50.6843685779536
"510" 101.8 87.2990566111246 43.5225685915531
"511" 102 89.2170628901325 36.2749880286704
"512" 102.2 90.5759187618206 29.1235877395151
"513" 102.4 90.8317191853644 25.2983511100592
"514" 102.6 91.9910785222911 24.1416095757561
"515" 102.8 95.5290872459125 24.7621038599901
"516" 103 98.2774808821891 27.8915035325357
"517" 103.2 100.600584104267 31.6595071016997
"518" 103.4 105.20295444315 35.8686936367134
"519" 103.6 107.507024304176 41.3805409946172
"520" 103.8 108.056337133238 48.3572054674489
"521" 104 109.6230638836 55.6190318187179
"522" 104.2 111.140377430663 63.0027501493429
"523" 104.4 111.498730770737 70.4352359863319
"524" 104.6 112.891949322493 78.488142832603
"525" 104.8 110.799077969134 86.4853659284488
"526" 105 107.077488263322 93.8070919280872
"527" 105.2 102.892619586998 100.622508086183
"528" 105.4 97.957738850132 106.521566676354
"529" 105.6 92.9276848550644 112.60964909709
"530" 105.8 88.6765899586956 118.836193400521
"531" 106 89.2866045539968 121.632875698979
"532" 106.2 90.3658611456836 121.581259079377
"533" 106.4 91.1704967202174 120.922489096158
"534" 106.6 91.8690598333356 119.671383994857
"535" 106.8 92.666394280115 119.920855184825
"536" 107 93.0941027822296 119.274362420805
"537" 107.2 93.2441915515125 118.42607589568
"538" 107.4 93.443795365725 115.56346509673
"539" 107.6 93.7894507513125 110.291698853766
"540" 107.8 94.4747089348449 104.227231598186
"541" 108 97.0903427159645 97.8326778802284
"542" 108.2 100.798026319474 91.4794422358779
"543" 108.4 102.479775478952 85.2380342627409
"544" 108.6 103.220771998575 79.8737123451343
"545" 108.8 102.780663678627 73.0582849245661
"546" 109 101.890444576913 65.7040209375751
"547" 109.2 101.716876042815 58.1368339078565
"548" 109.4 101.212927565256 49.8946216184366
"549" 109.6 100.414555013544 41.265749584133
"550" 109.8 99.9146913752562 33.6220423744054
"551" 110 98.558733483368 25.5461456395081
"552" 110.2 100.695563112718 18.7192677414066
"553" 110.4 104.748022887261 18.2541714752804
"554" 110.6 107.622539189936 20.0044993267392
"555" 110.8 109.477012312225 21.5038189383741
"556" 111 111.877297289039 24.3217174580172
"557" 111.2 115.211134696125 28.7344781727349
"558" 111.4 117.788644959653 32.5243836757604
"559" 111.6 119.833366958903 37.4317164739604
"560" 111.8 121.786604739827 43.3460386028548
"561" 112 122.193183445042 50.0651459889578
"562" 112.2 121.922622393519 58.0077372327046
"563" 112.4 119.51116490332 65.107893699426
"564" 112.6 117.95109847382 72.4026660887031
"565" 112.8 115.668969691392 80.1720893534436
"566" 113 113.046900093558 87.4375968262481
"567" 113.2 109.675673858235 94.8249795332159
"568" 113.4 106.881938893637 102.464933441108
"569" 113.6 105.824100232613 109.560745513218
"570" 113.8 106.573152322703 110.81237351442
"571" 114 104.986238568451 110.29911734628
"572" 114.2 101.121752095991 109.072625787833
"573" 114.4 95.2694400079125 107.92983629953
"574" 114.6 88.3196613388476 106.304933535748
"575" 114.8 81.3013802599495 103.831977807206
"576" 115 75.3468601698419 99.0854113380686
"577" 115.2 69.425586473878 94.5725527412114
"578" 115.4 63.7565397871323 89.4117810190386
"579" 115.6 58.2231414252277 84.2906486311825
"580" 115.8 51.7952376136749 80.2108869150725
"581" 116 45.3275920148025 78.9726780815804
"582" 116.2 38.0054218817307 79.0312954125834
"583" 116.4 31.5543214909719 79.8368406464685
"584" 116.6 26.2801605325241 79.5825970061833
"585" 116.8 21.6112660732218 76.1046468119402
"586" 117 18.8964959552537 70.828155160198
"587" 117.2 20.0200474507962 65.8964204943501
"588" 117.4 23.062380691848 61.7869624270546
"589" 117.6 26.279802306902 57.127462697112
"590" 117.8 31.5098151265375 52.1827629033116
"591" 118 37.7575767909125 49.026303227341
"592" 118.2 43.8865498439025 44.7498738769904
"593" 118.4 49.4760675765302 40.0530844420745
"594" 118.6 56.0441608386268 36.1579083200253
"595" 118.8 62.9021648439606 32.8068998435688
"596" 119 69.2436227401478 27.9260310907804
"597" 119.2 75.3301381949022 24.0681281859608
"598" 119.4 82.5070949780072 22.8458278946488
"599" 119.6 87.7383453751064 21.7037704944232
"600" 119.8 93.999426343782 22.6441853742912
"601" 120 99.8174545315899 26.1482850822159
"602" 120.2 104.520376652531 30.781481514868
"603" 120.4 108.762441475979 36.7280724589804
"604" 120.6 112.466385168026 42.9313661878783
"605" 120.8 115.27746945954 49.9794730928229
"606" 121 117.113310869332 56.9541735133126
"607" 121.2 119.69085241878 64.2792938723926
"608" 121.4 123.058185654863 71.4247328729204
"609" 121.6 124.781280107687 78.5551485714417
"610" 121.8 121.915737807662 82.8535928920616
"611" 122 116.857809611423 88.2498738953204
"612" 122.2 111.705110173313 93.3830997905804
"613" 122.4 105.826882167305 98.1837917588875
"614" 122.6 99.3757129940606 102.928020756391
"615" 122.8 93.9406570840301 107.319283456057
"616" 123 89.7302989305792 112.722491567614
"617" 123.2 84.3450228831718 116.756640320984
"618" 123.4 83.3274214331422 116.316617524253
"619" 123.6 80.8116502217098 114.990311362578
"620" 123.8 73.7443182773773 113.839096591125
"621" 124 67.0648479459252 112.072277914647
"622" 124.2 60.3997776009495 108.750850482651
"623" 124.4 53.7289366013007 105.151992687104
"624" 124.6 45.909133499702 100.678503896175
"625" 124.8 38.3649658655196 98.0771509289947
"626" 125 31.3192869449495 96.1964256971322
"627" 125.2 23.5873287770625 94.9604567614304
"628" 125.4 17.5958123462137 96.0028778564009
"629" 125.6 16.9720517206654 96.6798560448333
"630" 125.8 17.204875107975 95.6712410754554
"631" 126 17.4865459956268 92.6375412928947
"632" 126.2 17.9441010437941 86.5294376306882
"633" 126.4 17.2454449889125 79.444370563947
"634" 126.6 16.7033243820993 73.4905547768408
"635" 126.8 15.196799748429 67.4173773473573
"636" 127 15.7054682669815 61.6555503099355
"637" 127.2 18.1034097753473 54.7120303935847
"638" 127.4 20.3565752870911 47.6638577366018
"639" 127.6 23.8261594692573 40.3555234409011
"640" 127.8 28.3061320010773 33.8715248510276
"641" 128 33.0839265069125 27.229311002147
"642" 128.2 39.634720343188 21.7912027276273
"643" 128.4 46.9710795474941 17.4354878370967
"644" 128.6 54.730603848869 14.2747953276717
"645" 128.8 63.0322598334016 12.4205753780412
"646" 129 68.246154391451 11.2693754464452
"647" 129.2 73.5903543272608 9.62454754265116
"648" 129.4 76.1726678782712 12.1919729184978
"649" 129.6 77.0995996055546 16.5241009315541
"650" 129.8 80.7319278087335 22.9237220660488
"651" 130 84.2719072520053 30.0306459451876
"652" 130.2 87.1198670216545 37.6188299996675
"653" 130.4 90.8029550733806 45.0406511615038
"654" 130.6 94.0493629354737 52.5037617367702
"655" 130.8 97.3209102645858 60.4674137681418
"656" 131 100.316982314633 67.8649692399404
"657" 131.2 103.063090526793 75.5656547586065
"658" 131.4 104.091407792052 83.096540434885
"659" 131.6 104.275953576038 90.7336160994887
"660" 131.8 105.390752279064 97.8639866504196
"661" 132 108.458153133902 102.17079223247
"662" 132.2 110.492834865019 104.633513779242
"663" 132.4 108.47521929875 105.663206486408
"664" 132.6 105.40942832016 105.775146058304
"665" 132.8 98.90612413515 106.104191657343
"666" 133 92.4860216165525 106.47191705816
"667" 133.2 85.01994745471 105.032222423559
"668" 133.4 78.5562718569 102.618427487193
"669" 133.6 71.5924616890711 99.8435663721828
"670" 133.8 65.0945060522032 96.7959513933153
"671" 134 58.7565471641625 93.3468081879963
"672" 134.2 52.2978221189125 90.752007778847
"673" 134.4 45.6734011388862 90.0500491933067
"674" 134.6 38.8151643213028 90.6292558529145
"675" 134.8 34.1874272684125 92.2907267678518
"676" 135 31.4505642306567 94.1602300122222
"677" 135.2 31.1854469961243 94.0910203483039
"678" 135.4 31.5325342598625 92.9741553907304
"679" 135.6 32.4828912337644 91.3256358435396
"680" 135.8 33.3486318079904 88.515725690696
"681" 136 33.5688099031776 83.8072783703406
"682" 136.2 35.258853959336 78.5580061691274
"683" 136.4 36.5962973857916 72.3135824067859
"684" 136.6 38.8417421197955 65.9312050018655
"685" 136.8 41.7848421087335 59.1896083925962
"686" 137 44.2812136456625 52.2152188080616
"687" 137.2 46.9038601423964 44.8051954901191
"688" 137.4 51.8317553267025 38.0120280508904
"689" 137.6 58.0549536343798 32.0931265997103
"690" 137.8 64.9861717052949 27.4372833486627
"691" 138 72.5596753976857 24.1082798207031
"692" 138.2 80.8755915268699 23.0769808108974
"693" 138.4 88.9567665340375 23.2564377948741
"694" 138.6 96.8482627292996 24.1004221889578
"695" 138.8 104.350469683882 25.455408137362
"696" 139 108.125912337973 29.5173539357955
"697" 139.2 110.844040909032 35.3146883634325
"698" 139.4 114.097921751006 42.6610118472804
"699" 139.6 116.174976715973 50.3678139570077
"700" 139.8 116.930648948295 57.9719122753017
"701" 140 116.605140392944 65.8548127792491
"702" 140.2 115.875988987367 74.0507893018561
"703" 140.4 114.978377331924 82.1958704157199
"704" 140.6 114.031046882751 90.2602135748288
"705" 140.8 116.563084288645 97.5326996838249
"706" 141 117.266754011273 99.0888478456304
"707" 141.2 115.375349518203 102.25005296828
"708" 141.4 110.690828622317 106.009413509961
"709" 141.6 106.586738515389 107.769066352745
"710" 141.8 100.352534013374 109.545141712857
"711" 142 93.2030807388292 110.942826123822
"712" 142.2 85.4269550645839 111.955295800095
"713" 142.4 78.0274599061287 111.827176429375
"714" 142.6 71.1778855677696 109.654635809102
"715" 142.8 63.4915030460236 107.241049876503
"716" 143 55.8779580736433 108.186986929473
"717" 143.2 49.1508975943525 110.21083728536
"718" 143.4 42.1142551220294 112.268389904618
"719" 143.6 34.5843166179268 112.261308616309
"720" 143.8 33.3966834072307 111.048553692326
"721" 144 34.6359088613216 107.76755677578
"722" 144.2 37.0277575273449 103.248291335997
"723" 144.4 40.9205522356398 97.7214004925141
"724" 144.6 45.9280346827826 92.8504857484752
"725" 144.8 52.8931109084735 90.0450495674145
"726" 145 59.9249597351625 89.7318105062054
"727" 145.2 67.5977760321718 89.9120008810952
"728" 145.4 74.5514902733515 91.716924465756
"729" 145.6 81.8191092487265 94.3051494008734
"730" 145.8 87.9193097647613 97.103905094199
"731" 146 93.4750921310196 99.8714988058875
"732" 146.2 98.5025173630089 101.891864911039
"733" 146.4 102.500459172214 102.933582143015
"734" 146.6 106.767681899799 106.779126949303
"735" 146.8 105.941891418632 109.556589574195
"736" 147 104.881381030028 110.204246240088
"737" 147.2 105.298314575663 109.60456098463
"738" 147.4 106.716301862499 108.275659560487
"739" 147.6 108.935159199132 106.013511286105
"740" 147.8 112.432122439713 103.063614314014
"741" 148 117.43931956022 99.6664202868628
"742" 148.2 120.608182595507 96.8154563234091
"743" 148.4 123.873464598304 92.5949232005897
"744" 148.6 124.397965402942 89.7960731976104
"745" 148.8 125.195108918219 85.0206041038518
"746" 149 126.218876624566 80.6967614495477
"747" 149.2 126.196451070078 77.0378019890862
"748" 149.4 126.744306482376 72.2059230784659
"749" 149.6 128.484616226609 66.2338338184319
"750" 149.8 127.493235863337 64.7034887338561
"751" 150 126.809016884 62.4723481913775
"752" 150.2 128.544620023446 56.879849186494
"753" 150.4 127.896300612635 56.1716658998447
"754" 150.6 127.584177327544 57.4508210253969
"755" 150.8 127.047827746256 58.9701039841554
"756" 151 126.330704890437 60.6216596521022
"757" 151.2 128.256094259118 64.3224645116039
"758" 151.4 127.604474491947 68.9032895913493
"759" 151.6 127.603807752891 75.0299071505038
"760" 151.8 127.137571889473 80.2485161307199
"761" 152 122.520597850731 83.8662417080683
"762" 152.2 117.912045725923 88.9123843215435
"763" 152.4 114.533589924042 94.9254881414739
"764" 152.6 109.662742118803 100.706435872039
"765" 152.8 106.704485518668 107.121457834711
"766" 153 104.306091201877 112.918772515388
"767" 153.2 100.482357632374 113.000447264703
"768" 153.4 93.5699308137307 112.784312338566
"769" 153.6 86.6740345666208 114.047774344905
"770" 153.8 79.3517155016917 115.454969643709
"771" 154 72.9653765633773 114.51381370959
"772" 154.2 65.8721797215525 115.0091182436
"773" 154.4 60.3504433083919 116.022027016719
"774" 154.6 54.2127204991625 115.42715029678
"775" 154.8 46.8749040909696 114.748358231723
"776" 155 44.0620251382413 112.730197992486
"777" 155.2 46.2750588212503 109.964032059402
"778" 155.4 50.183063693623 104.942184857017
"779" 155.6 54.3750000229125 99.1667420170304
"780" 155.8 60.6328493333585 95.6904514623209
"781" 156 67.5891898139839 94.0943477603875
"782" 156.2 75.0361885726532 93.4989793912433
"783" 156.4 81.7464202515707 92.3719545656348
"784" 156.6 88.6971192960375 92.3558704052429
"785" 156.8 95.5420696078125 92.0686356482054
"786" 157 102.160783171771 91.3509783190568
"787" 157.2 105.023521248779 92.4440422798137
"788" 157.4 107.929336789751 96.1064642885062
"789" 157.6 108.073841441418 99.8023672078085
"790" 157.8 108.100341019079 103.137181031447
"791" 158 110.647516114201 103.897608380538
"792" 158.2 113.226532499806 102.487602569004
"793" 158.4 114.216555216033 101.613774571863
"794" 158.6 114.370631599022 100.984629341324
"795" 158.8 113.373415009121 101.369820298797
"796" 159 110.429223365824 102.601727075445
"797" 159.2 105.650692970091 103.80793639628
"798" 159.4 99.4352991745581 107.161987109939
"799" 159.6 92.9637725344725 109.83694526264
"800" 159.8 85.9013676608725 111.37924985636
"801" 160 78.9526609462283 114.335606973872
"802" 160.2 73.5507122175596 115.713525926927
"803" 160.4 67.2494803240252 117.338848799097
"804" 160.6 61.7795283159949 120.707916916692
"805" 160.8 58.9524280951831 121.32648827781
"806" 161 57.009938660394 118.136617308132
"807" 161.2 53.0334892932458 112.804232364762
"808" 161.4 49.3645100788044 106.658792894591
"809" 161.6 46.8571875595046 99.5459636409514
"810" 161.8 45.2531825826493 91.9974034783067
"811" 162 45.0709739945792 84.4598897113137
"812" 162.2 44.5594592111035 77.2786986574826
"813" 162.4 41.7927068263615 70.4949308147191
"814" 162.6 38.6757108386857 65.8981012604556
"815" 162.8 37.1499487184795 60.1644478192598
"816" 163 34.5000637386574 54.6577740275253
"817" 163.2 32.8548260027949 52.3786915636039
"818" 163.4 35.7591682737215 52.0418623392916
"819" 163.6 41.0100000879651 52.5768032100593
"820" 163.8 47.8723640477066 53.4516455912215
"821" 164 52.8743917209419 55.2119011311921
"822" 164.2 59.2304033735125 59.4379326683375
"823" 164.4 66.8062739075656 62.6776943277906
"824" 164.6 74.4177695100664 64.5562645132419
"825" 164.8 80.9876171667899 68.2497370526294
"826" 165 87.6251198538537 71.4016700888392
"827" 165.2 93.8146518067654 75.4911140873392
"828" 165.4 99.9014963168931 79.3216893446978
"829" 165.6 103.020338052165 84.2502221889068
"830" 165.8 101.900181348337 88.1009012925179
"831" 166 103.66417932325 90.4939768188346
"832" 166.2 107.044718471678 90.4471524579187
"833" 166.4 109.019074083126 89.3085344540332
"834" 166.6 111.263709868713 87.532382027647
"835" 166.8 115.083769857788 87.3771346165929
"836" 167 115.701081166133 88.2615580210304
"837" 167.2 113.293788971401 89.3688327249431
"838" 167.4 109.001569774946 90.7001269543253
"839" 167.6 102.984906985191 93.402326832888
"840" 167.8 96.8273234359125 96.4589922493161
"841" 168 90.3960610792971 98.9894828449342
"842" 168.2 82.9868590786198 99.0123785676096
"843" 168.4 75.108312805431 97.9947232343915
"844" 168.6 67.7502491909388 97.5422385740172
"845" 168.8 61.145801075374 98.4951544495111
"846" 169 54.1327681484369 99.777071347817
"847" 169.2 47.7821499736957 102.483109826485
"848" 169.4 43.0995782986532 103.91852688654
"849" 169.6 37.3617730744491 104.331980516878
"850" 169.8 33.7435708412909 101.032517946848
"851" 170 31.823687473693 95.1366685759999
"852" 170.2 31.6225336065476 89.2747085611993
"853" 170.4 32.128236974274 84.2530582669069
"854" 170.6 31.350932150959 79.0750273998153
"855" 170.8 31.1555352224406 75.6332936885837
"856" 171 29.5893958965104 71.1700109021154
"857" 171.2 26.4966760788525 69.4734838793504
"858" 171.4 21.7905570362788 68.2529747610428
"859" 171.6 18.6784980140279 67.7993583801842
"860" 171.8 15.4388340665667 67.2292217643925
"861" 172 10.1847547668842 66.1958294199596
"862" 172.2 7.60937786650129 64.3100102941682
"863" 172.4 5.43555264800625 61.6071462450929
"864" 172.6 5.65868699316249 58.7869599502089
"865" 172.8 6.05627182635 54.4944347191304
"866" 173 7.10240200327721 49.8379669729392
"867" 173.2 9.99695959474583 47.624601547047
"868" 173.4 13.5906278888038 45.9828031421282
"869" 173.6 18.1829081745336 44.4840087709225
"870" 173.8 22.9845442840159 43.7309375349011
"871" 174 29.4488651749125 43.1844496302697
"872" 174.2 35.9625665486166 44.6944736346783
"873" 174.4 42.9730419746166 46.2801764096069
"874" 174.6 50.7100792585425 46.6271234077304
"875" 174.8 58.3785929185254 45.4249985743772
"876" 175 65.7467778178927 43.7433037997358
"877" 175.2 73.3903418646772 41.5307826936333
"878" 175.4 79.7692867091247 38.2391407031592
"879" 175.6 84.9314465803591 33.6477235029211
"880" 175.8 89.2822801669713 28.9302549671627
"881" 176 92.8002703999416 25.4121164490765
"882" 176.2 94.5714773829917 25.1451063412111
"883" 176.4 98.5478430459565 27.734148928632
"884" 176.6 101.431278934976 33.2508493163962
"885" 176.8 104.949999144273 40.4138586895381
"886" 177 108.196725221064 47.1694320707349
"887" 177.2 109.712659262765 54.4380639371962
"888" 177.4 110.926168459312 62.1987832245751
"889" 177.6 111.163950666744 69.7668169300699
"890" 177.8 110.160738999535 77.5173288179742
"891" 178 108.693754653444 85.8936580766102
"892" 178.2 105.926336332575 93.7238867904554
"893" 178.4 102.359686573298 99.2078006917141
"894" 178.6 98.0534353931347 102.913595909836
"895" 178.8 94.5984239530812 108.902340337039
"896" 179 92.4081274451525 115.45571149296
"897" 179.2 93.1523163749894 119.306879218434
"898" 179.4 93.0274859721048 118.742645797396
"899" 179.6 90.8673944005046 117.133647604425
"900" 179.8 86.1750425938086 114.711434371254
"901" 180 80.1983968452669 113.073070116812
"902" 180.2 73.8578159885554 110.197113074209
"903" 180.4 67.6920878803342 106.330894196847
"904" 180.6 61.9169886184655 101.147315875127
"905" 180.8 57.1908295522573 95.7185819296252
"906" 181 52.1344485759013 90.1443651696174
"907" 181.2 47.1737633608309 85.0047073341783
"908" 181.4 41.2887792277125 81.8773107361541
"909" 181.6 36.0055881461552 77.9226192758629
"910" 181.8 31.0296586533243 73.1848356792215
"911" 182 25.852876970961 68.1858478508629
"912" 182.2 23.5418905104125 63.5463865539054
"913" 182.4 23.4163002702929 58.2426683798673
"914" 182.6 24.3105053456284 51.6734264889963
"915" 182.8 25.7613219543806 46.921712534674
"916" 183 28.5048216845756 44.0354488571282
"917" 183.2 31.6282446513168 40.7398985065463
"918" 183.4 36.923558390064 37.0785962302804
"919" 183.6 41.4301129820053 33.1584582916103
"920" 183.8 47.4875153938599 29.9054996394277
"921" 184 54.8462597598825 27.7689445117904
"922" 184.2 62.7804169877594 25.9879499214232
"923" 184.4 70.2637358450415 24.7453524252804
"924" 184.6 78.487184540553 25.9254345350669
"925" 184.8 86.5364594514692 27.7179117840329
"926" 185 94.2308510559125 30.4073373571513
"927" 185.2 101.103713445773 32.6490143500004
"928" 185.4 108.793194021189 33.9863081138868
"929" 185.6 115.424556857663 34.4807127239869
"930" 185.8 118.59397531131 37.6442562844947
"931" 186 119.249118794816 42.5102489348933
"932" 186.2 121.730321401318 49.0030884427853
"933" 186.4 123.877479761779 55.5229188430536
"934" 186.6 124.533050294923 63.0966160422909
"935" 186.8 123.708842895861 70.9009949493422
"936" 187 123.754108580923 78.2572816126698
"937" 187.2 125.206498871748 85.4880838512082
"938" 187.4 122.025669097945 85.77920478999
"939" 187.6 121.603964419609 87.5917861684622
"940" 187.8 121.544065350042 93.0535153126675
"941" 188 120.609136693758 95.698644566167
"942" 188.2 119.365274347583 95.8744293055221
"943" 188.4 117.071432282558 97.4005126198288
"944" 188.6 112.296189473936 101.083167733974
"945" 188.8 105.877884303341 104.84652534828
"946" 189 99.4451591962543 108.399419832812
"947" 189.2 93.8987049137956 113.355873466371
"948" 189.4 88.1877199129491 117.008781947768
"949" 189.6 81.0019886135075 118.155911301204
"950" 189.8 73.8005259179399 117.670609137445
"951" 190 66.4316630743908 117.608751546498
"952" 190.2 59.1535078453356 117.319579204511
"953" 190.4 52.0230006916787 116.471640322371
"954" 190.6 45.9013773233179 114.153475331997
"955" 190.8 40.6547798326467 110.465094378166
"956" 191 34.3956508651203 106.527488311176
"957" 191.2 28.9804475225747 102.700926888321
"958" 191.4 23.6317684004894 97.8510295706265
"959" 191.6 18.6054265586808 91.9639059848292
"960" 191.8 13.7930424696916 86.6470654568385
"961" 192 10.0088251943319 80.6909564969255
"962" 192.2 11.6735964106683 77.3269372742106
"963" 192.4 15.3803123292792 75.147208775047
"964" 192.6 19.7038071359338 69.9543560885357
"965" 192.8 25.0924128053764 66.0185561646824
"966" 193 31.4234824199025 62.4785872876304
"967" 193.2 37.7160867683455 59.5661884616
"968" 193.4 44.0717255331852 57.8779136137046
"969" 193.6 50.7281365437307 56.685896748341
"970" 193.8 57.9936758496018 55.9950318997173
"971" 194 64.8671088675489 55.2421007430986
"972" 194.2 72.3743774795947 54.0527310883178
"973" 194.4 79.279089350705 52.2116211016389
"974" 194.6 85.7490412812458 51.2510079711137
"975" 194.8 92.0996870925264 51.7023914120923
"976" 195 98.1978199421484 53.3910564327426
"977" 195.2 102.382009736233 58.2411065507658
"978" 195.4 105.232104529973 63.6859469443304
"979" 195.6 105.898748813537 69.6156407421554
"980" 195.8 103.829599475449 76.2976282479751
"981" 196 100.394259502497 80.6581999785576
"982" 196.2 96.1626829516842 84.9806893886934
"983" 196.4 91.2078153563411 89.1564136805661
"984" 196.6 84.7583634267339 92.3602751351732
"985" 196.8 78.2875721587197 94.7265396262322
"986" 197 71.2800072210517 95.7145019206475
"987" 197.2 63.863483776575 96.6887336893679
"988" 197.4 55.8751840646903 96.6099379650581
"989" 197.6 48.6204587088114 95.6888547855613
"990" 197.8 41.0754554174012 93.2759953049054
"991" 198 33.9834187242696 90.3294628093875
"992" 198.2 27.3554593185375 88.5212052590304
"993" 198.4 23.8036776981763 85.4271945589617
"994" 198.6 19.3101929719444 83.188078612557
"995" 198.8 13.9741468665858 79.9795180891319
"996" 199 9.47511955758896 78.331960338398
"997" 199.2 7.69999258138618 78.995226394354
"998" 199.4 7.57425456732488 78.1363195298989
"999" 199.6 8.58372982462036 76.3684746321343
"1000" 199.8 9.50541726918424 74.1644063491825
"1001" 200 10.5957584575753 70.9504841735594
"1002" 200.2 12.7967216727148 66.2723051586641
"1003" 200.4 15.9570866829668 60.7911624658891
"1004" 200.6 20.5366118407955 55.788389491908
"1005" 200.8 23.9543945901383 50.9613477459255
"1006" 201 30.2886617103188 44.9085832512179
"1007" 201.2 36.8090695337288 40.8355327964436
"1008" 201.4 43.4737902193309 36.7858307221273
"1009" 201.6 49.2920079198206 34.067483107964
"1010" 201.8 56.9246288290465 31.8575453259608
"1011" 202 65.8583675592012 29.8620090792701
"1012" 202.2 73.6538074444125 29.0853560084504
"1013" 202.4 80.2585840610375 29.0254748641866
"1014" 202.6 88.6718036903325 30.1564008652004
"1015" 202.8 95.9276457562425 33.7706904181604
"1016" 203 102.731701628032 40.4033791128704
"1017" 203.2 106.692620243723 45.0926082311504
"1018" 203.4 110.835975208218 50.8139351204804
"1019" 203.6 115.267418863378 53.9003952585279
"1020" 203.8 121.697245995273 53.9650354150536
"1021" 204 126.736276155428 56.0890568929195
"1022" 204.2 125.696850711037 57.6191269489366
"1023" 204.4 122.866794168064 60.061310842341
"1024" 204.6 119.935927617913 64.4989181827046
"1025" 204.8 116.411598196236 70.580726615751
"1026" 205 113.300783842883 76.902312704122
"1027" 205.2 110.131030927497 83.3150853297754
"1028" 205.4 105.306148759568 88.7752566513838
"1029" 205.6 99.819376019689 93.3166606443863
"1030" 205.8 93.3591781854839 96.9690136096732
"1031" 206 86.8789875947643 100.41328917354
"1032" 206.2 80.3443603807339 104.577604994637
"1033" 206.4 74.2693504655332 108.432343238591
"1034" 206.6 68.973284145289 113.138436260645
"1035" 206.8 64.0236768493054 118.074624812816
"1036" 207 59.198098426459 121.885120553548
"1037" 207.2 56.3982252540813 119.390142718332
"1038" 207.4 55.4645324203429 115.636675757825
"1039" 207.6 52.9069944849894 110.144327646703
"1040" 207.8 51.5550338177986 103.503919060647
"1041" 208 51.9268974931982 95.981426793709
"1042" 208.2 52.4231170070172 88.6668794361641
"1043" 208.4 53.3728783796204 80.989611991595
"1044" 208.6 53.3291176091709 74.0316494901343
"1045" 208.8 53.5468619901336 67.0200224649119
"1046" 209 52.9545768973831 59.9084614656039
"1047" 209.2 53.5259535546525 52.5509751427004
"1048" 209.4 53.3954218068216 45.1276606082804
"1049" 209.6 52.3720070440554 38.2721786865967
"1050" 209.8 50.3646070399422 32.0360412071418
"1051" 210 49.6226687577004 28.5456438178258
"1052" 210.2 52.1305236408197 28.4406412093938
"1053" 210.4 55.0585611188717 31.1861936046477
"1054" 210.6 59.7051868944268 34.5451810366518
"1055" 210.8 65.3470628529428 38.4043707637046
"1056" 211 71.262153880796 43.4790266893289
"1057" 211.2 76.2277856330016 48.5596315263992
"1058" 211.4 81.9858368948931 53.143953975659
"1059" 211.6 86.7517123653225 58.6890358490204
"1060" 211.8 91.301246370554 64.5093471240823
"1061" 212 95.150744127684 69.6049766591661
"1062" 212.2 99.2118388869329 74.9460263232906
"1063" 212.4 103.35999440848 80.0555676705793
"1064" 212.6 105.296150848679 84.6849173175804
"1065" 212.8 103.162090387117 88.2885394358226
"1066" 213 101.905618766146 89.9269252894362
"1067" 213.2 102.378515650875 90.2076798033183
"1068" 213.4 105.512992789009 91.7609302090756
"1069" 213.6 108.455810452055 92.938418229676
"1070" 213.8 111.196748212597 95.7219747791962
"1071" 214 112.401969857235 97.0445446322481
"1072" 214.2 114.164799317624 97.9310754578371
"1073" 214.4 116.630109690799 100.528886225662
"1074" 214.6 115.911395428912 102.272879099094
"1075" 214.8 115.2703913101 103.532061205905
"1076" 215 113.736849810662 105.369876812374
"1077" 215.2 111.739640579191 108.205878788383
"1078" 215.4 108.524726561492 108.784016701814
"1079" 215.6 103.828741400122 111.301476451118
"1080" 215.8 98.304462905754 114.287235593366
"1081" 216 92.7787498359866 118.021218535688
"1082" 216.2 87.2600863839596 120.790393098174
"1083" 216.4 82.1541262089366 121.81588007757
"1084" 216.6 76.5553653290625 123.02183200828
"1085" 216.8 71.0183879787125 125.87795162628
"1086" 217 64.7910810822148 125.539806386094
"1087" 217.2 58.328582094552 123.823417376757
"1088" 217.4 50.6464656852325 122.86604366548
"1089" 217.6 43.6468482346398 122.996541692891
"1090" 217.8 38.9609418747202 120.435346060511
"1091" 218 35.8392619996362 115.33490719907
"1092" 218.2 32.2481869596 109.475548763249
"1093" 218.4 28.9013481730429 103.34508697202
"1094" 218.6 25.0579814035289 96.767228072705
"1095" 218.8 22.9057547773125 89.9351372036098
"1096" 219 20.3595258238865 82.54215319567
"1097" 219.2 17.8178491272307 76.0463356878486
"1098" 219.4 14.8022749675189 70.0289356143442
"1099" 219.6 10.6281496661697 65.1538811505947
"1100" 219.8 8.13006234223288 60.9560587383969
"1101" 220 10.2895544936284 57.6261344738258
"1102" 220.2 13.0463224157401 51.2248940247631
"1103" 220.4 14.976482193208 45.1320864134736
"1104" 220.6 16.8488409660334 38.3696992544013
"1105" 220.8 18.2667241250458 31.851031838547
"1106" 221 21.4863498762458 25.762304107447
"1107" 221.2 26.8590847340362 21.7112272265897
"1108" 221.4 34.0505480179451 21.619707685226
"1109" 221.6 41.9119325989125 22.0709858738804
"1110" 221.8 49.2993153058803 23.2042204319901
"1111" 222 55.8679716414125 24.5100471158429
"1112" 222.2 62.1008300842186 26.9814980260151
"1113" 222.4 68.3219514120825 28.4933603058104
"1114" 222.6 74.3946051054073 28.6293538926824
"1115" 222.8 80.0113464336772 27.7962074717804
"1116" 223 85.8725009973537 27.1585444019863
"1117" 223.2 91.0358917923225 25.4009617012304
"1118" 223.4 95.1828909285792 22.672108570341
"1119" 223.6 99.3474289812066 20.3962611887804
"1120" 223.8 101.055864169055 22.6153890937749
"1121" 224 101.636632108306 28.1834902902579
"1122" 224.2 102.985831362225 34.2346475765616
"1123" 224.4 104.40231280071 41.1191740351118
"1124" 224.6 105.920275689137 47.8420340300253
"1125" 224.8 107.585462312433 54.4630385990253
"1126" 225 108.134277368607 61.9282034712909
"1127" 225.2 107.100099307675 69.2247238299933
"1128" 225.4 105.937729358933 76.6587393713835
"1129" 225.6 106.478496870363 84.1560643993024
"1130" 225.8 106.6760677323 91.0900901199929
"1131" 226 106.369359432413 98.5693779323074
"1132" 226.2 108.000809577846 104.245009246914
"1133" 226.4 109.519973680881 106.282784543744
"1134" 226.6 107.528272714217 105.153669032256
"1135" 226.8 102.937463634042 103.138586048969
"1136" 227 96.2948822643176 101.117793810166
"1137" 227.2 90.4467329761718 98.4370851954285
"1138" 227.4 84.2680338001831 95.6259937258921
"1139" 227.6 79.1290430968892 92.5797029297455
"1140" 227.8 73.8709262554987 89.2632143917631
"1141" 228 67.7661682125295 85.4586108427272
"1142" 228.2 62.7135710712825 81.1926619664804
"1143" 228.4 57.4425466775697 77.0605616360232
"1144" 228.6 51.9707664633548 72.4804984883573
"1145" 228.8 46.9101419304125 67.3815926318637
"1146" 229 41.4379539144502 63.0212745100728
"1147" 229.2 37.3261041748243 57.2203488839568
"1148" 229.4 36.4635284595899 50.5174347261191
"1149" 229.6 38.0339754636222 44.4241003504739
"1150" 229.8 43.1635331199513 39.4860050874648
"1151" 230 49.444379276562 36.6396050237649
"1152" 230.2 56.5170897364125 34.5205410436579
"1153" 230.4 63.4783895491549 33.4238646529773
"1154" 230.6 71.2780352167125 34.2692131151204
"1155" 230.8 78.5144037397725 35.5388881089404
"1156" 231 85.6319454680302 39.033587198751
"1157" 231.2 91.9245726477948 42.8939306931333
"1158" 231.4 97.5329983550313 48.0043463441418
"1159" 231.6 101.902490067335 54.3424607816309
"1160" 231.8 103.530943035185 61.8001605271289
"1161" 232 103.764773076225 69.2626827779991
"1162" 232.2 101.809465487833 75.8033107809041
"1163" 232.4 97.486109247221 82.2061148560782
"1164" 232.6 93.5730780529792 88.3978728209804
"1165" 232.8 89.8358465883028 93.9872545833901
"1166" 233 85.81990333995 99.1764787884554
"1167" 233.2 81.1321537051203 100.96867698854
"1168" 233.4 75.8161294102242 99.3956193713064
"1169" 233.6 68.9027322310089 98.2787015388707
"1170" 233.8 61.9289231563544 95.7498145564897
"1171" 234 55.2220991368875 92.9157347621804
"1172" 234.2 48.742021522723 88.9656803335541
"1173" 234.4 42.6703758467546 84.341226368333
"1174" 234.6 37.2694399834725 79.0973087558204
"1175" 234.8 31.5422710312875 73.9073099933285
"1176" 235 25.7900860663644 71.7614753677419
"1177" 235.2 22.8817235967742 71.7939843918123
"1178" 235.4 23.787188822102 70.7220454530277
"1179" 235.6 25.5541566049125 66.9063274840129
"1180" 235.8 28.5586460731982 61.8235486649507
"1181" 236 30.9982818451516 56.1175121818891
"1182" 236.2 35.7787501134277 51.5086881845834
"1183" 236.4 41.9921177753537 48.1899706799863
"1184" 236.6 48.8883765908057 45.5776317925813
"1185" 236.8 55.9442272622814 44.8175964308629
"1186" 237 63.4272469113671 44.4706744151592
"1187" 237.2 70.474342083763 44.8728665896822
"1188" 237.4 78.0286063282392 46.9631866274091
"1189" 237.6 84.2107146163645 50.0934140350304
"1190" 237.8 89.4422141379411 55.2724491215661
"1191" 238 94.4422780925697 60.072213778309
"1192" 238.2 99.0083602351125 65.654629395309
"1193" 238.4 102.673360483331 71.921665892913
"1194" 238.6 104.413538389652 78.1564826334325
"1195" 238.8 101.777930773779 81.8287976995804
"1196" 239 100.118566172539 85.8637443107639
"1197" 239.2 99.2615162921625 91.6184258837446
"1198" 239.4 95.7465418077375 95.3499276184304
"1199" 239.6 90.6347368096125 98.3391164459054
"1200" 239.8 85.1384480813149 101.273209396049
"1201" 240 80.2049069877971 104.302264791703
"1202" 240.2 74.5190243482543 106.782376274635
"1203" 240.4 68.9184117806442 109.015130090073
"1204" 240.6 63.9740317545833 112.572613893646
"1205" 240.8 61.6164407245753 117.315631080141
"1206" 241 61.6499309690977 118.766502274391
"1207" 241.2 61.0572071551554 116.495413218838
"1208" 241.4 60.6649543634625 113.046509683368
"1209" 241.6 60.5103115231831 108.826764773151
"1210" 241.8 59.0486503069125 103.060331417901
"1211" 242 58.5529601252762 96.300084767618
"1212" 242.2 59.5829244312587 89.5622908190881
"1213" 242.4 60.7623220777125 83.2179104228804
"1214" 242.6 61.6660619802996 76.9595744153449
"1215" 242.8 63.971864441029 71.6305852365619
"1216" 243 67.7937135312181 66.2420297539748
"1217" 243.2 71.3169823024125 60.9311896134727
"1218" 243.4 76.3613788829798 56.4073358129342
"1219" 243.6 81.1274885013106 52.2515741479697
"1220" 243.8 86.4259503650226 47.8718222429226
"1221" 244 90.2248650981982 43.7774949706804
"1222" 244.2 93.7968692438268 39.2114128281375
"1223" 244.4 96.2278437834713 35.8758185836627
"1224" 244.6 98.5136920950878 37.1495307849917
"1225" 244.8 100.258561686083 40.4111685300104
"1226" 245 102.408440816723 45.7780769394704
"1227" 245.2 105.462561123943 50.6471314403107
"1228" 245.4 106.883870932976 56.4797111665225
"1229" 245.6 107.656997775964 62.455139552362
"1230" 245.8 106.806096170116 67.7510017483872
"1231" 246 104.097446099913 72.8469702893107
"1232" 246.2 99.9152709449839 77.6325803981069
"1233" 246.4 95.6628055734825 82.3688639546204
"1234" 246.6 92.1536731519125 87.3556149406173
"1235" 246.8 88.7813137313007 92.0520258616568
"1236" 247 85.3107607690404 96.0804119118501
"1237" 247.2 80.4556377684482 98.9070947790304
"1238" 247.4 74.7005103726 101.30883173053
"1239" 247.6 69.0636152011982 100.235257842241
"1240" 247.8 63.2864641556982 98.8839119899232
"1241" 248 57.5914166509462 95.8595217903141
"1242" 248.2 51.5020797012772 92.6660152126921
"1243" 248.4 45.7048476494693 89.5273383062804
"1244" 248.6 39.8515061296222 86.796854448603
"1245" 248.8 36.1607462772125 86.3942616344137
"1246" 249 35.7280008805459 86.714493227947
"1247" 249.2 36.844061813315 85.8178658755853
"1248" 249.4 38.2617754972613 82.7795292722106
"1249" 249.6 41.0479340310849 78.3490770427286
"1250" 249.8 42.3570421497696 72.7204785690049
"1251" 250 46.2079141730943 68.2244626430986
"1252" 250.2 50.7386903868837 64.5787339857612
"1253" 250.4 56.3859413866064 61.5490236809743
"1254" 250.6 62.7089201086212 60.4796186609017
"1255" 250.8 69.0511354941648 59.181370691243
"1256" 251 75.5510869049411 59.8459497566232
"1257" 251.2 82.1949033384225 60.2196563170304
"1258" 251.4 88.693374383951 60.2121664928573
"1259" 251.6 94.471406585236 61.6610803221039
"1260" 251.8 100.669094219524 63.2853213394842
"1261" 252 105.359620173524 66.299729140197
"1262" 252.2 107.138847970272 69.7096998447561
"1263" 252.4 106.005987137995 71.5956182303835
"1264" 252.6 104.671774501358 72.6827237410304
"1265" 252.8 104.809336054649 73.6232316621925
"1266" 253 104.130905795531 76.1648742640536
"1267" 253.2 101.504792061648 79.5156462763392
"1268" 253.4 97.6394116058274 83.8178612749399
"1269" 253.6 92.284907897206 87.4910830647912
"1270" 253.8 87.2787233238451 92.0217022218983
"1271" 254 82.0772469097613 96.3430783037804
"1272" 254.2 75.791147513315 98.8413913620975
"1273" 254.4 68.9996307032625 100.130682388105
"1274" 254.6 61.7208531313292 100.221558921405
"1275" 254.8 54.2571338425046 100.314656121872
"1276" 255 47.1031691533993 99.443471310162
"1277" 255.2 39.676268718471 99.4512580651635
"1278" 255.4 32.6522629737375 98.3147745173429
"1279" 255.6 26.890859052394 95.6771312211322
"1280" 255.8 22.5463154080812 95.0643938636298
"1281" 256 22.9592483649005 94.6561533267744
"1282" 256.2 23.568805163132 92.6241065838901
"1283" 256.4 23.7333803484375 91.9907414768054
"1284" 256.6 23.2173314629125 91.1315873124946
"1285" 256.8 23.0225960344125 86.1535470075179
"1286" 257 25.8428232401007 82.8376035860451
"1287" 257.2 29.6478339822929 79.4476631919652
"1288" 257.4 33.9750459111164 75.8580456067172
"1289" 257.6 38.8804841758713 73.3141081973525
"1290" 257.8 43.8936519595301 71.0236542570451
"1291" 258 49.9686336603831 70.2867143021333
"1292" 258.2 55.7969360762993 68.0586758774974
"1293" 258.4 62.0064242680917 66.4713984225539
"1294" 258.6 68.2958012259697 63.2621655594518
"1295" 258.8 73.3997240757982 60.2762223224518
"1296" 259 77.7396115283611 57.4378516211215
"1297" 259.2 82.4317387119411 54.6122032877947
"1298" 259.4 85.8706998927616 50.4553279917709
"1299" 259.6 89.3155488870412 46.3693399741616
"1300" 259.8 92.6704710198548 41.5662492139823
"1301" 260 96.4189462266309 39.8830384853775
"1302" 260.2 99.5107776406425 41.0771636954804
"1303" 260.4 100.548933847246 43.8923692032501
"1304" 260.6 100.572538141609 46.2016560018258
"1305" 260.8 101.025409305049 50.846732666333
"1306" 261 101.464837248644 57.4582276376309
"1307" 261.2 101.030363101037 64.2847583869679
"1308" 261.4 100.174338613256 70.9138769321554
"1309" 261.6 100.468423075773 77.9700170613501
"1310" 261.8 98.4737229677762 84.4420881393145
"1311" 262 95.5509852057438 90.5409010184731
"1312" 262.2 92.7835581181718 97.1821235450952
"1313" 262.4 89.5851375000517 102.651027183926
"1314" 262.6 86.2905578181558 102.927241034956
"1315" 262.8 84.6879720488995 102.253425010332
"1316" 263 81.613309958672 103.582799234217
"1317" 263.2 80.5287075720897 107.068316903825
"1318" 263.4 80.756525968123 112.178143410754
"1319" 263.6 80.9139436761817 117.219714882203
"1320" 263.8 82.475775228552 119.12712343828
"1321" 264 82.7764132872202 117.788941519357
"1322" 264.2 81.173796114844 115.909987455116
"1323" 264.4 76.6254195026917 114.23597644193
"1324" 264.6 70.3243065815223 112.653357851805
"1325" 264.8 63.6434204173429 110.908795354496
"1326" 265 57.0147469425792 110.196340314572
"1327" 265.2 49.4719353984878 110.025242862363
"1328" 265.4 42.2809049897546 110.251287591912
"1329" 265.6 34.7445869666208 109.536403584655
"1330" 265.8 29.9357037461625 106.921794081413
"1331" 266 29.7882612074411 102.402132064823
"1332" 266.2 29.2941438755563 95.5934802844858
"1333" 266.4 30.0254843657956 88.4145644291375
"1334" 266.6 31.0783754271884 81.155953219039
"1335" 266.8 31.9124947819823 74.4511931556641
"1336" 267 31.8810709349533 67.5023639236885
"1337" 267.2 31.0456956886125 61.9268369068804
"1338" 267.4 32.1623214753301 54.9414702247749
"1339" 267.6 33.3657027708784 48.1814661915758
"1340" 267.8 35.3524234283862 41.7126161463751
"1341" 268 37.9393298575125 36.2827774458104
"1342" 268.2 40.9909963016312 30.5630733517179
"1343" 268.4 46.5147699998216 27.8296468887955
"1344" 268.6 52.7259638411465 28.5212861949187
"1345" 268.8 59.5811920909737 30.4072518906477
"1346" 269 65.7631278815925 33.5720602810904
"1347" 269.2 71.4645091421852 37.0353216906137
"1348" 269.4 77.7279780759713 39.7667088119274
"1349" 269.6 83.8025191989317 42.2440783016458
"1350" 269.8 89.3895644483494 44.0462172577755
"1351" 270 94.667881060467 46.5582911820131
"1352" 270.2 99.2710621465007 49.8814960687215
"1353" 270.4 100.443252866165 55.1145133204067
"1354" 270.6 99.2759768437838 60.9070145374289
"1355" 270.8 98.0307883840425 67.7052861885704
"1356" 271 96.1467329484277 74.7235116912198
"1357" 271.2 93.8209585060361 81.6810321646961
"1358" 271.4 91.9432693556022 88.2559621753838
"1359" 271.6 87.8362462127296 95.0559246178413
"1360" 271.8 84.0653597728195 100.183442103036
"1361" 272 79.9945829821564 105.372152683744
"1362" 272.2 76.330833033792 110.319451166124
"1363" 272.4 74.7473217736817 115.107584465396
"1364" 272.6 73.8111963523782 116.678258734678
"1365" 272.8 71.2076103494194 114.293416637705
"1366" 273 68.1001502240264 109.991813336749
"1367" 273.2 63.7739172105149 104.824627388449
"1368" 273.4 59.8600479256625 99.4634817176018
"1369" 273.6 57.1196240622419 92.9913379285392
"1370" 273.8 54.2797039621572 86.5317273529719
"1371" 274 51.1294095479125 80.9873783689366
"1372" 274.2 48.4176855877798 75.6772777282702
"1373" 274.4 45.0598207627063 67.7410612951257
"1374" 274.6 42.0243571761908 60.1805084731567
"1375" 274.8 38.535258081427 54.3161478171153
"1376" 275 36.5556142959013 48.9611040996512
"1377" 275.2 38.2673053160388 43.8567557064909
"1378" 275.4 41.0278337535225 42.7051518777404
"1379" 275.6 43.494157955475 41.2856928834991
"1380" 275.8 42.5227868904178 38.6132480633014
"1381" 276 41.3104164975458 34.707151456547
"1382" 276.2 38.5139980812084 30.8126195173212
"1383" 276.4 36.2199783033812 26.2383240437804
"1384" 276.6 33.5780510975962 20.6665062732293
"1385" 276.8 32.5331596384277 16.2556745524925
"1386" 277 33.4197745647603 15.455908035313
"1387" 277.2 34.1387434112875 14.6028821909054
"1388" 277.4 35.1820437042996 13.8192291358933
"1389" 277.6 35.4482899923368 13.9031132142501
"1390" 277.8 36.2148854885402 14.9726723397059
"1391" 278 41.438458223736 16.0242599018686
"1392" 278.2 41.4587301471307 15.8961024683531
"1393" 278.4 41.579259575225 15.7063829524054
"1394" 278.6 41.4147357601891 15.3041368988548
"1395" 278.8 40.9986905893953 16.0247865696942
"1396" 279 39.5819402789651 14.3184659729646
"1397" 279.2 40.1571737926488 15.6049136677749
"1398" 279.4 41.5549176466625 15.0734928097804
"1399" 279.6 42.9562280836158 15.5706744715551
"1400" 279.8 44.435379193225 16.3149311664679
"1401" 280 46.4322805243061 16.7874408010463
"1402" 280.2 48.5594919990716 16.8644686446213
"1403" 280.4 51.8413455230738 17.261648968732
"1404" 280.6 56.2850645450083 17.8398407763442
"1405" 280.8 61.8856380231651 18.1434797580277
"1406" 281 67.8853113068458 17.946922243647
"1407" 281.2 73.892709671129 19.2258410360433
"1408" 281.4 78.9451668833319 21.3615626139255
"1409" 281.6 83.8382695967888 23.8151728870845
"1410" 281.8 89.1564409045647 26.4753932610847
"1411" 282 94.8307728321335 28.8108815465962
"1412" 282.2 99.8028807833925 30.7561859849804
"1413" 282.4 105.526917035206 32.2708889483999
"1414" 282.6 109.159281858546 33.7096090481121
"1415" 282.8 109.290390859913 35.2177910246137
"1416" 283 108.408956815123 39.8021591004593
"1417" 283.2 106.53129731506 45.0948630624277
"1418" 283.4 105.2090608376 51.1522879274991
"1419" 283.6 103.295751792892 57.3739092046721
"1420" 283.8 101.243922954293 63.2731078359104
"1421" 284 100.429928863163 68.7717872186554
"1422" 284.2 98.4124698239025 73.2046146894104
"1423" 284.4 95.6589108649125 77.8110912884866
"1424" 284.6 94.2661292132495 82.9021003583999
"1425" 284.8 93.4471010597273 87.1905131642804
"1426" 285 93.9679171440138 90.9373214088373
"1427" 285.2 93.6483991436423 95.248349408429
"1428" 285.4 92.4766489845467 97.3120058016828
"1429" 285.6 90.5070495286467 96.8434744048626
"1430" 285.8 87.8596337032163 96.4047034393816
"1431" 286 84.3738725762829 94.97031373991
"1432" 286.2 79.2119788915993 92.8308019608346
"1433" 286.4 73.9783664919125 90.09587622397
"1434" 286.6 68.5949196822929 87.0042444935412
"1435" 286.8 63.2963168410688 84.7076364509054
"1436" 287 58.4821472421852 81.6041634982198
"1437" 287.2 53.5473744517875 77.9256006621842
"1438" 287.4 48.8260043474373 74.3186941477853
"1439" 287.6 43.9828689827683 70.7728185768958
"1440" 287.8 39.8029111657238 67.6177654733464
"1441" 288 38.1642691483921 65.495396752413
"1442" 288.2 38.5336962523256 62.6030486267152
"1443" 288.4 38.7312539334125 61.4854366022804
"1444" 288.6 37.1866178134737 60.2097208359845
"1445" 288.8 35.2459890848741 59.8788693171554
"1446" 289 35.3224004223974 60.5570010239774
"1447" 289.2 36.2953528716493 61.1943583828383
"1448" 289.4 38.3504825972733 61.8267254975897
"1449" 289.6 42.9260992859521 61.1808009814586
"1450" 289.8 48.5367184383688 59.984272231125
"1451" 290 54.6295057314471 60.0625183227457
"1452" 290.2 60.8241792138243 61.3479762998098
"1453" 290.4 67.2052828263697 63.6330901851661
"1454" 290.6 73.3174462497307 67.2850117274258
"1455" 290.8 79.7860642712949 70.0499771145451
"1456" 291 85.7825178119314 73.2577443931106
"1457" 291.2 90.5624065075982 77.1273280686518
"1458" 291.4 95.4204593198104 82.8864627751885
"1459" 291.6 97.936862505273 88.3860981206525
"1460" 291.8 97.3316382635663 93.9263617039342
"1461" 292 97.2475419921493 96.1995890406751
"1462" 292.2 99.0443113911433 98.1606089697804
"1463" 292.4 101.546261028866 101.542061371641
"1464" 292.6 104.32111811819 101.558703093606
"1465" 292.8 108.041544090184 101.169130227476
"1466" 293 110.753070300646 100.60129300698
"1467" 293.2 112.372290684869 99.8779496689434
"1468" 293.4 112.541447592555 100.284933345944
"1469" 293.6 111.097354487157 100.197028295722
"1470" 293.8 110.209723231668 100.079281292443
"1471" 294 108.896443326395 99.5237569692804
"1472" 294.2 105.344680153877 99.8529525746018
"1473" 294.4 100.077550468734 101.47111125428
"1474" 294.6 94.5997401196564 104.146744377573
"1475" 294.8 89.7097435242375 106.289190314418
"1476" 295 84.5463462827177 107.888107279138
"1477" 295.2 78.1110850300792 109.969148981322
"1478" 295.4 72.1127530040607 112.847506904428
"1479" 295.6 66.025047032925 115.529386396743
"1480" 295.8 60.4998929050196 119.229127710352
"1481" 296 55.258638203848 122.50253753228
"1482" 296.2 53.1045831798411 121.375853981673
"1483" 296.4 51.9247846314062 118.860902852483
"1484" 296.6 49.5647820358086 114.670969866631
"1485" 296.8 46.3558949416048 109.45526382278
"1486" 297 42.6668329019866 103.78870326754
"1487" 297.2 37.1717872905466 98.7416488255487
"1488" 297.4 31.3774497800571 94.8860819050033
"1489" 297.6 26.2552041475125 90.427448731347
"1490" 297.8 21.3411707754286 87.445972543603
"1491" 298 19.6623740660402 86.2499824776953
"1492" 298.2 18.0804158437441 84.2264349578488
"1493" 298.4 19.5323379697587 83.4505942938573
"1494" 298.6 20.9061294036099 80.0929192571093
"1495" 298.8 22.6566646248136 74.5220105629617
"1496" 299 25.3904018127648 68.1684024439849
"1497" 299.2 28.3446510968246 61.8149888658958
"1498" 299.4 32.7085669128473 55.5333058963891
"1499" 299.6 37.5738901810508 50.1783518283123
"1500" 299.8 41.9989420456891 45.2395298969931
"1501" 300 46.5029678526398 40.1589566447349
"1502" 300.2 52.0457374218251 35.9429546699017
"1503" 300.4 58.0593943301325 32.3569112072504
"1504" 300.6 63.6369879269982 28.3915414960518
"1505" 300.8 69.2667489231106 25.4740793432521
"1506" 301 74.8443034145208 23.6585815115897
"1507" 301.2 76.7558051287004 25.1702297238258
"1508" 301.4 79.2306986520934 27.6056153502697
"1509" 301.6 85.0976213490295 29.0806326384825
"1510" 301.8 90.5525151842458 32.0272772364622
"1511" 302 96.1987714587739 35.1440957689437
"1512" 302.2 100.936240977262 39.2855977532804
"1513" 302.4 106.649291610881 42.4459914783116
"1514" 302.6 112.590855235727 46.3482703044453
"1515" 302.8 118.037588372739 49.8291302392089
"1516" 303 122.50185326403 50.9429950711333
"1517" 303.2 121.153024046037 51.0873761179991
"1518" 303.4 119.286809522912 51.8419759034366
"1519" 303.6 116.328404629337 53.1767249862804
"1520" 303.8 111.775777050459 55.8079954497237
"1521" 304 106.348150623368 59.2990011971418
"1522" 304.2 100.169966519291 61.3682172181347
"1523" 304.4 93.9830059650943 63.2636267776743
"1524" 304.6 87.4800228679125 64.195996405038
"1525" 304.8 80.4545677935664 64.5113255682034
"1526" 305 73.2466333666398 66.1079442484925
"1527" 305.2 66.3113544783982 67.2718607634232
"1528" 305.4 59.2266941272554 67.9432343359661
"1529" 305.6 52.7006393292676 69.8536001559533
"1530" 305.8 46.5262349427982 71.8898723535661
"1531" 306 40.5787438961048 73.5590331692804
"1532" 306.2 35.5481257656672 77.4757872594879
"1533" 306.4 31.8386281033008 79.8926611836008
"1534" 306.6 31.3681133155929 79.1280649080329
"1535" 306.8 30.7038268252458 75.809309231947
"1536" 307 30.6664740646914 70.8450362499751
"1537" 307.2 29.7693672343187 65.1083269699991
"1538" 307.4 29.3788479421934 58.4178065937747
"1539" 307.6 30.5464648628216 52.1691166706327
"1540" 307.8 33.3181734716299 46.4103744090521
"1541" 308 36.7914157526704 40.2572250491646
"1542" 308.2 41.5781004357696 34.8901409385661
"1543" 308.4 47.4223668033977 30.8406356064487
"1544" 308.6 54.3669696959641 28.9907186053628
"1545" 308.8 61.6394781817386 28.1179442666934
"1546" 309 68.8609313878615 28.4400266435559
"1547" 309.2 76.0752146412156 29.8674843021895
"1548" 309.4 82.8023574204383 33.0580792047546
"1549" 309.6 88.8331329587269 36.5111197925896
"1550" 309.8 94.7540795809731 40.2140333315834
"1551" 310 100.320390184631 44.4258016680616
"1552" 310.2 104.101380148973 49.8485194810076
"1553" 310.4 108.349490967754 54.714042296419
"1554" 310.6 112.402412803826 58.8265490208381
"1555" 310.8 114.485932092293 61.8710127507104
"1556" 311 114.937718286413 67.4460340659325
"1557" 311.2 113.208467681333 71.2572604044104
"1558" 311.4 110.829367935631 74.9656657790279
"1559" 311.6 108.101902471541 80.5815540857031
"1560" 311.8 105.884684588146 86.5889970629137
"1561" 312 102.261800510331 91.6286694417222
"1562" 312.2 99.1641485779125 97.0660615613149
"1563" 312.4 97.0382868167875 102.67197973003
"1564" 312.6 97.5678666147153 108.084801816576
"1565" 312.8 97.0977893088291 113.523070551447
"1566" 313 95.5172850987307 114.008363603423
"1567" 313.2 93.5469914290674 113.296031593337
"1568" 313.4 90.4410684245563 112.762209295801
"1569" 313.6 84.8935369201433 111.40261810778
"1570" 313.8 79.8680861184441 108.76917064642
"1571" 314 75.0486565601799 104.965781928525
"1572" 314.2 69.3933762404003 101.225712950073
"1573" 314.4 64.5236256874987 96.9899580605217
"1574" 314.6 60.4498500568091 92.0298004794183
"1575" 314.8 56.6440911028256 86.7925755495195
"1576" 315 53.0897461948125 80.2540372011104
"1577" 315.2 51.9594938997004 74.2474917548864
"1578" 315.4 50.1430177210774 68.4396997396412
"1579" 315.6 48.8548467538003 62.7571781761579
"1580" 315.8 49.6250616329022 57.2414088100227
"1581" 316 51.6371355826155 51.5134402042408
"1582" 316.2 54.7066286734274 45.9143146164784
"1583" 316.4 58.3858008675952 39.8360998300015
"1584" 316.6 63.2957372713411 35.0236738038232
"1585" 316.8 69.4382490731697 32.3455980061661
"1586" 317 75.7920788161772 29.518279594398
"1587" 317.2 82.3972314816095 28.8524996445531
"1588" 317.4 87.6153127445546 30.5778493294067
"1589" 317.6 91.040337267761 33.2743707886743
"1590" 317.8 96.4299844807913 34.6316177145834
"1591" 318 101.087898568549 32.8612956373107
"1592" 318.2 103.672066582338 31.927084540174
"1593" 318.4 103.542485794517 33.3022982138738
"1594" 318.6 102.929033528913 38.1691146298804
"1595" 318.8 104.020104369444 43.4289047426421
"1596" 319 104.91480500729 49.0382659479538
"1597" 319.2 104.592649595067 55.2137512555381
"1598" 319.4 103.7259295732 61.4522901463655
"1599" 319.6 102.956571872337 67.3156973100986
"1600" 319.8 99.6758063704419 72.2417052706039
"1601" 320 94.7565724437442 76.543691023914
"1602" 320.2 89.5219089143202 80.2102879019308
"1603" 320.4 83.9416386989976 83.9297305636527
"1604" 320.6 78.0845854524181 87.0504786988422
"1605" 320.8 72.5055399177401 89.7869855442804
"1606" 321 67.3470350441284 93.3512339931895
"1607" 321.2 63.9668520592613 97.5296057983618
"1608" 321.4 60.7027559466419 102.315728446127
"1609" 321.6 57.6380058614369 106.231838355902
"1610" 321.8 57.1279721080084 111.038934134006
"1611" 322 56.0876731504894 112.111654796165
"1612" 322.2 53.8557055469125 110.840049092114
"1613" 322.4 51.6019675210725 107.20931521408
"1614" 322.6 49.775299901634 102.793997498521
"1615" 322.8 46.921501497075 97.8328043318054
"1616" 323 44.3519909801173 92.1504010660755
"1617" 323.2 42.7379532077147 86.2104161724892
"1618" 323.4 40.9678891085756 80.2393050426065
"1619" 323.6 40.1714847066938 74.6625339307804
"1620" 323.8 40.8880659129847 69.4555360986206
"1621" 324 44.1825476952225 64.3597315269404
"1622" 324.2 47.8976837312523 59.4624569081542
"1623" 324.4 52.5328028693025 54.6385389362204
"1624" 324.6 57.7847791925302 51.0880920570745
"1625" 324.8 62.4574476172268 46.9043895654518
"1626" 325 67.5196414466625 43.937610767447
"1627" 325.2 72.9712499323974 41.6814336311895
"1628" 325.4 79.217131352736 39.9461708734863
"1629" 325.6 85.310633795277 38.8014891179439
"1630" 325.8 91.4224217469329 39.6869911875355
"1631" 326 95.9198563391025 41.9301048723104
"1632" 326.2 98.465510133397 46.661453055435
"1633" 326.4 100.904596470131 51.3348523917179
"1634" 326.6 103.744325856233 55.0319045017904
"1635" 326.8 107.653023583545 59.1247663057702
"1636" 327 110.730252816094 62.7010577620077
"1637" 327.2 110.181201862625 65.4257215491634
"1638" 327.4 107.48356729651 67.0986351392495
"1639" 327.6 104.118860305108 70.3549327168474
"1640" 327.8 100.061458885707 74.2997914659274
"1641" 328 95.0526211803043 78.0118494621979
"1642" 328.2 89.7959087165254 81.8258661985062
"1643" 328.4 83.9228557073125 84.3300660923137
"1644" 328.6 77.4791275283953 85.7714067083149
"1645" 328.8 70.922761800815 86.8675373316462
"1646" 329 64.2199577970792 86.5500499772137
"1647" 329.2 57.7941441780493 84.5544104163751
"1648" 329.4 51.1909753878506 83.2676984499608
"1649" 329.6 44.4209448566388 82.1396911029751
"1650" 329.8 38.2825777996158 81.0488573423573
"1651" 330 33.6060432354995 81.7506213029217
"1652" 330.2 32.7949642581706 82.353536391861
"1653" 330.4 33.4832752479668 80.7346103716173
"1654" 330.6 34.6782772436204 77.9657427535388
"1655" 330.8 36.0367232879976 75.1334898252378
"1656" 331 37.6319410305899 72.0095254586352
"1657" 331.2 39.9766238043352 67.568409265734
"1658" 331.4 42.8736871641574 62.1213073892191
"1659" 331.6 46.9435813474277 56.6780286502198
"1660" 331.8 50.4580359753697 51.5854583419661
"1661" 332 55.1959434960007 47.239203587898
"1662" 332.2 59.7769608095025 43.2036745747004
"1663" 332.4 63.7727875538569 38.517474674197
"1664" 332.6 68.6444703741411 34.4969608353089
"1665" 332.8 74.1964197548931 31.1974602472318
"1666" 333 80.2880464600096 29.4278256736784
"1667" 333.2 85.5780438283882 27.8018793774648
"1668" 333.4 89.7850544705656 27.2318721483722
"1669" 333.6 91.5655721578425 30.5225034707804
"1670" 333.8 93.902058629532 34.1759094445956
"1671" 334 97.8645876571064 38.2801270714334
"1672" 334.2 101.765813902673 43.0868333176004
"1673" 334.4 104.694634747312 47.9318507786804
"1674" 334.6 106.186546581168 53.0879680222702
"1675" 334.8 107.831862242372 57.9166118105865
"1676" 335 109.438559120728 65.1092089239325
"1677" 335.2 112.059104477002 70.3584310771022
"1678" 335.4 116.195308763922 72.2559437598785
"1679" 335.6 120.102101850233 73.1345099351504
"1680" 335.8 122.31764503938 74.9749599297757
"1681" 336 119.10588511771 76.177603186557
"1682" 336.2 116.401374894171 77.369984565732
"1683" 336.4 113.022819906162 80.0664420716554
"1684" 336.6 108.523251293094 83.5082432435531
"1685" 336.8 102.829274326944 85.2390591860488
"1686" 337 96.0700189917459 85.8446749806471
"1687" 337.2 91.7558265775577 85.8545862461836
"1688" 337.4 86.1041747317712 86.339604009313
"1689" 337.6 80.7897790354458 85.416257037947
"1690" 337.8 75.0263402838402 85.1821574197503
"1691" 338 68.9065904429792 84.2824640986804
"1692" 338.2 62.8314895881997 84.0913195362378
"1693" 338.4 57.3284873551625 83.2795766419054
"1694" 338.6 51.1146872818403 82.581105495868
"1695" 338.8 44.2793044747949 79.1719955201627
"1696" 339 39.3244578954769 75.8110230751022
"1697" 339.2 34.9053912219731 74.5976221212804
"1698" 339.4 33.8448728677838 74.8161371235576
"1699" 339.6 35.3936456185719 73.8885854328958
"1700" 339.8 38.0752303267636 71.6779717961102
"1701" 340 41.7230982440034 68.4880439301592
"1702" 340.2 46.2693788207937 64.8017231074289
"1703" 340.4 51.7228889490554 61.8266872579375
"1704" 340.6 57.570173558495 58.8914850692512
"1705" 340.8 63.7223005909125 57.3998109455157
"1706" 341 70.3669094542762 55.7653292681592
"1707" 341.2 76.2243151006125 55.5148483644704
"1708" 341.4 81.1776762728216 54.6047847952804
"1709" 341.6 85.6513644631411 53.3770242841661
"1710" 341.8 90.4686155665247 52.793877783311
"1711" 342 94.7002133707587 51.4790315070496
"1712" 342.2 98.7305866804974 47.9972524886294
"1713" 342.4 100.037507469367 48.0703293056137
"1714" 342.6 100.95113251003 50.4657023542215
"1715" 342.8 100.795298800794 53.5919034906071
"1716" 343 101.87470838067 58.0746160667349
"1717" 343.2 104.075376084683 63.4405803044204
"1718" 343.4 105.869988383091 69.1591693293101
"1719" 343.6 105.107812526043 75.3497524357043
"1720" 343.8 103.18184794486 80.2005362044383
"1721" 344 102.087471010454 84.6978996794804
"1722" 344.2 102.425380452792 88.3964650949912
"1723" 344.4 102.997111768144 88.4776668502194
"1724" 344.6 104.55904118969 88.5704901514285
"1725" 344.8 105.781009839923 88.4873682519506
"1726" 345 105.563196637009 88.3673014526352
"1727" 345.2 104.099089436862 87.3827835873563
"1728" 345.4 103.25118843532 86.1855821875767
"1729" 345.6 100.899457618546 84.5940407842804
"1730" 345.8 96.3822138850554 83.3899623838848
"1731" 346 91.1082513778599 82.238083740533
"1732" 346.2 86.1899006541 82.4722360112491
"1733" 346.4 80.9488961889895 83.1032091155441
"1734" 346.6 75.2975419752996 82.1943977621191
"1735" 346.8 70.1297243673641 79.916202641603
"1736" 347 65.4443727135302 76.2165990170451
"1737" 347.2 61.2136500708243 71.8445977301333
"1738" 347.4 57.6872888709767 67.138123719473
"1739" 347.6 54.7828421467521 61.5258533893275
"1740" 347.8 51.6410673404419 55.6471920890157
"1741" 348 49.0707778751982 49.894042048709
"1742" 348.2 47.8201320145351 44.6353106569785
"1743" 348.4 50.264347215368 41.5337315120032
"1744" 348.6 53.641878409736 37.3229701013392
"1745" 348.8 58.3005577697046 32.4023751815477
"1746" 349 64.0076554762392 29.0706640880032
"1747" 349.2 71.0566517822072 27.9130487288804
"1748" 349.4 77.8523032828725 27.2392641462704
"1749" 349.6 84.4251108333188 26.2261530794991
"1750" 349.8 91.3831071552674 26.4539987656675
"1751" 350 98.6157100241778 26.7072787491477
"1752" 350.2 104.508331162108 27.8022302169917
"1753" 350.4 107.744430009168 31.3690064558926
"1754" 350.6 111.787104037944 33.2016529976172
"1755" 350.8 113.967975192973 35.0958355037349
"1756" 351 112.815913513381 37.8129110752491
"1757" 351.2 112.239241634341 43.1203877298958
"1758" 351.4 111.979789619828 49.9243016892277
"1759" 351.6 111.529848287663 56.1341070271004
"1760" 351.8 110.772764631963 62.0815654650355
"1761" 352 109.052813637143 68.4297019825904
"1762" 352.2 107.630906338782 75.1042164606391
"1763" 352.4 106.778089837286 81.6908422714782
"1764" 352.6 105.833837004038 87.8428768497554
"1765" 352.8 103.491602544579 93.2633735641692
"1766" 353 100.072913910912 97.5624930108161
"1767" 353.2 95.3351338874065 99.3298036107743
"1768" 353.4 89.2199965667177 101.140651133189
"1769" 353.6 82.3232315207986 102.670747227318
"1770" 353.8 75.4320493836099 104.670580180425
"1771" 354 68.7334922843125 105.50083638804
"1772" 354.2 62.1275753250882 106.174585883186
"1773" 354.4 55.952856315374 105.850161787473
"1774" 354.6 49.725999793153 104.070870308179
"1775" 354.8 42.7870399566162 103.091502350688
"1776" 355 36.064745127373 102.958958256241
"1777" 355.2 31.2444775675749 100.31112878841
"1778" 355.4 30.5507827215466 97.4877426517926
"1779" 355.6 30.2028408083356 97.5913823326265
"1780" 355.8 26.8591368790164 97.9793617094882
"1781" 356 23.6617276971817 98.5051408817419
"1782" 356.2 21.6287003356756 99.3717266786093
"1783" 356.4 20.027614444191 100.181091749027
"1784" 356.6 18.7859130533881 99.6963273896584
"1785" 356.8 18.2793973830911 98.0122391194947
"1786" 357 17.1851697372339 96.2271643582447
"1787" 357.2 13.5837932771173 93.0044214994972
"1788" 357.4 11.3941090182696 89.1054115445304
"1789" 357.6 9.58126945783015 84.1984605805039
"1790" 357.8 8.1692047243191 78.8104698894892
"1791" 358 7.41235281433187 72.9685450957642
"1792" 358.2 6.3360731342351 67.683467444861
"1793" 358.4 6.509469305317 63.3321411152467
"1794" 358.6 8.01880401974781 57.1508550643745
"1795" 358.8 8.78879483033111 50.5168503737455
"1796" 359 9.54816073981574 44.7758804793772
"1797" 359.2 12.7529771182422 41.374188722687
"1798" 359.4 18.2403038797756 37.4366361058383
"1799" 359.6 22.0277519975103 32.0422864888565
"1800" 359.8 26.0625185656283 26.1870778783856
"1801" 360 31.1472793245104 21.3659231678061
"1802" 360.2 35.3360246554599 16.0485365166909
"1803" 360.4 41.2395829089336 12.6088938953962
"1804" 360.6 46.7413712257125 13.3304399041541
"1805" 360.8 53.1700745590688 14.9274412384054
"1806" 361 59.788207327508 16.0048678741793
"1807" 361.2 67.4243676617512 16.9768745786675
"1808" 361.4 74.3830294745402 17.6616785758017
"1809" 361.6 80.3743434546459 17.2804943327804
"1810" 361.8 86.9816676852996 16.1141756911191
"1811" 362 91.4560495289345 18.2755709729177
"1812" 362.2 96.6100396946388 22.152979738512
"1813" 362.4 102.599691505976 23.973243533333
"1814" 362.6 107.989558197532 27.4145260319204
"1815" 362.8 111.82810097026 34.0707879627119
"1816" 363 113.997187599827 41.0755063726846
"1817" 363.2 116.332987593706 48.307670079868
"1818" 363.4 117.871449850554 56.0370779831608
"1819" 363.6 117.927718511506 63.3678790777804
"1820" 363.8 117.588169960628 71.0131236724699
"1821" 364 116.599854014519 77.827476400038
"1822" 364.2 115.401768669221 85.2348722653016
"1823" 364.4 112.876062771641 92.3383018828891
"1824" 364.6 109.213352668418 98.4980077158628
"1825" 364.8 106.277587563809 104.398857696556
"1826" 365 105.732262042875 110.525106608984
"1827" 365.2 106.002073624229 111.081345734179
"1828" 365.4 104.422005147413 109.598673634466
"1829" 365.6 102.199171475754 107.594986355402
"1830" 365.8 98.8310485028467 104.219613924951
"1831" 366 93.9160287798375 101.810275458918
"1832" 366.2 89.1556532991916 99.0240869938269
"1833" 366.4 84.8289655571966 96.6573104724963
"1834" 366.6 79.9895019670055 94.676505334292
"1835" 366.8 75.1635797665478 92.7988935050804
"1836" 367 69.8077827315375 90.4700348124281
"1837" 367.2 66.1834249425934 87.9818847992484
"1838" 367.4 62.2131010200375 84.5047870462179
"1839" 367.6 59.357817894428 81.0874646834556
"1840" 367.8 56.5051671591574 76.6906967949538
"1841" 368 55.1102256203105 71.261949951464
"1842" 368.2 54.1310889811549 65.3093322891895
"1843" 368.4 53.4132454576676 58.5246632505967
"1844" 368.6 51.8739861862949 52.6536121685451
"1845" 368.8 50.2285123130337 45.9970854506743
"1846" 369 49.4793513504225 40.0255923815804
"1847" 369.2 48.6172556008713 35.0375547975484
"1848" 369.4 51.0525751611574 33.0858575806273
"1849" 369.6 55.728312899761 33.1130747771895
"1850" 369.8 61.745943156987 31.6329097439293
"1851" 370 68.2369831781778 31.4365677270049
"1852" 370.2 74.881832901688 31.5637418843926
"1853" 370.4 81.6765214839026 33.3239943382111
"1854" 370.6 87.5075612113368 35.8905134139774
"1855" 370.8 94.2957628654125 38.449380913251
"1856" 371 99.2979062459731 42.1692557147046
"1857" 371.2 103.865337205337 46.559654466341
"1858" 371.4 109.124014959835 49.5404032307949
"1859" 371.6 112.592944759576 53.1714260630559
"1860" 371.8 112.330648059963 56.6925605457294
"1861" 372 111.141381221531 61.7705132089505
"1862" 372.2 110.393208339207 68.3196252193225
"1863" 372.4 110.061218597725 75.1574864782179
"1864" 372.6 108.346219085367 81.7497233134622
"1865" 372.8 105.509460293081 87.8994376455613
"1866" 373 101.313276921358 93.2437349176539
"1867" 373.2 96.6782666881718 96.7397615840581
"1868" 373.4 90.5672918563271 98.3569276131462
"1869" 373.6 83.6242613836125 99.3420039026804
"1870" 373.8 76.6347574652971 98.2904325887804
"1871" 374 69.6538969762573 95.8752656077286
"1872" 374.2 63.1724593810301 93.1975283822451
"1873" 374.4 56.7118251649125 89.9880027607965
"1874" 374.6 50.8738192980062 85.8476501052491
"1875" 374.8 45.9647431999719 80.7546036560329
"1876" 375 40.9307656322394 76.4463603880015
"1877" 375.2 35.6383971278243 72.8182748726333
"1878" 375.4 32.1594249776701 69.058481043947
"1879" 375.6 31.5329485905614 64.6136333792485
"1880" 375.8 30.1656572840721 59.1983311441527
"1881" 376 29.2668298830538 53.9415554373456
"1882" 376.2 28.3467455157423 48.4754526556846
"1883" 376.4 26.9151646546488 42.4912424993573
"1884" 376.6 27.1374403061951 36.7201701517369
"1885" 376.8 28.3767733534931 30.6962996058933
"1886" 377 31.161699373977 24.582025936861
"1887" 377.2 36.2256580867125 20.5254015255751
"1888" 377.4 41.8880874444023 16.9824299014028
"1889" 377.6 47.7621948403757 15.6631653529225
"1890" 377.8 53.311283918848 16.8931174051191
"1891" 378 59.6027428663558 19.3663717576412
"1892" 378.2 65.6263803362458 23.1638647029167
"1893" 378.4 71.3150916671843 27.0191563930085
"1894" 378.6 76.2543368125063 32.1006718392491
"1895" 378.8 80.9189368922971 37.0873343584823
"1896" 379 86.108760892225 41.3668326453741
"1897" 379.2 90.5390706670678 45.9519775677561
"1898" 379.4 94.8839433433309 47.9294662632294
"1899" 379.6 99.1985136535301 48.5641681700451
"1900" 379.8 102.827488321972 50.0095428356269
"1901" 380 104.904610339782 53.1202799345413
"1902" 380.2 104.370758982018 57.000372206933
"1903" 380.4 104.87092155627 62.4119672726172
"1904" 380.6 105.030809592302 68.1761359562172
"1905" 380.8 104.780067064332 73.9359404502481
"1906" 381 104.532983402364 79.6104889581514
"1907" 381.2 105.128487167087 84.8853891385478
"1908" 381.4 107.172922867257 88.0858484677286
"1909" 381.6 106.519155915874 88.0593327683573
"1910" 381.8 103.337737514653 87.128005495873
"1911" 382 98.113890087126 85.6282536592354
"1912" 382.2 92.2185849614125 85.3173438044232
"1913" 382.4 86.0364406696842 84.0239457617152
"1914" 382.6 79.7568986397423 82.3967069775889
"1915" 382.8 73.5822719808819 79.8382571903008
"1916" 383 67.0526738375043 76.7940257978314
"1917" 383.2 60.9114967644502 74.2461185490823
"1918" 383.4 54.3564537916268 70.9736885280518
"1919" 383.6 47.7684203004681 68.7555592662804
"1920" 383.8 41.9833951414813 66.1269287421244
"1921" 384 38.1258264794221 62.6613389974534
"1922" 384.2 38.6034378961496 58.4138365444969
"1923" 384.4 39.0779106181891 52.3494446907378
"1924" 384.6 39.8012518254932 45.3663685528933
"1925" 384.8 41.7834473677372 39.8557509666206
"1926" 385 45.831239328302 35.1654060555435
"1927" 385.2 50.9412977734431 32.7838189568314
"1928" 385.4 57.0389806847925 30.8535536992304
"1929" 385.6 63.2754340286704 29.2905456546909
"1930" 385.8 70.0412665361166 29.2348651272293
"1931" 386 76.9924158732321 30.8417089669814
"1932" 386.2 83.1512165718812 33.6139283982179
"1933" 386.4 89.1651591501798 36.7096914911418
"1934" 386.6 94.669336952739 41.1177004581477
"1935" 386.8 98.7669654267145 46.6778317420824
"1936" 387 102.657702165203 52.1731884114104
"1937" 387.2 105.707258975512 58.3618803291404
"1938" 387.4 106.802802805525 65.3340787268288
"1939" 387.6 108.059662951793 71.8726243584704
"1940" 387.8 108.161720213096 79.1149541701579
"1941" 388 108.527677098287 85.7867952838429
"1942" 388.2 110.309644379295 89.9333823912378
"1943" 388.4 110.472233460464 90.9598747917976
"1944" 388.6 107.191830242195 92.1161740028098
"1945" 388.8 102.412793726301 93.5640891888333
"1946" 389 97.3958613536021 95.7767787243493
"1947" 389.2 91.321179195075 97.1122832463554
"1948" 389.4 85.1579877584568 98.7711086464702
"1949" 389.6 79.2412162775279 99.5137705370496
"1950" 389.8 73.1632713650264 97.9182167697487
"1951" 390 67.0393669909799 95.4437944710444
"1952" 390.2 61.3630920663263 91.2060920002459
"1953" 390.4 56.1213370913964 86.2105542337642
"1954" 390.6 51.274969363155 81.1006052184622
"1955" 390.8 46.2228404180596 76.0295002720157
"1956" 391 41.7044574694826 71.2076483690747
"1957" 391.2 37.1800436820901 66.9671479166916
"1958" 391.4 34.666151863475 62.1710675901241
"1959" 391.6 35.1004259802929 57.2012571752804
"1960" 391.8 36.1362568218102 51.7265361513145
"1961" 392 37.3651885492159 45.7359353175276
"1962" 392.2 39.5751074569125 39.827644822301
"1963" 392.4 42.7266420446778 33.8806960643008
"1964" 392.6 47.1860171207875 30.2466282804054
"1965" 392.8 53.9185234270738 27.8527435639255
"1966" 393 60.8115183964915 26.9537205126909
"1967" 393.2 67.8779947867372 27.1758647150123
"1968" 393.4 74.5190751731084 28.8582182107134
"1969" 393.6 78.9792252850247 32.585109335913
"1970" 393.8 83.0867916009525 37.4706635596604
"1971" 394 86.231307027428 42.6984867063732
"1972" 394.2 89.1716639639731 47.9405056866137
"1973" 394.4 91.169526362719 54.3953918614094
"1974" 394.6 92.7599628365207 61.0076321488474
"1975" 394.8 93.920640934723 67.7333690872067
"1976" 395 93.3974671791061 73.7265475163772
"1977" 395.2 92.3832559728809 80.368623626933
"1978" 395.4 89.7205272603319 86.248244961861
"1979" 395.6 86.0476356049459 91.2496649850137
"1980" 395.8 81.6942690524788 96.3454245137623
"1981" 396 77.0675429681173 101.422622914654
"1982" 396.2 72.2811601557174 105.533640600061
"1983" 396.4 66.6618782496982 108.648502761852
"1984" 396.6 62.0995053534125 111.328433182638
"1985" 396.8 61.0273413275332 113.396977496211
"1986" 397 61.2364187011718 113.895712420799
"1987" 397.2 60.5286395635125 111.13518145264
"1988" 397.4 60.2462731921875 109.322194613305
"1989" 397.6 61.0429287915511 105.711494761618
"1990" 397.8 61.678843107432 100.265606220709
"1991" 398 62.3896533211776 94.5998442872081
"1992" 398.2 62.6574182477226 89.4188780676221
"1993" 398.4 63.4188756209241 83.7667926073967
"1994" 398.6 65.18877759329 78.1571737973314
"1995" 398.8 67.0175295084713 72.7419080379274
"1996" 399 68.9239834791145 67.3836731385784
"1997" 399.2 70.2469014824373 62.0291533432408
"1998" 399.4 72.086283648665 56.661396581419
"1999" 399.6 74.1204376221389 51.4290051342709
"2000" 399.8 77.269777067736 46.4411701652216
"2001" 400 79.7425351755125 40.8397719350232
"2002" 400.2 83.436077801305 35.5474055089907
"2003" 400.4 86.4017655878847 30.4395606030859
"2004" 400.6 89.9529737463397 26.6334668064648
"2005" 400.8 91.9823059748325 28.2440989573304
"2006" 401 92.0915235470721 28.4757098180357
"2007" 401.2 92.9687513371805 26.8145000023319
"2008" 401.4 93.2615853956115 24.0848905189114
"2009" 401.6 92.8303295903368 20.5241177832501
"2010" 401.8 92.1731466947625 19.5939512233604
"2011" 402 92.2179547496698 19.7326482236978
"2012" 402.2 91.8766268721909 20.9001642047958
"2013" 402.4 92.2879734474297 23.1158421730045
"2014" 402.6 91.9884430913671 25.7406668376137
"2015" 402.8 93.9725422057372 29.8861000601154
"2016" 403 97.1459814098216 33.0461959431592
"2017" 403.2 101.537486612756 35.8614998021554
"2018" 403.4 105.992059539694 39.0016085867179
"2019" 403.6 110.419856345212 42.2689445179004
"2020" 403.8 115.991698698397 44.838568838136
"2021" 404 119.79036780267 47.3976069162501
"2022" 404.2 120.429257370113 49.2404728582004
"2023" 404.4 120.370025343944 54.1544591168741
"2024" 404.6 119.591895027563 58.6111416776204
"2025" 404.8 119.730594342963 64.8635001578926
"2026" 405 119.349754307882 71.8634580241592
"2027" 405.2 118.945168420281 78.9788276214277
"2028" 405.4 117.768266585519 86.0968475254319
"2029" 405.6 115.857532438051 92.3323571380782
"2030" 405.8 112.535981334913 97.6643477165062
"2031" 406 110.103199604956 103.793825133346
"2032" 406.2 108.844031001328 107.596160424853
"2033" 406.4 110.122442236231 108.465358727905
"2034" 406.6 110.144571262197 107.828042780087
"2035" 406.8 110.638881354042 107.778026422474
"2036" 407 111.033952254622 107.415825342908
"2037" 407.2 110.779035024446 106.529904941314
"2038" 407.4 110.082918766599 106.233826579222
"2039" 407.6 109.396610184549 105.725785313326
"2040" 407.8 109.444255889838 105.86588117154
"2041" 408 109.037876787792 104.678182633533
"2042" 408.2 106.510374742706 102.755917414729
"2043" 408.4 102.150091814912 99.5595703814183
"2044" 408.6 94.7053787667401 94.3487189153493
"2045" 408.8 89.8384852797459 89.0556458239137
"2046" 409 84.7451670698576 84.5027362610276
"2047" 409.2 80.4573764776313 81.5188438092179
"2048" 409.4 77.2239569669125 77.0918092257046
"2049" 409.6 75.0995704741852 71.505459559644
"2050" 409.8 74.1642192517441 64.9086804506488
"2051" 410 73.443175246239 57.4436829128008
"2052" 410.2 72.3388414066032 50.6364648949195
"2053" 410.4 71.6629685491649 43.8949664395231
"2054" 410.6 72.7706134303065 37.7434505215228
"2055" 410.8 72.8598860820664 31.3838332506842
"2056" 411 73.1358112046025 26.2227452095004
"2057" 411.2 75.3215910647343 23.934276152122
"2058" 411.4 77.6284600324283 25.5885226665751
"2059" 411.6 82.8712843934125 26.8874421387804
"2060" 411.8 88.2231968501472 28.9964135821273
"2061" 412 93.8129812822562 31.8531955655304
"2062" 412.2 99.4291493672115 36.5432411003835
"2063" 412.4 103.712032231006 41.7441325380929
"2064" 412.6 107.539739027943 47.8028139694925
"2065" 412.8 110.102130119765 54.3273722199435
"2066" 413 110.318272709315 61.6661189586206
"2067" 413.2 109.550038097913 68.9325914740077
"2068" 413.4 107.44636557779 76.1780259729845
"2069" 413.6 104.47764384127 82.1512371777906
"2070" 413.8 100.494840672662 88.3218332727089
"2071" 414 96.002561621089 93.5411791384216
"2072" 414.2 91.2449078189125 98.2440670105661
"2073" 414.4 85.3635562371099 100.842491625438
"2074" 414.6 78.9748214501828 101.543040556699
"2075" 414.8 73.2409683359925 100.77525665644
"2076" 415 67.3879086567948 98.5859722390921
"2077" 415.2 61.3995527088041 95.8761825173768
"2078" 415.4 56.4781426507125 91.6953927435804
"2079" 415.6 50.7910394771146 88.4293619540995
"2080" 415.8 45.5565598817862 85.8950101031014
"2081" 416 40.0055752462283 83.4515929370804
"2082" 416.2 35.0198257667066 79.5729214023686
"2083" 416.4 34.5966538935212 75.9297253423238
"2084" 416.6 34.2791068344073 73.9766101706
"2085" 416.8 32.0147908210301 73.0702854271627
"2086" 417 28.6853480493085 73.2929590194487
"2087" 417.2 27.1046215403982 72.9395890443375
"2088" 417.4 28.8867879153784 72.9571236630077
"2089" 417.6 32.835948807699 70.7758481686961
"2090" 417.8 36.9851262578625 67.3041312058604
"2091" 418 41.7301795323125 64.0040148108804
"2092" 418.2 46.2528310827571 59.8027712492221
"2093" 418.4 51.2221407043411 56.3407120436232
"2094" 418.6 56.2562177472899 52.6341602389502
"2095" 418.8 62.0670494486625 50.29938419979
"2096" 419 68.4684993678831 48.8505438001921
"2097" 419.2 75.6798048832298 47.2959647063862
"2098" 419.4 81.8927540315106 45.7428061674673
"2099" 419.6 87.1804299009895 44.2176469712515
"2100" 419.8 92.9363961363688 43.2672755437755
"2101" 420 96.732685657576 40.024500407215
"2102" 420.2 97.6976715755349 39.8181395373416
"2103" 420.4 98.8104454526778 43.0332612038008
"2104" 420.6 99.6918187712674 47.2676563924417
"2105" 420.8 100.315251333046 52.5665539769804
"2106" 421 100.621523397654 58.3152275834739
"2107" 421.2 101.332336853995 64.9465075170639
"2108" 421.4 100.98873487538 71.2814753316065
"2109" 421.6 99.4652858384795 76.9438159780536
"2110" 421.8 95.7971102012673 81.3568260266352
"2111" 422 91.6300512219458 86.052392771047
"2112" 422.2 87.0951340209948 90.2971160001157
"2113" 422.4 82.184114548016 94.2323253259011
"2114" 422.6 78.1608768196956 98.3913196180033
"2115" 422.8 73.7262671387381 102.37081912549
"2116" 423 70.5185670455625 105.880245914568
"2117" 423.2 68.1988113053199 108.72200078954
"2118" 423.4 68.431357316458 108.621526425436
"2119" 423.6 67.7394142873982 106.764205663223
"2120" 423.8 65.371541380431 103.423273821466
"2121" 424 61.4139733164979 99.5775862747194
"2122" 424.2 57.3756959438898 95.214497979519
"2123" 424.4 53.5728755198053 89.9724478571375
"2124" 424.6 50.5682364851383 84.4684050239578
"2125" 424.8 47.2890149409635 79.1825154412702
"2126" 425 44.4116996300655 73.2768655075763
"2127" 425.2 43.5939331132092 67.776888907665
"2128" 425.4 43.1426605070325 61.7658556193204
"2129" 425.6 43.9100874304777 55.9439436477913
"2130" 425.8 46.0230138672459 50.2340562889471
"2131" 426 49.2085498790349 45.902628129862
"2132" 426.2 51.5630204353725 40.1852754329504
"2133" 426.4 55.8837269349804 35.3228263150668
"2134" 426.6 61.0746855731247 31.0437649713107
"2135" 426.8 66.9136928560387 27.3330018408823
"2136" 427 73.1168097476398 24.8043631611895
"2137" 427.2 78.1487829538094 26.5655598669299
"2138" 427.4 82.814402910861 30.0828430703525
"2139" 427.6 88.6986897430416 33.3178991379578
"2140" 427.8 95.3150163847955 37.3092403193548
"2141" 428 99.7801484027594 41.8767712100559
"2142" 428.2 103.456040299111 47.4413488676863
"2143" 428.4 108.075241786073 53.0066560453904
"2144" 428.6 111.381433422252 55.3144032175813
"2145" 428.8 115.340685658259 55.9325847797061
"2146" 429 119.43867866212 57.0616355472992
"2147" 429.2 122.697630058458 59.1879519508865
"2148" 429.4 121.325468331165 61.6737521814892
"2149" 429.6 118.130199099094 64.7939718622501
"2150" 429.8 115.04983868464 70.6360347172501
"2151" 430 111.093640927823 75.7400699684804
"2152" 430.2 106.777278908955 81.0778705559962
"2153" 430.4 102.238482364019 86.1629730309187
"2154" 430.6 96.6733465854706 89.2012696818153
"2155" 430.8 90.159394667274 92.0940920265093
"2156" 431 83.8718215950159 95.6111416932114
"2157" 431.2 77.9453818876846 98.3175476484449
"2158" 431.4 71.8124483926467 101.374154374268
"2159" 431.6 66.2754984312458 104.202215535466
"2160" 431.8 60.1553174981442 106.246087289695
"2161" 432 53.2657475820897 108.162779312103
"2162" 432.2 46.1320894192824 109.235630713924
"2163" 432.4 39.8280106108086 108.667048993138
"2164" 432.6 37.8387165527875 106.388180823905
"2165" 432.8 37.3495597026268 101.995463793358
"2166" 433 36.4234682851362 95.9587320633198
"2167" 433.2 35.7479071687925 89.4857947482004
"2168" 433.4 36.8783915230011 83.0394440301791
"2169" 433.6 38.9301772205899 77.0223922955062
"2170" 433.8 41.3152963924444 71.1476285014719
"2171" 434 45.2364879555723 64.9384771901154
"2172" 434.2 49.9206634253785 60.6724634541736
"2173" 434.4 55.0426643491982 56.4709993184054
"2174" 434.6 60.6688490720325 52.9482354168404
"2175" 434.8 66.7798288140901 50.7440487610935
"2176" 435 73.5275900370514 48.6725666493082
"2177" 435.2 79.5820032774029 46.6518398275015
"2178" 435.4 85.3799349135007 44.2799887430451
"2179" 435.6 90.2333118966056 42.4592068157655
"2180" 435.8 92.9908534987349 39.5804308319439
"2181" 436 95.3356500536025 38.1600269765504
"2182" 436.2 96.7002329457335 40.7532879301856
"2183" 436.4 97.5454103285063 44.6408220370304
"2184" 436.6 98.642177326263 49.3154761118989
"2185" 436.8 100.239250422756 54.7630073309366
"2186" 437 101.642968303194 60.7795206739679
"2187" 437.2 102.130421569609 66.8908200115531
"2188" 437.4 102.10924842916 72.9245019977635
"2189" 437.6 100.891196115519 78.6536267027652
"2190" 437.8 97.3638394123921 82.2903339124334
"2191" 438 93.7245389418125 86.3596420026804
"2192" 438.2 90.1800624046428 89.4398167653815
"2193" 438.4 85.5716156686125 91.0024591771679
"2194" 438.6 79.968103713525 91.3432461770429
"2195" 438.8 73.9964431983555 91.7310531553816
"2196" 439 68.2206889892625 92.0004782482304
"2197" 439.2 61.9485658445752 92.7087990417744
"2198" 439.4 55.8441432556467 93.0177859867361
"2199" 439.6 50.0756464066787 93.8823306163713
"2200" 439.8 45.4125883018302 96.0246286030568
"2201" 440 42.610130354754 98.8888878080731
"2202" 440.2 42.12127318455 98.6117460458054
"2203" 440.4 42.0267765695663 96.273173278165
"2204" 440.6 42.18878537678 92.0237057270515
"2205" 440.8 42.1021392965172 87.4486508253153
"2206" 441 41.8258867119009 81.5341282759897
"2207" 441.2 41.7749758140334 75.8231000193134
"2208" 441.4 42.7841850390687 69.7576353254366
"2209" 441.6 45.0515446094227 63.9891778258518
"2210" 441.8 48.2486234423025 57.9763041807104
"2211" 442 51.6601590491184 52.3710548801333
"2212" 442.2 55.6660237896347 46.9740409673915
"2213" 442.4 60.1945934053933 42.1879046203477
"2214" 442.6 65.838670530837 38.3854056781389
"2215" 442.8 72.0584748955471 35.0426123592323
"2216" 443 78.9584005167525 32.5905937214504
"2217" 443.2 85.6339310057325 31.2079721791004
"2218" 443.4 92.3686935208813 30.6198711850304
"2219" 443.6 96.2411501258822 32.3498692594319
"2220" 443.8 100.201412799106 36.0029148157089
"2221" 444 105.522772780091 37.6088232215646
"2222" 444.2 110.766485407942 36.5125652514404
"2223" 444.4 113.578669980144 35.5835747651646
"2224" 444.6 113.267093294544 38.0310916244172
"2225" 444.8 111.919319144663 41.4763713239054
"2226" 445 110.664479052025 47.1625364341792
"2227" 445.2 110.556171145163 53.2711421637349
"2228" 445.4 110.352968958902 59.593116242726
"2229" 445.6 109.584481098872 65.7735902216987
"2230" 445.8 107.800068703025 72.3628012513518
"2231" 446 106.555719143558 78.5258335606997
"2232" 446.2 105.237326007396 84.4556573662254
"2233" 446.4 102.145455257091 89.4206974763875
"2234" 446.6 97.8334564831625 94.0433456243518
"2235" 446.8 93.0264632651896 98.3068560586539
"2236" 447 87.6260744392875 101.557119401868
"2237" 447.2 82.3869424302202 106.099822593242
"2238" 447.4 77.4007047855511 111.09370046016
"2239" 447.6 72.285909800315 115.455648164366
"2240" 447.8 68.537134060575 120.787242966243
"2241" 448 68.7055302740663 123.351384271896
"2242" 448.2 68.3117409598855 122.537624996875
"2243" 448.4 67.4623663206331 120.679279353677
"2244" 448.6 66.1745245053569 117.415374980354
"2245" 448.8 63.6352423993478 113.44084892608
"2246" 449 60.9552460138543 108.842375574943
"2247" 449.2 57.444946778089 103.759061622069
"2248" 449.4 54.4723677371625 97.5856757999232
"2249" 449.6 52.7589198001884 91.4030657670045
"2250" 449.8 52.4276457379125 85.2793887264432
"2251" 450 54.1336974267277 79.3121950677912
"2252" 450.2 55.8094867437442 73.3430889317358
"2253" 450.4 58.9531917635301 66.9571203089568
"2254" 450.6 63.0767887075514 61.1176030151137
"2255" 450.8 67.0255904521347 55.5460060330304
"2256" 451 71.2731229716693 49.8890295537669
"2257" 451.2 76.4831986702654 46.4831719243098
"2258" 451.4 82.5349231987307 44.7932664381289
"2259" 451.6 89.9648469355725 44.5512437399204
"2260" 451.8 97.1435274980313 45.8911777338843
"2261" 452 103.284139310295 48.4305262093098
"2262" 452.2 107.2754753038 52.5474778533722
"2263" 452.4 108.718107151668 57.7655924986885
"2264" 452.6 110.318272709315 63.9306711580845
"2265" 452.8 110.081378064335 71.0616014883113
"2266" 453 109.931394978725 78.0338910366866
"2267" 453.2 110.0902718673 84.6777979578288
"2268" 453.4 108.804697791183 90.7919730890098
"2269" 453.6 105.767038223331 93.4537479925478
"2270" 453.8 101.482645679583 97.6054220814686
"2271" 454 96.1148767462784 101.287458329841
"2272" 454.2 90.5267695720391 104.524431306204
"2273" 454.4 83.9801944723708 107.626914521864
"2274" 454.6 77.6151360294256 109.728576704886
"2275" 454.8 71.0832997882125 111.96085966948
"2276" 455 64.4012430308179 113.953476783807
"2277" 455.2 57.2146862714188 114.626023533964
"2278" 455.4 49.9101964303473 114.238981957672
"2279" 455.6 43.0587079000792 111.981415075822
"2280" 455.8 36.7339674872586 108.876050753396
"2281" 456 30.3576305079125 105.458550980709
"2282" 456.2 25.3161466367458 101.920084603322
"2283" 456.4 21.5919397530325 96.6209008484404
"2284" 456.6 18.7655889927846 90.3696822528153
"2285" 456.8 15.5295154160429 85.4124940344978
"2286" 457 13.0289395760721 80.3167668689293
"2287" 457.2 11.3185993623207 76.1581550108926
"2288" 457.4 10.7139739502573 72.5831176885218
"2289" 457.6 12.9823996394241 68.8265093836409
"2290" 457.8 15.740346988418 63.5911471697969
"2291" 458 18.6005701804968 56.759273393741
"2292" 458.2 22.1201124894286 51.484830080603
"2293" 458.4 26.7615162616125 46.586012595047
"2294" 458.6 31.8957581678038 42.2023958018999
"2295" 458.8 36.9677025616283 37.7441130982067
"2296" 459 42.5935065986625 34.6275263035604
"2297" 459.2 48.8468983689635 32.5175480648008
"2298" 459.4 55.4931582897835 31.9024029049901
"2299" 459.6 62.2114960577147 32.0696871499617
"2300" 459.8 68.604182818259 34.0142446689338
"2301" 460 74.9533683652186 37.7754046343008
"2302" 460.2 80.6642828704125 42.6495568220745
"2303" 460.4 85.3690908229725 47.8344830644304
"2304" 460.6 88.8959117126312 54.7143234738116
"2305" 460.8 90.9810727222351 61.451933732861
"2306" 461 92.6447451020429 68.4959120282804
"2307" 461.2 93.2599361180721 75.7922756365463
"2308" 461.4 92.5343918548226 83.2520438238309
"2309" 461.6 92.6056516773199 90.6957508772804
"2310" 461.8 91.7937823600011 96.8188243506221
"2311" 462 88.4487067942971 100.607284866319
"2312" 462.2 83.9466306351294 103.144741041389
"2313" 462.4 78.9961275732619 107.264685769654
"2314" 462.6 74.4146342348311 111.813223042292
"2315" 462.8 71.2267390550589 116.980284080183
"2316" 463 69.1795291467339 121.538133505423
"2317" 463.2 66.7431963407202 121.349104609627
"2318" 463.4 63.2969574181362 118.148321679241
"2319" 463.6 58.7340776916433 115.776675424857
"2320" 463.8 53.172508751925 112.515855640705
"2321" 464 48.2682967137971 108.47160024805
"2322" 464.2 42.4891002544667 104.848089488268
"2323" 464.4 36.4155251295 101.746986444655
"2324" 464.6 30.7182516718014 98.6919241512433
"2325" 464.8 24.1387625148393 95.9298592237926
"2326" 465 18.9331520359125 92.2270794741213
"2327" 465.2 15.4664334186598 88.0379332707199
"2328" 465.4 13.0831407960758 86.0817134795559
"2329" 465.6 12.4484622668625 86.0610476789804
"2330" 465.8 13.2016796711718 84.2766941600581
"2331" 466 15.6683284321718 80.4396849762804
"2332" 466.2 16.9216496097596 74.5304193067392
"2333" 466.4 17.8522610058114 68.4390230266961
"2334" 466.6 18.8817932415829 62.1830602252584
"2335" 466.8 21.8210370074976 56.5010382940783
"2336" 467 25.8649046291146 50.9862966912378
"2337" 467.2 31.022645372586 46.9239955813824
"2338" 467.4 37.7350563672084 43.5975965272089
"2339" 467.6 44.5229770177798 41.1057778808926
"2340" 467.8 50.6073819430914 39.5725762794909
"2341" 468 58.7980007454769 38.8884146020824
"2342" 468.2 65.7394656899031 40.5421924051106
"2343" 468.4 71.5995395908243 44.4098123620451
"2344" 468.6 76.0658274548432 48.6174737328843
"2345" 468.8 79.9219745538531 54.7448914732111
"2346" 469 84.2115223425007 62.3560185179274
"2347" 469.2 86.924819731338 69.0096820949612
"2348" 469.4 88.7498601412562 74.9140671925929
"2349" 469.6 89.5124340067401 82.4049459673493
"2350" 469.8 89.4737427311268 89.5505210953875
"2351" 470 87.6817969263583 98.044080540678
"2352" 470.2 86.1318545167587 102.040337891434
"2353" 470.4 87.5665719472458 105.155629203042
"2354" 470.6 90.2738271487925 107.69745202152
"2355" 470.8 90.7424735531723 107.822352459125
"2356" 471 89.2437694631839 106.958941091723
"2357" 471.2 87.1554638204125 105.641695014655
"2358" 471.4 82.7590045067098 104.948278995605
"2359" 471.6 76.9892758094894 104.936403238357
"2360" 471.8 71.1839922536808 104.336730161476
"2361" 472 64.6787226954441 103.291928594179
"2362" 472.2 58.5950313087596 100.37295617121
"2363" 472.4 52.3877000089894 97.4365926330496
"2364" 472.6 46.2757765193898 94.6745497459508
"2365" 472.8 39.3918270536184 91.3830523896333
"2366" 473 32.4185804595375 88.9269040684054
"2367" 473.2 26.1135030484763 85.7569289459612
"2368" 473.4 24.0749960097104 82.2765510748974
"2369" 473.6 24.8871318038435 78.6355843398321
"2370" 473.8 25.2517439394772 73.1329062316216
"2371" 474 25.9609372777792 66.4879733877471
"2372" 474.2 27.8781420483301 60.4325813185222
"2373" 474.4 31.2892219717257 54.2524064008518
"2374" 474.6 36.3216488837913 48.8296007743107
"2375" 474.8 42.552936717725 44.5434543227804
"2376" 475 49.2840595349839 41.6581906270457
"2377" 475.2 56.6882208705489 39.6475302668561
"2378" 475.4 63.9945520637669 38.3062487050959
"2379" 475.6 71.0785307573104 38.8762559341885
"2380" 475.8 77.8743604442788 40.2033607628447
"2381" 476 84.7225692003525 41.9456837065904
"2382" 476.2 91.4358249056772 45.0245653814274
"2383" 476.4 97.5599913847244 48.4015294953398
"2384" 476.6 102.291259245281 51.6087581703969
"2385" 476.8 103.263427699064 54.5811805009168
"2386" 477 103.083984299977 59.9484924676675
"2387" 477.2 103.977188431786 66.3107755358488
"2388" 477.4 102.669386290912 72.0782726832606
"2389" 477.6 101.71228237637 78.6801606081314
"2390" 477.8 101.95683165481 83.6941270616667
"2391" 478 104.205140692947 85.8804748270986
"2392" 478.2 104.829179225185 86.0707844504054
"2393" 478.4 103.935166576163 85.3940788363679
"2394" 478.6 101.202077480819 85.148055530478
"2395" 478.8 97.2349092164939 84.9759637564548
"2396" 479 91.8385956046765 86.6041188402579
"2397" 479.2 86.5443974758091 88.2738688814528
"2398" 479.4 80.0948666174568 89.4287380893183
"2399" 479.6 73.6177453280236 89.1474840136507
"2400" 479.8 66.5889872476683 88.0600294961874
"2401" 480 59.5536784511543 86.46293024461
"2402" 480.2 52.3568328548216 84.5925655158826
"2403" 480.4 45.401273542239 82.7195466936171
"2404" 480.6 38.5212451379713 80.4893234188392
"2405" 480.8 32.1232317263125 77.6837150072232
"2406" 481 27.4410105626115 74.0846297627076
"2407" 481.2 24.4267409662283 69.8447111014699
"2408" 481.4 19.9389699772911 64.8961425538726
"2409" 481.6 14.7541297403025 59.2031373802604
"2410" 481.8 11.4175213399422 53.6073280790031
"2411" 482 9.41366435218619 49.3421452503435
"2412" 482.2 10.8191758484125 45.949876861947
"2413" 482.4 13.1938067695719 44.181802812709
"2414" 482.6 16.8040446843125 41.691662158747
"2415" 482.8 21.2699771779125 38.8276485038408
"2416" 483 26.2224066016599 35.5753753787014
"2417" 483.2 31.3009233991572 34.607804162291
"2418" 483.4 37.3625815245934 34.0898907886208
"2419" 483.6 43.5055837586778 34.0078702216885
"2420" 483.8 50.1419632337004 34.5017940955834
"2421" 484 57.1629943754967 35.8651952764586
"2422" 484.2 63.5570705303671 39.3052679985834
"2423" 484.4 69.2391741866698 44.3487188942804
"2424" 484.6 74.6236284398135 49.6933387735081
"2425" 484.8 79.9943929963725 54.8021166961604
"2426" 485 84.2606733371785 60.6360586694612
"2427" 485.2 87.2479139733368 67.5242019103107
"2428" 485.4 89.7837015539976 74.6155764515676
"2429" 485.6 90.566786574987 82.3759904426421
"2430" 485.8 90.6856676139894 89.9917074050111
"2431" 486 90.6931574381625 96.9711000606929
"2432" 486.2 91.1169933707801 101.21146401628
"2433" 486.4 92.0725333900375 101.887628698572
"2434" 486.6 92.6291310812372 102.121915370306
"2435" 486.8 90.688032821623 101.262710181675
"2436" 487 88.1147161163569 99.8939946975396
"2437" 487.2 84.193862511975 98.0859603888554
"2438" 487.4 78.4235272064725 96.6520585170004
"2439" 487.6 72.1656441080977 95.8406128154285
"2440" 487.8 65.7738156865055 93.6484834210478
"2441" 488 59.0069212865196 91.3402324144589
"2442" 488.2 52.5419469676842 88.5494277848999
"2443" 488.4 46.7279700779448 84.7029251098933
"2444" 488.6 41.2640998862788 79.9178197355477
"2445" 488.8 35.873206241863 75.4871067187853
"2446" 489 31.5604081545302 70.4661763636921
"2447" 489.2 28.3033626543243 64.6546602425745
"2448" 489.4 24.4480593710325 58.8370347746804
"2449" 489.6 21.1959777150825 52.5042386398604
"2450" 489.8 18.4272414381599 46.5891801128989
"2451" 490 16.4803142982104 39.9526701785676
"2452" 490.2 17.3260251662229 34.1239897289011
"2453" 490.4 20.3203684591597 32.1700964782017
"2454" 490.6 24.7062460933187 29.4636295783116
"2455" 490.8 29.8704573397063 26.5816205208268
"2456" 491 35.7534246726 25.2524759369991
"2457" 491.2 42.3845489197664 26.0654690005051
"2458" 491.4 49.298601466333 27.5616397965417
"2459" 491.6 55.9328834509125 30.0266307817134
"2460" 491.8 62.3942049685425 32.7191191042604
"2461" 492 67.3107262539513 37.9319029299211
"2462" 492.2 71.5037693460758 43.5022159091681
"2463" 492.4 75.5400682616478 49.5149352621333
"2464" 492.6 77.8652069637913 55.9108890834016
"2465" 492.8 79.3734078134486 63.019229049435
"2466" 493 80.1186380559026 70.0615077504784
"2467" 493.2 80.3677539224693 77.4493159340872
"2468" 493.4 79.6324089331884 84.6835743146252
"2469" 493.6 78.5895091075051 91.2775530216878
"2470" 493.8 77.2627354505099 97.9945358987219
"2471" 494 75.5741151421208 105.257633475114
"2472" 494.2 75.4497008405792 109.893418536905
"2473" 494.4 76.9643097289125 110.85599234357
"2474" 494.6 76.4157592260956 110.284489332872
"2475" 494.8 74.9172129073637 109.152869783402
"2476" 495 71.9831824525441 107.909337833372
"2477" 495.2 67.5657629955178 106.725551412754
"2478" 495.4 61.3854754489125 106.407825187307
"2479" 495.6 54.9007856798625 106.342742557255
"2480" 495.8 47.9006792831723 105.728314344865
"2481" 496 41.7471564671048 103.54828915828
"2482" 496.2 35.458548398748 101.019193593204
"2483" 496.4 31.3759872076008 96.7957749492544
"2484" 496.6 29.9333289238637 90.9142345287682
"2485" 496.8 29.4910969545872 84.2905976266177
"2486" 497 30.7848407890404 77.7707529019548
"2487" 497.2 33.2000844818072 71.2099089475856
"2488" 497.4 37.2955574409419 65.414510247898
"2489" 497.6 42.125759736089 59.9237348325451
"2490" 497.8 48.3627799973785 55.6849677222998
"2491" 498 55.0279364596478 51.9204905553686
"2492" 498.2 62.3232305220775 49.3399958966105
"2493" 498.4 69.8976220142733 47.741532030002
"2494" 498.6 77.8155243854486 47.8218352994866
"2495" 498.8 84.6705389188736 49.4420901989309
"2496" 499 91.6716547645363 51.1509623769338
"2497" 499.2 98.634770714029 53.3178924166493
"2498" 499.4 104.161059673223 57.1506259638704
"2499" 499.6 106.599501302458 61.5365792400683
"2500" 499.8 106.010636274649 65.3719457858172
"2501" 500 107.174399708995 70.6359941600433
"2502" 500.2 109.83641372806 73.2917492478098
"2503" 500.4 112.218912111586 73.4129815979054
"2504" 500.6 112.135577962628 73.2269580175225
"2505" 500.8 109.559705814221 73.8117748956314
"2506" 501 106.239535813412 73.4738364193116
"2507" 501.2 100.906518201334 74.4322678276067
"2508" 501.4 95.2499664650625 76.6670106081404
"2509" 501.6 89.2843062258513 78.2128124911885
"2510" 501.8 83.5982966598125 80.0848337510137
"2511" 502 77.0709017529336 80.134941112733
"2512" 502.2 70.2870928712733 79.3087472643731
"2513" 502.4 63.8811139500775 77.5860862052512
"2514" 502.6 57.7138618358348 74.6177888970474
"2515" 502.8 52.6356156130096 70.2995780359406
"2516" 503 47.3013671606422 65.8608434372263
"2517" 503.2 43.3919218555125 60.4455494140904
"2518" 503.4 39.7123495684268 54.3006266021947
"2519" 503.6 37.4330177434125 47.8656407329904
"2520" 503.8 37.9510139832225 41.8600001180504
"2521" 504 39.0097465354609 35.3155077270868
"2522" 504.2 42.1901260681982 30.6417292433314
"2523" 504.4 47.4556773506785 27.3238704749931
"2524" 504.6 53.259883463923 23.3746883215225
"2525" 504.8 60.602253835385 21.1559433549068
"2526" 505 67.8588910615757 20.8697757570277
"2527" 505.2 75.071397606719 21.8180392097642
"2528" 505.4 81.9431124369537 24.2046437440845
"2529" 505.6 88.9121396650063 29.6461940425304
"2530" 505.8 93.5845552134995 35.6745255682695
"2531" 506 96.8109246629862 42.2291774935541
"2532" 506.2 99.529021275523 48.8624811422488
"2533" 506.4 100.562143969881 56.5904028837751
"2534" 506.6 100.205470658734 64.1912341351225
"2535" 506.8 98.4717559432459 71.5684043446137
"2536" 507 96.6367313144019 78.8334629667378
"2537" 507.2 93.3347858595538 85.6156962207586
"2538" 507.4 89.1823168383956 91.9298046039545
"2539" 507.6 84.7912662286234 97.0633647682322
"2540" 507.8 79.9380342723596 101.921675579045
"2541" 508 74.9137222047077 106.720365053847
"2542" 508.2 69.874063163527 110.690152343268
"2543" 508.4 64.9541153944474 113.035980384036
"2544" 508.6 60.774154103748 110.696804888027
"2545" 508.8 54.7994233927202 108.331790196819
"2546" 509 48.1950829305149 105.383025364148
"2547" 509.2 42.3616787075911 101.253193036673
"2548" 509.4 36.9895840568282 96.1577277152081
"2549" 509.6 32.7548387285172 89.912280432385
"2550" 509.8 30.0817553175375 82.9594433995986
"2551" 510 28.1788515107821 75.9466588578456
"2552" 510.2 27.0211634996125 69.8720423896804
"2553" 510.4 26.7610882716598 63.4670300835002
"2554" 510.6 26.1202479668311 56.6215796206757
"2555" 510.8 26.5942208253102 50.2040591648599
"2556" 511 27.2715823116836 43.9639404572442
"2557" 511.2 28.1536481388427 37.2521975812687
"2558" 511.4 30.2692399588061 31.2185790449931
"2559" 511.6 32.7657873087037 25.2047283078958
"2560" 511.8 36.9226059360809 19.9268463137646
"2561" 512 41.7639336732525 15.6953479447904
"2562" 512.2 47.0406488316178 15.716461364933
"2563" 512.4 53.3392643372642 17.0344001099507
"2564" 512.6 60.0140408354338 19.5800297118761
"2565" 512.8 66.4168030505655 23.5636925462191
"2566" 513 72.2270723662186 28.4797685677396
"2567" 513.2 76.5483699787183 34.8766364012221
"2568" 513.4 79.9867658587562 41.8212153118741
"2569" 513.6 82.71496615829 48.704433784811
"2570" 513.8 83.6937237117166 55.9284503539505
"2571" 514 83.9789284619019 63.532230255025
"2572" 514.2 83.3311333175546 70.2956773569435
"2573" 514.4 81.7571857854635 77.3901546605865
"2574" 514.6 79.6118363411035 84.5648669373141
"2575" 514.8 75.8976906773557 90.7754153707576
"2576" 515 71.6057279377746 96.4840936140735
"2577" 515.2 66.9796932130943 102.056792808178
"2578" 515.4 61.1757603720663 105.240989421396
"2579" 515.6 54.8974609286442 106.388576627622
"2580" 515.8 47.8308647020046 108.02720401378
"2581" 516 41.1611454046957 110.722999283015
"2582" 516.2 36.1153923116138 111.944673867631
"2583" 516.4 33.7504835955095 109.024133147743
"2584" 516.6 32.9281381641125 104.47263332556
"2585" 516.8 32.0493321278048 102.853233475019
"2586" 517 30.1149167854343 103.57651168415
"2587" 517.2 29.4817782050815 104.969034960576
"2588" 517.4 29.9060700939995 105.094883575933
"2589" 517.6 31.7745625781411 104.049037402995
"2590" 517.8 33.3992124387696 101.918075428266
"2591" 518 35.2576805177296 97.4022490490365
"2592" 518.2 39.1560565348239 92.72198533585
"2593" 518.4 42.2689475511625 87.5614377899947
"2594" 518.6 44.903985182689 82.7963654953039
"2595" 518.8 48.3422587275062 78.2854242984991
"2596" 519 51.0247558142288 72.8794462657396
"2597" 519.2 53.241993893458 67.6264871858864
"2598" 519.4 57.787506579484 62.3459817339375
"2599" 519.6 62.9289340303569 57.7205516512804
"2600" 519.8 68.4861061658847 52.181410573947
"2601" 520 73.2066372011903 46.5593266289193
"2602" 520.2 78.2151103658164 41.4688814997323
"2603" 520.4 84.1714112186406 38.2419671073386
"2604" 520.6 89.896254689495 34.9144491057852
"2605" 520.8 94.9669383714076 32.9670948207852
"2606" 521 96.482019377129 33.6683840528371
"2607" 521.2 98.5425688263368 35.434163722947
"2608" 521.4 103.257410918148 36.9373175860745
"2609" 521.6 108.300485765037 37.8494239680929
"2610" 521.8 112.90111026335 41.4195734905929
"2611" 522 114.17534980037 44.9785015566634
"2612" 522.2 115.829606548942 49.7000484694604
"2613" 522.4 118.193143884064 51.5008200864622
"2614" 522.6 121.73378803861 50.6313952440683
"2615" 522.8 122.472787111637 49.9523302041783
"2616" 523 122.089633128902 49.338045557112
"2617" 523.2 120.619665344646 49.6585049113804
"2618" 523.4 118.61229115463 50.6098862584434
"2619" 523.6 115.323214950994 52.8733616316783
"2620" 523.8 111.303955190602 57.0221005810604
"2621" 524 108.309077033942 62.6767592236921
"2622" 524.2 105.789168310387 68.3915177779505
"2623" 524.4 103.103023946129 74.438353970136
"2624" 524.6 99.3390130443207 80.6211730967191
"2625" 524.8 95.7376802517215 86.1227503653141
"2626" 525 92.0116308393596 91.3830523896333
"2627" 525.2 88.9809105607418 97.4022490490365
"2628" 525.4 86.9639739823875 102.078036673105
"2629" 525.6 86.1958216637504 105.337749852605
"2630" 525.8 86.1168748684125 109.451554576523
"2631" 526 84.7815462158411 109.685237090723
"2632" 526.2 81.9357906682654 108.582772736266
"2633" 526.4 78.3552770753411 105.247798352462
"2634" 526.6 72.6903795349914 103.169067534359
"2635" 526.8 66.6863255545749 100.806818970047
"2636" 527 60.6406124349 98.0178029888804
"2637" 527.2 54.3750000229125 95.3553239013888
"2638" 527.4 48.9311601790024 90.8970504213478
"2639" 527.6 45.4383372063147 84.5234844696065
"2640" 527.8 43.3301145238581 77.6019100000956
"2641" 528 40.97882533735 70.6907425869991
"2642" 528.2 40.0142979977848 63.909271191057
"2643" 528.4 40.4062462960774 56.4022396439092
"2644" 528.6 40.7559499488806 49.0265124852697
"2645" 528.8 42.559684129502 40.6548952926277
"2646" 529 46.4921098772325 34.5262638807404
"2647" 529.2 51.5685188474713 30.0872125129568
"2648" 529.4 56.5387270062459 25.248910705038
"2649" 529.6 62.91901694835 21.8283779858741
"2650" 529.8 69.8726945410375 19.5118377843429
"2651" 530 77.1868645043411 19.4821969325559
"2652" 530.2 84.2624624924693 21.4274737987917
"2653" 530.4 91.6301908172351 24.0250407327642
"2654" 530.6 98.4349265477848 27.8459271556527
"2655" 530.8 103.300329079253 33.6226914925004
"2656" 531 107.334381666979 40.419390692547
"2657" 531.2 109.943565943006 47.7119620239991
"2658" 531.4 111.229796760076 55.2737738523722
"2659" 531.6 111.825925622831 62.3915524736681
"2660" 531.8 110.920547230449 69.6322032914866
"2661" 532 108.634845853081 76.6902246136764
"2662" 532.2 105.227594867418 83.4351941641541
"2663" 532.4 101.401442278679 89.2763459762137
"2664" 532.6 96.6302970023713 94.6133694976921
"2665" 532.8 91.6313240025243 99.6260885277863
"2666" 533 85.7956878629645 103.345966635163
"2667" 533.2 79.4124122586268 106.471849617319
"2668" 533.4 72.6368557622458 108.947990052243
"2669" 533.6 65.5988419928216 111.292183730579
"2670" 533.8 58.5803579669482 112.000734066745
"2671" 534 51.9908068037098 111.006129757861
"2672" 534.2 45.0093714145831 108.31816165401
"2673" 534.4 38.5644552330517 104.627961534015
"2674" 534.6 32.5096479099243 99.8231149613274
"2675" 534.8 28.2035833558204 94.5443378984251
"2676" 535 25.9243943331717 87.4261189913544
"2677" 535.2 25.3736701102052 80.1467902260975
"2678" 535.4 25.9611317700923 73.1433058500107
"2679" 535.6 27.3580216268072 65.7327187901962
"2680" 535.8 30.1008055224995 59.4068475719869
"2681" 536 33.5110880920093 52.9882713457965
"2682" 536.2 37.7708240989737 47.1664213189028
"2683" 536.4 42.9465875018519 42.5980670623107
"2684" 536.6 49.2438160136989 38.0188721504163
"2685" 536.8 55.6174120567425 34.6236315949904
"2686" 537 62.7486234484125 31.9412901641375
"2687" 537.2 69.8425569151982 30.5423744328722
"2688" 537.4 77.3537805859125 29.6196392113713
"2689" 537.6 84.7703000968699 28.571005878791
"2690" 537.8 91.7880474494227 29.1871748182089
"2691" 538 96.7389898394795 32.552168607002
"2692" 538.2 100.813438431535 37.9860368324742
"2693" 538.4 104.835321158923 43.446577215311
"2694" 538.6 108.145115171507 49.7319002444982
"2695" 538.8 111.289409646351 55.7705479046681
"2696" 539 114.298986080933 62.0540640535004
"2697" 539.2 118.143826320583 66.6971187918268
"2698" 539.4 122.272752759913 70.6596390116137
"2699" 539.6 120.37186166487 75.2112095416067
"2700" 539.8 116.728898613903 78.853523136221
"2701" 540 112.364724646019 84.0415998523655
"2702" 540.2 107.173160988349 88.4997981729187
"2703" 540.4 101.319824484099 91.0625780798036
"2704" 540.6 95.6264549601625 92.6662879513875
"2705" 540.8 89.3689565243625 93.3684946334429
"2706" 541 82.5755750390236 93.6384195746137
"2707" 541.2 76.2125404002846 91.0716355415943
"2708" 541.4 70.7415281710024 87.6018644065051
"2709" 541.6 65.7373889379995 82.4321953026717
"2710" 541.8 62.1142872506254 76.3778766986566
"2711" 542 58.9070245407307 70.4326443808167
"2712" 542.2 56.4954524665792 63.9992939520077
"2713" 542.4 54.5010053001772 56.8766981277804
"2714" 542.6 52.0954500069419 50.2709669257215
"2715" 542.8 50.3517282573979 44.0424359873192
"2716" 543 48.8437270437004 37.5270778231895
"2717" 543.2 49.4481936818625 31.6052324532404
"2718" 543.4 53.2412927758036 27.1734397152903
"2719" 543.6 57.6426605131425 22.7876122507604
"2720" 543.8 63.1653572654025 19.5277411776704
"2721" 544 68.171710078458 15.8071929595834
"2722" 544.2 74.0154589544839 14.7966240713008
"2723" 544.4 79.3840010106997 17.1106187462165
"2724" 544.6 85.0620579640375 20.4936289030304
"2725" 544.8 89.4234029604941 25.3441307496477
"2726" 545 93.5168211514125 30.9626055391904
"2727" 545.2 96.3531850013038 37.6684470209543
"2728" 545.4 98.4549016488494 43.6271728855225
"2729" 545.6 99.4423420471982 49.9245108572498
"2730" 545.8 99.5811577783368 57.1501145374925
"2731" 546 98.3379982751853 64.2589411900077
"2732" 546.2 97.321490759848 70.9332457785384
"2733" 546.4 95.2085851865063 78.2367404413741
"2734" 546.6 92.674378754206 84.7859539601934
"2735" 546.8 88.6130289973671 90.4611832020418
"2736" 547 84.0478109406 95.5057159612304
"2737" 547.2 78.2594176389366 99.3908050703045
"2738" 547.4 71.3903242170424 101.413786539397
"2739" 547.6 64.9880808761625 102.525928158655
"2740" 547.8 57.7224773887733 103.040498040926
"2741" 548 50.602001095725 102.287377258743
"2742" 548.2 43.3071256689252 101.709395111939
"2743" 548.4 35.6293967508768 100.17287506428
"2744" 548.6 28.8646588894125 97.4315994169342
"2745" 548.8 23.6856238028768 93.0511222505661
"2746" 549 18.15849022144 88.5686408121265
"2747" 549.2 14.8458019667512 83.5387003975707
"2748" 549.4 11.665979908708 78.0954834922917
"2749" 549.6 9.94935760111251 71.628988700147
"2750" 549.8 8.04013900419375 65.8466988030616
"2751" 550 7.90220140900625 59.9275531742804
"2752" 550.2 10.2166249210973 55.6137400951173
"2753" 550.4 14.0241072779015 50.9440440661156
"2754" 550.6 18.1095834528812 46.1540785959991
"2755" 550.8 22.9953749530093 42.0788994911191
"2756" 551 28.5107848311706 38.5694739194417
"2757" 551.2 34.7270066848812 35.5896815998741
"2758" 551.4 41.2213244813455 34.6159626327546
"2759" 551.6 47.6228471041064 34.8305280522906
"2760" 551.8 54.7290644383671 35.6190640287955
"2761" 552 61.8169480650007 38.1095484988098
"2762" 552.2 68.3278880066989 41.459828265659
"2763" 552.4 73.9969127231982 45.8732191059661
"2764" 552.6 78.5182984483425 51.6863498401604
"2765" 552.8 82.5094492572888 59.2681520203497
"2766" 553 84.6758326975125 66.0941750767804
"2767" 553.2 85.996718965721 72.925107199908
"2768" 553.4 85.6867449659015 80.158638240643
"2769" 553.6 83.9043988554547 86.8291968270635
"2770" 553.8 81.4588929522228 93.193736373901
"2771" 554 77.7849804633054 99.0461915136732
"2772" 554.2 73.7486785506048 105.555562036665
"2773" 554.4 69.6651676677243 109.981431313904
"2774" 554.6 65.0437195700196 112.037826529316
"2775" 554.8 63.2354620196625 115.033253634587
"2776" 555 62.5309779695007 119.59448846668
"2777" 555.2 62.1490433132941 117.979209333438
"2778" 555.4 60.8189723841852 114.898582705138
"2779" 555.6 58.849165233815 110.036303678549
"2780" 555.8 56.0766167433768 104.707428613638
"2781" 556 55.1145016501277 98.7415285813816
"2782" 556.2 54.2869054243054 92.1191741284589
"2783" 556.4 53.7509081677197 85.4543177776539
"2784" 556.6 55.0200611298188 78.6911231078741
"2785" 556.8 56.4614510425554 71.9932013564436
"2786" 557 58.6295054798554 65.3319249709375
"2787" 557.2 62.7202639199902 59.1297051079988
"2788" 557.4 67.7582878051184 53.4554639329568
"2789" 557.6 73.0008710076772 48.277792539898
"2790" 557.8 79.3835229368164 43.8281761142515
"2791" 558 86.1991857196342 41.1245426244762
"2792" 558.2 93.03594386879 39.2935461381171
"2793" 558.4 98.8798348523025 37.1240344969304
"2794" 558.6 101.12307130421 36.1929677798744
"2795" 558.8 105.699469558372 35.0092077434204
"2796" 559 110.451091136714 36.8832181105972
"2797" 559.2 113.671938001163 41.0585015502491
"2798" 559.4 116.834883027985 46.3522854679196
"2799" 559.6 120.124039392382 51.669181328913
"2800" 559.8 122.499944093162 57.9355720202491
"2801" 560 122.10277750617 64.7337038529298
"2802" 560.2 121.096226212725 71.5995079199991
"2803" 560.4 119.476860594026 78.3250322131876
"2804" 560.6 116.463808175066 84.8656105995355
"2805" 560.8 112.205521213822 91.1127600777046
"2806" 561 107.573178444958 96.5953491997918
"2807" 561.2 102.851796692292 101.812925339749
"2808" 561.4 98.4933932130792 106.915048344347
"2809" 561.6 94.5981152412414 111.839918719149
"2810" 561.8 88.8905389446152 115.116626235118
"2811" 562 82.7077723669505 116.736068176951
"2812" 562.2 75.7745562890358 117.948040432842
"2813" 562.4 69.276053850471 117.275872351761
"2814" 562.6 62.5538880199125 115.646535779521
"2815" 562.8 55.9746124713054 113.396337970995
"2816" 563 49.7500335960375 110.232582741543
"2817" 563.2 43.8592868839125 106.250543746354
"2818" 563.4 38.0078391889848 102.032637509955
"2819" 563.6 32.6631728501535 97.1431359076177
"2820" 563.8 28.0223695059005 92.4037917441238
"2821" 564 24.1216201193953 86.5234883632114
"2822" 564.2 21.3227180231312 80.0096442383429
"2823" 564.4 18.8103840483799 74.2448405479108
"2824" 564.6 17.4715423029013 67.7213463913253
"2825" 564.8 16.4323391646493 62.3176743282909
"2826" 565 15.8173851799125 56.5737763501137
"2827" 565.2 15.6817267915193 51.0659971582691
"2828" 565.4 16.2724511286178 45.3818415886383
"2829" 565.6 17.496138873878 39.7287887284873
"2830" 565.8 20.4131412925125 34.0104313679137
"2831" 566 24.1698417110103 29.3710244153021
"2832" 566.2 29.1364770916937 25.1875641274991
"2833" 566.4 34.4798650081187 21.7313030439608
"2834" 566.6 40.1552567543187 19.3252163320304
"2835" 566.8 46.2209718678487 17.2266313419187
"2836" 567 53.0935152676222 15.9843520721191
"2837" 567.2 59.7994858765929 16.6802273933835
"2838" 567.4 65.8927892210687 18.3596531657179
"2839" 567.6 72.3776688916891 21.0840501490144
"2840" 567.8 78.8997414366574 24.5135245342089
"2841" 568 84.5921378963274 27.8044940857591
"2842" 568.2 90.3204062896701 31.5827296926137
"2843" 568.4 95.6630105581441 34.7185394933014
"2844" 568.6 100.783125473677 38.9114002632216
"2845" 568.8 101.580543034783 43.0253555522159
"2846" 569 100.973303526558 48.599395451861
"2847" 569.2 101.193496727544 54.9915225234593
"2848" 569.4 100.487554653229 61.0681463983518
"2849" 569.6 98.7459798682915 67.2168077400277
"2850" 569.8 96.8764799518445 73.4304699737658
"2851" 570 94.5547409095001 79.4292021685999
"2852" 570.2 92.0418038631997 84.5387966910889
"2853" 570.4 88.4344404625389 89.5316182058078
"2854" 570.6 84.6938082755279 94.098271001621
"2855" 570.8 80.1608205430711 98.2951822333779
"2856" 571 74.6228480290911 102.046044424138
"2857" 571.2 68.6619309723759 105.419649129719
"2858" 571.4 62.6933282032829 108.308488521614
"2859" 571.6 56.3512040010236 110.93861887691
"2860" 571.8 49.7891178193632 113.400256188872
"2861" 572 44.7277016326287 112.11664801228
"2862" 572.2 42.6718757345223 108.578162787097
"2863" 572.4 38.9671529484247 104.360478384463
"2864" 572.6 35.6139038625466 99.0788735919755
"2865" 572.8 32.3625015861403 92.8600256395968
"2866" 573 30.049494930286 85.5106268172201
"2867" 573.2 28.9824058926916 78.7580162371408
"2868" 573.4 28.7844737129713 71.7445571766686
"2869" 573.6 29.4264817923263 65.29956499497
"2870" 573.8 31.2404311171125 59.0014780254137
"2871" 574 34.1575240752721 52.6895217419433
"2872" 574.2 38.5785202640007 46.7504558457804
"2873" 574.4 43.4211321697875 41.7644174785616
"2874" 574.6 49.4903863580375 37.5410928729679
"2875" 574.8 56.3183801154941 35.6730568449845
"2876" 575 64.0274530149537 35.6558899725793
"2877" 575.2 71.2787988850596 37.3802452273686
"2878" 575.4 78.7940113591937 41.8942410975616
"2879" 575.6 86.8997907748308 47.2776987066171
"2880" 575.8 93.562641252236 52.042677490898
"2881" 576 98.0394521235145 57.8689215015661
"2882" 576.2 102.394465685971 64.0017238058392
"2883" 576.4 104.99047523667 69.8885653957349
"2884" 576.6 106.219250872944 75.0885176806241
"2885" 576.8 107.531870929822 79.6804135075834
"2886" 577 108.515592452902 79.8692897140782
"2887" 577.2 107.034883808934 80.5438291981155
"2888" 577.4 103.032302316753 81.9193791792008
"2889" 577.6 97.9486571121103 84.3229804808738
"2890" 577.8 92.2630750780361 87.5712318671905
"2891" 578 86.0471547767273 89.2292248107989
"2892" 578.2 79.5236896463411 90.9229422105304
"2893" 578.4 72.3450042156567 91.7871750230594
"2894" 578.6 65.3809882407243 90.599528665551
"2895" 578.8 58.500823167396 88.3674855343353
"2896" 579 52.4395683151676 84.730488057311
"2897" 579.2 46.2245109425687 79.9406754407491
"2898" 579.4 41.4460235363331 74.4872113798878
"2899" 579.6 36.6877802381913 68.7280965776458
"2900" 579.8 32.8280976106478 62.558390629898
"2901" 580 29.6897749833661 56.6712555966824
"2902" 580.2 27.1120400329125 50.2070097016554
"2903" 580.4 26.0345039952125 43.0375003423804
"2904" 580.6 25.9520031792674 36.6765617972481
"2905" 580.8 26.4494919083608 30.0323073921424
"2906" 581 28.4195493385554 23.0390991469947
"2907" 581.2 31.9555659034763 17.5829557430038
"2908" 581.4 36.0238032984609 16.2775021795384
"2909" 581.6 41.3830721720388 16.0116392776067
"2910" 581.8 47.8779179993216 15.4924690347349
"2911" 582 54.9812897075208 16.0458315644556
"2912" 582.2 61.6494501408792 17.5661062945804
"2913" 582.4 68.4754347232798 20.8056030078722
"2914" 582.6 74.2730661070425 24.0884449131404
"2915" 582.8 80.3290167203146 26.3326803854247
"2916" 583 86.4189134922084 29.2110199727191
"2917" 583.2 92.3586578134915 33.3451422607225
"2918" 583.4 97.8788947498125 37.5368736053504
"2919" 583.6 103.440459906791 41.7089719746137
"2920" 583.8 108.17761698277 46.2642796399334
"2921" 584 111.01866778785 51.6553544511241
"2922" 584.2 109.45902772583 57.3859546950948
"2923" 584.4 107.756598412758 63.8102162538577
"2924" 584.6 104.778036587397 70.4196620189168
"2925" 584.8 99.7267175935792 73.9485040262804
"2926" 585 93.5247695362492 77.7994964796783
"2927" 585.2 86.6968932952351 80.226104183732
"2928" 585.4 79.570449825221 82.3594172146846
"2929" 585.6 72.1900096728788 82.6481451916287
"2930" 585.8 64.7461672768403 80.7742819324659
"2931" 586 58.4099181014325 78.0340533162104
"2932" 586.2 51.1905030156772 73.9255939758686
"2933" 586.4 45.5700467230714 69.271213827729
"2934" 586.6 40.0013208475917 64.0978307468747
"2935" 586.8 34.8670920972949 58.9767860821921
"2936" 587 30.052163169089 53.4210988573392
"2937" 587.2 27.2783765447562 46.9573622385616
"2938" 587.4 25.5453049945261 40.3920490515758
"2939" 587.6 25.6007237725973 33.2360993331391
"2940" 587.8 27.0817478551458 26.5369183674804
"2941" 588 30.7957852220375 20.7370481886554
"2942" 588.2 35.9574451666342 15.9936344392907
"2943" 588.4 41.6823497779441 13.4534307011014
"2944" 588.6 48.5898261694968 13.1079048704264
"2945" 588.8 55.1166519740083 14.641207780557
"2946" 589 61.5780709276488 16.983041315621
"2947" 589.2 67.1701425986704 21.8045058138277
"2948" 589.4 71.4808685541204 27.2968364224586
"2949" 589.6 76.4528833510337 31.9210579118258
"2950" 589.8 80.994140841137 38.1847464533926
"2951" 590 83.5976133776072 45.0497664368804
"2952" 590.2 84.9443189904231 52.4861738213868
"2953" 590.4 85.7948865856452 59.7154650838348
"2954" 590.6 85.8126007613813 66.8163189574679
"2955" 590.8 84.4761253006253 74.1308095338123
"2956" 591 82.1001891618795 81.2371729215661
"2957" 591.2 79.1910670200212 87.6307845678456
"2958" 591.4 74.9263808260055 92.6431051622804
"2959" 591.6 69.5383987221125 95.114081377247
"2960" 591.8 62.9902830765511 98.0159260208948
"2961" 592 56.2616575509774 100.098690139138
"2962" 592.2 49.0626175334325 100.92065910972
"2963" 592.4 41.7042148085125 101.066061563
"2964" 592.6 34.3094614702725 101.37244530384
"2965" 592.8 26.9147755728736 100.134096580683
"2966" 593 20.6097765788515 98.3664269023413
"2967" 593.2 15.452564377153 95.2313608575335
"2968" 593.4 14.6085081042891 90.7918540757609
"2969" 593.6 14.7268667803125 85.8711806361929
"2970" 593.8 15.174305392773 79.2878777518967
"2971" 594 16.6758962087835 72.8931636395707
"2972" 594.2 18.8400177005429 66.9380286002804
"2973" 594.4 23.1468952440934 61.8997673012165
"2974" 594.6 28.3630676341852 57.8661114665228
"2975" 594.8 34.5835217794431 54.2047160918314
"2976" 595 41.733093940086 51.863916757413
"2977" 595.2 48.6085625770387 50.1680941265425
"2978" 595.4 55.7037829467948 49.511116920398
"2979" 595.6 62.9698277701067 49.8769363014066
"2980" 595.8 69.8819901642426 50.1605315856299
"2981" 596 77.5523343561478 50.9659051215451
"2982" 596.2 84.9211993374225 52.0057159429004
"2983" 596.4 91.6840171184713 55.1698993721039
"2984" 596.6 97.5291058291861 59.6189158913747
"2985" 596.8 103.856705214194 64.0377941602901
"2986" 597 108.051502610027 69.081972936909
"2987" 597.2 107.447733041848 74.2584055684094
"2988" 597.4 105.147083870551 74.8683181779187
"2989" 597.6 105.149465081464 76.2674224622114
"2990" 597.8 107.848947172665 78.5298055503731
"2991" 598 111.036986971201 78.9915493499092
"2992" 598.2 111.952444243325 78.5538965312185
"2993" 598.4 110.835291926013 78.5399326849137
"2994" 598.6 108.257446413086 78.3596848196934
"2995" 598.8 103.411430765828 78.7410454139962
"2996" 599 97.6228383778699 81.1785747227165
"2997" 599.2 91.5003671982351 82.7053165207642
"2998" 599.4 85.1220308315103 84.1805807802912
"2999" 599.6 78.5042864508435 84.8044445805907
"3000" 599.8 72.7932024862028 82.2488399249255
"3001" 600 66.9962899825688 78.7560349173741
"3002" 600.2 60.746440741796 74.6404765197852
"3003" 600.4 56.5134154830446 69.2050429282898
"3004" 600.6 52.3543789430313 63.1975659142408
"3005" 600.8 48.487117067089 55.1355342964862
"3006" 601 46.3125517666651 47.6933500683113
"3007" 601.2 45.8687907737529 40.0686827742697
"3008" 601.4 47.4659492992562 33.0418930769991
"3009" 601.6 49.1171434534125 25.9989617462491
"3010" 601.8 51.7169618029744 20.2376622315484
"3011" 602 56.0948416290709 13.0869343626071
"3012" 602.2 60.513802578484 8.07970899193752
"3013" 602.4 65.3580781903125 7.44246048496037
"3014" 602.6 68.500647341848 9.0408823849578
"3015" 602.8 74.2380137299125 11.1709377573133
"3016" 603 81.0960875162168 14.8336013398891
"3017" 603.2 87.3225772023168 18.0842958887165
"3018" 603.4 91.3050366529757 22.1570794317435
"3019" 603.6 95.9572289681465 27.8044940857591
"3020" 603.8 100.105369815662 33.5814724934679
"3021" 604 103.779168840429 41.5721685911513
"3022" 604.2 105.186597935102 47.4562863638172
"3023" 604.4 106.614349165042 55.1575821406997
"3024" 604.6 107.084714067719 62.4273202054334
"3025" 604.8 106.579831057155 69.9908506713107
"3026" 605 105.482691736689 77.0891307242165
"3027" 605.2 104.20186944563 84.1594138858891
"3028" 605.4 102.785300236448 89.0636825241375
"3029" 605.6 99.5128608568544 91.0897504651757
"3030" 605.8 95.902916703033 93.7082844940755
"3031" 606 90.0301296696982 97.9426907521732
"3032" 606.2 84.5378755505752 101.544625833714
"3033" 606.4 78.1279726553149 103.942509659878
"3034" 606.6 70.9828066905421 104.389738540688
"3035" 606.8 64.091798583451 103.01900825005
"3036" 607 58.025702754792 99.536270089184
"3037" 607.2 52.4181464487174 94.6712034054389
"3038" 607.4 47.0713274349013 89.3610473785725
"3039" 607.6 42.1743129657335 83.4884901761646
"3040" 607.8 37.9762270965967 77.2077601453856
"3041" 608 34.3342666044659 70.7079552452221
"3042" 608.2 30.4381211516925 64.6089928754204
"3043" 608.4 26.8189330992939 58.6065643912598
"3044" 608.6 24.8464084884286 53.0175863565385
"3045" 608.8 21.5938935342293 46.6045649472012
"3046" 609 18.5712195223368 40.1274842522501
"3047" 609.2 15.5281741474868 34.3150241426566
"3048" 609.4 15.6510942522046 30.9447949056175
"3049" 609.6 18.4905715165943 30.1949938864849
"3050" 609.8 22.2843133659235 29.608744921665
"3051" 610 27.0492221527512 29.594892773732
"3052" 610.2 32.7593674594125 27.4787040557478
"3053" 610.4 39.1241412014388 25.686915304133
"3054" 610.6 45.8278080633147 24.6211733114543
"3055" 610.8 53.0287855389342 24.2867363798999
"3056" 611 59.8931871126178 23.5632742101751
"3057" 611.2 66.8585659130704 23.7682588717541
"3058" 611.4 73.7521789495311 24.4977506777031
"3059" 611.6 81.0206072714976 26.4081996303442
"3060" 611.8 87.823673624089 29.0486235609568
"3061" 612 94.1127115626225 30.6315553107404
"3062" 612.2 100.552867896306 34.3326299859773
"3063" 612.4 105.332737504943 37.9637572689167
"3064" 612.6 109.821856300194 41.3952315620304
"3065" 612.8 102.132185108844 46.8668494352287
"3066" 613 102.706042371571 48.1151311819745
"3067" 613.2 100.691781842262 50.2512820765813
"3068" 613.4 98.7006782580825 50.9385657947204
"3069" 613.6 96.1145917676025 52.6055010626804
"3070" 613.8 94.0894589956155 55.126650036013
"3071" 614 91.4759938607325 57.1584153810104
"3072" 614.2 89.1728714443779 59.2604397261517
"3073" 614.4 87.9041990488036 62.8659372637259
"3074" 614.6 86.8246632527683 66.7470380838669
"3075" 614.8 84.2562838931402 70.316013459013
"3076" 615 81.4065911869719 74.3996732368645
"3077" 615.2 80.264976890761 76.6275914365531
"3078" 615.4 79.4487238272494 79.3437003190383
"3079" 615.6 78.4683301660508 81.5100392818655
"3080" 615.8 77.5194176170505 84.679097638108
"3081" 616 76.6358403314426 88.2979242757503
"3082" 616.2 76.08313191495 89.8535201490179
"3083" 616.4 74.7341254168054 90.5937466052089
"3084" 616.6 72.6523109549839 90.1486370543518
"3085" 616.8 68.3210526331817 90.4211239909342
"3086" 617 62.7269861785792 90.6043935157618
"3087" 617.2 56.4707241581982 89.7638027551732
"3088" 617.4 50.6377371185083 87.0620706476102
"3089" 617.6 45.1737510262875 83.5311099037179
"3090" 617.8 40.204252687451 79.1614216507419
"3091" 618 36.0270279496425 74.8481817059504
"3092" 618.2 34.5809551135062 69.2707967541866
"3093" 618.4 34.1225154589125 65.0475633168646
"3094" 618.6 33.8498858590125 59.2091958158137
"3095" 618.8 34.0036243551967 53.1876575015646
"3096" 619 35.5618642782603 46.2706729059978
"3097" 619.2 36.5443974547401 39.0169971622459
"3098" 619.4 37.1690430514458 31.825067114747
"3099" 619.6 38.9536114085083 25.1362043846102
"3100" 619.8 41.1127059444437 18.8789476417179
"3101" 620 45.2204678588822 13.4231592288561
"3102" 620.2 50.4647126186325 10.1648617753904
"3103" 620.4 56.5806768151064 9.52684492454568
"3104" 620.6 63.1015814125688 10.7811994065929
"3105" 620.8 69.8019406686825 12.2446361517704
"3106" 621 76.2737016113455 14.7890853970226
"3107" 621.2 82.635979083975 17.7348769992804
"3108" 621.4 89.1731961725546 20.4352082744804
"3109" 621.6 95.1274454246312 24.0150945684054
"3110" 621.8 100.661177184506 27.4513634838116
"3111" 622 106.1070627328 30.9676130216375
"3112" 622.2 110.976759519088 36.3786193979402
"3113" 622.4 112.377154566987 42.0491835151846
"3114" 622.6 114.353512000913 48.6410977077435
"3115" 622.8 117.858749713913 53.5159415391513
"3116" 623 121.367768697369 55.7568118609697
"3117" 623.2 121.782461432838 56.8615060021527
"3118" 623.4 119.501829891881 58.5116643295616
"3119" 623.6 115.907380265438 61.7062705933629
"3120" 623.8 111.677847213323 64.9828848981404
"3121" 624 107.771454517613 70.0265324962904
"3122" 624.2 102.903068805113 75.4051250314604
"3123" 624.4 96.9156570323455 77.606317951301
"3124" 624.6 91.1738464695651 77.8637110624383
"3125" 624.8 85.2202804996937 77.5105395725929
"3126" 625 79.8509760807949 75.6209377063392
"3127" 625.2 74.0905441821164 72.9351235439891
"3128" 625.4 68.5109375088839 69.5790119353661
"3129" 625.6 63.2541865800952 65.0693174690977
"3130" 625.8 58.3274079791347 60.5694588460026
"3131" 626 52.9135569975982 56.1478312382518
"3132" 626.2 47.1036863165364 51.2520005064272
"3133" 626.4 42.6009964228356 46.5432373769919
"3134" 626.6 37.9786625579224 41.2985065389635
"3135" 626.8 34.6456282766478 34.6997693291921
"3136" 627 33.5772562591125 27.6793662146804
"3137" 627.2 33.4287704948813 20.7329912005616
"3138" 627.4 35.1041409862492 14.6058628352192
"3139" 627.6 38.7843635957307 13.0061500284319
"3140" 627.8 43.2623804617712 13.1529499243565
"3141" 628 48.622190905975 11.4303175015929
"3142" 628.2 55.286715892708 10.9604445169167
"3143" 628.4 61.414478597838 11.3224188820782
"3144" 628.6 67.8257976615723 12.6730942461051
"3145" 628.8 74.4327491584125 14.5807531649395
"3146" 629 80.6065042267916 16.131341309654
"3147" 629.2 86.7782040958927 18.3235821230626
"3148" 629.4 92.0309051643799 22.0853793620739
"3149" 629.6 96.41351065035 27.7231816860929
"3150" 629.8 100.826426256242 32.7208054729196
"3151" 630 105.596318792003 38.3414259787349
"3152" 630.2 110.509434642323 44.2474564714604
"3153" 630.4 114.273942686042 50.6723854971836
"3154" 630.6 116.364453364606 57.3006119857396
"3155" 630.8 118.252453949793 64.6858710358891
"3156" 631 119.965071695647 71.7746207734334
"3157" 631.2 118.810789586579 78.885735597341
"3158" 631.4 115.009253749943 84.5119074743008
"3159" 631.6 110.488118441654 88.5766943865062
"3160" 631.8 104.905407211101 91.0898037443627
"3161" 632 99.8893701737056 92.4640381015907
"3162" 632.2 95.6731597987052 93.5170397682316
"3163" 632.4 90.1414070574125 92.6616513935661
"3164" 632.6 84.7039108290637 90.0390848974548
"3165" 632.8 78.2867986829015 87.413067939709
"3166" 633 72.4149586545934 83.7639982840782
"3167" 633.2 66.4972804470375 80.0339861669054
"3168" 633.4 60.3706042734606 76.2029411023765
"3169" 633.6 55.490983824701 71.3607697744823
"3170" 633.8 50.624539918468 66.267273235447
"3171" 634 45.8791896618831 60.649219762251
"3172" 634.2 40.7729140548559 54.8791290467521
"3173" 634.4 37.3038368155957 48.4439471134289
"3174" 634.6 34.8324883753187 42.0118937522804
"3175" 634.8 33.8999606834839 34.6675861631375
"3176" 635 35.395624496848 28.4851102242159
"3177" 635.2 37.9167154206544 21.8515420791836
"3178" 635.4 42.2773124750671 15.9695434584453
"3179" 635.6 48.5730888026548 13.2352171324969
"3180" 635.8 54.4753791097682 11.1192259815793
"3181" 636 60.9113370143038 11.4384314777804
"3182" 636.2 67.122841836977 13.3376253879901
"3183" 636.4 73.7378511556599 16.4626055330804
"3184" 636.6 79.9742421129016 20.4131947043021
"3185" 636.8 85.6956104720656 24.7678728489845
"3186" 637 90.6035791410525 29.4981951168704
"3187" 637.2 94.7768739240596 33.9131909317216
"3188" 637.4 99.5107776406425 37.7471878681304
"3189" 637.6 103.190047331323 43.3729919051646
"3190" 637.8 104.893139248622 49.7845594575707
"3191" 638 106.71511417281 56.4342380385355
"3192" 638.2 109.183087664617 63.0671651847906
"3193" 638.4 110.288409930975 69.9158578610929
"3194" 638.6 111.948429079851 76.1929804083731
"3195" 638.8 114.156768990675 80.4530688545278
"3196" 639 118.00976902581 83.8720624949436
"3197" 639.2 116.560513523913 86.3206949169804
"3198" 639.4 112.092068315106 86.2943114073126
"3199" 639.6 107.021496681343 87.095409815478
"3200" 639.8 101.116195282876 86.3974941903888
"3201" 640 95.3122390031872 84.7680900317309
"3202" 640.2 89.012779143848 83.1450416818933
"3203" 640.4 83.0151610845723 80.3807959119917
"3204" 640.6 77.6240256703615 77.1954192320865
"3205" 640.8 72.2142926102066 72.554809292898
"3206" 641 67.9139324875363 67.6205666368051
"3207" 641.2 63.1268595691529 62.7025330304054
"3208" 641.4 57.7209087489579 57.6863254244531
"3209" 641.6 53.0507991091125 52.334726085909
"3210" 641.8 48.3913114017307 46.5297556934804
"3211" 642 44.1364103783164 41.0269818735208
"3212" 642.2 41.8017792252156 34.4113109671895
"3213" 642.4 39.9567102157913 27.4677143752198
"3214" 642.6 39.4578474139448 21.1019153759255
"3215" 642.8 41.5460660362762 14.7135273207349
"3216" 643 44.4651304392459 11.0312574000077
"3217" 643.2 47.1517209327785 11.4163480786721
"3218" 643.4 50.314559173338 11.239552742291
"3219" 643.6 56.1763027365375 11.0043337517491
"3220" 643.8 62.8859631716704 11.3215902206804
"3221" 644 68.4446347320375 13.0490557509991
"3222" 644.2 75.5680152734976 16.0167857010251
"3223" 644.4 81.7635957732351 18.999610319861
"3224" 644.6 87.1910606191706 23.0157667915062
"3225" 644.8 91.985036285995 28.6454145465793
"3226" 645 96.5248620256891 34.6906703020783
"3227" 645.2 98.331910851902 41.8315072500909
"3228" 645.4 98.6894809709438 49.0994519520616
"3229" 645.6 99.1316926731625 56.5318541398116
"3230" 645.8 99.266640908702 63.6254764691646
"3231" 646 98.267052783699 71.24846448955
"3232" 646.2 96.884121269225 78.3706210484679
"3233" 646.4 93.5846503456091 84.8711923304601
"3234" 646.6 88.6138158071792 89.414824503147
"3235" 646.8 82.4779031864426 93.0231911793527
"3236" 647 75.9593787522088 95.1482201807619
"3237" 647.2 69.1040797058216 95.8252590961781
"3238" 647.4 61.9903007797831 95.6718138267156
"3239" 647.6 54.5767740813583 94.9423909445695
"3240" 647.8 46.8087628122046 93.3651578746961
"3241" 648 39.8332960025642 90.6388618756961
"3242" 648.2 31.1877148597004 86.7262953751289
"3243" 648.4 25.6761121257913 82.2021389554319
"3244" 648.6 20.2807212011325 77.0331132137204
"3245" 648.8 15.3188624829525 72.2270428383404
"3246" 649 11.3404373489428 67.6343552840077
"3247" 649.2 8.05881721670459 61.8402021353893
"3248" 649.4 7.41166250795646 57.2440561705551
"3249" 649.6 9.86154432174397 54.4793372533253
"3250" 649.8 13.9069281339967 50.6868446303014
"3251" 650 18.1790701638487 45.2022401340889
"3252" 650.2 23.2421913048487 40.209555211908
"3253" 650.4 29.1515272088157 36.1572673212481
"3254" 650.6 35.6519999702562 32.4617437795929
"3255" 650.8 42.6949740061441 30.6967404331225
"3256" 651 50.5235659925792 30.0327143627349
"3257" 651.2 57.9364500245517 28.8381423933422
"3258" 651.4 65.3489141701478 29.9115687931333
"3259" 651.6 72.7996708619818 31.1182781975774
"3260" 651.8 80.3611380281084 33.419443917435
"3261" 652 87.5423382050325 36.4151975371904
"3262" 652.2 94.3863823222392 39.0079551621517
"3263" 652.4 101.327447100457 41.3602048925477
"3264" 652.6 107.32336632961 45.3637035519167
"3265" 652.8 112.191551325321 50.7193493409232
"3266" 653 116.545240156971 55.547915203898
"3267" 653.2 120.119208021207 56.7659662174568
"3268" 653.4 120.409155648461 60.0280617825385
"3269" 653.6 117.461410758791 64.7428292244622
"3270" 653.8 115.204726657449 70.8809191319711
"3271" 654 111.399041156397 77.2098306975228
"3272" 654.2 106.905875408892 82.3578951835457
"3273" 654.4 101.009901769782 85.1161575128673
"3274" 654.6 94.4943930024825 86.2090466046404
"3275" 654.8 87.7531001354642 86.5772084814183
"3276" 655 81.0050698702875 86.5399198008826
"3277" 655.2 73.9060783404239 85.8981780478713
"3278" 655.4 67.330030634702 84.1321420135225
"3279" 655.6 60.0363805215723 81.7017846950123
"3280" 655.8 53.5731482585007 78.5877892346627
"3281" 656 47.0264932870634 75.1058938371766
"3282" 656.2 40.7917402292554 71.2852652136518
"3283" 656.4 35.5801390623383 66.791495010518
"3284" 656.6 30.5340897958736 61.2509978339891
"3285" 656.8 27.0405045693819 55.2856964296273
"3286" 657 24.0092555388125 48.5290394260804
"3287" 657.2 22.5543036944482 41.3349563103518
"3288" 657.4 22.5861200739815 33.4793483104183
"3289" 657.6 25.1078879146 26.5588261031866
"3290" 657.8 28.9882007203964 20.8003895511513
"3291" 658 34.9642750530738 17.6888105538288
"3292" 658.2 41.7988604146222 16.4282650919255
"3293" 658.4 49.2243573410136 15.8166965612467
"3294" 658.6 56.532986506086 16.8512815515967
"3295" 658.8 63.6301677000093 18.6436423322804
"3296" 659 70.5817567050145 21.5527511825253
"3297" 659.2 76.7858022527875 24.9157459252179
"3298" 659.4 83.2854217380225 28.7387269457204
"3299" 659.6 88.9811084626 33.9425444338116
"3300" 659.8 93.8641327919331 40.0002968516927
"3301" 660 98.1081605841909 46.1635727846309
"3302" 660.2 102.364233866871 52.1983634863938
"3303" 660.4 105.648838346962 59.3900833916204
"3304" 660.6 108.641272764912 66.4917599099679
"3305" 660.8 110.799590430788 72.9710819716938
"3306" 661 113.197398509607 79.2576067611751
"3307" 661.2 111.999935424203 86.2733721139255
"3308" 661.4 109.002521096043 93.0749098080847
"3309" 661.6 105.236140011141 99.1702613320033
"3310" 661.8 100.527296577412 103.833267834134
"3311" 662 94.9785693678745 108.621270320977
"3312" 662.2 89.648558133431 113.261019172354
"3313" 662.4 85.0166196973875 117.111611753305
"3314" 662.6 79.3011348709125 118.310835203746
"3315" 662.8 73.2276473037821 117.478927927498
"3316" 663 66.7099520334257 115.539891860649
"3317" 663.2 60.1391687065125 112.60234108101
"3318" 663.4 53.764348185394 109.967345875503
"3319" 663.6 46.921501497075 107.03405332843
"3320" 663.8 40.5351984067265 103.262979111873
"3321" 664 34.2745040860344 99.2118636407072
"3322" 664.2 29.3503243556715 94.1540643906418
"3323" 664.4 25.8437631396048 87.6299161824342
"3324" 664.6 25.5496799283953 80.6232287134873
"3325" 664.8 25.549876705385 73.4477557815661
"3326" 665 26.4431661698038 65.7399823771173
"3327" 665.2 28.1549564388792 58.4432364637137
"3328" 665.4 30.3645360195614 51.2597549525357
"3329" 665.6 33.6356768876625 44.7889902978456
"3330" 665.8 38.0408283232761 38.640413707341
"3331" 666 43.0762454766809 32.8859766187856
"3332" 666.2 49.6735303919839 29.3103747831783
"3333" 666.4 56.7503866359026 25.9471849378051
"3334" 666.6 63.902687093102 22.726936790933
"3335" 666.8 71.3354309219546 20.6278938563646
"3336" 667 78.9613836977848 20.6697194500783
"3337" 667.2 86.9828260291891 22.5424942092697
"3338" 667.4 93.9428049012563 25.8163972820304
"3339" 667.6 99.9987289857696 31.0391484851681
"3340" 667.8 104.323590468493 37.3214920335707
"3341" 668 107.521198775455 43.8142322926527
"3342" 668.2 110.40908374704 50.8827140165038
"3343" 668.4 111.869097902576 58.3983675989014
"3344" 668.6 112.747446611222 65.6692369424247
"3345" 668.8 111.914194528123 72.968677343933
"3346" 669 110.032819681069 80.2287215954054
"3347" 669.2 107.984040693725 86.8456691763116
"3348" 669.4 104.630170605464 93.1982130504183
"3349" 669.6 100.207374087734 98.6799034457804
"3350" 669.8 95.2648034500911 103.974852477852
"3351" 670 89.638536051286 108.404943820871
"3352" 670.2 82.9197628334188 111.993397741078
"3353" 670.4 76.1289972329783 114.130622312294
"3354" 670.6 68.557808893406 115.687640545293
"3355" 670.8 61.1651169377151 116.774924446662
"3356" 671 53.4391073665394 117.028631208773
"3357" 671.2 46.1551150935967 115.990858116122
"3358" 671.4 39.1856365999125 113.113086438631
"3359" 671.6 32.9595883929407 109.291612922773
"3360" 671.8 27.0564013390554 104.060165141766
"3361" 672 21.9710247205125 98.7759729238404
"3362" 672.2 17.2142873203525 91.5266220388804
"3363" 672.4 15.0471956200024 84.1097549246399
"3364" 672.6 13.6839503743458 77.4926888249804
"3365" 672.8 12.5922163977889 70.2857275396624
"3366" 673 12.4312797290537 63.116632191598
"3367" 673.2 13.2179954152159 56.2735288417523
"3368" 673.4 13.8073574236711 49.4387000943838
"3369" 673.6 16.5497597262277 42.7358015408347
"3370" 673.8 19.0797270896222 36.7435675360868
"3371" 674 23.683840511407 30.8327961865221
"3372" 674.2 28.9309090867372 26.1158615578165
"3373" 674.4 34.7127444896238 22.1729710261257
"3374" 674.6 41.4547276798256 19.3844836363565
"3375" 674.8 48.1024693785967 16.2740196444277
"3376" 675 55.4081227172704 14.9826162764804
"3377" 675.2 62.8812092720721 14.6080613246421
"3378" 675.4 70.457083163081 15.4972429369658
"3379" 675.6 77.8095443547423 17.230774648908
"3380" 675.8 84.8398204267756 20.234323306133
"3381" 676 91.6718535350053 24.0199462242701
"3382" 676.2 97.7776323269925 28.1428365345104
"3383" 676.4 103.580913828572 33.1203569531102
"3384" 676.6 108.355660803113 38.3795655491014
"3385" 676.8 112.692299570035 44.3765382412089
"3386" 677 116.133950204341 50.6637106470661
"3387" 677.2 118.073356104504 58.3458245917702
"3388" 677.4 118.207650689975 65.7047042197804
"3389" 677.6 117.827592045352 72.9241956723704
"3390" 677.8 117.205697569852 79.9715331380683
"3391" 678 115.325095214074 86.8889873395062
"3392" 678.2 112.759115680069 93.9251133999054
"3393" 678.4 110.429488420171 100.017924293216
"3394" 678.6 106.812329033506 105.923633396028
"3395" 678.8 103.021317788202 110.816847682292
"3396" 679 102.63942699422 112.795725403973
"3397" 679.2 102.160477704433 112.30359402364
"3398" 679.4 100.471276796611 109.966555472952
"3399" 679.6 97.2118642820644 107.763448433407
"3400" 679.8 91.9276838892088 105.731249270354
"3401" 680 86.36516253975 103.66513041538
"3402" 680.2 80.7117793163881 100.575011640207
"3403" 680.4 75.3582894534181 96.8703955876961
"3404" 680.6 70.0094729967697 92.7115835547199
"3405" 680.8 65.7712559690429 87.3683150772586
"3406" 681 62.0842319864713 81.680646040251
"3407" 681.2 57.8997112787625 76.4177492596604
"3408" 681.4 53.414819395259 70.7170527573101
"3409" 681.6 48.6530543481088 65.340106112215
"3410" 681.8 43.5563651062458 60.230474951947
"3411" 682 40.0432592951246 53.9910731418258
"3412" 682.2 37.1045246468519 47.5195624371289
"3413" 682.4 34.2381998718828 40.8242004457853
"3414" 682.6 32.3118903045614 33.9904514208761
"3415" 682.8 31.5316875840864 26.8055968137586
"3416" 683 31.7094022109022 20.8439519161567
"3417" 683.2 33.9424375357835 17.1402010670868
"3418" 683.4 38.6325879829725 15.2864035449404
"3419" 683.6 41.4504943009451 14.4271969673673
"3420" 683.8 47.4142442807848 13.6716739450463
"3421" 684 54.0788398920687 12.5581601916554
"3422" 684.2 60.2776472334458 11.9923455855137
"3423" 684.4 67.1940354344932 12.1231463715384
"3424" 684.6 74.5057749441 12.8664912867804
"3425" 684.8 81.8529803818813 14.8300735241554
"3426" 685 88.3211141867529 18.3577541500144
"3427" 685.2 93.8142741685719 22.8507835677859
"3428" 685.4 99.7327760291325 27.8156810146304
"3429" 685.6 104.863140505851 33.2646962394538
"3430" 685.8 109.862674568157 38.935868820464
"3431" 686 114.278932475104 44.9494984077378
"3432" 686.2 117.558532594975 51.5336448083116
"3433" 686.4 120.305113534444 58.3940116748429
"3434" 686.6 121.651173008337 65.9073077464016
"3435" 686.8 121.757314431012 73.3083836078447
"3436" 687 121.348714059971 80.7833357324568
"3437" 687.2 122.084922843061 87.8492989755889
"3438" 687.4 120.94171902406 94.6888520848383
"3439" 687.6 118.465039398521 100.010930137487
"3440" 687.8 118.465039398521 100.372294850167
"3441" 688 118.713794928706 99.1611461713838
"3442" 688.2 118.721781726583 98.2638777576213
"3443" 688.4 118.025665795484 97.2311574557309
"3444" 688.6 116.43487776359 96.9859146107643
"3445" 688.8 113.502602845945 97.4776238437369
"3446" 689 108.85615323774 98.1136038663493
"3447" 689.2 102.847698249539 98.7854828949671
"3448" 689.4 96.8822488131817 98.545086610665
"3449" 689.6 90.1486194806903 98.99484592891
"3450" 689.8 83.7584124565792 98.7159655621692
"3451" 690 77.5854910957733 97.0456048496348
"3452" 690.2 70.9646039079839 95.6336849571018
"3453" 690.4 64.9703776553898 93.1874792010418
"3454" 690.6 58.5839407616284 90.2620219683485
"3455" 690.8 52.3033465282316 86.4032848363017
"3456" 691 46.3678142316867 82.1357677406352
"3457" 691.2 40.5254163479925 77.6523718763504
"3458" 691.4 34.4782821071337 73.0310005650784
"3459" 691.6 28.8935799926551 67.95219528732
"3460" 691.8 23.885541266589 62.7760361088098
"3461" 692 19.0184646998268 57.1790016977375
"3462" 692.2 14.3559054293878 52.0918622690923
"3463" 692.4 10.1411366501699 46.932337450617
"3464" 692.6 9.53140930510606 42.8452776290868
"3465" 692.8 10.9425796181213 41.6309826943353
"3466" 693 11.6587019179458 41.600785625447
"3467" 693.2 12.5897490351997 40.7730449624612
"3468" 693.4 14.8851411073061 39.2234481484399
"3469" 693.6 18.5805784179967 36.5224045151962
"3470" 693.8 22.5548294896651 33.5639898025072
"3471" 694 27.7925440577807 30.1223328649617
"3472" 694.2 32.3740399094019 25.9275760195783
"3473" 694.4 37.5261520787821 22.6441853742912
"3474" 694.6 43.5714171200429 19.6681200213456
"3475" 694.8 49.5574148569777 16.4761523454978
"3476" 695 55.7318662343964 14.6568008713772
"3477" 695.2 62.5207415639976 13.4976550514931
"3478" 695.4 70.8463716835375 13.1099105724054
"3479" 695.6 78.6334705446268 13.6679534244845
"3480" 695.8 86.3273464931549 15.2878984835834
"3481" 696 93.281515841975 17.9498973682491
"3482" 696.2 100.416318322461 21.4243804940868
"3483" 696.4 105.112045904923 25.8700200811825
"3484" 696.6 106.692537377583 32.4574278348123
"3485" 696.8 108.73900515225 40.0689155443253
"3486" 697 109.704203645475 47.7809308215929
"3487" 697.2 110.645072101652 55.5502394119108
"3488" 697.4 111.217874182821 62.8287136396885
"3489" 697.6 111.1809473116 70.3783545037804
"3490" 697.8 111.209346228256 77.3158041440929
"3491" 698 110.814035091693 84.4941764619727
"3492" 698.2 108.88321678214 91.5676345003372
"3493" 698.4 105.761691047093 97.8704610020153
"3494" 698.6 101.260559610653 103.899293757799
"3495" 698.8 96.7878833491277 109.784752881128
"3496" 699 91.3039185548216 114.89352464206
"3497" 699.2 84.9689607635704 117.28226148407
"3498" 699.4 77.9726657833371 116.929013943979
"3499" 699.6 71.2959298236558 116.106092736686
"3500" 699.8 64.2184122778054 113.989817372138
"3501" 700 57.5715108370711 110.606261030256
"3502" 700.2 51.1521286812375 106.91721207133
"3503" 700.4 45.3105294820197 102.041407866316
"3504" 700.6 39.7346497356836 96.5941227718466
"3505" 700.8 34.4535656873625 90.6470670201554
"3506" 701 30.8308585384609 84.7280522619578
"3507" 701.2 26.766735974129 78.7426092145072
"3508" 701.4 22.2152947919902 73.006967682659
"3509" 701.6 17.6227448816312 66.7879200408116
"3510" 701.8 13.8199009826254 60.2206203538051
"3511" 702 10.0435801039744 54.2982939834144
"3512" 702.2 9.17203868235 49.0183121901866
"3513" 702.4 11.8295422745429 45.3096959001391
"3514" 702.6 15.3871557448544 40.9431132609781
"3515" 702.8 19.606612059475 35.0744441119679
"3516" 703 24.4923360579336 30.4630579189225
"3517" 703.2 30.8013134255938 27.3660775692694
"3518" 703.4 37.4247311294338 24.5229949501846
"3519" 703.6 44.098961257451 21.9177654707969
"3520" 703.8 51.3764932098803 21.286181157732
"3521" 704 58.8928619641125 20.4803049000277
"3522" 704.2 66.4403972034493 20.234323306133
"3523" 704.4 74.1898317682218 21.1491043401979
"3524" 704.6 82.0639437627563 23.0819873068429
"3525" 704.8 89.6476839003064 25.8350840150683
"3526" 705 96.3226009987798 29.0878200077498
"3527" 705.2 101.9546871925 32.6324718764866
"3528" 705.4 108.098133134402 37.9025787916885
"3529" 705.6 113.07440771266 43.914151411733
"3530" 705.8 117.850635737725 50.6897912848116
"3531" 706 122.09377262498 57.0613501683969
"3532" 706.2 122.209934879751 63.4704816153772
"3533" 706.4 119.833642342337 71.1513951441895
"3534" 706.6 116.454294199276 78.665428849947
"3535" 706.8 111.967490540134 85.3702493694593
"3536" 707 107.31586418954 90.3198662129664
"3537" 707.2 102.629554044174 94.971078693894
"3538" 707.4 97.1930460699247 97.829717062817
"3539" 707.6 92.0671240725792 101.403795303688
"3540" 707.8 86.6859069646788 104.74199204467
"3541" 708 80.3241449886325 107.1937363798
"3542" 708.2 73.3891669902971 108.641369595973
"3543" 708.4 66.47894496838 108.434378091553
"3544" 708.6 59.0947718557678 107.663356239478
"3545" 708.8 51.8223235625752 105.94611575981
"3546" 709 44.4755382399252 102.567216999508
"3547" 709.2 37.9499080783199 98.8457891811693
"3548" 709.4 31.6883226026625 94.2585240577917
"3549" 709.6 26.4806872752493 89.014876652333
"3550" 709.8 20.9505235536316 83.3701979040444
"3551" 710 16.5844043166574 76.8337677220151
"3552" 710.2 12.5985230970596 70.802190436398
"3553" 710.4 9.1535388166425 65.0568843609704
"3554" 710.6 8.59719467706637 58.583664722654
"3555" 710.8 9.69454100940087 52.0973774562222
"3556" 711 12.1262636487989 45.4241895562236
"3557" 711.2 15.5168152794016 39.3829654675304
"3558" 711.4 20.4072782903641 33.8371936139578
"3559" 711.6 26.2634035339757 29.552926021512
"3560" 711.8 33.085337633206 26.1197894351282
"3561" 712 40.0315840527512 23.832399233603
"3562" 712.2 47.3071288916704 22.0094904754067
"3563" 712.4 54.7814043954342 21.4800061821717
"3564" 712.6 62.5087913943651 22.5752481413646
"3565" 712.8 70.1797273999725 25.0348590956504
"3566" 713 77.7278268545165 28.3341399920923
"3567" 713.2 84.5690293490981 31.0585277945896
"3568" 713.4 91.8707943189336 33.5091299899856
"3569" 713.6 98.3222620789428 36.9959812000076
"3570" 713.8 104.518389349397 39.1754443795834
"3571" 714 111.136320442569 41.5372261453116
"3572" 714.2 115.002630095912 46.7382848814991
"3573" 714.4 117.728926094913 53.2395428664417
"3574" 714.6 120.130663046412 59.8707553409679
"3575" 714.8 122.069903355225 67.6682864571554
"3576" 715 121.488104513209 74.4278527733573
"3577" 715.2 118.260266061335 79.5817783806206
"3578" 715.4 113.379834858413 82.4810951485151
"3579" 715.6 106.846568229726 85.4742734537639
"3580" 715.8 100.606474718671 86.5613679337419
"3581" 716 93.6516379865279 86.0178206937529
"3582" 716.2 86.8460968985402 84.3233447276421
"3583" 716.4 79.9980827202809 82.2995791390067
"3584" 716.6 73.5613572914883 79.1768552278258
"3585" 716.8 68.1461016458936 75.2859322522049
"3586" 717 62.0221105036241 71.3682595986554
"3587" 717.2 55.4857132076903 67.0858832774748
"3588" 717.4 49.0730524129974 63.3813513401294
"3589" 717.6 42.6223562917736 59.0260002645581
"3590" 717.8 36.0110816900257 55.4118957851011
"3591" 718 29.6046535177125 52.5832455851375
"3592" 718.2 24.4494075393837 48.1273351895977
"3593" 718.4 19.8307896301411 44.1076178875661
"3594" 718.6 15.8211664503688 38.3554052210279
"3595" 718.8 15.3123570356707 34.590547971643
"3596" 719 16.9949617710772 33.6084872612451
"3597" 719.2 16.727561639206 33.5874697802152
"3598" 719.4 14.859604807086 34.218502419862
"3599" 719.6 15.1616434308819 34.846424821964
"3600" 719.8 15.1005930707529 35.2085836757485
"3601" 720 15.706740050083 34.5145797550304
"3602" 720.2 15.9793000305754 34.9182728624264
"3603" 720.4 16.2953721407761 35.0014183262804
"3604" 720.6 16.4340473701625 34.6971442192491
"3605" 720.8 17.062835942407 34.8088228475441
"3606" 721 17.9097552095402 34.4420718827165
"3607" 721.2 19.5487672614932 33.0582518999578
"3608" 721.4 22.7050926183799 30.9881751476282
"3609" 721.6 26.5573391153671 28.6282588480986
"3610" 721.8 31.8676841815441 25.6008217462699
"3611" 722 37.9875903767495 23.6982967155195
"3612" 722.2 44.1985034367835 22.2619522295707
"3613" 722.4 50.9526284496997 21.9458580028017
"3614" 722.6 57.7463571288188 20.7532761410304
"3615" 722.8 64.0144037336625 20.1974687721866
"3616" 723 70.418052092064 20.3431515264622
"3617" 723.2 78.0607548589451 20.4893955241499
"3618" 723.4 85.2315313223455 21.3177412061154
"3619" 723.6 92.078291695719 22.7393681187965
"3620" 723.8 99.0452574741967 25.686915304133
"3621" 724 104.268702788806 29.1262090153655
"3622" 724.2 108.018395614178 34.5083647945463
"3623" 724.4 111.254143917839 41.3969397675435
"3624" 724.6 114.154543193532 48.8911344329869
"3625" 724.8 115.462311685637 56.2951413038926
"3626" 725 115.800118041198 63.8302101291171
"3627" 725.2 114.795179983077 71.2784203159195
"3628" 725.4 113.173297282731 78.8306589104925
"3629" 725.6 109.849025826519 85.8765407780379
"3630" 725.8 105.640233758261 91.6377269035129
"3631" 726 100.592208386913 96.6806197131804
"3632" 726.2 95.6779094433028 101.662680253049
"3633" 726.4 90.37671236685 106.23563807158
"3634" 726.6 84.2296241107273 110.130827469799
"3635" 726.8 78.4783776855 114.171106782955
"3636" 727 72.2851739398843 117.366276324238
"3637" 727.2 65.6801811152909 118.621863948118
"3638" 727.4 58.3202892236917 119.754323259943
"3639" 727.6 51.5958129198755 118.545321293873
"3640" 727.8 46.3750580953449 114.84820713097
"3641" 728 39.9645783139125 110.665869069955
"3642" 728.2 34.4860215921125 105.64104589656
"3643" 728.4 29.6825476891125 99.9288066605604
"3644" 728.6 25.9621736931982 93.7744252707089
"3645" 728.8 21.6373190089466 88.009287125019
"3646" 729 17.140748521977 81.6457882753772
"3647" 729.2 13.65095353785 75.5996981804366
"3648" 729.4 10.4973790055721 69.0055387879719
"3649" 729.6 8.9529613252875 62.4753416971554
"3650" 729.8 8.69051616446422 55.970171133039
"3651" 730 11.0525821421465 50.679691974025
"3652" 730.2 15.1485113168038 47.3036173528238
"3653" 730.4 20.2697452042534 41.9764873107349
"3654" 730.6 25.5662020953352 36.9327119573835
"3655" 730.8 32.111660490706 33.0286637679978
"3656" 731 38.6239786271862 30.6147465684909
"3657" 731.2 46.0143589593125 29.0035671284804
"3658" 731.4 53.4452953965254 26.8644089160546
"3659" 731.6 61.1640920144072 25.5639245071856
"3660" 731.8 69.3176985698125 25.4723646916804
"3661" 732 76.9075118956 25.9097080081866
"3662" 732.2 84.4232667478216 27.6486806320077
"3663" 732.4 91.2409737698519 31.2562036205834
"3664" 732.6 96.3640581007441 36.7273891767751
"3665" 732.8 99.9228053514437 43.4683524779366
"3666" 733 102.391192821627 50.5405106820967
"3667" 733.2 104.676968028026 58.0083050336
"3668" 733.4 106.672281210079 65.3238882707137
"3669" 733.6 106.397178779341 72.6449689130559
"3670" 733.8 107.160731067381 79.9728723888123
"3671" 734 107.31763630163 86.7417750029543
"3672" 734.2 105.522260318438 93.5632300619429
"3673" 734.4 103.088437213001 99.2345296661917
"3674" 734.6 104.021406551641 103.43144790118
"3675" 734.8 105.909075692322 105.469088612121
"3676" 735 104.679055913033 104.75824528736
"3677" 735.2 102.688859833763 103.93776001528
"3678" 735.4 98.6273103696152 102.932504154645
"3679" 735.6 93.2909280543525 103.23151952792
"3680" 735.8 87.0472774712458 103.099315809239
"3681" 736 79.4131077423 100.948571187805
"3682" 736.2 72.6615840706268 98.4341658812447
"3683" 736.4 67.8382994205716 95.2587560314508
"3684" 736.6 61.7886923361595 91.2135180165862
"3685" 736.8 56.1530191526951 86.2380029161825
"3686" 737 50.2777666072725 79.8450928012604
"3687" 737.2 46.7359726197739 74.4228101194586
"3688" 737.4 42.6259625034125 68.0682577539274
"3689" 737.6 38.4722493865957 62.0985639910229
"3690" 737.8 33.8323214870301 55.8648375679274
"3691" 738 30.7483867472788 49.0532183550725
"3692" 738.2 27.4613592551702 42.6503047446824
"3693" 738.4 25.0908912697441 35.862353904912
"3694" 738.6 25.4144551018581 29.2524898066499
"3695" 738.8 26.4656841425721 22.5549241302378
"3696" 739 30.1693862603625 19.6757401033304
"3697" 739.2 33.5895553388073 20.000640791933
"3698" 739.4 39.6923674998802 18.2960500620546
"3699" 739.6 46.5328420376937 16.4731537021241
"3700" 739.8 53.9050949671842 15.2442390912912
"3701" 740 61.2231959251625 15.2276583573429
"3702" 740.2 68.8558579507316 16.0126423940357
"3703" 740.4 76.5192001780554 17.7962222258408
"3704" 740.6 83.9873487309448 20.6705659321513
"3705" 740.8 90.3829860597785 23.7388847810742
"3706" 741 97.2126945996809 27.4907803260277
"3707" 741.2 103.532646437871 31.560423228868
"3708" 741.4 108.274554500933 37.3743799395484
"3709" 741.6 110.831522853203 44.0765080802481
"3710" 741.8 112.277672484737 51.7566955042288
"3711" 742 114.404312547478 59.4999819073565
"3712" 742.2 116.437823070792 67.2633009643683
"3713" 742.4 118.033200201944 74.6016791093741
"3714" 742.6 117.305090162295 81.7913779505745
"3715" 742.8 112.897053275256 86.8253842358429
"3716" 743 106.939819687665 93.4632849670216
"3717" 743.2 100.397472958412 98.0446950242446
"3718" 743.4 93.88195007985 101.260147873405
"3719" 743.6 86.9236359293411 103.897295510657
"3720" 743.8 79.5957346217202 105.620473846165
"3721" 744 71.9252299988384 105.981279943984
"3722" 744.2 64.2237443193 104.935779086343
"3723" 744.4 56.97804575071 103.326438670116
"3724" 744.6 49.2747864193411 100.599438383852
"3725" 744.8 42.3331045721799 96.8321812404781
"3726" 745 36.0042285882383 92.1792409955163
"3727" 745.2 30.4122930843336 86.3295775856488
"3728" 745.4 25.8874151732733 80.0194311993113
"3729" 745.6 20.8419448499224 74.3341187361814
"3730" 745.8 15.314613709967 69.9971451498077
"3731" 746 10.8688142909713 64.673751951251
"3732" 746.2 8.60602478556514 58.5951528740172
"3733" 746.4 10.410613282736 53.7097654925274
"3734" 746.6 10.9774439682046 47.3900924405163
"3735" 746.8 14.1890655330934 42.7618323173548
"3736" 747 19.0069465140809 40.2490256627014
"3737" 747.2 25.8166260954995 36.3814998413021
"3738" 747.4 32.639378963064 33.0461959431592
"3739" 747.6 40.1471427781313 31.1959634943429
"3740" 747.8 47.7703942268388 30.1965778588698
"3741" 748 56.217657840977 29.4190027092804
"3742" 748.2 64.9694359947104 29.9590137202272
"3743" 748.4 72.6324399928921 30.6178840888212
"3744" 748.6 80.4657291001772 33.1495225846627
"3745" 748.8 88.0229216382762 36.413741939038
"3746" 749 94.6966887476184 40.0492661003392
"3747" 749.2 101.438658382793 43.4023047117704
"3748" 749.4 108.173642790351 46.7531053073926
"3749" 749.6 113.913409932503 51.2111953946204
"3750" 749.8 119.587258469741 55.5766073146518
"3751" 750 124.348605933106 58.2742891282396
"3752" 750.2 124.853646305633 59.3822939744804
"3753" 750.4 122.380711348344 62.5841543883435
"3754" 750.6 119.010763511986 66.7863399507119
"3755" 750.8 115.944192974765 72.7144963635751
"3756" 751 111.559807584355 78.1091013544246
"3757" 751.2 106.760924218751 82.6843772273771
"3758" 751.4 100.50189630413 86.3819377981173
"3759" 751.6 94.2005588781459 88.506059170147
"3760" 751.8 87.7222547423881 89.9073098740853
"3761" 752 80.7001551861888 90.0807968925435
"3762" 752.2 73.9425530797746 89.2542610387286
"3763" 752.4 67.4938091959431 87.3216615140865
"3764" 752.6 60.6728266467423 84.4062108674293
"3765" 752.8 54.2388742864853 80.9098229363483
"3766" 753 47.7128014209606 76.7946372120496
"3767" 753.2 41.3576856101048 73.1583275760208
"3768" 753.4 35.5922168060823 68.3526161469313
"3769" 753.6 29.652700389791 64.1571338830093
"3770" 753.8 22.8091360454798 61.1184352177996
"3771" 754 16.1260224628182 58.8693682043181
"3772" 754.2 10.2810751472303 55.8945278513271
"3773" 754.4 7.44175417267539 52.7966228440536
"3774" 754.6 8.89250774446197 51.1623189420166
"3775" 754.8 10.5660927259799 50.1207645165613
"3776" 755 13.4372854982458 48.7107924926804
"3777" 755.2 17.0645205837104 46.0433314529293
"3778" 755.4 21.6472770706313 42.3689087045304
"3779" 755.6 27.1722674850259 39.1169608873629
"3780" 755.8 32.6658944537325 35.6829923260304
"3781" 756 39.2840292374704 33.2467496231646
"3782" 756.2 46.1961120259125 31.0499119229679
"3783" 756.4 53.2023995932351 29.7330921100868
"3784" 756.6 60.8033190100283 29.9792941175962
"3785" 756.8 68.0104951813867 31.9900457206103
"3786" 757 75.3485840944274 34.6620773815675
"3787" 757.2 81.6064876204277 38.4791176958561
"3788" 757.4 87.6653051202717 42.9156173913386
"3789" 757.6 93.366252521129 47.7254713761051
"3790" 757.8 96.2514037643912 54.0730603983123
"3791" 758 97.6986139098197 59.9235380108061
"3792" 758.2 98.5150304829125 67.2606206232501
"3793" 758.4 99.2766623810458 75.5193698161804
"3794" 758.6 98.6627608079815 82.8973803842459
"3795" 758.8 96.8502334863243 90.6270207260451
"3796" 759 93.9109285662339 97.7108628611018
"3797" 759.2 90.4302646096875 102.895925472805
"3798" 759.4 86.3169455141317 105.858438214184
"3799" 759.6 80.3137590991125 108.65035738498
"3800" 759.8 73.8535360890279 111.182916598703
"3801" 760 66.3878998329775 112.005370624566
"3802" 760.2 58.92540003571 112.018047795318
"3803" 760.4 50.9592353446287 111.632441000875
"3804" 760.6 43.0550548545229 110.356442061163
"3805" 760.8 35.6137788718993 107.73510087103
"3806" 761 28.8544096563336 102.989705955478
"3807" 761.2 23.3571415141433 97.2768097173573
"3808" 761.4 19.2264572492088 91.1669625314285
"3809" 761.6 14.9961096771081 84.3414491777477
"3810" 761.8 11.5210347886313 77.7133889772804
"3811" 762 10.2718512728557 71.5275885856099
"3812" 762.2 9.71419981851477 65.7253579773486
"3813" 762.4 9.54159341598068 59.2105727329849
"3814" 762.6 11.5594622151822 53.2977964511905
"3815" 762.8 15.0254611040125 47.3216797693804
"3816" 763 19.0201614826891 41.4566906157059
"3817" 763.2 24.6453912719125 36.6179317757642
"3818" 763.4 30.7303499302028 32.9661190090546
"3819" 763.6 37.4537342783593 30.0460231670038
"3820" 763.8 45.2393683989342 29.9890977318456
"3821" 764 53.3077000782491 31.4474967561554
"3822" 764.2 60.7376427362788 34.1453536703002
"3823" 764.4 67.4649300643697 38.2062070924518
"3824" 764.6 73.5863990268548 43.0866835211169
"3825" 764.8 78.762748686236 48.3503410328686
"3826" 765 83.3516317837125 54.8755597720518
"3827" 765.2 86.8724483309925 61.6762773222104
"3828" 765.4 90.0777934841025 68.1999141769604
"3829" 765.6 92.1536731519125 75.1500630531953
"3830" 765.8 92.2012751455458 81.9802585884137
"3831" 766 91.4471911322381 88.6351783198967
"3832" 766.2 90.6557083172971 92.5032951110496
"3833" 766.4 90.3820557170223 95.4833926316218
"3834" 766.6 90.7495282200967 101.493317925951
"3835" 766.8 91.1602402413038 105.089239070759
"3836" 767 88.2642997991317 107.70442337202
"3837" 767.2 84.0883808215375 110.153065774905
"3838" 767.4 78.9116640139125 112.961344546293
"3839" 767.6 73.0851799931925 115.59592100148
"3840" 767.8 65.9883128498216 117.634994830293
"3841" 768 58.8372232702554 118.654194540495
"3842" 768.2 51.5778911408216 118.059872128839
"3843" 768.4 45.1367512948725 115.27395842636
"3844" 768.6 39.1492859865925 110.4652915786
"3845" 768.8 34.5289198314342 104.536077563715
"3846" 769 31.7908832616725 97.1194235454004
"3847" 769.2 30.057413388975 89.3082609492179
"3848" 769.4 29.2477098971213 81.3698498069177
"3849" 769.6 28.9252432449458 73.4378644582137
"3850" 769.8 29.0235809057746 65.3890985253149
"3851" 770 30.3143559682458 58.0710754225804
"3852" 770.2 31.142610529773 49.8148970849664
"3853" 770.4 33.2137501259125 42.4725582067965
"3854" 770.6 35.2699887365254 35.1647448146997
"3855" 770.8 37.1912034201103 27.4431157607639
"3856" 771 40.0578890400687 20.4368310697179
"3857" 771.2 43.0410046793065 14.3948693468258
"3858" 771.4 46.8010348463593 12.9963149057804
"3859" 771.6 51.6319525892028 13.1826746169255
"3860" 771.8 58.6307805332562 12.4161656083741
"3861" 772 66.0919232787651 13.3222405176909
"3862" 772.2 73.2855034818147 15.6591102215739
"3863" 772.4 80.1753726456678 19.3770076693974
"3864" 772.6 85.89779751135 24.0069805922179
"3865" 772.8 91.4112443307563 28.8672523285304
"3866" 773 95.4501223642527 34.7042962291876
"3867" 773.2 98.5610969283641 41.4046542440546
"3868" 773.4 100.340760535376 48.9116774610277
"3869" 773.6 100.608436339287 56.5521390802804
"3870" 773.8 99.5297742804023 63.4367650796987
"3871" 774 96.7617689352293 70.6476421095279
"3872" 774.2 92.1804015440596 75.6934861993098
"3873" 774.4 85.7569093793671 79.8063030775228
"3874" 774.6 78.9245037124949 82.8806543401155
"3875" 774.8 71.1974855621966 82.8886305165076
"3876" 775 63.6239079533546 81.8240147241435
"3877" 775.2 56.1832575732696 80.0369668112191
"3878" 775.4 48.5946355214967 77.5540015638546
"3879" 775.6 40.9268004312066 75.2849236336333
"3880" 775.8 33.2664508029323 72.8456459559635
"3881" 776 26.3258184898097 69.7298430612056
"3882" 776.2 19.854400409201 67.3162647210208
"3883" 776.4 13.9211735327004 67.201609887341
"3884" 776.6 10.659846861458 67.9530132579167
"3885" 776.8 11.1784402198036 66.8223441873101
"3886" 777 13.3797558161007 62.6905052539392
"3887" 777.2 13.8114008734286 60.9954571370223
"3888" 777.4 14.5694032940415 59.7223480990868
"3889" 777.6 16.0671545338581 58.1114336345738
"3890" 777.8 18.2911671067916 54.6418772578518
"3891" 778 22.1332373248713 51.0138902614969
"3892" 778.2 27.1949061726997 46.8471330088655
"3893" 778.4 33.5402761979428 43.5894474255834
"3894" 778.6 39.9178418110725 41.1239001983204
"3895" 778.8 47.1425262084225 39.7802257416704
"3896" 779 54.0517392116025 39.7179104045504
"3897" 779.2 61.2359815846095 40.3949995883713
"3898" 779.4 68.6975998720007 41.8324316907215
"3899" 779.6 75.9462868947739 43.1378887051913
"3900" 779.8 83.5773659130758 44.7461381361171
"3901" 780 90.1420372691552 46.4397614566202
"3902" 780.2 95.4252283507125 50.4673060577504
"3903" 780.4 99.7483548634125 55.8495642009863
"3904" 780.6 103.944712430501 61.2868828320451
"3905" 780.8 105.428479835765 68.0859427051225
"3906" 781 104.839295351341 74.8858020227969
"3907" 781.2 104.531683722085 80.5336951831424
"3908" 781.4 101.786861902178 81.4147432211102
"3909" 781.6 96.2346503926516 82.2459266319325
"3910" 781.8 89.7061562926599 82.9924272951435
"3911" 782 82.9211639943967 83.9312570451751
"3912" 782.2 75.8386961531872 84.0019880163134
"3913" 782.4 68.137714763206 83.0926024080195
"3914" 782.6 60.3247888596359 81.8580770689719
"3915" 782.8 52.9681359068105 80.4304118606375
"3916" 783 45.1834877977125 78.6922590645404
"3917" 783.2 37.1974806060839 76.6080335926518
"3918" 783.4 29.7604418605125 73.8557728698518
"3919" 783.6 22.4009406280471 72.0573234225784
"3920" 783.8 16.1469374435279 73.1882868727131
"3921" 784 12.0113679931897 75.6799140737358
"3922" 784.2 10.4706687546892 76.9432702276784
"3923" 784.4 11.5699482865917 76.1310105268275
"3924" 784.6 12.5001678806366 75.2601702458321
"3925" 784.8 13.4255759169243 74.4708531756686
"3926" 785 15.0289441767174 72.1721369467926
"3927" 785.2 17.2292170365375 68.9650473787577
"3928" 785.4 19.9731676210883 64.6825215493024
"3929" 785.6 21.736486226407 59.7007184993243
"3930" 785.8 25.1311828784932 54.1943746448933
"3931" 786 29.1454878757757 49.0715654970593
"3932" 786.2 34.1302277531105 44.206041451617
"3933" 786.4 39.9645783139125 39.9447022805112
"3934" 786.6 46.7983865470465 37.1133943137237
"3935" 786.8 53.5960583089125 34.7646811386921
"3936" 787 61.4750537460225 33.5876391153704
"3937" 787.2 69.2042075996545 32.9326161396352
"3938" 787.4 76.8679458055311 33.154443128136
"3939" 787.6 84.8199369146025 34.5924739264304
"3940" 787.8 92.5230681915414 35.9208907618783
"3941" 788 99.578217594302 38.1704811942909
"3942" 788.2 106.113769182506 39.6547836698116
"3943" 788.4 111.673952504753 40.6799034213404
"3944" 788.6 112.808192148945 44.2063316992481
"3945" 788.8 112.155165385846 47.9188684167804
"3946" 789 111.546076240037 53.5175119861554
"3947" 789.2 111.059237668787 60.2237133051241
"3948" 789.4 109.045024220003 66.7393984632104
"3949" 789.6 105.842428272942 71.9362379317804
"3950" 789.8 101.464460827069 77.3726019774054
"3951" 790 96.4261684532025 81.7690788348404
"3952" 790.2 91.5313664564886 84.8706215378021
"3953" 790.4 85.1830299726512 86.792190696894
"3954" 790.6 79.0973419806218 88.1324891905129
"3955" 790.8 72.8412906565332 88.6946764740735
"3956" 791 65.3375797241546 86.3131788127225
"3957" 791.2 59.1480896746572 83.3993872690144
"3958" 791.4 52.9705445082762 80.2783889647955
"3959" 791.6 46.6271768579319 76.7012689184745
"3960" 791.8 40.6406409336106 73.0262664309313
"3961" 792 34.0897562279499 69.2639339986262
"3962" 792.2 29.1066029066398 64.7467632735228
"3963" 792.4 27.6962463184125 59.6895432061137
"3964" 792.6 27.865854594848 54.7429841316352
"3965" 792.8 28.9824058926916 49.4707135369199
"3966" 793 32.3947564443487 45.0116480125782
"3967" 793.2 37.2869661720375 40.5189221337804
"3968" 793.4 43.096241939586 37.0600499989947
"3969" 793.6 49.7053239313309 34.4688765422191
"3970" 793.8 56.9808411176857 33.2508070515175
"3971" 794 64.633742699562 32.905502992734
"3972" 794.2 71.3676135138225 34.0316358923504
"3973" 794.4 78.5590903959967 36.4240118776383
"3974" 794.6 84.8717483407307 40.5798998942198
"3975" 794.8 90.522763938225 45.4643906200616
"3976" 795 95.6218184023411 50.9919789408232
"3977" 795.2 99.7245097089023 57.586753839862
"3978" 795.4 102.908748588444 64.2523024822179
"3979" 795.6 103.875489590009 71.1593901471191
"3980" 795.8 102.876821856054 77.4833753914434
"3981" 796 100.257981623104 83.2792313663229
"3982" 796.2 98.0852695372573 88.2022420571769
"3983" 796.4 94.0240390116916 89.898694239699
"3984" 796.6 88.6850915195713 92.6660152126921
"3985" 796.8 82.8345271036956 95.5946373195454
"3986" 797 76.9179441506982 98.8978216633875
"3987" 797.2 70.1894401299866 102.081763091799
"3988" 797.4 63.5988098313759 104.944684669963
"3989" 797.6 56.210381436525 107.257999071205
"3990" 797.8 49.3434576000476 109.316668337632
"3991" 798 42.0313703283925 110.9586213308
"3992" 798.2 35.5471588568862 110.435773787333
"3993" 798.4 28.6532318527554 109.913355735538
"3994" 798.6 26.2653642568256 108.583187773411
"3995" 798.8 26.2718957556697 107.13142104268
"3996" 799 24.5884822882413 104.497957823294
"3997" 799.2 22.2461833519515 100.366767482267
"3998" 799.4 19.3738690583072 95.1387934170041
"3999" 799.6 16.7491572302036 89.2956277964196
"4000" 799.8 14.2409555206268 83.0454304719232
"4001" 800 13.5623008350607 76.6603751787248
"4002" 800.2 12.8728143050114 69.6985637955002
"4003" 800.4 12.6573602719807 62.6538491732804
"4004" 800.6 14.4498113752193 55.780573708269
"4005" 800.8 16.550506793089 49.3201998336333
"4006" 801 19.6147260356625 42.5433591925616
"4007" 801.2 23.5356087223964 36.3499088204094
"4008" 801.4 28.1892998501465 30.1661790696953
"4009" 801.6 33.5058532686625 24.7210104967179
"4010" 801.8 39.7477594863042 19.8000094128577
"4011" 802 46.6567764804286 15.5906933564417
"4012" 802.2 53.8724569816222 13.8527320053126
"4013" 802.4 60.7520503188466 14.2952644123683
"4014" 802.6 67.3280469121706 16.9643110026352
"4015" 802.8 74.8429365503593 19.5427399489719
"4016" 803 81.8699852043168 23.1557036436953
"4017" 803.2 88.5093387042696 27.5816010811885
"4018" 803.4 94.675398599761 33.297975083038
"4019" 803.6 99.7880967875962 39.7108363420457
"4020" 803.8 102.308613286534 46.7388400482909
"4021" 804 103.991101220519 54.470817869291
"4022" 804.2 104.929128659131 62.0453009592179
"4023" 804.4 104.994040468631 69.7982052063741
"4024" 804.6 104.419911218074 78.0358540954417
"4025" 804.8 101.808927420796 85.5692275037455
"4026" 805 98.1881804303713 92.2994544061039
"4027" 805.2 94.2532344384987 98.1538939550045
"4028" 805.4 89.2303507193713 102.668543222469
"4029" 805.6 83.6510691179255 107.296313899021
"4030" 805.8 77.4935906371433 110.853364335088
"4031" 806 70.5226667387941 113.941011500333
"4032" 806.2 63.6054593338125 117.29661041038
"4033" 806.4 56.2960978456428 121.302033729617
"4034" 806.6 49.5140093266847 123.317632659166
"4035" 806.8 46.547116625431 120.223411776503
"4036" 807 42.5156124272625 115.470965768193
"4037" 807.2 37.6325614540977 110.529914891169
"4038" 807.4 32.8405072212875 105.225177570364
"4039" 807.6 28.7459177744735 98.7368991809511
"4040" 807.8 25.3865362360771 92.3275844680019
"4041" 808 23.0700924803881 84.6732015275731
"4042" 808.2 21.0103299399125 77.1940945012804
"4043" 808.4 19.9241389942792 69.6383598754804
"4044" 808.6 20.1989323211625 61.9490923844232
"4045" 808.8 20.4567962676927 54.4150425828958
"4046" 809 19.8116251911459 47.2394581440137
"4047" 809.2 19.7479071620504 40.0376794081769
"4048" 809.4 19.7563518018443 32.2485674961213
"4049" 809.6 22.0202210392914 26.4617573249014
"4050" 809.8 26.4736290405104 23.4056262127134
"4051" 810 29.0071971927476 22.088652593167
"4052" 810.2 32.9500877244383 20.8078154448886
"4053" 810.4 38.343194202706 20.0660576361065
"4054" 810.6 43.9412807485441 18.910122392333
"4055" 810.8 50.0778382340125 18.3796676403137
"4056" 811 56.5482474049725 19.3641634177304
"4057" 811.2 63.2918328015967 20.8451775976383
"4058" 811.4 70.028581235064 22.3731208417349
"4059" 811.6 76.4526519363831 25.0699114727804
"4060" 811.8 82.8381661232594 27.4703236934742
"4061" 812 89.6162115078216 30.0563186570986
"4062" 812.2 95.8019817919737 33.4594316679538
"4063" 812.4 102.073009041131 36.4578770519366
"4064" 812.6 107.880096388249 40.9992695240804
"4065" 812.8 112.935838081433 46.1324954193404
"4066" 813 117.178159226428 52.6180900196743
"4067" 813.2 119.647136302178 59.5261597400253
"4068" 813.4 120.310826436045 66.9658479472089
"4069" 813.6 120.552589808162 73.7294266692179
"4070" 813.8 119.961097503229 81.7935598601375
"4071" 814 119.213430955652 89.2225350268891
"4072" 814.2 118.342378360517 95.4806785489947
"4073" 814.4 116.96127339126 99.4546117808999
"4074" 814.6 114.059337204668 103.573149000217
"4075" 814.8 110.686685315327 109.191473277791
"4076" 815 107.583720812384 109.385975936235
"4077" 815.2 103.80681822556 109.505422948303
"4078" 815.4 98.1205664097971 109.480229903357
"4079" 815.6 91.9010434068314 110.021926375983
"4080" 815.8 85.5695104207368 109.895611503443
"4081" 816 78.950130271394 109.803864281206
"4082" 816.2 71.9063815326725 108.94375876392
"4083" 816.4 64.8433450847098 108.906145001875
"4084" 816.6 58.4594508052971 110.878330415665
"4085" 816.8 52.8812067359378 113.324500670065
"4086" 817 45.6927958414818 114.153880187357
"4087" 817.2 39.4419971640138 113.033630030027
"4088" 817.4 34.3199936399266 110.695902209985
"4089" 817.6 30.3576305079125 108.881876172197
"4090" 817.8 26.8543019657801 109.567904903972
"4091" 818 27.2656341737012 109.63171423452
"4092" 818.2 27.6642748301513 108.948564175489
"4093" 818.4 28.9215815531279 107.437005868942
"4094" 818.6 29.9397051590769 105.986483427445
"4095" 818.8 31.3804301008449 103.81144514274
"4096" 819 34.1171061414542 99.7563576199887
"4097" 819.2 37.6900685090325 94.7929842929204
"4098" 819.4 41.313121156275 89.6782582633679
"4099" 819.6 45.1888598095332 84.0702696317631
"4100" 819.8 49.6775045844023 79.246102519964
"4101" 820 53.9702557989713 73.5857615614274
"4102" 820.2 58.9649322722302 68.6305888666822
"4103" 820.4 66.3868982363283 65.3107345244982
"4104" 820.6 73.5006659909319 62.3286599140376
"4105" 820.8 80.9975800461145 61.2232927562227
"4106" 821 88.8784087068554 60.7139133807947
"4107" 821.2 96.1744960946554 60.539578806709
"4108" 821.4 104.410770411153 61.3581095913381
"4109" 821.6 111.351183258602 63.708823630591
"4110" 821.8 117.743763079941 67.2347683008518
"4111" 822 123.756986250211 69.8291007310881
"4112" 822.2 126.416085807809 70.6049334614691
"4113" 822.4 125.945288951005 73.7878974873113
"4114" 822.6 124.178228458138 77.1940945012804
"4115" 822.8 122.16342760707 83.0416236139225
"4116" 823 119.810119162387 89.414913729002
"4117" 823.2 117.105208273195 96.0848421920739
"4118" 823.4 113.338262126486 102.646817287022
"4119" 823.6 108.572714224542 107.898109740955
"4120" 823.8 103.171475227045 112.412270470003
"4121" 824 98.9782647597989 116.343291971769
"4122" 824.2 98.5418905420159 118.285508253039
"4123" 824.4 97.3434896319366 117.65370356963
"4124" 824.6 96.2554421775328 115.962056473799
"4125" 824.8 93.3615258096973 114.877454087217
"4126" 825 88.8431708674125 112.905576158511
"4127" 825.2 84.3595063673149 110.430524180146
"4128" 825.4 79.1828146105581 107.344397511318
"4129" 825.6 73.2040613357339 104.642516804138
"4130" 825.8 67.9779821503271 100.745998845719
"4131" 826 62.7857159109839 95.8423300590661
"4132" 826.2 57.6335728598125 90.6870959693471
"4133" 826.4 52.8827116866178 85.2185607198909
"4134" 826.6 47.7727200143452 80.2174868591458
"4135" 826.8 42.6459353678741 76.3003088166265
"4136" 827 37.3115491097937 71.1566535265972
"4137" 827.2 33.6955954810471 65.3314613151554
"4138" 827.4 28.9875501792426 59.9275531742804
"4139" 827.6 25.0375115905247 54.4670127914436
"4140" 827.8 22.0042920228812 48.2312564999991
"4141" 828 19.1278874644125 42.5230742520929
"4142" 828.2 17.9485347008001 35.579060496213
"4143" 828.4 20.2184058640125 30.890337057947
"4144" 828.6 25.0129970983441 27.3841883020067
"4145" 828.8 30.5004364888125 22.685484337147
"4146" 829 35.8361872297125 18.5616484676488
"4147" 829.2 42.432638201206 16.3406842213239
"4148" 829.4 49.3288123974342 15.0156366317478
"4149" 829.6 56.3642328946867 14.7656851969901
"4150" 829.8 62.4254910340883 16.1270614101265
"4151" 830 68.6891009823319 18.480315843861
"4152" 830.2 75.076568330188 22.0217058878926
"4153" 830.4 80.6703056156238 26.6619237903113
"4154" 830.6 84.4596366299533 33.2209801228518
"4155" 830.8 87.796467939225 40.2187050148429
"4156" 831 90.0791447095247 47.6274276394334
"4157" 831.2 91.868898761848 55.3585993572159
"4158" 831.4 93.5375376863593 62.5834129544612
"4159" 831.6 96.1969427704589 70.206371668301
"4160" 831.8 98.3056375490415 77.3281059789578
"4161" 832 98.0379677865872 84.8255335024973
"4162" 832.2 96.1667019822669 91.8641634482804
"4163" 832.4 92.8438746706467 98.7858986790146
"4164" 832.6 89.3027464786725 104.04161891048
"4165" 832.8 86.4089780111625 110.410150704636
"4166" 833 85.6312687998745 116.622677927445
"4167" 833.2 84.0365305346808 119.26486313161
"4168" 833.4 81.0617565532413 117.521223055308
"4169" 833.6 75.8770369197875 115.059316709614
"4170" 833.8 69.7999692729866 112.770574389466
"4171" 834 63.7033020125223 109.737076068902
"4172" 834.2 57.399409517394 106.389983929725
"4173" 834.4 51.70225626675 102.326324344443
"4174" 834.6 45.5847333550404 97.1310774795711
"4175" 834.8 40.4870392196442 91.8024180685121
"4176" 835 35.2909280299125 86.0925368120995
"4177" 835.2 30.6802225308822 81.5097463207652
"4178" 835.4 26.152711816723 75.7482693549435
"4179" 835.6 22.9549510960914 69.0493706145435
"4180" 835.8 21.0795692033792 61.4032149769137
"4181" 836 20.4869357706809 53.8764059644699
"4182" 836.2 21.3524533593949 46.369385340598
"4183" 836.4 23.5052012267821 39.0358283993347
"4184" 836.6 27.2808107376125 32.0024927273804
"4185" 836.8 32.4191154469785 26.1634258020496
"4186" 837 38.9701846364657 22.3436154737804
"4187" 837.2 45.7944702046313 20.3070074507179
"4188" 837.4 53.4829861246222 19.4016447528933
"4189" 837.6 61.289111525531 20.956376493435
"4190" 837.8 68.1614735222288 24.0962343302804
"4191" 838 74.6864953228216 29.0295318522804
"4192" 838.2 80.9096495103225 35.9867795944904
"4193" 838.4 85.0950157642218 42.6984867063732
"4194" 838.6 88.0845140938813 49.6877152256554
"4195" 838.8 89.529869483702 57.3816436774699
"4196" 839 89.1880148553812 65.2787204699366
"4197" 839.2 88.2429039280156 73.1936532931257
"4198" 839.4 87.2036241952028 81.3987046134094
"4199" 839.6 85.1694541881822 88.7440205152354
"4200" 839.8 82.2015472530419 95.8596762400921
"4201" 840 77.8298005222458 101.889431804391
"4202" 840.2 72.3812340628195 107.030883216804
"4203" 840.4 67.1111447144642 111.534680065039
"4204" 840.6 61.3999002954681 114.530405669243
"4205" 840.8 55.2837653559125 114.14708941344
"4206" 841 48.5272926627386 111.834422753585
"4207" 841.2 41.371541784825 108.470227113618
"4208" 841.4 35.8133889356442 103.776272098963
"4209" 841.6 30.834198223229 97.933006802293
"4210" 841.8 27.3408541614 91.5574551483929
"4211" 842 25.0997739384125 84.0330172878875
"4212" 842.2 24.0100192071596 76.2899111783627
"4213" 842.4 23.38772496285 68.5608238377804
"4214" 842.6 22.948730871878 61.181022599108
"4215" 842.8 23.3748702365305 54.0548577799658
"4216" 843 24.7455812387495 47.100415166563
"4217" 843.2 25.4343194181433 39.345516346665
"4218" 843.4 26.8371194279713 32.5088048414804
"4219" 843.6 30.3507976858599 25.8058064078488
"4220" 843.8 35.7418942853862 21.4437328094488
"4221" 844 42.1129498154286 18.379807235603
"4222" 844.2 50.0991072098912 16.8495904058868
"4223" 844.4 57.4292714804388 16.5404997044804
"4224" 844.6 64.66987917083 18.8203095251464
"4225" 844.8 71.3690402882491 21.7092792759933
"4226" 845 77.6237108828432 26.1824099108447
"4227" 845.2 83.376229943102 31.6888661951646
"4228" 845.4 87.3103523955561 37.7855565317655
"4229" 845.6 90.3432756517916 44.5584339711265
"4230" 845.8 92.2660977291908 51.724574196435
"4231" 846 93.3958802010809 59.7225685127014
"4232" 846.2 93.2113940056599 66.7248445522383
"4233" 846.4 93.3707695800375 74.5327103117804
"4234" 846.6 92.5694004711822 81.689784318786
"4235" 846.8 91.1374675824987 89.2587377152459
"4236" 847 89.2910623529625 95.8903184325179
"4237" 847.2 87.9200743556917 101.697038071761
"4238" 847.4 83.9550651115201 103.311648637571
"4239" 847.6 78.8395397811347 104.548411852799
"4240" 847.8 71.9883070690835 106.074725112241
"4241" 848 64.2824983989262 106.882799920267
"4242" 848.2 57.3626514654256 105.587886540991
"4243" 848.4 49.4401192860467 102.807344601061
"4244" 848.6 43.021471668273 99.6309369338036
"4245" 848.8 36.1370198916711 95.5529448984873
"4246" 849 29.0686674335554 91.8038881966018
"4247" 849.2 22.7102079511937 87.7422635450304
"4248" 849.4 16.6201720484227 83.8720624949436
"4249" 849.6 10.549888242665 80.1029147963002
"4250" 849.8 7.97553927070098 77.1766182448765
"4251" 850 8.81960989055381 75.0534159140739
"4252" 850.2 9.82311532332629 73.3933961381424
"4253" 850.4 11.6630293719125 70.2485308847804
"4254" 850.6 13.7358798219458 64.3631934901137
"4255" 850.8 16.5656943545979 58.0502161219995
"4256" 851 19.8612528015295 52.1008462713761
"4257" 851.2 24.609482611338 46.4493755378868
"4258" 851.4 30.5509848340827 42.0947598920676
"4259" 851.6 37.6395553190943 38.6364796582804
"4260" 851.8 44.4474673618309 36.1738050896987
"4261" 852 52.1775644507862 34.8497296767119
"4262" 852.2 59.4577914092155 34.0572465517349
"4263" 852.4 67.027018654764 33.8407180494784
"4264" 852.6 74.2071645531204 34.9898498849834
"4265" 852.8 81.6417783546478 37.1205979893686
"4266" 853 88.1966492447925 40.4617997414204
"4267" 853.2 94.0811564748206 45.4336734244947
"4268" 853.4 99.2396582338615 51.009465387464
"4269" 853.6 103.766263398382 57.15356686626
"4270" 853.8 106.770752866668 64.2435261406273
"4271" 854 108.951174307042 71.6661210470868
"4272" 854.2 110.957812966444 78.6627241912179
"4273" 854.4 113.59114351487 83.0016297980357
"4274" 854.6 118.930758607437 86.7663369833893
"4275" 854.8 120.062696563524 90.1184176069039
"4276" 855 116.707456741022 92.9769373254232
"4277" 855.2 111.698409599429 96.8267759810223
"4278" 855.4 106.349214388085 100.66083280466
"4279" 855.6 100.692451940824 104.918832174053
"4280" 855.8 95.2239174402112 107.46828804367
"4281" 856 88.4978400408725 109.62403452748
"4282" 856.2 81.5508415317414 110.912363125504
"4283" 856.4 73.5421591320725 111.88296549808
"4284" 856.6 65.925745302433 111.33770629828
"4285" 856.8 58.15709051378 110.051983228184
"4286" 857 50.5976019520089 107.691695986365
"4287" 857.2 43.3795727795589 104.018503973439
"4288" 857.4 36.8998135939482 98.9488237994232
"4289" 857.6 31.2745098171 93.3441527048804
"4290" 857.8 25.975701532489 86.9293385895863
"4291" 858 21.89475334435 79.5512045837491
"4292" 858.2 18.7662359543411 72.2833174029845
"4293" 858.4 16.177852887987 65.1315467529187
"4294" 858.6 14.5029210375375 57.1879797597008
"4295" 858.8 14.015495913792 49.0411388581358
"4296" 859 14.7608895218435 41.6224228952804
"4297" 859.2 16.7407374363956 34.4937933890669
"4298" 859.4 21.5364572379651 29.6800165116909
"4299" 859.6 27.5507072086914 24.5717987451435
"4300" 859.8 34.225007789702 20.8246791314804
"4301" 860 41.7251455552492 18.6913326413008
"4302" 860.2 48.9267354788792 17.8517182563804
"4303" 860.4 56.5970337544283 18.4386576707014
"4304" 860.6 64.3281441462459 20.1582512206137
"4305" 860.8 71.5991499641166 22.6138605582293
"4306" 861 78.0540413187004 25.5006898449167
"4307" 861.2 85.068450793761 28.8918401351592
"4308" 861.4 91.5058797877186 32.6685673766987
"4309" 861.6 97.5986284664419 36.6623969811333
"4310" 861.8 103.913180318106 38.8877511789255
"4311" 862 109.329731350519 41.9096084767046
"4312" 862.2 111.294634146497 48.7598045555837
"4313" 862.4 110.545812877689 54.8105690424187
"4314" 862.6 109.773172443069 62.1548396377491
"4315" 862.8 109.559125751243 68.7996992967404
"4316" 863 109.667690752631 75.9891690374366
"4317" 863.2 108.293680494687 83.0905995190868
"4318" 863.4 105.218650082185 89.4875060595417
"4319" 863.6 103.32507773371 95.5813916277487
"4320" 863.8 104.968346210704 100.048460762739
"4321" 864 104.945514675977 100.321244914566
"4322" 864.2 102.43165732625 98.9555678835271
"4323" 864.4 97.3512544697339 98.1745186432447
"4324" 864.6 91.9264818186625 97.3492113510304
"4325" 864.8 85.5813524400375 96.2678396154963
"4326" 865 79.1682565785243 93.4816130073509
"4327" 865.2 74.1716266520148 89.4919318647349
"4328" 865.4 68.9039563405647 84.6928196248238
"4329" 865.6 64.1432438403974 79.1886573750077
"4330" 865.8 60.3751649089719 73.2389729600626
"4331" 866 55.7597852922458 66.7649304416137
"4332" 866.2 51.8230385979982 60.2725130761947
"4333" 866.4 48.3044975306337 53.2990587811073
"4334" 866.6 44.8764486366601 45.9217274041056
"4335" 866.8 41.551464890838 38.7345379236953
"4336" 867 39.3036580717307 31.2011269337349
"4337" 867.2 38.7261485101934 24.2187644875388
"4338" 867.4 38.9577547154976 16.6589982843761
"4339" 867.6 41.4800441238234 11.1434362247061
"4340" 867.8 43.6625438736754 12.1471078309814
"4341" 868 44.3099603041554 6.34192712046609
"4342" 868.2 44.3489073898554 6.32523551230895
"4343" 868.4 44.2183303302094 7.07514078295225
"4344" 868.6 45.8789141114486 8.40497547300203
"4345" 868.8 46.2043114123757 8.08283256773301
"4346" 869 48.0968991432277 7.68342441083472
"4347" 869.2 49.7530142403513 7.94114214961711
"4348" 869.4 51.9841888215264 8.40171563731008
"4349" 869.6 54.2225983832168 8.86030373959559
"4350" 869.8 56.695928395239 9.65004488951507
"4351" 870 59.8196436360758 11.8199539499436
"4352" 870.2 61.1629206734839 13.6600050396477
"4353" 870.4 63.17866418635 15.6171292143429
"4354" 870.6 64.6164938850452 17.9521328514845
"4355" 870.8 66.0051396735264 21.207980153122
"4356" 871 68.5257744939125 23.9270702206743
"4357" 871.2 69.4856824647004 26.3622465891895
"4358" 871.4 70.0989312888537 29.5373713030745
"4359" 871.6 70.2965686570725 33.5292184868204
"4360" 871.8 70.6816333791246 37.3264413210986
"4361" 872 70.1373349951529 41.6711067524054
"4362" 872.2 68.7893164404825 46.5063874420604
"4363" 872.4 67.9415682084125 50.9964518554274
"4364" 872.6 67.1881978133065 54.9942556522804
"4365" 872.8 66.6263163013591 57.5680404095425
"4366" 873 66.3562478300053 59.5099761729608
"4367" 873.2 67.0873287953925 60.5351277112004
"4368" 873.4 68.2841226090412 62.6384245848843
"4369" 873.6 70.7443444582095 65.4611242613596
"4370" 873.8 73.3255391506554 68.3994716255947
"4371" 874 75.7180029865125 71.6467312614104
"4372" 874.2 78.6468238311525 74.6690251117304
"4373" 874.4 81.6875984554713 76.5984331905745
"4374" 874.6 85.0468338025311 79.0437464750742
"4375" 874.8 88.4838137364692 81.7861031279711
"4376" 875 92.4022715712742 84.7832518034612
"4377" 875.2 96.6864509982742 86.5648738088868
"4378" 875.4 101.231658765604 87.0164942707272
"4379" 875.6 101.809126485891 87.866737289621
"4380" 875.8 100.548933847246 88.1714027300581
"4381" 876 99.2987804790977 87.9646465960952
"4382" 876.2 98.0421015851268 87.9833645517447
"4383" 876.4 95.6766140856852 88.4518676443372
"4384" 876.6 92.0162128494419 90.691168867198
"4385" 876.8 87.5504091673703 92.5070249833286
"4386" 877 82.6116371554125 93.7782702210975
"4387" 877.2 77.4133467169831 93.2112744124921
"4388" 877.4 71.4514424792339 92.0681719924232
"4389" 877.6 66.085985792016 89.6258251896597
"4390" 877.8 59.7940891514932 86.5162679172159
"4391" 878 54.9241539312825 82.6220200116704
"4392" 878.2 49.6897812976155 78.2712449242705
"4393" 878.4 45.7140936385363 73.0423094580131
"4394" 878.6 41.5892281745411 68.0804764474804
"4395" 878.8 36.6324387595792 63.411153617447
"4396" 879 32.1938857343452 59.6728991523958
"4397" 879.2 27.5423125987411 56.7116366693375
"4398" 879.4 23.8165173967587 55.6883126923188
"4399" 879.6 22.1416500483411 54.7457361530518
"4400" 879.8 19.9377684520994 54.2674860468505
"4401" 880 17.4230339016955 53.8319668368936
"4402" 880.2 16.4108645810554 53.3102578515375
"4403" 880.4 15.8286199161721 53.3589773744919
"4404" 880.6 16.5810535269713 53.1614516193392
"4405" 880.8 18.1911075609967 53.1876575015646
"4406" 881 19.3270995694297 53.0871914559355
"4407" 881.2 19.576231823052 53.3835370305013
"4408" 881.4 20.1523651534777 53.5012840337804
"4409" 881.6 20.2400431338458 53.7176567321137
"4410" 881.8 20.2523275192996 53.691831603603
"4411" 882 22.2517682966 53.8785839264991
"4412" 882.2 26.0901610516749 54.6060701776467
"4413" 882.4 30.4781810112696 56.2037348782702
"4414" 882.6 35.5631795027669 58.7704844146493
"4415" 882.8 40.4422312517427 61.4450198152332
"4416" 883 44.9476213347817 64.3609690978878
"4417" 883.2 49.8115773399502 67.6728792738653
"4418" 883.4 54.9724407550096 72.2507135913969
"4419" 883.6 58.5607868123546 77.4660408189751
"4420" 883.8 62.4673389405792 82.5562033708864
"4421" 884 64.5756356146765 87.9300701848759
"4422" 884.2 66.6813837688091 93.7846576741769
"4423" 884.4 67.3627712403708 99.7725855723637
"4424" 884.6 68.8544418837859 105.88511430028
"4425" 884.8 69.3000796500911 112.061009318423
"4426" 885 68.6064756624801 116.848192612861
"4427" 885.2 67.9130070122325 117.92755319872
"4428" 885.4 69.1403825129758 118.215071431382
"4429" 885.6 72.2957175079904 119.450839475267
"4430" 885.8 75.9880361140325 120.03069582652
"4431" 886 79.8423476202502 119.698684566086
"4432" 886.2 84.7632261581076 118.694905779902
"4433" 886.4 89.4945273006711 118.99729981928
"4434" 886.6 91.7929001475336 120.463623431775
"4435" 886.8 91.3412285684932 120.592873975377
"4436" 887 91.4362268363862 120.55381668287
"4437" 887.2 91.5031739545827 120.917032057685
"4438" 887.4 91.3832912369675 120.920401340291
"4439" 887.6 91.1410489237125 121.07447772328
"4440" 887.8 90.9521141249976 121.062047802312
"4441" 888 91.0187634503319 121.003284125764
"4442" 888.2 91.0313270263641 121.024223419151
"4443" 888.4 91.0313270263641 120.986532691055
"4444" 888.6 91.4082343073319 120.70175830099
"4445" 888.8 92.3152621244976 120.68500686628
"4446" 889 93.580366396502 120.697305945975
"4447" 889.2 95.5103498163661 120.793416280084
"4448" 889.4 96.6812718645375 120.413188663999
"4449" 889.6 97.9219415287441 119.549391841133
"4450" 889.8 99.9969532827742 118.712792739344
"4451" 890 102.402683421445 117.56924001028
"4452" 890.2 104.689200270238 115.735103997664
"4453" 890.4 107.154582934429 113.854609363409
"4454" 890.6 109.655770736067 111.948011146363
"4455" 890.8 112.510273687586 109.748973693488
"4456" 891 114.515470179071 107.500839934766
"4457" 891.2 116.732754761002 104.878659907439
"4458" 891.4 119.006877344444 101.880867051749
"4459" 891.6 121.186604660358 98.7782351968051
"4460" 891.8 123.139075755932 95.6015857106458
"4461" 892 124.56135770057 92.4353873718804
"4462" 892.2 126.079231685932 88.9488039264648
"4463" 892.4 126.260732667835 87.5081398826105
"4464" 892.6 126.590315403227 86.9531214038232
"4465" 892.8 126.737936271095 86.5089391645304
"4466" 893 127.041274150105 84.6439729454342
"4467" 893.2 127.940900955497 81.1022753336294
"4468" 893.4 128.469993440479 79.6325739864596
"4469" 893.6 129.362837008884 76.4396478097332
"4470" 893.8 129.954601758455 72.976681506909
"4471" 894 130.451640756912 70.2160749800304
"4472" 894.2 130.508915882942 67.4725964432215
"4473" 894.4 130.085079950324 67.6444218213098
"4474" 894.6 129.61028384147 69.042669192915
"4475" 894.8 130.128972344641 67.9892217871347
"4476" 895 130.340541698345 66.4923840619823
"4477" 895.2 130.184781095635 66.1013875000582
"4478" 895.4 130.113847262815 66.336806597727
"4479" 895.6 130.490832792837 65.9202604173653
"4480" 895.8 130.233635057082 65.6336686546672
"4481" 896 130.177156533884 64.8423044649947
"4482" 896.2 129.876172599614 64.6161831066265
"4483" 896.4 129.35535241869 65.6217613520859
"4484" 896.6 129.036563309813 66.3343487719304
"4485" 896.8 128.687566875207 67.6406034795745
"4486" 897 128.734539682969 68.077047144337
"4487" 897.2 128.937872150903 68.9005079671056
"4488" 897.4 129.019646898852 70.9389564949168
"4489" 897.6 128.936120825639 72.5054120087646
"4490" 897.8 128.868049681586 75.0397936553002
"4491" 898 127.929353302055 78.5108769225661
"4492" 898.2 126.98295532499 81.63582686396
"4493" 898.4 125.550799139663 85.5703143991604
"4494" 898.6 123.435811779614 89.8686272015897
"4495" 898.8 122.229938587689 94.3294311069506
"4496" 899 120.002889274028 98.9935299779962
"4497" 899.2 118.387610140786 100.723600521722
"4498" 899.4 117.038811067597 102.498767690996
"4499" 899.6 116.152867360253 103.85597113531
"4500" 899.8 114.874091859279 105.460938119389
"4501" 900 112.39411222549 108.647546770548
"4502" 900.2 109.675846553438 110.574825238177
"4503" 900.4 107.108516488977 113.473514223764
"4504" 900.6 106.419175472261 114.598392542932
"4505" 900.8 105.224486308814 114.795865116478
"4506" 901 103.357451471613 116.937431731147
"4507" 901.2 100.135685770649 118.553616901599
"4508" 901.4 97.6334375352846 119.629812567664
"4509" 901.6 94.2874762514338 121.932142270078
"4510" 901.8 89.9073311383065 123.781103476977
"4511" 902 86.0505819565827 125.959436663738
"4512" 902.2 82.3026004971408 126.992741398128
"4513" 902.4 77.8211456143125 127.56565867328
"4514" 902.6 72.7107628412271 128.172474690179
"4515" 902.8 67.6551095708364 127.996052192791
"4516" 903 61.3807258043149 127.458000062402
"4517" 903.2 55.9494566788699 127.641619301419
"4518" 903.4 49.8084542245875 127.004171521105
"4519" 903.6 45.5157111311535 124.232476358955
"4520" 903.8 40.7281461782941 121.146222354833
"4521" 904 35.9352378427273 118.122192461577
"4522" 904.2 30.8530101067283 115.668007274136
"4523" 904.4 27.3345948083411 113.502051489323
"4524" 904.6 26.5765176045375 110.175379209421
"4525" 904.8 24.5304046379411 104.83354298638
"4526" 905 21.3488573514821 100.348712117863
"4527" 905.2 17.1995317578028 95.9298592237926
"4528" 905.4 13.6260766218466 90.8541071597969
"4529" 905.6 11.0605894320586 85.9477072835163
"4530" 905.8 11.5854518434857 80.6929993548169
"4531" 906 11.0094346003953 75.0184297139011
"4532" 906.2 10.2306421089458 69.1883046629471
"4533" 906.4 9.79152708902485 62.9426702582467
"4534" 906.6 9.38612282329713 56.9665760178573
"4535" 906.8 10.5849288836951 49.826711165563
"4536" 907 12.9029178679799 43.8104614177523
"4537" 907.2 16.3150423860792 37.7623339570137
"4538" 907.4 18.3810449968686 34.517789679676
"4539" 907.6 19.3536035292648 33.3992768463486
"4540" 907.8 21.9504812027807 31.6074580009947
"4541" 908 25.1004431323249 27.3726077252494
"4542" 908.2 28.38593429435 23.3497485210304
"4543" 908.4 33.4531124234438 20.3678622721241
"4544" 908.6 38.6198789339546 18.4837542962488
"4545" 908.8 42.8996628135723 16.4393175849299
"4546" 909 48.2642022765825 13.9544132140004
"4547" 909.2 54.2938602610375 11.3370067754366
"4548" 909.4 60.70986273779 8.62867743799466
"4549" 909.6 68.2093294226 8.65128065737413
"4550" 909.8 74.6994520278799 10.9134924966065
"4551" 910 81.3640464431543 11.2993347431375
"4552" 910.2 86.7805650022798 12.4319795823722
"4553" 910.4 91.8250571163188 16.0309419999054
"4554" 910.6 97.2582273628061 19.9860737968336
"4555" 910.8 102.91329733267 23.7382358657652
"4556" 911 107.961371749943 27.7821543996206
"4557" 911.2 110.549286559306 33.8605440987046
"4558" 911.4 112.864106965352 37.2184062815112
"4559" 911.6 116.698205241034 41.6184888462198
"4560" 911.8 121.274965516741 46.9637375055661
"4561" 912 124.586346306934 52.2324289786067
"4562" 912.2 123.311341711913 57.1769152467179
"4563" 912.4 121.894330721551 63.1137562490995
"4564" 912.6 120.785682215003 70.2859043508561
"4565" 912.8 119.838225306706 76.6988910061257
"4566" 913 119.060665154332 82.6592500753126
"4567" 913.2 115.927623381287 87.8031183664366
"4568" 913.4 112.556547452774 94.3899397981319
"4569" 913.6 108.960838596297 100.744954967786
"4570" 913.8 106.183788024077 107.420087677869
"4571" 914 102.061997216305 112.812131685495
"4572" 914.2 98.6448541019125 112.03875384088
"4573" 914.4 92.8702995287925 110.3873974072
"4574" 914.6 86.3571328646138 110.700390350462
"4575" 914.8 79.6804896017567 110.670041971995
"4576" 915 73.6252462482325 110.34585384912
"4577" 915.2 67.1387981086467 110.691874877179
"4578" 915.4 59.7921855793671 110.093422781112
"4579" 915.6 52.9699469312036 108.803680722356
"4580" 915.8 46.2399960661379 108.567526259055
"4581" 916 39.3853652445279 108.67632210878
"4582" 916.2 32.9760449080252 107.190664496985
"4583" 916.4 27.3271209539424 104.577189780504
"4584" 916.6 24.7809424035154 100.277879462001
"4585" 916.8 24.2441182677307 95.2075431427869
"4586" 917 24.8232318458851 89.4473100479927
"4587" 917.2 25.9529005775554 82.7440542135304
"4588" 917.4 27.2659050628384 76.1699303958359
"4589" 917.6 28.5415264750883 69.8355205803793
"4590" 917.8 30.841016323338 63.9507042609506
"4591" 918 35.0509510372155 58.7001298673713
"4592" 918.2 39.1423620602459 53.2081973787652
"4593" 918.4 44.6106902544883 48.7705900384016
"4594" 918.6 51.2405086064798 45.9627760035785
"4595" 918.8 57.8690029996529 43.1466021145015
"4596" 919 64.6884879092394 41.0232369614342
"4597" 919.2 71.9210595500043 40.5295199802294
"4598" 919.4 79.0572238291549 41.126732713644
"4599" 919.6 86.0913035495186 41.3942480497652
"4600" 919.8 93.2267051048717 43.6373384513926
"4601" 920 99.6908615464268 46.6002313723661
"4602" 920.2 105.552968597547 49.6814737055112
"4603" 920.4 110.47037187221 54.5906455892507
"4604" 920.6 114.507757884873 59.6730474657457
"4605" 920.8 118.062758258055 63.8482264680804
"4606" 921 122.119792258318 68.7966915020031
"4607" 921.2 124.272588933444 74.8351717220038
"4608" 921.4 122.490966928019 80.5239322183974
"4609" 921.6 118.948439452115 85.8025053228442
"4610" 921.8 116.110458311379 92.387785378247
"4611" 922 112.873522744312 98.7557477705646
"4612" 922.2 109.045330545396 104.887368734033
"4613" 922.4 104.360043874708 110.625151662178
"4614" 922.6 99.9771689919 114.21979064008
"4615" 922.8 93.7584807795511 115.307493587702
"4616" 923 86.9120445347875 116.611790820155
"4617" 923.2 80.3415022286522 118.534914326952
"4618" 923.4 73.4377311470358 119.297850389294
"4619" 923.6 66.0479979941411 119.39975303818
"4620" 923.8 58.98536129265 119.88659160943
"4621" 924 51.2963256294839 119.827243669316
"4622" 924.2 43.5261868088467 120.070052881544
"4623" 924.4 38.9244061470466 116.785548651683
"4624" 924.6 36.3045509013356 111.677244994127
"4625" 924.8 33.1901458315489 105.389424118644
"4626" 925 30.4969999812507 98.9433690255157
"4627" 925.2 27.5913887799894 92.0189531478573
"4628" 925.4 24.5761520084458 85.416257037947
"4629" 925.6 21.9969894443125 79.0548997069471
"4630" 925.8 19.7162370569019 72.8422410601208
"4631" 926 17.7186730194609 66.7370113837642
"4632" 926.2 14.8957660232491 61.327334571221
"4633" 926.4 13.4432702750083 56.1115674370783
"4634" 926.6 11.3887952104293 50.9916038485051
"4635" 926.8 13.1829867988563 46.0422607106736
"4636" 927 15.8173851799125 41.6618075886849
"4637" 927.2 18.7719916812918 35.6326297152114
"4638" 927.4 22.6047262607562 30.0600068280929
"4639" 927.6 27.5098866072674 24.9170546310546
"4640" 927.8 33.0524955254704 20.5295012188067
"4641" 928 39.2018645522875 17.2480384280304
"4642" 928.2 46.5018257093641 14.9667024135062
"4643" 928.4 54.151261445487 14.0279983461314
"4644" 928.6 61.6970521345125 14.6061277813804
"4645" 928.8 69.1706126893851 15.7803895484013
"4646" 929 76.4704446215826 18.2581866387546
"4647" 929.2 83.1880540237725 21.8645663196704
"4648" 929.4 88.4475504705651 24.9940671479962
"4649" 929.6 90.4073360834286 26.2739208425384
"4650" 929.8 92.9245845389641 30.179206993734
"4651" 930 97.3256786185254 35.1103026518933
"4652" 930.2 102.101076775086 39.4207202955049
"4653" 930.4 107.679211419902 42.979421354933
"4654" 930.6 113.204769675216 46.9176529308561
"4655" 930.8 116.292579671934 51.3757675482378
"4656" 931 115.437256994304 56.087878529726
"4657" 931.2 114.95429151437 61.9992066689612
"4658" 931.4 113.988639303302 67.8235623383014
"4659" 931.6 110.719789056737 72.7680459648577
"4660" 931.8 106.905875408892 78.586386578515
"4661" 932 102.74135373188 83.7572428922477
"4662" 932.2 98.9910504192459 87.4588153102137
"4663" 932.4 98.7512156210932 89.9825030427744
"4664" 932.6 100.169404438548 94.4325658566047
"4665" 932.8 102.165071463259 98.8147202808957
"4666" 933 102.314425509849 103.498989049799
"4667" 933.2 102.896166789925 108.823400765749
"4668" 933.4 101.576704164329 110.455987552572
"4669" 933.6 98.9923231998243 108.37658228256
"4670" 933.8 94.8536535524666 106.427215628267
"4671" 934 88.8329216343336 106.172092826491
"4672" 934.2 82.6573158361718 104.615727803391
"4673" 934.4 76.919370783874 101.840609246819
"4674" 934.6 70.8031623163703 98.1707758797021
"4675" 934.8 66.3880122343792 93.0152662034137
"4676" 935 62.4868822810738 87.1151317080868
"4677" 935.2 59.3192300601967 81.2131604326383
"4678" 935.4 57.2078880459336 74.0837939029225
"4679" 935.6 55.0176269369625 66.2915069776604
"4680" 935.8 53.0138190479428 58.9637111544319
"4681" 936 51.1618654526625 51.6785604230204
"4682" 936.2 49.8579411144073 44.0395513067649
"4683" 936.4 48.7096043607785 36.4027103787855
"4684" 936.6 46.8140225201914 28.4740365594438
"4685" 936.8 44.2641823293085 22.8931164353893
"4686" 937 46.0762748391433 19.3883448500606
"4687" 937.2 50.5507276717317 17.3177840956846
"4688" 937.4 55.9000859050599 14.4496561563751
"4689" 937.6 62.2998852870864 13.216450607563
"4690" 937.8 68.4127023096222 14.095627808603
"4691" 938 74.4918261985192 15.5453797844602
"4692" 938.2 80.1084755015687 17.8565866420929
"4693" 938.4 86.4673986397125 20.361641557047
"4694" 938.6 91.7479743425375 23.9907526398429
"4695" 938.8 97.4843096290337 27.6290103867046
"4696" 939 103.135939921694 31.8815944821866
"4697" 939.2 107.428233324881 37.6790304681554
"4698" 939.4 111.066042939138 44.3989731984094
"4699" 939.6 114.189524271649 51.1747081248593
"4700" 939.8 116.628187538072 57.9926288102485
"4701" 940 118.507867808913 64.6326758507652
"4702" 940.2 119.353046063219 72.4581818693926
"4703" 940.4 117.242749889066 79.2699476744742
"4704" 940.6 113.798939367576 85.9755334255956
"4705" 940.8 109.645242085179 90.700078331247
"4706" 941 103.60317786372 92.2301722054611
"4707" 941.2 97.6979053515596 91.937475609598
"4708" 941.4 91.2912733971268 91.8966193530304
"4709" 941.6 84.8112623364239 90.7709895655645
"4710" 941.8 78.3699861553263 89.1244374197287
"4711" 942 72.2214201814459 85.896604428247
"4712" 942.2 66.0964154958168 82.7157416157697
"4713" 942.4 59.8866027568216 79.4404365148864
"4714" 942.6 53.3414042870279 76.1055733881265
"4715" 942.8 47.0669100741106 71.9460359407615
"4716" 943 40.7175553041125 68.588643184709
"4717" 943.2 34.0888112501337 66.0467395236842
"4718" 943.4 27.7034587416903 62.4735385913359
"4719" 943.6 22.3328322269218 59.3014878714392
"4720" 943.8 16.7768997457943 56.1496858613804
"4721" 944 13.0946953925514 54.2658009012248
"4722" 944.2 12.5435162928531 53.8695460817358
"4723" 944.4 13.3247716951125 51.8222318947137
"4724" 944.6 15.504952514407 48.2391475647529
"4725" 944.8 17.1900324686076 42.296872428134
"4726" 945 18.5799110260753 35.4090041068618
"4727" 945.2 22.9041487119228 31.0344368137443
"4728" 945.4 27.8784181708803 26.7052702863126
"4729" 945.6 33.7542114963147 21.7763427038021
"4730" 945.8 40.4032454896914 18.0983831324804
"4731" 946 47.5080138600178 15.8189536957225
"4732" 946.2 54.5677278696754 13.5363543930639
"4733" 946.4 61.8142867965186 10.767676112947
"4734" 946.6 69.9161435748157 10.5443236501513
"4735" 946.8 77.2604698597562 13.0449987629054
"4736" 947 84.3314584660599 16.4134092143014
"4737" 947.2 91.4207978833641 19.8832485007965
"4738" 947.4 98.0330257698168 23.7896296130676
"4739" 947.6 104.00643572783 29.1312493269608
"4740" 947.8 108.563646271077 35.2945252598989
"4741" 948 112.182419138487 42.1113331200251
"4742" 948.2 115.005279557525 49.6383690031273
"4743" 948.4 117.092237920881 57.0106650537697
"4744" 948.6 117.199645186682 64.1432542088408
"4745" 948.8 115.883576081984 72.267420633311
"4746" 949 112.6090071206 79.7783959169991
"4747" 949.2 108.848407078373 86.9367006956736
"4748" 949.4 103.496464852407 92.2230017659658
"4749" 949.6 98.6844344735589 96.2433357672316
"4750" 949.8 94.7277621493263 101.135360515487
"4751" 950 91.607464023193 107.158019052427
"4752" 950.2 88.2336742665229 113.087796123241
"4753" 950.4 83.5528583931625 118.561463384066
"4754" 950.6 79.9544408245899 122.569543271119
"4755" 950.8 80.4837963757052 121.326208886951
"4756" 951 79.2284336442725 119.12193049352
"4757" 951.2 76.472346541123 116.672432115872
"4758" 951.4 71.1514571881875 114.292816425768
"4759" 951.6 66.1564934471625 110.85086772703
"4760" 951.8 61.0523136314788 106.537360675256
"4761" 952 55.978703551736 101.981241710116
"4762" 952.2 52.0885769918184 96.1345968450333
"4763" 952.4 48.5419946297032 89.7718897746292
"4764" 952.6 44.8104157136388 84.0829456947435
"4765" 952.8 41.1127059444437 77.7823577748741
"4766" 953 37.9323887927343 71.4959944713101
"4767" 953.2 33.8285031452949 65.4603303487215
"4768" 953.4 30.0966585391064 59.1287404981885
"4769" 953.6 27.1079403396809 52.2447280583014
"4770" 953.8 24.7875139706072 45.2178538593751
"4771" 954 22.8628692222721 38.7998532012916
"4772" 954.2 22.7836025539807 31.5492902755986
"4773" 954.4 24.8308535847697 24.9051353409727
"4774" 954.6 29.3003041263661 21.7272878804866
"4775" 954.8 34.7265927065043 19.37489373726
"4776" 955 40.7642365628593 15.9712093241421
"4777" 955.2 47.92263231983 13.8856736153216
"4778" 955.4 55.1454749791516 13.5720544335195
"4779" 955.6 62.2414999366937 14.3148360362491
"4780" 955.8 69.2280022512307 15.5367270866667
"4781" 956 76.4142323329434 18.2381108213835
"4782" 956.2 83.544744416975 20.9317836171554
"4783" 956.4 91.0313270263641 24.1967429385384
"4784" 956.6 97.6343712942321 28.4486715363422
"4785" 956.8 103.603321509229 33.4514832831171
"4786" 957 109.683835909331 38.9080494735355
"4787" 957.2 115.030168439337 44.781464290947
"4788" 957.4 119.004474662175 51.5785080067464
"4789" 957.6 123.500176066822 59.9747617630077
"4790" 957.8 124.568087879345 67.1508322644144
"4791" 958 123.354616251579 74.7195776421592
"4792" 958.2 120.581151004343 82.2052861946804
"4793" 958.4 116.760773361732 89.2414501240144
"4794" 958.6 112.774229075275 96.1312232771705
"4795" 958.8 108.763963218033 102.782187142863
"4796" 959 104.170273983742 109.19561658478
"4797" 959.2 99.1999619900504 114.780270540039
"4798" 959.4 97.0078099306198 118.352931368878
"4799" 959.6 96.9200545923411 118.134900064495
"4800" 959.8 95.5098541171718 117.218235410762
"4801" 960 93.4801318677821 116.220203273715
"4802" 960.2 89.6058846290375 114.913265138239
"4803" 960.4 84.6630281761865 113.455787534294
"4804" 960.6 78.3034492509262 112.911595377938
"4805" 960.8 72.061845316425 110.85086772703
"4806" 961 65.9085303348725 109.03203882484
"4807" 961.2 59.3382568416048 106.33949696678
"4808" 961.4 53.6510424299007 102.137030052916
"4809" 961.6 47.6115061159857 97.9579574669511
"4810" 961.8 41.1195608553608 93.8294244393493
"4811" 962 34.7044834061539 89.9347158693493
"4812" 962.2 29.1356824239228 85.6125539189092
"4813" 962.4 24.053071010225 81.6567814044054
"4814" 962.6 19.3459911443325 76.8383777852204
"4815" 962.8 14.7463403231625 72.2620952154704
"4816" 963 11.3324475792012 67.6085609004762
"4817" 963.2 10.6018623992168 61.5912710742912
"4818" 963.4 10.6337135355553 55.6294640738161
"4819" 963.6 12.0756830180196 49.0455519673875
"4820" 963.8 13.3767011427125 41.9210172189804
"4821" 964 16.2284933067458 35.3216499198137
"4822" 964.2 21.1415801920883 29.5787856249727
"4823" 964.4 26.620076845123 24.4939045737435
"4824" 964.6 32.3222062933921 19.3113066585661
"4825" 964.8 38.7050129891465 17.1603384300889
"4826" 965 46.2334017888168 16.4394030139399
"4827" 965.2 53.9855291659125 15.6756058013493
"4828" 965.4 61.7372555778157 16.352883635732
"4829" 965.6 69.5559877285577 17.0857589042804
"4830" 965.8 77.7432514429125 17.6863886596539
"4831" 966 85.4421854545186 18.4390717811289
"4832" 966.2 92.3653420959342 20.2777265801282
"4833" 966.4 99.6240556537316 22.3933351576527
"4834" 966.6 104.477351006039 24.9448708292172
"4835" 966.8 104.151888262719 29.8712914464417
"4836" 967 105.613957165814 36.3581464764892
"4837" 967.2 107.586455860538 42.0524636332179
"4838" 967.4 108.732149298213 49.0007319084471
"4839" 967.6 107.513150282568 59.19785490197
"4840" 967.8 108.054972550074 68.5042877456352
"4841" 968 106.953565717913 74.4705607069399
"4842" 968.2 105.815445324679 79.470335287747
"4843" 968.4 102.275900270438 82.8220153043216
"4844" 968.6 98.0041117242674 87.7600619444094
"4845" 968.8 93.5190594896711 93.7757043211424
"4846" 969 89.3141588805288 99.0331444556176
"4847" 969.2 84.544386283275 104.799464286393
"4848" 969.4 79.9580736658523 110.16929372728
"4849" 969.6 75.7622391826162 116.285428666836
"4850" 969.8 74.9913323612151 119.116874205201
"4851" 970 75.7855112683925 118.79477497364
"4852" 970.2 75.5092033326208 118.012804041864
"4853" 970.4 74.0255750806398 115.864672753021
"4854" 970.6 71.1177181430172 112.084946896013
"4855" 970.8 67.9560779070066 107.722500343304
"4856" 971 65.6601555867174 102.099647556024
"4857" 971.2 63.3199900353301 95.7717117168628
"4858" 971.4 62.2360439871884 89.205017597039
"4859" 971.6 60.7991752340738 81.9766291108933
"4860" 971.8 58.8174019855688 75.1696574424991
"4861" 972 56.930902521975 68.1429540641241
"4862" 972.2 54.9027876328658 60.9030502740561
"4863" 972.4 52.7314330063725 53.7739136336804
"4864" 972.6 50.3150613923671 46.8311038515228
"4865" 972.8 48.3732541165425 38.7676015134704
"4866" 973 49.122927674061 31.4614752893893
"4867" 973.2 50.5736021790688 24.5425030205929
"4868" 973.4 54.929700940458 19.0331131892804
"4869" 973.6 60.208948901725 17.5117426541241
"4870" 973.8 66.9720789245899 15.9466613440223
"4871" 974 74.2667115825336 15.8025549227962
"4872" 974.2 81.6740964841805 17.9610645416618
"4873" 974.4 88.5510677246625 20.8506438552804
"4874" 974.6 95.0429110400655 24.8791502366987
"4875" 974.8 101.348397507892 29.1834464521257
"4876" 975 107.488596390155 34.1949382688561
"4877" 975.2 111.83852465837 40.404290640408
"4878" 975.4 115.560871657613 47.6008005502304
"4879" 975.6 117.958281155146 55.0029105602137
"4880" 975.8 119.467264353323 62.4201666590804
"4881" 976 120.244258713038 70.7029135512804
"4882" 976.2 120.520803097325 78.5177600599505
"4883" 976.4 119.482228233618 86.3418766653435
"4884" 976.6 116.222143453115 93.2563145967059
"4885" 976.8 113.008067222185 99.6712838090531
"4886" 977 109.675628338032 105.999415530052
"4887" 977.2 106.944612364878 108.262229530936
"4888" 977.4 103.89695899209 108.088829149382
"4889" 977.6 98.3750907377567 108.292752325371
"4890" 977.8 91.5097480016725 108.99568821152
"4891" 978 84.5432020813449 109.706139194632
"4892" 978.2 77.323432207445 109.602790662553
"4893" 978.4 70.2494567606354 107.931009404521
"4894" 978.6 63.7581729066888 105.649381939465
"4895" 978.8 56.9398081055954 102.151893646597
"4896" 979 50.2158359327273 98.1053137246507
"4897" 979.2 43.5145827920849 93.34146669897
"4898" 979.4 37.1028141907386 88.5494277848999
"4899" 979.6 31.4085185396072 83.5499855746383
"4900" 979.8 26.4068927970809 77.3266512491014
"4901" 980 23.486646417221 71.0606190546953
"4902" 980.2 21.1108385481706 64.4127498177965
"4903" 980.4 19.0220529924016 57.6626954732478
"4904" 980.6 19.2750208992792 50.7187311332137
"4905" 980.8 20.6415128404807 42.3571065573486
"4906" 981 23.1054145499815 35.995240513108
"4907" 981.2 26.2018160075642 29.8420234902916
"4908" 981.4 30.3660062252674 24.0836707542481
"4909" 981.6 35.5546322560063 19.4753248914991
"4910" 981.8 42.4731056616867 16.3445079183772
"4911" 982 49.3415125340756 14.6049988803456
"4912" 982.2 57.1824357837875 13.8158265007179
"4913" 982.4 64.5343887608274 14.0901479509719
"4914" 982.6 71.9739468798795 16.1912599030386
"4915" 982.8 78.8441027428003 18.9933712650967
"4916" 983 85.4443349864795 22.2773652764556
"4917" 983.2 91.6648474844533 25.7296274142293
"4918" 983.4 97.7294651148819 30.8483872490865
"4919" 983.6 102.990599368851 35.9249059253525
"4920" 983.8 107.935529474391 41.7964417888336
"4921" 984 111.679956847131 48.1744586666866
"4922" 984.2 114.866182822882 55.2976190068824
"4923" 984.4 116.730488777655 62.7943798948783
"4924" 984.6 117.002725226131 70.5974318608429
"4925" 984.8 116.654200671644 78.3611686844556
"4926" 985 115.608934018689 85.7652155599399
"4927" 985.2 114.058051350775 93.0191459897286
"4928" 985.4 112.934107099846 101.01672858778
"4929" 985.6 113.642501250343 105.142402433443
"4930" 985.8 111.761676178734 104.758430749673
"4931" 986 107.929481198671 105.93435774197
"4932" 986.2 102.698966356001 107.354257533015
"4933" 986.4 96.7829533382796 109.459372165154
"4934" 986.6 90.1232317507525 110.50164219192
"4935" 986.8 83.3556263566048 110.638656042127
"4936" 987 76.1600776995229 110.149061474969
"4937" 987.2 69.0546855342829 108.48158668028
"4938" 987.4 62.0395867600279 106.559198475857
"4939" 987.6 55.1643276264325 104.82056062448
"4940" 987.8 47.9310276616398 103.032366724332
"4941" 988 41.176806356325 100.320549430893
"4942" 988.2 34.2460062184491 97.6492305681096
"4943" 988.4 27.4587640885345 94.7614466527926
"4944" 988.6 21.5150374924293 90.7657681099995
"4945" 988.8 16.365212319429 86.2489352682364
"4946" 989 11.6536606571393 81.3123138380123
"4947" 989.2 9.30899869004504 74.8963728589792
"4948" 989.4 10.1570753915125 69.4566068088804
"4949" 989.6 9.12114192262842 63.0743006666327
"4950" 989.8 10.0661988582125 56.0804465979137
"4951" 990 11.860715337208 49.7836076715077
"4952" 990.2 14.0014186539005 42.7626809464972
"4953" 990.4 18.2649020391651 37.1619566593225
"4954" 990.6 23.6192322408806 32.2999821692165
"4955" 990.8 29.5758665413256 28.1560446766173
"4956" 991 36.6729213934609 24.7034738385062
"4957" 991.2 43.3174143872168 21.8440767658891
"4958" 991.4 50.9022182146625 19.7390291175929
"4959" 991.6 57.7950409859438 18.1852026776866
"4960" 991.8 65.3178747470093 17.571550510861
"4961" 992 73.3753148423641 17.7935070207642
"4962" 992.2 80.6292304932825 18.5268010751804
"4963" 992.4 88.6277189039657 19.3480045204719
"4964" 992.6 95.9499440327806 21.1302639577419
"4965" 992.8 103.086963292232 24.1644921093422
"4966" 993 106.669929332923 29.0831546514325
"4967" 993.2 108.464881978228 35.835393965726
"4968" 993.4 110.995863244249 42.9835210481646
"4969" 993.6 113.578803665793 50.3050829790521
"4970" 993.8 115.6047907117 57.8641862935783
"4971" 994 116.702900718945 65.1246857929578
"4972" 994.2 117.96423140435 72.6827237410304
"4973" 994.4 118.555697563281 79.6429779249435
"4974" 994.6 115.38663469527 85.5711343378067
"4975" 994.8 111.543458828364 87.8563826939901
"4976" 995 105.150621975396 91.0545891949658
"4977" 995.2 99.0164182528435 92.1461940688666
"4978" 995.4 92.2534156884613 94.1962389456828
"4979" 995.6 85.246161285809 95.6603851349011
"4980" 995.8 78.2938826545332 95.6559084583838
"4981" 996 71.3870870566725 94.9799303042804
"4982" 996.2 64.7262699111792 92.803220959047
"4983" 996.4 57.8364769654631 89.9255613173703
"4984" 996.6 51.4238548693558 86.5280111910329
"4985" 996.8 45.3734541953105 82.6003209210661
"4986" 997 39.4541068023105 78.3083088624066
"4987" 997.2 33.2889750266415 73.9157447953178
"4988" 997.4 27.0811908561204 70.0306585736863
"4989" 997.6 21.4022502991578 67.1437867888841
"4990" 997.8 16.8912659895047 63.3231340440474
"4991" 998 12.2732003812125 60.0691789404622
"4992" 998.2 10.2361943140351 58.1271690239974
"4993" 998.4 10.0381402050738 54.9565649241836
"4994" 998.6 10.7011543765943 50.8280976970986
"4995" 998.8 11.5196195602265 46.1647399833153
"4996" 999 14.5460090490159 42.3968879327631
"4997" 999.2 17.0920170755489 37.329391857894
"4998" 999.4 21.4835579704609 32.710659629732
"4999" 999.6 26.5193669896516 29.1297218191173
"5000" 999.8 32.6208889324792 26.7792557896137
"5001" 1000 39.1602363266299 25.3831815099325
"5002" 1000.2 46.1485100322792 24.801609326847
"5003" 1000.4 53.1142386920053 26.196164827301
"5004" 1000.6 59.8317353279019 29.0433428755783
"5005" 1000.8 65.7280755044625 33.3072200983304
"5006" 1001 71.2243411762329 38.5179998506493
"5007" 1001.2 75.3293033589323 43.8705566540032
"5008" 1001.4 79.1753682400063 49.9433054755616
"5009" 1001.6 82.5999530297025 56.3171583298904
"5010" 1001.8 84.8982727539847 61.8909681131773
"5011" 1002 87.4800228679125 69.7170654444991
"5012" 1002.2 88.4962284373263 77.0239807936252
"5013" 1002.4 89.2790073026268 84.0144710566018
"5014" 1002.6 89.2398541476903 89.6283122321693
"5015" 1002.8 88.7263296103125 95.5154527326554
"5016" 1003 87.445944167925 99.0304272170804
"5017" 1003.2 83.7354717367559 100.526370701557
"5018" 1003.4 79.6296042683824 103.15881830128
"5019" 1003.6 74.75893100115 107.316419699755
"5020" 1003.8 69.0022861863784 111.404093376178
"5021" 1004 66.5933998572587 116.106227688473
"5022" 1004.2 67.5072990603491 119.055811872914
"5023" 1004.4 67.2165672938562 118.924159752238
"5024" 1004.6 65.3058071016099 116.954286025544
"5025" 1004.8 61.9519785136398 114.610273109696
"5026" 1005 56.716949781452 112.331881906938
"5027" 1005.2 49.6064786327202 109.664978899627
"5028" 1005.4 43.6620224238736 106.077320697241
"5029" 1005.6 39.6786376847226 101.295274200698
"5030" 1005.8 35.8901139637587 95.299496135665
"5031" 1006 32.1889072041595 89.0324812173863
"5032" 1006.2 29.7296464904241 82.1409782159664
"5033" 1006.4 28.6741113195899 75.1294801733126
"5034" 1006.6 27.2505185598458 68.8594181614804
"5035" 1006.8 26.9470876699478 61.4625265518686
"5036" 1007 27.3961246580184 54.8644320332804
"5037" 1007.2 27.9605301142339 47.8400469338161
"5038" 1007.4 29.2983877983443 40.5026941814054
"5039" 1007.6 31.9476051675754 33.8811426027748
"5040" 1007.8 35.6375998916378 28.367574058698
"5041" 1008 40.0361137774431 22.3277187041069
"5042" 1008.2 45.1240633782939 16.4473479118783
"5043" 1008.4 51.4661395596938 13.8969662625929
"5044" 1008.6 58.6551224618187 12.4891913940616
"5045" 1008.8 66.0796241990704 13.0803586170277
"5046" 1009 73.9924777548473 15.1849717869652
"5047" 1009.2 81.2908229447168 18.0890696989434
"5048" 1009.4 87.703761445338 21.2787855775144
"5049" 1009.6 94.5733644336997 24.5519980991102
"5050" 1009.8 100.705971352016 28.6494297100536
"5051" 1010 107.09858146254 33.2778026187059
"5052" 1010.2 112.225191459125 38.4948538920986
"5053" 1010.4 116.208517526005 44.2644004613216
"5054" 1010.6 118.00790876553 50.920003779408
"5055" 1010.8 119.898236889816 57.9006295744094
"5056" 1011 119.918528576191 64.1233990048474
"5057" 1011.2 118.534362425035 70.8128662081885
"5058" 1011.4 115.703163485566 77.7313843304091
"5059" 1011.6 111.545222137281 84.2920300495541
"5060" 1011.8 106.758830289413 89.1075752715137
"5061" 1012 101.014135148663 93.5725242528486
"5062" 1012.2 96.6848340979857 98.7131509579633
"5063" 1012.4 92.4225935055553 103.854301974495
"5064" 1012.6 88.6642247979801 109.290352739186
"5065" 1012.8 85.2180959676433 114.84294401128
"5066" 1013 84.5999883727283 118.512169453544
"5067" 1013.2 84.5436175907941 118.696655648965
"5068" 1013.4 82.6921277991925 117.1122608714
"5069" 1013.6 79.4214126355743 114.694028683604
"5070" 1013.8 74.9906398454666 111.864018267199
"5071" 1014 69.179760974625 109.288115913318
"5072" 1014.2 63.9835310437784 105.809119986719
"5073" 1014.4 58.7890030689125 101.336651077459
"5074" 1014.6 53.5864417445421 96.5378137322804
"5075" 1014.8 49.2414925824547 91.3010730526177
"5076" 1015 45.3367361131842 85.4802280965847
"5077" 1015.2 41.6969122299437 79.6810282027491
"5078" 1015.4 39.145066718975 73.1492773718116
"5079" 1015.6 37.0673920409227 66.2345965422294
"5080" 1015.8 34.8179991321268 59.653333897413
"5081" 1016 32.7942148518809 52.2365286718383
"5082" 1016.2 30.9749550635656 45.9383958616273
"5083" 1016.4 28.5610391352996 39.7253229144094
"5084" 1016.6 28.0768655650262 32.5982061063827
"5085" 1016.8 29.3316051319448 26.2613572665062
"5086" 1017 31.8661245156408 20.3158269900521
"5087" 1017.2 36.9576957835254 16.5999672976997
"5088" 1017.4 43.0434479308283 14.5849460330172
"5089" 1017.6 49.6193558742809 13.6830135220698
"5090" 1017.8 56.6059906929016 13.9530585327586
"5091" 1018 63.8421377776817 14.9843282362914
"5092" 1018.2 70.9924232549125 17.6091103683741
"5093" 1018.4 77.6619333518905 20.7750322969617
"5094" 1018.6 84.1654635953187 24.3234256635304
"5095" 1018.8 90.6075918710943 28.4315563950683
"5096" 1019 95.9481218973383 33.2353029549338
"5097" 1019.2 100.129539106434 39.625348926408
"5098" 1019.4 103.821047427203 46.4300846569578
"5099" 1019.6 106.401152971759 53.6006388442396
"5100" 1019.8 109.017359743665 60.6623280900639
"5101" 1020 111.514791424634 67.1588625913628
"5102" 1020.2 112.315004962147 75.067196913408
"5103" 1020.4 109.676005569813 81.3291695737853
"5104" 1020.6 106.324420487374 87.5971036193903
"5105" 1020.8 104.466944092451 93.9762938650881
"5106" 1021 103.058857147913 100.390417344767
"5107" 1021.2 101.23449365986 106.633308315044
"5108" 1021.4 101.875070727294 110.451147636951
"5109" 1021.6 101.901263211829 110.098972600322
"5110" 1021.8 99.9164142058166 108.627415950938
"5111" 1022 96.6767280378725 107.25605171692
"5112" 1022.2 91.5965819260771 106.289375189825
"5113" 1022.4 86.2317188390663 104.636810271434
"5114" 1022.6 80.2668091875837 104.951451286924
"5115" 1022.8 74.2979323232971 104.162454740473
"5116" 1023 67.9244861532809 103.025578271254
"5117" 1023.2 60.9211063501817 101.451138389819
"5118" 1023.4 53.84434598025 99.7509483025304
"5119" 1023.6 47.5203129397125 96.7256761456568
"5120" 1023.8 41.0897163452458 92.9748766330581
"5121" 1024 34.5799172793427 88.4902589312455
"5122" 1024.2 28.8900591626951 82.9105671161608
"5123" 1024.4 24.0243793212321 77.1244983343938
"5124" 1024.6 18.8796952516184 71.4436718479274
"5125" 1024.8 13.6078128921798 66.9727339241715
"5126" 1025 8.6845046274268 62.7873820385375
"5127" 1025.2 7.25296037497312 59.8764105364925
"5128" 1025.4 8.6274905950698 57.074350940977
"5129" 1025.6 10.7452065771218 52.8717904393269
"5130" 1025.8 12.341150615838 47.849813300291
"5131" 1026 14.4542371804125 42.4902655657695
"5132" 1026.2 17.2228669682168 37.2747427850739
"5133" 1026.4 20.9736406562821 32.1523543397478
"5134" 1026.6 25.1771156688806 26.8805366271314
"5135" 1026.8 31.0414539268036 23.8841462398348
"5136" 1027 37.7818295549015 21.6053328052914
"5137" 1027.2 44.5889851562229 20.1925724072459
"5138" 1027.4 51.9083512619125 20.0485193521732
"5139" 1027.6 59.5125144736765 20.5209793845613
"5140" 1027.8 67.1633398110004 21.5668137095441
"5141" 1028 74.7683570245508 22.9651115221846
"5142" 1028.2 82.3682178697875 24.8346061633429
"5143" 1028.4 89.3751800277476 26.4210139818577
"5144" 1028.6 96.811426666239 27.4941688479844
"5145" 1028.8 103.568782909139 29.5086746935381
"5146" 1029 109.79394913967 33.7779290684319
"5147" 1029.2 116.354162297923 39.1749060360277
"5148" 1029.4 119.039207775335 44.3969008559711
"5149" 1029.6 118.3212463566 49.4280679876554
"5150" 1029.8 117.317590207344 57.127462697112
"5151" 1030 116.597202807543 64.5546362905956
"5152" 1030.2 114.263933703802 71.9193608613104
"5153" 1030.4 110.240222847902 78.4472898438722
"5154" 1030.6 106.084430752818 84.1444410932172
"5155" 1030.8 100.848938240216 88.9278157511231
"5156" 1031 95.5128592935375 93.0458534348599
"5157" 1031.2 90.316287108889 97.1288930329039
"5158" 1031.4 84.9711059518892 101.931532228641
"5159" 1031.6 79.3892294695196 106.46932058578
"5160" 1031.8 73.4413687951398 110.368454960974
"5161" 1032 67.1946913641655 113.904460018509
"5162" 1032.2 60.7039014491625 117.573876568102
"5163" 1032.4 53.9306037886433 120.280556360934
"5164" 1032.6 47.517155067899 120.579744472497
"5165" 1032.8 44.1540215865071 116.785035176591
"5166" 1033 39.7875461061852 111.48439012754
"5167" 1033.2 35.9949715021817 105.905087164742
"5168" 1033.4 32.3569142405125 99.2589167865204
"5169" 1033.6 30.6429008286099 92.2536343052804
"5170" 1033.8 28.707920617693 84.8061915763048
"5171" 1034 27.3154303693458 77.3974848377137
"5172" 1034.2 26.3287708649458 69.8287678500137
"5173" 1034.4 26.5076887030849 62.0047310782804
"5174" 1034.6 27.0112358111007 54.1267284100216
"5175" 1034.8 28.1982309785458 46.2830908173804
"5176" 1035 30.2061696190792 39.0865348708137
"5177" 1035.2 33.9708268093441 32.6440947181225
"5178" 1035.4 39.4425216332529 26.4164862443229
"5179" 1035.6 46.0704762655899 21.5207012436675
"5180" 1035.8 52.98751009485 18.0878349634366
"5181" 1036 60.382795157487 16.4145431720038
"5182" 1036.2 67.9478499964286 16.3905743638288
"5183" 1036.4 75.9803833533336 18.3730625789962
"5184" 1036.6 83.3549820706545 20.8757710073449
"5185" 1036.8 90.3255446394635 23.9809827501477
"5186" 1037 97.3757619896472 27.8319752035457
"5187" 1037.2 103.612949707356 32.3634559237134
"5188" 1037.4 109.111234265692 37.5096106453604
"5189" 1037.6 113.980101797809 43.8950054216927
"5190" 1037.8 117.173118726069 50.1623828326241
"5191" 1038 120.56537546761 57.484508707644
"5192" 1038.2 122.877704056696 64.9143862092701
"5193" 1038.4 123.565344444739 72.4922216914108
"5194" 1038.6 122.609482771694 80.4883688334054
"5195" 1038.8 121.424571782446 88.3069962876804
"5196" 1039 119.202026751321 95.9019429453416
"5197" 1039.2 115.517867583819 102.160799230218
"5198" 1039.4 110.985231072792 108.243338939918
"5199" 1039.6 105.292449050708 111.257935158895
"5200" 1039.8 98.9791499208375 110.59771166998
"5201" 1040 91.6747292601963 110.116662530388
"5202" 1040.2 84.9747778958585 109.06930171224
"5203" 1040.4 78.0883522022796 107.255657316053
"5204" 1040.6 71.8967119113953 103.790029690211
"5205" 1040.8 66.0869450798411 99.5747591053161
"5206" 1041 60.5675866492125 94.7289379742137
"5207" 1041.2 55.676186749708 88.982964267519
"5208" 1041.4 51.8052953994073 82.6292874575587
"5209" 1041.6 47.8124160824625 75.8257535570204
"5210" 1041.8 44.6927545178925 69.5319045079004
"5211" 1042 41.7055130447025 62.8836369789104
"5212" 1042.2 38.9986905885525 56.3054742041804
"5213" 1042.4 36.4794164182836 49.652749843734
"5214" 1042.6 34.3628272642955 42.3557882323974
"5215" 1042.8 33.6303270132532 35.1126957139947
"5216" 1043 33.5906574068803 27.9406885961513
"5217" 1043.2 34.6391604733003 20.8930352410763
"5218" 1043.4 37.7708240989737 14.550224141362
"5219" 1043.6 43.6199245863812 12.9354600843741
"5220" 1043.8 49.8776365478704 13.7732067731646
"5221" 1044 56.9643392370334 15.6434327635221
"5222" 1044.2 63.8507431075827 17.9931431349506
"5223" 1044.4 71.0965674767477 20.2443247555551
"5224" 1044.6 78.0644645208506 23.6144147133732
"5225" 1044.8 84.6051658203661 27.7219269475072
"5226" 1045 90.5195016179022 32.4999714818371
"5227" 1045.2 95.5901807136772 38.2431904595451
"5228" 1045.4 100.458450718852 43.9907204297652
"5229" 1045.6 103.665146832521 50.5320706445897
"5230" 1045.8 106.320675575288 58.4021256510304
"5231" 1046 108.519161440111 65.5189664678447
"5232" 1046.2 109.602738774932 72.4793119815576
"5233" 1046.4 110.824429133402 79.4249411787906
"5234" 1046.6 111.754122236216 86.8929399252242
"5235" 1046.8 111.284312312597 94.7640279813782
"5236" 1047 110.651398909649 102.195840907599
"5237" 1047.2 108.359988257079 108.41667487078
"5238" 1047.4 107.693122738508 109.77107071619
"5239" 1047.6 105.046043679651 110.430416233678
"5240" 1047.8 102.085180005413 113.321290430443
"5241" 1048 97.5054609281007 116.785716286198
"5242" 1048.2 92.3140435047948 119.337895902069
"5243" 1048.4 86.2937035908435 121.965336350211
"5244" 1048.6 79.8587863252534 123.698980202837
"5245" 1048.8 73.4254140406162 125.454822793984
"5246" 1049 66.1408665300606 126.988664811058
"5247" 1049.2 58.7416556313948 126.765334245563
"5248" 1049.4 51.7086226172971 125.333691069703
"5249" 1049.6 44.3935610082587 123.850705883434
"5250" 1049.8 37.9430391037696 120.286262893638
"5251" 1050 32.4867378595125 115.529386396743
"5252" 1050.2 27.8631623999839 109.640726135638
"5253" 1050.4 24.1825418476516 103.08543973402
"5254" 1050.6 21.4071148036167 96.9821396395621
"5255" 1050.8 18.787687017033 90.3391269600274
"5256" 1051 16.2021636169486 83.5538876922924
"5257" 1051.2 14.0853853687831 76.748112186598
"5258" 1051.4 11.8541982174729 70.4518261123353
"5259" 1051.6 10.004325473838 63.8098318233123
"5260" 1051.8 9.36148238724946 57.1716235231173
"5261" 1052 9.56017207074769 50.1180234573134
"5262" 1052.2 11.6571282983216 43.7645126087804
"5263" 1052.4 17.0457163442971 38.1086253832254
"5264" 1052.6 22.305889354263 32.8814120118886
"5265" 1052.8 28.1318915553661 28.1635949296721
"5266" 1053 34.4838801715929 24.4214625716927
"5267" 1053.2 41.2091917047603 21.4122721200847
"5268" 1053.4 48.4842533107875 19.5199517605304
"5269" 1053.6 56.1487857738147 18.8129774874978
"5270" 1053.8 63.4626533529125 19.1845740781137
"5271" 1054 71.2226259607682 19.6875848355793
"5272" 1054.2 78.6574830335546 20.7139874142277
"5273" 1054.4 85.1804874888168 21.125483218908
"5274" 1054.6 91.3185191492733 21.0045584551257
"5275" 1054.8 97.7471375875508 21.1876328237485
"5276" 1055 103.734469859035 24.1478988317191
"5277" 1055.2 105.528359175264 29.844139395676
"5278" 1055.4 108.294630318304 35.9409665792494
"5279" 1055.6 111.217460204444 41.9916088118116
"5280" 1055.8 113.64653772788 48.7387327932912
"5281" 1056 115.073823693429 55.8820816918933
"5282" 1056.2 116.172381054737 62.7582434236103
"5283" 1056.4 116.485766591761 71.0097693780077
"5284" 1056.6 115.296031474852 78.6026807674304
"5285" 1056.8 113.379834858413 85.9889541373655
"5286" 1057 110.814035091693 93.1181740098298
"5287" 1057.2 109.132034577396 99.70493938261
"5288" 1057.4 106.499183051413 106.214000801747
"5289" 1057.6 103.434581974665 110.943653431198
"5290" 1057.8 103.048741021757 112.435305986189
"5291" 1058 104.495347062042 113.978015224956
"5292" 1058.2 103.453452621452 113.300434432899
"5293" 1058.4 103.105781347551 115.936277862859
"5294" 1058.6 99.7506458684537 118.60019227881
"5295" 1058.8 97.0663169163443 119.525445905667
"5296" 1059 92.7954149049239 121.348877645258
"5297" 1059.2 88.2966553100093 124.035293808216
"5298" 1059.4 84.2777069325792 124.964858839314
"5299" 1059.6 78.8709054358544 125.711898160118
"5300" 1059.8 73.247913117539 127.076082857051
"5301" 1060 66.5109119270325 126.34012370992
"5302" 1060.2 59.7610969965467 125.591389735561
"5303" 1060.4 53.4511389202613 124.819738173734
"5304" 1060.6 47.013050896693 121.801173346707
"5305" 1060.8 40.4163645080325 119.371191842
"5306" 1061 34.1491915450084 117.435859579801
"5307" 1061.2 30.8376362571099 116.487945920451
"5308" 1061.4 30.7308734125375 113.777308471989
"5309" 1061.6 29.3572249732654 108.760325626957
"5310" 1061.8 26.4221202290839 103.414756293023
"5311" 1062 24.4013228681925 97.4465790652804
"5312" 1062.2 23.3146991771625 91.2475012580304
"5313" 1062.4 22.6818090345375 84.0163256797304
"5314" 1062.6 21.2518622543311 77.4990290482339
"5315" 1062.8 20.418009678225 70.9787887416554
"5316" 1063 18.8033284169125 64.2703626227643
"5317" 1063.2 17.0540555299744 58.0042898701257
"5318" 1063.4 16.4125316580249 52.0856231097411
"5319" 1063.6 16.9576432311294 45.0244273690756
"5320" 1063.8 19.0178196135212 38.726791741063
"5321" 1064 21.8634565790554 32.5440426809232
"5322" 1064.2 25.6515243191625 26.3888014203486
"5323" 1064.4 31.2014840314125 21.5971296645304
"5324" 1064.6 38.1805505173319 18.8488474074739
"5325" 1064.8 45.5893574276388 16.2084245527225
"5326" 1065 52.2766264260145 13.2466890281375
"5327" 1065.2 59.907895290397 11.4484693864659
"5328" 1065.4 67.1032390942317 11.2022629793868
"5329" 1065.6 73.6722560639546 10.6492405307014
"5330" 1065.8 80.47382734144 11.6460066048628
"5331" 1066 86.1463802363671 15.7639184199167
"5332" 1066.2 91.6233298572742 20.7194391339506
"5333" 1066.4 97.5088974356625 25.5486360678429
"5334" 1066.6 103.087860296838 30.4354940240038
"5335" 1066.8 108.077351419881 35.9020696830929
"5336" 1067 112.402263007343 41.1862155354404
"5337" 1067.2 118.061274559553 44.7109267912904
"5338" 1067.4 121.356424886 47.9749572618823
"5339" 1067.6 120.667039577544 53.3721436969856
"5340" 1067.8 118.816198904037 60.7024379001866
"5341" 1068 117.449203039541 68.5079575187031
"5342" 1068.2 114.631705470198 75.8680389643518
"5343" 1068.4 110.812506556147 82.3261016441987
"5344" 1068.6 105.932286581779 87.843958713247
"5345" 1068.8 100.60696107089 92.6121245259281
"5346" 1069 94.8989677293028 96.4998165754999
"5347" 1069.2 89.3902846903411 100.047688003102
"5348" 1069.4 84.020605255736 103.630765339763
"5349" 1069.6 78.5268855768764 107.58846274716
"5350" 1069.8 72.8563194991268 111.648355672316
"5351" 1070 66.4390973007174 115.327407760232
"5352" 1070.2 59.3407534496625 118.403820418137
"5353" 1070.4 52.2424095986076 120.357281389049
"5354" 1070.6 44.7830318652587 120.390407115473
"5355" 1070.8 39.2385277039495 117.218235410762
"5356" 1071 33.9804112273044 112.558750066172
"5357" 1071.2 29.7931799905212 106.410053281454
"5358" 1071.4 25.5754974737892 100.053721879719
"5359" 1071.6 21.6060958627207 94.0142559876091
"5360" 1071.8 17.5978233833411 87.4687066335661
"5361" 1072 14.4221379339565 81.1387352324342
"5362" 1072.2 11.4328266660568 74.4825207683525
"5363" 1072.4 9.14612630678347 67.6792795861836
"5364" 1072.6 9.23178705245797 60.4453723818827
"5365" 1072.8 10.4961263778776 53.0619971369315
"5366" 1073 12.1409514858136 46.3046329783353
"5367" 1073.2 15.2028867166458 39.6880509721804
"5368" 1073.4 19.5554587313364 33.3885009728347
"5369" 1073.6 24.8482406766 27.6744978289679
"5370" 1073.8 30.9197391561359 23.014831206057
"5371" 1074 37.3304152058157 19.908375652861
"5372" 1074.2 45.0490989525499 18.5537644422035
"5373" 1074.4 52.7132576997125 18.193587119747
"5374" 1074.6 60.581935575523 18.9716177908067
"5375" 1074.8 68.4127023096222 20.6119359106675
"5376" 1075 74.5718458930554 23.1543507271273
"5377" 1075.2 81.1601555594795 25.2485862473835
"5378" 1075.4 87.2094431146283 28.2123263347856
"5379" 1075.6 92.9085238850671 29.5407960013319
"5380" 1075.8 97.7453618845554 29.7554843340355
"5381" 1076 101.218094886934 33.2057526908488
"5382" 1076.2 103.793171992881 38.2388948250929
"5383" 1076.4 107.014420539319 45.6915819533116
"5384" 1076.6 110.228300270647 51.8917361043416
"5385" 1076.8 112.58318992364 58.6607893767652
"5386" 1077 115.286699598873 65.5151103207457
"5387" 1077.2 119.604020063677 70.755577849554
"5388" 1077.4 122.551491706589 74.3837949841039
"5389" 1077.6 120.798626505461 77.6170682276997
"5390" 1077.8 116.188441708634 80.8345093845793
"5391" 1078 111.718622427535 84.730488057311
"5392" 1078.2 107.143973692446 89.739383550647
"5393" 1078.4 102.210367066591 92.7636556656375
"5394" 1078.6 96.5465421204009 95.351286237699
"5395" 1078.8 90.3794170255792 96.5378137322804
"5396" 1079 84.0240852633935 97.6569261947994
"5397" 1079.2 77.3332821197546 98.1366940925962
"5398" 1079.4 70.7052839564184 97.3534115269392
"5399" 1079.6 64.1164080057339 96.0787945079589
"5400" 1079.8 57.5145151019003 93.3270539843292
"5401" 1080 51.517469278619 89.5188715485195
"5402" 1080.2 45.4849043739995 85.1076907551065
"5403" 1080.4 39.6970629777913 80.1446312967349
"5404" 1080.6 34.5229060595667 75.3498711285701
"5405" 1080.8 28.7026826918751 70.6980603318785
"5406" 1081 23.5029434247125 67.5537634789661
"5407" 1081.2 18.5472873905514 64.2189450245582
"5408" 1081.4 13.719959555518 63.1826719882896
"5409" 1081.6 8.93066684866016 61.3252803620187
"5410" 1081.8 8.75069746527333 59.4095970861051
"5411" 1082 10.9922740070792 56.9199726674471
"5412" 1082.2 13.1733108062792 52.999299373647
"5413" 1082.4 15.2130338500849 47.8002364890735
"5414" 1082.6 18.4441497376792 43.301475034347
"5415" 1082.8 23.1103339747257 39.0459233797419
"5416" 1083 28.0208053659125 35.2286096595304
"5417" 1083.2 33.9955140924995 33.0201970102369
"5418" 1083.4 40.4838727899125 30.2506852684991
"5419" 1083.6 47.3264241869886 28.113710887813
"5420" 1083.8 53.9026630261253 27.0421255997165
"5421" 1084 60.2482205464725 25.2490680670004
"5422" 1084.2 66.7878131427835 24.7872310120546
"5423" 1084.4 72.6961909558094 27.2923044557649
"5424" 1084.6 78.1911429284625 30.9898684991804
"5425" 1084.8 82.6618266988403 37.065212352033
"5426" 1085 86.1719087938582 43.0025044103021
"5427" 1085.2 89.7027605871549 49.3646314465531
"5428" 1085.4 92.716670628368 55.5199770401121
"5429" 1085.6 94.4781992142178 62.5841543883435
"5430" 1085.8 95.8599280814286 69.6475731645707
"5431" 1086 96.4839190243641 76.7669329161836
"5432" 1086.2 95.3699486161706 83.6810875926029
"5433" 1086.4 92.5907460025459 89.336930331747
"5434" 1086.6 89.0094084283271 94.519214778317
"5435" 1086.8 84.565864455536 99.5527763664686
"5436" 1087 80.63994094185 104.901700386355
"5437" 1087.2 77.4868908788112 110.450304345622
"5438" 1087.4 72.9819702160875 116.12819783938
"5439" 1087.6 68.5375766410943 121.190813174073
"5440" 1087.8 65.7338533688246 125.422855643192
"5441" 1088 62.2869473201709 125.805017008865
"5442" 1088.2 59.0442245017193 124.898373410189
"5443" 1088.4 56.2352358267414 123.939138368846
"5444" 1088.6 50.2972870743221 122.956138128786
"5445" 1088.8 44.0059707131723 121.843303311125
"5446" 1089 38.1891981735619 118.687071950501
"5447" 1089.2 32.5379559448166 114.805597490746
"5448" 1089.4 26.8858956643319 110.188139091329
"5449" 1089.6 22.214148952458 105.17108439578
"5450" 1089.8 18.2647358353855 99.5483181944966
"5451" 1090 14.1954791452824 94.0782785942393
"5452" 1090.2 11.7766250385375 87.5020898498804
"5453" 1090.4 10.2766985833054 80.8616117380304
"5454" 1090.6 7.9047680749431 74.5525812738722
"5455" 1090.8 8.04490155543424 68.5763462270086
"5456" 1091 9.39783105418837 62.7478593801424
"5457" 1091.2 10.9293071207102 56.8993078591792
"5458" 1091.4 12.5903409361982 50.4365193138161
"5459" 1091.6 15.6959372782673 44.2105195579255
"5460" 1091.8 19.8625711264807 38.4181399354167
"5461" 1092 24.8207912677955 33.004344357408
"5462" 1092.2 30.0138119125389 27.9652635031155
"5463" 1092.4 36.3984857795063 23.4024893662491
"5464" 1092.6 43.1963577656146 20.0647966296314
"5465" 1092.8 50.4681204886313 17.3413491541866
"5466" 1093 58.245110433523 14.703837136733
"5467" 1093.2 65.459022677739 12.8174762469538
"5468" 1093.4 72.4569959567562 12.4242795845616
"5469" 1093.6 80.9427754724609 13.6559026474739
"5470" 1093.8 90.0369837116951 17.5175635500847
"5471" 1094 96.798320286987 20.0606533226421
"5472" 1094.2 103.91399968176 23.1183238088999
"5473" 1094.4 104.922454259364 26.2864844185707
"5474" 1094.6 105.454949594239 31.618948600813
"5475" 1094.8 106.974732612315 38.4981892815195
"5476" 1095 109.033505826572 45.1028007663442
"5477" 1095.2 110.611537100324 51.6875717095157
"5478" 1095.4 111.627216001913 58.6001729065457
"5479" 1095.6 111.611155348016 65.3921906627031
"5480" 1095.8 111.289942270077 72.6475910606309
"5481" 1096 110.400382802363 79.6347785384804
"5482" 1096.2 108.618446634099 86.4971694408298
"5483" 1096.4 105.943826459024 92.9412186577619
"5484" 1096.6 103.889045027307 99.4793436259383
"5485" 1096.8 101.789283315354 105.945811057215
"5486" 1097 98.3904699836017 112.085069294145
"5487" 1097.2 94.5514997534426 117.442544671256
"5488" 1097.4 91.4839732636564 117.384003870976
"5489" 1097.6 86.8701934997151 117.651233874912
"5490" 1097.8 80.4792842133375 116.624773182055
"5491" 1098 73.5456210952458 115.767937296655
"5492" 1098.2 66.3929578960554 114.170221621917
"5493" 1098.4 59.3241296935711 112.088150144695
"5494" 1098.6 52.3734156185834 109.444582132609
"5495" 1098.8 45.9220399413569 105.471602032354
"5496" 1099 40.3684740174681 100.793143466169
"5497" 1099.2 35.404919500254 95.1366685759999
"5498" 1099.4 31.3563872131739 88.9873900727122
"5499" 1099.6 27.6465266345402 82.1522518652165
"5500" 1099.8 24.5574462396867 75.7744104096352
"5501" 1100 22.3410220346625 68.6694805623782
"5502" 1100.2 20.7388805547307 61.5606752905645
"5503" 1100.4 19.2034906307713 52.8575116172098
"5504" 1100.6 18.4166798124995 46.0717040986173
"5505" 1100.8 17.4424187556711 39.6884986398321
"5506" 1101 19.2208293734693 33.1558575607236
"5507" 1101.2 23.1049068856342 28.8020059220742
"5508" 1101.4 27.4851121169862 24.1331315693646
"5509" 1101.6 33.327676975239 20.7499643140151
"5510" 1101.8 39.3322116536222 18.040590682732
"5511" 1102 44.9900087268157 17.990336378603
"5512" 1102.2 50.9925302974451 19.1770480712152
"5513" 1102.4 57.1662078314125 21.7715801525616
"5514" 1102.6 61.8581342559513 26.3612153336105
"5515" 1102.8 66.2935645012037 31.6814628656396
"5516" 1103 68.3802146786701 38.3020854881289
"5517" 1103.2 69.6877601530808 45.1430851966764
"5518" 1103.4 70.4445675827325 51.8343487658204
"5519" 1103.6 70.0849433042788 59.2720081674487
"5520" 1103.8 69.034985582029 65.8717103316008
"5521" 1104 69.1989835697579 72.3584992904866
"5522" 1104.2 68.2923682001785 79.3555196473974
"5523" 1104.4 66.7208074039448 85.0714566735062
"5524" 1104.6 64.9090412022419 90.2742059497039
"5525" 1104.8 63.1575678482625 94.9653251471429
"5526" 1105 63.8716866730495 98.8266219193078
"5527" 1105.2 66.7553048898 101.48409361618
"5528" 1105.4 69.6206724854788 104.120764393871
"5529" 1105.6 72.3968787695489 109.146932727655
"5530" 1105.8 75.4614104219007 114.370996972798
"5531" 1106 76.0455579636817 119.047231980434
"5532" 1106.2 73.7083333643925 121.06928477852
"5533" 1106.4 71.1496743990534 120.443644645041
"5534" 1106.6 68.3039924781208 119.359724088989
"5535" 1106.8 62.7201255808271 120.267038141695
"5536" 1107 56.2694632038755 121.512031402132
"5537" 1107.2 49.3897730533125 120.45132435208
"5538" 1107.4 43.3607641869525 118.70649491272
"5539" 1107.6 37.0157275394839 116.208621042319
"5540" 1107.8 31.1646421935882 112.906115965659
"5541" 1108 26.1287857381912 109.198808968854
"5542" 1108.2 25.2620534621625 103.886212401854
"5543" 1108.4 23.8962739028179 98.3483269053614
"5544" 1108.6 22.7291946554725 91.8122340006804
"5545" 1108.8 22.9757609313555 85.3614791396348
"5546" 1109 23.9118096175631 78.1341426340394
"5547" 1109.2 25.2903215082351 71.5949274495707
"5548" 1109.4 28.0536179289565 65.7610562302254
"5549" 1109.6 30.2234794349458 59.0923545587137
"5550" 1109.8 32.5070965634011 52.1469876446668
"5551" 1110 35.5905209968356 45.6027294558298
"5552" 1110.2 39.1060672850415 38.7537397012481
"5553" 1110.4 43.1274240647147 32.5832750932584
"5554" 1110.6 49.1779982748188 27.7962074717804
"5555" 1110.8 55.58398247485 25.0699114727804
"5556" 1111 62.9717577935687 23.0414174259054
"5557" 1111.2 70.34758505944 22.8593433668408
"5558" 1111.4 78.0208940340412 23.9766937702111
"5559" 1111.6 85.0817023274388 25.7443110093751
"5560" 1111.8 91.6847184465451 29.0520522759844
"5561" 1112 97.6574077877004 33.0186575997349
"5562" 1112.2 103.596326930573 37.1006662455104
"5563" 1112.4 107.682868989354 41.8477050576627
"5564" 1112.6 109.751055314429 47.301159261861
"5565" 1112.8 110.633253918944 54.2437128549366
"5566" 1113 111.714225448689 60.9550933076421
"5567" 1113.2 112.333884773376 68.347350979734
"5568" 1113.4 111.804598768467 75.5835103962606
"5569" 1113.6 109.730492928323 83.0504379543704
"5570" 1113.8 107.091026020383 89.7518568003157
"5571" 1114 104.905237507024 96.1002600534285
"5572" 1114.2 102.142175740583 101.121220768927
"5573" 1114.4 98.6161721395753 104.499322646304
"5574" 1114.6 94.6778387061403 109.513602284483
"5575" 1114.8 92.9217962309958 113.809764376739
"5576" 1115 93.3106306977066 116.687203069427
"5577" 1115.2 91.3514794464498 115.238227866146
"5578" 1115.4 88.7924863038303 112.463437131527
"5579" 1115.6 84.5460090785125 108.97491643248
"5580" 1115.8 79.6136732129495 105.803373503132
"5581" 1116 74.1157379957381 102.343646740118
"5582" 1116.2 69.5100186751683 97.6971688414897
"5583" 1116.4 65.6830849054642 92.6162451031769
"5584" 1116.6 61.1120171876146 86.9626312798655
"5585" 1116.8 57.3914120684533 81.5511341226171
"5586" 1117 53.4127779056184 75.7851264009568
"5587" 1117.2 49.7548065232066 69.7292364087804
"5588" 1117.4 45.9135547375007 63.1044134980451
"5589" 1117.6 42.4688759244225 56.3405265813104
"5590" 1117.8 39.0863597147949 50.1182332563098
"5591" 1118 36.1013421363974 43.1999765685834
"5592" 1118.2 33.3837253796548 37.1415004580433
"5593" 1118.4 30.0031121637202 31.2527613276554
"5594" 1118.6 26.2694348134413 26.3506714063765
"5595" 1118.8 26.1493030830249 23.7111395503253
"5596" 1119 29.3577124211465 22.6667934189506
"5597" 1119.2 34.2799611245083 22.0743005194719
"5598" 1119.4 39.7864161133699 19.5800297118761
"5599" 1119.6 46.3159492126817 18.1814131833133
"5600" 1119.8 53.3109817022424 16.3068171902804
"5601" 1120 59.7894916109886 14.6134656381065
"5602" 1120.2 67.2315534673867 14.9496919359917
"5603" 1120.4 74.174513046706 16.2094494760304
"5604" 1120.6 81.6420597061441 17.9712926423014
"5605" 1120.8 88.5882079867991 19.7197061433732
"5606" 1121 95.2895158252836 22.992064374868
"5607" 1121.2 101.281378449476 26.6940878126102
"5608" 1121.4 106.845156304108 31.6407264983525
"5609" 1121.6 111.128206466381 37.3788133492179
"5610" 1121.8 113.504553054193 43.911111189786
"5611" 1122 114.976665372113 51.4862848104593
"5612" 1122.2 115.541398114763 59.4329251858904
"5613" 1122.4 115.428451566232 67.5572872629104
"5614" 1122.6 115.108849420549 75.6165408279773
"5615" 1122.8 115.695943465466 83.2958045942804
"5616" 1123 116.106130857413 91.0852217342804
"5617" 1123.2 116.07768635662 98.5245527106849
"5618" 1123.4 115.128173815385 104.331510771808
"5619" 1123.6 111.162363688719 106.408596634958
"5620" 1123.8 106.179049809106 109.832932532599
"5621" 1124 100.895130164579 113.256210890169
"5622" 1124.2 93.7368468953021 116.866169242449
"5623" 1124.4 87.2435584190196 119.215218036888
"5624" 1124.6 80.7421770418125 120.49027143778
"5625" 1124.8 73.8169641547774 121.137635159551
"5626" 1125 66.6433320184125 120.485008318091
"5627" 1125.2 59.676672063825 118.81554675268
"5628" 1125.4 52.779119438132 116.904289766622
"5629" 1125.6 45.367800766659 114.234052953154
"5630" 1125.8 38.5382045259385 111.110093459774
"5631" 1126 31.3962194599125 107.05352687128
"5632" 1126.2 24.7532728707998 102.851630019703
"5633" 1126.4 19.9188498838755 97.9370238481692
"5634" 1126.6 15.8485428484725 92.0355306253604
"5635" 1126.8 13.3899854200055 85.2793887264432
"5636" 1127 11.1603081238699 78.468851951674
"5637" 1127.2 9.18772570297917 71.603023976347
"5638" 1127.4 7.5167875401 65.1204979342804
"5639" 1127.6 8.62515668731251 58.9798407555804
"5640" 1127.8 10.7214170991655 52.2836010531599
"5641" 1128 12.8241484811709 45.3202079982579
"5642" 1128.2 16.2195561735538 38.6844579522586
"5643" 1128.4 20.8307866370402 33.095497111174
"5644" 1128.6 26.3247226015577 28.0244457696997
"5645" 1128.8 32.5729186448912 23.209566634557
"5646" 1129 39.2436428977636 20.2471021371634
"5647" 1129.2 46.7126733730914 17.6433171837751
"5648" 1129.4 54.2954307080415 15.8754677465062
"5649" 1129.6 61.7580127903908 14.4017966940847
"5650" 1129.8 69.5266727178157 13.7982898425062
"5651" 1130 77.7474848217929 14.1985945078239
"5652" 1130.2 85.1668020202762 16.330421484644
"5653" 1130.4 92.3111188175083 19.6090328608017
"5654" 1130.6 98.7042415020934 23.6611870963974
"5655" 1130.8 104.832192539359 28.1276720309293
"5656" 1131 110.571749979442 33.4045878125804
"5657" 1131.2 114.726584084986 39.8964520447856
"5658" 1131.4 118.367446343463 46.8405375405967
"5659" 1131.6 121.540654619779 54.2902636564659
"5660" 1131.8 122.92615075444 61.1344848410276
"5661" 1132 121.564623929003 68.4408353414319
"5662" 1132.2 119.227681934061 75.8804337228843
"5663" 1132.4 115.862711571788 82.8414219277804
"5664" 1132.6 111.789495525662 89.4299705920304
"5665" 1132.8 108.233847577625 95.9784672887165
"5666" 1133 104.209154795331 101.872658727001
"5667" 1133.2 98.9141179042828 106.476533009058
"5668" 1133.4 92.5772227089 110.378634312918
"5669" 1133.6 86.1431904668585 114.52189371024
"5670" 1133.8 79.7959919598066 117.935800816869
"5671" 1134 72.8668629045837 121.303892063705
"5672" 1134.2 66.039152868451 121.568806118703
"5673" 1134.4 58.5910220499375 120.933294537618
"5674" 1134.6 51.163129968432 119.557058799904
"5675" 1134.8 43.3540273937503 116.969244365713
"5676" 1135 36.405788358075 113.143877397618
"5677" 1135.2 30.1721681950554 108.016076275009
"5678" 1135.4 24.5804794624125 102.133894993386
"5679" 1135.6 20.6052802486325 95.6238554545204
"5680" 1135.8 17.6627351928411 89.8148048912089
"5681" 1136 14.1599703106792 81.638389725047
"5682" 1136.2 11.808898606744 74.3423509603253
"5683" 1136.4 9.98802246155381 66.8575944015521
"5684" 1136.6 9.07226352461581 60.8905305679617
"5685" 1136.8 10.1275293264987 53.4811389894528
"5686" 1137 11.730129219935 44.8694720626287
"5687" 1137.2 14.7871719452673 38.1674394864094
"5688" 1137.4 17.9340746201299 32.8593286127804
"5689" 1137.6 23.0598857973168 27.5476090524187
"5690" 1137.8 29.6289430980415 23.7570177774094
"5691" 1138 38.2183793067037 21.357098632698
"5692" 1138.2 44.7456688343263 20.4969864104183
"5693" 1138.4 52.382358428959 19.9796179464083
"5694" 1138.6 59.7997726739839 20.6108675793722
"5695" 1138.8 66.9904690866081 22.6526521320521
"5696" 1139 73.7511751586625 26.1837981238004
"5697" 1139.2 79.9620551130943 31.1067097562804
"5698" 1139.4 84.5907849797594 36.988514535464
"5699" 1139.6 88.9985658053065 43.3416023347652
"5700" 1139.8 92.0304731869431 49.7814399301885
"5701" 1140 94.8059696880825 57.2947301809604
"5702" 1140.2 96.6533045423593 64.597060151291
"5703" 1140.4 97.7282206707913 72.1506436055834
"5704" 1140.6 99.0124599283441 79.9914518496277
"5705" 1140.8 98.9959679805716 87.2878808785304
"5706" 1141 98.6688955128384 94.8308735565396
"5707" 1141.2 98.6300171168839 101.005600849009
"5708" 1141.4 99.6766102318599 108.201440976122
"5709" 1141.6 98.7357306352125 114.813733697005
"5710" 1141.8 96.6991431538619 116.031076625673
"5711" 1142 94.3007560815279 117.254667395011
"5712" 1142.2 90.2561349067613 121.626982892513
"5713" 1142.4 87.9814106378435 123.218805775039
"5714" 1142.6 85.15780288305 122.812491422643
"5715" 1142.8 80.0357064872796 121.952019654242
"5716" 1143 73.6315519668696 122.526647632952
"5717" 1143.2 66.6559771761073 122.010219392696
"5718" 1143.4 60.4553274021949 119.658636607833
"5719" 1143.6 54.1900013658375 117.53029292458
"5720" 1143.8 47.4294364064125 114.498412099319
"5721" 1144 41.196279899175 111.02612961268
"5722" 1144.2 35.9058820146493 105.941485082215
"5723" 1144.4 30.4105216119495 100.903733956429
"5724" 1144.6 25.1076900127418 95.7826202412682
"5725" 1144.8 20.6440418720196 89.6617984831018
"5726" 1145 17.1962015472228 82.8705203251425
"5727" 1145.2 14.3414956165441 76.1582386781014
"5728" 1145.4 11.6601119872159 69.3448709749995
"5729" 1145.6 10.5470986894444 62.3099546931634
"5730" 1145.8 9.75850349730425 55.0732205339402
"5731" 1146 9.93106427298068 47.9513243215304
"5732" 1146.2 12.4915666257552 41.1891912678309
"5733" 1146.4 17.4506500641061 36.7896339815384
"5734" 1146.6 23.0225960344125 32.0295863522152
"5735" 1146.8 29.3555544487562 27.3174828767179
"5736" 1147 35.5592301758459 23.4298064194137
"5737" 1147.2 43.1869371939336 21.8783002919962
"5738" 1147.4 50.403253261418 21.900645872687
"5739" 1147.6 57.5506854722971 22.6496282899947
"5740" 1147.8 66.0318627729225 25.4788558726304
"5741" 1148 72.6528673419225 29.0035671284804
"5742" 1148.2 78.9673027077696 33.7137799827293
"5743" 1148.4 84.3006689332186 38.1847464533926
"5744" 1148.6 88.7625228616701 42.6374075529167
"5745" 1148.8 92.8389920637491 48.8575930464727
"5746" 1149 95.1798617108025 56.0640022728404
"5747" 1149.2 96.5839041502875 63.3273091968429
"5748" 1149.4 97.9036031160093 71.0630693975384
"5749" 1149.6 97.9077909746867 78.3331920615384
"5750" 1149.8 96.7865648578544 85.2069290321176
"5751" 1150 94.1972496486419 91.7083751054804
"5752" 1150.2 91.4180059775792 98.2303290614656
"5753" 1150.4 89.4122029636788 104.413217944605
"5754" 1150.6 86.4663315962687 111.263013257212
"5755" 1150.8 82.480190741175 117.311215567518
"5756" 1151 77.9878029112613 121.65868400878
"5757" 1151.2 72.4293750926111 123.0271672255
"5758" 1151.4 65.7832505425375 122.367304595822
"5759" 1151.6 59.0582668712829 122.454454710429
"5760" 1151.8 51.5584607765589 121.615937207402
"5761" 1152 44.2942803086138 119.66327812454
"5762" 1152.2 37.5918808561362 116.190718161162
"5763" 1152.4 31.4993146867654 111.801634819119
"5764" 1152.6 25.7855813170429 107.262373562715
"5765" 1152.8 20.8805063209125 100.901016231715
"5766" 1153 17.6286592859607 94.4262247485455
"5767" 1153.2 14.7171300088875 87.2732757213929
"5768" 1153.4 12.1371043851147 80.0487554269321
"5769" 1153.6 9.38697273242315 72.9499670418442
"5770" 1153.8 8.22898525642865 65.7486767358933
"5771" 1154 7.73370117017918 58.244173581247
"5772" 1154.2 8.07172881036194 51.311057472786
"5773" 1154.4 11.2199357157603 45.0768600617152
"5774" 1154.6 15.6461891988136 39.8334248927969
"5775" 1154.8 19.3882640485867 33.4610392064601
"5776" 1155 24.1717490575389 27.1435227938408
"5777" 1155.2 29.8010462690083 21.7635524952697
"5778" 1155.4 36.0377484361187 17.7000789158371
"5779" 1155.6 42.8577903944839 14.3634370976987
"5780" 1155.8 49.6808512727546 12.1497282534593
"5781" 1156 57.4822070798576 11.1067392644013
"5782" 1156.2 64.8734033460458 11.2956254968804
"5783" 1156.4 72.1556942964472 13.4031384247259
"5784" 1156.6 79.2638451080083 17.711398259674
"5785" 1156.8 84.5690293490981 19.5791754217752
"5786" 1157 90.4730217363799 21.3868718468021
"5787" 1157.2 96.3531850013038 23.3934934361282
"5788" 1157.4 100.738965521434 28.2999795585521
"5789" 1157.6 103.841855850006 33.9952852790304
"5790" 1157.8 106.858269657157 39.1074355527378
"5791" 1158 109.442792499608 44.7508898879217
"5792" 1158.2 110.682542008338 51.3881974692059
"5793" 1158.4 110.778579502976 57.4759366217962
"5794" 1158.6 109.651755572593 64.7096128720845
"5795" 1158.8 108.1731209267 71.245812321644
"5796" 1159 105.644622425315 78.4294264635175
"5797" 1159.2 101.804351019049 84.0952447744383
"5798" 1159.4 97.2252610506734 88.6594956357912
"5799" 1159.6 93.0367756765055 92.8287831289897
"5800" 1159.8 87.7351934293953 97.1511184151424
"5801" 1160 82.0755136917644 101.34128763528
"5802" 1160.2 75.7199028443515 104.692953506293
"5803" 1160.4 68.9775606880325 107.04314098176
"5804" 1160.6 62.1131709975178 109.134121186307
"5805" 1160.8 54.9825745598325 110.91188482796
"5806" 1161 47.4926400103993 111.906538734162
"5807" 1161.2 40.2110788563176 112.027907817015
"5808" 1161.4 33.1150841754725 111.2701980164
"5809" 1161.6 26.871484503589 110.180748752486
"5810" 1161.8 24.3027420479945 106.523591115034
"5811" 1162 21.4752388457909 101.106201622497
"5812" 1162.2 19.1637597801888 94.662204078833
"5813" 1162.4 16.7177204077826 88.0099193829038
"5814" 1162.6 15.7976651365201 81.4618405587867
"5815" 1162.8 15.7598497124011 75.1213424024735
"5816" 1163 15.9440805189366 68.4630650885334
"5817" 1163.2 16.6879670955596 61.9023995197745
"5818" 1163.4 18.6778322518792 55.569807029847
"5819" 1163.6 22.0449037284383 49.5523707568783
"5820" 1163.8 26.3245385198576 43.8180113528738
"5821" 1164 31.6290989414176 38.9924908196618
"5822" 1164.2 38.106477766975 35.4841999094366
"5823" 1164.4 45.4868650968493 33.5624260019962
"5824" 1164.6 53.3162442951455 33.7346927234163
"5825" 1164.8 60.5985853500758 35.4862698013212
"5826" 1165 67.0665070841914 38.4879314788477
"5827" 1165.2 71.0995592511746 43.3618073051833
"5828" 1165.4 73.7706487015125 50.7165674062304
"5829" 1165.6 75.1001433939513 58.0406992165813
"5830" 1165.8 74.6196164887913 65.7224074405531
"5831" 1166 72.5104598295561 73.0924393703002
"5832" 1166.2 69.4563913271402 79.9139635884487
"5833" 1166.4 65.77513656635 86.6915036287491
"5834" 1166.6 61.8658228392125 93.2922232572804
"5835" 1166.8 58.040894464425 99.2348994170054
"5836" 1167 54.725086186508 105.447506595786
"5837" 1167.2 50.4316075957875 110.55876458428
"5838" 1167.4 44.9815779060572 115.468147229096
"5839" 1167.6 40.417338185175 119.394884652468
"5840" 1167.8 37.8401918211852 117.366917487163
"5841" 1168 35.2550557141362 114.935187108991
"5842" 1168.2 31.0500231425792 112.47366296453
"5843" 1168.4 25.9807199244839 109.068884004328
"5844" 1168.6 21.5954254282824 104.791394770349
"5845" 1168.8 17.7801133145309 99.9149360317935
"5846" 1169 13.8700308949125 94.2513907011863
"5847" 1169.2 11.6101941781334 88.7982126321292
"5848" 1169.4 10.1138008518458 83.0967417118137
"5849" 1169.6 8.27656645927421 77.1264204871208
"5850" 1169.8 6.8595554689125 70.8783135471634
"5851" 1170 7.19651340137318 64.9600417759658
"5852" 1170.2 7.74668353207917 58.8110700508804
"5853" 1170.4 8.63624274915968 52.5451111994601
"5854" 1170.6 10.2420251943799 46.0378370675739
"5855" 1170.8 12.9090538890538 38.9638609583673
"5856" 1171 16.6833363406891 32.8054656219187
"5857" 1171.2 22.0694173580704 27.9704444341225
"5858" 1171.4 28.3542470820809 24.5758984383751
"5859" 1171.6 35.5197923479434 22.6507754795587
"5860" 1171.8 44.0644919591061 21.6002705585384
"5861" 1172 50.8246656843651 21.451932195912
"5862" 1172.2 58.1371227692529 22.3436154737804
"5863" 1172.4 65.3484417979744 24.2769166866206
"5864" 1172.6 72.4873618979428 27.1411883031895
"5865" 1172.8 79.4996886411478 29.5144612526627
"5866" 1173 86.9259303084692 30.7453450436
"5867" 1173.2 93.2753492200725 31.7688102131804
"5868" 1173.4 98.0301010825301 35.3527057659274
"5869" 1173.6 103.480449312706 39.5827198503732
"5870" 1173.8 104.974739040428 44.1008738034622
"5871" 1174 105.184718909037 49.8256528208429
"5872" 1174.2 104.316523456975 56.9375529491866
"5873" 1174.4 102.74887013928 64.2475003330457
"5874" 1174.6 100.228166898583 71.4831936531051
"5875" 1174.8 96.9317176862424 77.5380601722391
"5876" 1175 93.4109866794016 83.7699430288891
"5877" 1175.2 89.6244035864537 89.0141531770568
"5878" 1175.4 85.6197267744772 94.2605547213509
"5879" 1175.6 80.9119094029495 99.77378764291
"5880" 1175.8 76.425390752366 105.23297705135
"5881" 1176 72.0707229609596 110.824521169057
"5882" 1176.2 67.446615660975 116.395959053568
"5883" 1176.4 62.0375109286091 121.039469106921
"5884" 1176.6 56.5586624683395 123.757012951831
"5885" 1176.8 54.3391277071362 121.95078715153
"5886" 1177 49.620605780754 120.974735186732
"5887" 1177.2 43.0755368877273 119.040574358947
"5888" 1177.4 36.958662212451 116.13119376905
"5889" 1177.6 31.5994216461734 111.529619474193
"5890" 1177.8 27.535377920956 105.62546706228
"5891" 1178 24.1209038511525 99.5808793616404
"5892" 1178.2 20.4202225808216 92.9516470100336
"5893" 1178.4 17.3843260697032 86.1760774437222
"5894" 1178.6 16.0009289171194 79.2041222575217
"5895" 1178.8 14.7217309008795 72.1209869280496
"5896" 1179 13.8875352030923 65.4020255575051
"5897" 1179.2 14.1924960130738 59.1611750363126
"5898" 1179.4 15.1400445590429 52.0026679101065
"5899" 1179.6 16.4396432158091 45.0157436953493
"5900" 1179.8 19.4665577748473 39.3575651942478
"5901" 1180 24.2883763196625 33.0894704828258
"5902" 1180.2 29.4274656772751 28.5045308435771
"5903" 1180.4 35.9455705342316 24.8130264394399
"5904" 1180.6 43.0639463969862 22.464556424112
"5905" 1180.8 50.9763543339336 20.7631837330067
"5906" 1181 58.0749731644125 20.0189612960616
"5907" 1181.2 65.4376296845083 21.5646737597804
"5908" 1181.4 72.6013609151035 23.2253949983366
"5909" 1181.6 78.7952242731599 23.6063843864247
"5910" 1181.8 84.0213523225973 24.3502370631065
"5911" 1182 89.8409389907578 27.0835159551051
"5912" 1182.2 95.7562785791625 30.7862076968741
"5913" 1182.4 100.877025510229 34.5841281223518
"5914" 1182.6 105.921467946863 38.7948644734604
"5915" 1182.8 109.314236014423 44.8931832555967
"5916" 1183 111.497392382913 51.7486651772804
"5917" 1183.2 112.378894755923 59.0317702031804
"5918" 1183.4 113.036931169097 66.476590302313
"5919" 1183.6 114.520428082484 73.4676267436579
"5920" 1183.8 116.272467369256 80.8737827023116
"5921" 1184 115.82878039864 87.9340484367349
"5922" 1184.2 113.232178324715 95.3094825678958
"5923" 1184.4 110.441869915391 101.753336512976
"5924" 1184.6 106.844876176424 108.588766644804
"5925" 1184.8 101.858743460645 113.289589314176
"5926" 1185 96.8989502601884 117.69906362928
"5927" 1185.2 92.2261328462381 120.48121397599
"5928" 1185.4 86.4280038863608 121.114767811936
"5929" 1185.6 79.3561189919007 122.036699840574
"5930" 1185.8 71.9877376672458 122.096838722905
"5931" 1186 64.7794357741982 121.352671192566
"5932" 1186.2 57.9151902487202 119.791221181627
"5933" 1186.4 50.8859902622875 117.969529502197
"5934" 1186.6 43.7450420991925 115.33627376348
"5935" 1186.8 37.2678623800011 112.550488966913
"5936" 1187 30.5214079964971 108.749223064065
"5937" 1187.2 24.2043466484604 104.428599999445
"5938" 1187.4 18.9081859553356 99.3290215407804
"5939" 1187.6 15.974123451632 93.0563242422682
"5940" 1187.8 13.4460499619758 85.8051801159639
"5941" 1188 11.1392582193953 78.3490770427286
"5942" 1188.2 9.49631793756767 71.1819179386252
"5943" 1188.4 8.61003437564878 64.2502516970276
"5944" 1188.6 8.37510510810815 57.6118949266825
"5945" 1188.8 9.69207079254888 50.2483172167917
"5946" 1189 12.9671666355034 44.5213252968145
"5947" 1189.2 16.5879511765577 38.0124887153449
"5948" 1189.4 19.9298624011383 31.7851428620223
"5949" 1189.6 24.098765507702 25.8263048740067
"5950" 1189.8 29.5747547448519 20.9017864930683
"5951" 1190 36.0337332726445 16.6240151047443
"5952" 1190.2 43.2502207564763 14.1315810208655
"5953" 1190.4 51.1250820939458 13.5761937373137
"5954" 1190.6 59.0322515339862 14.2323724151014
"5955" 1190.8 65.7379126549744 16.5999241238989
"5956" 1191 72.6038421959022 19.5992512391464
"5957" 1191.2 79.1766648032115 22.6266844987134
"5958" 1191.4 85.0904568806938 25.1064243656241
"5959" 1191.6 90.4817023011549 27.6722849263713
"5960" 1191.8 96.2254139296398 32.0351453345834
"5961" 1192 101.184051355883 36.8189489922804
"5962" 1192.2 105.403550388034 41.6224228952804
"5963" 1192.4 108.025614365531 48.2032758295381
"5964" 1192.6 109.912741198418 55.5951917855897
"5965" 1192.8 111.837224797354 62.6996692741039
"5966" 1193 114.003381634519 70.3213107924016
"5967" 1193.2 116.001588680007 77.8350132098172
"5968" 1193.4 113.345705968882 82.9745915163422
"5969" 1193.6 109.476471380479 89.1335399953137
"5970" 1193.8 105.711840985595 95.6580677964686
"5971" 1194 101.068228323246 100.773910337429
"5972" 1194.2 96.4230625463682 105.968924484698
"5973" 1194.4 92.9736117982283 111.860417185307
"5974" 1194.6 88.3397085400711 116.652558602951
"5975" 1194.8 83.2976369603557 120.676155255894
"5976" 1195 78.3172084953335 120.633760700886
"5977" 1195.2 71.8958533706933 121.447942928623
"5978" 1195.4 64.5451263451379 121.623028226097
"5979" 1195.6 57.5046765523768 120.958563777745
"5980" 1195.8 49.922530719431 119.232905646354
"5981" 1196 42.5391324205749 116.441291943904
"5982" 1196.2 35.3009144621433 113.634585711357
"5983" 1196.4 28.0634616978696 109.190052715395
"5984" 1196.6 21.8068153862098 103.81144514274
"5985" 1196.8 17.6204909993569 97.5715944020952
"5986" 1197 13.7434528663875 90.7979869772429
"5987" 1197.2 10.7403543654482 83.7177313560304
"5988" 1197.4 8.9889450457712 76.1329275285847
"5989" 1197.6 7.40481466871252 68.8594181614804
"5990" 1197.8 8.13299388899115 61.9405486149545
"5991" 1198 8.87464381599946 55.0295338096173
"5992" 1198.2 9.30578253703609 48.1077690758871
"5993" 1198.4 12.2179896773081 41.8963364650386
"5994" 1198.6 16.6926476434931 36.7310039600546
"5995" 1198.8 22.4670876015336 31.6191714102277
"5996" 1199 28.4709546535321 27.6946063786499
"5997" 1199.2 35.0411586759668 24.5619060071282
"5998" 1199.4 42.1087178740283 22.7884321894067
"5999" 1199.6 49.4444647055721 21.5315273038655
"6000" 1199.8 56.4443098287913 21.8105518260683
"6001" 1200 63.9559831051125 23.1205073411646
"6002" 1200.2 71.3600290813441 24.596396904533
"6003" 1200.4 78.5760561477742 26.7976704873442
"6004" 1200.6 84.7496698808187 28.3276729120616
"6005" 1200.8 88.5916376056 29.3865468045304
"6006" 1201 91.5674170197967 31.3895885892593
"6007" 1201.2 95.9585038318356 34.7831434503793
"6008" 1201.4 100.387003311719 36.4546052873449
"6009" 1201.6 106.064470630216 39.159708183341
"6010" 1201.8 111.615413854731 43.0701529495834
"6011" 1202 116.324711440423 46.7968214239947
"6012" 1202.2 121.826006776883 49.5340269708098
"6013" 1202.4 122.174086809473 49.4780500809704
"6014" 1202.6 120.57248213688 50.3582960963771
"6015" 1202.8 117.662006703675 53.0656387968268
"6016" 1203 114.691318356474 57.7775150759436
"6017" 1203.2 111.475322367683 63.3276337558904
"6018" 1203.4 107.253458277802 68.1375988398404
"6019" 1203.6 102.726105347757 71.8309925707464
"6020" 1203.8 97.6602512092987 75.1824710979635
"6021" 1204 93.2774588538812 79.5430906075616
"6022" 1204.2 88.1818818081313 83.0483283205616
"6023" 1204.4 82.7935328853301 86.6726453214562
"6024" 1204.6 77.3352343546268 90.7421164554947
"6025" 1204.8 71.4246595393478 92.8034755151627
"6026" 1205 65.2756020088302 95.1632107075745
"6027" 1205.2 58.4077488966593 97.2575953161031
"6028" 1205.4 51.7881442072829 96.3406741626878
"6029" 1205.6 44.9813338766982 94.2334444950304
"6030" 1205.8 37.9986777976268 91.9151655843161
"6031" 1206 31.1502378660178 88.9656803335541
"6032" 1206.2 24.6592022952104 85.8853714626314
"6033" 1206.4 17.6137201530145 82.5526306120457
"6034" 1206.6 11.1175205113067 80.1725479141073
"6035" 1206.8 6.64597467636413 76.9930772847642
"6036" 1207 6.74476405842828 73.7968153767119
"6037" 1207.2 7.04382125071897 71.2766501900868
"6038" 1207.4 7.76241972832159 66.8672157171895
"6039" 1207.6 8.67403146152426 61.2700821284098
"6040" 1207.8 8.96558306602361 54.8644320332804
"6041" 1208 10.9976833245375 48.8586143861327
"6042" 1208.2 12.7635795966171 42.3084227002236
"6043" 1208.4 16.6386606827168 35.8311605868456
"6044" 1208.6 21.8748999983593 31.3635947896208
"6045" 1208.8 27.9073805198388 27.3513907561541
"6046" 1209 34.0733191401336 23.7600594852909
"6047" 1209.2 40.8278384608713 20.5588753094866
"6048" 1209.4 47.4629622860444 17.8989398145002
"6049" 1209.6 54.9696759551061 16.0052913655062
"6050" 1209.8 62.2900529232351 13.7605991144094
"6051" 1210 69.8889224934125 13.2478481675929
"6052" 1210.2 77.5143871248816 13.6046121721257
"6053" 1210.4 85.109330694869 14.4102634518456
"6054" 1210.6 92.1997395973641 16.6250944497643
"6055" 1210.8 98.6258911013844 20.153388912786
"6056" 1211 104.146835520184 25.4043484043347
"6057" 1211.2 107.817704181881 32.2954072677491
"6058" 1211.4 109.53531583184 38.5267318566515
"6059" 1211.6 111.356970917463 45.978137785811
"6060" 1211.8 113.917974698461 53.0594649433126
"6061" 1212 114.633444179381 61.0594528524366
"6062" 1212.2 115.747407699649 68.8771834988172
"6063" 1212.4 115.936255270849 76.5587874295782
"6064" 1212.6 115.453446179473 84.12610510261
"6065" 1212.8 114.048708721521 91.3900250136717
"6066" 1213 111.867900239384 98.6120742515837
"6067" 1213.2 109.122876512816 105.307189802797
"6068" 1213.4 106.432860115619 111.502808074617
"6069" 1213.6 102.028184270242 115.398652429195
"6070" 1213.8 95.6634928749949 118.458149966257
"6071" 1214 88.5751232775949 120.552128573892
"6072" 1214.2 81.2679626987625 122.311047694255
"6073" 1214.4 73.8589287624325 123.265900412
"6074" 1214.6 66.0541957220644 123.30777263747
"6075" 1214.8 58.7128995681194 122.417480678453
"6076" 1215 51.6963060175459 121.468276034247
"6077" 1215.2 44.5297683592543 119.02359321047
"6078" 1215.4 38.3190639430875 115.56346509673
"6079" 1215.6 32.9482898900468 110.570390580012
"6080" 1215.8 28.5038255954272 104.086675342957
"6081" 1216 24.744866512445 97.0942006708518
"6082" 1216.2 21.5919397530325 90.5763131478004
"6083" 1216.4 18.8199337635288 83.9388843814199
"6084" 1216.6 16.5000061443319 76.9679501326997
"6085" 1216.8 14.0873146361862 69.9841006713435
"6086" 1217 11.859175926706 63.0348532725195
"6087" 1217.2 10.4820532248803 56.2003589513771
"6088" 1217.4 10.6501032283195 49.497885922292
"6089" 1217.6 13.8784066122674 44.4701667959255
"6090" 1217.8 18.5265615808026 39.6493892131155
"6091" 1218 23.7855007131243 34.5248892777157
"6092" 1218.2 29.6436006034125 30.3857743401314
"6093" 1218.4 36.3281922511064 27.0212399501987
"6094" 1218.6 43.5144428959437 25.6987446273116
"6095" 1218.8 51.5948410330508 25.5339618555889
"6096" 1219 60.3812515725302 26.9638089734863
"6097" 1219.2 67.6940919346937 29.7435617567804
"6098" 1219.4 73.5102146537004 34.466387654038
"6099" 1219.6 78.261285495427 40.4653541356493
"6100" 1219.8 82.0033398890671 46.3281944870742
"6101" 1220 85.6269615272388 52.1504351139751
"6102" 1220.2 87.2018293986268 59.0651534194947
"6103" 1220.4 88.0702518986239 65.9422680586721
"6104" 1220.6 88.2305656652563 73.3805256931554
"6105" 1220.8 86.9781274336342 80.0274615262597
"6106" 1221 84.5849561642125 86.7447854057137
"6107" 1221.2 80.9644045308066 92.0886819423157
"6108" 1221.4 76.3383744230196 97.1173834599589
"6109" 1221.6 70.3711245068411 101.281012383602
"6110" 1221.8 64.2992944531347 104.250298357317
"6111" 1222 57.5059410681463 107.129397817449
"6112" 1222.2 50.6084068663993 109.267361216333
"6113" 1222.4 42.8881387729515 109.845577690293
"6114" 1222.6 35.9821016634618 108.573011764083
"6115" 1222.8 28.2281356231215 106.96051890543
"6116" 1223 21.1273540471801 104.464368497985
"6117" 1223.2 18.3848180661888 99.7099513702146
"6118" 1223.4 17.1405190502687 93.0699225398146
"6119" 1223.6 15.9124885287148 86.121732672978
"6120" 1223.8 15.724885851375 78.7925478102179
"6121" 1224 16.1982011289792 71.7025554175804
"6122" 1224.2 16.0755228409474 64.4472266078385
"6123" 1224.4 15.8943736051334 57.2918317931873
"6124" 1224.6 16.5041940030093 50.157278879861
"6125" 1224.8 17.4975443420869 43.3750417517804
"6126" 1225 18.095336820273 35.7214865386408
"6127" 1225.2 19.7720123432971 28.5344901402694
"6128" 1225.4 24.4493311126064 24.4857051872804
"6129" 1225.6 30.9001565788915 22.0012910889435
"6130" 1225.8 38.3864099454437 19.7512000818741
"6131" 1226 45.5237623359336 18.8691254600172
"6132" 1226.2 52.588514135369 19.6215528536608
"6133" 1226.4 60.0363805215723 20.8399367526824
"6134" 1226.6 67.0583741943065 23.1166561141895
"6135" 1226.8 73.8797005414725 27.3210530262404
"6136" 1227 79.2578603312459 31.8659812249773
"6137" 1227.2 85.0330443522156 36.6497848826743
"6138" 1227.4 89.8758587458216 41.9489489673107
"6139" 1227.6 93.351088871838 48.6453282422485
"6140" 1227.8 95.1842432579437 55.8218812234054
"6141" 1228 96.1139768136178 63.7074703337962
"6142" 1228.2 95.7021854045792 71.2182739782198
"6143" 1228.4 94.1915105653065 78.8109886651895
"6144" 1228.6 91.6207130318072 85.8089165452383
"6145" 1228.8 87.7925052996916 91.8868071027571
"6146" 1229 84.2713141028557 97.5424715111326
"6147" 1229.2 79.5032653156846 103.375738778597
"6148" 1229.4 74.8129468997696 108.565044721066
"6149" 1229.6 70.4746383558776 114.027772450118
"6150" 1229.8 65.7361499002784 118.775649738061
"6151" 1230 59.6068918686125 121.69763109448
"6152" 1230.2 54.068291723025 122.92446429403
"6153" 1230.4 48.0071515109625 120.78237458053
"6154" 1230.6 41.2956812428998 118.308741637496
"6155" 1230.8 34.7014586247233 115.527149570875
"6156" 1231 28.5152806206331 111.813089844324
"6157" 1231.2 24.3621397395489 106.27458515728
"6158" 1231.4 20.2203057218515 100.195040072402
"6159" 1231.6 16.511442219951 94.1560496452419
"6160" 1231.8 12.7615369172971 87.6227830165551
"6161" 1232 9.56910003320284 81.8384297745385
"6162" 1232.2 8.9469442193507 75.6026611492691
"6163" 1232.4 8.5472625159125 68.6401604938359
"6164" 1232.6 8.16362642830576 61.516069141595
"6165" 1232.8 8.38874104429145 54.2494780485435
"6166" 1233 8.98047828801034 47.3332510049869
"6167" 1233.2 11.5797729205973 40.2254078647369
"6168" 1233.4 14.7463403231625 33.5409026125304
"6169" 1233.6 18.9538685708593 27.7174846389825
"6170" 1233.8 23.7737184014839 22.1925961618824
"6171" 1234 29.4099180892125 17.4479668012904
"6172" 1234.2 36.2174587002493 15.1220058463541
"6173" 1234.4 44.3266519123125 13.506726713112
"6174" 1234.6 51.4328017010103 12.6026106698999
"6175" 1234.8 59.1025132977742 12.5281212159825
"6176" 1235 66.1697708627421 13.133514866769
"6177" 1235.2 73.3196824460388 14.1995748692488
"6178" 1235.4 80.8383017639657 16.2322376644719
"6179" 1235.6 87.9883848286283 18.6272435593541
"6180" 1235.8 94.5396946126914 22.7884321894067
"6181" 1236 98.8566715855441 28.6345947376383
"6182" 1236.2 102.304006414758 35.3065707503216
"6183" 1236.4 106.087191770708 41.9403582887498
"6184" 1236.6 109.451979832498 48.6204684003123
"6185" 1236.8 111.406909254519 56.2413492044925
"6186" 1237 112.453848024933 63.4963779659743
"6187" 1237.2 112.573073797484 70.9568542565771
"6188" 1237.4 111.948429079851 78.2326834532804
"6189" 1237.6 110.174358422991 85.5669885806062
"6190" 1237.8 108.498320914778 92.9100458620219
"6191" 1238 105.693512945265 99.2549457111157
"6192" 1238.2 102.610965662363 105.782878200318
"6193" 1238.4 99.8162858268427 112.057774510641
"6194" 1238.6 96.3772682233792 118.38712880998
"6195" 1238.8 92.2986888965402 122.019151716855
"6196" 1239 88.3605656750429 123.415536244161
"6197" 1239.2 83.4910213535862 125.682532915575
"6198" 1239.4 77.3537805859125 126.674800046349
"6199" 1239.6 71.15259525238 127.735946796904
"6200" 1239.8 64.0511870923792 127.301683981314
"6201" 1240 57.3385598773263 125.604874358729
"6202" 1240.2 50.6028216101709 123.034960239415
"6203" 1240.4 43.9685287096564 119.934563019866
"6204" 1240.6 37.9198563146625 115.997446908816
"6205" 1240.8 31.7701114826325 111.79468543716
"6206" 1241 25.4774426482307 107.779358922962
"6207" 1241.2 19.7069008051525 103.23671247268
"6208" 1241.4 15.5121242379395 97.3430710447263
"6209" 1241.6 12.2640646450606 89.9360422920211
"6210" 1241.8 10.4657671078014 82.9015254550952
"6211" 1242 8.38281926517917 75.6838130669137
"6212" 1242.2 6.32614972997772 68.6440802890956
"6213" 1242.4 5.76724639870561 61.0109088914528
"6214" 1242.6 6.63020040867917 54.4403415445471
"6215" 1242.8 8.30874935542414 47.251635398199
"6216" 1243 11.3638705976951 39.4041323619325
"6217" 1243.2 15.3846397832458 33.629615418847
"6218" 1243.4 20.3025818234286 27.4465212722159
"6219" 1243.6 25.5049602861336 21.6774153236488
"6220" 1243.8 31.2191872521852 16.4012343677349
"6221" 1244 37.781918719475 12.7691235725304
"6222" 1244.2 44.5368038955687 11.5236282277491
"6223" 1244.4 52.2653662141625 11.7061926919679
"6224" 1244.6 59.8234487139231 13.3733558418123
"6225" 1244.8 66.9135771028615 16.9148686302906
"6226" 1245 72.2982219858251 21.4985015267949
"6227" 1245.2 77.8095443547423 27.299010633057
"6228" 1245.4 82.1665276045554 33.9959476444334
"6229" 1245.6 86.2053909722761 40.4186038827349
"6230" 1245.8 88.6849483317563 47.7931017858741
"6231" 1246 90.7926190817512 55.1408307059901
"6232" 1246.2 92.6161697946 63.1974855778429
"6233" 1246.4 93.3777244167696 70.5823630479232
"6234" 1246.6 93.268789710902 77.9457049270698
"6235" 1246.8 92.3354262185125 85.429239399847
"6236" 1247 90.1486194806903 92.1478520972063
"6237" 1247.2 86.7683971045051 98.7832815127618
"6238" 1247.4 82.9413891476725 104.76343823212
"6239" 1247.6 78.0353545856625 110.303753904102
"6240" 1247.8 72.4120529587826 114.908698831293
"6241" 1248 65.6696548759125 119.84906941711
"6242" 1248.2 59.3852300598755 122.853542131799
"6243" 1248.4 53.0517375931053 121.966037516413
"6244" 1248.6 47.0660988753151 118.78823321206
"6245" 1248.8 40.670494242225 114.249000954355
"6246" 1249 35.8136389169388 109.128996569767
"6247" 1249.2 30.4994115655046 103.076824436649
"6248" 1249.4 27.1719586262971 96.4379494099727
"6249" 1249.6 24.5323683565478 89.0783013182098
"6250" 1249.8 23.1539292303776 82.0504035980594
"6251" 1250 22.3467495472654 74.6678796092098
"6252" 1250.2 21.9311718886334 67.3139132645943
"6253" 1250.4 21.3333794104474 59.9411393669664
"6254" 1250.6 21.8195638316792 52.7959090372137
"6255" 1250.8 23.4925010901408 45.3435629311825
"6256" 1251 26.4614466695148 38.8961268962804
"6257" 1251.2 30.7015961788713 32.1988342212701
"6258" 1251.4 35.5870881607562 26.5953389960304
"6259" 1251.6 41.3082527705625 22.0047758281904
"6260" 1251.8 48.3361078100738 18.2667350513126
"6261" 1252 55.5313671034898 15.7487094673628
"6262" 1252.2 62.5383091856325 12.8015794772804
"6263" 1252.4 68.7218346532186 10.7548703818212
"6264" 1252.6 76.2937774287166 11.0670288564144
"6265" 1252.8 83.3199605272092 13.2167297314452
"6266" 1253 90.2533977617147 16.4566136737419
"6267" 1253.2 96.3222952916708 20.0089302815441
"6268" 1253.4 101.816650098744 25.2728462877435
"6269" 1253.6 105.097364186678 30.9326908627272
"6270" 1253.8 109.675762023681 36.2887220009962
"6271" 1254 113.494267017428 42.377273628435
"6272" 1254.2 115.265039538572 48.8814967406421
"6273" 1254.4 116.063084078481 56.0861406162909
"6274" 1254.6 116.325726127849 63.3706412824399
"6275" 1254.8 115.8025111033 70.5270234868288
"6276" 1255 113.317519521293 76.7604836138204
"6277" 1255.2 109.2117098787 81.8441404909167
"6278" 1255.4 104.032534290412 85.3297079586137
"6279" 1255.6 98.8228145684069 86.6610078418422
"6280" 1255.8 93.3349254214949 86.634126225709
"6281" 1256 87.3764401931785 85.5331903685357
"6282" 1256.2 80.8673049128912 83.6106959254719
"6283" 1256.4 74.8343909796938 80.7236741428429
"6284" 1256.6 68.7264109960034 77.8432125962804
"6285" 1256.8 62.4303059210567 74.5589246963862
"6286" 1257 56.8888573726398 70.531782417144
"6287" 1257.2 51.0107136676839 66.8972268914518
"6288" 1257.4 44.3380859191235 63.607874116574
"6289" 1257.6 37.7575767909125 60.1719270453392
"6290" 1257.8 31.6073345038938 55.7707707565794
"6291" 1258 25.9770106782268 50.7137854715375
"6292" 1258.2 20.9561317300387 45.3658806470279
"6293" 1258.4 16.8697054762298 39.9484471925977
"6294" 1258.6 14.1100078876095 34.8479904129167
"6295" 1258.8 15.6309363653912 33.2280829348336
"6296" 1259 16.9472786551653 32.3735600164122
"6297" 1259.2 16.131474580719 32.0824808281191
"6298" 1259.4 15.2076075755186 32.1256284629774
"6299" 1259.6 15.4318090314825 33.2682730126304
"6300" 1259.8 15.6107271741574 33.3163607408926
"6301" 1260 15.6551056561625 33.1757736840929
"6302" 1260.2 15.9793433580709 32.7687091559536
"6303" 1260.4 16.263653870225 32.7335619818741
"6304" 1260.6 18.6114152409995 30.3785685888456
"6305" 1260.8 18.6651290805577 30.3193923249255
"6306" 1261 19.0126358842798 30.5026325086885
"6307" 1261.2 18.6566277274425 29.1437766370004
"6308" 1261.4 18.7403836319428 29.5999689660683
"6309" 1261.6 19.1373406405533 29.4202631327658
"6310" 1261.8 19.609601419123 29.7907082289435
"6311" 1262 20.1539933761241 29.5525712403669
"6312" 1262.2 19.904901104863 29.7647705658249
"6313" 1262.4 20.3112796837587 29.3915400206458
"6314" 1262.6 20.4678985813185 29.3560189733299
"6315" 1262.8 20.2385213917916 29.7200223093793
"6316" 1263 20.2476161782875 29.3703188521554
"6317" 1263.2 20.7130338524025 29.5254580768604
"6318" 1263.4 22.2457942701763 28.0209021969727
"6319" 1263.6 22.2745935940994 27.8089471727103
"6320" 1263.8 22.262746029089 27.9260310907804
"6321" 1264 23.3904296215792 28.423688296947
"6322" 1264.2 24.2143768568325 28.0883106145304
"6323" 1264.4 24.7516105965489 27.7116254169773
"6324" 1264.6 25.3530013271213 27.0750444014013
"6325" 1264.8 25.5199174086927 26.963767013687
"6326" 1265 25.7878391191125 26.6537596245804
"6327" 1265.2 26.4929863549441 26.4822557910593
"6328" 1265.4 27.3189464256938 26.2788939247179
"6329" 1265.6 28.7713481632562 25.2484189489054
"6330" 1265.8 31.5826682744338 24.1625272421102
"6331" 1266 35.0018362597682 23.080397971301
"6332" 1266.2 39.7468096626867 23.153966127861
"6333" 1266.4 44.6089135871706 23.9873500046675
"6334" 1266.6 49.1901692391 25.5770349844991
"6335" 1266.8 53.2387087597063 28.532989969301
"6336" 1267 57.5987389976848 32.4525050938348
"6337" 1267.2 60.247313041563 35.6328904924843
"6338" 1267.4 62.1495801778839 40.4354640929947
"6339" 1267.6 64.4665369810214 44.7304774570824
"6340" 1267.8 66.7311538783243 49.0643709373686
"6341" 1268 68.2401625321125 53.7776228799375
"6342" 1268.2 70.5512750350096 58.3734510167367
"6343" 1268.4 71.5537194900007 62.8447662600451
"6344" 1268.6 73.2623695628822 67.6736957746137
"6345" 1268.8 74.1160582090337 72.0916328696743
"6346" 1269 74.2170744365254 78.1279869863449
"6347" 1269.2 74.1140911845034 82.3752371140986
"6348" 1269.4 72.1331206712945 84.5079779357298
"6349" 1269.6 69.7631558625062 86.6347057954366
"6350" 1269.8 66.5616687742028 89.703228370732
"6351" 1270 62.9614738004939 92.4347835410943
"6352" 1270.2 58.6220869873411 94.8361970118161
"6353" 1270.4 54.874321634451 96.1633225236265
"6354" 1270.6 49.792707100431 97.4994701693174
"6355" 1270.8 44.2689899932242 97.4229747709168
"6356" 1271 38.5533192085478 96.0979407643745
"6357" 1271.2 35.0101467144009 94.2960919390827
"6358" 1271.4 31.8513314725867 90.6869987231905
"6359" 1271.6 29.4788244716048 87.6056634184452
"6360" 1271.8 26.3973409345001 83.7535332303422
"6361" 1272 24.1075505646268 80.2913151259947
"6362" 1272.2 22.7526219176284 75.6037551685304
"6363" 1272.4 20.7054632391147 71.563542036786
"6364" 1272.6 19.5645047935757 67.360297003133
"6365" 1272.8 18.794375063878 63.3969774751424
"6366" 1273 17.5827041730538 59.1909452490847
"6367" 1273.2 16.7363613593507 54.4180721746961
"6368" 1273.4 17.8178491272307 51.0449621515645
"6369" 1273.6 18.8425774180055 46.2824869865943
"6370" 1273.8 21.0773356787512 41.848567263861
"6371" 1274 24.546612431369 38.8961268962804
"6372" 1274.2 28.3778203181625 36.9893424922179
"6373" 1274.4 32.9938448120962 35.2160247168722
"6374" 1274.6 38.0132899798519 33.7700609703107
"6375" 1274.8 43.0276043246937 34.1372798623116
"6376" 1275 47.5533589518216 36.303588565341
"6377" 1275.2 51.7928082410025 38.6079184621004
"6378" 1275.4 55.7341738299941 41.0541133794538
"6379" 1275.6 58.6591794499125 44.421267387251
"6380" 1275.8 59.2954437212491 45.3011872277358
"6381" 1276 61.2618933500567 45.9815005640111
"6382" 1276.2 64.5012423049125 45.9644445287655
"6383" 1276.4 68.0762908319031 47.1117574269596
"6384" 1276.6 72.5629109177669 48.3908970120765
"6385" 1276.8 77.0460986088825 49.2677358181904
"6386" 1277 81.2260196833933 50.8049473314727
"6387" 1277.2 85.4257550143243 52.3443264879863
"6388" 1277.4 89.2005009255338 53.5636749963095
"6389" 1277.6 90.8878928666625 55.3551653131004
"6390" 1277.8 90.9590041186428 57.8051558074826
"6391" 1278 91.0438906023964 60.2290789990546
"6392" 1278.2 91.8810435520125 62.9810046931604
"6393" 1278.4 93.4640803061938 66.3741072552491
"6394" 1278.6 95.5330212949731 70.7815945324925
"6395" 1278.8 97.7754292595186 74.0350531056137
"6396" 1279 99.4581608915302 75.7163962497216
"6397" 1279.2 99.549339535385 77.6334975194342
"6398" 1279.4 97.4073864144231 79.2146472097591
"6399" 1279.6 94.3941775443319 80.9296644415384
"6400" 1279.8 91.0177164856625 83.8069850940929
"6401" 1280 87.5500401006316 87.3568040919882
"6402" 1280.2 84.1718667933944 91.1884549734852
"6403" 1280.4 80.7147698333569 94.1529057684285
"6404" 1280.6 77.3913199456234 95.7307174984972
"6405" 1280.8 73.031134901431 98.5044011460211
"6406" 1281 68.415923739374 101.441151957588
"6407" 1281.2 63.1358033003713 104.496765245327
"6408" 1281.4 57.8238669539783 107.084274570517
"6409" 1281.6 52.4564954310236 109.577875018503
"6410" 1281.8 46.3259356449125 112.342428219237
"6411" 1282 41.3277263134125 114.619710715195
"6412" 1282.2 38.7629182307296 116.842544386854
"6413" 1282.4 39.0780196525835 116.60068748432
"6414" 1282.6 39.4330032253044 115.890304829429
"6415" 1282.8 39.6314782388467 114.986433274386
"6416" 1283 39.8363379097784 113.527292457756
"6417" 1283.2 39.7875461061852 112.455538238501
"6418" 1283.4 39.1807065890644 109.212871622749
"6419" 1283.6 39.3706352569875 105.53459052898
"6420" 1283.8 38.8356058296973 100.708602909774
"6421" 1284 38.4528164347678 95.3489026951225
"6422" 1284.2 37.9291294303054 89.4485168233161
"6423" 1284.4 39.1539354836451 83.7532064147106
"6424" 1284.6 39.5384513762537 77.8157205357863
"6425" 1284.8 40.6164295377335 72.5587080207751
"6426" 1285 42.0926149552527 67.3194691303319
"6427" 1285.2 43.6979908724277 61.9378522442501
"6428" 1285.4 44.4808666354883 55.5489565698258
"6429" 1285.6 45.4400803623243 49.7363990827804
"6430" 1285.8 45.39282838335 44.1052996086554
"6431" 1286 44.2760207009025 39.0012840276704
"6432" 1286.2 42.6080081731253 35.1298608429506
"6433" 1286.4 42.9332117350459 32.8203815270804
"6434" 1286.6 45.7464137167991 32.5320927896309
"6435" 1286.8 50.349101269502 31.4674827606593
"6436" 1287 54.730603848869 31.7840503771499
"6437" 1287.2 60.1596671726704 32.4186115903856
"6438" 1287.4 64.8907131619125 34.3497294665477
"6439" 1287.6 69.8469207343243 37.0136844207804
"6440" 1287.8 74.039533389326 40.6038068077419
"6441" 1288 76.4135428604277 45.6194167408561
"6442" 1288.2 78.7582361005489 51.1782280634925
"6443" 1288.4 79.1084492890283 57.1438614700383
"6444" 1288.6 78.6811608536472 62.7889717155049
"6445" 1288.8 76.2040925753452 67.7656541714054
"6446" 1289 73.0473456813697 72.7652544702518
"6447" 1289.2 70.3124559831204 77.5347208283596
"6448" 1289.4 68.0851609991247 82.2768858875834
"6449" 1289.6 66.2132021159015 85.9365026027309
"6450" 1289.8 63.1490344980249 88.3764300434601
"6451" 1290 61.1072819796268 90.5159950971265
"6452" 1290.2 60.6925208072372 93.2197243531635
"6453" 1290.4 60.85482140625 96.8493904178804
"6454" 1290.6 62.0581978382762 99.8913095529427
"6455" 1290.8 63.07480529115 102.550270087218
"6456" 1291 63.879038862632 106.825543930597
"6457" 1291.2 65.9730798459009 110.667454125769
"6458" 1291.4 66.2312175069358 111.306005182013
"6459" 1291.6 65.7948419370911 110.350119482316
"6460" 1291.8 64.2260162326325 109.16186244384
"6461" 1292 61.2573600354256 108.119447111491
"6462" 1292.2 56.6359542187437 107.169862322073
"6463" 1292.4 51.7785276429125 105.860148219703
"6464" 1292.6 47.3787735307052 103.044826830939
"6465" 1292.8 44.4102456572296 100.337529410329
"6466" 1293 43.3212021472678 97.2091384989514
"6467" 1293.2 43.0381133902378 93.6848223942563
"6468" 1293.4 42.3107882958402 90.0669666021237
"6469" 1293.6 42.887797779935 85.6676383526399
"6470" 1293.8 43.922787567119 80.9674462100412
"6471" 1294 44.1437318918339 75.6070372263141
"6472" 1294.2 44.7386076847682 70.4794027845484
"6473" 1294.4 45.4043306133301 64.5755240611156
"6474" 1294.6 46.2563394780259 58.5142156313525
"6475" 1294.8 46.8574010851937 52.2273897723429
"6476" 1295 47.2767027370007 46.7962759466039
"6477" 1295.2 46.5368990257875 40.8191392527179
"6478" 1295.4 48.3267467142066 35.4787110431921
"6479" 1295.6 51.2314138199839 30.3158454650253
"6480" 1295.8 54.2923849926398 24.9341867801895
"6481" 1296 58.0193344705553 20.9129062031681
"6482" 1296.2 62.0503297401549 19.3675073594319
"6483" 1296.4 62.14007523435 20.4043751649679
"6484" 1296.6 62.0133978510145 23.3729313101375
"6485" 1296.8 64.0760037161472 26.8702206383008
"6486" 1297 67.6448285078411 31.1623484501375
"6487" 1297.2 69.5525612987307 35.2610655642804
"6488" 1297.4 71.3431966870183 39.8398447420881
"6489" 1297.6 71.9240986383243 44.8489216616039
"6490" 1297.8 71.4727706452125 50.4867796006004
"6491" 1298 71.2147944042887 55.9711462506962
"6492" 1298.2 69.8414869403164 61.3955587122034
"6493" 1298.4 66.6874230588276 66.4971181961294
"6494" 1298.6 62.6558056273517 70.7017002464299
"6495" 1298.8 57.6527250570709 74.0680445863497
"6496" 1299 52.423900825826 77.5436196293573
"6497" 1299.2 47.085785650236 80.8597025671627
"6498" 1299.4 42.4722937299023 84.1860236959946
"6499" 1299.6 40.2753263381146 84.5015069281846
"6500" 1299.8 37.0045998007125 84.523783296351
"6501" 1300 32.1880008724949 83.1502880103463
"6502" 1300.2 28.4596091981325 81.2238196350404
"6503" 1300.4 26.8269634262424 80.3607200946206
"6504" 1300.6 26.6364756180493 81.0245745439856
"6505" 1300.8 26.2002200265243 82.3839845878921
"6506" 1301 26.9554050143364 82.4872292281173
"6507" 1301.2 29.4007283274181 83.3964543663141
"6508" 1301.4 30.8002821245029 83.244187974678
"6509" 1301.6 33.8790961732875 82.7293015295531
"6510" 1301.8 38.2532669725489 80.7268705577046
"6511" 1302 43.3573914496342 79.112004254136
"6512" 1302.2 49.2469670724125 78.4030769532179
"6513" 1302.4 55.4849919653625 76.7293259452604
"6514" 1302.6 62.3942049685425 75.9854366083904
"6515" 1302.8 68.4807861110907 77.3766187973002
"6516" 1303 74.8949999230337 77.2727754824925
"6517" 1303.2 80.9410121635441 77.6464273211646
"6518" 1303.4 86.0457215387683 79.3037283100304
"6519" 1303.6 92.1415021876313 81.5715846544366
"6520" 1303.8 97.8699693760063 83.0280433800929
"6521" 1304 101.950672029026 86.1867222957237
"6522" 1304.2 102.440896721473 89.6415830910004
"6523" 1304.4 101.038801636273 93.9205695732404
"6524" 1304.6 100.932141284031 98.1315694760567
"6525" 1304.8 101.613715283781 101.380576362083
"6526" 1305 103.5213537906 104.395388272255
"6527" 1305.2 104.231906276734 104.58687811028
"6528" 1305.4 103.021510627378 104.231196962335
"6529" 1305.6 100.532289793528 103.518329861588
"6530" 1305.8 96.0079172172891 104.600366278488
"6531" 1306 90.7374154900943 106.734868897371
"6532" 1306.2 85.0825009689774 109.673603545644
"6533" 1306.4 79.5522410813467 113.249188267504
"6534" 1306.6 73.2150036121925 117.52250350744
"6535" 1306.8 67.8687403245833 121.083977012476
"6536" 1307 64.1015222148336 122.237765677741
"6537" 1307.2 62.4467835342375 119.385147881043
"6538" 1307.4 58.4157601642875 115.027942668355
"6539" 1307.6 53.2204971253768 110.572674257745
"6540" 1307.8 47.8572286931173 106.532668255292
"6541" 1308 42.491014267873 102.492618151149
"6542" 1308.2 37.8966735255553 98.9349141259589
"6543" 1308.4 32.4672643166625 95.4064936238518
"6544" 1308.6 28.3044940148384 92.3642247955396
"6545" 1308.8 24.896924533725 87.9451129497179
"6546" 1309 23.4464319670301 82.3244184568215
"6547" 1309.2 21.1759669710504 75.9271950469011
"6548" 1309.4 20.0031269177807 69.9382381690386
"6549" 1309.6 18.051717991123 64.4823123545646
"6550" 1309.8 16.4637410702529 59.4469295635144
"6551" 1310 13.4308403540402 54.8520021123123
"6552" 1310.2 12.0044654898825 52.2277143313904
"6553" 1310.4 11.9519916206545 50.2912903575385
"6554" 1310.6 14.3683860775254 49.3657735898288
"6555" 1310.8 17.6758385084234 46.2876064215195
"6556" 1311 21.4500551010415 41.6475500473449
"6557" 1311.2 24.9678103696488 36.5122228594782
"6558" 1311.4 29.3776715773964 31.5673742107965
"6559" 1311.6 34.4400188749451 27.2628017328456
"6560" 1311.8 40.4729402746283 23.973243533333
"6561" 1312 46.8057185846951 22.3944160203456
"6562" 1312.2 53.2065874519125 22.2493886535384
"6563" 1312.4 60.0034820853641 22.5467266196352
"6564" 1312.6 66.0669938310337 22.4045932342198
"6565" 1312.8 71.0605485203284 23.5139561183299
"6566" 1313 76.0568827837373 26.3808623471154
"6567" 1313.2 81.7651341703003 28.8930845792498
"6568" 1313.4 87.2058035910452 31.64322573276
"6569" 1313.6 92.9286406734941 33.3322575105661
"6570" 1313.8 97.4558754130511 36.4706103710032
"6571" 1314 101.099818737203 38.3547624050504
"6572" 1314.2 105.813552063569 40.2308759791241
"6573" 1314.4 106.862689184613 43.8986636817471
"6574" 1314.6 106.791976745327 49.9877597068017
"6575" 1314.8 106.970317152622 55.8862695505707
"6576" 1315 107.852663334604 61.8914806872378
"6577" 1315.2 107.51932338387 68.4959120282804
"6578" 1315.4 106.297823968882 74.9500005157089
"6579" 1315.6 104.702834133776 80.9548797590488
"6580" 1315.8 102.205522124148 86.5384776845837
"6581" 1316 100.644137834513 92.9157347621804
"6582" 1316.2 99.316779048899 98.8062183183209
"6583" 1316.4 99.1740085996087 104.011710178002
"6584" 1316.6 100.747996729713 108.15962410516
"6585" 1316.8 102.572018576663 110.048743223923
"6586" 1317 102.552545033813 109.42929909898
"6587" 1317.2 101.667147952233 108.52832318312
"6588" 1317.4 101.705695580643 107.992251500973
"6589" 1317.6 101.225747647633 106.58616184288
"6590" 1317.8 100.616645774018 105.20239479801
"6591" 1318 98.6188893781125 103.56661719861
"6592" 1318.2 95.408216979947 100.942863425246
"6593" 1318.4 92.8162212764642 97.773376451039
"6594" 1318.6 90.2742498303427 93.598667381199
"6595" 1318.8 88.0532889608001 88.6346185891118
"6596" 1319 85.3563817739546 83.5786834272593
"6597" 1319.2 82.6490106214883 78.3271006307349
"6598" 1319.4 79.3854533038713 73.2016836200742
"6599" 1319.6 76.658842390089 67.9575258436039
"6600" 1319.8 74.543481068736 62.2529232910745
"6601" 1320 71.7904216469309 56.1078802739776
"6602" 1320.2 68.7353979521144 50.4873513009409
"6603" 1320.4 64.8907131619125 45.4112558925037
"6604" 1320.6 60.0076304359408 40.0902592408558
"6605" 1320.8 55.2485795152489 35.6893621764953
"6606" 1321 50.136640696736 31.8703781033392
"6607" 1321.2 48.7513320409966 29.4760280372523
"6608" 1321.4 49.6364379294125 27.9868859121866
"6609" 1321.6 52.0810166751825 25.7242225125404
"6610" 1321.8 54.0237125832654 23.8938622183098
"6611" 1322 57.7189417244277 22.3298463020683
"6612" 1322.2 61.766832329725 22.5586358427491
"6613" 1322.4 67.6086334435577 21.235926853603
"6614" 1322.6 73.8564109710337 21.4368171653107
"6615" 1322.8 80.104674744302 22.4235594917962
"6616" 1323 86.9901729240568 23.8994913200433
"6617" 1323.2 92.6288275974525 27.1613699748704
"6618" 1323.4 97.401889353665 30.5437122798249
"6619" 1323.6 102.091081079003 35.284669858644
"6620" 1323.8 106.516404551892 40.3864490531681
"6621" 1324 109.282104245934 46.291929872291
"6622" 1324.2 111.250308720945 51.9664338285062
"6623" 1324.4 112.910419983397 58.1318875388488
"6624" 1324.6 113.286700523043 65.0668751351282
"6625" 1324.8 111.570496945068 70.889456227125
"6626" 1325 108.666442650229 76.3886581711579
"6627" 1325.2 103.865905006232 80.7260999707752
"6628" 1325.4 98.9453447256653 83.0988811272579
"6629" 1325.6 93.2528464594458 84.7844487588137
"6630" 1325.8 87.5741806575169 86.7154443167309
"6631" 1326 81.5023016245192 88.853422441359
"6632" 1326.2 75.8728855831334 90.3696822528153
"6633" 1326.4 70.5561555119939 92.9510588631641
"6634" 1326.6 64.539708562394 94.9606971755396
"6635" 1326.8 58.0464752968271 97.6064837667316
"6636" 1327 51.3668501142414 99.3409789793725
"6637" 1327.2 44.9030687806725 99.8249477653604
"6638" 1327.4 38.1760871416362 100.324905354951
"6639" 1327.6 31.2067471511017 101.064096664983
"6640" 1327.8 26.2330990448179 100.36936486601
"6641" 1328 25.3850442591099 98.2289371903067
"6642" 1328.2 22.5635768100911 95.1793022906018
"6643" 1328.4 17.496138873878 91.7030030936597
"6644" 1328.6 15.0921635841194 90.2525599020735
"6645" 1328.8 16.0009289171194 91.4164957965562
"6646" 1329 18.1114635205344 92.2108875039023
"6647" 1329.2 19.2009132501 92.5457374480304
"6648" 1329.4 18.6144940620034 92.3193891252934
"6649" 1329.6 19.2164035682761 92.0968343498648
"6650" 1329.8 20.3644574353875 92.2877130052679
"6651" 1330 21.6779942661982 92.5689202371375
"6652" 1330.2 23.406942274873 93.0530744854383
"6653" 1330.4 26.863752361575 93.6265190762054
"6654" 1330.6 32.1052561482971 94.6453848245496
"6655" 1330.8 37.2382823149125 94.9698141781245
"6656" 1331 42.8374986355478 96.675274034751
"6657" 1331.2 47.8989148425637 98.9289836450245
"6658" 1331.4 52.4138997076654 102.888479706422
"6659" 1331.6 57.1737557162381 106.102493383257
"6660" 1331.8 61.3291664093463 110.324143586088
"6661" 1332 66.3594406105993 113.449295282015
"6662" 1332.2 69.8476149782762 117.397265865631
"6663" 1332.4 69.3306809317125 121.13289835183
"6664" 1332.6 67.4340047823221 122.191273674678
"6665" 1332.8 67.7944895514441 121.922439589154
"6666" 1333 69.7134201936532 122.497729250095
"6667" 1333.2 72.4236494936442 122.850844802768
"6668" 1333.4 76.267650590335 123.098629078675
"6669" 1333.6 81.0652087526184 121.780107275963
"6670" 1333.8 86.0017087547835 121.275494939797
"6671" 1334 89.8682068042422 121.540986771775
"6672" 1334.2 91.0290213513619 120.671878635146
"6673" 1334.4 94.4678546394358 118.882571969932
"6674" 1334.6 99.0482346323768 117.346685234852
"6675" 1334.8 103.863478259077 116.422226936918
"6676" 1335 101.173592419826 113.900311647237
"6677" 1335.2 100.487350848489 113.27507415105
"6678" 1335.4 98.8505486670813 108.631642551592
"6679" 1335.6 97.5569650414315 102.828507574458
"6680" 1335.8 97.8317482776493 97.7318493859777
"6681" 1336 97.8490521776528 91.9703827729168
"6682" 1336.2 97.6205140837052 86.8010423072804
"6683" 1336.4 96.7299557216625 81.6127341051018
"6684" 1336.6 95.9820888100827 76.1568866516102
"6685" 1336.8 94.5575040327512 71.4064738090868
"6686" 1337 93.7115565799125 66.2082832050593
"6687" 1337.2 93.1209304451213 60.6808154911156
"6688" 1337.4 92.6283407588813 54.9090589023116
"6689" 1337.6 91.1122619473255 50.732654245976
"6690" 1337.8 88.4926470961125 48.2512168814204
"6691" 1338 85.9032330876309 46.4473239975328
"6692" 1338.2 82.2634738135489 44.0339949694319
"6693" 1338.4 79.022395924236 40.8205711308686
"6694" 1338.6 77.164829378061 37.970651592518
"6695" 1338.8 77.8172509057425 35.9634113430704
"6696" 1339 80.1682586657427 33.1055035884313
"6697" 1339.2 83.8398200064472 30.9177585484289
"6698" 1339.4 87.4800228679125 31.1954011395576
"6699" 1339.6 88.6720397332762 31.3820931905228
"6700" 1339.8 88.8875165590511 30.3894663958645
"6701" 1340 87.9375565931261 27.8964111388726
"6702" 1340.2 86.8836456181313 26.5669400793741
"6703" 1340.4 86.552165826236 26.9829006821627
"6704" 1340.6 86.2822952861706 28.3552866052159
"6705" 1340.8 86.9737107538125 30.552795648547
"6706" 1341 89.5466029254635 33.8965928339743
"6707" 1341.2 93.6842936199225 37.1045609540804
"6708" 1341.4 98.4133130082321 39.9922665247443
"6709" 1341.6 102.480673607624 44.1198545762494
"6710" 1341.8 106.513463649503 48.6328983212804
"6711" 1342 108.527677098287 53.5093980099679
"6712" 1342.2 110.466293255086 58.3509451858477
"6713" 1342.4 110.895964596933 63.818287551862
"6714" 1342.6 110.081134721094 68.9837341117955
"6715" 1342.8 108.015064720324 73.3642977407804
"6716" 1343 106.162194082944 78.6760173011421
"6717" 1343.2 104.805056155121 82.5297025788628
"6718" 1343.4 102.124127091113 83.6852754512804
"6719" 1343.6 97.7689013319565 84.5112960600826
"6720" 1343.8 93.0469160956842 86.3777044192369
"6721" 1344 88.1350420365034 89.2706416050758
"6722" 1344.2 82.929622855115 91.312002233293
"6723" 1344.4 77.0700919369866 92.6046389047989
"6724" 1344.6 70.8954663748998 94.2354986662171
"6725" 1344.8 64.876108004775 95.1211134899429
"6726" 1345 58.383700063254 96.7847952513535
"6727" 1345.2 52.0677549460011 98.5048880606728
"6728" 1345.4 46.1624540506162 100.485413406317
"6729" 1345.6 39.2006162482587 101.436158741473
"6730" 1345.8 32.9387290382941 101.780296452162
"6731" 1346 31.1488528345206 100.82725627897
"6732" 1346.2 31.0954887981783 100.471962389065
"6733" 1346.4 29.0446042853682 99.7669708377867
"6734" 1346.6 24.6927387094302 97.6145861016333
"6735" 1346.8 20.4862271817273 95.6386649636507
"6736" 1347 22.1147449522505 96.7023788831254
"6737" 1347.2 22.5977187358671 96.7443513079622
"6738" 1347.4 22.7541769302639 97.6220163882534
"6739" 1347.6 23.266701008166 98.1944362507874
"6740" 1347.8 24.8688850970264 98.9633790695462
"6741" 1348 28.2445802881362 99.909811415254
"6742" 1348.2 33.2462060306625 100.953439573518
"6743" 1348.4 37.1944668435 103.640788486818
"6744" 1348.6 42.6235583623199 106.159186384836
"6745" 1348.8 47.5492735931817 109.739877141357
"6746" 1349 52.1919133770967 113.730902222215
"6747" 1349.2 54.9123712053555 117.904480747951
"6748" 1349.4 55.4179164288792 122.121721583214
"6749" 1349.6 53.6504030796567 123.035418200966
"6750" 1349.8 52.5589280492608 121.945317055224
"6751" 1350 50.3071932942458 121.738020664836
"6752" 1350.2 46.9295311722112 121.023897092501
"6753" 1350.4 42.5091212463125 119.86971453896
"6754" 1350.6 38.0743464212725 118.50916301184
"6755" 1350.8 33.7484184515309 117.717853889925
"6756" 1351 33.2272382941203 116.046763023826
"6757" 1351.2 30.7886449229925 113.23832408044
"6758" 1351.4 27.0290380469945 109.466969231051
"6759" 1351.6 23.7933094908702 104.77704228459
"6760" 1351.8 20.5299825496125 99.9429017963375
"6761" 1352 17.4630366883632 94.1077350048015
"6762" 1352.2 14.2912028681799 88.626120858106
"6763" 1352.4 12.2464535874185 82.9720276167744
"6764" 1352.6 12.2487452343776 77.2590063107804
"6765" 1352.8 10.6838777394547 70.8796613699189
"6766" 1353 11.2043192514458 65.189737197747
"6767" 1353.2 12.5857043783768 59.4268049295661
"6768" 1353.4 12.9406118043443 53.1118131767804
"6769" 1353.6 12.8116861748038 47.0665481355195
"6770" 1353.8 14.2930046213319 41.3837149506675
"6771" 1354 19.1532877376951 39.2305638278347
"6772" 1354.2 24.7709349913851 35.8616781313024
"6773" 1354.4 30.3057010603125 32.3746537685137
"6774" 1354.6 35.8046980965934 28.6082956416953
"6775" 1354.8 40.3126161010189 23.7440532361846
"6776" 1355 44.2959663296398 19.5878141068258
"6777" 1355.2 49.4685139004886 17.0645920098782
"6778" 1355.4 56.064118196206 16.7089881839217
"6779" 1355.6 62.6920873562674 17.0564438935384
"6780" 1355.8 68.6359278676095 19.2652220838561
"6781" 1356 74.2222775336701 21.8262880223107
"6782" 1356.2 78.8290489836398 24.8082972102501
"6783" 1356.4 83.842284760263 28.8100362490226
"6784" 1356.6 89.3949212481625 31.2730462681241
"6785" 1356.8 95.2271062191082 31.9491521534869
"6786" 1357 99.1316926731625 31.3257871133429
"6787" 1357.2 103.286048481162 30.7902646849679
"6788" 1357.4 105.149700696018 32.0537388927751
"6789" 1357.6 106.802546406015 35.6174181511273
"6790" 1357.8 109.704203645475 38.6567645987491
"6791" 1358 112.341245906412 42.0484066451241
"6792" 1358.2 115.068211099325 45.6134953886618
"6793" 1358.4 117.48585208487 50.2114982842272
"6794" 1358.6 119.912696022934 55.3891927669225
"6795" 1358.8 121.484143329604 61.3818539275463
"6796" 1359 120.792763503313 65.2633039151804
"6797" 1359.2 117.160787088992 68.3069608204289
"6798" 1359.4 113.639482096412 73.5062923240616
"6799" 1359.6 110.494209872458 78.6614948008864
"6800" 1359.8 108.134149253194 84.2126839034679
"6801" 1360 106.573258881077 89.4219520743863
"6802" 1360.2 106.550185187448 94.6924637193518
"6803" 1360.4 107.333299803488 99.3127935884054
"6804" 1360.6 108.861972917212 100.75708134978
"6805" 1360.8 108.445807990238 101.27272909491
"6806" 1361 106.921491647336 104.125622428657
"6807" 1361.2 105.080161595634 109.252311709534
"6808" 1361.4 102.247841363336 112.703145302822
"6809" 1361.6 100.556640272118 111.385723253253
"6810" 1361.8 94.8372874131591 111.359047167157
"6811" 1362 89.4823025301817 112.406254546973
"6812" 1362.2 83.3011058346963 113.106114513848
"6813" 1362.4 77.2293662843708 113.377018980072
"6814" 1362.6 70.7727217458356 113.005440480819
"6815" 1362.8 64.5554724242416 111.456026558635
"6816" 1363 58.4285717056362 109.872065967991
"6817" 1363.2 52.402995683672 107.561317988635
"6818" 1363.4 45.8865326267586 105.540582388319
"6819" 1363.6 39.3496243291756 103.491918376346
"6820" 1363.8 33.6048041977784 100.057300379073
"6821" 1364 30.3969192347151 94.4418455676356
"6822" 1364.2 29.4439967892 87.8866923211679
"6823" 1364.4 29.9570771468515 81.1442155915853
"6824" 1364.6 31.2955696878788 74.3511031144152
"6825" 1364.8 33.3891501217955 67.7169703142804
"6826" 1365 36.4635284595899 61.0331478651191
"6827" 1365.2 40.0829469077066 55.353179775398
"6828" 1365.4 43.5572482601166 49.6304206182906
"6829" 1365.6 48.3734395788554 43.9777942685661
"6830" 1365.8 53.6000325013309 39.5280234908008
"6831" 1366 59.9032174300387 35.6555781152221
"6832" 1366.2 66.2265982014225 32.7385926471104
"6833" 1366.4 73.0657828171772 29.6595582386039
"6834" 1366.6 78.7279513455163 26.3705971650257
"6835" 1366.8 83.3562137937949 22.4658024093098
"6836" 1367 88.6966174006032 21.8477427847134
"6837" 1367.2 92.7609126601383 24.6490316756997
"6838" 1367.4 97.2443326363368 28.6951376821289
"6839" 1367.6 102.248443041428 32.4128140444016
"6840" 1367.8 107.100610837392 37.2508112350763
"6841" 1368 111.138390334453 41.9244615190763
"6842" 1368.2 115.029961384123 46.8003354467646
"6843" 1368.4 117.712698142538 52.7629122007179
"6844" 1368.6 119.237794483086 59.2678372328314
"6845" 1368.8 120.73606502481 65.5152677145049
"6846" 1369 121.242031906034 72.115237164038
"6847" 1369.2 122.967447231796 76.7038031742059
"6848" 1369.4 124.409649528653 77.8198443448604
"6849" 1369.6 123.110456743565 79.1920116694698
"6850" 1369.8 119.341123485963 80.7841149858722
"6851" 1370 114.964366292418 82.549660426133
"6852" 1370.2 110.094459725977 85.9174041263449
"6853" 1370.4 105.014963587002 86.9454528497635
"6854" 1370.6 101.206495754864 88.4254207596462
"6855" 1370.8 97.2353405241982 89.0636825241375
"6856" 1371 92.4723311258216 89.7903575863323
"6857" 1371.2 87.3268601713395 90.8314092656736
"6858" 1371.4 81.6576800563049 90.8436512027234
"6859" 1371.6 76.7621792841403 89.1329374384323
"6860" 1371.8 71.1041319503311 87.4984668651641
"6861" 1372 65.1287231300792 87.1472386246137
"6862" 1372.2 59.1516138668091 86.8413323959356
"6863" 1372.4 52.8427959920773 85.1276015920386
"6864" 1372.6 47.0906110271543 83.9934282172584
"6865" 1372.8 41.6904687782654 81.8219246844568
"6866" 1373 37.4131467813206 77.9028254825559
"6867" 1373.2 34.5119863159125 72.3216518006866
"6868" 1373.4 32.5078341976 66.9623705288429
"6869" 1373.6 32.0510440876158 61.0274873528408
"6870" 1373.8 32.2120584129967 54.7783384754172
"6871" 1374 32.6545099209894 48.1235902775111
"6872" 1374.2 33.4517600940792 41.0382166097804
"6873" 1374.4 34.9596539676366 34.1329430819355
"6874" 1374.6 38.1238160529336 27.8966499559541
"6875" 1374.8 43.260731672102 23.3664889350593
"6876" 1375 49.6648368460688 20.6315664982179
"6877" 1375.2 57.2753149154657 18.2583147822697
"6878" 1375.4 64.6462580495402 16.4766927768442
"6879" 1375.6 72.5150285255756 15.680277115976
"6880" 1375.8 80.0372775896378 17.6378659433243
"6881" 1376 86.5139824088831 20.9002822978392
"6882" 1376.2 93.5187881759428 24.340145372038
"6883" 1376.4 99.4979807410554 27.8518461656375
"6884" 1376.6 104.929128659131 33.2528564578741
"6885" 1376.8 109.874597145413 38.4907592696069
"6886" 1377 114.376880252333 44.3798765628404
"6887" 1377.2 118.176685107382 50.1510398250967
"6888" 1377.4 121.854720706733 56.0834758156904
"6889" 1377.6 123.371569164026 62.4249848552495
"6890" 1377.8 123.319628325891 68.8646663503336
"6891" 1378 121.903254767374 76.7122491461458
"6892" 1378.2 119.68966425816 83.4925476045175
"6893" 1378.4 115.928146863622 89.2509396335707
"6894" 1378.6 111.805017914891 94.5819926895195
"6895" 1378.8 107.754387817137 99.7148456669096
"6896" 1379 103.690068536844 104.743561788384
"6897" 1379.2 100.628361799799 110.440444323926
"6898" 1379.4 99.0691556859613 114.733702185536
"6899" 1379.6 97.0294538806846 114.877454087217
"6900" 1379.8 93.0694559778314 113.858740629402
"6901" 1380 87.7415247290411 113.602201138266
"6902" 1380.2 81.1044382909947 112.826231902431
"6903" 1380.4 75.551891319792 110.249064866666
"6904" 1380.6 70.0336054422981 107.968548764232
"6905" 1380.8 65.2338184406982 104.665699593245
"6906" 1381 61.0003806689574 100.690710847932
"6907" 1381.2 58.2959650551822 95.553196397168
"6908" 1381.4 55.5250845535831 89.664798608751
"6909" 1381.6 53.5041606909687 83.8865749953478
"6910" 1381.8 51.7122911026064 77.5809158966681
"6911" 1382 50.8080639563284 71.071818290419
"6912" 1382.2 51.2785139024076 64.5742104285873
"6913" 1382.4 51.9533396447343 57.829809152419
"6914" 1382.6 53.4698409015514 51.1356091986693
"6915" 1382.8 55.7778513622037 44.8175964308629
"6916" 1383 58.8389352300664 38.7088812919535
"6917" 1383.2 63.9263091350554 33.1579229364804
"6918" 1383.4 69.7297048474691 28.4906413583181
"6919" 1383.6 75.9371758021184 24.8789943860157
"6920" 1383.8 82.1148631031166 21.8667123835763
"6921" 1384 88.3928451890063 22.0433983548429
"6922" 1384.2 93.4477214832351 25.231144031861
"6923" 1384.4 97.9997511703867 29.0148095862082
"6924" 1384.6 102.271716047449 32.5375026941014
"6925" 1384.8 106.664473947768 36.7520296010433
"6926" 1385 111.286941463691 41.0771636954804
"6927" 1385.2 114.723891149236 45.8607822214568
"6928" 1385.4 117.406334071943 51.862752600038
"6929" 1385.6 119.061401481132 58.1813541670716
"6930" 1385.8 118.654811026022 64.9949542148078
"6931" 1386 118.15988697448 71.8204673849402
"6932" 1386.2 116.242859988061 78.3362661280144
"6933" 1386.4 113.188994138482 84.1059039768404
"6934" 1386.6 108.726901109359 88.7691131272272
"6935" 1386.8 103.84718370184 92.6477975822442
"6936" 1387 98.6830375192654 95.3785651814451
"6937" 1387.2 93.5473218811776 97.2229070470033
"6938" 1387.4 88.0714415766903 98.0139563631322
"6939" 1387.6 81.7763246594783 98.3365541376356
"6940" 1387.8 75.9025379878054 97.4326693918161
"6941" 1388 69.8303435433759 95.9393585129877
"6942" 1388.2 63.8694340257792 93.270585987447
"6943" 1388.4 58.4348103692495 89.5061714118782
"6944" 1388.6 52.8256763939675 85.5855508414782
"6945" 1388.8 47.7861167617063 81.0553433756618
"6946" 1389 43.7463403353825 76.0282784026604
"6947" 1389.2 40.7927163466914 69.7791160097646
"6948" 1389.4 38.6292496613411 63.7507262807498
"6949" 1389.6 36.2666991017512 57.1803178818933
"6950" 1389.8 35.965173276977 50.1237760104417
"6951" 1390 36.6922200824176 43.4734132568989
"6952" 1390.2 38.6154833865723 37.2619553622701
"6953" 1390.4 42.3987711701625 30.9241452920616
"6954" 1390.6 48.0097086428519 26.7989260349167
"6955" 1390.8 54.6526015911997 24.5022784152378
"6956" 1391 61.6013777718147 23.6686630633565
"6957" 1391.2 68.7315587410508 23.7316233152165
"6958" 1391.4 75.9744046340375 24.0921773421866
"6959" 1391.6 83.249139452923 25.2154505825014
"6960" 1391.8 89.8128738174941 27.8160784338722
"6961" 1392 95.9922080406144 31.4812009649342
"6962" 1392.2 101.200403819402 35.4797901397695
"6963" 1392.4 105.047208365228 41.9790962064277
"6964" 1392.6 107.698640400869 48.4466296505412
"6965" 1392.8 110.131482178753 55.0425942338229
"6966" 1393 113.227517048002 61.1846571285576
"6967" 1393.2 116.883105546882 67.5202678612501
"6968" 1393.4 118.849779518358 73.8636687901022
"6969" 1393.6 120.265269640849 81.303353683733
"6970" 1393.8 119.373834146638 88.0250935721375
"6971" 1394 117.088183717267 94.5360172844739
"6972" 1394.2 113.427945964277 100.831157179445
"6973" 1394.4 109.133755841336 105.940148225726
"6974" 1394.6 103.457385466703 110.255339614292
"6975" 1394.8 97.8691579783875 113.416506997518
"6976" 1395 92.7996248171808 117.478996762927
"6977" 1395.2 88.1764884004301 120.419250281504
"6978" 1395.4 86.2403656279491 120.855994071793
"6979" 1395.6 83.6603930173342 121.571874239449
"6980" 1395.8 78.8131771305332 123.729146898005
"6981" 1396 74.5409355075792 124.83936267428
"6982" 1396.2 68.4458830360663 124.484844330088
"6983" 1396.4 62.3060429290943 123.597186683394
"6984" 1396.6 56.4118878382573 121.105814458901
"6985" 1396.8 50.1707120537586 118.27328348255
"6986" 1397 43.6923708023411 115.222298742125
"6987" 1397.2 38.7766922000625 111.22086504118
"6988" 1397.4 34.2431965695322 106.51594737852
"6989" 1397.6 30.6875988728708 100.989682000489
"6990" 1397.8 28.3316987693072 94.846690274254
"6991" 1398 26.8439626897826 88.38421605067
"6992" 1398.2 27.5414566188356 81.4682874960496
"6993" 1398.4 28.7341219538246 74.4834914672144
"6994" 1398.6 29.5160153226711 67.4617997527976
"6995" 1398.8 30.2364617968458 60.4684849201137
"6996" 1399 31.7438117301383 54.2362532316675
"6997" 1399.2 33.8400420900993 47.7127199228738
"6998" 1399.4 34.9412894196511 40.8877392332122
"6999" 1399.6 36.9772966890878 35.1058125766103
"7000" 1399.8 39.8493267337798 29.0321813138926
"7001" 1400 44.0012814671937 22.6762884974679
"7002" 1400.2 47.5773282610465 17.5996998289814
"7003" 1400.4 51.6837564010425 12.1589525632304
"7004" 1400.6 56.860740492589 7.6582731598392
"7005" 1400.8 61.2034401570538 7.67919103195429
"7006" 1401 66.0631827210062 9.70609756174912
"7007" 1401.2 72.7215633718061 10.850081885291
"7008" 1401.4 79.8853411564125 12.2339464197378
"7009" 1401.6 86.9388633613441 13.4247328484804
"7010" 1401.8 93.5104013021213 16.0371835200496
"7011" 1402 100.175022375295 19.2694213497073
"7012" 1402.2 105.551470632712 23.7272619394383
"7013" 1402.4 109.009329416717 29.3681439719402
"7014" 1402.6 112.791395194032 35.4713233820086
"7015" 1402.8 116.262347190165 41.2029927415881
"7016" 1403 119.711811054586 49.5266314457646
"7017" 1403.2 122.464142218851 56.7595891931154
"7018" 1403.4 123.889525252201 63.2601388578886
"7019" 1403.6 125.035561651756 69.4046773612804
"7020" 1403.8 123.728918713232 77.2128319308268
"7021" 1404 121.068933747367 85.6916404721895
"7022" 1404.2 117.628417486654 92.8357466614417
"7023" 1404.4 114.279118691148 98.5289287877298
"7024" 1404.6 109.94369681359 104.503120936732
"7025" 1404.8 105.496332061946 110.269943499314
"7026" 1405 101.194960903698 115.547700800138
"7027" 1405.2 98.7059475696772 117.243917294433
"7028" 1405.4 95.4939585019478 117.395123627151
"7029" 1405.6 91.1627409714441 118.077031127635
"7030" 1405.8 84.6638489788356 118.602835746165
"7031" 1406 78.2752116378393 118.110699494402
"7032" 1406.2 71.3397435862632 116.653730593176
"7033" 1406.4 65.3344141382416 113.955542058622
"7034" 1406.6 59.7121932484681 111.154991575243
"7035" 1406.8 53.9230214975051 107.798810609984
"7036" 1407 48.1085137981048 105.400772337088
"7037" 1407.2 42.3722163390034 104.777398486215
"7038" 1407.4 37.6783338026917 105.799127227956
"7039" 1407.6 33.9305227829266 105.413360867858
"7040" 1407.8 33.2708725182725 101.82942444272
"7041" 1408 34.4461602555745 97.9805015546888
"7042" 1408.2 35.9448544070977 92.1093858397248
"7043" 1408.4 38.3464196342339 86.1565607701018
"7044" 1408.6 40.5016381272493 79.9832524631646
"7045" 1408.8 42.5999977796125 74.173531632547
"7046" 1409 44.0158782594073 68.3031841815175
"7047" 1409.2 47.2228988307307 61.4224918173107
"7048" 1409.4 50.9529502599513 55.3484346516881
"7049" 1409.6 55.0640638468356 49.4755035407515
"7050" 1409.8 58.6478356385435 43.2748380846881
"7051" 1410 62.6266863109405 36.7048983363364
"7052" 1410.2 67.0235297597697 30.4613009075375
"7053" 1410.4 72.0831843154826 25.1809288665981
"7054" 1410.6 77.9931006719314 20.0655783856672
"7055" 1410.8 84.114692161796 16.1328787492901
"7056" 1411 90.1748464744277 14.2965181203107
"7057" 1411.2 92.8590481484792 16.4193309934137
"7058" 1411.4 96.2845502203061 20.586853310291
"7059" 1411.6 101.509004046861 24.9594944772391
"7060" 1411.8 106.320675575288 29.5488263282804
"7061" 1412 110.653538859413 35.1671506058548
"7062" 1412.2 113.2493420455 41.2891643269195
"7063" 1412.4 116.005688373239 48.0097449500804
"7064" 1412.6 118.341531297069 55.0672814379679
"7065" 1412.8 119.893925858824 62.8065828426921
"7066" 1413 121.403729351096 70.1531502667396
"7067" 1413.2 121.778056443302 77.6751251737856
"7068" 1413.4 119.935927617912 84.6224397009366
"7069" 1413.6 117.209631618913 91.7473221911804
"7070" 1413.8 113.790022250359 98.2655727468442
"7071" 1414 109.278219895631 103.820107360562
"7072" 1414.2 105.226911585213 109.697601244914
"7073" 1414.4 104.078899868627 115.250961099566
"7074" 1414.6 102.046232919712 115.54399155388
"7075" 1414.8 99.0781026909009 117.30657361835
"7076" 1415 96.3436947893081 119.302599318907
"7077" 1415.2 93.9590328536312 120.644436985343
"7078" 1415.4 91.8846571991393 122.455693958414
"7079" 1415.6 90.3417869910864 122.708561971128
"7080" 1415.8 85.9563786361323 124.425639053291
"7081" 1416 81.4343729740261 126.031379539644
"7082" 1416.2 76.0759660887889 127.489806671168
"7083" 1416.4 72.2425225974181 127.949294760887
"7084" 1416.6 68.0440193776234 126.944695098064
"7085" 1416.8 61.9062795018776 125.431116844606
"7086" 1417 55.9898791860833 122.988584496097
"7087" 1417.2 50.2665574460223 121.188469193622
"7088" 1417.4 45.1886807424725 119.09077282496
"7089" 1417.6 39.9396122333356 116.680447541742
"7090" 1417.8 36.504279545951 112.576023894896
"7091" 1418 34.8473639983292 108.265213981947
"7092" 1418.2 34.3031396244777 102.966905125367
"7093" 1418.4 34.3769697521525 96.9168986997604
"7094" 1418.6 35.0603202856362 91.4234464258856
"7095" 1418.8 36.2763362223222 85.093001440437
"7096" 1419 38.5499485344642 79.8890537646597
"7097" 1419.2 41.0335515171678 74.3462614972591
"7098" 1419.4 43.6429141855792 68.7240868737955
"7099" 1419.6 44.4313222051313 62.9418953279366
"7100" 1419.8 44.9390080716353 57.1048534978051
"7101" 1420 45.1968635645186 51.5913032148561
"7102" 1420.2 46.0744023831 46.1784205245616
"7103" 1420.4 47.813608340188 40.7719457177498
"7104" 1420.6 51.2886271938559 35.457025743903
"7105" 1420.8 55.2631391734545 30.8737552249907
"7106" 1421 60.2926882870387 27.9758178184551
"7107" 1421.2 66.472938518475 25.7474284844366
"7108" 1421.4 73.6678605165723 25.2686620647546
"7109" 1421.6 80.723895756688 26.4052401253518
"7110" 1421.8 87.9668614391625 27.9422590431554
"7111" 1422 94.8302494670402 28.7988877632059
"7112" 1422.2 101.241326481913 29.4399420026675
"7113" 1422.4 106.791286194162 31.4190978394991
"7114" 1422.6 107.463192477604 34.5456545574506
"7115" 1422.8 108.726469514881 39.5979858364991
"7116" 1423 108.743474337317 45.8775991733548
"7117" 1423.2 107.529658027225 51.1076610584679
"7118" 1423.4 106.607369400579 57.1619166846743
"7119" 1423.6 105.222584131246 62.1542249425834
"7120" 1423.8 103.047055000731 66.8475454718864
"7121" 1424 100.332561148913 71.2142596424436
"7122" 1424.2 97.3814159953558 77.1726802960845
"7123" 1424.4 95.6081103183473 81.8776226693347
"7124" 1424.6 94.3818087524241 86.2077785599897
"7125" 1424.8 95.0080845643993 90.8904863057804
"7126" 1425 96.0483817219125 95.2771580635698
"7127" 1425.2 96.0332075326787 100.594380320774
"7128" 1425.4 93.8987049137956 105.54622407406
"7129" 1425.6 91.4455443210034 110.336209808852
"7130" 1425.8 91.0119366670084 114.256070117171
"7131" 1426 91.2968372665125 114.2042118058
"7132" 1426.2 90.1955002319958 112.809040646947
"7133" 1426.4 88.3484376166287 110.553501464591
"7134" 1426.6 85.4250516355836 108.232188675359
"7135" 1426.8 81.026638667748 105.786514083318
"7136" 1427 76.5889161318041 102.745885344461
"7137" 1427.2 71.7607979301567 98.9153974523385
"7138" 1427.4 67.2697700835872 95.1300877431238
"7139" 1427.6 62.5583646964297 90.2525599020735
"7140" 1427.8 59.1198439044286 85.1761531404417
"7141" 1428 55.6842850315508 79.3720928753548
"7142" 1428.2 52.7177617844533 73.2371235833926
"7143" 1428.4 50.7704854247949 67.2282225721627
"7144" 1428.6 48.8574962154125 61.0067120072179
"7145" 1428.8 48.0624872218333 53.9852304947061
"7146" 1429 48.1057755828157 47.0540755998933
"7147" 1429.2 48.3868855965375 39.3748514913429
"7148" 1429.4 49.4350788468819 31.9969288579947
"7149" 1429.6 51.9610519389323 25.2299415773893
"7150" 1429.8 56.3501736548411 19.6610355913824
"7151" 1430 62.4112105772491 15.6782652131418
"7152" 1430.2 68.8356760360416 13.5302668871513
"7153" 1430.4 75.5670328398816 12.5486241784041
"7154" 1430.6 82.6778873527372 13.255292949868
"7155" 1430.8 89.4315650115899 14.2589542970223
"7156" 1431 95.2233735624609 17.2239582406352
"7157" 1431.2 99.7873019491125 22.0381883280277
"7158" 1431.4 104.418110438843 27.4690519519004
"7159" 1431.6 108.771096383912 33.0581210293741
"7160" 1431.8 112.598926119882 39.3249382438864
"7161" 1432 115.708546024225 45.4359917034054
"7162" 1432.2 118.067538214572 52.4633642756927
"7163" 1432.4 119.436918082381 58.2925869724991
"7164" 1432.6 119.514000856163 63.8993445180616
"7165" 1432.8 120.183652278657 70.7770984764232
"7166" 1433 120.415170126349 77.4786015812166
"7167" 1433.2 119.301075854671 85.5555915447859
"7168" 1433.4 116.760031927849 93.1883643620804
"7169" 1433.6 113.689120538971 99.5481943563863
"7170" 1433.8 111.468859719396 104.849378614632
"7171" 1434 110.169982345946 107.871853278685
"7172" 1434.2 107.11732051006 110.319771103849
"7173" 1434.4 102.576655134484 112.622032814816
"7174" 1434.6 98.141201025792 116.025433842172
"7175" 1434.8 92.5626175517625 118.494233295655
"7176" 1435 87.1867742226419 121.138625864433
"7177" 1435.2 81.9393362713054 124.051147844637
"7178" 1435.4 76.5155715675864 126.781072454106
"7179" 1435.6 73.3492212613741 126.237463186588
"7180" 1435.8 68.5539970197821 126.047286781498
"7181" 1436 63.0552757898435 124.919942851591
"7182" 1436.2 57.1669899014065 123.852390341883
"7183" 1436.4 51.7449262356419 122.265800344692
"7184" 1436.6 46.1351105663824 120.525464587509
"7185" 1436.8 41.6003559133125 116.493326767818
"7186" 1437 36.9540738516963 111.706124676524
"7187" 1437.2 34.0182908633773 106.148418541632
"7188" 1437.4 33.1172595982774 100.200945035956
"7189" 1437.6 32.0521703769651 93.873013131754
"7190" 1437.8 32.0360644392696 87.1905131642804
"7191" 1438 32.3049847929125 81.0378009352447
"7192" 1438.2 32.2005614471951 74.7189789825195
"7193" 1438.4 33.2885398194668 68.9361834318456
"7194" 1438.6 34.6147039045719 62.6709687713903
"7195" 1438.8 36.2040208168792 56.543484172347
"7196" 1439 38.4435921249967 50.3916667176277
"7197" 1439.2 41.2614761160878 44.412961509868
"7198" 1439.4 44.7489203151651 39.0437158526172
"7199" 1439.6 49.905920290064 33.6323692531895
"7200" 1439.8 55.2056062383513 28.9685942351987
"7201" 1440 61.3934238337492 25.141446936311
"7202" 1440.2 67.7995736251313 23.2929506877179
"7203" 1440.4 74.2777556540962 22.4191251297293
"7204" 1440.6 81.4131108583558 21.5626661780433
"7205" 1440.8 88.0277162605688 22.3720143904366
"7206" 1441 94.7124548038157 23.5392491261836
"7207" 1441.2 100.781644892188 25.5945048720049
"7208" 1441.4 105.570132777944 29.1715264355616
"7209" 1441.6 109.128111336162 33.4922187554054
"7210" 1441.8 112.694203870569 37.3382434682804
"7211" 1442 116.162044990348 40.5234209720626
"7212" 1442.2 117.96207871679 44.8613897162498
"7213" 1442.4 118.034225594539 49.0309289773353
"7214" 1442.6 117.973541124397 53.3147479917435
"7215" 1442.8 118.874760645217 58.0563997091282
"7216" 1443 118.449237787429 63.478857332732
"7217" 1443.2 118.059507887624 69.7245520513938
"7218" 1443.4 118.20806893617 75.9279796190742
"7219" 1443.6 121.299075617412 80.0583280954679
"7220" 1443.8 121.319360557881 80.2571205120616
"7221" 1444 118.885167701631 79.7824529050929
"7222" 1444.2 115.083257396134 79.3518997055014
"7223" 1444.4 110.224283344977 80.1381591515062
"7224" 1444.6 105.077024316003 80.8448920295228
"7225" 1444.8 100.83929204888 81.314947439861
"7226" 1445 96.7573062031934 81.7247929351455
"7227" 1445.2 93.0666263435899 82.1985856207965
"7228" 1445.4 90.0240133593806 83.8551510378442
"7229" 1445.6 87.5428407480738 85.808519800732
"7230" 1445.8 85.8023022531433 86.4072915507529
"7231" 1446 82.928082226725 84.5656418676241
"7232" 1446.2 81.3196827534287 81.7588604596675
"7233" 1446.4 79.5340143524177 79.1240497445587
"7234" 1446.6 76.8385430980062 76.0581378350304
"7235" 1446.8 74.3466161804221 72.4467942795785
"7236" 1447 71.5710656710268 68.4699473044804
"7237" 1447.2 68.0136262721694 65.0406980950785
"7238" 1447.4 62.7963887421955 62.1027111680917
"7239" 1447.6 58.1011875490183 61.0660064485881
"7240" 1447.8 52.7932714404023 62.4591137447804
"7241" 1448 49.6862246570872 63.6747921964842
"7242" 1448.2 45.1771933192155 63.456395181644
"7243" 1448.4 42.8392441631982 61.1441859466232
"7244" 1448.6 42.8403681772155 57.9290562514925
"7245" 1448.8 43.2035451348819 53.9583161618926
"7246" 1449 43.7658138782325 49.4624712466904
"7247" 1449.2 46.7626150906398 44.9742326949167
"7248" 1449.4 50.060570432262 41.4825158883969
"7249" 1449.6 54.3329982638243 38.1782786500451
"7250" 1449.8 59.5070899615062 35.8209299212179
"7251" 1450 65.4952043878812 35.2732365285616
"7252" 1450.2 70.8170944498713 36.535210773435
"7253" 1450.4 76.2702032510907 38.348554008221
"7254" 1450.6 81.3294682449917 41.9463392515972
"7255" 1450.8 85.7631717431778 46.1847957915661
"7256" 1451 88.9395136583546 51.3673937067435
"7257" 1451.2 91.1924259303806 56.7454934064506
"7258" 1451.4 91.1017003216651 62.7020311349711
"7259" 1451.6 88.472791719089 68.0682577539274
"7260" 1451.8 85.73704437916 73.3893626969239
"7261" 1452 81.3823697630063 78.5045016555616
"7262" 1452.2 77.4054450873513 83.1169659354538
"7263" 1452.4 72.2337704433282 85.7201512771792
"7264" 1452.6 66.6692967422125 87.1385837166804
"7265" 1452.8 60.7964007777 88.7289230494304
"7266" 1453 55.0193098357273 89.8446849305026
"7267" 1453.2 48.7508553855196 90.8951228636018
"7268" 1453.4 42.6537818503411 90.7699358024232
"7269" 1453.6 38.1230585009234 88.511327374976
"7270" 1453.8 37.2951713164968 86.2452805225725
"7271" 1454 38.2527180354706 84.5321481287106
"7272" 1454.2 37.8632471784706 83.4226090593501
"7273" 1454.4 38.2954174981982 80.9760990503903
"7274" 1454.6 39.8743850628178 77.798115970733
"7275" 1454.8 39.9775606758125 74.8918889910137
"7276" 1455 39.1052024011842 71.6413125364434
"7277" 1455.2 37.0537961194915 69.7586175436067
"7278" 1455.4 35.9833206645792 69.5502371765228
"7279" 1455.6 36.6850566657648 70.5008017807917
"7280" 1455.8 38.1616345713956 71.2922252599995
"7281" 1456 41.1249605579641 71.3587235854041
"7282" 1456.2 45.8297780515066 70.1617675750527
"7283" 1456.4 51.0950444722949 69.0724816303098
"7284" 1456.6 56.7787039989428 69.2355132516743
"7285" 1456.8 62.4055181696268 69.0671359518804
"7286" 1457 67.1556941652426 72.1372754777075
"7287" 1457.2 72.3568694906025 76.3515392139704
"7288" 1457.4 76.3033894867307 80.9353751579167
"7289" 1457.6 78.5914324203792 86.0221005932804
"7290" 1457.8 78.799691142525 91.4114035770179
"7291" 1458 78.1984771199255 96.5074653538128
"7292" 1458.2 77.9506320291073 99.9469482467999
"7293" 1458.4 77.8812917466593 101.457964558685
"7294" 1458.6 76.9102165543292 103.396828269447
"7295" 1458.8 76.0470033683467 104.81919406007
"7296" 1459 73.9242733173292 106.004119284364
"7297" 1459.2 72.3350295425454 106.880976491597
"7298" 1459.4 71.4963438812941 107.991331698004
"7299" 1459.6 71.4912192647546 108.980382690122
"7300" 1459.8 71.9772920887056 110.809458469246
"7301" 1460 73.5359412640046 112.31650805732
"7302" 1460.2 76.1154629892971 115.961424421127
"7303" 1460.4 77.3284902705229 120.133677990787
"7304" 1460.6 78.118117142775 120.76290103768
"7305" 1460.8 78.7057368941194 120.890933986073
"7306" 1461 78.8120319342148 121.178638533873
"7307" 1461.2 79.2384613996711 122.16231011697
"7308" 1461.4 79.7474947294968 122.829284618303
"7309" 1461.6 79.9177970611625 124.952958340905
"7310" 1461.8 79.6906057279125 124.98593772799
"7311" 1462 79.5836082397257 124.755191316907
"7312" 1462.2 80.1478106469995 123.377435834237
"7313" 1462.4 82.5453442435827 123.054978464195
"7314" 1462.6 85.8647437346704 123.694181698259
"7315" 1462.8 89.558567336323 123.82537188167
"7316" 1463 92.859589080225 122.486309579905
"7317" 1463.2 94.8213391294286 121.246179929055
"7318" 1463.4 98.3726432878803 119.8097444027
"7319" 1463.6 99.2479057514609 119.236007763893
"7320" 1463.8 99.761632278992 118.281794646383
"7321" 1464 102.531925988442 116.364171358622
"7322" 1464.2 104.477300392542 115.001617323391
"7323" 1464.4 104.991786586357 113.890904138614
"7324" 1464.6 108.063781494188 111.780897273487
"7325" 1464.8 110.153651006871 110.659143671136
"7326" 1465 111.750415966882 108.702816724903
"7327" 1465.2 114.49404272251 106.688146995126
"7328" 1465.4 117.941364744185 103.512882716735
"7329" 1465.6 120.249031640207 98.9166406333686
"7330" 1465.8 122.940777207194 95.4412452999503
"7331" 1466 125.093465936367 91.7618781727046
"7332" 1466.2 126.061242005276 88.8546159169167
"7333" 1466.4 126.459564472662 86.617125513697
"7334" 1466.6 127.962081945501 82.810875193898
"7335" 1466.8 128.321006068618 79.9356638672215
"7336" 1467 129.059781764749 74.9483955533862
"7337" 1467.2 130.06587914617 71.0627104382232
"7338" 1467.4 129.368856530359 67.7666899981527
"7339" 1467.6 127.960901015067 65.1392353638268
"7340" 1467.8 125.920377667945 61.9335374807643
"7341" 1468 123.372837110386 58.9354274122383
"7342" 1468.2 121.334353774749 55.6137400951173
"7343" 1468.4 120.343163812249 51.7240670178909
"7344" 1468.6 121.186955219185 47.8460885091592
"7345" 1468.8 122.397723159511 46.8311406183364
"7346" 1469 122.142929140912 47.3600914999505
"7347" 1469.2 120.262580594751 46.781864785861
"7348" 1469.4 116.78268590282 44.8305385111876
"7349" 1469.6 113.801761620162 41.6792207285929
"7350" 1469.8 111.656219150838 37.379676538174
"7351" 1470 110.835975208218 33.0704628142067
"7352" 1470.2 109.985874533127 29.2547360893212
"7353" 1470.4 108.29061515483 24.7587363035278
"7354" 1470.6 104.616740575913 22.7993365281051
"7355" 1470.8 100.373558081228 22.9565196119014
"7356" 1471 94.9313279452422 23.5227277935991
"7357" 1471.2 89.8742437151546 24.8997742036698
"7358" 1471.4 84.3765550916072 26.6790410661751
"7359" 1471.6 78.9911478622798 28.1459364045967
"7360" 1471.8 73.5642291473025 31.5857589103904
"7361" 1472 68.9203868803779 35.0438359443695
"7362" 1472.2 65.1282903846825 39.4219125532304
"7363" 1472.4 60.2912478030554 44.0742346712518
"7364" 1472.6 55.7800070397536 48.239787549729
"7365" 1472.8 52.8356628261982 54.0075961478804
"7366" 1473 52.5521158056135 59.4095970861051
"7367" 1473.2 53.4986905946625 65.0637001009679
"7368" 1473.4 53.6675937724431 70.1452018819028
"7369" 1473.6 54.243809839502 74.0632954367646
"7370" 1473.8 53.3526390232875 79.0035111910929
"7371" 1474 54.3137349442833 84.6261320159433
"7372" 1474.2 56.5541821989839 88.4099278713161
"7373" 1474.4 59.2148878678271 92.0114024308048
"7374" 1474.6 62.9480512968764 96.3360396738346
"7375" 1474.8 66.0325709017534 99.6137483415418
"7376" 1475 69.7544623165911 101.123369417673
"7377" 1475.2 72.5406901185421 101.46149468991
"7378" 1475.4 75.2515764421053 102.46434014663
"7379" 1475.6 76.6840806976564 105.077674718695
"7380" 1475.8 78.5087631273608 108.503970062867
"7381" 1476 77.446023683623 109.728576704886
"7382" 1476.2 74.751198859136 109.481992214927
"7383" 1476.4 71.2488249024375 110.583106512843
"7384" 1476.6 67.0992978997784 113.394302409024
"7385" 1476.8 64.7211787888654 116.382499398951
"7386" 1477 64.4869933711198 117.858968330732
"7387" 1477.2 64.9339877015792 119.026149512391
"7388" 1477.4 64.7015416027982 117.49134583888
"7389" 1477.6 63.3482035835309 115.483521078715
"7390" 1477.8 60.4000672565029 112.904974566208
"7391" 1478 56.3176618879486 109.568663971907
"7392" 1478.2 51.5669632267644 106.317859696947
"7393" 1478.4 47.4077991365792 102.504891924095
"7394" 1478.6 42.057397617792 99.9022788463647
"7395" 1478.8 36.5105867663072 97.2296369651093
"7396" 1479 31.3591269973411 94.9382012838875
"7397" 1479.2 28.2234568687418 92.225136437695
"7398" 1479.4 28.4751880324125 89.0852362523885
"7399" 1479.6 29.0294350212202 83.4306214293957
"7400" 1479.8 28.866846927935 76.8192105677635
"7401" 1480 29.2541297464125 70.8327371702804
"7402" 1480.2 30.068477901958 64.8579001594849
"7403" 1480.4 32.5603521313851 59.2470491494122
"7404" 1480.6 34.9802265597215 53.3896940691343
"7405" 1480.8 37.4648112827594 47.2737245141987
"7406" 1481 40.1551704354231 41.9456008404506
"7407" 1481.2 42.7115908478593 35.1174309219825
"7408" 1481.4 44.4288356640416 29.3729362638288
"7409" 1481.6 45.2991488400943 23.8011806507349
"7410" 1481.8 45.9851486450375 18.4042800347491
"7411" 1482 49.2052868578915 15.4212834522593
"7412" 1482.2 52.4856520357636 16.2653841203868
"7413" 1482.4 56.8711541518671 16.687436436894
"7414" 1482.6 61.9652559292193 17.6478361638145
"7415" 1482.8 68.0147666318912 19.1118360220783
"7416" 1483 74.2007239670083 20.483270635557
"7417" 1483.2 80.4995067386048 21.7166101930057
"7418" 1483.4 86.7822209157875 23.7189344375616
"7419" 1483.6 92.6989323517125 26.6790410661751
"7420" 1483.8 99.0051808811778 28.300929908913
"7421" 1484 105.330087198207 30.4589582256909
"7422" 1484.2 106.610662028597 34.8066828977804
"7423" 1484.4 106.769079522491 40.2736238220909
"7424" 1484.6 107.023260502849 46.5256560002488
"7425" 1484.8 107.314033425987 52.9667974321527
"7426" 1485 107.546058617391 59.6209484570676
"7427" 1485.2 107.699004562493 65.6691074210223
"7428" 1485.4 108.503335169725 71.6847046699679
"7429" 1485.6 108.436702213761 78.1028598342804
"7430" 1485.8 105.969418928719 83.810911211603
"7431" 1486 102.781900094046 87.9824372401804
"7432" 1486.2 97.7919431166218 90.872371382199
"7433" 1486.4 93.8460167567339 95.4992247802804
"7434" 1486.6 90.1599532886982 100.386156724066
"7435" 1486.8 87.5049889484894 105.630460278396
"7436" 1487 83.1283351590325 108.90221520584
"7437" 1487.2 80.6097569504325 107.83246858528
"7438" 1487.4 75.9828431692725 106.82503730184
"7439" 1487.6 70.7278460060644 104.948412239141
"7440" 1487.8 65.3450958284125 101.846672437816
"7441" 1488 60.9032734354839 97.7757746706018
"7442" 1488.2 56.4197220221625 92.9794663569622
"7443" 1488.4 52.5146551846891 87.7415729938655
"7444" 1488.6 48.2705568010914 82.5455607329014
"7445" 1488.8 44.3892884625105 77.1044225170226
"7446" 1489 41.2588804548519 71.3323614009773
"7447" 1489.2 38.0133293203425 65.8747731606704
"7448" 1489.4 37.0209985736388 59.3412970421646
"7449" 1489.6 37.7262400552918 52.8991710422114
"7450" 1489.8 39.1348360533473 46.7575114772478
"7451" 1490 41.2864187982762 40.7018554150986
"7452" 1490.2 43.0927750908806 34.0360277977591
"7453" 1490.4 45.9010583463671 27.9122619190683
"7454" 1490.6 50.6368434640596 22.7139946221039
"7455" 1490.8 56.3101833436313 19.1507658439991
"7456" 1491 62.537991250239 16.7956428577396
"7457" 1491.2 69.2268220365125 17.012192186847
"7458" 1491.4 76.3801034434125 17.5360845826866
"7459" 1491.6 83.4352057384437 18.8546057131554
"7460" 1491.8 90.3564274263812 21.2320007360929
"7461" 1492 96.7651738310721 23.8890689808123
"7462" 1492.2 102.999244261637 27.3709688830151
"7463" 1492.4 108.427991105127 32.0406449745967
"7464" 1492.6 113.051218822819 37.3382434682804
"7465" 1492.8 116.106130857413 43.1032235494991
"7466" 1493 119.66700726427 48.6050789743518
"7467" 1493.2 122.252467819444 54.2842827358741
"7468" 1493.4 122.421122610198 60.2136950284028
"7469" 1493.6 121.400123898181 67.1709080817855
"7470" 1493.8 119.887243760787 73.5671471454679
"7471" 1494 118.501175869789 79.7785213908577
"7472" 1494.2 116.582611161189 86.5855903438336
"7473" 1494.4 114.415007399386 93.2744579199435
"7474" 1494.6 111.951775049412 99.2559957550929
"7475" 1494.8 111.494539116561 104.292991676061
"7476" 1495 112.085417010148 105.211558818174
"7477" 1495.2 111.993504069805 104.688882382352
"7478" 1495.4 111.618656202858 103.432731871039
"7479" 1495.6 109.431163458828 102.286028188003
"7480" 1495.8 105.093842375738 101.907643173168
"7481" 1496 99.753223249125 102.32145595873
"7482" 1496.2 94.2130003083 102.37987658728
"7483" 1496.4 89.4273771529125 101.494715548644
"7484" 1496.6 83.4903214059613 101.368202288
"7485" 1496.8 77.8367244485925 101.0400968392
"7486" 1497 72.0074079125489 102.056160550293
"7487" 1497.2 68.2611340397971 103.163811517396
"7488" 1497.4 66.3220185613875 104.935779086343
"7489" 1497.6 63.3857208379495 106.971786074132
"7490" 1497.8 58.8441781069875 108.246281370843
"7491" 1498 54.7299608039758 109.508672273635
"7492" 1498.2 50.8313637747153 111.12925710721
"7493" 1498.4 46.2294952422268 111.810635196066
"7494" 1498.6 40.5046445689525 111.17672501072
"7495" 1498.8 37.2273113048562 111.771061195506
"7496" 1499 37.2053692847435 110.6794456949
"7497" 1499.2 37.3681059339125 107.18335049028
"7498" 1499.4 38.948796213899 102.90092543651
"7499" 1499.6 38.6975655259505 97.3611255439133
"7500" 1499.8 40.0758557016268 91.236963626618
"7501" 1500 40.4869274633007 84.9819843045862
"7502" 1500.2 41.4262395301831 78.8420907942333
"7503" 1500.4 42.6646178506428 72.9332541518534
"7504" 1500.6 45.2531825826493 67.0651190904593
"7505" 1500.8 48.1320112857066 61.3059745407216
"7506" 1501 50.9788141498725 55.5148483644704
"7507" 1501.2 55.9367395980115 51.1586746711319
"7508" 1501.4 61.5577414048933 47.5918127612227
"7509" 1501.6 67.2653510084756 43.7815283258338
"7510" 1501.8 72.7822246042329 39.4406298419891
"7511" 1502 78.0445402190823 35.6811551993464
"7512" 1502.2 84.0643634520225 32.5360678014704
"7513" 1502.4 88.8737176012949 29.0906253200451
"7514" 1502.6 92.2872060171697 26.3662930396518
"7515" 1502.8 94.4583769861187 27.0955614455278
"7516" 1503 96.0764878662321 30.0707975799299
"7517" 1503.2 98.6261166723661 33.9012635343422
"7518" 1503.4 102.886670032186 37.4407357990699
"7519" 1503.6 106.108331092083 42.2894953205676
"7520" 1503.8 110.335603465943 46.6259311500049
"7521" 1504 114.13760967801 51.9603341213021
"7522" 1504.2 117.152356492883 57.2928973769274
"7523" 1504.4 119.539833106882 64.4740293008926
"7524" 1504.6 120.733213973728 70.7946367603565
"7525" 1504.8 122.190619449933 76.9013289931273
"7526" 1505 124.125335803043 78.3105776246804
"7527" 1505.2 125.538510010679 78.7129048012318
"7528" 1505.4 123.796108629668 78.2699732161846
"7529" 1505.6 124.288993046831 79.1387993246681
"7530" 1505.8 124.873081287012 78.6067297218843
"7531" 1506 125.518343234913 78.0281129021289
"7532" 1506.2 125.783289396137 77.2470837335253
"7533" 1506.4 125.246525032631 75.9972830136241
"7534" 1506.6 123.617354528127 74.9658972853824
"7535" 1506.8 120.966879886442 73.371934424251
"7536" 1507 117.076098753655 72.1309733602804
"7537" 1507.2 113.687516835442 71.6233630099904
"7538" 1507.4 110.474228019309 72.0281427709734
"7539" 1507.6 107.166004367185 72.024754035644
"7540" 1507.8 104.048431060086 70.4591630829538
"7541" 1508 99.7827199390302 68.8815645435451
"7542" 1508.2 94.9267056537525 68.2933871826404
"7543" 1508.4 90.7146808276283 68.0162479201856
"7544" 1508.6 86.7767065630387 67.4976566278143
"7545" 1508.8 82.7206889953725 68.0597046684404
"7546" 1509 78.4616928296115 67.0287790912318
"7547" 1509.2 73.7632302089982 64.9869650690232
"7548" 1509.4 69.414292106518 61.7605673911703
"7549" 1509.6 67.2642808375917 57.5723567654407
"7550" 1509.8 65.9858589380313 53.0057691315576
"7551" 1510 64.9497238978216 47.7634734788864
"7552" 1510.2 62.9542786205667 43.6462153858598
"7553" 1510.4 59.6927751857971 40.4540103242804
"7554" 1510.6 55.8833144327489 38.8748830313531
"7555" 1510.8 52.501130805271 35.7583145200728
"7556" 1511 50.0435017067443 34.1642379794579
"7557" 1511.2 50.050018887084 34.4413221414518
"7558" 1511.4 51.6848404951805 35.153994538301
"7559" 1511.6 53.2231606798699 34.309486059057
"7560" 1511.8 56.1829647380388 34.6775425609856
"7561" 1512 60.1455274143819 34.2542701516273
"7562" 1512.2 65.0776591732725 34.3626861208004
"7563" 1512.4 70.9024464892689 33.8561426378744
"7564" 1512.6 76.3545321245186 33.836939804341
"7565" 1512.8 81.5147600479431 35.386914990862
"7566" 1513 86.3383386890596 38.1286402074863
"7567" 1513.2 91.2276863184329 40.9388617993212
"7568" 1513.4 95.8854398327594 44.8454929465763
"7569" 1513.6 100.192030427315 48.733277408136
"7570" 1513.8 101.350210807525 53.2856093118933
"7571" 1514 102.354494959721 58.6472713145676
"7572" 1514.2 103.263630485098 64.6012034582804
"7573" 1514.4 103.029223495749 70.7226693193891
"7574" 1514.6 101.055290574273 76.5503299575793
"7575" 1514.8 98.4631010353125 81.7666190189014
"7576" 1515 95.0767985087512 87.0690652626352
"7577" 1515.2 93.0848218674987 92.2267742461769
"7578" 1515.4 93.2084900562875 96.5919069068637
"7579" 1515.6 95.0974658632632 98.1260455387479
"7580" 1515.8 95.4949231356493 97.7472232355962
"7581" 1516 96.2478667950101 98.1336943170609
"7582" 1516.2 98.3722245020125 98.8876212361804
"7583" 1516.4 101.601623491946 99.9424016732467
"7584" 1516.6 104.800776255594 101.168665021006
"7585" 1516.8 107.593117862039 101.760822909312
"7586" 1517 108.353226610256 101.897095004124
"7587" 1517.2 107.895143613956 101.519616782258
"7588" 1517.4 106.347722162579 100.913350520799
"7589" 1517.6 105.103579147163 100.113372572239
"7590" 1517.8 105.07833566569 98.8890637208359
"7591" 1518 105.294521028354 98.0704068448908
"7592" 1518.2 104.795807636602 97.1332117090735
"7593" 1518.4 103.240610214513 95.477587510447
"7594" 1518.6 99.9938908384777 92.9987089882369
"7595" 1518.8 96.9979904406653 89.6848770798983
"7596" 1519 93.3056869499862 85.587533110733
"7597" 1519.2 90.2344250112321 82.2960288891979
"7598" 1519.4 87.3528487105247 77.8909029053008
"7599" 1519.6 83.6010504941549 73.3347923728258
"7600" 1519.8 78.8187627085731 70.1502698887483
"7601" 1520 74.4364940704991 66.7582728201265
"7602" 1520.2 69.8227253015462 64.5317928104982
"7603" 1520.4 64.7037671505525 63.2419501673504
"7604" 1520.6 59.5024027616698 63.3382591258726
"7605" 1520.8 54.4373153600325 63.6625786929104
"7606" 1521 49.6058191513465 64.2852176686389
"7607" 1521.2 47.1160050976839 64.1820586312232
"7608" 1521.4 46.929233639089 61.6076235378098
"7609" 1521.6 46.377350939566 56.6845334640131
"7610" 1521.8 46.0927830230349 51.3472717430253
"7611" 1522 47.3481258239862 46.2632756334277
"7612" 1522.2 50.6360797957125 41.9378942894504
"7613" 1522.4 54.6569027384554 37.4198468859375
"7614" 1522.6 59.3952793696425 33.9420575952404
"7615" 1522.8 64.4817687620625 32.0453345216504
"7616" 1523 70.3078987183671 30.7447772427046
"7617" 1523.2 76.03120246735 31.2081344586241
"7618" 1523.4 81.3271701371247 32.5465717124622
"7619" 1523.6 85.0763188918822 35.2099229264925
"7620" 1523.8 89.0760897132654 38.8770351876039
"7621" 1524 92.8979095420214 42.7599862894883
"7622" 1524.2 94.8291686043473 47.2062496385739
"7623" 1524.4 96.1279510367835 51.4471393525062
"7624" 1524.6 97.2249936793757 55.9672495125751
"7625" 1524.8 98.42577674485 59.9316101623741
"7626" 1525 99.6192145266177 63.0802172693646
"7627" 1525.2 100.116188450579 64.7034887338561
"7628" 1525.4 100.282306844783 66.2470319185062
"7629" 1525.6 99.772696791975 67.1327640287804
"7630" 1525.8 99.927193522239 67.7527380460457
"7631" 1526 99.545589107964 68.8813677218061
"7632" 1526.2 99.1641485779125 70.7824828661514
"7633" 1526.4 98.1826820182725 72.8579856266804
"7634" 1526.6 98.4317740315973 73.6987346723347
"7635" 1526.8 100.142059099293 75.2100509326499
"7636" 1527 102.52382647567 76.4112187382198
"7637" 1527.2 105.116364806609 77.7842018603713
"7638" 1527.4 105.30642855185 77.7864147629679
"7639" 1527.6 104.314791259811 77.3530919672467
"7640" 1527.8 102.248121894566 76.62710971626
"7641" 1528 99.0369744205247 77.0126063808416
"7642" 1528.2 94.9952207310451 78.932141318913
"7643" 1528.4 90.0423311376493 81.3279518431225
"7644" 1528.6 85.5370446599574 84.026609460786
"7645" 1528.8 82.0274308699125 87.1233630165218
"7646" 1529 77.9689675077648 89.9300865788599
"7647" 1529.2 74.1234634778537 91.5021846517745
"7648" 1529.4 69.9726039827679 91.4793850112442
"7649" 1529.6 67.8389169747846 89.7266024656757
"7650" 1529.8 66.2560011111763 87.9352156820606
"7651" 1530 63.292259852975 85.5555469624991
"7652" 1530.2 58.4230109515189 83.8095746609612
"7653" 1530.4 53.3832546447785 82.1956498023422
"7654" 1530.6 48.7577863224692 81.4929961943525
"7655" 1530.8 44.7388783699462 82.3374437214377
"7656" 1531 39.9938933246545 83.5177611041836
"7657" 1531.2 37.1885626310402 84.9738439249719
"7658" 1531.4 34.1096757603301 87.5200654278958
"7659" 1531.6 33.7661910578274 89.042571388525
"7660" 1531.8 35.5948008963631 88.6884779988958
"7661" 1532 37.3651885492159 87.916941953741
"7662" 1532.2 38.9491721510196 87.8025387967089
"7663" 1532.4 40.6381337960184 87.2409152751863
"7664" 1532.6 43.3827578353478 86.8147883375274
"7665" 1532.8 47.0845924184438 84.6832945223429
"7666" 1533 51.7501287262562 82.7602821659054
"7667" 1533.2 56.1737932593661 80.2603410077649
"7668" 1533.4 60.9234560989419 78.110496517751
"7669" 1533.6 66.5598739776268 76.5894873613661
"7670" 1533.8 71.9624536665417 76.4428679418983
"7671" 1534 77.4757361067913 75.4355745711895
"7672" 1534.2 83.085111530589 75.3727454935451
"7673" 1534.4 88.7233336806433 74.5514348722131
"7674" 1534.6 94.1241643195066 73.9446478791814
"7675" 1534.8 98.4721760844076 72.1486192890765
"7676" 1535 102.219415106612 70.0764830790182
"7677" 1535.2 105.651620281655 68.3957623793375
"7678" 1535.4 107.892663672174 66.508518683215
"7679" 1535.6 109.007473350582 64.6563172587992
"7680" 1535.8 110.105731719427 63.4145913145234
"7681" 1536 111.703654207492 61.3325601911215
"7682" 1536.2 113.876219284001 57.9420154719274
"7683" 1536.4 116.055083706252 54.3274916284842
"7684" 1536.6 116.771316231992 51.8527811489536
"7685" 1536.8 117.359622013679 51.8318531273192
"7686" 1537 117.128491857038 53.7649882598741
"7687" 1537.2 116.103990907649 55.7931702307419
"7688" 1537.4 115.684204095662 58.3615557700929
"7689" 1537.6 115.375349518203 62.909308552603
"7690" 1537.8 113.765072336532 67.4164004137695
"7691" 1538 112.718545799131 73.4657224431241
"7692" 1538.2 112.410131908331 78.0856383338008
"7693" 1538.4 111.99551996451 83.613308010313
"7694" 1538.6 111.345931494079 88.674829874847
"7695" 1538.8 110.288689723257 91.7477698588321
"7696" 1539 107.664773369826 91.0809883553999
"7697" 1539.2 103.526222176313 90.6041106756333
"7698" 1539.4 99.5038033950637 89.0518215622687
"7699" 1539.6 94.9463562288102 87.3409905408486
"7700" 1539.8 90.7905251524125 84.3688365472396
"7701" 1540 87.1620874744431 80.7483472541069
"7702" 1540.2 83.4515566298519 76.9659196557652
"7703" 1540.4 80.5344592514125 72.489897483398
"7704" 1540.6 76.5417705916012 68.5804198557426
"7705" 1540.8 73.3885963370268 63.914992900709
"7706" 1541 70.0624367534221 59.54931705354
"7707" 1541.2 67.0611624038348 56.1651890702512
"7708" 1541.4 62.869873809554 53.0530251228936
"7709" 1541.6 57.7637604702676 51.0971204725794
"7710" 1541.8 53.3631394630596 48.9192739514274
"7711" 1542 48.2588650833569 46.3826222586137
"7712" 1542.2 48.1354359839641 45.2200093681876
"7713" 1542.4 50.0539233568283 41.9831958996593
"7714" 1542.6 52.6734283175727 36.8807097430668
"7715" 1542.8 55.7537268566925 31.5390224075504
"7716" 1543 59.4040897298057 26.3234026290474
"7717" 1543.2 64.9587760301261 23.8012952346881
"7718" 1543.4 70.8003372880247 22.4270735145661
"7719" 1543.6 77.2419112971997 22.0204375286102
"7720" 1543.8 82.7161793328178 24.3381162309435
"7721" 1544 88.0564397362725 27.5742090832904
"7722" 1544.2 92.8554919239323 30.4280278668546
"7723" 1544.4 97.7296618570808 33.1196185419635
"7724" 1544.6 102.432491645933 37.2017279101567
"7725" 1544.8 105.8493957625 40.8434811812804
"7726" 1545 106.739984925364 45.8060937140223
"7727" 1545.2 107.183897945171 51.3801336136675
"7728" 1545.4 106.945617333076 57.586753839862
"7729" 1545.6 106.728538111646 63.722730303047
"7730" 1545.8 104.848109401853 69.6103385398942
"7731" 1546 102.224838747064 74.9634886839167
"7732" 1546.2 99.8294946252875 80.4599699167491
"7733" 1546.4 96.2533663834915 84.4724165517435
"7734" 1546.6 93.2258120279238 88.3808061205051
"7735" 1546.8 91.5389661366475 91.5779258304852
"7736" 1547 89.736104051754 96.0296017603414
"7737" 1547.2 88.088571081975 100.106340459543
"7738" 1547.4 87.1694988062503 104.485124462956
"7739" 1547.6 87.5831180947654 104.985894821619
"7740" 1547.8 87.3852867135071 105.343012972294
"7741" 1548 87.0230437290325 103.54309621352
"7742" 1548.2 84.680701083225 101.23093755913
"7743" 1548.4 80.9053838771268 98.7633614865661
"7744" 1548.6 76.5657814101218 96.0124809484199
"7745" 1548.8 72.5609980397713 92.6797612429392
"7746" 1549 69.2562106799345 88.9238724729068
"7747" 1549.2 65.8336426051757 85.0627723770909
"7748" 1549.4 61.7066885268506 81.3082986745381
"7749" 1549.6 58.6516896257394 77.3563740250304
"7750" 1549.8 55.5395942521772 72.5968110519863
"7751" 1550 53.0741673605325 67.4521301315204
"7752" 1550.2 50.5589346067298 61.7138762395592
"7753" 1550.4 49.41736057235 56.5196831755304
"7754" 1550.6 49.5768796712115 50.7087378374556
"7755" 1550.8 50.8210784527875 45.0340378061169
"7756" 1551 51.9456273505363 38.9385445143695
"7757" 1551.2 55.0518474345921 33.5040352255813
"7758" 1551.4 59.4608087866503 29.0307922757658
"7759" 1551.6 65.466805471225 26.7170486388429
"7760" 1551.8 71.8730824435929 26.2965439141567
"7761" 1552 78.4735092997875 28.4209836382179
"7762" 1552.2 83.8359638593482 31.9473498238645
"7763" 1552.4 88.1173388157307 35.5325149494622
"7764" 1552.6 92.5709633558411 39.5240492983824
"7765" 1552.8 95.6509624800757 43.5618287954436
"7766" 1553 97.4555022375254 48.6454618973126
"7767" 1553.2 99.0677846545311 53.0375326525072
"7768" 1553.4 99.3588840064125 58.1908310874538
"7769" 1553.6 100.814164896816 63.7510681467643
"7770" 1553.8 101.674992613466 69.4240127938974
"7771" 1554 101.98883721447 75.0800193581962
"7772" 1554.2 100.751665658076 80.4509739866282
"7773" 1554.4 101.698000153454 85.4035292321627
"7774" 1554.6 102.55676821178 86.9887391058346
"7775" 1554.8 102.319861162836 86.9708116552034
"7776" 1555 99.7507010733944 86.8573513468466
"7777" 1555.2 96.904361627407 86.6084468285441
"7778" 1555.4 92.2775956973216 88.3677773456668
"7779" 1555.6 87.8151489541683 90.7138658008618
"7780" 1555.8 82.994234997289 93.2800045637274
"7781" 1556 78.0583289901485 94.9492977649658
"7782" 1556.2 72.2517123592125 97.7695153175429
"7783" 1556.4 67.0880981205421 100.187299910836
"7784" 1556.6 62.3904064256162 102.514508488466
"7785" 1556.8 57.4276094426422 103.843023860875
"7786" 1557 53.5216006450743 103.914849964869
"7787" 1557.2 53.0929917852875 103.423874856739
"7788" 1557.4 51.816324392748 102.399596630673
"7789" 1557.6 50.1565754159255 102.556908795008
"7790" 1557.8 48.9881019044065 104.754241088991
"7791" 1558 47.1385353342088 108.85182440854
"7792" 1558.2 46.8668673907458 112.370885932822
"7793" 1558.4 47.6654793500489 113.072621934008
"7794" 1558.6 48.8135852854566 113.485523524383
"7795" 1558.8 50.1754881735212 114.560718752585
"7796" 1559 50.4901514746087 115.045074456053
"7797" 1559.2 51.4367135574441 118.126331236116
"7798" 1559.4 53.1667552051739 120.153910243099
"7799" 1559.6 54.0710227686686 118.780399382658
"7800" 1559.8 55.2196356164065 117.489468870895
"7801" 1560 58.2197764317587 116.720393270665
"7802" 1560.2 62.6500536636162 116.963396454947
"7803" 1560.4 67.3333205119866 117.756763015503
"7804" 1560.6 70.6425327695589 120.528268594561
"7805" 1560.8 71.0356977945792 123.916172494725
"7806" 1561 70.6493179761268 123.471578116959
"7807" 1561.2 70.5724056640301 123.04016004861
"7808" 1561.4 71.5070811730911 123.170201858566
"7809" 1561.6 72.6270206395943 122.858077216133
"7810" 1561.8 75.4317166163021 121.863535563436
"7811" 1562 79.7633069545525 121.53664980692
"7812" 1562.2 84.2690520246458 121.883711615047
"7813" 1562.4 85.7830427052696 123.697444719403
"7814" 1562.6 85.6066680457425 123.09972617968
"7815" 1562.8 86.0195071541625 123.66056421376
"7816" 1563 86.0078230284525 123.9409832308
"7817" 1563.2 84.8953526350943 122.946593319996
"7818" 1563.4 84.8863126925721 122.537065090525
"7819" 1563.6 84.9625153695723 123.122211095136
"7820" 1563.8 84.3559693979338 124.2606807981
"7821" 1564 82.535055807126 125.306144225741
"7822" 1564.2 80.3916532705125 126.219592728912
"7823" 1564.4 78.6107092607761 126.24824399411
"7824" 1564.6 76.454682969221 126.754951605695
"7825" 1564.8 74.2899431775125 126.713150241847
"7826" 1565 71.7494466955748 125.424411970293
"7827" 1565.2 67.5220162689613 125.938113791183
"7828" 1565.4 63.761685284317 127.183481278022
"7829" 1565.6 59.8148918842712 127.310244814161
"7830" 1565.8 55.8463343715792 127.518056679647
"7831" 1566 52.5157403365196 127.069546986388
"7832" 1566.2 50.9034202852088 126.522261439095
"7833" 1566.4 48.2369393165925 125.90910929484
"7834" 1566.6 44.917848700374 124.654613678011
"7835" 1566.8 41.7530694861888 123.457424414136
"7836" 1567 38.0066977895341 121.958681831064
"7837" 1567.2 35.1455255766325 120.279957175
"7838" 1567.4 31.8399204362416 118.298881615799
"7839" 1567.6 30.8070199582971 117.005006589242
"7840" 1567.8 28.0954539468375 114.054265525855
"7841" 1568 24.7440572223525 111.00016488888
"7842" 1568.2 21.1621237098202 108.509548690527
"7843" 1568.4 18.275919964725 106.37195287153
"7844" 1568.6 16.8795784262761 104.221011547644
"7845" 1568.8 10.5595286104125 97.9009617317803
"7846" 1569 8.61217432541246 92.8378405907803
"7847" 1569.2 5.88587832641248 89.5804479685985
"7848" 1569.4 6.94807157277613 86.694822982644
"7849" 1569.6 6.89392054453014 83.2499844934568
"7850" 1569.8 6.49473466615301 79.1841755469639
"7851" 1570 5.38443459802502 74.4694212975179
"7852" 1570.2 5.99715571412679 70.3180792521018
"7853" 1570.4 7.0867468021625 65.9689880156018
"7854" 1570.6 7.17113215451251 61.528711141947
"7855" 1570.8 7.38170321126417 56.7390280263134
"7856" 1571 8.91559929540087 51.8799983732455
"7857" 1571.2 9.98369804226736 46.551532558603
"7858" 1571.4 10.7900774510504 41.5866094831424
"7859" 1571.6 14.9816456326 37.8007401109679
"7860" 1571.8 18.6735047979125 33.4191929697179
"7861" 1572 22.0146796956927 29.2577931604123
"7862" 1572.2 25.4955265834286 24.4689537525707
"7863" 1572.4 29.0049521551061 20.8422681379255
"7864" 1572.6 33.1446049375321 19.5580521704543
"7865" 1572.8 37.9915446317477 19.9875307839068
"7866" 1573 43.4577705364898 20.5428146555897
"7867" 1573.2 46.6069823805499 19.799215204698
"7868" 1573.4 49.2721369577288 20.6108675793722
"7869" 1573.6 52.1624740905934 22.3519020877591
"7870" 1573.8 56.5129464294231 24.5022784152378
"7871" 1574 60.9797766395375 27.2606850434054
"7872" 1574.2 65.3252806444599 29.1798539374383
"7873" 1574.4 69.1989835697579 29.4082956066824
"7874" 1574.6 71.5628603687004 28.3961499535228
"7875" 1574.8 73.8057010786425 27.6598926718304
"7876" 1575 76.5982071233325 25.8293796439304
"7877" 1575.2 79.8676379356398 21.9836499847349
"7878" 1575.4 83.0011080124125 18.6319582065704
"7879" 1575.6 83.5978778739448 18.1117842802481
"7880" 1575.8 83.7845784573079 19.2686071958385
"7881" 1576 85.3727805468809 21.9807926227856
"7882" 1576.2 87.8280606550189 23.9263587437165
"7883" 1576.4 92.3756296618158 25.9221407136352
"7884" 1576.6 96.8273234359125 26.7738464721554
"7885" 1576.8 102.147238548561 27.4944745550936
"7886" 1577 106.546975262803 28.3846936568079
"7887" 1577.2 107.347136268144 31.0247158916488
"7888" 1577.4 109.122918391403 34.5574215493004
"7889" 1577.6 112.207278980423 37.8975899118442
"7890" 1577.8 116.061785165774 42.0658798116665
"7891" 1578 120.100278795157 45.7491566566846
"7892" 1578.2 120.682413427163 50.6979052609991
"7893" 1578.4 122.457018541719 56.6400841125062
"7894" 1578.6 123.494154563157 62.5147524386375
"7895" 1578.8 123.47509650406 68.3852668984508
"7896" 1579 122.091786503125 74.6566328571895
"7897" 1579.2 120.018907663047 80.6377663743422
"7898" 1579.4 117.737301812267 86.5832736560546
"7899" 1579.6 114.239916334287 91.0689937819054
"7900" 1579.8 112.016686858913 96.2752491095837
"7901" 1580 111.670490541579 101.49707597808
"7902" 1580.2 113.462056483779 105.192721665614
"7903" 1580.4 112.620866008874 103.623187400011
"7904" 1580.6 112.352605473075 101.858959316043
"7905" 1580.8 113.263979603482 100.12193161885
"7906" 1581 112.634140656595 99.0883728811706
"7907" 1581.2 112.336140483193 97.1329602103927
"7908" 1581.4 111.481699417978 93.3492885843134
"7909" 1581.6 111.668649071806 88.8188328110995
"7910" 1581.8 111.987371848171 83.3879374851836
"7911" 1582 110.178384413872 78.7623638188004
"7912" 1582.2 107.840479550685 75.1092043030824
"7913" 1582.4 106.182823390376 70.8204380905856
"7914" 1582.6 104.965214500597 65.7778154157435
"7915" 1582.8 103.054882955494 61.2827527889436
"7916" 1583 99.9616365231983 57.9987451205661
"7917" 1583.2 96.9441646930125 54.9773785818104
"7918" 1583.4 93.4350322714425 53.2130755996004
"7919" 1583.6 88.9989592102125 51.4059308231204
"7920" 1583.8 84.0125978594756 50.2966573220571
"7921" 1584 80.1844708352424 50.3513882882495
"7922" 1584.2 76.6156405807411 49.1892852598518
"7923" 1584.4 72.9259128815727 47.2489533342707
"7924" 1584.6 67.5458558312683 46.59941105829
"7925" 1584.8 62.8932289646254 46.4965928284289
"7926" 1585 61.5281528915759 45.1546536379734
"7927" 1585.2 60.2461821943237 42.0555727268972
"7928" 1585.4 59.2266941272554 38.3805416665375
"7929" 1585.6 60.6221125691925 34.7949987720704
"7930" 1585.8 62.637891538089 29.5297346196039
"7931" 1586 64.5828457225697 23.8477148310518
"7932" 1586.2 67.6170091609125 20.5393321158416
"7933" 1586.4 71.6651456442762 20.0835042884622
"7934" 1586.6 76.9763552193352 19.1174316222391
"7935" 1586.8 82.3317049769438 18.8383777607804
"7936" 1587 87.8297518007288 20.1299902967498
"7937" 1587.2 93.9769103506158 19.9361719895771
"7938" 1587.4 99.2754259656268 20.8563503879837
"7939" 1587.6 100.840566614565 23.1521908399434
"7940" 1587.8 101.755322034688 25.7137306445559
"7941" 1588 104.886055530221 30.174465683674
"7942" 1588.2 107.578431048924 35.6562429539837
"7943" 1588.4 109.930854046979 41.211314768447
"7944" 1588.6 112.104119092117 46.6179827651681
"7945" 1588.8 113.127093132061 52.4696005934293
"7946" 1589 113.040083685285 57.8310398376634
"7947" 1589.2 111.810267304703 63.0627935731304
"7948" 1589.4 109.995333111083 68.8698040510004
"7949" 1589.6 107.569565542759 74.1114459154334
"7950" 1589.8 104.190756826069 79.0319101077491
"7951" 1590 100.393145504446 83.3304242260137
"7952" 1590.2 96.7393784036867 86.9434295023126
"7953" 1590.4 93.2182268277125 90.752007778847
"7954" 1590.6 90.8701896458898 93.7716854865417
"7955" 1590.8 89.3966294536756 98.2494356564646
"7956" 1591 88.2984046686973 100.097281564609
"7957" 1591.2 85.8247717256625 100.770746993886
"7958" 1591.4 81.8177157930663 100.053037877511
"7959" 1591.6 77.0006603422325 98.9784977694804
"7960" 1591.8 71.8469584685834 98.2633175291158
"7961" 1592 66.8634677201951 95.9493740678999
"7962" 1592.2 62.3869719383411 92.8285674751375
"7963" 1592.4 57.8545583387477 89.1378674492804
"7964" 1592.6 54.6028819073274 84.8578313292697
"7965" 1592.8 52.8668362787848 79.5999747597697
"7966" 1593 50.9711870122562 74.2608921094991
"7967" 1593.2 50.6966641512459 68.4487034395531
"7968" 1593.4 51.1588540800568 63.0633958476515
"7969" 1593.6 53.9405902208741 58.1562097573477
"7970" 1593.8 56.8316623516817 52.8908633636746
"7971" 1594 60.6212307483842 47.9017219010634
"7972" 1594.2 65.1948713549982 43.4584997925661
"7973" 1594.4 70.6503879510087 40.8472260933669
"7974" 1594.6 77.2018869516825 39.5037014332004
"7975" 1594.8 83.7683656007025 39.4413860960804
"7976" 1595 89.9570575184325 39.9282246673304
"7977" 1595.2 95.6353065705489 42.1967940581289
"7978" 1595.4 101.157776628101 45.3898786110131
"7979" 1595.6 105.803877707345 48.0561818599535
"7980" 1595.8 110.112174368183 49.9960463207804
"7981" 1596 110.200480923719 50.7392203030151
"7982" 1596.2 110.258166928822 51.1860961616137
"7983" 1596.4 109.489183276506 53.4485431885616
"7984" 1596.6 109.114104050955 58.0047970486698
"7985" 1596.8 109.01500742567 62.5751681920683
"7986" 1597 109.692291637881 66.1342270443442
"7987" 1597.2 109.78319071979 67.6732541976783
"7988" 1597.4 109.17437826421 68.7818002105463
"7989" 1597.6 108.764404444789 69.9734921867958
"7990" 1597.8 108.511449145913 71.5788813384277
"7991" 1598 107.801918079695 73.0770147819041
"7992" 1598.2 108.260177625267 74.8070150551514
"7993" 1598.4 109.320683037679 75.588609079647
"7994" 1598.6 110.245999766778 75.8316156956927
"7995" 1598.8 111.683472903479 76.6618176633804
"7996" 1599 111.5183316763 78.2201198772481
"7997" 1599.2 109.438559120728 78.7957228443782
"7998" 1599.4 106.413986301444 79.9893592978741
"7999" 1599.6 102.987663550396 82.5587414670546
"8000" 1599.8 99.2680074731125 84.7844487588137
"8001" 1600 94.1096823448459 86.7447854057137
"8002" 1600.2 89.3736570347056 87.8933513774873
"8003" 1600.4 84.5566452304306 89.3865657073647
"8004" 1600.6 80.0894614248402 92.5211022432201
"8005" 1600.8 74.9929140329866 94.2298382833915
"8006" 1601 69.5881116689003 96.5758108890609
"8007" 1601.2 64.9195628550236 99.2304517559841
"8008" 1601.4 62.5401419896654 103.685749460751
"8009" 1601.6 61.6714160781024 105.722423942293
"8010" 1601.8 61.1882109888735 108.550713542345
"8011" 1602 61.7457359916375 110.144951798718
"8012" 1602.2 61.7437886373525 110.932656607
"8013" 1602.4 61.553095817748 110.74117498566
"8014" 1602.6 61.9203487591925 108.0505722652
"8015" 1602.8 62.1694752259904 105.617036957151
"8016" 1603 62.9481671590977 102.192353582058
"8017" 1603.2 63.5195623365837 97.156698929705
"8018" 1603.4 64.4878122753608 92.3073544234873
"8019" 1603.6 66.7369061853541 87.5546937058908
"8020" 1603.8 68.1263172046817 82.3970256935112
"8021" 1604 69.9224975672918 78.3222169836252
"8022" 1604.2 73.0777151351 74.9302951449679
"8023" 1604.4 75.4843204723125 70.1706367133804
"8024" 1604.6 78.2396358685007 65.4068735644274
"8025" 1604.8 80.0415151139224 60.3478732080725
"8026" 1605 82.9386457051578 55.7829953752615
"8027" 1605.2 84.2022978337541 50.8887443742012
"8028" 1605.4 85.332148933764 46.0685605004388
"8029" 1605.6 87.7098106735425 41.5834758095804
"8030" 1605.8 88.8223738799028 37.2815244114357
"8031" 1606 91.2337800801411 34.8901409385661
"8032" 1606.2 95.6743354533085 33.8908479617655
"8033" 1606.4 98.827973732923 34.6857419474488
"8034" 1606.6 101.436731104325 35.1379338844041
"8035" 1606.8 101.960139361849 36.1985287499014
"8036" 1607 102.97052355148 38.6190806165587
"8037" 1607.2 106.340960515756 40.3606995981241
"8038" 1607.4 109.89117037337 41.8005850958229
"8039" 1607.6 111.813837454225 45.7199808699679
"8040" 1607.8 112.570145445176 49.4897342066804
"8041" 1608 112.829867769132 54.1411290131375
"8042" 1608.2 113.425411235295 59.8695468764293
"8043" 1608.4 112.879947005871 64.4687030636309
"8044" 1608.6 112.350519022055 70.0259761093518
"8045" 1608.8 112.791694523852 75.8053751828864
"8046" 1609 111.825925622831 81.8372759767395
"8047" 1609.2 110.246758186546 87.779046903747
"8048" 1609.4 107.713961200627 92.9723007676018
"8049" 1609.6 104.865820775157 97.2307095592687
"8050" 1609.8 101.863584517809 98.2031373966942
"8051" 1610 97.2072950037174 98.8508906512926
"8052" 1610.2 91.9071726095074 99.0176091888753
"8053" 1610.4 86.7698113051478 98.4256018862098
"8054" 1610.6 81.3254216708755 97.4321542187248
"8055" 1610.8 76.5882689014642 94.38005565097
"8056" 1611 71.4579976127056 91.040454969108
"8057" 1611.2 67.0135433275389 87.4002282411265
"8058" 1611.4 65.5680537827821 82.4279619237912
"8059" 1611.6 64.1157866113867 77.6665454034144
"8060" 1611.8 62.1532894241411 73.3476061326233
"8061" 1612 60.0664184898276 68.5253060552238
"8062" 1612.2 58.2388594161204 63.2284150910329
"8063" 1612.4 58.37519028335 57.3026818776241
"8064" 1612.6 59.2225887479028 51.3970070248435
"8065" 1612.8 61.8311585945517 45.9788752648165
"8066" 1613 65.1792100930236 40.6559581760581
"8067" 1613.2 69.4669957316625 35.6043491722131
"8068" 1613.4 73.6847467180994 31.6781763408505
"8069" 1613.6 78.3421547418842 27.4030623614124
"8070" 1613.8 82.7034934896106 23.6700209396011
"8071" 1614 87.165131536721 22.1613099662485
"8072" 1614.2 89.3603714140738 23.8742778203772
"8073" 1614.4 91.6410023299431 27.2676398801375
"8074" 1614.6 92.8362509425311 29.6010234534453
"8075" 1614.8 95.5906530858506 33.4314894078577
"8076" 1615 99.1329909093525 37.5836101081904
"8077" 1615.2 101.32281151937 42.0781866641102
"8078" 1615.4 102.005696157045 47.309492245964
"8079" 1615.6 101.784225252276 52.7282433933713
"8080" 1615.8 99.9739394687046 57.1819764397853
"8081" 1616 98.478829666076 63.0770242390592
"8082" 1616.2 96.9324805673025 68.1882300512504
"8083" 1616.4 96.5196414588825 73.7615580149204
"8084" 1616.6 95.7701882526268 78.6817671965559
"8085" 1616.8 93.3097866432178 80.5367110494277
"8086" 1617 90.1735213210599 80.3358260810804
"8087" 1617.2 86.0803619755687 79.9893592978741
"8088" 1617.4 81.4813686374176 80.2884471520845
"8089" 1617.6 79.3220741642996 82.3074699464094
"8090" 1617.8 78.6420303436817 85.773866420687
"8091" 1618 79.1388553471625 88.9524051364232
"8092" 1618.2 79.9437617849625 92.6431051622804
"8093" 1618.4 81.5780414195279 97.1969182595112
"8094" 1618.6 81.6225861632941 101.201214783201
"8095" 1618.8 78.5626576615359 105.424830560189
"8096" 1619 74.7480350902696 108.212666326638
"8097" 1619.2 70.2876664660554 108.257345883826
"8098" 1619.4 65.285308635452 107.586486991386
"8099" 1619.6 59.7328558665071 106.621951056767
"8100" 1619.8 54.5744850960101 104.859191067207
"8101" 1620 49.2911071028725 103.8962164572
"8102" 1620.2 46.6018108352875 104.603106062655
"8103" 1620.4 44.6090182836375 107.146026199818
"8104" 1620.6 43.8125503810725 109.88368176548
"8105" 1620.8 44.481490326193 110.748750368183
"8106" 1621 45.8918379188813 110.254490477249
"8107" 1621.2 46.8560487558292 109.222663172072
"8108" 1621.4 48.1382733661525 107.88959097764
"8109" 1621.6 49.8479740615478 105.023696404798
"8110" 1621.8 50.9092023966973 100.531122519242
"8111" 1622 53.2318777673021 96.2292718845271
"8112" 1622.2 55.645904924702 91.3107048620172
"8113" 1622.4 58.0262893072875 86.7767003787179
"8114" 1622.6 59.8364436312989 82.0388759194167
"8115" 1622.8 60.3277545951651 77.7161221061014
"8116" 1623 60.2476096117949 72.6311761276039
"8117" 1623.2 61.3472920315596 67.4955064936333
"8118" 1623.4 62.7801520415982 62.1085899734804
"8119" 1623.6 64.1716900412971 56.6095610656073
"8120" 1623.8 67.7468327799125 51.1860961616137
"8121" 1624 71.697353373034 45.7209666801589
"8122" 1624.2 74.7753392641069 40.6379271178637
"8123" 1624.4 79.1196338890096 35.9505172108143
"8124" 1624.6 82.791535598884 31.7706648363089
"8125" 1624.8 86.6972998834562 27.2006573749114
"8126" 1625 91.7520313306313 26.4979712817804
"8127" 1625.2 95.3937392175934 28.3472673013655
"8128" 1625.4 98.8454906040034 31.2837419640077
"8129" 1625.6 102.161024330197 34.2101775325856
"8130" 1625.8 104.784213044423 38.4910772050004
"8131" 1626 107.602683812913 42.9332226613126
"8132" 1626.2 111.473788088549 46.9097848327349
"8133" 1626.4 115.860252791125 51.213634505038
"8134" 1626.6 118.49213161267 55.8322081021895
"8135" 1626.8 120.710812343819 60.7511217573116
"8136" 1627 121.096226212725 66.4309050885616
"8137" 1627.2 120.544475831975 71.9362379317804
"8138" 1627.4 119.481544951412 75.5522075551039
"8139" 1627.6 116.495601714413 77.4378449696069
"8140" 1627.8 112.87435140571 81.6053353426208
"8141" 1628 109.53531583184 85.5121748320536
"8142" 1628.2 107.598047255091 90.5195616800661
"8143" 1628.4 105.139201481644 95.8206173980487
"8144" 1628.6 103.118775741297 100.846959239857
"8145" 1628.8 100.851855624912 105.630275344466
"8146" 1629 100.82189632822 108.321803764588
"8147" 1629.2 101.647657549172 110.882480621267
"8148" 1629.4 100.613342464424 113.47073854999
"8149" 1629.6 98.2073004230606 116.069055968503
"8150" 1629.8 95.3379184003521 119.19560183072
"8151" 1630 94.8352023857401 119.767288180246
"8152" 1630.2 94.8843949561057 120.268981178121
"8153" 1630.4 95.3056698550753 120.173260275106
"8154" 1630.6 95.1031490802046 120.369929319044
"8155" 1630.8 94.2364955610864 121.150678543128
"8156" 1631 93.7737061847529 121.579961175982
"8157" 1631.2 93.0467022886701 121.825881093856
"8158" 1631.4 91.9216479605083 122.740087133004
"8159" 1631.6 90.6429983126398 122.966755321432
"8160" 1631.8 90.2874586287875 123.11919972253
"8161" 1632 88.394087124137 124.233960695882
"8162" 1632.2 87.1684461823125 124.564136602
"8163" 1632.4 84.2176809582028 126.242295331216
"8164" 1632.6 83.1916555822351 126.376306808893
"8165" 1632.8 81.1186655369125 126.556384732022
"8166" 1633 78.4745911632792 127.258409441647
"8167" 1633.2 77.5673613784609 126.866286274151
"8168" 1633.4 75.3595021012739 126.5505318211
"8169" 1633.6 71.7919467621686 126.289587491402
"8170" 1633.8 66.9678910659125 125.482836264106
"8171" 1634 63.8207382800444 123.822173219918
"8172" 1634.2 59.8057116356878 121.975949594539
"8173" 1634.4 55.9417350612989 119.702478113394
"8174" 1634.6 52.212937444951 117.084898047088
"8175" 1634.8 48.4262328235289 113.850593608513
"8176" 1635 44.4804682507733 110.115063607951
"8177" 1635.2 42.7204543780011 105.973854495546
"8178" 1635.4 41.9546143366659 101.120765323554
"8179" 1635.6 42.775758986874 97.0670946405111
"8180" 1635.8 44.8670427264 92.3217917052554
"8181" 1636 47.2957944456772 87.1584390937039
"8182" 1636.2 50.5016909505499 83.0432905221595
"8183" 1636.4 52.9999294461574 78.9162445492396
"8184" 1636.6 56.4206673397766 75.1774169245813
"8185" 1636.8 60.1830314438057 72.2469323209406
"8186" 1637 63.7979260000387 68.6698504692707
"8187" 1637.2 66.5079445300268 65.4580393436804
"8188" 1637.4 69.7208797716228 62.8940835336729
"8189" 1637.6 72.4660967678855 60.2117616374966
"8190" 1637.8 74.7548815962116 57.6999254688224
"8191" 1638 77.1410140992181 55.719104191697
"8192" 1638.2 79.6945004364825 55.9121086386104
"8193" 1638.4 83.3750000351325 55.9471610157404
"8194" 1638.6 87.7359608596554 54.6826789666804
"8195" 1638.8 91.2783277604373 54.6369193544388
"8196" 1639 94.180434116495 57.0235374638338
"8197" 1639.2 96.736572944961 60.3283678426493
"8198" 1639.4 98.3774174467725 63.6820522357604
"8199" 1639.6 100.38819984277 67.561976809964
"8200" 1639.8 101.014135148663 71.9281239555929
"8201" 1640 100.245551702136 76.326762238174
"8202" 1640.2 98.9778799071734 81.1325479863782
"8203" 1640.4 96.862729877458 85.2520104896667
"8204" 1640.6 94.1702667003792 88.0040745100137
"8205" 1640.8 91.4463582621884 91.6492829754528
"8206" 1641 89.0671166101875 95.6420307611804
"8207" 1641.2 88.4690738600309 99.0130035208462
"8208" 1641.4 89.7379012145747 101.164095939078
"8209" 1641.6 91.5237881856532 102.024063705577
"8210" 1641.8 93.346427651475 104.760517200693
"8211" 1642 95.0426595088998 107.516947891002
"8212" 1642.2 96.0234156413356 108.271871603434
"8213" 1642.4 96.1611232857809 109.59021205832
"8214" 1642.6 97.6362244466048 110.893310064011
"8215" 1642.8 100.32797913883 111.241484086551
"8216" 1643 102.710624381654 110.288425989422
"8217" 1643.2 104.675614077552 108.525364412269
"8218" 1643.4 107.80870825176 106.253418262878
"8219" 1643.6 111.618656202858 104.986335399511
"8220" 1643.8 114.460104024934 104.183741609175
"8221" 1644 114.51105077453 103.399502538752
"8222" 1644.2 113.875946545305 100.571619036923
"8223" 1644.4 113.675220058946 96.2971294948085
"8224" 1644.6 113.879950845242 91.3330668250986
"8225" 1644.8 114.383471297605 86.8310016039727
"8226" 1645 115.277970298847 82.3114277029617
"8227" 1645.2 115.005452348499 78.2665504843238
"8228" 1645.4 115.538323344839 73.1285653799646
"8229" 1645.6 117.204278067614 67.7571219490226
"8230" 1645.8 120.136226915798 63.5922884763375
"8231" 1646 124.579903931855 60.2650945836804
"8232" 1646.2 126.895916080968 60.2124438937526
"8233" 1646.4 125.246773419657 59.7208951685253
"8234" 1646.6 123.829297800088 57.052696126734
"8235" 1646.8 122.069903355225 53.2213518553116
"8236" 1647 121.105751315206 47.9259240482478
"8237" 1647.2 122.472787111637 42.2225259504538
"8238" 1647.4 122.154731288094 42.3384198243107
"8239" 1647.6 121.53438092685 42.0524636332179
"8240" 1647.8 119.641482296469 41.0402241915175
"8241" 1648 116.785717760953 39.6830169951171
"8242" 1648.2 112.887034998535 37.7038691707702
"8243" 1648.4 109.704988868977 34.477935991603
"8244" 1648.6 109.273457344391 30.5563705018239
"8245" 1648.8 110.061464475791 28.1719091570683
"8246" 1649 111.195743385824 27.8000258135157
"8247" 1649.2 112.398595175 27.6430660182998
"8248" 1649.4 112.619617704845 27.5565330982419
"8249" 1649.6 112.429762010276 27.1569244994319
"8250" 1649.8 111.910811286136 25.2608656308241
"8251" 1650 111.233811095852 22.2275610264925
"8252" 1650.2 110.1194624862 19.283762750716
"8253" 1650.4 107.782761736042 17.5883019455707
"8254" 1650.6 103.837798861913 16.6222885844504
"8255" 1650.8 100.737610840192 15.0254580707504
"8256" 1651 96.8701652301825 12.9495784029404
"8257" 1651.2 93.4175442662949 9.77363448119214
"8258" 1651.4 91.514638444796 7.24311190650368
"8259" 1651.6 89.7235372837562 8.68373656212412
"8260" 1651.8 85.9302534161 9.89271901406163
"8261" 1652 81.8948450462529 10.9288047180889
"8262" 1652.2 77.4193756776178 12.6129935886277
"8263" 1652.4 73.0281680890189 13.576377884291
"8264" 1652.6 68.8589884493459 13.9267175086137
"8265" 1652.8 64.8644566996428 14.4776169854939
"8266" 1653 61.4428711541546 14.7858310013646
"8267" 1653.2 57.9589605687104 16.6051352935144
"8268" 1653.4 54.7411026284925 18.9824819778704
"8269" 1653.6 52.5039338439228 22.3697140363628
"8270" 1653.8 51.7617762082028 25.5829241607643
"8271" 1654 51.8180391791299 27.9570758692369
"8272" 1654.2 51.090596300995 29.7616299924144
"8273" 1654.4 49.641736852637 32.9825285777498
"8274" 1654.6 47.0490532027425 35.8660436288204
"8275" 1654.8 44.9962270624277 39.9425839464016
"8276" 1655 42.1958459339218 43.9155690626635
"8277" 1655.2 39.1226918149428 46.8743783911895
"8278" 1655.4 36.6229183608525 49.6299437152004
"8279" 1655.6 33.0681903106701 52.4685961553713
"8280" 1655.8 30.7847502144225 52.3562397142004
"8281" 1656 28.039897074589 50.5917076314863
"8282" 1656.2 24.0399521515293 48.7675751596822
"8283" 1656.4 20.4094320462554 44.8791411090518
"8284" 1656.6 17.477760938702 40.9705716714593
"8285" 1656.8 18.8144109209735 38.0411908687194
"8286" 1657 21.4893343272573 33.6449853415562
"8287" 1657.2 23.1009378734642 28.0536163715218
"8288" 1657.4 25.6980914868473 23.8125979452912
"8289" 1657.6 28.9981292392833 24.0699778680107
"8290" 1657.8 33.9234525764458 22.9494590291137
"8291" 1658 39.4015389228147 21.687441747313
"8292" 1658.2 45.0101951467327 20.0046022932579
"8293" 1658.4 49.6585507436378 16.910283023654
"8294" 1658.6 53.8570037831025 13.0274725743404
"8295" 1658.8 58.7732668726701 9.17438624340159
"8296" 1659 63.776742753719 8.54671506102231
"8297" 1659.2 69.2609384759241 9.71298500665247
"8298" 1659.4 75.1342154868803 10.5694508022159
"8299" 1659.6 81.4739722836493 10.4360564826593
"8300" 1659.8 87.0779884348803 11.9095655789901
"8301" 1660 92.2229124153792 15.4846009366137
"8302" 1660.2 97.9491688392277 18.5928417857152
"8303" 1660.4 103.289971722396 21.8107679826101
"8304" 1660.6 107.81123026471 24.7467335276102
"8305" 1660.8 112.008738474076 28.7062975355865
"8306" 1661 113.943756203444 34.0642540766241
"8307" 1661.2 117.088007386376 39.8308569530804
"8308" 1661.4 120.2467174937 45.6666253295834
"8309" 1661.6 121.972038866923 51.3631685126987
"8310" 1661.8 123.961798194737 57.2695149543422
"8311" 1662 124.061280276987 63.6399562367485
"8312" 1662.2 122.990128633974 70.1059925814453
"8313" 1662.4 123.182856480737 76.8996491798371
"8314" 1662.6 123.541673939171 83.6098939950868
"8315" 1662.8 122.197371303719 90.3481586070546
"8316" 1663 118.826404111201 96.0439486249505
"8317" 1663.2 115.488421702493 101.944339284829
"8318" 1663.4 111.709209866544 106.762448651838
"8319" 1663.6 108.654255126813 109.178306768914
"8320" 1663.8 103.605970970841 110.88332363178
"8321" 1664 98.0007940699904 114.043770044969
"8322" 1664.2 92.0498142567125 117.25766332468
"8323" 1664.4 86.2062240650184 119.45702816421
"8324" 1664.6 80.0250924639243 121.789271296127
"8325" 1664.8 73.7706487015125 124.17077103643
"8326" 1665 67.5606383789783 125.835246488451
"8327" 1665.2 62.6114234874239 126.991779266564
"8328" 1665.4 57.0260573336284 126.876708331542
"8329" 1665.6 51.0549984492174 125.33965857189
"8330" 1665.8 44.9783993464315 123.455672962913
"8331" 1666 39.4674905095835 120.674757633201
"8332" 1666.2 33.6540978065747 118.316603006145
"8333" 1666.4 29.0807351867892 114.666881843047
"8334" 1666.6 25.2324198099995 110.474097006672
"8335" 1666.8 21.6481590245647 105.377108834628
"8336" 1667 18.5177164551125 100.44810113656
"8337" 1667.2 15.9033722522372 95.1215560704622
"8338" 1667.4 14.2802735309525 89.7973714338004
"8339" 1667.6 14.8614112581852 83.9837011728778
"8340" 1667.8 14.8209467535619 78.6272123733583
"8341" 1668 15.3804178769369 72.8038396782682
"8342" 1668.2 16.6444097157644 67.2553752245026
"8343" 1668.4 16.9371138937875 60.9985980310304
"8344" 1668.6 17.5127289103831 54.9560722349274
"8345" 1668.8 18.4757502154823 48.6555419757571
"8346" 1669 19.0425539620361 42.6595531549321
"8347" 1669.2 19.8207832914009 36.6408189103967
"8348" 1669.4 23.0733965809777 30.4590027875739
"8349" 1669.6 26.7640022458061 24.9663287980463
"8350" 1669.8 30.1698005910614 20.437694258674
"8351" 1670 37.1377737066544 17.3747211530223
"8352" 1670.2 43.4170751816937 16.1283097141554
"8353" 1670.4 50.1331543847168 14.6007655014652
"8354" 1670.6 55.5102661379976 13.8539794525782
"8355" 1670.8 62.5007783575943 14.1647274767804
"8356" 1671 69.7656629899799 15.9829874889545
"8357" 1671.2 77.3922996816598 18.2070925804782
"8358" 1671.4 82.8312324258487 19.3024281435889
"8359" 1671.6 89.0211548612028 20.5826208999255
"8360" 1671.8 95.14380424759 21.2526782883126
"8361" 1672 98.9212527746222 20.7459473883449
"8362" 1672.2 99.0999500850004 20.9933071728628
"8363" 1672.4 99.4660978940136 22.4245728991118
"8364" 1672.6 101.25651860754 25.111344542674
"8365" 1672.8 103.208965707381 28.7698846142804
"8366" 1673 105.310084299363 33.6318504774892
"8367" 1673.2 108.464881978228 38.4516221138347
"8368" 1673.4 112.024635243749 43.0292870113824
"8369" 1673.6 115.278505286288 47.6429932264054
"8370" 1673.8 118.041314178131 53.4242012599991
"8371" 1674 120.760689432736 58.4842199983392
"8372" 1674.2 125.009132146796 61.4135924636105
"8373" 1674.4 127.394884636822 66.6469089697955
"8374" 1674.6 127.404929017402 71.4252300697591
"8375" 1674.8 125.222559525644 73.8079733046824
"8376" 1675 125.157094903782 74.2829409578347
"8377" 1675.2 127.270962091412 75.3481649186241
"8378" 1675.4 126.963154478622 76.2643898748933
"8379" 1675.6 124.487702667749 75.5222842239538
"8380" 1675.8 120.665348982397 74.7154002498577
"8381" 1676 115.244281980784 74.187585146419
"8382" 1676.2 109.4713571167 74.1963491170986
"8383" 1676.4 103.204416963155 73.5944396108258
"8384" 1676.6 97.2695351381312 72.0822895031554
"8385" 1676.8 91.2830912362654 70.6380017417804
"8386" 1677 86.0901464762654 68.2820848911039
"8387" 1677.2 80.5919525683982 65.9216951258232
"8388" 1677.4 75.3544968533125 62.3719464577375
"8389" 1677.6 69.7193955346212 60.4002119813192
"8390" 1677.8 63.6483011280825 61.2128070023804
"8391" 1678 57.4444931137244 61.5201419261715
"8392" 1678.2 51.5887854305279 62.6426144370208
"8393" 1678.4 45.1114174895947 61.6346730988878
"8394" 1678.6 41.2726125128936 57.8258802478275
"8395" 1678.8 41.0189034621549 54.1917096439167
"8396" 1679 40.3501151218519 49.2033354350683
"8397" 1679.2 40.7917019896032 43.8387931330536
"8398" 1679.4 42.8731798204444 39.2524512973655
"8399" 1679.6 47.1201507258537 35.1541519956921
"8400" 1679.8 52.2023635755302 31.5572740810451
"8401" 1680 57.5550094945001 27.7620785822494
"8402" 1680.2 63.0056742140325 24.8128607071604
"8403" 1680.4 68.7657514866095 22.4714720682501
"8404" 1680.6 75.2779410697373 20.8479670796309
"8405" 1680.8 81.560921821418 20.3384825451595
"8406" 1681 87.6809078362599 20.234323306133
"8407" 1681.2 92.8809503644737 19.4543775856273
"8408" 1681.4 97.3091430528197 17.1700773372391
"8409" 1681.6 98.2182907823411 18.6008433370057
"8410" 1681.8 99.6572021096465 22.3146123248548
"8411" 1682 102.743965816721 26.6733712776634
"8412" 1682.2 107.144157839423 30.5432200057272
"8413" 1682.4 111.444910494381 34.6409506182059
"8414" 1682.6 114.755153822194 39.6101568007804
"8415" 1682.8 118.22387864235 44.1418125014991
"8416" 1683 120.40688351237 49.842743962174
"8417" 1683.2 122.0212194981 55.9030209852804
"8418" 1683.4 123.859951198654 62.5868434344417
"8419" 1683.6 124.471287525152 71.1290736919108
"8420" 1683.8 122.667522540137 78.1849931442599
"8421" 1684 120.612584056337 84.5232279011895
"8422" 1684.2 117.760357076355 90.7982432080698
"8423" 1684.4 114.467813230684 96.6775152353347
"8424" 1684.6 111.759990157708 102.831308716985
"8425" 1684.8 109.787587698636 108.8765819466
"8426" 1685 107.659195270595 108.478532006892
"8427" 1685.2 103.054107503315 107.689979247354
"8428" 1685.4 97.5803004261125 108.14923821564
"8429" 1685.6 92.3970924375375 109.010617927705
"8430" 1685.8 86.7642385901828 110.17455684697
"8431" 1686 81.7381096618554 110.386284633323
"8432" 1686.2 76.6667972687042 110.369438473239
"8433" 1686.4 71.6854006806558 111.379811255794
"8434" 1686.6 67.3523687067971 111.807068613127
"8435" 1686.8 62.6740950745421 110.597230841762
"8436" 1687 58.6014800636903 107.688220119725
"8437" 1687.2 55.3622633580985 103.625277583501
"8438" 1687.4 53.561979608925 99.1764787884554
"8439" 1687.6 53.5100712365878 94.4892981857219
"8440" 1687.8 53.4265239358654 89.6556345885863
"8441" 1688 55.0688848830849 84.9118848170045
"8442" 1688.2 56.9686191365609 79.9532030633243
"8443" 1688.4 59.9637177573397 75.4799185610862
"8444" 1688.6 63.4369457055858 72.1284025955477
"8445" 1688.8 67.7380098155144 68.9761333762318
"8446" 1689 72.1103488629681 66.8586919442248
"8447" 1689.2 75.9887779632839 64.1264199373661
"8448" 1689.4 79.0246105624425 63.0822671159804
"8449" 1689.6 81.813603732736 61.8290873584568
"8450" 1689.8 84.3345820418554 58.7962330658518
"8451" 1690 85.7066070239028 56.7399421796105
"8452" 1690.2 87.8175642773125 52.9022407632518
"8453" 1690.4 89.0267785571411 48.9110917905661
"8454" 1690.6 90.8974387210007 44.8641950285451
"8455" 1690.8 91.6619170193368 40.3831974411895
"8456" 1691 92.1385480700873 36.1282369222609
"8457" 1691.2 94.2357042753144 32.642753696972
"8458" 1691.4 95.9815028878822 32.2711882782198
"8459" 1691.6 99.1130059401246 32.837691342947
"8460" 1691.8 103.310636287791 33.9392250799167
"8461" 1692 106.369359432413 36.4321275968926
"8462" 1692.2 109.348233066398 38.2444380365477
"8463" 1692.4 111.975253789019 38.8091174495038
"8464" 1692.6 112.882638019689 37.4915458268868
"8465" 1692.8 112.059961398579 37.758006503047
"8466" 1693 110.505882325715 39.0116841835221
"8467" 1693.2 108.788406199779 41.367103111247
"8468" 1693.4 107.180400392869 44.9436249285991
"8469" 1693.6 106.207770459827 49.5858589288336
"8470" 1693.8 106.4552105353 54.6257240886675
"8471" 1694 106.673146700872 59.8886060885804
"8472" 1694.2 105.139969100973 64.3022157296743
"8473" 1694.4 102.966309617536 69.2208676828942
"8474" 1694.6 101.405593101872 74.7036005857702
"8475" 1694.8 100.070180782091 79.2617064544067
"8476" 1695 100.584571703442 84.0610002780333
"8477" 1695.2 101.839442440877 87.9230893000661
"8478" 1695.4 100.931747082759 91.1151810309727
"8479" 1695.6 98.8720454351625 92.5967395840661
"8480" 1695.8 96.0528075271057 94.532923979769
"8481" 1696 93.2643863366903 97.3744548325026
"8482" 1696.2 91.4404862579255 100.923154420839
"8483" 1696.4 91.7046998028708 102.76934744428
"8484" 1696.6 93.3329043578292 103.624019602697
"8485" 1696.8 95.0081494329631 104.642751566559
"8486" 1697 97.3698007010196 105.472460654173
"8487" 1697.2 99.0946002105911 105.908297089388
"8488" 1697.4 99.002290559419 105.718198218709
"8489" 1697.6 97.453634678926 104.727227968659
"8490" 1697.8 95.253434356255 103.932424798061
"8491" 1698 91.1700095771817 103.368533378127
"8492" 1698.2 86.1271241014914 103.497042992886
"8493" 1698.4 80.6174477673555 103.824369765774
"8494" 1698.6 74.5436744024948 104.677261642496
"8495" 1698.8 68.415923739374 105.500636659396
"8496" 1699 62.4418484583098 106.439976891075
"8497" 1699.2 56.599852293525 108.557858056443
"8498" 1699.4 50.8748203729904 110.270454988839
"8499" 1699.6 44.511913725372 111.674545958388
"8500" 1699.8 39.6292006314958 110.829230457197
"8501" 1700 36.7813031760325 107.58840018156
"8502" 1700.2 32.3776860195525 102.89397811852
"8503" 1700.4 28.3198926906973 97.9872369216221
"8504" 1700.6 23.839534905193 93.4125475870853
"8505" 1700.8 18.9627856880756 88.7102961823565
"8506" 1701 14.845896075935 83.5714974481118
"8507" 1701.2 11.6175241858713 78.1001830586309
"8508" 1701.4 8.53387863766508 73.2257746009196
"8509" 1701.6 9.18772570297917 70.4259564974137
"8510" 1701.8 9.28932251996933 66.101551418769
"8511" 1702 9.14824376341813 60.1288527183478
"8512" 1702.2 9.60798049387842 54.4749611762804
"8513" 1702.4 11.5461881148125 48.857925927547
"8514" 1702.6 13.4307439980637 43.0263294728385
"8515" 1702.8 15.6702517450458 37.018011874747
"8516" 1703 19.6576515871061 31.801894296732
"8517" 1703.2 23.6235537546222 26.9649175243126
"8518" 1703.4 27.9714159456408 21.4630726666499
"8519" 1703.6 33.1802472564932 18.2751107686675
"8520" 1703.8 39.9276810748283 16.0731346760804
"8521" 1704 46.6190857523319 14.6903037407965
"8522" 1704.2 53.3166553028038 12.5560435022152
"8523" 1704.4 59.430090836964 10.2037687094556
"8524" 1704.6 65.6455638950671 9.94278308363089
"8525" 1704.8 72.4853948734125 9.38965249043662
"8526" 1705 79.5161552398812 10.6838316923429
"8527" 1705.2 86.3032345795577 12.5419322392804
"8528" 1705.4 92.4312747201997 15.2005542241208
"8529" 1705.6 98.8458713184287 18.3714315182481
"8530" 1705.8 104.675370597396 22.2368250775062
"8531" 1706 108.809279801265 27.1050876176921
"8532" 1706.2 113.802745132428 32.2357818366743
"8533" 1706.4 117.99928043551 37.4225619012391
"8534" 1706.6 121.772549992589 42.993207578251
"8535" 1706.8 124.511875590706 48.7051712638165
"8536" 1707 126.423174518852 52.6928369518258
"8537" 1707.2 127.337285027206 54.3945269775521
"8538" 1707.4 125.35104475682 57.0045141650433
"8539" 1707.6 124.037542580694 62.9216103874679
"8540" 1707.8 124.04656730931 69.0085828502498
"8541" 1708 123.079232817337 75.8801221150379
"8542" 1708.2 121.570406981122 81.8041312119704
"8543" 1708.4 119.920405228684 88.4181930396065
"8544" 1708.6 117.780855542513 94.4606358282804
"8545" 1708.8 115.592360790732 100.486385293142
"8546" 1709 113.121598746706 106.122183517585
"8547" 1709.2 111.614515865271 107.658900051183
"8548" 1709.4 108.427358847242 108.452081312326
"8549" 1709.6 104.331430529506 111.450924570664
"8550" 1709.8 99.4069951122772 114.114404408186
"8551" 1710 94.7451523157971 117.843866896627
"8552" 1710.2 89.608835165833 121.224955099849
"8553" 1710.4 84.0455980380034 123.389173839314
"8554" 1710.6 79.3357545026458 125.536082762914
"8555" 1710.8 76.6946760586817 126.788143592456
"8556" 1711 75.2189032956903 127.065597326021
"8557" 1711.2 71.9603487180897 126.300289222268
"8558" 1711.4 66.652051515211 125.469104109728
"8559" 1711.6 61.4253076956511 124.69036056611
"8560" 1711.8 55.6540577237421 123.955676904042
"8561" 1712 50.1813952138195 123.162222666036
"8562" 1712.2 43.9314111166903 120.670582019725
"8563" 1712.4 39.0006379428375 117.06292789618
"8564" 1712.6 33.7917319913235 113.461122751513
"8565" 1712.8 28.5577030444888 109.040488362077
"8566" 1713 24.8783101177654 104.67660914106
"8567" 1713.2 21.8271368761208 99.8050414771137
"8568" 1713.4 20.0611001022891 94.5904594472804
"8569" 1713.6 19.3713067500375 89.3975146872803
"8570" 1713.8 18.840652707375 85.1165808507554
"8571" 1714 17.173660164289 81.0918577446686
"8572" 1714.2 14.7486046886102 75.8098124242687
"8573" 1714.4 14.6018937141103 69.8312406808518
"8574" 1714.6 13.9237510131194 63.4865110054873
"8575" 1714.8 12.9883715922532 57.4109722521265
"8576" 1715 10.7583637321441 51.2526022962593
"8577" 1715.2 10.5768384262792 46.313382995147
"8578" 1715.4 13.4715025761218 40.8706535666525
"8579" 1715.6 16.9942645086734 35.7507263881173
"8580" 1715.8 21.2824070988806 30.1164593858229
"8581" 1716 26.5955678094995 25.9123538699869
"8582" 1716.2 32.1587624009862 21.8004061205962
"8583" 1716.4 38.2565863264437 18.7004401655929
"8584" 1716.6 44.6382285979125 15.9504927891953
[truncated: 19,766 more chars]
