# Supplementary material for: Adaptive switch to sexually dimorphic movements by partner-seeking termites
Source: Sci Adv. 2019 Jun 19;5(6):eaau6108. doi: 10.1126/sciadv.aau6108 (PMC6584256; doi:10.1126/sciadv.aau6108)
Supplement: Data file S1 [file aau6108_Data_file_S1.zip › Dataset/CfExperimetns/170630_173_F_02_set1_tandem-position_5FPS.txt]

"time" "x" "y"
"1" 0 83.9212251525968 23.0349183095538
"2" 0.2 84.2304100328449 24.3337809386485
"3" 0.4 84.0473723839263 24.7996944625536
"4" 0.6 84.1143680769249 25.469184090172
"5" 0.8 84.2882580632874 26.458649922522
"6" 1 84.6229425342705 28.3912865269932
"7" 1.2 84.9987364105529 30.585315464009
"8" 1.4 84.467429283259 32.7653242511158
"9" 1.6 83.6996560699601 35.5232833472313
"10" 1.8 82.7107626335575 38.5750302434901
"11" 2 81.3987114461777 41.0564351329266
"12" 2.2 79.343217026096 44.1974639003437
"13" 2.4 77.0743582144839 46.9051040425008
"14" 2.6 74.6279538903718 49.0865615386784
"15" 2.8 71.5557397250702 50.7668858264746
"16" 3 67.993290271842 52.9344821105578
"17" 3.2 64.8404312525741 55.1228123353929
"18" 3.4 61.3599022237479 55.5867338647975
"19" 3.6 57.4658570542427 56.1821878903726
"20" 3.8 53.2527647592574 55.4744591069853
"21" 4 49.4466252642581 54.0371929221671
"22" 4.2 46.8969920666743 52.0972642918722
"23" 4.4 45.8874634155706 50.3901926908174
"24" 4.6 44.805139992904 49.6413189562067
"25" 4.8 44.6896291871568 48.9332243683563
"26" 5 44.0709632051777 47.2069716548767
"27" 5.2 44.1259132027684 45.6212890116055
"28" 5.4 44.0015218793833 44.5789088207658
"29" 5.6 44.3212044485932 42.2121426112104
"30" 5.8 44.3816667999273 38.642549738447
"31" 6 44.3248021643285 34.2141608524591
"32" 6.2 45.1277544577233 31.9791974538329
"33" 6.4 45.1364335648261 30.0068511763127
"34" 6.6 44.1983503533841 29.1752009854654
"35" 6.8 44.2879362125707 29.3210954794245
"36" 7 44.0501506168636 30.1614663839708
"37" 7.2 43.2327599417456 31.1946035951297
"38" 7.4 43.4971347676913 31.2045565552701
"39" 7.6 43.1311944458314 32.3808246252671
"40" 7.8 42.5926599045208 33.8691200315099
"41" 8 42.9783113166635 35.6092941184768
"42" 8.2 42.6685534527154 36.164970023926
"43" 8.4 42.7492369618057 37.4323838068059
"44" 8.6 42.9736914665884 38.8825687133099
"45" 8.8 43.1674583982777 39.8670569829994
"46" 9 43.571681939255 40.2447256928175
"47" 9.2 44.173211355786 40.4831442186133
"48" 9.4 44.6796962742098 40.8442671754356
"49" 9.6 45.2660613061989 41.9015436225783
"50" 9.8 46.6398651873293 42.9629014596007
"51" 10 48.0039128608886 45.080509922716
"52" 10.2 50.0232782700492 47.6591259870907
"53" 10.4 52.5842685226132 51.0283854959067
"54" 10.6 55.1581062275798 53.2601807278288
"55" 10.8 57.0235729805035 54.7585795001
"56" 11 60.0334656952069 56.7032967195106
"57" 11.2 64.0371740767913 59.4984862014079
"58" 11.4 67.9677043240879 62.2452289712785
"59" 11.6 71.1120213238206 65.3239294410504
"60" 11.8 74.7699486786509 68.3738092756535
"61" 12 77.700953219513 71.832280343917
"62" 12.2 80.1891557126983 75.5264238904889
"63" 12.4 83.2281803761136 80.2852873652185
"64" 12.6 85.5241368052228 84.5142109498228
"65" 12.8 86.4539452616464 88.9663412881899
"66" 13 87.6857650724167 93.4168059593388
"67" 13.2 89.2605424343069 97.2759535960354
"68" 13.4 91.7775552135838 98.7442035983466
"69" 13.6 91.9013221786909 98.9025275301386
"70" 13.8 90.6916096995077 99.2891885070788
"71" 14 89.5535108408105 99.1852650987281
"72" 14.2 87.9894983823345 99.2389268021404
"73" 14.4 85.3426233343864 99.3180458552734
"74" 14.6 82.1034418574314 99.8796738036644
"75" 14.8 79.060185701088 100.727918969356
"76" 15 75.2848978164746 101.483803583652
"77" 15.2 71.4418021441951 101.585887953134
"78" 15.4 66.6434916537184 101.760706552514
"79" 15.6 61.8048425451242 102.087058289007
"80" 15.8 57.3408239018985 102.708119473222
"81" 16 52.6872572734199 103.513852150016
"82" 16.2 48.2422749150215 104.517285310649
"83" 16.4 44.1992529550238 106.005138332704
"84" 16.6 40.6606054619986 107.121701488021
"85" 16.8 40.2804816997817 106.584330415881
"86" 17 41.0385292581028 105.185312990522
"87" 17.2 42.2750081298635 103.657419889174
"88" 17.4 43.225099854757 101.372477732344
"89" 17.6 43.7413649842192 98.2094623493113
"90" 17.8 44.6744392432971 94.984776097218
"91" 18 46.0080978662826 91.1364008607891
"92" 18.2 47.9920934703729 87.4625902053585
"93" 18.4 50.3950911951675 83.2729635396823
"94" 18.6 52.413300032215 79.0737708625829
"95" 18.8 54.8029078663804 76.1780975167742
"96" 19 57.7362487700002 72.6936239125969
"97" 19.2 59.6455999528864 70.4313202473724
"98" 19.4 61.8765976476213 67.4305387260602
"99" 19.6 65.2302497464029 64.258077887276
"100" 19.8 69.1481460901742 60.911235164094
"101" 20 73.4762897738283 57.4825840042629
"102" 20.2 78.260809099863 54.8516650442289
"103" 20.4 82.641897887021 52.1794037105841
"104" 20.6 86.7222136457459 49.9622879424236
"105" 20.8 91.3496748860026 48.2864323463965
"106" 21 96.2180082319179 46.0410825556341
"107" 21.2 100.880275009845 44.4012412760248
"108" 21.4 105.297237565718 43.6210008813666
"109" 21.6 107.536660972303 45.2829919735012
"110" 21.8 108.152036166986 47.6393007820851
"111" 22 109.850391361707 50.0018624787781
"112" 22.2 112.634483049001 52.0598795483223
"113" 22.4 113.613145514643 51.792412517147
"114" 22.6 113.292013097094 51.967603699144
"115" 22.8 112.062932750724 53.1924874810069
"116" 23 111.064223248478 55.7239851052571
"117" 23.2 109.951865210466 59.2603851870482
"118" 23.4 108.367283489811 62.1208718263123
"119" 23.6 106.885015609896 65.7825130850968
"120" 23.8 105.161200137862 69.6595340240373
"121" 24 103.539985537946 73.5819222770784
"122" 24.2 102.612782194397 77.9156727376345
"123" 24.4 101.786987133935 82.3545206107316
"124" 24.6 101.397625235338 86.7807633748451
"125" 24.8 100.097549847452 90.9041320064661
"126" 25 97.4174727733293 94.0653507634975
"127" 25.2 94.2688938663071 98.1350883898497
"128" 25.4 90.9689849979872 101.66864037363
"129" 25.6 87.8155555618853 104.114796064811
"130" 25.8 85.2078963703228 105.909245212298
"131" 26 83.4805265469403 108.66483174956
"132" 26.2 83.4188718428885 111.826956669833
"133" 26.4 82.7135670674699 115.051933442344
"134" 26.6 81.7953187026411 117.927371437522
"135" 26.8 82.0807437187074 117.912677010266
"136" 27 82.6667452876086 117.648093777005
"137" 27.2 83.6147160904383 117.29424039882
"138" 27.4 83.9946543282142 116.516251266287
"139" 27.6 83.5697117629047 116.508805789802
"140" 27.8 83.5575284726918 116.494716650397
"141" 28 83.4968293815674 116.044830144644
"142" 28.2 83.9222123231774 116.120261243162
"143" 28.4 84.283578049111 116.375838818739
"144" 28.6 84.3259424650074 116.193514555143
"145" 28.8 84.3231537718395 116.543580647376
"146" 29 84.3637740003458 116.670127156228
"147" 29.2 84.3836680585923 116.798530899869
"148" 29.4 84.4663527664139 116.569399834725
"149" 29.6 84.6092135874868 116.483933087962
"150" 29.8 84.4922833587832 116.620343820892
"151" 30 84.0243180049907 116.135932490633
"152" 30.2 83.8198800165702 115.365452781643
"153" 30.4 83.4694047799084 114.129056566313
"154" 30.6 82.8504125575606 113.006837372038
"155" 30.8 82.7721812113161 111.840526019102
"156" 31 82.629949924651 110.659199910379
"157" 31.2 82.469553067682 107.97336818227
"158" 31.4 82.6936333250509 104.72148937041
"159" 31.6 82.6700423584473 102.93674499476
"160" 31.8 82.7193630569872 100.309998648542
"161" 32 82.1899915198275 97.2025468539137
"162" 32.2 81.1511332254796 93.5112877579365
"163" 32.4 80.1236749597664 89.6032342109907
"164" 32.6 79.2654554330872 85.7740484516812
"165" 32.8 78.9357930409364 81.9365268689503
"166" 33 78.8079075593008 77.6350155556343
"167" 33.2 78.7425378373893 72.6938529455164
"168" 33.4 78.6448017887111 68.9265752951637
"169" 33.6 79.4620534882746 64.7078293867831
"170" 33.8 80.8556213397595 59.7409357527459
"171" 34 82.4835757005491 54.6928508426611
"172" 34.2 84.6349185312124 49.838398482934
"173" 34.4 86.8748359696765 45.5558024594847
"174" 34.6 89.7276942671411 41.149986588379
"175" 34.8 92.4997069409172 36.6681620071238
"176" 35 95.2997237888773 32.7176787392203
"177" 35.2 97.3854361827192 33.1099357038617
"178" 35.4 97.4585257331202 33.1842043373425
"179" 35.6 96.2545990399622 32.2447092035088
"180" 35.8 95.9030183095432 32.0711158952126
"181" 36 95.4736500309536 32.5995164425802
"182" 36.2 95.3901314369528 33.4713708296746
"183" 36.4 95.7952872586315 34.6799773232696
"184" 36.6 96.8913750222344 35.2252224896211
"185" 36.8 97.9157085001446 36.3551244619864
"186" 37 99.4619755676642 37.6614903971622
"187" 37.2 100.926304066469 39.3285515858521
"188" 37.4 102.725149129425 42.1639569951771
"189" 37.6 104.576265499464 45.0363644252036
"190" 37.8 106.09688649998 47.6477475382588
"191" 38 106.081952377059 50.5507406784296
"192" 38.2 106.602837543539 54.1057203215896
"193" 38.4 107.937798796233 57.6147861870228
"194" 38.6 108.885443924164 61.4903039422699
"195" 38.8 108.745301881527 65.5240061339385
"196" 39 107.737595323512 69.6268011422444
"197" 39.2 107.525269361459 73.5112113792516
"198" 39.4 106.872686734954 76.5050539534354
"199" 39.6 105.960474691187 80.7916372473161
"200" 39.8 105.348232463186 83.9081688430714
"201" 40 104.224982074349 86.5884115196438
"202" 40.2 102.921377245207 91.2077976382711
"203" 40.4 101.960996182201 95.5053110870233
"204" 40.6 102.024392059459 98.9078863431129
"205" 40.8 101.476258305681 99.8747745252169
"206" 41 99.8812599575923 100.600045194857
"207" 41.2 98.1580923771336 102.852533523752
"208" 41.4 95.7120379162281 106.172048354064
"209" 41.6 93.7411485867094 110.238645985914
"210" 41.8 93.596685346837 110.64751074962
"211" 42 94.1039704413731 108.785707156179
"212" 42.2 93.29820142997 107.876711462856
"213" 42.4 92.5363940235087 106.821829334367
"214" 42.6 90.6646303892041 105.42711438163
"215" 42.8 87.9097824694598 103.925810668764
"216" 43 85.5754221324667 102.67089399252
"217" 43.2 82.9919032579279 100.791868367165
"218" 43.4 80.5838957907789 98.2011149633901
"219" 43.6 79.1278676221913 94.9906383120524
"220" 43.8 77.501085123649 92.5865607513685
"221" 44 76.2168056745752 89.4934829567277
"222" 44.2 74.3492056371665 85.5357508042235
"223" 44.4 72.2786833091714 83.3974606530901
"224" 44.6 70.566429867129 81.0770297524304
"225" 44.8 68.2058074150555 77.5233519588468
"226" 45 65.6918108940572 75.0502089177746
"227" 45.2 63.6473407747972 71.6314563810081
"228" 45.4 59.9679549047897 67.5458689523578
"229" 45.6 56.5609472532676 64.8362388540317
"230" 45.8 52.9938175987635 62.1320297885922
"231" 46 49.0339350733495 60.4287358154168
"232" 46.2 45.7452028067306 57.3999932405723
"233" 46.4 43.9250662965049 53.1246911064046
"234" 46.6 44.1700994921216 49.4144904794926
"235" 46.8 45.6957490153285 44.9833057370979
"236" 47 47.3558010268828 40.3109426430807
"237" 47.2 49.0272626085767 36.2060100538461
"238" 47.4 51.9422764941235 33.8467158562699
"239" 47.6 55.8000819359859 30.6391087029562
"240" 47.8 58.8296911575074 26.8244661393098
"241" 48 61.1785791433382 24.063028715988
"242" 48.2 64.984856311492 21.4755221043414
"243" 48.4 69.8119299593341 20.7565858013014
"244" 48.6 74.3803023722794 20.4619478955309
"245" 48.8 78.4657242915336 20.037150909238
"246" 49 83.0562096661988 19.385621921647
"247" 49.2 86.3788337347772 18.5684691424609
"248" 49.4 90.4620511919019 18.9449941168862
"249" 49.6 91.9765773624535 21.6639066826448
"250" 49.8 92.2127829035982 23.3278711855557
"251" 50 94.2810732742538 26.8250241289314
"252" 50.2 96.6644009050958 31.6196033352867
"253" 50.4 99.4251939589972 36.3161733254609
"254" 50.6 102.183706444117 40.8683554904579
"255" 50.8 103.379827667996 43.274524194808
"256" 51 104.610274601249 46.9488134034885
"257" 51.2 106.175126144388 51.399269214404
"258" 51.4 106.514752289932 55.7111664669521
"259" 51.6 107.412354758263 60.7158349994345
"260" 51.8 109.189349023506 65.7325321988729
"261" 52 110.351995188234 70.517217484381
"262" 52.2 110.456772889793 75.4287743884314
"263" 52.4 109.939025164752 79.2663699134307
"264" 52.6 109.689283106723 84.5725433161444
"265" 52.8 111.451215147834 87.9197029832682
"266" 53 113.541028497859 88.6852616102487
"267" 53.2 113.120484021304 88.0093011838211
"268" 53.4 112.672669566678 88.0806271868348
"269" 53.6 112.407153121163 88.9068709569114
"270" 53.8 111.173397130865 88.2917243558737
"271" 54 110.426067058797 87.812247321334
"272" 54.2 109.332258251157 88.0579183780814
"273" 54.4 106.376377752911 88.640540499536
"274" 54.6 103.750869775263 89.1285964827162
"275" 54.8 101.426718796376 89.31184434086
"276" 55 97.1872769273183 89.9062479409417
"277" 55.2 93.0417036609242 89.9591861676899
"278" 55.4 88.6540819285126 89.2325195647054
"279" 55.6 83.6978929516939 88.7210634659622
"280" 55.8 79.061926930654 88.0401726283715
"281" 56 74.7834353537271 86.3807108990737
"282" 56.2 69.3475711842476 84.7871441892443
"283" 56.4 64.8384815773825 82.3680722523682
"284" 56.6 60.4246460014816 79.7150683428709
"285" 56.8 56.694679174693 76.338276811416
"286" 57 53.2376043553179 73.2089561564391
"287" 57.2 49.3379433271089 68.9690323947769
"288" 57.4 45.4805356931642 64.5485948086893
"289" 57.6 40.149873594656 62.0432482567913
"290" 57.8 35.8236380030106 58.984560887876
"291" 58 33.0696546452195 55.507478921585
"292" 58.2 31.7214389702242 51.7506786516217
"293" 58.4 31.2492020821534 46.3432706975182
"294" 58.6 31.7847547305984 41.7219439053029
"295" 58.8 33.5923384282256 37.8929519253831
"296" 59 36.7191353112296 34.7072884733026
"297" 59.2 40.3372972201719 30.467611261542
"298" 59.4 44.0778083851657 26.6267006534755
"299" 59.6 48.5190399148639 22.8711340110337
"300" 59.8 52.7295907420796 20.2506802272569
"301" 60 58.2671202202065 17.7455497704231
"302" 60.2 64.4654943451626 16.6929821864228
"303" 60.4 70.4466670495024 16.1794872354762
"304" 60.6 76.332074787568 17.1700618372303
"305" 60.8 82.6147404594676 18.1426639124613
"306" 61 88.8856921352173 20.0375653735881
"307" 61.2 93.6975754119643 21.8673680437148
"308" 61.4 96.9430125404981 22.6541293379062
"309" 61.6 96.9836991666302 22.6738018277624
"310" 61.8 99.0039288197923 26.1878945721789
"311" 62 101.396334024401 29.6462686712146
"312" 62.2 103.233035379665 32.9456689139527
"313" 62.4 104.847198438242 36.8254762286907
"314" 62.6 106.556768915721 40.924607421266
"315" 62.8 107.989690564958 43.6542225713126
"316" 63 109.851116275244 47.147899704375
"317" 63.2 111.174889287639 49.6017770978372
"318" 63.4 112.622943673499 52.8945932330897
"319" 63.6 113.231320184237 57.515098235929
"320" 63.8 112.279117000634 61.0687293027319
"321" 64 111.449667206599 65.2945062730428
"322" 64.2 111.500140876758 67.6471901370648
"323" 64.4 111.290930868163 69.841209515399
"324" 64.6 110.482542311181 73.5116124406792
"325" 64.8 110.372828421769 77.8341351777584
"326" 65 109.891349271257 81.778647887189
"327" 65.2 108.191088018137 86.2697490364451
"328" 65.4 106.373162912672 91.1427813517863
"329" 65.6 104.325141010998 94.7842724293687
"330" 65.8 102.640064881819 98.698532102827
"331" 66 101.960934441972 102.821539593518
"332" 66.2 100.576230279526 105.416297108894
"333" 66.4 99.2309791803835 105.124069115497
"334" 66.6 97.3874535038852 104.50107618224
"335" 66.8 94.2651945021282 104.143386975882
"336" 67 90.325646123487 103.05410691248
"337" 67.2 86.2059785628196 101.829854809095
"338" 67.4 81.774800757212 99.6769811766088
"339" 67.6 77.6167285602983 96.8863066871333
"340" 67.8 74.2826538775276 94.6476362099778
"341" 68 69.3444526800592 90.7294975267239
"342" 68.2 65.8904914938815 87.6111677952476
"343" 68.4 62.2285492472196 83.7007976157415
"344" 68.6 59.1930752363915 79.9028254520736
"345" 68.8 55.2391765817449 75.0778934510488
"346" 69 52.0134532002831 70.1898057249269
"347" 69.2 48.0640464252355 65.0450172708694
"348" 69.4 45.1102151686218 61.1215240873503
"349" 69.6 42.4119918293064 55.7060220129931
"350" 69.8 40.3235223333244 50.1362365692277
"351" 70 40.4289000058563 44.1793252452706
"352" 70.2 40.4829573196182 38.9545273281209
"353" 70.4 41.5402332384165 34.4254611589276
"354" 70.6 42.618504414212 33.7201953304322
"355" 70.8 44.2040377791726 32.5761905657119
"356" 71 47.6770967934894 30.1647598024493
"357" 71.2 52.159108185991 26.6238446218532
"358" 71.4 56.4124774844006 24.2434229749356
"359" 71.6 61.2613803013204 22.3615733281145
"360" 71.8 66.8680074198435 21.9259340456709
"361" 72 72.3066764412755 22.3175187371403
"362" 72.2 77.8522058281571 23.2451273116707
"363" 72.4 82.8819399741926 25.4372299813158
"364" 72.6 88.3919729925679 27.0751143748153
"365" 72.8 93.2952894888921 29.5557158192122
"366" 73 98.4382215950571 32.1989326796389
"367" 73.2 100.722768207361 34.0313822244161
"368" 73.4 103.779892484683 35.6032153182906
"369" 73.6 106.849477577294 37.6644337039385
"370" 73.8 109.508081573589 40.3870288634142
"371" 74 113.145093601275 43.8160643790396
"372" 74.2 115.35859241787 46.8749172066333
"373" 74.4 118.095439236198 50.0994507164654
"374" 74.6 121.357301773725 52.9326669412986
"375" 74.8 123.635811533531 53.2777639382945
"376" 75 122.806623586704 53.7143391369984
"377" 75.2 121.542472727809 54.7165387054978
"378" 75.4 119.732949081075 56.1068673879689
"379" 75.6 118.302087403112 58.6247213894857
"380" 75.8 116.552867200403 61.2193717703488
"381" 76 114.374320365968 64.9998124907524
"382" 76.2 111.221074946348 68.3184585018312
"383" 76.4 108.634927837856 71.9373545730666
"384" 76.6 107.122297999384 75.1381898691304
"385" 76.8 106.64490572316 76.1935232414269
"386" 77 106.177712222306 76.7717960303383
"387" 77.2 105.332312071158 77.0464468128429
"388" 77.4 104.476243695304 77.4569623880463
"389" 77.6 103.279854940949 77.8011843715857
"390" 77.8 102.523121710199 77.4067137412349
"391" 78 101.610970901174 77.6206873559955
"392" 78.2 100.263711596842 77.4689532125229
"393" 78.4 99.8653755963966 78.1068177812424
"394" 78.6 99.0126790153519 80.2054810281193
"395" 78.8 99.2163775533485 81.3023847242222
"396" 79 99.338574785719 84.1256978792705
"397" 79.2 98.7521779635049 87.2068449264073
"398" 79.4 99.3208626690222 90.0161011110837
"399" 79.6 100.198016317673 91.3690762010058
"400" 79.8 99.0826407131139 90.6662143422714
"401" 80 96.8666068255514 89.7895697145191
"402" 80.2 93.7744609729646 89.7591233040644
"403" 80.4 91.1451597495783 89.3266738827927
"404" 80.6 89.4171255501653 89.285989362006
"405" 80.8 85.5244914803519 89.3955382708299
"406" 81 81.3580969538805 89.1595776935782
"407" 81.2 76.6700948989796 88.7878064155203
"408" 81.4 71.6467232952013 89.6393518986039
"409" 81.6 67.0691719779045 91.7151615074345
"410" 81.8 62.2361896623694 93.9052284213815
"411" 82 57.0714481230229 96.2297327834913
"412" 82.2 51.5560819459399 96.8670456187328
"413" 82.4 45.7753881631808 97.9555204688404
"414" 82.6 40.9818621392967 95.8027691681419
"415" 82.8 38.5989486666753 91.7747101936712
"416" 83 36.9317399871435 86.1377873483821
"417" 83.2 36.7412742340991 81.8103601505014
"418" 83.4 37.1052889765985 76.5987478419407
"419" 83.6 38.5883069553714 71.0279707575368
"420" 83.8 40.6470633767987 64.7139769301708
"421" 84 42.0814532072308 59.8855132889783
"422" 84.2 42.9505008479667 54.6468107550535
"423" 84.4 44.4012241027658 48.9319668020689
"424" 84.6 46.0289734392962 42.9243960134258
"425" 84.8 47.8413260032838 36.7031518028888
"426" 85 50.1002641818689 30.9093547066141
"427" 85.2 52.9788840559553 25.9362922480108
"428" 85.4 57.275619524092 22.7700809028089
"429" 85.6 62.8615780338796 20.7495401028658
"430" 85.8 68.1818274778286 20.4037648957579
"431" 86 72.902291738404 21.8411479370677
"432" 86.2 77.9666916897132 21.776078014345
"433" 86.4 82.2224814151918 22.0166227370242
"434" 86.6 84.5658368957406 23.4762442075182
"435" 86.8 86.8079843098558 25.4601439403283
"436" 87 88.9487252491949 26.7770210078819
"437" 87.2 91.1989963654378 28.4176617343789
"438" 87.4 92.4355519721123 31.0336441020818
"439" 87.6 92.8099827128062 33.6281258048952
"440" 87.8 93.4742148567589 36.5717146195736
"441" 88 94.9814598842902 40.0696475887637
"442" 88.2 97.6090539499886 43.2437075923626
"443" 88.4 100.319298304861 46.9852603484085
"444" 88.6 103.152111730751 50.6706204019746
"445" 88.8 105.415516091642 55.2629942454437
"446" 89 106.983860434538 60.621479620336
"447" 89.2 107.536314011414 65.7394385166279
"448" 89.4 109.022874900363 70.9274545545938
"449" 89.6 109.310420178871 73.7610513098738
"450" 89.8 109.626206508461 77.1664242203673
"451" 90 108.879458622095 82.2715698636823
"452" 90.2 107.599921831051 87.5337881418752
"453" 90.4 106.237181258914 92.0056877180839
"454" 90.6 105.402749707678 96.0114939645454
"455" 90.8 106.052400236226 100.549824242806
"456" 91 108.30431287108 103.20738984947
"457" 91.2 109.537627225365 104.124759351441
"458" 91.4 109.359647604975 103.651970382326
"459" 91.6 109.37049346365 103.412065300302
"460" 91.8 108.683704335123 102.663801798952
"461" 92 107.629306907766 102.659613657698
"462" 92.2 105.961874057646 102.054952140438
"463" 92.4 105.242340262853 100.915292508903
"464" 92.6 103.228737254017 99.1084433319652
"465" 92.8 101.424786934656 96.8233110069816
"466" 93 99.8617573353862 94.7143379182119
"467" 93.2 97.0184472215071 91.5517170897151
"468" 93.4 94.2154546644772 88.3037510622995
"469" 93.6 91.6771891498322 85.4414806280806
"470" 93.8 89.043378762765 82.9274853458897
"471" 94 86.7936328083531 79.6104830762357
"472" 94.2 84.2863609529069 75.4127573060308
"473" 94.4 81.7025285236618 71.5476472266569
"474" 94.6 78.4210010970516 67.5091051426925
"475" 94.8 74.3314765621217 63.8730697426522
"476" 95 70.1583800802643 61.2966498873901
"477" 95.2 64.6888431073668 58.0866888676761
"478" 95.4 60.6553940535486 55.6845244753581
"479" 95.6 58.0644121923402 55.0879553061981
"480" 95.8 53.9605265256307 52.7032002183824
"481" 96 50.4356197819391 50.5682111777559
"482" 96.2 47.0932220577436 47.3386875241378
"483" 96.4 45.3206586530512 42.625901298344
"484" 96.6 44.2237064161004 37.583376915427
"485" 96.8 45.9208212566492 35.1961039621079
"486" 97 48.999132910655 33.0327079120085
"487" 97.2 52.6016646180619 30.8335668449984
"488" 97.4 56.8704112422463 27.8174898996237
"489" 97.6 61.4908272153505 25.1677656530429
"490" 97.8 65.749484903974 22.8770687577421
"491" 98 71.3611124425255 21.3177988354818
"492" 98.2 77.5519407509693 20.8831060261206
"493" 98.4 82.7102183692386 21.132910350805
"494" 98.6 87.3934272517552 23.4773152845094
"495" 98.8 90.7368382283483 26.4091882913235
"496" 99 95.2278261325529 29.2778178276356
"497" 99.2 98.3914762050772 30.9027765175847
"498" 99.4 102.668088231532 33.0406682410185
"499" 99.6 107.183420162037 34.2750719390497
"500" 99.8 110.280046963696 34.4846010436143
"501" 100 110.592695581003 35.803690684392
"502" 100.2 110.749502575879 36.4457632685671
"503" 100.4 111.556355910893 37.3753353157575
"504" 100.6 113.80504920944 39.2222042112508
"505" 100.8 115.47351956308 41.9208185109683
"506" 101 116.145694167964 44.9024835258843
"507" 101.2 117.155365722576 48.9438083858731
"508" 101.4 118.858209741777 52.2971913624584
"509" 101.6 120.044183414947 55.0587761388523
"510" 101.8 121.099732682897 57.3832145123646
"511" 102 121.465652445675 60.3911925488338
"512" 102.2 121.003064670709 63.8724427601536
"513" 102.4 119.735580517177 67.9197521962109
"514" 102.6 117.12050127592 71.5255298126433
"515" 102.8 114.510168343022 75.0859027142902
"516" 103 111.705631357247 79.4664134415418
"517" 103.2 108.367799003632 83.301253943109
"518" 103.4 104.128991685473 85.4157852194868
"519" 103.6 100.223660855619 87.5317272300683
"520" 103.8 96.4401506886793 89.6248250110186
"521" 104 92.0969066462458 91.143676287503
"522" 104.2 87.5542753322651 92.4122851243844
"523" 104.4 83.5943459547572 94.0938924636708
"524" 104.6 79.3883548567129 95.3812797116864
"525" 104.8 73.9929869590163 95.6468835602892
"526" 105 68.8844919740594 95.0950595182584
"527" 105.2 64.1126059721558 93.2668508645358
"528" 105.4 60.4211949078904 90.3342017459365
"529" 105.6 57.6369067735611 86.335175348517
"530" 105.8 56.130850549315 82.2117430573575
"531" 106 55.5753492735574 76.8883042843678
"532" 106.2 56.108455132797 73.3182902643164
"533" 106.4 57.8687991108003 68.8063747127501
"534" 106.6 59.6812901865617 65.1116649878967
"535" 106.8 61.157593577715 62.0208834788882
"536" 107 63.9426655899743 57.8093251462171
"537" 107.2 68.049423873376 54.1909877461737
"538" 107.4 72.5443978739914 51.78230690139
"539" 107.6 77.2572161101189 49.5068705814245
"540" 107.8 83.3460728292261 48.5548320172537
"541" 108 89.0974217411605 48.5316251144566
"542" 108.2 93.3730066799843 49.6192868924338
"543" 108.4 98.2534292213007 51.8164840652882
"544" 108.6 101.762349318655 55.036700512404
"545" 108.8 104.730058750529 59.2700270879179
"546" 109 106.761172105878 61.3524958281449
"547" 109.2 110.020932981954 62.0125806516754
"548" 109.4 113.617941219409 61.4623083756008
"549" 109.6 116.468704029549 61.2604467049646
"550" 109.8 117.638903015893 62.6940330121697
"551" 110 116.195529505346 64.8732385538047
"552" 110.2 114.80491158509 67.1556834653105
"553" 110.4 113.585337311123 70.6933162212384
"554" 110.6 111.94099804522 74.1393771241703
"555" 110.8 109.360304310487 77.9233000436785
"556" 111 106.739110622419 81.7355719820223
"557" 111.2 103.734447333409 85.1487352492198
"558" 111.4 99.8173779058317 87.4625623147525
"559" 111.6 95.5462655509111 89.3043260821482
"560" 111.8 90.696003034496 90.786930213423
"561" 112 86.1176830539975 90.8722946921116
"562" 112.2 80.8962383283403 90.5527658824256
"563" 112.4 76.1327196095132 90.6738402905225
"564" 112.6 72.3245432690764 89.5652821677366
"565" 112.8 67.9926898495182 87.7577901243481
"566" 113 64.1344424898904 85.2007173788391
"567" 113.2 59.8114307477404 82.8010678804711
"568" 113.4 55.4576684084011 81.9567844290678
"569" 113.6 51.9353015503027 82.9100124532096
"570" 113.8 49.0155232665961 85.3840312990243
"571" 114 45.1078507505159 89.6549390901262
"572" 114.2 42.6840440279826 93.083470888407
"573" 114.4 42.4356927203588 96.4224863461951
"574" 114.6 42.7419871953143 100.147796755223
"575" 114.8 43.5494200883638 104.94735173235
"576" 115 44.4051013371956 108.629721458762
"577" 115.2 45.8146434527231 110.900670541844
"578" 115.4 46.8523707138451 111.155063939442
"579" 115.6 46.9796566003664 110.516988766408
"580" 115.8 47.430495851373 109.305826002423
"581" 116 47.8732887038229 107.960530881716
"582" 116.2 48.8403610997812 106.528524726223
"583" 116.4 49.171177446531 104.743649910835
"584" 116.6 49.4368836523947 103.456324576861
"585" 116.8 49.4884014025971 102.846412457012
"586" 117 49.3778939191544 101.83922741028
"587" 117.2 49.9169299904564 100.165985509159
"588" 117.4 50.9750927681402 97.4403934491457
"589" 117.6 53.1932196561517 93.3907319883034
"590" 117.8 55.8804104930338 89.638976326666
"591" 118 58.9388054882404 85.4836903640357
"592" 118.2 60.6666595430815 81.7742780920851
"593" 118.4 62.8094490362671 77.2518112696205
"594" 118.6 66.3942279796819 73.0451112902866
"595" 118.8 71.4124734299443 70.3613388274041
"596" 119 77.10482806202 68.4856748845257
"597" 119.2 82.518292340649 67.0578802304656
"598" 119.4 87.995489448283 65.6398651859023
"599" 119.6 94.1145179684734 65.3499000295991
"600" 119.8 99.7941968743551 65.7219615557043
"601" 120 105.306702914999 66.508838421635
"602" 120.2 109.914350711095 65.51204584397
"603" 120.4 112.605227401872 64.2966331328944
"604" 120.6 112.599794293474 65.417020063817
"605" 120.8 112.279492434383 66.5369030602517
"606" 121 111.741710195702 67.5310917307694
"607" 121.2 112.496567301452 68.7384685067575
"608" 121.4 112.376829557841 70.1240742678299
"609" 121.6 111.628199470757 71.9034744096993
"610" 121.8 110.797668862879 73.8811485010413
"611" 122 110.185938339733 75.8240386177527
"612" 122.2 109.188711705725 78.5581550034264
"613" 122.4 108.677871204875 82.5270153431479
"614" 122.6 108.641179199995 85.7613360807543
"615" 122.8 109.684520846254 89.5010327990609
"616" 123 110.786218734734 91.1505015083567
"617" 123.2 110.008771892479 91.8301517702655
"618" 123.4 107.890428985298 91.9510880396298
"619" 123.6 105.24300139828 93.4816332330827
"620" 123.8 102.131742606094 94.9399372965788
"621" 124 98.5817864443148 96.6436236581373
"622" 124.2 94.7649962488264 98.5457210834876
"623" 124.4 90.5986899456844 100.425026831839
"624" 124.6 86.147658622551 102.192290538834
"625" 124.8 81.0390919793226 104.078809965077
"626" 125 78.1714107916964 104.843171425584
"627" 125.2 74.4001587283791 105.232537698623
"628" 125.4 69.141927838924 105.324437920254
"629" 125.6 63.9190981528028 103.880234223713
"630" 125.8 58.8581013325215 101.242137951793
"631" 126 55.0331351905368 96.610046719379
"632" 126.2 51.8733422094635 91.3216922025759
"633" 126.4 49.9739186371534 85.3508474829599
"634" 126.6 49.3716521774589 80.1722174271077
"635" 126.8 49.5119489347415 75.7810658743408
"636" 127 50.4696944058603 70.3267383277906
"637" 127.2 52.5655548259424 65.2030005521658
"638" 127.4 55.4795973252026 59.9671454248969
"639" 127.6 58.4010512941328 56.5176449729983
"640" 127.8 61.7800550912822 52.0949715575636
"641" 128 65.4375226900645 47.7023238401208
"642" 128.2 69.5243653851095 43.1729294952041
"643" 128.4 72.4681733279804 38.174770886017
"644" 128.6 75.7862580823375 34.0759765415934
"645" 128.8 78.4702775817583 28.9532635114914
"646" 129 81.3126570637592 24.1431679263628
"647" 129.2 84.4863358070916 22.8902601804646
"648" 129.4 87.4834075129413 24.3238703164563
"649" 129.6 90.3224628132883 24.7807825541054
"650" 129.8 93.4298113765275 24.6541863585098
"651" 130 93.1404994195838 25.7535569675773
"652" 130.2 92.643336454876 26.5627700259247
"653" 130.4 91.8494607596648 26.940631003216
"654" 130.6 91.0197184219186 27.0980147713584
"655" 130.8 90.2047424816209 27.6519719558004
"656" 131 89.4001005898208 28.7773170653962
"657" 131.2 89.2433689700361 30.4037276178677
"658" 131.4 89.5180321724516 32.4700219342171
"659" 131.6 89.6709277475882 35.6694912621281
"660" 131.8 90.1403855995453 39.0085770444178
"661" 132 90.0726228182731 41.7774928650999
"662" 132.2 90.723563704537 45.4166001454014
"663" 132.4 90.7470133066724 48.9513253571506
"664" 132.6 91.5437713891362 52.358148611216
"665" 132.8 92.0133066370707 55.3489900932163
"666" 133 92.5894093107723 59.1202205482002
"667" 133.2 92.1495519716739 63.006125932918
"668" 133.4 91.1899630105538 67.0673848205228
"669" 133.6 90.4592463825027 70.4036846771631
"670" 133.8 90.0600869823081 74.495281168891
"671" 134 89.0720770858669 78.1020077520682
"672" 134.2 88.4413061643751 82.2055753517125
"673" 134.4 88.798259763586 85.7932048108029
"674" 134.6 89.2435177973148 90.3430739815654
"675" 134.8 86.8127779590024 94.0851444201582
"676" 135 83.2173570870441 96.1913181696682
"677" 135.2 79.7780200839683 95.9831113783301
"678" 135.4 77.5141535921787 95.5456937718456
"679" 135.6 74.1797823820459 94.9013585552307
"680" 135.8 70.5063801368024 92.5980756028973
"681" 136 67.1574907956793 89.2083845073267
"682" 136.2 64.6285762249776 85.24191947689
"683" 136.4 62.8693479462146 81.1484367258899
"684" 136.6 61.1024997579265 77.0199261590255
"685" 136.8 60.6130540517903 72.1200953559854
"686" 137 61.1908620802523 67.8667535922358
"687" 137.2 62.5864006555827 63.3574913237208
"688" 137.4 64.3200366450655 57.922960054251
"689" 137.6 66.3794234486859 54.02343878566
"690" 137.8 69.6904312643088 49.6619530350107
"691" 138 72.4073317841009 46.3008272143597
"692" 138.2 75.6970130357798 42.4087360422151
"693" 138.4 79.1017591947778 39.1062271237239
"694" 138.6 82.8192208211311 34.8580277686278
"695" 138.8 87.3124028569691 33.1041962754593
"696" 139 91.7907324650713 32.552143581007
"697" 139.2 94.3295391874178 34.4444019831894
"698" 139.4 94.0900935663895 34.0818262252094
"699" 139.6 93.7223239023988 33.5545984472068
"700" 139.8 94.0005147317589 32.5610571758546
"701" 140 93.5978051702751 30.9420145886228
"702" 140.2 93.0366272785777 29.8570697672205
"703" 140.4 91.6229289365737 28.9024108306605
"704" 140.6 89.8347565134377 28.0036585670596
"705" 140.8 87.7817752228736 27.011779109364
"706" 141 85.7902003794972 25.339352642333
"707" 141.2 83.8027641922823 22.8936642421502
"708" 141.4 81.7716352548893 20.0165109025703
"709" 141.6 79.2145361516698 16.5468731048472
"710" 141.8 77.8892558107255 12.9802524232536
"711" 142 77.4855528512161 10.2842710081121
"712" 142.2 77.1454562405402 10.4454693478499
"713" 142.4 76.1606537649136 10.8576130410208
"714" 142.6 74.0768013649888 11.0063943701613
"715" 142.8 71.4620164327004 11.0548450299514
"716" 143 67.7530367589177 11.1768488329457
"717" 143.2 64.7974821015098 11.2742659672555
"718" 143.4 60.5459179403885 11.1107847684115
"719" 143.6 56.4491632630973 10.3588224754364
"720" 143.8 54.211156576696 9.63339515133608
"721" 144 51.2590304422442 7.88653191617245
"722" 144.2 50.5892243836227 6.72371006573098
"723" 144.4 50.1883850133016 8.10469030703632
"724" 144.6 47.5738724483448 9.00090251858625
"725" 144.8 43.9530362820738 9.23474180019549
"726" 145 41.2528571273288 8.66345484993464
"727" 145.2 40.7362554954394 8.72499782503544
"728" 145.4 39.7043945068356 9.96152334517726
"729" 145.6 38.0633926262826 11.6995599270656
"730" 145.8 35.9613872425405 13.9061357388238
"731" 146 33.5288689789647 15.9571834163338
"732" 146.2 30.6966497038713 18.4960706826807
"733" 146.4 28.9631978316339 19.4245774135254
"734" 146.6 26.1710951517421 21.6634772999947
"735" 146.8 23.4665367216843 24.8713893117622
"736" 147 21.2557724709169 29.6083875049233
"737" 147.2 19.9322179899245 32.3556923439892
"738" 147.4 18.4451543083094 35.7172061774851
"739" 147.6 16.9655096829634 39.8066860650391
"740" 147.8 15.3518689033257 44.0356148870433
"741" 148 14.8701150886791 46.8069274271581
"742" 148.2 15.1671394899845 50.4029168642768
"743" 148.4 16.8657102967346 55.1524852502601
"744" 148.6 18.2848446580604 59.0137749231119
"745" 148.8 20.3404519059932 61.5536850142637
"746" 149 22.2182071810882 63.8340601677933
"747" 149.2 25.0774293260584 65.6171701288353
"748" 149.4 27.4880948144646 66.9065861338588
"749" 149.6 28.6247718716492 67.9213440755479
"750" 149.8 30.6956858740681 71.0823558840809
"751" 150 32.832440396226 74.0874953825842
"752" 150.2 35.8223020327844 77.0408131136959
"753" 150.4 40.0870242307216 79.3484249573011
"754" 150.6 44.3036288952918 81.5872873325107
"755" 150.8 47.6264536289614 81.6334946692326
"756" 151 51.7541258761445 81.2931854086082
"757" 151.2 55.6850093628797 81.1870719507686
"758" 151.4 59.623705346546 80.3471757707257
"759" 151.6 64.046109659841 80.1551323576067
"760" 151.8 68.3743069338811 79.6342611664984
"761" 152 73.6833102429135 78.7595737531953
"762" 152.2 77.8700809425925 77.4256081948546
"763" 152.4 81.8728540706346 75.797428622768
"764" 152.6 86.2934247465098 74.187732964048
"765" 152.8 90.8624124731998 72.9433165368458
"766" 153 94.2764428003675 70.9228707964042
"767" 153.2 96.6447314558742 67.7772565667615
"768" 153.4 97.5683507169794 64.3137401762949
"769" 153.6 97.9415564396948 61.9168464687351
"770" 153.8 99.1979063651937 60.0680709293331
"771" 154 101.230875372865 58.7692746529861
"772" 154.2 103.288257625123 56.7507696309941
"773" 154.4 106.269263144552 56.7481527646554
"774" 154.6 108.149866949047 59.0332355163682
"775" 154.8 108.810811005398 61.3017832055474
"776" 155 108.652557819386 63.8658440856038
"777" 155.2 108.722934207294 67.5418858752595
"778" 155.4 108.542080463674 71.1971880643287
"779" 155.6 107.230925477915 74.4930468333063
"780" 155.8 105.710732746431 78.6428862110361
"781" 156 104.02106455969 82.9381541072675
"782" 156.2 102.256388129789 86.3769675840554
"783" 156.4 99.9652032139288 90.6238531130502
"784" 156.6 97.7306081786449 94.9669843758915
"785" 156.8 96.6971841277983 99.2862922334843
"786" 157 97.8963501001071 99.8178081224291
"787" 157.2 99.1711702701176 98.7760786936865
"788" 157.4 99.7281567572128 98.2180673361148
"789" 157.6 99.9990087366183 97.7794461845934
"790" 157.8 100.512941416601 96.7170972023476
"791" 158 101.439559919125 95.4102743675261
"792" 158.2 102.381758768327 93.164897818213
"793" 158.4 103.204700202592 91.0585765809897
"794" 158.6 104.413667195163 88.7762283623939
"795" 158.8 105.50605126392 86.9897979811647
"796" 159 105.650354761253 86.5765623180188
"797" 159.2 105.544995611549 86.7036192594236
"798" 159.4 105.424965966227 86.6452473207333
"799" 159.6 105.187411070619 86.3277679400853
"800" 159.8 105.098326930413 86.3595341890211
"801" 160 105.011841700231 86.4522799682927
"802" 160.2 105.168166140113 86.4854894589685
"803" 160.4 105.123601784079 86.8001281088939
"804" 160.6 105.374111468411 85.8785252032189
"805" 160.8 105.761349967705 85.6412124094572
"806" 161 105.911974121685 85.7007504907823
"807" 161.2 105.472333108655 84.9900345955387
"808" 161.4 105.560056507226 83.8375443449441
"809" 161.6 106.072839161145 81.550844225153
"810" 161.8 105.408760482786 78.5231727558072
"811" 162 103.792415693061 76.1714225797298
"812" 162.2 102.291507555063 74.0760042356726
"813" 162.4 100.384586560994 70.7738352542731
"814" 162.6 97.8986090311945 67.8554651362489
"815" 162.8 95.887803886707 64.9213600064645
"816" 163 93.5220037697803 61.1303637879881
"817" 163.2 92.1503726445012 56.9584052239051
"818" 163.4 90.601940875655 53.7351757199159
"819" 163.6 89.5729512010952 48.5324477767561
"820" 163.8 88.6256720120763 44.2896664143028
"821" 164 88.3972262727476 40.0762985922176
"822" 164.2 89.2514031651388 36.4048103689441
"823" 164.4 90.3623432228691 32.3192236617918
"824" 164.6 92.4918297056604 29.7952035838113
"825" 164.8 94.9406980101175 29.2576777185826
"826" 165 97.0950837165639 29.6555955295383
"827" 165.2 99.1281257560164 30.7324679702435
"828" 165.4 100.157182163551 32.4244375077084
"829" 165.6 100.22039815527 32.8214421114504
"830" 165.8 100.056727838728 32.4662549123305
"831" 166 99.8443747595806 31.4683882728818
"832" 166.2 99.2296716357105 30.6787739829154
"833" 166.4 99.0094436651639 31.1682764719965
"834" 166.6 98.4632430639124 31.7275732459118
"835" 166.8 98.1009014312008 32.9576327587773
"836" 167 97.7191706941249 34.3331644249432
"837" 167.2 97.6803203665875 35.4941361420012
"838" 167.4 98.2630741371004 36.722328913093
"839" 167.6 99.3750278433502 38.7046455464109
"840" 167.8 100.533736079641 40.3968634721142
"841" 168 102.300515698798 42.3121902116776
"842" 168.2 103.34476846117 44.5464656293923
"843" 168.4 104.703274144168 46.3557343565452
"844" 168.6 105.52381965321 49.1388988924073
"845" 168.8 106.444215611387 52.2286253072428
"846" 169 106.953710322824 55.7336118067098
"847" 169.2 106.802206787653 59.2310327622409
"848" 169.4 106.729626718146 63.3607059194617
"849" 169.6 105.797362943959 67.424465942866
"850" 169.8 104.345299553658 71.5161865038675
"851" 170 102.48650837507 75.2412058989298
"852" 170.2 100.831107509314 80.2626675488918
"853" 170.4 98.3843469398544 84.3191377682659
"854" 170.6 95.6382318319904 87.200649148111
"855" 170.8 92.519047384125 88.76823969251
"856" 171 89.4518521535113 89.3034787292834
"857" 171.2 86.004601147189 89.065671153586
"858" 171.4 82.9738694729777 88.1994387454025
"859" 171.6 80.2911257349093 88.9107179739149
"860" 171.8 77.2929770819533 90.6845325703409
"861" 172 74.8713745995631 92.9773283230015
"862" 172.2 72.0448324199063 96.8113458115379
"863" 172.4 71.6025884954307 99.2692789033449
"864" 172.6 71.785590315979 100.352631734456
"865" 172.8 70.6891095801971 101.617409882019
"866" 173 69.2946319610474 104.115723195468
"867" 173.2 67.2566202257192 106.102111132502
"868" 173.4 64.1157947959306 106.302112459612
"869" 173.6 61.4571665625768 104.866422500595
"870" 173.8 58.582937707673 102.149139135126
"871" 174 56.8575173638802 99.5682339813008
"872" 174.2 54.6716162877303 95.9098363028644
"873" 174.4 52.3333862552189 91.9184608895448
"874" 174.6 50.343005933594 87.5504996777348
"875" 174.8 48.0786012628828 82.8927366030304
"876" 175 45.9923152617285 78.3361397074675
"877" 175.2 45.841836401186 73.5890547108733
"878" 175.4 46.3506642410027 68.687844065165
"879" 175.6 47.512078846392 63.6304888066302
"880" 175.8 49.2060803492992 58.8149640644168
"881" 176 50.8057431822518 55.2842861475022
"882" 176.2 53.2429683498744 51.0907489912835
"883" 176.4 56.0561500916617 46.4034389973346
"884" 176.6 60.5498359485413 43.0437366429689
"885" 176.8 65.8035572053884 42.1222157745704
"886" 177 71.4744195161789 41.56177988393
"887" 177.2 76.353372131424 42.009479824488
"888" 177.4 81.6793495859031 42.4314775565954
"889" 177.6 87.0121320354326 43.7021495465288
"890" 177.8 91.6731190631857 46.3392649623172
"891" 178 95.9501550284286 49.2356490688534
"892" 178.2 99.7044746437652 53.4053007460218
"893" 178.4 103.400288839923 56.6064475707154
"894" 178.6 106.376754798896 57.5898426749799
"895" 178.8 108.900903908809 58.3433170802149
"896" 179 108.376166247063 60.3283326122554
"897" 179.2 107.150653548408 60.7546077549827
"898" 179.4 104.846241670805 62.3255997024299
"899" 179.6 103.246443186666 65.7781408616945
"900" 179.8 102.43162071544 68.645456711593
"901" 180 100.819912601251 72.366631538901
"902" 180.2 98.59644241044 76.4116676030906
"903" 180.4 95.7708081368223 80.8867556963552
"904" 180.6 93.6391348364131 85.4616614397924
"905" 180.8 91.90057280787 90.1943067645997
"906" 181 89.2950849771184 95.1191896974629
"907" 181.2 87.8662938399329 99.1013446041222
"908" 181.4 86.4420123885655 104.063286592805
"909" 181.6 85.0899922774712 108.175813997652
"910" 181.8 82.3680245597523 110.274457666144
"911" 182 79.4533321938355 110.128655746443
"912" 182.2 79.7208323272416 110.833120837673
"913" 182.4 80.2509863979494 112.196460762142
"914" 182.6 79.7632878590137 113.038522744047
"915" 182.8 80.1934026086571 112.684458911094
"916" 183 80.0717089335023 112.141306192522
"917" 183.2 80.0689560107569 111.9767965727
"918" 183.4 80.3353992372855 111.605286298443
"919" 183.6 81.0145063946529 111.343567695697
"920" 183.8 81.4173192520156 110.787210104336
"921" 184 81.6029151022447 110.373766823355
"922" 184.2 81.9237090766466 109.76339143546
"923" 184.4 81.4233666239215 109.225208898852
"924" 184.6 81.433429611625 108.635352388389
"925" 184.8 81.3802035110518 107.5537143853
"926" 185 81.6622155559075 106.393514072189
"927" 185.2 82.6975768116775 104.34687170642
"928" 185.4 83.73250602367 102.159587781866
"929" 185.6 84.7831983612856 98.9152743015789
"930" 185.8 85.6485992523266 95.6327279410733
"931" 186 87.1787401395052 91.6437475025568
"932" 186.2 88.6629964441491 87.5865025454711
"933" 186.4 89.6456654382395 84.1156274310637
"934" 186.6 90.4729764554679 79.8773638691207
"935" 186.8 90.6877203014727 76.2571031940519
"936" 187 91.3273884913087 71.7869977453275
"937" 187.2 92.092019395535 68.1622717730617
"938" 187.4 93.6096280315744 64.3534511269353
"939" 187.6 96.7065999833982 61.2706176553702
"940" 187.8 101.462351183944 59.7151009754934
"941" 188 105.817265988866 60.4702458324103
"942" 188.2 108.076894416637 63.3139772392392
"943" 188.4 108.664312749676 65.0686827647047
"944" 188.6 109.775113486666 66.9678992039631
"945" 188.8 112.205511390664 69.7708471862238
"946" 189 115.061725071687 73.1241879740405
"947" 189.2 115.50753491324 76.1043510553264
"948" 189.4 114.757400609938 77.5530296278282
"949" 189.6 115.614275357341 80.8660516353157
"950" 189.8 115.507871225495 83.711438017104
"951" 190 115.166828194305 85.159661251024
"952" 190.2 113.724352170876 87.0332706662455
"953" 190.4 113.663169941743 88.4552076622192
"954" 190.6 112.941087827539 90.4340086221917
"955" 190.8 113.211173774224 90.6175155715018
"956" 191 114.216037563769 89.8776753267619
"957" 191.2 115.662331972491 89.3826546737564
"958" 191.4 116.097873875895 88.0978343328942
"959" 191.6 115.691522082992 87.0799377676562
"960" 191.8 116.647996820385 85.657229379553
"961" 192 117.549679473728 84.037000394997
"962" 192.2 118.988717440746 81.7942949185557
"963" 192.4 120.37450079868 79.4746439494346
"964" 192.6 121.758836386934 78.5523342261122
"965" 192.8 121.780668421478 78.0492485023448
"966" 193 121.119164880028 75.4261265426357
"967" 193.2 120.637863483516 72.0174560899421
"968" 193.4 119.512740177934 68.9304118009604
"969" 193.6 118.516399118806 66.5282716239669
"970" 193.8 118.143538171899 64.3727099644595
"971" 194 116.797389770549 60.5372854574496
"972" 194.2 115.718403920077 56.4704820161344
"973" 194.4 115.15143055974 55.3759094261076
"974" 194.6 112.709179132979 52.08815122939
"975" 194.8 110.92404189519 48.7289651625538
"976" 195 109.467763472683 44.68355873229
"977" 195.2 107.555050522039 40.2341696746429
"978" 195.4 107.407630012461 36.663533568091
"979" 195.6 109.17688895984 33.7397255402849
"980" 195.8 111.394916020166 32.904760659962
"981" 196 112.485624587725 32.3677055372631
"982" 196.2 112.647742284596 30.8452099970121
"983" 196.4 112.854393440738 30.6885411199215
"984" 196.6 111.657003911015 29.8873726882747
"985" 196.8 109.712509770807 27.9036025500462
"986" 197 107.702912717401 24.8702405782809
"987" 197.2 105.564807799214 21.775681855494
"988" 197.4 103.806940868782 18.430590443391
"989" 197.6 103.194594862819 17.2984380980858
"990" 197.8 100.684065626079 16.0160291038079
"991" 198 96.2993657828073 13.8947575044029
"992" 198.2 93.8168069398499 11.7579272910005
"993" 198.4 92.8894528471786 10.7600365403002
"994" 198.6 90.7207990111201 8.41517129872908
"995" 198.8 89.5674007003616 6.49327522610081
"996" 199 88.972856288087 6.62616785179521
"997" 199.2 86.3559742743471 5.23683029685451
"998" 199.4 84.1881831045942 3.78528215508937
"999" 199.6 84.1147063808421 3.87927047891202
"1000" 199.8 82.6236192310884 3.55958136199117
"1001" 200 81.3920663613774 2.89096221795168
"1002" 200.2 80.7478583125926 2.98425233829071
"1003" 200.4 80.9339490790967 2.51227398356283
"1004" 200.6 81.6714620316764 2.00219221365068
"1005" 200.8 82.1291883806779 2.01410599086544
"1006" 201 82.4346525400933 1.89465474810525
"1007" 201.2 82.351721354382 1.95597308356885
"1008" 201.4 82.5130321693477 1.95348339815944
"1009" 201.6 82.3463271881785 1.9404133095775
"1010" 201.8 82.5001795240201 2.09414562837047
"1011" 202 82.5243400588581 1.88345826018636
"1012" 202.2 82.5324459396427 1.83341801218216
"1013" 202.4 82.6689629194067 1.84930509810613
"1014" 202.6 82.9534090248399 1.96483187209434
"1015" 202.8 83.7874317595621 1.94595386326997
"1016" 203 83.9036266356175 2.08783013214483
"1017" 203.2 83.9173533470055 1.87858504987202
"1018" 203.4 84.1212389570569 1.87968603920554
"1019" 203.6 83.8819245180952 1.80618596674284
"1020" 203.8 82.9609806147315 1.81201436518597
"1021" 204 82.6267903332687 1.91124648468087
"1022" 204.2 83.1341128849827 2.20704159333822
"1023" 204.4 84.142183042168 2.88052208008992
"1024" 204.6 84.9513611570007 3.3207180419751
"1025" 204.8 85.6960769972767 3.84906820342976
"1026" 205 86.3002501427359 4.14315796044617
"1027" 205.2 86.4565143359998 3.98740345242052
"1028" 205.4 86.6810790625382 4.14423122358572
"1029" 205.6 86.4397385369278 4.3318429106542
"1030" 205.8 86.4380457481593 4.50094461280092
"1031" 206 85.8788804956838 5.14681430873019
"1032" 206.2 84.5862886362089 6.10212682937587
"1033" 206.4 83.5566130906647 6.52488542734122
"1034" 206.6 83.0066656038195 7.0797412110725
"1035" 206.8 81.5211927547304 7.97997583021538
"1036" 207 80.7902374273017 8.87851469550957
"1037" 207.2 80.198069981128 10.0229170384494
"1038" 207.4 79.2068428932421 11.658934714197
"1039" 207.6 77.9203065767686 14.5325540550093
"1040" 207.8 78.3674239666656 16.5287668990616
"1041" 208 79.3563316321688 19.0232663596287
"1042" 208.2 80.4448372397676 22.2421926532916
"1043" 208.4 82.0414163881652 25.6744291506586
"1044" 208.6 84.1431335137784 28.8787231051739
"1045" 208.8 86.9213561244937 32.8019589083268
"1046" 209 89.6629636811441 36.6035079203541
"1047" 209.2 91.176019135266 40.5082562124274
"1048" 209.4 93.4215825023246 45.0240017287337
"1049" 209.6 94.5806374513508 48.7917220516431
"1050" 209.8 94.0346353055978 52.1852930240904
"1051" 210 91.7789640527196 56.2831158840133
"1052" 210.2 88.4563991515191 58.9122782860877
"1053" 210.4 83.8949325250074 61.099474182349
"1054" 210.6 80.9870891412424 63.7761941226104
"1055" 210.8 77.5585977353402 65.994457453853
"1056" 211 73.5262883366992 68.474423202565
"1057" 211.2 69.6075485290006 70.2290742196626
"1058" 211.4 64.674448194974 72.5445850972896
"1059" 211.6 61.3621859800474 72.9446591857487
"1060" 211.8 58.4383780246477 71.3643195260293
"1061" 212 54.3610842734542 69.3317576335046
"1062" 212.2 50.8818342933433 65.3217534164041
"1063" 212.4 47.6501675656496 60.8981822648994
"1064" 212.6 46.1230156013542 55.314650196999
"1065" 212.8 44.6615741373354 49.9063686589807
"1066" 213 44.5819733459224 45.0546385012074
"1067" 213.2 46.8726714072201 40.1411347000053
"1068" 213.4 49.9618985090419 35.1173755135355
"1069" 213.6 54.0667169400976 31.6075366643035
"1070" 213.8 56.0542459684703 30.3297912008645
"1071" 214 61.0398558950333 28.9799121884509
"1072" 214.2 67.0249581463048 28.403324187412
"1073" 214.4 72.4232533021672 29.1482696342506
"1074" 214.6 77.7478527020185 30.1771035057665
"1075" 214.8 82.8686278830354 31.4168029675713
"1076" 215 87.2616339935847 32.0050712707249
"1077" 215.2 90.7733378482744 31.2755106620197
"1078" 215.4 92.7964926137949 31.1767375710794
"1079" 215.6 93.2611138850229 34.1401137935284
"1080" 215.8 95.0305029344347 37.1218386502519
"1081" 216 98.311438640219 40.5562360981302
"1082" 216.2 101.738797473394 44.2391160785392
"1083" 216.4 105.644850808525 47.0349395436492
"1084" 216.6 109.44245281515 50.144831479156
"1085" 216.8 112.680642515365 53.7688957867101
"1086" 217 114.454847762682 58.081487814562
"1087" 217.2 114.371006963604 59.458647468493
"1088" 217.4 114.544385322325 62.540306789143
"1089" 217.6 113.155330782639 65.8900938884187
"1090" 217.8 109.974066937802 69.7720214730443
"1091" 218 106.772284763381 73.5650675098987
"1092" 218.2 104.589235229097 76.8359582870324
"1093" 218.4 100.728597919192 79.218670834587
"1094" 218.6 96.7632928599408 82.0706860814251
"1095" 218.8 91.8999804232274 84.7484242510047
"1096" 219 87.4679715518086 86.8645886544077
"1097" 219.2 82.7674201211465 90.0979414477071
"1098" 219.4 78.5789076820281 93.1434280954166
"1099" 219.6 74.7903000715635 94.8937567386242
"1100" 219.8 69.906793004578 97.2063873117124
"1101" 220 65.1846977024256 97.5159623906058
"1102" 220.2 59.3016035457967 97.351743254172
"1103" 220.4 53.880503699968 95.7668794045912
"1104" 220.6 47.8136374578653 94.5310165954397
"1105" 220.8 42.9036206470156 93.2110544029871
"1106" 221 37.9014522619982 92.9266061225535
"1107" 221.2 34.38730469533 93.2584684298602
"1108" 221.4 30.4664088207104 94.8482859335232
"1109" 221.6 27.89952695849 97.7695050830645
"1110" 221.8 25.0938261276544 99.697956941244
"1111" 222 23.6741730784938 102.768948748757
"1112" 222.2 24.4844392722763 105.261796235239
"1113" 222.4 25.9352392617038 106.087792363147
"1114" 222.6 28.7530089013816 108.674656680089
"1115" 222.8 29.8449736084791 110.839642884719
"1116" 223 30.5351123736345 112.251424253657
"1117" 223.2 32.6092139474883 114.155329282803
"1118" 223.4 35.3810011213211 116.255256729405
"1119" 223.6 38.4641964443915 116.574007402463
"1120" 223.8 43.1227945482269 117.210269359589
"1121" 224 46.2312936172778 118.566257534291
"1122" 224.2 47.8451481562926 119.888011398687
"1123" 224.4 51.2041034256906 122.409826777138
"1124" 224.6 52.4295703340507 124.146157028422
"1125" 224.8 52.7715934950429 122.960513701582
"1126" 225 53.5850627533206 121.779254284428
"1127" 225.2 55.9569259070854 119.672161705882
"1128" 225.4 59.7498663106042 117.041194434272
"1129" 225.6 61.7778345329078 115.319618007706
"1130" 225.8 64.6088710835822 113.809521811354
"1131" 226 68.1314764342437 111.978623518982
"1132" 226.2 69.6104677725762 111.91051810706
"1133" 226.4 72.6878102416775 111.916153478255
"1134" 226.6 76.8278004946944 112.910169834829
"1135" 226.8 79.9453115128882 113.929766933439
"1136" 227 83.4535398970813 114.292180648128
"1137" 227.2 86.3576857911868 113.299107069853
"1138" 227.4 89.769275718326 111.562312554642
"1139" 227.6 92.2896403773814 110.150912441319
"1140" 227.8 95.619021410096 108.199081363894
"1141" 228 98.2171789382519 107.339784020034
"1142" 228.2 100.747018234506 108.292520844137
"1143" 228.4 103.170246837571 109.183398403902
"1144" 228.6 103.386964975907 108.267441027308
"1145" 228.8 103.518534791625 105.661853164847
"1146" 229 103.941427136698 102.037108703218
"1147" 229.2 105.419138796519 97.8310575883489
"1148" 229.4 107.461702987813 93.6517971247256
"1149" 229.6 109.941181638101 91.4221119033214
"1150" 229.8 112.965625235099 89.8334126846236
"1151" 230 115.614771372975 88.3459134556791
"1152" 230.2 119.523231974171 88.3748784445807
"1153" 230.4 120.929989046785 89.3020674606819
"1154" 230.6 120.836226864612 88.1559165080943
"1155" 230.8 120.170525253088 87.3567904551577
"1156" 231 119.270590799197 86.0245509207458
"1157" 231.2 118.460970402604 84.1195490218983
"1158" 231.4 117.97349036805 82.3535456278101
"1159" 231.6 117.369909436914 81.9387174260109
"1160" 231.8 117.072057715256 81.9899800226427
"1161" 232 117.049567416719 82.194699189524
"1162" 232.2 116.998830680299 82.5624013066434
"1163" 232.4 116.512889736069 81.5716493683349
"1164" 232.6 115.554177001456 78.52514916055
"1165" 232.8 115.473665177379 75.1113892843685
"1166" 233 114.856577675303 70.948266045893
"1167" 233.2 115.168924557585 67.8574308397484
"1168" 233.4 115.759128758231 63.4662988555393
"1169" 233.6 115.843055798087 59.2709118427854
"1170" 233.8 116.204234813317 54.6349436044876
"1171" 234 118.196077902319 51.2171557774021
"1172" 234.2 120.304441019996 47.5333267843593
"1173" 234.4 122.08675270159 47.20207586824
"1174" 234.6 121.84862781287 47.5665961971415
"1175" 234.8 121.135680158792 47.4088080133075
"1176" 235 119.027977142236 46.303003863461
"1177" 235.2 117.289844433329 45.5791999799455
"1178" 235.4 114.821180747882 43.7281104543303
"1179" 235.6 112.191475831906 43.0257939286954
"1180" 235.8 108.770484578938 41.2637940221311
"1181" 236 106.742968080365 40.8846345415392
"1182" 236.2 104.217914518637 40.7454452934034
"1183" 236.4 102.255357335276 41.5573834209809
"1184" 236.6 98.9594454268689 41.8529707417602
"1185" 236.8 95.9303992933792 40.7666907210114
"1186" 237 93.6920832431019 38.0684445630601
"1187" 237.2 91.3701349601018 35.3375483448402
"1188" 237.4 90.6078536342251 31.1235370472204
"1189" 237.6 90.9893838055429 26.5276044164265
"1190" 237.8 92.8726565711702 23.937670550673
"1191" 238 93.1459779649333 23.1269647276901
"1192" 238.2 91.9179351806541 22.5744687553999
"1193" 238.4 89.4301391974954 20.9292122804353
"1194" 238.6 86.0881091106489 18.4337619337565
"1195" 238.8 82.9247508703794 16.9178649004176
"1196" 239 78.7705255752326 15.2076242093146
"1197" 239.2 75.2088751572175 12.5569655819275
"1198" 239.4 71.9315257713163 9.20890530436272
"1199" 239.6 71.5515043571204 7.81387271130844
"1200" 239.8 72.6383444589906 6.3249519390906
"1201" 240 74.2205820707262 3.82899925748063
"1202" 240.2 75.2070381847127 4.34926036625478
"1203" 240.4 76.8905707153091 4.51408243939427
"1204" 240.6 77.6754351904118 5.10605775712242
"1205" 240.8 79.2711392119599 5.16055916915416
"1206" 241 80.771501550855 5.09190574338641
"1207" 241.2 82.2674830419246 5.45842610563353
"1208" 241.4 83.2549693814349 5.42199205774228
"1209" 241.6 84.3317529617317 5.77103238474059
"1210" 241.8 85.1771056726051 5.93660867639354
"1211" 242 86.0097909804889 6.09213241883305
"1212" 242.2 87.247641623286 6.33065467821978
"1213" 242.4 87.9160409993142 6.66789673475235
"1214" 242.6 89.4124762672518 7.13911918341076
"1215" 242.8 91.0911900575386 7.50119749423194
"1216" 243 92.7144105926055 8.18554340600723
"1217" 243.2 93.2190166080307 8.29882677383303
"1218" 243.4 93.2584991485476 8.63672167087688
"1219" 243.6 94.1935735418494 9.33334410130297
"1220" 243.8 95.16718267682 9.53049371315928
"1221" 244 96.6579159503177 10.4421012006275
"1222" 244.2 97.0587792271594 11.367936218795
"1223" 244.4 98.2867889675541 12.1782863787709
"1224" 244.6 98.6319336204694 12.9745583443133
"1225" 244.8 99.6913569671626 13.3836865359411
"1226" 245 100.663948838521 13.5545337648042
"1227" 245.2 102.586965154917 14.5571170343463
"1228" 245.4 104.0797349156 15.7841375075854
"1229" 245.6 105.917778181657 17.3913421663225
"1230" 245.8 107.929285223931 18.4770008262849
"1231" 246 110.122438789726 20.1511401491551
"1232" 246.2 111.720948051822 22.1766707769711
"1233" 246.4 113.844392478473 24.5658793747658
"1234" 246.6 115.470972099977 27.2370889422294
"1235" 246.8 116.647495722439 29.1122583635867
"1236" 247 117.881498295909 31.6581003687616
"1237" 247.2 120.493790485827 34.3363817279251
"1238" 247.4 121.707899414287 36.7686385996987
"1239" 247.6 123.146142584995 39.4847759727947
"1240" 247.8 124.598551077456 43.0703294892732
"1241" 248 125.516594438244 46.7306264371687
"1242" 248.2 126.329139043378 50.2275692021668
"1243" 248.4 127.262101431711 53.7388273257344
"1244" 248.6 128.106754740633 57.1894812947703
"1245" 248.8 129.103671404257 61.7025341333365
"1246" 249 129.51675494225 65.6210736968635
"1247" 249.2 129.552105574623 67.7526039914119
"1248" 249.4 129.288161390714 69.7120461935072
"1249" 249.6 128.794368819526 71.2612380238671
"1250" 249.8 128.108065678965 73.1211960086116
"1251" 250 127.526413440102 75.3187416121164
"1252" 250.2 126.941771388652 78.3753490713514
"1253" 250.4 126.499284563012 81.5707173777895
"1254" 250.6 125.937330938316 86.0443239726926
"1255" 250.8 124.491273728784 89.9007109878688
"1256" 251 122.524852245745 93.8418993107433
"1257" 251.2 120.824040296359 97.3113769627896
"1258" 251.4 118.76289873329 100.535128483643
"1259" 251.6 116.500829088424 103.219401304876
"1260" 251.8 114.28362556029 105.582042036423
"1261" 252 111.6894365501 108.039135625313
"1262" 252.2 109.899199898773 109.762989764588
"1263" 252.4 107.524037341026 112.21797653256
"1264" 252.6 105.072662385984 114.352831333137
"1265" 252.8 101.852225622255 117.657709663883
"1266" 253 98.7771877457193 119.661668183263
"1267" 253.2 94.5166726537096 121.907093221972
"1268" 253.4 91.1397625378854 123.559410429349
"1269" 253.6 86.8603313633538 125.84179201742
"1270" 253.8 83.7961438065539 126.588880537135
"1271" 254 80.3958695232878 127.500295329729
"1272" 254.2 77.2562751624313 127.863119737056
"1273" 254.4 72.9998853273676 128.52767969393
"1274" 254.6 68.5080239512901 128.662841212056
"1275" 254.8 64.6081138823916 129.067109202342
"1276" 255 59.9023890079438 129.356458454955
"1277" 255.2 54.9050429151671 128.830766706476
"1278" 255.4 50.2066874566333 127.711750745155
"1279" 255.6 46.7764521867569 126.77165130074
"1280" 255.8 42.4946672231977 125.49203177531
"1281" 256 37.5142231851406 123.178410237479
"1282" 256.2 33.3180621222627 121.450889499818
"1283" 256.4 29.2768922578931 119.03472294754
"1284" 256.6 25.5859798041991 115.718261824821
"1285" 256.8 22.2313372645956 113.266262176214
"1286" 257 18.4897267942855 110.263060280718
"1287" 257.2 16.0980968770442 106.824114309914
"1288" 257.4 13.23499850812 103.019861419738
"1289" 257.6 10.4340263008536 100.152673217522
"1290" 257.8 8.41434239963218 96.9543746197099
"1291" 258 6.42642028468552 92.1979565406638
"1292" 258.2 5.41897810210952 89.0789209375714
"1293" 258.4 4.1978625039366 84.3110761340021
"1294" 258.6 2.96445184972486 80.2069072565279
"1295" 258.8 2.21190178694143 75.5346478671343
"1296" 259 1.72790174705036 70.5966389184343
"1297" 259.2 0.902086114192688 66.3110567617738
"1298" 259.4 1.12029254299778 61.7422317901259
"1299" 259.6 1.37548329668605 58.7636614527218
"1300" 259.8 1.57703511136888 55.4579481606731
"1301" 260 1.89814544313674 52.2803701858247
"1302" 260.2 3.58146233539381 47.736293466917
"1303" 260.4 4.73719793517574 42.9433658155345
"1304" 260.6 6.09262899426509 38.494371355232
"1305" 260.8 8.14237571778319 34.2720480540895
"1306" 261 11.4274219709242 29.6532674975005
"1307" 261.2 14.2258009166713 25.174481373787
"1308" 261.4 16.8562058954392 22.1877303047478
"1309" 261.6 20.5751368114447 18.5435481073029
"1310" 261.8 20.8025152459288 17.5256003059252
"1311" 262 20.8430796956862 17.3376021875364
"1312" 262.2 20.9857515475762 16.9351080917811
"1313" 262.4 21.1894103958733 16.9268517709137
"1314" 262.6 21.2174569102416 16.8546779776393
"1315" 262.8 21.1941811546875 16.8006486849172
"1316" 263 21.2048830813885 16.7679475336052
"1317" 263.2 21.3431346290081 16.5854671649969
"1318" 263.4 21.318623054552 16.5637165203364
"1319" 263.6 21.3499187109852 16.5635000212633
"1320" 263.8 21.2706517617185 16.4837960425707
"1321" 264 21.3267363888654 16.4660467113645
"1322" 264.2 21.3745131736702 16.5123368425368
"1323" 264.4 21.3938112799364 16.511303584499
"1324" 264.6 21.4037399968806 16.480103869579
"1325" 264.8 21.3700232570997 16.449820538023
"1326" 265 21.3912120328457 16.4438705156703
"1327" 265.2 21.3482053481846 16.4569487609354
"1328" 265.4 21.4798300198471 16.2855639521478
"1329" 265.6 21.8081110482236 16.1275013666211
"1330" 265.8 22.7205404357002 15.6596743188368
"1331" 266 23.8473368392372 15.178194275145
"1332" 266.2 26.5823887963019 13.6955077244865
"1333" 266.4 28.2647669774069 12.7362101823679
"1334" 266.6 31.4290098366813 11.4034217352953
"1335" 266.8 34.4663235547155 9.49051378977051
"1336" 267 35.7413128508453 8.75591609649036
"1337" 267.2 37.4393142322346 8.489879535646
"1338" 267.4 41.4300446386719 6.8346595124496
"1339" 267.6 45.8858212685272 5.29855359490846
"1340" 267.8 50.2521873112721 3.28719333731716
"1341" 268 54.1805062726551 2.00799776916952
"1342" 268.2 58.5646365191056 1.18080726081825
"1343" 268.4 62.7520723777655 0.714200527424751
"1344" 268.6 68.4667284311533 0.857335008383239
"1345" 268.8 71.60093411923 1.14723794593534
"1346" 269 75.7679362445743 1.63861744090712
"1347" 269.2 80.9921492583275 2.51803774095022
"1348" 269.4 85.952685435719 4.18776632091672
"1349" 269.6 89.9727919182754 5.47199941508285
"1350" 269.8 94.4951972439112 7.22358343714048
"1351" 270 98.668016622181 10.3497478112893
"1352" 270.2 103.110125562302 13.327194460503
"1353" 270.4 106.562132657869 16.0697482276072
"1354" 270.6 109.231269057533 18.3760479639905
"1355" 270.8 112.092506289864 21.8040259938286
"1356" 271 114.86592708227 24.6310148017289
"1357" 271.2 117.982811747701 28.9147702359734
"1358" 271.4 120.6108303539 33.8484713665036
"1359" 271.6 123.417961703184 38.4385736320611
"1360" 271.8 125.099408678307 43.1241333095189
"1361" 272 126.732812018992 47.4629880282378
"1362" 272.2 127.413478841642 51.6171045542444
"1363" 272.4 128.017914102718 57.3302599434644
"1364" 272.6 128.73997808929 62.9649487105257
"1365" 272.8 128.596263851963 67.6250543453825
"1366" 273 128.206493488541 73.2764842325073
"1367" 273.2 126.936539489977 79.2195142250662
"1368" 273.4 125.43189530734 85.7025912446628
"1369" 273.6 123.12036962435 92.4019186682722
"1370" 273.8 120.07003960452 97.2524092555419
"1371" 274 117.646349233631 102.231702131531
"1372" 274.2 112.308817847125 107.540990342011
"1373" 274.4 108.511461407393 110.490527748923
"1374" 274.6 104.648666389117 114.445002966168
"1375" 274.8 100.357173321058 117.561296980655
"1376" 275 95.8049047621149 121.03172889814
"1377" 275.2 90.480532481894 123.583251982894
"1378" 275.4 86.0873423057792 125.780271484148
"1379" 275.6 82.7250000311002 127.284132378787
"1380" 275.8 82.1855155427005 127.43994686532
"1381" 276 81.8658600756816 127.343713417552
"1382" 276.2 81.7489654520832 127.342704607607
"1383" 276.4 81.8982508302502 127.639820993724
"1384" 276.6 81.9282591826118 127.798692192541
"1385" 276.8 81.6704389751239 127.864131569153
"1386" 277 81.462662006048 127.870322251719
"1387" 277.2 81.9454425810838 127.695342268966
"1388" 277.4 82.0328240039714 127.846032789466
"1389" 277.6 82.0888729318475 127.869831813158
"1390" 277.8 81.8953028469831 128.051378411234
"1391" 278 81.3028315161439 128.22612284727
"1392" 278.2 81.1556465026859 128.322652490272
"1393" 278.4 80.2041199373785 127.898350237787
"1394" 278.6 79.8406748137594 127.771774856924
"1395" 278.8 79.9374248958324 127.674283541838
"1396" 279 79.8926914224036 127.824948231856
"1397" 279.2 79.1221209191204 127.894135359064
"1398" 279.4 77.9571485555841 127.964951181895
"1399" 279.6 75.7678422142361 128.321565279183
"1400" 279.8 72.5151535455349 128.773400991077
"1401" 280 69.11836197583 128.741239007048
"1402" 280.2 64.9541073278598 129.238803048468
"1403" 280.4 60.285884136666 129.337983866455
"1404" 280.6 56.2497094904946 129.062870551688
"1405" 280.8 55.3838537018408 128.677726270922
"1406" 281 54.6104703854143 128.874653728299
"1407" 281.2 53.3106852794968 128.522415308644
"1408" 281.4 53.1508347291632 128.490570205905
"1409" 281.6 52.7745571067442 128.664676408301
"1410" 281.8 52.3468127164451 128.552593929597
"1411" 282 51.799943882412 128.773456260087
"1412" 282.2 51.1925233241389 128.531344900684
"1413" 282.4 50.536805525671 127.939514350508
"1414" 282.6 50.7137950165798 127.629130670047
"1415" 282.8 50.7543441024696 127.568016921097
"1416" 283 50.407652829942 127.337819776575
"1417" 283.2 49.2347035558726 127.630334465742
"1418" 283.4 48.5123007789753 127.499915500129
"1419" 283.6 47.4195305728451 126.860266886944
"1420" 283.8 45.818378425804 125.971192025166
"1421" 284 43.4093393785514 125.260326745384
"1422" 284.2 41.4918592025719 124.683149151221
"1423" 284.4 38.8632035608714 124.135328146187
"1424" 284.6 37.3622686776046 123.728880536952
"1425" 284.8 36.8714544056522 123.873421839499
"1426" 285 37.4884391987553 124.084786438914
"1427" 285.2 36.9616649502633 124.205290910395
"1428" 285.4 36.9820601056942 124.170265231754
"1429" 285.6 37.0179523929304 124.313157561237
"1430" 285.8 36.8849960004393 124.258832374781
"1431" 286 36.9940124116594 124.37701307986
"1432" 286.2 36.7786534733871 124.338580211436
"1433" 286.4 36.9187104421731 124.447603369235
"1434" 286.6 36.7957571337768 124.216189100271
"1435" 286.8 36.3903971995206 124.140246992343
"1436" 287 36.433827818406 124.125075842127
"1437" 287.2 36.6362123369853 124.082559459577
"1438" 287.4 35.9537759631607 123.271313768608
"1439" 287.6 35.0895104248412 122.733542026579
"1440" 287.8 34.497896795536 122.246377295086
"1441" 288 33.76394651881 121.715104492066
"1442" 288.2 32.9484137731151 120.735053854812
"1443" 288.4 31.6364924257459 119.988647917526
"1444" 288.6 30.1040998881373 119.048522051379
"1445" 288.8 28.7342652777102 117.89817102407
"1446" 289 26.0219083925371 116.260166961705
"1447" 289.2 24.2876154566761 115.016937719984
"1448" 289.4 21.3330644421626 112.917571439135
"1449" 289.6 18.9402494395871 110.162243355878
"1450" 289.8 16.2802530719393 107.822382564717
"1451" 290 13.4850358206468 104.967945890011
"1452" 290.2 10.5452821751944 101.498017158364
"1453" 290.4 8.74536978027911 98.4322000056772
"1454" 290.6 6.74495578035554 94.6528895682204
"1455" 290.8 5.01576021827325 90.5682411611924
"1456" 291 3.71557909289389 87.079791798739
"1457" 291.2 2.79584191027009 82.2357744938708
"1458" 291.4 1.58468043307545 77.6117636525611
"1459" 291.6 1.60214303303128 74.3898063895084
"1460" 291.8 0.623757891395191 70.4909243345792
"1461" 292 0 66.5236632220496
"1462" 292.2 0.520597512671927 62.1470709845461
"1463" 292.4 0.31687885190231 59.1749908605199
"1464" 292.6 0.362549151902118 56.5161119330609
"1465" 292.8 0.99215723793628 53.6330519453576
"1466" 293 2.01526732678015 49.5256562393173
"1467" 293.2 3.39669982949463 44.8753283579784
"1468" 293.4 4.21040868265996 41.8657622283814
"1469" 293.6 5.71417303378076 38.4022940674887
"1470" 293.8 7.40268777707586 34.8144529025026
"1471" 294 9.8229932041203 30.6211175092069
"1472" 294.2 12.301878017629 27.4456756195096
"1473" 294.4 15.1571915670071 23.8665328785166
"1474" 294.6 18.2420496316286 20.0681453107867
"1475" 294.8 20.3699663603601 17.8600601386995
"1476" 295 20.0936730826016 18.3612564077357
"1477" 295.2 20.454403474564 18.1095432013324
"1478" 295.4 20.5524745050601 17.9302213274937
"1479" 295.6 20.5868713496713 17.724043507698
"1480" 295.8 20.7014161537488 17.5961360731872
"1481" 296 20.9713884826864 17.419021520711
"1482" 296.2 21.1273409490706 17.3059156479843
"1483" 296.4 21.3892690820407 17.1655840473524
"1484" 296.6 21.7028075533351 16.9211383194617
"1485" 296.8 22.4537621647575 16.4004563732744
"1486" 297 23.2010931011403 16.3229606506716
"1487" 297.2 23.5525838083065 16.2355869873148
"1488" 297.4 23.6241759395319 16.2920042017278
"1489" 297.6 23.6844812848648 16.213009530729
"1490" 297.8 23.6425074889371 16.119834176723
"1491" 298 23.6175876965877 16.1323320930103
"1492" 298.2 23.7185421738054 15.9321149243652
"1493" 298.4 24.5091799232726 15.2568992021163
"1494" 298.6 26.071132677031 14.6421767568383
"1495" 298.8 27.8355146765464 13.3972544978764
"1496" 299 28.9640259048863 12.5126643644721
"1497" 299.2 30.5696873560943 11.5336029179395
"1498" 299.4 32.4049639809299 10.5216837430925
"1499" 299.6 35.5473491921823 10.9905073372626
"1500" 299.8 38.5543774710599 9.89794790855511
"1501" 300 39.7637161302682 8.7355891746071
"1502" 300.2 40.6832587751861 7.83825198277016
"1503" 300.4 42.9465679073436 6.39306645253612
"1504" 300.6 45.9691922815427 6.00049486455872
"1505" 300.8 49.2552125161077 6.17074304711964
"1506" 301 51.9533432923953 7.14342532872339
"1507" 301.2 54.6553442460948 7.15366023674087
"1508" 301.4 56.94808843618 6.54166838882757
"1509" 301.6 60.2358610793542 4.6300965109278
"1510" 301.8 63.1874217585159 5.63345145382128
"1511" 302 65.9869930457617 7.86093734285679
"1512" 302.2 70.1830393122712 9.48708907071262
"1513" 302.4 73.8612517490807 8.10280848663897
"1514" 302.6 75.6909681416939 6.3300636684272
"1515" 302.8 77.4057666229449 5.04636307596549
"1516" 303 78.4785809430161 6.25243124194996
"1517" 303.2 80.196833604515 8.83383058540137
"1518" 303.4 82.8463813096486 11.6449742892693
"1519" 303.6 86.3298927571436 14.3442848354384
"1520" 303.8 89.2622698071339 14.8539843466386
"1521" 304 92.5799339297565 14.0608815655427
"1522" 304.2 94.7247999380494 15.8586043241874
"1523" 304.4 96.7587109754227 19.5185857864523
"1524" 304.6 101.086688044114 22.3201925473328
"1525" 304.8 104.87425590643 23.9741365623265
"1526" 305 106.446715743209 27.2448456399682
"1527" 305.2 109.574245328707 31.0728338613215
"1528" 305.4 112.756793262042 33.532823191822
"1529" 305.6 114.561523479257 35.9043504102127
"1530" 305.8 115.475665063455 39.7294499589211
"1531" 306 114.851183324716 43.7536008358425
"1532" 306.2 114.029508575098 48.9000205834667
"1533" 306.4 112.866620798481 53.2211155050459
"1534" 306.6 110.589470440596 56.8962061709042
"1535" 306.8 107.782009185974 61.3611781808277
"1536" 307 106.32546270439 65.9351316674351
"1537" 307.2 104.769665302907 70.2575612980626
"1538" 307.4 103.670492348349 74.7646927416354
"1539" 307.6 102.617538115928 78.6916029933145
"1540" 307.8 101.694509093055 83.6206682131026
"1541" 308 100.493512188481 88.2155319893489
"1542" 308.2 100.63839454323 92.5879795109952
"1543" 308.4 98.6285622074809 96.5338393842823
"1544" 308.6 93.6757654409289 98.0513725521033
"1545" 308.8 89.7961128014051 98.0896557407343
"1546" 309 87.0240504490074 98.1638574191429
"1547" 309.2 82.7868996721685 97.4723202505646
"1548" 309.4 78.6145074756738 96.0940213522045
"1549" 309.6 74.5302216793745 93.1055662551853
"1550" 309.8 69.9270131831852 89.2732510738092
"1551" 310 67.1142483253254 84.7158810899319
"1552" 310.2 64.126805707048 79.9531554756387
"1553" 310.4 62.2402128601918 74.4960242312881
"1554" 310.6 61.0851263902897 69.4850020827951
"1555" 310.8 60.9319593313669 64.7549483672695
"1556" 311 59.7205622027828 59.5211949067353
"1557" 311.2 57.4984585154474 54.0737570354121
"1558" 311.4 54.2098787202075 49.6620592498144
"1559" 311.6 50.4112864189188 46.2375495354992
"1560" 311.8 48.4402000112781 41.5181166517422
"1561" 312 50.9576286437635 38.230771786179
"1562" 312.2 55.7486731112021 35.8256971668428
"1563" 312.4 58.5204392333889 35.031519381655
"1564" 312.6 62.7057013809844 34.7848243315824
"1565" 312.8 68.2079216130432 35.159111933982
"1566" 313 72.7821023448402 36.895038979507
"1567" 313.2 78.1623148601958 37.9026723318251
"1568" 313.4 82.6938528118921 38.7537085273279
"1569" 313.6 87.0455878131987 38.0694218651376
"1570" 313.8 91.2864293636564 37.0646854920125
"1571" 314 95.4398153820111 37.3582793770289
"1572" 314.2 97.9454170225301 36.5710641201209
"1573" 314.4 98.523653071975 35.5500462070318
"1574" 314.6 99.6412601929898 32.9780932217807
"1575" 314.8 101.784724891575 31.2916911158318
"1576" 315 102.995785322891 29.4287216491815
"1577" 315.2 105.150566399875 27.7713978081341
"1578" 315.4 106.019323547953 28.4451698454311
"1579" 315.6 107.055477629525 30.5802323279909
"1580" 315.8 108.393384331369 32.7779782901917
"1581" 316 109.847126273775 36.1653371896047
"1582" 316.2 110.295926613656 40.2537577751574
"1583" 316.4 111.195821640304 44.6798976617876
"1584" 316.6 111.501590041836 49.5493580759447
"1585" 316.8 111.314912428332 54.1261760310806
"1586" 317 109.104918680074 57.8651135280503
"1587" 317.2 107.634051297327 62.1278605838117
"1588" 317.4 105.627017421183 66.4131904896707
"1589" 317.6 103.671414149016 70.5483027416262
"1590" 317.8 99.9582402943411 74.5762289645649
"1591" 318 96.3672834077857 78.1551361754469
"1592" 318.2 92.752374136269 81.6090704076877
"1593" 318.4 89.7140463238799 83.9781063268057
"1594" 318.6 85.7309117215404 87.610308435905
"1595" 318.8 82.1291421398035 90.3943814484814
"1596" 319 78.2917826146367 94.4166114281418
"1597" 319.2 74.3259401735474 97.8540905816519
"1598" 319.4 69.2437031555551 100.255345206544
"1599" 319.6 64.2580437539743 101.709742849646
"1600" 319.8 59.6103340571419 99.7442242209949
"1601" 320 55.8109867358909 97.0525286871126
"1602" 320.2 52.7195401419854 92.7583585577154
"1603" 320.4 49.2188797953381 88.3203153101354
"1604" 320.6 46.7795982430266 83.4940198712744
"1605" 320.8 43.6349625792186 80.1577101299506
"1606" 321 40.4496544797673 77.4386957877006
"1607" 321.2 38.1656377604926 73.6030319557924
"1608" 321.4 38.0645107910119 68.717340691315
"1609" 321.6 36.710472813572 63.7582421382208
"1610" 321.8 32.3991472967543 59.6919174442688
"1611" 322 29.7174636526986 59.6000624027398
"1612" 322.2 25.4528773795698 60.6076652393683
"1613" 322.4 24.6443266139234 61.4969610570955
"1614" 322.6 24.388106846737 61.6535111569404
"1615" 322.8 25.0953642422293 61.8704988819805
"1616" 323 26.0924474143645 62.1714351860117
"1617" 323.2 26.7967524251 62.4988937400758
"1618" 323.4 27.7758653371519 61.6496510828663
"1619" 323.6 29.5498025265084 60.8462287046619
"1620" 323.8 31.7993809764982 60.2548309798372
"1621" 324 34.3423642639417 59.9891580361972
"1622" 324.2 37.8880859750369 60.3429733569476
"1623" 324.4 42.7904101216856 59.6945496926005
"1624" 324.6 46.3256140871503 58.3514314330499
"1625" 324.8 50.9219355896903 57.4687815578314
"1626" 325 55.797236146228 56.4021268644804
"1627" 325.2 60.4647387226934 53.5456207394337
"1628" 325.4 64.7316306740829 50.7701975234553
"1629" 325.6 67.2921158467146 47.0732316408761
"1630" 325.8 68.4214234985211 43.5426839918378
"1631" 326 69.5590006735644 38.8545880134519
"1632" 326.2 70.2838399780097 34.5737881170162
"1633" 326.4 68.9065283168383 29.8838137000962
"1634" 326.6 66.5964107988791 26.3230266118758
"1635" 326.8 66.9960162304278 23.2332625305583
"1636" 327 69.5132479308133 22.8893745048484
"1637" 327.2 72.1817695721602 23.3662041760609
"1638" 327.4 73.9603515737272 25.5109814095087
"1639" 327.6 77.7900220161056 28.0412992839169
"1640" 327.8 81.2094076427441 31.5097731366807
"1641" 328 83.2333855343456 35.0787114025034
"1642" 328.2 86.0835060670337 38.9163926982338
"1643" 328.4 90.3666597508494 41.7559744414193
"1644" 328.6 94.114729383007 44.9064258551388
"1645" 328.8 98.7983033217096 46.5324379371526
"1646" 329 102.59823451109 46.3511227309422
"1647" 329.2 105.280785397116 47.8636496524132
"1648" 329.4 105.018051693707 50.2468203881379
"1649" 329.6 104.261590764505 53.5801786605589
"1650" 329.8 103.335701969449 56.8740249507056
"1651" 330 102.788452793447 61.8290400684094
"1652" 330.2 102.706524252438 67.219969892364
"1653" 330.4 101.957400869821 72.2192894634984
"1654" 330.6 100.395124060634 77.2055691690919
"1655" 330.8 98.5432251717321 82.4237864844773
"1656" 331 96.5591090331617 86.8964172144508
"1657" 331.2 93.8659693385707 92.0320957135816
"1658" 331.4 92.3572763216567 95.6563899994211
"1659" 331.6 91.6415976108726 98.4157021667066
"1660" 331.8 93.2499991087828 101.045750459398
"1661" 332 94.2312568736722 100.976695786472
"1662" 332.2 94.5682510512729 100.621580361047
"1663" 332.4 94.7777938781988 100.86939661003
"1664" 332.6 93.164029806531 102.468146000989
"1665" 332.8 90.4510196363799 103.153778659821
"1666" 333 86.5352004548798 103.970785260497
"1667" 333.2 81.8610961974639 104.511272964193
"1668" 333.4 76.5001990814536 104.381905104334
"1669" 333.6 73.061661512586 104.042345210749
"1670" 333.8 68.4395333610578 103.075846472565
"1671" 334 63.4772955663488 101.851227358938
"1672" 334.2 58.858955774801 98.9942082909973
"1673" 334.4 54.3183512475725 95.4254626992986
"1674" 334.6 49.9261621843808 91.3543314781297
"1675" 334.8 46.2744122095148 88.7129153411117
"1676" 335 41.7491213315499 85.1019355709192
"1677" 335.2 37.2276331021076 81.9972505479598
"1678" 335.4 32.8427659749402 79.981799679333
"1679" 335.6 29.0093602339021 78.2235680895385
"1680" 335.8 25.9240500038887 77.1146429506173
"1681" 336 25.8954289215362 75.6066355648828
"1682" 336.2 26.077476548381 71.4716530208188
"1683" 336.4 26.7351341973405 68.1622011047445
"1684" 336.6 28.1742916134531 65.046173000133
"1685" 336.8 31.5719894101306 63.0895857099542
"1686" 337 36.0951561214043 59.1750063352505
"1687" 337.2 39.7714214914106 56.1236680984001
"1688" 337.4 41.8296407357109 54.2885671537619
"1689" 337.6 46.8314742165631 51.3674298847025
"1690" 337.8 51.5056418361773 48.0517462165382
"1691" 338 55.9922371355154 44.4598630795826
"1692" 338.2 61.2948188208594 40.7752079626078
"1693" 338.4 65.429509160789 36.7899355351381
"1694" 338.6 68.7740584476828 33.6217673287292
"1695" 338.8 72.0858377112735 31.2873011738261
"1696" 339 75.597580712599 29.2531268472677
"1697" 339.2 78.8399450391112 26.9934076881232
"1698" 339.4 83.5410247476932 25.9715117318687
"1699" 339.6 88.2743656835551 27.905368151172
"1700" 339.8 92.8980841978085 29.6687612999069
"1701" 340 97.1319576371091 31.3073241367399
"1702" 340.2 101.198957990611 32.4378600470608
"1703" 340.4 104.174560344985 35.2067647837593
"1704" 340.6 107.58453783631 38.6473041618799
"1705" 340.8 109.614656094875 42.6066755960374
"1706" 341 111.773699006749 47.5686551860677
"1707" 341.2 114.850513249396 52.1515531832024
"1708" 341.4 115.99438939491 56.0368993971724
"1709" 341.6 116.463104141479 61.232946136181
"1710" 341.8 117.700871384876 67.1723466991821
"1711" 342 118.976830198937 72.8375596102992
"1712" 342.2 117.845691937009 77.3404307658821
"1713" 342.4 115.153368373259 78.8069963047211
"1714" 342.6 110.372456810543 80.3028451240801
"1715" 342.8 106.213987247174 82.7909434127228
"1716" 343 102.101179709542 84.1949747185945
"1717" 343.2 96.6739517889004 85.5870388924533
"1718" 343.4 91.9022490645359 88.3638816522762
"1719" 343.6 86.7642305848529 89.6625640846171
"1720" 343.8 81.305210791782 89.9242623379459
"1721" 344 76.4479665598053 88.3437674082583
"1722" 344.2 73.0297540926895 85.9702335567248
"1723" 344.4 68.7617720838361 83.1120253274488
"1724" 344.6 65.4404641820029 80.4287256331651
"1725" 344.8 61.32220817505 78.0402105630466
"1726" 345 56.648463429955 76.9367907762012
"1727" 345.2 51.4538139508628 76.2134152817836
"1728" 345.4 50.4466640265565 74.8129311693504
"1729" 345.6 51.6531683579501 71.6092620332954
"1730" 345.8 52.7125831995226 67.1355426345775
"1731" 346 53.9595037554227 64.2818738809661
"1732" 346.2 57.0203578155866 60.1313672818481
"1733" 346.4 61.576536638927 56.1212923913244
"1734" 346.6 66.3805903051131 52.7333733380028
"1735" 346.8 70.6360459314048 50.3093169107151
"1736" 347 75.2441696003463 49.3744496879559
"1737" 347.2 81.0090252642861 48.5521262052292
"1738" 347.4 86.9305682978989 48.1099236486006
"1739" 347.6 89.2733301396006 46.8290743936554
"1740" 347.8 92.3068136808272 45.604566144108
"1741" 348 95.9346626459291 43.9812418984059
"1742" 348.2 99.5972647661353 46.233477813216
"1743" 348.4 102.792331347632 49.38977188848
"1744" 348.6 105.202769640688 52.4584751080486
"1745" 348.8 103.903117684937 56.2079235051579
"1746" 349 103.266598677927 60.4115661172693
"1747" 349.2 103.222587857675 61.3334385306192
"1748" 349.4 102.91606458988 61.8106229563113
"1749" 349.6 102.644511312444 62.1578733084152
"1750" 349.8 102.137601047685 62.5690581830261
"1751" 350 100.851608347507 63.8933336183789
"1752" 350.2 99.8953343976036 64.1114618503815
"1753" 350.4 98.174809502933 64.942037660856
"1754" 350.6 96.294785145132 65.1314978841559
"1755" 350.8 96.5852146835474 65.4299888289184
"1756" 351 97.7281847708396 66.6378599035776
"1757" 351.2 98.7112229518985 68.818995940437
"1758" 351.4 99.1352282770698 70.2785671358728
"1759" 351.6 99.6551159658458 70.5035496646463
"1760" 351.8 100.565085749798 71.9236992640248
"1761" 352 101.017721933398 74.0377741115195
"1762" 352.2 102.186701877847 75.8350694331413
"1763" 352.4 102.852543427061 78.8760629909846
"1764" 352.6 102.567786416259 82.747700400919
"1765" 352.8 101.312381588113 85.9980336815213
"1766" 353 99.1187766964087 88.9115975259164
"1767" 353.2 97.6212703160332 91.5290806490802
"1768" 353.4 94.1988458606666 93.8829794598838
"1769" 353.6 90.6727422216258 95.5628111210373
"1770" 353.8 86.6560049370737 98.266084609836
"1771" 354 83.8078433141328 101.82614715067
"1772" 354.2 82.0834280426889 105.96671960153
"1773" 354.4 82.7054819974475 108.195912117042
"1774" 354.6 82.829506390713 110.047534613636
"1775" 354.8 82.23428559149 109.267507344629
"1776" 355 81.6935092785859 108.262831123969
"1777" 355.2 80.2872811406617 106.126814666734
"1778" 355.4 78.2271065564054 104.478883445133
"1779" 355.6 75.3582835901829 102.650602822593
"1780" 355.8 72.2556032431044 99.670628787081
"1781" 356 69.5946124002909 95.6538740595675
"1782" 356.2 67.660873765234 91.1956842746431
"1783" 356.4 66.4661064356032 85.6157140184677
"1784" 356.6 66.0701303392762 80.8140599088174
"1785" 356.8 66.7178782437898 76.0937040645998
"1786" 357 67.5458420705045 71.847811813591
"1787" 357.2 68.7596999169967 66.8523877415963
"1788" 357.4 71.4408595452088 62.2664891498033
"1789" 357.6 73.8045811642104 58.4965935522909
"1790" 357.8 76.3695436811074 55.005848946301
"1791" 358 79.890443254372 51.5253619643819
"1792" 358.2 84.2289639675409 46.9598590973856
"1793" 358.4 87.6899395195223 43.8902813005991
"1794" 358.6 92.0863823959502 40.6784084524252
"1795" 358.8 95.370608864156 37.4448792000304
"1796" 359 99.5528446954143 36.5483782537395
"1797" 359.2 102.636721630878 38.7455029438797
"1798" 359.4 104.945959929248 42.4037029428836
"1799" 359.6 105.646341518819 45.4317332200654
"1800" 359.8 106.736142896666 49.0968359440304
"1801" 360 108.186575510886 53.0712407558046
"1802" 360.2 109.80195125372 57.6890629163043
"1803" 360.4 111.365743222325 60.8479259805603
"1804" 360.6 112.512672364622 65.2500009201348
"1805" 360.8 112.672678917709 70.7657662115423
"1806" 361 112.66580422687 76.518155885009
"1807" 361.2 111.373729214208 82.0611253599288
"1808" 361.4 110.080302995103 87.0768005439782
"1809" 361.6 108.689885842069 91.8085612617941
"1810" 361.8 108.136905155113 95.0350012563192
"1811" 362 106.500666257423 99.7983133160081
"1812" 362.2 104.235976284784 105.295463291616
"1813" 362.4 101.53016264378 110.797979245266
"1814" 362.6 99.5128743423712 115.008892837611
"1815" 362.8 98.5825454923733 117.457132194961
"1816" 363 97.6787659919982 117.721425490269
"1817" 363.2 96.1170385850631 119.148040087866
"1818" 363.4 94.157164388764 121.210397724296
"1819" 363.6 91.1625178953019 122.151919043138
"1820" 363.8 87.8244679059371 122.971403087496
"1821" 364 84.3472215248949 124.736562258384
"1822" 364.2 80.0679141586068 127.195324590202
"1823" 364.4 76.4688906580078 127.266322346916
"1824" 364.6 72.7013940616222 128.007982919701
"1825" 364.8 69.2650097818451 128.405058310139
"1826" 365 65.4180638322451 128.57455243764
"1827" 365.2 60.6790030783783 128.319171885527
"1828" 365.4 55.5905902788718 128.430178833242
"1829" 365.6 50.9367571955846 127.549668627056
"1830" 365.8 45.9716307109016 126.100235124277
"1831" 366 41.5595885930649 124.651689220609
"1832" 366.2 37.2953504683128 123.117238039913
"1833" 366.4 33.7569824860053 120.660886231528
"1834" 366.6 29.6774865104371 118.436988631939
"1835" 366.8 26.4877904134592 115.749997588927
"1836" 367 22.6473662257741 112.690175367432
"1837" 367.2 20.7064735084397 110.53346123993
"1838" 367.4 17.8552828248872 107.049293446482
"1839" 367.6 14.2999418314141 103.523981999148
"1840" 367.8 12.5713551377908 100.826386583708
"1841" 368 12.3125076043989 97.2826552942805
"1842" 368.2 10.2813495574771 92.9036198006158
"1843" 368.4 8.98757881360395 89.1067880581736
"1844" 368.6 7.64407009106319 84.4774853383946
"1845" 368.8 7.91659552677458 80.5423870446774
"1846" 369 8.15621072336894 76.1038274084818
"1847" 369.2 8.71263122104396 72.0929353741919
"1848" 369.4 8.31012667151764 67.6842957864418
"1849" 369.6 6.82958694696188 64.0698512054306
"1850" 369.8 7.83848173739731 61.6630334863395
"1851" 370 6.68787159151131 59.1904222576184
"1852" 370.2 4.97427701826784 59.3226733668398
"1853" 370.4 4.50344106018667 58.283589029987
"1854" 370.6 4.30442989181286 57.4302776701989
"1855" 370.8 4.4765073459849 56.2004399106911
"1856" 371 5.08356569278933 56.423520581206
"1857" 371.2 6.25758650767319 55.9407150747989
"1858" 371.4 7.8459364247057 54.8247020262978
"1859" 371.6 10.0023444804539 54.190527746847
"1860" 371.8 12.0375418844309 54.3793138042879
"1861" 372 13.559610606234 54.4400841492556
"1862" 372.2 16.4353711679531 53.75437440238
"1863" 372.4 19.3148952690261 52.3148935467841
"1864" 372.6 21.8585125492019 49.9146891924564
"1865" 372.8 23.9086016534857 46.6385781604404
"1866" 373 26.2241150479895 42.4794663793939
"1867" 373.2 27.2560362670512 38.4334503725703
"1868" 373.4 28.2844500127906 34.2097396477124
"1869" 373.6 30.4814230588053 31.047821278736
"1870" 373.8 34.4235598623144 29.1210152611901
"1871" 374 39.3205832697583 27.1130799388581
"1872" 374.2 43.8924586480502 25.0272501138524
"1873" 374.4 49.2308738716532 23.4306409651033
"1874" 374.6 53.5460042097393 21.695317835828
"1875" 374.8 58.4683797117695 19.6109265807423
"1876" 375 63.3444886997854 17.0138866518665
"1877" 375.2 69.0318998443796 14.8527954906875
"1878" 375.4 74.0416587920911 14.3004789219956
"1879" 375.6 79.3904191917263 15.3699236224702
"1880" 375.8 85.2625760966576 15.7639812345916
"1881" 376 89.1766930865351 16.057394164008
"1882" 376.2 93.1338559755924 16.8271017454477
"1883" 376.4 96.1468695021752 19.7987185543987
"1884" 376.6 96.6687398158542 23.7140582345332
"1885" 376.8 96.9820255410814 27.4481117925991
"1886" 377 98.6395003931743 31.875011097085
"1887" 377.2 100.582242712318 36.3811433190312
"1888" 377.4 101.686629936313 40.9313109939642
"1889" 377.6 101.865834791493 46.0923765481617
"1890" 377.8 101.258954036781 51.1751869466223
"1891" 378 99.7589806273585 56.2623907246611
"1892" 378.2 98.6636406706191 60.1172424064223
"1893" 378.4 97.998832581676 64.5129071394383
"1894" 378.6 96.6621156269297 68.8068358748562
"1895" 378.8 95.7304948902741 73.4567034837363
"1896" 379 95.1390890127224 77.7399517972979
"1897" 379.2 92.9750637788717 82.0044649157939
"1898" 379.4 89.4707221514338 84.512477381735
"1899" 379.6 86.124577717622 85.4082360574852
"1900" 379.8 82.2051302731172 86.6520258794214
"1901" 380 78.6103198881951 87.1987503115955
"1902" 380.2 73.5829107197768 87.3244954604244
"1903" 380.4 68.2838302391753 86.2959908125395
"1904" 380.6 63.822871390121 85.2083998582637
"1905" 380.8 60.0733395906906 82.9073829026306
"1906" 381 56.8631657896261 80.38920055515
"1907" 381.2 55.6299558652854 80.5468894838577
"1908" 381.4 52.7250072947867 82.9780161940273
"1909" 381.6 51.4782019111753 86.5644533061912
"1910" 381.8 50.5777898496242 90.2678978761258
"1911" 382 51.8317771575642 94.0797625765298
"1912" 382.2 53.4813196594764 98.2868933502807
"1913" 382.4 54.4665786688418 100.510701816164
"1914" 382.6 56.4169921352824 102.631264291371
"1915" 382.8 58.4761343372792 104.981923709612
"1916" 383 59.1229774844376 105.915696555774
"1917" 383.2 59.768530312699 106.20043402071
"1918" 383.4 60.5802833011168 107.10756345874
"1919" 383.6 62.1779748899855 108.937306996414
"1920" 383.8 63.2327377588346 111.102744081481
"1921" 384 64.3091053939242 112.758022890885
"1922" 384.2 66.3732564381112 112.18845912257
"1923" 384.4 67.8319922145772 111.53771998247
"1924" 384.6 68.9636713932383 111.105880864728
"1925" 384.8 72.0939522921725 109.225058249219
"1926" 385 74.4342795293005 106.81860069683
"1927" 385.2 75.701239980937 105.612523080419
"1928" 385.4 77.9991360240826 103.829171653178
"1929" 385.6 81.3336317258722 101.790750407518
"1930" 385.8 86.0270934573954 101.300610013626
"1931" 386 90.4827376848374 102.235518448392
"1932" 386.2 93.1377941767944 104.504198988808
"1933" 386.4 93.5482050531487 107.142114571137
"1934" 386.6 93.9120659136978 106.459390259
"1935" 386.8 96.072294321432 104.562569492498
"1936" 387 96.6269527694861 101.367952928761
"1937" 387.2 98.2000003582243 97.8232512412993
"1938" 387.4 99.5815272021502 95.323009256911
"1939" 387.6 99.8161686495121 93.9744648881129
"1940" 387.8 99.5154786598611 93.8275587424409
"1941" 388 99.7345597291409 93.7904773615532
"1942" 388.2 99.7022102188384 93.3574836896882
"1943" 388.4 99.6358668650842 93.2205583628464
"1944" 388.6 99.4920424469492 92.9362661247026
"1945" 388.8 99.0156549781487 92.9734581450437
"1946" 389 99.0441120764297 91.6494826789263
"1947" 389.2 99.3684824123853 88.6976134030566
"1948" 389.4 99.5934261763262 84.5760377166035
"1949" 389.6 99.7688585829732 80.6845448487978
"1950" 389.8 100.291273560634 76.7077263892017
"1951" 390 101.256475155336 72.3942023750444
"1952" 390.2 103.414942457239 68.0168875186978
"1953" 390.4 106.67680703655 63.8458845367068
"1954" 390.6 109.80976816519 62.6534983337837
"1955" 390.8 114.852179212287 61.6201749577125
"1956" 391 119.151854927469 62.7044826551921
"1957" 391.2 123.010205339357 65.101546203316
"1958" 391.4 125.575919199423 68.0486738769434
"1959" 391.6 126.146660196226 69.6974433616208
"1960" 391.8 126.375409315052 69.9785081382511
"1961" 392 126.992804632539 69.1954436384601
"1962" 392.2 127.792582889259 67.7268809380399
"1963" 392.4 127.738465536301 66.2198895614618
"1964" 392.6 127.017148549072 65.2507995630955
"1965" 392.8 125.371259972511 63.548686693888
"1966" 393 124.348313714839 60.8733871862218
"1967" 393.2 122.776691623132 57.6835955330102
"1968" 393.4 122.65285126196 57.3333475152552
"1969" 393.6 121.894012855428 55.364739534297
"1970" 393.8 121.297895211094 51.761551351227
"1971" 394 119.362060425676 49.010183338315
"1972" 394.2 116.316780262406 47.6570734186626
"1973" 394.4 113.062630349694 45.3724202004662
"1974" 394.6 109.771988035943 43.7689689832721
"1975" 394.8 106.951113024524 43.3973014373912
"1976" 395 103.566990274853 42.2284194134683
"1977" 395.2 99.1638168610276 40.9448371340799
"1978" 395.4 95.1618738952249 37.512858368053
"1979" 395.6 91.9818036411969 34.3571778727392
"1980" 395.8 89.2345186260369 30.2527850110126
"1981" 396 86.0561803464209 27.0546453915977
"1982" 396.2 81.2226188283888 24.1667869524796
"1983" 396.4 77.6577064941107 20.2320089823299
"1984" 396.6 76.2130917402702 15.967268711958
"1985" 396.8 77.6217701965801 13.4686149294385
"1986" 397 79.7921379055565 13.1853577128942
"1987" 397.2 81.7147912464182 13.5407478065253
"1988" 397.4 84.8042157233545 12.7215207054281
"1989" 397.6 87.0507019509151 13.2313672371362
"1990" 397.8 90.5035082658113 14.5254045476339
"1991" 398 95.5974479815427 14.9788142760071
"1992" 398.2 98.2778070297248 16.7321883168509
"1993" 398.4 99.7782968229914 20.4662966693451
"1994" 398.6 103.947652043744 24.4625027550904
"1995" 398.8 107.367928018312 26.389888658024
"1996" 399 111.440488980773 27.7947358920387
"1997" 399.2 115.440387819467 30.5512641439152
"1998" 399.4 116.688050570258 34.9943575676414
"1999" 399.6 118.380976401062 39.8781204248535
"2000" 399.8 120.582908663374 43.8571787378562
"2001" 400 121.220858192963 49.0245397393714
"2002" 400.2 120.685843927372 55.2196334494817
"2003" 400.4 120.023654936637 59.2126342867956
"2004" 400.6 119.668813838014 61.496795267613
"2005" 400.8 119.088847819306 62.9684059447779
"2006" 401 118.32992582903 64.2419846636475
"2007" 401.2 117.556910036712 64.4980865849776
"2008" 401.4 116.280079602896 65.2565733055549
"2009" 401.6 114.914764126909 65.6878899546962
"2010" 401.8 114.559749869519 65.5331981446074
"2011" 402 114.572447415487 66.0520211140141
"2012" 402.2 114.112800396894 67.9305123029162
"2013" 402.4 111.889367219892 68.2710338175236
"2014" 402.6 108.772973517774 67.746147347933
"2015" 402.8 104.966428144757 68.7397832460096
"2016" 403 101.509539666331 70.7563624448536
"2017" 403.2 98.7605388552072 73.1864353313122
"2018" 403.4 96.5575911569562 75.9302167721419
"2019" 403.6 94.4233078515039 77.9453742124475
"2020" 403.8 91.7111333738756 78.6077282624374
"2021" 404 87.8822997442503 80.8843844177558
"2022" 404.2 84.0714512360471 82.166024742775
"2023" 404.4 79.7000040716861 82.1357773471916
"2024" 404.6 76.4095778561886 81.7990846329816
"2025" 404.8 75.1026050115357 83.8524960529614
"2026" 405 74.6274675775664 87.0338519401007
"2027" 405.2 73.5466431349856 90.9541220897848
"2028" 405.4 74.3190826082526 94.5593280425718
"2029" 405.6 75.3220938798201 96.2762284877985
"2030" 405.8 76.5959862000104 98.3086237367327
"2031" 406 76.8759643645503 102.185700005097
"2032" 406.2 77.4083627259387 106.246407186645
"2033" 406.4 77.1932412487492 109.819915884994
"2034" 406.6 73.7405615035066 112.495003964322
"2035" 406.8 70.5925389530283 112.196350570078
"2036" 407 68.921726684014 111.839106648254
"2037" 407.2 66.6223456225962 111.167205198956
"2038" 407.4 65.5744199411249 108.673658906049
"2039" 407.6 65.5171084452194 105.402684477184
"2040" 407.8 66.1884648117304 102.485097413285
"2041" 408 66.532983955294 100.138611702301
"2042" 408.2 65.6478697019607 95.8957483121008
"2043" 408.4 66.4570441936159 92.4403389434279
"2044" 408.6 67.8573454957069 87.7152479336386
"2045" 408.8 69.6123264374473 83.1584045323695
"2046" 409 70.9479188207664 81.2747519458201
"2047" 409.2 73.9561315574376 76.976172191609
"2048" 409.4 77.6620055366198 72.2146004401145
"2049" 409.6 82.7388341958379 67.9693249340882
"2050" 409.8 87.5887824655501 64.1387483904691
"2051" 410 91.1490423353863 61.5104538424202
"2052" 410.2 96.6846090560666 59.6652127597817
"2053" 410.4 101.713721741596 58.1170814547426
"2054" 410.6 107.546729361138 57.112140915984
"2055" 410.8 110.214301714677 59.6528219184473
"2056" 411 110.573852899122 62.689468915766
"2057" 411.2 112.881839426373 67.5529752890669
"2058" 411.4 115.191281406508 70.7706153983603
"2059" 411.6 116.246325573779 74.0726827030183
"2060" 411.8 116.839366089825 78.0958052735756
"2061" 412 116.989622283458 81.7923184482109
"2062" 412.2 119.244557541154 85.8092059116883
"2063" 412.4 120.570235639642 88.5278522730067
"2064" 412.6 122.290989536521 89.195836095051
"2065" 412.8 121.93598789538 88.3238194606827
"2066" 413 123.222661299006 86.864582932931
"2067" 413.2 124.329193724898 85.562393810072
"2068" 413.4 125.070787468974 83.8057124016732
"2069" 413.6 125.610308848177 81.8759767097341
"2070" 413.8 126.52005203887 80.6363648094754
"2071" 414 127.065572698683 80.331987500069
"2072" 414.2 127.173895384443 79.9817755554086
"2073" 414.4 127.260638756687 79.5046024847554
"2074" 414.6 127.373718985295 79.8099449990134
"2075" 414.8 127.265835549639 79.9471461374706
"2076" 415 127.470327183147 80.094890225114
"2077" 415.2 127.679367893662 80.6897560790008
"2078" 415.4 127.815226709798 81.0395663116011
"2079" 415.6 127.834406398639 81.6149795558583
"2080" 415.8 127.614077387489 81.9629544841107
"2081" 416 127.644834438905 81.8773833468998
"2082" 416.2 127.78192407421 82.0040455570856
"2083" 416.4 127.112747689397 83.7654915666595
"2084" 416.6 126.964258068497 83.172313924471
"2085" 416.8 127.171790858013 82.0502559587606
"2086" 417 127.500973929795 82.144430876773
"2087" 417.2 127.517113136608 82.9091326751458
"2088" 417.4 127.239403459771 83.9076455687612
"2089" 417.6 126.929934346496 83.885157270171
"2090" 417.8 126.96453600002 82.2290625534802
"2091" 418 126.994245504431 81.8302481897105
"2092" 418.2 126.868487504123 81.4207360101275
"2093" 418.4 127.019056825064 81.0587180209081
"2094" 418.6 127.162333404364 80.5453446054018
"2095" 418.8 127.250171944981 79.8822549431335
"2096" 419 126.84647275847 79.9162288219914
"2097" 419.2 126.128597695116 80.3860640186951
"2098" 419.4 125.609412865828 80.7000351336476
"2099" 419.6 125.437245203314 80.934740766633
"2100" 419.8 124.677252752408 81.5420658292876
"2101" 420 124.444574455644 83.41575927633
"2102" 420.2 124.303708542945 85.849592172033
"2103" 420.4 123.197558150595 87.6141464392258
"2104" 420.6 121.736570383213 90.7580381148005
"2105" 420.8 120.28909987662 94.2213245700781
"2106" 421 119.171837822496 96.8547131817005
"2107" 421.2 116.548436654023 99.2378129137907
"2108" 421.4 112.927774419954 102.205062877007
"2109" 421.6 110.022615920573 104.691837164579
"2110" 421.8 106.399950750203 106.658099762327
"2111" 422 103.244901089607 109.973432248209
"2112" 422.2 101.421573964386 114.184816438056
"2113" 422.4 98.9398316786465 117.462911045535
"2114" 422.6 97.1037850437034 120.092538986958
"2115" 422.8 95.0352711367228 119.746117188072
"2116" 423 91.9962296824214 121.115576230813
"2117" 423.2 88.5546986487914 123.561205420618
"2118" 423.4 84.779672184712 125.186278616182
"2119" 423.6 81.3112595748893 126.534833172993
"2120" 423.8 77.1324256928397 127.87677538128
"2121" 424 74.1952722982258 127.929451369585
"2122" 424.2 69.9566903362997 128.156487110128
"2123" 424.4 66.133941805195 128.499193877298
"2124" 424.6 63.0465442484371 128.598425026949
"2125" 424.8 59.5145389470855 128.185157232734
"2126" 425 55.9462639899478 128.258987807732
"2127" 425.2 53.897147526724 128.633384514134
"2128" 425.4 51.6699010626027 128.195618634152
"2129" 425.6 48.6460739487454 127.100448634018
"2130" 425.8 45.0875222181165 125.815233633855
"2131" 426 42.0895499584472 125.163933882355
"2132" 426.2 39.8925280914207 123.68949235945
"2133" 426.4 35.9383992171424 122.023822802072
"2134" 426.6 32.2206673846839 119.973015615946
"2135" 426.8 29.1185960661699 117.952419325895
"2136" 427 25.9900259013673 115.684539734377
"2137" 427.2 22.4236335006182 112.908492204046
"2138" 427.4 19.1381374727177 110.130687329138
"2139" 427.6 16.4690875271682 107.163989332904
"2140" 427.8 12.8494670603716 103.084959718882
"2141" 428 10.285185237648 99.0015863901939
"2142" 428.2 7.80713113300772 95.1881111344277
"2143" 428.4 5.43897612976963 90.6417715665617
"2144" 428.6 3.79076708454751 85.7766808197179
"2145" 428.8 2.85303367478317 82.1179974082236
"2146" 429 2.07620071505022 77.8088077294862
"2147" 429.2 1.26375218872815 72.5715249245143
"2148" 429.4 0.754727631294573 67.493887864507
"2149" 429.6 0.945356393152251 62.280395463326
"2150" 429.8 2.4171135701692 56.5551579520896
"2151" 430 2.11935079990934 53.3700811404235
"2152" 430.2 2.1989589557977 53.0474504867439
"2153" 430.4 3.33816091904468 52.142881510035
"2154" 430.6 3.67148498530192 51.0544511170397
"2155" 430.8 4.77605372536971 49.9648820130341
"2156" 431 5.69664948191808 48.7408949055065
"2157" 431.2 6.81793074534738 47.5271606364828
"2158" 431.4 7.96696849944823 47.2309117240134
"2159" 431.6 9.85040608484318 46.0850968213864
"2160" 431.8 11.8022833900362 44.1114454701708
"2161" 432 13.2007754965223 41.9275736054189
"2162" 432.2 13.5486058683919 39.0993123488833
"2163" 432.4 14.7664463034675 35.6020006818659
"2164" 432.6 17.6232291801377 33.1454741466648
"2165" 432.8 21.3945841012593 30.6227157407064
"2166" 433 24.4042341653882 27.3239818520537
"2167" 433.2 25.8893181407238 23.6822132959556
"2168" 433.4 28.2422307926594 19.4732663364521
"2169" 433.6 29.4969541650819 17.0606486261393
"2170" 433.8 32.2975650412593 16.9295323351661
"2171" 434 35.7983193110066 17.7413836456072
"2172" 434.2 39.7782438552424 16.4937426189671
"2173" 434.4 44.3144422856846 14.2370123858146
"2174" 434.6 48.8172775456359 12.5431668980804
"2175" 434.8 52.6368742071288 9.99611917142619
"2176" 435 56.7578935953412 7.42014108143828
"2177" 435.2 60.5120223915825 7.59271961022434
"2178" 435.4 65.0546348272462 8.80852559686856
"2179" 435.6 70.8341507729051 9.58231535245089
"2180" 435.8 75.9190136635108 12.0206267862048
"2181" 436 81.0991882976343 12.9320864862429
"2182" 436.2 86.0316466217306 13.1089826042443
"2183" 436.4 90.1555976105516 13.771296873106
"2184" 436.6 91.8751594282782 17.3185411328153
"2185" 436.8 95.0441790780152 21.3082853998969
"2186" 437 99.640824995346 23.9235924723027
"2187" 437.2 104.080914570431 26.5705891581922
"2188" 437.4 108.377028170882 29.2201921964685
"2189" 437.6 112.663132987126 32.639082025954
"2190" 437.8 114.10458306691 34.7198946048084
"2191" 438 113.777512837387 37.5701243666416
"2192" 438.2 114.128761455544 41.8593156270224
"2193" 438.4 115.756702085948 46.3663091727965
"2194" 438.6 117.301469358625 50.9770406272025
"2195" 438.8 118.272239827758 56.4257016315259
"2196" 439 117.775277723211 61.7751259018015
"2197" 439.2 117.470085660345 66.5538482517338
"2198" 439.4 117.912398689212 70.4874409723472
"2199" 439.6 119.98092234215 75.6806919317254
"2200" 439.8 120.760818534442 81.1124534576795
"2201" 440 118.325784263693 84.9012656590724
"2202" 440.2 114.148707271164 85.7045523595253
"2203" 440.4 108.657387502691 86.328390867449
"2204" 440.6 104.195315817402 86.0953488287488
"2205" 440.8 98.8380388871775 86.7388397098357
"2206" 441 93.7603849544168 86.9554999576392
"2207" 441.2 87.9122409198065 86.8199895496323
"2208" 441.4 83.7509234108916 85.2534732980163
"2209" 441.6 79.4534153292807 82.9010938297619
"2210" 441.8 75.0410900560531 80.3524656632772
"2211" 442 70.8970944306746 77.3726851244255
"2212" 442.2 69.4586587648984 72.7352975373632
"2213" 442.4 68.603086937923 67.5257934051003
"2214" 442.6 66.9871450651223 62.0349333129655
"2215" 442.8 65.7857389592328 56.8177575202726
"2216" 443 64.6278734646493 51.2809227214672
"2217" 443.2 65.1740314721339 46.6022776397916
"2218" 443.4 67.3930936642968 43.6475513368406
"2219" 443.6 71.4844265093421 40.8040406292901
"2220" 443.8 76.2508720984143 39.3105068256361
"2221" 444 81.747793544424 37.9892528393138
"2222" 444.2 86.5266646036959 37.6629629862098
"2223" 444.4 90.7510206700674 37.9456998411599
"2224" 444.6 95.245237500827 39.5060542508569
"2225" 444.8 99.1682403901333 41.7088581140543
"2226" 445 101.124899592797 43.8604744984701
"2227" 445.2 104.446584899697 46.4612712216767
"2228" 445.4 106.072900658607 47.7686521718271
"2229" 445.6 108.028351206043 49.328390740449
"2230" 445.8 109.488770220433 51.6785590734741
"2231" 446 111.529435468129 52.4789499306373
"2232" 446.2 113.737472349008 52.0297366326453
"2233" 446.4 116.417081966419 50.6152703557391
"2234" 446.6 117.851700874208 49.1800232826858
"2235" 446.8 116.978178872049 49.2072278301192
"2236" 447 116.069745915804 50.3327158223099
"2237" 447.2 115.636463637629 53.4207240609297
"2238" 447.4 115.466931045831 57.3201077205348
"2239" 447.6 115.349486918715 59.3747987254707
"2240" 447.8 114.871992641387 62.7098613760197
"2241" 448 115.113729909132 67.3084947870265
"2242" 448.2 114.566276428119 72.3885881309548
"2243" 448.4 115.031739313912 78.0671321254605
"2244" 448.6 114.731591304575 82.9608887645686
"2245" 448.8 112.408486645394 85.7238413298312
"2246" 449 108.428442847625 88.8769760118147
"2247" 449.2 104.317420581392 92.2496476568686
"2248" 449.4 99.8215609882049 95.2399040319289
"2249" 449.6 94.5785496193923 97.6668803437927
"2250" 449.8 89.1354522585658 98.6308438739848
"2251" 450 85.1534325209266 98.6449481271505
"2252" 450.2 79.7955903286332 98.8196889104588
"2253" 450.4 74.1041942682702 99.7737958269836
"2254" 450.6 68.6704170284172 102.030311455571
"2255" 450.8 64.2062305140483 104.763631617034
"2256" 451 60.2833376706122 108.924644025935
"2257" 451.2 55.4225377000596 110.671343533631
"2258" 451.4 50.2200913858726 110.791756244988
"2259" 451.6 45.1138924970745 109.093633236362
"2260" 451.8 41.1011829922708 106.255694293391
"2261" 452 36.7384620634326 103.0708810335
"2262" 452.2 33.8102417074697 98.1310112563725
"2263" 452.4 32.4872532628969 93.3784232601437
"2264" 452.6 32.1213384146457 88.071860506515
"2265" 452.8 32.1443378894075 83.0941200344514
"2266" 453 31.4957193893742 78.0253551779965
"2267" 453.2 31.360320406768 73.598175334183
"2268" 453.4 31.1655955431085 68.7812539660384
"2269" 453.6 30.5754872774391 63.3156972057829
"2270" 453.8 29.8576787186337 59.0079950804067
"2271" 454 28.3755768975085 53.5901226130682
"2272" 454.2 27.136043465689 48.9680963979911
"2273" 454.4 27.6325797827387 43.1885464414631
"2274" 454.6 28.7720419636019 37.9389877980959
"2275" 454.8 30.9888453609243 32.9845990400796
"2276" 455 34.37408565183 31.6799125143936
"2277" 455.2 40.9018564853382 30.6202201330647
"2278" 455.4 46.2915802056169 29.8695600463619
"2279" 455.6 51.0765200190482 28.6465667099887
"2280" 455.8 56.2517136498232 27.7636012566496
"2281" 456 61.4036945192072 25.960605756533
"2282" 456.2 66.8178086413891 24.8740539436157
"2283" 456.4 70.7366803968152 22.6148027950511
"2284" 456.6 75.242450933716 21.3120280452399
"2285" 456.8 80.4850481089711 20.7866630190183
"2286" 457 85.3757769558456 19.9917558237715
"2287" 457.2 90.0489542164298 19.9086117186334
"2288" 457.4 92.73189297329 22.2248880531151
"2289" 457.6 94.0356553675996 26.0067992315985
"2290" 457.8 97.1268290717976 29.7832215017973
"2291" 458 99.8482725138716 31.5074952849602
"2292" 458.2 103.305243365123 34.034771428344
"2293" 458.4 106.479134359091 38.2427509530566
"2294" 458.6 110.830876042598 39.4071407196721
"2295" 458.8 115.841321377376 40.3811772816641
"2296" 459 117.151724565922 43.2630954043313
"2297" 459.2 115.547759020524 46.4572469927379
"2298" 459.4 113.779644051663 50.8021454780268
"2299" 459.6 112.343892581217 55.2801292837513
"2300" 459.8 111.399042059769 58.1399855095488
"2301" 460 109.83062459132 59.9476954749436
"2302" 460.2 107.681205279911 64.7435453014634
"2303" 460.4 104.937038425069 69.7980753192883
"2304" 460.6 103.344784256897 74.5020737499618
"2305" 460.8 103.054048944046 77.7927667819926
"2306" 461 101.945254683274 82.4399755035621
"2307" 461.2 100.244246614453 86.2998707123549
"2308" 461.4 100.225675385441 87.661508136694
"2309" 461.6 100.060500701971 88.6060027666762
"2310" 461.8 98.9236368185871 90.1574930099124
"2311" 462 97.8657509325961 91.8916796239615
"2312" 462.2 96.0349272907661 92.8669486141496
"2313" 462.4 93.9692262644985 93.1860479964677
"2314" 462.6 91.873018339029 93.4781646770774
"2315" 462.8 91.8587043223985 94.971443760996
"2316" 463 91.8713886885406 97.0533959497237
"2317" 463.2 90.2746681716574 98.6912671821134
"2318" 463.4 88.7814555074115 102.019936238191
"2319" 463.6 87.4261582588021 102.370021327642
"2320" 463.8 84.2750460060335 101.406779235308
"2321" 464 79.8570488518207 100.295167105389
"2322" 464.2 78.9421815253135 97.7723620764756
"2323" 464.4 77.3313105362858 94.42035128773
"2324" 464.6 74.5863103655936 91.9773167705102
"2325" 464.8 72.8295785030282 87.8529874072471
"2326" 465 73.5108858601842 84.517099815476
"2327" 465.2 75.5215040252281 80.6352242879694
"2328" 465.4 78.9135052597554 77.1654340763186
"2329" 465.6 82.7014655744931 73.9475030411747
"2330" 465.8 86.38101680027 71.4646638055957
"2331" 466 90.6738847238088 69.1013436993531
"2332" 466.2 94.1745848703397 68.3419216472009
"2333" 466.4 97.3164609165241 68.1030466624713
"2334" 466.6 101.169941919959 67.0373627397607
"2335" 466.8 104.853524754903 67.0651361343843
"2336" 467 109.139946762941 68.7396797722096
"2337" 467.2 110.963714123309 71.6577144736743
"2338" 467.4 112.179798987049 74.2511990288277
"2339" 467.6 112.969510072023 74.3430325065109
"2340" 467.8 115.019082582074 72.4129426867864
"2341" 468 115.769484098889 69.7401145903846
"2342" 468.2 114.501594379108 66.8370186913426
"2343" 468.4 112.796610223364 62.5569109289681
"2344" 468.6 111.436651363817 59.6796929300924
"2345" 468.8 110.706602444414 56.7443608146367
"2346" 469 109.996784381136 52.2245323642363
"2347" 469.2 108.94949940599 47.7462440911912
"2348" 469.4 107.277964018224 43.4236050021826
"2349" 469.6 103.5543603919 39.5526779854673
"2350" 469.8 100.010517901439 36.4690741434052
"2351" 470 94.40039716061 32.8899028373211
"2352" 470.2 90.9977184745376 30.8508878688026
"2353" 470.4 88.1454051075745 30.4548659600631
"2354" 470.6 82.575986564114 30.6401368389741
"2355" 470.8 77.2667062650742 31.5679484533201
"2356" 471 72.8403426603564 32.5823345557214
"2357" 471.2 68.2424499701601 35.5401674292446
"2358" 471.4 63.995377483559 38.9797066236005
"2359" 471.6 59.5825343929372 43.0948920230623
"2360" 471.8 55.8567786799299 45.2244675802308
"2361" 472 51.8183382533729 46.8483421691397
"2362" 472.2 46.6808840474839 49.3636616193494
"2363" 472.4 43.3409380896637 51.728297151971
"2364" 472.6 39.7030747969149 55.2547614630962
"2365" 472.8 38.2363296628897 59.556785435564
"2366" 473 37.7304152668483 64.5933058344949
"2367" 473.2 37.8619332598354 70.6162359141595
"2368" 473.4 38.3188293488474 74.8804229265607
"2369" 473.6 39.1550786565173 79.7748666731824
"2370" 473.8 41.2320152752778 84.5244620482975
"2371" 474 41.6913528127898 89.8997678087103
"2372" 474.2 41.5896317094832 94.4019005794024
"2373" 474.4 40.8638213600879 99.6117419927528
"2374" 474.6 39.008151048644 102.717658485615
"2375" 474.8 35.6855340128295 106.656249636729
"2376" 475 32.5861013028898 108.694922988617
"2377" 475.2 30.75274328017 108.763544926082
"2378" 475.4 30.0752850802668 108.208559119012
"2379" 475.6 28.9628677350601 107.599453074161
"2380" 475.8 26.2837722797216 106.41215996852
"2381" 476 22.5075935472517 104.496694852786
"2382" 476.2 19.9438815395861 102.367220836948
"2383" 476.4 17.5406611989131 99.1116660142345
"2384" 476.6 14.2921135385742 95.5315887013418
"2385" 476.8 11.3920357377417 92.7643706176934
"2386" 477 10.0095506512085 89.4081101190432
"2387" 477.2 8.43000341414559 85.2142273599623
"2388" 477.4 6.91724281997282 81.4161234371623
"2389" 477.6 6.50717727719554 77.9299513256508
"2390" 477.8 6.0674931840041 73.2127739614466
"2391" 478 5.76158808769561 69.0887974874825
"2392" 478.2 7.09949368580263 65.0804560748455
"2393" 478.4 8.45408797496275 61.1658570767429
"2394" 478.6 11.0244640382517 57.6593328056442
"2395" 478.8 13.2567657607605 54.528004705316
"2396" 479 14.1100384597253 51.5611717299179
"2397" 479.2 16.1661100162541 47.7596495540974
"2398" 479.4 20.3923724486967 44.3400816069734
"2399" 479.6 24.9804112881119 41.1792235377388
"2400" 479.8 30.1707281338332 38.4062629871348
"2401" 480 35.6095519520235 36.0017737290204
"2402" 480.2 40.3522021194523 35.0713167660003
"2403" 480.4 45.0073919673135 33.0363553731234
"2404" 480.6 49.3114044139991 30.8079354916987
"2405" 480.8 54.0190666189995 29.6989501128
"2406" 481 59.4039337425394 27.7617345109471
"2407" 481.2 64.6825918708154 25.267802886393
"2408" 481.4 68.7996975206344 21.7317407906532
"2409" 481.6 71.6412846997422 19.6314693844081
"2410" 481.8 73.7187050840461 18.0955628560809
"2411" 482 74.5511703377827 15.9756566696515
"2412" 482.2 74.8097614807182 16.2206622293216
"2413" 482.4 76.0308855322995 18.5989850451163
"2414" 482.6 76.3166793930962 22.1414040841625
"2415" 482.8 77.7410009075494 27.1513239038211
"2416" 483 79.5181990086246 29.7404377474579
"2417" 483.2 82.2825520471905 31.7930375228842
"2418" 483.4 86.1917192316184 34.7741855230643
"2419" 483.6 90.6822606722814 37.7712758878687
"2420" 483.8 94.8556132409119 40.7065012096428
"2421" 484 97.6264905254439 44.1864718027576
"2422" 484.2 101.945442845932 47.4090042497026
"2423" 484.4 104.426209186628 51.8047301528569
"2424" 484.6 105.626583380181 56.9549801593361
"2425" 484.8 104.653849122588 62.8198555857395
"2426" 485 103.596416718388 67.4952954355596
"2427" 485.2 101.892459695139 72.3716994225675
"2428" 485.4 100.12184603605 77.517976462913
"2429" 485.6 97.8779214510053 80.754304534669
"2430" 485.8 95.6312873748189 84.7516244805687
"2431" 486 92.7179548467835 89.1314646318008
"2432" 486.2 89.3517078995373 92.72308577545
"2433" 486.4 84.0613986501792 96.3835540029436
"2434" 486.6 78.9437692940584 99.7962931370049
"2435" 486.8 75.3401716752194 102.128379785239
"2436" 487 70.7792516836632 105.852084011798
"2437" 487.2 66.3376361320578 108.016768869809
"2438" 487.4 65.1755989787085 109.01074769109
"2439" 487.6 66.2536071855633 110.669930850183
"2440" 487.8 67.2312368591129 111.900896283724
"2441" 488 69.8241591633328 114.283389305984
"2442" 488.2 72.0416687200815 117.348621824581
"2443" 488.4 72.4719693237343 117.123952953499
"2444" 488.6 75.4391730353219 116.741600499377
"2445" 488.8 79.8736992162737 116.750408337127
"2446" 489 84.4581916822192 116.853260310765
"2447" 489.2 88.451351397171 117.290257677372
"2448" 489.4 89.525424081533 118.472186918318
"2449" 489.6 90.0820980441247 117.68830856568
"2450" 489.8 92.0885133228429 114.856308133209
"2451" 490 94.6752895086486 111.896863683399
"2452" 490.2 96.9957132997251 108.431535664827
"2453" 490.4 99.3325431014479 104.938485335537
"2454" 490.6 102.068733352764 103.303835621206
"2455" 490.8 106.710524017866 101.810540674035
"2456" 491 110.847697110437 101.323481233179
"2457" 491.2 114.302478495691 102.068340077191
"2458" 491.4 114.810334369538 101.913104083562
"2459" 491.6 114.783483311755 99.7282897530167
"2460" 491.8 115.136030145579 96.9123349300312
"2461" 492 115.552919152042 95.0380656854279
"2462" 492.2 116.309585188257 92.9577314857902
"2463" 492.4 118.497387223912 88.6528721862019
"2464" 492.6 119.760014244824 87.862147727674
"2465" 492.8 122.292430485167 86.1568549165396
"2466" 493 124.15709812179 85.2134646746867
"2467" 493.2 123.449094307706 86.7205392832755
"2468" 493.4 122.998148062507 85.7104883032827
"2469" 493.6 121.920097113366 84.257075869534
"2470" 493.8 121.31438293533 82.9873222356274
"2471" 494 119.612440294441 82.3591219735807
"2472" 494.2 117.483759781849 80.5364784360529
"2473" 494.4 115.184534603067 76.9892551558515
"2474" 494.6 113.365323975311 75.0325295199151
"2475" 494.8 111.615014659876 70.3884026968743
"2476" 495 110.830115425307 66.7441980712972
"2477" 495.2 111.443619127618 62.2957083725956
"2478" 495.4 113.973916232107 57.7802126767549
"2479" 495.6 117.637481533375 54.5298154841462
"2480" 495.8 121.42062718722 54.075919512824
"2481" 496 123.136313058758 55.5975106937408
"2482" 496.2 125.860696854807 55.7129417144317
"2483" 496.4 125.993037699067 55.0831537901029
"2484" 496.6 125.066627180106 52.7119769348504
"2485" 496.8 123.014127237394 49.4409205156564
"2486" 497 121.265401373337 46.2491774538656
"2487" 497.2 120.831847736174 45.5249667781522
"2488" 497.4 120.080381389551 44.3092872262784
"2489" 497.6 117.789121213981 41.8678158036889
"2490" 497.8 115.892689998396 37.8221695243304
"2491" 498 114.62265703703 34.0498823934851
"2492" 498.2 114.719420569619 31.4784314659309
"2493" 498.4 113.905275569626 29.6691482805859
"2494" 498.6 110.926511385429 28.4525837310228
"2495" 498.8 107.434920174761 27.0415949408284
"2496" 499 103.298016911707 25.8455338897728
"2497" 499.2 99.1772935360398 25.3659183993538
"2498" 499.4 96.7490070887927 24.0357779324024
"2499" 499.6 93.0030634676569 21.7778828713384
"2500" 499.8 88.8217592966921 18.8999309579952
"2501" 500 84.8749765851586 15.1185395751993
"2502" 500.2 82.8116429988136 11.9484993907754
"2503" 500.4 82.592322526973 8.68113907340838
"2504" 500.6 83.2664468021682 7.87434728641464
"2505" 500.8 83.6112283727082 5.5135699493311
"2506" 501 84.6387691133107 6.72053204795772
"2507" 501.2 85.5722804885894 7.30673482207784
"2508" 501.4 86.1359222869038 7.33044185527799
"2509" 501.6 85.7895881908008 7.13856125442723
"2510" 501.8 85.2245870173196 7.61634259703101
"2511" 502 83.3311478651923 7.07269320349364
"2512" 502.2 81.4283805003679 6.41717887460514
"2513" 502.4 79.3543010820647 5.13265451590298
"2514" 502.6 76.8124921406025 3.22675080070147
"2515" 502.8 73.4396381198939 1.23142733700201
"2516" 503 71.4995637223028 1.65207481387088
"2517" 503.2 67.6147502943575 3.10091326370156
"2518" 503.4 63.6560662255456 3.6136823066974
"2519" 503.6 61.1192530177276 3.34741044962818
"2520" 503.8 60.5195656183155 3.16532978917582
"2521" 504 60.2732703842409 3.07848152446052
"2522" 504.2 60.2146886974445 3.26521072093137
"2523" 504.4 59.2637863786838 3.48136287051623
"2524" 504.6 56.1205098864088 3.86336997397478
"2525" 504.8 51.7889647549869 3.74655806875918
"2526" 505 47.6259297279595 3.57449717544495
"2527" 505.2 47.3330811969855 4.3877908724889
"2528" 505.4 45.0496508984513 6.66499021458165
"2529" 505.6 42.4098555523967 9.01930076642492
"2530" 505.8 39.6340664556868 11.5701011359023
"2531" 506 38.1789220787863 14.3395517177611
"2532" 506.2 37.8990854132928 16.4595529736705
"2533" 506.4 37.1727432429627 19.8184412587365
"2534" 506.6 35.5381972498374 22.8714339190665
"2535" 506.8 34.5110479318495 26.0662008136356
"2536" 507 32.8127238992554 29.5943978945211
"2537" 507.2 31.268353992941 33.1492250593468
"2538" 507.4 28.4710374326617 36.0817030893528
"2539" 507.6 24.872462008004 37.7720947861417
"2540" 507.8 20.1068399459956 39.4613530399479
"2541" 508 15.9296492020129 39.3062637669036
"2542" 508.2 12.3892734965267 37.7953834518838
"2543" 508.4 11.3066002563746 35.5944988359705
"2544" 508.6 11.155835192717 35.3035509007659
"2545" 508.8 11.6808850723134 35.3419249372038
"2546" 509 11.0162811067614 35.0336628639004
"2547" 509.2 11.8119561958277 33.890117427695
"2548" 509.4 12.6598228280431 33.0121736274503
"2549" 509.6 13.4573025699533 31.6973152633938
"2550" 509.8 13.7957025092191 31.3376256612159
"2551" 510 14.122265007713 31.0494769575365
"2552" 510.2 14.7249919330273 30.892760922252
"2553" 510.4 15.5378029555214 30.504462340121
"2554" 510.6 16.2036107137948 29.5716108877517
"2555" 510.8 17.9114181655926 28.9884502878589
"2556" 511 20.0389223957846 27.9858184114564
"2557" 511.2 23.3415492669777 26.4880041099426
"2558" 511.4 25.9565791673032 25.7990480663063
"2559" 511.6 29.5928098300578 24.4663975122397
"2560" 511.8 33.7285138749075 22.79320770111
"2561" 512 38.1302205033556 20.7871951272594
"2562" 512.2 42.3137915846513 18.1177493422671
"2563" 512.4 47.2047487403091 16.9903317697918
"2564" 512.6 53.0333424878042 15.206616393571
"2565" 512.8 57.7484608386003 13.1359564442185
"2566" 513 62.1748698620565 11.1824017671248
"2567" 513.2 64.9397134660064 12.547491724151
"2568" 513.4 69.0006148500054 15.0669141570176
"2569" 513.6 74.1196393752749 16.0461618887166
"2570" 513.8 79.2055184508652 16.6557330035309
"2571" 514 84.4502969721435 16.155549004651
"2572" 514.2 90.0351325203757 18.0009836123489
"2573" 514.4 92.6777713593035 20.6337940089615
"2574" 514.6 97.2383806810128 24.989165532221
"2575" 514.8 101.936169947918 27.8222665287941
"2576" 515 104.897685567959 28.7767101468868
"2577" 515.2 107.068654097874 30.9658258767558
"2578" 515.4 108.308710542651 34.9228517159685
"2579" 515.6 110.728966841699 39.1170146656888
"2580" 515.8 113.401159255487 43.7215588856989
"2581" 516 114.171984244847 49.7088152552732
"2582" 516.2 115.14981123458 54.7911538989419
"2583" 516.4 115.970554509974 59.1343444256958
"2584" 516.6 117.723981650697 65.0201378739741
"2585" 516.8 119.071544690703 70.7072363388961
"2586" 517 119.683283457204 76.235953840007
"2587" 517.2 116.940573953684 81.5610107982729
"2588" 517.4 114.465512018412 86.4816595302189
"2589" 517.6 112.633735545763 89.9265157233853
"2590" 517.8 109.224268920414 94.0408779597643
"2591" 518 105.388509867402 98.2089569791973
"2592" 518.2 101.434933245394 102.100728720707
"2593" 518.4 97.0609892450164 106.51519000757
"2594" 518.6 91.9590216805417 111.172106063275
"2595" 518.8 86.4356570427013 114.043829586507
"2596" 519 81.5790498401526 115.370753800759
"2597" 519.2 75.7261597328064 115.683942888849
"2598" 519.4 70.4873014485518 114.479828227162
"2599" 519.6 64.7077947041021 112.17719285269
"2600" 519.8 58.4159907136099 110.203421102087
"2601" 520 53.3948412993799 106.999891668509
"2602" 520.2 49.6325531984604 103.154000049307
"2603" 520.4 46.3660584050136 97.9595264495628
"2604" 520.6 44.5461713823219 91.7124921830429
"2605" 520.8 42.4975908172885 85.9071885717162
"2606" 521 42.4100862814585 80.6700910225315
"2607" 521.2 42.6536512768312 74.8410865934082
"2608" 521.4 44.4480294315944 70.6267035390968
"2609" 521.6 47.7863666813606 65.6558887253021
"2610" 521.8 50.9927139751927 61.9368875752507
"2611" 522 55.2853658344038 58.0543330895949
"2612" 522.2 59.4350929983853 54.1764591224608
"2613" 522.4 63.9411495787204 51.1152141641334
"2614" 522.6 68.0795133253442 47.5632877023299
"2615" 522.8 73.0036045453701 44.7692500702951
"2616" 523 77.4605461144969 41.4345268470182
"2617" 523.2 81.5561978357753 37.3178754866396
"2618" 523.4 85.5343929624322 35.4541712635189
"2619" 523.6 90.1723292477529 35.9821411385468
"2620" 523.8 93.5023889080329 37.8757978899972
"2621" 524 95.7521167199039 41.9536138029818
"2622" 524.2 99.0889018753332 45.9871702303023
"2623" 524.4 102.300305057882 50.4902789593462
"2624" 524.6 103.615504976124 54.1143084967194
"2625" 524.8 104.222188495669 58.2857468293236
"2626" 525 105.099199815308 63.8057317214775
"2627" 525.2 104.475013234601 69.2603506080439
"2628" 525.4 104.189478707262 74.9843587095285
"2629" 525.6 104.74146361493 80.0600615716314
"2630" 525.8 104.378557621198 82.7011291327824
"2631" 526 101.238868448356 83.1965337312817
"2632" 526.2 97.3999163448157 85.6683579881404
"2633" 526.4 94.8523011541426 86.5096075925026
"2634" 526.6 89.8005763834453 88.2487978009771
"2635" 526.8 84.7449277079689 89.8859544244396
"2636" 527 79.9843523231792 92.3737372463589
"2637" 527.2 75.4404368986146 93.4736130025492
"2638" 527.4 69.8727935303822 95.5395763748295
"2639" 527.6 65.2513681085285 98.2734886516168
"2640" 527.8 61.3911203803627 101.046583184206
"2641" 528 57.2472641752193 104.613853856285
"2642" 528.2 53.0894343956605 108.357415228731
"2643" 528.4 48.7108301341744 111.833736168163
"2644" 528.6 45.152023128861 112.018513023452
"2645" 528.8 43.2182971182389 110.616642244786
"2646" 529 42.7689933956529 111.293217691504
"2647" 529.2 40.6580175936143 113.851248132671
"2648" 529.4 40.310744909459 115.804233561049
"2649" 529.6 41.8147878018491 116.441610316442
"2650" 529.8 42.6487053284957 117.03671189751
"2651" 530 43.0349748522969 117.11890296575
"2652" 530.2 42.3657363119704 116.446779418798
"2653" 530.4 40.9641049883344 115.210574493337
"2654" 530.6 38.3594500041491 113.085930117539
"2655" 530.8 36.2153961099723 110.445595064734
"2656" 531 34.5475447036453 106.606175303164
"2657" 531.2 33.2524463404412 101.616882664246
"2658" 531.4 31.5505655928915 96.5041068627527
"2659" 531.6 30.184712156467 91.4758601570659
"2660" 531.8 29.2011253410388 86.0669131823357
"2661" 532 29.0338177492855 82.6288915848467
"2662" 532.2 30.1023924042789 77.0465043983663
"2663" 532.4 32.1184333754764 72.1312103138574
"2664" 532.6 36.0974742649783 67.5325312996125
"2665" 532.8 39.3470526711543 63.2390167423168
"2666" 533 42.464053555449 60.2661916843277
"2667" 533.2 46.9870313918727 56.3350107857769
"2668" 533.4 51.5923829453399 52.7968462953431
"2669" 533.6 56.3033599128546 49.4254963005754
"2670" 533.8 61.1579977100322 45.3154397463659
"2671" 534 66.4678619958631 42.2193904074637
"2672" 534.2 71.4392392088255 39.2104751537773
"2673" 534.4 75.6855739576416 35.3395703277888
"2674" 534.6 79.7205513657777 31.9398434231659
"2675" 534.8 83.8821896943552 28.3782023726873
"2676" 535 88.5027833690831 29.171656801132
"2677" 535.2 91.3359013945088 32.1988098327238
"2678" 535.4 94.1276244854896 35.7365479910441
"2679" 535.6 97.5331860667935 40.2267813033291
"2680" 535.8 99.5257370613253 43.2195498751436
"2681" 536 102.758589285189 45.4593164042813
"2682" 536.2 104.066004167086 49.2710247258549
"2683" 536.4 103.891442433318 53.3607339107553
"2684" 536.6 104.957277593992 56.8377142344503
"2685" 536.8 108.824314914475 59.4840007863949
"2686" 537 111.952390447387 61.2745454407407
"2687" 537.2 111.513761934552 63.804551111703
"2688" 537.4 108.022205014741 64.9375865341562
"2689" 537.6 104.301890629815 66.8716483832422
"2690" 537.8 100.915311978855 69.8760660627448
"2691" 538 99.4315471600693 70.3230686567799
"2692" 538.2 96.0315066124443 73.3877055254853
"2693" 538.4 91.7115578378058 77.4191614152935
"2694" 538.6 87.7662959075447 81.415585074541
"2695" 538.8 85.2916408735192 84.4069611240494
"2696" 539 81.6154895924547 87.5891318444052
"2697" 539.2 77.4468075116568 91.4639238879503
"2698" 539.4 72.8260011628703 94.1753272614151
"2699" 539.6 67.5164549601487 96.6075945410941
"2700" 539.8 62.3365309760142 97.5401271803737
"2701" 540 58.6611715384552 95.9919230158294
"2702" 540.2 56.8714633956077 95.894629130327
"2703" 540.4 55.0184828039495 98.9393613582624
"2704" 540.6 54.6043693935961 102.157469658563
"2705" 540.8 55.319958271091 105.688983866638
"2706" 541 55.4821143965808 109.727799972249
"2707" 541.2 57.0517203054156 110.837553992889
"2708" 541.4 58.6493560854844 111.675429937656
"2709" 541.6 60.2908786443944 112.348163375277
"2710" 541.8 61.5029888784137 113.752049366399
"2711" 542 61.0199565147095 116.785086751471
"2712" 542.2 59.2447705275537 117.618968867231
"2713" 542.4 58.7660366043362 115.820090786363
"2714" 542.6 58.3785013396853 114.418718483655
"2715" 542.8 57.6051710747604 113.518032203806
"2716" 543 55.8261098666482 111.57195824005
"2717" 543.2 52.5056156279157 109.739624864891
"2718" 543.4 49.104401384073 107.712864496235
"2719" 543.6 46.2061850949953 105.443485932124
"2720" 543.8 44.4373658717069 104.299369564257
"2721" 544 40.6012732677221 101.785248591003
"2722" 544.2 36.6294768624657 98.4401922285958
"2723" 544.4 33.2093819592251 94.2308092759655
"2724" 544.6 32.6245216468391 88.8451745155784
"2725" 544.8 32.6304462049983 83.1757900723285
"2726" 545 34.7492791927451 78.2090130815307
"2727" 545.2 37.2316465399629 73.1303713904157
"2728" 545.4 39.7791429391382 68.2396698909061
"2729" 545.6 41.6584949269585 63.3513175232379
"2730" 545.8 45.1722337733611 58.5716598173426
"2731" 546 47.9548398624166 53.0608625729216
"2732" 546.2 49.7055064333731 47.9778786346105
"2733" 546.4 49.7964743026404 42.7674579015719
"2734" 546.6 50.0315330156784 37.1932623449709
"2735" 546.8 50.1771480485911 31.2021380761871
"2736" 547 51.2535621920902 25.7405583748244
"2737" 547.2 54.2303096351512 22.1467699252374
"2738" 547.4 59.2523394912379 22.1660248543606
"2739" 547.6 63.7949472103848 22.1453802344309
"2740" 547.8 67.2761288964705 22.1132731440697
"2741" 548 71.4020451027402 22.7470869330368
"2742" 548.2 76.3423165543088 23.6553445521731
"2743" 548.4 81.5576491089767 24.7409839224845
"2744" 548.6 86.1564675281467 26.6643366060346
"2745" 548.8 90.2469329074152 29.7870251971766
"2746" 549 94.489689627569 33.0851422052554
"2747" 549.2 97.1134234983464 36.5954155741571
"2748" 549.4 98.1139789694925 41.2130698205956
"2749" 549.6 99.3826731146574 44.9017123047063
"2750" 549.8 101.199433268917 49.1024806612359
"2751" 550 101.962209312392 53.0798864427075
"2752" 550.2 101.73638514977 57.6908532329396
"2753" 550.4 101.609012835516 63.0144715135919
"2754" 550.6 101.688897402787 67.5828343936385
"2755" 550.8 100.365582492769 70.7618144036357
"2756" 551 96.4292254902829 73.679772657966
"2757" 551.2 91.8449527823717 75.8308612879822
"2758" 551.4 86.5323985985004 76.7576888275532
"2759" 551.6 82.0949637400234 76.978672580748
"2760" 551.8 77.0452358728173 76.1265625145257
"2761" 552 71.9876269352353 74.7882326139179
"2762" 552.2 67.576694527656 73.565205211985
"2763" 552.4 62.7080041213348 73.033737660062
"2764" 552.6 59.754624578826 74.8887025808777
"2765" 552.8 57.6437410366188 79.5305361895656
"2766" 553 57.0451800172457 83.574717329735
"2767" 553.2 56.6437190695752 85.8032841116383
"2768" 553.4 55.0602062092818 90.8442056596868
"2769" 553.6 52.8367040113176 95.420105147758
"2770" 553.8 49.8277602956925 98.7612558286837
"2771" 554 45.1352496771472 99.9660366285434
"2772" 554.2 40.6624742959607 99.3584491643335
"2773" 554.4 35.190189639346 97.7215161994945
"2774" 554.6 31.1222516181639 95.0656434245456
"2775" 554.8 27.5260845276078 92.3753583023168
"2776" 555 22.7727595048592 90.1718037161904
"2777" 555.2 19.3107715918901 86.8199560396445
"2778" 555.4 15.5166691130142 83.0437027220679
"2779" 555.6 15.1857392617861 80.1010246511746
"2780" 555.8 16.3052208371019 77.7247684619682
"2781" 556 18.1191921982438 75.5684655710652
"2782" 556.2 20.8395070263445 73.2676505981847
"2783" 556.4 23.598492116308 71.2339686917788
"2784" 556.6 26.5885093058316 69.4513830581653
"2785" 556.8 30.6472336237767 68.285443333241
"2786" 557 34.0118934737246 68.0129368036008
"2787" 557.2 39.0362590986505 66.7338550746477
"2788" 557.4 43.8354443465649 66.2639554155557
"2789" 557.6 47.9464188459135 65.6856466395748
"2790" 557.8 52.7526073167721 66.4243535974701
"2791" 558 57.665010477888 67.1923115984328
"2792" 558.2 62.7820753543139 69.2548857380538
"2793" 558.4 68.1790040028192 70.1518338202905
"2794" 558.6 73.5953321733312 71.070092441216
"2795" 558.8 76.9441841636975 69.5296924955923
"2796" 559 82.3144570820946 68.6175328176408
"2797" 559.2 86.5170379642919 70.7519617419934
"2798" 559.4 91.5071989803444 71.7576598543839
"2799" 559.6 95.8272020537163 73.2237806628386
"2800" 559.8 99.580339400082 74.0138413800575
"2801" 560 104.903019330335 75.128991305147
"2802" 560.2 106.864359616544 76.8707044772135
"2803" 560.4 107.754905101982 77.8739162651471
"2804" 560.6 108.945369811081 78.144860253351
"2805" 560.8 110.388723667637 80.2438066978609
"2806" 561 110.264712267254 82.9156888366883
"2807" 561.2 111.48491667444 82.3316637416683
"2808" 561.4 112.723360461206 81.4855607081496
"2809" 561.6 113.564905741543 79.0843525038791
"2810" 561.8 113.63490977954 78.3000055574789
"2811" 562 114.838292602288 78.5573551487958
"2812" 562.2 117.660501741684 78.2273576520576
"2813" 562.4 117.851620839177 78.2016122955414
"2814" 562.6 116.04165213628 78.9666879491006
"2815" 562.8 114.388021177845 80.1611647044599
"2816" 563 112.128318618828 81.6463079820645
"2817" 563.2 108.793301104437 84.4784378978468
"2818" 563.4 106.716087637287 85.5696212533609
"2819" 563.6 104.991289471778 86.5071543625147
"2820" 563.8 101.408108227492 88.6917595489777
"2821" 564 97.4949621193586 90.0358858252904
"2822" 564.2 92.7403758992529 90.7557743257667
"2823" 564.4 87.7058473748722 90.9061440123128
"2824" 564.6 82.7895989945577 88.9326725490752
"2825" 564.8 77.9745094627086 85.5292850295937
"2826" 565 73.3764027525865 81.2205965042004
"2827" 565.2 70.5250552523304 76.9001373618023
"2828" 565.4 69.6127558457701 72.1622120144125
"2829" 565.6 69.5853457835913 67.3835911349504
"2830" 565.8 70.4879438776263 62.2472198310897
"2831" 566 72.4488329948669 57.1577116774145
"2832" 566.2 74.4557406597943 52.0467468714387
"2833" 566.4 77.8997838010031 48.2545244928728
"2834" 566.6 82.2158068282495 45.2232357989542
"2835" 566.8 87.2189995162132 42.2631790162466
"2836" 567 90.202361355263 40.2234722599658
"2837" 567.2 93.204023748996 38.3917455549435
"2838" 567.4 96.1439773720621 35.2870614916362
"2839" 567.6 95.5245223012877 34.2599306081606
"2840" 567.8 95.6281914775196 34.7128063352951
"2841" 568 96.4653720038674 36.9104618029951
"2842" 568.2 96.776593346653 40.0836781070957
"2843" 568.4 96.9893461466985 42.6870962995201
"2844" 568.6 97.1363931439446 45.4767280511752
"2845" 568.8 97.9117654275394 48.9946246668963
"2846" 569 98.0968054067983 53.3371893339826
"2847" 569.2 97.852784708467 58.2593122688062
"2848" 569.4 96.6503055053274 63.1124689803523
"2849" 569.6 94.5013108137397 66.4789011617703
"2850" 569.8 90.8465059103571 69.4901887990232
"2851" 570 86.7995317603164 72.941502230052
"2852" 570.2 82.3703900048108 75.5673692274323
"2853" 570.4 78.6592456080404 78.049198024602
"2854" 570.6 73.7848963908866 80.3590121330105
"2855" 570.8 69.5659426645494 82.8627672965417
"2856" 571 65.3979504814447 86.0684665257054
"2857" 571.2 61.8391412851689 89.3288869195892
"2858" 571.4 59.4284584333714 94.2608490042841
"2859" 571.6 58.7824244286804 97.9999826443456
"2860" 571.8 58.8768308795768 101.613672280632
"2861" 572 56.9159206703423 106.614029053877
"2862" 572.2 54.7149743981985 109.839063686954
"2863" 572.4 52.9834476843196 109.036448548331
"2864" 572.6 52.1841094730169 106.516036320995
"2865" 572.8 51.371177708227 104.228260877043
"2866" 573 48.6565950806625 100.876357048281
"2867" 573.2 47.1283243619072 98.0133505048756
"2868" 573.4 47.4394078231946 96.2432251816809
"2869" 573.6 46.4125823878068 91.4543971753894
"2870" 573.8 46.569993159738 86.154215109667
"2871" 574 48.1932063837148 82.2683307510732
"2872" 574.2 50.4556333451383 77.5535702241764
"2873" 574.4 54.3778407259967 72.2722116341774
"2874" 574.6 59.1741184407055 69.1564800929751
"2875" 574.8 64.5666722510128 66.8464872238401
"2876" 575 70.0335335557308 65.8461566147111
"2877" 575.2 74.8263190710978 66.1906883098458
"2878" 575.4 78.6611800207665 67.1705900571822
"2879" 575.6 81.4921056547157 68.9384799334129
"2880" 575.8 82.764315277467 70.3363910664561
"2881" 576 83.5050626599331 72.2478271877611
"2882" 576.2 85.2268953837756 72.8565470443989
"2883" 576.4 88.5259373607696 73.1543797391775
"2884" 576.6 92.4302279474033 73.208906162338
"2885" 576.8 96.4892789092608 73.8300050370122
"2886" 577 99.6206111702561 74.096441206775
"2887" 577.2 102.839322226646 73.2709947319377
"2888" 577.4 105.429906970562 71.4141830356159
"2889" 577.6 107.552622781886 70.1360342932239
"2890" 577.8 108.607935719749 73.1843169976321
"2891" 578 108.486383377557 76.3727979500127
"2892" 578.2 106.495662993851 78.4267826421601
"2893" 578.4 104.965427327906 81.5112495290605
"2894" 578.6 103.166129144863 85.0446066794766
"2895" 578.8 101.230228062912 86.6454552804415
"2896" 579 97.8193627440368 89.9935955554119
"2897" 579.2 94.3945898346948 93.8765478190128
"2898" 579.4 90.5934255230755 97.5447792229541
"2899" 579.6 86.6471978010814 101.021022102684
"2900" 579.8 83.2487112497996 105.074972198686
"2901" 580 80.883874264223 109.366697093625
"2902" 580.2 79.5331047177241 114.133495675016
"2903" 580.4 78.3506181982514 117.859342552898
"2904" 580.6 76.9150814366294 118.690072918311
"2905" 580.8 76.5043350423511 117.824453538748
"2906" 581 76.2455937022108 116.588217521571
"2907" 581.2 76.0598053528084 115.316975107171
"2908" 581.4 74.4465507142671 112.781112736148
"2909" 581.6 71.9634372735325 110.783732817841
"2910" 581.8 70.1772080020619 108.49259402892
"2911" 582 67.2543398716641 104.75862689009
"2912" 582.2 66.3910782151027 102.892541631809
"2913" 582.4 65.3749221075421 98.6433132968662
"2914" 582.6 65.2091204348544 93.560610082608
"2915" 582.8 66.0304367542282 88.447543191097
"2916" 583 67.7471233903877 84.4542457198962
"2917" 583.2 70.4802991484143 78.4516486878503
"2918" 583.4 74.0468636380661 75.1255442578148
"2919" 583.6 77.8818667451589 71.9664897044154
"2920" 583.8 82.3329396960812 69.557693458883
"2921" 584 86.8794752789813 67.3861242995422
"2922" 584.2 91.6287635601807 64.9967182282586
"2923" 584.4 97.0356817381853 63.7456511784393
"2924" 584.6 101.73246218258 62.6534947166461
"2925" 584.8 106.041060357976 62.2423500806154
"2926" 585 108.869335734434 64.1853385208586
"2927" 585.2 108.392331735154 67.0293311505801
"2928" 585.4 108.811773397868 67.7281098959474
"2929" 585.6 111.995487525916 71.1495721665332
"2930" 585.8 112.483728091543 73.5268526515723
"2931" 586 111.11741368723 75.9912178416199
"2932" 586.2 109.796088688772 78.9175420926788
"2933" 586.4 106.892341863691 83.3403793214647
"2934" 586.6 104.39719105102 86.1836356210439
"2935" 586.8 100.657004544493 88.8765082077297
"2936" 587 96.0361129507487 91.4828894480869
"2937" 587.2 92.0046278872752 93.8079561056895
"2938" 587.4 87.1040431191292 96.5182653985907
"2939" 587.6 82.6065420524621 99.4715842246169
"2940" 587.8 79.754303603731 102.903914143062
"2941" 588 75.239431001194 104.796712323492
"2942" 588.2 69.9666696963979 105.009343367365
"2943" 588.4 65.3414579796096 103.83613681007
"2944" 588.6 60.3340992272531 101.345606151284
"2945" 588.8 56.3660587164012 97.5121499068175
"2946" 589 54.5143514641092 92.0079978009663
"2947" 589.2 53.2989373026381 86.3256411322744
"2948" 589.4 52.5903392397424 82.0985885718168
"2949" 589.6 53.1886912083831 77.7986611602547
"2950" 589.8 55.5396649861261 72.8984845000877
"2951" 590 59.425549256475 69.608973675077
"2952" 590.2 64.2543259746018 67.0853240567799
"2953" 590.4 69.3575170408381 66.6930923160566
"2954" 590.6 75.1890257507418 66.2001297703047
"2955" 590.8 79.9070523420152 66.2414547395658
"2956" 591 85.1321827155673 66.5824158145806
"2957" 591.2 90.3761196885708 66.7097655180144
"2958" 591.4 94.9319524415966 67.0737480608852
"2959" 591.6 99.7934415393917 67.3464504169754
"2960" 591.8 102.868317746794 69.8010139590875
"2961" 592 105.25951237148 72.3421725816695
"2962" 592.2 107.268033895236 71.3550642011636
"2963" 592.4 108.931276286779 69.5885520204511
"2964" 592.6 109.197876974311 68.1917099082568
"2965" 592.8 108.629203171044 69.0070909183196
"2966" 593 108.121274558665 70.1852149648287
"2967" 593.2 109.454121549976 72.3847081011564
"2968" 593.4 108.952789822957 74.2747009707578
"2969" 593.6 107.907681252732 76.261353719694
"2970" 593.8 106.460926637909 79.9051555064579
"2971" 594 104.77811483418 82.0374997424008
"2972" 594.2 102.438797335573 85.6129863998286
"2973" 594.4 99.4462591800958 89.5016803735416
"2974" 594.6 97.6330451022357 91.8393705745948
"2975" 594.8 94.9784608761205 95.0397384059724
"2976" 595 91.501935148518 98.9585191088024
"2977" 595.2 88.9898735632329 103.600834918179
"2978" 595.4 85.5386273471351 107.173487862132
"2979" 595.6 81.1791090065779 109.641415388446
"2980" 595.8 76.6480761759052 111.770079788274
"2981" 596 73.6066532524228 111.67357995623
"2982" 596.2 68.1065572192136 111.310176077914
"2983" 596.4 62.9202930205722 110.601019251555
"2984" 596.6 58.0217228889722 108.470970421233
"2985" 596.8 52.8605393780919 105.545970230832
"2986" 597 48.7640635336795 103.723453735087
"2987" 597.2 43.6351709584974 101.084208135185
"2988" 597.4 39.0958527762204 97.5019184305221
"2989" 597.6 35.0908608716246 93.1542139731951
"2990" 597.8 31.9866767308062 88.8907834311872
"2991" 598 30.5961686891145 83.3144334192282
"2992" 598.2 29.5968284411046 77.3946927555912
"2993" 598.4 29.8209833523711 71.4787913984366
"2994" 598.6 30.4430879802745 66.0557093045886
"2995" 598.8 31.136555732453 60.5308322339718
"2996" 599 29.7690404825539 55.3021695674129
"2997" 599.2 29.2164265439854 49.871359178666
"2998" 599.4 28.4428111840167 45.2845866251339
"2999" 599.6 28.0907146424157 40.8106258525222
"3000" 599.8 27.6527618475417 35.1939278058399
"3001" 600 25.3987505086131 30.5619195806948
"3002" 600.2 23.5862239473544 26.3108193029635
"3003" 600.4 23.7894440154092 22.4190475246764
"3004" 600.6 24.2159733640619 22.4878407103282
"3005" 600.8 24.1563993507502 22.8659704542518
"3006" 601 24.3253858793069 23.1568105876698
"3007" 601.2 23.7245317251929 23.6599281579988
"3008" 601.4 22.1466571658274 23.9304343283322
"3009" 601.6 21.5997396922302 25.2762439790392
"3010" 601.8 20.4572533073226 25.7725297838716
"3011" 602 19.0829155010583 25.3903297374999
"3012" 602.2 18.706079558142 26.5908384370108
"3013" 602.4 16.5200150928201 28.4855226309399
"3014" 602.6 14.4807732041331 29.1035366893319
"3015" 602.8 14.5342846123471 29.2463672083927
"3016" 603 13.4584030290421 31.1804107674269
"3017" 603.2 10.8961261473703 33.0467154683646
"3018" 603.4 9.75450604646297 33.8815152017108
"3019" 603.6 8.76586579191259 34.9702089255706
"3020" 603.8 7.29890947487831 37.524029906114
"3021" 604 6.2577366110744 39.8125236060379
"3022" 604.2 7.52080537102878 41.7446809096624
"3023" 604.4 9.00006121687119 42.9880034636086
"3024" 604.6 10.5841389486416 45.0637245788656
"3025" 604.8 11.1408537974165 47.4051122659855
"3026" 605 10.6450928402341 50.7266671980411
"3027" 605.2 9.12182175949695 53.7629635064242
"3028" 605.4 6.39190286922346 55.5249819126352
"3029" 605.6 3.7067007812691 55.6005204129558
"3030" 605.8 4.34052296804046 55.5174365154485
"3031" 606 5.1154262329609 57.0639758121578
"3032" 606.2 6.04263663376646 60.1613393956921
"3033" 606.4 7.03917508388223 63.6249668676001
"3034" 606.6 7.37176434362057 65.8348200534007
"3035" 606.8 7.06541274263109 66.7848505420583
"3036" 607 6.35719893771759 70.5724616681201
"3037" 607.2 5.08105352612531 73.3634461407429
"3038" 607.4 4.37783618801428 73.5273429356323
"3039" 607.6 6.12560614257876 74.6439508966198
"3040" 607.8 8.54047410262176 75.7521786158433
"3041" 608 12.6488191846935 77.0606698685278
"3042" 608.2 16.6280887858388 78.5157968429224
"3043" 608.4 19.0040584699763 78.8935935489998
"3044" 608.6 21.9991808687972 79.0707833998534
"3045" 608.8 24.9074062098385 79.1113011982755
"3046" 609 29.5313909672811 79.3539489287171
"3047" 609.2 33.7594875374184 80.2171229966563
"3048" 609.4 37.7718576623785 81.0391849495397
"3049" 609.6 41.157114360512 80.8980449134777
"3050" 609.8 46.523092120098 81.6662428870154
"3051" 610 51.2365133191547 81.9054348376463
"3052" 610.2 54.3388499504398 80.919290570041
"3053" 610.4 57.0304778419035 79.0080834955531
"3054" 610.6 60.6042425733064 76.866667185216
"3055" 610.8 64.4162554881939 78.2329679522963
"3056" 611 68.0497600977789 79.5303116151869
"3057" 611.2 71.585096920615 81.0831553242659
"3058" 611.4 73.8759068100158 83.9525310441379
"3059" 611.6 76.2145357973019 87.4887128472709
"3060" 611.8 79.7862862786263 90.7902574437282
"3061" 612 83.4739211867834 92.8116286028121
"3062" 612.2 85.1951731049643 93.5850644155259
"3063" 612.4 85.6419513855068 93.2938407794536
"3064" 612.6 85.3817323396873 93.2068642313594
"3065" 612.8 85.2228105905178 93.0322108825366
"3066" 613 85.4127231100904 93.2318539873646
"3067" 613.2 85.5942999025896 93.1489233577886
"3068" 613.4 85.7275902475915 93.0146980470024
"3069" 613.6 85.9867577757491 93.4178835628375
"3070" 613.8 85.7873486969652 93.5830192062055
"3071" 614 85.6196413095255 93.719692566627
"3072" 614.2 85.5198233817927 93.7304735059517
"3073" 614.4 85.4514077361142 93.9193432531454
"3074" 614.6 85.3799949091875 94.0140685318389
"3075" 614.8 85.3452867106941 94.1100109664546
"3076" 615 85.1312572190017 94.2266228884366
"3077" 615.2 85.0406199918485 94.6094131136287
"3078" 615.4 84.8900082363679 95.0006933499991
"3079" 615.6 84.7363732752378 95.3791366752912
"3080" 615.8 84.3374514007859 95.8197561594341
"3081" 616 85.1438301200025 96.8139429706002
"3082" 616.2 85.3549666190229 98.6032323510608
"3083" 616.4 84.8356155744293 100.896123381712
"3084" 616.6 84.4153071740751 104.176583540034
"3085" 616.8 83.7176836405996 107.473408092295
"3086" 617 81.8765734583025 110.355972578464
"3087" 617.2 80.2026681579004 111.282149301746
"3088" 617.4 80.3573827429921 113.68634591168
"3089" 617.6 81.8665470979486 116.813069279917
"3090" 617.8 83.7493305213951 116.598009001619
"3091" 618 87.9392462128258 116.59005069622
"3092" 618.2 91.9294602715466 116.271659930683
"3093" 618.4 95.3684863009453 116.595418241405
"3094" 618.6 97.7437275246645 117.644369877287
"3095" 618.8 97.8688953885705 118.256976626151
"3096" 619 99.6490899777607 117.929055102073
"3097" 619.2 101.415206513089 116.891619762231
"3098" 619.4 103.205140847327 115.854703764767
"3099" 619.6 102.720370226723 115.108499024469
"3100" 619.8 104.213895409147 112.637056289666
"3101" 620 107.168465093989 109.939734218543
"3102" 620.2 110.714098571994 108.107879048323
"3103" 620.4 113.568225577854 106.110953540557
"3104" 620.6 117.129863626486 102.650790561532
"3105" 620.8 119.071278404149 99.134547867267
"3106" 621 120.541867598159 93.9637843279841
"3107" 621.2 122.984871630868 88.9849750881032
"3108" 621.4 125.489791878636 85.788935089197
"3109" 621.6 125.698332708174 83.5681231366051
"3110" 621.8 127.0799624986 78.7655822279557
"3111" 622 127.552986445255 75.2906811018994
"3112" 622.2 127.834814878567 70.3090596024973
"3113" 622.4 127.323438129736 65.4811287986015
"3114" 622.6 126.338415555953 61.3808614005287
"3115" 622.8 125.80089260028 56.1018310609297
"3116" 623 126.252655653877 50.7939681866993
"3117" 623.2 125.882524060356 47.1066055444143
"3118" 623.4 122.70278213281 43.8470675925222
"3119" 623.6 119.317532440403 41.5916664464337
"3120" 623.8 117.024112876707 39.0267112001649
"3121" 624 114.890210825018 35.8187582315606
"3122" 624.2 113.794409755506 32.4496793399267
"3123" 624.4 114.846602566181 29.3147133333284
"3124" 624.6 115.190536290296 27.8076740750596
"3125" 624.8 113.426466503589 27.347115745802
"3126" 625 109.970468014394 24.9788648948481
"3127" 625.2 107.980568100566 21.9130184342305
"3128" 625.4 105.470957455236 19.4833550979042
"3129" 625.6 102.719187963568 15.3540703865381
"3130" 625.8 99.162919200995 10.8995497658117
"3131" 626 96.2301758402231 9.68038917111869
"3132" 626.2 91.290508309728 7.99355760545042
"3133" 626.4 86.0240894858711 6.62091426728486
"3134" 626.6 81.9046369758533 4.23916071737957
"3135" 626.8 76.3527035638121 1.93882278470638
"3136" 627 70.5983003112315 0.618190586268163
"3137" 627.2 64.8649631743611 0.218862618792681
"3138" 627.4 61.4163628283092 0.380698521348687
"3139" 627.6 58.9037817407778 0.370172376893659
"3140" 627.8 55.0118829580994 1.17361365624352
"3141" 628 53.4636641949601 1.06418060004685
"3142" 628.2 53.7027032547868 1.35830288178576
"3143" 628.4 52.3982277673472 3.09559968307716
"3144" 628.6 49.7064494096734 4.93769892045507
"3145" 628.8 47.2179223222747 5.52647509835723
"3146" 629 47.0747456888394 5.62844353382828
"3147" 629.2 47.226818530652 5.97492445392814
"3148" 629.4 47.4392919794852 6.14989898593381
"3149" 629.6 47.5201262375211 6.43761042635119
"3150" 629.8 47.3362407362397 6.47079366735463
"3151" 630 46.7658999864108 6.8662777959222
"3152" 630.2 45.1251515126634 8.45327437019182
"3153" 630.4 43.6996022579369 10.0056077515871
"3154" 630.6 43.3420571694691 10.8411182888812
"3155" 630.8 43.4055441821659 11.3611558048963
"3156" 631 43.3988112749951 11.6830252607734
"3157" 631.2 43.824557521281 12.0426026059816
"3158" 631.4 44.1763480320602 12.1467058188474
"3159" 631.6 44.238479984368 12.2107200937613
"3160" 631.8 43.7127394412228 12.5330295157462
"3161" 632 42.2885100585909 13.5577228597047
"3162" 632.2 40.5389554230069 14.490155451343
"3163" 632.4 39.6371583341061 14.9091776071482
"3164" 632.6 39.7962770367432 15.0081258749997
"3165" 632.8 39.8356691833658 15.1769852965209
"3166" 633 39.1988848224059 16.2294740877507
"3167" 633.2 36.6052073664476 17.9069794190375
"3168" 633.4 33.5862231947185 20.2868021833192
"3169" 633.6 32.5031850955676 22.3936928850825
"3170" 633.8 32.5820940043453 22.5265645971985
"3171" 634 32.9185219060704 22.332058047292
"3172" 634.2 32.5463501053278 23.8750272114312
"3173" 634.4 31.810450290199 27.3153847705498
"3174" 634.6 29.9671236572909 31.6844829940795
"3175" 634.8 29.2116668046732 34.2910009964339
"3176" 635 29.2117882875695 34.74212179789
"3177" 635.2 28.8455717371955 36.2881424825997
"3178" 635.4 27.5334056387871 40.1911629373478
"3179" 635.6 26.5726243856927 44.0158830689647
"3180" 635.8 26.5288145550911 46.916694250547
"3181" 636 26.8319397085747 48.4903440931099
"3182" 636.2 26.2660245984199 51.9546942203617
"3183" 636.4 24.9833606914713 54.7705746864491
"3184" 636.6 25.010093855748 55.74066915145
"3185" 636.8 24.8921249427331 56.0778219995928
"3186" 637 25.4540456162184 57.4137314729947
"3187" 637.2 25.2372002297664 59.0124120325379
"3188" 637.4 25.0516268486729 62.367021639472
"3189" 637.6 23.8512895079686 64.7118765895264
"3190" 637.8 21.817449738171 67.2989662052177
"3191" 638 19.4593489063149 68.6504939947776
"3192" 638.2 15.9720323524614 70.8911071755095
"3193" 638.4 12.3637761088879 71.6617016150035
"3194" 638.6 11.820799235555 72.3898548994935
"3195" 638.8 12.8548394245384 74.1347588230984
"3196" 639 14.4666310868591 76.8414515518434
"3197" 639.2 15.8313759039272 79.0113438039916
"3198" 639.4 18.6056786296029 81.9497129195246
"3199" 639.6 21.5256451260464 85.3317927459804
"3200" 639.8 23.0490839192093 87.498809180509
"3201" 640 24.4856771207763 90.3641542989636
"3202" 640.2 26.2872816470509 93.5429588872954
"3203" 640.4 26.8770955549737 96.873461242518
"3204" 640.6 27.8004025005981 101.104140535492
"3205" 640.8 28.9559521801612 105.004868779961
"3206" 641 29.414668661676 108.569021570287
"3207" 641.2 29.1594666146365 110.223189431801
"3208" 641.4 29.5372724957659 110.569722472827
"3209" 641.6 31.2440414743832 110.322273428894
"3210" 641.8 34.4093724921846 111.308210027316
"3211" 642 38.4536254673395 112.363596423608
"3212" 642.2 42.3553726338189 113.611616689988
"3213" 642.4 46.1930871853325 115.569824324867
"3214" 642.6 50.6638123472103 118.042078668821
"3215" 642.8 52.0489068434734 119.643143024217
"3216" 643 54.2967910535837 120.971166837002
"3217" 643.2 58.5886223340671 122.92058119127
"3218" 643.4 59.1375355907202 125.111031516306
"3219" 643.6 59.8212922998189 124.818185295069
"3220" 643.8 59.086973328115 124.221373085156
"3221" 644 59.0964499557937 123.652765573823
"3222" 644.2 59.7925096317668 123.442887019357
"3223" 644.4 61.0118955776831 123.180541286248
"3224" 644.6 63.0892321572936 122.707735035702
"3225" 644.8 64.8944900285928 121.959060748107
"3226" 645 67.033814819659 120.953103096163
"3227" 645.2 68.4662225983093 119.547563115222
"3228" 645.4 70.5240322504551 117.718393040039
"3229" 645.6 73.1579514357846 116.008988584414
"3230" 645.8 74.6214764012555 114.733561366353
"3231" 646 77.4020865456746 112.350826682746
"3232" 646.2 77.5104028222788 110.770237531566
"3233" 646.4 78.6801819660711 107.630674238129
"3234" 646.6 79.4746049761178 104.391685757021
"3235" 646.8 81.4255280039147 100.669297061968
"3236" 647 82.4973104314653 98.3344792268931
"3237" 647.2 84.1095475713273 94.8074283301979
"3238" 647.4 86.3349901646286 90.8740545134449
"3239" 647.6 87.4415969314344 87.7705685897011
"3240" 647.8 88.573209953347 83.7302030405511
"3241" 648 91.0556987028815 80.0594147619026
"3242" 648.2 93.4446023151521 76.0919957029919
"3243" 648.4 95.2087113025198 72.8092252613456
"3244" 648.6 96.7118535601781 69.2706114368037
"3245" 648.8 100.183979685606 65.9045836743333
"3246" 649 103.494996366688 63.3287454129956
"3247" 649.2 107.761201795024 59.8090049107052
"3248" 649.4 111.89498480119 59.6864135311411
"3249" 649.6 113.499763642002 61.8662409008075
"3250" 649.8 113.4394941306 61.4461728266286
"3251" 650 115.02822795467 59.5763309954512
"3252" 650.2 114.861931886917 56.3955924006027
"3253" 650.4 113.731451883965 52.6131474636159
"3254" 650.6 112.724412077449 49.2621824985857
"3255" 650.8 111.915878761492 47.1219867852525
"3256" 651 110.846077717532 45.0945078110422
"3257" 651.2 110.547726893186 43.435960526551
"3258" 651.4 110.791708046399 40.831071144693
"3259" 651.6 112.137806212942 38.3337855172837
"3260" 651.8 113.882678929299 37.1697113505106
"3261" 652 114.916032313014 36.5284286302706
"3262" 652.2 115.815962276432 36.6896141943285
"3263" 652.4 115.88748752069 36.7979090918137
"3264" 652.6 114.959444443417 35.8374861737334
"3265" 652.8 113.654239942757 34.7644288189886
"3266" 653 111.892549808982 33.9495372271232
"3267" 653.2 109.980607696868 32.4123674510654
"3268" 653.4 108.528127690675 30.06037931575
"3269" 653.6 107.780706478153 27.7149967288296
"3270" 653.8 106.197920620853 25.1859836619932
"3271" 654 103.037879486352 22.9217723496259
"3272" 654.2 100.128219370334 21.4808483805564
"3273" 654.4 97.5758099141075 20.0989859346337
"3274" 654.6 92.883553664044 18.946424034877
"3275" 654.8 89.534718931404 18.0734956753033
"3276" 655 85.8649502251301 16.3508599065502
"3277" 655.2 83.047946074593 13.6412612462401
"3278" 655.4 80.0846543381144 9.97427731237124
"3279" 655.6 79.5771439814926 8.86379101305882
"3280" 655.8 79.0478739288755 9.07291391255724
"3281" 656 77.0105582398697 9.87702828308143
"3282" 656.2 73.871028920323 11.0948208883949
"3283" 656.4 70.5974825187138 11.9654638730056
"3284" 656.6 66.9949258582756 12.6671555311633
"3285" 656.8 61.8977876235553 13.2741893776888
"3286" 657 58.9070395025442 13.5262066430199
"3287" 657.2 55.1697884286257 14.2586774311088
"3288" 657.4 51.486410332668 15.5256763682367
"3289" 657.6 48.0612388452511 17.9109614654392
"3290" 657.8 44.8902069008767 21.9518992707817
"3291" 658 42.2151211544549 25.1555940024915
"3292" 658.2 40.1680099937539 27.6103102293622
"3293" 658.4 38.1187297551296 31.5285423331315
"3294" 658.6 36.4054639584913 36.706391051676
"3295" 658.8 34.6227528780237 41.2910027692865
"3296" 659 33.4263305827298 45.6537596108991
"3297" 659.2 32.817152842432 48.3864021846942
"3298" 659.4 32.3109335138966 52.2659001983719
"3299" 659.6 31.6780473028773 56.6732691303571
"3300" 659.8 31.9901242480707 60.2080769431519
"3301" 660 32.3804426824114 64.9455551668805
"3302" 660.2 32.6476144712643 68.880082891603
"3303" 660.4 32.404164272896 73.9253143161528
"3304" 660.6 31.3983142117916 79.0086767925274
"3305" 660.8 30.7133873293696 83.4835485079094
"3306" 661 29.9472412562353 87.7806211511118
"3307" 661.2 29.6868631391732 92.160265558607
"3308" 661.4 30.6217411952682 95.8534122061675
"3309" 661.6 33.3285925898147 98.6126107216632
"3310" 661.8 35.8395950296612 102.464139163102
"3311" 662 36.5489039142192 106.494679171311
"3312" 662.2 36.7680800716216 110.924907271443
"3313" 662.4 37.1563217897025 113.888340332464
"3314" 662.6 37.9922869340443 114.543661880646
"3315" 662.8 38.5922832211406 115.152919239559
"3316" 663 38.9890119171185 116.791596442192
"3317" 663.2 38.9357540764093 119.619650732498
"3318" 663.4 38.2264164058471 121.320636188146
"3319" 663.6 37.3852231133729 121.167875867618
"3320" 663.8 37.5506463132043 120.528032673562
"3321" 664 36.8772235313344 120.245258324988
"3322" 664.2 36.0562873953952 119.766612913362
"3323" 664.4 35.2853721216052 119.464879462612
"3324" 664.6 35.3302480682058 119.525715466766
"3325" 664.8 35.2927372250371 119.888620529378
"3326" 665 34.8302504086009 120.047113248965
"3327" 665.2 34.3677941076208 120.120627070142
"3328" 665.4 33.8917672578875 119.876681201021
"3329" 665.6 33.2886732025429 119.878950307819
"3330" 665.8 32.991051215313 119.934514005703
"3331" 666 32.2639220851879 120.000210153529
"3332" 666.2 31.7859514072835 119.586830976894
"3333" 666.4 30.7943669906245 118.79762416916
"3334" 666.6 29.8980483680068 118.044997514892
"3335" 666.8 29.2073177073567 117.291384472156
"3336" 667 29.2033636893867 117.350743601955
"3337" 667.2 28.223466155927 116.556751324412
"3338" 667.4 26.8082225757655 115.73863140201
"3339" 667.6 25.1074884406734 114.804811806938
"3340" 667.8 23.8849152648752 113.75458129433
"3341" 668 22.1292666045473 111.900712154313
"3342" 668.2 20.1527879561212 110.449504259792
"3343" 668.4 18.1586044391406 109.183066444406
"3344" 668.6 16.5941820486594 107.479773124129
"3345" 668.8 14.8202534728877 105.483921347713
"3346" 669 13.5581339750305 103.802169082676
"3347" 669.2 12.2822502561474 102.047397044553
"3348" 669.4 11.3212298783413 99.9007098688614
"3349" 669.6 9.75579112418249 97.323061296964
"3350" 669.8 8.53180171588022 95.2599815389692
"3351" 670 7.08336506538743 92.7526316564673
"3352" 670.2 5.21054480559192 89.7562768724618
"3353" 670.4 3.9342070196397 88.6152210341475
"3354" 670.6 3.89966313143714 87.6144158651988
"3355" 670.8 3.85205092013743 86.6366805685467
"3356" 671 3.72511769022632 84.009109969677
"3357" 671.2 3.1005156487157 81.6458501932426
"3358" 671.4 2.87693077163355 78.3842574913464
"3359" 671.6 2.43404028090488 75.5005031972762
"3360" 671.8 1.03740012358616 71.8574432698211
"3361" 672 1.07968505483179 69.4846224960236
"3362" 672.2 0.857951721559693 66.716070658911
"3363" 672.4 0.555170679637751 64.2727225375367
"3364" 672.6 0.5567700374635 62.6907428739019
"3365" 672.8 0.944534373565785 62.7718151348329
"3366" 673 0.929016366685058 62.1750411836579
"3367" 673.2 0.943963252318722 60.7836154237522
"3368" 673.4 0.933588396191665 58.5425585790685
"3369" 673.6 0.676017515256298 56.6343333685738
"3370" 673.8 1.13079707433607 53.9920378707251
"3371" 674 1.61142556722817 51.5231184897012
"3372" 674.2 2.4296414621372 48.2318245042395
"3373" 674.4 3.21379193220111 44.7685584300564
"3374" 674.6 3.83501066634713 43.3222902098603
"3375" 674.8 4.5014096031326 41.7297615361179
"3376" 675 4.57320686480058 40.2185209864689
"3377" 675.2 5.7471837892825 37.7402064685274
"3378" 675.4 7.88771834437914 34.3648993234938
"3379" 675.6 8.28158732399121 33.333121704215
"3380" 675.8 9.29186948562621 32.4384055296501
"3381" 676 11.2128706972127 30.122394500461
"3382" 676.2 13.8499528335073 26.9773198525635
"3383" 676.4 16.5685452224244 23.9089696918682
"3384" 676.6 19.2127132552024 21.3836790500166
"3385" 676.8 22.4395875514824 18.3718325198316
"3386" 677 26.3289253290694 15.503061710152
"3387" 677.2 29.8672059781694 13.3072115516604
"3388" 677.4 33.2560338344816 12.5053098850728
"3389" 677.6 35.4158923422793 11.5031773395637
"3390" 677.8 38.0041513913471 10.670007320582
"3391" 678 41.5668087903345 10.1466259071942
"3392" 678.2 43.4344293867626 9.12485742208781
"3393" 678.4 46.0298010347664 8.12670664937837
"3394" 678.6 48.2520872478468 9.53723844082145
"3395" 678.8 52.0266735000317 11.2935480656336
"3396" 679 55.2924120009739 12.3408152284908
"3397" 679.2 58.8353752936541 12.4787650075263
"3398" 679.4 61.6824512084929 11.6895420344296
"3399" 679.6 63.995868732334 10.3224898732431
"3400" 679.8 66.6369894061989 7.89734486629702
"3401" 680 70.2295951679033 6.63597262913876
"3402" 680.2 73.109515753232 8.32662145486092
"3403" 680.4 75.7180137531706 11.6871019299804
"3404" 680.6 79.0993931412642 14.5239554531182
"3405" 680.8 82.7774744573582 16.8147153307878
"3406" 681 85.1750006861201 17.2787267941798
"3407" 681.2 87.029523256218 18.4522943207452
"3408" 681.4 90.046401058136 19.9636696148312
"3409" 681.6 93.6873723106445 19.4190020830071
"3410" 681.8 97.6617251961686 20.0259209500639
"3411" 682 100.344795204412 21.7891181430807
"3412" 682.2 103.384387403269 23.6933033639673
"3413" 682.4 106.668025135078 24.9623986713478
"3414" 682.6 109.112493376243 27.4256404248197
"3415" 682.8 110.961350037496 31.2407127937707
"3416" 683 113.152540538851 33.2879589479758
"3417" 683.2 114.617075121356 34.4288414806802
"3418" 683.4 115.518005608929 37.5071252600984
"3419" 683.6 115.109076414745 41.6965893064287
"3420" 683.8 115.531878405465 45.0173483050392
"3421" 684 114.765432595792 49.3212452134391
"3422" 684.2 112.694483420569 53.0229382878316
"3423" 684.4 109.726368843696 55.9837845947152
"3424" 684.6 106.421860258249 60.1418448466607
"3425" 684.8 102.4203288023 63.3048330040723
"3426" 685 99.6550112883497 65.6113208568437
"3427" 685.2 96.3448757847093 68.5722564943497
"3428" 685.4 92.3299077560094 71.382611523934
"3429" 685.6 88.6088228018212 74.5673821436255
"3430" 685.8 84.2380801558969 76.1802205969344
"3431" 686 82.2547984792756 75.4170555592742
"3432" 686.2 78.6042895149595 73.4440849201371
"3433" 686.4 75.1547854363004 73.2763744534594
"3434" NA NA NA
"3435" NA NA NA
"3436" NA NA NA
"3437" NA NA NA
"3438" NA NA NA
"3439" NA NA NA
"3440" NA NA NA
"3441" NA NA NA
"3442" NA NA NA
"3443" NA NA NA
"3444" NA NA NA
"3445" NA NA NA
"3446" NA NA NA
"3447" NA NA NA
"3448" NA NA NA
"3449" NA NA NA
"3450" NA NA NA
"3451" NA NA NA
"3452" NA NA NA
"3453" NA NA NA
"3454" NA NA NA
"3455" NA NA NA
"3456" NA NA NA
"3457" NA NA NA
"3458" NA NA NA
"3459" NA NA NA
"3460" NA NA NA
"3461" NA NA NA
"3462" NA NA NA
"3463" NA NA NA
"3464" NA NA NA
"3465" NA NA NA
"3466" NA NA NA
"3467" NA NA NA
"3468" NA NA NA
"3469" NA NA NA
"3470" NA NA NA
"3471" NA NA NA
"3472" NA NA NA
"3473" NA NA NA
"3474" NA NA NA
"3475" NA NA NA
"3476" NA NA NA
"3477" NA NA NA
"3478" NA NA NA
"3479" NA NA NA
"3480" NA NA NA
"3481" NA NA NA
"3482" NA NA NA
"3483" NA NA NA
"3484" NA NA NA
"3485" NA NA NA
"3486" NA NA NA
"3487" NA NA NA
"3488" NA NA NA
"3489" NA NA NA
"3490" NA NA NA
"3491" NA NA NA
"3492" NA NA NA
"3493" NA NA NA
"3494" NA NA NA
"3495" NA NA NA
"3496" NA NA NA
"3497" NA NA NA
"3498" NA NA NA
"3499" NA NA NA
"3500" NA NA NA
"3501" NA NA NA
"3502" NA NA NA
"3503" NA NA NA
"3504" NA NA NA
"3505" NA NA NA
"3506" NA NA NA
"3507" NA NA NA
"3508" NA NA NA
"3509" NA NA NA
"3510" NA NA NA
"3511" NA NA NA
"3512" NA NA NA
"3513" NA NA NA
"3514" NA NA NA
"3515" NA NA NA
"3516" NA NA NA
"3517" NA NA NA
"3518" NA NA NA
"3519" NA NA NA
"3520" NA NA NA
"3521" NA NA NA
"3522" NA NA NA
"3523" NA NA NA
"3524" NA NA NA
"3525" NA NA NA
"3526" NA NA NA
"3527" NA NA NA
"3528" NA NA NA
"3529" NA NA NA
"3530" NA NA NA
"3531" NA NA NA
"3532" NA NA NA
"3533" NA NA NA
"3534" NA NA NA
"3535" NA NA NA
"3536" NA NA NA
"3537" NA NA NA
"3538" NA NA NA
"3539" NA NA NA
"3540" NA NA NA
"3541" NA NA NA
"3542" NA NA NA
"3543" NA NA NA
"3544" NA NA NA
"3545" NA NA NA
"3546" NA NA NA
"3547" NA NA NA
"3548" NA NA NA
"3549" NA NA NA
"3550" NA NA NA
"3551" NA NA NA
"3552" NA NA NA
"3553" NA NA NA
"3554" NA NA NA
"3555" NA NA NA
"3556" NA NA NA
"3557" NA NA NA
"3558" NA NA NA
"3559" NA NA NA
"3560" NA NA NA
"3561" NA NA NA
"3562" NA NA NA
"3563" NA NA NA
"3564" NA NA NA
"3565" NA NA NA
"3566" NA NA NA
"3567" NA NA NA
"3568" NA NA NA
"3569" NA NA NA
"3570" NA NA NA
"3571" NA NA NA
"3572" NA NA NA
"3573" NA NA NA
"3574" NA NA NA
"3575" NA NA NA
"3576" NA NA NA
"3577" NA NA NA
"3578" NA NA NA
"3579" NA NA NA
"3580" NA NA NA
"3581" NA NA NA
"3582" NA NA NA
"3583" NA NA NA
"3584" NA NA NA
"3585" NA NA NA
"3586" NA NA NA
"3587" NA NA NA
"3588" NA NA NA
"3589" NA NA NA
"3590" NA NA NA
"3591" NA NA NA
"3592" NA NA NA
"3593" NA NA NA
"3594" NA NA NA
"3595" NA NA NA
"3596" NA NA NA
"3597" NA NA NA
"3598" NA NA NA
"3599" NA NA NA
"3600" NA NA NA
"3601" NA NA NA
"3602" NA NA NA
"3603" NA NA NA
"3604" NA NA NA
"3605" NA NA NA
"3606" NA NA NA
"3607" NA NA NA
"3608" NA NA NA
"3609" NA NA NA
"3610" NA NA NA
"3611" NA NA NA
"3612" NA NA NA
"3613" NA NA NA
"3614" NA NA NA
"3615" NA NA NA
"3616" NA NA NA
"3617" NA NA NA
"3618" NA NA NA
"3619" NA NA NA
"3620" NA NA NA
"3621" NA NA NA
"3622" NA NA NA
"3623" NA NA NA
"3624" NA NA NA
"3625" NA NA NA
"3626" NA NA NA
"3627" NA NA NA
"3628" NA NA NA
"3629" NA NA NA
"3630" NA NA NA
"3631" NA NA NA
"3632" NA NA NA
"3633" NA NA NA
"3634" NA NA NA
"3635" NA NA NA
"3636" NA NA NA
"3637" NA NA NA
"3638" NA NA NA
"3639" NA NA NA
"3640" NA NA NA
"3641" NA NA NA
"3642" NA NA NA
"3643" NA NA NA
"3644" NA NA NA
"3645" NA NA NA
"3646" NA NA NA
"3647" NA NA NA
"3648" NA NA NA
"3649" NA NA NA
"3650" NA NA NA
"3651" NA NA NA
"3652" NA NA NA
"3653" NA NA NA
"3654" NA NA NA
"3655" NA NA NA
"3656" NA NA NA
"3657" NA NA NA
"3658" NA NA NA
"3659" NA NA NA
"3660" NA NA NA
"3661" NA NA NA
"3662" NA NA NA
"3663" NA NA NA
"3664" NA NA NA
"3665" NA NA NA
"3666" NA NA NA
"3667" NA NA NA
"3668" NA NA NA
"3669" NA NA NA
"3670" NA NA NA
"3671" NA NA NA
"3672" NA NA NA
"3673" NA NA NA
"3674" NA NA NA
"3675" NA NA NA
"3676" NA NA NA
"3677" NA NA NA
"3678" NA NA NA
"3679" NA NA NA
"3680" NA NA NA
"3681" NA NA NA
"3682" NA NA NA
"3683" NA NA NA
"3684" NA NA NA
"3685" NA NA NA
"3686" NA NA NA
"3687" NA NA NA
"3688" NA NA NA
"3689" NA NA NA
"3690" NA NA NA
"3691" NA NA NA
"3692" NA NA NA
"3693" NA NA NA
"3694" NA NA NA
"3695" NA NA NA
"3696" NA NA NA
"3697" NA NA NA
"3698" NA NA NA
"3699" NA NA NA
"3700" NA NA NA
"3701" NA NA NA
"3702" NA NA NA
"3703" NA NA NA
"3704" NA NA NA
"3705" NA NA NA
"3706" NA NA NA
"3707" NA NA NA
"3708" NA NA NA
"3709" NA NA NA
"3710" NA NA NA
"3711" NA NA NA
"3712" NA NA NA
"3713" NA NA NA
"3714" NA NA NA
"3715" NA NA NA
"3716" NA NA NA
"3717" NA NA NA
"3718" NA NA NA
"3719" NA NA NA
"3720" NA NA NA
"3721" NA NA NA
"3722" NA NA NA
"3723" NA NA NA
"3724" NA NA NA
"3725" NA NA NA
"3726" NA NA NA
"3727" NA NA NA
"3728" NA NA NA
"3729" NA NA NA
"3730" NA NA NA
"3731" NA NA NA
"3732" NA NA NA
"3733" NA NA NA
"3734" NA NA NA
"3735" NA NA NA
"3736" NA NA NA
"3737" NA NA NA
"3738" NA NA NA
"3739" NA NA NA
"3740" NA NA NA
"3741" NA NA NA
"3742" NA NA NA
"3743" NA NA NA
"3744" NA NA NA
"3745" NA NA NA
"3746" NA NA NA
"3747" NA NA NA
"3748" NA NA NA
"3749" NA NA NA
"3750" NA NA NA
"3751" NA NA NA
"3752" NA NA NA
"3753" NA NA NA
"3754" NA NA NA
"3755" NA NA NA
"3756" NA NA NA
"3757" NA NA NA
"3758" NA NA NA
"3759" NA NA NA
"3760" NA NA NA
"3761" NA NA NA
"3762" NA NA NA
"3763" NA NA NA
"3764" NA NA NA
"3765" NA NA NA
"3766" NA NA NA
"3767" NA NA NA
"3768" NA NA NA
"3769" NA NA NA
"3770" NA NA NA
"3771" NA NA NA
"3772" NA NA NA
"3773" NA NA NA
"3774" NA NA NA
"3775" NA NA NA
"3776" NA NA NA
"3777" NA NA NA
"3778" NA NA NA
"3779" NA NA NA
"3780" NA NA NA
"3781" NA NA NA
"3782" NA NA NA
"3783" NA NA NA
"3784" NA NA NA
"3785" NA NA NA
"3786" NA NA NA
"3787" NA NA NA
"3788" NA NA NA
"3789" NA NA NA
"3790" NA NA NA
"3791" NA NA NA
"3792" NA NA NA
"3793" NA NA NA
"3794" NA NA NA
"3795" NA NA NA
"3796" NA NA NA
"3797" NA NA NA
"3798" NA NA NA
"3799" NA NA NA
"3800" NA NA NA
"3801" NA NA NA
"3802" NA NA NA
"3803" NA NA NA
"3804" NA NA NA
"3805" NA NA NA
"3806" NA NA NA
"3807" NA NA NA
"3808" NA NA NA
"3809" NA NA NA
"3810" NA NA NA
"3811" NA NA NA
"3812" NA NA NA
"3813" NA NA NA
"3814" NA NA NA
"3815" NA NA NA
"3816" NA NA NA
"3817" NA NA NA
"3818" NA NA NA
"3819" NA NA NA
"3820" NA NA NA
"3821" NA NA NA
"3822" NA NA NA
"3823" NA NA NA
"3824" NA NA NA
"3825" NA NA NA
"3826" NA NA NA
"3827" NA NA NA
"3828" NA NA NA
"3829" NA NA NA
"3830" NA NA NA
"3831" NA NA NA
"3832" NA NA NA
"3833" NA NA NA
"3834" NA NA NA
"3835" NA NA NA
"3836" NA NA NA
"3837" NA NA NA
"3838" NA NA NA
"3839" NA NA NA
"3840" NA NA NA
"3841" NA NA NA
"3842" NA NA NA
"3843" NA NA NA
"3844" NA NA NA
"3845" NA NA NA
"3846" NA NA NA
"3847" NA NA NA
"3848" NA NA NA
"3849" NA NA NA
"3850" NA NA NA
"3851" NA NA NA
"3852" NA NA NA
"3853" NA NA NA
"3854" NA NA NA
"3855" NA NA NA
"3856" NA NA NA
"3857" NA NA NA
"3858" NA NA NA
"3859" NA NA NA
"3860" NA NA NA
"3861" NA NA NA
"3862" NA NA NA
"3863" NA NA NA
"3864" NA NA NA
"3865" NA NA NA
"3866" NA NA NA
"3867" NA NA NA
"3868" NA NA NA
"3869" NA NA NA
"3870" NA NA NA
"3871" NA NA NA
"3872" NA NA NA
"3873" NA NA NA
"3874" NA NA NA
"3875" NA NA NA
"3876" NA NA NA
"3877" NA NA NA
"3878" NA NA NA
"3879" NA NA NA
"3880" NA NA NA
"3881" NA NA NA
"3882" NA NA NA
"3883" NA NA NA
"3884" NA NA NA
"3885" NA NA NA
"3886" NA NA NA
"3887" NA NA NA
"3888" NA NA NA
"3889" NA NA NA
"3890" NA NA NA
"3891" NA NA NA
"3892" NA NA NA
"3893" NA NA NA
"3894" NA NA NA
"3895" NA NA NA
"3896" NA NA NA
"3897" NA NA NA
"3898" NA NA NA
"3899" NA NA NA
"3900" NA NA NA
"3901" NA NA NA
"3902" NA NA NA
"3903" NA NA NA
"3904" NA NA NA
"3905" NA NA NA
"3906" NA NA NA
"3907" NA NA NA
"3908" NA NA NA
"3909" NA NA NA
"3910" NA NA NA
"3911" NA NA NA
"3912" NA NA NA
"3913" NA NA NA
"3914" NA NA NA
"3915" NA NA NA
"3916" NA NA NA
"3917" NA NA NA
"3918" NA NA NA
"3919" NA NA NA
"3920" NA NA NA
"3921" NA NA NA
"3922" NA NA NA
"3923" NA NA NA
"3924" NA NA NA
"3925" NA NA NA
"3926" NA NA NA
"3927" NA NA NA
"3928" NA NA NA
"3929" NA NA NA
"3930" NA NA NA
"3931" NA NA NA
"3932" NA NA NA
"3933" NA NA NA
"3934" NA NA NA
"3935" NA NA NA
"3936" NA NA NA
"3937" NA NA NA
"3938" NA NA NA
"3939" NA NA NA
"3940" NA NA NA
"3941" NA NA NA
"3942" NA NA NA
"3943" NA NA NA
"3944" NA NA NA
"3945" NA NA NA
"3946" NA NA NA
"3947" NA NA NA
"3948" NA NA NA
"3949" NA NA NA
"3950" NA NA NA
"3951" NA NA NA
"3952" NA NA NA
"3953" NA NA NA
"3954" NA NA NA
"3955" NA NA NA
"3956" NA NA NA
"3957" NA NA NA
"3958" NA NA NA
"3959" NA NA NA
"3960" NA NA NA
"3961" NA NA NA
"3962" NA NA NA
"3963" NA NA NA
"3964" NA NA NA
"3965" NA NA NA
"3966" NA NA NA
"3967" NA NA NA
"3968" NA NA NA
"3969" NA NA NA
"3970" NA NA NA
"3971" NA NA NA
"3972" NA NA NA
"3973" NA NA NA
"3974" NA NA NA
"3975" NA NA NA
"3976" NA NA NA
"3977" NA NA NA
"3978" NA NA NA
"3979" NA NA NA
"3980" NA NA NA
"3981" NA NA NA
"3982" NA NA NA
"3983" NA NA NA
"3984" NA NA NA
"3985" NA NA NA
"3986" NA NA NA
"3987" NA NA NA
"3988" NA NA NA
"3989" NA NA NA
"3990" NA NA NA
"3991" NA NA NA
"3992" NA NA NA
"3993" NA NA NA
"3994" NA NA NA
"3995" NA NA NA
"3996" NA NA NA
"3997" NA NA NA
"3998" NA NA NA
"3999" NA NA NA
"4000" NA NA NA
"4001" NA NA NA
"4002" NA NA NA
"4003" NA NA NA
"4004" NA NA NA
"4005" NA NA NA
"4006" NA NA NA
"4007" NA NA NA
"4008" NA NA NA
"4009" NA NA NA
"4010" NA NA NA
"4011" NA NA NA
"4012" NA NA NA
"4013" NA NA NA
"4014" NA NA NA
"4015" NA NA NA
"4016" NA NA NA
"4017" NA NA NA
"4018" NA NA NA
"4019" NA NA NA
"4020" NA NA NA
"4021" NA NA NA
"4022" NA NA NA
"4023" NA NA NA
"4024" NA NA NA
"4025" NA NA NA
"4026" NA NA NA
"4027" NA NA NA
"4028" NA NA NA
"4029" NA NA NA
"4030" NA NA NA
"4031" NA NA NA
"4032" NA NA NA
"4033" NA NA NA
"4034" NA NA NA
"4035" NA NA NA
"4036" NA NA NA
"4037" NA NA NA
"4038" NA NA NA
"4039" NA NA NA
"4040" NA NA NA
"4041" NA NA NA
"4042" NA NA NA
"4043" NA NA NA
"4044" NA NA NA
"4045" NA NA NA
"4046" NA NA NA
"4047" NA NA NA
"4048" NA NA NA
"4049" NA NA NA
"4050" NA NA NA
"4051" NA NA NA
"4052" NA NA NA
"4053" NA NA NA
"4054" NA NA NA
"4055" NA NA NA
"4056" NA NA NA
"4057" NA NA NA
"4058" NA NA NA
"4059" NA NA NA
"4060" NA NA NA
"4061" NA NA NA
"4062" NA NA NA
"4063" NA NA NA
"4064" NA NA NA
"4065" NA NA NA
"4066" NA NA NA
"4067" NA NA NA
"4068" NA NA NA
"4069" NA NA NA
"4070" NA NA NA
"4071" NA NA NA
"4072" NA NA NA
"4073" NA NA NA
"4074" NA NA NA
"4075" NA NA NA
"4076" NA NA NA
"4077" NA NA NA
"4078" NA NA NA
"4079" NA NA NA
"4080" NA NA NA
"4081" NA NA NA
"4082" NA NA NA
"4083" NA NA NA
"4084" NA NA NA
"4085" NA NA NA
"4086" NA NA NA
"4087" NA NA NA
"4088" NA NA NA
"4089" NA NA NA
"4090" NA NA NA
"4091" NA NA NA
"4092" NA NA NA
"4093" NA NA NA
"4094" NA NA NA
"4095" NA NA NA
"4096" NA NA NA
"4097" NA NA NA
"4098" NA NA NA
"4099" NA NA NA
"4100" NA NA NA
"4101" NA NA NA
"4102" NA NA NA
"4103" NA NA NA
"4104" NA NA NA
"4105" NA NA NA
"4106" NA NA NA
"4107" NA NA NA
"4108" NA NA NA
"4109" NA NA NA
"4110" NA NA NA
"4111" NA NA NA
"4112" NA NA NA
"4113" NA NA NA
"4114" NA NA NA
"4115" NA NA NA
"4116" NA NA NA
"4117" NA NA NA
"4118" NA NA NA
"4119" NA NA NA
"4120" NA NA NA
"4121" NA NA NA
"4122" NA NA NA
"4123" NA NA NA
"4124" NA NA NA
"4125" NA NA NA
"4126" NA NA NA
"4127" NA NA NA
"4128" NA NA NA
"4129" NA NA NA
"4130" NA NA NA
"4131" NA NA NA
"4132" NA NA NA
"4133" NA NA NA
"4134" NA NA NA
"4135" NA NA NA
"4136" NA NA NA
"4137" NA NA NA
"4138" NA NA NA
"4139" NA NA NA
"4140" NA NA NA
"4141" NA NA NA
"4142" NA NA NA
"4143" NA NA NA
"4144" NA NA NA
"4145" NA NA NA
"4146" NA NA NA
"4147" NA NA NA
"4148" NA NA NA
"4149" NA NA NA
"4150" NA NA NA
"4151" NA NA NA
"4152" NA NA NA
"4153" NA NA NA
"4154" NA NA NA
"4155" NA NA NA
"4156" NA NA NA
"4157" NA NA NA
"4158" NA NA NA
"4159" NA NA NA
"4160" NA NA NA
"4161" NA NA NA
"4162" NA NA NA
"4163" NA NA NA
"4164" NA NA NA
"4165" NA NA NA
"4166" NA NA NA
"4167" NA NA NA
"4168" NA NA NA
"4169" NA NA NA
"4170" NA NA NA
"4171" NA NA NA
"4172" NA NA NA
"4173" NA NA NA
"4174" NA NA NA
"4175" NA NA NA
"4176" NA NA NA
"4177" NA NA NA
"4178" NA NA NA
"4179" NA NA NA
"4180" NA NA NA
"4181" NA NA NA
"4182" NA NA NA
"4183" NA NA NA
"4184" NA NA NA
"4185" NA NA NA
"4186" NA NA NA
"4187" NA NA NA
"4188" NA NA NA
"4189" NA NA NA
"4190" NA NA NA
"4191" NA NA NA
"4192" NA NA NA
"4193" NA NA NA
"4194" NA NA NA
"4195" NA NA NA
"4196" NA NA NA
"4197" NA NA NA
"4198" NA NA NA
"4199" NA NA NA
"4200" NA NA NA
"4201" NA NA NA
"4202" NA NA NA
"4203" NA NA NA
"4204" NA NA NA
"4205" NA NA NA
"4206" NA NA NA
"4207" NA NA NA
"4208" NA NA NA
"4209" NA NA NA
"4210" NA NA NA
"4211" NA NA NA
"4212" NA NA NA
"4213" NA NA NA
"4214" NA NA NA
"4215" NA NA NA
"4216" NA NA NA
"4217" NA NA NA
"4218" NA NA NA
"4219" NA NA NA
"4220" NA NA NA
"4221" NA NA NA
"4222" NA NA NA
"4223" NA NA NA
"4224" NA NA NA
"4225" NA NA NA
"4226" NA NA NA
"4227" NA NA NA
"4228" NA NA NA
"4229" NA NA NA
"4230" NA NA NA
"4231" NA NA NA
"4232" NA NA NA
"4233" NA NA NA
"4234" NA NA NA
"4235" NA NA NA
"4236" NA NA NA
"4237" NA NA NA
"4238" NA NA NA
"4239" NA NA NA
"4240" NA NA NA
"4241" NA NA NA
"4242" NA NA NA
"4243" NA NA NA
"4244" NA NA NA
"4245" NA NA NA
"4246" NA NA NA
"4247" NA NA NA
"4248" NA NA NA
"4249" NA NA NA
"4250" NA NA NA
"4251" NA NA NA
"4252" NA NA NA
"4253" NA NA NA
"4254" NA NA NA
"4255" NA NA NA
"4256" NA NA NA
"4257" NA NA NA
"4258" NA NA NA
"4259" NA NA NA
"4260" NA NA NA
"4261" NA NA NA
"4262" NA NA NA
"4263" NA NA NA
"4264" NA NA NA
"4265" NA NA NA
"4266" NA NA NA
"4267" NA NA NA
"4268" NA NA NA
"4269" NA NA NA
"4270" NA NA NA
"4271" NA NA NA
"4272" NA NA NA
"4273" NA NA NA
"4274" NA NA NA
"4275" NA NA NA
"4276" NA NA NA
"4277" NA NA NA
"4278" NA NA NA
"4279" NA NA NA
"4280" NA NA NA
"4281" NA NA NA
"4282" NA NA NA
"4283" NA NA NA
"4284" NA NA NA
"4285" NA NA NA
"4286" NA NA NA
"4287" NA NA NA
"4288" NA NA NA
"4289" NA NA NA
"4290" NA NA NA
"4291" NA NA NA
"4292" NA NA NA
"4293" NA NA NA
"4294" NA NA NA
"4295" NA NA NA
"4296" NA NA NA
"4297" NA NA NA
"4298" NA NA NA
"4299" NA NA NA
"4300" NA NA NA
"4301" NA NA NA
"4302" NA NA NA
"4303" NA NA NA
"4304" NA NA NA
"4305" NA NA NA
"4306" NA NA NA
"4307" NA NA NA
"4308" NA NA NA
"4309" NA NA NA
"4310" NA NA NA
"4311" NA NA NA
"4312" NA NA NA
"4313" NA NA NA
"4314" NA NA NA
"4315" NA NA NA
"4316" NA NA NA
"4317" NA NA NA
"4318" NA NA NA
"4319" NA NA NA
"4320" NA NA NA
"4321" NA NA NA
"4322" NA NA NA
"4323" NA NA NA
"4324" NA NA NA
"4325" NA NA NA
"4326" NA NA NA
"4327" NA NA NA
"4328" NA NA NA
"4329" NA NA NA
"4330" NA NA NA
"4331" NA NA NA
"4332" NA NA NA
"4333" NA NA NA
"4334" NA NA NA
"4335" NA NA NA
"4336" NA NA NA
"4337" NA NA NA
"4338" NA NA NA
"4339" NA NA NA
"4340" NA NA NA
"4341" NA NA NA
"4342" NA NA NA
"4343" NA NA NA
"4344" NA NA NA
"4345" NA NA NA
"4346" NA NA NA
"4347" NA NA NA
"4348" NA NA NA
"4349" NA NA NA
"4350" NA NA NA
"4351" NA NA NA
"4352" NA NA NA
"4353" NA NA NA
"4354" NA NA NA
"4355" NA NA NA
"4356" NA NA NA
"4357" NA NA NA
"4358" NA NA NA
"4359" NA NA NA
"4360" NA NA NA
"4361" NA NA NA
"4362" NA NA NA
"4363" NA NA NA
"4364" NA NA NA
"4365" NA NA NA
"4366" NA NA NA
"4367" NA NA NA
"4368" NA NA NA
"4369" NA NA NA
"4370" NA NA NA
"4371" NA NA NA
"4372" NA NA NA
"4373" NA NA NA
"4374" NA NA NA
"4375" NA NA NA
"4376" NA NA NA
"4377" NA NA NA
"4378" NA NA NA
"4379" NA NA NA
"4380" NA NA NA
"4381" NA NA NA
"4382" NA NA NA
"4383" NA NA NA
"4384" NA NA NA
"4385" NA NA NA
"4386" NA NA NA
"4387" NA NA NA
"4388" NA NA NA
"4389" NA NA NA
"4390" NA NA NA
"4391" NA NA NA
"4392" NA NA NA
"4393" NA NA NA
"4394" NA NA NA
"4395" NA NA NA
"4396" NA NA NA
"4397" NA NA NA
"4398" NA NA NA
"4399" NA NA NA
"4400" NA NA NA
"4401" NA NA NA
"4402" NA NA NA
"4403" NA NA NA
"4404" NA NA NA
"4405" NA NA NA
"4406" NA NA NA
"4407" NA NA NA
"4408" NA NA NA
"4409" NA NA NA
"4410" NA NA NA
"4411" NA NA NA
"4412" NA NA NA
"4413" NA NA NA
"4414" NA NA NA
"4415" NA NA NA
"4416" NA NA NA
"4417" NA NA NA
"4418" NA NA NA
"4419" NA NA NA
"4420" NA NA NA
"4421" NA NA NA
"4422" NA NA NA
"4423" NA NA NA
"4424" NA NA NA
"4425" NA NA NA
"4426" NA NA NA
"4427" NA NA NA
"4428" NA NA NA
"4429" NA NA NA
"4430" NA NA NA
"4431" NA NA NA
"4432" NA NA NA
"4433" NA NA NA
"4434" NA NA NA
"4435" NA NA NA
"4436" NA NA NA
"4437" NA NA NA
"4438" NA NA NA
"4439" NA NA NA
"4440" NA NA NA
"4441" NA NA NA
"4442" NA NA NA
"4443" NA NA NA
"4444" NA NA NA
"4445" NA NA NA
"4446" NA NA NA
"4447" NA NA NA
"4448" NA NA NA
"4449" NA NA NA
"4450" NA NA NA
"4451" NA NA NA
"4452" NA NA NA
"4453" NA NA NA
"4454" NA NA NA
"4455" NA NA NA
"4456" NA NA NA
"4457" NA NA NA
"4458" NA NA NA
"4459" NA NA NA
"4460" NA NA NA
"4461" NA NA NA
"4462" NA NA NA
"4463" NA NA NA
"4464" NA NA NA
"4465" NA NA NA
"4466" NA NA NA
"4467" NA NA NA
"4468" NA NA NA
"4469" NA NA NA
"4470" NA NA NA
"4471" NA NA NA
"4472" NA NA NA
"4473" NA NA NA
"4474" NA NA NA
"4475" NA NA NA
"4476" NA NA NA
"4477" NA NA NA
"4478" NA NA NA
"4479" NA NA NA
"4480" NA NA NA
"4481" NA NA NA
"4482" NA NA NA
"4483" NA NA NA
"4484" NA NA NA
"4485" NA NA NA
"4486" NA NA NA
"4487" NA NA NA
"4488" NA NA NA
"4489" NA NA NA
"4490" NA NA NA
"4491" NA NA NA
"4492" NA NA NA
"4493" NA NA NA
"4494" NA NA NA
"4495" NA NA NA
"4496" NA NA NA
"4497" NA NA NA
"4498" NA NA NA
"4499" NA NA NA
"4500" NA NA NA
"4501" NA NA NA
"4502" NA NA NA
"4503" NA NA NA
"4504" NA NA NA
"4505" NA NA NA
"4506" NA NA NA
"4507" NA NA NA
"4508" NA NA NA
"4509" NA NA NA
"4510" NA NA NA
"4511" NA NA NA
"4512" NA NA NA
"4513" NA NA NA
"4514" NA NA NA
"4515" NA NA NA
"4516" NA NA NA
"4517" NA NA NA
"4518" NA NA NA
"4519" NA NA NA
"4520" NA NA NA
"4521" NA NA NA
"4522" NA NA NA
"4523" NA NA NA
"4524" NA NA NA
"4525" NA NA NA
"4526" NA NA NA
"4527" NA NA NA
"4528" NA NA NA
"4529" NA NA NA
"4530" NA NA NA
"4531" NA NA NA
"4532" NA NA NA
"4533" NA NA NA
"4534" NA NA NA
"4535" NA NA NA
"4536" NA NA NA
"4537" NA NA NA
"4538" NA NA NA
"4539" NA NA NA
"4540" NA NA NA
"4541" NA NA NA
"4542" NA NA NA
"4543" NA NA NA
"4544" NA NA NA
"4545" NA NA NA
"4546" NA NA NA
"4547" NA NA NA
"4548" NA NA NA
"4549" NA NA NA
"4550" NA NA NA
"4551" NA NA NA
"4552" NA NA NA
"4553" NA NA NA
"4554" NA NA NA
"4555" NA NA NA
"4556" NA NA NA
"4557" NA NA NA
"4558" NA NA NA
"4559" NA NA NA
"4560" NA NA NA
"4561" NA NA NA
"4562" NA NA NA
"4563" NA NA NA
"4564" NA NA NA
"4565" NA NA NA
"4566" NA NA NA
"4567" NA NA NA
"4568" NA NA NA
"4569" NA NA NA
"4570" NA NA NA
"4571" NA NA NA
"4572" NA NA NA
"4573" NA NA NA
"4574" NA NA NA
"4575" NA NA NA
"4576" NA NA NA
"4577" NA NA NA
"4578" NA NA NA
"4579" NA NA NA
"4580" NA NA NA
"4581" NA NA NA
"4582" NA NA NA
"4583" NA NA NA
"4584" NA NA NA
"4585" NA NA NA
"4586" NA NA NA
"4587" NA NA NA
"4588" NA NA NA
"4589" NA NA NA
"4590" NA NA NA
"4591" NA NA NA
"4592" NA NA NA
"4593" NA NA NA
"4594" NA NA NA
"4595" NA NA NA
"4596" NA NA NA
"4597" NA NA NA
"4598" NA NA NA
"4599" NA NA NA
"4600" NA NA NA
"4601" NA NA NA
"4602" NA NA NA
"4603" NA NA NA
"4604" NA NA NA
"4605" NA NA NA
"4606" NA NA NA
"4607" NA NA NA
"4608" NA NA NA
"4609" NA NA NA
"4610" NA NA NA
"4611" NA NA NA
"4612" NA NA NA
"4613" NA NA NA
"4614" NA NA NA
"4615" NA NA NA
"4616" NA NA NA
"4617" NA NA NA
"4618" NA NA NA
"4619" NA NA NA
"4620" NA NA NA
"4621" NA NA NA
"4622" NA NA NA
"4623" NA NA NA
"4624" NA NA NA
"4625" NA NA NA
"4626" NA NA NA
"4627" NA NA NA
"4628" NA NA NA
"4629" NA NA NA
"4630" NA NA NA
"4631" NA NA NA
"4632" NA NA NA
"4633" NA NA NA
"4634" NA NA NA
"4635" NA NA NA
"4636" NA NA NA
"4637" NA NA NA
"4638" NA NA NA
"4639" NA NA NA
"4640" NA NA NA
"4641" NA NA NA
"4642" NA NA NA
"4643" NA NA NA
"4644" NA NA NA
"4645" NA NA NA
"4646" NA NA NA
"4647" NA NA NA
"4648" NA NA NA
"4649" NA NA NA
"4650" NA NA NA
"4651" NA NA NA
"4652" NA NA NA
"4653" NA NA NA
"4654" NA NA NA
"4655" NA NA NA
"4656" NA NA NA
"4657" NA NA NA
"4658" NA NA NA
"4659" NA NA NA
"4660" NA NA NA
"4661" NA NA NA
"4662" NA NA NA
"4663" NA NA NA
"4664" NA NA NA
"4665" NA NA NA
"4666" NA NA NA
"4667" NA NA NA
"4668" NA NA NA
"4669" NA NA NA
"4670" NA NA NA
"4671" NA NA NA
"4672" NA NA NA
"4673" NA NA NA
"4674" NA NA NA
"4675" NA NA NA
"4676" NA NA NA
"4677" NA NA NA
"4678" NA NA NA
"4679" NA NA NA
"4680" NA NA NA
"4681" NA NA NA
"4682" NA NA NA
"4683" NA NA NA
"4684" NA NA NA
"4685" NA NA NA
"4686" NA NA NA
"4687" NA NA NA
"4688" NA NA NA
"4689" NA NA NA
"4690" NA NA NA
"4691" NA NA NA
"4692" NA NA NA
"4693" NA NA NA
"4694" NA NA NA
"4695" NA NA NA
"4696" NA NA NA
"4697" NA NA NA
"4698" NA NA NA
"4699" NA NA NA
"4700" NA NA NA
"4701" NA NA NA
"4702" NA NA NA
"4703" NA NA NA
"4704" NA NA NA
"4705" NA NA NA
"4706" NA NA NA
"4707" NA NA NA
"4708" NA NA NA
"4709" NA NA NA
"4710" NA NA NA
"4711" NA NA NA
"4712" NA NA NA
"4713" NA NA NA
"4714" NA NA NA
"4715" NA NA NA
"4716" NA NA NA
"4717" NA NA NA
"4718" NA NA NA
"4719" NA NA NA
"4720" NA NA NA
"4721" NA NA NA
"4722" NA NA NA
"4723" NA NA NA
"4724" NA NA NA
"4725" NA NA NA
"4726" NA NA NA
"4727" NA NA NA
"4728" NA NA NA
"4729" NA NA NA
"4730" NA NA NA
"4731" NA NA NA
"4732" NA NA NA
"4733" NA NA NA
"4734" NA NA NA
"4735" NA NA NA
"4736" NA NA NA
"4737" NA NA NA
"4738" NA NA NA
"4739" NA NA NA
"4740" NA NA NA
"4741" NA NA NA
"4742" NA NA NA
"4743" NA NA NA
"4744" NA NA NA
"4745" NA NA NA
"4746" NA NA NA
"4747" NA NA NA
"4748" NA NA NA
"4749" NA NA NA
"4750" NA NA NA
"4751" NA NA NA
"4752" NA NA NA
"4753" NA NA NA
"4754" NA NA NA
"4755" NA NA NA
"4756" NA NA NA
"4757" NA NA NA
"4758" NA NA NA
"4759" NA NA NA
"4760" NA NA NA
"4761" NA NA NA
"4762" NA NA NA
"4763" NA NA NA
"4764" NA NA NA
"4765" NA NA NA
"4766" NA NA NA
"4767" NA NA NA
"4768" NA NA NA
"4769" NA NA NA
"4770" NA NA NA
"4771" NA NA NA
"4772" NA NA NA
"4773" NA NA NA
"4774" NA NA NA
"4775" NA NA NA
"4776" NA NA NA
"4777" NA NA NA
"4778" NA NA NA
"4779" NA NA NA
"4780" NA NA NA
"4781" NA NA NA
"4782" NA NA NA
"4783" NA NA NA
"4784" NA NA NA
"4785" NA NA NA
"4786" NA NA NA
"4787" NA NA NA
"4788" NA NA NA
"4789" NA NA NA
"4790" NA NA NA
"4791" NA NA NA
"4792" NA NA NA
"4793" NA NA NA
"4794" NA NA NA
"4795" NA NA NA
"4796" NA NA NA
"4797" NA NA NA
"4798" NA NA NA
"4799" NA NA NA
"4800" NA NA NA
"4801" NA NA NA
"4802" NA NA NA
"4803" NA NA NA
"4804" NA NA NA
"4805" NA NA NA
"4806" NA NA NA
"4807" NA NA NA
"4808" NA NA NA
"4809" NA NA NA
"4810" NA NA NA
"4811" NA NA NA
"4812" NA NA NA
"4813" NA NA NA
"4814" NA NA NA
"4815" NA NA NA
"4816" NA NA NA
"4817" NA NA NA
"4818" NA NA NA
"4819" NA NA NA
"4820" NA NA NA
"4821" NA NA NA
"4822" NA NA NA
"4823" NA NA NA
"4824" NA NA NA
"4825" NA NA NA
"4826" NA NA NA
"4827" NA NA NA
"4828" NA NA NA
"4829" NA NA NA
"4830" NA NA NA
"4831" NA NA NA
"4832" NA NA NA
"4833" NA NA NA
"4834" NA NA NA
"4835" NA NA NA
"4836" NA NA NA
"4837" NA NA NA
"4838" NA NA NA
"4839" NA NA NA
"4840" NA NA NA
"4841" NA NA NA
"4842" NA NA NA
"4843" NA NA NA
"4844" NA NA NA
"4845" NA NA NA
"4846" NA NA NA
"4847" NA NA NA
"4848" NA NA NA
"4849" NA NA NA
"4850" NA NA NA
"4851" NA NA NA
"4852" NA NA NA
"4853" NA NA NA
"4854" NA NA NA
"4855" NA NA NA
"4856" NA NA NA
"4857" NA NA NA
"4858" NA NA NA
"4859" NA NA NA
"4860" NA NA NA
"4861" NA NA NA
"4862" NA NA NA
"4863" NA NA NA
"4864" NA NA NA
"4865" NA NA NA
"4866" NA NA NA
"4867" NA NA NA
"4868" NA NA NA
"4869" NA NA NA
"4870" NA NA NA
"4871" NA NA NA
"4872" NA NA NA
"4873" NA NA NA
"4874" NA NA NA
"4875" NA NA NA
"4876" NA NA NA
"4877" NA NA NA
"4878" NA NA NA
"4879" NA NA NA
"4880" NA NA NA
"4881" NA NA NA
"4882" NA NA NA
"4883" NA NA NA
"4884" NA NA NA
"4885" NA NA NA
"4886" NA NA NA
"4887" NA NA NA
"4888" NA NA NA
"4889" NA NA NA
"4890" NA NA NA
"4891" NA NA NA
"4892" NA NA NA
"4893" NA NA NA
"4894" NA NA NA
"4895" NA NA NA
"4896" NA NA NA
"4897" NA NA NA
"4898" NA NA NA
"4899" NA NA NA
"4900" NA NA NA
"4901" NA NA NA
"4902" NA NA NA
"4903" NA NA NA
"4904" NA NA NA
"4905" NA NA NA
"4906" NA NA NA
"4907" NA NA NA
"4908" NA NA NA
"4909" NA NA NA
"4910" NA NA NA
"4911" NA NA NA
"4912" NA NA NA
"4913" NA NA NA
"4914" NA NA NA
"4915" NA NA NA
"4916" NA NA NA
"4917" NA NA NA
"4918" NA NA NA
"4919" NA NA NA
"4920" NA NA NA
"4921" NA NA NA
"4922" NA NA NA
"4923" NA NA NA
"4924" NA NA NA
"4925" NA NA NA
"4926" NA NA NA
"4927" NA NA NA
"4928" NA NA NA
"4929" NA NA NA
"4930" NA NA NA
"4931" NA NA NA
"4932" NA NA NA
"4933" NA NA NA
"4934" NA NA NA
"4935" NA NA NA
"4936" NA NA NA
"4937" NA NA NA
"4938" NA NA NA
"4939" NA NA NA
"4940" NA NA NA
"4941" NA NA NA
"4942" NA NA NA
"4943" NA NA NA
"4944" NA NA NA
"4945" NA NA NA
"4946" NA NA NA
"4947" NA NA NA
"4948" NA NA NA
"4949" NA NA NA
"4950" NA NA NA
"4951" NA NA NA
"4952" NA NA NA
"4953" NA NA NA
"4954" NA NA NA
"4955" NA NA NA
"4956" NA NA NA
"4957" NA NA NA
"4958" NA NA NA
"4959" NA NA NA
"4960" NA NA NA
"4961" NA NA NA
"4962" NA NA NA
"4963" NA NA NA
"4964" NA NA NA
"4965" NA NA NA
"4966" NA NA NA
"4967" NA NA NA
"4968" NA NA NA
"4969" NA NA NA
"4970" NA NA NA
"4971" NA NA NA
"4972" NA NA NA
"4973" NA NA NA
"4974" NA NA NA
"4975" NA NA NA
"4976" NA NA NA
"4977" NA NA NA
"4978" NA NA NA
"4979" NA NA NA
"4980" NA NA NA
"4981" NA NA NA
"4982" NA NA NA
"4983" NA NA NA
"4984" NA NA NA
"4985" NA NA NA
"4986" NA NA NA
"4987" NA NA NA
"4988" NA NA NA
"4989" NA NA NA
"4990" NA NA NA
"4991" NA NA NA
"4992" NA NA NA
"4993" NA NA NA
"4994" NA NA NA
"4995" NA NA NA
"4996" NA NA NA
"4997" NA NA NA
"4998" NA NA NA
"4999" NA NA NA
"5000" NA NA NA
"5001" NA NA NA
"5002" NA NA NA
"5003" NA NA NA
"5004" NA NA NA
"5005" NA NA NA
"5006" NA NA NA
"5007" NA NA NA
"5008" NA NA NA
"5009" NA NA NA
"5010" NA NA NA
"5011" NA NA NA
"5012" NA NA NA
"5013" NA NA NA
"5014" NA NA NA
"5015" NA NA NA
"5016" NA NA NA
"5017" NA NA NA
"5018" NA NA NA
"5019" NA NA NA
"5020" NA NA NA
"5021" NA NA NA
"5022" NA NA NA
"5023" NA NA NA
"5024" NA NA NA
"5025" NA NA NA
"5026" NA NA NA
"5027" NA NA NA
"5028" NA NA NA
"5029" NA NA NA
"5030" NA NA NA
"5031" NA NA NA
"5032" NA NA NA
"5033" NA NA NA
"5034" NA NA NA
"5035" NA NA NA
"5036" NA NA NA
"5037" NA NA NA
"5038" NA NA NA
"5039" NA NA NA
"5040" NA NA NA
"5041" NA NA NA
"5042" NA NA NA
"5043" NA NA NA
"5044" NA NA NA
"5045" NA NA NA
"5046" NA NA NA
"5047" NA NA NA
"5048" NA NA NA
"5049" NA NA NA
"5050" NA NA NA
"5051" NA NA NA
"5052" NA NA NA
"5053" NA NA NA
"5054" NA NA NA
"5055" NA NA NA
"5056" NA NA NA
"5057" NA NA NA
"5058" NA NA NA
"5059" NA NA NA
"5060" NA NA NA
"5061" NA NA NA
"5062" NA NA NA
"5063" NA NA NA
"5064" NA NA NA
"5065" NA NA NA
"5066" NA NA NA
"5067" NA NA NA
"5068" NA NA NA
"5069" NA NA NA
"5070" NA NA NA
"5071" NA NA NA
"5072" NA NA NA
"5073" NA NA NA
"5074" NA NA NA
"5075" NA NA NA
"5076" NA NA NA
"5077" NA NA NA
"5078" NA NA NA
"5079" NA NA NA
"5080" NA NA NA
"5081" NA NA NA
"5082" NA NA NA
"5083" NA NA NA
"5084" NA NA NA
"5085" NA NA NA
"5086" NA NA NA
"5087" NA NA NA
"5088" NA NA NA
"5089" NA NA NA
"5090" NA NA NA
"5091" NA NA NA
"5092" NA NA NA
"5093" NA NA NA
"5094" NA NA NA
"5095" NA NA NA
"5096" NA NA NA
"5097" NA NA NA
"5098" NA NA NA
"5099" NA NA NA
"5100" NA NA NA
"5101" NA NA NA
"5102" NA NA NA
"5103" NA NA NA
"5104" NA NA NA
"5105" NA NA NA
"5106" NA NA NA
"5107" NA NA NA
"5108" NA NA NA
"5109" NA NA NA
"5110" NA NA NA
"5111" NA NA NA
"5112" NA NA NA
"5113" NA NA NA
"5114" NA NA NA
"5115" NA NA NA
"5116" NA NA NA
"5117" NA NA NA
"5118" NA NA NA
"5119" NA NA NA
"5120" NA NA NA
"5121" NA NA NA
"5122" NA NA NA
"5123" NA NA NA
"5124" NA NA NA
"5125" NA NA NA
"5126" NA NA NA
"5127" NA NA NA
"5128" NA NA NA
"5129" NA NA NA
"5130" NA NA NA
"5131" NA NA NA
"5132" NA NA NA
"5133" NA NA NA
"5134" NA NA NA
"5135" NA NA NA
"5136" NA NA NA
"5137" NA NA NA
"5138" NA NA NA
"5139" NA NA NA
"5140" NA NA NA
"5141" NA NA NA
"5142" NA NA NA
"5143" NA NA NA
"5144" NA NA NA
"5145" NA NA NA
"5146" NA NA NA
"5147" NA NA NA
"5148" NA NA NA
"5149" NA NA NA
"5150" NA NA NA
"5151" NA NA NA
"5152" NA NA NA
"5153" NA NA NA
"5154" NA NA NA
"5155" NA NA NA
"5156" NA NA NA
"5157" NA NA NA
"5158" NA NA NA
"5159" NA NA NA
"5160" NA NA NA
"5161" NA NA NA
"5162" NA NA NA
"5163" NA NA NA
"5164" NA NA NA
"5165" NA NA NA
"5166" NA NA NA
"5167" NA NA NA
"5168" NA NA NA
"5169" NA NA NA
"5170" NA NA NA
"5171" NA NA NA
"5172" NA NA NA
"5173" NA NA NA
"5174" NA NA NA
"5175" NA NA NA
"5176" NA NA NA
"5177" NA NA NA
"5178" NA NA NA
"5179" NA NA NA
"5180" NA NA NA
"5181" NA NA NA
"5182" NA NA NA
"5183" NA NA NA
"5184" NA NA NA
"5185" NA NA NA
"5186" NA NA NA
"5187" NA NA NA
"5188" NA NA NA
"5189" NA NA NA
"5190" NA NA NA
"5191" NA NA NA
"5192" NA NA NA
"5193" NA NA NA
"5194" NA NA NA
"5195" NA NA NA
"5196" NA NA NA
"5197" NA NA NA
"5198" NA NA NA
"5199" NA NA NA
"5200" NA NA NA
"5201" NA NA NA
"5202" NA NA NA
"5203" NA NA NA
"5204" NA NA NA
"5205" NA NA NA
"5206" NA NA NA
"5207" NA NA NA
"5208" NA NA NA
"5209" NA NA NA
"5210" NA NA NA
"5211" NA NA NA
"5212" NA NA NA
"5213" NA NA NA
"5214" NA NA NA
"5215" NA NA NA
"5216" NA NA NA
"5217" NA NA NA
"5218" NA NA NA
"5219" NA NA NA
"5220" NA NA NA
"5221" NA NA NA
"5222" NA NA NA
"5223" NA NA NA
"5224" NA NA NA
"5225" NA NA NA
"5226" NA NA NA
"5227" NA NA NA
"5228" NA NA NA
"5229" NA NA NA
"5230" NA NA NA
"5231" NA NA NA
"5232" NA NA NA
"5233" NA NA NA
"5234" NA NA NA
"5235" NA NA NA
"5236" NA NA NA
"5237" NA NA NA
"5238" NA NA NA
"5239" NA NA NA
"5240" NA NA NA
"5241" NA NA NA
"5242" NA NA NA
"5243" NA NA NA
"5244" NA NA NA
"5245" NA NA NA
"5246" NA NA NA
"5247" NA NA NA
"5248" NA NA NA
"5249" NA NA NA
"5250" NA NA NA
"5251" NA NA NA
"5252" NA NA NA
"5253" NA NA NA
"5254" NA NA NA
"5255" NA NA NA
"5256" NA NA NA
"5257" NA NA NA
"5258" NA NA NA
"5259" NA NA NA
"5260" NA NA NA
"5261" NA NA NA
"5262" NA NA NA
"5263" NA NA NA
"5264" NA NA NA
"5265" NA NA NA
"5266" NA NA NA
"5267" NA NA NA
"5268" NA NA NA
"5269" NA NA NA
"5270" NA NA NA
"5271" NA NA NA
"5272" NA NA NA
"5273" NA NA NA
"5274" NA NA NA
"5275" NA NA NA
"5276" NA NA NA
"5277" NA NA NA
"5278" NA NA NA
"5279" NA NA NA
"5280" NA NA NA
"5281" NA NA NA
"5282" NA NA NA
"5283" NA NA NA
"5284" NA NA NA
"5285" NA NA NA
"5286" NA NA NA
"5287" NA NA NA
"5288" NA NA NA
"5289" NA NA NA
"5290" NA NA NA
"5291" NA NA NA
"5292" NA NA NA
"5293" NA NA NA
"5294" NA NA NA
"5295" NA NA NA
"5296" NA NA NA
"5297" NA NA NA
"5298" NA NA NA
"5299" NA NA NA
"5300" NA NA NA
"5301" NA NA NA
"5302" NA NA NA
"5303" NA NA NA
"5304" NA NA NA
"5305" NA NA NA
"5306" NA NA NA
"5307" NA NA NA
"5308" NA NA NA
"5309" NA NA NA
"5310" NA NA NA
"5311" NA NA NA
"5312" NA NA NA
"5313" NA NA NA
"5314" NA NA NA
"5315" NA NA NA
"5316" NA NA NA
"5317" NA NA NA
"5318" NA NA NA
"5319" NA NA NA
"5320" NA NA NA
"5321" NA NA NA
"5322" NA NA NA
"5323" NA NA NA
"5324" NA NA NA
"5325" NA NA NA
"5326" NA NA NA
"5327" NA NA NA
"5328" NA NA NA
"5329" NA NA NA
"5330" NA NA NA
"5331" NA NA NA
"5332" NA NA NA
"5333" NA NA NA
"5334" NA NA NA
"5335" NA NA NA
"5336" NA NA NA
"5337" NA NA NA
"5338" NA NA NA
"5339" NA NA NA
"5340" NA NA NA
"5341" NA NA NA
"5342" NA NA NA
"5343" NA NA NA
"5344" NA NA NA
"5345" NA NA NA
"5346" NA NA NA
"5347" NA NA NA
"5348" NA NA NA
"5349" NA NA NA
"5350" NA NA NA
"5351" NA NA NA
"5352" NA NA NA
"5353" NA NA NA
"5354" NA NA NA
"5355" NA NA NA
"5356" NA NA NA
"5357" NA NA NA
"5358" NA NA NA
"5359" NA NA NA
"5360" NA NA NA
"5361" NA NA NA
"5362" NA NA NA
"5363" NA NA NA
"5364" NA NA NA
"5365" NA NA NA
"5366" NA NA NA
"5367" NA NA NA
"5368" NA NA NA
"5369" NA NA NA
"5370" NA NA NA
"5371" NA NA NA
"5372" NA NA NA
"5373" NA NA NA
"5374" NA NA NA
"5375" NA NA NA
"5376" NA NA NA
"5377" NA NA NA
"5378" NA NA NA
"5379" NA NA NA
"5380" NA NA NA
"5381" NA NA NA
"5382" NA NA NA
"5383" NA NA NA
"5384" NA NA NA
"5385" NA NA NA
"5386" NA NA NA
"5387" NA NA NA
"5388" NA NA NA
"5389" NA NA NA
"5390" NA NA NA
"5391" NA NA NA
"5392" NA NA NA
"5393" NA NA NA
"5394" NA NA NA
"5395" NA NA NA
"5396" NA NA NA
"5397" NA NA NA
"5398" NA NA NA
"5399" NA NA NA
"5400" NA NA NA
"5401" NA NA NA
"5402" NA NA NA
"5403" NA NA NA
"5404" NA NA NA
"5405" NA NA NA
"5406" NA NA NA
"5407" NA NA NA
"5408" NA NA NA
"5409" NA NA NA
"5410" NA NA NA
"5411" NA NA NA
"5412" NA NA NA
"5413" NA NA NA
"5414" NA NA NA
"5415" NA NA NA
"5416" NA NA NA
"5417" NA NA NA
"5418" NA NA NA
"5419" NA NA NA
"5420" NA NA NA
"5421" NA NA NA
"5422" NA NA NA
"5423" NA NA NA
"5424" NA NA NA
"5425" NA NA NA
"5426" NA NA NA
"5427" NA NA NA
"5428" NA NA NA
"5429" NA NA NA
"5430" NA NA NA
"5431" NA NA NA
"5432" NA NA NA
"5433" NA NA NA
"5434" NA NA NA
"5435" NA NA NA
"5436" NA NA NA
"5437" NA NA NA
"5438" NA NA NA
"5439" NA NA NA
"5440" NA NA NA
"5441" NA NA NA
"5442" NA NA NA
"5443" NA NA NA
"5444" NA NA NA
"5445" NA NA NA
"5446" NA NA NA
"5447" NA NA NA
"5448" NA NA NA
"5449" NA NA NA
"5450" NA NA NA
"5451" NA NA NA
"5452" NA NA NA
"5453" NA NA NA
"5454" NA NA NA
"5455" NA NA NA
"5456" NA NA NA
"5457" NA NA NA
"5458" NA NA NA
"5459" NA NA NA
"5460" NA NA NA
"5461" NA NA NA
"5462" NA NA NA
"5463" NA NA NA
"5464" NA NA NA
"5465" NA NA NA
"5466" NA NA NA
"5467" NA NA NA
"5468" NA NA NA
"5469" NA NA NA
"5470" NA NA NA
"5471" NA NA NA
"5472" NA NA NA
"5473" NA NA NA
"5474" NA NA NA
"5475" NA NA NA
"5476" NA NA NA
"5477" NA NA NA
"5478" NA NA NA
"5479" NA NA NA
"5480" NA NA NA
"5481" NA NA NA
"5482" NA NA NA
"5483" NA NA NA
"5484" NA NA NA
"5485" NA NA NA
"5486" NA NA NA
"5487" NA NA NA
"5488" NA NA NA
"5489" NA NA NA
"5490" NA NA NA
"5491" NA NA NA
"5492" NA NA NA
"5493" NA NA NA
"5494" NA NA NA
"5495" NA NA NA
"5496" NA NA NA
"5497" NA NA NA
"5498" NA NA NA
"5499" NA NA NA
"5500" NA NA NA
"5501" NA NA NA
"5502" NA NA NA
"5503" NA NA NA
"5504" NA NA NA
"5505" NA NA NA
"5506" NA NA NA
"5507" NA NA NA
"5508" NA NA NA
"5509" NA NA NA
"5510" NA NA NA
"5511" NA NA NA
"5512" NA NA NA
"5513" NA NA NA
"5514" NA NA NA
"5515" NA NA NA
"5516" NA NA NA
"5517" NA NA NA
"5518" NA NA NA
"5519" NA NA NA
"5520" NA NA NA
"5521" NA NA NA
"5522" NA NA NA
"5523" NA NA NA
"5524" NA NA NA
"5525" NA NA NA
"5526" NA NA NA
"5527" NA NA NA
"5528" NA NA NA
"5529" NA NA NA
"5530" NA NA NA
"5531" NA NA NA
"5532" NA NA NA
"5533" NA NA NA
"5534" NA NA NA
"5535" NA NA NA
"5536" NA NA NA
"5537" NA NA NA
"5538" NA NA NA
"5539" NA NA NA
"5540" NA NA NA
"5541" NA NA NA
"5542" NA NA NA
"5543" NA NA NA
"5544" NA NA NA
"5545" NA NA NA
"5546" NA NA NA
"5547" NA NA NA
"5548" NA NA NA
"5549" NA NA NA
"5550" NA NA NA
"5551" NA NA NA
"5552" NA NA NA
"5553" NA NA NA
"5554" NA NA NA
"5555" NA NA NA
"5556" NA NA NA
"5557" NA NA NA
"5558" NA NA NA
"5559" NA NA NA
"5560" NA NA NA
"5561" NA NA NA
"5562" NA NA NA
"5563" NA NA NA
"5564" NA NA NA
"5565" NA NA NA
"5566" NA NA NA
"5567" NA NA NA
"5568" NA NA NA
"5569" NA NA NA
"5570" NA NA NA
"5571" NA NA NA
"5572" NA NA NA
"5573" NA NA NA
"5574" NA NA NA
"5575" NA NA NA
"5576" NA NA NA
"5577" NA NA NA
"5578" NA NA NA
"5579" NA NA NA
"5580" NA NA NA
"5581" NA NA NA
"5582" NA NA NA
"5583" NA NA NA
"5584" NA NA NA
"5585" NA NA NA
"5586" NA NA NA
"5587" NA NA NA
"5588" NA NA NA
"5589" NA NA NA
"5590" NA NA NA
"5591" NA NA NA
"5592" NA NA NA
"5593" NA NA NA
"5594" NA NA NA
"5595" NA NA NA
"5596" NA NA NA
"5597" NA NA NA
"5598" NA NA NA
"5599" NA NA NA
"5600" NA NA NA
"5601" NA NA NA
"5602" NA NA NA
"5603" NA NA NA
"5604" NA NA NA
"5605" NA NA NA
"5606" NA NA NA
"5607" NA NA NA
"5608" NA NA NA
"5609" NA NA NA
"5610" NA NA NA
"5611" NA NA NA
"5612" NA NA NA
"5613" NA NA NA
"5614" NA NA NA
"5615" NA NA NA
"5616" NA NA NA
"5617" NA NA NA
"5618" NA NA NA
"5619" NA NA NA
"5620" NA NA NA
"5621" NA NA NA
"5622" NA NA NA
"5623" NA NA NA
"5624" NA NA NA
"5625" NA NA NA
"5626" NA NA NA
"5627" NA NA NA
"5628" NA NA NA
"5629" NA NA NA
"5630" NA NA NA
"5631" NA NA NA
"5632" NA NA NA
"5633" NA NA NA
"5634" NA NA NA
"5635" NA NA NA
"5636" NA NA NA
"5637" NA NA NA
"5638" NA NA NA
"5639" NA NA NA
"5640" NA NA NA
"5641" NA NA NA
"5642" NA NA NA
"5643" NA NA NA
"5644" NA NA NA
"5645" NA NA NA
"5646" NA NA NA
"5647" NA NA NA
"5648" NA NA NA
"5649" NA NA NA
"5650" NA NA NA
"5651" NA NA NA
"5652" NA NA NA
"5653" NA NA NA
"5654" NA NA NA
"5655" NA NA NA
"5656" NA NA NA
"5657" NA NA NA
"5658" NA NA NA
"5659" NA NA NA
"5660" NA NA NA
"5661" NA NA NA
"5662" NA NA NA
"5663" NA NA NA
"5664" NA NA NA
"5665" NA NA NA
"5666" NA NA NA
"5667" NA NA NA
"5668" NA NA NA
"5669" NA NA NA
"5670" NA NA NA
"5671" NA NA NA
"5672" NA NA NA
"5673" NA NA NA
"5674" NA NA NA
"5675" NA NA NA
"5676" NA NA NA
"5677" NA NA NA
"5678" NA NA NA
"5679" NA NA NA
"5680" NA NA NA
"5681" NA NA NA
"5682" NA NA NA
"5683" NA NA NA
"5684" NA NA NA
"5685" NA NA NA
"5686" NA NA NA
"5687" NA NA NA
"5688" NA NA NA
"5689" NA NA NA
"5690" NA NA NA
"5691" NA NA NA
"5692" NA NA NA
"5693" NA NA NA
"5694" NA NA NA
"5695" NA NA NA
"5696" NA NA NA
"5697" NA NA NA
"5698" NA NA NA
"5699" NA NA NA
"5700" NA NA NA
"5701" NA NA NA
"5702" NA NA NA
"5703" NA NA NA
"5704" NA NA NA
"5705" NA NA NA
"5706" NA NA NA
"5707" NA NA NA
"5708" NA NA NA
"5709" NA NA NA
"5710" NA NA NA
"5711" NA NA NA
"5712" NA NA NA
"5713" NA NA NA
"5714" NA NA NA
"5715" NA NA NA
"5716" NA NA NA
"5717" NA NA NA
"5718" NA NA NA
"5719" NA NA NA
"5720" NA NA NA
"5721" NA NA NA
"5722" NA NA NA
"5723" NA NA NA
"5724" NA NA NA
"5725" NA NA NA
"5726" NA NA NA
"5727" NA NA NA
"5728" NA NA NA
"5729" NA NA NA
"5730" NA NA NA
"5731" NA NA NA
"5732" NA NA NA
"5733" NA NA NA
"5734" NA NA NA
"5735" NA NA NA
"5736" NA NA NA
"5737" NA NA NA
"5738" NA NA NA
"5739" NA NA NA
"5740" NA NA NA
"5741" NA NA NA
"5742" NA NA NA
"5743" NA NA NA
"5744" NA NA NA
"5745" NA NA NA
"5746" NA NA NA
"5747" NA NA NA
"5748" NA NA NA
"5749" NA NA NA
"5750" NA NA NA
"5751" NA NA NA
"5752" NA NA NA
"5753" NA NA NA
"5754" NA NA NA
"5755" NA NA NA
"5756" NA NA NA
"5757" NA NA NA
"5758" NA NA NA
"5759" NA NA NA
"5760" NA NA NA
"5761" NA NA NA
"5762" NA NA NA
"5763" NA NA NA
"5764" NA NA NA
"5765" NA NA NA
"5766" NA NA NA
"5767" NA NA NA
"5768" NA NA NA
"5769" NA NA NA
"5770" NA NA NA
"5771" NA NA NA
"5772" NA NA NA
"5773" NA NA NA
"5774" NA NA NA
"5775" NA NA NA
"5776" NA NA NA
"5777" NA NA NA
"5778" NA NA NA
"5779" NA NA NA
"5780" NA NA NA
"5781" NA NA NA
"5782" NA NA NA
"5783" NA NA NA
"5784" NA NA NA
"5785" NA NA NA
"5786" NA NA NA
"5787" NA NA NA
"5788" NA NA NA
"5789" NA NA NA
"5790" NA NA NA
"5791" NA NA NA
"5792" NA NA NA
"5793" NA NA NA
"5794" NA NA NA
"5795" NA NA NA
"5796" NA NA NA
"5797" NA NA NA
"5798" NA NA NA
"5799" NA NA NA
"5800" NA NA NA
"5801" NA NA NA
"5802" NA NA NA
"5803" NA NA NA
"5804" NA NA NA
"5805" NA NA NA
"5806" NA NA NA
"5807" NA NA NA
"5808" NA NA NA
"5809" NA NA NA
"5810" NA NA NA
"5811" NA NA NA
"5812" NA NA NA
"5813" NA NA NA
"5814" NA NA NA
"5815" NA NA NA
"5816" NA NA NA
"5817" NA NA NA
"5818" NA NA NA
"5819" NA NA NA
"5820" NA NA NA
"5821" NA NA NA
"5822" NA NA NA
"5823" NA NA NA
"5824" NA NA NA
"5825" NA NA NA
"5826" NA NA NA
"5827" NA NA NA
"5828" NA NA NA
"5829" NA NA NA
"5830" NA NA NA
"5831" NA NA NA
"5832" NA NA NA
"5833" NA NA NA
"5834" NA NA NA
"5835" NA NA NA
"5836" NA NA NA
"5837" NA NA NA
"5838" NA NA NA
"5839" NA NA NA
"5840" NA NA NA
"5841" NA NA NA
"5842" NA NA NA
"5843" NA NA NA
"5844" NA NA NA
"5845" NA NA NA
"5846" NA NA NA
"5847" NA NA NA
"5848" NA NA NA
"5849" NA NA NA
"5850" NA NA NA
"5851" NA NA NA
"5852" NA NA NA
"5853" NA NA NA
"5854" NA NA NA
"5855" NA NA NA
"5856" NA NA NA
"5857" NA NA NA
"5858" NA NA NA
"5859" NA NA NA
"5860" NA NA NA
"5861" NA NA NA
"5862" NA NA NA
"5863" NA NA NA
"5864" NA NA NA
"5865" NA NA NA
"5866" NA NA NA
"5867" NA NA NA
"5868" NA NA NA
"5869" NA NA NA
"5870" NA NA NA
"5871" NA NA NA
"5872" NA NA NA
"5873" NA NA NA
"5874" NA NA NA
"5875" NA NA NA
"5876" NA NA NA
"5877" NA NA NA
"5878" NA NA NA
"5879" NA NA NA
"5880" NA NA NA
"5881" NA NA NA
"5882" NA NA NA
"5883" NA NA NA
"5884" NA NA NA
"5885" NA NA NA
"5886" NA NA NA
"5887" NA NA NA
"5888" NA NA NA
"5889" NA NA NA
"5890" NA NA NA
"5891" NA NA NA
"5892" NA NA NA
"5893" NA NA NA
"5894" NA NA NA
"5895" NA NA NA
"5896" NA NA NA
"5897" NA NA NA
"5898" NA NA NA
"5899" NA NA NA
"5900" NA NA NA
"5901" NA NA NA
"5902" NA NA NA
"5903" NA NA NA
"5904" NA NA NA
"5905" NA NA NA
"5906" NA NA NA
"5907" NA NA NA
"5908" NA NA NA
"5909" NA NA NA
"5910" NA NA NA
"5911" NA NA NA
"5912" NA NA NA
"5913" NA NA NA
"5914" NA NA NA
"5915" NA NA NA
"5916" NA NA NA
"5917" NA NA NA
"5918" NA NA NA
"5919" NA NA NA
"5920" NA NA NA
"5921" NA NA NA
"5922" NA NA NA
"5923" NA NA NA
"5924" NA NA NA
"5925" NA NA NA
"5926" NA NA NA
"5927" NA NA NA
"5928" NA NA NA
"5929" NA NA NA
"5930" NA NA NA
"5931" NA NA NA
"5932" NA NA NA
"5933" NA NA NA
"5934" NA NA NA
"5935" NA NA NA
"5936" NA NA NA
"5937" NA NA NA
"5938" NA NA NA
"5939" NA NA NA
"5940" NA NA NA
"5941" NA NA NA
"5942" NA NA NA
"5943" NA NA NA
"5944" NA NA NA
"5945" NA NA NA
"5946" NA NA NA
"5947" NA NA NA
"5948" NA NA NA
"5949" NA NA NA
"5950" NA NA NA
"5951" NA NA NA
"5952" NA NA NA
"5953" NA NA NA
"5954" NA NA NA
"5955" NA NA NA
"5956" NA NA NA
"5957" NA NA NA
"5958" NA NA NA
"5959" NA NA NA
"5960" NA NA NA
"5961" NA NA NA
"5962" NA NA NA
"5963" NA NA NA
"5964" NA NA NA
"5965" NA NA NA
"5966" NA NA NA
"5967" NA NA NA
"5968" NA NA NA
"5969" NA NA NA
"5970" NA NA NA
"5971" NA NA NA
"5972" NA NA NA
"5973" NA NA NA
"5974" NA NA NA
"5975" NA NA NA
"5976" NA NA NA
"5977" NA NA NA
"5978" NA NA NA
"5979" NA NA NA
"5980" NA NA NA
"5981" NA NA NA
"5982" NA NA NA
"5983" NA NA NA
"5984" NA NA NA
"5985" NA NA NA
"5986" NA NA NA
"5987" NA NA NA
"5988" NA NA NA
"5989" NA NA NA
"5990" NA NA NA
"5991" NA NA NA
"5992" NA NA NA
"5993" NA NA NA
"5994" NA NA NA
"5995" NA NA NA
"5996" NA NA NA
"5997" NA NA NA
"5998" NA NA NA
"5999" NA NA NA
"6000" NA NA NA
"6001" NA NA NA
"6002" NA NA NA
"6003" NA NA NA
"6004" NA NA NA
"6005" NA NA NA
"6006" NA NA NA
"6007" NA NA NA
"6008" NA NA NA
"6009" NA NA NA
"6010" NA NA NA
"6011" NA NA NA
"6012" NA NA NA
"6013" NA NA NA
"6014" NA NA NA
"6015" NA NA NA
"6016" NA NA NA
"6017" NA NA NA
"6018" NA NA NA
"6019" NA NA NA
"6020" NA NA NA
"6021" NA NA NA
"6022" NA NA NA
"6023" NA NA NA
"6024" NA NA NA
"6025" NA NA NA
"6026" NA NA NA
"6027" NA NA NA
"6028" NA NA NA
"6029" NA NA NA
"6030" NA NA NA
"6031" NA NA NA
"6032" NA NA NA
"6033" NA NA NA
"6034" NA NA NA
"6035" NA NA NA
"6036" NA NA NA
"6037" NA NA NA
"6038" NA NA NA
"6039" NA NA NA
"6040" NA NA NA
"6041" NA NA NA
"6042" NA NA NA
"6043" NA NA NA
"6044" NA NA NA
"6045" NA NA NA
"6046" NA NA NA
"6047" NA NA NA
"6048" NA NA NA
"6049" NA NA NA
"6050" NA NA NA
"6051" NA NA NA
"6052" NA NA NA
"6053" NA NA NA
"6054" NA NA NA
"6055" NA NA NA
"6056" NA NA NA
"6057" NA NA NA
"6058" NA NA NA
"6059" NA NA NA
"6060" NA NA NA
"6061" NA NA NA
"6062" NA NA NA
"6063" NA NA NA
"6064" NA NA NA
"6065" NA NA NA
"6066" NA NA NA
"6067" NA NA NA
"6068" NA NA NA
"6069" NA NA NA
"6070" NA NA NA
"6071" NA NA NA
"6072" NA NA NA
"6073" NA NA NA
"6074" NA NA NA
"6075" NA NA NA
"6076" NA NA NA
"6077" NA NA NA
"6078" NA NA NA
"6079" NA NA NA
"6080" NA NA NA
"6081" NA NA NA
"6082" NA NA NA
"6083" NA NA NA
"6084" NA NA NA
"6085" NA NA NA
"6086" NA NA NA
"6087" NA NA NA
"6088" NA NA NA
"6089" NA NA NA
"6090" NA NA NA
"6091" NA NA NA
"6092" NA NA NA
"6093" NA NA NA
"6094" NA NA NA
"6095" NA NA NA
"6096" NA NA NA
"6097" NA NA NA
"6098" NA NA NA
"6099" NA NA NA
"6100" NA NA NA
"6101" NA NA NA
"6102" NA NA NA
"6103" NA NA NA
"6104" NA NA NA
"6105" NA NA NA
"6106" NA NA NA
"6107" NA NA NA
"6108" NA NA NA
"6109" NA NA NA
"6110" NA NA NA
"6111" NA NA NA
"6112" NA NA NA
"6113" NA NA NA
"6114" NA NA NA
"6115" NA NA NA
"6116" NA NA NA
"6117" NA NA NA
"6118" NA NA NA
"6119" NA NA NA
"6120" NA NA NA
"6121" NA NA NA
"6122" NA NA NA
"6123" NA NA NA
"6124" NA NA NA
"6125" NA NA NA
"6126" NA NA NA
"6127" NA NA NA
"6128" NA NA NA
"6129" NA NA NA
"6130" NA NA NA
"6131" NA NA NA
"6132" NA NA NA
"6133" NA NA NA
"6134" NA NA NA
"6135" NA NA NA
"6136" NA NA NA
"6137" NA NA NA
"6138" NA NA NA
"6139" NA NA NA
"6140" NA NA NA
"6141" NA NA NA
"6142" NA NA NA
"6143" NA NA NA
"6144" NA NA NA
"6145" NA NA NA
"6146" NA NA NA
"6147" NA NA NA
"6148" NA NA NA
"6149" NA NA NA
"6150" NA NA NA
"6151" NA NA NA
"6152" NA NA NA
"6153" NA NA NA
"6154" NA NA NA
"6155" NA NA NA
"6156" NA NA NA
"6157" NA NA NA
"6158" NA NA NA
"6159" NA NA NA
"6160" NA NA NA
"6161" NA NA NA
"6162" NA NA NA
"6163" NA NA NA
"6164" NA NA NA
"6165" NA NA NA
"6166" NA NA NA
"6167" NA NA NA
"6168" NA NA NA
"6169" NA NA NA
"6170" NA NA NA
"6171" NA NA NA
"6172" NA NA NA
"6173" NA NA NA
"6174" NA NA NA
"6175" NA NA NA
"6176" NA NA NA
"6177" NA NA NA
"6178" NA NA NA
"6179" NA NA NA
"6180" NA NA NA
"6181" NA NA NA
"6182" NA NA NA
"6183" NA NA NA
"6184" NA NA NA
"6185" NA NA NA
"6186" NA NA NA
"6187" NA NA NA
"6188" NA NA NA
"6189" NA NA NA
"6190" NA NA NA
"6191" NA NA NA
"6192" NA NA NA
"6193" NA NA NA
"6194" NA NA NA
"6195" NA NA NA
"6196" NA NA NA
"6197" NA NA NA
"6198" NA NA NA
"6199" NA NA NA
"6200" NA NA NA
"6201" NA NA NA
"6202" NA NA NA
"6203" NA NA NA
"6204" NA NA NA
"6205" NA NA NA
"6206" NA NA NA
"6207" NA NA NA
"6208" NA NA NA
"6209" NA NA NA
"6210" NA NA NA
"6211" NA NA NA
"6212" NA NA NA
"6213" NA NA NA
"6214" NA NA NA
"6215" NA NA NA
"6216" NA NA NA
"6217" NA NA NA
"6218" NA NA NA
"6219" NA NA NA
"6220" NA NA NA
"6221" NA NA NA
"6222" NA NA NA
"6223" NA NA NA
"6224" NA NA NA
"6225" NA NA NA
"6226" NA NA NA
"6227" NA NA NA
"6228" NA NA NA
"6229" NA NA NA
"6230" NA NA NA
"6231" NA NA NA
"6232" NA NA NA
"6233" NA NA NA
"6234" NA NA NA
"6235" NA NA NA
"6236" NA NA NA
"6237" NA NA NA
"6238" NA NA NA
"6239" NA NA NA
"6240" NA NA NA
"6241" NA NA NA
"6242" NA NA NA
"6243" NA NA NA
"6244" NA NA NA
"6245" NA NA NA
"6246" NA NA NA
"6247" NA NA NA
"6248" NA NA NA
"6249" NA NA NA
"6250" NA NA NA
"6251" NA NA NA
"6252" NA NA NA
"6253" NA NA NA
"6254" NA NA NA
"6255" NA NA NA
"6256" NA NA NA
"6257" NA NA NA
"6258" NA NA NA
"6259" NA NA NA
"6260" NA NA NA
"6261" NA NA NA
"6262" NA NA NA
"6263" NA NA NA
"6264" NA NA NA
"6265" NA NA NA
"6266" NA NA NA
"6267" NA NA NA
"6268" NA NA NA
"6269" NA NA NA
"6270" NA NA NA
"6271" NA NA NA
"6272" NA NA NA
"6273" NA NA NA
"6274" NA NA NA
"6275" NA NA NA
"6276" NA NA NA
"6277" NA NA NA
"6278" NA NA NA
"6279" NA NA NA
"6280" NA NA NA
"6281" NA NA NA
"6282" NA NA NA
"6283" NA NA NA
"6284" NA NA NA
"6285" NA NA NA
"6286" NA NA NA
"6287" NA NA NA
"6288" NA NA NA
"6289" NA NA NA
"6290" NA NA NA
"6291" NA NA NA
"6292" NA NA NA
"6293" NA NA NA
"6294" NA NA NA
"6295" NA NA NA
"6296" NA NA NA
"6297" NA NA NA
"6298" NA NA NA
"6299" NA NA NA
"6300" NA NA NA
"6301" NA NA NA
"6302" NA NA NA
"6303" NA NA NA
"6304" NA NA NA
"6305" NA NA NA
"6306" NA NA NA
"6307" NA NA NA
"6308" NA NA NA
"6309" NA NA NA
"6310" NA NA NA
"6311" NA NA NA
"6312" NA NA NA
"6313" NA NA NA
"6314" NA NA NA
"6315" NA NA NA
"6316" NA NA NA
"6317" NA NA NA
"6318" NA NA NA
"6319" NA NA NA
"6320" NA NA NA
"6321" NA NA NA
"6322" NA NA NA
"6323" NA NA NA
"6324" NA NA NA
"6325" NA NA NA
"6326" NA NA NA
"6327" NA NA NA
"6328" NA NA NA
"6329" NA NA NA
"6330" NA NA NA
"6331" NA NA NA
"6332" NA NA NA
"6333" NA NA NA
"6334" NA NA NA
"6335" NA NA NA
"6336" NA NA NA
"6337" NA NA NA
"6338" NA NA NA
"6339" NA NA NA
"6340" NA NA NA
"6341" NA NA NA
"6342" NA NA NA
"6343" NA NA NA
"6344" NA NA NA
"6345" NA NA NA
"6346" NA NA NA
"6347" NA NA NA
"6348" NA NA NA
"6349" NA NA NA
"6350" NA NA NA
"6351" NA NA NA
"6352" NA NA NA
"6353" NA NA NA
"6354" NA NA NA
"6355" NA NA NA
"6356" NA NA NA
"6357" NA NA NA
"6358" NA NA NA
"6359" NA NA NA
"6360" NA NA NA
"6361" NA NA NA
"6362" NA NA NA
"6363" NA NA NA
"6364" NA NA NA
"6365" NA NA NA
"6366" NA NA NA
"6367" NA NA NA
"6368" NA NA NA
"6369" NA NA NA
"6370" NA NA NA
"6371" NA NA NA
"6372" NA NA NA
"6373" NA NA NA
"6374" NA NA NA
"6375" NA NA NA
"6376" NA NA NA
"6377" NA NA NA
"6378" NA NA NA
"6379" NA NA NA
"6380" NA NA NA
"6381" NA NA NA
"6382" NA NA NA
"6383" NA NA NA
"6384" NA NA NA
"6385" NA NA NA
"6386" NA NA NA
"6387" NA NA NA
"6388" NA NA NA
"6389" NA NA NA
"6390" NA NA NA
"6391" NA NA NA
"6392" NA NA NA
"6393" NA NA NA
"6394" NA NA NA
"6395" NA NA NA
"6396" NA NA NA
"6397" NA NA NA
"6398" NA NA NA
"6399" NA NA NA
"6400" NA NA NA
"6401" NA NA NA
"6402" NA NA NA
"6403" NA NA NA
"6404" NA NA NA
"6405" NA NA NA
"6406" NA NA NA
"6407" NA NA NA
"6408" NA NA NA
"6409" NA NA NA
"6410" NA NA NA
"6411" NA NA NA
"6412" NA NA NA
"6413" NA NA NA
"6414" NA NA NA
"6415" NA NA NA
"6416" NA NA NA
"6417" NA NA NA
"6418" NA NA NA
"6419" NA NA NA
"6420" NA NA NA
"6421" NA NA NA
"6422" NA NA NA
"6423" NA NA NA
"6424" NA NA NA
"6425" NA NA NA
"6426" NA NA NA
"6427" NA NA NA
"6428" NA NA NA
"6429" NA NA NA
"6430" NA NA NA
"6431" NA NA NA
"6432" NA NA NA
"6433" NA NA NA
"6434" NA NA NA
"6435" NA NA NA
"6436" NA NA NA
"6437" NA NA NA
"6438" NA NA NA
"6439" NA NA NA
"6440" NA NA NA
"6441" NA NA NA
"6442" NA NA NA
"6443" NA NA NA
"6444" NA NA NA
"6445" NA NA NA
"6446" NA NA NA
"6447" NA NA NA
"6448" NA NA NA
"6449" NA NA NA
"6450" NA NA NA
"6451" NA NA NA
"6452" NA NA NA
"6453" NA NA NA
"6454" NA NA NA
"6455" NA NA NA
"6456" NA NA NA
"6457" NA NA NA
"6458" NA NA NA
"6459" NA NA NA
"6460" NA NA NA
"6461" NA NA NA
"6462" NA NA NA
"6463" NA NA NA
"6464" NA NA NA
"6465" NA NA NA
"6466" NA NA NA
"6467" NA NA NA
"6468" NA NA NA
"6469" NA NA NA
"6470" NA NA NA
"6471" NA NA NA
"6472" NA NA NA
"6473" NA NA NA
"6474" NA NA NA
"6475" NA NA NA
"6476" NA NA NA
"6477" NA NA NA
"6478" NA NA NA
"6479" NA NA NA
"6480" NA NA NA
"6481" NA NA NA
"6482" NA NA NA
"6483" NA NA NA
"6484" NA NA NA
"6485" NA NA NA
"6486" NA NA NA
"6487" NA NA NA
"6488" NA NA NA
"6489" NA NA NA
"6490" NA NA NA
"6491" NA NA NA
"6492" NA NA NA
"6493" NA NA NA
"6494" NA NA NA
"6495" NA NA NA
"6496" NA NA NA
"6497" NA NA NA
"6498" NA NA NA
"6499" NA NA NA
"6500" NA NA NA
"6501" NA NA NA
"6502" NA NA NA
"6503" NA NA NA
"6504" NA NA NA
"6505" NA NA NA
"6506" NA NA NA
"6507" NA NA NA
"6508" NA NA NA
"6509" NA NA NA
"6510" NA NA NA
"6511" NA NA NA
"6512" NA NA NA
"6513" NA NA NA
"6514" NA NA NA
"6515" NA NA NA
"6516" NA NA NA
"6517" NA NA NA
"6518" NA NA NA
"6519" NA NA NA
"6520" NA NA NA
"6521" NA NA NA
"6522" NA NA NA
"6523" NA NA NA
"6524" NA NA NA
"6525" NA NA NA
"6526" NA NA NA
"6527" NA NA NA
"6528" NA NA NA
"6529" NA NA NA
"6530" NA NA NA
"6531" NA NA NA
"6532" NA NA NA
"6533" NA NA NA
"6534" NA NA NA
"6535" NA NA NA
"6536" NA NA NA
"6537" NA NA NA
"6538" NA NA NA
"6539" NA NA NA
"6540" NA NA NA
"6541" NA NA NA
"6542" NA NA NA
"6543" NA NA NA
"6544" NA NA NA
"6545" NA NA NA
"6546" NA NA NA
"6547" NA NA NA
"6548" NA NA NA
"6549" NA NA NA
"6550" NA NA NA
"6551" NA NA NA
"6552" NA NA NA
"6553" NA NA NA
"6554" NA NA NA
"6555" NA NA NA
"6556" NA NA NA
"6557" NA NA NA
"6558" NA NA NA
"6559" NA NA NA
"6560" NA NA NA
"6561" NA NA NA
"6562" NA NA NA
"6563" NA NA NA
"6564" NA NA NA
"6565" NA NA NA
"6566" NA NA NA
"6567" NA NA NA
"6568" NA NA NA
"6569" NA NA NA
"6570" NA NA NA
"6571" NA NA NA
"6572" NA NA NA
"6573" NA NA NA
"6574" NA NA NA
"6575" NA NA NA
"6576" NA NA NA
"6577" NA NA NA
"6578" NA NA NA
"6579" NA NA NA
"6580" NA NA NA
"6581" NA NA NA
"6582" NA NA NA
"6583" NA NA NA
"6584" NA NA NA
"6585" NA NA NA
"6586" NA NA NA
"6587" NA NA NA
"6588" NA NA NA
"6589" NA NA NA
"6590" NA NA NA
"6591" NA NA NA
"6592" NA NA NA
"6593" NA NA NA
"6594" NA NA NA
"6595" NA NA NA
"6596" NA NA NA
"6597" NA NA NA
"6598" NA NA NA
"6599" NA NA NA
"6600" NA NA NA
"6601" NA NA NA
"6602" NA NA NA
"6603" NA NA NA
"6604" NA NA NA
"6605" NA NA NA
"6606" NA NA NA
"6607" NA NA NA
"6608" NA NA NA
"6609" NA NA NA
"6610" NA NA NA
"6611" NA NA NA
"6612" NA NA NA
"6613" NA NA NA
"6614" NA NA NA
"6615" NA NA NA
"6616" NA NA NA
"6617" NA NA NA
"6618" NA NA NA
"6619" NA NA NA
"6620" NA NA NA
"6621" NA NA NA
"6622" NA NA NA
"6623" NA NA NA
"6624" NA NA NA
"6625" NA NA NA
"6626" NA NA NA
"6627" NA NA NA
"6628" NA NA NA
"6629" NA NA NA
"6630" NA NA NA
"6631" NA NA NA
"6632" NA NA NA
"6633" NA NA NA
"6634" NA NA NA
"6635" NA NA NA
"6636" NA NA NA
"6637" NA NA NA
"6638" NA NA NA
"6639" NA NA NA
"6640" NA NA NA
"6641" NA NA NA
"6642" NA NA NA
"6643" NA NA NA
"6644" NA NA NA
"6645" NA NA NA
"6646" NA NA NA
"6647" NA NA NA
"6648" NA NA NA
"6649" NA NA NA
"6650" NA NA NA
"6651" NA NA NA
"6652" NA NA NA
"6653" NA NA NA
"6654" NA NA NA
"6655" NA NA NA
"6656" NA NA NA
"6657" NA NA NA
"6658" NA NA NA
"6659" NA NA NA
"6660" NA NA NA
"6661" NA NA NA
"6662" NA NA NA
"6663" NA NA NA
"6664" NA NA NA
"6665" NA NA NA
"6666" NA NA NA
"6667" NA NA NA
"6668" NA NA NA
"6669" NA NA NA
"6670" NA NA NA
"6671" NA NA NA
"6672" NA NA NA
"6673" NA NA NA
"6674" NA NA NA
"6675" NA NA NA
"6676" NA NA NA
"6677" NA NA NA
"6678" NA NA NA
"6679" NA NA NA
"6680" NA NA NA
"6681" NA NA NA
"6682" NA NA NA
"6683" NA NA NA
"6684" NA NA NA
"6685" NA NA NA
"6686" NA NA NA
"6687" NA NA NA
"6688" NA NA NA
"6689" NA NA NA
"6690" NA NA NA
"6691" NA NA NA
"6692" NA NA NA
"6693" NA NA NA
"6694" NA NA NA
"6695" NA NA NA
"6696" NA NA NA
"6697" NA NA NA
"6698" NA NA NA
"6699" NA NA NA
"6700" NA NA NA
"6701" NA NA NA
"6702" NA NA NA
"6703" NA NA NA
"6704" NA NA NA
"6705" NA NA NA
"6706" NA NA NA
"6707" NA NA NA
"6708" NA NA NA
"6709" NA NA NA
"6710" NA NA NA
"6711" NA NA NA
"6712" NA NA NA
"6713" NA NA NA
"6714" NA NA NA
"6715" NA NA NA
"6716" NA NA NA
"6717" NA NA NA
"6718" NA NA NA
"6719" NA NA NA
"6720" NA NA NA
"6721" NA NA NA
"6722" NA NA NA
"6723" NA NA NA
"6724" NA NA NA
"6725" NA NA NA
"6726" NA NA NA
"6727" NA NA NA
"6728" NA NA NA
"6729" NA NA NA
"6730" NA NA NA
"6731" NA NA NA
"6732" NA NA NA
"6733" NA NA NA
"6734" NA NA NA
"6735" NA NA NA
"6736" NA NA NA
"6737" NA NA NA
"6738" NA NA NA
"6739" NA NA NA
"6740" NA NA NA
"6741" NA NA NA
"6742" NA NA NA
"6743" NA NA NA
"6744" NA NA NA
"6745" NA NA NA
"6746" NA NA NA
"6747" NA NA NA
"6748" NA NA NA
"6749" NA NA NA
"6750" NA NA NA
"6751" NA NA NA
"6752" NA NA NA
"6753" NA NA NA
"6754" NA NA NA
"6755" NA NA NA
"6756" NA NA NA
"6757" NA NA NA
"6758" NA NA NA
"6759" NA NA NA
"6760" NA NA NA
"6761" NA NA NA
"6762" NA NA NA
"6763" NA NA NA
"6764" NA NA NA
"6765" NA NA NA
"6766" NA NA NA
"6767" NA NA NA
"6768" NA NA NA
"6769" NA NA NA
"6770" NA NA NA
"6771" NA NA NA
"6772" NA NA NA
"6773" NA NA NA
"6774" NA NA NA
"6775" NA NA NA
"6776" NA NA NA
"6777" NA NA NA
"6778" NA NA NA
"6779" NA NA NA
"6780" NA NA NA
"6781" NA NA NA
"6782" NA NA NA
"6783" NA NA NA
"6784" NA NA NA
"6785" NA NA NA
"6786" NA NA NA
"6787" NA NA NA
"6788" NA NA NA
"6789" NA NA NA
"6790" NA NA NA
"6791" NA NA NA
"6792" NA NA NA
"6793" NA NA NA
"6794" NA NA NA
"6795" NA NA NA
"6796" NA NA NA
"6797" NA NA NA
"6798" NA NA NA
"6799" NA NA NA
"6800" NA NA NA
"6801" NA NA NA
"6802" NA NA NA
"6803" NA NA NA
"6804" NA NA NA
"6805" NA NA NA
"6806" NA NA NA
"6807" NA NA NA
"6808" NA NA NA
"6809" NA NA NA
"6810" NA NA NA
"6811" NA NA NA
"6812" NA NA NA
"6813" NA NA NA
"6814" NA NA NA
"6815" NA NA NA
"6816" NA NA NA
"6817" NA NA NA
"6818" NA NA NA
"6819" NA NA NA
"6820" NA NA NA
"6821" NA NA NA
"6822" NA NA NA
"6823" NA NA NA
"6824" NA NA NA
"6825" NA NA NA
"6826" NA NA NA
"6827" NA NA NA
"6828" NA NA NA
"6829" NA NA NA
"6830" NA NA NA
"6831" NA NA NA
"6832" NA NA NA
"6833" NA NA NA
"6834" NA NA NA
"6835" NA NA NA
"6836" NA NA NA
"6837" NA NA NA
"6838" NA NA NA
"6839" NA NA NA
"6840" NA NA NA
"6841" NA NA NA
"6842" NA NA NA
"6843" NA NA NA
"6844" NA NA NA
"6845" NA NA NA
"6846" NA NA NA
"6847" NA NA NA
"6848" NA NA NA
"6849" NA NA NA
"6850" NA NA NA
"6851" NA NA NA
"6852" NA NA NA
"6853" NA NA NA
"6854" NA NA NA
"6855" NA NA NA
"6856" NA NA NA
"6857" NA NA NA
"6858" NA NA NA
"6859" NA NA NA
"6860" NA NA NA
"6861" NA NA NA
"6862" NA NA NA
"6863" NA NA NA
"6864" NA NA NA
"6865" NA NA NA
"6866" NA NA NA
"6867" NA NA NA
"6868" NA NA NA
"6869" NA NA NA
"6870" NA NA NA
"6871" NA NA NA
"6872" NA NA NA
"6873" NA NA NA
"6874" NA NA NA
"6875" NA NA NA
"6876" NA NA NA
"6877" NA NA NA
"6878" NA NA NA
"6879" NA NA NA
"6880" NA NA NA
"6881" NA NA NA
"6882" NA NA NA
"6883" NA NA NA
"6884" NA NA NA
"6885" NA NA NA
"6886" NA NA NA
"6887" NA NA NA
"6888" NA NA NA
"6889" NA NA NA
"6890" NA NA NA
"6891" NA NA NA
"6892" NA NA NA
"6893" NA NA NA
"6894" NA NA NA
"6895" NA NA NA
"6896" NA NA NA
"6897" NA NA NA
"6898" NA NA NA
"6899" NA NA NA
"6900" NA NA NA
"6901" NA NA NA
"6902" NA NA NA
"6903" NA NA NA
"6904" NA NA NA
"6905" NA NA NA
"6906" NA NA NA
"6907" NA NA NA
"6908" NA NA NA
"6909" NA NA NA
"6910" NA NA NA
"6911" NA NA NA
"6912" NA NA NA
"6913" NA NA NA
"6914" NA NA NA
"6915" NA NA NA
"6916" NA NA NA
"6917" NA NA NA
"6918" NA NA NA
"6919" NA NA NA
"6920" NA NA NA
"6921" NA NA NA
"6922" NA NA NA
"6923" NA NA NA
"6924" NA NA NA
"6925" NA NA NA
"6926" NA NA NA
"6927" NA NA NA
"6928" NA NA NA
"6929" NA NA NA
"6930" NA NA NA
"6931" NA NA NA
"6932" NA NA NA
"6933" NA NA NA
"6934" NA NA NA
"6935" NA NA NA
"6936" NA NA NA
"6937" NA NA NA
"6938" NA NA NA
"6939" NA NA NA
"6940" NA NA NA
"6941" NA NA NA
"6942" NA NA NA
"6943" NA NA NA
"6944" NA NA NA
"6945" NA NA NA
"6946" NA NA NA
"6947" NA NA NA
"6948" NA NA NA
"6949" NA NA NA
"6950" NA NA NA
"6951" NA NA NA
"6952" NA NA NA
"6953" NA NA NA
"6954" NA NA NA
"6955" NA NA NA
"6956" NA NA NA
"6957" NA NA NA
"6958" NA NA NA
"6959" NA NA NA
"6960" NA NA NA
"6961" NA NA NA
"6962" NA NA NA
"6963" NA NA NA
"6964" NA NA NA
"6965" NA NA NA
"6966" NA NA NA
"6967" NA NA NA
"6968" NA NA NA
"6969" NA NA NA
"6970" NA NA NA
"6971" NA NA NA
"6972" NA NA NA
"6973" NA NA NA
"6974" NA NA NA
"6975" NA NA NA
"6976" NA NA NA
"6977" NA NA NA
"6978" NA NA NA
"6979" NA NA NA
"6980" NA NA NA
"6981" NA NA NA
"6982" NA NA NA
"6983" NA NA NA
"6984" NA NA NA
"6985" NA NA NA
"6986" NA NA NA
"6987" NA NA NA
"6988" NA NA NA
"6989" NA NA NA
"6990" NA NA NA
"6991" NA NA NA
"6992" NA NA NA
"6993" NA NA NA
"6994" NA NA NA
"6995" NA NA NA
"6996" NA NA NA
"6997" NA NA NA
"6998" NA NA NA
"6999" NA NA NA
"7000" NA NA NA
"7001" NA NA NA
"7002" NA NA NA
"7003" NA NA NA
"7004" NA NA NA
"7005" NA NA NA
"7006" NA NA NA
"7007" NA NA NA
"7008" NA NA NA
"7009" NA NA NA
"7010" NA NA NA
"7011" NA NA NA
"7012" NA NA NA
"7013" NA NA NA
"7014" NA NA NA
"7015" NA NA NA
"7016" NA NA NA
"7017" NA NA NA
"7018" NA NA NA
"7019" NA NA NA
"7020" NA NA NA
"7021" NA NA NA
"7022" NA NA NA
"7023" NA NA NA
"7024" NA NA NA
"7025" NA NA NA
"7026" NA NA NA
"7027" NA NA NA
"7028" NA NA NA
"7029" NA NA NA
"7030" NA NA NA
"7031" NA NA NA
"7032" NA NA NA
"7033" NA NA NA
"7034" NA NA NA
"7035" NA NA NA
"7036" NA NA NA
"7037" NA NA NA
"7038" NA NA NA
"7039" NA NA NA
"7040" NA NA NA
"7041" NA NA NA
"7042" NA NA NA
"7043" NA NA NA
"7044" NA NA NA
"7045" NA NA NA
"7046" NA NA NA
"7047" NA NA NA
"7048" NA NA NA
"7049" NA NA NA
"7050" NA NA NA
"7051" NA NA NA
"7052" NA NA NA
"7053" NA NA NA
"7054" NA NA NA
"7055" NA NA NA
"7056" NA NA NA
"7057" NA NA NA
"7058" NA NA NA
"7059" NA NA NA
"7060" NA NA NA
"7061" NA NA NA
"7062" NA NA NA
"7063" NA NA NA
"7064" NA NA NA
"7065" NA NA NA
"7066" NA NA NA
"7067" NA NA NA
"7068" NA NA NA
"7069" NA NA NA
"7070" NA NA NA
"7071" NA NA NA
"7072" NA NA NA
"7073" NA NA NA
"7074" NA NA NA
"7075" NA NA NA
"7076" NA NA NA
"7077" NA NA NA
"7078" NA NA NA
"7079" NA NA NA
"7080" NA NA NA
"7081" NA NA NA
"7082" NA NA NA
"7083" NA NA NA
"7084" NA NA NA
"7085" NA NA NA
"7086" NA NA NA
"7087" NA NA NA
"7088" NA NA NA
"7089" NA NA NA
"7090" NA NA NA
"7091" NA NA NA
"7092" NA NA NA
"7093" NA NA NA
"7094" NA NA NA
"7095" NA NA NA
"7096" NA NA NA
"7097" NA NA NA
"7098" NA NA NA
"7099" NA NA NA
"7100" NA NA NA
"7101" NA NA NA
"7102" NA NA NA
"7103" NA NA NA
"7104" NA NA NA
"7105" NA NA NA
"7106" NA NA NA
"7107" NA NA NA
"7108" NA NA NA
"7109" NA NA NA
"7110" NA NA NA
"7111" NA NA NA
"7112" NA NA NA
"7113" NA NA NA
"7114" NA NA NA
"7115" NA NA NA
"7116" NA NA NA
"7117" NA NA NA
"7118" NA NA NA
"7119" NA NA NA
"7120" NA NA NA
"7121" NA NA NA
"7122" NA NA NA
"7123" NA NA NA
"7124" NA NA NA
"7125" NA NA NA
"7126" NA NA NA
"7127" NA NA NA
"7128" NA NA NA
"7129" NA NA NA
"7130" NA NA NA
"7131" NA NA NA
"7132" NA NA NA
"7133" NA NA NA
"7134" NA NA NA
"7135" NA NA NA
"7136" NA NA NA
"7137" NA NA NA
"7138" NA NA NA
"7139" NA NA NA
"7140" NA NA NA
"7141" NA NA NA
"7142" NA NA NA
"7143" NA NA NA
"7144" NA NA NA
"7145" NA NA NA
"7146" NA NA NA
"7147" NA NA NA
"7148" NA NA NA
"7149" NA NA NA
"7150" NA NA NA
"7151" NA NA NA
"7152" NA NA NA
"7153" NA NA NA
"7154" NA NA NA
"7155" NA NA NA
"7156" NA NA NA
"7157" NA NA NA
"7158" NA NA NA
"7159" NA NA NA
"7160" NA NA NA
"7161" NA NA NA
"7162" NA NA NA
"7163" NA NA NA
"7164" NA NA NA
"7165" NA NA NA
"7166" NA NA NA
"7167" NA NA NA
"7168" NA NA NA
"7169" NA NA NA
"7170" NA NA NA
"7171" NA NA NA
"7172" NA NA NA
"7173" NA NA NA
"7174" NA NA NA
"7175" NA NA NA
"7176" NA NA NA
"7177" NA NA NA
"7178" NA NA NA
"7179" NA NA NA
"7180" NA NA NA
"7181" NA NA NA
"7182" NA NA NA
"7183" NA NA NA
"7184" NA NA NA
"7185" NA NA NA
"7186" NA NA NA
"7187" NA NA NA
"7188" NA NA NA
"7189" NA NA NA
"7190" NA NA NA
"7191" NA NA NA
"7192" NA NA NA
"7193" NA NA NA
"7194" NA NA NA
"7195" NA NA NA
"7196" NA NA NA
"7197" NA NA NA
"7198" NA NA NA
"7199" NA NA NA
"7200" NA NA NA
"7201" NA NA NA
"7202" NA NA NA
"7203" NA NA NA
"7204" NA NA NA
"7205" NA NA NA
"7206" NA NA NA
"7207" NA NA NA
"7208" NA NA NA
"7209" NA NA NA
"7210" NA NA NA
"7211" NA NA NA
"7212" NA NA NA
"7213" NA NA NA
"7214" NA NA NA
"7215" NA NA NA
"7216" NA NA NA
"7217" NA NA NA
"7218" NA NA NA
"7219" NA NA NA
"7220" NA NA NA
"7221" NA NA NA
"7222" NA NA NA
"7223" NA NA NA
"7224" NA NA NA
"7225" NA NA NA
"7226" NA NA NA
"7227" NA NA NA
"7228" NA NA NA
"7229" NA NA NA
"7230" NA NA NA
"7231" NA NA NA
"7232" NA NA NA
"7233" NA NA NA
"7234" NA NA NA
"7235" NA NA NA
"7236" NA NA NA
"7237" NA NA NA
"7238" NA NA NA
"7239" NA NA NA
"7240" NA NA NA
"7241" NA NA NA
"7242" NA NA NA
"7243" NA NA NA
"7244" NA NA NA
"7245" NA NA NA
"7246" NA NA NA
"7247" NA NA NA
"7248" NA NA NA
"7249" NA NA NA
"7250" NA NA NA
"7251" NA NA NA
"7252" NA NA NA
"7253" NA NA NA
"7254" NA NA NA
"7255" NA NA NA
"7256" NA NA NA
"7257" NA NA NA
"7258" NA NA NA
"7259" NA NA NA
"7260" NA NA NA
"7261" NA NA NA
"7262" NA NA NA
"7263" NA NA NA
"7264" NA NA NA
"7265" NA NA NA
"7266" NA NA NA
"7267" NA NA NA
"7268" NA NA NA
"7269" NA NA NA
"7270" NA NA NA
"7271" NA NA NA
"7272" NA NA NA
"7273" NA NA NA
"7274" NA NA NA
"7275" NA NA NA
"7276" NA NA NA
"7277" NA NA NA
"7278" NA NA NA
"7279" NA NA NA
"7280" NA NA NA
"7281" NA NA NA
"7282" NA NA NA
"7283" NA NA NA
"7284" NA NA NA
"7285" NA NA NA
"7286" NA NA NA
"7287" NA NA NA
"7288" NA NA NA
"7289" NA NA NA
"7290" NA NA NA
"7291" NA NA NA
"7292" NA NA NA
"7293" NA NA NA
"7294" NA NA NA
"7295" NA NA NA
"7296" NA NA NA
"7297" NA NA NA
"7298" NA NA NA
"7299" NA NA NA
"7300" NA NA NA
"7301" NA NA NA
"7302" NA NA NA
"7303" NA NA NA
"7304" NA NA NA
"7305" NA NA NA
"7306" NA NA NA
"7307" NA NA NA
"7308" NA NA NA
"7309" NA NA NA
"7310" NA NA NA
"7311" NA NA NA
"7312" NA NA NA
"7313" NA NA NA
"7314" NA NA NA
"7315" NA NA NA
"7316" NA NA NA
"7317" NA NA NA
"7318" NA NA NA
"7319" NA NA NA
"7320" NA NA NA
"7321" NA NA NA
"7322" NA NA NA
"7323" NA NA NA
"7324" NA NA NA
"7325" NA NA NA
"7326" NA NA NA
"7327" NA NA NA
"7328" NA NA NA
"7329" NA NA NA
"7330" NA NA NA
"7331" NA NA NA
"7332" NA NA NA
"7333" NA NA NA
"7334" NA NA NA
"7335" NA NA NA
"7336" NA NA NA
"7337" NA NA NA
"7338" NA NA NA
"7339" NA NA NA
"7340" NA NA NA
"7341" NA NA NA
"7342" NA NA NA
"7343" NA NA NA
"7344" NA NA NA
"7345" NA NA NA
"7346" NA NA NA
"7347" NA NA NA
"7348" NA NA NA
"7349" NA NA NA
"7350" NA NA NA
"7351" NA NA NA
"7352" NA NA NA
"7353" NA NA NA
"7354" NA NA NA
"7355" NA NA NA
"7356" NA NA NA
"7357" NA NA NA
"7358" NA NA NA
"7359" NA NA NA
"7360" NA NA NA
"7361" NA NA NA
"7362" NA NA NA
"7363" NA NA NA
"7364" NA NA NA
"7365" NA NA NA
"7366" NA NA NA
"7367" NA NA NA
"7368" NA NA NA
"7369" NA NA NA
"7370" NA NA NA
"7371" NA NA NA
"7372" NA NA NA
"7373" NA NA NA
"7374" NA NA NA
"7375" NA NA NA
"7376" NA NA NA
"7377" NA NA NA
"7378" NA NA NA
"7379" NA NA NA
"7380" NA NA NA
"7381" NA NA NA
"7382" NA NA NA
"7383" NA NA NA
"7384" NA NA NA
"7385" NA NA NA
"7386" NA NA NA
"7387" NA NA NA
"7388" NA NA NA
"7389" NA NA NA
"7390" NA NA NA
"7391" NA NA NA
"7392" NA NA NA
"7393" NA NA NA
"7394" NA NA NA
"7395" NA NA NA
"7396" NA NA NA
"7397" NA NA NA
"7398" NA NA NA
"7399" NA NA NA
"7400" NA NA NA
"7401" NA NA NA
"7402" NA NA NA
"7403" NA NA NA
"7404" NA NA NA
"7405" NA NA NA
"7406" NA NA NA
"7407" NA NA NA
"7408" NA NA NA
"7409" NA NA NA
"7410" NA NA NA
"7411" NA NA NA
"7412" NA NA NA
"7413" NA NA NA
"7414" NA NA NA
"7415" NA NA NA
"7416" NA NA NA
"7417" NA NA NA
"7418" NA NA NA
"7419" NA NA NA
"7420" NA NA NA
"7421" NA NA NA
"7422" NA NA NA
"7423" NA NA NA
"7424" NA NA NA
"7425" NA NA NA
"7426" NA NA NA
"7427" NA NA NA
"7428" NA NA NA
"7429" NA NA NA
"7430" NA NA NA
"7431" NA NA NA
"7432" NA NA NA
"7433" NA NA NA
"7434" NA NA NA
"7435" NA NA NA
"7436" NA NA NA
"7437" NA NA NA
"7438" NA NA NA
"7439" NA NA NA
"7440" NA NA NA
"7441" NA NA NA
"7442" NA NA NA
"7443" NA NA NA
"7444" NA NA NA
"7445" NA NA NA
"7446" NA NA NA
"7447" NA NA NA
"7448" NA NA NA
"7449" NA NA NA
"7450" NA NA NA
"7451" NA NA NA
"7452" NA NA NA
"7453" NA NA NA
"7454" NA NA NA
"7455" NA NA NA
"7456" NA NA NA
"7457" NA NA NA
"7458" NA NA NA
"7459" NA NA NA
"7460" NA NA NA
"7461" NA NA NA
"7462" NA NA NA
"7463" NA NA NA
"7464" NA NA NA
"7465" NA NA NA
"7466" NA NA NA
"7467" NA NA NA
"7468" NA NA NA
"7469" NA NA NA
"7470" NA NA NA
"7471" NA NA NA
"7472" NA NA NA
"7473" NA NA NA
"7474" NA NA NA
"7475" NA NA NA
"7476" NA NA NA
"7477" NA NA NA
"7478" NA NA NA
"7479" NA NA NA
"7480" NA NA NA
"7481" NA NA NA
"7482" NA NA NA
"7483" NA NA NA
"7484" NA NA NA
"7485" NA NA NA
"7486" NA NA NA
"7487" NA NA NA
"7488" NA NA NA
"7489" NA NA NA
"7490" NA NA NA
"7491" NA NA NA
"7492" NA NA NA
"7493" NA NA NA
"7494" NA NA NA
"7495" NA NA NA
"7496" NA NA NA
"7497" NA NA NA
"7498" NA NA NA
"7499" NA NA NA
"7500" NA NA NA
"7501" NA NA NA
"7502" NA NA NA
"7503" NA NA NA
"7504" NA NA NA
"7505" NA NA NA
"7506" NA NA NA
"7507" NA NA NA
"7508" NA NA NA
"7509" NA NA NA
"7510" NA NA NA
"7511" NA NA NA
"7512" NA NA NA
"7513" NA NA NA
"7514" NA NA NA
"7515" NA NA NA
"7516" NA NA NA
"7517" NA NA NA
"7518" NA NA NA
"7519" NA NA NA
"7520" NA NA NA
"7521" NA NA NA
"7522" NA NA NA
"7523" NA NA NA
"7524" NA NA NA
"7525" NA NA NA
"7526" NA NA NA
"7527" NA NA NA
"7528" NA NA NA
"7529" NA NA NA
"7530" NA NA NA
"7531" NA NA NA
"7532" NA NA NA
"7533" NA NA NA
"7534" NA NA NA
"7535" NA NA NA
"7536" NA NA NA
"7537" NA NA NA
"7538" NA NA NA
"7539" NA NA NA
"7540" NA NA NA
"7541" NA NA NA
"7542" NA NA NA
"7543" NA NA NA
"7544" NA NA NA
"7545" NA NA NA
"7546" NA NA NA
"7547" NA NA NA
"7548" NA NA NA
"7549" NA NA NA
"7550" NA NA NA
"7551" NA NA NA
"7552" NA NA NA
"7553" NA NA NA
"7554" NA NA NA
"7555" NA NA NA
"7556" NA NA NA
"7557" NA NA NA
"7558" NA NA NA
"7559" NA NA NA
"7560" NA NA NA
"7561" NA NA NA
"7562" NA NA NA
"7563" NA NA NA
"7564" NA NA NA
"7565" NA NA NA
"7566" NA NA NA
"7567" NA NA NA
"7568" NA NA NA
"7569" NA NA NA
"7570" NA NA NA
"7571" NA NA NA
"7572" NA NA NA
"7573" NA NA NA
"7574" NA NA NA
"7575" NA NA NA
"7576" NA NA NA
"7577" NA NA NA
"7578" NA NA NA
"7579" NA NA NA
"7580" NA NA NA
"7581" NA NA NA
"7582" NA NA NA
"7583" NA NA NA
"7584" NA NA NA
"7585" NA NA NA
"7586" NA NA NA
"7587" NA NA NA
"7588" NA NA NA
"7589" NA NA NA
"7590" NA NA NA
"7591" NA NA NA
"7592" NA NA NA
"7593" NA NA NA
"7594" NA NA NA
"7595" NA NA NA
"7596" NA NA NA
"7597" NA NA NA
"7598" NA NA NA
"7599" NA NA NA
"7600" NA NA NA
"7601" NA NA NA
"7602" NA NA NA
"7603" NA NA NA
"7604" NA NA NA
"7605" NA NA NA
"7606" NA NA NA
"7607" NA NA NA
"7608" NA NA NA
"7609" NA NA NA
"7610" NA NA NA
"7611" NA NA NA
"7612" NA NA NA
"7613" NA NA NA
"7614" NA NA NA
"7615" NA NA NA
"7616" NA NA NA
"7617" NA NA NA
"7618" NA NA NA
"7619" NA NA NA
"7620" NA NA NA
"7621" NA NA NA
"7622" NA NA NA
"7623" NA NA NA
"7624" NA NA NA
"7625" NA NA NA
"7626" NA NA NA
"7627" NA NA NA
"7628" NA NA NA
"7629" NA NA NA
"7630" NA NA NA
"7631" NA NA NA
"7632" NA NA NA
"7633" NA NA NA
"7634" NA NA NA
"7635" NA NA NA
"7636" NA NA NA
"7637" NA NA NA
"7638" NA NA NA
"7639" NA NA NA
"7640" NA NA NA
"7641" NA NA NA
"7642" NA NA NA
"7643" NA NA NA
"7644" NA NA NA
"7645" NA NA NA
"7646" NA NA NA
"7647" NA NA NA
"7648" NA NA NA
"7649" NA NA NA
"7650" NA NA NA
"7651" NA NA NA
"7652" NA NA NA
"7653" NA NA NA
"7654" NA NA NA
"7655" NA NA NA
"7656" NA NA NA
"7657" NA NA NA
"7658" NA NA NA
"7659" NA NA NA
"7660" NA NA NA
"7661" NA NA NA
"7662" NA NA NA
"7663" NA NA NA
"7664" NA NA NA
"7665" NA NA NA
"7666" NA NA NA
"7667" NA NA NA
"7668" NA NA NA
"7669" NA NA NA
"7670" NA NA NA
"7671" NA NA NA
"7672" NA NA NA
"7673" NA NA NA
"7674" NA NA NA
"7675" NA NA NA
"7676" NA NA NA
"7677" NA NA NA
"7678" NA NA NA
"7679" NA NA NA
"7680" NA NA NA
"7681" NA NA NA
"7682" NA NA NA
"7683" NA NA NA
"7684" NA NA NA
"7685" NA NA NA
"7686" NA NA NA
"7687" NA NA NA
"7688" NA NA NA
"7689" NA NA NA
"7690" NA NA NA
"7691" NA NA NA
"7692" NA NA NA
"7693" NA NA NA
"7694" NA NA NA
"7695" NA NA NA
"7696" NA NA NA
"7697" NA NA NA
"7698" NA NA NA
"7699" NA NA NA
"7700" NA NA NA
"7701" NA NA NA
"7702" NA NA NA
"7703" NA NA NA
"7704" NA NA NA
"7705" NA NA NA
"7706" NA NA NA
"7707" NA NA NA
"7708" NA NA NA
"7709" NA NA NA
"7710" NA NA NA
"7711" NA NA NA
"7712" NA NA NA
"7713" NA NA NA
"7714" NA NA NA
"7715" NA NA NA
"7716" NA NA NA
"7717" NA NA NA
"7718" NA NA NA
"7719" NA NA NA
"7720" NA NA NA
"7721" NA NA NA
"7722" NA NA NA
"7723" NA NA NA
"7724" NA NA NA
"7725" NA NA NA
"7726" NA NA NA
"7727" NA NA NA
"7728" NA NA NA
"7729" NA NA NA
"7730" NA NA NA
"7731" NA NA NA
"7732" NA NA NA
"7733" NA NA NA
"7734" NA NA NA
"7735" NA NA NA
"7736" NA NA NA
"7737" NA NA NA
"7738" NA NA NA
"7739" NA NA NA
"7740" NA NA NA
"7741" NA NA NA
"7742" NA NA NA
"7743" NA NA NA
"7744" NA NA NA
"7745" NA NA NA
"7746" NA NA NA
"7747" NA NA NA
"7748" NA NA NA
"7749" NA NA NA
"7750" NA NA NA
"7751" NA NA NA
"7752" NA NA NA
"7753" NA NA NA
"7754" NA NA NA
"7755" NA NA NA
"7756" NA NA NA
"7757" NA NA NA
"7758" NA NA NA
"7759" NA NA NA
"7760" NA NA NA
"7761" NA NA NA
"7762" NA NA NA
"7763" NA NA NA
"7764" NA NA NA
"7765" NA NA NA
"7766" NA NA NA
"7767" NA NA NA
"7768" NA NA NA
"7769" NA NA NA
"7770" NA NA NA
"7771" NA NA NA
"7772" NA NA NA
"7773" NA NA NA
"7774" NA NA NA
"7775" NA NA NA
"7776" NA NA NA
"7777" NA NA NA
"7778" NA NA NA
"7779" NA NA NA
"7780" NA NA NA
"7781" NA NA NA
"7782" NA NA NA
"7783" NA NA NA
"7784" NA NA NA
"7785" NA NA NA
"7786" NA NA NA
"7787" NA NA NA
"7788" NA NA NA
"7789" NA NA NA
"7790" NA NA NA
"7791" NA NA NA
"7792" NA NA NA
"7793" NA NA NA
"7794" NA NA NA
"7795" NA NA NA
"7796" NA NA NA
"7797" NA NA NA
"7798" NA NA NA
"7799" NA NA NA
"7800" NA NA NA
"7801" NA NA NA
"7802" NA NA NA
"7803" NA NA NA
"7804" NA NA NA
"7805" NA NA NA
"7806" NA NA NA
"7807" NA NA NA
"7808" NA NA NA
"7809" NA NA NA
"7810" NA NA NA
"7811" NA NA NA
"7812" NA NA NA
"7813" NA NA NA
"7814" NA NA NA
"7815" NA NA NA
"7816" NA NA NA
"7817" NA NA NA
"7818" NA NA NA
"7819" NA NA NA
"7820" NA NA NA
"7821" NA NA NA
"7822" NA NA NA
"7823" NA NA NA
"7824" NA NA NA
"7825" NA NA NA
"7826" NA NA NA
"7827" NA NA NA
"7828" NA NA NA
"7829" NA NA NA
"7830" NA NA NA
"7831" NA NA NA
"7832" NA NA NA
"7833" NA NA NA
"7834" NA NA NA
"7835" NA NA NA
"7836" NA NA NA
"7837" NA NA NA
"7838" NA NA NA
"7839" NA NA NA
"7840" NA NA NA
"7841" NA NA NA
"7842" NA NA NA
"7843" NA NA NA
"7844" NA NA NA
"7845" NA NA NA
"7846" NA NA NA
"7847" NA NA NA
"7848" NA NA NA
"7849" NA NA NA
"7850" NA NA NA
"7851" NA NA NA
"7852" NA NA NA
"7853" NA NA NA
"7854" NA NA NA
"7855" NA NA NA
"7856" NA NA NA
"7857" NA NA NA
"7858" NA NA NA
"7859" NA NA NA
"7860" NA NA NA
"7861" NA NA NA
"7862" NA NA NA
"7863" NA NA NA
"7864" NA NA NA
"7865" NA NA NA
"7866" NA NA NA
"7867" NA NA NA
"7868" NA NA NA
"7869" NA NA NA
"7870" NA NA NA
"7871" NA NA NA
"7872" NA NA NA
"7873" NA NA NA
"7874" NA NA NA
"7875" NA NA NA
"7876" NA NA NA
"7877" NA NA NA
"7878" NA NA NA
"7879" NA NA NA
"7880" NA NA NA
"7881" NA NA NA
"7882" NA NA NA
"7883" NA NA NA
"7884" NA NA NA
"7885" NA NA NA
"7886" NA NA NA
"7887" NA NA NA
"7888" NA NA NA
"7889" NA NA NA
"7890" NA NA NA
"7891" NA NA NA
"7892" NA NA NA
"7893" NA NA NA
"7894" NA NA NA
"7895" NA NA NA
"7896" NA NA NA
"7897" NA NA NA
"7898" NA NA NA
"7899" NA NA NA
"7900" NA NA NA
"7901" NA NA NA
"7902" NA NA NA
"7903" NA NA NA
"7904" NA NA NA
"7905" NA NA NA
"7906" NA NA NA
"7907" NA NA NA
"7908" NA NA NA
"7909" NA NA NA
"7910" NA NA NA
"7911" NA NA NA
"7912" NA NA NA
"7913" NA NA NA
"7914" NA NA NA
"7915" NA NA NA
"7916" NA NA NA
"7917" NA NA NA
"7918" NA NA NA
"7919" NA NA NA
"7920" NA NA NA
"7921" NA NA NA
"7922" NA NA NA
"7923" NA NA NA
"7924" NA NA NA
"7925" NA NA NA
"7926" NA NA NA
"7927" NA NA NA
"7928" NA NA NA
"7929" NA NA NA
"7930" NA NA NA
"7931" NA NA NA
"7932" NA NA NA
"7933" NA NA NA
"7934" NA NA NA
"7935" NA NA NA
"7936" NA NA NA
"7937" NA NA NA
"7938" NA NA NA
"7939" NA NA NA
"7940" NA NA NA
"7941" NA NA NA
"7942" NA NA NA
"7943" NA NA NA
"7944" NA NA NA
"7945" NA NA NA
"7946" NA NA NA
"7947" NA NA NA
"7948" NA NA NA
"7949" NA NA NA
"7950" NA NA NA
"7951" NA NA NA
"7952" NA NA NA
"7953" NA NA NA
"7954" NA NA NA
"7955" NA NA NA
"7956" NA NA NA
"7957" NA NA NA
"7958" NA NA NA
"7959" NA NA NA
"7960" NA NA NA
"7961" NA NA NA
"7962" NA NA NA
"7963" NA NA NA
"7964" NA NA NA
"7965" NA NA NA
"7966" NA NA NA
"7967" NA NA NA
"7968" NA NA NA
"7969" NA NA NA
"7970" NA NA NA
"7971" NA NA NA
"7972" NA NA NA
"7973" NA NA NA
"7974" NA NA NA
"7975" NA NA NA
"7976" NA NA NA
"7977" NA NA NA
"7978" NA NA NA
"7979" NA NA NA
"7980" NA NA NA
"7981" NA NA NA
"7982" NA NA NA
"7983" NA NA NA
"7984" NA NA NA
"7985" NA NA NA
"7986" NA NA NA
"7987" NA NA NA
"7988" NA NA NA
"7989" NA NA NA
"7990" NA NA NA
"7991" NA NA NA
"7992" NA NA NA
"7993" NA NA NA
"7994" NA NA NA
"7995" NA NA NA
"7996" NA NA NA
"7997" NA NA NA
"7998" NA NA NA
"7999" NA NA NA
"8000" NA NA NA
"8001" NA NA NA
"8002" NA NA NA
"8003" NA NA NA
"8004" NA NA NA
"8005" NA NA NA
"8006" NA NA NA
"8007" NA NA NA
"8008" NA NA NA
"8009" NA NA NA
"8010" NA NA NA
"8011" NA NA NA
"8012" NA NA NA
"8013" NA NA NA
"8014" NA NA NA
"8015" NA NA NA
"8016" NA NA NA
"8017" NA NA NA
"8018" NA NA NA
"8019" NA NA NA
"8020" NA NA NA
"8021" NA NA NA
"8022" NA NA NA
"8023" NA NA NA
"8024" NA NA NA
"8025" NA NA NA
"8026" NA NA NA
"8027" NA NA NA
"8028" NA NA NA
"8029" NA NA NA
"8030" NA NA NA
"8031" NA NA NA
"8032" NA NA NA
"8033" NA NA NA
"8034" NA NA NA
"8035" NA NA NA
"8036" NA NA NA
"8037" NA NA NA
"8038" NA NA NA
"8039" NA NA NA
"8040" NA NA NA
"8041" NA NA NA
"8042" NA NA NA
"8043" NA NA NA
"8044" NA NA NA
"8045" NA NA NA
"8046" NA NA NA
"8047" NA NA NA
"8048" NA NA NA
"8049" NA NA NA
"8050" NA NA NA
"8051" NA NA NA
"8052" NA NA NA
"8053" NA NA NA
"8054" NA NA NA
"8055" NA NA NA
"8056" NA NA NA
"8057" NA NA NA
"8058" NA NA NA
"8059" NA NA NA
"8060" NA NA NA
"8061" NA NA NA
"8062" NA NA NA
"8063" NA NA NA
"8064" NA NA NA
"8065" NA NA NA
"8066" NA NA NA
"8067" NA NA NA
"8068" NA NA NA
"8069" NA NA NA
"8070" NA NA NA
"8071" NA NA NA
"8072" NA NA NA
"8073" NA NA NA
"8074" NA NA NA
"8075" NA NA NA
"8076" NA NA NA
"8077" NA NA NA
"8078" NA NA NA
"8079" NA NA NA
"8080" NA NA NA
"8081" NA NA NA
"8082" NA NA NA
"8083" NA NA NA
"8084" NA NA NA
"8085" NA NA NA
"8086" NA NA NA
"8087" NA NA NA
"8088" NA NA NA
"8089" NA NA NA
"8090" NA NA NA
"8091" NA NA NA
"8092" NA NA NA
"8093" NA NA NA
"8094" NA NA NA
"8095" NA NA NA
"8096" NA NA NA
"8097" NA NA NA
"8098" NA NA NA
"8099" NA NA NA
"8100" NA NA NA
"8101" NA NA NA
"8102" NA NA NA
"8103" NA NA NA
"8104" NA NA NA
"8105" NA NA NA
"8106" NA NA NA
"8107" NA NA NA
"8108" NA NA NA
"8109" NA NA NA
"8110" NA NA NA
"8111" NA NA NA
"8112" NA NA NA
"8113" NA NA NA
"8114" NA NA NA
"8115" NA NA NA
"8116" NA NA NA
"8117" NA NA NA
"8118" NA NA NA
"8119" NA NA NA
"8120" NA NA NA
"8121" NA NA NA
"8122" NA NA NA
"8123" NA NA NA
"8124" NA NA NA
"8125" NA NA NA
"8126" NA NA NA
"8127" NA NA NA
"8128" NA NA NA
"8129" NA NA NA
"8130" NA NA NA
"8131" NA NA NA
"8132" NA NA NA
"8133" NA NA NA
"8134" NA NA NA
"8135" NA NA NA
"8136" NA NA NA
"8137" NA NA NA
"8138" NA NA NA
"8139" NA NA NA
"8140" NA NA NA
"8141" NA NA NA
"8142" NA NA NA
"8143" NA NA NA
"8144" NA NA NA
"8145" NA NA NA
"8146" NA NA NA
"8147" NA NA NA
"8148" NA NA NA
"8149" NA NA NA
"8150" NA NA NA
"8151" NA NA NA
"8152" NA NA NA
"8153" NA NA NA
"8154" NA NA NA
"8155" NA NA NA
"8156" NA NA NA
"8157" NA NA NA
"8158" NA NA NA
"8159" NA NA NA
"8160" NA NA NA
"8161" NA NA NA
"8162" NA NA NA
"8163" NA NA NA
"8164" NA NA NA
"8165" NA NA NA
"8166" NA NA NA
"8167" NA NA NA
"8168" NA NA NA
"8169" NA NA NA
"8170" NA NA NA
"8171" NA NA NA
"8172" NA NA NA
"8173" NA NA NA
"8174" NA NA NA
"8175" NA NA NA
"8176" NA NA NA
"8177" NA NA NA
"8178" NA NA NA
"8179" NA NA NA
"8180" NA NA NA
"8181" NA NA NA
"8182" NA NA NA
"8183" NA NA NA
"8184" NA NA NA
"8185" NA NA NA
"8186" NA NA NA
"8187" NA NA NA
"8188" NA NA NA
"8189" NA NA NA
"8190" NA NA NA
"8191" NA NA NA
"8192" NA NA NA
"8193" NA NA NA
"8194" NA NA NA
"8195" NA NA NA
"8196" NA NA NA
"8197" NA NA NA
"8198" NA NA NA
"8199" NA NA NA
"8200" NA NA NA
"8201" NA NA NA
"8202" NA NA NA
"8203" NA NA NA
"8204" NA NA NA
"8205" NA NA NA
"8206" NA NA NA
"8207" NA NA NA
"8208" NA NA NA
"8209" NA NA NA
"8210" NA NA NA
"8211" NA NA NA
"8212" NA NA NA
"8213" NA NA NA
"8214" NA NA NA
"8215" NA NA NA
"8216" NA NA NA
"8217" NA NA NA
"8218" NA NA NA
"8219" NA NA NA
"8220" NA NA NA
"8221" NA NA NA
"8222" NA NA NA
"8223" NA NA NA
"8224" NA NA NA
"8225" NA NA NA
"8226" NA NA NA
"8227" NA NA NA
"8228" NA NA NA
"8229" NA NA NA
"8230" NA NA NA
"8231" NA NA NA
"8232" NA NA NA
"8233" NA NA NA
"8234" NA NA NA
"8235" NA NA NA
"8236" NA NA NA
"8237" NA NA NA
"8238" NA NA NA
"8239" NA NA NA
"8240" NA NA NA
"8241" NA NA NA
"8242" NA NA NA
"8243" NA NA NA
"8244" NA NA NA
"8245" NA NA NA
"8246" NA NA NA
"8247" NA NA NA
"8248" NA NA NA
"8249" NA NA NA
"8250" NA NA NA
"8251" NA NA NA
"8252" NA NA NA
"8253" NA NA NA
"8254" NA NA NA
"8255" NA NA NA
"8256" NA NA NA
"8257" NA NA NA
"8258" NA NA NA
"8259" NA NA NA
"8260" NA NA NA
"8261" NA NA NA
"8262" NA NA NA
"8263" NA NA NA
"8264" NA NA NA
"8265" NA NA NA
"8266" NA NA NA
"8267" NA NA NA
"8268" NA NA NA
"8269" NA NA NA
"8270" NA NA NA
"8271" NA NA NA
"8272" NA NA NA
"8273" NA NA NA
"8274" NA NA NA
"8275" NA NA NA
"8276" NA NA NA
"8277" NA NA NA
"8278" NA NA NA
"8279" NA NA NA
"8280" NA NA NA
"8281" NA NA NA
"8282" NA NA NA
"8283" NA NA NA
"8284" NA NA NA
"8285" NA NA NA
"8286" NA NA NA
"8287" NA NA NA
"8288" NA NA NA
"8289" NA NA NA
"8290" NA NA NA
"8291" NA NA NA
"8292" NA NA NA
"8293" NA NA NA
"8294" NA NA NA
"8295" NA NA NA
"8296" NA NA NA
"8297" NA NA NA
"8298" NA NA NA
"8299" NA NA NA
"8300" NA NA NA
"8301" NA NA NA
"8302" NA NA NA
"8303" NA NA NA
"8304" NA NA NA
"8305" NA NA NA
"8306" NA NA NA
"8307" NA NA NA
"8308" NA NA NA
"8309" NA NA NA
"8310" NA NA NA
"8311" NA NA NA
"8312" NA NA NA
"8313" NA NA NA
"8314" NA NA NA
"8315" NA NA NA
"8316" NA NA NA
"8317" NA NA NA
"8318" NA NA NA
"8319" NA NA NA
"8320" NA NA NA
"8321" NA NA NA
"8322" NA NA NA
"8323" NA NA NA
"8324" NA NA NA
"8325" NA NA NA
"8326" NA NA NA
"8327" NA NA NA
"8328" NA NA NA
"8329" NA NA NA
"8330" NA NA NA
"8331" NA NA NA
"8332" NA NA NA
"8333" NA NA NA
"8334" NA NA NA
"8335" NA NA NA
"8336" NA NA NA
"8337" NA NA NA
"8338" NA NA NA
"8339" NA NA NA
"8340" NA NA NA
"8341" NA NA NA
"8342" NA NA NA
"8343" NA NA NA
"8344" NA NA NA
"8345" NA NA NA
"8346" NA NA NA
"8347" NA NA NA
"8348" NA NA NA
"8349" NA NA NA
"8350" NA NA NA
"8351" NA NA NA
"8352" NA NA NA
"8353" NA NA NA
"8354" NA NA NA
"8355" NA NA NA
"8356" NA NA NA
"8357" NA NA NA
"8358" NA NA NA
"8359" NA NA NA
"8360" NA NA NA
"8361" NA NA NA
"8362" NA NA NA
"8363" NA NA NA
"8364" NA NA NA
"8365" NA NA NA
"8366" NA NA NA
"8367" NA NA NA
"8368" NA NA NA
"8369" NA NA NA
"8370" NA NA NA
"8371" NA NA NA
"8372" NA NA NA
"8373" NA NA NA
"8374" NA NA NA
"8375" NA NA NA
"8376" NA NA NA
"8377" NA NA NA
"8378" NA NA NA
"8379" NA NA NA
"8380" NA NA NA
"8381" NA NA NA
"8382" NA NA NA
"8383" NA NA NA
"8384" NA NA NA
"8385" NA NA NA
"8386" NA NA NA
"8387" NA NA NA
"8388" NA NA NA
"8389" NA NA NA
"8390" NA NA NA
"8391" NA NA NA
"8392" NA NA NA
"8393" NA NA NA
"8394" NA NA NA
"8395" NA NA NA
"8396" NA NA NA
"8397" NA NA NA
"8398" NA NA NA
"8399" NA NA NA
"8400" NA NA NA
"8401" NA NA NA
"8402" NA NA NA
"8403" NA NA NA
"8404" NA NA NA
"8405" NA NA NA
"8406" NA NA NA
"8407" NA NA NA
"8408" NA NA NA
"8409" NA NA NA
"8410" NA NA NA
"8411" NA NA NA
"8412" NA NA NA
"8413" NA NA NA
"8414" NA NA NA
"8415" NA NA NA
"8416" NA NA NA
"8417" NA NA NA
"8418" NA NA NA
"8419" NA NA NA
"8420" NA NA NA
"8421" NA NA NA
"8422" NA NA NA
"8423" NA NA NA
"8424" NA NA NA
"8425" NA NA NA
"8426" NA NA NA
"8427" NA NA NA
"8428" NA NA NA
"8429" NA NA NA
"8430" NA NA NA
"8431" NA NA NA
"8432" NA NA NA
"8433" NA NA NA
"8434" NA NA NA
"8435" NA NA NA
"8436" NA NA NA
"8437" NA NA NA
"8438" NA NA NA
"8439" NA NA NA
"8440" NA NA NA
"8441" NA NA NA
"8442" NA NA NA
"8443" NA NA NA
"8444" NA NA NA
"8445" NA NA NA
"8446" NA NA NA
"8447" NA NA NA
"8448" NA NA NA
"8449" NA NA NA
"8450" NA NA NA
"8451" NA NA NA
"8452" NA NA NA
"8453" NA NA NA
"8454" NA NA NA
"8455" NA NA NA
"8456" NA NA NA
"8457" NA NA NA
"8458" NA NA NA
"8459" NA NA NA
"8460" NA NA NA
"8461" NA NA NA
"8462" NA NA NA
"8463" NA NA NA
"8464" NA NA NA
"8465" NA NA NA
"8466" NA NA NA
"8467" NA NA NA
"8468" NA NA NA
"8469" NA NA NA
"8470" NA NA NA
"8471" NA NA NA
"8472" NA NA NA
"8473" NA NA NA
"8474" NA NA NA
"8475" NA NA NA
"8476" NA NA NA
"8477" NA NA NA
"8478" NA NA NA
"8479" NA NA NA
"8480" NA NA NA
"8481" NA NA NA
"8482" NA NA NA
"8483" NA NA NA
"8484" NA NA NA
"8485" NA NA NA
"8486" NA NA NA
"8487" NA NA NA
"8488" NA NA NA
"8489" NA NA NA
"8490" NA NA NA
"8491" NA NA NA
"8492" NA NA NA
"8493" NA NA NA
"8494" NA NA NA
"8495" NA NA NA
"8496" NA NA NA
"8497" NA NA NA
"8498" NA NA NA
"8499" NA NA NA
"8500" NA NA NA
"8501" NA NA NA
"8502" NA NA NA
"8503" NA NA NA
"8504" NA NA NA
"8505" NA NA NA
"8506" NA NA NA
"8507" NA NA NA
"8508" NA NA NA
"8509" NA NA NA
"8510" NA NA NA
"8511" NA NA NA
"8512" NA NA NA
"8513" NA NA NA
"8514" NA NA NA
"8515" NA NA NA
"8516" NA NA NA
"8517" NA NA NA
"8518" NA NA NA
"8519" NA NA NA
"8520" NA NA NA
"8521" NA NA NA
"8522" NA NA NA
"8523" NA NA NA
"8524" NA NA NA
"8525" NA NA NA
"8526" NA NA NA
"8527" NA NA NA
"8528" NA NA NA
"8529" NA NA NA
"8530" NA NA NA
"8531" NA NA NA
"8532" NA NA NA
"8533" NA NA NA
"8534" NA NA NA
"8535" NA NA NA
"8536" NA NA NA
"8537" NA NA NA
"8538" NA NA NA
"8539" NA NA NA
"8540" NA NA NA
"8541" NA NA NA
"8542" NA NA NA
"8543" NA NA NA
"8544" NA NA NA
"8545" NA NA NA
"8546" NA NA NA
"8547" NA NA NA
"8548" NA NA NA
"8549" NA NA NA
"8550" NA NA NA
"8551" NA NA NA
"8552" NA NA NA
"8553" NA NA NA
"8554" NA NA NA
"8555" NA NA NA
"8556" NA NA NA
"8557" NA NA NA
"8558" NA NA NA
"8559" NA NA NA
"8560" NA NA NA
"8561" NA NA NA
"8562" NA NA NA
"8563" NA NA NA
"8564" NA NA NA
"8565" NA NA NA
"8566" NA NA NA
"8567" NA NA NA
"8568" NA NA NA
"8569" NA NA NA
"8570" NA NA NA
"8571" NA NA NA
"8572" NA NA NA
"8573" NA NA NA
"8574" NA NA NA
"8575" NA NA NA
"8576" NA NA NA
"8577" NA NA NA
"8578" NA NA NA
"8579" NA NA NA
"8580" NA NA NA
"8581" NA NA NA
"8582" NA NA NA
"8583" NA NA NA
"8584" NA NA NA
"8585" NA NA NA
"8586" NA NA NA
"8587" NA NA NA
"8588" NA NA NA
"8589" NA NA NA
"8590" NA NA NA
"8591" NA NA NA
"8592" NA NA NA
"8593" NA NA NA
"8594" NA NA NA
"8595" NA NA NA
"8596" NA NA NA
"8597" NA NA NA
"8598" NA NA NA
"8599" NA NA NA
"8600" NA NA NA
"8601" NA NA NA
"8602" NA NA NA
"8603" NA NA NA
"8604" NA NA NA
"8605" NA NA NA
"8606" NA NA NA
"8607" NA NA NA
"8608" NA NA NA
"8609" NA NA NA
"8610" NA NA NA
"8611" NA NA NA
"8612" NA NA NA
"8613" NA NA NA
"8614" NA NA NA
"8615" NA NA NA
"8616" NA NA NA
"8617" NA NA NA
"8618" NA NA NA
"8619" NA NA NA
"8620" NA NA NA
"8621" NA NA NA
"8622" NA NA NA
"8623" NA NA NA
"8624" NA NA NA
"8625" NA NA NA
"8626" NA NA NA
"8627" NA NA NA
"8628" NA NA NA
"8629" NA NA NA
"8630" NA NA NA
"8631" NA NA NA
"8632" NA NA NA
"8633" NA NA NA
"8634" NA NA NA
"8635" NA NA NA
"8636" NA NA NA
"8637" NA NA NA
"8638" NA NA NA
"8639" NA NA NA
"8640" NA NA NA
"8641" NA NA NA
"8642" NA NA NA
"8643" NA NA NA
"8644" NA NA NA
"8645" NA NA NA
"8646" NA NA NA
"8647" NA NA NA
"8648" NA NA NA
"8649" NA NA NA
"8650" NA NA NA
"8651" NA NA NA
"8652" NA NA NA
"8653" NA NA NA
"8654" NA NA NA
"8655" NA NA NA
"8656" NA NA NA
"8657" NA NA NA
"8658" NA NA NA
"8659" NA NA NA
"8660" NA NA NA
"8661" NA NA NA
"8662" NA NA NA
"8663" NA NA NA
"8664" NA NA NA
"8665" NA NA NA
"8666" NA NA NA
"8667" NA NA NA
"8668" NA NA NA
"8669" NA NA NA
"8670" NA NA NA
"8671" NA NA NA
"8672" NA NA NA
"8673" NA NA NA
"8674" NA NA NA
"8675" NA NA NA
"8676" NA NA NA
"8677" NA NA NA
"8678" NA NA NA
"8679" NA NA NA
"8680" NA NA NA
"8681" NA NA NA
"8682" NA NA NA
"8683" NA NA NA
"8684" NA NA NA
"8685" NA NA NA
"8686" NA NA NA
"8687" NA NA NA
"8688" NA NA NA
"8689" NA NA NA
"8690" NA NA NA
"8691" NA NA NA
"8692" NA NA NA
"8693" NA NA NA
"8694" NA NA NA
"8695" NA NA NA
"8696" NA NA NA
"8697" NA NA NA
"8698" NA NA NA
"8699" NA NA NA
"8700" NA NA NA
"8701" NA NA NA
"8702" NA NA NA
"8703" NA NA NA
"8704" NA NA NA
"8705" NA NA NA
"8706" NA NA NA
"8707" NA NA NA
"8708" NA NA NA
"8709" NA NA NA
"8710" NA NA NA
"8711" NA NA NA
"8712" NA NA NA
"8713" NA NA NA
"8714" NA NA NA
"8715" NA NA NA
"8716" NA NA NA
"8717" NA NA NA
"8718" NA NA NA
"8719" NA NA NA
"8720" NA NA NA
"8721" NA NA NA
"8722" NA NA NA
"8723" NA NA NA
"8724" NA NA NA
"8725" NA NA NA
"8726" NA NA NA
"8727" NA NA NA
"8728" NA NA NA
"8729" NA NA NA
"8730" NA NA NA
"8731" NA NA NA
"8732" NA NA NA
"8733" NA NA NA
"8734" NA NA NA
"8735" NA NA NA
"8736" NA NA NA
"8737" NA NA NA
"8738" NA NA NA
"8739" NA NA NA
"8740" NA NA NA
"8741" NA NA NA
"8742" NA NA NA
"8743" NA NA NA
"8744" NA NA NA
"8745" NA NA NA
"8746" NA NA NA
"8747" NA NA NA
"8748" NA NA NA
"8749" NA NA NA
"8750" NA NA NA
"8751" NA NA NA
"8752" NA NA NA
"8753" NA NA NA
"8754" NA NA NA
"8755" NA NA NA
"8756" NA NA NA
"8757" NA NA NA
"8758" NA NA NA
"8759" NA NA NA
"8760" NA NA NA
"8761" NA NA NA
"8762" NA NA NA
"8763" NA NA NA
"8764" NA NA NA
"8765" NA NA NA
"8766" NA NA NA
"8767" NA NA NA
"8768" NA NA NA
"8769" NA NA NA
"8770" NA NA NA
"8771" NA NA NA
"8772" NA NA NA
"8773" NA NA NA
"8774" NA NA NA
"8775" NA NA NA
"8776" NA NA NA
"8777" NA NA NA
"8778" NA NA NA
"8779" NA NA NA
"8780" NA NA NA
"8781" NA NA NA
"8782" NA NA NA
"8783" NA NA NA
"8784" NA NA NA
"8785" NA NA NA
"8786" NA NA NA
"8787" NA NA NA
"8788" NA NA NA
"8789" NA NA NA
"8790" NA NA NA
"8791" NA NA NA
"8792" NA NA NA
"8793" NA NA NA
"8794" NA NA NA
"8795" NA NA NA
"8796" NA NA NA
"8797" NA NA NA
"8798" NA NA NA
"8799" NA NA NA
"8800" NA NA NA
"8801" NA NA NA
"8802" NA NA NA
"8803" NA NA NA
"8804" NA NA NA
"8805" NA NA NA
"8806" NA NA NA
"8807" NA NA NA
"8808" NA NA NA
"8809" NA NA NA
"8810" NA NA NA
"8811" NA NA NA
"8812" NA NA NA
"8813" NA NA NA
"8814" NA NA NA
"8815" NA NA NA
"8816" NA NA NA
"8817" NA NA NA
"8818" NA NA NA
"8819" NA NA NA
"8820" NA NA NA
"8821" NA NA NA
"8822" NA NA NA
"8823" NA NA NA
"8824" NA NA NA
"8825" NA NA NA
"8826" NA NA NA
"8827" NA NA NA
"8828" NA NA NA
"8829" NA NA NA
"8830" NA NA NA
"8831" NA NA NA
"8832" NA NA NA
"8833" NA NA NA
"8834" NA NA NA
"8835" NA NA NA
"8836" NA NA NA
"8837" NA NA NA
"8838" NA NA NA
"8839" NA NA NA
"8840" NA NA NA
"8841" NA NA NA
"8842" NA NA NA
"8843" NA NA NA
"8844" NA NA NA
"8845" NA NA NA
"8846" NA NA NA
"8847" NA NA NA
"8848" NA NA NA
"8849" NA NA NA
"8850" NA NA NA
"8851" NA NA NA
"8852" NA NA NA
"8853" NA NA NA
"8854" NA NA NA
"8855" NA NA NA
"8856" NA NA NA
"8857" NA NA NA
"8858" NA NA NA
"8859" NA NA NA
"8860" NA NA NA
"8861" NA NA NA
"8862" NA NA NA
"8863" NA NA NA
"8864" NA NA NA
"8865" NA NA NA
"8866" NA NA NA
"8867" NA NA NA
"8868" NA NA NA
"8869" NA NA NA
"8870" NA NA NA
"8871" NA NA NA
"8872" NA NA NA
"8873" NA NA NA
"8874" NA NA NA
"8875" NA NA NA
"8876" NA NA NA
"8877" NA NA NA
"8878" NA NA NA
"8879" NA NA NA
"8880" NA NA NA
"8881" NA NA NA
"8882" NA NA NA
"8883" NA NA NA
"8884" NA NA NA
"8885" NA NA NA
"8886" NA NA NA
"8887" NA NA NA
"8888" NA NA NA
"8889" NA NA NA
"8890" NA NA NA
"8891" NA NA NA
"8892" NA NA NA
"8893" NA NA NA
"8894" NA NA NA
"8895" NA NA NA
"8896" NA NA NA
"8897" NA NA NA
"8898" NA NA NA
"8899" NA NA NA
"8900" NA NA NA
"8901" NA NA NA
"8902" NA NA NA
"8903" NA NA NA
"8904" NA NA NA
"8905" NA NA NA
"8906" NA NA NA
"8907" NA NA NA
"8908" NA NA NA
"8909" NA NA NA
"8910" NA NA NA
"8911" NA NA NA
"8912" NA NA NA
"8913" NA NA NA
"8914" NA NA NA
"8915" NA NA NA
"8916" NA NA NA
"8917" NA NA NA
"8918" NA NA NA
"8919" NA NA NA
"8920" NA NA NA
"8921" NA NA NA
"8922" NA NA NA
"8923" NA NA NA
"8924" NA NA NA
"8925" NA NA NA
"8926" NA NA NA
"8927" NA NA NA
"8928" NA NA NA
"8929" NA NA NA
"8930" NA NA NA
"8931" NA NA NA
"8932" NA NA NA
"8933" NA NA NA
"8934" NA NA NA
"8935" NA NA NA
"8936" NA NA NA
"8937" NA NA NA
"8938" NA NA NA
"8939" NA NA NA
"8940" NA NA NA
"8941" NA NA NA
"8942" NA NA NA
"8943" NA NA NA
"8944" NA NA NA
"8945" NA NA NA
"8946" NA NA NA
"8947" NA NA NA
"8948" NA NA NA
"8949" NA NA NA
"8950" NA NA NA
"8951" NA NA NA
"8952" NA NA NA
"8953" NA NA NA
"8954" NA NA NA
"8955" NA NA NA
"8956" NA NA NA
"8957" NA NA NA
"8958" NA NA NA
"8959" NA NA NA
"8960" NA NA NA
"8961" NA NA NA
"8962" NA NA NA
"8963" NA NA NA
"8964" NA NA NA
"8965" NA NA NA
"8966" NA NA NA
"8967" NA NA NA
"8968" NA NA NA
"8969" NA NA NA
"8970" NA NA NA
"8971" NA NA NA
"8972" NA NA NA
"8973" NA NA NA
"8974" NA NA NA
"8975" NA NA NA
"8976" NA NA NA
"8977" NA NA NA
"8978" NA NA NA
"8979" NA NA NA
"8980" NA NA NA
"8981" NA NA NA
"8982" NA NA NA
"8983" NA NA NA
"8984" NA NA NA
"8985" NA NA NA
"8986" NA NA NA
"8987" NA NA NA
"8988" NA NA NA
"8989" NA NA NA
"8990" NA NA NA
"8991" NA NA NA
"8992" NA NA NA
"8993" NA NA NA
"8994" NA NA NA
"8995" NA NA NA
"8996" NA NA NA
"8997" NA NA NA
"8998" NA NA NA
"8999" NA NA NA
"9000" NA NA NA
"9001" NA NA NA
