# Supplementary material for: Adaptive switch to sexually dimorphic movements by partner-seeking termites
Source: Sci Adv. 2019 Jun 19;5(6):eaau6108. doi: 10.1126/sciadv.aau6108 (PMC6584256; doi:10.1126/sciadv.aau6108)
Supplement: Data file S1 [file aau6108_Data_file_S1.zip › Dataset/CfExperimetns/170630_173_F_04_set1_after-position_5FPS.txt]

"time" "x" "y"
"1" 0 65.8948523210032 9.74993710651604
"2" 0.2 67.4200490056703 8.70802407892287
"3" 0.4 67.1116803168333 8.05910648372056
"4" 0.6 67.1812758355902 7.92777401878544
"5" 0.8 67.2444253775756 8.11284131666695
"6" 1 67.2671537236303 8.73268460828416
"7" 1.2 67.4829140464023 9.31757131107452
"8" 1.4 67.3142706197601 9.87292790346341
"9" 1.6 67.4250759597324 10.4883417896846
"10" 1.8 67.4887394652036 11.0463336905788
"11" 2 67.4647429411539 11.7925528717838
"12" 2.2 67.576819797479 11.9280357922334
"13" 2.4 67.4344927775034 12.0837106969197
"14" 2.6 67.1511425756245 12.3071207597134
"15" 2.8 67.1533842747514 12.6658900851931
"16" 3 67.2685518908411 12.6968788371094
"17" 3.2 67.1996189957968 12.5521197575165
"18" 3.4 67.136717729069 12.5523431511579
"19" 3.6 67.0573810730134 12.5703742093523
"20" 3.8 67.0826245544856 12.321545606269
"21" 4 67.0543296631651 11.9263880309153
"22" 4.2 66.9196502560162 11.7297629678763
"23" 4.4 66.9182982619676 11.5746699363012
"24" 4.6 66.7772061687613 11.5930908552134
"25" 4.8 66.7253172066974 11.7922122167877
"26" 5 67.156191271919 12.4369443787134
"27" 5.2 67.3397046587766 12.4099894747685
"28" 5.4 67.866586115087 12.5597575222874
"29" 5.6 68.179031129155 12.5651718056765
"30" 5.8 68.5124293046012 12.9091254445924
"31" 6 68.4797739780094 13.1679749952253
"32" 6.2 68.5282327004371 13.1594077072823
"33" 6.4 68.7165874151254 12.9216890206247
"34" 6.6 68.5267257876724 12.1437220668341
"35" 6.8 68.418725966694 11.2036199982134
"36" 7 68.5289052222927 10.3888059684371
"37" 7.2 68.6987621704985 9.89290076792495
"38" 7.4 68.496620138094 9.52564972263841
"39" 7.6 68.4443419906909 9.15406984784358
"40" 7.8 68.402498014319 9.14417010941299
"41" 8 68.5522944977805 9.42686726382239
"42" 8.2 68.7133257175017 9.94907444922303
"43" 8.4 68.9674061942919 10.7852019829229
"44" 8.6 69.5323143742649 11.3746713881121
"45" 8.8 69.6157169670977 11.6490988324369
"46" 9 69.0630711345248 11.4804497740222
"47" 9.2 69.4300381476806 11.7153184113996
"48" 9.4 69.5197679475311 11.7612714525543
"49" 9.6 69.7794151855311 11.9068312677967
"50" 9.8 69.7250761328815 12.0028466526822
"51" 10 69.4033962382222 11.9207907967215
"52" 10.2 69.7174441750814 12.2881613698099
"53" 10.4 69.5784731262316 12.4920879062013
"54" 10.6 69.5994956023465 12.5444359531607
"55" 10.8 69.6439363710065 12.6050195997402
"56" 11 69.7456264837863 12.6404762673793
"57" 11.2 69.7692522254578 12.646104653769
"58" 11.4 69.7621053696644 12.674757644427
"59" 11.6 69.8317169627743 12.7475937527491
"60" 11.8 69.9346616687435 12.7780375663691
"61" 12 70.0726613290217 12.7886962112742
"62" 12.2 70.0541429449301 12.7831406960467
"63" 12.4 70.116169785119 12.8376272755361
"64" 12.6 69.9640213568704 12.8770707132204
"65" 12.8 69.986346166119 12.9664392819206
"66" 13 69.9753610906651 13.2408521732903
"67" 13.2 69.9996858407318 13.4162789725001
"68" 13.4 70.1082361195134 13.7532116269079
"69" 13.6 70.0656438361028 13.978161261031
"70" 13.8 70.1771304409972 14.3049933660199
"71" 14 70.3744135245352 14.2518434848688
"72" 14.2 70.7186432878057 14.7166126619059
"73" 14.4 70.6004683290407 15.171989360733
"74" 14.6 70.5580177573707 15.5348045286444
"75" 14.8 70.9967699939969 15.7667001660312
"76" 15 71.591498706678 15.8714448634121
"77" 15.2 71.7620799596605 15.9556394180732
"78" 15.4 71.653589490124 16.3608082529804
"79" 15.6 71.3424859879561 16.9672716851006
"80" 15.8 71.3806070674138 17.89513222236
"81" 16 71.518264870319 18.7575237781044
"82" 16.2 71.2775010678099 19.0585390550725
"83" 16.4 70.9024348827549 19.1935979855147
"84" 16.6 71.1082955471611 19.1314017847792
"85" 16.8 70.8793960083979 19.8385988672266
"86" 17 70.6497103927614 19.9589593300209
"87" 17.2 70.2671328252659 19.8590066322068
"88" 17.4 69.6481332552414 20.0070043693686
"89" 17.6 69.4198227528621 20.4300503002479
"90" 17.8 69.5541230483793 21.0411166448513
"91" 18 69.0290380886233 21.5525380093243
"92" 18.2 68.8461561209885 22.5448420188982
"93" 18.4 68.8691915412414 22.9246782894806
"94" 18.6 68.3542165031206 23.4486159299675
"95" 18.8 68.1333514871239 24.1756910015854
"96" 19 67.9560314221482 25.0401263183415
"97" 19.2 68.3233867464908 25.9457004838775
"98" 19.4 68.7245014787678 26.0886134798177
"99" 19.6 69.1540550586862 26.4051543854947
"100" 19.8 69.1876218054142 26.6356299472015
"101" 20 69.2331663265143 27.0623864566822
"102" 20.2 69.0231182417336 27.782254466
"103" 20.4 69.0421168201239 28.4567039988537
"104" 20.6 69.3305340407643 29.5422204289868
"105" 20.8 69.817056166943 30.5844687842474
"106" 21 70.497474317698 31.2519464516892
"107" 21.2 71.6124916905609 31.924097769415
"108" 21.4 72.5193266824518 32.7462267760259
"109" 21.6 73.0852057601097 33.5763054097192
"110" 21.8 73.2404563161158 34.3406230968697
"111" 22 72.9463246793189 34.9041580620825
"112" 22.2 72.7732265206523 35.4881265753865
"113" 22.4 72.2620903595075 36.4218579889634
"114" 22.6 72.142654656938 37.5129945962729
"115" 22.8 71.8057314552475 38.4928538158682
"116" 23 71.323529441819 39.7261781963682
"117" 23.2 70.6698826159236 40.1580609776262
"118" 23.4 70.6002264216761 40.9224101142967
"119" 23.6 71.0179962695172 41.3976839378772
"120" 23.8 72.0667696605939 42.5040945391134
"121" 24 72.5282486181325 43.0758685627939
"122" 24.2 73.1878817409009 43.5281049371765
"123" 24.4 73.7494707968613 44.2178763299295
"124" 24.6 74.7565265926335 44.5661961518747
"125" 24.8 75.8599072106468 45.3796876999634
"126" 25 76.6044902147003 46.4853888617854
"127" 25.2 77.4521541875385 47.6072710162195
"128" 25.4 77.4102598864728 48.8732745753608
"129" 25.6 77.3239285798049 49.7494051189214
"130" 25.8 76.5779085929529 50.4984475348205
"131" 26 76.1749816387972 51.1455497351156
"132" 26.2 75.7110033135016 52.0565728701851
"133" 26.4 75.1184156493105 52.7452689073458
"134" 26.6 73.9401844852769 53.3965689119088
"135" 26.8 73.3608874962938 53.9987759513037
"136" 27 73.2538016716874 54.7372375010424
"137" 27.2 73.1808799573442 55.3897432977323
"138" 27.4 72.4127276012258 56.3805891099719
"139" 27.6 71.8875906829914 57.3021964345065
"140" 27.8 71.3747756072137 58.1229008281213
"141" 28 70.4971311948232 58.7869764873626
"142" 28.2 70.287140890141 59.6514841886753
"143" 28.4 70.5428644054429 60.6397073403838
"144" 28.6 71.2113090253953 61.0674417959041
"145" 28.8 71.95474083075 61.9120540781358
"146" 29 72.4281493724483 62.8353686098169
"147" 29.2 72.6310387474618 63.4518309484366
"148" 29.4 73.4085415297241 64.191801594541
"149" 29.6 74.0955459327277 64.9023377449764
"150" 29.8 75.0333211763526 65.8269076924634
"151" 30 74.9776824824954 66.5534835769508
"152" 30.2 74.6691191909136 67.2865462195985
"153" 30.4 74.6135332601611 68.1978969447266
"154" 30.6 74.8580636352128 69.0150540882599
"155" 30.8 75.7487241791121 69.2482077207651
"156" 31 77.1787946987512 69.3453478073956
"157" 31.2 78.7333775262681 69.9460570953109
"158" 31.4 80.755215362169 70.7017845859134
"159" 31.6 82.2089098349207 71.5336459276583
"160" 31.8 83.4992822991796 72.7416115962503
"161" 32 84.208523627569 73.9960589180384
"162" 32.2 85.5046658882302 75.5102839193263
"163" 32.4 86.234031731207 77.1745305820154
"164" 32.6 86.271044026198 78.3496521026166
"165" 32.8 86.449019644271 79.5954814291274
"166" 33 86.5904703932458 80.3544873015366
"167" 33.2 86.710769187327 80.9063398251811
"168" 33.4 86.678896836655 81.814367133906
"169" 33.6 86.2414899447835 82.9574920011406
"170" 33.8 86.7267825977616 83.7457594985372
"171" 34 88.0293758473898 84.481641732865
"172" 34.2 89.162852575847 84.4093412216474
"173" 34.4 90.6055032930507 84.3251901850976
"174" 34.6 91.783731796219 84.0444070286384
"175" 34.8 93.5584845156305 83.9532644633323
"176" 35 95.4594568898727 84.2768825050585
"177" 35.2 97.2371280113278 84.3181567880829
"178" 35.4 99.1001880621724 83.809717262222
"179" 35.6 99.6474617664052 84.1622555379548
"180" 35.8 99.8638218187596 84.689839453099
"181" 36 99.658380964345 86.0522986316286
"182" 36.2 98.7329433491206 87.1608981073064
"183" 36.4 97.3723563689103 88.0843204942373
"184" 36.6 96.045192089894 88.5752513317384
"185" 36.8 94.546138398487 88.8056882554634
"186" 37 93.302668138519 89.4807710742634
"187" 37.2 91.9638484306467 90.0591952994214
"188" 37.4 90.6332472487951 91.1116030119872
"189" 37.6 90.4125107313358 91.9836395340096
"190" 37.8 90.219411735008 92.2552872746063
"191" 38 90.3293743823446 92.2110616461557
"192" 38.2 90.3793065434985 92.1511430527711
"193" 38.4 90.534179463344 92.2168038446884
"194" 38.6 90.7267057084114 92.6774867750516
"195" 38.8 90.5150416712328 93.0395050716444
"196" 39 90.3120040426462 93.8050778016816
"197" 39.2 90.894440006069 94.2269834881688
"198" 39.4 91.4031180646274 94.0435252949307
"199" 39.6 91.3219306372047 94.0060515079777
"200" 39.8 90.7493069980359 93.9129004368785
"201" 40 89.3935075052718 93.6189601674445
"202" 40.2 88.3592732239301 93.428851576519
"203" 40.4 87.071134426519 92.9006961233491
"204" 40.6 85.6811723898236 92.5548002434073
"205" 40.8 84.6846485991927 92.9461794051236
"206" 41 83.8442962520412 93.7101360843523
"207" 41.2 83.8894759601208 94.8682063125389
"208" 41.4 83.8444911824 95.8828298641931
"209" 41.6 84.1616428762634 97.4173216491301
"210" 41.8 84.4248963259023 98.8381690348523
"211" 42 85.2883066125209 100.014210130473
"212" 42.2 85.539215722319 99.7180846747412
"213" 42.4 85.5428899756869 99.6300386773691
"214" 42.6 85.4972139632307 99.9056076799634
"215" 42.8 85.7281669301705 100.108055402661
"216" 43 86.7797525260967 100.212135669269
"217" 43.2 87.8062300503284 100.056252068048
"218" 43.4 88.876446398966 99.8903343130222
"219" 43.6 89.0166340883904 99.7352141800259
"220" 43.8 89.4163805600217 99.700346012085
"221" 44 89.9362325004124 99.6853928496036
"222" 44.2 90.4502577667761 99.1173928503206
"223" 44.4 90.3649451028619 99.0357894326634
"224" 44.6 90.5737518462915 99.2535119790231
"225" 44.8 90.8078909267356 99.3430386642967
"226" 45 89.9968867128917 99.0877188802634
"227" 45.2 88.876446398966 98.8937471201105
"228" 45.4 87.2521312390277 98.9092429147255
"229" 45.6 85.513250998519 98.7613052096348
"230" 45.8 84.1607943558778 98.4660928457575
"231" 46 82.4605413288904 98.1752443010063
"232" 46.2 80.5365949086199 98.3118021826285
"233" 46.4 78.9706399225305 98.6061231859346
"234" 46.6 77.230504106319 98.6837383246693
"235" 46.8 75.6058542456904 99.2768904393777
"236" 47 74.2084987529301 100.363596558102
"237" 47.2 73.0938515190917 101.304162121009
"238" 47.4 71.9498406848325 102.454711982761
"239" 47.6 71.0061828175967 103.028586959241
"240" 47.8 69.4650350125422 103.511049060056
"241" 48 68.0241548960904 103.972796200921
"242" 48.2 66.4055052867601 104.365430826787
"243" 48.4 64.8527493462333 105.293287868463
"244" 48.6 63.581877595602 106.725021930831
"245" 48.8 63.778004246251 108.105292664473
"246" 49 63.9572873675978 107.97963813854
"247" 49.2 63.6395939922565 107.540859272401
"248" 49.4 62.7571376123493 106.292536329857
"249" 49.6 61.9618799475084 105.036373759284
"250" 49.8 61.228444828379 104.014525221313
"251" 50 59.9825090106047 102.329600109006
"252" 50.2 58.137693985117 101.268755679463
"253" 50.4 56.4118443150134 100.298684748602
"254" 50.6 55.1063957017356 99.4548312251023
"255" 50.8 53.8064406631975 98.4951407912952
"256" 51 54.0477149991761 97.804319675292
"257" 51.2 54.8003330300609 97.9226565962054
"258" 51.4 55.0661959319927 97.8332127514003
"259" 51.6 55.3611253784099 97.507804777524
"260" 51.8 55.6107028945025 96.7201648449588
"261" 52 55.9934166497051 96.5064140121862
"262" 52.2 56.3845401411761 95.8042411042083
"263" 52.4 56.6843408702122 95.60441253591
"264" 52.6 57.4748445457998 95.3106005497807
"265" 52.8 58.1634183812255 94.4075167500709
"266" 53 59.1932825683462 94.0423009600361
"267" 53.2 60.31293819553 94.1618058209955
"268" 53.4 61.3228642118423 94.2291609370522
"269" 53.6 62.5534803225868 94.4982221207223
"270" 53.8 63.9358637714271 94.4267000835175
"271" 54 64.1692773910386 93.8724493110148
"272" 54.2 64.7199119646493 92.8047193764455
"273" 54.4 64.929418445475 92.0893920865001
"274" 54.6 65.8290784264778 91.3317889541363
"275" 54.8 66.8734642794301 91.0487518948523
"276" 55 67.2078710587132 90.4384699251942
"277" 55.2 67.3750368010904 89.443678611692
"278" 55.4 68.4963883102029 87.6824821232223
"279" 55.6 69.8197391884023 86.0000556004079
"280" 55.8 70.1740734169561 84.9213196197201
"281" 56 70.6155660615713 84.8454612235382
"282" 56.2 70.8180041375311 84.9699904213725
"283" 56.4 71.0052119144632 84.9034898612903
"284" 56.6 71.3272743539055 84.8960000371172
"285" 56.8 71.4838997947013 85.0255299375222
"286" 57 72.4159024645476 85.1446621996634
"287" 57.2 73.3380932994871 85.1763713313838
"288" 57.4 74.3446084289153 86.0293684766652
"289" 57.6 74.7593397411798 86.7025456276634
"290" 57.8 75.6537372428281 87.0495287548089
"291" 58 76.338413366585 87.7766276424726
"292" 58.2 76.7028723336859 89.0986846799955
"293" 58.4 76.5267872930479 90.1852158704447
"294" 58.6 76.711209630319 91.1635658762202
"295" 58.8 77.3676075544218 91.3536284414447
"296" 59 78.0649159120735 91.146054041618
"297" 59.2 78.8526926913937 90.6656845912297
"298" 59.4 80.5681513293371 91.3266268934998
"299" 59.6 82.3008376705967 91.8168749739356
"300" 59.8 83.9368213392333 91.2649185239491
"301" 60 84.5388101876719 90.0542860029046
"302" 60.2 86.019684443104 88.7874886827064
"303" 60.4 88.0429569458904 87.6224386994349
"304" 60.6 90.1129133085048 86.1138587039855
"305" 60.8 91.251454958319 85.4022041897877
"306" 61 91.3321561268865 84.7495773483283
"307" 61.2 91.2514549583189 83.7972296908845
"308" 61.4 91.2776578905942 83.3781081473625
"309" 61.6 91.4395172101414 83.7680465163232
"310" 61.8 91.5263755632601 84.6131490301105
"311" 62 91.9057145827843 85.4585525735228
"312" 62.2 92.305816873375 86.2977871295475
"313" 62.4 92.8058296398595 87.5706095017337
"314" 62.6 93.9692578233657 88.8530071446316
"315" 62.8 94.3554196671371 89.9882634030816
"316" 63 93.7663239206618 90.3376069596634
"317" 63.2 93.7070809592152 89.8455019585861
"318" 63.4 93.770033166919 88.898419411892
"319" 63.6 94.655858792484 87.8565893709294
"320" 63.8 95.2724465031644 86.3661844329816
"321" 64 95.1922691126367 85.333209773426
"322" 64.2 94.8041282244151 84.9109796854634
"323" 64.4 94.5587437869031 84.5600702994535
"324" 64.6 94.2334641462584 83.6284796917058
"325" 64.8 94.0377637623284 82.0450620584823
"326" 65 93.5001429644841 79.8264197816928
"327" 65.2 93.7496824374541 77.9882229209499
"328" 65.4 92.8012962152305 76.3598540552245
"329" 65.6 92.2923017123885 75.1572747449417
"330" 65.8 92.3464889620581 73.4876301144982
"331" 66 91.6775427334985 72.2947869672583
"332" 66.2 90.7659800805459 70.5627423990096
"333" 66.4 89.7847699403603 68.5886101330089
"334" 66.6 88.6386182565963 67.2342393606147
"335" 66.8 87.3417254737239 65.6402191824965
"336" 67 86.3278137385586 63.8344906636783
"337" 67.2 84.955009436819 62.2610146820618
"338" 67.4 83.0409026640019 61.5648932735854
"339" 67.6 80.865565438319 61.3594478621693
"340" 67.8 79.4841089797292 61.2564505415147
"341" 68 77.8236637448534 61.8885515264203
"342" 68.2 77.4280617874059 63.0227175220634
"343" 68.4 76.0380905301257 63.7715488840937
"344" 68.6 75.8190883510369 64.678467985925
"345" 68.8 74.9805947770393 65.4605410388448
"346" 69 74.0932788008975 66.8150692883229
"347" 69.2 73.7405397602601 68.3699232881693
"348" 69.4 73.0410320735075 70.1525881124224
"349" 69.6 72.391216791181 72.0752289414031
"350" 69.8 71.8564895619242 73.2576016747003
"351" 70 71.6928552544914 73.9822931377479
"352" 70.2 71.8691395162649 75.0619283737607
"353" 70.4 72.3149098050917 76.0983163847998
"354" 70.6 72.5902030088511 77.5610571822616
"355" 70.8 72.9813206113972 78.7844337696982
"356" 71 73.939299927346 79.8513672909229
"357" 71.2 74.5101091809099 80.825076331118
"358" 71.4 75.3279979806099 82.2979842994089
"359" 71.6 76.0597094505667 82.6313245775185
"360" 71.8 76.8665343173368 83.1722705024277
"361" 72 77.5196567122735 83.558453618427
"362" 72.2 77.8033954892456 83.5138869782432
"363" 72.4 78.1149275107565 83.7773412981241
"364" 72.6 78.6321396388853 84.3147101433307
"365" 72.8 79.3424561939797 84.4589152978741
"366" 73 80.1849014172068 84.5979470340428
"367" 73.2 81.4285278588917 85.2083937944452
"368" 73.4 81.9018965882494 86.0997124750895
"369" 73.6 83.0354744987475 86.4097470012402
"370" 73.8 83.7461800787718 86.3071959652747
"371" 74 84.426976832617 85.8359729708384
"372" 74.2 85.1754646388944 86.0389754694162
"373" 74.4 86.831550838728 85.7076246202361
"374" 74.6 88.2546930864023 85.1381710187134
"375" 74.8 89.5529292764023 85.2463573678801
"376" 75 91.1132940426859 85.2504267626652
"377" 75.2 93.0873677296641 85.3142371214723
"378" 75.4 94.7390467425228 84.8769482513566
"379" 75.6 96.5645168985152 84.6379860941083
"380" 75.8 99.0635019034658 84.3571449805551
"381" 76 99.988233642373 83.7250233821661
"382" 76.2 100.385558940989 84.1820617512616
"383" 76.4 100.189036948924 85.0003078636744
"384" 76.6 100.48781534281 85.2473408801452
"385" 76.8 100.664847550537 85.583702074827
"386" 77 100.864198461596 85.8116310422759
"387" 77.2 100.97547584931 85.9715922871152
"388" 77.4 101.111095165587 86.3367212155527
"389" 77.6 101.545772461346 86.8965855724902
"390" 77.8 101.96811248151 87.6372756844634
"391" 78 101.876127206123 88.6492044289902
"392" 78.2 102.105636818283 89.9706234080973
"393" 78.4 102.641159246658 90.7008812649723
"394" 78.6 103.114088144444 90.7530425404634
"395" 78.8 103.493126746346 91.2816101321063
"396" 79 103.413146123926 92.338745315392
"397" 79.2 103.285383197291 92.9961061798523
"398" 79.4 103.366359040455 94.1095731989725
"399" 79.6 103.881926522608 93.9371376169897
"400" 79.8 104.585707194029 93.2538554117265
"401" 80 104.900478685616 92.6758356002472
"402" 80.2 104.602043850392 91.9816460620907
"403" 80.4 104.439575046923 91.2270212249257
"404" 80.6 104.720655429569 90.5894647805234
"405" 80.8 105.11831609431 89.9850205701176
"406" 81 105.849938919141 89.6974673205569
"407" 81.2 106.214875352098 90.3148878263384
"408" 81.4 106.035574561263 91.3609082705475
"409" 81.6 105.462420379946 92.555230415127
"410" 81.8 104.370852900597 93.9337212059634
"411" 82 102.992605996291 95.5140507736971
"412" 82.2 101.623998124964 97.0064157397718
"413" 82.4 100.36822760473 98.3786635256503
"414" 82.6 98.3808342596648 99.634434045884
"415" 82.8 96.872466786373 101.623139071869
"416" 83 95.1166581603644 103.733044011027
"417" 83.2 93.2781458993745 104.954303974408
"418" 83.4 91.4230075977118 106.091934953204
"419" 83.6 90.2093572598595 107.52485061668
"420" 83.8 89.0877279749856 109.415187771713
"421" 84 87.2542540575295 110.735630633384
"422" 84.2 85.1133457198049 110.535978127333
"423" 84.4 83.5422229947601 109.53164719464
"424" 84.6 82.9678704943835 108.48024832198
"425" 84.8 82.6262982710065 107.459719510526
"426" 85 81.7038550924333 105.868221038321
"427" 85.2 80.3167655943644 104.706721153527
"428" 85.4 78.5728313367341 104.825432939614
"429" 85.6 77.8693391423883 105.711037137523
"430" 85.8 77.520010776689 105.883985334913
"431" 86 77.6237933050543 105.610210232493
"432" 86.2 77.9863930281601 106.335516735015
"433" 86.4 77.9733837039301 107.619294375547
"434" 86.6 77.717640438163 109.351169243996
"435" 86.8 77.3497057928553 110.591271738382
"436" 87 77.4840848200666 110.707054111248
"437" 87.2 76.6238737411735 110.697491063018
"438" 87.4 74.8770043710529 111.473606758289
"439" 87.6 72.7123972148944 111.953484473388
"440" 87.8 69.8721993614888 111.655869950586
"441" 88 66.9202399954452 111.879000579871
"442" 88.2 64.4484415042047 112.886114956835
"443" 88.4 62.3639764084429 114.752029950118
"444" 88.6 61.781493445319 116.302330759663
"445" 88.8 62.5533538710099 116.358981066136
"446" 89 63.423586788346 117.110745943923
"447" 89.2 64.6399951480713 118.319718336381
"448" 89.4 65.4867297065081 118.29670224722
"449" 89.6 65.9891696682654 118.141189591642
"450" 89.8 65.4130460308595 117.500216800923
"451" 90 64.8861325625475 116.205890356978
"452" 90.2 64.100119014562 115.093151145688
"453" 90.4 62.7378179258734 113.909205870018
"454" 90.6 60.7567691516588 112.824318193949
"455" 90.8 58.5848930152246 111.490528549029
"456" 91 56.371743241589 110.884791138793
"457" 91.2 53.758393791119 111.036684773023
"458" 91.4 51.590339353819 112.361038420493
"459" 91.6 49.3992595954133 113.952278305539
"460" 91.8 47.7465076074811 116.226541836139
"461" 92 47.1469422808756 117.971911490048
"462" 92.2 47.3748530067753 117.112278891405
"463" 92.4 47.127652450694 117.174467285874
"464" 92.6 47.0421012066199 117.872314253124
"465" 92.8 47.1285710140359 118.052745064143
"466" 93 47.5513823182634 118.791338032825
"467" 93.2 47.5437616446114 119.030096460011
"468" 93.4 47.1161453571917 118.295713418672
"469" 93.6 46.4177954482333 116.955158100921
"470" 93.8 45.2006224943966 115.781271690784
"471" 94 44.3310353247356 114.52158345238
"472" 94.2 42.5044725873832 113.163695890041
"473" 94.4 40.0419383364099 111.749062376918
"474" 94.6 37.6807509639887 110.726823188445
"475" 94.8 36.5920021130618 110.957306903121
"476" 95 36.0869431226973 111.591487763193
"477" 95.2 35.1638332085837 111.230809266846
"478" 95.4 33.8997479815806 110.707054111248
"479" 95.6 32.2067202032181 109.72992071961
"480" 95.8 30.5130579443373 108.700860106619
"481" 96 29.6538219961869 107.283508442756
"482" 96.2 28.82599959006 105.68855442274
"483" 96.4 27.0814947097475 104.926072489006
"484" 96.6 25.258665120523 104.984625590637
"485" 96.8 24.0282997181788 106.088002545519
"486" 97 23.9752471583013 107.052225573676
"487" 97.2 23.8402585673103 107.967654419863
"488" 97.4 24.3117109960086 108.56126172605
"489" 97.6 24.5115885529406 108.272213612544
"490" 97.8 24.992576530897 108.26493859695
"491" 98 25.9210552849078 108.512185636753
"492" 98.2 26.6459283652801 108.657358151094
"493" 98.4 27.2196997986555 108.893396687656
"494" 98.6 27.0785481122535 108.770619569903
"495" 98.8 26.8238524697244 108.030110106842
"496" 99 26.7402440540904 107.214677429663
"497" 99.2 26.709642772469 105.868406500633
"498" 99.4 26.5942994802036 104.433206392588
"499" 99.6 26.5202183102008 102.851423616545
"500" 99.8 26.209821839319 101.275773172382
"501" 100 25.5066105697356 100.406871097769
"502" 100.2 25.3360090191267 99.8007501415403
"503" 100.4 25.5565158856416 98.8062947771408
"504" 100.6 25.5871726375131 97.2681715366867
"505" 100.8 26.2488949673675 95.872882738308
"506" 101 27.118587172319 94.3959719705846
"507" 101.2 27.9770982011899 93.6217257344957
"508" 101.4 28.7718512183598 92.7441129420654
"509" 101.6 29.7583340919857 92.6531882367362
"510" 101.8 30.8245830590303 91.9575915827314
"511" 102 31.9710761151455 90.9279070068715
"512" 102.2 32.9470638346329 90.1960086403355
"513" 102.4 34.0076146966738 89.7814593273021
"514" 102.6 35.6463761453815 89.3371536957446
"515" 102.8 37.5006583505837 88.6796829781987
"516" 103 38.343137271059 88.0423253757434
"517" 103.2 39.4655623216363 88.2027574095307
"518" 103.4 40.1292274843784 88.3275260151862
"519" 103.6 40.9861101109553 87.8379121865543
"520" 103.8 42.218072705242 87.6222960361172
"521" 104 43.3054728923292 88.2135335851267
"522" 104.2 44.6704955108944 88.4198916518313
"523" 104.4 45.6910013727896 88.8744184066987
"524" 104.6 46.4648030113767 90.0789583648865
"525" 104.8 47.7823820806274 91.2626305776597
"526" 105 49.3289522606973 92.4828545449769
"527" 105.2 50.7771714129917 93.9148377704725
"528" 105.4 51.5035987942216 94.5615849916581
"529" 105.6 52.2033953324301 94.9110045601023
"530" 105.8 53.2322262999954 94.8921249815222
"531" 106 54.9894128924031 95.2119378659307
"532" 106.2 55.7428405386904 95.4712037795491
"533" 106.4 55.9094712936267 95.0297321432903
"534" 106.6 56.9740854932584 94.2700824006452
"535" 106.8 58.665726589319 93.8884796417665
"536" 107 60.2037390552271 93.8926545509736
"537" 107.2 61.7020867657364 93.9822475101527
"538" 107.4 62.4227434421978 94.4313784121301
"539" 107.6 62.762660411992 94.9211296927807
"540" 107.8 63.4880839278099 96.1206590787543
"541" 108 64.274106930119 97.5224169597491
"542" 108.2 65.0799324731862 98.2219217185076
"543" 108.4 66.0399530987435 98.6820813084446
"544" 108.6 67.3650892770371 99.2435072230634
"545" 108.8 68.2654619720412 100.14361764813
"546" 109 69.2990158360926 100.431025911577
"547" 109.2 70.2674642334151 100.441130108338
"548" 109.4 71.2660361248333 100.230166727463
"549" 109.6 71.915448021517 100.524519289354
"550" 109.8 72.8719596936782 100.822565765619
"551" 110 74.2742348393761 100.660439293292
"552" 110.2 76.0954747516333 100.011321198292
"553" 110.4 77.7926761078603 99.1534644194267
"554" 110.6 79.3802305032896 98.5959164647575
"555" 110.8 81.155831454385 98.0354127156898
"556" 111 82.5557219875643 96.8229091042747
"557" 111.2 84.117647094269 96.1822662870434
"558" 111.4 85.7018103519403 96.0770713429488
"559" 111.6 87.7224994687709 95.5240605387134
"560" 111.8 89.5176423270012 94.7860678634167
"561" 112 91.6157173456102 93.9973725919779
"562" 112.2 92.9706343978038 94.2543462044028
"563" 112.4 93.7817672247901 93.6403697591846
"564" 112.6 95.040057685867 92.8427034847519
"565" 112.8 96.2162248728038 92.6217158442513
"566" 113 98.0720939603095 91.9949401788219
"567" 113.2 98.4468678038378 91.013914529586
"568" 113.4 98.2080413349227 89.1437195653125
"569" 113.6 98.2419575198574 87.3301928933673
"570" 113.8 98.1823215613473 85.1571546611143
"571" 114 97.7597824240359 82.9709739071993
"572" 114.2 97.2336813665756 80.4131082838262
"573" 114.4 96.5605576932137 78.0884068659108
"574" 114.6 96.288611375519 76.0920048017417
"575" 114.8 96.253141708185 74.377879454633
"576" 115 96.0414988317672 72.6594352269031
"577" 115.2 96.1657266051207 71.1015517989031
"578" 115.4 97.0138781142686 69.0866805796231
"579" 115.6 97.2662492385986 66.8533944426922
"580" 115.8 97.9433715881173 64.8646855751693
"581" 116 99.0482008510045 63.4492509283586
"582" 116.2 100.266495077692 63.1831267055397
"583" 116.4 101.556204716444 63.4576266457134
"584" 116.6 101.884116646666 63.7411464086948
"585" 116.8 102.279804951832 63.9694312975403
"586" 117 103.335300758398 64.3168540188318
"587" 117.2 103.691220707114 64.848237333848
"588" 117.4 104.262548314983 64.8947315429224
"589" 117.6 105.04221435142 65.1330604514214
"590" 117.8 105.685480961683 64.623088679918
"591" 118 106.687827921894 64.3482970937643
"592" 118.2 107.938699296336 63.6471800390012
"593" 118.4 108.559840261691 62.3377638165295
"594" 118.6 108.577673271472 60.8957040998021
"595" 118.8 108.811695620106 60.4285862237175
"596" 119 108.969651564865 60.4594101674214
"597" 119.2 109.01066027537 61.3729589175403
"598" 119.4 109.481600905655 62.7144983438513
"599" 119.6 109.952547275269 64.4702508739134
"600" 119.8 109.734690367517 65.1059037919014
"601" 120 109.748593278865 65.1919720096231
"602" 120.2 109.673317398941 65.5028941223542
"603" 120.4 108.804274009268 65.8801686643609
"604" 120.6 107.557301504719 66.0833093399884
"605" 120.8 106.388187184427 65.6093654119769
"606" 121 105.1355646984 65.3848056385715
"607" 121.2 104.314518026887 64.6339338962472
"608" 121.4 103.131980502191 63.5167130364121
"609" 121.6 102.403975331897 62.6507057034806
"610" 121.8 101.548880596346 60.77412648572
"611" 122 100.91341277237 58.9319532833702
"612" 122.2 99.991830107494 56.8917971147884
"613" 122.4 99.9100302255223 54.7797978756922
"614" 122.6 100.458462260625 53.8977922498344
"615" 122.8 100.959016069044 53.2080519256634
"616" 123 101.293631126376 52.0166541893323
"617" 123.2 101.670847347738 50.7506164537537
"618" 123.4 102.679049197175 49.7402034149354
"619" 123.6 104.008171044343 48.1461672000824
"620" 123.8 104.969137836335 46.0760615922794
"621" 124 105.364232272539 44.2666876492683
"622" 124.2 105.575691239579 42.2459200900685
"623" 124.4 105.28239224255 41.2569555940275
"624" 124.6 104.726288272542 40.1411437349428
"625" 124.8 104.895299107509 39.5314427678682
"626" 125 105.405320467867 38.6072222421301
"627" 125.2 105.38639728066 39.0895750379268
"628" 125.4 105.175570160081 39.627011599029
"629" 125.6 104.36140213906 39.9203806871875
"630" 125.8 103.769070121395 39.8763663046231
"631" 126 103.032398282488 40.0030095130736
"632" 126.2 102.111530747717 40.1020275275651
"633" 126.4 101.137204306762 39.3173503438733
"634" 126.6 99.8437286895032 38.4204584393581
"635" 126.8 97.6564598853621 38.1341867568082
"636" 127 95.610282966244 37.4799204838134
"637" 127.2 93.7347477730369 36.7430882257198
"638" 127.4 91.5558689614914 36.39499792986
"639" 127.6 89.5671643223453 36.2920343699634
"640" 127.8 87.72831053925 36.975846707972
"641" 128 85.7037335843276 37.6339181560065
"642" 128.2 83.8548374860626 38.064626090925
"643" 128.4 82.1371711423703 38.0180227405147
"644" 128.6 80.5048260379829 38.4809457165454
"645" 128.8 79.6153312587055 39.4443482111441
"646" 129 79.2422247234282 40.174196959976
"647" 129.2 79.6151590026874 40.6513748395424
"648" 129.4 79.7689970059889 40.5075207170071
"649" 129.6 79.2505119762639 40.8400296832799
"650" 129.8 79.4860378233377 41.2756840432578
"651" 130 79.4822723944914 42.7037543117824
"652" 130.2 78.934439105694 44.5812724431134
"653" 130.4 78.2178181835879 46.2911804199172
"654" 130.6 77.2523232019492 47.5054130917407
"655" 130.8 76.2429932994993 49.3127048788487
"656" 131 76.172441611469 50.7868414313134
"657" 131.2 76.5984680664505 52.721554995516
"658" 131.4 77.2915975740837 54.1722377615642
"659" 131.6 77.7697714467805 55.3944148220532
"660" 131.8 78.6522310558556 56.8817437003903
"661" 132 79.4470049185141 58.734105093439
"662" 132.2 80.5637255241439 59.4623047709884
"663" 132.4 82.4139495771239 60.3774821241951
"664" 132.6 84.2061488052702 61.4920653897561
"665" 132.8 85.766407055569 63.0486822458634
"666" 133 87.415167016869 64.8370025975884
"667" 133.2 88.7879726270507 66.0010613277073
"668" 133.4 90.2856938901483 67.5431126070488
"669" 133.6 91.381278577319 69.2437780681609
"670" 133.8 91.9357794584715 71.4181249107515
"671" 134 92.7380418086714 72.8661145751274
"672" 134.2 94.162749614394 73.0710656326634
"673" 134.4 95.7886240018318 72.9106169548224
"674" 134.6 97.1276240183105 72.943002333921
"675" 134.8 97.768600632119 73.1591199133765
"676" 135 98.1332556469031 73.7197241750298
"677" 135.2 98.9035380220215 73.9864830849841
"678" 135.4 99.344509157633 74.9102693325791
"679" 135.6 100.342353878794 76.2257795743634
"680" 135.8 101.86651138838 76.2715000662721
"681" 136 102.536123379088 75.713475600925
"682" 136.2 102.546109811319 75.2117887817529
"683" 136.4 102.935580668319 74.4601783559634
"684" 136.6 103.437641920558 74.160894703313
"685" 136.8 103.191899095575 74.6682290274378
"686" 137 102.497985538759 75.4629538958255
"687" 137.2 101.73442996731 76.8811066250547
"688" 137.4 100.739201077783 78.3678692878634
"689" 137.6 99.0397529291896 80.0862415690065
"690" 137.8 97.4773441651451 81.4633159252373
"691" 138 95.9353544753979 83.3325977913055
"692" 138.2 94.8396355390134 85.6105847434079
"693" 138.4 94.3078738742047 88.0341650339777
"694" 138.6 94.1264809286005 90.6660733199682
"695" 138.8 93.8145441220047 92.9526255709491
"696" 139 93.426945894183 91.9441427342013
"697" 139.2 91.459172748719 92.0698249617491
"698" 139.4 89.5264718226952 91.5936826080476
"699" 139.6 87.1742584710454 91.3923626264823
"700" 139.8 84.573028403992 91.932689847723
"701" 140 82.0411242635759 93.1863421149313
"702" 140.2 79.7043652905967 94.7992119992967
"703" 140.4 78.3744216548661 96.8192348509068
"704" 140.6 77.2243803507058 99.4059092219257
"705" 140.8 76.4968781838567 101.474513868067
"706" 141 76.2556467491008 103.301085424172
"707" 141.2 76.0546730428047 105.304415607235
"708" 141.4 75.9703812723557 107.618202586702
"709" 141.6 74.5474826469856 108.719188925408
"710" 141.8 72.499431836992 108.548864775694
"711" 142 69.8431620581733 108.441825735085
"712" 142.2 67.300295489009 107.948180877013
"713" 142.4 65.1805118336826 107.055741847615
"714" 142.6 64.1794120550837 105.770580585375
"715" 142.8 63.193325301944 104.38826744755
"716" 143 62.6791310395476 103.104832576749
"717" 143.2 62.6743370137246 101.93012128569
"718" 143.4 61.5761360843553 100.036611513682
"719" 143.6 60.5737764759061 98.2673288915735
"720" 143.8 60.6818110255543 96.6714722301693
"721" 144 61.2675525206179 95.6635874694428
"722" 144.2 62.5435016437972 94.1609125392134
"723" 144.4 63.4233803914954 92.6202116490222
"724" 144.6 64.4548516579306 91.3467020021042
"725" 144.8 65.9223769909699 89.9410325461521
"726" 145 66.5921797715967 87.8716794409912
"727" 145.2 68.1709207479946 85.8864112011931
"728" 145.4 69.506594297007 84.7394695832983
"729" 145.6 70.6464218509795 83.374535020234
"730" 145.8 71.7598810501245 82.6859471042689
"731" 146 73.2971993252649 81.7741603507067
"732" 146.2 74.4537211443745 80.2445418247412
"733" 146.4 75.8375317619136 78.8934795074904
"734" 146.6 77.5272438068904 78.6238072796063
"735" 146.8 79.1945024450369 77.5043757809762
"736" 147 80.8622648378359 76.1610878048956
"737" 147.2 82.6731096720882 75.4571571736685
"738" 147.4 84.3543001489037 75.0454848416244
"739" 147.6 85.9553170652677 74.1056600117711
"740" 147.8 87.4543823331867 72.8084142117444
"741" 148 89.3277049676826 71.1764991332403
"742" 148.2 91.621452272469 70.4096814431634
"743" 148.4 94.0759102790019 69.1896560675366
"744" 148.6 95.818000756644 67.9170679583634
"745" 148.8 96.9626212718479 67.4716978406204
"746" 149 98.07827745988 67.0744810067561
"747" 149.2 99.3877778343354 66.1780699405782
"748" 149.4 100.896909769955 65.6090680605821
"749" 149.6 101.837580907624 66.3550037697515
"750" 149.8 102.164340355446 66.4309175808617
"751" 150 102.743083578078 66.3641088745324
"752" 150.2 103.055747985079 65.7657511116122
"753" 150.4 102.941035442227 65.270520753892
"754" 150.6 102.953670844737 64.3967196274142
"755" 150.8 103.582621585415 63.0663382580474
"756" 151 104.730946326197 61.9321991224634
"757" 151.2 105.097853045277 61.2219875596987
"758" 151.4 106.184337573051 61.0835959543659
"759" 151.6 107.156457669526 60.3324717180915
"760" 151.8 108.131771018794 59.5499357138134
"761" 152 108.954070492729 59.1260116656173
"762" 152.2 109.515421650807 58.7024407961219
"763" 152.4 109.864641282404 58.1959193756498
"764" 152.6 110.114504922278 58.3690235960254
"765" 152.8 110.627079993988 59.1827989200821
"766" 153 111.140892941753 59.0542507543661
"767" 153.2 111.572802485441 59.3989452004112
"768" 153.4 111.552482266815 59.6868149642808
"769" 153.6 112.07023910175 60.0486374778341
"770" 153.8 112.450285376608 60.5485526568055
"771" 154 112.5436194291 61.0616172068163
"772" 154.2 112.403282173295 62.0201441546892
"773" 154.4 112.600839082853 62.6484294272854
"774" 154.6 112.73513564677 63.5283911593487
"775" 154.8 112.308845960119 64.6065656738634
"776" 155 111.633763141319 65.6498754847361
"777" 155.2 111.399391298169 66.8402212496138
"778" 155.4 111.143678979594 67.7775075679384
"779" 155.6 111.522485753605 68.5270207767071
"780" 155.8 112.276048414266 69.0724981674634
"781" 156 112.837877207544 69.9293340528634
"782" 156.2 112.873578702769 70.8316082049134
"783" 156.4 112.203484973459 71.3857190150998
"784" 156.6 111.913908845477 72.4444958504371
"785" 156.8 112.235970180714 71.6886077335306
"786" 157 112.647047489616 71.4214255112346
"787" 157.2 113.516205616819 72.4544034424134
"788" 157.4 113.820546231852 71.8317821352257
"789" 157.6 114.382405828835 70.6921010208896
"790" 157.8 114.942656042112 69.686209820918
"791" 158 115.285468527037 68.8195085509506
"792" 158.2 115.376644089099 68.9525763499126
"793" 158.4 115.488181622664 69.2146326468858
"794" 158.6 115.806181365875 69.7893503245504
"795" 158.8 116.141888311094 71.0068700905634
"796" 159 116.591535607885 72.0265175637257
"797" 159.2 115.988450223466 73.0824811577824
"798" 159.4 115.615378431476 74.6398928698684
"799" 159.6 115.073543567428 75.9956972109424
"800" 159.8 114.016026549969 77.9394513451634
"801" 160 112.956000336512 80.4566113125475
"802" 160.2 112.269565993345 83.1467099913609
"803" 160.4 111.568851331819 85.8709911838582
"804" 160.6 110.378801490986 88.3363259406173
"805" 160.8 109.454740846552 90.6892499000927
"806" 161 108.090273826292 91.5980552034188
"807" 161.2 107.094929692434 91.8128526609538
"808" 161.4 106.467762906017 92.5093356503313
"809" 161.6 105.420260487513 93.4396702114356
"810" 161.8 104.623287715319 94.6231898852472
"811" 162 103.133138349406 95.5384540269069
"812" 162.2 101.756641857941 96.3108969322472
"813" 162.4 101.100184366677 97.6205928813258
"814" 162.6 101.706150996389 98.9358252460334
"815" 162.8 101.636185338864 99.0953692006688
"816" 163 100.855976154618 98.9064511356036
"817" 163.2 99.4429471901733 97.9639253006479
"818" 163.4 97.353165051319 97.6909694734928
"819" 163.6 95.1224457517709 97.9320390103576
"820" 163.8 93.0537122573778 98.7142850585516
"821" 164 90.638736008833 99.7145121660148
"822" 164.2 88.2547923399336 100.629165923473
"823" 164.4 86.0088717557601 100.722732811316
"824" 164.6 84.5692128331869 101.665575043199
"825" 164.8 83.7301781902722 103.15423141709
"826" 165 84.2001778234904 102.707943227235
"827" 165.2 83.7140483728484 102.91827930911
"828" 165.4 82.9319247074023 103.172835424797
"829" 165.6 82.9803557926834 103.387185948379
"830" 165.8 82.7146066914549 103.526174141881
"831" 166 82.6867023159579 103.338721160186
"832" 166.2 82.6485558754107 103.291145634161
"833" 166.4 82.6549268284982 103.366754352548
"834" 166.6 82.6418437394031 103.445424581202
"835" 166.8 82.569045448375 103.605580821463
"836" 167 82.488360675819 103.71376717063
"837" 167.2 82.3522955366748 103.841510282915
"838" 167.4 82.132291041183 103.779519262454
"839" 167.6 81.9156094155248 103.655219264022
"840" 167.8 81.5770987347613 103.729162920319
"841" 168 81.5491265342781 103.776471095453
"842" 168.2 81.586086523769 103.784737415683
"843" 168.4 81.5618921220462 103.814085421676
"844" 168.6 81.541411925466 103.872864742934
"845" 168.8 81.606323734966 103.941594894169
"846" 169 81.722401323719 104.002841095603
"847" 169.2 81.6984932117051 104.145441415325
"848" 169.4 81.8943563813378 104.388196788831
"849" 169.6 82.2075046287744 104.847260187345
"850" 169.8 82.3077644533487 106.061946523533
"851" 170 81.5022004930305 107.897250072636
"852" 170.2 80.1751398281826 109.699029411436
"853" 170.4 77.9750807447013 111.005527104463
"854" 170.6 75.1681631873476 112.077499272778
"855" 170.8 72.2110736063286 112.934156829031
"856" 171 69.2116898919694 113.883073921716
"857" 171.2 65.9673951794311 115.042192341968
"858" 171.4 62.8355659482089 116.165122677931
"859" 171.6 59.8525104271586 117.196644029416
"860" 171.8 56.827569740861 117.262540218323
"861" 172 53.524711276919 117.556055994578
"862" 172.2 51.0614045100714 116.866870694958
"863" 172.4 48.575883452833 115.300626275118
"864" 172.6 45.569769022694 113.952772916569
"865" 172.8 42.3903386612228 112.716951928011
"866" 173 39.978206741628 111.458729556245
"867" 173.2 36.8774041175265 110.792420409124
"868" 173.4 33.7653115148944 110.770374888916
"869" 173.6 31.422047334814 110.832000485008
"870" 173.8 29.6789974359301 111.250749495908
"871" 174 29.3598149221462 110.343426647563
"872" 174.2 28.3047029640917 108.856356102654
"873" 174.4 26.2293528262482 107.862187090446
"874" 174.6 24.6188923992099 107.064790160454
"875" 174.8 23.6547091963455 105.201377341738
"876" 175 21.7607313287244 103.63014204668
"877" 175.2 19.5742680716379 102.380090624869
"878" 175.4 18.9574023960917 100.928853840627
"879" 175.6 18.3172737870292 99.0265683157998
"880" 175.8 17.9132432718236 97.017335483426
"881" 176 17.979004394719 94.6477511104634
"882" 176.2 18.4781040855412 92.3866564128801
"883" 176.4 19.2520470903388 90.6103650978
"884" 176.6 20.2434016229611 89.9863999061581
"885" 176.8 21.3910745693778 88.3245771968163
"886" 177 22.731312518466 86.6368701498163
"887" 177.2 23.8544504660333 85.9050576823777
"888" 177.4 24.6198038521606 84.5022280929684
"889" 177.6 26.0872106435967 83.6812615166023
"890" 177.8 27.1834989818189 82.4479371361023
"891" 178 28.2797873200412 80.8828412848245
"892" 178.2 29.7534421875016 79.6175627333677
"893" 178.4 31.6569128365139 78.7025501768448
"894" 178.6 32.3255669181568 77.1005100667066
"895" 178.8 32.5125862095314 75.2431411555077
"896" 179 32.9507482258698 72.8571867213617
"897" 179.2 33.2249338231404 70.8517772314366
"898" 179.4 34.1977927495543 69.1815936456147
"899" 179.6 34.3875609547349 67.3330914491802
"900" 179.8 33.7809514783455 65.9234137455254
"901" 180 32.1178606318436 64.553146447029
"902" 180.2 30.3254399545528 63.9832029097295
"903" 180.4 28.1176645881016 64.4654530445156
"904" 180.6 26.4894419417805 65.9400872577455
"905" 180.8 24.840182658869 66.9239172730134
"906" 181 23.918434963969 68.0404003964134
"907" 181.2 22.4416362878359 68.0350094156244
"908" 181.4 20.0640846059624 67.0258005914025
"909" 181.6 19.3668607604157 65.6447358399957
"910" 181.8 19.0716167236577 64.4166462828424
"911" 182 18.9618641834409 63.5280797072439
"912" 182.2 19.3924986269531 63.0309502393659
"913" 182.4 20.2029394332407 61.6375559523852
"914" 182.6 20.6137405782137 59.7935258199897
"915" 182.8 21.7320661232743 57.4150326649366
"916" 183 23.1176592776826 55.2886631815708
"917" 183.2 24.8718875178892 53.3799341055295
"918" 183.4 25.7740660398929 51.5959812479938
"919" 183.6 26.722625134369 50.2805293172134
"920" 183.8 28.2299221177241 49.2139611369807
"921" 184 29.893976136487 47.8457909835726
"922" 184.2 31.2421952810821 46.5105197496739
"923" 184.4 32.863282313069 44.7500431478134
"924" 184.6 33.6463850404985 42.4253681650275
"925" 184.8 35.2281625591749 39.9700035082431
"926" 185 37.2082125361395 37.9214872289506
"927" 185.2 38.6885576311293 35.9215893881617
"928" 185.4 39.5915563977681 34.6857421348787
"929" 185.6 41.2345309162702 33.5673215858293
"930" 185.8 43.6758482394165 32.3134154120732
"931" 186 46.112301926495 31.6905660181274
"932" 186.2 48.6649071256749 31.5006626687346
"933" 186.4 51.5520580302677 30.9909032607967
"934" 186.6 54.3752143028556 30.660539092122
"935" 186.8 57.1372989404198 30.650161717371
"936" 187 59.496597750919 29.9241858580134
"937" 187.2 61.3691125379072 28.9089978860769
"938" 187.4 62.8211293619883 28.3434786002215
"939" 187.6 63.9114121945377 27.6800628939556
"940" 187.8 65.5803798203428 27.1703796159396
"941" 188 66.9298113362877 26.4021116444243
"942" 188.2 68.1951990097867 25.3627701865682
"943" 188.4 69.8895685592281 25.2189380072403
"944" 188.6 71.0990886089715 25.5133733924804
"945" 188.8 71.7988159113783 25.9226478523787
"946" 189 72.6012671656611 25.8412330404634
"947" 189.2 73.9178014214969 26.4969523364295
"948" 189.4 75.9212659147088 27.2263850431837
"949" 189.6 78.19393201574 27.6963442277529
"950" 189.8 80.583199066994 29.0511220202384
"951" 190 82.410466504419 30.7355834767634
"952" 190.2 84.5672029851908 31.6999399491814
"953" 190.4 86.1762316155478 31.9396425329804
"954" 190.6 87.1128036203593 33.1364828565279
"955" 190.8 87.9077051616361 34.6344084054146
"956" 191 89.3253832338108 36.1696596471355
"957" 191.2 90.485495606219 38.0316708645634
"958" 191.4 91.6902802489884 39.7452353431163
"959" 191.6 92.9998173027206 41.462632441447
"960" 191.8 94.8641696018026 42.9055900427913
"961" 192 96.8817563364255 44.9072148570454
"962" 192.2 98.3477814872061 47.016093478165
"963" 192.4 98.748768955569 49.2386947747384
"964" 192.6 99.7178861775669 49.910102834075
"965" 192.8 101.612252518344 49.9371512997323
"966" 193 103.954196755857 50.0749752537968
"967" 193.2 105.533172217448 49.7108722303944
"968" 193.4 106.332258975776 48.952075560722
"969" 193.6 106.570642000319 49.5157350488737
"970" 193.8 106.470028695594 50.9621033169634
"971" 194 106.005909257669 53.1723504304384
"972" 194.2 104.861106203222 54.9424035649767
"973" 194.4 104.535233434606 56.6557156858895
"974" 194.6 104.667314855675 58.0273304431504
"975" 194.8 104.61338591387 59.8561214186244
"976" 195 104.4516564902 61.6879546867176
"977" 195.2 104.72648084837 64.2557090214891
"978" 195.4 106.130092998139 66.2419176220536
"979" 195.6 107.796992384757 67.2367278194552
"980" 195.8 109.75020149669 68.1066552088686
"981" 196 110.575281860601 68.1040558483102
"982" 196.2 110.238159237069 68.5467125105134
"983" 196.4 110.684226754418 69.023143733794
"984" 196.6 110.139127117447 70.3208021963096
"985" 196.8 108.999883955844 71.7910927653363
"986" 197 107.865632599844 73.5351850705884
"987" 197.2 107.255693418435 75.932285464267
"988" 197.4 106.253550683115 78.558813407136
"989" 197.6 104.91704115831 81.1713993381668
"990" 197.8 103.815760984291 84.0998798273074
"991" 198 103.696491324124 87.2514110391023
"992" 198.2 104.397613013132 89.6283089440802
"993" 198.4 105.687120148791 90.0173753661301
"994" 198.6 106.595653890218 89.7096894189588
"995" 198.8 107.691224816951 90.5036445355423
"996" 199 109.311230507833 90.4457536074175
"997" 199.2 109.063255485119 89.5338294228982
"998" 199.4 109.364827414759 88.4983993224175
"999" 199.6 109.33000627963 87.8614051399068
"1000" 199.8 109.125112621231 87.3776284464634
"1001" 200 108.988300716413 86.9207962777181
"1002" 200.2 109.063255485119 86.4799908522348
"1003" 200.4 108.955687343662 86.4985370835206
"1004" 200.6 109.617250479842 86.0684725128092
"1005" 200.8 109.450676495503 85.4849367378845
"1006" 201 109.346447006565 84.7261460584126
"1007" 201.2 110.021692463649 84.6061764060721
"1008" 201.4 110.970342444226 84.2145529835397
"1009" 201.6 111.182107861773 83.9160289247239
"1010" 201.8 110.779545547395 83.0225369586651
"1011" 202 109.706212459217 82.4718359284888
"1012" 202.2 109.253290403276 81.6810575782738
"1013" 202.4 108.400810363744 80.344175388782
"1014" 202.6 107.587966738862 78.2396125056444
"1015" 202.8 107.053172265629 76.2978144496846
"1016" 203 106.076439484294 74.9614720780684
"1017" 203.2 104.650147774422 73.6599724285065
"1018" 203.4 102.629330079909 71.4925435780532
"1019" 203.6 101.550068095798 69.0408604787995
"1020" 203.8 101.909974078219 67.0472497110634
"1021" 204 102.83687180098 66.1101592248271
"1022" 204.2 103.619032282393 65.8430015295295
"1023" 204.4 104.365840877641 65.7443926803871
"1024" 204.6 105.471542039463 65.0380641770142
"1025" 204.8 106.492747828919 64.7006877976384
"1026" 205 107.806204719078 64.8431580277996
"1027" 205.2 109.437953309612 64.2757392792393
"1028" 205.4 110.598340619051 63.170273147561
"1029" 205.6 111.900739132004 62.349938025536
"1030" 205.8 113.289832499655 60.7899694662197
"1031" 206 114.363251524393 59.1675945145782
"1032" 206.2 115.807117527709 57.9678290983659
"1033" 206.4 117.054167465187 57.5482379056535
"1034" 206.6 116.826707901319 57.1658176820348
"1035" 206.8 116.25715912119 56.6272291428424
"1036" 207 115.818978662032 56.6966892414798
"1037" 207.2 115.804763003037 57.3484267285403
"1038" 207.4 115.747549068381 58.4721678482223
"1039" 207.6 115.514562037855 59.8839997048473
"1040" 207.8 115.361095805831 61.6328537530337
"1041" 208 114.960493378194 63.4998193218884
"1042" 208.2 114.612873556266 65.065048033595
"1043" 208.4 114.029181244107 66.095745983136
"1044" 208.6 113.265511731853 67.2471333175582
"1045" 208.8 112.866523071302 68.6006175349243
"1046" 209 112.358517605649 70.0941536039417
"1047" 209.2 111.59121590484 71.4758715511357
"1048" 209.4 110.270615141819 72.8893125660634
"1049" 209.6 109.18238774726 74.5458183063122
"1050" 209.8 108.995098085144 76.5957768885134
"1051" 210 109.623697447141 78.6926483753956
"1052" 210.2 110.441848018603 80.304479549222
"1053" 210.4 111.072275989144 81.5810038581134
"1054" 210.6 112.144329979067 82.6330661016651
"1055" 210.8 113.05323957055 84.2575699005791
"1056" 211 112.63765785031 85.7436415176703
"1057" 211.2 112.135454414743 87.0530693989634
"1058" 211.4 111.509535367965 88.8929834475496
"1059" 211.6 112.533575121284 89.312671871041
"1060" 211.8 113.709812144284 89.3441740490547
"1061" 212 114.310550133073 88.8386942602939
"1062" 212.2 114.211044203728 88.4737913512373
"1063" 212.4 114.715063549797 87.2995044987466
"1064" 212.6 114.442241064273 87.0548559625276
"1065" 212.8 114.134026946524 87.1226177662848
"1066" 213 113.834968967042 86.8026952766063
"1067" 213.2 113.442020691676 86.0550503279009
"1068" 213.4 113.617179542708 85.8233512301023
"1069" 213.6 113.065429161958 86.2380655685745
"1070" 213.8 112.144104264284 86.6770285715151
"1071" 214 111.148632775582 87.4972028323845
"1072" 214.2 109.728137876712 88.3327593576777
"1073" 214.4 108.317901166126 90.1599034371423
"1074" 214.6 107.057480571569 92.046642172642
"1075" 214.8 106.043086021292 94.0847886898907
"1076" 215 104.476789503053 96.3092552251882
"1077" 215.2 102.719207969986 98.1854447282134
"1078" 215.4 100.889369866099 100.253987574986
"1079" 215.6 98.635173288944 101.89121356699
"1080" 215.8 96.4658384810896 103.816395322041
"1081" 216 95.146163528319 106.339089243741
"1082" 216.2 95.4046197239428 108.37927866506
"1083" 216.4 95.7700381418467 109.710897126102
"1084" 216.6 95.5716965017078 110.305922046519
"1085" 216.8 95.0794651552548 110.866175146454
"1086" 217 94.0129367979825 111.140203942865
"1087" 217.2 92.0970628550487 112.044116056463
"1088" 217.4 90.1508264007792 113.14934014034
"1089" 217.6 88.3848091009406 114.254626325923
"1090" 217.8 86.562000059832 115.848512543681
"1091" 218 85.1361980529016 117.64685189209
"1092" 218.2 85.2403975647931 117.968997427032
"1093" 218.4 85.20440744174 117.978422009174
"1094" 218.6 83.9984143494505 117.875929678384
"1095" 218.8 81.8339794611298 118.093194952572
"1096" 219 79.5272019479008 118.139925075872
"1097" 219.2 76.9006819391298 118.440560852058
"1098" 219.4 74.5349558065558 119.262992555069
"1099" 219.6 72.9837314847935 120.851218345404
"1100" 219.8 72.5711564244122 120.656482916904
"1101" 220 71.3684683868574 121.448006407104
"1102" 220.2 70.1029555953279 121.100472621169
"1103" 220.4 68.2602564839364 120.762618748089
"1104" 220.6 66.1169190377137 120.803793927937
"1105" 220.8 63.8350670549553 120.883924295645
"1106" 221 61.7575785681347 121.350419692148
"1107" 221.2 59.6259737022672 121.937571159567
"1108" 221.4 59.1792766573986 121.641872809791
"1109" 221.6 57.9074647438322 121.486773795941
"1110" 221.8 57.1789639265103 121.82265681975
"1111" 222 55.7588577384371 121.786788555054
"1112" 222.2 53.8185847417462 121.330045459118
"1113" 222.4 51.0585389328694 121.50694773495
"1114" 222.6 50.0243419496315 121.681201488303
"1115" 222.8 50.8654908144023 121.43469116413
"1116" 223 50.3857259659824 121.184198155675
"1117" 223.2 49.9231307729768 120.738882118437
"1118" 223.4 48.8952509555401 119.742407002358
"1119" 223.6 48.0165836196801 118.83821878413
"1120" 223.8 46.5345560695451 117.545250798959
"1121" 224 44.9184579611568 116.244085568436
"1122" 224.2 42.8260203201963 115.014137528869
"1123" 224.4 40.5213870310988 114.239207155702
"1124" 224.6 38.2112941735412 113.201709992547
"1125" 224.8 35.6904866704735 112.651926636327
"1126" 225 33.2088422401131 112.593957266346
"1127" 225.2 32.3627780977137 113.154449640016
"1128" 225.4 32.0403958784783 113.349245535968
"1129" 225.6 31.4859545493578 113.081444584978
"1130" 225.8 30.8323294855311 112.587014826827
"1131" 226 30.0669179589545 111.740789843847
"1132" 226.2 29.0588601690099 110.396536309882
"1133" 226.4 28.3287287637118 109.353753380579
"1134" 226.6 27.0038323662386 108.042766656571
"1135" 226.8 25.833333344219 107.843731874454
"1136" 227 24.9177094049322 108.514383321011
"1137" 227.2 25.207632032833 108.544944867716
"1138" 227.4 25.593159649069 108.722795137047
"1139" 227.6 25.7571935460487 109.019576608409
"1140" 227.8 25.6225822916928 108.94533546837
"1141" 228 25.6063174482919 108.437124696139
"1142" 228.2 25.2194859138499 107.159071560994
"1143" 228.4 24.4827040508368 105.431225463651
"1144" 228.6 23.2652383393455 103.367762333561
"1145" 228.8 22.2997704779826 101.243971170382
"1146" 229 21.9935874839451 99.1794447269587
"1147" 229.2 21.0709702539023 97.1576744111301
"1148" 229.4 19.9151628813832 95.4302659515919
"1149" 229.6 18.8133843027784 93.6231971443013
"1150" 229.8 17.2414658889406 92.3284697007607
"1151" 230 15.3127518195065 91.222494019883
"1152" 230.2 13.05242988156 89.9706234080973
"1153" 230.4 11.1092851030032 89.2703201550423
"1154" 230.6 9.19615434411027 88.2807492742895
"1155" 230.8 7.93390187459397 86.0761466659884
"1156" 231 7.11925866536896 84.1709850571634
"1157" 231.2 6.56457678354476 82.2098108385279
"1158" 231.4 5.04857194231896 81.0525009626262
"1159" 231.6 4.43274195475487 81.4490165121301
"1160" 231.8 4.06255619140162 81.8434943406617
"1161" 232 4.10019940352235 82.1351746792176
"1162" 232.2 4.15347225342423 81.9660333807792
"1163" 232.4 3.87225706407548 81.8290798605069
"1164" 232.6 3.34743486576724 81.2412241104548
"1165" 232.8 2.63473278904778 79.8313555420481
"1166" 233 1.72317186547472 78.0026605498241
"1167" 233.2 0.842734354370693 77.2692928705324
"1168" 233.4 0.370520857674896 77.2370835623702
"1169" 233.6 1.17913876716851 77.8384646539236
"1170" 233.8 2.02012008670835 78.6622127497023
"1171" 234 3.1968771660558 79.854691366516
"1172" 234.2 4.09770165180544 80.5390815969769
"1173" 234.4 4.60363099356442 81.3066039361361
"1174" 234.6 5.15106427310842 82.2461790849371
"1175" 234.8 5.53180430193008 83.5117695695745
"1176" 235 5.96104652157613 85.3264152662634
"1177" 235.2 6.38647646034673 86.4580444785467
"1178" 235.4 7.15531364074471 87.3095031810476
"1179" 235.6 8.26891893584674 87.878891864269
"1180" 235.8 9.35380384807572 88.8267407342202
"1181" 236 10.000069037076 89.8139445862017
"1182" 236.2 11.150282035319 91.5095147819442
"1183" 236.4 12.0347812713096 93.0025097332297
"1184" 236.6 13.3428587117634 93.7894727404079
"1185" 236.8 15.3588360531927 94.4170936126284
"1186" 237 16.8940318584549 94.265842794376
"1187" 237.2 18.729384912539 94.0012294878434
"1188" 237.4 20.4744457207249 93.9497884855426
"1189" 237.6 22.4016623486523 94.2464781062816
"1190" 237.8 24.1529288757877 94.3150780867759
"1191" 238 25.9005361587601 94.8653965893752
"1192" 238.2 27.453532109339 95.3371145273534
"1193" 238.4 29.1873893589641 95.472759269915
"1194" 238.6 31.0435459059694 95.5817249131721
"1195" 238.8 32.9482201063509 95.5219888852187
"1196" 239 34.689900632399 95.0878531788734
"1197" 239.2 36.615046791936 95.1118014932719
"1198" 239.4 37.7515196954646 95.6611315927547
"1199" 239.6 39.5670949381133 96.8935783886783
"1200" 239.8 40.9808647122078 98.5857342201301
"1201" 240 41.9970885351447 100.593434652188
"1202" 240.2 43.5891047301874 102.259514877095
"1203" 240.4 44.9476975149856 102.282101149991
"1204" 240.6 46.7643959782998 101.969054239646
"1205" 240.8 48.8067682287896 102.215704429816
"1206" 241 50.9636673985526 103.165151160744
"1207" 241.2 52.9808186415295 104.316194314937
"1208" 241.4 54.5494841373557 105.535069470821
"1209" 241.6 55.8676859587663 106.875086173648
"1210" 241.8 56.4958175288904 108.964282523579
"1211" 242 56.77297102259 110.940008642538
"1212" 242.2 56.7329319625246 113.382391306529
"1213" 242.4 56.0386354312529 115.568949787426
"1214" 242.6 55.3788837494031 116.807550899398
"1215" 242.8 55.063121162069 116.844112541097
"1216" 243 55.3846183317623 116.990885840812
"1217" 243.2 55.5268228507249 117.761496821929
"1218" 243.4 56.0013091376928 118.860462706389
"1219" 243.6 56.2552177716703 120.24405653222
"1220" 243.8 56.2269838398797 120.636741007473
"1221" 244 56.3430640239371 120.551103745118
"1222" 244.2 57.0565969959242 120.803793927937
"1223" 244.4 57.8081760784933 121.181793166262
"1224" 244.6 58.8828652087084 121.217935505269
"1225" 244.8 60.4911595625625 121.033554996437
"1226" 245 61.7924131889732 121.586758705389
"1227" 245.2 62.5134300558879 122.360617090446
"1228" 245.4 62.1054780520269 121.89003123195
"1229" 245.6 61.4376362922919 121.570362693896
"1230" 245.8 60.7368379690666 121.728715372893
"1231" 246 60.0592461694107 121.560544641876
"1232" 246.2 59.2007572615614 121.7572831871
"1233" 246.4 58.824539948484 121.369989425211
"1234" 246.6 58.9215554855837 121.368506574052
"1235" 246.8 59.164854289552 121.298145286541
"1236" 247 58.793123598618 121.386563405062
"1237" 247.2 57.756961256319 121.395125870721
"1238" 247.4 56.7604772618325 121.307206709436
"1239" 247.6 56.1288063281263 121.249682581702
"1240" 247.8 55.1946529865821 121.661313095542
"1241" 248 54.7324218082649 121.591415172653
"1242" 248.2 54.0593485442553 121.046793926754
"1243" 248.4 53.2861603770065 120.731866274365
"1244" 248.6 52.1161845628878 120.803041690647
"1245" 248.8 50.8657832099406 120.966858302869
"1246" 249 49.5429857947244 121.222996794409
"1247" 249.2 50.4622773671028 120.426511348112
"1248" 249.4 49.9850878486163 120.198442828247
"1249" 249.6 49.3914518070065 120.029427764419
"1250" 249.8 48.1607328317043 119.863309255867
"1251" 250 46.2722075326404 119.987698744026
"1252" 250.2 43.9886401494001 119.812480717707
"1253" 250.4 41.7446088200154 119.768621386963
"1254" 250.6 40.4454315464972 119.188271248562
"1255" 250.8 38.3622832215993 118.252596976305
"1256" 251 36.0416426996582 117.407454316401
"1257" 251.2 33.6431173088511 116.829724323821
"1258" 251.4 31.1922418117514 116.019525795031
"1259" 251.6 31.0240151237043 115.604141718766
"1260" 251.8 29.6133059049946 114.124802706923
"1261" 252 28.6925644373851 112.402472161802
"1262" 252.2 27.2864625417155 110.834294227679
"1263" 252.4 26.015086410819 109.485224197753
"1264" 252.6 25.6826250560755 108.390992307907
"1265" 252.8 25.2391223027593 107.382376196225
"1266" 253 24.182045843434 105.611528067251
"1267" 253.2 22.6379489944429 104.188063784587
"1268" 253.4 22.0278928733013 102.199349762561
"1269" 253.6 22.1089228156131 100.879284822463
"1270" 253.8 22.2604506928979 99.3746974064739
"1271" 254 22.6637824174904 97.8636676154063
"1272" 254.2 23.2692538477947 96.1262278588809
"1273" 254.4 23.8386316217013 94.3728305055222
"1274" 254.6 24.224284136966 92.4560229544046
"1275" 254.8 25.058286338789 90.9750409289534
"1276" 255 25.755439172819 88.9368366052695
"1277" 255.2 26.1219999794072 87.0759794493752
"1278" 255.4 26.733011023889 85.3238187938834
"1279" 255.6 27.5659002358041 84.6333370943347
"1280" 255.8 28.7877479880333 83.2158541459491
"1281" 256 29.4933254065933 80.9714647336846
"1282" 256.2 30.5721252140358 78.6932325524723
"1283" 256.4 32.1548482542155 77.7695614713341
"1284" 256.6 33.4314017588233 76.9962545306025
"1285" 256.8 34.9415793861983 75.7752020829031
"1286" 257 36.6362812402565 75.6088855562223
"1287" 257.2 38.1740932534768 74.7129927719108
"1288" 257.4 39.6915053508574 73.8926161241814
"1289" 257.6 41.8009669797414 72.9347508327134
"1290" 257.8 44.1931204577727 72.2973605016147
"1291" 258 46.333631665903 72.2238803525696
"1292" 258.2 48.2910287606121 72.2363892960237
"1293" 258.4 50.2615248733934 71.8331276855378
"1294" 258.6 51.9563546830164 71.0962192871693
"1295" 258.8 53.9215686501724 70.2688899666962
"1296" 259 55.363271223352 69.3514580099427
"1297" 259.2 57.4253110027391 68.8837629902617
"1298" 259.4 59.4768559774512 68.6755168531659
"1299" 259.6 61.372549045469 68.3357491296384
"1300" 259.8 63.3522519429719 68.575735063356
"1301" 260 64.6233104612258 69.2826363982176
"1302" 260.2 66.0592353374925 70.1014308172237
"1303" 260.4 67.8810031379969 71.0154516518193
"1304" 260.6 69.882487270919 71.9837928235384
"1305" 260.8 71.0175166256047 73.4886831230264
"1306" 261 72.5975612282766 74.8639518150566
"1307" 261.2 73.5092667513621 75.8893573340927
"1308" 261.4 73.790178202819 77.0019881595423
"1309" 261.6 74.3036769815422 77.5110334024634
"1310" 261.8 75.0697109900817 78.4616063415821
"1311" 262 75.5237711841207 79.0051241900927
"1312" 262.2 75.85460557281 80.4842261054545
"1313" 262.4 76.0126896272039 81.4229751962245
"1314" 262.6 76.5021131820181 81.5642876310652
"1315" 262.8 77.2168384622137 81.5902281678845
"1316" 263 78.5954064790487 82.8057318097877
"1317" 263.2 79.5468307821611 83.2881844479634
"1318" 263.4 80.7476522430805 84.2035005140322
"1319" 263.6 81.8896051916379 85.0654250253082
"1320" 263.8 82.9798358048904 86.1176438584902
"1321" 264 83.2988966333809 87.744121671782
"1322" 264.2 84.5064224675958 89.2577526430527
"1323" 264.4 86.2416542322654 90.1375394896688
"1324" 264.6 87.44136356856 90.3566168467313
"1325" 264.8 88.3500195487812 90.1137224544445
"1326" 265 89.3985178507735 90.250271070518
"1327" 265.2 90.2055174995831 90.2900866161049
"1328" 265.4 91.0209270367302 91.0624352773326
"1329" 265.6 92.1856996931788 91.5137846817064
"1330" 265.8 93.0392095649153 92.5074479605276
"1331" 266 93.6495856981801 93.850778338269
"1332" 266.2 94.6038914206376 95.7748039444369
"1333" 266.4 96.028964137519 97.5743464073491
"1334" 266.6 96.6767156681084 97.7771836105687
"1335" 266.8 96.9611234295863 97.6516897005921
"1336" 267 96.8780373735354 97.6069265909686
"1337" 267.2 96.9363629061084 97.4396422011687
"1338" 267.4 97.2649354073384 97.4383287072207
"1339" 267.6 97.66741100759 97.3230883057438
"1340" 267.8 98.1183754210017 97.1456074721846
"1341" 268 98.6085349520265 97.1278721338125
"1342" 268.2 98.9171722349322 97.2270769747464
"1343" 268.4 98.8517005392047 96.9549022824063
"1344" 268.6 98.6647475946741 96.1219165037812
"1345" 268.8 98.3692845307998 95.4042233519442
"1346" 269 98.7995961271586 94.3501365876615
"1347" 269.2 99.5152276292805 93.6403697591846
"1348" 269.4 100.266309997291 92.6821972527064
"1349" 269.6 101.125468494833 92.1106266705777
"1350" 269.8 102.242371532904 91.7303939363313
"1351" 270 103.971673012261 90.9964618260884
"1352" 270.2 105.148377888596 90.0366943570527
"1353" 270.4 106.114504960589 89.0337567753283
"1354" 270.6 106.829140356735 87.7268884480209
"1355" 270.8 107.386200632498 86.3556835481814
"1356" 271 108.281650722524 85.6832637779762
"1357" 271.2 109.994739951444 85.4302741614634
"1358" 271.4 111.705766156899 84.4495058128836
"1359" 271.6 112.036109067972 82.8380934713477
"1360" 271.8 111.867445655519 81.3960052010384
"1361" 272 111.732839061082 80.2270801683845
"1362" 272.2 111.320118468868 79.1412963702599
"1363" 272.4 111.001727101451 77.9619996579371
"1364" 272.6 111.022696796716 76.5004236786962
"1365" 272.8 111.463574195403 74.4541781046651
"1366" 273 111.065784808194 72.6166829661634
"1367" 273.2 110.565214892627 71.6656417367198
"1368" 273.4 110.767885968167 71.7419963331509
"1369" 273.6 111.485236119582 71.4313273126837
"1370" 273.8 112.101128169719 71.2048511095384
"1371" 274 111.877182426944 71.4060777189884
"1372" 274.2 111.452457742371 71.5581728036617
"1373" 274.4 110.451684926214 71.5425633394897
"1374" 274.6 109.219715329397 71.5178827150065
"1375" 274.8 107.806788633406 71.6384902195243
"1376" 275 107.199512374924 71.7118480730047
"1377" 275.2 106.89334642469 72.0695691432349
"1378" 275.4 105.624264216954 71.6580508038092
"1379" 275.6 105.084882805097 72.1594153303523
"1380" 275.8 103.661891185427 72.2479137132742
"1381" 276 101.984710377805 72.6303670773553
"1382" 276.2 101.070636158858 73.2302406785678
"1383" 276.4 100.806473316719 73.9960589180384
"1384" 276.6 100.05283056437 74.0956735795403
"1385" 276.8 99.1198951707538 74.4155867650895
"1386" 277 97.4499426582099 74.8874160839452
"1387" 277.2 95.9274656717553 74.593542619118
"1388" 277.4 94.0093296754541 74.7917548963823
"1389" 277.6 92.6935497531568 75.6233278072742
"1390" 277.8 91.2619811976974 76.1005173257607
"1391" 278 89.9981110477863 75.8912714270896
"1392" 278.2 89.677766915832 74.9439124493677
"1393" 278.4 89.8809691020929 74.1819042508895
"1394" 278.6 90.1855347181084 73.3430119503581
"1395" 278.8 90.7310013428636 72.1627639554455
"1396" 279 91.4185323114668 71.7028375785069
"1397" 279.2 92.3200032070113 70.7835068896685
"1398" 279.4 93.1423641915798 69.8977248238895
"1399" 279.6 94.2065925908105 69.3420472069126
"1400" 279.8 95.263004785419 68.5369757390884
"1401" 280 96.5166402805044 67.9250248898505
"1402" 280.2 98.248948022419 67.6282104060884
"1403" 280.4 100.295135772206 66.8414164570682
"1404" 280.6 102.103182170025 66.7105810654886
"1405" 280.8 103.611301963934 66.26426431057
"1406" 281 105.228767619058 65.8923649793542
"1407" 281.2 106.364451546613 66.0854639756819
"1408" 281.4 106.476519876544 66.4013772065384
"1409" 281.6 106.345689005328 65.7664725594806
"1410" 281.8 106.682375442901 64.3137176414962
"1411" 282 106.742273225438 63.52968975626
"1412" 282.2 107.507303317567 62.1993568177609
"1413" 282.4 108.238456718601 60.5564875469312
"1414" 282.6 108.731886018262 58.9792438542257
"1415" 282.8 109.702241004978 57.619521827878
"1416" 283 110.832102293994 56.9859192385634
"1417" 283.2 111.511268275004 55.6221430602618
"1418" 283.4 112.837582153864 54.7961917673477
"1419" 283.6 113.874816761106 54.7716816449962
"1420" 283.8 114.585886780092 54.9119051034298
"1421" 284 115.417646670709 54.6114135827561
"1422" 284.2 115.172006859149 54.5784612462261
"1423" 284.4 114.985875560114 54.9649982361301
"1424" 284.6 114.886802512491 54.9153389283159
"1425" 284.8 114.884588439666 54.3437991989795
"1426" 285 114.127685771857 53.3900231832197
"1427" 285.2 114.023849255216 53.0775625445147
"1428" 285.4 113.967141638567 53.3948600712333
"1429" 285.6 113.360981724536 53.9869936396634
"1430" 285.8 113.730913909781 53.9463821485916
"1431" 286 113.855440377771 53.885392546533
"1432" 286.2 113.856849006496 53.908410139313
"1433" 286.4 113.992753291441 53.8324718687561
"1434" 286.6 114.073588840542 53.920687030951
"1435" 286.8 114.180051601369 53.8776799705558
"1436" 287 114.214007568944 53.9415553730134
"1437" 287.2 114.350481988098 53.8969684087831
"1438" 287.4 114.526063112155 53.7022329802831
"1439" 287.6 114.422770549497 53.6146859051753
"1440" 287.8 114.280844728726 53.4067480747431
"1441" 288 114.147322957924 53.2165613729592
"1442" 288.2 113.880462795749 53.0451822945543
"1443" 288.4 113.550369727082 52.8923755468318
"1444" 288.6 113.436744608638 52.6218311357306
"1445" 288.8 113.386381997819 52.5134955640134
"1446" 289 113.218740194154 52.5882852575678
"1447" 289.2 112.913453100033 52.3917995581357
"1448" 289.4 112.676643783203 52.1085209773064
"1449" 289.6 112.644456109071 51.9926453504304
"1450" 289.8 112.709758898794 51.8818706515736
"1451" 290 112.663320885041 51.7856366218373
"1452" 290.2 112.615762310678 51.8226008941814
"1453" 290.4 112.592200119849 51.8770776056547
"1454" 290.6 112.620870313371 51.9402571359807
"1455" 290.8 112.676867697458 51.9752919956808
"1456" 291 112.720181847687 51.952862514595
"1457" 291.2 112.715240253167 52.0458987077223
"1458" 291.4 112.5355109814 52.0866565572202
"1459" 291.6 112.316141832922 52.0409268616287
"1460" 291.8 112.189674535498 51.5529672239506
"1461" 292 112.457118198661 50.9211063846476
"1462" 292.2 113.001739291939 50.5248874100006
"1463" 292.4 113.561313823421 50.6177406665651
"1464" 292.6 113.970588283319 50.6179070833962
"1465" 292.8 114.295147330819 51.0724533931134
"1466" 293 114.628659731353 51.4332735204031
"1467" 293.2 115.021814932744 51.9679491438174
"1468" 293.4 115.262333292369 52.7958619353384
"1469" 293.6 115.389616884041 54.1123016545243
"1470" 293.8 115.412950694412 54.8491104858363
"1471" 294 115.206040919868 55.7740902441601
"1472" 294.2 115.009177235319 56.6527052831301
"1473" 294.4 115.225907574476 57.8862084840419
"1474" 294.6 115.229877387619 59.1117809996884
"1475" 294.8 115.200667073344 60.8157159990634
"1476" 295 115.694475683155 62.8324514312667
"1477" 295.2 115.570315687691 64.1982113813725
"1478" 295.4 114.613373518856 65.1904553163903
"1479" 295.6 113.312957164122 66.5579636453568
"1480" 295.8 112.576861993393 67.249602889108
"1481" 296 111.968963469065 68.1669252185372
"1482" 296.2 112.057101029362 68.617551050446
"1483" 296.4 112.159715238806 68.9892778988737
"1484" 296.6 112.449637436586 69.7350462920151
"1485" 296.8 112.579145392498 70.5471613268737
"1486" 297 113.020659363807 71.4916504824878
"1487" 297.2 113.185045368353 72.9562047358532
"1488" 297.4 113.026616545166 74.111414904921
"1489" 297.6 113.379780796853 74.4249719508109
"1490" 297.8 114.219043830026 74.4019815612393
"1491" 298 113.973833873794 74.7100888225384
"1492" 298.2 113.188199924567 75.2052280632333
"1493" 298.4 111.877182426944 75.8687646221134
"1494" 298.6 110.120573090352 77.0832539365782
"1495" 298.8 108.567505292565 78.9533958135566
"1496" 299 106.892378795232 81.2872073638112
"1497" 299.2 105.332681061998 82.7167286964723
"1498" 299.4 102.99024324474 83.5068347536476
"1499" 299.6 100.37097408571 84.5038056076907
"1500" 299.8 97.8819012450644 85.8775755396543
"1501" 300 95.860193432819 87.7470356532543
"1502" 300.2 94.7747237295134 89.7324846466579
"1503" 300.4 93.6892540262078 91.9935793442412
"1504" 300.6 93.458456481319 93.8724156081023
"1505" 300.8 93.6020114446363 95.9622152528384
"1506" 301 92.9856126579887 97.8242611276469
"1507" 301.2 91.1337643878236 99.037488059454
"1508" 301.4 89.1129714564579 99.5233492462412
"1509" 301.6 87.677631182451 99.7071979980955
"1510" 301.8 86.0102899969761 99.777638684092
"1511" 302 83.6984147849888 100.081971841624
"1512" 302.2 81.6098018284279 99.3291136886614
"1513" 302.4 79.461223405867 98.6398273947134
"1514" 302.6 76.9560198832904 98.4942394791206
"1515" 302.8 75.0160127591459 98.8645221199057
"1516" 303 73.1780659057582 99.2231237015755
"1517" 303.2 71.9577595071171 100.275426337757
"1518" 303.4 72.0301408538047 101.825142618035
"1519" 303.6 72.3523203848378 103.249178244775
"1520" 303.8 72.8874356150303 103.938839389824
"1521" 304 73.7807364850735 104.579257963963
"1522" 304.2 74.4156368532349 105.920566476155
"1523" 304.4 75.3669450663099 107.075412092918
"1524" 304.6 77.0118538006348 107.664277120727
"1525" 304.8 78.3843674786379 108.608266829481
"1526" 305 79.0943197147451 108.617901415898
"1527" 305.2 79.9413973030647 109.09778002526
"1528" 305.4 81.5066413622305 109.071959398472
"1529" 305.6 82.816397141685 109.374617890776
"1530" 305.8 83.0772035191404 110.282224084321
"1531" 306 83.3936485904529 110.963798084071
"1532" 306.2 83.2754163660065 111.235036716624
"1533" 306.4 84.3637856584 111.826573775977
"1534" 306.6 85.617109893719 113.1759419712
"1535" 306.8 87.3840776765295 114.073464206095
"1536" 307 89.0514709282379 113.777436807436
"1537" 307.2 90.9742639880217 113.637086949058
"1538" 307.4 92.4950285718979 113.315020958253
"1539" 307.6 92.511507730966 112.112846207699
"1540" 307.8 93.2367765281208 110.854882716378
"1541" 308 94.2554292535134 108.867043602602
"1542" 308.2 95.8431777157655 107.031411854881
"1543" 308.4 97.7678793897912 105.293287868463
"1544" 308.6 98.3377679439328 104.322824181879
"1545" 308.8 98.792908986029 103.036953370243
"1546" 309 99.1592406921131 101.524584575728
"1547" 309.2 99.1477856669072 100.344716979522
"1548" 309.4 100.091594098824 99.2959219926036
"1549" 309.6 101.16092752786 98.360230196913
"1550" 309.8 101.591730774346 97.1810660541931
"1551" 310 101.410153145069 95.6502779460745
"1552" 310.2 102.069681624611 94.2546060000955
"1553" 310.4 103.491617677998 93.6703997145955
"1554" 310.6 105.327193759622 93.7080186756836
"1555" 310.8 107.777650782373 93.0337277391121
"1556" 311 110.104464730347 92.2894872056928
"1557" 311.2 111.637240559685 92.7699451927848
"1558" 311.4 110.543244741719 93.2117889942199
"1559" 311.6 109.997985541919 93.9239844345384
"1560" 311.8 109.351657045344 94.1649359984799
"1561" 312 109.420103996832 93.8122196138224
"1562" 312.2 108.592349812564 93.0402986642998
"1563" 312.4 108.179012391263 92.6210601694079
"1564" 312.6 107.851401933915 91.5694333753288
"1565" 312.8 106.890302043328 90.4113369772464
"1566" 313 106.084807219938 89.4280385939686
"1567" 313.2 105.95273150604 87.4387953438769
"1568" 313.4 106.015829741762 85.1020408605955
"1569" 313.6 106.627812034374 82.8135540610689
"1570" 313.8 106.674500895519 80.407954729292
"1571" 314 106.792175882282 77.7254210301698
"1572" 314.2 106.877930933365 75.0420025567111
"1573" 314.4 106.751947399267 72.4311247245238
"1574" 314.6 106.717491667712 70.2228205620454
"1575" 314.8 106.567255297215 68.6141643473417
"1576" 315 105.863703301899 66.5338463908836
"1577" 315.2 105.591971641704 64.1758175636429
"1578" 315.4 106.099349534705 61.9583820372197
"1579" 315.6 106.117923739191 58.949584696207
"1580" 315.8 105.817239358909 55.9528637522913
"1581" 316 105.545886712639 53.02225517257
"1582" 316.2 104.372442078607 50.8289790974804
"1583" 316.4 103.059071427856 48.5508670762683
"1584" 316.6 101.39297060726 46.2126316756483
"1585" 316.8 100.088262651607 43.3927262091668
"1586" 317 98.9395463469044 40.7709492254634
"1587" 317.2 98.0344708204512 38.586479074356
"1588" 317.4 96.073623462455 36.4701523752314
"1589" 317.6 94.1043821922452 34.1424957602913
"1590" 317.8 94.0617544754954 31.8120285596819
"1591" 318 95.2474892797336 30.3407296892195
"1592" 318.2 96.3918520630094 30.0326813110348
"1593" 318.4 96.444399718319 30.5281985674378
"1594" 318.6 97.1690709030649 30.5031779161929
"1595" 318.8 97.4787321582206 30.5191398365618
"1596" 319 97.830266851144 30.8848806386134
"1597" 319.2 98.3044588112328 31.3755243849031
"1598" 319.4 98.9403999062233 31.7905414937678
"1599" 319.6 99.6387153185879 32.5516959015474
"1600" 319.8 100.378382660453 33.638286863934
"1601" 320 101.053138192819 34.6205552753384
"1602" 320.2 102.031071847417 35.9366156097503
"1603" 320.4 102.68551058254 37.6668877777339
"1604" 320.6 103.689900661474 39.2623092391531
"1605" 320.8 104.816413760112 41.3964630260998
"1606" 321 105.455624627456 43.7087320876731
"1607" 321.2 106.294243327609 45.941907727407
"1608" 321.4 106.996114365109 48.3694492786987
"1609" 321.6 107.031515847769 50.4168441171634
"1610" 321.8 108.26833547955 52.5249799610788
"1611" 322 109.656953077218 54.6042558550432
"1612" 322.2 110.471841751269 57.2196017527634
"1613" 322.4 110.196975694067 60.4561373030769
"1614" 322.6 109.972686580268 63.6199061694634
"1615" 322.8 109.412813626195 66.0554401788023
"1616" 323 108.830244472397 68.8520218489893
"1617" 323.2 107.882543834424 72.2565932439897
"1618" 323.4 106.84027567055 75.1276049100532
"1619" 323.6 105.97811368796 78.6228561908224
"1620" 323.8 105.567668377425 81.578074210074
"1621" 324 106.718009351616 82.7109956553823
"1622" 324.2 108.292168645546 84.9764369723542
"1623" 324.4 110.166005200889 87.5922129406783
"1624" 324.6 110.00872956556 88.3792848171962
"1625" 324.8 109.479167482869 88.2697191861974
"1626" 325 107.987212993478 88.6712691101271
"1627" 325.2 105.854293816908 89.615926734758
"1628" 325.4 103.510513838176 91.2503133668116
"1629" 325.6 101.485883589486 93.363939767019
"1630" 325.8 98.972286035451 95.4744581182464
"1631" 326 96.112098895374 97.4097783807478
"1632" 326.2 93.2755232000008 99.6719251657634
"1633" 326.4 90.6487875159887 101.976234850895
"1634" 326.6 88.7356837468865 104.588029830112
"1635" 326.8 87.5918324011027 107.58800805295
"1636" 327 86.8827115226126 110.380229856986
"1637" 327.2 87.8234096674271 110.482723882004
"1638" 327.4 88.9903602607356 110.879309697102
"1639" 327.6 89.9122218360032 111.804967284621
"1640" 327.8 90.25987110975 111.049174700506
"1641" 328 91.5742274422548 110.787566349629
"1642" 328.2 93.1895361276761 110.595191737267
"1643" 328.4 94.4526320899768 110.004518673753
"1644" 328.6 94.8171056425368 108.873077758711
"1645" 328.8 95.1187695536676 106.98218595784
"1646" 329 96.2284204248917 104.788155969082
"1647" 329.2 97.8492767382118 102.527581127981
"1648" 329.4 99.1076385309476 100.122598586006
"1649" 329.6 100.388746730878 97.8551581681105
"1650" 329.8 101.736835476057 95.848922912426
"1651" 330 103.631579514625 94.6838132268523
"1652" 330.2 105.142582191319 94.110425576269
"1653" 330.4 106.280309179646 93.3802005031361
"1654" 330.6 107.885960245451 92.7243117026476
"1655" 330.8 108.937426439011 92.4407495874634
"1656" 331 108.907467142319 92.2706358798082
"1657" 331.2 109.296937999319 92.7003968254634
"1658" 331.4 109.632315681736 92.7761272698801
"1659" 331.6 109.347424962263 92.3542005081301
"1660" 331.8 109.098786159793 91.094683643095
"1661" 332 109.183758434037 88.995430467848
"1662" 332.2 109.174131873238 87.0758762509499
"1663" 332.4 109.962700148037 84.338424237566
"1664" 332.6 110.699693204616 81.2209083454126
"1665" 332.8 110.733951161353 79.1058494117307
"1666" 333 111.310363233274 76.9163948618652
"1667" 333.2 111.541346327794 75.2996310788193
"1668" 333.4 111.509535367965 73.3007191379979
"1669" 333.6 111.682446998444 70.8705552906134
"1670" 333.8 111.946566506784 68.8752071559122
"1671" 334 111.98068676184 67.2047835815138
"1672" 334.2 111.427572687613 64.881049896892
"1673" 334.4 111.280598889633 62.1731429577261
"1674" 334.6 112.013811316295 59.9942675194876
"1675" 334.8 112.594876707787 58.8258549484876
"1676" 335 114.073239516947 56.9536142915099
"1677" 335.2 115.759621081734 56.4067792406342
"1678" 335.4 117.507749837057 54.982378993865
"1679" 335.6 118.22694836339 54.0129583634634
"1680" 335.8 118.930889118071 54.4294325332154
"1681" 336 118.595957056121 54.8251606740667
"1682" 336.2 117.631614339119 54.5457996518808
"1683" 336.4 116.861914306472 53.7962189317431
"1684" 336.6 116.002610145928 52.5273246016895
"1685" 336.8 114.772061369211 51.0946092421411
"1686" 337 113.409101131144 48.4110692036134
"1687" 337.2 112.302354779169 46.0515249282884
"1688" 337.4 110.270615141819 43.3890588752967
"1689" 337.6 108.613767807532 40.795424170029
"1690" 337.8 106.729675933594 37.6746559123134
"1691" 338 104.791618339955 34.9761949773871
"1692" 338.2 103.474848008781 32.3290851797198
"1693" 338.4 101.994359430569 29.2197880284715
"1694" 338.6 99.667825185197 26.895654141122
"1695" 338.8 97.3025558439122 24.7806400852431
"1696" 339 95.045420399975 22.1750140399034
"1697" 339.2 92.9074977080019 19.3088885039512
"1698" 339.4 90.9980895083351 16.3766724294957
"1699" 339.6 88.3225074564897 14.1349423223415
"1700" 339.8 85.407347636878 12.9171384340303
"1701" 340 82.020995647419 12.4077340644384
"1702" 340.2 79.0262156766887 12.5741319424886
"1703" 340.4 76.4308342514702 12.9668756638332
"1704" 340.6 73.6141461770563 13.2417407964973
"1705" 340.8 71.6423440813986 13.582666538428
"1706" 341 69.947399080419 14.7153488921634
"1707" 341.2 68.5543256365393 15.4432413186922
"1708" 341.4 66.8412857755754 16.3874105286685
"1709" 341.6 64.772629627079 16.9779149240954
"1710" 341.8 62.670785235469 17.1884888341134
"1711" 342 60.9761469274546 16.7469785094973
"1712" 342.2 59.8213696240239 16.0672171346028
"1713" 342.4 58.678189656743 14.9682453019754
"1714" 342.6 56.8292217020805 13.9284180323788
"1715" 342.8 55.7972428171285 12.3952153583206
"1716" 343 54.629117784598 11.4670411786262
"1717" 343.2 52.9202267567157 12.0380854500915
"1718" 343.4 50.6701189956131 13.2025218966399
"1719" 343.6 48.3210006558312 14.6130732118293
"1720" 343.8 46.689497736569 16.5274353418828
"1721" 344 44.8410943806848 18.282965270878
"1722" 344.2 43.8690004530507 20.0498330611707
"1723" 344.4 43.8801265318327 21.4522418843625
"1724" 344.6 43.950043938346 23.1640594918958
"1725" 344.8 44.3612136221347 24.8470574318055
"1726" 345 44.579863927819 26.6816701529371
"1727" 345.2 44.6801821788644 29.0431555708907
"1728" 345.4 45.5546602394483 31.2143640302824
"1729" 345.6 46.6304386312042 33.6508686129306
"1730" 345.8 47.2051232842059 36.0882677331851
"1731" 346 47.1024711452845 37.8353685992824
"1732" 346.2 46.2124777583526 39.8207276107659
"1733" 346.4 45.3648058931173 42.3113773769592
"1734" 346.6 45.7150023779828 44.8511201083206
"1735" 346.8 46.2880694409769 46.4148602409371
"1736" 347 47.2207496511611 48.3007191274634
"1737" 347.2 48.5328266858318 50.048344767848
"1738" 347.4 49.996642513681 51.77909678136
"1739" 347.6 50.8663230170882 53.4637045907711
"1740" 347.8 51.2217531659624 54.8844699623156
"1741" 348 52.3648802671749 56.3046752988617
"1742" 348.2 53.2497515094985 58.0674498491557
"1743" 348.4 54.0332398918312 60.0196755645122
"1744" 348.6 55.7694234701999 61.765283040892
"1745" 348.8 57.8271078891657 63.7005224490037
"1746" 349 59.045460674894 65.6289266734884
"1747" 349.2 60.2459567058354 67.5476027082257
"1748" 349.4 62.2369230764883 69.1468326589876
"1749" 349.6 64.4047888870958 70.9608417165543
"1750" 349.8 66.7403467978308 72.7361820296366
"1751" 350 68.753021785619 74.6419314225634
"1752" 350.2 70.6832129481071 76.5967670686583
"1753" 350.4 73.1342272857663 78.0952396879634
"1754" 350.6 75.3207303426084 79.919603176016
"1755" 350.8 75.3321398662246 81.5049468133974
"1756" 351 75.4637739868842 82.8450907918112
"1757" 351.2 76.5778128841905 83.3245112404359
"1758" 351.4 77.749798582319 82.9671341469229
"1759" 351.6 79.3980948878368 82.4976513394098
"1760" 351.8 81.7572487161874 82.5536560773055
"1761" 352 82.3172295416826 83.0698447250998
"1762" 352.2 82.5316352154856 83.1475421940467
"1763" 352.4 83.475020180219 83.0308976393998
"1764" 352.6 84.5637842065892 82.9215204429499
"1765" 352.8 85.8769869080358 83.3530962574634
"1766" 353 86.8023644477244 84.5320350678418
"1767" 353.2 87.2200899472663 86.3322066724108
"1768" 353.4 88.2690523654735 87.6903853467816
"1769" 353.6 89.954367649903 88.8573879267466
"1770" 353.8 91.8479418564271 90.2548005432202
"1771" 354 93.4572654389428 92.185866518968
"1772" 354.2 93.2542793350735 93.5961797965634
"1773" 354.4 92.8845632870479 94.4439158955849
"1774" 354.6 92.9064027743563 93.8578896528092
"1775" 354.8 93.4770027126047 92.9860087872634
"1776" 355 94.0243866262801 91.3467020021042
"1777" 355.2 95.0052121705476 89.4918988130349
"1778" 355.4 96.1995894653476 87.6446941769777
"1779" 355.6 97.9486862393924 86.5760569273166
"1780" 355.8 99.2653334956554 85.9228759307531
"1781" 356 100.231540146862 85.7418508470634
"1782" 356.2 101.397293258281 85.8295430274445
"1783" 356.4 101.936660044347 86.1551227008801
"1784" 356.6 103.690804605771 86.3714953992134
"1785" 356.8 106.034265469187 85.6215931789371
"1786" 357 106.9530953644 84.5916837576526
"1787" 357.2 107.859687137646 83.3530962574634
"1788" 357.4 108.284313771119 82.171136874046
"1789" 357.6 109.167114380319 80.7306591536634
"1790" 357.8 110.102062628075 79.0558253730853
"1791" 358 110.22911414886 77.4376085687667
"1792" 358.2 111.159906931969 76.1965692600884
"1793" 358.4 112.357985809294 74.3662976397444
"1794" 358.6 112.463367731026 72.4320801128049
"1795" 358.8 112.766474217094 70.3480152241384
"1796" 359 114.229171393294 68.3903921037011
"1797" 359.2 115.778382177894 67.9332959107384
"1798" 359.4 117.412578592191 68.5465460699762
"1799" 359.6 118.543625262594 68.8939906913384
"1800" 359.8 118.381174918293 68.9426745484634
"1801" 360 119.047496003328 69.5492840248528
"1802" 360.2 119.789349463114 70.4705986797711
"1803" 360.4 119.812651138319 71.1496760714634
"1804" 360.6 119.970370741567 72.138910589794
"1805" 360.8 119.812651138319 73.0927738443651
"1806" 361 118.993763695396 72.9971660341557
"1807" 361.2 118.354632032627 72.5311325300532
"1808" 361.4 118.155749695827 71.9594233899719
"1809" 361.6 117.81926847931 71.2157680956816
"1810" 361.8 117.564652683003 70.1145035304897
"1811" 362 117.410914186819 69.2964439102384
"1812" 362.2 117.717233552311 68.1315451603312
"1813" 362.4 118.296960386494 66.2845359494384
"1814" 362.6 118.423019120543 63.9948367811354
"1815" 362.8 118.334577312163 61.6640388602667
"1816" 363 118.603074980807 59.1077438017805
"1817" 363.2 119.099668198488 55.8231602767779
"1818" 363.4 118.957795613209 53.076688026438
"1819" 363.6 118.060032281819 50.518190297157
"1820" 363.8 117.362753812029 47.8075987681973
"1821" 364 117.040535038495 45.1424050349844
"1822" 364.2 117.179699394302 42.3363431107609
"1823" 364.4 116.428724020122 39.6557430556929
"1824" 364.6 115.129578172295 37.4332258595602
"1825" 364.8 114.037083307685 34.7832306028049
"1826" 365 113.165463654563 31.8054828309928
"1827" 365.2 112.824707084212 30.7519991905708
"1828" 365.4 111.804750346831 30.8948548922683
"1829" 365.6 110.072660945906 30.6779675400667
"1830" 365.8 108.054660265784 29.770635853472
"1831" 366 105.954262035328 28.8881369333417
"1832" 366.2 104.118295841412 27.6785673093617
"1833" 366.4 102.491099803268 26.3484253146922
"1834" 366.6 100.326338752024 24.9739687004224
"1835" 366.8 98.9599983684501 23.0681154083814
"1836" 367 97.3350748749009 21.2197250296683
"1837" 367.2 94.8098990725485 19.9268094797913
"1838" 367.4 91.7196712891386 18.7168959158323
"1839" 367.6 88.9479179237549 18.2748462202839
"1840" 367.8 86.8852816666874 18.3456272487266
"1841" 368 85.1797041620113 18.1749818979762
"1842" 368.2 83.1334576852747 18.4148624810298
"1843" 368.4 80.8118453201121 18.6572863994203
"1844" 368.6 78.06603560296 18.6043984838993
"1845" 368.8 75.7558409469087 17.8787177417967
"1846" 369 73.4387590962155 17.0893304492565
"1847" 369.2 70.8883380929103 17.8440981100634
"1848" 369.4 68.2660167738318 18.5777679979506
"1849" 369.6 65.9709367179136 19.2377722037607
"1850" 369.8 64.371474644369 19.9634686902384
"1851" 370 62.4284656953768 20.6354132108105
"1852" 370.2 60.4199286606848 22.275833162561
"1853" 370.4 58.318448408494 23.9652817459134
"1854" 370.6 56.6194083980321 25.7114094214634
"1855" 370.8 55.2243365577944 27.010709739488
"1856" 371 53.1780471267244 26.9429794287337
"1857" 371.2 50.785432916019 25.9515831166134
"1858" 371.4 47.9968881561139 25.2320606743865
"1859" 371.6 45.0715003284668 24.7224921149938
"1860" 371.8 43.3046279852796 23.4757853682902
"1861" 372 43.295213930505 22.6590447979983
"1862" 372.2 43.6758482394165 23.0231105792439
"1863" 372.4 43.8175525121206 22.3381411724056
"1864" 372.6 43.7536136068952 21.6780756311753
"1865" 372.8 44.450040308819 20.5129636606583
"1866" 373 44.547408023069 18.6879516335634
"1867" 373.2 44.8443393169388 18.1666186048684
"1868" 373.4 45.3637988579344 17.5624807211557
"1869" 373.6 46.2602331180929 17.3835064878721
"1870" 373.8 47.650192517169 16.9483151389634
"1871" 374 49.4000892655286 15.9212427983263
"1872" 374.2 51.713671791869 15.1762227396134
"1873" 374.4 54.0133201702462 14.9620137682634
"1874" 374.6 55.3776274957084 15.8815785881537
"1875" 374.8 57.5485601837137 16.1557077808581
"1876" 375 60.1253956272929 16.4318429155504
"1877" 375.2 62.8310843989291 16.59845148776
"1878" 375.4 65.870937443819 16.4648340751013
"1879" 375.6 68.7220638457036 16.2409428559506
"1880" 375.8 71.2989829592349 16.8746756912113
"1881" 376 73.6103782349119 17.7565533333572
"1882" 376.2 76.4276475151348 18.5335298551739
"1883" 376.4 79.0546923938062 18.517849404566
"1884" 376.6 81.9640729837036 18.5478087012583
"1885" 376.8 83.8503597937349 19.3730297221448
"1886" 377 85.0090116985038 20.5141008423374
"1887" 377.2 86.0178027923613 22.1335584978363
"1888" 377.4 87.356746388319 24.1957186696384
"1889" 377.6 89.209978549544 26.6136835735134
"1890" 377.8 90.4246834899505 29.0765742823845
"1891" 378 91.4134662514512 31.8656927155461
"1892" 378.2 93.0823008672933 34.2731106539762
"1893" 378.4 95.4465818202198 36.7743130207113
"1894" 378.6 97.7226630438575 38.3708766793352
"1895" 378.8 100.438126302811 39.9568011063109
"1896" 379 103.315065093088 40.9307321411557
"1897" 379.2 106.362704169887 41.6302055512176
"1898" 379.4 108.774477093587 42.9336207322195
"1899" 379.6 110.251141598969 43.9678558433384
"1900" 379.8 111.257494686251 43.7920988676159
"1901" 380 111.756753938266 43.0770266682266
"1902" 380.2 112.221270027302 42.950445744438
"1903" 380.4 112.919688470897 43.0294325284117
"1904" 380.6 113.987232337037 43.0778150707711
"1905" 380.8 113.441307375088 42.9546490732583
"1906" 381 112.94654853 43.3685407745927
"1907" 381.2 112.224570627785 44.6766597970736
"1908" 381.4 111.439027712819 46.3332197981358
"1909" 381.6 110.838727590253 48.8543471225378
"1910" 381.8 110.294117693534 51.9604021803082
"1911" 382 109.640588755495 54.7155332427575
"1912" 382.2 108.547206599594 57.1579355337384
"1913" 382.4 107.19903195447 59.647739809976
"1914" 382.6 105.811173829169 62.0133388843384
"1915" 382.8 104.542818529988 64.4042124958188
"1916" 383 103.571716401419 67.2354939586134
"1917" 383.2 103.721180003806 70.1809921450788
"1918" 383.4 103.826958909489 72.8791121388563
"1919" 383.6 103.123342100757 75.3641155378436
"1920" 383.8 101.78861721698 77.9716250246547
"1921" 384 100.921591251443 80.8267056540917
"1922" 384.2 100.910574872889 83.6188100197157
"1923" 384.4 101.518339494236 85.3401188704912
"1924" 384.6 102.236438793521 85.3004505424634
"1925" 384.8 102.554447107952 86.5403256560322
"1926" 385 103.332069018238 87.1460511801391
"1927" 385.2 103.949333797554 87.8269310583069
"1928" 385.4 103.270761648283 87.9417710817543
"1929" 385.6 102.026815335319 88.9577673520063
"1930" 385.8 100.01944824531 90.381942950303
"1931" 386 97.8748861370199 92.343685199426
"1932" 386.2 95.8954312722618 94.4622887976063
"1933" 386.4 93.3580268892623 96.2607483389823
"1934" 386.6 90.8063454074618 98.0231652044634
"1935" 386.8 88.6621950015967 99.8587269286578
"1936" 387 86.336357009076 101.490790467099
"1937" 387.2 84.5581900730831 103.75255095618
"1938" 387.4 83.1582995399039 106.471498448445
"1939" 387.6 82.6163643375432 108.144554267062
"1940" 387.8 83.1507260788802 109.161501822341
"1941" 388 83.9886808010548 109.910599600822
"1942" 388.2 85.052377151069 110.554750649602
"1943" 388.4 85.0612287614553 110.2549105437
"1944" 388.6 84.3859282331442 109.629144658366
"1945" 388.8 83.5502674622995 109.228329989997
"1946" 389 81.5068154351978 108.373648282918
"1947" 389.2 79.1969500999954 107.710298186905
"1948" 389.4 76.0916553297447 107.569700039246
"1949" 389.6 72.8661395028778 107.744663262522
"1950" 389.8 69.8469433286296 108.494763521473
"1951" 390 66.8955733900386 109.658758720445
"1952" 390.2 64.442877634819 111.712344585686
"1953" 390.4 62.1036920633826 113.710579238536
"1954" 390.6 59.022741541569 115.224794721963
"1955" 390.8 55.8557125556367 115.879372688791
"1956" 391 52.0749721839694 116.242586686454
"1957" 391.2 48.6243195434972 116.16119577584
"1958" 391.4 45.0492262426651 114.81784760856
"1959" 391.6 41.750472701966 113.540906016699
"1960" 391.8 38.3205108688904 112.400203697149
"1961" 392 34.5751837617917 111.2675347719
"1962" 392.2 30.8978969698745 109.682047432991
"1963" 392.4 27.7403739791084 107.999085401306
"1964" 392.6 24.4595634122553 106.069869153027
"1965" 392.8 21.3048494705553 104.026917475854
"1966" 393 18.9825767008602 101.690384680619
"1967" 393.2 17.6087248553103 99.2028667858112
"1968" 393.4 15.7923536011838 95.9951097508958
"1969" 393.6 13.7855801705339 92.9588307586129
"1970" 393.8 12.7045592516801 89.0941851865745
"1971" 394 12.3297173664227 86.1896198575011
"1972" 394.2 11.8291761897227 83.0922579770873
"1973" 394.4 12.5723866324382 80.859053521812
"1974" 394.6 13.8799944453453 78.9869229658318
"1975" 394.8 15.3165482670804 77.5539109280047
"1976" 395 16.6429130933844 76.7029723720522
"1977" 395.2 18.1210891332912 75.578103964019
"1978" 395.4 19.7289808235756 75.2465878002599
"1979" 395.6 21.3464293429344 74.0057956894634
"1980" 395.8 23.0274787684472 72.7907797680532
"1981" 396 24.595348628678 72.7408476068993
"1982" 396.2 25.9125940800295 71.9081193193055
"1983" 396.4 27.3667455944782 71.2932862694723
"1984" 396.6 28.4835217353832 71.454582919757
"1985" 396.8 29.1374039998878 71.6511049118212
"1986" 397 30.9449675217926 71.286332512516
"1987" 397.2 33.0336758130065 71.4185964251063
"1988" 397.4 35.3550491220929 71.8383057026808
"1989" 397.6 37.8358685618716 71.7851285223581
"1990" 397.8 40.165860881819 70.9001013556272
"1991" 398 42.121537193678 69.5052435641301
"1992" 398.2 44.5727727217391 68.301193136934
"1993" 398.4 47.42573431274 67.7366814561739
"1994" 398.6 50.1387274723455 66.8229880258528
"1995" 398.8 52.4047370982181 65.659991610892
"1996" 399 54.485406057519 65.3660338450134
"1997" 399.2 56.0600631566464 66.436963813605
"1998" 399.4 57.2994875512713 67.7897171702015
"1999" 399.6 58.6724416040948 69.204560124722
"2000" 399.8 59.2070250685393 70.1374919233278
"2001" 400 59.513980913463 70.926335438777
"2002" 400.2 60.1614255947727 71.4627800937575
"2003" 400.4 60.9285200808148 71.8138150810585
"2004" 400.6 61.4081164253851 72.6796635152155
"2005" 400.8 61.680880140594 73.6585175086384
"2006" 401 62.553943978369 74.5088622130884
"2007" 401.2 63.5453779877652 74.9682071460171
"2008" 401.4 64.3634166266379 75.7819170976789
"2009" 401.6 65.6925663370416 76.5095369130349
"2010" 401.8 65.9105446496156 77.7684802401414
"2011" 402 65.9425068748062 78.4364427891814
"2012" 402.2 66.5916249698061 79.5981977386942
"2013" 402.4 68.2111789968453 81.1050978021476
"2014" 402.6 69.411876652044 82.2333675435884
"2015" 402.8 70.038275613719 83.8780352386373
"2016" 403 71.2563198691508 86.1138587039855
"2017" 403.2 72.8417764551685 87.3201843672599
"2018" 403.4 74.777327607668 87.4315174958596
"2019" 403.6 77.4448355527812 87.8577308865389
"2020" 403.8 80.425463369909 87.8904317415134
"2021" 404 83.2060304948704 87.7719525228653
"2022" 404.2 85.3372678705412 88.4667043614078
"2023" 404.4 87.5918324011027 89.4302451252472
"2024" 404.6 90.1587728317356 90.2012921597134
"2025" 404.8 92.4421230068618 89.6625241408634
"2026" 405 94.3831435789133 87.9201931937936
"2027" 405.2 96.7075557027784 87.2267523487067
"2028" 405.4 98.2248379217476 86.9213911568348
"2029" 405.6 99.5244353030346 86.1937323245735
"2030" 405.8 101.114509358164 85.3181537632361
"2031" 406 102.179268759466 85.1968298557386
"2032" 406.2 102.755270086375 85.6754965529078
"2033" 406.4 103.461956432628 85.8350878097998
"2034" 406.6 104.471826826486 85.7800766904356
"2035" 406.8 106.090758265801 85.234379593508
"2036" 407 108.015224815373 84.6985410361907
"2037" 407.2 108.95034466786 85.2004029828671
"2038" 407.4 108.90069373611 86.4146758637938
"2039" 407.6 108.579491683793 87.6987710829371
"2040" 407.8 108.201138638946 88.5020330110227
"2041" 408 107.892060979426 87.6894369599545
"2042" 408.2 107.444319868724 86.893421435058
"2043" 408.4 107.136817227625 85.5673102037412
"2044" 408.6 106.625755800838 84.1834775186144
"2045" 408.8 106.05624652881 83.4669981118691
"2046" 409 105.282112249123 82.0318072753045
"2047" 409.2 105.023284811697 79.5461063489499
"2048" 409.4 105.063121183138 76.5877188707824
"2049" 409.6 105.033257038477 73.7119843412002
"2050" 409.8 105.751754557396 71.0897574780788
"2051" 410 107.153238902112 68.6240165745543
"2052" 410.2 108.10189494237 65.903470339566
"2053" 410.4 108.58345357221 62.9566056623037
"2054" 410.6 109.66709625184 60.4097221360089
"2055" 410.8 111.691700954757 58.2853356432816
"2056" 411 113.479791674904 57.2078859627561
"2057" 411.2 114.655407873544 57.3786356860384
"2058" 411.4 115.756782213698 57.9401228382134
"2059" 411.6 117.112985625268 58.187287035925
"2060" 411.8 117.907489529494 58.7288013236384
"2061" 412 118.064941578336 59.732834282934
"2062" 412.2 118.651011973528 60.6147716148721
"2063" 412.4 118.348240715999 61.3994029900874
"2064" 412.6 117.475825996319 62.0750051033634
"2065" 412.8 116.696884282319 63.6962730041693
"2066" 413 115.911284946832 66.1165142271557
"2067" 413.2 114.98254674937 68.3168581286685
"2068" 413.4 114.23133572148 70.4048405624549
"2069" 413.6 113.358087106498 72.5777358804634
"2070" 413.8 111.795783017831 74.6569909623674
"2071" 414 110.471788105145 76.9831555466948
"2072" 414.2 109.349747607048 80.1416119874549
"2073" 414.4 108.605291477405 83.3128061688082
"2074" 414.6 108.076825757036 86.1758983095254
"2075" 414.8 107.014300106989 86.9328414387591
"2076" 415 104.797158633623 87.7311659803473
"2077" 415.2 101.922711489894 89.6764863036615
"2078" 415.4 99.0781481869427 91.6399563732357
"2079" 415.6 96.2935236205622 93.6161796513823
"2080" 415.8 94.0010212286491 95.9741565762842
"2081" 416 91.1311596783281 98.2601826373166
"2082" 416.2 89.0837578337318 100.571995889418
"2083" 416.4 87.2629848857079 103.16201678988
"2084" 416.6 84.6619963154311 104.591997664893
"2085" 416.8 81.887926437944 106.429244534713
"2086" 417 79.6389142344965 108.952615297473
"2087" 417.2 78.6646876709322 110.748329368709
"2088" 417.4 77.7708510610757 111.170438188058
"2089" 417.6 75.620943315416 111.387435420551
"2090" 417.8 72.2102373638238 111.451717018308
"2091" 418 68.788294617951 111.75507479152
"2092" 418.2 65.0100976524124 112.494252155987
"2093" 418.4 60.9576127862805 112.94539156529
"2094" 418.6 57.0744599450047 113.991470341463
"2095" 418.8 52.782469701367 114.488295344944
"2096" 419 48.734219735819 114.484036425316
"2097" 419.2 44.6100704134279 114.402792698691
"2098" 419.4 41.2378157172068 113.240434639024
"2099" 419.6 37.7617635008826 111.589733389963
"2100" 419.8 35.0921178083553 109.897305484091
"2101" 420 33.2027535330217 107.795024094058
"2102" 420.2 31.546062480668 105.872595149473
"2103" 420.4 31.3798565489072 104.613623039581
"2104" 420.6 31.8420534961678 104.764935930673
"2105" 420.8 32.0416738478808 104.380146458418
"2106" 421 32.4661533212403 104.152590452081
"2107" 421.2 32.6514824398035 103.071564079391
"2108" 421.4 33.004366143921 102.270252168892
"2109" 421.6 33.5202780548529 101.945603091143
"2110" 421.8 33.1258800878644 101.843126842312
"2111" 422 32.208971273309 100.898758365313
"2112" 422.2 31.5900122036459 99.2315235043865
"2113" 422.4 31.0896625770248 97.1602199722869
"2114" 422.6 30.0762519972596 94.5320666974931
"2115" 422.8 28.286999743319 92.50940630905
"2116" 423 26.5040093062272 90.9352720240139
"2117" 423.2 24.8993381380925 88.6109528269634
"2118" 423.4 23.8277370870254 86.3366574097111
"2119" 423.6 22.4756845875558 84.1832841368581
"2120" 423.8 20.3094483757851 83.2177716376583
"2121" 424 18.0056584474694 82.8740126369059
"2122" 424.2 17.254174037882 82.1355907212953
"2123" 424.4 17.1188396985754 81.3191928931301
"2124" 424.6 17.849180775719 79.500875417318
"2125" 424.8 19.0327585836287 77.1284558349678
"2126" 425 20.7181678674606 75.053575694136
"2127" 425.2 22.0168698202649 74.4478977433553
"2128" 425.4 22.5599235222904 74.4286497627777
"2129" 425.6 23.7555909897016 74.148037219846
"2130" 425.8 25.3080739992379 73.2443977077607
"2131" 426 26.9045536382919 73.2935201581931
"2132" 426.2 28.0511733528419 73.0553438732983
"2133" 426.4 29.1342696778453 72.8339667074371
"2134" 426.6 30.4141098084728 72.7874509573096
"2135" 426.8 31.4229116436466 73.099268694722
"2136" 427 32.5876821727342 72.2432750315143
"2137" 427.2 34.0035306692033 70.7065590909097
"2138" 427.4 35.281247216944 69.2704791864384
"2139" 427.6 36.3718775334569 68.8453068342134
"2140" 427.8 37.3294970319277 68.3296812865765
"2141" 428 37.7683804424173 66.972973574947
"2142" 428.2 38.1467619652663 64.935224414595
"2143" 428.4 39.0426547495779 63.0206310710438
"2144" 428.6 39.28151191753 63.0863191849497
"2145" 428.8 39.6241423261735 63.1360181350089
"2146" 429 39.8036893839545 63.2134490445569
"2147" 429.2 40.2683532126084 62.7111408364634
"2148" 429.4 41.2352554383274 62.1137321490312
"2149" 429.6 42.3462021973457 61.5844572858563
"2150" 429.8 43.4303347923099 61.896792680918
"2151" 430 44.9410398934985 62.2184768464121
"2152" 430.2 46.6845468358444 61.8595859118363
"2153" 430.4 48.5823921135986 61.8199787060397
"2154" 430.6 50.4505319870054 61.1796622123278
"2155" 430.8 52.547788543944 60.0237919231634
"2156" 431 54.9525510458868 59.6382817867431
"2157" 431.2 57.4805264813793 60.0922850738772
"2158" 431.4 60.2680233606611 60.2718233636739
"2159" 431.6 62.9871597504668 60.5775178807243
"2160" 431.8 65.4698157492164 61.822348367925
"2161" 432 67.1963947152222 63.4429691403424
"2162" 432.2 69.002932252194 65.4698927402134
"2163" 432.4 70.436759019476 67.6165423742155
"2164" 432.6 70.9819443459255 70.0248927494716
"2165" 432.8 71.8285213157258 72.8373831184634
"2166" 433 73.4165261901509 75.0203836362701
"2167" 433.2 74.1437157367029 77.3023883004991
"2168" 433.4 73.8338461473917 79.656663760118
"2169" 433.6 73.414179608168 82.6586623709257
"2170" 433.8 74.4053515900988 84.5107894470781
"2171" 434 76.2823280318368 85.7142633280259
"2172" 434.2 78.0022333970412 87.5651514516856
"2173" 434.4 78.2643288888144 88.9986371203992
"2174" 434.6 79.0146855857869 90.3349866664359
"2175" 434.8 80.6480231578325 91.5986504371931
"2176" 435 81.885270954828 93.1819244304816
"2177" 435.2 83.1328422129975 95.2041380490348
"2178" 435.4 84.9636260486995 96.4296664473572
"2179" 435.6 87.1193546278618 96.480118761492
"2180" 435.8 88.8516086420471 96.1224465884246
"2181" 436 90.5569616178432 95.7216319200556
"2182" 436.2 92.6890431063282 96.1234526145093
"2183" 436.4 94.7277029311539 96.2510097839391
"2184" 436.6 96.509311527819 96.0685984961856
"2185" 436.8 98.2631551354416 95.2319573959634
"2186" 437 99.8541068437529 94.5963115633125
"2187" 437.2 101.378921991442 94.9784339135766
"2188" 437.4 102.967126594431 94.6841502559774
"2189" 437.6 103.40884677031 93.5926391524089
"2190" 437.8 104.097869483706 92.5313811705389
"2191" 438 105.370363631928 91.0150502078998
"2192" 438.2 106.280247063082 89.0550862603845
"2193" 438.4 108.068876738508 87.2899097849769
"2194" 438.6 110.502931091608 86.4312825921739
"2195" 438.8 112.472115664014 86.8121255637007
"2196" 439 113.803184143029 88.238564025095
"2197" 439.2 113.383081397336 88.3105981830058
"2198" 439.4 112.923045978284 88.9836361470237
"2199" 439.6 111.613442922693 88.7955281461504
"2200" 439.8 108.413880313646 92.5037333234139
"2201" 440 108.772344600094 92.2036227731675
"2202" 440.2 109.445307849605 92.0930077508562
"2203" 440.4 110.012722277049 92.0372437446256
"2204" 440.6 109.711193365401 92.4171452930998
"2205" 440.8 109.307277933576 92.8761757078262
"2206" 441 108.938486945089 93.2346267620563
"2207" 441.2 108.025846747837 94.2936866950089
"2208" 441.4 106.483706541167 95.600563742767
"2209" 441.6 104.623287715319 96.6915457981491
"2210" 441.8 103.131475236274 98.3407694152313
"2211" 442 101.758674963366 100.369696785267
"2212" 442.2 99.8622794820853 102.258812437445
"2213" 442.4 98.294386289069 104.085206969436
"2214" 442.6 97.2049701654793 106.052633564501
"2215" 442.8 96.0258095449077 107.562167938837
"2216" 443 95.1694337996491 107.555403191982
"2217" 443.2 93.340316988029 107.426289928633
"2218" 443.4 91.1443839323396 107.359758669865
"2219" 443.6 88.2951856913761 107.370465772463
"2220" 443.8 85.1951201107947 106.732691488832
"2221" 444 81.9330040834301 105.85585688413
"2222" 444.2 78.7475858254904 104.696099221063
"2223" 444.4 76.1418913745208 103.491240753353
"2224" 444.6 74.4753584142078 101.687076229575
"2225" 444.8 74.4298431216782 100.036061510706
"2226" 445 74.114737250319 97.8265751528348
"2227" 445.2 73.5868695164605 95.2980939565861
"2228" 445.4 72.9018137242333 93.0898676824634
"2229" 445.6 71.5990984444133 91.796530496954
"2230" 445.8 69.9674627306281 90.0590762861725
"2231" 446 68.0661368196372 88.1966974608816
"2232" 446.2 65.7479466468716 86.1955502313581
"2233" 446.4 62.5849963845352 84.7881735593823
"2234" 446.6 59.8136406941611 83.4692542323581
"2235" 446.8 56.9567553288621 81.9899482579634
"2236" 447 54.0587424880487 81.5425830843823
"2237" 447.2 51.6224919323563 81.6423364183045
"2238" 447.4 49.887122405434 82.2984229632864
"2239" 447.6 48.3313188492672 83.8265047991617
"2240" 447.8 47.760542593319 85.3373831237307
"2241" 448 47.890366212319 85.8774444046856
"2242" 448.2 48.1387787140594 85.7348603445019
"2243" 448.4 48.4255824529133 85.8001490005011
"2244" 448.6 48.6731262680542 86.0717555729928
"2245" 448.8 48.8253344775942 86.9619546571882
"2246" 449 49.4302185821245 87.4209029861301
"2247" 449.2 49.8128846745537 87.8438645738286
"2248" 449.4 49.7483136653661 89.0628859912181
"2249" 449.6 49.7900788022731 91.0460389649955
"2250" 449.8 49.7329087682181 92.6432267914084
"2251" 450 49.8842610399793 93.1449814829823
"2252" 450.2 49.655967430719 95.0891514150634
"2253" 450.4 49.770212215439 96.5795265611834
"2254" 450.6 50.4649991050105 98.3349845510335
"2255" 450.8 51.2901222348815 99.3805175066866
"2256" 451 52.6131389467514 101.121388328166
"2257" 451.2 54.1850251702547 103.634165838491
"2258" 451.4 55.2309645552047 106.502502148292
"2259" 451.6 55.4225627240199 109.265647948893
"2260" 451.8 54.848912190719 111.367735001473
"2261" 452 53.8027005675116 113.313767229436
"2262" 452.2 53.2738777525025 114.932393818619
"2263" 452.4 53.9735300740333 114.080492251635
"2264" 452.6 54.818783313102 113.680383556312
"2265" 452.8 55.8107661107743 113.210210348553
"2266" 453 57.3120317659597 112.370565739192
"2267" 453.2 58.4420700575764 111.078793899345
"2268" 453.4 60.3161575476952 109.879532151553
"2269" 453.6 62.3507200824728 108.470221621877
"2270" 453.8 64.0815760536397 108.235140065048
"2271" 454 65.6424978065401 108.743600204194
"2272" 454.2 67.2486451015246 109.07637239222
"2273" 454.4 69.4981122942909 108.967174955678
"2274" 454.6 71.7371103994904 108.872710506606
"2275" 454.8 73.1190258238603 109.522679346161
"2276" 455 74.0797847375113 109.200479478752
"2277" 455.2 74.8528772554904 108.316323568035
"2278" 455.4 75.741943970018 106.61169083423
"2279" 455.6 77.628797927717 104.925244210716
"2280" 455.8 79.5723709422607 103.658518607852
"2281" 456 81.3609118680956 102.501449848221
"2282" 456.2 83.4645344263767 101.66197144855
"2283" 456.4 85.6535557904291 101.468850798656
"2284" 456.6 88.2436722340105 101.083120037342
"2285" 456.8 90.3792762815826 100.613736510872
"2286" 457 91.2716217340859 99.7373411446576
"2287" 457.2 91.6992139707883 98.6378402985042
"2288" 457.4 92.8105988098044 96.8635755978615
"2289" 457.6 93.8924382934047 94.896270609692
"2290" 457.8 95.5552304032812 92.7775561461898
"2291" 458 97.2901078649476 91.1425133974634
"2292" 458.2 98.1492532810359 90.2790638560011
"2293" 458.4 98.0787213518984 88.7256101353326
"2294" 458.6 97.5665385241309 86.5652667909387
"2295" 458.8 97.8287915827462 84.0151967143634
"2296" 459 98.2106842189242 81.1597603785687
"2297" 459.2 97.4488245600558 78.5530387654897
"2298" 459.4 97.4266934726995 75.7739244473484
"2299" 459.6 97.905777093257 72.7512169996581
"2300" 459.8 98.4709684149122 70.1837003300905
"2301" 460 99.416841298943 67.4813798929994
"2302" 460.2 99.7086935960562 63.9620684195397
"2303" 460.4 99.8889821339173 61.2075279377175
"2304" 460.6 100.98613245398 59.6487691786005
"2305" 460.8 102.141981448948 58.0877448565924
"2306" 461 103.442510990128 55.4533823266539
"2307" 461.2 105.392806747295 53.0780189137295
"2308" 461.4 107.639272781509 52.0216142571494
"2309" 461.6 108.992561615277 52.5750799614298
"2310" 461.8 109.413779256419 52.6400735925384
"2311" 462 109.999262495548 52.4859346481765
"2312" 462.2 111.260936338037 52.0755905106942
"2313" 462.4 112.438243927909 51.2792134682913
"2314" 462.6 113.772660470745 50.6918147987175
"2315" 462.8 114.385809279625 51.0752966376618
"2316" 463 114.561395769785 51.7498466322515
"2317" 463.2 113.957385881387 51.6772334216244
"2318" 463.4 113.122333959175 51.1557385453024
"2319" 463.6 112.854985320048 50.5583298578702
"2320" 463.8 111.765844562389 49.7637748685417
"2321" 464 110.465350570319 49.4588824653845
"2322" 464.2 109.471528383491 48.2469990092565
"2323" 464.4 108.482589843773 46.8426174892733
"2324" 464.6 108.460058471881 45.236452550075
"2325" 464.8 108.974507207868 43.6526079160536
"2326" 465 109.475968957779 42.339302300157
"2327" 465.2 110.169223968302 41.6153392101989
"2328" 465.4 110.190248139581 40.838952073511
"2329" 465.6 110.484349148709 39.1244057649756
"2330" 465.8 111.01500702173 37.0563185785924
"2331" 466 111.389948051977 34.8972220731463
"2332" 466.2 110.272251573991 33.8052029455054
"2333" 466.4 108.614559307716 32.9021358226039
"2334" 466.6 107.253020691922 31.7691296931494
"2335" 466.8 105.232040483403 30.8170777989424
"2336" 467 103.695818979582 30.4081639088448
"2337" 467.2 101.849495270343 29.4636286535366
"2338" 467.4 100.487635310056 27.8534991349634
"2339" 467.6 99.1181480620094 26.1874293577967
"2340" 467.8 99.133306515047 25.1443398536714
"2341" 468 98.4539384258652 24.0749772491945
"2342" 468.2 97.6256873589719 22.9593632831576
"2343" 468.4 96.3918520630094 21.6745130782729
"2344" 468.6 94.512378931626 20.6912220757233
"2345" 468.8 92.5049977712862 19.3585651146601
"2346" 469 90.9764742220119 17.2595851545973
"2347" 469.2 91.1489052088568 15.935363624329
"2348" 469.4 91.269545134737 15.3712774065208
"2349" 469.6 92.0551249806999 14.9762325455825
"2350" 469.8 92.9298888896761 15.1647858969872
"2351" 470 93.9254027238512 15.3621636648908
"2352" 470.2 95.1291374799255 15.4989727694716
"2353" 470.4 95.5186083369255 16.0065618372011
"2354" 470.6 96.0140972392141 16.3546861714392
"2355" 470.8 96.3486281961058 16.5907681227011
"2356" 471 97.3968032425795 16.416474682976
"2357" 471.2 98.300877470019 17.4189257578384
"2358" 471.4 99.7500738516991 18.7363404370089
"2359" 471.6 101.673524831155 20.4375909315946
"2360" 471.8 103.783189420468 22.3992977532568
"2361" 472 105.609947219719 24.3482614219634
"2362" 472.2 107.343146179493 26.9506348755543
"2363" 472.4 109.076237847019 29.4503296486634
"2364" 472.6 111.211004176883 32.2425361003865
"2365" 472.8 112.890543049621 35.4285436603962
"2366" 473 113.943728224216 37.7312858702565
"2367" 473.2 113.993307416644 39.8070088543884
"2368" 473.4 114.892668859293 41.8261822311814
"2369" 473.6 116.210045711069 43.5361923101634
"2370" 473.8 116.330132558644 45.4413539189884
"2371" 474 116.206800120594 47.5899348134384
"2372" 474.2 115.963762669142 50.3331678854214
"2373" 474.4 116.058675735134 53.848224191455
"2374" 474.6 115.145385622467 56.9776190399716
"2375" 474.8 113.471679334269 60.3904095315295
"2376" 475 112.798930121844 63.9769211217134
"2377" 475.2 112.216332994647 67.4469755430096
"2378" 475.4 111.333679038385 71.0592251893733
"2379" 475.6 110.24647438622 74.3276724307857
"2380" 475.8 109.666771670252 77.9986901897995
"2381" 476 109.614029316522 81.5367144730475
"2382" 476.2 108.972953392611 84.2078641560121
"2383" 476.4 107.635655228753 85.6416683729324
"2384" 476.6 105.925130116958 87.4172967744912
"2385" 476.8 104.688806177244 89.7193068078653
"2386" 477 103.771320215631 91.2781327137402
"2387" 477.2 101.615707208486 92.0404600955467
"2388" 477.4 98.6379289789699 92.9980113482653
"2389" 477.6 95.7740604548286 94.3481581435403
"2390" 477.8 92.7877011164856 95.9315624539079
"2391" 478 89.3538461721881 97.5232836060709
"2392" 478.2 85.9991622582047 98.0454206820063
"2393" 478.4 82.4043571576425 97.5726008796987
"2394" 478.6 78.6659824078333 97.2219680129206
"2395" 478.8 74.7442593273567 96.224005805303
"2396" 479 70.5791669160573 96.1182765892298
"2397" 479.2 66.9126774545325 96.6782933455022
"2398" 479.4 63.8117905980134 97.5399328448523
"2399" 479.6 60.3497243900619 98.6203538518634
"2400" 479.8 56.2305884154549 99.279807419444
"2401" 480 52.2513800260741 99.3571691262287
"2402" 480.2 47.8437305433578 99.2004007398615
"2403" 480.4 44.1795744359023 97.6517254056578
"2404" 480.6 40.8598271361099 95.9931958891907
"2405" 480.8 36.7928962900642 94.8277895254917
"2406" 481 32.7084212818333 93.4607923081777
"2407" 481.2 28.2135146759605 92.6967225720955
"2408" 481.4 24.0248658365265 92.1749785938502
"2409" 481.6 19.6507514738786 91.7678106449405
"2410" 481.8 15.3587310179023 92.3001073335467
"2411" 482 13.8369097062912 93.5298255024078
"2412" 482.2 13.845558231549 93.5655046582687
"2413" 482.4 13.3779097407769 93.4065402484354
"2414" 482.6 13.136583406019 92.2213476713534
"2415" 482.8 12.4765881969946 90.5495352458148
"2416" 483 11.8326882377549 88.5693426926685
"2417" 483.2 10.5739918241482 85.8514093157805
"2418" 483.4 9.13801594081896 82.5481898196634
"2419" 483.6 7.9453989662766 79.1613336439888
"2420" 483.8 7.31216324796001 75.6335841430788
"2421" 484 6.75155235626014 72.4806409049088
"2422" 484.2 6.62088021687453 69.9163516909634
"2423" 484.4 6.48323295228508 66.8269896388278
"2424" 484.6 6.53328205779169 64.6266293240725
"2425" 484.8 7.22399474718383 63.0234192713553
"2426" 485 7.96960336981896 60.6271301104108
"2427" 485.2 8.74233612812766 57.4448175092025
"2428" 485.4 10.1072922826749 54.7467918708617
"2429" 485.6 12.1105291482672 52.6587637169979
"2430" 485.8 13.4009410585137 49.7310766996316
"2431" 486 14.5245769601896 46.9241410984117
"2432" 486.2 15.3591855823946 44.7856628214298
"2433" 486.4 17.054011109344 43.0883008246134
"2434" 486.6 18.9430279860626 41.310216565925
"2435" 486.8 20.5043560095277 39.1972611829764
"2436" 487 22.633181135869 37.6227264647134
"2437" 487.2 24.2747784147414 35.8880143142824
"2438" 487.4 26.2741881714282 33.6219225422113
"2439" 487.6 28.5226459761257 32.0214918777323
"2440" 487.8 30.8632536908518 31.8439792271765
"2441" 488 32.7217309301677 30.9610838301021
"2442" 488.2 35.5953058246719 29.5144777898163
"2443" 488.4 38.7590652862759 28.749953607541
"2444" 488.6 41.7762382079364 28.2175697186808
"2445" 488.8 45.0242601620882 27.0329472866685
"2446" 489 48.284200888445 26.1434275149424
"2447" 489.2 51.5232816993768 24.681403849232
"2448" 489.4 54.828955832757 22.7984249124965
"2449" 489.6 56.7906128665045 20.8021920868586
"2450" 489.8 59.0521307466575 18.955470067361
"2451" 490 61.820440531019 17.0359460817884
"2452" 490.2 64.052887483343 15.5976302068874
"2453" 490.4 66.1986629210507 14.9867119201707
"2454" 490.6 67.0624542182003 15.4399407182092
"2455" 490.8 68.1615541790563 16.3145998462176
"2456" 491 68.6599994073768 17.4327396346535
"2457" 491.2 69.830557823319 18.0453247195134
"2458" 491.4 71.7460063036495 17.8196736664888
"2459" 491.6 74.4542759461651 17.4559587773609
"2460" 491.8 76.9642556673529 17.3179823930651
"2461" 492 79.645223419719 17.1592785198384
"2462" 492.2 82.228713437819 17.2572058186531
"2463" 492.4 85.1567623582379 17.5500651567607
"2464" 492.6 87.9759935621331 18.5527282711183
"2465" 492.8 89.9917257739546 20.1069898012431
"2466" 493 90.8248916387475 21.5090516030769
"2467" 493.2 92.2425474643434 22.5576454086829
"2468" 493.4 94.893007471269 24.4488747266884
"2469" 493.6 97.3465074298318 27.0562489618737
"2470" 493.8 100.139379643704 28.8970813030788
"2471" 494 103.733068613605 30.5814315661357
"2472" 494.2 105.382256564857 31.8464076218993
"2473" 494.4 105.219557257452 33.1871818890121
"2474" 494.6 105.804902688251 35.9102649140905
"2475" 494.8 106.446414226966 39.1850865692306
"2476" 495 106.524038649909 42.5252324873352
"2477" 495.2 106.940139992857 46.5164765688993
"2478" 495.4 107.539409846302 50.3593508001777
"2479" 495.6 107.408495272521 53.7893126332533
"2480" 495.8 107.060065555133 57.5515136424015
"2481" 496 108.436174676705 60.8325167026987
"2482" 496.2 110.511170671142 63.3133478758584
"2483" 496.4 112.822148576781 64.5719460421301
"2484" 496.6 114.852929339885 64.5033961076139
"2485" 496.8 116.841643361912 63.9760594605254
"2486" 497 117.655321260849 62.9888504910199
"2487" 497.2 118.313679268521 61.9682006302533
"2488" 497.4 118.584319973934 60.9501999531044
"2489" 497.6 118.378100148369 59.2545869805884
"2490" 497.8 117.160386789823 58.2563667365626
"2491" 498 115.834722299729 56.6959798227968
"2492" 498.2 114.776390056422 54.357662455291
"2493" 498.4 114.543339543613 51.5146719137995
"2494" 498.6 115.251221270743 48.8717230110312
"2495" 498.8 116.343114920544 46.7980107375384
"2496" 499 116.715882860709 45.0361300740732
"2497" 499.2 115.281242384702 44.7379074616895
"2498" 499.4 114.517156628857 43.1426849204718
"2499" 499.6 114.453403395302 41.1743680745874
"2500" 499.8 113.488874328608 39.3463058274897
"2501" 500 111.557145923548 37.9414328080782
"2502" 500.2 109.782126270327 35.29305262376
"2503" 500.4 107.847059094689 32.3651426339088
"2504" 500.6 105.661876667319 29.6947780239512
"2505" 500.8 103.789170963244 26.7240336496634
"2506" 501 102.257006794218 23.8196938303205
"2507" 501.2 100.233489072861 21.9454242703024
"2508" 501.4 96.862839482038 19.949815751794
"2509" 501.6 93.7382487636466 18.1939503798858
"2510" 501.8 90.6216494677983 16.17098280867
"2511" 502 86.453482056124 14.8788386360905
"2512" 502.2 82.7927746789914 13.3960723225324
"2513" 502.4 79.12402908588 11.6112978261707
"2514" 502.6 75.7364855231496 9.6645819342618
"2515" 502.8 73.2613065745977 7.19238940952079
"2516" 503 71.245635270419 5.67962500976341
"2517" 503.2 69.489900647063 5.22524234326341
"2518" 503.4 67.424147221535 4.20950234820741
"2519" 503.6 65.2005367883272 4.75979274530767
"2520" 503.8 61.9553643636225 5.20159589837412
"2521" 504 58.3075524976136 5.95967310217769
"2522" 504.2 56.4460873688942 7.52691170879084
"2523" 504.4 56.2306565464541 8.66942786786881
"2524" 504.6 55.4938495251071 10.2579979598193
"2525" 504.8 54.3980501647342 12.1228372327431
"2526" 505 53.0331270523694 14.0109193897407
"2527" 505.2 51.645514391894 16.0006027202634
"2528" 505.4 51.0383017526729 17.57388116149
"2529" 505.6 50.9667223268368 19.0417209953384
"2530" 505.8 49.7593971569305 21.0506342071163
"2531" 506 47.8882379562698 22.64352832657
"2532" 506.2 45.7649067971206 24.5848408268353
"2533" 506.4 44.8030972239043 27.1901321061707
"2534" 506.6 45.345823279919 29.7359416104634
"2535" 506.8 46.6530906781972 32.2985469594199
"2536" 507 47.2897908618146 35.278845691246
"2537" 507.2 48.9675803732776 38.0425073815213
"2538" 507.4 50.4465485036638 41.1324408542307
"2539" 507.6 51.3910883211798 44.0266998097765
"2540" 507.8 51.3477741709506 48.0547375335687
"2541" 508 50.6968141847885 50.8238129402025
"2542" 508.2 49.383337830819 53.7143640397634
"2543" 508.4 47.7959490348644 56.6823894714965
"2544" 508.6 45.7273207177993 59.1629693282036
"2545" 508.8 43.4540164778026 62.3089004431683
"2546" 509 41.0659372324449 65.3147688490067
"2547" 509.2 38.537745004196 68.2786586611192
"2548" 509.4 37.1740165712281 71.3985940847527
"2549" 509.6 35.5120142007173 74.82434460926
"2550" 509.8 33.5722158358314 77.0604059646122
"2551" 510 30.2241939190059 78.5270443337678
"2552" 510.2 26.7425463448707 80.4723549186186
"2553" 510.4 23.8245878902342 83.2969860492515
"2554" 510.6 22.6379489944429 85.8794868608351
"2555" 510.8 23.0237834831263 88.3912055085643
"2556" 511 24.156361711867 91.2548607600596
"2557" 511.2 25.4849732999023 94.9939474277967
"2558" 511.4 26.7112506796768 98.2601826373166
"2559" 511.6 28.785668036861 100.94844319894
"2560" 511.8 31.3820867308057 102.464741408481
"2561" 512 33.2518431914311 103.995051678463
"2562" 512.2 33.8591323013883 104.889677805434
"2563" 512.4 33.6706229437252 105.021469666182
"2564" 512.6 34.337032473416 105.5151224019
"2565" 512.8 34.8079567527227 106.399766235904
"2566" 513 34.9909471800134 108.048433560575
"2567" 513.2 35.5276170393644 109.702570055591
"2568" 513.4 37.566566249232 110.40269395189
"2569" 513.6 40.1675842041951 110.219692100959
"2570" 513.8 43.1824897014917 110.364670512491
"2571" 514 46.1043461334549 109.935427565327
"2572" 514.2 49.4302542871902 110.060771065206
"2573" 514.4 52.8760925035305 110.02436013779
"2574" 514.6 55.8156734955713 108.948975382921
"2575" 514.8 58.7602583507267 107.70825926656
"2576" 515 61.5552294236333 106.317039835435
"2577" 515.2 63.9821928508918 105.488653508706
"2578" 515.4 66.3973015228338 105.094053601681
"2579" 515.6 68.7620095746267 104.186042194877
"2580" 515.8 71.0600638620837 103.441392126846
"2581" 516 73.3941566127502 103.551983914537
"2582" 516.2 75.2646035900333 104.651588265978
"2583" 516.4 76.9486013907761 105.289578622206
"2584" 516.6 78.4676468285543 105.041277313934
"2585" 516.8 78.8280179022242 104.966678974348
"2586" 517 79.5479938157019 104.811283155368
"2587" 517.2 79.9358608119319 104.392898252818
"2588" 517.4 80.1872734963527 104.148214375036
"2589" 517.6 80.6911149502877 104.092419392713
"2590" 517.8 81.8676021092413 103.079984228036
"2591" 518 82.9452641892898 102.210292023085
"2592" 518.2 83.899543414349 101.919172010653
"2593" 518.4 84.896588808269 101.537490570793
"2594" 518.6 85.7543520052333 100.026158183321
"2595" 518.8 85.9838003798378 98.8474227100011
"2596" 519 86.2873082595269 97.8560654968396
"2597" 519.2 87.426069680018 96.8711381387741
"2598" 519.4 88.9620653694151 97.0894337908865
"2599" 519.6 90.8027441975034 97.9034249733469
"2600" 519.8 92.9828409799358 98.4696613894354
"2601" 520 95.4033141582613 97.7597730543769
"2602" 520.2 96.989658918119 96.1462865983491
"2603" 520.4 98.813680765069 94.0274827085745
"2604" 520.6 100.700509173643 92.0618049698418
"2605" 520.8 101.221670689044 89.8740532668671
"2606" 521 101.943020090328 87.5983285987634
"2607" 521.2 102.517940535498 84.7640095507464
"2608" 521.4 103.075653520398 81.6483071553318
"2609" 521.6 103.613420802921 78.7621654475165
"2610" 521.8 103.572387902897 75.8457097380496
"2611" 522 104.330352369883 73.1269896531557
"2612" 522.2 105.587387705598 70.6250609553405
"2613" 522.4 107.073292422601 69.8647551244378
"2614" 522.6 108.937947470258 69.9790056983938
"2615" 522.8 109.838951608644 70.4843300240884
"2616" 523 111.177797259953 71.1211782038781
"2617" 523.2 112.576348072546 71.8391594933794
"2618" 523.4 114.455776554327 72.5403290749888
"2619" 523.6 115.451221293402 73.8223259469097
"2620" 523.8 115.53804886354 75.3306350800782
"2621" 524 115.502506987519 75.0963140890634
"2622" 524.2 115.687017369921 74.6192984553572
"2623" 524.4 115.779317348031 73.6823368421244
"2624" 524.6 116.839809367457 73.8878824942249
"2625" 524.8 117.570653683241 73.0033315705764
"2626" 525 117.260168579633 71.9264719405213
"2627" 525.2 116.889983278647 70.857300190018
"2628" 525.4 117.076698837079 69.4512397997527
"2629" 525.6 118.079835884717 68.3155604566837
"2630" 525.8 118.378409252224 67.2920599640348
"2631" 526 118.981779976719 66.8752334158884
"2632" 526.2 118.264266999514 66.1182192277805
"2633" 526.4 117.694702180418 65.7818449486783
"2634" 526.6 117.922374478914 65.0244634267479
"2635" 526.8 118.270995662694 62.5228965889134
"2636" 527 118.698509096573 59.6943378867503
"2637" 527.2 119.572002478709 56.938739435561
"2638" 527.4 119.812651138319 56.7070581049514
"2639" 527.6 119.118513562537 56.9193322855924
"2640" 527.8 118.065025497934 56.4862647459506
"2641" 528 116.239256025344 55.8759272961134
"2642" 528.2 114.455776554327 54.6180684520227
"2643" 528.4 112.546784986417 52.4125098144798
"2644" 528.6 110.732699209446 50.1193499936244
"2645" 528.8 108.566680142444 49.2484315461634
"2646" 529 106.435453768964 48.3908446150337
"2647" 529.2 104.230459350931 47.00807878311
"2648" 529.4 101.925259762392 45.5241688243344
"2649" 529.6 99.7329157447625 43.2564433505118
"2650" 529.8 97.5065929646826 41.0842425870171
"2651" 530 96.179431840196 38.6437573043077
"2652" 530.2 94.7556285432944 36.1313510382503
"2653" 530.4 92.6816086966577 33.9060018885037
"2654" 530.6 91.6388318859802 31.9460840274715
"2655" 530.8 91.7838408916971 31.6582039354886
"2656" 531 92.2946394366552 31.5327924079501
"2657" 531.2 92.665566775195 30.8163745388353
"2658" 531.4 92.7594062251652 29.5461993980788
"2659" 531.6 93.0414806202935 28.216565188099
"2660" 531.8 94.1735333504883 27.4106330798263
"2661" 532 94.994174901197 26.0248859649024
"2662" 532.2 94.237398195319 24.3977180387253
"2663" 532.4 94.0944831189408 22.4581822629928
"2664" 532.6 95.0616272182725 20.630173356882
"2665" 532.8 95.8315114704818 20.7147096669285
"2666" 533 96.0610622606418 21.1205600283217
"2667" 533.2 96.5050550157206 21.7688150903569
"2668" 533.4 97.4935149096974 22.2973991164094
"2669" 533.6 98.6797660656383 23.2633068917491
"2670" 533.8 98.9994628405345 23.9990806536186
"2671" 534 99.5671214110511 24.083977626142
"2672" 534.2 100.899812022103 25.1137731064117
"2673" 534.4 101.766129508367 26.7427282507994
"2674" 534.6 103.203811286088 28.9591457414056
"2675" 534.8 105.106880696094 31.2613691337134
"2676" 535 106.934573784729 33.54871232257
"2677" 535.2 108.065814019141 36.3195393739888
"2678" 535.4 109.391851065311 39.3756180599088
"2679" 535.6 110.893446636278 42.2140299490584
"2680" 535.8 112.227706198244 44.8636388144384
"2681" 536 113.141714408165 46.5331206226173
"2682" 536.2 114.395465581864 48.0367801995791
"2683" 536.4 114.840182696793 49.5832869496531
"2684" 536.6 115.312462664579 51.0826538203206
"2685" 536.8 116.219782482494 52.9678782305134
"2686" 537 115.51250979095 54.6759101227831
"2687" 537.2 114.350322368894 56.5023262577884
"2688" 537.4 114.766463512841 58.2102124107851
"2689" 537.6 115.889357551291 59.9026629135093
"2690" 537.8 117.282699951526 60.268096369827
"2691" 538 117.703567429649 61.0872453988024
"2692" 538.2 119.201584793715 61.7038886200841
"2693" 538.4 120.092271240781 61.0300914109506
"2694" 538.6 119.062919738594 60.1925626278634
"2695" 538.8 118.197690084724 60.2702329654375
"2696" 539 117.007777685714 60.1283341005687
"2697" 539.2 115.464679070948 60.25008792111
"2698" 539.4 113.224934676755 61.4961249150532
"2699" 539.6 111.004617910781 62.9308423455403
"2700" 539.8 108.486331988002 65.0099688216829
"2701" 540 105.877515898878 66.8566950431753
"2702" 540.2 103.769697420394 69.3191630435634
"2703" 540.4 103.386717744344 71.3379203190134
"2704" 540.6 103.556476237449 73.2234672723591
"2705" 540.8 102.801356248675 75.342538885099
"2706" 541 101.938351453346 77.8522512329324
"2707" 541.2 100.309148991627 80.2106989155147
"2708" 541.4 99.0521611086668 82.2050039050895
"2709" 541.6 98.8919918013006 84.6858726763717
"2710" 541.8 99.5419670015619 87.0730889289961
"2711" 542 98.6959121964047 88.5237855399206
"2712" 542.2 96.1742262409406 89.8758559255985
"2713" 542.4 92.9985099454333 91.1944428450634
"2714" 542.6 89.8894660982743 92.5160936520616
"2715" 542.8 86.6814139087132 93.4456343306846
"2716" 543 83.1986456682324 94.1684023633865
"2717" 543.2 79.6016222797529 95.2833969431144
"2718" 543.4 76.3682793159793 96.8816971581615
"2719" 543.6 73.2744243709735 98.9283898933089
"2720" 543.8 71.3042313362919 101.068757131274
"2721" 544 68.6481102664811 103.047690134409
"2722" 544.2 66.1129917614872 105.764050150445
"2723" 544.4 65.1010955161975 109.029053503052
"2724" 544.6 65.0451149785134 112.206395580213
"2725" 544.8 64.8329129423364 113.802943868655
"2726" 545 64.8135422666367 114.368808149959
"2727" 545.2 63.4019704039083 114.886326000999
"2728" 545.4 60.6727295641298 114.959884364274
"2729" 545.6 57.7875079902013 114.373304514993
"2730" 545.8 54.3654865084221 113.731823103463
"2731" 546 50.4065353228344 112.948866225989
"2732" 546.2 46.3576912540277 112.242002543677
"2733" 546.4 42.1389349403944 110.832837196171
"2734" 546.6 38.0958954010967 109.894813919686
"2735" 546.8 34.008061943717 108.38510667824
"2736" 547 29.991853306036 106.952825639643
"2737" 547.2 25.8227775920199 105.239902455043
"2738" 547.4 21.925642412319 102.990626836727
"2739" 547.6 19.3465571241493 100.618478445008
"2740" 547.8 17.7004737212281 96.6269711928543
"2741" 548 15.3454395521475 93.3161317041491
"2742" 548.2 13.0274613911298 89.0127042965715
"2743" 548.4 10.3747567323453 85.0408033044634
"2744" 548.6 8.90468430126491 80.8689037641661
"2745" 548.8 7.87394386108211 76.3426208314634
"2746" 549 6.84945855460104 72.5544342052583
"2747" 549.2 6.87919406569711 68.7495755521357
"2748" 549.4 6.31110663709396 65.2459469974384
"2749" 549.6 5.96707404674396 61.6855342463634
"2750" 549.8 5.31837928963201 58.3897076753156
"2751" 550 4.39612503657539 55.3211809856942
"2752" 550.2 4.90917117109766 52.1220028637667
"2753" 550.4 5.99303877054396 49.0277313938634
"2754" 550.6 7.03956441857947 45.322412573934
"2755" 550.8 7.66814852570032 41.9536643985566
"2756" 551 9.21888967068783 38.777837435406
"2757" 551.2 10.8873059865754 37.5153723182326
"2758" 551.4 12.0009683808716 37.9558265397792
"2759" 551.6 14.0282304034163 38.0193778316139
"2760" 551.8 16.304279709619 37.2007997029634
"2761" 552 19.2997142532181 36.1845753239844
"2762" 552.2 22.1629062677328 36.0894647575582
"2763" 552.4 24.8751062853024 36.5296866973064
"2764" 552.6 27.1971359165879 35.2321717997239
"2765" 552.8 29.1052158294534 33.3273647512029
"2766" 553 32.2682573926523 31.8863533508224
"2767" 553.2 35.1958740761885 31.6991005099504
"2768" 553.4 37.8818453475478 32.8308046634041
"2769" 553.6 40.3938844177549 33.8536805002839
"2770" 553.8 42.3717432356896 34.8236844723082
"2771" 554 44.3168002787926 35.455013668516
"2772" 554.2 46.4871422260842 36.0848810300808
"2773" 554.4 49.0330378933448 36.1431848757651
"2774" 554.6 52.2312752879576 36.7442351269004
"2775" 554.8 54.563300228919 38.1582488930884
"2776" 555 56.8766937909043 40.5208012766585
"2777" 555.2 59.3802676104292 43.2651982834162
"2778" 555.4 61.625705102519 45.0821319652154
"2779" 555.6 64.1560093154157 46.482141496794
"2780" 555.8 66.7221197200045 47.7416399940279
"2781" 556 69.2370784221761 49.7689624375825
"2782" 556.2 71.8183489732534 51.6207985641847
"2783" 556.4 74.0160283829801 53.4056842448353
"2784" 556.6 75.500604383144 55.2170724296884
"2785" 556.8 76.7497166359546 58.0671959568109
"2786" 557 77.8257123934291 60.8430009630566
"2787" 557.2 78.158742982169 63.8211327789134
"2788" 557.4 77.687087173141 66.6586590141922
"2789" 557.6 77.9351113287948 69.4263722257053
"2790" 557.8 79.8177033706761 70.9673047971539
"2791" 558 82.2221122368529 71.0220528527854
"2792" 558.2 85.2025544730478 70.4510489692177
"2793" 558.4 88.2248712840668 70.2905823839939
"2794" 558.6 91.9822723997586 70.3091800553513
"2795" 558.8 95.123444394994 69.5495999672884
"2796" 559 98.5273733195958 68.6470939873473
"2797" 559.2 102.028961180261 68.3343275073642
"2798" 559.4 104.850766268965 68.6531563892776
"2799" 559.6 107.544319142819 68.5358165996331
"2800" 559.8 108.623615500777 68.9558769503956
"2801" 560 109.465708704019 69.3775836721134
"2802" 560.2 109.347600875026 69.8831041787805
"2803" 560.4 109.287201227894 70.3609975860384
"2804" 560.6 109.881144284819 70.5731711870905
"2805" 560.8 111.135372468378 70.0054679040058
"2806" 561 112.632406364396 68.3035428856942
"2807" 561.2 113.680081332606 66.6122341746109
"2808" 561.4 114.086463910195 65.5790626016452
"2809" 561.6 115.296098342857 64.6650408501525
"2810" 561.8 115.689043029556 65.0445495674371
"2811" 562 114.763316576328 65.9716667720563
"2812" 562.2 113.993307416644 67.8456649679134
"2813" 562.4 113.474595482524 70.5737918128224
"2814" 562.6 113.168736518907 73.5508675455727
"2815" 562.8 113.684976321519 77.2254214406634
"2816" 563 113.669944113003 80.5823869151213
"2817" 563.2 112.605746932267 83.7357937082547
"2818" 563.4 111.620560739387 87.0794742028278
"2819" 563.6 111.186718331545 90.7835228684025
"2820" 563.8 110.247808289832 92.8968866271931
"2821" 564 108.766154707478 93.3035596571006
"2822" 564.2 106.115652681394 94.7023498287344
"2823" 564.4 103.876504145475 96.64870230239
"2824" 564.6 101.550795398986 98.0087403579079
"2825" 564.8 99.0788393831209 99.4022349685577
"2826" 565 96.5693243328284 100.184850935926
"2827" 565.2 93.377789378251 100.607033349609
"2828" 565.4 90.0793331410618 101.858525834349
"2829" 565.6 86.6729229694279 102.930755079137
"2830" 565.8 82.7267867453286 103.747887480752
"2831" 566 78.7608491908947 105.135925906039
"2832" 566.2 74.7777200036587 106.6835349729
"2833" 566.4 70.6485726653675 107.591039882415
"2834" 566.6 66.7944846740318 109.243267880216
"2835" 566.8 61.8761312236554 110.455900007202
"2836" 567 57.9090403528618 111.057456552063
"2837" 567.2 53.6734183314099 111.005527104463
"2838" 567.4 49.8492093131597 110.809068353587
"2839" 567.6 46.4792926712255 109.666038549548
"2840" 567.8 44.924486625528 107.043546295527
"2841" 568 43.671098594819 103.689038862249
"2842" 568.2 43.1369160891171 100.586288397931
"2843" 568.4 42.3430380599136 97.4336957992742
"2844" 568.6 42.0071711215962 94.4086699903248
"2845" 568.8 41.3012051725076 91.5870980549823
"2846" 569 40.5353122087863 88.5508942368653
"2847" 569.2 40.6650917076099 85.7288684851634
"2848" 569.4 41.613218796346 83.2829213282742
"2849" 569.6 41.8901545850826 80.4674712715089
"2850" 569.8 43.2081426704605 78.8705071485955
"2851" 570 43.963201737569 78.8185427081063
"2852" 570.2 44.5126338394083 77.8622526574366
"2853" 570.4 45.1490014003993 76.3878272702223
"2854" 570.6 44.5787047883636 75.2298469543205
"2855" 570.8 43.0455325722924 73.2440871992245
"2856" 571 41.094099757669 71.9253721949884
"2857" 571.2 39.0243629635385 69.1453260512927
"2858" 571.4 36.978691035369 66.5831302731384
"2859" 571.6 34.4871245152383 64.005189167786
"2860" 571.8 32.0835489916361 63.0467823880244
"2861" 572 29.010766419244 62.9480689411384
"2862" 572.2 25.9568896160948 63.1241142451789
"2863" 572.4 23.1887911377244 62.8725431735985
"2864" 572.6 21.6460223098574 62.787703483566
"2865" 572.8 20.8064732830086 63.9668485995496
"2866" 573 19.282056622198 65.905430042665
"2867" 573.2 17.381815747319 68.0380970741408
"2868" 573.4 14.854928827103 70.0300771812074
"2869" 573.6 11.9260573195873 71.4409876067805
"2870" 573.8 11.2853404776657 72.8970601046166
"2871" 574 11.0449333608845 74.8996632301192
"2872" 574.2 11.5004785201845 77.0299223438164
"2873" 574.4 11.5604327608322 80.2097562434457
"2874" 574.6 12.513430034819 83.4672515086531
"2875" 574.8 13.6614417514047 86.4354798971492
"2876" 575 14.1991700572887 89.6515088034937
"2877" 575.2 13.6452092083784 91.751784639107
"2878" 575.4 14.363416605569 93.9194406078734
"2879" 575.6 16.5555551441507 95.6924065867157
"2880" 575.8 19.7859131282553 97.494429010718
"2881" 576 22.3528801403008 99.7108722514634
"2882" 576.2 24.6659733971568 102.251204688112
"2883" 576.4 27.7584321516761 104.718354698606
"2884" 576.6 30.5742558671553 106.703644456691
"2885" 576.8 33.5518111495511 108.964282523579
"2886" 577 37.3336561410032 110.496481861542
"2887" 577.2 41.048310616373 112.173939675463
"2888" 577.4 44.9882182203099 113.675172796991
"2889" 577.6 49.026322878569 114.907448097741
"2890" 577.8 53.3265727050083 114.65823436526
"2891" 578 57.2505206039823 114.271683697325
"2892" 578.2 61.4184914815131 113.429321466959
"2893" 578.4 65.2434566186523 113.09352364338
"2894" 578.6 68.8072422382601 112.410676863052
"2895" 578.8 72.3388005593384 111.686155786599
"2896" 579 76.5322294953869 112.018907586755
"2897" 579.2 79.233682547489 111.266472578653
"2898" 579.4 81.0378313942998 108.728620555848
"2899" 579.6 82.9439916463478 105.54544528229
"2900" 579.8 84.903569889668 102.286523862379
"2901" 580 86.2181098767227 98.4388389937386
"2902" 580.2 87.2454690006047 95.1262438776348
"2903" 580.4 88.4639920619055 92.0525270344923
"2904" 580.6 90.3902487728734 89.2260082892555
"2905" 580.8 92.5460512337675 87.3024035457344
"2906" 581 95.2547432823917 85.3358569840089
"2907" 581.2 98.4167658932181 84.364291234812
"2908" 581.4 101.271591397867 83.8886186858384
"2909" 581.6 102.894171410534 82.9065477748686
"2910" 581.8 103.280284760147 80.9155458938255
"2911" 582 104.131324527529 78.6077013419108
"2912" 582.2 105.275734621063 76.5190478008737
"2913" 582.4 107.297654266719 75.3981540032384
"2914" 582.6 109.093269752998 75.3921690152983
"2915" 582.8 108.425579471794 75.5900839213278
"2916" 583 108.414803152268 75.8965601918224
"2917" 583.2 108.362207942519 76.3107550340725
"2918" 583.4 108.524951122051 76.8642335863741
"2919" 583.6 109.293460580953 77.6014462799813
"2920" 583.8 109.818432875641 78.6695441720143
"2921" 584 110.13246949596 79.2886183395403
"2922" 584.2 109.68280264468 78.6217465872412
"2923" 584.4 109.348637670602 77.6040928107731
"2924" 584.6 108.545327573529 76.2879582550424
"2925" 584.8 108.036108614794 74.7814368029804
"2926" 585 108.607874175396 72.3879936680788
"2927" 585.2 108.65930872016 70.0973005404546
"2928" 585.4 107.626834154895 67.8996847958193
"2929" 585.6 106.015222691206 65.6948262713938
"2930" 585.8 104.099516562802 63.5001550726272
"2931" 586 102.486107298336 60.9732498695138
"2932" 586.2 100.408420898463 58.4566668138109
"2933" 586.4 98.391754003319 55.9137092980532
"2934" 586.6 96.0230050205813 53.9288922495208
"2935" 586.8 93.906347966869 51.6177125929134
"2936" 587 91.9960631532446 49.7395081611742
"2937" 587.2 89.1457791867336 47.7592596433415
"2938" 587.4 87.2985495935948 45.4938429511531
"2939" 587.6 86.0831874151537 42.5230316207279
"2940" 587.8 84.5573564189576 39.2741592652281
"2941" 588 83.7560185753934 36.3236855828601
"2942" 588.2 83.7195568002698 32.8368106741191
"2943" 588.4 84.5322910676361 30.1697424837073
"2944" 588.6 86.1976069329618 29.0682772841777
"2945" 588.8 87.0507335721047 29.2351933657491
"2946" 589 87.3191941018314 29.6833684093808
"2947" 589.2 87.8826420652851 29.9493804417007
"2948" 589.4 88.1027001335567 29.8423544129224
"2949" 589.6 88.9779584109531 29.5301236779024
"2950" 589.8 90.0709401855478 29.4674927711753
"2951" 590 91.011281263169 29.8040990104384
"2952" 590.2 91.4746228323024 29.7670563621246
"2953" 590.4 91.6047454624829 29.7529676588569
"2954" 590.6 91.9347371635821 29.7974370089371
"2955" 590.8 92.6530904908853 29.9094227296581
"2956" 591 93.3319057266635 29.2362843205306
"2957" 591.2 94.2726046004715 28.4410060209465
"2958" 591.4 95.190892674361 28.1038732573206
"2959" 591.6 95.9928892557791 28.8478561459767
"2960" 591.8 96.8721221773457 29.7069631240795
"2961" 592 97.5812335711838 30.5604970284364
"2962" 592.2 98.2960365893105 31.6359872885397
"2963" 592.4 100.08709773379 32.9149838437911
"2964" 592.6 101.942429982969 33.9584548184384
"2965" 592.8 103.759960648969 35.7013369035134
"2966" 593 104.118668952771 38.2117305796112
"2967" 593.2 104.596427656215 40.7698300563341
"2968" 593.4 104.917099063582 43.7432268183581
"2969" 593.6 104.345094246033 46.1929944895811
"2970" 593.8 104.560130279049 49.0761520950039
"2971" 594 105.177276434328 52.7326288795324
"2972" 594.2 105.421866615386 56.2537794846903
"2973" 594.4 105.824428929764 60.3023126788836
"2974" 594.6 105.91700830118 64.4451328258895
"2975" 594.8 106.722469622539 68.3254622581329
"2976" 595 106.24496378369 72.0853014635669
"2977" 595.2 104.518556056294 75.5505876600853
"2978" 595.4 102.622538232182 78.8239270978344
"2979" 595.6 100.165237370015 81.6109096560616
"2980" 595.8 97.3145688402649 83.907478198058
"2981" 596 95.0222951211997 86.9190771316469
"2982" 596.2 92.845271709435 90.1584039998652
"2983" 596.4 90.2557435318603 92.8397487834726
"2984" 596.6 87.3134718486523 95.5096356921578
"2985" 596.8 83.8986128202659 98.097842507428
"2986" 597 79.948061977117 100.021699954646
"2987" 597.2 76.2721003307601 100.83346472164
"2988" 597.4 72.407359958016 101.24908543416
"2989" 597.6 68.1362271222883 101.654252344045
"2990" 597.8 64.1870487385543 101.234390603846
"2991" 598 60.1345881071476 99.7702201915777
"2992" 598.2 56.0906814085714 98.7390857441916
"2993" 598.4 52.1769951415642 97.8884425809728
"2994" 598.6 48.575620778587 97.8478363994222
"2995" 598.8 45.2975000439579 99.5918672673801
"2996" 599 42.4748666768904 101.376323820921
"2997" 599.2 41.1951767181761 100.845901606149
"2998" 599.4 39.6944919474124 98.5242601077064
"2999" 599.6 38.3465758425892 95.9670397792202
"3000" 599.8 37.1019043691813 93.5901054804451
"3001" 600 35.35406495196 90.1605142281044
"3002" 600.2 32.5850888437832 87.4494950926955
"3003" 600.4 29.5225624620776 84.9009071632996
"3004" 600.6 26.9634589496156 82.1648800835651
"3005" 600.8 23.8416599616983 80.4454948595151
"3006" 601 21.2903108963278 80.344175388782
"3007" 601.2 18.9219959545462 80.9737833856089
"3008" 601.4 16.9590567828831 82.6840052980019
"3009" 601.6 15.8430866237616 84.7832843225126
"3010" 601.8 14.8233951177155 87.0564269063513
"3011" 602 14.6374886901245 90.8359854081578
"3012" 602.2 15.6703909237709 92.7191213858961
"3013" 602.4 16.9159780556131 94.9761284996987
"3014" 602.6 18.1073006770249 97.1182182131987
"3015" 602.8 21.0055880689711 99.0944922864721
"3016" 603 24.0278322062181 101.844029147142
"3017" 603.2 26.7712212728325 104.588029830112
"3018" 603.4 28.7990817960412 107.027875666769
"3019" 603.6 31.5019046356462 109.444103032309
"3020" 603.8 34.6588833136973 109.802027068869
"3021" 604 38.9337167160371 110.630218824082
"3022" 604.2 41.9609674681735 111.915472652182
"3023" 604.4 45.5991547742919 113.293229796031
"3024" 604.6 48.4969965774644 114.804638282291
"3025" 604.8 50.8728628045668 116.458119102463
"3026" 605 52.1052223476199 116.10267967957
"3027" 605.2 54.3521531353756 114.426256990001
"3028" 605.4 56.9497411302596 113.018435890147
"3029" 605.6 60.5513825207348 112.378315471711
"3030" 605.8 63.6843367752333 112.737745106549
"3031" 606 67.6271962148704 113.335072417361
"3032" 606.2 71.1104227464793 114.771636806586
"3033" 606.4 72.9836007679427 114.044171018483
"3034" 606.6 75.2588078927565 112.409244984901
"3035" 606.8 77.6671835520463 111.257306244342
"3036" 607 79.3038636685837 111.142987406934
"3037" 607.2 79.8354696202722 111.172963173828
"3038" 607.4 80.4534069585811 111.3571852569
"3039" 607.6 81.3420055158141 111.387435420551
"3040" 607.8 82.8017919845475 110.634602478749
"3041" 608 84.6022811134982 108.995710512209
"3042" 608.2 87.162010959819 107.384890619019
"3043" 608.4 89.5955914405076 105.578654880039
"3044" 608.6 92.175644879715 103.273952170949
"3045" 608.8 95.3845895978286 101.433531811271
"3046" 609 98.5504273154301 99.8839704101301
"3047" 609.2 101.757894981676 99.1107691962899
"3048" 609.4 105.202034128992 99.1394056668933
"3049" 609.6 107.247091383529 100.042264121016
"3050" 609.8 106.010777643381 99.9195173534277
"3051" 610 105.826787750914 99.9775369823823
"3052" 610.2 106.09619568361 99.5338400437361
"3053" 610.4 106.606373271603 99.8180660653166
"3054" 610.6 105.666640836824 100.15394001539
"3055" 610.8 104.027397304109 99.8004505485734
"3056" 611 103.389320643636 99.2712714821763
"3057" 611.2 102.59274548028 97.7294865323566
"3058" 611.4 101.768428520804 96.1073215065993
"3059" 611.6 101.866444982437 93.5786154245811
"3060" 611.8 102.395514413279 91.5280895458934
"3061" 612 103.130958788002 89.3686857319189
"3062" 612.2 102.94586372725 87.1205519731961
"3063" 612.4 102.516965733584 86.5841146935961
"3064" 612.6 102.313725533309 85.6003431023534
"3065" 612.8 102.351981035244 84.0228405349214
"3066" 613 102.86189699267 81.7706516042472
"3067" 613.2 103.949965216777 79.2801552613787
"3068" 613.4 104.582997626664 76.4232010087737
"3069" 613.6 105.00285677087 73.2532587793278
"3070" 613.8 104.863743635728 70.1889812908634
"3071" 614 104.356982855832 67.3015708518737
"3072" 614.2 104.142940325019 64.5773553595884
"3073" 614.4 104.257118533524 61.8323348001557
"3074" 614.6 104.661912924278 58.9612768000584
"3075" 614.8 106.044856343369 56.8528500290884
"3076" 615 106.618138446295 54.8488958126342
"3077" 615.2 105.241291058658 52.8874626913064
"3078" 615.4 103.183522498048 50.963167444988
"3079" 615.6 101.012701327885 48.1315227715536
"3080" 615.8 98.6758761858845 46.0341264350864
"3081" 616 96.0863378013996 44.1673026128505
"3082" 616.2 93.7819514007944 42.0340691906519
"3083" 616.4 91.2654029504429 39.9930804339345
"3084" 616.6 89.1764228992611 37.4953169212733
"3085" 616.8 88.34150603488 34.5932448189024
"3086" 617 87.9043089103915 31.4592454562215
"3087" 617.2 88.7635236368272 29.1623766052093
"3088" 617.4 90.543916234769 27.6587637064634
"3089" 617.6 92.4931550561738 26.2327978268021
"3090" 617.8 94.191700281431 25.1131821851114
"3091" 618 93.9809173870507 24.2833496124634
"3092" 618.2 92.822320748219 22.9039736605884
"3093" 618.4 91.2599679825157 22.0018591277421
"3094" 618.6 89.615677358919 19.9894334140384
"3095" 618.8 87.418412607344 17.6428715006134
"3096" 619 85.0220495023681 15.786287336111
"3097" 619.2 83.0327823038835 15.4438269091005
"3098" 619.4 80.3022811410049 14.8545069366618
"3099" 619.6 77.0658497602702 13.577650689561
"3100" 619.8 73.7034376432216 12.803724824428
"3101" 620 70.6251679051293 13.1106841945582
"3102" 620.2 68.25992386131 14.4758706806866
"3103" 620.4 66.6916081782118 15.7242638741063
"3104" 620.6 65.5839589176084 17.3138711187792
"3105" 620.8 63.978758196894 19.0287386334384
"3106" 621 61.762019902469 21.1935474802634
"3107" 621.2 59.2275861863026 23.6331673894388
"3108" 621.4 57.733550439778 26.6467779550782
"3109" 621.6 55.8436590681059 30.084975602529
"3110" 621.8 52.9273132365851 32.7093212714312
"3111" 622 50.2454310363272 35.1005539658353
"3112" 622.2 48.4698228532214 38.3327983320488
"3113" 622.4 48.3639031832616 41.2583198607257
"3114" 622.6 48.6096592365082 44.8867088224094
"3115" 622.8 48.5846907460779 48.7597383517848
"3116" 623 49.3353595368407 52.5781251482547
"3117" 623.2 50.4344727628064 56.2865081281357
"3118" 623.4 52.0643592063862 59.9062960931945
"3119" 623.6 52.889149984611 63.434936234428
"3120" 623.8 53.671918058463 67.1108412803702
"3121" 624 55.7281921594037 70.926335438777
"3122" 624.2 57.3964688857029 74.2074859546955
"3123" 624.4 58.665726589319 77.6478745143823
"3124" 624.6 60.3523047352842 80.7419481640112
"3125" 624.8 61.3527181899061 83.5782032665551
"3126" 625 61.3337839554965 85.0274569511083
"3127" 625.2 61.5655141518917 86.3768063654452
"3128" 625.4 62.5053213588001 88.5962558134917
"3129" 625.6 63.7733586854047 91.1981520913206
"3130" 625.8 64.1826001850762 93.0142422733372
"3131" 626 63.7725267049358 93.9306879438372
"3132" 626.2 63.4271987332307 94.460652365434
"3133" 626.4 63.9419544256586 95.496503638454
"3134" 626.6 65.0008809880438 96.3164014794451
"3135" 626.8 65.7297989222456 97.3133039482799
"3136" 627 66.3647308518011 98.7545822007938
"3137" 627.2 65.8603155113553 100.989044791254
"3138" 627.4 65.3182035508038 103.082352296403
"3139" 627.6 65.3188524661128 105.059069999133
"3140" 627.8 64.4076397953761 107.422395220063
"3141" 628 62.3103162603282 109.040307183821
"3142" 628.2 60.2165287290099 110.509836922827
"3143" 628.4 58.0644382486874 112.314012527542
"3144" 628.6 55.2856759374975 114.333416480794
"3145" 628.8 53.0892120459099 115.530470333973
"3146" 629 52.9344306753006 116.776127416895
"3147" 629.2 53.4242496353003 118.165239027071
"3148" 629.4 54.1282020417461 118.216409864648
"3149" 629.6 54.3891097032316 118.397910846551
"3150" 629.8 54.9538308705638 118.592260431127
"3151" 630 55.8119674007553 118.809106821082
"3152" 630.2 56.7674947547514 119.566868465544
"3153" 630.4 57.4214878337703 119.64626549826
"3154" 630.6 58.797750608641 119.577186558946
"3155" 630.8 60.3363515811874 119.809618319279
"3156" 631 62.8659683316207 120.524060549248
"3157" 631.2 64.643114064124 121.045953773904
"3158" 631.4 66.8875223925986 121.709374470997
"3159" 631.6 67.8098249710581 120.96582093435
"3160" 631.8 69.3483558098904 120.378792396263
"3161" 632 71.5428260955352 120.005461772977
"3162" 632.2 73.8282299532155 120.010361918894
"3163" 632.4 76.31148954024 120.147843010884
"3164" 632.6 77.7830866897549 120.416075076592
"3165" 632.8 78.5735466780977 119.953016881207
"3166" 633 79.9694378027437 119.684178590534
"3167" 633.2 80.7334235404083 119.233098958588
"3168" 633.4 80.6253310779264 118.842263133632
"3169" 633.6 81.5583410335137 118.708778125658
"3170" 633.8 82.0510600644505 118.709533968806
"3171" 634 82.0684444568411 118.701884836154
"3172" 634.2 82.2891485708017 118.764726677972
"3173" 634.4 82.7263706439856 118.535297006463
"3174" 634.6 83.8903344305339 117.866766033856
"3175" 634.8 85.6790257735498 117.286992977617
"3176" 635 86.6855827731114 116.917400773454
"3177" 635.2 88.1369128534416 116.12743629935
"3178" 635.4 89.4026275270243 115.512261306892
"3179" 635.6 90.9734364534793 114.635689431973
"3180" 635.8 93.0929005015032 113.704491815253
"3181" 636 94.8794987974 112.32832451968
"3182" 636.2 97.2922743273632 111.322618421667
"3183" 636.4 98.6328550100333 110.348990516949
"3184" 636.6 100.590262392366 108.610463329641
"3185" 636.8 102.517260118208 106.944932799075
"3186" 637 104.421339863541 104.694656736408
"3187" 637.2 106.225198283675 102.877439654029
"3188" 637.4 107.701474050029 101.094518717121
"3189" 637.6 109.072497166472 99.5359404258617
"3190" 637.8 110.549038523063 98.0242381269345
"3191" 638 111.188653590462 96.4183707208583
"3192" 638.2 111.865514395071 94.9310026428271
"3193" 638.4 112.61562244468 93.8229892956399
"3194" 638.6 113.679303356655 92.6938510967743
"3195" 638.8 114.755967532145 91.583484533075
"3196" 639 115.283845387914 90.0706638488601
"3197" 639.2 115.956889654019 88.0624480366884
"3198" 639.4 117.411450648054 85.8733911420171
"3199" 639.6 118.120687579221 84.7290137932585
"3200" 639.8 118.281172514183 82.7721905724464
"3201" 640 118.398256973424 79.854691366516
"3202" 640.2 118.764325414894 77.1897199454384
"3203" 640.4 119.315740044905 74.1199509406531
"3204" 640.6 119.944675157641 71.6029585378024
"3205" 640.8 121.163029601524 69.3959930869388
"3206" 641 120.905682253125 68.8955611383424
"3207" 641.2 120.604684309697 68.6121152496651
"3208" 641.4 120.120982233444 68.1929431487384
"3209" 641.6 119.747220034343 66.7367116144154
"3210" 641.8 119.48599816148 64.539141149157
"3211" 642 119.812651138319 61.9032302157444
"3212" 642.2 120.746747909173 60.0418405726342
"3213" 642.4 120.148726797182 59.6393464965763
"3214" 642.6 119.859254488729 58.5667714606942
"3215" 642.8 119.210136393729 56.3664275591814
"3216" 643 118.689301311104 54.0848441690254
"3217" 643.2 118.810242539155 51.6686843252913
"3218" 643.4 119.059892339075 50.5786327112617
"3219" 643.6 119.806369350303 50.8228570159392
"3220" 643.8 119.546671040856 51.7426282458293
"3221" 644 119.171908760674 52.4090084900118
"3222" 644.2 119.218867700598 53.0446018610864
"3223" 644.4 118.747239124542 53.5086848020584
"3224" 644.6 118.166400373016 54.0642332381945
"3225" 644.8 118.045052633473 53.9996431204891
"3226" 645 117.722807515392 54.3802642123415
"3227" 645.2 117.543420111997 54.7768791628684
"3228" 645.4 117.525335003565 55.3970101660227
"3229" 645.6 117.878726882871 55.8282506912048
"3230" 645.8 118.220900679275 56.7742502945417
"3231" 646 118.352135424569 57.8460007144384
"3232" 646.2 118.344893197889 58.8421824057692
"3233" 646.4 118.23893556166 59.7695276157073
"3234" 646.6 117.931873068191 61.0134473572326
"3235" 646.8 117.741964415269 63.2271897219884
"3236" 647 117.463056460024 65.5619398143405
"3237" 647.2 117.313546472569 68.6700449485634
"3238" 647.4 117.591701623195 71.57562629248
"3239" 647.6 118.080284766383 75.0215356845194
"3240" 647.8 119.050212426734 77.3988129860397
"3241" 648 117.821649257276 76.8630344765927
"3242" 648.2 116.304140560974 77.7204967205138
"3243" 648.4 114.627407779446 79.369271474421
"3244" 648.6 112.874788922946 81.7655074251159
"3245" 648.8 111.378479722445 84.6393319448668
"3246" 649 110.326495743041 87.5830884347939
"3247" 649.2 110.12413273985 90.6944495796758
"3248" 649.4 110.565214892627 94.0319211228993
"3249" 649.6 110.620449584168 95.1268347310209
"3250" 649.8 109.676336334155 96.2224220754031
"3251" 650 108.14575865208 97.7152649399324
"3252" 650.2 106.30738855068 99.6207169604912
"3253" 650.4 103.793859038374 102.61026640913
"3254" 650.6 101.741203373519 105.491974450585
"3255" 650.8 99.315068535 107.611087135265
"3256" 651 96.3983713443099 109.851277110082
"3257" 651.2 93.5472831680032 112.396006392174
"3258" 651.4 91.5335262759644 114.163781690318
"3259" 651.6 90.8147755125917 113.639766355445
"3260" 651.8 88.4950213334797 113.930035950329
"3261" 652 85.3848970808661 114.760614046482
"3262" 652.2 83.2199343126162 116.012508302112
"3263" 652.4 81.2618097015277 117.714585954176
"3264" 652.6 79.8064780201611 119.628548534884
"3265" 652.8 79.6903794611103 119.15054807042
"3266" 653 79.4238399852137 119.4098982292
"3267" 653.2 78.1795595279741 119.483233258989
"3268" 653.4 76.6380363177917 119.655320774018
"3269" 653.6 74.6776793223621 120.540848086188
"3270" 653.8 73.5231931080929 121.263850807533
"3271" 654 73.8275168543013 121.114536162702
"3272" 654.2 73.1032419231537 121.003074668498
"3273" 654.4 71.6876000255364 121.263850807533
"3274" 654.6 69.5742972884233 122.117299989829
"3275" 654.8 67.2784987866611 121.91412751149
"3276" 655 64.6900189278694 121.657019074344
"3277" 655.2 61.4094096801493 121.841162733142
"3278" 655.4 58.0082711976859 121.878552956307
"3279" 655.6 54.7779728560511 121.994169141249
"3280" 655.8 51.4623703579476 121.443346072063
"3281" 656 48.3778171591303 121.106049612888
"3282" 656.2 45.6273856976401 120.806614817775
"3283" 656.4 42.4292009564605 120.316085138784
"3284" 656.6 40.2740472309856 118.971648614769
"3285" 656.8 37.6582151885032 117.366884435463
"3286" 657 34.7628379019826 115.895156681891
"3287" 657.2 31.2062767975892 114.279187551139
"3288" 657.4 28.2937731495277 112.119752425794
"3289" 657.6 26.13466079674 109.293905180279
"3290" 657.8 23.7305353808942 106.962612810118
"3291" 658 21.1052914405345 105.069454042601
"3292" 658.2 18.5537689624735 102.139754141482
"3293" 658.4 16.2461624072816 99.5470760966503
"3294" 658.6 13.7693842204658 97.906443051601
"3295" 658.8 11.7400521902047 97.4816152509206
"3296" 659 11.8498870932634 97.3163477232412
"3297" 659.2 11.6801027506973 97.103873632085
"3298" 659.4 11.4611097385017 97.8196916477615
"3299" 659.6 12.2436589366217 97.7956761106194
"3300" 659.8 12.8812636219856 96.8222967287134
"3301" 660 14.0694588396904 94.9852925198634
"3302" 660.2 14.639940914039 92.3966095570034
"3303" 660.4 14.9177377510516 89.6039107049585
"3304" 660.6 14.712689782374 86.1258429091331
"3305" 660.8 13.9043973812475 82.4872190843116
"3306" 661 13.3167136773815 79.3644973915795
"3307" 661.2 11.7378458282069 75.9699375114031
"3308" 661.4 10.1828866808351 72.9096236806489
"3309" 661.6 7.82432455808087 69.8823502669396
"3310" 661.8 5.81514950212849 67.023139610392
"3311" 662 3.77587482490914 64.5276073744388
"3312" 662.2 2.3059202117914 62.5915395496681
"3313" 662.4 2.37939833567897 62.3933326171514
"3314" 662.6 3.44075635316513 62.0453786877455
"3315" 662.8 4.83219924398565 61.0201049787198
"3316" 663 6.54653677693435 59.0594354507455
"3317" 663.2 7.85840661789289 56.2696315319938
"3318" 663.4 9.68817012953208 53.0509866292339
"3319" 663.6 11.8161515650286 50.1695510622618
"3320" 663.8 13.9860161263686 47.1934631373147
"3321" 664 15.892089719294 44.5520621288384
"3322" 664.2 18.128301556569 41.9231338440884
"3323" 664.4 20.1181842684828 38.7855431900669
"3324" 664.6 22.0043878861386 35.7993430945782
"3325" 664.8 24.115999881601 32.5288138243352
"3326" 665 25.6234151534969 28.9724026987176
"3327" 665.2 26.771308991494 25.0882560502634
"3328" 665.4 27.4474027319173 21.3410356244716
"3329" 665.6 27.1527512825821 17.7716701963055
"3330" 665.8 25.8773467174897 15.9239751207561
"3331" 666 25.6039782839856 16.2868328897729
"3332" 666.2 25.4106616928518 16.4726499119716
"3333" 666.4 24.392291173319 16.7378752404231
"3334" 666.6 23.585307557615 16.8969049858394
"3335" 666.8 23.2446900221587 16.8962865893642
"3336" 667 22.2201203773678 17.4533606811707
"3337" 667.2 20.695458925827 18.2360816822699
"3338" 667.4 20.0090937318274 18.6382225862854
"3339" 667.6 19.8351754764528 18.7438677907233
"3340" 667.8 20.5470916105647 19.0871042519804
"3341" 668 20.507319374744 19.1910181571884
"3342" 668.2 20.3077564713358 19.1984093758332
"3343" 668.4 20.310894093352 19.2191555489923
"3344" 668.6 20.1964790836215 19.2147736975558
"3345" 668.8 20.1375675254198 19.39805410085
"3346" 669 19.9150407231908 19.7228788937455
"3347" 669.2 19.5338072622681 20.0409777915821
"3348" 669.4 19.264258222819 19.8590973333845
"3349" 669.6 20.1017788868556 19.6002000392683
"3350" 669.8 20.7848971699583 19.0074028665454
"3351" 670 21.0962733421785 18.8232471571659
"3352" 670.2 21.6220226582061 18.5690164471247
"3353" 670.4 22.175552878894 18.0940085766384
"3354" 670.6 23.0438710633694 17.80416916506
"3355" 670.8 23.9400024361577 17.3629131480279
"3356" 671 24.8391259549934 17.0494567956262
"3357" 671.2 26.448697298279 15.6630613108634
"3358" 671.4 28.2965768955403 14.1645562266355
"3359" 671.6 30.715465086966 13.3268907417323
"3360" 671.8 33.207314903419 12.3103663501884
"3361" 672 35.6933307944665 10.8636310943569
"3362" 672.2 37.6374926953927 8.86200628010275
"3363" 672.4 39.7732491308109 8.17265728043115
"3364" 672.6 42.6941485879744 8.12958216260626
"3365" 672.8 45.1880712185122 8.19503944949702
"3366" 673 48.0244815212033 7.69274944224027
"3367" 673.2 50.655609297019 7.24075402823841
"3368" 673.4 52.6323447168453 7.76841871125288
"3369" 673.6 55.160488876319 8.18522085646341
"3370" 673.8 57.5468230255647 8.43276589269223
"3371" 674 60.3353712197624 9.46539462990689
"3372" 674.2 62.4860816320735 10.4052047413634
"3373" 674.4 65.771732602885 10.345681836803
"3374" 674.6 69.119124391199 10.1520486843134
"3375" 674.8 71.4631185542836 9.70863783694128
"3376" 675 74.140701974119 9.72363074161341
"3377" 675.2 75.5627699237805 10.4321681083865
"3378" 675.4 77.217521744419 10.4052047413634
"3379" 675.6 78.2832754704786 9.94602187382475
"3380" 675.8 78.8453832694897 9.29347126256097
"3381" 676 79.4975081423022 9.29144900491719
"3382" 676.2 80.1509990725834 9.02853791872787
"3383" 676.4 79.9707480974429 8.39444073832291
"3384" 676.6 78.8560267307727 8.93797965570711
"3385" 676.8 78.8703813989505 9.08032054535814
"3386" 677 79.1471106920821 8.89925076096341
"3387" 677.2 79.1360507852003 8.86184395548883
"3388" 677.4 79.1261489837512 8.84534095307358
"3389" 677.6 79.1855597924461 8.82883795065832
"3390" 677.8 79.2594004991206 8.75816145601713
"3391" 678 79.2005775246439 8.73048005626341
"3392" 678.2 79.0536792774929 8.63903907244602
"3393" 678.4 78.976148966757 8.54250403933118
"3394" 678.6 78.7696841315817 8.51858150525154
"3395" 678.8 78.8634921072942 8.4620348540006
"3396" 679 78.9313026106971 8.39795703885837
"3397" 679.2 78.986368553294 8.39293864686341
"3398" 679.4 79.0290361939287 8.38787235929268
"3399" 679.6 79.1430276642702 8.5271952674878
"3400" 679.8 79.112946581819 8.53957548865193
"3401" 680 79.145662133807 8.52483944376741
"3402" 680.2 79.1474964159077 8.57155081945534
"3403" 680.4 79.051280362794 8.57469171346341
"3404" 680.6 79.2062232156383 8.59432889953063
"3405" 680.8 79.3338649250753 8.82997513233735
"3406" 681 79.4668570562233 9.07253706980254
"3407" 681.2 79.7796678793952 9.132493195099
"3408" 681.4 79.8149759837223 9.17362588851383
"3409" 681.6 79.7598642764969 9.19850520476002
"3410" 681.8 79.781538219669 9.14591563706341
"3411" 682 79.7570714607036 9.12727429689931
"3412" 682.2 79.794520581569 9.08839034381686
"3413" 682.4 80.0060435470086 9.22940565410996
"3414" 682.6 80.53075715774 9.62694630956867
"3415" 682.8 81.6780822261983 10.2702329443686
"3416" 683 83.231359487038 11.1915496204138
"3417" 683.2 85.0864974611908 12.6391696313865
"3418" 683.4 85.814947302496 14.2788887783749
"3419" 683.6 86.4955057729886 15.8042444965259
"3420" 683.8 87.2357243706071 17.8460784703532
"3421" 684 88.0894031598929 19.9032135975069
"3422" 684.2 89.3298415632931 22.3572595409203
"3423" 684.4 89.9106903414052 24.8720325744806
"3424" 684.6 90.079796796844 27.3926252875134
"3425" 684.8 90.7388181038062 29.4829519939506
"3426" 685 91.525651395 30.7241679516444
"3427" 685.2 91.9863493730154 31.970762480392
"3428" 685.4 92.7860367111139 33.0913828400019
"3429" 685.6 93.9623481550647 34.6692391324634
"3430" 685.8 95.6912081436248 36.7614379510584
"3431" 686 97.721864129279 38.5982211378794
"3432" 686.2 99.0162503774741 40.773187563722
"3433" 686.4 98.9906881783694 43.0837733622701
"3434" 686.6 98.823772096798 45.6889733805222
"3435" 686.8 98.3749664663793 48.4719520042479
"3436" 687 98.7975891820416 51.7568638752953
"3437" 687.2 99.709463736169 54.3342718204884
"3438" 687.4 100.672940451462 57.2454573810853
"3439" 687.6 102.443507273722 59.965999473415
"3440" 687.8 104.078661801465 62.986620223122
"3441" 688 104.394388176556 65.4306040134108
"3442" 688.2 104.423472232162 68.3025876617417
"3443" 688.4 104.365840877641 71.4544315160651
"3444" 688.6 103.398764936107 74.0817095005736
"3445" 688.8 101.871241577013 75.4896474669593
"3446" 689 100.867204365607 76.7221898870143
"3447" 689.2 100.045354845327 77.8476946517346
"3448" 689.4 99.3687886532069 79.6833406824548
"3449" 689.6 99.3947276262128 81.5436077625519
"3450" 689.8 99.7286876182132 83.753801850723
"3451" 690 99.248589888719 85.4526982411089
"3452" 690.2 97.5218144255339 86.800095337641
"3453" 690.4 95.3566883158865 87.7846430357607
"3454" 690.6 92.8023208934001 89.3881401677337
"3455" 690.8 90.1794827900047 90.2189110794348
"3456" 691 87.330781664519 90.975597315892
"3457" 691.2 84.0915598953567 91.8295987772653
"3458" 691.4 80.920091358299 92.0266122428534
"3459" 691.6 77.7535434944055 92.9438161110884
"3460" 691.8 74.8526123093292 93.312422457892
"3461" 692 72.1082553764675 94.0076306920278
"3462" 692.2 69.8475440912255 95.4558121408746
"3463" 692.4 68.4989724467869 97.2704264227386
"3464" 692.6 67.2674686596333 99.1915777754634
"3465" 692.8 66.4873018734749 101.772566604573
"3466" 693 65.5633646642255 104.679355614127
"3467" 693.2 64.2028264147812 108.05510165002
"3468" 693.4 64.2010380613721 110.991740525455
"3469" 693.6 65.0631460367078 113.374808151213
"3470" 693.8 66.1647487920821 115.576685057674
"3471" 694 65.73080073359 115.264227129604
"3472" 694.2 63.9942393762393 115.120820938605
"3473" 694.4 61.6635802500804 115.289706531463
"3474" 694.6 58.9216645810618 114.855724719378
"3475" 694.8 55.6142413310762 114.646890553891
"3476" 695 52.5693154195435 114.411410007004
"3477" 695.2 48.504431930189 114.129083377603
"3478" 695.4 44.6982325216131 114.289300996816
"3479" 695.6 40.9982593801131 114.907872357934
"3480" 695.8 38.932536501319 114.903841886102
"3481" 696 39.0586508740618 115.248904822635
"3482" 696.2 38.8518353327514 115.861632204355
"3483" 696.4 40.0912426335152 116.323442264062
"3484" 696.6 41.5431714579371 116.121757907782
"3485" 696.8 42.6824418039728 115.825228959838
"3486" 697 43.4363241062535 115.839333628725
"3487" 697.2 45.2307363960487 116.030052034409
"3488" 697.4 47.4914536375735 116.312952692127
"3489" 697.6 50.3923068309112 116.722808034405
"3490" 697.8 53.4505263517761 116.754858803035
"3491" 698 56.1799861196425 116.885773376816
"3492" 698.2 58.4565663142634 117.05314402288
"3493" 698.4 61.1218491109406 118.033546262761
"3494" 698.6 62.1987836492475 118.548047540472
"3495" 698.8 62.3546769707152 117.317894390558
"3496" 699 63.5511280188723 117.191685570988
"3497" 699.2 64.5835198887356 117.918634816213
"3498" 699.4 65.8305868595352 118.742313047572
"3499" 699.6 66.3731498646874 119.611466479753
"3500" 699.8 66.7216237893716 119.047758660411
"3501" 700 67.5514320675412 118.127795091269
"3502" 700.2 69.2572659128676 116.913076209755
"3503" 700.4 71.550720775069 116.223715345936
"3504" 700.6 74.5432812353675 116.015710459075
"3505" 700.8 77.5865917470047 116.491502318778
"3506" 701 80.1462724141298 117.208990844788
"3507" 701.2 80.9502330159277 118.361446247107
"3508" 701.4 80.6810792428979 118.466968785937
"3509" 701.6 80.6510264069207 118.342761978285
"3510" 701.8 80.9270608367926 118.531880595437
"3511" 702 81.1718160267292 118.528639384976
"3512" 702.2 81.3028660496874 118.784695011384
"3513" 702.4 80.5785869121084 118.736865257016
"3514" 702.6 80.086623724319 118.851594550936
"3515" 702.8 79.8125516397634 118.83821878413
"3516" 703 79.0227912908467 119.036560424269
"3517" 703.2 77.6258760369099 119.765080742809
"3518" 703.4 77.0562671439769 119.765204975937
"3519" 703.6 76.3498087449946 120.058092969869
"3520" 703.8 75.4656046372109 120.63703613568
"3521" 704 74.5582055417703 120.342487738207
"3522" 704.2 73.9390276970172 120.933676450575
"3523" 704.4 72.2739049091138 121.441348785617
"3524" 704.6 70.3601015323979 122.180607571542
"3525" 704.8 69.1611195096929 122.130846802246
"3526" 705 68.3473516982836 122.231249062419
"3527" 705.2 67.4304852771908 122.619747788848
"3528" 705.4 66.0966926750889 122.834411894056
"3529" 705.6 65.156907539319 123.089372904542
"3530" 705.8 63.5897509956761 123.336452630553
"3531" 706 61.524046607641 123.306865104794
"3532" 706.2 58.857104510431 123.448449484136
"3533" 706.4 56.5460400667084 123.299708935605
"3534" 706.6 53.8787756923735 122.902091463736
"3535" 706.8 50.6635429626245 122.682440391186
"3536" 707 49.1444875803287 122.337994662027
"3537" 707.2 46.8994189553648 121.331864505656
"3538" 707.4 44.4252557997372 120.313880586763
"3539" 707.6 41.1891070424826 119.297715714409
"3540" 707.8 38.1141840458368 117.692602622419
"3541" 708 35.6834993815668 115.593011269658
"3542" 708.2 33.1115261250757 113.584455752166
"3543" 708.4 30.1210534153735 111.288778636827
"3544" 708.6 28.0318291818362 109.038027775136
"3545" 708.8 26.6063101892379 106.461700439463
"3546" 709 25.1674879752324 104.043735535588
"3547" 709.2 25.1000795576748 101.871686525396
"3548" 709.4 25.5230130162222 100.686643323302
"3549" 709.6 26.0936638644242 99.4853891237266
"3550" 709.8 27.013430040929 99.0487717945634
"3551" 710 28.0366256209618 98.0337630509124
"3552" 710.2 28.7710023617267 95.9901021224537
"3553" 710.4 28.7690181306952 93.5063315691565
"3554" 710.6 28.8292042697307 91.3181571172869
"3555" 710.8 29.8524457122316 89.4485042330362
"3556" 711 31.1616655926047 87.8969229224634
"3557" 711.2 31.7194391652909 85.224012336884
"3558" 711.4 32.5746879167784 82.6723994443283
"3559" 711.6 33.0754048333993 80.7485099012759
"3560" 711.8 32.4854241192364 78.3221332606194
"3561" 712 31.7685305345885 75.6314131795504
"3562" 712.2 31.3384192403364 73.0812257419765
"3563" 712.4 30.623824885319 70.5586369639108
"3564" 712.6 28.9804478545629 68.2017299912439
"3565" 712.8 27.053675362819 65.5088398259134
"3566" 713 25.6149742735731 63.6528941382257
"3567" 713.2 23.891086873737 61.6225378673077
"3568" 713.4 21.8438637546812 59.5279065879122
"3569" 713.6 20.1943061163108 56.9488875833077
"3570" 713.8 19.0705370413424 55.7523920086587
"3571" 714 18.5343961696604 56.3339513568049
"3572" 714.2 17.7341941417475 57.2090922217015
"3573" 714.4 17.3203203488453 58.2834721463581
"3574" 714.6 17.2788151900958 59.8464378386948
"3575" 714.8 17.1838879347452 61.9385838906109
"3576" 715 16.148491366819 64.8629673213884
"3577" 715.2 15.1866163715008 67.7871370471163
"3578" 715.4 15.3034576286008 70.6775901841907
"3579" 715.6 15.7067463977437 73.9851158209501
"3580" 715.8 16.3550289425008 77.4720863167634
"3581" 716 16.3133558741331 81.123117102782
"3582" 716.2 15.8308871560511 84.4206636958473
"3583" 716.4 15.2974254200412 87.4425402559634
"3584" 716.6 15.2087867601321 89.4936321056783
"3585" 716.8 16.732697652319 90.741914801692
"3586" 717 18.9322093511459 92.3558649135019
"3587" 717.2 21.4455399722435 94.5963115633125
"3588" 717.4 23.6674426339023 97.3235601465189
"3589" 717.6 25.7709490742039 100.310588438348
"3590" 717.8 28.2977191247043 102.933832921317
"3591" 718 31.6227455092912 105.199526365852
"3592" 718.2 34.7024502489023 107.565201200963
"3593" 718.4 37.7379209980437 109.847833914849
"3594" 718.6 40.9169832488904 111.90270104291
"3595" 718.8 42.8904025075892 113.907260426436
"3596" 719 42.7930809610558 113.161282462069
"3597" 719.2 44.0385239316114 112.695683653709
"3598" 719.4 46.348710736694 112.121510906252
"3599" 719.6 49.806209910183 111.86009422759
"3600" 719.8 53.3696509170292 112.057462409819
"3601" 720 56.8847482043966 112.835662005318
"3602" 720.2 60.6238002557043 114.246353409959
"3603" 720.4 62.3588669087663 115.4502778497
"3604" 720.6 62.6569412123809 115.630924361932
"3605" 720.8 62.9793000432623 114.293983868756
"3606" 721 64.8342031149475 112.652432442635
"3607" 721.2 67.7134341903959 111.316354807646
"3608" 721.4 70.6916328472985 110.393501472035
"3609" 721.6 73.2633939026459 108.78104932506
"3610" 721.8 74.7384259766489 107.572562333999
"3611" 722 75.8275714493835 106.771601981592
"3612" 722.2 76.7264829972601 104.808358468081
"3613" 722.4 78.5618085766303 102.822964854095
"3614" 722.6 81.3428581552307 101.799505180669
"3615" 722.8 83.4535446843657 101.672786194669
"3616" 723 84.3782216438333 102.062534378492
"3617" 723.2 85.5464281455967 102.877126070408
"3618" 723.4 86.8076758529153 103.830687830555
"3619" 723.6 87.3711712348745 104.316004514325
"3620" 723.8 89.0228161654856 104.485496461352
"3621" 724 91.1228446441694 103.274348597286
"3622" 724.2 93.2885938022535 102.062257051669
"3623" 724.4 95.1171737881539 100.675096217823
"3624" 724.6 96.8453256005248 99.0502991312575
"3625" 724.8 99.3376117988904 98.089931637092
"3626" 725 101.940670690936 97.3849668531176
"3627" 725.2 104.616007886216 96.4349491552017
"3628" 725.4 105.336743179027 94.8752296641094
"3629" 725.6 105.242900442364 94.3538776456361
"3630" 725.8 105.072677165704 92.7303561221557
"3631" 726 104.715835245695 91.5396965486614
"3632" 726.2 104.144794948148 90.1558538930634
"3633" 726.4 103.698786186077 88.8017542064028
"3634" 726.6 103.939876588885 85.8295430274445
"3635" 726.8 104.262142011555 83.0450602160179
"3636" 727 105.265914629369 81.8503878675384
"3637" 727.2 106.387557409422 81.5821689418737
"3638" 727.4 106.993118862149 81.511361187921
"3639" 727.6 107.854202476867 81.5683037214721
"3640" 727.8 108.564877036624 81.7303010199634
"3641" 728 109.310603643424 81.8908723382003
"3642" 728.2 110.861422628285 80.9040506990397
"3643" 728.4 112.559983750823 79.2751072841693
"3644" 728.6 112.739991289773 78.0445102906231
"3645" 728.8 112.619946228768 77.4467171141515
"3646" 729 112.151866574943 76.9214674262708
"3647" 729.2 111.959502403537 76.3886492054725
"3648" 729.4 111.379911600596 75.4836984950438
"3649" 729.6 110.752502812344 74.4381743527431
"3650" 729.8 111.059806088898 72.6528969230423
"3651" 730 111.805779436494 70.4096814431634
"3652" 730.2 111.700913289078 67.8078370513427
"3653" 730.4 111.978540621286 65.7183666339552
"3654" 730.6 112.627243886717 63.6749161775143
"3655" 730.8 112.300047995856 61.3817898948023
"3656" 731 112.277236731145 58.724991282646
"3657" 731.2 113.223834243451 56.3090124515626
"3658" 731.4 114.730684633271 56.1341087835763
"3659" 731.6 115.814749435268 56.8457763062583
"3660" 731.8 116.422934442226 57.8625587268617
"3661" 732 116.816971129894 59.0760795044634
"3662" 732.2 116.886791559699 60.5255977628849
"3663" 732.4 116.756295091014 61.1730610113617
"3664" 732.6 116.662720172056 62.3148371574108
"3665" 732.8 116.324200962259 63.3591397623341
"3666" 733 116.091040726986 64.5852612851045
"3667" 733.2 115.652840556411 65.7778147272953
"3668" 733.4 115.061106682919 67.0699688443884
"3669" 733.6 114.453403395302 68.9684246877692
"3670" 733.8 113.366908454969 70.5719609669134
"3671" 734 112.438669579119 72.9574699660384
"3672" 734.2 112.445433498764 74.9811092641357
"3673" 734.4 113.155645061529 76.3851680679424
"3674" 734.6 114.304420446462 77.6615851623122
"3675" 734.8 114.681201776793 79.3627281787266
"3676" 735 113.980748392632 81.4192887848808
"3677" 735.2 112.294586644589 82.6539641453077
"3678" 735.4 110.472243859823 83.9907255366227
"3679" 735.6 109.043414516932 84.591319642454
"3680" 735.8 107.298144167168 84.88158565852
"3681" 736 104.575522421536 84.591319642454
"3682" 736.2 101.86092959993 84.1933435693245
"3683" 736.4 99.7404771562634 83.4468577600745
"3684" 736.6 97.3376815004291 82.5920201791056
"3685" 736.8 96.1215950440487 81.5917055348147
"3686" 737 94.1602057732109 81.3706545078688
"3687" 737.2 92.2972563335967 82.1522277817134
"3688" 737.4 89.4048049759077 82.4467575341643
"3689" 737.6 86.4761503311397 82.203054953303
"3690" 737.8 84.9297659553467 82.848226628019
"3691" 738 84.9766467066523 83.6884739398801
"3692" 738.2 85.149744865319 84.0983337626846
"3693" 738.4 84.9766467066523 84.9470418018523
"3694" 738.6 84.9455562606782 86.0226731996188
"3695" 738.8 85.14588871822 87.5832896250773
"3696" 739 85.3274645767655 89.6942868126964
"3697" 739.2 85.5619033450568 92.09917482291
"3698" 739.4 86.6004344794658 93.1220258266194
"3699" 739.6 87.7146385271838 94.1354741273823
"3700" 739.8 89.0789198828411 94.6029447286846
"3701" 740 89.7209028185295 95.4403584685687
"3702" 740.2 90.5988902185668 96.815690659605
"3703" 740.4 92.199167377019 97.572323182118
"3704" 740.6 93.5386084547885 98.4002181500808
"3705" 740.8 94.0119771841462 99.8879044591907
"3706" 741 93.8623521848745 101.63658926663
"3707" 741.2 92.8792434119344 103.875214491694
"3708" 741.4 92.3770012400265 105.005471354643
"3709" 741.6 92.7594062251651 106.740072237896
"3710" 741.8 92.7664720970265 108.650330695624
"3711" 742 91.4686365265526 109.010853930295
"3712" 742.2 89.1672595614001 109.942376927247
"3713" 742.4 86.4200750437582 111.409557619669
"3714" 742.6 82.7118070969824 112.529706323685
"3715" 742.8 79.0505556192898 114.238513344609
"3716" 743 75.8307694505553 115.831425087109
"3717" 743.2 72.7457935535422 117.84213161216
"3718" 743.4 71.0741314368979 119.90186141699
"3719" 743.6 72.183467307496 119.756558130331
"3720" 743.8 72.9895992189856 120.049905894797
"3721" 744 72.784045155569 119.833533196463
"3722" 744.2 72.8515885249136 119.387922396112
"3723" 744.4 73.7365554036668 118.632382495455
"3724" 744.6 74.3861866355008 118.338201148527
"3725" 744.8 75.5298146974189 117.948730291527
"3726" 745 77.2620828244541 117.686180363274
"3727" 745.2 79.5470815279245 117.937393733638
"3728" 745.4 80.20619811024 117.975005598148
"3729" 745.6 82.4096622873101 117.816097134835
"3730" 745.8 83.9296326230358 117.750610884543
"3731" 746 85.5216719900217 115.966894598139
"3732" 746.2 88.5785443727395 115.031272598314
"3733" 746.4 91.564329880109 114.066768040483
"3734" 746.6 92.4378985875134 112.567016744102
"3735" 746.8 94.7024027942826 110.715194283791
"3736" 747 97.6277919376651 108.908376336002
"3737" 747.2 100.350028031973 107.045300072538
"3738" 747.4 102.646814113908 104.475520399248
"3739" 747.6 104.833533045204 102.095950419994
"3740" 747.8 107.356357120528 100.161303764342
"3741" 748 109.459217523069 97.7894826902634
"3742" 748.2 110.238159237069 95.2936236149884
"3743" 748.4 111.669169582864 92.7583346389014
"3744" 748.6 113.674324127139 90.683137514848
"3745" 748.8 114.756303403528 90.2247168561852
"3746" 749 114.54771328051 90.5051974496452
"3747" 749.2 114.183950578893 90.2314902623938
"3748" 749.4 113.770859638704 89.9474703405147
"3749" 749.6 113.198304190806 89.3982165678224
"3750" 749.8 113.007533073283 89.9988853355452
"3751" 750 113.038002102796 91.0603314735093
"3752" 750.2 112.809069001823 91.8800953744368
"3753" 750.4 111.457984258956 92.758989786251
"3754" 750.6 110.681723268652 92.8879198306856
"3755" 750.8 110.416228119887 93.5249522434364
"3756" 751 110.089545357424 93.5886636923055
"3757" 751.2 109.354015624914 94.1777000761531
"3758" 751.4 108.064793833537 94.541531785827
"3759" 751.6 106.471566080556 96.3627894456739
"3760" 751.8 104.465394124643 98.7354407357337
"3761" 752 102.157829996695 101.007917399087
"3762" 752.2 100.225206433913 103.745202449445
"3763" 752.4 98.4101252701586 107.136538308039
"3764" 752.6 96.2099959617912 108.935561623741
"3765" 752.8 93.4393998033006 109.551264363188
"3766" 753 89.7934358526267 110.054319434483
"3767" 753.2 85.9509420568618 109.529247094121
"3768" 753.4 82.430938690492 108.788539149233
"3769" 753.6 79.4041224130047 108.950604678006
"3770" 753.8 76.24651387259 109.815275046155
"3771" 754 72.6715523594937 111.137871570434
"3772" 754.2 69.3499607722132 112.851768763127
"3773" 754.4 67.2132209331225 115.084538847865
"3774" 754.6 64.8365171401355 116.711811128583
"3775" 754.8 61.7103401156748 116.488078399156
"3776" 755 58.8076832568236 114.885676016258
"3777" 755.2 55.5609824934227 112.813259761482
"3778" 755.4 52.6108972476245 110.673755633686
"3779" 755.6 49.3555184838904 108.869001260349
"3780" 755.8 45.8270979817832 106.582250942821
"3781" 756 42.4227054013993 104.301064494678
"3782" 756.2 39.3136700616859 101.340218222032
"3783" 756.4 35.7937920136375 98.5252264567023
"3784" 756.6 32.5533135346768 95.780432410179
"3785" 756.8 29.1052458557318 93.475765412335
"3786" 757 24.8192111511844 92.8689178693576
"3787" 757.2 21.3294621037073 93.4755572690071
"3788" 757.4 18.8682366327502 94.2654265077203
"3789" 757.6 16.3327005559406 95.1775718258418
"3790" 757.8 15.6976174467784 96.2301957636796
"3791" 758 15.2835853645622 96.8863313515985
"3792" 758.2 15.3772914282639 96.9345524726652
"3793" 758.4 15.1923579566163 96.7003677892472
"3794" 758.6 15.5557118234605 96.8963941716332
"3795" 758.8 15.5828313126047 97.3666286169491
"3796" 759 16.1577644824618 98.089931637092
"3797" 759.2 15.759020509819 98.5965528550467
"3798" 759.4 15.2823823657761 97.9563987718348
"3799" 759.6 14.3701648629922 96.5064140121862
"3800" 759.8 13.1732617294452 94.7838768468906
"3801" 760 11.7612867742823 92.7075430797203
"3802" 760.2 10.1576483466818 90.2842988541625
"3803" 760.4 8.20239054871551 87.8555136646789
"3804" 760.6 6.01251231339397 84.6935251236384
"3805" 760.8 4.49357597109395 81.9347732198884
"3806" 761 2.49892119540094 78.3250913412749
"3807" 761.2 1.60019912028591 75.1033953773725
"3808" 761.4 0.921039196095829 71.4275629914717
"3809" 761.6 0.813514965751407 68.0584704406796
"3810" 761.8 0.472007147310268 64.478999856933
"3811" 762 0.83920612626812 61.1037484012177
"3812" 762.2 1.51252862481049 57.9615767413532
"3813" 762.4 1.95071179238792 54.4718177064806
"3814" 762.6 3.60752977141896 51.6663964500384
"3815" 762.8 5.49018507252388 48.9679273988814
"3816" 763 7.15738753498283 45.9606211211189
"3817" 763.2 8.50792372101724 44.2179901437393
"3818" 763.4 10.069923745032 43.1393835964373
"3819" 763.6 12.0546465676749 42.0130752072515
"3820" 763.8 14.262803300844 40.0796384542884
"3821" 764 16.6095316548062 38.5306595950275
"3822" 764.2 19.2720924067241 38.3792847961272
"3823" 764.4 21.6972919396136 38.4596251514813
"3824" 764.6 23.6276419678327 39.0356004834175
"3825" 764.8 25.4557159480842 39.8576682883243
"3826" 765 27.6245664053446 40.9407185733865
"3827" 765.2 30.1810930564216 42.1823649807455
"3828" 765.4 33.476698912844 42.6111990247884
"3829" 765.6 36.6098937714786 43.6761618086315
"3830" 765.8 39.0898651243444 45.4490003101075
"3831" 766 41.4752887631121 47.0483688717651
"3832" 766.2 44.1136791141371 48.526032846389
"3833" 766.4 46.0578146317239 50.5667313863725
"3834" 766.6 48.2034086484561 52.5032353102537
"3835" 766.8 50.5769640798892 53.7597486602899
"3836" 767 52.9160805478444 53.3968462732939
"3837" 767.2 54.7481079689072 52.3819809651021
"3838" 767.4 56.4027666098534 51.826101884791
"3839" 767.6 57.3664262712944 50.9950912857257
"3840" 767.8 59.1509689685321 49.877756859906
"3841" 768 61.5834574163359 48.9740416260058
"3842" 768.2 64.1748546794641 48.0243204547537
"3843" 768.4 65.7421607894883 46.7020040773586
"3844" 768.6 67.3195790460751 44.9601357605122
"3845" 768.8 69.2243735235788 43.3418657749516
"3846" 769 70.595997880943 41.7139879938794
"3847" 769.2 72.4618609303678 39.1655693514878
"3848" 769.4 75.070239086159 37.5419761736954
"3849" 769.6 77.0127008446909 35.4159931723312
"3850" 769.8 78.4772400177074 32.8924795203642
"3851" 770 80.375481276594 30.5408480482634
"3852" 770.2 82.736925409758 28.8493412855854
"3853" 770.4 84.205667507951 27.0418418689754
"3854" 770.6 84.7856054461727 24.5018332639512
"3855" 770.8 86.044562206195 21.4658552034221
"3856" 771 86.4597832025008 19.083967317637
"3857" 771.2 86.2422436252088 16.7502791099804
"3858" 771.4 85.6504931100333 16.1742827214802
"3859" 771.6 85.8878549572141 16.247895775165
"3860" 771.8 85.5519852586141 15.1478105213569
"3861" 772 84.940988485967 13.6596232224554
"3862" 772.2 85.0398941107805 15.4120689807967
"3863" 772.4 85.7796716427277 16.4250695093417
"3864" 772.6 86.6169755938448 17.2303457595496
"3865" 772.8 86.6971960382208 17.5846826999545
"3866" 773 86.5677212864354 17.7140224063663
"3867" 773.2 86.5014378396131 17.7043468025516
"3868" 773.4 86.7279485119451 17.8508715162721
"3869" 773.6 86.8135370351347 18.0928128327792
"3870" 773.8 87.1435498029887 18.7831159194175
"3871" 774 87.356746388319 19.2202284714634
"3872" 774.2 87.3743495908952 20.037677191099
"3873" 774.4 88.2327830778736 20.8544787341693
"3874" 774.6 89.044453435319 21.43756992872
"3875" 774.8 89.9059101613952 21.6648732292431
"3876" 775 89.9757967890146 21.7625136017938
"3877" 775.2 90.3926217864728 21.9897990101301
"3878" 775.4 91.4703947903613 22.701261780921
"3879" 775.6 92.0050920686156 23.7178467297007
"3880" 775.8 92.4610311158312 25.3504364320488
"3881" 776 92.9948006991761 26.7783631977827
"3882" 776.2 93.0942902280223 28.8172744760143
"3883" 776.4 93.7643121260817 30.5797951339634
"3884" 776.6 95.148240706223 31.8120809255114
"3885" 776.8 96.0295974234653 31.5503058467317
"3886" 777 96.8899807835308 31.8670293223532
"3887" 777.2 98.184036212919 32.3486419428384
"3888" 777.4 99.8612700940164 33.7495642516483
"3889" 777.6 101.056383783294 36.0388783129134
"3890" 777.8 101.450057945991 38.4809457165454
"3891" 778 102.090062739447 40.7875932791814
"3892" 778.2 101.917311934945 43.2850118299243
"3893" 778.4 102.325736945453 45.6398804153542
"3894" 778.6 103.418873636529 47.5250502778079
"3895" 778.8 104.431693180827 49.3717639842134
"3896" 779 105.731044988917 51.0621313512749
"3897" 779.2 106.837617991004 52.0101149509876
"3898" 779.4 108.693886349771 53.633957153157
"3899" 779.6 110.521886662464 55.1604316410763
"3900" 779.8 111.984925389434 56.2146392463405
"3901" 780 113.923984932909 57.5614706161301
"3902" 780.2 116.25358411988 58.9652544638537
"3903" 780.4 117.315455643437 59.166628751329
"3904" 780.6 118.673207474038 59.7080308399262
"3905" 780.8 118.952699486063 61.1127524393354
"3906" 781 119.325020959636 63.0467823880244
"3907" 781.2 120.274125010899 65.0905132149424
"3908" 781.4 120.487733957119 67.0018114444134
"3909" 781.6 120.034246625922 69.4362281344893
"3910" 781.8 119.476441253216 72.1649633482583
"3911" 782 119.426425871794 75.2780671556634
"3912" 782.2 119.753240329624 77.227181760921
"3913" 782.4 118.741606281569 77.6016861019375
"3914" 782.6 118.354549500129 77.7781910977609
"3915" 782.8 118.881307784623 77.419592418646
"3916" 783 118.782437903674 76.7320916884634
"3917" 783.2 118.716851777946 76.2138974126244
"3918" 783.4 118.064941578336 75.3607615281021
"3919" 783.6 117.055058374024 75.5358597705348
"3920" 783.8 114.666309728729 76.3359632099762
"3921" 784 112.069442405082 77.7123700319295
"3922" 784.2 109.55768543748 79.5871111063024
"3923" 784.4 107.549582262508 81.3917069866256
"3924" 784.6 105.503074561935 82.9114641249723
"3925" 784.8 103.680358272056 84.8597335200687
"3926" 785 101.729054741282 87.1477572678671
"3927" 785.2 100.023822356462 89.9036251475777
"3928" 785.4 99.669823417552 92.1445500683857
"3929" 785.6 100.572790802519 94.3287559323491
"3930" 785.8 101.267286498926 96.6424242846316
"3931" 786 102.385600609646 98.9283898933089
"3932" 786.2 104.192457121292 100.238208898552
"3933" 786.4 104.660541449467 100.185010686072
"3934" 786.6 104.205491705083 99.8560386617998
"3935" 786.8 104.537121596514 99.5592198823661
"3936" 787 105.092739194739 98.9388853741955
"3937" 787.2 105.998716327427 98.4371972866796
"3938" 787.4 107.441640462337 98.2910739454907
"3939" 787.6 107.69424818954 98.5838194174899
"3940" 787.8 106.768854847185 98.9493176292938
"3941" 788 105.817179688179 99.5907550712671
"3942" 788.2 105.359351903778 101.258036298078
"3943" 788.4 104.419619468998 103.602007694335
"3944" 788.6 102.640845965724 105.072236841517
"3945" 788.8 100.637351737373 107.037134858815
"3946" 789 98.5775566139979 109.608434397243
"3947" 789.2 96.3009104552137 111.00894351549
"3948" 789.4 94.1319165048815 112.587752461026
"3949" 789.6 92.0858667640735 113.611441202209
"3950" 789.8 89.1707683078595 114.426554902436
"3951" 790 85.9465522149612 115.986466321509
"3952" 790.2 82.5509120558826 117.4601213982
"3953" 790.4 79.4411118409578 117.940272086047
"3954" 790.6 76.0319539094797 118.742782968972
"3955" 790.8 72.7174251405558 119.638797767963
"3956" 791 70.0281155044059 120.613603811498
"3957" 791.2 68.0232763903979 121.647647451437
"3958" 791.4 66.7347638317805 121.74094175254
"3959" 791.6 65.124738854965 121.79697182364
"3960" 791.8 63.9644939631257 122.722381457909
"3961" 792 63.8919594567549 121.920697532694
"3962" 792.2 61.022871949945 122.005538787385
"3963" 792.4 59.4655328135154 122.421891600276
"3964" 792.6 57.1366928544301 121.640245227547
"3965" 792.8 53.6842088659761 120.263805762292
"3966" 793 49.8664425369207 119.463593326393
"3967" 793.2 45.0599663678944 118.714110670369
"3968" 793.4 40.5733627970134 117.63735030838
"3969" 793.6 36.2292932944778 116.953147481454
"3970" 793.8 32.0566488638236 115.482655396399
"3971" 794 28.4192054470713 114.035538909381
"3972" 794.2 25.820350982319 111.586316978937
"3973" 794.4 23.1306719014985 108.53554953272
"3974" 794.6 20.9983308480332 105.229535198419
"3975" 794.8 18.5745702468815 101.846007128231
"3976" 795 16.1537544865082 98.8231593972202
"3977" 795.2 13.2872916941625 95.2607443723504
"3978" 795.4 11.5179134050105 91.7321795547905
"3979" 795.6 10.3208533583745 87.7238247637967
"3980" 795.8 8.80662407126632 83.7323178813845
"3981" 796 7.79405925891026 79.5058015309243
"3982" 796.2 7.73121044112427 75.3120740505519
"3983" 796.4 7.15735907529288 72.0686015137765
"3984" 796.6 6.83614331162667 68.9426745484634
"3985" 796.8 6.93661026346551 65.9746380175324
"3986" 797 6.68322064068419 62.8499956637417
"3987" 797.2 6.66304515296 58.9795439928993
"3988" 797.4 7.24558703308821 56.0235600525916
"3989" 797.6 8.72357900324204 53.9497109593352
"3990" 797.8 8.98083279880658 51.2362350083229
"3991" 798 7.64834492280201 48.4129395438871
"3992" 798.2 5.97094781602057 46.9909663261005
"3993" 798.4 5.81390311561736 47.2359560587295
"3994" 798.6 5.60269714536777 47.1703037132439
"3995" 798.8 5.33937684887896 46.8113825702954
"3996" 799 4.00899197032659 47.1828485760741
"3997" 799.2 4.06502820477496 48.0763839138314
"3998" 799.4 5.24164296544719 48.4405291786942
"3999" 799.6 6.62592891316896 48.1676499179884
"4000" 799.8 8.66091414099397 47.9534409466384
"4001" 800 11.0481257449583 46.9120320553732
"4002" 800.2 13.5852931076551 45.2569552870432
"4003" 800.4 16.2821333275543 44.2521859332701
"4004" 800.6 19.3257833292146 43.4340267665156
"4005" 800.8 21.1130856541136 42.827262619267
"4006" 801 22.6379789652668 42.5500972562808
"4007" 801.2 25.1221104368865 42.279710203031
"4008" 801.4 27.8556849099471 41.3353064452485
"4009" 801.6 31.2281762151466 40.6456022829806
"4010" 801.8 34.7897720878725 40.2226762630795
"4011" 802 38.0633783741156 39.57723205076
"4012" 802.2 40.8299586251651 39.3362317949762
"4013" 802.4 43.9044592322777 38.4641659126535
"4014" 802.6 46.8310491194702 37.1991632707911
"4015" 802.8 50.0941489679057 35.9116833539675
"4016" 803 53.2923490029122 35.4118742411498
"4017" 803.2 56.325655856844 35.2177439227384
"4018" 803.4 59.6559067342342 35.2039364107176
"4019" 803.6 62.1982955905295 35.9982230217002
"4020" 803.8 64.7562449910259 36.3983554372479
"4021" 804 67.4500944900585 37.4511738253206
"4022" 804.2 69.3334283554409 39.1180729055122
"4023" 804.4 71.0879623912141 39.9867726881166
"4024" 804.6 72.5315492186156 40.2175485444719
"4025" 804.8 73.9607092277766 39.8676848932685
"4026" 805 76.123757754344 39.8232368067634
"4027" 805.2 78.6838685190224 39.4947170386837
"4028" 805.4 81.7443714746267 39.1564760148224
"4029" 805.6 84.8290041595542 40.1512869095642
"4030" 805.8 87.4962263095586 41.6829333258766
"4031" 806 90.1843681387336 42.1103490019756
"4032" 806.2 92.084225977758 42.2781697777561
"4033" 806.4 94.0322986963946 43.0477718544802
"4034" 806.6 95.506553894663 44.8920701869994
"4035" 806.8 95.9156059531239 46.6320106588537
"4036" 807 96.1475079994583 46.8194529172339
"4037" 807.2 96.171770118419 45.7042467474634
"4038" 807.4 96.6632759024181 44.3899167203973
"4039" 807.6 97.8624730950882 43.4306690095916
"4040" 807.8 99.9995695924728 42.2089954666942
"4041" 808 101.689692711787 40.8442367523182
"4042" 808.2 103.763876815988 39.7098289015709
"4043" 808.4 105.560550915904 39.0959078973902
"4044" 808.6 105.566883775368 38.9977485757073
"4045" 808.8 105.518442507617 37.7912877764795
"4046" 809 105.402229429319 36.1949348863312
"4047" 809.2 105.775472333944 33.9746827708134
"4048" 809.4 105.120417183197 33.0195292422439
"4049" 809.6 104.82760029604 33.2198967629716
"4050" 809.8 104.878458276802 32.7856774878341
"4051" 810 104.428552286819 31.133783852972
"4052" 810.2 103.961187258419 28.4734069156884
"4053" 810.4 103.841073136974 25.5412204755474
"4054" 810.6 103.176681675033 23.6789606635054
"4055" 810.8 103.005993478624 22.9818128219804
"4056" 811 103.215956047168 22.9360204572953
"4057" 811.2 103.876010298636 23.6975601120976
"4058" 811.4 104.934864400919 23.9230890697384
"4059" 811.6 105.801437057744 24.7701881837134
"4060" 811.8 106.731213318556 25.3800175519108
"4061" 812 107.391312734712 26.2121576661777
"4062" 812.2 107.722690249596 27.2071084269172
"4063" 812.4 107.808959596934 27.718682299848
"4064" 812.6 107.761040829375 28.2869425080763
"4065" 812.8 107.886333466823 29.092278289371
"4066" 813 108.475803609144 29.9793608960884
"4067" 813.2 109.128167294619 30.7583026100884
"4068" 813.4 109.602471171621 31.9899482368944
"4069" 813.6 110.358246084644 33.8156488375384
"4070" 813.8 110.541264381429 36.1413069479041
"4071" 814 110.475252371768 38.7058735232346
"4072" 814.2 111.116650574882 41.4964341551693
"4073" 814.4 112.73513564677 43.6526079160536
"4074" 814.6 114.373374383293 44.8653864400788
"4075" 814.8 115.98339985521 44.8609387013542
"4076" 815 116.781269634669 45.2888111666634
"4077" 815.2 116.115923587294 45.2336361285884
"4078" 815.4 114.846897711569 46.22913706911
"4079" 815.6 112.993433722453 47.6330548011777
"4080" 815.8 110.821533319883 48.8999050613096
"4081" 816 109.266190300082 50.7502858333318
"4082" 816.2 109.152565181638 51.923469599041
"4083" 816.4 108.7358359172 53.9810525587939
"4084" 816.6 108.699066069714 56.032057280016
"4085" 816.8 107.887581593056 58.727316053421
"4086" 817 107.073708523944 61.6595695225634
"4087" 817.2 106.656808119124 65.5167096647643
"4088" 817.4 105.296010104683 68.3375462747775
"4089" 817.6 103.422146500874 70.4220092321945
"4090" 817.8 102.391194232344 72.6508298508247
"4091" 818 101.555017305295 75.0950475171707
"4092" 818.2 100.761307788764 77.8088640578164
"4093" 818.4 100.159882761204 81.0645241419944
"4094" 818.6 100.000124394263 84.0599137386856
"4095" 818.8 98.5992291327489 86.6763382428933
"4096" 819 95.9191500304382 88.1410866095735
"4097" 819.2 92.3984403300665 88.6052809212789
"4098" 819.4 88.5043381902341 89.5331904223125
"4099" 819.6 84.5557034571675 89.4980808901301
"4100" 819.8 80.5975809036859 88.233987914913
"4101" 820 77.562144442128 86.1395832070907
"4102" 820.2 74.0908223731348 84.5556729387266
"4103" 820.4 71.0383811358011 83.481760737008
"4104" 820.6 67.8324543054371 83.4841000911816
"4105" 820.8 65.0565892882735 84.9074390413089
"4106" 821 61.2854692406491 85.7854519870294
"4107" 821.2 57.7745049886163 86.374126959058
"4108" 821.4 54.381547162319 87.6519726979351
"4109" 821.6 51.3118086803281 89.9563976056907
"4110" 821.8 48.6552729404811 92.4337320945445
"4111" 822 47.0938807660217 95.3495004023553
"4112" 822.2 46.4929919859917 98.7726015505089
"4113" 822.4 45.8201431450511 102.930961658446
"4114" 822.6 44.0853539609008 106.4770432308
"4115" 822.8 41.9735935388378 109.01040752568
"4116" 823 41.4420734221672 110.299611176151
"4117" 823.2 41.0890510613745 111.369754479991
"4118" 823.4 39.0533289120407 112.885147327376
"4119" 823.6 36.6181354389644 112.984747186854
"4120" 823.8 34.514859201951 112.372349357331
"4121" 824 31.8427244192634 111.831349569769
"4122" 824.2 29.7174199817553 111.193181244654
"4123" 824.4 30.3471913794124 111.234841721202
"4124" 824.6 31.5373110771917 111.731359156145
"4125" 824.8 32.9161390722333 111.250337357435
"4126" 825 33.6866539549306 110.952589318075
"4127" 825.2 34.1326688099578 110.298709623241
"4128" 825.4 36.049153923329 109.393117756483
"4129" 825.6 38.851869398251 108.260324753182
"4130" 825.8 41.9258982308333 107.778482860749
"4131" 826 44.4579886936557 107.85001832428
"4132" 826.2 46.1535026493869 108.298137457745
"4133" 826.4 46.9199025257348 108.402627812632
"4134" 826.6 48.0489008239824 109.151795621627
"4135" 826.8 49.6395686577927 109.936190453227
"4136" 827 51.1300014754382 111.437875487005
"4137" 827.2 53.1951035331245 112.859119886852
"4138" 827.4 56.0729634555761 112.470679376035
"4139" 827.6 59.7176618946741 112.599809677977
"4140" 827.8 62.4398025929915 113.373372049233
"4141" 828 64.8008566238437 113.087846537929
"4142" 828.2 66.0532429513509 112.965311310431
"4143" 828.4 67.0577986343611 112.149341516074
"4144" 828.6 68.2991690114414 111.319488305514
"4145" 828.8 70.1571244525561 110.491586179762
"4146" 829 72.508021084897 110.519581814996
"4147" 829.2 74.2813034029982 111.567687869756
"4148" 829.4 74.4089247172272 111.612958716298
"4149" 829.6 74.1575514225424 110.512473572729
"4150" 829.8 73.7355494522497 108.996474465879
"4151" 830 73.7023563429072 106.664072551434
"4152" 830.2 75.0865597696904 103.650091776549
"4153" 830.4 77.2534141567307 101.42530769061
"4154" 830.6 79.5005974815432 99.5179567802391
"4155" 830.8 82.3010437398333 98.5387504342063
"4156" 831 85.698898773689 97.9232010178334
"4157" 831.2 88.752350292569 97.8796102411461
"4158" 831.4 92.0354383662607 97.9298938665411
"4159" 831.6 94.3270945139008 98.942552469927
"4160" 831.8 96.5812408302379 100.942442258734
"4161" 832 98.0828633236293 102.50767590561
"4162" 832.2 98.7538935721084 103.626079287621
"4163" 832.4 99.0384900135667 105.402863767069
"4164" 832.6 98.7351964863099 106.8275670021
"4165" 832.8 99.1185344418279 108.567856829847
"4166" 833 98.1051622406208 107.750138620482
"4167" 833.2 96.3217885225967 108.235956565797
"4168" 833.4 94.0937879973101 109.84745446772
"4169" 833.6 91.5052011227281 111.802172039236
"4170" 833.8 89.0306668563101 114.145420473729
"4171" 834 85.7251792846703 116.405487905572
"4172" 834.2 82.6762632822663 118.255151302306
"4173" 834.4 79.4621273501638 120.124517170084
"4174" 834.6 77.0596835550032 119.963356815463
"4175" 834.8 73.5738055044856 119.77944002188
"4176" 835 69.6884866930925 119.301991209237
"4177" 835.2 65.6337142854644 118.915326145718
"4178" 835.4 61.7852747157753 118.458411173852
"4179" 835.6 58.0233004334427 118.489791820422
"4180" 835.8 54.3279502553924 118.166073869858
"4181" 836 50.755308794717 116.904309016308
"4182" 836.2 47.4327700899031 115.976100715087
"4183" 836.4 43.719782451944 115.450737751185
"4184" 836.6 39.495971007779 115.348127160013
"4185" 836.8 36.1157212817318 114.750164335069
"4186" 837 34.57313217359 112.952881389463
"4187" 837.2 32.5190178948279 109.920572574249
"4188" 837.4 29.5545503506462 106.8665140878
"4189" 837.6 26.6027091073453 103.520170545806
"4190" 837.8 23.3466847284001 100.493322711923
"4191" 838 21.2122427195617 96.553511420444
"4192" 838.2 19.3732610727341 92.2227438876332
"4193" 838.4 17.3457536309301 88.2539378747134
"4194" 838.6 14.7733428647223 85.090987224413
"4195" 838.8 11.7278871198529 82.5543509405651
"4196" 839 9.06874031219292 79.6122123116567
"4197" 839.2 6.62545394870923 77.0645668102927
"4198" 839.4 3.79822151342553 75.5796410378323
"4199" 839.6 3.56567284598276 76.4567760826531
"4200" 839.8 3.07479338088534 77.1181159007112
"4201" 840 2.27861844312427 78.3106549849767
"4202" 840.2 2.87054890570288 79.3853619017759
"4203" 840.4 4.35005193920392 79.6031467670563
"4204" 840.6 5.19137792321896 80.4603899831998
"4205" 840.8 5.92719964947968 81.4231290642938
"4206" 841 7.1302654504581 81.9645479846808
"4207" 841.2 9.43066918364947 83.3134890516668
"4208" 841.4 11.1638288477364 85.2936771362547
"4209" 841.6 11.936936043517 87.3364962107406
"4210" 841.8 12.038880592552 89.7774747627353
"4211" 842 12.9492664700333 92.5260622513777
"4212" 842.2 14.5534254459986 95.2527543834731
"4213" 842.4 15.7831306104904 98.0862223908349
"4214" 842.6 16.299086764859 100.781917108213
"4215" 842.8 17.9783026454271 101.87576881695
"4216" 843 20.692318031819 103.62644533166
"4217" 843.2 23.6271360383278 105.515022014189
"4218" 843.4 26.9359150004517 107.334850443357
"4219" 843.6 29.5388703551047 109.621514594767
"4220" 843.8 32.6112182303844 111.04920607908
"4221" 844 36.5072474773455 112.44967125564
"4222" 844.2 39.841301834319 114.083713439174
"4223" 844.4 43.1690742332731 115.153927700583
"4224" 844.6 47.3419524199077 115.417103540762
"4225" 844.8 51.3858974865152 116.276123374893
"4226" 845 55.0883646435412 117.496708054463
"4227" 845.2 58.2449589670243 118.951428070937
"4228" 845.4 60.2704907686245 118.823793937575
"4229" 845.6 62.9967867676245 117.514739112658
"4230" 845.8 66.5939650248833 116.249887159117
"4231" 846 69.7597449402281 115.049729538766
"4232" 846.2 71.5023681006455 114.975745330412
"4233" 846.4 72.8381383301523 114.925479155936
"4234" 846.6 74.0158807330988 115.536252303326
"4235" 846.8 74.8983155221404 116.465073939196
"4236" 847 76.9326052662922 116.628512602401
"4237" 847.2 79.7086078925248 115.816637690934
"4238" 847.4 82.6497128880047 115.089407233578
"4239" 847.6 86.3438772098944 114.720197259435
"4240" 847.8 89.7861414151711 114.903622377568
"4241" 848 90.3657424174778 113.735463018015
"4242" 848.2 91.1155648150666 112.213978735529
"4243" 848.4 92.5387714046647 110.233865219566
"4244" 848.6 94.660841588132 107.944358966734
"4245" 848.8 97.0712623357761 105.897895008378
"4246" 849 99.7138110408419 104.355937518436
"4247" 849.2 102.93800727802 103.059593638753
"4248" 849.4 105.841724066117 101.794005367344
"4249" 849.6 106.963559502071 99.6970856724546
"4250" 849.8 107.753347079833 97.0310269051331
"4251" 850 109.546058997941 94.1670528455175
"4252" 850.2 111.672014743346 91.3928875198205
"4253" 850.4 113.822061261582 88.9014056694719
"4254" 850.6 115.315735528924 86.0957565781861
"4255" 850.8 116.709975739697 82.9832625865306
"4256" 851 118.290469205544 80.0133836586884
"4257" 851.2 119.953991368682 77.7057688309634
"4258" 851.4 119.531721339827 76.6139734777339
"4259" 851.6 119.684904697223 75.0713879542154
"4260" 851.8 120.041751642437 74.6963700661609
"4261" 852 119.749833258158 74.9260776338263
"4262" 852.2 119.751690482441 74.5138011551156
"4263" 852.4 119.400833592803 73.3226254976765
"4264" 852.6 119.231745453302 72.4710164648448
"4265" 852.8 118.864374269102 70.6089324758025
"4266" 853 118.499012146065 68.2528490475058
"4267" 853.2 118.197771975148 65.6274226193659
"4268" 853.4 118.101642416114 62.6079477034121
"4269" 853.6 117.216178758319 60.0702551131213
"4270" 853.8 116.706786083768 56.8063665722854
"4271" 854 116.814707398722 53.6518523307827
"4272" 854.2 116.38788261065 50.2609484821163
"4273" 854.4 115.024075027663 47.1769999334962
"4274" 854.6 113.590854197744 44.0619779671134
"4275" 854.8 112.575816581755 40.6744137138993
"4276" 855 110.943937640361 37.9368336106837
"4277" 855.2 108.621645787585 35.5643939247618
"4278" 855.4 106.402311375683 32.9100190749973
"4279" 855.6 105.221978454178 29.6028992240502
"4280" 855.8 104.307848508823 26.3519441366948
"4281" 856 102.224796354294 24.4813306314384
"4282" 856.2 99.1964458566248 23.4775848366865
"4283" 856.4 95.9790150502088 22.2886867205397
"4284" 856.6 92.871427943232 21.3865895572112
"4285" 856.8 89.8064616337972 19.8896667850895
"4286" 857 86.7841909404216 18.1749818979762
"4287" 857.2 83.1768515077288 17.427172750029
"4288" 857.4 79.4481469095649 16.383263157906
"4289" 857.6 75.9235402780669 14.8618641193206
"4290" 857.8 72.3039215990948 13.6848179578944
"4291" 858 69.035388156944 12.3755099875795
"4292" 858.2 67.8885241784419 10.0942665325782
"4293" 858.4 68.535567223794 8.57793730393841
"4294" 858.6 69.324245709219 6.77338899983841
"4295" 858.8 68.811442414169 7.01031710451341
"4296" 859 67.4980243712033 7.70562451189316
"4297" 859.2 65.6426269414396 8.40010132929099
"4298" 859.4 63.5796112337115 9.40459223118303
"4299" 859.6 60.5987883658052 10.2469152095735
"4300" 859.8 57.7709092484429 11.770927754794
"4301" 860 54.5813626454755 13.2517287005678
"4302" 860.2 51.1564551534769 15.0112100870424
"4303" 860.4 47.3612531432853 16.7928540825979
"4304" 860.6 44.3787956398556 18.4127888898781
"4305" 860.8 41.4596962711749 20.8463243094465
"4306" 861 38.857887920394 23.1571297176384
"4307" 861.2 35.8031591046174 25.9187084259957
"4308" 861.4 33.6342430668845 28.5717855515618
"4309" 861.6 31.905833122944 31.4788236955384
"4310" 861.8 30.1864682672124 35.0395556850208
"4311" 862 27.9038106743351 38.1430679053828
"4312" 862.2 25.3197599090563 41.1747226845566
"4313" 862.4 23.9262030985485 45.0764112129552
"4314" 862.6 23.2571667097549 48.5570375547198
"4315" 862.8 22.058766631802 52.42977033176
"4316" 863 20.656616536594 55.6292624200134
"4317" 863.2 18.706016661119 58.9105543902384
"4318" 863.4 16.460068052419 61.9289535319884
"4319" 863.6 15.2315438729576 64.8679584395138
"4320" 863.8 16.1927233078057 67.7708153327112
"4321" 864 17.4317479084728 70.7036154318224
"4322" 864.2 18.3063856948059 73.125252882333
"4323" 864.4 19.037066889569 75.1776856788295
"4324" 864.6 19.4292175919153 76.574874094812
"4325" 864.8 19.6614708552639 78.2756826079497
"4326" 865 20.8691878246768 80.8197491233992
"4327" 865.2 21.572104878435 83.5826058696241
"4328" 865.4 21.373892031569 86.5914743091856
"4329" 865.6 20.6238000106801 89.6892101069912
"4330" 865.8 21.1578284370904 91.105420934892
"4331" 866 22.6823286487761 92.1848115957206
"4332" 866.2 24.1623179053761 93.8799371352349
"4333" 866.4 26.8778233698099 94.9770310168361
"4334" 866.6 29.2238350479946 96.3915981008148
"4335" 866.8 31.338450311007 98.8568948677662
"4336" 867 33.4483985772068 101.54538918537
"4337" 867.2 35.7967059951099 104.271221922518
"4338" 867.4 38.5097164577869 106.846407126959
"4339" 867.6 40.3889214635553 109.036928954536
"4340" 867.8 40.7649041523475 111.799305803492
"4341" 868 41.0303405877769 114.525324475669
"4342" 868.2 41.7733133279826 115.657933523536
"4343" 868.4 41.580938328919 116.532304027606
"4344" 868.6 41.2599199255735 116.433334593382
"4345" 868.8 41.9481537083761 116.543431766378
"4346" 869 43.49359639008 116.678704366605
"4347" 869.2 44.9988401527735 116.819264806227
"4348" 869.4 47.6364633822393 117.261187329729
"4349" 869.6 50.4904117194474 118.351876480537
"4350" 869.8 54.2162057607623 119.008050939803
"4351" 870 58.3497407996775 119.357105009756
"4352" 870.2 61.0539912784699 119.577560211831
"4353" 870.4 62.9994750344826 118.9401106548
"4354" 870.6 65.6689895920412 118.549721853019
"4355" 870.8 68.8197882182475 117.786492918303
"4356" 871 72.5433815599699 118.082139091086
"4357" 871.2 74.6688059099797 119.156595754535
"4358" 871.4 74.6703383316325 119.082096486489
"4359" 871.6 74.7522639507654 119.358286019767
"4360" 871.8 74.7463116130217 120.065110462788
"4361" 872 74.8649569247172 120.15981556634
"4362" 872.2 75.2707319099364 120.095438236533
"4363" 872.4 76.321738773319 119.644060887653
"4364" 872.6 78.3012617426729 119.16373523295
"4365" 872.8 80.7775111576059 119.255535866655
"4366" 873 81.7006470956703 118.545823245842
"4367" 873.2 83.6667596790497 117.15467275056
"4368" 873.4 86.188333817319 115.326798994035
"4369" 873.6 88.1906134795882 113.113912609185
"4370" 873.8 89.2427950754578 111.387785538186
"4371" 874 90.4650947518047 109.473608400263
"4372" 874.2 91.121631339319 107.329664063635
"4373" 874.4 91.4115287409694 104.92146294026
"4374" 874.6 91.9220002525714 102.592200339172
"4375" 874.8 93.3577521787302 100.154941826734
"4376" 875 94.7983342094888 97.3483273358879
"4377" 875.2 95.7964949281694 94.3237987153886
"4378" 875.4 97.7277989232904 92.0438602379491
"4379" 875.6 100.294597333233 90.3227699746349
"4380" 875.8 103.014445483599 88.9731243248279
"4381" 876 104.835410235649 87.2199854805348
"4382" 876.2 107.184672630724 86.6513179293553
"4383" 876.4 109.314325091149 87.1504371132134
"4384" 876.6 110.209119743345 88.173652215595
"4385" 876.8 109.711420746218 87.5265087434818
"4386" 877 109.186710398281 85.8405657875483
"4387" 877.2 108.420628571069 83.4852381553741
"4388" 877.4 108.077566624599 80.9179934225755
"4389" 877.6 108.373747819763 78.044752725019
"4390" 877.8 108.755814773222 74.3366735856758
"4391" 878 108.577407094014 70.7117964073787
"4392" 878.2 108.061949213447 66.9287440485916
"4393" 878.4 107.762761493049 63.1378654276112
"4394" 878.6 106.537635995488 60.4403277041244
"4395" 878.8 105.464413851865 57.2585488384634
"4396" 879 103.889152383098 54.2840944173041
"4397" 879.2 101.974214386241 51.0840927520582
"4398" 879.4 100.375725206498 47.598340060566
"4399" 879.6 99.1160331408979 44.6383265072529
"4400" 879.8 96.7539791174728 42.8081814005403
"4401" 880 94.1304846267307 40.3182029911357
"4402" 880.2 91.8689087560019 37.2973758097805
"4403" 880.4 90.4910594756047 33.6186496778668
"4404" 880.6 89.2985996725139 30.2035266788956
"4405" 880.8 88.8544676514165 26.5790111679512
"4406" 881 89.3597393671761 23.2602158532015
"4407" 881.2 90.4060680849883 21.3076287076681
"4408" 881.4 90.3110253280019 20.6324561318049
"4409" 881.6 91.8084401624157 19.8881919305118
"4410" 881.8 93.132339550391 19.6512428865434
"4411" 882 94.7320709504741 19.7182587340065
"4412" 882.2 96.2971208228147 20.5271922997155
"4413" 882.4 97.7016389760032 21.5297223252529
"4414" 882.6 99.2372719321908 22.8453033712326
"4415" 882.8 100.822589352181 24.3650489589031
"4416" 883 101.450931076678 26.380500380925
"4417" 883.2 102.905621371627 28.6341052543352
"4418" 883.4 103.97193128206 31.03977364611
"4419" 883.6 104.847319624213 32.6460586629147
"4420" 883.8 105.382084384991 34.4711461965755
"4421" 884 106.419554167862 36.97920421536
"4422" 884.2 107.243674972503 39.5137099677792
"4423" 884.4 108.121632138815 42.3793834431625
"4424" 884.6 109.221024188209 45.6239321357092
"4425" 884.8 109.628329868872 48.9498372224634
"4426" 885 110.502604304467 51.5180870765939
"4427" 885.2 111.733627463627 53.8198873403352
"4428" 885.4 112.667756566983 56.6864058095962
"4429" 885.6 114.336954936938 58.1530115693702
"4430" 885.8 115.580171382602 58.3166687773926
"4431" 886 116.320288494972 59.099683798827
"4432" 886.2 115.391011408848 59.860475992371
"4433" 886.4 113.833127980848 62.3118513864298
"4434" 886.6 111.965660045545 65.2918086019765
"4435" 886.8 110.578530135601 68.6330951493096
"4436" 887 109.019200584901 71.8860526644798
"4437" 887.2 106.19115757555 74.4784868150532
"4438" 887.4 103.078495744697 77.1837469680096
"4439" 887.6 99.4702886842421 79.128835423848
"4440" 887.8 95.9342962949915 80.9542315099236
"4441" 888 91.9706548299473 82.6844471755342
"4442" 888.2 88.6139856460032 85.1945418006476
"4443" 888.4 85.6499826633006 88.5519962293442
"4444" 888.6 84.0584916150454 92.7334651057747
"4445" 888.8 83.9157777936358 96.7262143968297
"4446" 889 84.261751311359 100.384656834073
"4447" 889.2 85.9539300607912 101.66904517138
"4448" 889.4 87.3041151914271 102.205590984139
"4449" 889.6 89.0580002477364 104.228734192663
"4450" 889.8 89.7983832594199 104.663226451482
"4451" 890 91.2217809882618 104.358557811663
"4452" 890.2 93.5968533581775 103.352057339077
"4453" 890.4 96.7847481248865 102.559974376545
"4454" 890.6 99.1339531836397 101.371634773765
"4455" 890.8 100.088199178521 100.074128723858
"4456" 891 102.379193729748 98.8095254109777
"4457" 891.2 104.401252927683 97.388606767669
"4458" 891.4 106.646372444736 95.9748369935745
"4459" 891.6 108.824009101533 93.510635304758
"4460" 891.8 110.509763913661 91.0810179989897
"4461" 892 112.498115130977 88.887682120095
"4462" 892.2 112.805562415423 87.3189255926547
"4463" 892.4 112.49197768462 86.0966254802245
"4464" 892.6 112.401249830113 85.7090131081399
"4465" 892.8 112.099672203898 85.1184548148933
"4466" 893 111.942532829751 84.5987012505715
"4467" 893.2 111.295991955602 83.8183932990121
"4468" 893.4 110.93409425662 82.291529673782
"4469" 893.6 111.099919466638 80.1332466724376
"4470" 893.8 110.213152228491 79.0689168304634
"4471" 894 109.980220204582 78.3480541039108
"4472" 894.2 110.532500718078 76.9301846243513
"4473" 894.4 111.094250232852 76.7001678477257
"4474" 894.6 110.491981056268 76.1062752686685
"4475" 894.8 110.006331345998 74.4404729852223
"4476" 895 110.151155593243 71.4856901441693
"4477" 895.2 111.344905589044 70.0299473575884
"4478" 895.4 112.182267931594 68.1442592916134
"4479" 895.6 113.655149076823 66.1101592248271
"4480" 895.8 115.557440618038 65.3762802546122
"4481" 896 117.009737921548 65.2969719362175
"4482" 896.2 118.89530242555 64.9514029560667
"4483" 896.4 118.887657852944 65.3562970735884
"4484" 896.6 118.10421595047 65.7778147272953
"4485" 896.8 117.173261859476 65.791501250918
"4486" 897 116.028740312121 65.504586983222
"4487" 897.2 114.220962405676 64.8358434581331
"4488" 897.4 112.569802343857 62.7438694799088
"4489" 897.6 110.526311226197 60.8552275352808
"4490" 897.8 107.836422285569 58.9205149954893
"4491" 898 105.709185274243 56.3937915119041
"4492" 898.2 103.934998700793 53.2933326133168
"4493" 898.4 102.867476474745 50.1171856654388
"4494" 898.6 101.707165584336 46.3108176059844
"4495" 898.8 100.056741916994 42.9876875198884
"4496" 899 98.222983298619 39.5992910639884
"4497" 899.2 96.820888213419 35.9415105986634
"4498" 899.4 95.3067348465558 32.1513442060687
"4499" 899.6 92.4962959501819 28.513086876657
"4500" 899.8 89.6121567184037 25.1371049374126
"4501" 900 86.57887759679 22.2254843129428
"4502" 900.2 84.5933579267475 21.3855009740705
"4503" 900.4 82.9154120541084 21.2598258541739
"4504" 900.6 80.9034785305933 21.1273719010209
"4505" 900.8 78.0705392880837 20.8315686837575
"4506" 901 75.068940849969 19.7849612141134
"4507" 901.2 71.1696256354238 18.9804735621812
"4508" 901.4 67.855307554071 19.2223743164056
"4509" 901.6 65.2562508303798 19.7711321764373
"4510" 901.8 62.0354961781451 20.3638052196982
"4511" 902 59.5154811864099 19.6215014756452
"4512" 902.2 58.2640847680377 17.684658477979
"4513" 902.4 57.110984055327 15.0480742640844
"4514" 902.6 57.5714989434618 12.6208611722967
"4515" 902.8 58.2379471234337 10.6433565932667
"4516" 903 58.7344567405543 10.0442078041609
"4517" 903.2 59.1375246193434 10.126242282
"4518" 903.4 58.860462017819 10.4011757324979
"4519" 903.6 58.7208729053544 10.6599117885519
"4520" 903.8 58.4299942285032 11.058422529595
"4521" 904 58.5761138257614 10.7185047493395
"4522" 904.2 58.7218367975308 10.5847574076414
"4523" 904.4 58.7496642740172 10.5388335354031
"4524" 904.6 58.7932524451508 10.466899682428
"4525" 904.8 58.8228814965295 10.334143392016
"4526" 905 58.8403169734914 10.3205955551875
"4527" 905.2 58.8806070621466 10.2366578704893
"4528" 905.4 58.9952788529344 10.2424258960019
"4529" 905.6 59.0384099093793 10.2702329443686
"4530" 905.8 59.1945203545141 10.1547401495854
"4531" 906 59.133091617719 10.2240161252808
"4532" 906.2 59.1391351310172 10.1124300971358
"4533" 906.4 59.1484041471395 10.0659989265916
"4534" 906.6 59.149207653181 10.1359326488513
"4535" 906.8 59.2123523535295 9.99250228938446
"4536" 907 59.2331453378793 9.92105217602376
"4537" 907.2 59.2123523535295 9.99250228938446
"4538" 907.4 59.2378696181862 10.0016026408793
"4539" 907.6 59.2260179976347 10.0164171665687
"4540" 907.8 59.1635719456581 9.90566603347211
"4541" 908 59.0924511804668 9.89889262726341
"4542" 908.2 59.0285669603703 9.82965336379674
"4543" 908.4 58.9309696729655 9.71960173274789
"4544" 908.6 58.730638398819 9.6132806654634
"4545" 908.8 58.6071336285314 9.574218691605
"4546" 909 58.4573255167137 9.53128680083183
"4547" 909.2 58.662369081931 9.39392351611858
"4548" 909.4 58.7839588137654 9.49273016210626
"4549" 909.6 59.0893615565821 9.14864876588446
"4550" 909.8 59.7826388817074 7.87300041738077
"4551" 910 60.3444802832845 5.65701779335134
"4552" 910.2 60.5607150448064 4.25778364301803
"4553" 910.4 61.5175545174347 3.30556945801713
"4554" 910.6 62.0030273272823 3.0327715372524
"4555" 910.8 62.9069982100393 3.39274895507358
"4556" 911 63.3906230387137 3.84979526406867
"4557" 911.2 64.4565432789242 4.17093790054235
"4558" 911.4 65.458747453494 4.50796684828841
"4559" 911.6 67.0441781659388 4.91173439721547
"4560" 911.8 68.923992890641 5.67346388886171
"4561" 912 70.6006979360308 7.05971609174307
"4562" 912.2 73.0964685169451 8.64581247865472
"4563" 912.4 75.6144238835948 10.9081593480755
"4564" 912.6 77.7464697715754 12.399495257848
"4565" 912.8 79.4837905717451 14.247419413246
"4566" 913 81.573104161869 16.6821767200134
"4567" 913.2 83.8906795948448 19.1474824780582
"4568" 913.4 86.4457427170604 20.6751483395669
"4569" 913.6 89.0344670030882 20.8413593035916
"4570" 913.8 92.0281962719969 21.9322218683702
"4571" 914 92.9290894831552 24.2307486633858
"4572" 914.2 94.0409983614472 27.3724859825147
"4573" 914.4 94.90374951408 30.6780245094015
"4574" 914.6 95.3834273837328 34.35027593061
"4575" 914.8 95.564732782681 37.9461663430841
"4576" 915 95.9928892557791 41.4315561363041
"4577" 915.2 96.5900279518059 45.083351178333
"4578" 915.4 98.0253873497003 47.1818155637092
"4579" 915.6 99.5967834924985 48.4471868001814
"4580" 915.8 101.118050002319 49.5582479115058
"4581" 916 102.464970049444 50.4785103361884
"4582" 916.2 104.182738713139 51.7229548545454
"4583" 916.4 106.040961634799 53.4510817404314
"4584" 916.6 108.147679732762 54.5737538324224
"4585" 916.8 109.889191203352 54.8090668370006
"4586" 917 110.332198140575 56.239932750925
"4587" 917.2 109.85332493789 58.6593347779256
"4588" 917.4 109.136366681082 61.040515844595
"4589" 917.6 108.719446728595 63.8661233779117
"4590" 917.8 107.06330599037 65.6904264519762
"4591" 918 104.771018040388 66.6226369434031
"4592" 918.2 102.432930246037 68.0838413766173
"4593" 918.4 100.318963243991 70.1815947746099
"4594" 918.6 98.2412022434702 72.7948358819844
"4595" 918.8 96.7905960356523 75.5536926852326
"4596" 919 96.7835079645 78.3000476386272
"4597" 919.2 96.4102356080558 80.6609643687266
"4598" 919.4 96.012736185144 82.6617854862884
"4599" 919.6 96.022770717163 84.9860153551607
"4600" 919.8 96.9175886100012 86.6544987555849
"4601" 920 97.4524419364366 87.3929018134046
"4602" 920.2 97.0638438432618 88.3976711671777
"4603" 920.4 95.721631685617 89.5172215519057
"4604" 920.6 94.4934055187675 91.0041966445101
"4605" 920.8 93.1866761948143 93.2937028973419
"4606" 921 91.6870313996367 95.9690400926223
"4607" 921.2 89.7855824447558 97.5290791981721
"4608" 921.4 87.4757513724023 98.8886559977967
"4609" 921.6 86.6150807629427 101.172352001988
"4610" 921.8 87.5577233369632 103.23108961281
"4611" 922 89.2649086373944 104.263272174322
"4612" 922.2 90.5331784868423 104.213446551548
"4613" 922.4 91.624697862944 104.412341882392
"4614" 922.6 90.7588531890292 104.217086466099
"4615" 922.8 89.6070224509857 104.176017935251
"4616" 923 87.4568960372618 103.779915395549
"4617" 923.2 84.7677638324921 103.62056046981
"4618" 923.4 81.541411925466 103.914866502022
"4619" 923.6 78.4148384419133 105.064259408529
"4620" 923.8 75.607708868819 107.154909574879
"4621" 924 73.0307730528432 108.978766139881
"4622" 924.2 72.1854140235134 110.670149422047
"4623" 924.4 71.4432292006217 113.32805973795
"4624" 924.6 71.1069545260106 116.061368416361
"4625" 924.8 71.786249404952 116.279462746041
"4626" 925 72.5160521134904 116.862426944492
"4627" 925.2 72.4496082240146 118.524007996116
"4628" 925.4 72.4706981478917 120.274933501063
"4629" 925.6 72.5970646777615 120.008163197242
"4630" 925.8 73.3062901683644 119.927950373918
"4631" 926 74.8749755615817 119.821430994692
"4632" 926.2 77.2534817380004 119.542866155693
"4633" 926.4 80.0664786799914 119.221347682731
"4634" 926.6 81.2514631681905 118.805663625849
"4635" 926.8 82.8164928504474 117.912381843739
"4636" 927 85.3534131116401 117.172744528151
"4637" 927.2 87.9006020895352 116.131805681734
"4638" 927.4 90.9497027628054 114.907253167382
"4639" 927.6 93.6991973670374 114.022980928599
"4640" 927.8 95.0246014123462 112.485516361063
"4641" 928 97.4144706491801 110.742273654825
"4642" 928.2 100.149832731646 109.010853930295
"4643" 928.4 102.714529641373 107.352922040166
"4644" 928.6 103.830311015481 104.98802692649
"4645" 928.8 105.1523802003 102.341637662897
"4646" 929 106.230293593751 99.7775384341931
"4647" 929.2 107.831955876658 97.2239757700689
"4648" 929.4 109.290044709815 94.5960514391802
"4649" 929.6 110.510413314104 91.5963596027279
"4650" 929.8 112.406103654353 89.4129987443448
"4651" 930 114.8804445711 87.7812817156231
"4652" 930.2 116.135397130144 86.6863176752884
"4653" 930.4 115.68963206594 85.4481808675324
"4654" 930.6 115.495743067874 84.0142148550601
"4655" 930.8 115.365359984883 81.595484184848
"4656" 931 116.219046088016 78.9314565279928
"4657" 931.2 117.472633612245 76.5788572529224
"4658" 931.4 119.137358926585 74.3418713483263
"4659" 931.6 119.344657931117 74.2256582700279
"4660" 931.8 119.649839550557 74.5197695253405
"4661" 932 119.371250833719 74.6873696892134
"4662" 932.2 118.142026146451 74.6890778947266
"4663" 932.4 117.418252043545 74.4426803899243
"4664" 932.6 115.721570707647 73.4723188013037
"4665" 932.8 113.756049251921 71.2035858793532
"4666" 933 111.506121431882 68.818305703371
"4667" 933.2 108.719222894769 67.4334749775884
"4668" 933.4 105.798301487285 66.3781079731329
"4669" 933.6 103.188395084266 65.2187865297792
"4670" 933.8 99.823059402794 64.7298981119134
"4671" 934 96.9770094372933 64.0826108628224
"4672" 934.2 95.0403409145122 62.586771991371
"4673" 934.4 92.6977544493272 60.0395638834882
"4674" 934.6 91.4336444068316 57.2487302454298
"4675" 934.8 91.4205529494534 54.8268106304718
"4676" 935 92.5826971531495 53.7830165298109
"4677" 935.2 94.2193080189009 53.2201829851437
"4678" 935.4 95.496687299619 53.3898049922634
"4679" 935.6 97.0445679241878 53.105257158488
"4680" 935.8 98.5136753150755 53.8515255154895
"4681" 936 99.7632240296779 54.8085441311814
"4682" 936.2 100.414384168243 56.1326835039424
"4683" 936.4 101.312785430819 57.5474063907384
"4684" 936.6 102.142805289999 59.1548249782831
"4685" 936.8 102.527870129311 61.1983201522485
"4686" 937 103.157983425458 63.9912868500454
"4687" 937.2 104.316818844237 66.3951520575946
"4688" 937.4 106.161367540421 67.7412559726329
"4689" 937.6 108.29912010122 68.7592048059097
"4690" 937.8 110.123765474426 70.4909808242421
"4691" 938 110.795621857055 72.9495507252794
"4692" 938.2 112.419250584008 75.4425831367155
"4693" 938.4 113.504554779216 75.843299219925
"4694" 938.6 114.681372597344 75.2975406985134
"4695" 938.8 115.600474726899 74.6767328800937
"4696" 939 115.605034358422 74.0324261754121
"4697" 939.2 114.939356129302 74.2905348874382
"4698" 939.4 113.934281678005 75.4151520957261
"4699" 939.6 112.685667336293 77.531006266925
"4700" 939.8 111.647309953736 80.1560485269591
"4701" 940 110.092667250259 82.7017398242048
"4702" 940.2 108.375071200181 83.6853970804084
"4703" 940.4 106.036922677763 85.3220878122967
"4704" 940.6 103.869357891218 87.0798678524267
"4705" 940.8 101.741924615847 89.3249827314634
"4706" 941 99.8049768272904 91.7359927986063
"4707" 941.2 99.0270074399791 94.3414682035022
"4708" 941.4 98.7962045086651 97.1268829117519
"4709" 941.6 97.8502040497761 97.8599583691491
"4710" 941.8 95.3583752132228 98.2391218014538
"4711" 942 91.8883255420925 99.1303402193313
"4712" 942.2 88.8256079061476 100.779135173521
"4713" 942.4 85.3995940943378 103.054442816275
"4714" 942.6 82.0303380947675 105.574774593772
"4715" 942.8 79.6178800380181 107.934566630242
"4716" 943 77.0423194108878 110.105099068096
"4717" 943.2 73.9886228775761 111.387579468949
"4718" 943.4 70.634166024929 112.115519046913
"4719" 943.6 66.8904346871425 112.502317064699
"4720" 943.8 63.304324496189 112.633515286723
"4721" 944 59.2077736583396 112.559395368989
"4722" 944.2 55.3496604354333 111.050038059549
"4723" 944.4 51.022361020694 110.260289599242
"4724" 944.6 46.9104475496747 110.679719752935
"4725" 944.8 44.7664853801315 112.518204093704
"4726" 945 43.8072410625314 114.845089358428
"4727" 945.2 43.6198524294242 115.412697328411
"4728" 945.4 44.1945617191355 115.822102473601
"4729" 945.6 44.6744497073761 116.209599603235
"4730" 945.8 44.7662620596859 116.726103637096
"4731" 946 44.6190559637435 118.225434972435
"4732" 946.2 44.9240189932812 118.306268546529
"4733" 946.4 45.1106847998984 118.481911593043
"4734" 946.6 44.7922452851151 119.411291328842
"4735" 946.8 44.5792572753937 119.766801429688
"4736" 947 44.7212139428984 119.646684249491
"4737" 947.2 45.3458232799189 120.048332275172
"4738" 947.4 45.9318841885476 119.681454099921
"4739" 947.6 47.0833545266433 120.580896192328
"4740" 947.8 48.4107895893538 120.826966107072
"4741" 948 49.4399123436859 120.903089250243
"4742" 948.2 48.8727814830209 120.614971518521
"4743" 948.4 47.917094604466 119.604432692346
"4744" 948.6 46.8227875201539 119.513385631162
"4745" 948.8 45.7771261919301 119.220477217852
"4746" 949 43.6675579506644 119.180874457309
"4747" 949.2 41.3909237592917 119.124224150836
"4748" 949.4 39.3665183134047 118.205174089578
"4749" 949.6 36.376559562108 117.587227275051
"4750" 949.8 33.4317243019761 116.836462220692
"4751" 950 31.169084085119 115.842047019572
"4752" 950.2 28.3771550342912 113.829190817713
"4753" 950.4 25.2546909281047 111.923565553106
"4754" 950.6 22.2254169507371 110.509836922827
"4755" 950.8 20.742294380726 109.313224531127
"4756" 951 18.7693056753815 107.503766809829
"4757" 951.2 16.1553241888716 104.9345647107
"4758" 951.4 14.4816488300154 102.965735842106
"4759" 951.6 12.4142919984917 100.436704303145
"4760" 951.8 9.84972756640825 97.4227309665884
"4761" 952 7.80607554204012 94.2844946380692
"4762" 952.2 6.91803205591899 92.5149345126063
"4763" 952.4 6.36943793746577 90.9495645325276
"4764" 952.6 4.93677938151341 88.7696261390745
"4765" 952.8 4.66270729695784 88.5207975359912
"4766" 953 5.16216760894397 88.8393924642423
"4767" 953.2 5.01518872600469 89.4362601191777
"4768" 953.4 5.44063927169898 89.8416807350834
"4769" 953.6 6.1329809951425 90.4972136441987
"4770" 953.8 7.53774112702305 90.7331715783716
"4771" 954 8.59506202023485 90.6875240785382
"4772" 954.2 9.44634703594397 90.1650913428769
"4773" 954.4 9.56715512584674 88.4594919381301
"4774" 954.6 8.99428264835468 86.0202761442402
"4775" 954.8 7.80083266511896 83.0516796811765
"4776" 955 6.96260866138091 80.230436111959
"4777" 955.2 6.62100456899999 77.1652101415065
"4778" 955.4 6.13541392084993 74.453859507251
"4779" 955.6 5.84082889929334 71.7854789234891
"4780" 955.8 5.76723840464038 68.7827133036241
"4781" 956 5.37370543061099 65.9027338770121
"4782" 956.2 4.79682701156245 63.0057840065417
"4783" 956.4 4.73952279620393 59.9021253634103
"4784" 956.6 5.62049761521085 57.1673214305175
"4785" 956.8 6.91603476947282 54.2093581973352
"4786" 957 7.45702390859483 50.9330049196013
"4787" 957.2 7.88888694583202 47.5624178507156
"4788" 957.4 8.97710011054585 44.7594799066735
"4789" 957.6 9.85537465606256 42.072514226207
"4790" 957.8 10.4246012932164 38.3276021396685
"4791" 958 12.0732297804786 35.3467220517827
"4792" 958.2 14.5475152249492 32.0869491646231
"4793" 958.4 16.726206471369 29.0186661154884
"4794" 958.6 19.6611779759911 26.0817259740208
"4795" 958.8 22.7450209912534 23.3650071272421
"4796" 959 25.411406582469 20.9598649660634
"4797" 959.2 28.809539809794 19.3305785476134
"4798" 959.4 31.681887380169 18.1751483385134
"4799" 959.6 35.1281400141016 16.7738999290895
"4800" 959.8 39.0142358477586 16.4144714642824
"4801" 960 42.8624514764715 15.8459145776244
"4802" 960.2 46.60936324608 15.0991902294015
"4803" 960.4 50.2081654791207 15.36357165186
"4804" 960.6 54.00930952908 15.0371506238616
"4805" 960.8 57.7525974371929 14.0469208975306
"4806" 961 60.7734512272013 13.3170721486987
"4807" 961.2 63.9907927314871 13.0553298913395
"4808" 961.4 67.4576078482059 13.0891669515591
"4809" 961.6 69.1778990841644 13.7865199089543
"4810" 961.8 69.441086966319 14.5391596949491
"4811" 962 69.6646720879301 15.3796130760467
"4812" 962.2 70.2498047397226 16.3891207433625
"4813" 962.4 71.5248660712851 18.3675733466753
"4814" 962.6 72.0124673863442 20.8741159202365
"4815" 962.8 72.5249480176495 23.7805581388787
"4816" 963 74.1093726379636 26.29722509067
"4817" 963.2 75.8281944366248 27.5815132885461
"4818" 963.4 77.5617781685948 28.2866175880065
"4819" 963.6 79.4166018262596 29.1770399286668
"4820" 963.8 81.420984747432 30.3782862992547
"4821" 964 82.5965470249857 31.9662448086685
"4822" 964.2 84.6897663531724 34.0245977139806
"4823" 964.4 86.823503920195 36.6809687657279
"4824" 964.6 89.1143584609344 40.1651056701301
"4825" 964.8 90.732160482319 43.8185586814884
"4826" 965 92.0740259213272 47.2536171512667
"4827" 965.2 93.727840490744 51.1016637073884
"4828" 965.4 96.0163036523603 54.0751878667857
"4829" 965.6 98.6503371132944 56.9616571196028
"4830" 965.8 99.5762604113851 59.9043756521328
"4831" 966 99.9009535741939 62.836327897642
"4832" 966.2 99.3304786330113 65.1744607867198
"4833" 966.4 98.7223133021173 67.9411780590348
"4834" 966.6 98.1262056917281 70.7908907971361
"4835" 966.8 97.7206122586672 74.3048536689455
"4836" 967 97.320709146569 78.0717371362479
"4837" 967.2 96.5014773439138 80.98941105636
"4838" 967.4 96.9602777832927 83.7118194152266
"4839" 967.6 98.9016067615735 85.2933692541543
"4840" 967.8 101.388986250667 85.8355496329504
"4841" 968 103.723475735353 86.9859192512048
"4842" 968.2 105.546088034157 87.3916634323013
"4843" 968.4 107.675897135049 87.5214870513012
"4844" 968.6 110.72387863919 88.1106842261617
"4845" 968.8 111.896739190063 89.2916946240275
"4846" 969 111.731949071655 90.0493767063878
"4847" 969.2 111.134441529781 90.7031103793096
"4848" 969.4 110.277216342785 91.7399220848956
"4849" 969.6 109.203047703435 93.461951447633
"4850" 969.8 108.259497928903 96.4227731578528
"4851" 970 107.087638713151 99.6488326459236
"4852" 970.2 105.717346759073 102.515062421863
"4853" 970.4 103.746978287069 105.608573800321
"4854" 970.6 102.060430379524 108.275753687097
"4855" 970.8 100.527128702043 108.467251519188
"4856" 971 97.9658840008049 109.138250939594
"4857" 971.2 95.0794651552548 110.069367796812
"4858" 971.4 91.6635556204658 110.987661468821
"4859" 971.6 89.0224079151114 111.993901260435
"4860" 971.8 86.5329123948517 112.421453864959
"4861" 972 83.2850056105917 112.622421268373
"4862" 972.2 79.950308924369 113.151511526533
"4863" 972.4 76.4888384809427 112.918176065572
"4864" 972.6 72.8088643768484 112.97197309814
"4865" 972.8 69.0850360508437 113.982472664899
"4866" 973 65.7440914307593 115.143208319197
"4867" 973.2 62.1316599039061 116.147257042289
"4868" 973.4 58.4209163363476 117.207386846406
"4869" 973.6 54.681689841108 117.915954970867
"4870" 973.8 52.0377045274 119.279151255869
"4871" 974 52.2841215379245 119.177268847207
"4872" 974.2 51.3172198534699 118.802292751199
"4873" 974.4 49.700184584121 117.611107085067
"4874" 974.6 46.9739641958484 116.110650004552
"4875" 974.8 44.1461074437769 115.464422429931
"4876" 975 42.1900374000804 116.976222536087
"4877" 975.2 42.892156880819 118.256766332973
"4878" 975.4 43.5600812010012 118.379993985604
"4879" 975.6 44.3274291130967 118.618239874158
"4880" 975.8 44.0461446052634 118.365805059436
"4881" 976 44.8698827464107 118.630580396555
"4882" 976.2 45.8699073651636 119.123914774162
"4883" 976.4 46.5520909622535 119.126176468641
"4884" 976.6 46.1291740979605 118.692065150162
"4885" 976.8 45.5838736915806 117.943204239435
"4886" 977 44.1377287725454 116.369937021633
"4887" 977.2 42.2253355650463 114.829422791373
"4888" 977.4 39.0178491652333 113.257039582549
"4889" 977.6 35.686946026319 111.899867590908
"4890" 977.8 31.8198106143367 110.416150851835
"4891" 978 27.7424298724694 109.044386240455
"4892" 978.2 23.418614030819 108.336930491686
"4893" 978.4 19.9256569304271 106.48275291822
"4894" 978.6 17.2519921283189 103.527003367858
"4895" 978.8 14.6081059048581 100.554161324446
"4896" 979 11.9971131647593 97.6741897882524
"4897" 979.2 9.3909481640431 94.0501147954117
"4898" 979.4 7.32512183264038 91.0208037546509
"4899" 979.6 5.26301274156003 87.8285336945973
"4900" 979.8 3.48717976785951 85.296941796004
"4901" 980 3.46585269155374 82.7536498079939
"4902" 980.2 2.91147544493436 78.9257779684891
"4903" 980.4 1.67315784831897 75.1092964509634
"4904" 980.6 0.977436402908723 71.039825316925
"4905" 980.8 0.569082646026927 67.5709099370829
"4906" 981 0.804338244242052 64.1092413487711
"4907" 981.2 1.17913876716851 61.0705379344103
"4908" 981.4 1.54792975565526 57.2275290356935
"4909" 981.6 3.05606161592766 53.8142717813417
"4910" 981.8 4.77682250254778 50.9279971119719
"4911" 982 5.85414414226769 47.3653233085147
"4912" 982.2 7.38099628367491 44.3432991482854
"4913" 982.4 9.33162246828418 41.9235571819764
"4914" 982.6 12.0942537734715 39.8742860942346
"4915" 982.8 15.113148005294 38.2361430644884
"4916" 983 18.1343526574546 36.7618198387176
"4917" 983.2 21.4448549419546 35.8376517034634
"4918" 983.4 24.505470738601 35.5946485191814
"4919" 983.6 28.1471896920882 35.3150284167198
"4920" 983.8 32.2164824969797 35.8133097749009
"4921" 984 34.908004312319 36.9594609240532
"4922" 984.2 37.7141099131632 37.401919899611
"4923" 984.4 40.5223257339885 36.9763588701159
"4924" 984.6 43.7611023642938 37.2089818638248
"4925" 984.8 47.0588235492414 36.6736710430582
"4926" 985 50.2454310363272 35.9792774696452
"4927" 985.2 53.3942043757137 35.9811409665687
"4928" 985.4 56.0488686823686 37.3472536202651
"4929" 985.6 58.0144265847559 39.175973334892
"4930" 985.8 60.324223322044 40.6541079683634
"4931" 986 61.0408033333457 41.7666500176152
"4932" 986.2 61.6117240973959 42.9479914517711
"4933" 986.4 63.3261744713868 44.9935174434465
"4934" 986.6 64.4252744322427 47.5349798153956
"4935" 986.8 65.0589897249885 50.5286244535227
"4936" 987 66.6403020055977 53.3798021888323
"4937" 987.2 68.4590341064641 55.0630639268263
"4938" 987.4 69.415122242519 55.5550371769764
"4939" 987.6 70.6497103927614 56.5416467300032
"4940" 987.8 72.5480522210308 58.3411457969041
"4941" 988 75.1735446347862 59.6272978212011
"4942" 988.2 78.0886065636117 60.6339629324634
"4943" 988.4 80.8272568294337 62.6696398435044
"4944" 988.6 83.3568914161537 65.0029032346783
"4945" 988.8 86.6028966342938 67.5320700159676
"4946" 989 89.7020845545157 69.1725262017749
"4947" 989.2 91.9423806594376 71.4907381213787
"4948" 989.4 92.634076500669 74.0771986799134
"4949" 989.6 92.4462918057526 77.3283612305962
"4950" 989.8 92.0085679222216 80.8267056540917
"4951" 990 91.1424521084039 82.7284731849162
"4952" 990.2 90.8420112368574 83.9635169275692
"4953" 990.4 90.1655471171507 85.6535222539494
"4954" 990.6 89.0881324099358 87.5280782479214
"4955" 990.8 88.2871489911523 90.0894995989079
"4956" 991 86.7476673533844 92.3036461393606
"4957" 991.2 84.4386925667593 93.6401292602432
"4958" 991.4 82.0411904325967 95.8450133745745
"4959" 991.6 79.9363016391611 98.2554811542529
"4960" 991.8 77.9878085504856 100.385233827936
"4961" 992 74.8838809553378 101.827242191388
"4962" 992.2 71.4991731616425 102.769363981434
"4963" 992.4 70.6131057489578 104.435009498408
"4964" 992.6 70.8591603430882 106.912338193877
"4965" 992.8 72.1159676706655 108.934776112295
"4966" 993 73.6315048907079 110.616056247463
"4967" 993.2 74.5638567971298 111.107280751788
"4968" 993.4 73.8236176198341 110.623924345585
"4969" 993.6 72.2447778151074 110.24156503881
"4970" 993.8 69.4726328924311 110.277544194183
"4971" 994 66.5337868831363 110.690954489194
"4972" 994.2 62.9846113402101 112.008125350206
"4973" 994.4 59.7330265339824 113.203790499261
"4974" 994.6 57.5590123719031 112.756217887414
"4975" 994.8 55.1642337884055 110.983057631944
"4976" 995 52.1626352155575 109.079611582234
"4977" 995.2 49.1803408992917 107.376366846054
"4978" 995.4 46.2603585515412 106.14796002688
"4979" 995.6 43.0711561130766 105.816516393524
"4980" 995.8 39.5249355394743 105.704185924716
"4981" 996 36.2984516709545 106.379195709632
"4982" 996.2 34.0677570004578 108.037614925658
"4983" 996.4 33.886089953585 109.919296457418
"4984" 996.6 34.8115639096333 110.434303180863
"4985" 996.8 34.7442081575059 111.071045566389
"4986" 997 35.5509986517058 112.159242661992
"4987" 997.2 35.9153856635978 113.885364499011
"4988" 997.4 36.9746559769406 115.212514109355
"4989" 997.6 39.0252676577475 116.221654653571
"4990" 997.8 41.3980363807349 117.374926606552
"4991" 998 44.3759374466464 119.125822140676
"4992" 998.2 47.3274241402759 120.305822569032
"4993" 998.4 49.8479697303979 121.254760183411
"4994" 998.6 51.8847607754797 121.667291814838
"4995" 998.8 53.6458799879856 122.729321142491
"4996" 999 54.6514436333979 121.907294689437
"4997" 999.2 56.523636875819 121.521240243463
"4998" 999.4 58.9345648799915 121.841778205419
"4999" 999.6 61.5131185690669 122.656924171018
"5000" 999.8 62.1675176575668 122.438047747552
"5001" 1000 62.5321100060826 121.730138248582
"5002" 1000.2 64.0673597835993 121.535799901669
"5003" 1000.4 66.2671233155948 121.692473120248
"5004" 1000.6 68.6090869036842 121.704122211098
"5005" 1000.8 70.7017426350295 121.493908955253
"5006" 1001 73.0475632812915 121.167500657748
"5007" 1001.2 75.7641926952922 120.345872835731
"5008" 1001.4 78.7793563260407 120.220746251394
"5009" 1001.6 81.2205698477968 120.083989381791
"5010" 1001.8 82.6358875155917 119.106520930063
"5011" 1002 84.7258075607968 118.388240163702
"5012" 1002.2 87.0643399193563 117.571932955192
"5013" 1002.4 88.6439598182152 116.630809010756
"5014" 1002.6 90.4819549620644 115.502145180736
"5015" 1002.8 92.8426264937549 114.161239689387
"5016" 1003 95.9203843834462 112.336809306572
"5017" 1003.2 98.7116764929975 110.974230339169
"5018" 1003.4 100.801604931006 109.172927625544
"5019" 1003.6 103.03182921344 107.416351706765
"5020" 1003.8 104.785567239069 105.507496839813
"5021" 1004 106.841578248667 103.327871166907
"5022" 1004.2 108.401155028219 101.525157326988
"5023" 1004.4 110.069597925303 99.3622330165683
"5024" 1004.6 111.740553537593 96.770995459915
"5025" 1004.8 113.162915112655 94.0922762816274
"5026" 1005 114.746311229906 91.6446411139262
"5027" 1005.2 115.7463113432 91.2118260076075
"5028" 1005.4 116.132930481383 90.3698032171754
"5029" 1005.6 117.159779973016 89.1440809672831
"5030" 1005.8 117.635608912011 88.7624137157968
"5031" 1006 117.550474577244 88.4291997603634
"5032" 1006.2 118.053431080853 88.2280831709295
"5033" 1006.4 117.977576740022 88.7846357767067
"5034" 1006.6 117.630210840535 89.3881401677337
"5035" 1006.8 117.584012345486 89.9019765936856
"5036" 1007 117.748819587674 89.7993849279961
"5037" 1007.2 117.968696195885 89.3123450340386
"5038" 1007.4 118.138979077157 89.1635803943283
"5039" 1007.6 118.225093740262 89.4473878579491
"5040" 1007.8 117.865296853319 89.7498600300089
"5041" 1008 117.917725622531 89.7606408375307
"5042" 1008.2 118.320322211002 89.6887459411367
"5043" 1008.4 118.877921081519 89.3197897867034
"5044" 1008.6 119.029735231901 88.9924752991267
"5045" 1008.8 119.312488564066 89.0926667816739
"5046" 1009 119.524781374449 88.8268551498656
"5047" 1009.2 119.747056046614 88.4859121834003
"5048" 1009.4 119.852035831723 88.3505762427893
"5049" 1009.6 119.873235493852 88.2820663254967
"5050" 1009.8 120.280844828117 87.7077119032826
"5051" 1010 120.267717087024 87.6167772183055
"5052" 1010.2 119.935419125852 88.0648469513873
"5053" 1010.4 119.833367673266 88.3292079516868
"5054" 1010.6 119.591950986019 88.6888469983634
"5055" 1010.8 119.326859531738 88.8726939943021
"5056" 1011 118.936341710069 89.1866923547025
"5057" 1011.2 118.911999781506 89.2357289934009
"5058" 1011.4 118.48613653626 89.7812934715129
"5059" 1011.6 117.388468047085 89.8175845007531
"5060" 1011.8 116.783050401124 89.4502108241271
"5061" 1012 116.114371348371 89.025823957246
"5062" 1012.2 115.489875500265 89.2863865204094
"5063" 1012.4 114.564696370268 90.2810566713871
"5064" 1012.6 113.557815751114 92.127841377566
"5065" 1012.8 112.429492392259 94.4295131302479
"5066" 1013 111.304210877704 96.841437390489
"5067" 1013.2 109.841537079022 99.0111449490566
"5068" 1013.4 108.114859784214 101.118433594306
"5069" 1013.6 106.779043072924 103.226359197542
"5070" 1013.8 104.814665636431 104.183072092188
"5071" 1014 102.711020894914 105.581005078139
"5072" 1014.2 101.107231367402 106.919689317602
"5073" 1014.4 98.7509746966685 108.347293973677
"5074" 1014.6 96.4011251786523 108.963755642009
"5075" 1014.8 94.520182315913 108.60314746178
"5076" 1015 92.160220291319 108.923207670998
"5077" 1015.2 90.2055861772161 109.520441967491
"5078" 1015.4 88.5431900175134 110.136430099491
"5079" 1015.6 87.2361958849618 111.064643216687
"5080" 1015.8 85.7392142705081 112.096747253355
"5081" 1016 84.817444042374 113.699664959307
"5082" 1016.2 84.4222426984699 115.227244224209
"5083" 1016.4 83.413205080897 115.239682751665
"5084" 1016.6 82.1447099196425 115.327889948816
"5085" 1016.8 80.7507740278347 114.965830766169
"5086" 1017 78.7057725040463 115.041861440645
"5087" 1017.2 76.685244906519 114.699936376578
"5088" 1017.4 74.1889221754618 114.999590484923
"5089" 1017.6 72.1971590247227 116.425960958307
"5090" 1017.8 71.9145685493716 117.992087653279
"5091" 1018 71.5116072488318 118.006016098233
"5092" 1018.2 71.6251108576376 118.333093847667
"5093" 1018.4 71.3431816410254 119.166549465821
"5094" 1018.6 71.0154934003735 119.400394394891
"5095" 1018.8 70.2891091381355 118.487655311418
"5096" 1019 68.5168380824291 117.615812292078
"5097" 1019.2 65.7423385759416 117.769827554812
"5098" 1019.4 62.820082397319 118.672138118382
"5099" 1019.6 60.901826509681 120.258817465601
"5100" 1019.8 60.1287823303972 121.626228039698
"5101" 1020 59.4671996752115 121.575959289488
"5102" 1020.2 58.4071985204483 121.809985878825
"5103" 1020.4 57.3264934670032 122.412923521332
"5104" 1020.6 55.5841238435821 122.139610639227
"5105" 1020.8 54.4861272998467 121.20749983088
"5106" 1021 52.6864216228047 120.682950589349
"5107" 1021.2 50.4274906522047 120.794227977063
"5108" 1021.4 48.4658006316703 121.493170271788
"5109" 1021.6 48.4934559333099 121.6274595681
"5110" 1021.8 48.383695964519 120.961144058635
"5111" 1022 47.0637828032731 120.817334199161
"5112" 1022.2 45.08884531259 120.465665023557
"5113" 1022.4 42.733820597833 120.727738871258
"5114" 1022.6 41.0926572730134 120.215791630186
"5115" 1022.8 38.7777009924199 118.769932354564
"5116" 1023 35.764840197719 117.778610770006
"5117" 1023.2 32.3052904121748 117.278254849415
"5118" 1023.4 30.6834735751298 116.275664286572
"5119" 1023.6 29.3294070370543 116.190835180993
"5120" 1023.8 29.1982859232898 115.864459640823
"5121" 1024 27.8713145017132 115.832718784011
"5122" 1024.2 27.8542543466523 115.3959258561
"5123" 1024.4 27.519742155029 115.429916039983
"5124" 1024.6 26.6211441965467 114.938797145454
"5125" 1024.8 25.5106799645208 114.042685163638
"5126" 1025 24.1572051605352 112.987968854058
"5127" 1025.2 23.6064561698145 112.99424112649
"5128" 1025.4 22.8385510523083 113.085467213123
"5129" 1025.6 22.2541756522373 112.722378229198
"5130" 1025.8 21.5534813711856 112.766800868897
"5131" 1026 20.8916354704013 112.513008421558
"5132" 1026.2 20.0852016959072 112.059389423405
"5133" 1026.4 19.1926023292151 112.098068729295
"5134" 1026.6 19.2542717905882 112.168946459348
"5135" 1026.8 19.344748866599 112.153167896423
"5136" 1027 19.0439237708542 112.18491068552
"5137" 1027.2 18.8480589736719 112.32285500314
"5138" 1027.4 19.153908146669 112.160957313563
"5139" 1027.6 19.588817270319 112.350971883191
"5140" 1027.8 19.962060174944 111.930520389838
"5141" 1028 19.718640889319 111.579484156884
"5142" 1028.2 20.0845074519553 111.316316980251
"5143" 1028.4 20.1563319476618 110.638311725006
"5144" 1028.6 19.3081175535622 109.279223846409
"5145" 1028.8 17.8532804689505 107.476374514279
"5146" 1029 16.0006366896245 105.909950058713
"5147" 1029.2 16.3179833138467 105.845038249213
"5148" 1029.4 15.6905024886801 105.808976132825
"5149" 1029.6 15.4826816636618 105.508424151378
"5150" 1029.8 15.091727108159 104.988202363813
"5151" 1030 14.6058813057601 104.934363745346
"5152" 1030.2 14.5676978884072 104.915272036669
"5153" 1030.4 13.86523422295 104.618961303755
"5154" 1030.6 12.8798676690932 104.246323199109
"5155" 1030.8 12.0246043673598 103.549942127606
"5156" 1031 11.7472280217489 102.608244234379
"5157" 1031.2 11.2712826899209 101.461600472735
"5158" 1031.4 11.3802553032618 101.420834776006
"5159" 1031.6 11.9990345633095 101.566370202265
"5160" 1031.8 11.4167620953716 101.801715799569
"5161" 1032 11.4677854513516 101.963029815855
"5162" 1032.2 11.7138692754484 102.033951363216
"5163" 1032.4 12.3698372441069 102.291608435221
"5164" 1032.6 13.1663664715543 102.108790861228
"5165" 1032.8 13.8129145288478 102.54951561306
"5166" 1033 14.7841186161963 103.282246525086
"5167" 1033.2 16.3063044816584 104.266609340225
"5168" 1033.4 18.2351109885644 105.315711948109
"5169" 1033.6 19.8358268108942 106.531782216092
"5170" 1033.8 20.5267019197302 107.857001017501
"5171" 1034 21.8625171663832 108.482899351785
"5172" 1034.2 22.4690278691643 108.335443394103
"5173" 1034.4 23.313456899429 108.216915768343
"5174" 1034.6 24.6224330433644 108.406694295027
"5175" 1034.8 26.1232727599856 108.856224967686
"5176" 1035 27.8939226746801 109.563042448908
"5177" 1035.2 29.6289038778917 109.840655177618
"5178" 1035.4 31.4211378661586 109.421923902888
"5179" 1035.6 33.677276404199 109.311328876513
"5180" 1035.8 36.0041439407829 109.315143281814
"5181" 1036 38.2982553913476 109.978065891235
"5182" 1036.2 40.0850273077246 111.376626694624
"5183" 1036.4 41.2528386372644 113.462734147718
"5184" 1036.6 41.872866034346 115.63707243095
"5185" 1036.8 43.0795438025831 117.064370908171
"5186" 1037 44.0464068752008 118.816188109391
"5187" 1037.2 45.5037955714498 119.573885958463
"5188" 1037.4 47.0347105416371 120.193498685509
"5189" 1037.6 48.5804812396348 120.68080313099
"5190" 1037.8 50.2581584560988 120.58865406294
"5191" 1038 52.4592047672181 121.263975090216
"5192" 1038.2 54.4614386201651 122.263565039284
"5193" 1038.4 54.9858984921466 121.820058400989
"5194" 1038.6 56.3008314756433 121.461591553653
"5195" 1038.8 58.2481857606433 120.966858302869
"5196" 1039 60.6655096435305 120.671145199819
"5197" 1039.2 62.9346326493778 120.616293252199
"5198" 1039.4 66.0621322281644 120.802489480091
"5199" 1039.6 68.5278060291798 121.599134414863
"5200" 1039.8 69.4487883674461 122.02623211737
"5201" 1040 70.5306780543547 121.764659529088
"5202" 1040.2 72.4868619581625 121.866683960107
"5203" 1040.4 73.4519535112137 121.271842238542
"5204" 1040.6 74.9325047195339 120.593062032856
"5205" 1040.8 77.3640726374055 120.191796452742
"5206" 1041 79.6899404440412 119.855170466297
"5207" 1041.2 81.9943096812912 119.094259810491
"5208" 1041.4 84.760274008319 118.48120383188
"5209" 1041.6 86.66242185456 117.150125357312
"5210" 1041.8 88.4744097264371 115.558795487209
"5211" 1042 90.5104805291208 114.165385000879
"5212" 1042.2 92.6079297811414 112.563410532463
"5213" 1042.4 95.0385953868618 111.469182886606
"5214" 1042.6 97.8252509385917 110.431942751427
"5215" 1042.8 100.553495916025 108.647263199693
"5216" 1043 102.775009350082 106.485615316648
"5217" 1043.2 105.039618631422 104.629620574782
"5218" 1043.4 106.929365158082 102.266347699148
"5219" 1043.6 108.321567505267 100.178237279863
"5220" 1043.8 109.686408856319 97.5739525050917
"5221" 1044 111.390759957037 95.3201708806686
"5222" 1044.2 113.125151544953 93.1943598636098
"5223" 1044.4 114.42607114998 91.0665995863532
"5224" 1044.6 116.041275006369 89.2178782457884
"5225" 1044.8 117.39001038376 87.3105162366414
"5226" 1045 117.073585603024 86.3826687434716
"5227" 1045.2 117.003840127243 84.6139256419888
"5228" 1045.4 118.010141386914 83.3273461181576
"5229" 1045.6 118.998593199507 82.315571433488
"5230" 1045.8 118.757418132601 82.520893571566
"5231" 1046 118.51329577919 83.1247857550841
"5232" 1046.2 118.358850439345 83.3698837944031
"5233" 1046.4 117.64815823393 83.3668828364723
"5234" 1046.6 116.910576256956 82.2088101997289
"5235" 1046.8 116.328465904076 80.9741661579499
"5236" 1047 116.085346708608 78.6999444396213
"5237" 1047.2 116.252750848898 76.2777090219634
"5238" 1047.4 116.190572168219 74.3628106417134
"5239" 1047.6 116.67757167784 72.0359100325709
"5240" 1047.8 117.376044206509 69.773116541075
"5241" 1048 117.875369375483 67.0859729629375
"5242" 1048.2 118.342398653144 64.5773553595884
"5243" 1048.4 119.52533657168 61.951353426906
"5244" 1048.6 120.932379852194 60.3158950659134
"5245" 1048.8 119.52533657168 60.8148646966437
"5246" 1049 118.533888491169 59.7316887804134
"5247" 1049.2 117.261286964921 58.0440917534295
"5248" 1049.4 116.1357822002 55.3078939529804
"5249" 1049.6 115.588633876221 52.0181076324878
"5250" 1049.8 115.308770202242 48.6868611737198
"5251" 1050 115.348464172369 45.3976884538584
"5252" 1050.2 116.304221041245 42.2639208439634
"5253" 1050.4 115.831748198327 41.6733297903159
"5254" 1050.6 115.071406738641 41.4962448159097
"5255" 1050.8 113.845165464963 40.1416347333617
"5256" 1051 113.043440844974 39.8771193530563
"5257" 1051.2 112.480438917406 40.5214620967765
"5258" 1051.4 112.247674831166 40.227450345921
"5259" 1051.6 112.240688560144 40.2256900256634
"5260" 1051.8 112.157534293836 40.1789087560582
"5261" 1052 111.341659998569 40.1120943590384
"5262" 1052.2 111.000047848573 40.0492179198363
"5263" 1052.4 110.854821427319 40.1284323314295
"5264" 1052.6 110.838318424904 40.0558191208024
"5265" 1052.8 110.733951161353 39.9136656724117
"5266" 1053 110.82434109938 39.8238012572808
"5267" 1053.2 110.800634177649 39.8238012572808
"5268" 1053.4 110.803121756036 39.9391589585962
"5269" 1053.6 110.759161918582 39.9475941681213
"5270" 1053.8 110.720521131802 39.8935206280841
"5271" 1054 110.663502409845 39.7767736168055
"5272" 1054.2 110.538376356006 39.5723990286241
"5273" 1054.4 110.451920540767 39.5208373080238
"5274" 1054.6 110.309562227519 39.5992910639884
"5275" 1054.8 110.219738318157 39.5218354858958
"5276" 1055 110.211499029596 39.4924184062045
"5277" 1055.2 110.203405569151 39.497988430313
"5278" 1055.4 110.182725700638 39.3911424429944
"5279" 1055.6 110.164706400003 39.3770535267266
"5280" 1055.8 110.237872016673 39.4290555352687
"5281" 1056 110.237872016673 39.4290555352687
"5282" 1056.2 110.237872016673 39.4290555352687
"5283" 1056.4 110.21719214816 39.4325021800209
"5284" 1056.6 110.062677311387 39.5046188401329
"5285" 1056.8 110.019289930678 39.5459468718224
"5286" 1057 109.926083229857 39.5526044933096
"5287" 1057.2 109.797686244033 39.6472658005054
"5288" 1057.4 109.237019405934 39.3695199024121
"5289" 1057.6 108.025524871096 38.6090104462485
"5290" 1057.8 106.648536171719 37.1991063514112
"5291" 1058 104.613469122285 35.8081959243626
"5292" 1058.2 102.609921420658 34.580122919421
"5293" 1058.4 100.722246285856 32.823210598878
"5294" 1058.6 99.5110736091509 30.9676295587911
"5295" 1058.8 98.0980546685321 29.3411501133405
"5296" 1059 98.1298684270604 28.4914255386703
"5297" 1059.2 98.0888322256523 28.1780581824634
"5298" 1059.4 97.596168235601 27.2459911742583
"5299" 1059.6 96.9003655996848 25.6132500997805
"5300" 1059.8 96.6577620138929 23.9401636978895
"5301" 1060 96.9229867883613 23.2887686669041
"5302" 1060.2 97.1782786885339 22.878894097827
"5303" 1060.4 97.3817702555054 22.0708470886583
"5304" 1060.6 97.655004965494 21.3363534611634
"5305" 1060.8 97.6505030174157 19.749992594157
"5306" 1061 97.3286901067534 18.1901525436601
"5307" 1061.2 97.2488805049091 17.6570244033405
"5308" 1061.4 97.7085838115321 17.9156075133159
"5309" 1061.6 98.947228832155 18.3433869792011
"5310" 1061.8 100.111916955069 18.9833003667884
"5311" 1062 101.312785430819 19.8794190886272
"5312" 1062.2 102.572074535119 20.8073222137384
"5313" 1062.4 104.318202210669 21.6966140038884
"5314" 1062.6 106.177870542836 23.4868046958871
"5315" 1062.8 106.993979888362 25.1695369247678
"5316" 1063 106.857434176837 26.4868104913089
"5317" 1063.2 106.855790306337 27.491847624892
"5318" 1063.4 106.654100041105 29.2096922977313
"5319" 1063.6 106.587286054037 30.9709303963352
"5320" 1063.8 106.240082701521 32.7611592195979
"5321" 1064 106.062349525929 34.0454256411668
"5322" 1064.2 106.440818381319 35.8692304215985
"5323" 1064.4 106.700465619319 38.1676440234108
"5324" 1064.6 107.142785029186 39.8771193530563
"5325" 1064.8 107.197336015674 41.4778978416543
"5326" 1065 107.492722576293 43.6370552756942
"5327" 1065.2 107.446951428569 46.4055261179545
"5328" 1065.4 106.583957243293 48.9631524654378
"5329" 1065.6 105.696787220327 51.7895925187407
"5330" 1065.8 104.464253782044 54.3147982776384
"5331" 1066 103.954696077469 57.0897781337634
"5332" 1066.2 103.992873023056 60.0046484403617
"5333" 1066.4 103.276927252759 62.7010683142996
"5334" 1066.6 101.721729830669 64.2170948168634
"5335" 1066.8 100.273096278658 65.7113866755566
"5336" 1067 99.2917916980668 66.6483966429424
"5337" 1067.2 98.9088101410604 67.2941384209893
"5338" 1067.4 98.3151367855485 68.4382778648077
"5339" 1067.6 97.314217965619 69.8936325576384
"5340" 1067.8 95.7362708874099 71.4243442240584
"5341" 1068 93.7553574534668 72.9186639929678
"5342" 1068.2 92.7840337826156 74.6395109822092
"5343" 1068.4 93.4099137368233 75.6686669136982
"5344" 1068.6 94.1429810178644 77.4862488933816
"5345" 1068.8 94.9821757990558 79.6531231159634
"5346" 1069 95.4483193849296 82.3949290163484
"5347" 1069.2 94.5448751876874 84.2652780014897
"5348" 1069.4 93.2107196670804 85.5684350770964
"5349" 1069.6 91.2848041448511 86.2723411213992
"5350" 1069.8 88.8028372555134 88.1421453139079
"5351" 1070 86.5872463920644 90.296299444527
"5352" 1070.2 83.9922520379732 92.1434898990989
"5353" 1070.4 81.1786694606131 93.941357889434
"5354" 1070.6 79.3006645174 96.3284406645445
"5355" 1070.8 77.9105893030988 99.3785714285185
"5356" 1071 76.7230117775008 102.801854598382
"5357" 1071.2 76.411228840785 106.331876820463
"5358" 1071.4 77.5622755770967 108.859831179325
"5359" 1071.6 79.29743277724 110.072846894279
"5360" 1071.8 79.8868082411625 110.385760436368
"5361" 1072 79.3577057901171 110.826870748041
"5362" 1072.2 78.0552659211425 111.295721076346
"5363" 1072.4 76.0406643360665 112.536941639269
"5364" 1072.6 73.0135547677297 113.251939368946
"5365" 1072.8 69.9276222113563 114.456166099192
"5366" 1073 66.5272679620967 115.834244488936
"5367" 1073.2 63.362745124739 116.243910131113
"5368" 1073.4 59.542981335183 116.511056888852
"5369" 1073.6 56.0037121880762 117.479062125667
"5370" 1073.8 52.1863477865008 117.890112960524
"5371" 1074 48.2096263365945 117.145654390841
"5372" 1074.2 44.4167072174541 116.633556425436
"5373" 1074.4 40.0610033433959 115.9750254433
"5374" 1074.6 36.0871362647043 114.857358148922
"5375" 1074.8 32.077849418119 114.243699086949
"5376" 1075 28.7184723594072 113.663092952228
"5377" 1075.2 27.7594437642917 113.533547030809
"5378" 1075.4 26.5444534089828 113.342352246463
"5379" 1075.6 25.0781734790092 111.491504014525
"5380" 1075.8 23.3603598428062 108.62875623354
"5381" 1076 21.6827827112586 105.808105667946
"5382" 1076.2 19.2028551597784 102.626640559274
"5383" 1076.4 16.4800679072379 99.4091200559499
"5384" 1076.6 13.0162015047644 96.3153945072543
"5385" 1076.8 10.3087467907297 92.8012419580795
"5386" 1077 7.859077856346 89.4548063504634
"5387" 1077.2 6.76702668855581 85.7480003869108
"5388" 1077.4 5.88706577512632 82.2954506274451
"5389" 1077.6 5.35302556209771 78.5898332099059
"5390" 1077.8 4.67880645606003 75.3167824134723
"5391" 1078 3.71340317105172 72.468057305791
"5392" 1078.2 4.10822789118383 70.0198597115175
"5393" 1078.4 4.3652897370558 67.0158187296213
"5394" 1078.6 4.7326295066995 62.7731804420032
"5395" 1078.8 5.0135760102407 58.7216045795417
"5396" 1079 4.25792482004847 54.8642607831355
"5397" 1079.2 4.09474386553384 50.8596392209758
"5398" 1079.4 3.82955016391218 47.3732503917261
"5399" 1079.6 2.77974964836658 45.6331528608682
"5400" 1079.8 3.09562181167242 45.8060911382306
"5401" 1080 4.88601967987358 45.4369628259928
"5402" 1080.2 7.26201100014542 44.299791232827
"5403" 1080.4 9.61220221021727 42.1880070328532
"5404" 1080.6 11.869812940624 39.0623383754041
"5405" 1080.8 14.451047548394 36.9249245125884
"5406" 1081 17.3280956291121 35.0352074377479
"5407" 1081.2 20.189251508194 33.3093367234384
"5408" 1081.4 23.155721202344 30.8069864672134
"5409" 1081.6 26.0778699642698 29.1208756122503
"5410" 1081.8 29.5450250778765 28.8340695669678
"5411" 1082 33.064508922519 29.3464707534634
"5412" 1082.2 36.7494498555032 29.8111026530424
"5413" 1082.4 39.5748217742663 30.4465551039371
"5414" 1082.6 41.6887917970113 30.5581578641301
"5415" 1082.8 43.0939098022379 31.290316292004
"5416" 1083 45.132460984345 32.2646799283765
"5417" 1083.2 47.7473401913868 32.5205482179973
"5418" 1083.4 50.9389029799082 32.3393688271955
"5419" 1083.6 54.3071936350735 32.686478405918
"5420" 1083.8 57.1112595723453 33.2377629124371
"5421" 1084 59.3489508893105 33.0057364890058
"5422" 1084.2 59.8273063382663 32.8482920554371
"5423" 1084.4 59.7639642311298 32.588552482004
"5424" 1084.6 60.2806876429138 32.5540094780669
"5425" 1084.8 60.6029207650059 32.5390028798286
"5426" 1085 62.054123045219 32.8711820093134
"5427" 1085.2 63.904109615969 33.5981942757134
"5428" 1085.4 65.7870270559287 33.5134922803902
"5429" 1085.6 66.628957169633 32.9021358226039
"5430" 1085.8 67.0442593113358 32.1949536879928
"5431" 1086 68.3059349919223 32.0555999929262
"5432" 1086.2 70.0389301865879 33.2520888712785
"5433" 1086.4 71.717673949103 35.1958037311274
"5434" 1086.6 73.770704659969 37.1910629315384
"5435" 1086.8 75.4512820492042 39.1226149153732
"5436" 1087 77.8519548726796 40.7603079452175
"5437" 1087.2 80.385218048019 41.5563821204134
"5438" 1087.4 83.0142563527851 43.0626661608617
"5439" 1087.6 85.2949712865732 44.8086838163956
"5440" 1087.8 88.1592923966826 46.6430539096535
"5441" 1088 90.897580900077 48.7498669706166
"5442" 1088.2 91.9799693161785 51.1267969162733
"5443" 1088.4 92.9422530438666 53.5431205042253
"5444" 1088.6 94.217924652469 55.8467169818384
"5445" 1088.8 95.2882539459646 58.2981600236839
"5446" 1089 96.512946589151 60.9258064279754
"5447" 1089.2 97.8439616597336 63.6040740208049
"5448" 1089.4 97.7349345071918 66.384709174099
"5449" 1089.6 98.3206332381277 69.0476623446982
"5450" 1089.8 98.8718775597931 71.5615303110496
"5451" 1090 97.8425002306267 73.1403048961301
"5452" 1090.2 96.3092114869636 74.3502038026783
"5453" 1090.4 94.4386248047689 75.9434132030384
"5454" 1090.6 91.848643605719 77.3044445130982
"5455" 1090.8 89.3649913972747 77.9211841279767
"5456" 1091 86.9708817429579 77.8211676034079
"5457" 1091.2 84.6226162054138 78.3806278159375
"5458" 1091.4 82.6077520397208 80.2234197279991
"5459" 1091.6 81.0344510311774 82.8705659921537
"5460" 1091.8 80.119079629069 86.1803661823523
"5461" 1092 80.1088792018618 89.054207754692
"5462" 1092.2 81.056626613451 92.1014935264917
"5463" 1092.4 81.4347920754728 95.4117131761172
"5464" 1092.6 81.6177787601719 98.095713697434
"5465" 1092.8 82.5776947502794 99.9075357535129
"5466" 1093 83.0761731729579 100.204923245991
"5467" 1093.2 82.8537214321476 100.211620496178
"5468" 1093.4 82.7504574160643 100.287730030228
"5469" 1093.6 82.1552283704605 100.508185232303
"5470" 1093.8 81.3823633062613 100.856815349944
"5471" 1094 79.8973481676461 101.88390123865
"5472" 1094.2 79.6823158822904 102.711652473492
"5473" 1094.4 80.5137853094158 103.316618572721
"5474" 1094.6 82.6108357880831 103.318989058765
"5475" 1094.8 85.1310203048863 103.212365052377
"5476" 1095 87.6452433194301 103.068255287269
"5477" 1095.2 90.0351462948723 102.293479973124
"5478" 1095.4 92.6451496917013 101.051110200552
"5479" 1095.6 95.5048514653499 100.513904946309
"5480" 1095.8 97.353165051319 100.799099646022
"5481" 1096 97.6241561006879 101.060785804366
"5482" 1096.2 98.6975068256367 99.9729460991643
"5483" 1096.4 99.4126970265228 99.0567124625216
"5484" 1096.6 100.894955045397 98.0395507097741
"5485" 1096.8 101.514667113576 96.9774299982065
"5486" 1097 102.397229514301 95.6696654691974
"5487" 1097.2 104.735635077915 94.1346981546076
"5488" 1097.4 107.450557640208 93.5081882325745
"5489" 1097.6 109.300478643473 94.3715808664088
"5490" 1097.8 109.498388442595 94.9667143123169
"5491" 1098 109.071454871582 95.8674098468581
"5492" 1098.2 107.847429070658 96.7576671444721
"5493" 1098.4 106.489808426225 97.8480257939257
"5494" 1098.6 105.181279616213 98.886991592425
"5495" 1098.8 103.612161451954 99.3962996361942
"5496" 1099 101.266419852605 101.079584120349
"5497" 1099.2 98.9582570680462 103.520605361754
"5498" 1099.4 96.3461548174541 105.581005078139
"5499" 1099.6 93.6043644424959 107.30727728534
"5500" 1099.8 90.563389777619 109.366208860909
"5501" 1100 87.3495339650412 111.459909770963
"5502" 1100.2 84.5953629247244 113.707261878247
"5503" 1100.4 81.3235543164579 115.513291653075
"5504" 1100.6 77.9531506226995 116.916522854508
"5505" 1100.8 74.929612287435 118.631505581258
"5506" 1101 71.7422967792128 120.538946489083
"5507" 1101.2 69.740679933242 122.050521151694
"5508" 1101.4 70.0662901841347 121.3572525142
"5509" 1101.6 69.6586292468055 121.138786879382
"5510" 1101.8 68.3520110513745 121.009158190741
"5511" 1102 66.6702800122333 121.183698834063
"5512" 1102.2 64.4228139846099 121.967361406936
"5513" 1102.4 63.1598816087885 123.366993435333
"5514" 1102.6 63.4784736079618 122.449710947204
"5515" 1102.8 63.424352333028 122.576352201518
"5516" 1103 62.8977447408279 122.620104447142
"5517" 1103.2 61.8366397613544 122.413921234286
"5518" 1103.4 60.3272307040438 122.814712263959
"5519" 1103.6 60.1280126251462 122.487836097654
"5520" 1103.8 60.3742544054039 121.293436534652
"5521" 1104 59.5997354037912 119.087047387213
"5522" 1104.2 57.9186506727099 116.674098395891
"5523" 1104.4 55.517801589163 114.83949251328
"5524" 1104.6 52.1138803967956 112.818204551062
"5525" 1104.8 49.1453278626523 111.53564021538
"5526" 1105 45.7905006855811 111.11140267724
"5527" 1105.2 42.167741086799 110.409636693253
"5528" 1105.4 38.4319665857517 109.971931368579
"5529" 1105.6 34.8214552329856 110.17249221588
"5530" 1105.8 30.9263265218238 111.202153168192
"5531" 1106 28.5029790367462 110.899307779827
"5532" 1106.2 26.3125518334842 108.394379011011
"5533" 1106.4 24.4729923418865 105.781003626328
"5534" 1106.6 21.6764274294172 102.892710056419
"5535" 1106.8 18.8459376727078 99.8947890450467
"5536" 1107 16.6533609962634 96.4724941997412
"5537" 1107.2 14.7051581908778 92.7576719514928
"5538" 1107.4 13.903571064012 89.037057081404
"5539" 1107.6 12.7799100948716 85.5293500812266
"5540" 1107.8 11.5226708371874 82.0548600674634
"5541" 1108 10.7438776627972 78.3712559909678
"5542" 1108.2 9.39602674664669 74.6014570001693
"5543" 1108.4 7.84138913452559 71.4790632700832
"5544" 1108.6 5.63849046705497 68.1481540001834
"5545" 1108.8 3.53675495977057 66.3325916277618
"5546" 1109 3.11707397719683 66.3323278885703
"5547" 1109.2 4.18889957448702 66.4749348326819
"5548" 1109.4 6.09048970506257 65.3342437024121
"5549" 1109.6 8.36690841072415 64.1750140576013
"5550" 1109.8 10.783530311644 62.5164054079634
"5551" 1110 13.8900080638707 61.3379203147996
"5552" 1110.2 16.5529418721651 59.9382414870532
"5553" 1110.4 19.290222946619 58.6216968379634
"5554" 1110.6 22.2006924525732 57.2618494389465
"5555" 1110.8 24.9747741364429 56.8656313367112
"5556" 1111 27.8404512607241 56.4728921096875
"5557" 1111.2 31.1802118238904 55.61884380185
"5558" 1111.4 34.4228160413105 55.5026293814804
"5559" 1111.6 38.2050765672672 54.9989463663858
"5560" 1111.8 41.7100786657137 54.8397298318318
"5561" 1112 45.3081964344122 55.7237696138448
"5562" 1112.2 48.4595928494728 56.6826645798224
"5563" 1112.4 50.9057652284198 56.9934468265558
"5564" 1112.6 51.7138441241066 57.0586434428351
"5565" 1112.8 52.4168057854886 56.7265038284545
"5566" 1113 52.9751246231523 56.234384733019
"5567" 1113.2 55.0088365072216 56.7312121913749
"5568" 1113.4 57.2026708482407 57.3838568533243
"5569" 1113.6 60.2879853655834 57.7220513459675
"5570" 1113.8 62.968600617455 58.9005579715754
"5571" 1114 65.7687811534583 60.3647385422421
"5572" 1114.2 68.7001424090995 61.925866263
"5573" 1114.4 70.786059659159 64.2627927307514
"5574" 1114.6 72.9506163692033 66.7056311962733
"5575" 1114.8 74.762755145158 69.1869189842092
"5576" 1115 76.2513259630139 72.0617420049465
"5577" 1115.2 77.5960600861348 74.8154851027003
"5578" 1115.4 79.4267764046082 78.0582238627113
"5579" 1115.6 81.0502283446552 81.0901362779979
"5580" 1115.8 81.1603985169825 83.9646019020989
"5581" 1116 80.818828935479 87.4113825874034
"5582" 1116.2 81.0390920577744 90.3288663595723
"5583" 1116.4 81.4347920754728 93.101102418723
"5584" 1116.6 79.824549876618 95.3284151315756
"5585" 1116.8 78.5074964313917 95.7665946632998
"5586" 1117 77.2656899469825 97.1884114673419
"5587" 1117.2 77.656325576639 97.4753095322834
"5588" 1117.4 79.5005974815432 97.8945548903139
"5589" 1117.6 81.6586697289371 98.4893500181452
"5590" 1117.8 84.1062569088284 98.3918152923785
"5591" 1118 86.5444214580047 97.7078792726063
"5592" 1118.2 88.2692929917753 97.113139447978
"5593" 1118.4 88.2946310377302 97.3485677076036
"5594" 1118.6 87.7967042082634 98.2034757864079
"5595" 1118.8 86.422016331519 99.4363880284348
"5596" 1119 84.7120538069761 101.532112163721
"5597" 1119.2 82.3506505752909 102.48084722508
"5598" 1119.4 79.6461940635993 103.802136207239
"5599" 1119.6 76.8055154667623 106.023239537558
"5600" 1119.8 73.8441702686648 108.079035805136
"5601" 1120 70.1513719587324 110.039339786136
"5602" 1120.2 66.1405711140497 111.136599027492
"5603" 1120.4 62.3399799572435 112.916138855784
"5604" 1120.6 57.9195441062816 113.924738574688
"5605" 1120.8 54.064874596347 114.226851482454
"5606" 1121 50.0139096945332 114.089500421116
"5607" 1121.2 45.6074301197152 113.944929798803
"5608" 1121.4 41.9220203824735 113.317567737382
"5609" 1121.6 37.9387957086099 112.432406698745
"5610" 1121.8 34.242009146849 112.271307389713
"5611" 1122 33.4665981499638 111.591553347239
"5612" 1122.2 31.9765406297207 109.284205013258
"5613" 1122.4 29.4861600135558 106.666685101042
"5614" 1122.6 26.3432185854474 103.680616491161
"5615" 1122.8 22.912301916719 100.702252614736
"5616" 1123 19.491449556069 97.4569899771578
"5617" 1123.2 15.8379673051568 94.4477525622742
"5618" 1123.4 12.1803778533657 91.6812207510709
"5619" 1123.6 9.85314604547998 88.8584978631922
"5620" 1123.8 7.60779058817114 86.2419540054721
"5621" 1124 7.00656750756487 85.4345306735618
"5622" 1124.2 7.56252931024269 85.6470135931837
"5623" 1124.4 6.77773527101645 85.0517128522785
"5624" 1124.6 6.59996418936896 85.5406242376134
"5625" 1124.8 7.70634992018007 86.6888420234356
"5626" 1125 8.7385586515882 86.7909255529057
"5627" 1125.2 9.8873377029112 87.2893988024828
"5628" 1125.4 11.6381455298769 88.0841422467055
"5629" 1125.6 14.5703229983502 88.8706000649634
"5630" 1125.8 17.7523802520374 90.0572887765022
"5631" 1126 21.2328453427021 91.1607129702204
"5632" 1126.2 24.3474847915402 93.1656938670121
"5633" 1126.4 27.7982520012013 95.1135888021693
"5634" 1126.6 32.3018254935152 96.3694306932765
"5635" 1126.8 36.1475702129632 97.7710077906365
"5636" 1127 39.0920340903761 97.8710861079206
"5637" 1127.2 41.6076898625311 97.0475210374331
"5638" 1127.4 43.2410578568815 95.8445625981197
"5639" 1127.6 46.042976113949 94.9982748817634
"5640" 1127.8 49.0004906278496 93.7098416997287
"5641" 1128 52.0220343975811 92.6701466618129
"5642" 1128.2 55.1230397554536 92.2772217596846
"5643" 1128.4 58.4595361356131 91.9672752122869
"5644" 1128.6 61.5809737961705 91.0846711909783
"5645" 1128.8 64.7368899484366 89.5999033364046
"5646" 1129 67.7308594956149 89.0083720688001
"5647" 1129.2 70.3090505904904 89.2174145900063
"5648" 1129.4 73.0797545099579 90.053437482519
"5649" 1129.6 76.0086347510248 90.1726545966987
"5650" 1129.8 79.486338366741 89.8383219955827
"5651" 1130 82.2996917715713 91.02967604637
"5652" 1130.2 84.8948184861917 93.5289075576271
"5653" 1130.4 88.0128819762379 96.1144071305175
"5654" 1130.6 89.5013327098767 99.4075343724538
"5655" 1130.8 89.4657900897099 101.226267949609
"5656" 1131 89.8044887970374 101.162880106687
"5657" 1131.2 90.2425399763761 102.552154884435
"5658" 1131.4 89.759078861007 103.162513057537
"5659" 1131.6 89.6840431913098 102.808773471821
"5660" 1131.8 89.9387939217634 101.654620324825
"5661" 1132 91.0596971357593 101.100818704427
"5662" 1132.2 92.4571436179427 99.4949280139189
"5663" 1132.4 93.6656749501074 97.815946735675
"5664" 1132.6 95.6919268975131 95.9560706883469
"5665" 1132.8 97.9311298166748 94.1983616600788
"5666" 1133 99.4421451025008 93.8097986605543
"5667" 1133.2 99.507969449154 94.3707048307418
"5668" 1133.4 99.1855327023476 94.9036891022063
"5669" 1133.6 98.4872125467013 95.0219486005222
"5670" 1133.8 99.0790555156719 95.2815958385222
"5671" 1134 99.1215392013869 95.3056921698614
"5672" 1134.2 99.2776092859072 95.3808727236399
"5673" 1134.4 99.2652274787267 95.4115677426382
"5674" 1134.6 99.2160709627947 95.4985369631333
"5675" 1134.8 99.2387585855325 95.4834118813081
"5676" 1135 99.1670895056801 95.6430655227967
"5677" 1135.2 99.2294837712058 95.6728678001143
"5678" 1135.4 99.2969131246801 95.8089512581856
"5679" 1135.6 99.2067578337078 95.8882879142412
"5680" 1135.8 99.2156346623574 95.8611026265019
"5681" 1136 99.1743699706869 95.9447625493408
"5682" 1136.2 98.995258394346 95.9845835115175
"5683" 1136.4 98.9318692484039 96.0035506032276
"5684" 1136.6 98.9471105957079 95.9640183586579
"5685" 1136.8 98.9615354422634 95.9495935121023
"5686" 1137 98.9777468523832 95.9483693852157
"5687" 1137.2 98.9559407587863 96.0017993235849
"5688" 1137.4 98.9741403315432 96.0454782982017
"5689" 1137.6 98.9413811005806 96.0491182127531
"5690" 1137.8 98.8988009680925 96.0476416436426
"5691" 1138 98.8492877285325 96.054383720211
"5692" 1138.2 98.7775156140618 96.0424277031491
"5693" 1138.4 98.7703051166647 96.0745976146129
"5694" 1138.6 98.6052139922517 96.0970320879538
"5695" 1138.8 98.5955892181975 96.1583156492952
"5696" 1139 98.4733574209761 96.1796698146634
"5697" 1139.2 98.3577225692121 96.2283221612012
"5698" 1139.4 98.2508026455476 96.3799691125491
"5699" 1139.6 98.3650256111719 96.472918459934
"5700" 1139.8 98.3991025100548 96.613476662303
"5701" 1140 98.4065909883476 96.6470348430634
"5702" 1140.2 98.634254725602 97.8517000472936
"5703" 1140.4 99.2500323733745 99.8406958704634
"5704" 1140.6 100.186374618907 102.620448653758
"5705" 1140.8 100.52858059713 104.752940913707
"5706" 1141 100.094298035348 106.498792902035
"5707" 1141.2 99.6131043607073 108.044792337172
"5708" 1141.4 98.8368635541761 109.625687496806
"5709" 1141.6 98.4681922088984 108.901656493753
"5710" 1141.8 98.3954989154055 109.369000522646
"5711" 1142 97.6714052501066 110.350664601543
"5712" 1142.2 96.9507118324189 111.016149036927
"5713" 1142.4 95.4827858324517 111.836168489747
"5714" 1142.6 93.621597666257 113.266526061915
"5715" 1142.8 91.3640453535579 114.655523897056
"5716" 1143 88.9086746044382 116.057928864078
"5717" 1143.2 86.0906788826729 117.726484371278
"5718" 1143.4 83.3446321107016 119.374070475307
"5719" 1143.6 80.5726006343809 120.787104911242
"5720" 1143.8 77.8886534095972 121.375612009976
"5721" 1144 74.8662162756844 122.262732836598
"5722" 1144.2 71.7384005721016 122.591438424437
"5723" 1144.4 68.2988773275942 122.753969102775
"5724" 1144.6 64.8586640902649 123.10017615022
"5725" 1144.8 61.3778600117008 122.9906075676
"5726" 1145 58.1145885841303 122.67863005436
"5727" 1145.2 54.7918825295154 121.722930508696
"5728" 1145.4 51.4801679340254 120.488606503344
"5729" 1145.6 47.9369067549793 119.26157442219
"5730" 1145.8 45.3995909380535 117.640318252472
"5731" 1146 42.5616426214382 115.607714845895
"5732" 1146.2 39.5851952404735 113.781392121627
"5733" 1146.4 36.5544038441826 113.094507155645
"5734" 1146.6 34.1149000217008 112.326187374109
"5735" 1146.8 33.2345998674122 110.57974964215
"5736" 1147 32.9202332402718 107.996313596133
"5737" 1147.2 32.2270835587947 104.649211467405
"5738" 1147.4 31.8716441359015 101.578819856881
"5739" 1147.6 31.312888709242 98.2241421531076
"5740" 1147.8 30.0537811764371 95.1823883777998
"5741" 1148 28.5940825344151 91.9626491444153
"5742" 1148.2 27.6353850402613 88.5435444094057
"5743" 1148.4 27.9122258997907 84.8705628984162
"5744" 1148.6 28.3037872802586 81.6844150856617
"5745" 1148.8 28.3707177780012 77.8386257120896
"5746" 1149 28.9676965564541 74.774211164085
"5747" 1149.2 30.0248907102685 71.8129765786231
"5748" 1149.4 31.1021224290032 68.3208877416739
"5749" 1149.6 32.2774257273274 65.5331542494719
"5750" 1149.8 33.6900827340732 62.3645777857431
"5751" 1150 35.9742605929583 59.9401514604306
"5752" 1150.2 38.3815777280019 58.084986998439
"5753" 1150.4 41.3653656640921 56.9345352683542
"5754" 1150.6 44.4549496053358 56.1686850117323
"5755" 1150.8 47.5460035619207 55.802984025438
"5756" 1151 51.2330516628736 55.8086699338332
"5757" 1151.2 54.7539359641874 55.707498232516
"5758" 1151.4 58.3220758331425 56.6890704425138
"5759" 1151.6 61.2770967616632 58.1619935313405
"5760" 1151.8 63.8437735569747 59.9465362285782
"5761" 1152 64.8678045222181 61.7554644478584
"5762" 1152.2 65.7064195818104 63.5337301465065
"5763" 1152.4 66.5107824231761 64.7075880866315
"5764" 1152.6 67.776099052644 67.1089159300884
"5765" 1152.8 68.4194315298407 69.8401508711156
"5766" 1153 68.8158837485032 73.2200211534108
"5767" 1153.2 69.1883945650511 76.3182789029009
"5768" 1153.4 68.5278060291798 79.5667621868025
"5769" 1153.6 68.5937560244529 82.9149415433384
"5770" 1153.8 69.220386814019 86.0652296798452
"5771" 1154 70.3789716157302 88.0886250888372
"5772" 1154.2 71.5253461586281 90.374193615927
"5773" 1154.4 72.9231418902118 92.4917517234991
"5774" 1154.6 74.4676214510553 94.0989512665088
"5775" 1154.8 76.4139499419545 94.5203541011643
"5776" 1155 78.2311257735171 94.7102134177181
"5777" 1155.2 79.7194083448618 94.7479007594063
"5778" 1155.4 82.0009097290076 94.0561963182276
"5779" 1155.6 83.7102300311131 93.9680862815811
"5780" 1155.8 86.7338426779248 93.7489722096942
"5781" 1156 88.934693466528 94.8672710480452
"5782" 1156.2 89.8086981358473 96.5510143550483
"5783" 1156.4 91.186543148819 97.7635179664634
"5784" 1156.6 91.1041550829151 96.8872085382134
"5785" 1156.8 92.546016894951 95.5148749052936
"5786" 1157 94.1801230692896 93.7084390435811
"5787" 1157.2 96.003489314168 91.3592943461709
"5788" 1157.4 97.9986432317675 88.8348075718746
"5789" 1157.6 100.364828061894 87.1265544663219
"5790" 1157.8 102.626364412155 85.8492503864179
"5791" 1158 105.446642772661 84.2481959463581
"5792" 1158.2 108.233513224554 82.5402875124199
"5793" 1158.4 111.161572810266 81.1610301950563
"5794" 1158.6 113.130903408135 80.7447134537019
"5795" 1158.8 113.760873206473 80.5968409617711
"5796" 1159 114.170493678947 81.1196704580298
"5797" 1159.2 113.617424031633 81.8876296429888
"5798" 1159.4 113.336491102914 83.3530962574634
"5799" 1159.6 113.175002515601 85.360369135848
"5800" 1159.8 112.006589944601 86.1692701465404
"5801" 1160 110.648232537954 87.9928795104199
"5802" 1160.2 109.810488067399 91.4630513594192
"5803" 1160.4 108.779941286487 94.8511031508439
"5804" 1160.6 108.47318990354 98.4494002721537
"5805" 1160.8 108.010949320545 99.5381823431709
"5806" 1161 106.089114395301 100.539382983627
"5807" 1161.2 104.640831447616 103.598563328544
"5808" 1161.4 103.146839102873 106.137141391963
"5809" 1161.6 100.580373420974 107.024652415658
"5810" 1161.8 97.5949466536768 108.993856531151
"5811" 1162 95.1148267926983 110.777216602084
"5812" 1162.2 92.7323633201862 113.504344549817
"5813" 1162.4 90.5620467746638 115.373644216162
"5814" 1162.6 87.4657054971225 117.073622153258
"5815" 1162.8 85.1596466667681 118.392270985531
"5816" 1163 83.0667712640422 119.215711866758
"5817" 1163.2 81.4224404356084 119.922359883148
"5818" 1163.4 79.3142832112851 120.448545086472
"5819" 1163.6 77.1537388359538 121.141929495776
"5820" 1163.8 75.169554154694 121.437782202678
"5821" 1164 72.2834200053101 121.590173138508
"5822" 1164.2 69.1469732807968 122.200229259649
"5823" 1164.4 65.5779571144541 123.465085782004
"5824" 1164.6 63.2306057330757 123.377367120517
"5825" 1164.8 59.6480203436995 123.351408606888
"5826" 1165 55.9854589643281 123.118070757163
"5827" 1165.2 53.6698776872553 123.238452658418
"5828" 1165.4 51.071044877819 122.300181957463
"5829" 1165.6 47.363359442121 121.189611592949
"5830" 1165.8 44.3500410347244 119.907216872112
"5831" 1166 41.4050863359099 118.001839953845
"5832" 1166.2 39.5747613068145 115.803256599543
"5833" 1166.4 37.4864456341245 113.410870267602
"5834" 1166.6 34.9407635432816 111.573353774482
"5835" 1166.8 32.2754698159301 110.525900956491
"5836" 1167 30.323932325429 111.211946658673
"5837" 1167.2 31.1985779946782 111.001745834007
"5838" 1167.4 31.5635573200988 110.248024153234
"5839" 1167.6 32.1483250970047 108.627900253635
"5840" 1167.8 32.9530133438484 105.751488876699
"5841" 1168 33.3855273258644 102.645672850676
"5842" 1168.2 33.2442453115423 99.1399004125605
"5843" 1168.4 34.2717400409823 96.2904697746416
"5844" 1168.6 35.3280219032013 93.3876983378163
"5845" 1168.8 35.6718209444937 89.8304125491236
"5846" 1169 35.2550575512299 86.5614106438397
"5847" 1169.2 34.8508342782639 83.2387561893533
"5848" 1169.4 33.8925981494261 80.1608261974098
"5849" 1169.6 32.5878232240369 77.0350134661301
"5850" 1169.8 31.7034107696347 73.4694191583318
"5851" 1170 30.5327389590851 70.921437773544
"5852" 1170.2 29.6567489437851 68.3023580547516
"5853" 1170.4 28.9919098068148 65.24431079067
"5854" 1170.6 27.7324988621664 61.9949105316414
"5855" 1170.8 25.7146075507141 59.2027622294553
"5856" 1171 22.725355905359 57.4797682852394
"5857" 1171.2 19.718640889319 56.2570523490348
"5858" 1171.4 17.3592843754264 56.1673866853808
"5859" 1171.6 16.245859081069 57.2001282099134
"5860" 1171.8 15.113148005294 58.5308203046634
"5861" 1172 14.141418217079 59.9630344694714
"5862" 1172.2 12.8348226525873 61.5807254222439
"5863" 1172.4 12.8569876607092 62.498990044439
"5864" 1172.6 13.4332778718799 63.1924381556829
"5865" 1172.8 14.7545377628105 64.2624230634973
"5866" 1173 16.7206971497223 65.8530906072197
"5867" 1173.2 18.460350428242 68.4333665046942
"5868" 1173.4 20.6527108260223 71.5402471286244
"5869" 1173.6 21.7835079328966 74.7713073739117
"5870" 1173.8 22.4754172162581 78.3949629126982
"5871" 1174 23.3755309714163 82.2191501339855
"5872" 1174.2 24.3642212016433 85.1390482053283
"5873" 1174.4 25.2582021078141 87.9057458868615
"5874" 1174.6 26.4503773686425 90.8103176664928
"5875" 1174.8 27.0144712006457 94.3122663128496
"5876" 1175 26.6740025148001 98.0133671954823
"5877" 1175.2 26.2992286712718 101.331217986718
"5878" 1175.4 27.7046480809476 103.030647651606
"5879" 1175.6 30.0821063296735 104.090649070636
"5880" 1175.8 33.1259914288756 105.372896691435
"5881" 1176 36.7607208189825 106.561191437202
"5882" 1176.2 39.795688130346 108.395019738626
"5883" 1176.4 42.1027829117208 109.826682278365
"5884" 1176.6 44.5540252463675 110.075334572211
"5885" 1176.8 46.3191364309638 110.135587526678
"5886" 1177 48.5501062397826 110.601893670845
"5887" 1177.2 51.3324464890487 111.268683088923
"5888" 1177.4 54.5489832316835 112.057462409819
"5889" 1177.6 57.9887024827582 112.796365063753
"5890" 1177.8 60.6768124691008 114.117753316309
"5891" 1178 61.5183374608595 115.124795447869
"5892" 1178.2 62.4352480981404 115.136700123356
"5893" 1178.4 64.4628504992805 114.368458158175
"5894" 1178.6 67.900080608789 113.248879240783
"5895" 1178.8 71.5261329684402 112.547674336221
"5896" 1179 75.0813447898041 112.447726119493
"5897" 1179.2 78.4854657566523 112.465059305948
"5898" 1179.4 81.7514207209072 111.815015552346
"5899" 1179.6 83.9596950244856 110.26985993013
"5900" 1179.8 86.6965005545475 108.824490305263
"5901" 1180 90.2510494236719 108.099769043905
"5902" 1180.2 93.8491756423478 108.151904094521
"5903" 1180.4 95.7583593096584 109.440497422207
"5904" 1180.6 95.7619935158831 110.113405825181
"5905" 1180.8 95.8033237944074 110.105952824136
"5906" 1181 95.9819030756315 109.026876054169
"5907" 1181.2 96.906668866347 107.394731869473
"5908" 1181.4 99.2671701497869 105.256365554803
"5909" 1181.6 101.865125918928 103.163000302145
"5910" 1181.8 104.761372837346 101.463491107963
"5911" 1182 107.922767239715 99.6079931571615
"5912" 1182.2 110.484663174798 96.9362947412651
"5913" 1182.4 113.080369181605 94.4251963350348
"5914" 1182.6 113.302471609929 92.4977453226341
"5915" 1182.8 114.530248086235 89.6599058493878
"5916" 1183 116.1357822002 86.8187267646668
"5917" 1183.2 117.905586941974 84.3670634886186
"5918" 1183.4 117.73654615679 83.5075970932981
"5919" 1183.6 117.938721687016 81.3578562113569
"5920" 1183.8 118.45908029104 78.6826383575372
"5921" 1184 119.747739328819 76.2095516219884
"5922" 1184.2 120.377053820921 73.8770722706244
"5923" 1184.4 120.906878784176 71.1249477630824
"5924" 1184.6 121.268378275958 68.4095464081437
"5925" 1184.8 121.293867074784 66.5690490105264
"5926" 1185 121.341803109655 65.1022365077175
"5927" 1185.2 121.102374304122 63.3687719556601
"5928" 1185.4 120.801307929165 60.4275766663609
"5929" 1185.6 120.945657267773 58.0085216457444
"5930" 1185.8 121.261993507811 55.3271564738323
"5931" 1186 121.060873311163 53.3478783480946
"5932" 1186.2 120.591592852319 51.6675498416948
"5933" 1186.4 119.96393320674 49.8489462532237
"5934" 1186.6 119.753739580117 46.9490261531693
"5935" 1186.8 119.253410933396 45.1716370284891
"5936" 1187 118.491836927623 42.4857498972982
"5937" 1187.2 118.107488814815 40.1709240956315
"5938" 1187.4 117.386213232761 40.7249939621006
"5939" 1187.6 117.025920006336 40.7228249529031
"5940" 1187.8 116.607006392242 40.9673490593352
"5941" 1188 115.685516411722 40.734305462036
"5942" 1188.2 114.086801361617 40.445343213294
"5943" 1188.4 112.307973196294 38.8421411717491
"5944" 1188.6 110.706758126311 36.6552186264221
"5945" 1188.8 109.233090317844 34.1999586736192
"5946" 1189 108.28968578294 31.3184467593082
"5947" 1189.2 108.052531114758 28.3047153717317
"5948" 1189.4 108.636817902709 27.2527898470482
"5949" 1189.6 109.127741643409 26.5701607373077
"5950" 1189.8 108.725501250114 26.969208746529
"5951" 1190 109.086498100779 26.9866123887376
"5952" 1190.2 109.404596610197 26.4681861273415
"5953" 1190.4 109.215798237444 25.6951814690884
"5954" 1190.6 108.607383039385 25.2038203537339
"5955" 1190.8 107.58850281147 24.1764360438752
"5956" 1191 106.350779419754 22.429175183036
"5957" 1191.2 105.704069343494 20.3432027758134
"5958" 1191.4 104.705614888343 19.9136765827073
"5959" 1191.6 103.519275837209 19.087338152802
"5960" 1191.8 102.299232109614 17.4782508952093
"5961" 1192 101.429626687919 16.1055002044154
"5962" 1192.2 100.060462471929 14.6669025172683
"5963" 1192.4 98.861591862557 13.4214401561301
"5964" 1192.6 97.4104101116654 12.0216621328965
"5965" 1192.8 96.0275441916862 11.1488506589478
"5966" 1193 94.0839702819553 9.74605482125887
"5967" 1193.2 92.3858661052952 8.66124079279674
"5968" 1193.4 90.4988836669283 7.54015974955716
"5969" 1193.6 89.0260532373505 6.37893475588861
"5970" 1193.8 87.474106939895 6.03222595896741
"5971" 1194 85.7233841120632 5.2173925430448
"5972" 1194.2 83.4952485115515 4.11842051244015
"5973" 1194.4 80.9075084536882 3.17602644950956
"5974" 1194.6 78.921352047327 2.34315800146341
"5975" 1194.8 77.3207720914049 1.57638725174466
"5976" 1195 76.5330795484352 1.28947327981225
"5977" 1195.2 76.4403178268938 1.84941935597522
"5978" 1195.4 76.0788429700286 1.82805138414083
"5979" 1195.6 75.4746396593439 1.24290283043841
"5980" 1195.8 74.4040292517127 1.15941193215632
"5981" 1196 73.8090895173977 0.87727556330593
"5982" 1196.2 74.4169983479907 1.2044760302344
"5983" 1196.4 75.1659919212458 2.05501289587805
"5984" 1196.6 75.8302636442475 2.54098446851103
"5985" 1196.8 76.0684243947824 3.18226188036585
"5986" 1197 76.3228029013436 3.81803944354538
"5987" 1197.2 76.4733814879492 4.44106404631215
"5988" 1197.4 76.8559310416632 5.31526757414374
"5989" 1197.6 76.6940428707818 5.67780104156258
"5990" 1197.8 76.3012403071611 6.1934532281213
"5991" 1198 75.40272420724 7.41311196451604
"5992" 1198.2 73.9893903078362 7.74538738864444
"5993" 1198.4 71.8018269855032 8.13739110209499
"5994" 1198.6 68.8371753100779 8.25129180541876
"5995" 1198.8 65.3926399001347 8.80359125222656
"5996" 1199 61.9591468186874 9.17598005409499
"5997" 1199.2 58.4676905603359 8.91135296273459
"5998" 1199.4 55.0230285738484 8.55832739174072
"5999" 1199.6 51.3443290505879 7.6910183404382
"6000" 1199.8 48.834833040544 6.94215970453841
"6001" 1200 46.9049333877835 7.39094564415632
"6002" 1200.2 43.7667581035558 8.18863726748972
"6003" 1200.4 40.5247534483934 8.42662841245514
"6004" 1200.6 37.6594274633835 7.99676721597954
"6005" 1200.8 35.9090409778314 8.45237855176093
"6006" 1201 35.6017492763502 10.3486097574556
"6007" 1201.2 34.5494438407951 12.5683135169872
"6008" 1201.4 32.048639103844 15.0431535301384
"6009" 1201.6 29.2815988740049 16.2385769243477
"6010" 1201.8 25.8416335428108 17.1590124878323
"6011" 1202 23.1893287682302 18.8297106497941
"6012" 1202.2 21.9641837992096 21.2598792355962
"6013" 1202.4 20.348025794231 24.2656936002794
"6014" 1202.6 19.1482347522953 27.3858274365973
"6015" 1202.8 18.6244132434618 30.4716087847967
"6016" 1203 18.5663221553851 34.1252674396287
"6017" 1203.2 18.8527924551619 37.7689121513973
"6018" 1203.4 18.6549599773442 40.8713170653626
"6019" 1203.6 17.5262968716899 43.4574605670279
"6020" 1203.8 15.9588671044213 46.0129611800461
"6021" 1204 13.7808065121059 48.5305707807749
"6022" 1204.2 11.8848937330751 51.042847275122
"6023" 1204.4 11.7328789371124 53.8595304500998
"6024" 1204.6 11.8500093377258 57.6480196954634
"6025" 1204.8 12.3219133737322 60.9118498524717
"6026" 1205 13.9887984507427 63.9686696205058
"6027" 1205.2 15.823932319319 67.0878994016028
"6028" 1205.4 17.690146842444 70.4648564812384
"6029" 1205.6 18.7818055846433 73.9496557461121
"6030" 1205.8 21.153191879269 77.3617362406134
"6031" 1206 22.9542449320882 80.7632814989506
"6032" 1206.2 24.8056769075032 83.2540203377003
"6033" 1206.4 25.6015054531475 85.3301245125206
"6034" 1206.6 27.1396396510757 87.4337683898148
"6035" 1206.8 28.7197451399856 90.0029505195745
"6036" 1207 29.6445838734333 92.7634540118349
"6037" 1207.2 29.8606193675614 95.8240317795846
"6038" 1207.4 31.2631449713378 98.6710585483408
"6039" 1207.6 33.7326984518145 100.01762363441
"6040" 1207.8 36.8767973600896 101.265182552335
"6041" 1208 39.9858224667907 101.897053005378
"6042" 1208.2 43.232943880694 102.44091316255
"6043" 1208.4 46.786865450819 102.690324307513
"6044" 1208.6 50.4500960586397 102.749479786737
"6045" 1208.8 53.9761795356455 101.98411031477
"6046" 1209 57.489601724121 101.083660618711
"6047" 1209.2 60.3050448328735 100.971341570482
"6048" 1209.4 62.8620841564072 100.531815724552
"6049" 1209.6 64.0037683352601 100.06215969111
"6050" 1209.8 64.1142615992252 100.234223715557
"6051" 1210 64.1062730968963 100.461707821144
"6052" 1210.2 64.2931830537271 100.330846268729
"6053" 1210.4 64.6676774803505 100.108542494927
"6054" 1210.6 65.306401403622 99.9193768516756
"6055" 1210.8 65.8747557855543 99.978156172934
"6056" 1211 66.0255212375767 100.232843503113
"6057" 1211.2 66.2184065417307 100.268350144816
"6058" 1211.4 66.455143729319 100.245003712492
"6059" 1211.6 66.8559583976879 99.7335598742012
"6060" 1211.8 67.1005525780618 99.2546349618349
"6061" 1212 68.0250726477417 98.960036681783
"6062" 1212.2 69.2624188173982 98.4383437087901
"6063" 1212.4 70.357342123492 97.5612927137903
"6064" 1212.6 72.3048432677896 96.824205899581
"6065" 1212.8 74.5996666507013 96.0567192107869
"6066" 1213 76.8243232785566 94.9639551725822
"6067" 1213.2 78.7698413030333 93.3087132116348
"6068" 1213.4 80.1509053220762 92.537802195842
"6069" 1213.6 82.4833674597036 91.4533411006461
"6070" 1213.8 85.2371028145526 89.9923003992204
"6071" 1214 87.872366610951 89.702206077237
"6072" 1214.2 90.8268966367244 89.8091897428688
"6073" 1214.4 93.7895662618878 89.0808190443533
"6074" 1214.6 96.1394366887812 87.6850409782464
"6075" 1214.8 98.4206036964301 86.1298792194079
"6076" 1215 100.349357521398 84.3199405779108
"6077" 1215.2 102.445637619223 83.1431206649939
"6078" 1215.4 103.433436381548 83.7532864958487
"6079" 1215.6 104.775535413964 85.2473408801452
"6080" 1215.8 105.282932049697 87.2583310668418
"6081" 1216 105.598658209371 88.4466977264025
"6082" 1216.2 106.129009867828 90.0784233774455
"6083" 1216.4 106.10748746767 91.9354900973012
"6084" 1216.6 105.880216390183 92.431307869718
"6085" 1216.8 106.156386634237 93.1217334798543
"6086" 1217 106.577723288628 94.9982748817634
"6087" 1217.2 106.181171143319 96.0912944703533
"6088" 1217.4 105.273596852695 96.7308842263442
"6089" 1217.6 104.048181216197 97.4614050586971
"6090" 1217.8 102.207853776493 99.7215916328487
"6091" 1218 100.137024353083 102.31959214269
"6092" 1218.2 97.5025196572482 104.739526944941
"6093" 1218.4 95.0724798526703 107.00204739422
"6094" 1218.6 92.6090390884333 109.540374832892
"6095" 1218.8 89.2446487356461 111.351318986847
"6096" 1219 86.2307994870853 113.324152673706
"6097" 1219.2 83.1778293551028 115.349355221274
"6098" 1219.4 79.7008977794055 116.386965772819
"6099" 1219.6 75.9182329304811 117.268639534599
"6100" 1219.8 71.9720520156309 117.769456758601
"6101" 1220 67.9268610385137 117.006135618065
"6102" 1220.2 63.8758178650359 116.649180277595
"6103" 1220.4 59.9136230086863 116.497861026647
"6104" 1220.6 55.9356122485837 116.645217847493
"6105" 1220.8 52.1108585809416 117.468538778643
"6106" 1221 48.5738493829366 118.073277656493
"6107" 1221.2 46.5266115603937 117.422696458585
"6108" 1221.4 45.5759651499644 115.732287050782
"6109" 1221.6 43.9746051635622 112.833584009842
"6110" 1221.8 41.9500584564541 110.040621828112
"6111" 1222 40.2534024964658 106.449790015702
"6112" 1222.2 38.8210841491586 102.922169695029
"6113" 1222.4 36.2443538583557 99.5750934205827
"6114" 1222.6 33.7788961397318 96.4557534374542
"6115" 1222.8 30.5661254990967 93.8435659149912
"6116" 1223 27.476192231928 90.9265341040361
"6117" 1223.2 24.5345327037016 88.0301332445678
"6118" 1223.4 21.1321514996379 85.5254035374548
"6119" 1223.6 17.771286604319 83.0522854329512
"6120" 1223.8 15.476654138494 80.5618884489634
"6121" 1224 15.2095084673276 77.9877994515496
"6122" 1224.2 15.7308729110092 75.9393633954546
"6123" 1224.4 16.7315385128636 74.2213956281598
"6124" 1224.6 18.1776909768407 72.7967426812112
"6125" 1224.8 19.7018533523793 70.859811266972
"6126" 1225 21.1848841156719 67.8888122295222
"6127" 1225.2 23.4497062420921 65.0021458776399
"6128" 1225.4 25.5641201553453 62.0825212076213
"6129" 1225.6 27.9932463003274 59.2125043244295
"6130" 1225.8 29.5863551024483 56.2244365629806
"6131" 1226 31.3899970630239 53.0573713973814
"6132" 1226.2 34.37080313025 50.9531499639289
"6133" 1226.4 37.2609232913851 49.1279423526618
"6134" 1226.6 40.1052055844173 47.1897694697913
"6135" 1226.8 43.3749043716383 45.9638939854634
"6136" 1227 47.3512681334207 44.6898621990058
"6137" 1227.2 50.1073541675497 43.1976522575403
"6138" 1227.4 52.7381701315629 41.6005538151707
"6139" 1227.6 54.9577065292859 40.4501454066122
"6140" 1227.8 56.2171402448755 39.6002788523938
"6141" 1228 58.2354241102141 38.7084288268344
"6142" 1228.2 60.8361111941395 38.5273307842839
"6143" 1228.4 63.5477779459242 38.6732728553055
"6144" 1228.6 66.6155140822013 38.829049714371
"6145" 1228.8 69.6481610032363 39.4137022995543
"6146" 1229 73.270883726819 39.4214668700687
"6147" 1229.2 76.2270313791305 39.5503943812585
"6148" 1229.4 79.1028740596552 40.0009608644979
"6149" 1229.6 81.0752805151651 39.4460825495147
"6150" 1229.8 83.3621734960113 37.8815415000275
"6151" 1230 86.0112015913952 36.4812687976583
"6152" 1230.2 89.0411528348359 35.5438982604719
"6153" 1230.4 91.8614021337931 35.6227712306358
"6154" 1230.6 93.5970077385711 36.4627687932701
"6155" 1230.8 95.0571109632198 37.9008816153394
"6156" 1231 96.6423275308927 39.8728251727093
"6157" 1231.2 98.0215957507983 42.2397800883642
"6158" 1231.4 99.219788682487 44.8249371935642
"6159" 1231.6 100.928142724939 47.7857163413477
"6160" 1231.8 103.574961991894 50.6180707266134
"6161" 1232 105.059361922729 53.2539895139249
"6162" 1232.2 106.258421561236 56.7467648197609
"6163" 1232.4 107.104118888479 59.860475992371
"6164" 1232.6 107.794693265176 63.4049880775054
"6165" 1232.8 108.390470429487 66.9229407236669
"6166" 1233 108.897648549285 70.984941899455
"6167" 1233.2 110.750962532119 73.7461484514634
"6168" 1233.4 111.485236119582 73.0189161450312
"6169" 1233.6 112.503357554793 72.2867519068427
"6170" 1233.8 113.529871260924 70.9925211642529
"6171" 1234 114.356701632931 69.2213476616617
"6172" 1234.2 114.606724016419 68.3519770820134
"6173" 1234.4 115.582301016758 66.3810328955122
"6174" 1234.6 116.029676010901 64.5754931355454
"6175" 1234.8 115.921161335732 63.4482385740915
"6176" 1235 115.895777560197 61.8023755034634
"6177" 1235.2 117.083136371906 59.8850630476535
"6178" 1235.4 118.784971734134 58.4236885451189
"6179" 1235.6 118.203267431707 58.6554938958023
"6180" 1235.8 117.479126596802 58.4962740196075
"6181" 1236 117.033989309806 57.8640287422029
"6182" 1236.2 116.656938553396 57.3284538640788
"6183" 1236.4 116.573893485372 57.330293470016
"6184" 1236.6 116.418211169121 57.2014712128686
"6185" 1236.8 116.422561330867 56.9435854497591
"6186" 1237 116.088763119635 56.7255887183581
"6187" 1237.2 115.993103610898 56.1652973100423
"6188" 1237.4 116.041275006369 55.4637373057884
"6189" 1237.6 116.703430011008 54.3456995718247
"6190" 1237.8 116.745568139444 53.7111184492884
"6191" 1238 116.035765684722 53.7009452959508
"6192" 1238.2 115.20854922164 53.3255886664366
"6193" 1238.4 114.769333600217 52.4231691307939
"6194" 1238.6 115.0886382435 52.6319036578944
"6195" 1238.8 116.416851517369 52.4883355320667
"6196" 1239 117.472525395836 52.7400267771668
"6197" 1239.2 118.2044050995 53.3302651945841
"6198" 1239.4 118.476363197922 54.4919627508082
"6199" 1239.6 118.195856152117 55.3242860108416
"6200" 1239.8 117.577427089449 55.7683994725504
"6201" 1240 116.683569039345 56.4895935566942
"6202" 1240.2 115.952106678582 57.3883724574634
"6203" 1240.4 114.769003540169 58.6866086474634
"6204" 1240.6 114.286634306622 61.3001070758569
"6205" 1240.8 113.788835216719 64.4377949691634
"6206" 1241 112.857814406176 67.7808077061525
"6207" 1241.2 112.158422229674 70.9672792513808
"6208" 1241.4 112.250975431649 73.8407656653109
"6209" 1241.6 112.441915169594 77.3000700215884
"6210" 1241.8 113.181909797894 79.6725966588134
"6211" 1242 114.254439924861 81.8612248391244
"6212" 1242.2 113.232643501635 82.1812672754371
"6213" 1242.4 111.207985679005 83.2870842478024
"6214" 1242.6 108.111591912797 85.2699702145243
"6215" 1242.8 105.486439344346 87.4407858827337
"6216" 1243 102.486557692512 89.4059736130414
"6217" 1243.2 98.5460726447718 90.5656556186993
"6218" 1243.4 94.6898902265908 91.6529849090654
"6219" 1243.6 90.8737862485008 92.1338937607361
"6220" 1243.8 87.478780590179 91.8902974429034
"6221" 1244 85.2424760217476 90.3598624372063
"6222" 1244.2 85.259401708552 89.592192510376
"6223" 1244.4 85.2755114962252 89.0247656125259
"6224" 1244.6 85.4709579432571 88.6290210625974
"6225" 1244.8 85.7752586659553 88.4673600362513
"6226" 1245 85.980616026919 87.8672489524063
"6227" 1245.2 86.2344394016367 87.3570022640055
"6228" 1245.4 86.9551424828143 86.53802148994
"6229" 1245.6 87.7946060487644 85.5164298358907
"6230" 1245.8 88.1203453109826 84.5038056076907
"6231" 1246 88.980137147007 83.949808487913
"6232" 1246.2 89.563747911319 83.045619265095
"6233" 1246.4 90.8135752942342 82.41902632076
"6234" 1246.6 92.004431948519 82.404819388246
"6235" 1246.8 93.3422985064242 81.7917964184371
"6236" 1247 94.8758943578553 81.7314812346816
"6237" 1247.2 96.0255348343756 82.3353280745483
"6238" 1247.4 96.98339956506 82.6645674209813
"6239" 1247.6 97.3897517075826 82.344012673418
"6240" 1247.8 97.3783735210277 82.1014957364246
"6241" 1248 98.7675592162137 81.9489513256476
"6242" 1248.2 100.005276125176 81.7673934825348
"6243" 1248.4 100.65275296077 81.3402557221714
"6244" 1248.6 103.517586553497 80.7489224763363
"6245" 1248.8 105.741768125165 79.8944618948737
"6246" 1249 106.880303255475 78.6539069008733
"6247" 1249.2 107.771783214764 77.4030288790937
"6248" 1249.4 109.201166477106 76.1925787799962
"6249" 1249.6 110.794659262417 75.4940176633659
"6250" 1249.8 111.685263419931 75.8147429756948
"6251" 1250 112.209922508286 76.2653704135461
"6252" 1250.2 112.792438940894 77.1962111263884
"6253" 1250.4 112.72894187596 77.8772025842583
"6254" 1250.6 112.747905183065 78.6411373645782
"6255" 1250.8 113.433054125311 79.2266364337113
"6256" 1251 114.134231500546 78.7547218533878
"6257" 1251.2 115.216223524241 78.1254572544548
"6258" 1251.4 116.115978597302 77.0423481338702
"6259" 1251.6 115.978104733221 76.3742851287805
"6260" 1251.8 115.898469025469 75.9499043839884
"6261" 1252 116.181990606963 75.9630517759126
"6262" 1252.2 116.754822095757 74.0830461073808
"6263" 1252.4 116.461914261154 72.4736624007692
"6264" 1252.6 115.950948573149 70.6391831967515
"6265" 1252.8 114.99642670131 69.6694549869723
"6266" 1253 113.516205616819 68.3584682629634
"6267" 1253.2 111.87550367325 67.4351537312824
"6268" 1253.4 110.186229789469 65.8431356448384
"6269" 1253.6 108.782044323963 63.4372729427346
"6270" 1253.8 107.326673663907 62.678412193018
"6271" 1254 105.068397266176 61.9158348007407
"6272" 1254.2 102.923478466548 62.423988594438
"6273" 1254.4 100.261915866211 62.440967359085
"6274" 1254.6 97.1509618925225 62.3251166242156
"6275" 1254.8 93.77276629574 62.4822412977002
"6276" 1255 90.5033188488274 62.5758162166583
"6277" 1255.2 87.4066785494728 62.8542796984378
"6278" 1255.4 84.6270339782926 63.572076415095
"6279" 1255.6 82.589452838155 65.3640120017667
"6280" 1255.8 81.5286315254429 67.3976661901163
"6281" 1256 80.4019096561761 69.9163516909634
"6282" 1256.2 80.0490432030295 72.8134682412792
"6283" 1256.4 79.9268408086267 75.8765873273609
"6284" 1256.6 79.8713898296611 78.8878470460687
"6285" 1256.8 79.852941210119 81.2003846114998
"6286" 1257 79.71438609108 82.9980918479855
"6287" 1257.2 79.8640689488904 85.003710841892
"6288" 1257.4 80.548892872347 86.8292146540522
"6289" 1257.6 80.4256076183745 88.9535429326579
"6290" 1257.8 79.3113219248704 90.9313983534821
"6291" 1258 77.8760159896801 92.5272986667967
"6292" 1258.2 76.3989311954271 94.6231898852472
"6293" 1258.4 75.7430963572047 97.6003111311491
"6294" 1258.6 75.2481973085113 101.122704108088
"6295" 1258.8 75.8343100947099 104.561554743191
"6296" 1259 75.8864478154954 108.302141155875
"6297" 1259.2 75.5558985254566 111.084135901289
"6298" 1259.4 76.3505884664301 113.879677780658
"6299" 1259.6 77.6471199018371 114.333732609736
"6300" 1259.8 77.9377011887663 113.86506313349
"6301" 1260 78.7351265624215 113.322379382002
"6302" 1260.2 77.6596432913467 113.050249103713
"6303" 1260.4 76.7904703661295 112.415821576127
"6304" 1260.6 75.1607446948333 112.110882489092
"6305" 1260.8 73.103411258309 111.570259847113
"6306" 1261 70.3183799068341 110.879637534524
"6307" 1261.2 67.0261155682219 110.355148585978
"6308" 1261.4 63.629642889385 108.933248204954
"6309" 1261.6 61.148148313375 107.285534432931
"6310" 1261.8 60.5947096074793 105.439033252058
"6311" 1262 61.1176226663417 105.415735145475
"6312" 1262.2 61.3340162904679 104.968728820963
"6313" 1262.4 61.509769591598 104.524913193219
"6314" 1262.6 62.1336745394147 104.289226474708
"6315" 1262.8 62.8675179504151 103.107507513954
"6316" 1263 63.8687547372024 101.109942320298
"6317" 1263.2 65.169889901219 99.4888738629734
"6318" 1263.4 66.2658681726461 98.4551017312297
"6319" 1263.6 67.6647503332709 96.9995559008096
"6320" 1263.8 69.668278299569 96.4782641383634
"6321" 1264 72.199838870069 96.5276969779057
"6322" 1264.2 74.270525593119 96.2835287098634
"6323" 1264.4 76.6229799863384 95.3548486857935
"6324" 1264.6 79.6624475434279 94.493505226503
"6325" 1264.8 82.7305316574151 93.9961364074057
"6326" 1265 86.2619837550209 94.0073711436653
"6327" 1265.2 89.0889643904047 94.7293545281206
"6328" 1265.4 89.9913321243557 94.31187716039
"6329" 1265.6 91.7553248459229 93.3983594503842
"6330" 1265.8 93.5792824237546 92.8006566500377
"6331" 1266 95.653773878609 92.3615571798734
"6332" 1266.2 97.6235316707043 91.228268448546
"6333" 1266.4 99.9815032287099 89.6094144785452
"6334" 1266.6 102.331401518357 88.5884833544442
"6335" 1266.8 103.378436938739 89.4972720202297
"6336" 1267 104.272413069373 90.9249711169769
"6337" 1267.2 105.113483793957 92.0154653183255
"6338" 1267.4 105.496119725203 93.5697514169813
"6339" 1267.6 105.238241700056 93.2299405345424
"6340" 1267.8 104.91084096488 92.696756910912
"6341" 1268 104.222582122059 91.9139652872903
"6342" 1268.2 104.189725817904 90.5031933114445
"6343" 1268.4 104.759413451746 89.701849353609
"6344" 1268.6 104.931924998225 88.3794748647842
"6345" 1268.8 104.961058901036 87.1202789716315
"6346" 1269 106.542316847083 85.2898286099998
"6347" 1269.2 108.192373109794 83.3115952645044
"6348" 1269.4 107.820335445823 82.0627623747069
"6349" 1269.6 107.089936476319 80.4127667244364
"6350" 1269.8 105.715137639216 78.4464292214121
"6351" 1270 105.713806114919 75.5941594454025
"6352" 1270.2 106.966770478806 73.7528060729506
"6353" 1270.4 107.6339592607 72.8435651955586
"6354" 1270.6 109.00648515681 71.4874375208956
"6355" 1270.8 109.646463127396 71.7788213020019
"6356" 1271 110.096024757647 73.2738590788944
"6357" 1271.2 111.113404537294 74.5357314457093
"6358" 1271.4 112.689103528029 77.055603771294
"6359" 1271.6 112.87298859541 79.4712627571163
"6360" 1271.8 112.805504523063 82.8171577277455
"6361" 1272 112.000323947907 85.7586515506987
"6362" 1272.2 110.495055974666 88.7066702409719
"6363" 1272.4 108.975795362845 91.9829505099371
"6364" 1272.6 106.388187184427 95.0863444178958
"6365" 1272.8 103.64083870667 97.447730785112
"6366" 1273 99.7676417037489 98.648017202454
"6367" 1273.2 96.2349672763473 100.44204867168
"6368" 1273.4 92.6533118350438 102.637263369656
"6369" 1273.6 89.9426925289406 105.745916161734
"6370" 1273.8 87.5294475328603 109.204671031729
"6371" 1274 85.8750896723924 112.559837405335
"6372" 1274.2 84.3314987529061 112.795663795812
"6373" 1274.4 81.1464338448094 113.106422785011
"6374" 1274.6 77.438221896719 113.650034223493
"6375" 1274.8 73.355465781622 113.928525556494
"6376" 1275 69.1661663613778 114.243480895993
"6377" 1275.2 64.767436682319 114.380941198463
"6378" 1275.4 60.2157419191978 114.856961134797
"6379" 1275.6 55.2187275091414 115.074951572931
"6380" 1275.8 50.6140914465863 115.551924534196
"6381" 1276 45.891082479719 115.799913354133
"6382" 1276.2 42.1886532156974 113.907260426436
"6383" 1276.4 38.5548677915008 111.522461151027
"6384" 1276.6 35.0915050045594 108.425282676838
"6385" 1276.8 33.2839843236963 105.424336238586
"6386" 1277 32.3874665019227 101.99993209968
"6387" 1277.2 31.6372439520026 98.1092727068614
"6388" 1277.4 31.3805111217761 94.1099104031777
"6389" 1277.6 31.9526078092013 90.306296557434
"6390" 1277.8 33.477517893618 88.2196620126877
"6391" 1278 34.4414105133388 88.4702034578495
"6392" 1278.2 34.466604007719 88.9095471506634
"6393" 1278.4 34.0189947474277 89.2374929012677
"6394" 1278.6 34.179316902448 89.3836127529473
"6395" 1278.8 34.5433932972551 89.1993024194528
"6396" 1279 35.1704738029059 89.5888633483438
"6397" 1279.2 37.115005835319 89.6991802215222
"6398" 1279.4 39.22688906321 89.6540406172456
"6399" 1279.6 40.7384987260219 90.3674278305624
"6400" 1279.8 41.5994845602047 90.6491836452634
"6401" 1280 41.7585917022874 89.9126054279897
"6402" 1280.2 42.5481849557115 88.041306199669
"6403" 1280.4 43.9480159472731 85.9150284085552
"6404" 1280.6 45.8061708154 84.4688776315715
"6405" 1280.8 47.8166825366703 83.4513411583283
"6406" 1281 49.1549873581136 81.9169224722759
"6407" 1281.2 50.4372695741553 79.4760909082361
"6408" 1281.4 52.6706573262118 77.0172399944813
"6409" 1281.6 54.8418309024099 74.4242354531824
"6410" 1281.8 56.6985687014207 72.0584414044634
"6411" 1282 58.9363758289291 69.5202796329973
"6412" 1282.2 60.9170581285629 67.0364838499756
"6413" 1282.4 63.1701805174091 64.7829981003405
"6414" 1282.6 65.8693280601124 62.4214517692733
"6415" 1282.8 68.6236382466834 61.8100769045905
"6416" 1283 71.7628911937239 60.7541302492237
"6417" 1283.2 74.7094131825125 59.6770372246731
"6418" 1283.4 77.1991673706983 59.1991881086875
"6419" 1283.6 80.2209240198362 59.5349388474806
"6420" 1283.8 83.328968608844 60.3061582944884
"6421" 1284 86.7880974786496 61.2948831746452
"6422" 1284.2 90.3245994489009 61.5108044247257
"6423" 1284.4 94.1006812868145 61.2842299090475
"6424" 1284.6 97.6029104878698 61.9520027253617
"6425" 1284.8 101.114721191575 63.7430721669762
"6426" 1285 103.689845165484 66.2324723865295
"6427" 1285.2 104.684953934344 69.3256542245134
"6428" 1285.4 106.187608678145 72.2193797751246
"6429" 1285.6 108.080243917121 75.4091782816287
"6430" 1285.8 107.71974196684 76.8189984086204
"6431" 1286 106.710202390744 77.8096277261634
"6432" 1286.2 105.46824143898 79.2075420507516
"6433" 1286.4 103.135911942465 81.0431311745669
"6434" 1286.6 100.191740937022 82.563628304085
"6435" 1286.8 96.9694898915957 83.9581670531598
"6436" 1287 93.5688672227115 85.3477694316316
"6437" 1287.2 89.8919131704579 85.7476207856856
"6438" 1287.4 86.1997888425248 86.8736073374046
"6439" 1287.6 82.7263706439856 88.2824597304028
"6440" 1287.8 79.94989459367 88.0847528393145
"6441" 1288 79.120735998959 87.3763302102734
"6442" 1288.2 79.2916213564221 86.5531815464222
"6443" 1288.4 79.5201206595917 86.2170839735846
"6444" 1288.6 79.1942438966296 85.3458257879391
"6445" 1288.8 79.5063916312373 84.8275216446777
"6446" 1289 79.5515562852629 83.5387318995849
"6447" 1289.2 79.9579911476951 82.3204625173442
"6448" 1289.4 79.469961534069 81.063151866769
"6449" 1289.6 78.5953165111908 79.1188489916173
"6450" 1289.8 77.993641205832 77.4263658248547
"6451" 1290 76.0937292239828 75.877874094539
"6452" 1290.2 73.3890565082164 74.6482561629763
"6453" 1290.4 69.6318712411972 73.3928024275764
"6454" 1290.6 66.5046527365647 72.7251627020397
"6455" 1290.8 62.6044622996755 71.7197710940286
"6456" 1291 58.704673675019 71.9156354235634
"6457" 1291.2 55.1472864743868 73.2103509730482
"6458" 1291.4 51.919299201963 75.0322824396922
"6459" 1291.6 49.6080325560113 78.2333853338224
"6460" 1291.8 48.00994059824 81.6551399773845
"6461" 1292 46.5645568643013 85.017825672782
"6462" 1292.2 46.1328483513284 88.8938703362936
"6463" 1292.4 45.634531951897 92.6467999185368
"6464" 1292.6 44.1218750496801 96.2128469617412
"6465" 1292.8 43.5876405540332 100.437652689972
"6466" 1293 44.7178015230065 102.367619883142
"6467" 1293.2 46.2486875393281 104.373900603
"6468" 1293.4 46.9852407938704 106.593950668164
"6469" 1293.6 47.008329271466 108.512149951316
"6470" 1293.8 47.0965875132904 109.035917341921
"6471" 1294 47.7959490348644 109.996443520418
"6472" 1294.2 48.4586507332246 111.685263977529
"6473" 1294.4 48.643343202519 113.828263506149
"6474" 1294.6 48.6260333866523 114.193418193241
"6475" 1294.8 48.2885751975209 113.949028004483
"6476" 1295 47.6222258403657 113.975697378407
"6477" 1295.2 47.7758159602602 113.120888425816
"6478" 1295.4 48.2810503741694 112.345015659379
"6479" 1295.6 49.5055247663484 111.769195451522
"6480" 1295.8 51.2543252811131 111.22699092511
"6481" 1296 54.2220495732618 110.653148710035
"6482" 1296.2 57.3385006591539 110.324898422327
"6483" 1296.4 61.3721516262271 109.813269378953
"6484" 1296.6 65.2591928148947 110.092827722403
"6485" 1296.8 68.9073676437634 111.019951951019
"6486" 1297 71.9251228191493 112.511249256972
"6487" 1297.2 74.959186295007 114.249926537087
"6488" 1297.4 77.8677117775575 114.707286809528
"6489" 1297.6 80.8099267444618 116.079080500562
"6490" 1297.8 82.9539350336121 117.525806451825
"6491" 1298 85.3794328066267 117.746368860233
"6492" 1298.2 84.7292542055491 117.202594368941
"6493" 1298.4 84.6941374476963 116.278080687435
"6494" 1298.6 85.9515966297307 115.171337937669
"6495" 1298.8 88.3601494996554 114.201372080594
"6496" 1299 91.5136230432898 113.009600446308
"6497" 1299.2 94.7201060150553 112.489057005218
"6498" 1299.4 94.6618215651267 111.084170258281
"6499" 1299.6 95.828327635428 109.026307022072
"6500" 1299.8 97.580356384569 106.854777508102
"6501" 1300 98.828990154102 104.634371764482
"6502" 1300.2 99.5045278804618 103.00547776629
"6503" 1300.4 99.3484154287655 101.359506170415
"6504" 1300.6 99.6410001484133 99.09727193902
"6505" 1300.8 100.035770409309 96.2955124285403
"6506" 1301 101.180512309574 94.0194537845483
"6507" 1301.2 103.04039239742 91.9964907811607
"6508" 1301.4 104.360131730859 89.5109462938148
"6509" 1301.6 104.799992085625 88.6830770597412
"6510" 1301.8 105.261278071548 86.6320699487777
"6511" 1302 104.525920001069 84.4674156538801
"6512" 1302.2 102.822431642585 82.181110559335
"6513" 1302.4 100.921591251443 79.9340246632687
"6514" 1302.6 99.570326683632 77.2502572634286
"6515" 1302.8 98.5159817766724 74.4456291572824
"6516" 1303 98.6780317272677 72.3580343713865
"6517" 1303.2 99.5030889487241 72.5922850791444
"6518" 1303.4 99.7350983999206 72.1310546150905
"6519" 1303.6 100.256593276243 71.8406017725821
"6520" 1303.8 100.466634144151 71.9033423906139
"6521" 1304 100.839404185929 71.6594712582683
"6522" 1304.2 101.646146079607 71.576553733938
"6523" 1304.4 102.064367621807 71.8749716619097
"6524" 1304.6 102.121551489724 72.1356338265715
"6525" 1304.8 102.323079491498 72.6276680416173
"6526" 1305 102.913751918222 72.5719914725431
"6527" 1305.2 103.590494460596 72.9695250163741
"6528" 1305.4 104.047128348352 73.4038861831907
"6529" 1305.6 104.905654086644 74.1778119846384
"6530" 1305.8 105.573860654438 74.4249719508109
"6531" 1306 106.110938693696 74.5325390616356
"6532" 1306.2 106.689463617709 74.695621190421
"6533" 1306.4 107.231049105667 74.6492692792895
"6534" 1306.6 107.947699673283 74.816034168758
"6535" 1306.8 108.673124508022 74.1312185078194
"6536" 1307 108.985361313719 73.8229137218286
"6537" 1307.2 109.296937999319 74.6549137844634
"6538" 1307.4 109.39909428968 75.9244185177995
"6539" 1307.6 109.347600875026 77.3020490401707
"6540" 1307.8 109.418248594122 77.4982638661683
"6541" 1308 109.206061466019 76.7970034979634
"6542" 1308.2 108.732535316717 75.5537773160143
"6543" 1308.4 108.521296885802 74.1015131034719
"6544" 1308.6 109.023975518345 72.118359997848
"6545" 1308.8 110.351359099978 69.6202905110488
"6546" 1309 110.978312186856 67.2802989393171
"6547" 1309.2 111.202448307947 64.6713701911163
"6548" 1309.4 111.999731446603 62.0664994179807
"6549" 1309.6 112.952938624706 59.4006385519634
"6550" 1309.8 113.119983931631 57.9533648473514
"6551" 1310 111.921775203638 56.6694332564466
"6552" 1310.2 109.6574399496 55.4817892263642
"6553" 1310.4 107.197040961994 53.2534901923134
"6554" 1310.6 105.681849531781 50.714106916566
"6555" 1310.8 105.06934835496 47.9478651886429
"6556" 1311 105.654427771147 45.4020343884798
"6557" 1311.2 105.981762064535 42.7608856574954
"6558" 1311.4 106.321904310134 40.1872884173542
"6559" 1311.6 107.544319142819 39.5631639175536
"6560" 1311.8 108.141294964614 39.9366728541847
"6561" 1312 108.271331409219 40.2711282923134
"6562" 1312.2 108.379141458041 40.653543517846
"6563" 1312.4 108.688816836635 41.2355811250424
"6564" 1312.6 108.721348325699 42.0002525204192
"6565" 1312.8 108.920236678614 42.784279447988
"6566" 1313 109.745608426583 43.5865638743354
"6567" 1313.2 110.509323086432 44.8551584006166
"6568" 1313.4 110.909091956573 46.7747595402011
"6569" 1313.6 110.739673521771 48.6935766875678
"6570" 1313.8 111.260656606042 50.5426312034718
"6571" 1314 112.478663629488 52.1703005453989
"6572" 1314.2 113.804584311483 53.3223392755044
"6573" 1314.4 114.055392421537 54.6233387656973
"6574" 1314.6 113.791814775188 54.8387217105454
"6575" 1314.8 114.439273551912 54.0008561616922
"6576" 1315 115.39752892319 52.9877994410151
"6577" 1315.2 115.961621542936 51.5766422237251
"6578" 1315.4 115.440840768494 50.4525456123884
"6579" 1315.6 115.139000854319 49.333943467108
"6580" 1315.8 114.762093573351 47.8547121783182
"6581" 1316 114.13152665398 45.5808606632899
"6582" 1316.2 113.639055239757 42.7676579441328
"6583" 1316.4 112.254902008086 40.1587637117306
"6584" 1316.6 110.129274911456 38.4351710481328
"6585" 1316.8 107.464509540975 35.8823450804962
"6586" 1317 105.511667521369 32.9665111708684
"6587" 1317.2 104.013116706019 29.8982211342134
"6588" 1317.4 103.418873636529 26.6572672170348
"6589" 1317.6 103.285105796396 23.3313097397968
"6590" 1317.8 102.302556410385 20.4680373053229
"6591" 1318 100.168513615418 18.8361222268188
"6592" 1318.2 97.1796938362759 17.5593814835669
"6593" 1318.4 93.5675519594702 16.4066560899424
"6594" 1318.6 90.1402527956918 15.756798364582
"6595" 1318.8 86.6883156888396 14.4264108707031
"6596" 1319 83.280284751719 13.4787789211884
"6597" 1319.2 79.3633207041761 11.9915620891609
"6598" 1319.4 75.4391563550753 10.0867550406399
"6599" 1319.6 71.4786576645223 9.54176765499731
"6600" 1319.8 67.574872443194 8.55382720326698
"6601" 1320 63.4511380757624 8.49679754206341
"6602" 1320.2 59.5145733289344 9.876256714207
"6603" 1320.4 55.7569757744271 10.2729249998418
"6604" 1320.6 51.9319804564505 10.3580582692002
"6605" 1320.8 48.1567284650948 10.2433728852651
"6606" 1321 45.0144429914207 10.0467595289041
"6607" 1321.2 41.8425659272088 11.3835027245397
"6608" 1321.4 38.9660393707383 13.7728712968102
"6609" 1321.6 35.8478843969801 16.0905136233394
"6610" 1321.8 32.4133763230862 17.9253497888513
"6611" 1322 28.7430468151908 19.223557282207
"6612" 1322.2 25.4225044079641 20.1740132852457
"6613" 1322.4 21.9556017090113 21.487148587848
"6614" 1322.6 19.4801277288306 24.9988890939285
"6615" 1322.8 16.6342829733996 27.7058771165844
"6616" 1323 13.9142687624157 30.1400699728344
"6617" 1323.2 12.4987021452685 32.9313481655138
"6618" 1323.4 12.5320569018929 35.1603110825939
"6619" 1323.6 12.5999791141523 37.1034319887134
"6620" 1323.8 13.5629333618676 39.2601699424103
"6621" 1324 14.1350763907349 41.5487420578793
"6622" 1324.2 14.9308353541293 44.2582802323944
"6623" 1324.4 16.0339079117885 47.1898805092373
"6624" 1324.6 17.3616707029914 49.9861878362048
"6625" 1324.8 18.0425252368725 52.9117758808741
"6626" 1325 16.7665172505459 55.576296565371
"6627" 1325.2 15.9613926217895 58.9800754836903
"6628" 1325.4 16.359454747694 62.9610513030384
"6629" 1325.6 18.4281061004461 65.0182605741159
"6630" 1325.8 20.5741998210895 66.7111980808978
"6631" 1326 22.7668136296413 69.6636784490254
"6632" 1326.2 24.0257303667307 72.7293785950936
"6633" 1326.4 24.4135350382462 76.852473589718
"6634" 1326.6 25.0106615690821 80.4218155968845
"6635" 1326.8 25.7326323208325 84.2548440975445
"6636" 1327 24.3194928822909 87.579037051641
"6637" 1327.2 22.7976652116397 91.355620092803
"6638" 1327.4 22.9245630362912 94.8785486553523
"6639" 1327.6 24.2660737659579 96.9268768662412
"6640" 1327.8 26.826484029569 97.9269566296688
"6641" 1328 29.4443895542152 99.4095834752936
"6642" 1328.2 32.8345356545761 101.435671761035
"6643" 1328.4 36.310099397519 103.347113798182
"6644" 1328.6 39.679022310569 105.570322198294
"6645" 1328.8 43.5896637792644 107.248903656491
"6646" 1329 47.1709766171263 108.908101480069
"6647" 1329.2 50.7346836831371 110.743519437027
"6648" 1329.4 52.823663734319 112.782930470045
"6649" 1329.6 54.5818464602047 112.860150233035
"6650" 1329.8 57.6568116073761 112.010732840149
"6651" 1330 61.4079193579924 111.073088375576
"6652" 1330.2 65.5373807197546 109.860251416057
"6653" 1330.4 69.2815893772619 108.783688596435
"6654" 1330.6 71.6136454883598 107.396960388586
"6655" 1330.8 72.2771307669478 107.484228737566
"6656" 1331 72.4821068901675 107.657651353888
"6657" 1331.2 72.9396327401953 107.367788996814
"6658" 1331.4 73.7061746846425 107.049725066699
"6659" 1331.6 74.9116743174477 106.821607502038
"6660" 1331.8 77.257232498466 107.053543408434
"6661" 1332 78.6169223771491 108.349041919454
"6662" 1332.2 79.2094043174311 108.588623842333
"6663" 1332.4 79.8936748593832 108.715152615133
"6664" 1332.6 81.2153679672912 108.794919369825
"6665" 1332.8 83.2558473646131 108.294504472405
"6666" 1333 85.8396646691476 107.270316123521
"6667" 1333.2 88.5824340853484 106.736621044405
"6668" 1333.4 92.2263568519416 106.97487115985
"6669" 1333.6 95.5969399831801 107.630113010463
"6670" 1333.8 99.0052567692128 108.013839459543
"6671" 1334 100.841879758264 107.585264851172
"6672" 1334.2 99.9850438728644 107.054168227991
"6673" 1334.4 100.488344784926 105.62209348294
"6674" 1334.6 101.603051446885 103.443913673275
"6675" 1334.8 103.530701328868 100.820691861676
"6676" 1335 105.798980115422 98.1748283107718
"6677" 1335.2 108.562409628661 95.7649175160687
"6678" 1335.4 110.92083343698 93.3638175225566
"6679" 1335.6 113.019630274144 90.3765540453634
"6680" 1335.8 115.223804992537 87.8634200530441
"6681" 1336 117.118542813451 85.4517326108849
"6682" 1336.2 116.835291281088 84.9206359877031
"6683" 1336.4 117.105828682169 83.8042333334884
"6684" 1336.6 117.409813986658 83.4290100685736
"6685" 1336.8 117.492328998734 84.4852022231499
"6686" 1337 116.727631981556 84.9553930288055
"6687" 1337.2 116.415213394667 86.1871922258116
"6688" 1337.4 115.809171428076 86.0197435666526
"6689" 1337.6 114.836465456471 86.6601211235973
"6690" 1337.8 114.153470250954 86.8312403456286
"6691" 1338 113.756896308682 87.9853868044369
"6692" 1338.2 113.674176834629 88.6161227940917
"6693" 1338.4 113.466962175129 88.9601335953082
"6694" 1338.6 112.961958628011 89.8509348289506
"6695" 1338.8 112.452994943974 91.0753632497048
"6696" 1339 111.957776711428 91.9018179253962
"6697" 1339.2 111.140209555293 93.1637328449979
"6698" 1339.4 110.111581208544 94.9430998436884
"6699" 1339.6 108.329975871595 97.8004505477307
"6700" 1339.8 106.932781569108 100.551309363937
"6701" 1340 106.111266117704 102.523717329797
"6702" 1340.2 104.836979689956 103.798592927587
"6703" 1340.4 103.444442889221 106.105844626669
"6704" 1340.6 101.479450887643 107.317834575572
"6705" 1340.8 98.6198225231838 109.816062054707
"6706" 1341 95.9350916745498 111.87434670854
"6707" 1341.2 93.1305968333359 113.880350125201
"6708" 1341.4 90.1404864665225 115.84461633657
"6709" 1341.6 88.1290304808318 117.240389627207
"6710" 1341.8 86.0878616252233 117.38268904995
"6711" 1342 83.3101905496672 117.779538081571
"6712" 1342.2 80.2642770976874 118.238069247174
"6713" 1342.4 77.363805143685 117.789970336669
"6714" 1342.6 74.5743830365082 117.352849449626
"6715" 1342.8 71.9149481505967 116.692522858991
"6716" 1343 68.901020711279 116.337383136793
"6717" 1343.2 66.6164397408038 116.796447321676
"6718" 1343.4 64.5148069372379 117.38793691422
"6719" 1343.6 61.3589543080076 117.744107781237
"6720" 1343.8 58.2317447772333 117.589439210892
"6721" 1344 55.8837918964618 116.038974275406
"6722" 1344.2 52.8200575226801 113.861646722463
"6723" 1344.4 49.4770993334301 112.141483770713
"6724" 1344.6 45.9489671391997 110.994807723078
"6725" 1344.8 42.3116955074055 109.986911016925
"6726" 1345 38.6869242491568 109.563432309626
"6727" 1345.2 35.1688763014416 109.866508560407
"6728" 1345.4 31.566562754132 110.430420605342
"6729" 1345.6 28.6552267353917 109.536159780327
"6730" 1345.8 27.0151878297526 107.034992349915
"6731" 1346 24.4956905158853 104.229423521614
"6732" 1346.2 22.0344135525622 100.96700348395
"6733" 1346.4 18.7803701883644 98.1671514000816
"6734" 1346.6 15.8308256088234 95.3749931531802
"6735" 1346.8 13.5267755053467 92.2027396192968
"6736" 1347 10.7573947672926 88.6041200049108
"6737" 1347.2 8.09245299275698 85.1652623111081
"6738" 1347.4 5.19475129284653 82.6876224309358
"6739" 1347.6 3.43875906671896 81.9769658960634
"6740" 1347.8 3.38302990344092 82.4696623623171
"6741" 1348 4.01971976174396 82.5254706863384
"6742" 1348.2 5.07990867793965 81.4896796571617
"6743" 1348.4 6.33777692404071 79.1671312204895
"6744" 1348.6 7.12690898577431 75.9948789948563
"6745" 1348.8 7.62454585616106 72.4718271386476
"6746" 1349 8.49785119885344 68.912456981972
"6747" 1349.2 8.95326694454974 65.7436874238737
"6748" 1349.4 8.95476932815966 62.3837095850032
"6749" 1349.6 9.30632709288534 59.6470736517466
"6750" 1349.8 9.01984315942154 56.872406792207
"6751" 1350 9.23709186058211 53.7772260026476
"6752" 1350.2 10.3944445247003 51.0204139254973
"6753" 1350.4 11.6788496269618 47.890383760267
"6754" 1350.6 13.3519189459636 44.4510733012485
"6755" 1350.8 14.642537386419 41.3713834633384
"6756" 1351 16.660811846757 38.2742586352733
"6757" 1351.2 19.5333281428431 36.0480916020037
"6758" 1351.4 22.7732511644677 33.8291408376122
"6759" 1351.6 25.1319585151845 32.2178637384046
"6760" 1351.8 27.374988819844 30.2292713626634
"6761" 1352 29.5967525446819 28.1895747938263
"6762" 1352.2 32.4160509476156 26.2164012953702
"6763" 1352.4 34.4643462056494 23.4626385601765
"6764" 1352.6 36.4692165510626 20.8180576283865
"6765" 1352.8 38.9733075552198 19.9240656124882
"6766" 1353 41.7384721993694 20.4846450632365
"6767" 1353.2 44.5655029080181 20.9722728871714
"6768" 1353.4 46.1693710578831 21.2641182680275
"6769" 1353.6 47.0307233297514 21.1044253201931
"6770" 1353.8 47.7199021560668 21.6304321807243
"6771" 1354 48.9643616058644 22.0326801448907
"6772" 1354.2 51.3523293856523 22.8885779108993
"6773" 1354.4 53.7907396758529 23.7673557369465
"6774" 1354.6 56.6766432839261 24.5325645953652
"6775" 1354.8 59.558263969944 24.9746603836384
"6776" 1355 62.5700123115403 26.0178782925454
"6777" 1355.2 65.465238634444 26.3929834212134
"6778" 1355.4 67.8199850803712 25.3354853768808
"6779" 1355.6 69.8778664302427 24.1502253929804
"6780" 1355.8 71.050899841919 23.1766032604884
"6781" 1356 72.2465437086117 21.7533722568293
"6782" 1356.2 73.076148298319 22.1672246227634
"6783" 1356.4 74.29672214481 22.9399069837045
"6784" 1356.6 75.3824931123798 24.3838218045591
"6785" 1356.8 76.9471499465885 26.0162127008547
"6786" 1357 78.8383196954728 28.0548921849506
"6787" 1357.2 80.7496898114429 30.3882784728766
"6788" 1357.4 81.4383166986131 32.7807964056651
"6789" 1357.6 82.4960620769461 35.5637018633702
"6790" 1357.8 83.4118538983694 38.3053914192449
"6791" 1358 84.1925707252342 40.3099653579973
"6792" 1358.2 84.8670644045932 42.3801339222618
"6793" 1358.4 86.2570008554677 44.6055741370832
"6794" 1358.6 87.652095121544 47.4081817468384
"6795" 1358.8 88.96590469105 50.9190106030937
"6796" 1359 90.5579235199768 54.289687656595
"6797" 1359.2 91.6834542422328 58.1382157741013
"6798" 1359.4 92.7860367111139 61.8323348001557
"6799" 1359.6 93.2239012032938 65.5978071883458
"6800" 1359.8 93.1455482714216 68.7496035253352
"6801" 1360 93.1876175520259 72.2397468034117
"6802" 1360.2 94.2640286812677 73.3300471085147
"6803" 1360.4 96.4880473143621 73.975578122972
"6804" 1360.6 98.8920226041207 74.1468109997565
"6805" 1360.8 99.6704592063898 73.8575899651183
"6806" 1361 101.164078376328 73.0710656326634
"6807" 1361.2 102.692436432734 72.9595053363363
"6808" 1361.4 103.979814125493 72.7493288377504
"6809" 1361.6 104.863461410469 73.2203627945134
"6810" 1361.8 105.357166685534 73.5358556471328
"6811" 1362 105.253702407582 74.3457575392176
"6812" 1362.2 105.629420762569 75.1385067652384
"6813" 1362.4 106.035119571944 76.1900780791384
"6814" 1362.6 106.628215953093 77.4128190124373
"6815" 1362.8 107.969350382415 77.8226100880634
"6816" 1363 109.11066932858 77.6939153700982
"6817" 1363.2 109.075342511716 77.5446084763427
"6818" 1363.4 108.210347036932 77.6321293832113
"6819" 1363.6 107.193795371519 77.7305533400452
"6820" 1363.8 105.946799300169 78.2968684059678
"6821" 1364 104.630181004823 79.8444118997112
"6822" 1364.2 103.353274051189 82.5470609186286
"6823" 1364.4 100.987077501735 85.148798173366
"6824" 1364.6 100.26764574575 86.8619070975919
"6825" 1364.8 100.38198581386 88.8056882554634
"6826" 1365 101.057549675018 90.7227923768129
"6827" 1365.2 101.106481561022 93.2402574193248
"6828" 1365.4 101.256366755272 95.9763199217251
"6829" 1365.6 100.509733616148 98.2271737486063
"6830" 1365.8 99.6046775294047 100.245003712492
"6831" 1366 100.644369230292 100.216131741626
"6832" 1366.2 102.052090730169 99.9659239631271
"6833" 1366.4 103.695638946828 98.8540363660634
"6834" 1366.6 103.887620540986 97.6084508659912
"6835" 1366.8 103.760342483142 96.3469131826693
"6836" 1367 103.480594917894 95.1805178488125
"6837" 1367.2 103.61354845643 93.9120839361301
"6838" 1367.4 104.037190794591 92.148331338842
"6839" 1367.6 105.176554727132 89.8649033899214
"6840" 1367.8 105.611389704374 87.3199290602412
"6841" 1368 106.024654817609 85.0092573783513
"6842" 1368.2 106.403725918748 82.5637222883652
"6843" 1368.4 106.749867527434 79.9236847290121
"6844" 1368.6 107.664405990394 77.2416493930384
"6845" 1368.8 108.939131439636 74.6200830574146
"6846" 1369 108.85465753459 72.2498762324804
"6847" 1369.2 108.970714546447 69.854768692207
"6848" 1369.4 109.966959897378 68.4739892798702
"6849" 1369.6 111.149464597397 68.1434126158373
"6850" 1369.8 112.54148150965 68.2171280326005
"6851" 1370 113.419388002649 68.2990574542685
"6852" 1370.2 114.213591467601 68.7362882823609
"6853" 1370.4 114.356518496164 69.1551131977361
"6854" 1370.6 114.46221543068 69.6801152695044
"6855" 1370.8 114.599487945852 70.0632013583568
"6856" 1371 114.785531505109 70.4841936547407
"6857" 1371.2 114.972084772748 70.7591142596819
"6858" 1371.4 114.784936438864 71.1024674827361
"6859" 1371.6 114.867353113722 71.4758715511357
"6860" 1371.8 115.289763766706 72.1558091187134
"6861" 1372 116.447878324565 73.1566215258405
"6862" 1372.2 117.712062417778 74.4239980031274
"6863" 1372.4 117.660824653394 74.7814918129884
"6864" 1372.6 117.407668596344 74.6257034701884
"6865" 1372.8 116.285248417197 74.7499066764146
"6866" 1373 115.843910917815 74.8426752169014
"6867" 1373.2 114.379532683169 75.7421865935884
"6868" 1373.4 112.788973310387 77.7684802401414
"6869" 1373.6 111.155924947016 79.9394987461105
"6870" 1373.8 109.976015391011 81.9749686096173
"6871" 1374 109.922754419114 84.6380172044891
"6872" 1374.2 111.011976334529 85.3038669534897
"6873" 1374.4 112.843676705278 86.446516424947
"6874" 1374.6 114.700846140194 86.2092158754634
"6875" 1374.8 115.19559063696 85.1107083300788
"6876" 1375 115.626657641655 83.5985610833037
"6877" 1375.2 115.734857977422 81.6620603997198
"6878" 1375.4 116.212500359327 79.0263695939844
"6879" 1375.6 117.255125844019 75.9953426506384
"6880" 1375.8 118.769661385675 73.0321185469634
"6881" 1376 118.98345512019 70.6199119487699
"6882" 1376.2 118.089737686166 68.1901376383278
"6883" 1376.4 117.119361144149 65.8500118958448
"6884" 1376.6 115.739710142234 63.2425375142346
"6885" 1376.8 114.551378157793 60.835531183016
"6886" 1377 113.503894756397 58.4403914390151
"6887" 1377.2 112.32803727771 55.9445080339764
"6888" 1377.4 110.701586991778 53.9288922495208
"6889" 1377.6 110.368815058755 52.1687972115147
"6890" 1377.8 110.166532412793 50.0432654617996
"6891" 1378 109.861670741969 48.0767733846884
"6892" 1378.2 110.617178192539 45.9638939854634
"6893" 1378.4 111.173479401228 44.8051377167031
"6894" 1378.6 110.166005200889 44.1131027228601
"6895" 1378.8 108.482589843773 42.539125457794
"6896" 1379 106.928448560002 39.7925224383659
"6897" 1379.2 105.942463198706 36.4940985511489
"6898" 1379.4 105.858850434078 33.3497387290065
"6899" 1379.6 104.558912367055 30.1436521494717
"6900" 1379.8 102.578565716069 27.3038426835521
"6901" 1380 100.323014451253 24.4786215021989
"6902" 1380.2 97.8376288002702 21.8673637271707
"6903" 1380.4 95.3283529768316 19.3456882713374
"6904" 1380.6 92.830110165359 17.4016592165114
"6905" 1380.8 92.2827151576335 15.2051189644876
"6906" 1381 93.0349335275321 14.2060572195946
"6907" 1381.2 92.7074107515669 14.944632424232
"6908" 1381.4 90.7781157456818 16.0642507600209
"6909" 1381.6 88.0271286967758 17.1665531191789
"6910" 1381.8 84.5672319313712 18.1793817173938
"6911" 1382 81.3315989424216 19.4665604664891
"6912" 1382.2 78.06410839674 21.1812484005687
"6913" 1382.4 75.5808488097155 22.9347508116444
"6914" 1382.6 73.3510689032601 25.1582953472365
"6915" 1382.8 71.2131793656689 27.3244678875384
"6916" 1383 69.3027503231223 29.4688454762913
"6917" 1383.2 66.9364410485385 31.5281408386098
"6918" 1383.4 64.6321582894114 33.6219225422113
"6919" 1383.6 63.131659082919 35.9999312272134
"6920" 1383.8 61.716581635819 38.0316708645634
"6921" 1384 59.6746707779253 40.5542357827233
"6922" 1384.2 58.308711637069 43.3479480626134
"6923" 1384.4 56.8793106749801 45.8962998697857
"6924" 1384.6 55.500107463623 48.6683796164714
"6925" 1384.8 55.1015773181173 50.5033568313374
"6926" 1385 54.683387076494 51.9942010880134
"6927" 1385.2 53.0103522442859 53.5569663132568
"6928" 1385.4 50.5097486427307 54.018413137371
"6929" 1385.6 48.2015137289305 53.8273427759675
"6930" 1385.8 45.3877159435291 54.8660850026063
"6931" 1386 43.470131632607 56.8721937483194
"6932" 1386.2 42.77341576588 59.3578917505854
"6933" 1386.4 43.122593804544 61.8802696748634
"6934" 1386.6 43.6950134720032 64.6482458883845
"6935" 1386.8 43.9030877574668 67.4660719949678
"6936" 1387 45.3085695457711 70.087380197733
"6937" 1387.2 46.5311693664407 72.9863980550547
"6938" 1387.4 48.2099320437036 75.7101467901814
"6939" 1387.6 49.9127048289828 78.2463275204203
"6940" 1387.8 51.0881269329505 81.6107266340423
"6941" 1388 54.1150671022663 84.7709068333845
"6942" 1388.2 56.0611402331315 87.3521273784455
"6943" 1388.4 57.6018941558467 89.891157958769
"6944" 1388.6 59.2159881670988 92.6146417743808
"6945" 1388.8 59.1732189181372 95.3086713526452
"6946" 1389 58.1403083577058 98.8290514431615
"6947" 1389.2 57.2599222578618 102.418622019178
"6948" 1389.4 56.9243424690786 105.938661051377
"6949" 1389.6 57.0738117272122 109.353111915056
"6950" 1389.8 58.2691094780621 111.01267335872
"6951" 1390 59.4785353343624 111.066487760342
"6952" 1390.2 61.5563864362272 111.141305935344
"6953" 1390.4 64.0894688942079 111.236324649352
"6954" 1390.6 66.1060896593661 110.722609595133
"6955" 1390.8 68.6727430987679 109.733785530586
"6956" 1391 72.2513864834954 109.34454844961
"6957" 1391.2 76.1193666613484 108.699248696346
"6958" 1391.4 79.895783004389 108.645333711043
"6959" 1391.6 82.8459880036303 107.904457261935
"6960" 1391.8 85.2856922399322 106.104073111652
"6961" 1392 87.7337342050305 103.437059777569
"6962" 1392.2 90.6600362495412 101.200237658325
"6963" 1392.4 93.8341959940017 99.1641150868288
"6964" 1392.6 97.0646681202078 97.1504619878523
"6965" 1392.8 99.3937562990553 94.7504297909452
"6966" 1393 101.595702940149 91.9728946586144
"6967" 1393.2 103.70203934203 89.352445420098
"6968" 1393.4 104.908178434791 89.4728374086578
"6969" 1393.6 105.456322603902 89.2853144034356
"6970" 1393.8 105.737101568048 89.1696797106036
"6971" 1394 106.198714875616 88.8618281988148
"6972" 1394.2 106.47774069498 88.9021626879313
"6973" 1394.4 106.574150746778 88.6477946647877
"6974" 1394.6 107.165097518898 87.8661752232266
"6975" 1394.8 107.876712374224 87.5701255367048
"6976" 1395 108.812829363982 88.0813452597344
"6977" 1395.2 109.781145010724 88.8969156634094
"6978" 1395.4 111.535518240454 89.0407742682472
"6979" 1395.6 111.630376438215 88.3349365239591
"6980" 1395.8 112.092166893363 86.9307135102599
"6981" 1396 112.959895315567 86.1534239069675
"6982" 1396.2 113.191646569319 87.107454969085
"6983" 1396.4 113.113752397919 88.8446353411634
"6984" 1396.6 112.563026940477 89.7896146310423
"6985" 1396.8 111.83668073068 90.373390276497
"6986" 1397 111.468238027094 90.8666382070884
"6987" 1397.2 110.63226665189 92.2847430537071
"6988" 1397.4 110.488260620731 94.1044556292701
"6989" 1397.6 109.381605576928 96.259821788133
"6990" 1397.8 108.11827619524 99.2052434195687
"6991" 1398 106.347119595432 102.420234734942
"6992" 1398.2 104.296410388908 104.634896657821
"6993" 1398.4 101.208205293291 106.721347677463
"6994" 1398.6 98.1380619771997 109.504813710518
"6995" 1398.8 95.1759395877227 112.338303523372
"6996" 1399 91.8198718847514 113.928312905193
"6997" 1399.2 88.2176819669505 115.74750560899
"6998" 1399.4 84.5923370332823 117.469314079812
"6999" 1399.6 80.9978385595642 118.317291306633
"7000" 1399.8 77.522607249069 118.827400149213
"7001" 1400 74.3732253488636 119.935537468535
"7002" 1400.2 71.128794013319 121.687188695576
"7003" 1400.4 70.0568874953809 121.517793598711
"7004" 1400.6 67.9451377418786 120.202756333069
"7005" 1400.8 65.108074801897 119.370217712142
"7006" 1401 62.4432492377437 117.874690095623
"7007" 1401.2 59.3732057607502 116.233012093372
"7008" 1401.4 56.2748082727356 114.539614510575
"7009" 1401.6 53.8046893835548 111.850605379086
"7010" 1401.8 51.4741813789242 109.102586162806
"7011" 1402 50.4274906522047 106.087066567492
"7012" 1402.2 50.397260295209 103.414740101533
"7013" 1402.4 49.9140873320248 100.428720497699
"7014" 1402.6 50.201226630519 98.1832810012301
"7015" 1402.8 51.0630964929822 97.0720084856675
"7016" 1403 50.6218037407843 95.1606186746317
"7017" 1403.2 50.6853189329055 93.1909803088
"7018" 1403.4 51.0612097551675 92.5784413045846
"7019" 1403.6 51.623457623972 92.6368097467695
"7020" 1403.8 52.067858902913 91.9021743759684
"7021" 1404 53.4096899770947 90.8695198061083
"7022" 1404.2 54.9677204723493 90.7845149329483
"7023" 1404.4 56.085482161694 90.4871537823192
"7024" 1404.6 57.3319726167624 89.4744023684257
"7025" 1404.8 58.7712841113096 87.9903473959494
"7026" 1405 60.9180439038567 87.0787891725389
"7027" 1405.2 61.5281483247461 86.5444885225896
"7028" 1405.4 62.0745238996333 86.1758326591491
"7029" 1405.6 62.414383587944 86.3917803396822
"7030" 1405.8 63.0432167424752 86.2092158754634
"7031" 1406 64.7497907535228 85.9243601677547
"7032" 1406.2 66.272092426529 86.1027605078834
"7033" 1406.4 66.7863759534965 86.5052622589774
"7034" 1406.6 67.4844595656761 86.3089018686241
"7035" 1406.8 68.807393459715 85.4701210148199
"7036" 1407 70.317986501928 85.5412143449725
"7037" 1407.2 71.233651551742 85.4277775534057
"7038" 1407.4 72.1436651887709 85.0083473997134
"7039" 1407.6 73.3370559598044 85.3344819765702
"7040" 1407.8 73.9505485557013 85.8464734106105
"7041" 1408 75.2623290522341 86.7076895823785
"7042" 1408.2 77.6831323995892 87.802186768058
"7043" 1408.4 80.2866222725081 89.2863865204094
"7044" 1408.6 81.985294152194 91.1668553260259
"7045" 1408.8 83.5810428024023 93.3026341691579
"7046" 1409 85.9565059262475 95.0406993858295
"7047" 1409.2 88.2690523654735 95.9294642944088
"7048" 1409.4 90.1227107153467 96.4292196600745
"7049" 1409.6 91.6553506618745 96.2236655966579
"7050" 1409.8 93.1975959384685 96.129196332884
"7051" 1410 95.5133789077761 96.168542075892
"7052" 1410.2 97.4607331927761 96.8547526334634
"7053" 1410.4 98.7775849457675 95.9399207762111
"7054" 1410.6 99.365431145819 94.3361744248634
"7055" 1410.8 99.2343592227901 94.6290265500307
"7056" 1411 99.0906175971881 95.7870443650522
"7057" 1411.2 99.0090285691303 97.587153804803
"7058" 1411.4 99.0156286168467 100.154436283047
"7059" 1411.6 99.6459216254016 102.826639107463
"7060" 1411.8 100.787172106107 105.428855895384
"7061" 1412 102.262120644756 106.617025126481
"7062" 1412.2 101.204985461471 105.229535198419
"7063" 1412.4 100.533843716819 105.350987254686
"7064" 1412.6 99.3673592193685 106.378150585652
"7065" 1412.8 97.6944157069761 107.581892809121
"7066" 1413 95.7593483002029 109.691062962088
"7067" 1413.2 93.2910523410295 111.804967284621
"7068" 1413.4 90.2054475138047 113.564907021892
"7069" 1413.6 86.5438321385059 115.013073025557
"7070" 1413.8 83.45178858524 117.11065360849
"7071" 1414 80.0469553962912 118.978861038047
"7072" 1414.2 76.3901912269735 120.0695761401
"7073" 1414.4 72.8073100076464 121.231722084278
"7074" 1414.6 69.1848561393453 121.862881346095
"7075" 1414.8 65.9140205032216 121.927944324224
"7076" 1415 62.0422695843538 121.284171026159
"7077" 1415.2 58.1553854663534 120.235314913886
"7078" 1415.4 54.3264333618001 119.36812776986
"7079" 1415.6 50.5986311531245 117.817660890325
"7080" 1415.8 47.7271593770047 116.335713975978
"7081" 1416 44.0455898034728 115.506911432483
"7082" 1416.2 40.8710678219209 115.762365338502
"7083" 1416.4 39.4623572166974 115.11426920849
"7084" 1416.6 38.8102754232316 115.56952054523
"7085" 1416.8 37.4842289719245 116.004331957151
"7086" 1417 37.7151338854133 114.933303954775
"7087" 1417.2 37.2233906915483 112.516959879794
"7088" 1417.4 36.2658891921298 109.826588294085
"7089" 1417.6 34.1683669967318 107.107245407335
"7090" 1417.8 32.0543813023767 103.950112733425
"7091" 1418 30.1378795958511 100.318303863298
"7092" 1418.2 27.6923612027208 97.3705696910973
"7093" 1418.4 24.7853682419578 95.0768902954912
"7094" 1418.6 20.6286545263478 94.1983616600788
"7095" 1418.8 16.6881866972333 94.013470000492
"7096" 1419 13.300161165959 94.4452262648234
"7097" 1419.2 12.8958196035099 95.7949198165361
"7098" 1419.4 13.4978265587043 96.5236428528946
"7099" 1419.6 13.340137042602 97.1940086944351
"7100" 1419.8 13.6780976937324 98.7634094935692
"7101" 1420 15.1307456564015 100.436217058537
"7102" 1420.2 16.1226526853675 102.985452466628
"7103" 1420.4 17.7925304692462 105.064326213136
"7104" 1420.6 18.6872643605967 107.157699285769
"7105" 1420.8 20.51481582708 107.651941760561
"7106" 1421 24.0421247147318 108.900955225812
"7107" 1421.2 27.1727744219885 111.124061713116
"7108" 1421.4 29.47264553808 113.883475472561
"7109" 1421.6 31.8652632420065 116.266861092329
"7110" 1421.8 33.5311906687137 116.639188886858
"7111" 1422 35.3794690339505 117.049158210016
"7112" 1422.2 37.754387158894 118.149071739938
"7113" 1422.4 39.4307784985622 119.46511481822
"7114" 1422.6 40.3810947764768 120.492900524542
"7115" 1422.8 39.7980272946523 120.709842624713
"7116" 1423 39.7745700675432 120.400146561632
"7117" 1423.2 39.9056069913937 120.906094684276
"7118" 1423.4 39.5344460075917 121.072758650554
"7119" 1423.6 39.3271488877843 120.985235796701
"7120" 1423.8 39.1206482757883 120.623072756912
"7121" 1424 39.0697786128333 120.419594105092
"7122" 1424.2 39.9778988595277 120.315573938316
"7123" 1424.4 40.9270993750462 119.9137877973
"7124" 1424.6 42.8390472185008 120.547563100963
"7125" 1424.8 45.1107497983725 120.923124284499
"7126" 1425 46.8218179636267 121.384759002976
"7127" 1425.2 48.3014743391523 121.319292391686
"7128" 1425.4 49.7472012767318 120.981698047069
"7129" 1425.6 51.9125801224083 121.006582325285
"7130" 1425.8 54.1833953227926 121.910711100463
"7131" 1426 55.61597174298 122.372795168091
"7132" 1426.2 57.2642972662677 122.293524335976
"7133" 1426.4 59.0944718184534 123.187128194833
"7134" 1426.6 60.6198542805277 123.180724764594
"7135" 1426.8 62.9220866693904 122.863523732767
"7136" 1427 65.5417828699827 122.672419590702
"7137" 1427.2 68.0686658511761 122.60783120585
"7138" 1427.4 70.1466501130581 122.168100536394
"7139" 1427.6 73.6531421605412 121.528452666741
"7140" 1427.8 77.1420897451034 121.057904223929
"7141" 1428 79.4901368262109 120.423002601653
"7142" 1428.2 82.7722792860668 119.028626758663
"7143" 1428.4 85.9043446507565 117.755196153008
"7144" 1428.6 89.0304184494811 116.496715313517
"7145" 1428.8 90.5293110776315 114.74375184799
"7146" 1429 92.9497839377826 112.5527886
"7147" 1429.2 95.1368904126761 110.480436931187
"7148" 1429.4 97.4999749382255 108.483066320342
"7149" 1429.6 100.324411274847 107.114492787831
"7150" 1429.8 102.065411546373 107.468710673328
"7151" 1430 101.305830594087 107.375102330285
"7152" 1430.2 101.854114190778 108.025539079344
"7153" 1430.4 101.176288635141 108.315630250977
"7154" 1430.6 101.669188007508 109.212491460916
"7155" 1430.8 102.02146178402 109.85317518736
"7156" 1431 101.986245454381 109.906083331057
"7157" 1431.2 101.930138172234 109.982130278091
"7158" 1431.4 102.087670156725 110.056191890526
"7159" 1431.6 101.91843047909 109.819248897821
"7160" 1431.8 101.94843126347 109.113286619982
"7161" 1432 102.278900032406 108.233855859988
"7162" 1432.2 102.587417326455 107.691484175809
"7163" 1432.4 103.258353152255 106.439070634317
"7164" 1432.6 104.209474929756 104.798335321026
"7165" 1432.8 105.621306786381 103.212632546097
"7166" 1433 107.504029054164 101.977189738317
"7167" 1433.2 108.145169482037 100.40326488613
"7168" 1433.4 109.567587238929 98.5127542761159
"7169" 1433.6 110.895653049424 96.6673459576489
"7170" 1433.8 112.290995212506 94.2165512330705
"7171" 1434 113.676888948532 91.4617518048405
"7172" 1434.2 115.927844369768 88.9641170786499
"7173" 1434.4 117.276340923221 86.7950053758293
"7174" 1434.6 117.629729802714 84.2419692617457
"7175" 1434.8 118.599908551075 81.2030904696341
"7176" 1435 120.013987767785 78.1216444918278
"7177" 1435.2 120.183123416929 75.9879807015122
"7178" 1435.4 121.423502602871 73.3327900485674
"7179" 1435.6 121.674137832799 71.4389680728571
"7180" 1435.8 121.563686779953 69.0534995890732
"7181" 1436 121.908827620709 67.064981717561
"7182" 1436.2 121.967304427851 67.2874234062134
"7183" 1436.4 121.507628307983 68.0297548596554
"7184" 1436.6 121.617199442419 68.6895184914134
"7185" 1436.8 121.730549644218 69.6299760608163
"7186" 1437 121.475266225344 70.3041861157911
"7187" 1437.2 120.684652260629 70.5557042924988
"7188" 1437.4 119.305667522741 69.8592740653686
"7189" 1437.6 118.31856035069 68.8990269524203
"7190" 1437.8 117.558341008395 66.7048674209549
"7191" 1438 117.175181826003 64.340768896016
"7192" 1438.2 115.995134990427 62.1567588958688
"7193" 1438.4 114.446225259124 60.7362133934457
"7194" 1438.6 112.88144854162 60.3364026021891
"7195" 1438.8 111.475960294086 59.4274986110669
"7196" 1439 110.890227868864 58.7295255463064
"7197" 1439.2 109.735501821487 57.3665533618332
"7198" 1439.4 108.844649262158 56.0461637513505
"7199" 1439.6 107.824548174075 54.472090674561
"7200" 1439.8 107.349583714319 52.3998998973884
"7201" 1440 106.260385554912 50.0995463907261
"7202" 1440.2 104.973151366522 48.5746689675566
"7203" 1440.4 103.993168198709 47.2589637457317
"7204" 1440.6 102.401012825378 45.8035236325811
"7205" 1440.8 102.315431480038 44.8856069020337
"7206" 1441 103.30432338447 42.8448542651189
"7207" 1441.2 104.768566527057 40.604033143892
"7208" 1441.4 106.601799668879 38.5296742670474
"7209" 1441.6 108.670668861263 38.5670634693194
"7210" 1441.8 110.621804675268 39.3262453627455
"7211" 1442 112.937363943674 39.9802053642816
"7212" 1442.2 114.173239786148 41.4928952042927
"7213" 1442.4 115.042437831922 43.3953175897113
"7214" 1442.6 116.067984619786 45.386072468111
"7215" 1442.8 116.129180999234 48.7066929868787
"7216" 1443 116.660882774529 52.0383302089256
"7217" 1443.2 117.297318520194 55.8954008389634
"7218" 1443.4 116.693555471575 59.265821716848
"7219" 1443.6 115.841439364265 60.8854961942759
"7220" 1443.8 115.003532730145 62.0134799969678
"7221" 1444 114.611872194414 63.7486106193341
"7222" 1444.2 114.807467810757 65.5629687645791
"7223" 1444.4 114.172038726595 67.062470411222
"7224" 1444.6 113.137376040065 68.3584682629634
"7225" 1444.8 111.834883337967 70.6059066508978
"7226" 1445 110.111881221109 71.9569826097827
"7227" 1445.2 108.28968578294 72.4479122614634
"7228" 1445.4 106.464120056524 73.3333759192583
"7229" 1445.6 105.134679884075 74.3376925936895
"7230" 1445.8 104.303129468463 76.1412842019973
"7231" 1446 102.888669612714 78.6794459734634
"7232" 1446.2 102.403648494894 81.1644768398085
"7233" 1446.4 103.002347100948 84.4955441046634
"7234" 1446.6 102.380994334727 86.8734590522887
"7235" 1446.8 100.833159282847 88.8922373347967
"7236" 1447 98.8139840912816 90.2543742469214
"7237" 1447.2 96.4110165020047 92.5223530051206
"7238" 1447.4 93.2594744858423 94.8042674361737
"7239" 1447.6 89.6394783557356 96.6239550885745
"7240" 1447.8 86.2556951290643 98.1493145700955
"7241" 1448 82.4384285146651 98.6772765155788
"7242" 1448.2 78.6280171814366 99.134302649434
"7243" 1448.4 74.7479335807246 99.8909106664917
"7244" 1448.6 71.4332894106099 101.3749750041
"7245" 1448.8 67.7779411445352 102.956462726463
"7246" 1449 64.1576229857318 105.184903012234
"7247" 1449.2 60.8979715937912 107.749117994547
"7248" 1449.4 57.3624971832036 108.840967918444
"7249" 1449.6 53.342958210319 108.528059708547
"7250" 1449.8 48.8325514868437 108.99261831878
"7251" 1450 45.6868734357784 110.865177246085
"7252" 1450.2 44.7769176352297 113.335397409731
"7253" 1450.4 45.5023262481447 114.228487774317
"7254" 1450.6 45.5440993525735 113.756607612545
"7255" 1450.8 44.3077336495305 112.488512290733
"7256" 1451 42.1902979406002 110.96901421162
"7257" 1451.2 39.1128470832634 109.162752956991
"7258" 1451.4 36.3524496266296 106.65328480925
"7259" 1451.6 32.9984627318821 104.422335240027
"7260" 1451.8 28.9819379391425 102.998464485552
"7261" 1452 24.6507581966008 101.233349237918
"7262" 1452.2 20.5888100112649 98.9529830162202
"7263" 1452.4 16.7182728057634 96.6960793213523
"7264" 1452.6 13.2675872397371 94.4069873079543
"7265" 1452.8 11.7132444558917 90.756583184618
"7266" 1453 10.585373855346 87.3249972495715
"7267" 1453.2 8.67579909041378 83.5075415973082
"7268" 1453.4 6.33140533006474 79.369271474421
"7269" 1453.6 5.24497177619077 75.9198618670275
"7270" 1453.8 4.08321682667794 71.9585770821557
"7271" 1454 3.68598839333636 68.2009865686112
"7272" 1454.2 2.88745635362069 64.3496044417737
"7273" 1454.4 1.61323925493437 61.2398064877968
"7274" 1454.6 0.847007545591699 60.2857995905998
"7275" 1454.8 0.899287369436153 61.0498042120728
"7276" 1455 0.185898469054971 61.8418418836394
"7277" 1455.2 1.0303726127824 62.4831578957805
"7278" 1455.4 1.62167606837069 62.5768405409462
"7279" 1455.6 2.46918161745055 62.1132689068581
"7280" 1455.8 4.01216489988199 61.4085408273373
"7281" 1456 5.88235294365517 59.1891155865237
"7282" 1456.2 7.92978352029376 56.099954860497
"7283" 1456.4 9.4226292593959 53.2140437850019
"7284" 1456.6 10.764111778802 49.7067749332431
"7285" 1456.8 12.1668669840986 46.5811062757939
"7286" 1457 13.1352168416084 43.3776708385424
"7287" 1457.2 14.0163880855497 40.1717632916173
"7288" 1457.4 15.509110043244 37.2040452934384
"7289" 1457.6 16.5584606899769 34.2251056990424
"7290" 1457.8 17.9190169293879 30.8786132914893
"7291" 1458 19.9444685290921 27.9991415982953
"7292" 1458.2 21.6561765812853 24.9815606726315
"7293" 1458.4 23.2080464536604 21.4937250188293
"7294" 1458.6 25.2856013135809 19.1120421222967
"7295" 1458.8 27.897528886319 18.0808963911194
"7296" 1459 31.013295742319 17.3461080228224
"7297" 1459.2 34.4086827007805 15.6117976254121
"7298" 1459.4 38.7061773707549 13.8175686346173
"7299" 1459.6 42.2045512527526 14.134129698782
"7300" 1459.8 45.553541070319 14.8328559114121
"7301" 1460 49.0598979524483 15.7127524202048
"7302" 1460.2 52.3543014194728 17.0198845699506
"7303" 1460.4 56.0767031054911 18.1965373118077
"7304" 1460.6 59.5832935236071 19.6647093365143
"7305" 1460.8 62.4295205855374 21.607237533413
"7306" 1461 64.9605077054472 22.7753983456173
"7307" 1461.2 67.509817023496 24.9669341549855
"7308" 1461.4 69.5445057814546 27.8997075417261
"7309" 1461.6 70.0731230061874 30.8838557153055
"7310" 1461.8 70.8648550854347 33.69717137367
"7311" 1462 73.0068356881749 36.9499540662515
"7312" 1462.2 74.036843078919 40.1964797113884
"7313" 1462.4 74.8551719586834 43.66667604926
"7314" 1462.6 76.4409211120731 45.858545311029
"7315" 1462.8 77.8163747971908 46.2768021953609
"7316" 1463 78.071535377232 46.6683282311678
"7317" 1463.2 78.6160354884052 46.6018203891703
"7318" 1463.4 79.1245974194215 46.9059474258993
"7319" 1463.6 80.745478590744 47.6451098515134
"7320" 1463.8 82.124854542619 48.1384396037134
"7321" 1464 83.0929524882694 49.6847891151494
"7322" 1464.2 84.1696829546714 51.6750690934388
"7323" 1464.4 85.8250370770528 53.8475379457053
"7324" 1464.6 87.6972673561878 55.7134349467585
"7325" 1464.8 88.720413682295 57.8848179765194
"7326" 1465 88.229510213529 60.384134287497
"7327" 1465.2 88.878928321094 62.5942995793634
"7328" 1465.4 89.9772197735122 64.1184725046147
"7329" 1465.6 92.0772183054009 64.9745411447667
"7330" 1465.8 94.2406437857939 65.0122644832384
"7331" 1466 95.8246330502233 64.5839876531678
"7332" 1466.2 96.5632213357088 63.9323630151922
"7333" 1466.4 97.7748045926729 63.2143509702864
"7334" 1466.6 98.4020032363979 63.1962712022002
"7335" 1466.8 99.8098273800882 62.4648088414378
"7336" 1467 101.697086320691 62.2906501766935
"7337" 1467.2 103.468077546251 62.4536939987854
"7338" 1467.4 104.691021777406 62.1557215273504
"7339" 1467.6 106.440818381319 62.5585980841384
"7340" 1467.8 106.676861324955 63.9181786164221
"7341" 1468 107.918085529779 65.371478061294
"7342" 1468.2 108.378673377124 67.5367797475854
"7343" 1468.4 108.371944713944 70.0851223956634
"7344" 1468.6 109.524920940002 73.587826964878
"7345" 1468.8 109.650102251005 76.2204986135905
"7346" 1469 108.418214495509 78.2062871637196
"7347" 1469.2 107.226417716806 80.630129069207
"7348" 1469.4 106.362240927714 83.7733148137003
"7349" 1469.6 105.391797174221 87.5920692457045
"7350" 1469.8 103.680549846506 90.8804395497625
"7351" 1470 101.750493504053 94.2261221093075
"7352" 1470.2 100.060404372301 97.9528937042708
"7353" 1470.4 98.0605217791414 101.731024827491
"7354" 1470.6 96.9649074991694 105.840488356024
"7355" 1470.8 96.8517362109612 109.526252473289
"7356" 1471 96.9410643891722 109.544118108931
"7357" 1471.2 97.0646681202078 109.617135623491
"7358" 1471.4 97.271106726102 109.183097433973
"7359" 1471.6 96.704046956319 108.620481761121
"7360" 1471.8 96.0332915914856 107.889760248463
"7361" 1472 94.0994606001315 107.20412926062
"7362" 1472.2 91.1363536053911 106.693241533144
"7363" 1472.4 87.876040864319 105.995862747758
"7364" 1472.6 84.6014606491539 104.872306424327
"7365" 1472.8 81.4285629147744 104.264981975394
"7366" 1473 77.543379028109 104.037893472733
"7367" 1473.2 73.7386502715664 103.581489840618
"7368" 1473.4 69.9830690650568 102.90226451659
"7369" 1473.6 66.1153113148778 103.139743129758
"7370" 1473.8 62.326752645119 103.609475530033
"7371" 1474 58.3477911958496 103.530071165514
"7372" 1474.2 54.2822702772013 103.433755443375
"7373" 1474.4 50.421926782819 102.419137192269
"7374" 1474.6 46.6342349798325 101.072265877734
"7375" 1474.8 42.7564321882281 100.926493411191
"7376" 1475 38.6491714867709 101.377358129973
"7377" 1475.2 35.440771050668 102.576789878445
"7378" 1475.4 33.9049331428756 104.685811311633
"7379" 1475.6 32.8355905778236 106.306864930564
"7380" 1475.8 33.2366827706296 105.420590640493
"7381" 1476 32.3052904121748 103.448294513829
"7382" 1476.2 31.7816155238553 100.6739274615
"7383" 1476.4 30.7928405402435 97.5577597778596
"7384" 1476.6 30.0339466941345 93.8536843146381
"7385" 1476.8 29.3330071878333 90.1855278631206
"7386" 1477 29.1320780179416 86.4688631134634
"7387" 1477.2 28.6903802737832 82.9114641249723
"7388" 1477.4 27.8501150428581 79.3940403284808
"7389" 1477.6 26.4638732316724 76.0874502699807
"7390" 1477.8 25.6537631526287 72.6719441703572
"7391" 1478 24.8504921815543 69.3517825915306
"7392" 1478.2 24.4129710418322 65.8544808504811
"7393" 1478.4 24.6743217939052 62.5399079596789
"7394" 1478.6 26.0156318882097 59.9979362948416
"7395" 1478.8 27.7620607621451 58.4709885498199
"7396" 1479 29.8314531417672 58.0307755376875
"7397" 1479.2 31.8369308333518 57.0893524825536
"7398" 1479.4 34.804145417119 55.2138268392134
"7399" 1479.6 37.9746782031509 54.0347774590937
"7400" 1479.8 41.1068093808736 52.9743694114634
"7401" 1480 44.8025785845517 52.5848985544634
"7402" 1480.2 47.7935485981495 51.7036382254888
"7403" 1480.4 51.2452818401611 51.3754890511476
"7404" 1480.6 53.3015019286215 50.8371889944802
"7405" 1480.8 55.2112894228842 50.4309553800982
"7406" 1481 57.5006428290626 49.9018770951301
"7407" 1481.2 59.2188406635459 49.5051332062533
"7408" 1481.4 60.905184017069 50.2648609494031
"7409" 1481.6 61.856142026244 51.0756989835884
"7410" 1481.8 63.3954870815308 50.9775061192177
"7411" 1482 65.1668939715498 50.3013343843609
"7412" 1482.2 67.3331034578105 49.2413902651329
"7413" 1482.4 69.8462261911293 49.2542512256358
"7414" 1482.6 71.8285213157258 49.4031196888024
"7415" 1482.8 74.010878355119 48.4727354226384
"7416" 1483 75.7930216152948 46.673736031286
"7417" 1483.2 78.0247191872601 45.3289583026231
"7418" 1483.4 81.313456923869 44.6461842526134
"7419" 1483.6 84.5606292833021 43.9739924639844
"7420" 1483.8 88.005864483319 43.3947528936739
"7421" 1484 91.163824015494 44.7760078716134
"7422" 1484.2 92.754163348244 46.4280134233884
"7423" 1484.4 93.4869543489043 48.7883493061463
"7424" 1484.6 94.5033782927824 51.5083124456829
"7425" 1484.8 94.6835987009576 53.4522076057659
"7426" 1485 94.3190975417586 55.8618257650841
"7427" 1485.2 94.886516290319 58.0825532962485
"7428" 1485.4 96.2397624883698 60.0343538447092
"7429" 1485.6 98.5301610020876 60.9762252007361
"7430" 1485.8 101.121322866664 61.5558197228416
"7431" 1486 103.488163251755 62.1818599282326
"7432" 1486.2 103.767123331397 61.7978988269462
"7433" 1486.4 105.160488897388 60.9484494577996
"7434" 1486.6 107.129448012536 59.9475911033156
"7435" 1486.8 106.856030128293 60.3071655467048
"7436" 1487 105.984826331112 61.9611680291824
"7437" 1487.2 105.430960885983 64.4765292292585
"7438" 1487.4 105.623369661683 67.8435745876075
"7439" 1487.6 104.747656560411 71.119129337581
"7440" 1487.8 103.422419239569 74.3433370988634
"7441" 1488 101.955903274521 77.2557499835895
"7442" 1488.2 100.379054017242 79.8278856800019
"7443" 1488.4 99.0989510857663 81.2895839975687
"7444" 1488.6 97.9779412177565 83.1340189004009
"7445" 1488.8 97.0574556969301 85.7656518438801
"7446" 1489 97.3964395909857 88.3139321228877
"7447" 1489.2 98.0590809796315 90.6881307309634
"7448" 1489.4 97.8035735254006 91.4922423302797
"7449" 1489.6 96.748186986779 92.9496581739434
"7450" 1489.8 96.2245993336754 94.8174215828198
"7451" 1490 94.8902975607753 96.723668590978
"7452" 1490.2 92.6903334022356 97.7058185802412
"7453" 1490.4 90.3066275089301 98.5280348339078
"7454" 1490.6 88.3412421657356 100.46817669563
"7455" 1490.8 88.1119703257709 102.583219821838
"7456" 1491 89.3894133372333 103.965377708406
"7457" 1491.2 91.0382583729887 105.324254970243
"7458" 1491.4 92.9535868518745 106.079442005741
"7459" 1491.6 93.6771067870032 105.932156730384
"7460" 1491.8 93.6394949224933 105.599385759133
"7461" 1492 92.645221735885 104.990774341171
"7462" 1492.2 91.0689306622992 104.843404040246
"7463" 1492.4 88.7451378692912 105.488023296963
"7464" 1492.6 86.0723748566587 106.19196981358
"7465" 1492.8 82.942743342319 107.091726825787
"7466" 1493 79.3848413310454 107.625214005973
"7467" 1493.2 75.9260263961747 108.67244687455
"7468" 1493.4 72.1082553764675 110.172599331077
"7469" 1493.6 68.0313984241586 111.137800225709
"7470" 1493.8 63.9835017522036 112.443573345694
"7471" 1494 60.4714551081371 114.1885661994
"7472" 1494.2 57.0411769785892 115.759878557031
"7473" 1494.4 54.2894904143008 116.932565419172
"7474" 1494.6 52.044722020319 118.235522468045
"7475" 1494.8 49.7078968783189 118.503751080351
"7476" 1495 46.8946316588238 117.940377121337
"7477" 1495.2 43.6994237480553 117.566340722836
"7478" 1495.4 40.3212919119061 117.051258205785
"7479" 1495.6 36.8301151158467 115.715239504852
"7480" 1495.8 32.6675828477942 115.567349122592
"7481" 1496 30.7960908412998 115.312176003983
"7482" 1496.2 31.5992564010487 114.682693393977
"7483" 1496.4 31.4206322349612 114.110574579078
"7484" 1496.6 30.1225928258755 112.231513628237
"7485" 1496.8 28.8220988338059 109.95903584522
"7486" 1497 26.7360711520511 107.173412065053
"7487" 1497.2 24.0850022402731 104.920491604729
"7488" 1497.4 20.7949967123008 102.996590026882
"7489" 1497.6 16.8905912429946 101.233668214869
"7490" 1497.8 13.9221917382919 100.030168179274
"7491" 1498 13.2019588713011 99.4535432923741
"7492" 1498.2 13.2577925605806 99.8710284917251
"7493" 1498.4 13.5054784441586 100.056252068048
"7494" 1498.6 13.2297782182297 99.0710272721063
"7495" 1498.8 13.2079289523898 96.9087500679147
"7496" 1499 12.8307766590412 93.9337212059634
"7497" 1499.2 12.2186470467227 90.5600936755276
"7498" 1499.4 11.3520987521281 86.1856115810998
"7499" 1499.6 9.44184684747022 82.4956057991945
"7500" 1499.8 8.07144776058622 78.9279015201703
"7501" 1500 7.05251600996 75.6602146290275
"7502" 1500.2 6.19932850113497 72.0646729381754
"7503" 1500.4 5.53487844955667 68.3105825018569
"7504" 1500.6 4.55800892298292 64.9170782314388
"7505" 1500.8 4.57112144269087 61.0953195950254
"7506" 1501 4.38199857081475 57.9818518586063
"7507" 1501.2 3.50018780351409 54.3264349069024
"7508" 1501.4 3.10228178534356 50.838664466111
"7509" 1501.6 3.56686600976524 47.6634031796452
"7510" 1501.8 3.75705076709483 43.8990269418858
"7511" 1502 3.8546583033011 41.0989856913295
"7512" 1502.2 3.72798906380257 41.0763539685208
"7513" 1502.4 3.2692246936719 42.1150055162869
"7514" 1502.6 3.13420562608126 43.1833274572093
"7515" 1502.8 3.51536573115368 43.6946629591411
"7516" 1503 4.4401612532766 44.1617661217176
"7517" 1503.2 6.19938131074269 45.0661306540736
"7518" 1503.4 9.18187527156221 45.5709143820039
"7519" 1503.6 12.3852708211908 45.3247623226942
"7520" 1503.8 15.6159944888868 45.4787057144549
"7521" 1504 19.1139361376611 45.8921493539108
"7522" 1504.2 22.1545419510821 46.045887850095
"7523" 1504.4 24.5702390648793 45.6382157688341
"7524" 1504.6 26.0029842090478 45.2476636806414
"7525" 1504.8 27.6515472924242 45.1200404619634
"7526" 1505 30.0026860185517 45.0875845572134
"7527" 1505.2 32.8187242065478 44.6931627994888
"7528" 1505.4 35.7860219460821 44.2249407730687
"7529" 1505.6 38.2601167311139 45.4146402127711
"7530" 1505.8 40.5744860432616 46.6853727861355
"7531" 1506 43.645133871019 47.9339674037884
"7532" 1506.2 45.757104504911 49.9489597942874
"7533" 1506.4 47.5503519720809 52.4427107812729
"7534" 1506.6 49.7621674075731 54.0055094672913
"7535" 1506.8 51.3410561862433 55.7399397825979
"7536" 1507 52.9566537830507 57.9804948172927
"7537" 1507.2 54.6293922531371 60.2326899282816
"7538" 1507.4 57.0373090691064 62.4842050615185
"7539" 1507.6 58.5535061728952 65.1700881963363
"7540" 1507.8 59.231932120924 68.2128257996315
"7541" 1508 60.843517798044 71.4385336237384
"7542" 1508.2 63.0849644586657 73.2990945376489
"7543" 1508.4 65.4444507615669 74.2085780364965
"7544" 1508.6 67.5711904708064 76.0873374125895
"7545" 1508.8 69.4377581555754 78.439771599925
"7546" 1509 70.1029555953279 81.0267033705616
"7547" 1509.2 69.7196176398099 83.7673516235452
"7548" 1509.4 69.863013728069 86.191184817269
"7549" 1509.6 69.578622879517 89.8815532960872
"7550" 1509.8 69.9906316059694 93.2448997711721
"7551" 1510 71.3744062654811 96.3003706928688
"7552" 1510.2 72.6310387474618 99.3631304148563
"7553" 1510.4 73.203545307618 102.881237825734
"7554" 1510.6 74.172716730649 105.307152526803
"7555" 1510.8 76.0771603482386 105.664212494178
"7556" 1511 78.4936528317244 105.651180007328
"7557" 1511.2 81.1411344409133 104.869523980029
"7558" 1511.4 84.4112199383661 103.734179689341
"7559" 1511.6 87.0640308700076 102.010954859784
"7560" 1511.8 89.8460827720568 100.34990695858
"7561" 1512 91.6506322541227 98.1966677980802
"7562" 1512.2 93.9278187961651 96.4677783845211
"7563" 1512.4 96.3801181205617 95.1166286470459
"7564" 1512.6 97.7477774377843 93.0590185056713
"7565" 1512.8 98.6902269965339 90.2980532215382
"7566" 1513 99.413196439602 86.9134477709823
"7567" 1513.2 99.7852735834107 83.4781557069588
"7568" 1513.4 100.456294209894 80.7922392065696
"7569" 1513.6 100.792926504302 77.487326480733
"7570" 1513.8 101.357198774161 74.3918501354371
"7571" 1514 102.168949814741 71.6656130400755
"7572" 1514.2 103.282858849144 70.1078415289884
"7573" 1514.4 104.354367361676 69.6752506842491
"7574" 1514.6 104.770566610823 70.1176328481525
"7575" 1514.8 104.900478685616 70.6268728490039
"7576" 1515 105.306698841753 70.912074353671
"7577" 1515.2 105.526308640399 70.834882517428
"7578" 1515.4 105.666392271458 71.0187235514286
"7579" 1515.6 105.781540177006 71.6147832977938
"7580" 1515.8 105.842946451714 72.2121799006476
"7581" 1516 104.702624371375 71.8168252246578
"7582" 1516.2 104.372913592962 71.7315640780527
"7583" 1516.4 104.840829995805 71.7917766735445
"7584" 1516.6 104.917930885397 71.7671849374895
"7585" 1516.8 104.97918349844 71.7461932173858
"7586" 1517 105.084761587899 71.7507921560769
"7587" 1517.2 105.12167838826 71.7613873609888
"7588" 1517.4 105.142582191319 71.7821501127455
"7589" 1517.6 105.099307651652 71.7688348697711
"7590" 1517.8 105.073193705302 71.638752980972
"7591" 1518 105.092739194739 71.4985770475259
"7592" 1518.2 104.963189554155 71.4175848124907
"7593" 1518.4 105.172541488011 71.1729777466686
"7594" 1518.6 105.286071454424 71.0403509186213
"7595" 1518.8 105.297906878337 70.9560997824188
"7596" 1519 105.367762981797 70.9141553467289
"7597" 1519.2 105.398813018293 70.9241929437266
"7598" 1519.4 105.426571357881 70.9387126905884
"7599" 1519.6 105.384842337489 70.9839191293473
"7600" 1519.8 105.357816085977 70.9276093547529
"7601" 1520 105.337317619819 70.8695303673055
"7602" 1520.2 105.163634670076 70.7917839325985
"7603" 1520.4 105.231835929381 70.674428894767
"7604" 1520.6 105.282655043398 70.6132995403318
"7605" 1520.8 105.330484797766 70.6782113498318
"7606" 1521 105.278150218239 70.6866767930829
"7607" 1521.2 105.063121183138 70.5811381537738
"7608" 1521.4 104.945024510232 70.4260505081678
"7609" 1521.6 104.829876604684 70.0060993232286
"7610" 1521.8 104.814606732793 69.8821875807002
"7611" 1522 104.783658068201 69.7216162624634
"7612" 1522.2 104.899579007037 69.7482467484121
"7613" 1522.4 105.615273316909 69.4220232955403
"7614" 1522.6 107.126553394498 68.7729052005404
"7615" 1522.8 108.605627228144 67.4626852918634
"7616" 1523 110.153773884719 66.3202374446634
"7617" 1523.2 111.517887514443 65.849439064356
"7618" 1523.4 112.769447068874 65.057784571497
"7619" 1523.6 114.363505785071 64.7860209772953
"7620" 1523.8 115.921451314778 65.7041015663823
"7621" 1524 116.782699894878 67.4673061325397
"7622" 1524.2 116.725615738983 68.530857002947
"7623" 1524.4 116.378816415769 69.3581101292634
"7624" 1524.6 115.703062095491 69.8794191096962
"7625" 1524.8 115.330258864453 71.5750802515795
"7626" 1525 114.486553948575 74.3087174671301
"7627" 1525.2 113.188400978844 76.6217416123134
"7628" 1525.4 111.301755197647 79.6563155000372
"7629" 1525.6 110.00883964777 82.9317015597257
"7630" 1525.8 108.883760220589 86.0489119285243
"7631" 1526 107.34597750268 89.3646510594912
"7632" 1526.2 105.817179688179 92.1398499845475
"7633" 1526.4 105.037770462218 95.2873408664542
"7634" 1526.6 104.751886583196 98.270564931237
"7635" 1526.8 104.903561135777 101.108599439202
"7636" 1527 104.03547521818 102.974493784658
"7637" 1527.2 102.25864322639 103.744677556106
"7638" 1527.4 99.931437858562 105.327260404276
"7639" 1527.6 97.223341432319 107.199334638327
"7640" 1527.8 94.691780861819 109.530586544158
"7641" 1528 93.3460199541493 111.554959206303
"7642" 1528.2 93.6573605581355 112.599141803748
"7643" 1528.4 93.7253835484218 111.973744375136
"7644" 1528.6 93.4671946095209 111.645907071261
"7645" 1528.8 92.9974006381414 111.449596679734
"7646" 1529 92.1144001904954 110.749698208199
"7647" 1529.2 89.9226720344366 110.371682376405
"7648" 1529.4 87.668565734889 110.204745903155
"7649" 1529.6 84.4943852501748 109.998145753185
"7650" 1529.8 81.4025058431151 109.557300519696
"7651" 1530 78.1850895401425 108.458693167022
"7652" 1530.2 75.1380528353778 107.523199441875
"7653" 1530.4 71.5946317050249 106.534248932434
"7654" 1530.6 67.615844006121 105.105622042978
"7655" 1530.8 65.3528021072743 102.76752299524
"7656" 1531 63.5549768120154 99.6587109759723
"7657" 1531.2 62.189163875076 96.8935783886783
"7658" 1531.4 61.2560752137058 93.986385504237
"7659" 1531.6 61.184547458889 91.1716327138746
"7660" 1531.8 60.8294535726523 87.7743117267412
"7661" 1532 60.2385896656651 84.9334491579827
"7662" 1532.2 59.4102018557968 82.3880357268439
"7663" 1532.4 58.5803163136611 79.984514985516
"7664" 1532.6 59.2517194383832 77.1501475624909
"7665" 1532.8 60.1009988215967 74.4349348744912
"7666" 1533 60.6540778066348 71.8295418657002
"7667" 1533.2 61.7747784305431 69.6141760260496
"7668" 1533.4 62.8288100355711 68.1015484119172
"7669" 1533.6 64.0952143839376 67.7445565731159
"7670" 1533.8 64.7597999988484 67.2767865970936
"7671" 1534 66.6935267538621 66.8576624605582
"7672" 1534.2 67.9705394274644 67.2042182685816
"7673" 1534.4 70.7085754570821 66.8313325342002
"7674" 1534.6 73.03464730536 65.7343285543241
"7675" 1534.8 74.5408250254985 64.0826108628224
"7676" 1535 75.1126187963613 62.7540486427431
"7677" 1535.2 76.191915154319 62.0246159359888
"7678" 1535.4 77.1938603428915 60.3648930124392
"7679" 1535.6 78.301548963069 58.1445950381384
"7680" 1535.8 79.585419424737 56.4125670589142
"7681" 1536 82.6809502593768 55.2146315310667
"7682" 1536.2 85.0078190445478 53.660894311938
"7683" 1536.4 86.3872571044964 51.6300667760118
"7684" 1536.6 87.4010764045629 50.0232569015122
"7685" 1536.8 89.2027749219043 48.2373905328293
"7686" 1537 91.8334608434969 46.7989459076753
"7687" 1537.2 93.127406252869 45.2531096714384
"7688" 1537.4 93.28713186936 44.1442350634142
"7689" 1537.6 92.7883990929319 43.0679897100279
"7690" 1537.8 92.3823152428314 42.2172487164717
"7691" 1538 91.1139299381918 40.032714917421
"7692" 1538.2 90.819791425144 38.8885067499634
"7693" 1538.4 91.4336444068316 39.1530632844802
"7694" 1538.6 93.094950348119 39.9558826783504
"7695" 1538.8 94.899285826614 40.4857629148732
"7696" 1539 97.4952995307414 41.1055807951272
"7697" 1539.2 100.119406779242 41.9626634716685
"7698" 1539.4 103.170135946344 43.0215889397239
"7699" 1539.6 105.038723296119 44.8052181858884
"7700" 1539.8 107.607085107377 46.4885530738188
"7701" 1540 109.247428992073 48.0234686868871
"7702" 1540.2 109.798142298901 50.2895744054224
"7703" 1540.4 109.519968319139 53.1308235164121
"7704" 1540.6 109.689681720664 56.2995995855138
"7705" 1540.8 109.715619170594 59.2578325710634
"7706" 1541 109.123839840652 62.7976899157968
"7707" 1541.2 109.343146406082 66.2394827528448
"7708" 1541.4 109.718596530451 69.9372736791494
"7709" 1541.6 108.173588172104 73.5551682516122
"7710" 1541.8 106.678082236733 77.0745574420324
"7711" 1542 105.19724476774 80.4218155968845
"7712" 1542.2 102.974991409801 83.283547890142
"7713" 1542.4 100.739011400417 86.2880373584277
"7714" 1542.6 98.9649375287152 89.456031101586
"7715" 1542.8 97.7634566774039 92.6305860114728
"7716" 1543 95.6506210192904 95.2709044816634
"7717" 1543.2 92.9356532588595 97.149487336058
"7718" 1543.4 89.8271400614055 99.2202887681269
"7719" 1543.6 86.3686443992634 100.897315880658
"7720" 1543.8 82.8711583561414 102.193293975519
"7721" 1544 79.4597611068618 103.931994492092
"7722" 1544.2 75.4242081765786 104.249705700348
"7723" 1544.4 71.1817317997073 103.427861110017
"7724" 1544.6 66.8666601065265 102.275501102275
"7725" 1544.8 62.3583512240831 100.739663194482
"7726" 1545 58.3920443654811 98.3424611322742
"7727" 1545.2 54.0849776106584 96.227073301234
"7728" 1545.4 50.104449023628 93.1854650746361
"7729" 1545.6 45.7149434074541 90.3951504015986
"7730" 1545.8 42.4400924932297 87.2478048274634
"7731" 1546 38.7389202419483 85.1527202173944
"7732" 1546.2 35.4870406306906 84.2526705377908
"7733" 1546.4 32.3837922485548 84.2826823595483
"7734" 1546.6 28.131211400519 84.536345813492
"7735" 1546.8 24.5817634821298 85.0969432478147
"7736" 1547 22.7335626127029 86.7331469092848
"7737" 1547.2 21.467902238431 88.2080519404117
"7738" 1547.4 21.5014773123104 88.8694808958341
"7739" 1547.6 21.5435900478333 89.2322515750349
"7740" 1547.8 21.9525869370171 88.2582245036427
"7741" 1548 21.2626146438547 86.1489406237848
"7742" 1548.2 20.887053460319 82.9240181946668
"7743" 1548.4 21.1892291252328 79.8411435296875
"7744" 1548.6 21.3713520042407 76.2715000662721
"7745" 1548.8 20.6669177585364 72.2480967783069
"7746" 1549 19.2466550202427 68.1571316334973
"7747" 1549.2 18.3686952917512 63.8960564098787
"7748" 1549.4 16.5933747441239 60.1399998943171
"7749" 1549.6 14.590088644343 56.7070581049514
"7750" 1549.8 12.6247074225332 53.521483234392
"7751" 1550 9.83091176780733 51.3138347498355
"7752" 1550.2 7.72850236310468 50.5571772672253
"7753" 1550.4 5.96564598693496 51.0425939607434
"7754" 1550.6 5.53216492309396 51.3353462215884
"7755" 1550.8 5.16748601350384 52.0481488019592
"7756" 1551 4.7397173648593 52.4247129600521
"7757" 1551.2 4.20890627749639 52.6225892825602
"7758" 1551.4 3.02522334375801 53.4588331604146
"7759" 1551.6 1.75661588910467 54.9464520048444
"7760" 1551.8 1.34604321776778 55.8233333969201
"7761" 1552 1.88087563871896 56.461631546448
"7762" 1552.2 2.57865031697442 56.5647015974214
"7763" 1552.4 3.80945186454218 55.8814911654991
"7764" 1552.6 3.82056820194193 56.3104107685536
"7765" 1552.8 3.88015937131898 57.0653966248293
"7766" 1553 4.39945384731895 58.6433341077967
"7767" 1553.2 4.27072118310047 60.3612242370853
"7768" 1553.4 3.56567284598276 62.7279283734031
"7769" 1553.6 3.27606075710121 64.1245431400924
"7770" 1553.8 2.96479283735286 63.9719702209888
"7771" 1554 3.78726833358622 63.0670366195841
"7772" 1554.2 4.83506037057516 62.5276710939097
"7773" 1554.4 6.49695196994505 62.0371869186982
"7774" 1554.6 9.88279354455581 62.0073601650423
"7775" 1554.8 13.581117384181 62.4559702749807
"7776" 1555 16.7778058589207 63.2293351123024
"7777" 1555.2 20.1450443275862 63.5673052203858
"7778" 1555.4 23.14871755974 63.2133532573318
"7779" 1555.6 25.9053682195402 62.3492431374811
"7780" 1555.8 28.6527636785885 61.4580606878547
"7781" 1556 30.8236403684755 60.5402641465765
"7782" 1556.2 33.4901937363979 60.2274100203318
"7783" 1556.4 36.076416883319 60.4087821419855
"7784" 1556.6 38.8093140832851 61.4272072485566
"7785" 1556.8 41.6706346475008 63.0137049733064
"7786" 1557 44.2134609039471 65.1670603727527
"7787" 1557.2 47.2032509605385 67.2233032041463
"7788" 1557.4 50.0533952192061 69.0620285207699
"7789" 1557.6 52.729436914077 70.9559876076328
"7790" 1557.8 55.334971820255 71.6409286457594
"7791" 1558 58.016608494319 72.8828213851134
"7792" 1558.2 59.8439577533526 74.8731047407659
"7793" 1558.4 60.9824066869914 77.4438832547048
"7794" 1558.6 62.057225025496 80.3820884810563
"7795" 1558.8 62.6259536212442 83.5714911305475
"7796" 1559 63.1071236099704 87.0870141066836
"7797" 1559.2 63.4074397415325 90.212320865211
"7798" 1559.4 64.7257501991539 92.0893920865001
"7799" 1559.6 66.7383952616826 92.399442072327
"7800" 1559.8 69.0690923657228 92.4719571881846
"7801" 1560 71.9222953855246 92.1398499845475
"7802" 1560.2 74.9526897002281 91.4257649298271
"7803" 1560.4 78.2029329447901 90.8916042876653
"7804" 1560.6 81.4404986081761 89.833149468692
"7805" 1560.8 84.4957277658284 88.2472017435389
"7806" 1561 86.9942200560171 87.7658745523408
"7807" 1561.2 90.099919457789 87.5905391816234
"7808" 1561.4 93.770033166919 87.5111613117206
"7809" 1561.6 96.6154757022348 88.4744560312858
"7810" 1561.8 96.6664345059545 88.9403650938653
"7811" 1562 96.6217480549886 89.6819976837134
"7812" 1562.2 96.0765661311523 91.1100574927134
"7813" 1562.4 95.5875638329189 93.6457488147271
"7814" 1562.6 94.7641111638333 96.7731492158063
"7815" 1562.8 93.7325285658745 99.7072660398245
"7816" 1563 92.3953725068661 101.728037350454
"7817" 1563.2 90.7532129610757 103.703825722328
"7818" 1563.4 89.7667448428462 106.579721911282
"7819" 1563.6 90.1720642974904 108.416473216978
"7820" 1563.8 90.8259219849301 109.797446205436
"7821" 1564 91.5011157640882 110.192881181685
"7822" 1564.2 91.6397456006008 112.053557774209
"7823" 1564.4 92.068992883373 113.23708985268
"7824" 1564.6 91.2730922281523 112.195576945297
"7825" 1564.8 91.6750899255821 111.760553941279
"7826" 1565 92.3207916095558 111.931374492595
"7827" 1565.2 93.1522058929087 111.671289253181
"7828" 1565.4 93.5541159900558 111.155849189621
"7829" 1565.6 94.2647921699704 110.376656729858
"7830" 1565.8 95.4069909810371 110.148691219063
"7831" 1566 97.093517813319 109.816062054707
"7832" 1566.2 97.3164008406287 108.754868081269
"7833" 1566.4 97.3172317282029 108.10536018716
"7834" 1566.6 97.8225273661651 107.357982732175
"7835" 1566.8 99.170695717319 106.786259486963
"7836" 1567 101.162988947357 106.556571545656
"7837" 1567.2 101.625096967093 106.258391753105
"7838" 1567.4 100.391037735919 106.220599432749
"7839" 1567.6 99.4290575729526 105.572215841958
"7840" 1567.8 98.3841914624063 104.27486569223
"7841" 1568 97.710180003569 101.811767932011
"7842" 1568.2 97.9188251055332 99.1823046598205
"7843" 1568.4 97.7072294667735 97.1891468036149
"7844" 1568.6 97.227236140889 94.7490135332834
"7845" 1568.8 97.4239779344099 92.1968385457058
"7846" 1569 98.4333479783384 89.3653162829974
"7847" 1569.2 99.7048271783475 86.7359288439777
"7848" 1569.4 101.533000261179 84.7945024198185
"7849" 1569.6 103.92361883062 83.3875627049855
"7850" 1569.8 106.857620526529 82.451163746516
"7851" 1570 109.682931437953 82.410715880258
"7852" 1570.2 111.728590828241 82.3404720292634
"7853" 1570.4 112.890543049621 81.670843984371
"7854" 1570.6 112.432178398169 80.7403959250884
"7855" 1570.8 112.497799328277 78.731811802976
"7856" 1571 112.524466057762 76.942067280933
"7857" 1571.2 112.688996147037 73.9924804464891
"7858" 1571.4 113.531608419073 70.8471210271837
"7859" 1571.6 115.1704097944 68.6223033596408
"7860" 1571.8 117.340767553972 67.1994783739876
"7861" 1572 118.100943086126 67.1884192597911
"7862" 1572.2 116.888203299793 67.716182990016
"7863" 1572.4 115.71488511296 67.6810552766429
"7864" 1572.6 114.260983220556 67.2208033912002
"7865" 1572.8 111.650266143734 66.576144002116
"7866" 1573 108.391501477063 65.6637959660275
"7867" 1573.2 105.833892962494 64.1034991502384
"7868" 1573.4 104.532411182019 62.0522859700384
"7869" 1573.6 103.735426185378 59.5293619708024
"7870" 1573.8 102.793756546722 56.8854423031861
"7871" 1574 101.788987192949 54.2082392693542
"7872" 1574.2 101.294158563745 51.1523231413243
"7873" 1574.4 100.709105602469 48.2001058227384
"7874" 1574.6 100.749443655515 45.650926332517
"7875" 1574.8 101.935300325204 43.438718183111
"7876" 1575 103.764536399475 41.7212155514224
"7877" 1575.2 103.933006033807 40.688622052439
"7878" 1575.4 104.542277777063 39.7822125431594
"7879" 1575.6 106.194046212972 38.644416887794
"7880" 1575.8 107.528091190444 38.7846478547634
"7881" 1576 108.719332914785 39.6762500652516
"7882" 1576.2 109.683135991974 40.9465929452869
"7883" 1576.4 110.039262795139 41.6630705047455
"7884" 1576.6 110.661779350371 42.912474488446
"7885" 1576.8 112.217969426819 44.5131150431384
"7886" 1577 113.185155388369 46.1878397282384
"7887" 1577.2 113.640028984521 48.0225256581777
"7888" 1577.4 113.635304675989 49.5029987295069
"7889" 1577.6 113.1846290764 50.497194411085
"7890" 1577.8 113.266154037615 51.6975823411243
"7891" 1578 113.078050902694 53.1820872018634
"7892" 1578.2 112.587966740969 55.2073356582634
"7893" 1578.4 113.050913402504 57.7331141684214
"7894" 1578.6 112.795518090832 59.9515567300275
"7895" 1578.8 111.747358807944 62.1042154176384
"7896" 1579 111.301369909914 64.6987852101186
"7897" 1579.2 111.133014896605 67.5124328299004
"7898" 1579.4 111.92751658431 69.6457024513532
"7899" 1579.6 113.454710218345 70.7294575152266
"7900" 1579.8 114.140777229235 71.0602177793794
"7901" 1580 113.689121949689 71.806430849934
"7902" 1580.2 113.774188449447 74.0690430935916
"7903" 1580.4 113.35856265089 76.5029911843457
"7904" 1580.6 111.727885265094 78.5885694401634
"7905" 1580.8 109.64386161984 81.0097253867743
"7906" 1581 107.001472594346 83.4013492839944
"7907" 1581.2 104.332031248345 86.2080869744286
"7908" 1581.4 101.878445485033 89.1617758961492
"7909" 1581.6 99.6195145144333 91.9288736039777
"7910" 1581.8 98.6148145850553 94.5911008039907
"7911" 1582 99.0178193061601 96.7297822338653
"7912" 1582.2 99.7249427061267 98.692256163925
"7913" 1582.4 99.9847248959136 100.844197357869
"7914" 1582.6 98.9939913470134 101.629376843352
"7915" 1582.8 96.8621957285553 102.398221164763
"7916" 1583 93.7613782589856 103.803922461602
"7917" 1583.2 90.5325260493284 104.630697511114
"7918" 1583.4 86.7003484642161 104.763073648809
"7919" 1583.6 82.8884293792679 105.338328715872
"7920" 1583.8 78.6463929510377 105.220262082776
"7921" 1584 74.3371083996952 105.980967434454
"7922" 1584.2 70.1392201011455 106.16893493131
"7923" 1584.4 65.7792972421719 106.767167778287
"7924" 1584.6 61.4313630789251 106.933786326736
"7925" 1584.8 57.131211412739 107.399026968643
"7926" 1585 52.8583690582101 107.612117657335
"7927" 1585.2 48.8733164704618 108.052967083778
"7928" 1585.4 44.660200325715 108.475894607513
"7929" 1585.6 40.3383408327761 107.963945173606
"7930" 1585.8 36.4258486802535 107.103538705361
"7931" 1586 33.5852068971027 104.402066267761
"7932" 1586.2 30.4759702081245 102.141458896075
"7933" 1586.4 27.3361294528055 99.5284174355715
"7934" 1586.6 26.3246658099728 96.8797187140403
"7935" 1586.8 26.794028124819 96.0474120028072
"7936" 1587 27.325752521787 95.4391227454315
"7937" 1587.2 27.7110800717977 94.9502125206868
"7938" 1587.4 28.1863499712853 95.0547262756432
"7939" 1587.6 28.5382712639641 94.4216067418828
"7940" 1587.8 28.916447593016 92.4328814893422
"7941" 1588 29.1546328405962 90.3134417711763
"7942" 1588.2 28.4544358126835 87.9175491049213
"7943" 1588.4 27.3204038891281 85.4774827501907
"7944" 1588.6 26.3039141870346 82.5134113822799
"7945" 1588.8 24.9496373997155 80.8786133125582
"7946" 1589 22.7362218149828 79.8053113079844
"7947" 1589.2 20.971438812669 79.1922492685134
"7948" 1589.4 20.427350153696 77.7313079035536
"7949" 1589.6 19.3946273192097 75.7109580129676
"7950" 1589.8 19.6503126687926 75.4475211425687
"7951" 1590 21.1548146745065 74.9412212299366
"7952" 1590.2 23.354851102903 73.6059848982068
"7953" 1590.4 25.9336715989037 71.1738804750058
"7954" 1590.6 28.431372561 69.1273374547996
"7955" 1590.8 31.370310694569 67.4626852918634
"7956" 1591 34.6312750191874 66.4008647448845
"7957" 1591.2 38.0034509496929 65.5593581472199
"7958" 1591.4 40.9562576210248 64.1642926054382
"7959" 1591.6 44.167673937494 62.7176320174134
"7960" 1591.8 47.1746998756467 61.1107101719844
"7961" 1592 50.210547300601 59.6752654383096
"7962" 1592.2 53.4030418686991 58.1823350860585
"7963" 1592.4 55.9893627514728 56.3830716128993
"7964" 1592.6 57.7008213129676 55.5147018481121
"7965" 1592.8 57.8184566547926 55.6289207789108
"7966" 1593 58.1397744918318 55.3078657427198
"7967" 1593.2 59.179700425196 54.8802227035044
"7968" 1593.4 60.7374497194114 54.2573322345222
"7969" 1593.6 62.0257378810647 54.5355534399465
"7970" 1593.8 63.8437735569747 53.9991246991437
"7971" 1594 66.1869834671222 52.6423614677913
"7972" 1594.2 69.324765003695 52.0178289866714
"7973" 1594.4 72.0166555432596 51.2943637655905
"7974" 1594.6 74.3078894639531 50.0897519258781
"7975" 1594.8 76.195030921175 48.7338107204474
"7976" 1595 78.317776915444 48.1384396037134
"7977" 1595.2 80.413383172141 47.9277512728787
"7978" 1595.4 82.4804446014897 46.660508526439
"7979" 1595.6 84.6733672881619 45.1624208995708
"7980" 1595.8 88.781560606844 44.4222385098384
"7981" 1596 90.9819891272853 45.4533271477155
"7982" 1596.2 93.192318062369 46.4766972805134
"7983" 1596.4 95.422038718694 47.7651966990884
"7984" 1596.6 95.9662688288312 50.4507249152927
"7985" 1596.8 95.785544851894 53.2372622399384
"7986" 1597 96.6614818353354 56.8563084451683
"7987" 1597.2 96.7373350637549 60.9868168712839
"7988" 1597.4 95.7479730163952 64.2789260659126
"7989" 1597.6 94.8932313050948 68.4424059476617
"7990" 1597.8 93.3613615057643 71.9242539663374
"7991" 1598 91.0077696406878 74.6825811131028
"7992" 1598.2 88.521913368844 77.9881352022884
"7993" 1598.4 85.2762396735754 80.4104275601301
"7994" 1598.6 81.9109872123716 82.7791392050423
"7995" 1598.8 77.912668213428 84.5816997790907
"7996" 1599 74.192631421719 85.9532778837206
"7997" 1599.2 70.6915578625359 87.8650793932747
"7998" 1599.4 66.941982300569 89.7456611891846
"7999" 1599.6 63.4278929771826 91.8789673816089
"8000" 1599.8 60.1905417370076 93.3580881783219
"8001" 1600 56.7001727315619 95.2810962424073
"8002" 1600.2 53.5608764279261 97.5409631910348
"8003" 1600.4 50.6083249146859 99.7501766498763
"8004" 1600.6 48.9758359156245 102.09097193313
"8005" 1600.8 48.6765203495967 103.461332355908
"8006" 1601 47.4371426852743 104.005483933562
"8007" 1601.2 45.7459160693826 104.681936644445
"8008" 1601.4 43.8290914896397 105.156115742728
"8009" 1601.6 40.6377872806163 106.177491976247
"8010" 1601.8 37.634300311319 108.234024666704
"8011" 1602 37.1372613128618 110.326735039406
"8012" 1602.2 38.1680196338745 110.969464988075
"8013" 1602.4 39.1744805185462 111.384376029
"8014" 1602.6 39.7031409186859 111.38070545295
"8015" 1602.8 39.8557266808745 111.532034003741
"8016" 1603 39.3563724339366 111.280447709405
"8017" 1603.2 39.3338095055008 111.182559312191
"8018" 1603.4 39.5935771735741 111.247952841984
"8019" 1603.6 40.1353141479366 111.578278364758
"8020" 1603.8 40.8894191253281 111.637970606197
"8021" 1604 41.5899695371972 112.671785031803
"8022" 1604.2 43.3074775734606 114.2557131058
"8023" 1604.4 44.4483759034472 114.477476710028
"8024" 1604.6 44.7212789413725 115.341867806954
"8025" 1604.8 44.0889289802413 116.034616811357
"8026" 1605 42.6793903941245 116.627611049491
"8027" 1605.2 40.8132246035892 116.531802778112
"8028" 1605.4 38.6133371445116 115.657738625693
"8029" 1605.6 36.0617198698473 114.749591286379
"8030" 1605.8 33.2483672369946 114.01603156668
"8031" 1606 29.8558029149732 113.418790452043
"8032" 1606.2 26.4838939238745 112.372281315602
"8033" 1606.4 23.8811106735065 110.890772298383
"8034" 1606.6 22.0961064685711 109.525537847863
"8035" 1606.8 20.156795603444 107.799347370946
"8036" 1607 17.6274279994811 106.005563399734
"8037" 1607.2 15.2814550542118 103.974187168267
"8038" 1607.4 12.9759266775065 101.79384585274
"8039" 1607.6 10.8825208211315 99.4848400576688
"8040" 1607.8 10.3111493706917 96.6659182785543
"8041" 1608 9.15647709764925 93.4936310479772
"8042" 1608.2 8.1543523660882 90.472174133973
"8043" 1608.4 7.42639401663475 86.8241698602002
"8044" 1608.6 7.16863800616718 83.773863879758
"8045" 1608.8 6.24228911702235 80.66640746426
"8046" 1609 4.43686065279353 77.4384201918363
"8047" 1609.2 2.96212092267611 74.8898327140825
"8048" 1609.4 1.11297404350007 73.8739276040225
"8049" 1609.6 0.953807303696026 74.4367675394224
"8050" 1609.8 0.900548993782382 74.7625723953415
"8051" 1610 0.355448115468965 75.4825393555884
"8052" 1610.2 1.70720994510585 75.8414165318815
"8053" 1610.4 3.03688028861099 75.460279774897
"8054" 1610.6 4.51884521122075 74.4648149137848
"8055" 1610.8 6.03636034775375 72.7493288377504
"8056" 1611 7.35806579610843 70.3024061369371
"8057" 1611.2 8.25854708821278 67.5502300685696
"8058" 1611.4 9.03210719900316 64.8224828507266
"8059" 1611.6 10.4922105872845 61.901981555972
"8060" 1611.8 12.4856106878904 59.5571223784366
"8061" 1612 14.9697147253946 57.4156463270012
"8062" 1612.2 17.949794080444 55.8856640675384
"8063" 1612.4 20.8419907165338 53.8595304500998
"8064" 1612.6 24.1010062466551 52.3983452868247
"8065" 1612.8 27.1250247071454 50.8789518254552
"8066" 1613 30.9200890414985 49.7853687191044
"8067" 1613.2 33.7992404311298 50.2866696235175
"8068" 1613.4 36.6033480427895 51.0171965334298
"8069" 1613.6 39.8027948286834 50.7992736931329
"8070" 1613.8 43.0353920307074 50.8789518254552
"8071" 1614 45.9153445986796 52.0102694211847
"8072" 1614.2 48.3495770299388 54.0397814252403
"8073" 1614.4 50.8124617678436 55.4101584597503
"8074" 1614.6 52.895066724769 55.2462827439634
"8075" 1614.8 55.248543157032 54.0276340769156
"8076" 1615 57.3553881975478 52.5948003559126
"8077" 1615.2 60.5041610583783 50.9709049182515
"8078" 1615.4 63.420516635194 48.6804532130384
"8079" 1615.6 66.3340477485711 47.1159422347407
"8080" 1615.8 69.3713470056991 46.1344886583642
"8081" 1616 72.8781122693359 45.5777237289465
"8082" 1616.2 75.6420739444366 45.8787995125054
"8083" 1616.4 77.5091499227092 46.4135270073659
"8084" 1616.6 80.4020629308148 46.8104298151411
"8085" 1616.8 82.3043544720297 46.4756780041659
"8086" 1617 83.9380577546523 46.3267343565147
"8087" 1617.2 85.3428158884472 46.2002395482583
"8088" 1617.4 87.241943683914 46.4563653996865
"8089" 1617.6 89.6892077111929 47.0799407269508
"8090" 1617.8 91.9291782575054 46.8781603192685
"8091" 1618 93.9392439516834 45.5876255303956
"8092" 1618.2 94.7032358870248 44.5827452320685
"8093" 1618.4 95.5090038993703 44.1230616442583
"8094" 1618.6 96.536039919966 44.6220196042029
"8095" 1618.8 97.2870730271008 45.156627118227
"8096" 1619 98.3172465350233 46.3432047331504
"8097" 1619.2 99.3151768416899 47.9709252566166
"8098" 1619.4 100.311066386615 49.8118660526234
"8099" 1619.6 100.476380803491 51.311137309029
"8100" 1619.8 100.584573114159 52.9514593610516
"8101" 1620 101.133754472359 55.0630639268263
"8102" 1620.2 101.727222368396 55.8171737864891
"8103" 1620.4 102.215341808128 55.9749883619156
"8104" 1620.6 102.643745756187 56.862640446637
"8105" 1620.8 103.722831093935 58.4861609797274
"8106" 1621 104.804820741887 60.932117176099
"8107" 1621.2 105.276806610963 63.7970383953871
"8108" 1621.4 104.623287715319 66.6923984857968
"8109" 1621.6 104.315097732823 69.9248184487243
"8110" 1621.8 104.707673067669 73.3793967277884
"8111" 1622 106.167855900345 75.7267908438993
"8112" 1622.2 107.655834302729 78.8492153213865
"8113" 1622.4 107.926835163087 82.1429546660705
"8114" 1622.6 107.107018531451 85.512268026095
"8115" 1622.8 106.703974365778 88.9390206209229
"8116" 1623 106.880034737188 92.3109259684634
"8117" 1623.2 107.140151272347 94.9527141400011
"8118" 1623.4 108.578431418302 96.5245977403169
"8119" 1623.6 109.686408856319 96.152373566566
"8120" 1623.8 109.844211703552 95.1614497408169
"8121" 1624 109.095369748766 94.4974290253055
"8122" 1624.2 108.751678799519 94.3574182897907
"8123" 1624.4 107.941002423097 94.1284566344634
"8124" 1624.6 107.282175296761 94.5204240995211
"8125" 1624.8 105.842659090039 94.6659506832204
"8126" 1625 103.972978577943 95.3623765361515
"8127" 1625.2 101.796944156723 96.437887801812
"8128" 1625.4 98.6052139922517 97.9769779553961
"8129" 1625.6 95.721631685617 99.478687702098
"8130" 1625.8 92.2556788347013 101.253482312522
"8131" 1626 88.8806572805059 102.702882012716
"8132" 1626.2 84.6368773011507 104.045181590751
"8133" 1626.4 80.877133879616 104.207139768909
"8134" 1626.6 77.4117672724699 103.017700282595
"8135" 1626.8 74.0388026807152 101.73538585719
"8136" 1627 71.0406119324888 100.386934871162
"8137" 1627.2 67.896185900219 97.9016030884907
"8138" 1627.4 65.4212756361917 95.3700425179907
"8139" 1627.6 63.9182234681263 92.4395585450873
"8140" 1627.8 62.6197830994333 89.0727539859777
"8141" 1628 61.8458097336309 85.6256051111515
"8142" 1628.2 62.0779048940092 82.6844471755342
"8143" 1628.4 63.0384221201826 80.948998876527
"8144" 1628.6 64.0260754896084 79.3968922889897
"8145" 1628.8 64.5829504868979 79.1850748053581
"8146" 1629 65.1734305453735 79.4052780251452
"8147" 1629.2 65.3721414339769 78.9903393768581
"8148" 1629.4 66.0588400502663 78.4505464347002
"8149" 1629.6 67.1941397143959 78.2733310627455
"8150" 1629.8 68.695462818257 78.2934217612156
"8151" 1630 70.3637619727833 77.5944914432491
"8152" 1630.2 70.9853047502137 75.9394843303581
"8153" 1630.4 72.0588235597759 74.5362818567565
"8154" 1630.6 73.3615364262931 73.052263591291
"8155" 1630.8 74.1398292102938 71.5118730589256
"8156" 1631 73.6536395690431 69.4865907453082
"8157" 1631.2 73.5343493065542 67.2571494110264
"8158" 1631.4 74.2413421019057 65.1187788615543
"8159" 1631.6 73.9222401600776 63.1341867673427
"8160" 1631.8 72.8764196537036 60.3110682903352
"8161" 1632 73.0660757761552 57.1443935872737
"8162" 1632.2 74.085656759663 54.5010951709034
"8163" 1632.4 75.6282906620751 51.8914504432195
"8164" 1632.6 77.248594282737 48.821077731488
"8165" 1632.8 79.3651449236468 47.068458874988
"8166" 1633 82.3574900921496 44.6918319121973
"8167" 1633.2 85.3299958404595 42.8320332923973
"8168" 1633.4 88.0305417001537 40.6046462424469
"8169" 1633.6 89.9113401815448 39.0853361078021
"8170" 1633.8 90.797072291819 38.53047755069
"8171" 1634 92.8198080330125 36.6228752054795
"8172" 1634.2 94.9573291734099 35.3001175454552
"8173" 1634.4 97.4033489712685 34.7936079775559
"8174" 1634.6 99.9298338284206 34.6824415343956
"8175" 1634.8 99.608850431444 34.2797682754634
"8176" 1635 98.927276431694 32.8971467331134
"8177" 1635.2 98.4979733279553 30.7262490512651
"8178" 1635.4 97.5658071858879 28.4914255386703
"8179" 1635.6 96.5753425064483 25.4663113821444
"8180" 1635.8 94.9982497329009 23.0521534880126
"8181" 1636 93.1967153139802 22.3506528328344
"8182" 1636.2 90.462776472894 22.0536289561384
"8183" 1636.4 87.1736617974215 21.3939418870275
"8184" 1636.6 83.9677854819016 20.2046301737938
"8185" 1636.8 80.9739399376581 19.1581389145504
"8186" 1637 78.3081550321774 19.0490451154369
"8187" 1637.2 75.8438040343455 19.5419153150032
"8188" 1637.4 73.0410608337244 19.255315936058
"8189" 1637.6 69.7089957073462 18.8319378291816
"8190" 1637.8 66.354418507681 18.18723536511
"8191" 1638 63.1875492510986 18.9847856370058
"8192" 1638.2 60.4101632849576 20.5271922997155
"8193" 1638.4 58.179666959783 22.7483151414074
"8194" 1638.6 55.8792684254165 25.5689200835366
"8195" 1638.8 53.2194163793351 27.9445850611973
"8196" 1639 49.997585945509 30.220902567389
"8197" 1639.2 47.306159926819 33.1700854368682
"8198" 1639.4 45.6928639785141 36.610260558
"8199" 1639.6 44.2685072822512 40.2076467430227
"8200" 1639.8 44.5071179344138 44.2549227250065
"8201" 1640 44.3660718213006 47.9255407789772
"8202" 1640.2 44.1780544624016 51.5194865406865
"8203" 1640.4 44.4164652349397 55.1063866027996
"8204" 1640.6 43.9105274003518 58.7046988238814
"8205" 1640.8 42.9812730938613 62.4867000036159
"8206" 1641 42.3176068975586 66.6541309176618
"8207" 1641.2 40.494783748445 70.1994544567659
"8208" 1641.4 38.289909587269 73.6714998705384
"8209" 1641.6 36.2727887439912 77.5797635536987
"8210" 1641.8 33.7712560386361 80.6647974152439
"8211" 1642 31.3373093124282 84.4265957624718
"8212" 1642.2 30.7428298694023 87.5399079702134
"8213" 1642.4 31.8775501202333 90.3895364072634
"8214" 1642.6 33.6987900324904 92.3331814460063
"8215" 1642.8 35.4976704696461 94.7059897432858
"8216" 1643 37.5316216308371 97.3138561588361
"8217" 1643.2 38.9500802336163 100.433674022112
"8218" 1643.4 39.7745700675432 103.914973558333
"8219" 1643.6 39.6289734854872 104.828592110734
"8220" 1643.8 38.9774287807862 105.167104164015
"8221" 1644 37.0868365594982 105.91301193652
"8222" 1644.2 34.9258699479612 107.593190696803
"8223" 1644.4 33.5359234949979 108.729445123647
"8224" 1644.6 34.2706883645008 108.314637547009
"8225" 1644.8 35.4787140829724 108.545305255295
"8226" 1645 37.3954738424039 109.52480299719
"8227" 1645.2 39.490427188373 111.394997961463
"8228" 1645.4 42.2436032363364 113.904544961785
"8229" 1645.6 44.8844501108574 115.439503014925
"8230" 1645.8 47.9898572100573 116.334362007716
"8231" 1646 51.7838500311963 117.023954121124
"8232" 1646.2 54.9925519012823 117.783749267115
"8233" 1646.4 58.2691094780621 118.266121429454
"8234" 1646.6 61.0236042100757 119.20897632668
"8235" 1646.8 62.2536837763721 119.801364512109
"8236" 1647 61.7078097696703 119.324764959842
"8237" 1647.2 61.9137665665642 118.331988320105
"8238" 1647.4 62.508995612168 116.700619824746
"8239" 1647.6 64.0894688942079 114.932691579213
"8240" 1647.8 66.6956992586425 113.052158274581
"8241" 1648 69.7335052149403 111.803375170745
"8242" 1648.2 72.4881971007324 110.470004676088
"8243" 1648.4 74.1250203092496 108.44890157782
"8244" 1648.6 74.6717224544158 106.407258276657
"8245" 1648.8 75.4955884705917 104.132743395585
"8246" 1649 77.100680487319 102.082062469081
"8247" 1649.2 78.8514447206904 99.7331277290063
"8248" 1649.4 81.0192099048419 97.3919127451056
"8249" 1649.6 83.2354588606303 95.1254040482936
"8250" 1649.8 84.320171939909 92.5173455226734
"8251" 1650 85.2461485427942 90.3288663595723
"8252" 1650.2 87.0562974414904 88.3605787046063
"8253" 1650.4 89.6342235902047 88.0972222203491
"8254" 1650.6 93.0207654229761 88.5682964950063
"8255" 1650.8 95.6618517926801 88.9319056628245
"8256" 1651 97.5576984888001 87.8614051399068
"8257" 1651.2 98.0131017812356 86.1767599707134
"8258" 1651.4 98.6689449736163 84.4864213638688
"8259" 1651.6 99.4671071660092 82.0433712516227
"8260" 1651.8 99.4280246764083 79.7191940649188
"8261" 1652 99.0594183296047 77.9526655349545
"8262" 1652.2 98.7916571154172 75.6332274847848
"8263" 1652.4 99.8378762288755 73.3487752872199
"8264" 1652.6 101.630853297369 71.1918687476384
"8265" 1652.8 102.815493820744 68.6797817199884
"8266" 1653 105.126354238944 65.9534857209884
"8267" 1653.2 107.577894216698 65.3904317320324
"8268" 1653.4 109.133294782092 66.6909438794214
"8269" 1653.6 110.095852577781 68.2868988319762
"8270" 1653.8 109.708940228212 69.7538039365956
"8271" 1654 109.357373132302 71.4775926263513
"8272" 1654.2 109.249932895888 74.6772971670496
"8273" 1654.4 108.707738497704 78.2034260371301
"8274" 1654.6 107.094413152836 80.5294325442134
"8275" 1654.8 104.67544899081 83.0192640943205
"8276" 1655 101.610199539801 85.6757588228452
"8277" 1655.2 98.9241499454566 88.5770081192432
"8278" 1655.4 95.5176033271245 90.7710735986579
"8279" 1655.6 92.3494958479918 92.8496333220709
"8280" 1655.8 89.3595707650735 95.4550179776998
"8281" 1656 85.9467176375134 97.680575098769
"8282" 1656.2 82.9899519310462 100.079099243536
"8283" 1656.4 79.4874377904728 101.849217052877
"8284" 1656.6 75.3289699221425 102.796092373581
"8285" 1656.8 71.1590441769694 104.040426923939
"8286" 1657 67.6382533137906 105.979148497143
"8287" 1657.2 64.5222142908745 108.524453496908
"8288" 1657.4 61.8877127699553 111.363132164072
"8289" 1657.6 60.6166540014474 114.01410014661
"8290" 1657.8 60.8200969154271 114.412519916599
"8291" 1658 59.6843426768574 114.169977817588
"8292" 1658.2 57.1523541164047 112.830476262978
"8293" 1658.4 53.9684720109554 111.713655935373
"8294" 1658.6 50.0473439555208 109.883565186133
"8295" 1658.8 46.4565107060422 108.338347217687
"8296" 1659 42.5908681046491 106.567029036011
"8297" 1659.2 38.8245523696274 104.391802364566
"8298" 1659.4 34.7907849281733 102.773701321075
"8299" 1659.6 31.4460411389856 100.810766801325
"8300" 1659.8 27.4529442288001 98.8768167369445
"8301" 1660 23.9891546722137 95.9664857666213
"8302" 1660.2 20.4761438405483 93.3149746915552
"8303" 1660.4 16.8219513903815 90.1897007651598
"8304" 1660.6 14.4924080218831 87.584014712566
"8305" 1660.8 11.4279916898755 85.6289607435852
"8306" 1661 9.34550190332788 85.4847537158652
"8307" 1661.2 9.41132882292423 85.9324865823318
"8308" 1661.4 10.5858793527173 86.2147168762685
"8309" 1661.6 11.0520676452929 85.8660299608895
"8310" 1661.8 10.705636140244 84.8395766950134
"8311" 1662 11.4968753667777 83.2459024436102
"8312" 1662.2 12.9853564336163 80.3496092881661
"8313" 1662.4 14.2263805632912 77.135987392019
"8314" 1662.6 14.4710335528979 73.9135525917529
"8315" 1662.8 14.1628557582677 70.1443752268993
"8316" 1663 14.2254084540668 66.5719823754199
"8317" 1663.2 14.364263281345 62.7280743519851
"8318" 1663.4 12.9212093509087 58.486880002848
"8319" 1663.6 11.3577870001141 54.8706455512831
"8320" 1663.8 9.39457214027135 51.4535784460348
"8321" 1664 6.69130072761817 49.0367270462036
"8322" 1664.2 5.96351935241419 48.9220178755348
"8323" 1664.4 5.54309091850979 49.3650745992649
"8324" 1664.6 4.51985478429476 50.1067331821005
"8325" 1664.8 4.83288073279928 50.2327399141563
"8326" 1665 4.82527531763896 50.2449576456074
"8327" 1665.2 4.27843182960711 51.3933817800821
"8328" 1665.4 4.66654998149111 52.2624677630126
"8329" 1665.6 5.10501699405811 52.4629772427069
"8330" 1665.8 5.68834273675097 51.8495775764474
"8331" 1666 6.82460161535995 50.9887065175782
"8332" 1666.2 7.94363864601896 49.1640461938134
"8333" 1666.4 9.37416062710344 46.3902974237307
"8334" 1666.6 10.3014352957036 43.0778150707711
"8335" 1666.8 11.631393093966 39.7912718316651
"8336" 1667 12.7149982853716 36.3535297684371
"8337" 1667.2 14.0443988100995 33.3678365127317
"8338" 1667.4 16.0154753637452 30.43294546657
"8339" 1667.6 17.6358184801451 27.1033443973504
"8340" 1667.8 19.329170032319 23.8662114268241
"8341" 1668 21.7822082526174 21.1194223816731
"8342" 1668.2 24.8925870709287 19.451377841878
"8343" 1668.4 28.6500657964546 18.4698919616499
"8344" 1668.6 32.1974127833593 17.8371881432457
"8345" 1668.8 35.4889099973359 16.1891770278617
"8346" 1669 38.5773991633934 15.2407590262485
"8347" 1669.2 41.8785340093959 14.6131544023352
"8348" 1669.4 45.579505794119 13.8274682283069
"8349" 1669.6 49.3419285730345 13.5572326771531
"8350" 1669.8 51.7620971506376 14.6511264116139
"8351" 1670 55.303294857219 17.2274359198134
"8352" 1670.2 59.097744682798 19.4995128955306
"8353" 1670.4 62.3340760287549 22.3260088952326
"8354" 1670.6 64.790155815644 24.6955396027884
"8355" 1670.8 66.8540372683431 28.1487431717215
"8356" 1671 68.1112130876551 32.7546134909088
"8357" 1671.2 68.9371952925732 36.7816234416159
"8358" 1671.4 69.0379504652137 40.2345726943318
"8359" 1671.6 68.2544347133107 44.1291965599262
"8360" 1671.8 67.2743755319741 47.7903780044979
"8361" 1672 67.5966962412155 51.1008802889979
"8362" 1672.2 69.1616361254207 53.0601850240227
"8363" 1672.4 71.9817673778231 55.6974466430502
"8364" 1672.6 74.8430160886117 57.1097266410732
"8365" 1672.8 77.529098430019 57.2942503336884
"8366" 1673 78.6040161762433 56.9443538613878
"8367" 1673.2 79.7604002714472 57.0887794905403
"8368" 1673.4 81.8009612572677 56.6726781475916
"8369" 1673.6 84.8568095198831 56.8923796566685
"8370" 1673.8 88.0200468954786 58.1454950758332
"8371" 1674 90.6056656740626 59.4189470110532
"8372" 1674.2 92.296535091269 61.4615885035884
"8373" 1674.4 94.453424697335 63.5960186235674
"8374" 1674.6 96.850098527694 66.4143595684384
"8375" 1674.8 98.3132052590501 69.7674363632869
"8376" 1675 98.5500754899043 72.9830388861219
"8377" 1675.2 97.8451856577812 75.1349338883289
"8378" 1675.4 96.4011251786523 77.6341993999762
"8379" 1675.6 94.6452511576641 81.3264691431625
"8380" 1675.8 92.1500601820059 84.8059918892286
"8381" 1676 90.0127708871263 88.2983042032249
"8382" 1676.2 86.8745443748904 90.8886618567402
"8383" 1676.4 84.2632350098618 93.5609419571206
"8384" 1676.6 81.2725800276163 96.1810733132472
"8385" 1676.8 79.0768844654301 99.6351418070467
"8386" 1677 77.3459028787634 103.302659043797
"8387" 1677.2 76.2865529326554 107.074419388949
"8388" 1677.4 76.3349860813802 108.557424574749
"8389" 1677.6 76.044945019602 107.404758803897
"8390" 1677.8 73.9900551607843 106.590238676097
"8391" 1678 70.8149485654452 106.173063461298
"8392" 1678.2 67.234085443319 104.739628316846
"8393" 1678.4 63.1080080473784 104.141585268226
"8394" 1678.6 58.8642069299055 102.695567184435
"8395" 1678.8 54.8142925589856 101.614951996797
"8396" 1679 50.9956068289406 99.4056113094904
"8397" 1679.2 47.2608441352812 97.3813956161993
"8398" 1679.4 43.7781153618325 94.2828414786796
"8399" 1679.6 40.0904228329406 91.5179492686256
"8400" 1679.8 36.4624410955668 87.8268411458351
"8401" 1680 32.8834273573966 84.1689705527307
"8402" 1680.2 29.8382255498318 80.4004411278993
"8403" 1680.4 28.2572943389715 76.0455667879888
"8404" 1680.6 27.1518752797549 72.0717566474378
"8405" 1680.8 25.4467122739775 67.7774284071951
"8406" 1681 22.5254060736496 63.8956472445295
"8407" 1681.2 20.3234289680751 60.1115020267317
"8408" 1681.4 17.115677328369 57.5766167050134
"8409" 1681.6 14.048594329494 55.9797861913134
"8410" 1681.8 10.9702744963694 55.6417538522617
"8411" 1682 8.82005809428508 56.2881722964465
"8412" 1682.2 8.34052799553325 56.8656005630973
"8413" 1682.4 6.71097438561558 58.0903001601922
"8414" 1682.6 5.18047273922298 59.0220728789594
"8415" 1682.8 5.66550236318674 60.2970652765461
"8416" 1683 6.38797171883118 61.7453797682927
"8417" 1683.2 7.35543778762667 63.7796890851557
"8418" 1683.4 8.37738268590872 66.5592460560532
"8419" 1683.6 8.91491568799963 69.4106941497323
"8420" 1683.8 8.71273167168103 72.3572595619893
"8421" 1684 7.45691009478508 75.2930298778532
"8422" 1684.2 7.11120064763792 77.1014175011358
"8423" 1684.4 7.9092071644581 77.8327701973765
"8424" 1684.6 8.34076576772924 80.9397084683608
"8425" 1684.8 9.30542008110843 82.526324789095
"8426" 1685 12.0274096796551 84.0763992776063
"8427" 1685.2 15.0549770375497 86.1093515531557
"8428" 1685.4 17.4827896732078 88.852569006769
"8429" 1685.6 19.4256444647869 92.0465145609588
"8430" 1685.8 20.237935365319 95.7436151884928
"8431" 1686 20.8979732039732 98.4187025857157
"8432" 1686.2 21.778941722849 100.801390651063
"8433" 1686.4 22.3373687468618 103.453501724921
"8434" 1686.6 23.808084887819 105.491629508602
"8435" 1686.8 26.1430900725433 105.975165194426
"8436" 1687 29.195765076319 106.810174364148
"8437" 1687.2 32.8704947363467 108.196288237769
"8438" 1687.4 35.7240384888904 110.504778859749
"8439" 1687.6 38.7921866429406 113.328317260626
"8440" 1687.8 41.2078662448453 115.197463433753
"8441" 1688 44.2730081010917 115.374681991172
"8442" 1688.2 47.5385078056835 115.216908240435
"8443" 1688.4 51.2133515371074 115.274726883117
"8444" 1688.6 54.2125315073944 115.311752051671
"8445" 1688.8 57.3273630989008 116.167786281791
"8446" 1689 59.2282956049856 117.233454604825
"8447" 1689.2 60.8396821002099 118.320497927754
"8448" 1689.4 62.336912754432 117.941495062168
"8449" 1689.6 64.5004409375831 117.185621269312
"8450" 1689.8 65.9076799774982 116.05762548536
"8451" 1690 67.8421368833292 115.098945295382
"8452" 1690.2 70.369325842169 114.849604463053
"8453" 1690.4 73.2084927642898 115.138455713211
"8454" 1690.6 76.3310118889618 116.562441653446
"8455" 1690.8 77.9586965874371 116.868833824391
"8456" 1691 80.3081576062823 115.793517456574
"8457" 1691.2 83.2278699821788 114.306929602585
"8458" 1691.4 86.2608823102896 113.468357523728
"8459" 1691.6 90.0636295097115 113.491588743071
"8460" 1691.8 92.1025209050967 112.693234151463
"8461" 1692 93.4851491880292 110.663375136632
"8462" 1692.2 94.9679511058735 107.907463469236
"8463" 1692.4 96.9473086890083 104.713493065162
"8464" 1692.6 98.9777802460946 101.781983631211
"8465" 1692.8 100.342817534576 98.7205035008063
"8466" 1693 101.976328372375 95.5456978085467
"8467" 1693.2 104.417733651902 93.3170590157134
"8468" 1693.4 107.60562474068 91.5283780428245
"8469" 1693.6 111.194723266155 90.140511101727
"8470" 1693.8 112.416121266345 90.3874865606476
"8471" 1694 112.289898729238 89.9741008264634
"8472" 1694.2 113.111066392009 88.2819171029462
"8473" 1694.4 113.178877033024 86.3092439097749
"8474" 1694.6 113.759624902444 83.7360759335134
"8475" 1694.8 115.515269309387 80.6862110671583
"8476" 1695 116.489166491919 77.4104200977384
"8477" 1695.2 116.3305176287 74.4480761541922
"8478" 1695.4 116.346360511019 70.7374860811384
"8479" 1695.6 116.989819627755 66.7856051866173
"8480" 1695.8 116.917019984102 62.931276538246
"8481" 1696 117.389631626327 59.1803640508733
"8482" 1696.2 118.921489007895 55.7006654104634
"8483" 1696.4 120.031134789807 53.7406454065366
"8484" 1696.6 118.766360785192 53.8325255370566
"8485" 1696.8 117.712171559114 51.6894484644378
"8486" 1697 116.634699859773 48.5396382246147
"8487" 1697.2 115.748746212409 45.1817598873896
"8488" 1697.4 114.695342747649 41.8016358702199
"8489" 1697.6 112.710535510672 38.8683240865054
"8490" 1697.8 111.192362836719 36.0323871319634
"8491" 1698 110.085536015559 32.9439797989758
"8492" 1698.2 109.169296289882 29.311560200455
"8493" 1698.4 107.019024415521 28.1496933581441
"8494" 1698.6 104.373377248744 26.4838599545134
"8495" 1698.8 100.96749824247 23.8916968459004
"8496" 1699 98.4539384258652 20.7071998386651
"8497" 1699.2 95.459640071758 18.0106523139512
"8498" 1699.4 92.2780434077223 16.3772003108416
"8499" 1699.6 89.4406393070948 15.26620393761
"8500" 1699.8 86.56755544124 14.7413136159634
"8501" 1700 83.9406918570668 14.7384913633765
"8502" 1700.2 80.7010475763104 14.826370469791
"8503" 1700.4 77.8463340938831 14.1571073304634
"8504" 1700.6 74.7813106218232 13.2123404896735
"8505" 1700.8 71.0099723959291 13.0602077699295
"8506" 1701 68.3814455355622 12.0553682012472
"8507" 1701.2 66.5068434006021 9.22610757163155
"8508" 1701.4 65.7145106242042 8.18522085646341
"8509" 1701.6 64.6679750387302 7.16757119785051
"8510" 1701.8 64.171286623871 5.85774301503141
"8511" 1702 64.5339723590753 5.29855450458105
"8512" 1702.2 64.3146372306848 5.50958773317073
"8513" 1702.4 63.4069709889967 5.75505145947994
"8514" 1702.6 61.9874945597652 6.71746291603366
"8515" 1702.8 59.4865122796909 7.61228025690969
"8516" 1703 56.9833401824419 7.49247351245521
"8517" 1703.2 53.5698768048736 6.91534949078274
"8518" 1703.4 50.6911511730403 7.41266391061095
"8519" 1703.6 48.3607107991878 8.97373972268472
"8520" 1703.8 45.4852128497926 10.4229700787002
"8521" 1704 42.2047574622677 12.3162749892583
"8522" 1704.2 39.078588072694 13.1834301879634
"8523" 1704.4 35.557122407319 13.3581927520019
"8524" 1704.6 32.4589587538952 14.1428047283702
"8525" 1704.8 30.039618599819 16.5223313891197
"8526" 1705 28.7908390265809 18.9420350021777
"8527" 1705.2 27.776013978935 21.9101738571434
"8528" 1705.4 25.843070115644 25.4387798215634
"8529" 1705.6 23.6386808971726 28.8050112693415
"8530" 1705.8 20.776703384169 31.2191764575384
"8531" 1706 18.2219140421702 33.1886061223808
"8532" 1706.2 16.2667983744561 36.550634643294
"8533" 1706.4 15.275427529044 39.8849030257884
"8534" 1706.6 14.048594329494 43.3414568816634
"8535" 1706.8 13.3038267740248 47.4432286691945
"8536" 1707 12.5671501530259 51.6078639045755
"8537" 1707.2 13.210815885601 55.8138449757455
"8538" 1707.4 13.4375381591553 59.7440810349543
"8539" 1707.6 14.3608765782407 63.4291218945852
"8540" 1707.8 15.7827687328068 67.0871467256829
"8541" 1708 16.7626569490113 70.8700559690019
"8542" 1708.2 18.6034892902164 75.0144253447711
"8543" 1708.4 20.4117669907596 78.4120973343363
"8544" 1708.6 22.9250604447931 81.8388604255065
"8545" 1708.8 24.9382458567922 85.4325924403741
"8546" 1709 27.654556241585 88.5841543735001
"8547" 1709.2 30.2416338574218 91.5902228872858
"8548" 1709.4 32.3512002603467 94.7523312479912
"8549" 1709.6 35.2623877047244 96.9073838303553
"8550" 1709.8 37.5833415075993 99.2376833597812
"8551" 1710 39.3565475872272 101.315206332133
"8552" 1710.2 41.6076176781447 104.098672365188
"8553" 1710.4 42.9823121717912 106.86198993138
"8554" 1710.6 43.0831830630618 109.247344378578
"8555" 1710.8 43.6784471015548 109.164726167133
"8556" 1711 44.8959298413657 108.792459057211
"8557" 1711.2 46.9852751326869 108.525406081114
"8558" 1711.4 50.0636635265401 108.97578475356
"8559" 1711.6 53.8100805777489 109.400324787295
"8560" 1711.8 57.8540256443563 109.742476755127
"8561" 1712 61.2785844746296 108.691389585201
"8562" 1712.2 64.7125627815045 107.082712390144
"8563" 1712.4 67.8679301713778 105.70185043414
"8564" 1712.6 70.9040992881267 102.886557700848
"8565" 1712.8 73.673589030416 100.625939701891
"8566" 1713 76.7898906115311 99.2702587566755
"8567" 1713.2 80.3604101683487 98.2378240596416
"8568" 1713.4 84.2906179748778 98.3286325432869
"8569" 1713.6 87.9214161097947 98.1151761189003
"8570" 1713.8 91.6778481289795 98.5567521889772
"8571" 1714 93.2684419116917 99.7498193371634
"8572" 1714.2 93.174988395796 100.15394001539
"8573" 1714.4 93.1040730889136 100.714373738869
"8574" 1714.6 93.0666878611508 100.420881070419
"8575" 1714.8 93.6338938042919 101.342439355112
"8576" 1715 94.125774149076 103.474543897613
"8577" 1715.2 94.0741913600047 106.016590888606
"8578" 1715.4 94.1483762851476 106.346713805492
"8579" 1715.6 94.0171616988011 104.687057933312
"8580" 1715.8 94.7361265534576 103.192973081869
"8581" 1716 95.7710155263096 101.064920464585
"8582" 1716.2 97.5135354042013 98.5042762631105
"8583" 1716.4 99.7375149109886 95.8126862630973
"8584" 1716.6 102.724153631662 93.7241487924348
"8585" 1716.8 104.86946269097 91.8185760171615
"8586" 1717 106.68040196911 89.7333370239543
"8587" 1717.2 106.872394195832 88.9635818461391
"8588" 1717.4 106.699205195833 88.8321571486576
[truncated: 19,548 more chars]
