# Supplementary material for: Adaptive switch to sexually dimorphic movements by partner-seeking termites
Source: Sci Adv. 2019 Jun 19;5(6):eaau6108. doi: 10.1126/sciadv.aau6108 (PMC6584256; doi:10.1126/sciadv.aau6108)
Supplement: Data file S1 [file aau6108_Data_file_S1.zip › Dataset/CfExperimetns/170630_173_F_04_set1_before-position_5FPS.txt]

"time" "x" "y"
"1" 0 57.5788205667153 69.9898174402861
"2" 0.2 62.6354505267653 66.9908918413862
"3" 0.4 66.7573504300153 62.0835590431862
"4" 0.6 70.0632405596298 56.3164864102138
"5" 0.8 72.8801702726337 50.0486145082066
"6" 1 75.063476575637 43.5077245145679
"7" 1.2 76.7192131003109 36.4700954089637
"8" 1.4 79.0104044020599 28.6714716749538
"9" 1.6 81.4176826055903 20.9327174106612
"10" 1.8 83.0645580304855 14.1159304484918
"11" 2 81.4592667335513 8.26984332304397
"12" 2.2 79.1117554849124 6.46101895349315
"13" 2.4 76.0697870745258 5.28687739182244
"14" 2.6 71.1161784379403 3.37731853138615
"15" 2.8 65.2368436407113 2.6705126831047
"16" 3 60.2683068200843 1.21219304158798
"17" 3.2 54.5263950732113 2.84640274755631
"18" 3.4 47.934007538507 4.56828379517397
"19" 3.6 40.8174740193895 5.74761049975952
"20" 3.8 34.7519442792256 8.91445550093984
"21" 4 29.2001888509341 12.4901251875674
"22" 4.2 23.5202432401603 16.9736163256372
"23" 4.4 18.7575014976216 22.2999223982549
"24" 4.6 13.1265009744257 26.9742653387587
"25" 4.8 12.0965066174118 32.0511830664469
"26" 5 9.97595446282422 38.9446975822418
"27" 5.2 6.64082358086414 46.3039618095183
"28" 5.4 4.89061724225498 53.5469436472465
"29" 5.6 4.58436329886514 61.1050805726281
"30" 5.8 5.72359589643051 68.7205787389562
"31" 6 6.30680959192438 76.2877630246107
"32" 6.2 8.07707464201535 83.6018238924362
"33" 6.4 11.9562210217891 89.1200766823535
"34" 6.6 16.8327504320011 94.5589373360362
"35" 6.8 21.6445224735319 100.222189388699
"36" 7 26.3580433030348 106.06816178155
"37" 7.2 31.0419876820767 111.043291358561
"38" 7.4 37.6523703186131 113.783749934179
"39" 7.6 44.7451900834367 116.098194307166
"40" 7.8 51.6632546333109 117.754408792514
"41" 8 59.1065230365599 119.652053264082
"42" 8.2 66.7842382116569 120.564603217716
"43" 8.4 73.5762785739111 121.737885360201
"44" 8.6 78.5047651542778 120.53525253059
"45" 8.8 84.2205255497554 117.505568182067
"46" 9 91.4104950569514 114.751919407994
"47" 9.2 98.2414764017554 112.438772787699
"48" 9.4 101.844929733629 108.029386111315
"49" 9.6 105.506216902565 102.48100682068
"50" 9.8 110.455468123761 96.7907078389769
"51" 10 115.49406431418 90.8068029190451
"52" 10.2 118.478164816661 85.9044455040458
"53" 10.4 120.232706348332 78.6796061448163
"54" 10.6 122.87685533324 71.3042815826611
"55" 10.8 123.474709742789 64.1340232409689
"56" 11 122.503612428615 57.0950864831112
"57" 11.2 121.510461743265 49.2245295812362
"58" 11.4 120.556258143615 41.4967786602611
"59" 11.6 117.324910714419 36.1467580504959
"60" 11.8 114.357068419452 29.4518328229715
"61" 12 110.878292417222 23.9219612481442
"62" 12.2 106.074747533566 18.9026529167821
"63" 12.4 101.440947342293 14.9243180438174
"64" 12.6 96.3913713067032 12.0052496750724
"65" 12.8 90.9236276360083 8.19961685914115
"66" 13 85.3636924443887 4.43883600964502
"67" 13.2 79.1670334865472 3.43450807389391
"68" 13.4 72.1986094645535 1.85928669790705
"69" 13.6 65.5830957961603 0.584682663077157
"70" 13.8 62.3173826602153 0.401112065811151
"71" 14 59.1592137351065 0.650917835919215
"72" 14.2 54.1792624460111 0.401587030270912
"73" 14.4 50.2326693069427 1.49495272337769
"74" 14.6 46.2091593511632 4.60151948039343
"75" 14.8 39.9526468757919 7.01750999026599
"76" 15 34.6708888689623 7.90919192414896
"77" 15.2 31.0714746091763 10.9231135363565
"78" 15.4 25.5672526079356 13.4431310097802
"79" 15.6 20.341547707108 16.5831150575509
"80" 15.8 18.0374827059356 19.0904584362802
"81" 16 17.3055150423049 23.2225198245194
"82" 16.2 14.236224138538 27.6322199818472
"83" 16.4 11.2814634608327 32.7159451198978
"84" 16.6 7.48110309104347 37.3036786159658
"85" 16.8 5.25804394722964 42.8035376221955
"86" 17 4.31804197620255 48.3786571471257
"87" 17.2 2.81466333630253 54.503577947367
"88" 17.4 2.19936483952941 61.4125945786864
"89" 17.6 1.96050316105086 67.7717125814506
"90" 17.8 2.87439311059034 73.2035115951008
"91" 18 3.99454516235339 79.7315278073133
"92" 18.2 6.32534616874298 85.4619493431656
"93" 18.4 9.29812222376208 91.5748285632177
"94" 18.6 12.9739238957607 96.6773313668647
"95" 18.8 17.9376018429534 100.65119288287
"96" 19 22.4177305168226 105.342196273927
"97" 19.2 27.5808043556368 110.181285506033
"98" 19.4 33.150759026225 113.237310519661
"99" 19.6 38.746939725489 115.051332439202
"100" 19.8 41.1504310502187 116.339042389823
"101" 20 41.7396209977253 117.536425407254
"102" 20.2 41.5115100321982 116.977183580762
"103" 20.4 42.5303521694759 116.03761811454
"104" 20.6 45.7306122271459 114.903380296828
"105" 20.8 50.1359179391933 113.535141175014
"106" 21 55.092125511605 111.763430609838
"107" 21.2 60.8592302405005 110.173221026564
"108" 21.4 67.3501366428106 108.734616090384
"109" 21.6 72.3612368763115 105.404202738652
"110" 21.8 78.1583607862731 102.842682871459
"111" 22 84.8589184877282 100.076592806642
"112" 22.2 91.3344367751131 98.5003627386309
"113" 22.4 98.4176001917001 97.4958933896985
"114" 22.6 103.967323983563 93.3598719661056
"115" 22.8 106.803193336206 87.4436043716131
"116" 23 108.650568775593 80.1239503780281
"117" 23.2 110.842418677545 72.6057101567349
"118" 23.4 112.851226355965 64.4788048137361
"119" 23.6 116.626438185749 57.2650910486529
"120" 23.8 120.831162212431 53.8956498380155
"121" 24 120.310863281179 55.4827335801829
"122" 24.2 119.903670624314 56.7920154828939
"123" 24.4 119.363111934858 56.7114353055836
"124" 24.6 118.570921678192 56.1921105817693
"125" 24.8 117.066918322942 54.416209111051
"126" 25 114.584371669615 51.7203886565112
"127" 25.2 111.310090174816 47.3305328036451
"128" 25.4 107.790921636452 43.3149530797438
"129" 25.6 102.735211775042 40.5219014675015
"130" 25.8 97.8449303295924 37.2636703428843
"131" 26 93.1375098108153 32.7693858729861
"132" 26.2 89.3899610625965 27.2402454362221
"133" 26.4 88.3516941203997 20.7566853848984
"134" 26.6 89.3640586292174 13.2305587686775
"135" 26.8 88.5500006904059 10.3669902545054
"136" 27 86.9215758723887 9.80034208141115
"137" 27.2 87.3810007207364 9.21847262105315
"138" 27.4 89.0641328263197 9.48248879935537
"139" 27.6 91.07383775105 10.522747703266
"140" 27.8 91.1724254819809 11.5424999438182
"141" 28 91.5309425256903 11.9846244710862
"142" 28.2 91.5876464782866 12.8943822573719
"143" 28.4 91.6489940029675 14.2743060361866
"144" 28.6 92.4819005348653 17.1710780501362
"145" 28.8 92.6247065157653 21.3449074009862
"146" 29 92.9831495278244 26.3801164639011
"147" 29.2 93.1326548366337 31.5213892776942
"148" 29.4 94.751694845485 36.5426664423223
"149" 29.6 96.6395019333403 42.0193187267362
"150" 29.8 98.470643140042 47.8114413670079
"151" 30 100.466053103365 53.7326547510111
"152" 30.2 103.477961064165 60.3504137295362
"153" 30.4 106.08417021559 67.9539946407257
"154" 30.6 107.498772698231 75.4079745149538
"155" 30.8 108.349027916623 82.9658292719655
"156" 31 106.507277192059 88.829289932943
"157" 31.2 103.191885446583 93.7934416397183
"158" 31.4 99.290359883462 98.3637342780125
"159" 31.6 94.2702208865903 101.560397232939
"160" 31.8 88.1408190583449 104.785673818524
"161" 32 81.893994937462 108.300504251202
"162" 32.2 79.0508510610856 111.880286275774
"163" 32.4 80.3112313072949 113.312057451813
"164" 32.6 81.9287872738497 112.597898863465
"165" 32.8 83.917417483083 110.630754751778
"166" 33 87.8191325248109 107.891632090249
"167" 33.2 93.3480913575168 104.684225032602
"168" 33.4 98.1324735518403 100.61556978355
"169" 33.6 102.584660015193 97.2384586487788
"170" 33.8 105.939037207557 91.6388244718781
"171" 34 107.325165991759 85.0691258408157
"172" 34.2 109.300751430593 78.4859403646877
"173" 34.4 113.404452005113 72.657236818686
"174" 34.6 118.248852708824 67.2724206409757
"175" 34.8 121.725255985029 61.5951774863005
"176" 35 121.611845188103 57.2151183206781
"177" 35.2 117.824832017736 53.7320265722095
"178" 35.4 113.344414995536 49.8303260990264
"179" 35.6 107.531483527408 46.240621714534
"180" 35.8 101.743533878647 43.4871165636527
"181" 36 96.529434082449 40.8724963880264
"182" 36.2 91.2917674737634 37.3670560517637
"183" 36.4 85.4023099936682 33.7065102178415
"184" 36.6 79.6488357967153 29.6308998836612
"185" 36.8 73.6509845989153 24.5612875617112
"186" 37 68.1123071773642 19.3099221731612
"187" 37.2 62.8613385126592 14.5008259874486
"188" 37.4 57.7584009653114 14.0821074328512
"189" 37.6 53.0349939017154 16.5966085360612
"190" 37.8 51.475131455133 19.0265267121734
"191" 38 48.6619733117132 23.2321357471866
"192" 38.2 46.7024280991226 29.2518986733547
"193" 38.4 43.9893668073532 35.8824064601227
"194" 38.6 43.0003523756833 43.1411396394297
"195" 38.8 41.0057173727143 50.1081211326527
"196" 39 38.279528680742 56.5512106497431
"197" 39.2 36.7161649934153 64.4495944994612
"198" 39.4 33.8011151086916 71.8879514069256
"199" 39.6 29.8152906611481 79.3999493110714
"200" 39.8 25.8719639342351 87.6586411656348
"201" 40 22.8207395460025 95.0163901556882
"202" 40.2 24.2099857879731 100.761605398236
"203" 40.4 25.2718594984146 103.262743356889
"204" 40.6 23.3565185100856 102.330901772539
"205" 40.8 21.6411184793681 100.900460503022
"206" 41 21.9352002515129 98.3661872954488
"207" 41.2 20.4765106270697 94.5236527056428
"208" 41.4 17.9834708744719 88.9466281225559
"209" 41.6 14.4968526015653 82.8618292641361
"210" 41.8 10.7829883328323 78.1174251077812
"211" 42 10.3515620635128 73.1061438808508
"212" 42.2 12.2058818275583 67.7957150589176
"213" 42.4 14.8683251841131 64.1210656388182
"214" 42.6 16.6669724146221 63.7721512512248
"215" 42.8 18.9434526649447 63.3364980791655
"216" 43 23.8831002552653 60.5354123866111
"217" 43.2 30.4465382984719 58.9061259681611
"218" 43.4 36.9411356594982 58.3185032716348
"219" 43.6 43.5103050267197 58.3398263887301
"220" 43.8 50.4746418028081 55.7704667834434
"221" 44 57.0922480274715 52.2574540705218
"222" 44.2 64.0446537233362 48.078728851314
"223" 44.4 71.5851266812062 44.0824851791734
"224" 44.6 78.7919207505721 39.4215006141002
"225" 44.8 85.8141275391846 34.3162555759316
"226" 45 92.2175828130111 31.2521119062953
"227" 45.2 96.5875724857404 30.3319474262612
"228" 45.4 96.9787184862113 30.0653902214434
"229" 45.6 97.3546227926218 31.1320536630225
"230" 45.8 100.649731520247 32.9689071721866
"231" 46 104.272808853799 37.3698896675207
"232" 46.2 107.5368965122 42.8438285310052
"233" 46.4 109.336579157975 49.1524447440477
"234" 46.6 110.403532934294 55.6981734331233
"235" 46.8 111.000843981499 63.4325372696368
"236" 47 110.597686820782 71.2860419006529
"237" 47.2 110.680256388239 78.7218310682374
"238" 47.4 111.67171044913 85.8479433216875
"239" 47.6 114.675865133336 91.2906813738347
"240" 47.8 113.155080774573 91.5623619923077
"241" 48 112.433044506302 94.0267437184048
"242" 48.2 111.812362353925 96.9048391293645
"243" 48.4 111.168832886292 96.3533467601567
"244" 48.6 110.517417028124 96.0948484037408
"245" 48.8 110.612623030972 95.5163865261611
"246" 49 110.95768054463 95.342149563819
"247" 49.2 111.31483400003 95.2234061967963
"248" 49.4 112.08619431543 94.5937115196969
"249" 49.6 112.069214488813 94.5146394119855
"250" 49.8 111.948439742261 94.5392929726348
"251" 50 111.832406000495 94.5863773282339
"252" 50.2 111.852524800924 94.8533154253808
"253" 50.4 110.770978298813 95.0514776202828
"254" 50.6 110.09182533412 95.2814057757712
"255" 50.8 109.775797553012 95.9522229613754
"256" 51 109.892966096546 96.4022418087494
"257" 51.2 109.779506799269 96.200742460604
"258" 51.4 109.601800183131 95.6768957278339
"259" 51.6 108.938084092491 94.8137004330301
"260" 51.8 108.125383468381 93.2514906865801
"261" 52 107.573535622451 90.74897473955
"262" 52.2 107.949946145408 85.423477335526
"263" 52.4 108.870580194693 80.4054817250785
"264" 52.6 110.327310358072 74.9715305887934
"265" 52.8 113.246732401865 69.8536904017686
"266" 53 115.86131361967 64.5281219568075
"267" 53.2 119.078406227084 60.1806139351734
"268" 53.4 120.623883479578 56.2128179379234
"269" 53.6 120.835774728182 52.1885452923441
"270" 53.8 121.17616592434 50.326765112551
"271" 54 120.713055619588 51.4565412426023
"272" 54.2 120.585186232632 52.2585922248438
"273" 54.4 120.33231240084 52.8590784515822
"274" 54.6 119.792153414644 53.0837684839022
"275" 54.8 119.368828021816 53.4830393381157
"276" 55 119.470552171271 54.2235223311267
"277" 55.2 118.825319831488 55.7804925171172
"278" 55.4 118.619273915987 58.442244012466
"279" 55.6 117.744353045037 61.5377145729726
"280" 55.8 116.333530351146 65.9976070407273
"281" 56 114.052776678454 69.7420343355351
"282" 56.2 111.674313428959 73.6720171101373
"283" 56.4 108.703196698891 77.9395887537544
"284" 56.6 103.956933204264 81.4316240648222
"285" 56.8 99.1202619572751 85.3839352884699
"286" 57 94.3871195877695 89.4049109396965
"287" 57.2 91.2178492090272 93.732221743549
"288" 57.4 87.2483420345971 98.1286482652287
"289" 57.6 82.1086983230858 102.655505356443
"290" 57.8 77.2249156809596 107.165376486065
"291" 58 71.8185242167303 108.803833930811
"292" 58.2 65.4080985994423 109.390498042108
"293" 58.4 58.5942492371704 110.39253471303
"294" 58.6 53.7664108980457 113.893383451393
"295" 58.8 53.3921577342624 116.95931794512
"296" 59 53.7756621431328 116.440034705369
"297" 59.2 53.4479401461316 116.567349368185
"298" 59.4 53.6529960146385 116.948598563735
"299" 59.6 54.9590389460312 117.855490711907
"300" 59.8 55.2627732702796 118.73843471168
"301" 60 53.6332223984908 118.094982632535
"302" 60.2 51.7780230763261 118.259629951833
"303" 60.4 51.5257943308403 117.629058088118
"304" 60.6 50.8693964067375 117.59550154254
"305" 60.8 50.294289907616 117.646460346259
"306" 61 50.353563418105 117.723862058632
"307" 61.2 50.1506723082287 117.266884402603
"308" 61.4 48.9960883834689 116.482900994661
"309" 61.6 47.7023164190527 115.751063425608
"310" 61.8 46.0937007989982 114.446720022977
"311" 62 43.4089958907534 111.762965768235
"312" 62.2 39.5922706159193 108.669568977477
"313" 62.4 34.9310587215782 105.594102503972
"314" 62.6 30.0435260304949 102.312062873452
"315" 62.8 24.9768642453403 98.3144271567138
"316" 63 19.5046200481339 95.1453768259914
"317" 63.2 14.7913546590142 91.3411460490177
"318" 63.4 11.6582378895698 89.3689189281038
"319" 63.6 11.5260846930025 89.8339716350665
"320" 63.8 11.1657739036656 90.5786775219621
"321" 64 11.5473321021181 90.5109647713834
"322" 64.2 11.991085934314 89.7392354806612
"323" 64.4 12.6948666057351 88.601570608898
"324" 64.6 13.6432623066403 86.9689123413046
"325" 64.8 14.5499777930245 83.148978610898
"326" 65 15.1232515632403 78.3985522536521
"327" 65.2 16.4559619243361 73.7251102428376
"328" 65.4 18.4986656572403 68.6785988883861
"329" 65.6 21.1989969324403 62.591423396209
"330" 65.8 24.8976498337471 57.789422804729
"331" 66 29.815032391349 53.3942180063077
"332" 66.2 35.4127677824961 50.2047511110874
"333" 66.4 41.888628958349 47.7066004911525
"334" 66.6 48.5941216230944 46.8974412106612
"335" 66.8 55.517597876395 46.2690512565099
"336" 67 62.9324071671982 46.9903425160006
"337" 67.2 70.4081568992784 48.3330114769587
"338" 67.4 77.5663351243363 50.0724076369252
"339" 67.6 84.4685376520903 53.3204647606862
"340" 67.8 90.4317164443282 56.5740504707587
"341" 68 98.6882473918569 60.5353587404876
"342" 68.2 105.670756478037 63.6414956775874
"343" 68.4 110.390938952296 67.0844946706851
"344" 68.6 112.334522897571 68.956546892846
"345" 68.8 111.825564755857 68.9091458321273
"346" 69 112.252701288958 67.1924730111401
"347" 69.2 110.950905627849 65.0672468698561
"348" 69.4 110.816879604955 61.4642897392759
"349" 69.6 110.394904473749 55.3145179962397
"350" 69.8 110.807302452734 49.4290017811612
"351" 70 109.529730942437 43.6591794883466
"352" 70.2 109.37519895724 39.5234596514612
"353" 70.4 109.05183996 34.3230963989469
"354" 70.6 108.90783392884 34.9976580839752
"355" 70.8 109.703003595215 35.6774349385862
"356" 71 110.19436471057 38.0162287174316
"357" 71.2 111.390710642215 42.3211586409112
"358" 71.4 111.111669022109 47.9613616005148
"359" 71.6 109.716481047188 52.9144358912628
"360" 71.8 108.839676528865 58.2537622826862
"361" 72 107.95363032919 63.0637273666362
"362" 72.2 108.118732105527 68.8297305144177
"363" 72.4 109.631600604765 74.4784690672112
"364" 72.6 112.681446518092 79.3577097797872
"365" 72.8 112.71166596554 80.3464966460111
"366" 73 110.409577413489 82.3638504228774
"367" 73.2 106.093819268354 85.6375108695531
"368" 73.4 100.526861996605 88.5818456697649
"369" 73.6 95.6091057339957 90.1476126899427
"370" 73.8 91.9238498902521 89.7736005562788
"371" 74 86.9310900367627 88.7107299165446
"372" 74.2 82.2198071086975 87.9773435085183
"373" 74.4 76.2177613427001 88.9821332539696
"374" 74.6 72.6584592108128 92.058194987019
"375" 74.8 70.8015684902142 96.8916675741658
"376" 75 69.7255960132932 102.474197653888
"377" 75.2 68.6826788146073 108.58886870537
"378" 75.4 70.3325158650676 112.767585061825
"379" 75.6 70.8337001497024 113.083984348946
"380" 75.8 70.3766879790345 113.069674196098
"381" 76 68.1262312949338 112.288506126596
"382" 76.2 65.1381826171639 110.934850453279
"383" 76.4 62.0948928832609 107.614855842596
"384" 76.6 57.6958936517064 104.455670005875
"385" 76.8 52.867305060507 101.250263031994
"386" 77 46.8534044703258 98.9957855577097
"387" 77.2 39.2799827590444 97.9896589411917
"388" 77.4 32.9540619771082 100.39752277267
"389" 77.6 30.5293639849186 102.290357185374
"390" 77.8 30.2751376018875 103.583822171001
"391" 78 30.1811239079137 107.190388375964
"392" 78.2 30.8727111710689 106.301020018804
"393" 78.4 30.7540152908403 105.279886343308
"394" 78.6 31.2556638380442 104.100500673729
"395" 78.8 31.3795290914767 101.848238489207
"396" 79 31.3194153511581 97.7579672373995
"397" 79.2 30.9387642871096 92.1209995676996
"398" 79.4 29.9444547987743 85.5358896277555
"399" 79.6 29.7436488647099 79.0711207019655
"400" 79.8 30.5903246407969 72.9784418172438
"401" 80 31.1143877504783 66.622797114756
"402" 80.2 32.4968973759153 59.8019089392612
"403" 80.4 34.488682675349 53.2162701147474
"404" 80.6 36.2682184978573 45.5573974145425
"405" 80.8 40.119862090126 38.7618277533278
"406" 81 45.2676574182256 33.8948608781939
"407" 81.2 51.8777129013528 29.8959117340165
"408" 81.4 58.8788295582353 28.8672315366023
"409" 81.6 65.8550762779653 29.7380043693362
"410" 81.8 72.6204680129686 31.2886476339688
"411" 82 80.1095218827329 33.3625242380579
"412" 82.2 85.5657654235966 36.8595662659637
"413" 82.4 90.5108771876208 42.2839530915636
"414" 82.6 95.1507181735178 47.6041423624757
"415" 82.8 100.282012161512 53.6684878311284
"416" 83 105.271708468816 60.3629172338251
"417" 83.2 107.569652009917 67.459505173815
"418" 83.4 106.97995318669 73.8845260102862
"419" 83.6 105.219924043973 81.0571373498381
"420" 83.8 102.196416482322 86.7834298695004
"421" 84 98.3236027687014 93.4933017967445
"422" 84.2 94.8833743303809 98.7496963885531
"423" 84.4 94.546981238004 100.927671009025
"424" 84.6 97.5139742349064 100.258622873029
"425" 84.8 99.4017200016753 97.381183072865
"426" 85 102.533004335491 92.7962142827744
"427" 85.2 106.428083701703 87.4845922626153
"428" 85.4 111.113716282711 82.7119725177215
"429" 85.6 115.774303323681 77.9601967046695
"430" 85.8 116.573760309304 72.982489340466
"431" 86 116.660634150661 68.4614772076355
"432" 86.2 115.32761188839 63.1156568142361
"433" 86.4 115.257190757244 56.0090955458544
"434" 86.6 116.504098855206 49.2405992121246
"435" 86.8 118.066484550481 46.437987309044
"436" 87 116.591342327025 47.3859879874243
"437" 87.2 113.007179728789 47.6862847261103
"438" 87.4 108.230493307971 46.7924534144264
"439" 87.6 103.707054984935 45.4302104821353
"440" 87.8 100.780192097235 43.4946958284506
"441" 88 98.883747937201 40.8127571660546
"442" 88.2 98.3299363672941 36.3980923933838
"443" 88.4 99.9037958110776 32.9458029688052
"444" 88.6 102.041839627211 30.7689504792499
"445" 88.8 102.679545807315 28.4981888078862
"446" 89 101.598013133411 25.9561404202314
"447" 89.2 98.3239633898653 24.1523431618612
"448" 89.4 93.6595589476386 21.5589254552494
"449" 89.6 89.1495518808656 17.7100369860729
"450" 89.8 85.4342338344059 13.5338352556857
"451" 90 82.8261615794932 9.79470923843802
"452" 90.2 80.2604267518482 8.02642403741897
"453" 90.4 75.9845641504403 6.50606774928616
"454" 90.6 71.0572584877788 4.06163879999962
"455" 90.8 66.0011278493403 3.65319372176115
"456" 91 59.7154115525511 4.67686905141322
"457" 91.2 53.3539662770862 6.15623566120214
"458" 91.4 47.5991799561709 5.69604538073742
"459" 91.6 42.1418499994129 5.76743417505631
"460" 91.8 37.4584779006261 8.11418055368496
"461" 92 32.4833064658013 12.1402099644815
"462" 92.2 27.4990775152723 16.7399338114372
"463" 92.4 23.0118067395676 21.839336898719
"464" 92.6 19.9168839983484 27.9955410701289
"465" 92.8 18.7437726499123 34.6618247671492
"466" 93 17.8106004765404 41.7499347173112
"467" 93.2 17.8852490574653 48.1177832292611
"468" 93.4 20.0111108185903 55.1132617889284
"469" 93.6 22.6925867586499 61.3665926520659
"470" 93.8 23.4384543601903 68.9187725835362
"471" 94 23.0874042769214 76.427051413472
"472" 94.2 24.1840128578761 83.5424759523219
"473" 94.4 24.8161602509471 90.9908360017
"474" 94.6 24.5249310810856 98.7007394450291
"475" 94.8 26.9659475507332 103.589792832724
"476" 95 30.5530383421961 103.831339662305
"477" 95.2 36.0571134245373 103.091397992358
"478" 95.4 42.7534269326975 102.298743307347
"479" 95.6 49.4041054717546 102.142954964547
"480" 95.8 56.2220744199871 104.128218426891
"481" 96 62.8625541413538 107.875945929607
"482" 96.2 68.8843924058585 110.767121114507
"483" 96.4 74.7271296692689 109.598539941404
"484" 96.6 80.2762660675132 106.741276350259
"485" 96.8 86.9379683477832 104.387048950118
"486" 97 93.9094610222538 103.022438651613
"487" 97.2 97.8223393508959 100.006120016578
"488" 97.4 101.132579365459 96.6364102937157
"489" 97.6 104.374090651724 93.267160816399
"490" 97.8 104.898138724869 91.3638853412897
"491" 98 106.690013770924 86.3566089633834
"492" 98.2 110.650380263177 81.0466488533077
"493" 98.4 115.111325739136 75.3662029739332
"494" 98.6 119.338053465084 69.9617153764173
"495" 98.8 121.723571813903 68.1159361680076
"496" 99 120.873990259427 69.5639735865836
"497" 99.2 119.98178862954 72.0020835347862
"498" 99.4 118.102009202635 73.6976965073022
"499" 99.6 115.733151078562 77.1899736866693
"500" 99.8 112.268590517469 81.5477839076289
"501" 100 109.476530312955 86.2098712543957
"502" 100.2 105.09101953024 89.5232561872339
"503" 100.4 101.601649148451 94.4164919763
"504" 100.6 98.4452304521585 99.7557177938702
"505" 100.8 93.8974165752728 104.721582862553
"506" 101 89.1627334170789 109.344984034413
"507" 101.2 82.8284115916656 112.355014079855
"508" 101.4 77.0713733037832 111.534766487633
"509" 101.6 71.3058651701459 108.480717367967
"510" 101.8 66.9299568325494 104.149657189661
"511" 102 64.6453983423546 99.186685697604
"512" 102.2 63.4462970075101 94.6517122335762
"513" 102.4 62.2121327976689 90.021138196204
"514" 102.6 63.0813097266908 85.1347435731378
"515" 102.8 63.1053718166899 79.5854200406435
"516" 103 63.12762113951 75.0088912819826
"517" 103.2 64.3671409205472 70.8398263939974
"518" 103.4 64.9009845952283 64.9776184946698
"519" 103.6 67.4746259249903 60.0907664915362
"520" 103.8 70.6541963400843 56.9698541872221
"521" 104 75.5593917982153 54.1383535603862
"522" 104.2 80.4221908385862 51.2869693120956
"523" 104.4 84.8057035386255 52.1794385357603
"524" 104.6 89.0258216434501 54.4050461045392
"525" 104.8 91.5431332801574 58.3725825583685
"526" 105 92.4104975444153 62.0381207765362
"527" 105.2 94.2111344958917 65.0261445202509
"528" 105.4 96.1679525073032 66.4321406415124
"529" 105.6 97.2205673248323 66.9049360420321
"530" 105.8 96.8113273114286 66.2040679790897
"531" 106 97.4956663172627 64.5176399825232
"532" 106.2 99.2528841124538 61.6678779975603
"533" 106.4 103.38383894039 58.7892847110611
"534" 106.6 108.142094616773 56.8388498656103
"535" 106.8 110.620218192675 57.7607812302893
"536" 107 112.422494323865 58.9867422477015
"537" 107.2 114.523237514603 60.7715423952677
"538" 107.4 115.35537668758 62.073713176283
"539" 107.6 115.349082717687 61.8837471783022
"540" 107.8 116.121511541101 61.5313853245481
"541" 108 118.965143315796 61.2802897616435
"542" 108.2 120.359586270378 59.8056181855183
"543" 108.4 119.316701080522 59.3777418584222
"544" 108.6 118.196541536053 59.9946912690682
"545" 108.8 117.350769964484 60.9117908616951
"546" 109 116.741664412182 62.4011144480822
"547" 109.2 116.590729125045 65.6719338045073
"548" 109.4 115.961583894507 70.6085601372509
"549" 109.6 113.635313518279 74.7651892794173
"550" 109.8 111.501060718365 80.1452700365612
"551" 110 110.153405820567 85.3521769593593
"552" 110.2 109.387460076813 89.7031733642723
"553" 110.4 108.32538201657 93.0935970959044
"554" 110.6 105.51943747294 94.9793888293884
"555" 110.8 101.483103136759 98.5094110514702
"556" 111 97.3594870497211 102.184437269019
"557" 111.2 93.1146120211339 106.254229068313
"558" 111.4 88.297175273135 109.591816932563
"559" 111.6 82.9896506715007 114.106883816737
"560" 111.8 77.6882868214665 117.813896415624
"561" 112 72.3958182717052 118.517973941148
"562" 112.2 66.9378826781798 118.410007559267
"563" 112.4 61.4402191292088 116.260834277951
"564" 112.6 55.5230635598503 114.096742877441
"565" 112.8 48.7008823135615 112.051421692257
"566" 113 42.8478595782348 109.552225407863
"567" 113.2 36.1963242299097 108.198611643622
"568" 113.4 30.0399853863403 108.735125392831
"569" 113.6 29.0255065350118 108.827016719918
"570" 113.8 29.7396924358497 108.200882085371
"571" 114 27.6480464438215 107.467507980897
"572" 114.2 22.7983753863263 106.337245835054
"573" 114.4 21.824255551516 104.661934172742
"574" 114.6 22.5715210822015 101.1024083548
"575" 114.8 23.0256916186051 95.2758309968376
"576" 115 23.2756849359913 88.5671486562932
"577" 115.2 23.1435442202728 82.6691113648504
"578" 115.4 22.6312672371917 75.3919712079314
"579" 115.6 22.1223278422062 68.9136271352221
"580" 115.8 20.8807626253532 63.7445523839689
"581" 116 20.252484564 58.4146508390897
"582" 116.2 21.4272131889982 53.1323913336875
"583" 116.4 23.4241507844687 46.8595281183868
"584" 116.6 24.4292748780199 40.1599282656355
"585" 116.8 24.2191961495798 33.387057196409
"586" 117 25.2697856041765 26.8904214725015
"587" 117.2 27.0964225869478 20.6258615839339
"588" 117.4 30.1059441605097 16.1920613878224
"589" 117.6 35.4454639742194 13.2647481723063
"590" 117.8 41.1991043811043 10.3993482594772
"591" 118 47.3215063616865 9.02223257009705
"592" 118.2 54.1422395753019 8.48296522963552
"593" 118.4 60.1481506192917 9.06362176562575
"594" 118.6 65.4748785366082 11.448638386929
"595" 118.8 72.0266371224925 13.9482067084612
"596" 119 77.0661367208319 17.7198555791065
"597" 119.2 79.5410655488916 22.3474619766868
"598" 119.4 82.4431282573197 27.5880554987355
"599" 119.6 82.5602968933275 32.7499955504047
"600" 119.8 82.5355768552838 38.8269277130003
"601" 120 82.8427422889412 45.7977587908964
"602" 120.2 83.7803624513742 52.7560070680764
"603" 120.4 85.1734133270455 59.7932540313278
"604" 120.6 86.5660692590692 66.6647375036527
"605" 120.8 84.740837191942 72.589315370729
"606" 121 84.472628732521 77.7278233362074
"607" 121.2 85.36163461728 80.7545457105577
"608" 121.4 88.2348587050704 82.4909415667585
"609" 121.6 91.4303292209653 83.2051663708129
"610" 121.8 93.9410252812689 84.5578821152147
"611" 122 95.2798945779949 89.0523505146793
"612" 122.2 93.8000739234975 92.5026239422326
"613" 122.4 91.489831713007 96.0825617534667
"614" 122.6 89.8874254413115 101.363442597277
"615" 122.8 91.370925982455 102.756137609569
"616" 123 92.6810617685585 102.574070540888
"617" 123.2 94.5535521631917 101.640903471148
"618" 123.4 97.9262117272609 100.527942211016
"619" 123.6 102.335513216965 98.7045550158342
"620" 123.8 104.54576033044 95.4432132136339
"621" 124 107.615342146761 91.6452300286346
"622" 124.2 111.217565446006 86.7284564208959
"623" 124.4 114.865417800747 82.0257321517713
"624" 124.6 119.254350711931 76.6153445533907
"625" 124.8 121.42283080044 71.6969980301361
"626" 125 121.717097670174 68.1285961332765
"627" 125.2 121.73483313725 62.7955138980382
"628" 125.4 121.526029575544 56.8487516670595
"629" 125.6 121.015297526884 50.9513248265655
"630" 125.8 118.918200583964 45.091712691843
"631" 126 116.644441461112 39.5668075378052
"632" 126.2 113.445327734377 33.6775970807831
"633" 126.4 109.894280607635 28.2922268287267
"634" 126.6 105.782248479807 23.2804521004763
"635" 126.8 100.467170437791 19.7270603588005
"636" 127 95.744347141042 15.6015733143063
"637" 127.2 90.9084865540965 11.6068752920826
"638" 127.4 85.0317125113123 10.5925258045492
"639" 127.6 79.1319402354143 8.99346006680029
"640" 127.8 72.1325433466878 7.79192668747471
"641" 128 65.2259413639891 8.1660129273471
"642" 128.2 58.1403077188903 8.34956313908616
"643" 128.4 51.6655197512895 7.59389065849166
"644" 128.6 45.6462043359732 5.96040285067678
"645" 128.8 41.4080650730371 6.49782075709558
"646" 129 36.8466679220496 9.89770979566115
"647" 129.2 31.8145905008968 13.0291811217015
"648" 129.4 25.3516072127899 15.2062957625015
"649" 129.6 24.7073504122963 16.0201916677012
"650" 129.8 25.9215724811213 18.3180053486529
"651" 130 26.7613488992312 23.1609627985884
"652" 130.2 28.0676650207634 29.0516868142765
"653" 130.4 29.5448953138827 34.879954851873
"654" 130.6 31.8666358933445 40.9555965658512
"655" 130.8 33.1966630466471 46.7632537725351
"656" 131 31.8907901731765 53.0013332132242
"657" 131.2 29.8420835281086 59.1261928345148
"658" 131.4 28.4054847405699 65.3111125481693
"659" 131.6 29.2143715448486 71.4856054802727
"660" 131.8 31.1894414112032 77.8862241778028
"661" 132 34.0752421351708 84.7370749955394
"662" 132.2 37.7725328879288 90.0253069950948
"663" 132.4 42.5679646198403 95.7794501751875
"664" 132.6 46.5323058582131 101.033890333661
"665" 132.8 49.9293146917863 106.868935695742
"666" 133 52.3789209699832 112.304203258099
"667" 133.2 54.3283170419137 113.711345385368
"668" 133.4 57.1011286595312 113.645664812152
"669" 133.6 62.312643523681 115.258193226042
"670" 133.8 67.9397102681917 116.458339769445
"671" 134 73.9537016997052 115.240804748013
"672" 134.2 79.2891424445588 113.841053369185
"673" 134.4 85.5551613431203 111.195184992791
"674" 134.6 90.7176902838118 107.584419223775
"675" 134.8 95.8281043145903 103.864766470189
"676" 135 99.9968849691459 99.6238615828556
"677" 135.2 104.445934790394 95.6266735811369
"678" 135.4 110.024085224349 92.4759637347594
"679" 135.6 115.41001688045 90.5973916062544
"680" 135.8 114.605137704247 90.7870154853337
"681" 136 113.718520255118 90.9581350146056
"682" 136.2 112.704356568504 90.4887214155603
"683" 136.4 111.570398333059 89.1975169250157
"684" 136.6 111.077254930551 85.6497914821611
"685" 136.8 111.681135031271 81.4059021438163
"686" 137 112.352636508858 76.309205928937
"687" 137.2 111.870475490635 71.2876375289432
"688" 137.4 112.941167719128 65.7801765741951
"689" 137.6 114.463426484064 60.0686374655702
"690" 137.8 118.235161632379 55.3958950390458
"691" 138 121.163602348308 53.4807550515644
"692" 138.2 120.524225576753 54.9137674586525
"693" 138.4 120.667953952401 56.3713989679295
"694" 138.6 121.132712564262 58.8841310575041
"695" 138.8 122.360033688078 62.250629676685
"696" 139 122.37149314806 65.1709071923441
"697" 139.2 121.88020939661 69.0540055199945
"698" 139.4 122.568282830559 74.3953712218264
"699" 139.6 121.289079744227 74.5695092437284
"700" 139.8 119.483709232743 75.4966345474416
"701" 140 117.038836164734 78.8308591005874
"702" 140.2 114.273519206683 82.8800421230827
"703" 140.4 111.904026398919 86.4219003741085
"704" 140.6 108.363295971368 88.7763769730778
"705" 140.8 105.12656347253 91.0740239517388
"706" 141 102.111392036867 94.4970956796882
"707" 141.2 99.1128238710179 99.166614168792
"708" 141.4 95.248028780604 102.885647226488
"709" 141.6 90.7938984341858 106.861790612043
"710" 141.8 88.5078798170442 112.071418795632
"711" 142 88.6442216260689 116.319694159347
"712" 142.2 88.2158547280422 115.44788516979
"713" 142.4 86.8610014879475 116.198911828099
"714" 142.6 86.3864136382807 118.109864880478
"715" 142.8 84.9929567446298 118.269683961424
"716" 143 83.7243096449099 117.743883450513
"717" 143.2 81.9240521637695 117.984489225042
"718" 143.4 77.7430840805312 118.776058192088
"719" 143.6 72.7158939209515 119.562605734272
"720" 143.8 67.5155485875012 121.032372164835
"721" 144 63.0201778284558 122.674488977738
"722" 144.2 60.1343640402828 121.510406806555
"723" 144.4 57.0894853874077 121.559753479978
"724" 144.6 53.5308480020626 120.875266770828
"725" 144.8 48.7478209689374 121.048154858914
"726" 145 44.4596802109832 119.798967148547
"727" 145.2 40.2016341098858 118.443237641561
"728" 145.4 36.2767822180295 116.68289954285
"729" 145.6 33.3271859956352 114.492272169995
"730" 145.8 29.4213126533182 111.966647487679
"731" 146 25.5510840986096 109.432479839738
"732" 146.2 22.0192158996609 106.323370605225
"733" 146.4 19.6814271545509 103.763602743687
"734" 146.6 17.6520790049193 100.306194785056
"735" 146.8 15.7050017262187 95.8234018413639
"736" 147 12.1101633877222 91.6157768825702
"737" 147.2 8.58850996091474 87.6631304991322
"738" 147.4 7.34143385459645 84.3499720772953
"739" 147.6 7.66555615316793 80.6706080258594
"740" 147.8 7.01169581609457 74.543270856695
"741" 148 4.767654221007 68.7696299736135
"742" 148.2 3.5936578384371 63.0699044581853
"743" 148.4 3.91989889475019 56.1234311838579
"744" 148.6 4.88399888502886 50.2909454810792
"745" 148.8 6.12322917606533 44.7618426781112
"746" 149 6.73460130939941 39.5496288219052
"747" 149.2 8.40271555300701 36.350817686185
"748" 149.4 10.2184726722994 32.6179072486857
"749" 149.6 12.3097140922723 28.2433450437892
"750" 149.8 15.0729576887931 25.3017421949604
"751" 150 20.1360788297931 22.9618503532989
"752" 150.2 25.3869168955964 19.3273375366855
"753" 150.4 30.3819223985884 16.1691106032596
"754" 150.6 35.4023341369867 13.2604581707343
"755" 150.8 39.8151137896813 9.04500466177479
"756" 151 42.3481844774388 5.15352541944855
"757" 151.2 42.6695201927678 6.42702191674987
"758" 151.4 43.3479792563114 7.1778513314876
"759" 151.6 44.5035167576585 9.25395631301653
"760" 151.8 46.9028069225477 11.7025747427343
"761" 152 50.5618539597653 14.9803044795112
"762" 152.2 53.8460020496084 18.9085075432132
"763" 152.4 56.9403891720599 21.2208625162465
"764" 152.6 60.0477876066261 23.6311940627326
"765" 152.8 63.767839725799 27.0730527126198
"766" 153 67.5200641916403 29.7412499598111
"767" 153.2 72.004665536237 31.3475758373802
"768" 153.4 77.8198268229379 31.796737820149
"769" 153.6 83.0662761263532 31.4218000637124
"770" 153.8 88.2500463591818 29.0514432427587
"771" 154 92.7512845442903 26.5573257038362
"772" 154.2 95.8301328086372 23.8912759780283
"773" 154.4 95.8083141287672 22.2784500466368
"774" 154.6 96.2389485722794 22.7660802253197
"775" 154.8 96.9685376573576 24.1805462239198
"776" 155 96.3499388179186 23.9389808662872
"777" 155.2 96.355650291798 24.4698609283306
"778" 155.4 96.7402271549783 25.0031355339629
"779" 155.6 96.7021559407708 25.825374495409
"780" 155.8 98.0026499328403 28.431372561
"781" 156 99.9857057130653 31.5944821210362
"782" 156.2 102.352841369501 35.6027863576612
"783" 156.4 104.41419118379 40.2535265912494
"784" 156.6 106.92447813605 43.9584090292662
"785" 156.8 110.39431436639 47.8451536293612
"786" 157 113.27523362443 48.8115073882253
"787" 157.2 116.059324665133 49.5700170914543
"788" 157.4 118.028475227603 50.5176047503169
"789" 157.6 118.458052086202 53.0504261783923
"790" 157.8 116.82058350689 56.1441284739362
"791" 158 114.834991256798 60.3325493449889
"792" 158.2 113.276817494058 65.2999392039112
"793" 158.4 111.700706142712 71.1611427206868
"794" 158.6 110.557357558487 76.8703328779385
"795" 158.8 109.465241760877 82.710894419019
"796" 159 109.040107050086 87.8763890231234
"797" 159.2 105.83101415854 91.6972116981248
"798" 159.4 101.840708196368 96.2221549276339
"799" 159.6 97.334475159822 100.233509856891
"800" 159.8 92.6082965676627 104.011340436708
"801" 160 88.2403991059805 108.175402683512
"802" 160.2 84.2720319015131 112.172756843861
"803" 160.4 81.5530176046422 113.063395860246
"804" 160.6 77.7754088503126 111.607302858883
"805" 160.8 71.9686028411413 109.950126069642
"806" 161 65.9223513815005 107.968740350535
"807" 161.2 59.1918790327904 106.311220446011
"808" 161.4 52.8049388121639 104.730045133426
"809" 161.6 46.0933691086073 103.48415358935
"810" 161.8 39.3652404341328 103.440526289652
"811" 162 32.5639092733698 104.657496640455
"812" 162.2 27.3546863196561 107.477241529293
"813" 162.4 27.8151761987872 107.106878387059
"814" 162.6 28.3674446499712 106.530161306278
"815" 162.8 27.9052441795762 104.774280262208
"816" 163 25.5501507871861 101.285044437708
"817" 163.2 22.2487136232118 97.602837545804
"818" 163.4 18.2397674016577 95.9595344564015
"819" 163.6 16.6796790254198 96.8261491122406
"820" 163.8 17.2106724316752 97.5465182563034
"821" 164 17.5194246453546 99.5390640920326
"822" 164.2 17.6981683234818 99.8324094823498
"823" 164.4 18.5658684717815 99.552373740367
"824" 164.6 20.0206566729286 99.4989169560729
"825" 164.8 22.4967432219913 99.2298319300102
"826" 165 26.8231059040038 100.281163004267
"827" 165.2 31.0352997986737 102.058054439106
"828" 165.4 33.827316477074 105.758499421381
"829" 165.6 36.3970961503637 109.726006282409
"830" 165.8 39.2314976115403 112.972942422788
"831" 166 41.9495942240772 115.574135661661
"832" 166.2 44.5880648982455 116.475066810756
"833" 166.4 47.2163714223681 118.397799374911
"834" 166.6 50.0871125893767 119.186772914016
"835" 166.8 53.1608701809484 118.872357333553
"836" 167 56.6415797701139 118.813602381048
"837" 167.2 61.509608758986 118.076076280253
"838" 167.4 66.9116475555701 117.953065761175
"839" 167.6 72.3665062658846 119.873250549254
"840" 167.8 76.9644502486316 119.481262143044
"841" 168 81.8703570665772 118.150109575503
"842" 168.2 87.4621522847585 117.550995314616
"843" 168.4 89.1899866321767 116.024977684007
"844" 168.6 91.3228573099535 113.530026037972
"845" 168.8 94.9118949667394 109.923830629221
"846" 169 100.061281605555 107.302516508233
"847" 169.2 104.598175099981 105.72938010497
"848" 169.4 105.806229649459 104.07884430657
"849" 169.6 108.475815835361 101.177896364821
"850" 169.8 112.331077777209 98.3656733221085
"851" 170 114.005228505256 95.6965817093331
"852" 170.2 114.94463221234 92.1636915654862
"853" 170.4 116.172312087666 89.5631269192351
"854" 170.6 117.914347496965 86.1268932819862
"855" 170.8 119.720438786701 84.3249520915464
"856" 171 119.656591105226 83.2235795860956
"857" 171.2 119.464710654353 82.5134428329051
"858" 171.4 119.612100419245 80.6917656517802
"859" 171.6 119.78356214574 79.5442630474259
"860" 171.8 119.878449028816 77.9616367649812
"861" 172 120.522859970663 75.8753293290644
"862" 172.2 121.970812108381 73.5793358091692
"863" 172.4 123.076406799219 71.4843595057902
"864" 172.6 122.490246729258 71.4433053006454
"865" 172.8 121.490255325147 69.7285997552821
"866" 173 121.136585552694 67.7420481344904
"867" 173.2 120.88164870603 64.4204110082479
"868" 173.4 121.079589817523 60.1426167783929
"869" 173.6 120.469646477138 55.7361765273719
"870" 173.8 118.871264623078 51.5487448061448
"871" 174 117.23601908769 48.4520790481862
"872" 174.2 116.419513654422 43.880638260948
"873" 174.4 116.486553719972 39.0888697662185
"874" 174.6 117.273541280011 37.9807750861734
"875" 174.8 117.010159278738 38.695251538456
"876" 175 116.617359610994 38.6786074847381
"877" 175.2 115.87936226914 39.0885505278112
"878" 175.4 114.474021593465 39.0431122611612
"879" 175.6 111.97252263966 38.0130363333579
"880" 175.8 108.997220682906 36.6211568771939
"881" 176 106.251199383938 34.9378361140026
"882" 176.2 104.185902133642 32.7058956857603
"883" 176.4 103.191303002956 29.5675974578678
"884" 176.6 102.264110226515 26.3333799610611
"885" 176.8 99.8934681256952 22.740825394637
"886" 177 97.2237082188403 18.6443010757459
"887" 177.2 94.2282656926452 15.8569305507343
"888" 177.4 90.8428773449903 15.7722285554112
"889" 177.6 86.2236111568487 15.4419419953082
"890" 177.8 80.6695323909686 16.2990128555842
"891" 178 75.6064392231681 16.4499842134259
"892" 178.2 71.5082917225837 15.6156934395815
"893" 178.4 67.8336381636865 13.6692523681483
"894" 178.6 65.333306351603 11.1816433835679
"895" 178.8 64.4289954875477 7.86486190790506
"896" 179 65.4158486413693 5.14037155891735
"897" 179.2 65.3175253555435 5.71698356505178
"898" 179.4 64.9463109449653 5.23704187356115
"899" 179.6 65.238816433642 4.02345926652892
"900" 179.8 65.0632288695569 2.86883417169265
"901" 180 63.8528560587451 3.18397407023258
"902" 180.2 61.3987741429879 2.93192774669394
"903" 180.4 58.8366880487412 3.60180073539669
"904" 180.6 54.3426395767059 3.97055246770317
"905" 180.8 49.6667626718813 3.83856482364476
"906" 181 46.1644007428817 5.20474690718182
"907" 181.2 44.3253331209379 8.30182921088067
"908" 181.4 41.1523678782643 12.4993751204212
"909" 181.6 37.5178258407403 16.3694172028111
"910" 181.8 35.7813230197024 20.4872880971956
"911" 182 34.2054236984013 24.7609309562953
"912" 182.2 32.1852938672536 29.1684702986281
"913" 182.4 30.463821318958 34.8565732871065
"914" 182.6 29.6070611692618 40.3214993854463
"915" 182.8 30.7839745875327 45.073252923174
"916" 183 32.2110440065593 50.1580526002562
"917" 183.2 31.4252983939623 55.9914274001246
"918" 183.4 31.1402405573653 61.8628588908861
"919" 183.6 31.8163111645708 67.4852093819916
"920" 183.8 34.3101438624883 72.0385639717252
"921" 184 37.3560212814501 74.8823471794904
"922" 184.2 41.3428224002017 76.8932429283502
"923" 184.4 44.9719019716624 79.0716947194408
"924" 184.6 48.2295946484336 83.237052529051
"925" 184.8 53.1017401753969 86.2983451266438
"926" 185 57.9131163856404 88.2740832090897
"927" 185.2 63.6345767385039 90.4490188181845
"928" 185.4 69.1317827350422 93.3588132617712
"929" 185.6 74.0554553470295 96.5847998230666
"930" 185.8 79.5857270930348 99.1839037629112
"931" 186 84.2237003900442 98.5458143734087
"932" 186.2 87.5119486837394 95.2132662414318
"933" 186.4 90.1040353562983 91.4827545507826
"934" 186.6 92.0343696704792 86.72444255055
"935" 186.8 94.9338881802714 82.8899204092818
"936" 187 97.486684267584 80.0124504878919
"937" 187.2 100.72894593184 78.4107135966177
"938" 187.4 105.149781799893 77.8159609988191
"939" 187.6 108.351446990269 78.3646000052415
"940" 187.8 108.030677824814 78.9153323591655
"941" 188 107.169377648959 78.3277393705611
"942" 188.2 105.512888847911 76.6454320670063
"943" 188.4 103.763431913336 73.7506101250351
"944" 188.6 102.469501531708 70.0726805245373
"945" 188.8 102.74770320729 66.2995810702111
"946" 189 103.229414291067 62.597371471409
"947" 189.2 104.568935455816 58.0182826233471
"948" 189.4 106.567867892832 53.8796485905886
"949" 189.6 109.128108429931 52.0946424827595
"950" 189.8 111.889181639504 51.9984754439355
"951" 190 112.83854400663 52.2387558209469
"952" 190.2 113.297362030275 51.8679832135218
"953" 190.4 116.248868653639 51.5809100876948
"954" 190.6 119.302914501513 51.6572576134665
"955" 190.8 120.560380920705 51.5570565088233
"956" 191 119.135535005521 52.2387558209469
"957" 191.2 118.885549189103 52.1156905743645
"958" 191.4 118.431561466251 51.8606980293535
"959" 191.6 117.623042450234 51.545552422071
"960" 191.8 116.320549748135 50.6931858743743
"961" 192 115.130020340272 48.1904844559011
"962" 192.2 114.396732532154 44.5276100638306
"963" 192.4 113.847789072328 40.1565994548919
"964" 192.6 111.650357880215 35.9792748527612
"965" 192.8 109.878210470857 31.3813183398391
"966" 193 108.222236469824 28.1706524005289
"967" 193.2 104.77295166369 27.0441642750862
"968" 193.4 100.160701566709 25.1253818275464
"969" 193.6 95.6721576503038 21.3443532757831
"970" 193.8 91.8764648952748 16.9528785986939
"971" 194 90.3065770478238 12.9008197921983
"972" 194.2 90.2711706062784 13.3482284626364
"973" 194.4 89.3620505166549 12.8658546332821
"974" 194.6 87.7568063640451 10.7257187042438
"975" 194.8 86.6129273903364 10.0387779800864
"976" 195 85.5170511369478 11.0274971577025
"977" 195.2 84.1170237006454 13.0563844579408
"978" 195.4 80.2850834467283 14.920540848006
"979" 195.6 75.5072305227243 16.0423080485094
"980" 195.8 70.4378500286653 17.4177429262362
"981" 196 66.6196676539147 20.8640503725124
"982" 196.2 61.3989351035294 22.9662571234006
"983" 196.4 55.332486887959 27.2687701379578
"984" 196.6 51.8706058629043 32.0227702401172
"985" 196.8 47.7070800744013 36.134746552588
"986" 197 43.2044169959135 40.2479387740758
"987" 197.2 39.9806923388246 45.4407588714879
"988" 197.4 38.2237015344602 51.1494329635289
"989" 197.6 38.1117688976653 57.1437703402362
"990" 197.8 36.8972263767994 62.3836963525218
"991" 198 35.6273942194557 68.368270506815
"992" 198.2 34.2195548724106 73.3170841383967
"993" 198.4 32.1788022354958 78.0682012280393
"994" 198.6 29.3302471717246 83.5044830012479
"995" 198.8 28.0076556416312 88.2734088006793
"996" 199 30.2097089249413 91.3650083241015
"997" 199.2 35.0994322739724 93.9536040936706
"998" 199.4 39.3872859543403 96.7253689780987
"999" 199.6 44.7675476503261 98.5153121250612
"1000" 199.8 50.1613980273115 100.183795290017
"1001" 200 55.7032029309992 103.028563507829
"1002" 200.2 60.6382321699222 106.06514567727
"1003" 200.4 64.8622206462949 109.627033696743
"1004" 200.6 67.3909360563135 112.596306400849
"1005" 200.8 68.3264265952609 112.106510399026
"1006" 201 72.656497493958 109.930626576896
"1007" 201.2 77.7059985706239 108.196941971682
"1008" 201.4 83.3259573318097 106.56199198761
"1009" 201.6 87.942544211463 105.016780984491
"1010" 201.8 93.2382491578889 102.535054704816
"1011" 202 99.9500042178404 99.3536017791754
"1012" 202.2 103.154287177704 95.8362247147884
"1013" 202.4 103.386511779605 92.5189882639553
"1014" 202.6 104.346531007437 86.8631429981996
"1015" 202.8 106.00920569223 81.3845686012983
"1016" 203 106.597191701597 74.66442230972
"1017" 203.2 108.298661562763 70.202445226533
"1018" 203.4 111.127501170767 66.048008228027
"1019" 203.6 114.727365411948 63.2584359720744
"1020" 203.8 116.556786169594 59.8936367749808
"1021" 204 117.171526064058 56.5713947554999
"1022" 204.2 116.592758887694 54.8768441345636
"1023" 204.4 117.167861687715 54.1578271032362
"1024" 204.6 118.270966645499 52.0555552436124
"1025" 204.8 118.368730163465 48.5429555814862
"1026" 205 117.16461609724 45.9789391062361
"1027" 205.2 116.066372655849 44.9790558323802
"1028" 205.4 114.696067478401 41.2485305692953
"1029" 205.6 113.260170755815 36.8231283762612
"1030" 205.8 111.845093308715 32.3831606064611
"1031" 206 109.519399737353 27.3176790360248
"1032" 206.2 106.800696728148 24.3380908013535
"1033" 206.4 102.400820830182 20.9833802863685
"1034" 206.6 98.5099439062437 17.0063711519973
"1035" 206.8 93.1055327636764 14.0190776348989
"1036" 207 87.0325541273403 12.5720763470612
"1037" 207.2 80.7812646472317 11.6757289254438
"1038" 207.4 74.1280863987403 11.0336664619112
"1039" 207.6 66.9683780800087 10.5108371844037
"1040" 207.8 61.3792979174622 11.9268856892746
"1041" 208 56.3570875807689 16.0921510450897
"1042" 208.2 53.4930409445581 20.8971206119031
"1043" 208.4 52.3421428503149 26.3578044046357
"1044" 208.6 51.1426563333038 32.1798758176855
"1045" 208.8 49.3557253891076 37.7012284751181
"1046" 209 47.2107045183641 43.2129232618992
"1047" 209.2 45.6564576063025 48.2524070492998
"1048" 209.4 45.8337001391679 53.9314191883767
"1049" 209.6 46.8739631424706 59.6223377822242
"1050" 209.8 48.9920333600183 65.3279943080171
"1051" 210 52.4252123632723 70.1909142261172
"1052" 210.2 55.0397596820924 75.2044449265687
"1053" 210.4 58.5274681555522 79.7384160170171
"1054" 210.6 60.7349339832073 84.7904544077712
"1055" 210.8 62.5865217194158 90.7790491837838
"1056" 211 65.7677962097863 96.1356802762557
"1057" 211.2 69.4615174030494 101.044512266125
"1058" 211.4 74.1151040368403 104.0883515918
"1059" 211.6 79.1258193132899 104.56413993656
"1060" 211.8 84.3711699378404 103.526503818461
"1061" 212 89.4491280638689 102.161501195833
"1062" 212.2 95.1489569245413 100.273148192418
"1063" 212.4 99.815039069375 99.8307724387701
"1064" 212.6 101.821628058424 101.964292936494
"1065" 212.8 101.188227602831 104.348066871529
"1066" 213 99.8763205421917 106.532096035634
"1067" 213.2 98.4894885040903 110.429874758786
"1068" 213.4 96.7646889945189 110.106474850742
"1069" 213.6 95.2048913912716 109.695150493001
"1070" 213.8 91.5763807923403 110.263614793888
"1071" 214 86.827292459462 112.265387750391
"1072" 214.2 81.9333708699514 115.238757979244
"1073" 214.4 79.2581166356865 117.897645560687
"1074" 214.6 79.5617408229596 118.713723365184
"1075" 214.8 79.8694482303539 117.928504535958
"1076" 215 80.2659365802728 118.44078151904
"1077" 215.2 81.1144517240689 119.12017508349
"1078" 215.4 81.7234513924456 118.942716933609
"1079" 215.6 82.5211833670903 118.70265305167
"1080" 215.8 82.5399736277351 118.24576908424
"1081" 216 82.108028471489 118.132011830607
"1082" 216.2 81.8535190408046 118.372298306893
"1083" 216.4 81.6734589558679 117.856172854358
"1084" 216.6 81.3736353062868 117.464692113349
"1085" 216.8 82.8887961657893 117.288337324784
"1086" 217 82.0181168434653 116.491014970849
"1087" 217.2 81.688148478507 116.504538264494
"1088" 217.4 81.9682082352177 116.550262306406
"1089" 217.6 82.2927437298115 116.459183218113
"1090" 217.8 82.3236660038975 116.430971547061
"1091" 218 82.5524145207177 116.627421627133
"1092" 218.2 82.1233667060118 115.755888728261
"1093" 218.4 81.4412056925193 115.040548677147
"1094" 218.6 79.6181129742578 114.480088076302
"1095" 218.8 76.7043639935626 114.283111894939
"1096" 219 72.8690399554104 114.035665111269
"1097" 219.2 68.1777577917486 114.161559403551
"1098" 219.4 63.4824211025037 113.874860173364
"1099" 219.6 58.7624970533156 114.268187177463
"1100" 219.8 55.5078387899858 115.826701611352
"1101" 220 55.390365275001 116.73791167484
"1102" 220.2 55.1042053563676 116.711862649988
"1103" 220.4 54.8713375036545 117.243460603316
"1104" 220.6 54.3522399787832 116.683200292547
"1105" 220.8 53.4692145667798 115.869189341207
"1106" 221 51.721754510463 114.187717390831
"1107" 221.2 48.9759253012506 111.636152551995
"1108" 221.4 45.576485877536 108.481250460122
"1109" 221.6 43.4059170697494 104.454152586952
"1110" 221.8 41.4250531168582 99.9211164565183
"1111" 222 40.327894816529 95.6547834030196
"1112" 222.2 38.6210839412702 90.9003682225583
"1113" 222.4 37.7911509243136 86.4982815634826
"1114" 222.6 38.7957311621045 83.3937999142555
"1115" 222.8 40.5138395079992 80.8105250860724
"1116" 223 42.3788250369869 78.1491199775232
"1117" 223.2 44.3752460527614 75.1750752754769
"1118" 223.4 47.6222841595522 73.62900452289
"1119" 223.6 49.9849929579719 72.4214479882664
"1120" 223.8 52.5500806807471 71.5661292209832
"1121" 224 54.7643035175312 72.0501772845521
"1122" 224.2 57.1337490204305 72.8355618100464
"1123" 224.4 58.8640743948153 74.7932913432862
"1124" 224.6 60.6198851956668 76.8255406188099
"1125" 224.8 63.4143922407653 78.2498451991612
"1126" 225 65.3669894026865 79.0770546689432
"1127" 225.2 66.0516148122848 79.1009111459389
"1128" 225.4 66.8794478203625 79.6577995804399
"1129" 225.6 67.4018563701298 80.8941473335296
"1130" 225.8 67.5963499288226 82.532301303785
"1131" 226 68.2046519539742 84.6100433907058
"1132" 226.2 68.8095688816014 85.6480681597851
"1133" 226.4 69.2322934777848 88.0118601056334
"1134" 226.6 70.3856255273858 90.4544455998793
"1135" 226.8 72.9244359882975 92.0018756975183
"1136" 227 76.1886757292014 92.6350234266889
"1137" 227.2 79.6860646286345 92.3891646449553
"1138" 227.4 82.6463704282689 91.3082466474326
"1139" 227.6 85.0499620028975 89.1939762808612
"1140" 227.8 88.3400634329832 87.8475198895183
"1141" 228 92.0956752683403 87.0931246581023
"1142" 228.2 96.3446168558975 85.6219721352326
"1143" 228.4 99.5932925918029 86.3541149478574
"1144" 228.6 100.627192284516 88.3041581787422
"1145" 228.8 101.039807992015 90.6075053728722
"1146" 229 101.977436622971 90.7511317259509
"1147" 229.2 102.404742555079 89.3640571321749
"1148" 229.4 103.373807115286 86.4251925520066
"1149" 229.6 103.862416008613 82.4313459456793
"1150" 229.8 104.745364144653 77.9264452911165
"1151" 230 105.957097096993 73.757727941729
"1152" 230.2 107.61172599489 69.5090976051775
"1153" 230.4 109.700090885815 64.8696904153022
"1154" 230.6 111.199965693808 59.6478232013005
"1155" 230.8 113.208107192906 54.7383586292727
"1156" 231 114.556744570206 49.7187301016124
"1157" 231.2 113.012005816891 48.2131326771653
"1158" 231.4 110.102429414597 46.8548939741822
"1159" 231.6 106.742241663625 44.0872075269629
"1160" 231.8 102.60489722639 41.3766918126861
"1161" 232 99.0234404854613 38.2411373244353
"1162" 232.2 96.0137946548813 34.3226403440792
"1163" 232.4 93.699157901361 29.8315363857521
"1164" 232.6 93.9781177438403 24.8752557350296
"1165" 232.8 94.4144102339223 20.2506113468989
"1166" 233 93.6137388468151 19.5395681546696
"1167" 233.2 93.7086519128067 18.3613369906359
"1168" 233.4 93.8108873193658 17.2778524757628
"1169" 233.6 95.2320239175965 16.065914913027
"1170" 233.8 96.0521292181087 15.5972833127343
"1171" 234 97.3123682513282 14.7201822770514
"1172" 234.2 96.7745603756871 15.3691471577095
"1173" 234.4 96.7410306610199 16.2590671266612
"1174" 234.6 96.5008767130522 16.9840990327713
"1175" 234.8 96.1741172652302 17.5848083206866
"1176" 235 95.03054036016 17.9457100456366
"1177" 235.2 93.2524370017378 18.1664756827381
"1178" 235.4 90.1248654555378 18.2958797037452
"1179" 235.6 85.6134476713748 18.0698827778853
"1180" 235.8 81.5882841561994 17.2144358100714
"1181" 236 77.5177392122436 15.2497931854031
"1182" 236.2 74.9397436647283 12.0444731594452
"1183" 236.4 72.7835797394045 8.64274814532782
"1184" 236.6 71.7536016780057 8.33982636766115
"1185" 236.8 69.9262817813182 9.51513222816558
"1186" 237 65.8138109133546 10.8732415612897
"1187" 237.2 61.4913532811272 13.3327150590382
"1188" 237.4 57.1638486416975 15.641586720325
"1189" 237.6 52.1100006163404 17.8072137832362
"1190" 237.8 47.0173741073858 19.9692330316364
"1191" 238 42.340241222578 23.1907970788415
"1192" 238.2 38.882240412133 26.8317760008319
"1193" 238.4 36.6937055073283 31.0007987113492
"1194" 238.6 34.252920144377 35.5172927549051
"1195" 238.8 32.0071432742387 39.9463765933561
"1196" 239 29.8809514530653 44.5216689829612
"1197" 239.2 27.4370218253903 48.9551455718112
"1198" 239.4 25.162022521619 54.0962672970136
"1199" 239.6 24.1947301472666 58.98699969803
"1200" 239.8 23.1873128075731 64.3229045540232
"1201" 240 22.5146162849844 69.5593641272883
"1202" 240.2 23.3585456843576 75.3187412494974
"1203" 240.4 24.0449161232332 80.4614832799826
"1204" 240.6 26.2751004353403 84.7034456278717
"1205" 240.8 28.2836922764724 89.2983250765102
"1206" 241 29.888524497507 94.5210721138278
"1207" 241.2 31.3333225718498 100.346804953859
"1208" 241.4 33.7976579140626 103.385140322217
"1209" 241.6 37.1393206680636 103.321558959729
"1210" 241.8 41.2170277528205 103.123922061325
"1211" 242 46.1839342431639 103.504357436396
"1212" 242.2 51.4572082679724 103.79692886634
"1213" 242.4 56.6074617031261 104.583639001747
"1214" 242.6 61.6835825389525 105.245271469633
"1215" 242.8 66.569412370246 106.82451364151
"1216" 243 71.4094342202983 108.492075249484
"1217" 243.2 75.2538426377832 111.482837040033
"1218" 243.4 77.0641249601798 113.429068342221
"1219" 243.6 77.5995209807554 112.089718717746
"1220" 243.8 79.2771996200483 109.579112305067
"1221" 244 83.2027573668403 106.387205446544
"1222" 244.2 87.275821749859 103.971301376642
"1223" 244.4 91.2568634387821 102.451866754778
"1224" 244.6 94.9889773791607 99.8125399762728
"1225" 244.8 99.4025404660196 97.1906213108121
"1226" 245 103.145849193971 94.5184432866518
"1227" 245.2 106.546224277759 90.6350184517612
"1228" 245.4 108.500659851068 87.0093988375066
"1229" 245.6 110.162412618646 82.6563805148647
"1230" 245.8 111.072270330857 77.9018753351202
"1231" 246 113.716808832645 73.2197300629917
"1232" 246.2 114.637239924378 68.099462161562
"1233" 246.4 115.104251416029 64.4236297756612
"1234" 246.6 115.476472668328 61.4256860360645
"1235" 246.8 116.380393422467 58.5188555114832
"1236" 247 117.957104623658 56.5224514332177
"1237" 247.2 118.94969085849 55.9753577692362
"1238" 247.4 118.41686392051 55.0136177984832
"1239" 247.6 116.69725106884 52.3190134058912
"1240" 247.8 114.485848745196 48.9768195149832
"1241" 248 112.277747022035 45.1448223541612
"1242" 248.2 110.478919758773 40.7484225107374
"1243" 248.4 109.236869652858 36.0291897959284
"1244" 248.6 109.00520164309 31.5750085781862
"1245" 248.8 109.574118783378 28.7564680697355
"1246" 249 108.253261059933 28.5595822882158
"1247" 249.2 105.222588676891 28.2453873111401
"1248" 249.4 101.306197380608 27.0831113607862
"1249" 249.6 95.9579279335903 26.1824600039737
"1250" 249.8 91.2664974582925 24.7043757678698
"1251" 250 85.9785623730861 23.4763801829323
"1252" 250.2 80.7643311317099 21.9577595502438
"1253" 250.4 75.0005676946352 20.3102298016099
"1254" 250.6 69.5371132615772 18.9614482484769
"1255" 250.8 64.0565009512941 18.8653580996948
"1256" 251 58.5150055433834 19.0637049647129
"1257" 251.2 52.5863872860607 20.4728337433561
"1258" 251.4 48.9885215211043 24.1523431618612
"1259" 251.6 47.2955247117302 28.6616235418052
"1260" 251.8 46.8424072754153 34.1844633200861
"1261" 252 46.7682756912032 39.3906489403426
"1262" 252.2 46.2396428700198 44.5772601223791
"1263" 252.4 45.4376310502577 49.8201659897133
"1264" 252.6 46.3685510660653 54.8880849601112
"1265" 252.8 47.7270423487969 59.4011490719133
"1266" 253 48.4236931189456 64.5466205726085
"1267" 253.2 50.8639066995453 69.0813181392923
"1268" 253.4 53.8593738823653 73.2808461819362
"1269" 253.6 57.1374202621153 78.0323906373361
"1270" 253.8 59.4622683136014 82.6012341988293
"1271" 254 61.1637092386202 86.1482427165786
"1272" 254.2 64.4288834015395 88.3778108035373
"1273" 254.4 68.1143678697292 91.5675847815778
"1274" 254.6 71.6472305247177 94.6774320071517
"1275" 254.8 73.7572118979755 98.9286424579855
"1276" 255 74.9801903952235 103.658268725222
"1277" 255.2 76.3396492921376 105.77771554685
"1278" 255.4 78.1874015196234 104.961667183972
"1279" 255.6 81.2517288284724 102.966547605189
"1280" 255.8 84.9244369496534 101.059369735521
"1281" 256 88.6189502193263 98.2711951891471
"1282" 256.2 92.2188257106627 95.1918274786612
"1283" 256.4 96.9930507210054 92.8360959843796
"1284" 256.6 101.14301494823 92.4983290255138
"1285" 256.8 101.989214837038 93.4539056356329
"1286" 257 101.107072977471 95.1010769877097
"1287" 257.2 99.1926997736737 97.6079892767167
"1288" 257.4 97.4334232956865 101.531963641171
"1289" 257.6 95.048550225029 102.94817633835
"1290" 257.8 91.5150751944792 105.02957282955
"1291" 258 89.0267891636459 108.451867674856
"1292" 258.2 87.3643255981181 111.856131461967
"1293" 258.4 87.4940830480972 112.500055288826
"1294" 258.6 88.0843775259374 111.647916504525
"1295" 258.8 88.3112537533161 111.818073675059
"1296" 259 89.3791772783215 113.173623461284
"1297" 259.2 89.5628899467177 112.269757132774
"1298" 259.4 89.0707849456404 111.341885682261
"1299" 259.6 87.9642295107521 110.522469545867
"1300" 259.8 85.314300346458 109.667160997161
"1301" 260 81.3746288543914 109.796984616161
"1302" 260.2 76.7165696329557 111.070254725584
"1303" 260.4 71.7782788948404 113.210582127514
"1304" 260.6 68.2889629464347 117.296135740095
"1305" 260.8 68.0674871184237 119.281321226439
"1306" 261 68.6773490238689 118.875364830518
"1307" 261.2 69.7477043412506 120.161236866328
"1308" 261.4 70.2227558962767 121.219102658725
"1309" 261.6 70.4511930117292 119.7970094908
"1310" 261.8 70.2672762181459 118.949549755661
"1311" 262 70.1677642699484 118.591657616796
"1312" 262.2 71.0264821193585 118.202473839052
"1313" 262.4 72.0427793522422 117.067713932586
"1314" 262.6 75.0356715170222 115.95573842054
"1315" 262.8 78.433648539458 115.012839426573
"1316" 263 82.3169020842521 114.982292692691
"1317" 263.2 86.4030320503026 113.989307708963
"1318" 263.4 91.344196242975 112.534515351421
"1319" 263.6 96.0250454841898 111.292477081632
"1320" 263.8 98.9114152658403 110.219788564526
"1321" 264 100.220470090757 107.687350807411
"1322" 264.2 103.524400307317 104.69200445782
"1323" 264.4 107.173246130535 101.765951296356
"1324" 264.6 110.059164444709 99.7254049105822
"1325" 264.8 110.698761394226 97.4073420258579
"1326" 265 111.964689226639 95.1427345134931
"1327" 265.2 114.383727602045 92.1026911086099
"1328" 265.4 117.333053920866 89.2299274368919
"1329" 265.6 118.409635332675 86.4560927191736
"1330" 265.8 118.602058117361 83.1935067915855
"1331" 266 119.890268342758 79.2685850854463
"1332" 266.2 122.235336669596 76.044426891027
"1333" 266.4 121.616714926521 74.5339101372923
"1334" 266.6 121.232702016486 72.1690743995483
"1335" 266.8 121.54009770875 68.7876188045054
"1336" 267 122.686935942219 65.0580903652902
"1337" 267.2 122.692548359381 62.7380509847103
"1338" 267.4 122.09142243829 59.8408560249611
"1339" 267.6 122.274211911933 55.9632754450309
"1340" 267.8 122.647854982349 51.2199292465464
"1341" 268 121.083586786201 48.7011382123415
"1342" 268.2 119.677829693485 45.9929675675455
"1343" 268.4 118.625292749361 42.7291374105372
"1344" 268.6 117.23037920916 40.2540899531448
"1345" 268.8 115.987409023018 37.4370684583708
"1346" 269 114.60107458645 34.0892329459051
"1347" 269.2 113.156897131029 30.4853946874071
"1348" 269.4 111.797773145067 27.0475189610393
"1349" 269.6 109.34021259212 25.4270350684154
"1350" 269.8 106.332819998262 23.2942197694959
"1351" 270 103.369374340321 19.861416995606
"1352" 270.2 100.84706414257 15.7110411939972
"1353" 270.4 98.0338076014003 13.3749056069572
"1354" 270.6 94.4495264587338 13.02943857203
"1355" 270.8 90.2419642495043 11.4524008395874
"1356" 271 86.7079950798403 8.60492837956871
"1357" 271.2 82.502976396133 6.51596284219774
"1358" 271.4 78.6987153592758 6.55265767707244
"1359" 271.6 73.6231408490509 6.99376042329273
"1360" 271.8 68.5461900762163 6.26472564156515
"1361" 272 64.9918539080823 4.3257638253547
"1362" 272.2 62.1049097023752 2.05092873098674
"1363" 272.4 58.7866438791975 1.79609776235163
"1364" 272.6 54.6116018901481 2.32799416473808
"1365" 272.8 49.4805222315098 2.98625238415268
"1366" 273 44.5142547768157 3.51613403219394
"1367" 273.2 41.3852407837537 5.25165980861391
"1368" 273.4 38.1372101391307 8.58795699429825
"1369" 273.6 35.4665104372183 13.1514781364249
"1370" 273.8 32.7914085374049 17.4484189910483
"1371" 274 29.8230849497184 20.8535566673685
"1372" 274.2 26.4221662537388 24.2716186118174
"1373" 274.4 23.1899719534244 26.9783437002532
"1374" 274.6 19.4793333023019 29.5177203183791
"1375" 274.8 15.4314707414524 31.2145242016353
"1376" 275 11.6454683532748 33.5820072389644
"1377" 275.2 10.2007199023281 36.7110367637587
"1378" 275.4 10.4245167155692 41.4811558179747
"1379" 275.6 11.2534691280883 46.3085612748772
"1380" 275.8 13.3851553488658 51.1321116304154
"1381" 276 14.7621058594767 55.8134269452893
"1382" 276.2 16.6758540304675 60.710454232229
"1383" 276.4 18.5716475835971 65.8902857957152
"1384" 276.6 19.7362408996014 71.7167300713426
"1385" 276.8 19.8104486596577 77.2931015721829
"1386" 277 18.8183563190278 82.5131601159647
"1387" 277.2 18.1927029659755 87.2971479448774
"1388" 277.4 19.8896330036689 91.4788719752612
"1389" 277.6 22.7260033915971 95.2374411826341
"1390" 277.8 25.1348571401611 99.9095688030762
"1391" 278 27.4446932210585 104.408124212943
"1392" 278.2 29.7026758048314 106.622101647938
"1393" 278.4 32.5993653037689 109.887397493679
"1394" 278.6 36.1259061202728 112.560122452985
"1395" 278.8 40.2402271311703 112.036442043911
"1396" 279 45.4807345443131 111.521278319425
"1397" 279.2 50.9134187695196 112.199946318784
"1398" 279.4 56.3729472084572 112.958250404054
"1399" 279.6 61.0138382614945 114.730888790586
"1400" 279.8 66.0831217139719 116.534147160056
"1401" 280 68.9559788750672 118.484803018737
"1402" 280.2 69.387163875804 117.239418629016
"1403" 280.4 70.774055018458 114.623368569573
"1404" 280.6 73.9420058781737 111.982348869328
"1405" 280.8 77.4731190891187 110.469524498094
"1406" 281 81.6639656475168 110.182637131426
"1407" 281.2 85.1538565639269 109.362574814123
"1408" 281.4 88.5154423579568 106.5696702817
"1409" 281.6 91.885018075246 102.544008467878
"1410" 281.8 95.5909265491096 99.1090055211804
"1411" 282 99.1970272276404 95.3772897915183
"1412" 282.2 102.531639612812 91.0634363944612
"1413" 282.4 105.813906560149 86.8236639249883
"1414" 282.6 109.71779544561 82.3082693948912
"1415" 282.8 111.554238469994 77.1663173021227
"1416" 283 114.037531284712 72.6291482586099
"1417" 283.2 117.422931810943 67.6559050076868
"1418" 283.4 119.252559862328 63.7903438293197
"1419" 283.6 120.585522104014 61.4398323836033
"1420" 283.8 121.951807037857 60.5718290119408
"1421" 284 120.935610395017 61.6187850323922
"1422" 284.2 119.383601338917 61.3711103237894
"1423" 284.4 117.570202989702 59.5720316001008
"1424" 284.6 115.571385734319 56.3952935385099
"1425" 284.8 113.381839487824 52.5398593406443
"1426" 285 111.032220421568 48.9317022158182
"1427" 285.2 107.669188908217 45.3650968552513
"1428" 285.4 105.445143452319 41.4513949413502
"1429" 285.6 103.55910082604 37.1866345094612
"1430" 285.8 101.501341917151 32.5655682459301
"1431" 286 99.5212589887059 27.7642762524931
"1432" 286.2 95.4908929652387 24.2553218969323
"1433" 286.4 90.4265950884143 21.8392249415916
"1434" 286.6 84.7382941063239 19.6536355251038
"1435" 286.8 78.848672914225 17.4840694803022
"1436" 287 73.3600772000245 15.4937910567664
"1437" 287.2 67.6101365078315 14.9367044233957
"1438" 287.4 62.4287205247708 15.5094768395655
"1439" 287.6 57.5234309441461 17.5133134953471
"1440" 287.8 52.9391784263882 19.5091732058003
"1441" 288 48.0075742559403 21.8317459722362
"1442" 288.2 43.3155695982197 24.2812714455577
"1443" 288.4 38.8996151804045 26.435241569815
"1444" 288.6 35.5841196797891 25.8793301756355
"1445" 288.8 32.5066341473403 23.8083105715112
"1446" 289 30.2099925064594 20.8245310614945
"1447" 289.2 28.2904332295018 18.0857978916454
"1448" 289.4 27.2937558395411 17.6135261437871
"1449" 289.6 24.8707888493282 17.0696731379782
"1450" 289.8 23.2435579933197 17.3942191010578
"1451" 290 22.029649903084 19.3857435304763
"1452" 290.2 20.0659312963613 22.0171264634847
"1453" 290.4 17.6847466706833 25.3413558443058
"1454" 290.6 15.3471973060153 29.2122187123862
"1455" 290.8 13.136628315799 33.4172432840826
"1456" 291 10.5540783821499 36.2024478358992
"1457" 291.2 7.59021051493482 40.1261683582517
"1458" 291.4 7.30660312754768 44.1458137738075
"1459" 291.6 6.53263723169747 48.7597010227032
"1460" 291.8 5.4011651049797 54.271848421071
"1461" 292 5.42410698374713 59.5255386588137
"1462" 292.2 5.9158964557217 65.1695654848306
"1463" 292.4 6.29044527020169 71.3261006782914
"1464" 292.6 8.34843901173017 76.1143566866273
"1465" 292.8 11.4236113028147 80.3619756159689
"1466" 293 13.7482803412957 85.155998074179
"1467" 293.2 15.8561649032312 90.2915759687702
"1468" 293.4 18.4281899783546 94.7022069727183
"1469" 293.6 22.9927674266611 98.2010409869913
"1470" 293.8 27.8348384864689 100.907775960918
"1471" 294 33.5195033257649 102.657910322284
"1472" 294.2 39.419426753219 104.074031780535
"1473" 294.4 44.3181339740951 106.13375400834
"1474" 294.6 48.8626557681106 108.816289980742
"1475" 294.8 53.8454729571234 112.17055229184
"1476" 295 59.4728544367689 114.568002614411
"1477" 295.2 63.3699612263317 117.492391549299
"1478" 295.4 65.2319516288049 116.864329680573
"1479" 295.6 67.249149243312 114.775597929699
"1480" 295.8 70.3387640606344 112.492733881279
"1481" 296 74.2043577749028 110.592154282536
"1482" 296.2 78.4982579060483 108.977553357622
"1483" 296.4 83.6650265148684 108.193602256269
"1484" 296.6 88.5852446105803 106.486482331661
"1485" 296.8 93.3445784831203 105.123334332161
"1486" 297 96.9438942050733 102.334647370632
"1487" 297.2 99.4703780698681 98.4554490118556
"1488" 297.4 102.603033421959 94.0388394960572
"1489" 297.6 104.706042567744 89.0651513050842
"1490" 297.8 106.046861091438 84.865389896334
"1491" 298 107.530776255876 79.9120511781433
"1492" 298.2 109.365038847927 75.1357716947133
"1493" 298.4 110.130965545865 69.6058453109504
"1494" 298.6 111.736286218201 64.5577099067595
"1495" 298.8 113.68948873621 58.6797528509973
"1496" 299 115.0304478249 52.4292476202544
"1497" 299.2 117.033001807633 47.7636781167474
"1498" 299.4 116.451786243 46.9203512610729
"1499" 299.6 113.642979611314 45.6060378427138
"1500" 299.8 110.092890553558 42.9095259398406
"1501" 300 105.356776115017 41.2517502163334
"1502" 300.2 101.481257159892 39.2178748251996
"1503" 300.4 97.5965350221224 36.3451111534817
"1504" 300.6 93.72812680808 32.9730533810579
"1505" 300.8 91.3146052982912 29.7734930389562
"1506" 301 89.7288488698487 26.7071410692074
"1507" 301.2 88.8452566422205 26.0108594662562
"1508" 301.4 88.9298943951846 25.7670510263743
"1509" 301.6 88.4223053274551 25.2850010312349
"1510" 301.8 86.164699598647 23.3099078795771
"1511" 302 82.5829906987447 21.5107147404698
"1512" 302.2 78.8162593248658 18.6773070805764
"1513" 302.4 76.2972697370751 15.5365704644003
"1514" 302.6 75.9572564236852 12.6475083463767
"1515" 302.8 76.30643719203 10.8243818347301
"1516" 303 75.3386916459153 10.5533190716112
"1517" 303.2 72.6974764829385 11.1356707339826
"1518" 303.4 68.4777630425711 12.0435444212477
"1519" 303.6 63.9140481438912 12.8781520318561
"1520" 303.8 59.0305523429413 13.5280069581566
"1521" 304 54.2261256060403 15.0251782956438
"1522" 304.2 49.3398452865971 15.8415262979855
"1523" 304.4 44.3563968884783 18.1101728665405
"1524" 304.6 40.9468058145126 21.2970963076864
"1525" 304.8 38.3416057962605 25.3161737227788
"1526" 305 36.2436997514118 29.8916380764427
"1527" 305.2 34.9732829083403 34.6666897364506
"1528" 305.4 34.3225554296337 39.9481223655124
"1529" 305.6 33.9896193336096 45.5259711843022
"1530" 305.8 33.1740607014301 50.7255735657894
"1531" 306 31.4932588734106 56.1674913607438
"1532" 306.2 29.46543540308 60.6576719021901
"1533" 306.4 26.6613257018653 65.2837112515362
"1534" 306.6 24.3666932360403 70.2527102687611
"1535" 306.8 24.3894123693653 75.4878477049361
"1536" 307 25.7610690790295 80.7673707838233
"1537" 307.2 27.2719603669475 86.2618171145897
"1538" 307.4 28.836993627102 91.4936742944369
"1539" 307.6 31.4435501728875 97.0105828957838
"1540" 307.8 35.1243503922676 101.564986956843
"1541" 308 39.3068905939504 105.178717802652
"1542" 308.2 44.4194678216534 106.428243698839
"1543" 308.4 50.1978841707832 107.803264752947
"1544" 308.6 55.7450619483403 108.108029265132
"1545" 308.8 58.5687256615903 108.388897671623
"1546" 309 58.5742370416422 108.220729921322
"1547" 309.2 60.7117606927044 107.382643429807
"1548" 309.4 63.0541316980404 105.310651268147
"1549" 309.6 65.4131032221051 102.553590344308
"1550" 309.8 67.7250357131769 100.27741809218
"1551" 310 70.9926452417166 99.668734752424
"1552" 310.2 74.2302306423686 99.2665744636895
"1553" 310.4 76.8918169752578 99.3134122760398
"1554" 310.6 79.2235409693781 100.262297126397
"1555" 310.8 82.370877866452 101.325048158797
"1556" 311 83.8555847080975 103.096231252633
"1557" 311.2 84.1166642293057 102.896409382483
"1558" 311.4 84.3873978902153 101.634324571536
"1559" 311.6 85.3732066087627 98.8558785508262
"1560" 311.8 86.3971673766577 95.4764407972381
"1561" 312 87.6034140594852 91.9777829297733
"1562" 312.2 90.1168291153651 89.2417925048889
"1563" 312.4 92.8481223662179 88.5509519475693
"1564" 312.6 95.1656220235168 89.6055935199258
"1565" 312.8 97.0840865908592 91.7123095392366
"1566" 313 97.8539428783494 92.6142385341521
"1567" 313.2 97.7321840599237 92.2635836278834
"1568" 313.4 97.6800579098707 90.6480008136612
"1569" 313.6 98.6125759919158 87.946199837114
"1570" 313.8 99.4997901996569 83.7828325575511
"1571" 314 100.874997503215 80.1971994841612
"1572" 314.2 103.545654808358 77.1405487403844
"1573" 314.4 107.018053596614 75.5489494734438
"1574" 314.6 110.882048272944 73.6567750924715
"1575" 314.8 113.898156778812 73.1375852117172
"1576" 315 113.486656525919 72.8192667713394
"1577" 315.2 112.463434252659 70.1347498425318
"1578" 315.4 110.742967797417 67.1664287770764
"1579" 315.6 108.803511377858 63.3178107352504
"1580" 315.8 106.530011854525 59.5894081734243
"1581" 316 104.821690530823 55.195150825051
"1582" 316.2 103.971207596097 50.6456821079432
"1583" 316.4 103.607069553061 45.8709544604323
"1584" 316.6 104.921485157193 41.9357788643418
"1585" 316.8 106.708666589746 40.1555663756956
"1586" 317 107.061938438521 38.5385456747116
"1587" 317.2 106.798750220171 36.7315917228646
"1588" 317.4 105.348876097633 34.6559692742646
"1589" 317.6 103.74311169471 31.3321537430785
"1590" 317.8 101.294843758251 27.6369422482509
"1591" 318 99.8111493905621 23.7391653831307
"1592" 318.2 97.5815147785233 21.8478156031246
"1593" 318.4 94.6204030167877 21.6228324379769
"1594" 318.6 90.3508905957455 20.4268529642129
"1595" 318.8 86.2393098112471 18.2515296182629
"1596" 319 81.3932688719288 16.2533227187408
"1597" 319.2 76.3154479383532 14.1852180334047
"1598" 319.4 70.9617247304758 11.9870207481658
"1599" 319.6 65.8212294058689 9.0705478803183
"1600" 319.8 61.9913235498908 6.5266595207872
"1601" 320 60.4805330032927 4.79131411499449
"1602" 320.2 60.1274707507784 6.20979991079389
"1603" 320.4 57.7155204367217 8.84811884205098
"1604" 320.6 55.0397596820924 12.5585485077704
"1605" 320.8 51.9328683904166 16.7464557979917
"1606" 321 49.3947066189505 21.6181421109747
"1607" 321.2 47.7936380232857 26.1016611654679
"1608" 321.4 48.7662102244045 29.8705742571996
"1609" 321.6 49.6118232621546 32.0382007045469
"1610" 321.8 50.5980031226421 35.6800090275836
"1611" 322 50.7378214085621 40.1443552205916
"1612" 322.2 52.2629284387217 44.6035238749408
"1613" 322.4 53.972639488942 49.4950137908222
"1614" 322.6 55.5902722487634 54.144262199456
"1615" 322.8 57.3200274314719 59.0803629305032
"1616" 323 59.7483115768485 63.2169085957759
"1617" 323.2 63.8655293167903 65.7088836037612
"1618" 323.4 68.3177703278824 68.135057942367
"1619" 323.6 73.3621270466404 71.0608622970362
"1620" 323.8 78.2073702879273 73.0021487389742
"1621" 324 82.4770766247378 75.0392072369688
"1622" 324.2 87.5696562678934 77.4450536495196
"1623" 324.4 92.7058462776404 79.1388547640525
"1624" 324.6 95.3753719483319 82.2369705826866
"1625" 324.8 96.2977963701234 85.8922922044442
"1626" 325 98.5961293339832 90.4217367919754
"1627" 325.2 101.054685194059 92.7558643003339
"1628" 325.4 103.206722431612 92.2837784130612
"1629" 325.6 104.502653847238 89.652266260166
"1630" 325.8 105.770429803007 86.7785357251334
"1631" 326 107.958498714903 83.0904115647326
"1632" 326.2 110.127492665235 78.5334073143454
"1633" 326.4 112.923853093644 74.2338260343579
"1634" 326.6 115.284995874327 70.1065175847568
"1635" 326.8 117.25591828175 66.7732244539562
"1636" 327 119.155172191588 65.1403870671149
"1637" 327.2 118.865190617982 65.7264614919974
"1638" 327.4 119.113967668687 68.2750638059945
"1639" 327.6 119.66119030262 71.2459709741273
"1640" 327.8 119.705577688427 74.1771887376008
"1641" 328 118.730015629498 77.296666522819
"1642" 328.2 118.163077748822 81.942737052352
"1643" 328.4 118.365427128911 85.0724784861656
"1644" 328.6 117.079948519632 85.7666327392612
"1645" 328.8 116.861238798104 88.1711028195822
"1646" 329 116.555625302659 89.1762730600884
"1647" 329.2 115.770103630495 89.1084994910063
"1648" 329.4 115.41854586577 89.2808317286169
"1649" 329.6 115.025212389651 89.3934122197042
"1650" 329.8 114.790893716156 89.4966702977927
"1651" 330 114.67398297273 90.0923997323476
"1652" 330.2 114.162332990952 91.4381342189542
"1653" 330.4 114.024675188047 93.204183105006
"1654" 330.6 113.939376351705 94.3251671031747
"1655" 330.8 113.039611716145 94.7481693719916
"1656" 331 111.832110946815 95.4579658976112
"1657" 331.2 111.078218533661 95.834287952174
"1658" 331.4 109.235809387367 97.8634609012401
"1659" 331.6 107.065742037624 101.100556516391
"1660" 331.8 105.104352766786 105.174211155823
"1661" 332 104.029015961242 106.204811444009
"1662" 332.2 103.796028930715 105.627559995241
"1663" 332.4 102.4201617253 105.38824468985
"1664" 332.6 99.6697307973824 105.303510102456
"1665" 332.8 96.4784707136192 105.621407639671
"1666" 333 93.1899029141975 105.934069585508
"1667" 333.2 89.1330023026705 106.857581921822
"1668" 333.4 84.9691453950525 106.966436317055
"1669" 333.6 81.0492126281345 106.329930320514
"1670" 333.8 76.0034475859313 106.041934787813
"1671" 334 71.0031555225756 104.726226791691
"1672" 334.2 66.239137817507 103.096643391106
"1673" 334.4 61.66617581887 100.983760421374
"1674" 334.6 56.5095788157848 100.42083435505
"1675" 334.8 51.9525412764641 100.281941649354
"1676" 335 45.8135550948403 99.4487439456712
"1677" 335.2 40.4226614504245 98.257464422374
"1678" 335.4 35.6116874037141 98.7726906007874
"1679" 335.6 33.0463294777546 101.111784505061
"1680" 335.8 31.3535643676767 104.464774519416
"1681" 336 32.3092492572281 105.985734086947
"1682" 336.2 34.3878283188115 107.28789351818
"1683" 336.4 37.0315042662032 108.778501091882
"1684" 336.6 40.6819159327015 110.496589674106
"1685" 336.8 44.5714588481917 111.725040795634
"1686" 337 49.138754392812 113.140555180972
"1687" 337.2 52.7461363494403 114.146075852661
"1688" 337.4 57.2007574782166 114.410864620127
"1689" 337.6 61.6893127014641 114.206488823879
"1690" 337.8 66.8602547397815 114.123165802249
"1691" 338 71.9912904638792 114.101961030671
"1692" 338.2 76.3305986937936 115.64814725754
"1693" 338.4 78.5028926982346 115.204637669123
"1694" 338.6 79.4300043177191 113.237310519661
"1695" 338.8 81.7578204873704 110.155297804601
"1696" 339 84.9737474901799 107.151522191255
"1697" 339.2 89.1489361935136 105.298789025166
"1698" 339.4 93.1186853860604 104.254814321051
"1699" 339.6 98.0219306683354 103.224181885899
"1700" 339.8 101.905226600962 102.996980814904
"1701" 340 104.934444377628 103.236957807601
"1702" 340.2 105.858833505469 101.716391644975
"1703" 340.4 107.408029488288 99.4281771512927
"1704" 340.6 109.739885305159 96.5054064599975
"1705" 340.8 112.677234483979 93.1530322098438
"1706" 341 115.982656713823 90.8500740988872
"1707" 341.2 116.314613033893 89.9237216760822
"1708" 341.4 115.472728289628 88.8546745512035
"1709" 341.6 115.135920996088 87.9538734990151
"1710" 341.8 115.221361505472 86.4014019079506
"1711" 342 115.310600517625 83.4707691873939
"1712" 342.2 116.26883312614 80.2296553889111
"1713" 342.4 117.527270928021 76.4206091248907
"1714" 342.6 118.871264623078 72.117275393448
"1715" 342.8 120.561049253364 68.7356285495897
"1716" 343 121.614716442182 65.6110409250514
"1717" 343.2 120.899103322816 62.283123277027
"1718" 343.4 120.663080404032 58.6154339517046
"1719" 343.6 120.419570898857 54.0036881588743
"1720" 343.8 121.019121223937 49.130616850395
"1721" 344 120.386141706279 46.2673216940514
"1722" 344.2 118.498949586182 45.1179077014416
"1723" 344.4 116.326934516283 42.9676164158497
"1724" 344.6 113.923458623865 39.3550055897343
"1725" 344.8 112.21833621334 35.0656934822821
"1726" 345 110.66694396629 30.7181726927862
"1727" 345.2 109.873328910479 26.4158561425435
"1728" 345.4 107.814199762384 24.6446343251092
"1729" 345.6 104.405170850353 23.0193946038563
"1730" 345.8 100.538960147938 20.4925836779538
"1731" 346 96.4669315129623 17.7852862573441
"1732" 346.2 92.920683427792 14.2823978309192
"1733" 346.4 88.910740090742 11.2991664040464
"1734" 346.6 84.7311850157395 9.05003793042586
"1735" 346.8 79.7282673530772 8.90353418700326
"1736" 347 74.4900256951593 8.0309356879715
"1737" 347.2 68.5942996288573 8.03287052273742
"1738" 347.4 63.0657938197471 7.55428345269505
"1739" 347.6 57.2542615192153 7.90816283448615
"1740" 347.8 51.6922348680199 7.12813925699449
"1741" 348 47.159287730816 5.60086464973433
"1742" 348.2 43.7405650495178 5.0167605071289
"1743" 348.4 41.4942594430289 6.52335982968575
"1744" 348.6 37.6943440839936 8.3272627916289
"1745" 348.8 33.3913192929452 10.0893043301531
"1746" 349 29.2762573776919 12.8613395981455
"1747" 349.2 25.3467106017938 16.3677566681495
"1748" 349.4 21.4971656049305 19.9824510847021
"1749" 349.6 18.1490476321194 24.1903845013821
"1750" 349.8 16.8617971030588 28.6184938464175
"1751" 350 16.9992574055294 33.4786973980561
"1752" 350.2 15.4997400583403 38.0831007627664
"1753" 350.4 14.6948336205404 43.4538697166862
"1754" 350.6 14.0194341587672 47.3850713893441
"1755" 350.8 14.2664156778403 51.6760792908959
"1756" 351 14.495516181958 56.7651272094427
"1757" 351.2 15.0177842338226 61.3595625909443
"1758" 351.4 15.2609573305368 66.2840486015094
"1759" 351.6 15.3050046298403 71.5239830917381
"1760" 351.8 16.0613683231447 76.8900839027655
"1761" 352 16.39111829951 82.2662634119737
"1762" 352.2 16.743883073757 87.2293121799945
"1763" 352.4 17.5886020880504 92.9212123823512
"1764" 352.6 20.4761099025319 96.3893593660724
"1765" 352.8 23.7875871641439 97.2678462432058
"1766" 353 28.3811280324514 98.8918006201611
"1767" 353.2 33.5268518325007 100.780366851274
"1768" 353.4 37.9800469144252 103.245790861152
"1769" 353.6 42.8506646499992 104.626485995895
"1770" 353.8 47.3147882163676 106.741408710788
"1771" 354 52.9899162562292 107.842417907883
"1772" 354.2 58.4970777209158 108.496298923916
"1773" 354.4 63.6757577325462 107.89926877372
"1774" 354.6 68.7175887256888 107.253621898479
"1775" 354.8 73.9441481821176 106.224264328928
"1776" 355 78.9147595981051 104.737681816896
"1777" 355.2 83.7644941798211 103.071122508738
"1778" 355.4 85.3301500668686 100.846503411897
"1779" 355.6 86.4368928166345 99.2545430850141
"1780" 355.8 86.2202111909762 97.770653929865
"1781" 356 86.5590797521639 94.8596317476906
"1782" 356.2 88.0238771986365 92.1025295158553
"1783" 356.4 90.3106005070903 90.1811351068727
"1784" 356.6 93.8797665173252 89.0350406988127
"1785" 356.8 97.6499216095196 87.9792681174253
"1786" 357 101.017304162504 87.1028173717381
"1787" 357.2 102.76920152218 85.8731119276887
"1788" 357.4 103.920538972389 83.976445454962
"1789" 357.6 104.825344767072 80.2424059229201
"1790" 357.8 105.457771253915 76.5524013807361
"1791" 358 106.299770154287 71.8305308953933
"1792" 358.2 104.749077320196 67.0938155664493
"1793" 358.4 103.607643570536 62.357740882009
"1794" 358.6 102.622029687586 57.1769179282021
"1795" 358.8 102.293430560806 52.142095378229
"1796" 359 103.204396294128 47.5212547019578
"1797" 359.2 105.026327760773 44.6860388870171
"1798" 359.4 106.753680958708 44.2469713962098
"1799" 359.6 108.445983532044 44.0470660005815
"1800" 359.8 110.072888992452 44.0066273496525
"1801" 360 111.905066176188 43.0975603275829
"1802" 360.2 114.6409769679 42.1181717112035
"1803" 360.4 113.846586224748 41.9259602713082
"1804" 360.6 112.249083912577 40.2286068872927
"1805" 360.8 110.331298211504 37.5570339321656
"1806" 361 108.90783392884 33.6690977167664
"1807" 361.2 107.885472929215 29.2803761123611
"1808" 361.4 107.19416215804 26.4790081945481
"1809" 361.6 104.343103460781 26.4931290244408
"1810" 361.8 100.336202210496 25.8987435761065
"1811" 362 95.6020931960585 25.3703247510248
"1812" 362.2 91.3816453638403 23.9869888681875
"1813" 362.4 87.7127644336134 21.2087289703838
"1814" 362.6 83.4470018025861 17.1392272554747
"1815" 362.8 80.5247428790387 12.9941640471818
"1816" 363 77.0978808441087 10.1510241741977
"1817" 363.2 73.2473356361561 9.77130258768747
"1818" 363.4 68.0172500909394 9.85529217757204
"1819" 363.6 62.9923777603539 8.97490947682332
"1820" 363.8 57.5077533270041 8.21895610169564
"1821" 364 52.67220289862 6.54099910439844
"1822" 364.2 47.6529048564706 6.13391579944267
"1823" 364.4 44.7812990023038 8.35249208658799
"1824" 364.6 42.5636008007143 12.0839831778124
"1825" 364.8 40.6905153604557 17.0546528943791
"1826" 365 39.2437966912351 22.066965871398
"1827" 365.2 37.7212161771737 27.1309630152253
"1828" 365.4 36.5721632686561 31.738825486898
"1829" 365.6 36.7100971503534 36.5510632268785
"1830" 365.8 37.2964424062351 40.9836337241085
"1831" 366 38.2271954101993 44.5306567719689
"1832" 366.2 39.4437046298871 48.4880838696238
"1833" 366.4 41.0794696778576 52.7160015139456
"1834" 366.6 43.5314489988651 56.2125541045289
"1835" 366.8 47.1589998735676 57.6577806730661
"1836" 367 51.4050019201186 58.1412955170959
"1837" 367.2 55.2548658697024 59.4209437676439
"1838" 367.4 59.0811033054305 61.5313298048251
"1839" 367.6 63.6156188502153 62.5411873001611
"1840" 367.8 67.7470890843532 62.5328652733022
"1841" 368 72.1364130162197 63.3055798154801
"1842" 368.2 77.0166619214903 63.8102131758861
"1843" 368.4 81.8874391217088 64.119569194319
"1844" 368.6 86.0655346063275 61.2912188659432
"1845" 368.8 89.364386053225 58.7014041074304
"1846" 369 91.7224323637153 55.6345707693612
"1847" 369.2 93.467406647609 51.0271198018265
"1848" 369.4 95.7523738701737 46.9240716966099
"1849" 369.6 98.1768035680843 44.1458137738075
"1850" 369.8 98.1519470946903 42.0290554981612
"1851" 370 98.966749923119 39.6539217472759
"1852" 370.2 100.231470551471 39.8804200559721
"1853" 370.4 101.58578181724 41.4245289940351
"1854" 370.6 103.939625853832 43.5525738505435
"1855" 370.8 105.861379682984 45.719126838212
"1856" 371 108.618227394148 46.8874547784304
"1857" 371.2 109.789968775892 47.3568170932766
"1858" 371.4 109.914517076171 48.3761102270679
"1859" 371.6 110.204969918679 50.6271197565086
"1860" 371.8 110.951751236237 54.1815118667851
"1861" 372 112.539649670365 58.0395533113361
"1862" 372.2 113.385084378969 62.7092922427124
"1863" 372.4 113.661375670687 65.6752626152509
"1864" 372.6 115.27031042897 67.791209685756
"1865" 372.8 117.21766471397 71.148717073687
"1866" 373 120.111836082366 72.5890877431094
"1867" 373.2 121.184937790489 72.0551533249855
"1868" 373.4 120.79195818703 70.3674462779855
"1869" 373.6 120.290207443327 68.8797377791747
"1870" 373.8 119.416945866874 68.4041539582205
"1871" 374 118.690633727849 67.6951849744611
"1872" 374.2 117.87864600174 65.5303761276362
"1873" 374.4 117.985238025761 61.9740630697927
"1874" 374.6 118.870088481577 57.768461096398
"1875" 374.8 119.786835010084 53.2958910042326
"1876" 375 121.105799340933 49.4273653489889
"1877" 375.2 119.644687300205 48.7094708758561
"1878" 375.4 116.865581693476 47.1086796415764
"1879" 375.6 113.797084151537 44.4702031911433
"1880" 375.8 110.288982682235 41.5266708212746
"1881" 376 108.568295232994 38.6586346202765
"1882" 376.2 108.566616098371 37.1951362331833
"1883" 376.4 109.097489302684 35.3589437341481
"1884" 376.6 110.655459569225 32.9497241950201
"1885" 376.8 112.033337556265 31.6366747972112
"1886" 377 112.32219510854 29.4556379980112
"1887" 377.2 111.517621551815 27.8699590003022
"1888" 377.4 110.824707885901 25.9743894320003
"1889" 377.6 108.82725375153 23.7373552487129
"1890" 377.8 107.097752159013 20.9944368360874
"1891" 378 105.330355653655 18.3278693133063
"1892" 378.2 102.559142316767 17.3451525246368
"1893" 378.4 99.6798873331468 15.3471608996531
"1894" 378.6 97.2402112212556 12.2807433444239
"1895" 378.8 95.1729007374497 10.0954879652315
"1896" 379 92.8375245197689 8.5098334877802
"1897" 379.2 89.6679735930404 6.58564962773315
"1898" 379.4 86.243248342916 4.88695448417376
"1899" 379.6 83.2889517368321 3.45867111886607
"1900" 379.8 80.7286597096682 2.60630457116935
"1901" 380 77.9911092041031 2.74530854888997
"1902" 380.2 74.1637878939653 2.69574453163615
"1903" 380.4 70.2853072763403 3.26372286476115
"1904" 380.6 66.8785564467197 3.7904038570146
"1905" 380.8 62.6107341069942 3.57629819358423
"1906" 381 58.5915859075447 3.81857772335681
"1907" 381.2 54.4389915744352 3.51844575859219
"1908" 381.4 51.3516406955965 2.6022556938075
"1909" 381.6 49.4422835673769 3.19754448336848
"1910" 381.8 47.1241554390308 5.21169535747068
"1911" 382 43.5601879936261 7.16832275811354
"1912" 382.2 39.5091934990111 9.47340821161238
"1913" 382.4 35.6284012546387 10.9941193510813
"1914" 382.6 31.7860585141513 10.4802796489889
"1915" 382.8 32.5198462855571 10.6111652593691
"1916" 383 33.0897402326793 11.7361442647205
"1917" 383.2 33.9829617121224 14.1885468441483
"1918" 383.4 34.6119596501501 17.5251346323072
"1919" 383.6 35.6241553765701 21.2028908880395
"1920" 383.8 35.7364352632728 24.3186577440395
"1921" 384 35.6560160475457 27.3160983913129
"1922" 384.2 36.5364294560295 29.3782701385801
"1923" 384.4 37.3358489403145 31.2212392164112
"1924" 384.6 38.0773989267378 34.038245308174
"1925" 384.8 38.5490769360142 37.4180592215916
"1926" 385 37.8035526906987 41.1725642772364
"1927" 385.2 36.6945650292197 44.5975486499284
"1928" 385.4 36.4867529929982 48.7320539317927
"1929" 385.6 37.2614241932153 52.4603832848112
"1930" 385.8 38.6405179198317 56.0042858582525
"1931" 386 41.0067523810968 59.0476004247637
"1932" 386.2 42.8656636082369 62.3621202394715
"1933" 386.4 45.1534349982302 66.0838318186357
"1934" 386.6 45.1219085729266 69.980304502687
"1935" 386.8 43.2349894209093 72.2264769452129
"1936" 387 40.3542480820645 75.1642959096525
"1937" 387.2 37.8084805381544 77.9746405853306
"1938" 387.4 36.8692721962577 80.818659503809
"1939" 387.6 37.0092667793884 84.6386652187958
"1940" 387.8 38.3836495151481 88.7430888656419
"1941" 388 40.728796684007 92.8550023366612
"1942" 388.2 44.0645424499792 96.5008823035778
"1943" 388.4 47.613542028543 99.9847751422828
"1944" 388.6 51.1579607436737 103.331047147633
"1945" 388.8 54.9059292837131 106.518348129052
"1946" 389 58.0818870903403 109.278849279617
"1947" 389.2 59.3321977387469 110.672384065773
"1948" 389.4 59.5292450048674 109.900492636715
"1949" 389.6 61.4002574729616 108.870516062388
"1950" 389.8 64.1732112938203 106.720164845861
"1951" 390 67.3988160777486 103.853087638001
"1952" 390.2 69.1893690557529 102.712774416263
"1953" 390.4 69.9273650125261 101.979748129233
"1954" 390.6 72.0609789249992 99.7126013515023
"1955" 390.8 74.6780774874572 97.3320972348855
"1956" 391 77.3055807113215 94.7986823682932
"1957" 391.2 79.2475484695394 92.1214358681369
"1958" 391.4 82.0454725346118 89.9135700547469
"1959" 391.6 85.1725811243596 87.776901547315
"1960" 391.8 88.3612591258811 86.9294814408754
"1961" 392 91.6182398096815 86.0265226382312
"1962" 392.2 93.9298975424975 85.1583163530897
"1963" 392.4 96.2300115463076 84.2356846789415
"1964" 392.6 99.0567224357303 82.4965067913125
"1965" 392.8 101.670999372276 79.9358878407894
"1966" 393 101.921273380025 77.1395116156085
"1967" 393.2 101.376944857711 74.170473722825
"1968" 393.4 100.786645318063 70.3125733819667
"1969" 393.6 100.097734542909 66.428061686256
"1970" 393.8 99.6685378842101 62.6497373009217
"1971" 394 100.722400203151 58.7517558665771
"1972" 394.2 102.122841630577 54.7995999145296
"1973" 394.4 104.510058835215 51.4088119709112
"1974" 394.6 107.73942135784 48.1817294085372
"1975" 394.8 109.517579286931 46.52393227403
"1976" 395 108.015712649558 46.4646958139945
"1977" 395.2 105.650141252069 45.2075337633391
"1978" 395.4 102.971760866978 43.2881207686353
"1979" 395.6 100.367294421769 39.6887529377951
"1980" 395.8 97.5742319901403 35.7455923385612
"1981" 396 95.2699691656928 32.1294724853989
"1982" 396.2 93.3021395897369 27.9409544984025
"1983" 396.4 91.1175973251963 24.0803900713306
"1984" 396.6 90.45087602762 20.6576673704069
"1985" 396.8 89.8699703426031 19.2087037583476
"1986" 397 88.0662337828235 19.444655088678
"1987" 397.2 84.2779632370199 19.1018715016868
"1988" 397.4 80.5469690229869 17.7710646203594
"1989" 397.6 76.2688445879429 15.5233999523278
"1990" 397.8 71.3608288096076 13.7252682179025
"1991" 398 66.4812302894158 11.6429801454253
"1992" 398.2 61.3604655341026 9.4603531775546
"1993" 398.4 55.6509398245653 7.75562008216115
"1994" 398.6 53.8637196730014 8.42564198022048
"1995" 398.8 51.982270926679 10.8274144220483
"1996" 399 49.1536571644723 14.2036995906532
"1997" 399.2 47.1950115534301 18.2929704909945
"1998" 399.4 46.6126418531679 22.9953461159801
"1999" 399.6 46.7394024829719 27.5981353230033
"2000" 399.8 48.6372188080903 31.9330307826525
"2001" 400 50.3334668826561 36.9591015351085
"2002" 400.2 52.3664022638653 41.7888818030112
"2003" 400.4 54.4087740079438 46.2460847774025
"2004" 400.6 56.9718951478903 50.8018865520862
"2005" 400.8 60.195478936255 54.9908356049051
"2006" 401 63.8071086882403 58.7113905396612
"2007" 401.2 68.1582384774354 61.594333219438
"2008" 401.4 72.9556448188748 62.4292703872301
"2009" 401.6 77.8974442643445 62.9279307702074
"2010" 401.8 81.9000445003231 61.5193858851008
"2011" 402 85.9748734666639 60.1721789921065
"2012" 402.2 90.3961147604751 59.1810133701307
"2013" 402.4 95.0999269644301 58.7979396189945
"2014" 402.6 98.3255445749686 60.5322500164048
"2015" 402.8 101.321474244199 63.361739148456
"2016" 403 103.620767045065 66.9811550699611
"2017" 403.2 103.88132970602 70.6651499198919
"2018" 403.4 104.875259568752 75.001382520201
"2019" 403.6 105.882719772314 78.1860525587905
"2020" 403.8 107.044417328539 76.7154643228767
"2021" 404 108.422703563103 74.4849602481611
"2022" 404.2 108.270818035612 71.5958346253307
"2023" 404.4 107.601555567752 68.931841111555
"2024" 404.6 107.02539145334 65.2804656610611
"2025" 404.8 107.297584671328 60.990395078241
"2026" 405 108.504816259423 57.5655559893568
"2027" 405.2 110.25625403879 54.6115824707368
"2028" 405.4 112.465437471353 52.7067754222158
"2029" 405.6 113.110191747227 51.0736161142914
"2030" 405.8 112.210154052479 47.79093317672
"2031" 406 111.481004633635 44.1545011579432
"2032" 406.2 111.377811500584 39.4608780094817
"2033" 406.4 111.800078379953 35.5045719676351
"2034" 406.6 111.067924396235 35.9857114859721
"2035" 406.8 109.22139097473 36.8009043330086
"2036" 407 106.564351165353 37.5501406426612
"2037" 407.2 102.683255053572 37.9639534282237
"2038" 407.4 98.4622957190295 38.0413651469855
"2039" 407.6 94.1892222373447 37.665288548209
"2040" 407.8 89.890912083599 36.2810028500232
"2041" 408 85.2810262256218 34.3590979067368
"2042" 408.2 82.3871987346609 31.5649389256868
"2043" 408.4 80.6728901478925 28.2536406212264
"2044" 408.6 80.8146860594456 24.7454321160296
"2045" 408.8 81.6814908570199 21.1657341627124
"2046" 409 83.4690622263275 17.9833910918406
"2047" 409.2 85.0169592220968 15.2570950928406
"2048" 409.4 84.4565802134982 12.6786683710822
"2049" 409.6 82.6856448004034 11.1773997543754
"2050" 409.8 79.9117286251903 10.0827084527362
"2051" 410 76.1143877694403 8.54302855392202
"2052" 410.2 72.683657524736 8.67510997499159
"2053" 410.4 68.4800874707628 8.06786826923874
"2054" 410.6 63.8390652713788 5.9563978752509
"2055" 410.8 60.2564327085903 4.08485725493615
"2056" 411 58.190456400035 4.11423990144877
"2057" 411.2 55.9525669131354 6.54570651820214
"2058" 411.4 52.2514750729429 8.53289739078936
"2059" 411.6 48.1568714177903 11.2348930713612
"2060" 411.8 45.2324897033484 14.7346865680805
"2061" 412 41.9571551337256 18.0957520971038
"2062" 412.2 39.5753637613532 21.7283031783791
"2063" 412.4 38.7598051291737 25.1469918120458
"2064" 412.6 40.0128519768669 28.6957102742275
"2065" 412.8 42.5366278842197 32.0303984969025
"2066" 413 45.4174830368742 35.7381109774662
"2067" 413.2 48.87824380566 38.9867134758579
"2068" 413.4 52.7019083029675 42.0554603020256
"2069" 413.6 55.0131253377714 46.078209408006
"2070" 413.8 57.3646907561086 50.3425167587587
"2071" 414 59.3262134724505 54.0630448593645
"2072" 414.2 60.579872586961 58.0712257976956
"2073" 414.4 62.7621385753065 62.2287304544323
"2074" 414.6 64.4116501777784 66.8293878127054
"2075" 414.8 66.2724259249429 71.5173254702509
"2076" 415 68.7626302534929 75.2925071663476
"2077" 415.2 72.5989899471273 77.2795547597655
"2078" 415.4 76.5080691221917 78.2761607976071
"2079" 415.6 79.816817033462 79.4410646221476
"2080" 415.8 83.32683657792 78.9202176034665
"2081" 416 86.9191101238216 78.2771445582967
"2082" 416.2 89.0660640867676 78.6853444301702
"2083" 416.4 89.7617223303005 79.6612462251921
"2084" 416.6 90.2508133141298 81.9361526965559
"2085" 416.8 91.5103400818056 85.0113979469916
"2086" 417 93.950723769189 88.3135577564134
"2087" 417.2 96.7956411507863 91.8479921027963
"2088" 417.4 96.8647840957227 93.2139264597788
"2089" 417.6 95.0479142965615 93.6713931715265
"2090" 417.8 93.0464423604286 94.0654166667494
"2091" 418 89.5726078317936 96.0253679109322
"2092" 418.2 85.7848049002848 98.9386813714667
"2093" 418.4 81.7440787797743 101.757718247142
"2094" 418.6 78.8608785536181 106.021281030244
"2095" 418.8 79.1422344715829 106.895233924156
"2096" 419 79.7197751313832 106.011698810747
"2097" 419.2 80.5261810517127 103.867912314385
"2098" 419.4 81.7153496177261 101.586568025975
"2099" 419.6 83.7832187402538 98.7569837850458
"2100" 419.8 86.8776655521968 95.531168423374
"2101" 420 89.7301391336769 92.255816402815
"2102" 420.2 93.21331523587 90.5374579301562
"2103" 420.4 97.2992178747893 89.8187193290285
"2104" 420.6 101.16904800025 89.8677608634711
"2105" 420.8 103.019497308652 89.5695650083047
"2106" 421 104.537105422507 87.3807730688278
"2107" 421.2 106.326297009433 83.2181836094753
"2108" 421.4 107.283284318111 79.2235223416612
"2109" 421.6 107.266492460055 74.5046656189022
"2110" 421.8 107.434618078449 69.9270223202264
"2111" 422 109.202568631435 66.1569505266341
"2112" 422.2 111.569782568858 62.4661153813481
"2113" 422.4 113.14093521066 59.1051179087595
"2114" 422.6 113.928407833361 56.104008611846
"2115" 422.8 112.579987723412 53.5348101013838
"2116" 423 110.320089123353 50.4941199074785
"2117" 423.2 106.88258547244 47.7607682770112
"2118" 423.4 104.25365718769 43.9569362403112
"2119" 423.6 102.727546382235 40.0304550477664
"2120" 423.8 102.341975675876 35.5545333311302
"2121" 424 103.115703234994 31.2853188232253
"2122" 424.2 103.295280686001 27.0970210342504
"2123" 424.4 101.89735850284 24.298229703212
"2124" 424.6 98.9114152658403 23.8667312000612
"2125" 424.8 94.9163388559412 23.820474717325
"2126" 425 90.0374539104775 24.1392459118027
"2127" 425.2 85.4665567231528 24.3568153617862
"2128" 425.4 80.3532953703275 24.9073174385073
"2129" 425.6 76.3886817747122 26.6050109177381
"2130" 425.8 72.2909721698742 29.0180883939747
"2131" 426 68.8484458660522 32.4012038891018
"2132" 426.2 66.718486564584 35.9190233783022
"2133" 426.4 66.7175181832767 39.6497426263066
"2134" 426.6 66.4172589138135 42.6376037122237
"2135" 426.8 66.4028793189484 44.6237735049314
"2136" 427 67.166124009314 46.8120309350032
"2137" 427.2 68.993903908393 48.6568928892138
"2138" 427.4 71.1795234106593 49.3685666481784
"2139" 427.6 73.8125489925607 50.5908131511951
"2140" 427.8 75.2684956932453 51.9026245382231
"2141" 428 75.4198859555294 52.4154904955519
"2142" 428.2 76.1130675292471 52.8847304869154
"2143" 428.4 78.4102854654505 53.5415499830425
"2144" 428.6 81.7321691309266 54.6700708137215
"2145" 428.8 84.9604562779969 55.4962803926003
"2146" 429 88.4503647032614 56.2789058889243
"2147" 429.2 91.4949459767858 57.1582279705339
"2148" 429.4 94.1314439145559 58.3666864478336
"2149" 429.6 96.9114600317628 59.5317415114456
"2150" 429.8 99.441528376757 58.8231831004667
"2151" 430 102.440567856025 56.7879511318454
"2152" 430.2 104.843929002931 54.0260348473907
"2153" 430.4 105.517146467899 51.5907286807284
"2154" 430.6 106.455133159964 49.3437044447107
"2155" 430.8 106.235808459094 47.3826835898743
"2156" 431 107.209877648761 45.045746434398
"2157" 431.2 109.307041557265 42.0355466791111
"2158" 431.4 112.066875324507 39.953541999533
"2159" 431.6 113.609303559769 39.6748432643308
"2160" 431.8 116.245740606301 40.9312991445815
"2161" 432 117.045362188814 41.6723277663072
"2162" 432.2 116.795465458866 43.1686810927742
"2163" 432.4 118.495590417249 45.3801982199133
"2164" 432.6 121.027638902603 47.2539060628306
"2165" 432.8 120.608462641256 47.4882486971273
"2166" 433 120.608462641256 48.4256192343137
"2167" 433.2 122.114141571615 51.0160955234361
"2168" 433.4 122.34457849534 53.6515149891362
"2169" 433.6 123.64226920795 57.13823374472
"2170" 433.8 122.876623505349 59.8299601140808
"2171" 434 122.766223031832 63.2315102829307
"2172" 434.2 123.477289571115 65.9263381655861
"2173" 434.4 122.92878478084 66.0139691084112
"2174" 434.6 122.915582378908 65.6580543563222
"2175" 434.8 122.48089329529 65.1149405468362
"2176" 435 122.326577741445 64.3221709809805
"2177" 435.2 122.18645998502 64.027501297174
"2178" 435.4 121.038020278481 63.4682610922509
"2179" 435.6 118.90425259184 63.6822685829506
"2180" 435.8 115.942224232025 64.8575139760033
"2181" 436 113.395215542101 66.729974589722
"2182" 436.2 111.218254266976 69.0378692509662
"2183" 436.4 110.916148869719 71.6339206848177
"2184" 436.6 111.710633131894 74.1638786190272
"2185" 436.8 112.89341903214 76.7503823997111
"2186" 437 114.997441820069 78.9000634943222
"2187" 437.2 116.991062417103 79.8692240256348
"2188" 437.4 116.477115367058 79.7484613228351
"2189" 437.6 115.243450369866 80.640390459368
"2190" 437.8 113.426355990137 82.2402711831696
"2191" 438 111.043208627564 84.7667670391353
"2192" 438.2 108.67832431668 87.8857714915451
"2193" 438.4 106.453789402695 91.3122439904864
"2194" 438.6 103.657058647649 94.9191978787612
"2195" 438.8 102.583569060412 98.901073735804
"2196" 439 103.333054995311 102.435221750514
"2197" 439.2 104.515052051331 104.254514728084
"2198" 439.4 103.963408668069 103.660036683718
"2199" 439.6 102.49993605518 103.175980047161
"2200" 439.8 100.214550460331 103.951247507793
"2201" 440 97.0567921372689 105.96486957675
"2202" 440.2 93.7919555731988 108.738799646199
"2203" 440.4 90.0871184200975 111.471709301261
"2204" 440.6 86.3676466732728 114.430284315877
"2205" 440.8 85.1292471416439 117.429917929688
"2206" 441 85.0944729579832 117.625348841861
"2207" 441.2 85.2884284047936 116.729201879306
"2208" 441.4 84.8708683958781 115.447986296029
"2209" 441.6 83.5745250030676 114.566232292334
"2210" 441.8 80.4803560764103 113.633272557611
"2211" 442 76.1579168652227 113.768060020867
"2212" 442.2 71.8529887133215 115.10995498618
"2213" 442.4 69.0195269910903 117.824411724328
"2214" 442.6 67.5888356222458 119.840771356364
"2215" 442.8 67.9812357996844 119.435495045129
"2216" 443 68.096851984626 119.07473681684
"2217" 443.2 68.2239187314079 119.353055598499
"2218" 443.4 68.1125987847743 118.666632246331
"2219" 443.6 67.5193429493126 116.443232666633
"2220" 443.8 65.8204274066782 113.781166220877
"2221" 444 63.253194580507 110.492983462467
"2222" 444.2 61.245022023543 107.395247664661
"2223" 444.4 59.8345059468403 103.763931244748
"2224" 444.6 57.9349169556234 99.7479016548876
"2225" 444.8 56.7792394181413 95.5283605492728
"2226" 445 56.8961218573948 91.5092069991067
"2227" 445.2 57.8731166760025 87.851529885472
"2228" 445.4 58.5844899581832 84.8504489137469
"2229" 445.6 60.2717420976234 82.1188339955857
"2230" 445.8 62.6496286325245 79.7223183515033
"2231" 446 64.1778014860635 77.7525743728129
"2232" 446.2 65.902600995635 76.9319036384201
"2233" 446.4 66.8169114011647 76.8305572563098
"2234" 446.6 68.5628260456796 76.1216651591254
"2235" 446.8 70.7432630699688 76.5007994697896
"2236" 447 72.3502045677322 77.4305529008774
"2237" 447.2 74.2909560298494 77.9205652927884
"2238" 447.4 74.6084337890404 77.8585197190326
"2239" 447.6 74.4642413423064 77.7412643227874
"2240" 447.8 74.5989920712949 77.8922401395521
"2241" 448 75.0980542949832 78.0810744944611
"2242" 448.2 76.6853734845651 78.7482964335786
"2243" 448.4 77.1095404077936 78.8740905447266
"2244" 448.6 78.5601268856103 79.2407555654222
"2245" 448.8 80.7087773176298 80.5798375191085
"2246" 449 82.5746917505971 82.8199874626071
"2247" 449.2 83.4357118981301 85.2839800697453
"2248" 449.4 83.7245013450856 87.2297204303687
"2249" 449.6 84.00007034768 89.5885910925762
"2250" 449.8 85.2408621427918 92.1894987363505
"2251" 450 87.2330852531171 94.4789567136165
"2252" 450.2 89.6027109088944 97.0970768061476
"2253" 450.4 90.9360008255423 97.5998059503054
"2254" 450.6 90.9408157125107 96.8267490981557
"2255" 450.8 91.6999628911961 94.5888966327285
"2256" 451 92.7979030256585 92.3081695172369
"2257" 451.2 93.947571009958 89.6132302033965
"2258" 451.4 95.2983994540479 87.215023416897
"2259" 451.6 97.5984820623686 85.1023277303404
"2260" 451.8 100.269300145651 83.697174077472
"2261" 452 100.817772618525 82.0044809170822
"2262" 452.2 99.9605304572187 79.0129975540936
"2263" 452.4 99.5244712444514 74.9609801844945
"2264" 452.6 98.0888160516457 70.6413769086523
"2265" 452.8 97.3975791371439 66.7778420094915
"2266" 453 98.1227367804154 62.4827666716111
"2267" 453.2 99.18071880608 58.3176279927769
"2268" 453.4 100.780446210452 55.4271748557025
"2269" 453.6 103.182279449866 53.1522765978663
"2270" 453.8 106.755494982261 51.8854013090822
"2271" 454 108.118172833455 52.0463174027437
"2272" 454.2 108.16246728872 51.3696410513853
"2273" 454.4 109.730423238883 51.3494960070577
"2274" 454.6 111.627472306353 50.7655192947124
"2275" 454.8 114.350085992584 50.8748692547142
"2276" 455 114.67200261244 50.9833445650066
"2277" 455.2 113.53488086243 50.5624618393535
"2278" 455.4 112.305631405427 48.4452521164974
"2279" 455.6 110.059458962901 46.1117844818853
"2280" 455.8 106.785889259668 43.7850318620491
"2281" 456 103.245526853994 41.1552426779689
"2282" 456.2 99.8567975170199 37.8630488525586
"2283" 456.4 98.5319308410711 34.1181367660201
"2284" 456.6 98.7289604499484 30.1677380919585
"2285" 456.8 99.2742556368917 25.8926454186099
"2286" 457 100.669268945687 21.8111207682499
"2287" 457.2 100.748583117908 21.349462137199
"2288" 457.4 99.2942285013532 21.2090087023791
"2289" 457.6 96.0916022531539 20.532244552051
"2290" 457.8 92.0973396737122 19.684413381815
"2291" 458 88.2383053498226 18.9106858226966
"2292" 458.2 83.5156655767378 17.996706334815
"2293" 458.4 79.6326078443403 15.7073167459112
"2294" 458.6 76.4733782985012 13.0710506044351
"2295" 458.8 74.1683650087378 10.0408486576355
"2296" 459 73.4824889442556 7.12190478941539
"2297" 459.2 73.9082664065692 5.82476879957641
"2298" 459.4 73.1467475344633 6.82344393262017
"2299" 459.6 70.7363324354524 7.65825236791115
"2300" 459.8 67.1236544860386 8.39018897848012
"2301" 460 63.2338349180245 9.5629015150822
"2302" 460.2 59.4450350898403 11.5210505105519
"2303" 460.4 55.3077613369719 12.9588140752401
"2304" 460.6 51.049774394507 13.2731238896612
"2305" 460.8 47.9521673899743 12.5092509885808
"2306" 461 45.0480434103921 11.3481529872474
"2307" 461.2 41.3837199001818 9.51140536839286
"2308" 461.4 38.5616721128486 9.70458375086777
"2309" 461.6 37.6379399621849 12.3687223757872
"2310" 461.8 35.5723869861846 15.4460733158743
"2311" 462 32.5437266099118 18.7894685577058
"2312" 462.2 29.0092306182455 21.2259397225405
"2313" 462.4 26.0207163170295 22.0204288130936
"2314" 462.6 22.2472676458573 22.8195606868052
"2315" 462.8 18.7769542354044 22.5838075394817
"2316" 463 18.1643430152536 22.2642141972645
"2317" 463.2 19.3628249262762 22.9366614783022
"2318" 463.4 19.8312280922641 23.8493480375171
"2319" 463.6 20.1723262143157 25.3105401038251
"2320" 463.8 20.3255606498567 27.7559063043333
"2321" 464 20.7296173996076 30.8116233150836
"2322" 464.2 21.6088990475125 33.4543118760136
"2323" 464.4 22.1282123576368 36.5644002435284
"2324" 464.6 22.0591903252283 39.7862405630232
"2325" 464.8 22.0558328178403 42.1657119392138
"2326" 465 21.1936708352506 44.6970973091483
"2327" 465.2 19.990655416437 47.2410919668376
"2328" 465.4 18.5833237482857 50.2914015359469
"2329" 465.6 16.8127041378908 52.726412608283
"2330" 465.8 14.1463288302653 55.2678190456862
"2331" 466 11.5234756251224 56.2114536712253
"2332" 466.2 8.29794561486666 57.0270999036875
"2333" 466.4 7.0767147247253 57.2132489540328
"2334" 466.6 7.73090471159645 57.9736124121734
"2335" 466.8 8.04121482530377 59.8006423673685
"2336" 467 9.42315711740486 62.2909627441854
"2337" 467.2 11.7550001516679 65.4443120215922
"2338" 467.4 15.2433384108153 68.2274618123611
"2339" 467.6 18.8921802007338 70.1731134925218
"2340" 467.8 22.4780323182857 71.0511800733502
"2341" 468 27.6049603274045 72.6158330156355
"2342" 468.2 30.8321295022725 75.4245311856696
"2343" 468.4 33.3091279338138 78.4824937199355
"2344" 468.6 34.6732850860565 81.3077177385801
"2345" 468.8 34.9308405713596 85.0318809878823
"2346" 469 33.7149466379413 89.2032664113951
"2347" 469.2 31.7510102678209 92.268905415933
"2348" 469.4 29.8238111950697 95.320460055285
"2349" 469.6 28.9545156830348 98.8377074455778
"2350" 469.8 30.6612841344118 100.640710230404
"2351" 470 34.0292797358975 101.927818681633
"2352" 470.2 37.0160957367227 102.034295868308
"2353" 470.4 41.4211893186737 101.124045624633
"2354" 470.6 45.9945213516282 100.05431211757
"2355" 470.8 50.7185742047809 99.3680347868889
"2356" 471 55.2800814353914 98.2996459498244
"2357" 471.2 60.1063241491216 97.2243785136299
"2358" 471.4 64.3523678880403 96.1421363697412
"2359" 471.6 68.7383495984542 96.1365835179186
"2360" 471.8 73.1349357133904 96.1499257868811
"2361" 472 76.6727506616254 97.9290432213154
"2362" 472.2 80.2286162770221 100.350546011834
"2363" 472.4 83.5525598958125 102.339338946939
"2364" 472.6 85.8956701495261 104.06063527949
"2365" 472.8 88.2344061153555 103.744450136419
"2366" 473 90.3520540884047 101.666298457899
"2367" 473.2 91.2379570865005 99.3512249806029
"2368" 473.4 92.7540664789832 96.5865040713469
"2369" 473.6 94.6157808136345 93.6377623923964
"2370" 473.8 96.4337437447366 90.3969268335196
"2371" 474 98.6938729853538 86.8620633839044
"2372" 474.2 100.893857015435 83.4340180930125
"2373" 474.4 101.855253545327 79.7463255641206
"2374" 474.6 101.978639377345 75.0206237891655
"2375" 474.8 102.25949807163 70.8089019838454
"2376" 475 102.474731966288 66.1386681108717
"2377" 475.2 102.257619045565 61.3630379577361
"2378" 475.4 102.405363968492 56.7832275722525
"2379" 475.6 100.884074154544 52.0034701579408
"2380" 475.8 99.1913827224664 47.6526760029307
"2381" 476 97.4218600583666 42.9924834075822
"2382" 476.2 96.9997624760653 38.1343469281612
"2383" 476.4 97.0323302977283 34.3806536684543
"2384" 476.6 98.1662931500672 31.1680551708124
"2385" 476.8 99.3195895255776 29.9884649359917
"2386" 477 99.1870244242092 30.1948877366939
"2387" 477.2 99.5507965894153 30.4487886833611
"2388" 477.4 99.6238619554745 30.1818586569782
"2389" 477.6 100.661351816163 29.9280994081488
"2390" 477.8 103.36511644327 28.1931837724215
"2391" 478 105.094946967454 27.3453496163922
"2392" 478.2 103.458658341867 27.4136491275822
"2393" 478.4 101.524969700972 26.416057107898
"2394" 478.6 98.5885206237122 25.672943909533
"2395" 478.8 95.0866985599969 24.5452007219655
"2396" 479 91.1527458250772 23.0372266028717
"2397" 479.2 87.1139689392556 21.4201060819917
"2398" 479.4 83.8205387262197 18.5768663934629
"2399" 479.6 81.7187391013748 14.7895980598767
"2400" 479.8 80.9308440343403 11.5341706772664
"2401" 480 79.7793412624538 9.29550275626619
"2402" 480.2 77.7803829353317 9.54181401254047
"2403" 480.4 73.9760893651678 10.4698528245284
"2404" 480.6 69.9460512153686 11.0624481132932
"2405" 480.8 65.0274507068403 11.7657274246056
"2406" 481 60.6710216136143 12.3869365773568
"2407" 481.2 56.6948242136561 11.551252732398
"2408" 481.4 53.33758058892 9.98042926971425
"2409" 481.6 50.6429937216403 7.70044504408615
"2410" 481.8 48.4865901219429 4.93778178771244
"2411" 482 47.4068449643858 4.81527605018182
"2412" 482.2 46.0944848933321 6.18815950193984
"2413" 482.4 42.7552511521682 8.23128530915296
"2414" 482.6 39.5203551638153 10.5403367097112
"2415" 482.8 35.7953173362101 13.0494781594511
"2416" 483 31.6279498967916 15.5561197262221
"2417" 483.2 27.2953809282506 17.2277510530458
"2418" 483.4 23.0165275984403 18.4628230591861
"2419" 483.6 20.9140507327891 18.7290446984047
"2420" 483.8 21.8458572253708 18.4322016186177
"2421" 484 22.4517948557903 18.7386982495612
"2422" 484.2 23.0536507159395 19.6956378015124
"2423" 484.4 24.2111249332725 21.4597132877883
"2424" 484.6 24.7313282702751 24.9854721255307
"2425" 484.8 24.0361931076709 28.968579386729
"2426" 485 23.4472757086609 33.6454456404304
"2427" 485.2 23.1966722308226 37.8706786046169
"2428" 485.4 22.8418558201494 42.1069496695611
"2429" 485.6 24.8743719145509 45.8178553263454
"2430" 485.8 27.685744880816 48.3634981764416
"2431" 486 30.1016516053653 51.7431077898362
"2432" 486.2 32.0555802915839 56.035026701815
"2433" 486.4 35.9956439079654 59.2339306061361
"2434" 486.6 40.0088814421123 61.5259665995812
"2435" 486.8 44.0025156097904 62.7521506810362
"2436" 487 49.227351824023 62.980894253209
"2437" 487.2 53.8591107263809 62.918377544553
"2438" 487.4 58.361290096449 62.0393907902003
"2439" 487.6 61.6877381080653 60.6035697865861
"2440" 487.8 64.7678034688404 58.5620933778112
"2441" 488 67.1143653822653 55.8487797407112
"2442" 488.2 70.060612551148 53.0024801144047
"2443" 488.4 73.4790773992185 51.6201844598292
"2444" 488.6 77.2049061690404 50.5381470478351
"2445" 488.8 80.4071487576963 49.0131261202967
"2446" 489 83.701148039781 47.148286847373
"2447" 489.2 86.6571945332751 46.5113570567655
"2448" 489.4 89.2882395074653 47.2641929343362
"2449" 489.6 92.4967969629429 47.9027420552253
"2450" 489.8 96.16945089903 47.7636781167474
"2451" 490 99.7024591816115 48.0922585855256
"2452" 490.2 101.973272313951 49.3761921734323
"2453" 490.4 103.757081845015 51.0680249710362
"2454" 490.6 105.016317742914 53.799375578153
"2455" 490.8 106.049513910518 57.6772023883052
"2456" 491 105.644788177336 61.4387774934427
"2457" 491.2 105.901917827379 65.2292019756099
"2458" 491.4 108.076526385328 69.1823745326191
"2459" 491.6 111.70116999339 71.9321171171694
"2460" 491.8 113.657987416894 72.1017695279469
"2461" 492 114.327137819404 70.9947021835073
"2462" 492.2 115.418040754039 69.4397458132301
"2463" 492.4 117.543342930599 67.1700708189887
"2464" 492.6 119.749170243365 64.5704794430546
"2465" 492.8 122.282912276315 61.4247041767611
"2466" 493 121.76037220984 59.907076980199
"2467" 493.2 120.414639573865 57.5303122497343
"2468" 493.4 119.974505841157 54.3702153774904
"2469" 493.6 120.082914395919 50.0883691092401
"2470" 493.8 120.954570436737 46.7799284520836
"2471" 494 119.639919766174 47.336844228815
"2472" 494.2 118.040595465442 46.3891487362713
"2473" 494.4 116.073437577544 43.9202995749493
"2474" 494.6 114.245278021293 40.1341951112785
"2475" 494.8 112.772324932349 35.5725687911698
"2476" 495 112.18533020851 31.2856009258306
"2477" 495.2 111.597823322527 26.4898284239578
"2478" 495.4 110.445572312513 26.8564796121008
"2479" 495.6 108.66766023369 27.0246907322362
"2480" 495.8 105.749519836361 26.5925908171485
"2481" 496 101.93493902413 24.8786721460559
"2482" 496.2 98.1779118184903 22.0784108483362
"2483" 496.4 95.826985145461 18.5332187974198
"2484" 496.6 93.905023773479 14.5091756571149
"2485" 496.8 91.3177976823649 11.3789760058907
"2486" 497 88.1178152068321 9.7786154013719
"2487" 497.2 84.3188041083277 7.51833741718216
"2488" 497.4 80.0058507489653 5.25002423546115
"2489" 497.6 75.2774782999799 3.08046022119604
"2490" 497.8 70.818850686133 1.44334241200262
"2491" 498 65.9415366799633 0.748337040234925
"2492" 498.2 60.9380067083403 0.884705046586154
"2493" 498.4 56.1596599574049 0.836230582395025
"2494" 498.6 51.9062339795621 0.997454037435069
"2495" 498.8 46.7381525764989 2.20328554761238
"2496" 499 43.8023531283649 4.01733833177591
"2497" 499.2 40.4112174009694 6.4238810227418
"2498" 499.4 36.15844691405 8.9554415932418
"2499" 499.6 31.5793225830546 10.5468278906612
"2500" 499.8 26.8973038776208 12.3801907053197
"2501" 500 24.1013464245233 15.4484611153441
"2502" 500.2 20.6814191323941 18.4531935800083
"2503" 500.4 17.4741835236829 22.2135756359131
"2504" 500.6 13.6929428411553 25.0809398193383
"2505" 500.8 13.6727867103161 25.6021798359837
"2506" 501 14.495516181958 26.3798546347536
"2507" 501.2 14.6271550781764 26.0288265204235
"2508" 501.4 14.8084292871653 25.4148778566362
"2509" 501.6 15.7658784772904 24.8663730663612
"2510" 501.8 16.2595900636639 24.3441330124511
"2511" 502 16.9567101690504 24.6157807530477
"2512" 502.2 17.5314796956903 24.4606742569861
"2513" 502.4 17.9405389836987 24.1633724250682
"2514" 502.6 17.9547379817378 24.2881586401996
"2515" 502.8 18.4911842961454 23.8889552433137
"2516" 503 18.6568144294767 23.310313606562
"2517" 503.2 19.5632193330404 23.1851572003112
"2518" 503.4 20.3212147152353 23.905569190283
"2519" 503.6 22.0947799035404 24.6391817331112
"2520" 503.8 24.8236298097994 26.1565218833743
"2521" 504 28.1817473143827 28.3414652949493
"2522" 504.2 31.6361501378916 30.5862685670714
"2523" 504.4 34.281831024536 32.1957630346872
"2524" 504.6 37.2517419695294 33.8648953907116
"2525" 504.8 39.5329284176723 34.4049180075603
"2526" 505 41.8730264240168 35.1085838416359
"2527" 505.2 44.7693702971938 35.1595953824543
"2528" 505.4 48.77749432862 34.3254539707205
"2529" 505.6 52.8240305208403 33.5520327300948
"2530" 505.8 56.4753198052153 34.0059558439612
"2531" 506 59.7420891333149 35.6093875586273
"2532" 506.2 61.9283279045583 38.3124383029432
"2533" 506.4 63.3495622528739 41.6608582594006
"2534" 506.6 63.8214576145509 45.0594120785033
"2535" 506.8 64.2462112296722 48.7207162845815
"2536" 507 65.1401922707088 51.7487448680296
"2537" 507.2 65.9134969065153 52.3792435229362
"2538" 507.4 66.1947903553693 53.2545068517769
"2539" 507.6 67.8813699245183 54.5812391352035
"2540" 507.8 70.1377804365676 55.3853308793306
"2541" 508 73.0005207712794 57.166172830588
"2542" 508.2 75.5981738538912 59.0568533902205
"2543" 508.4 76.4675975466507 61.072837402506
"2544" 508.6 77.8843528069664 64.1421634420309
"2545" 508.8 80.3679203093321 67.124386702071
"2546" 509 82.9483449521871 68.8114587049273
"2547" 509.2 85.1501116518404 70.4754077075073
"2548" 509.4 87.0873058275273 71.9861378076698
"2549" 509.6 88.8484483611681 73.5483755682326
"2550" 509.8 89.7246860160772 75.544047666319
"2551" 510 90.2723489050635 78.1907290869379
"2552" 510.2 91.6841807616885 81.1361024430004
"2553" 510.4 93.6091453529982 83.0977324455033
"2554" 510.6 96.3510050022292 82.7540035361334
"2555" 510.8 99.733631519507 82.4150196420778
"2556" 511 103.374408356746 81.762431418897
"2557" 511.2 105.61973483523 79.7439656992452
"2558" 511.4 107.64717826013 76.1965821723454
"2559" 511.6 110.33589373784 72.9140944582612
"2560" 511.8 113.168711680635 69.6565202645842
"2561" 512 115.207101702927 67.6240642092699
"2562" 512.2 117.083275281088 66.6949686673691
"2563" 512.4 119.642197373525 67.4505699449769
"2564" 512.6 120.012662649857 68.9369097067788
"2565" 512.8 120.486340423383 71.3977985963476
"2566" 513 120.294905595366 73.7247219368984
"2567" 513.2 121.055295658375 77.0209974951784
"2568" 513.4 119.542081676493 78.0483363644525
"2569" 513.6 118.322284644599 80.7679757401094
"2570" 513.8 117.779114560507 84.9321553660223
"2571" 514 117.694153537675 87.8026005770465
"2572" 514.2 116.342246659362 87.3989636939089
"2573" 514.4 114.441706801345 87.9239626167307
"2574" 514.6 111.320485255389 89.7737019281833
"2575" 514.8 108.932618437922 92.5363443627521
"2576" 515 106.727525112551 96.6514332137733
"2577" 515.2 105.346422534542 101.17619699295
"2578" 515.4 105.5505951415 103.588819155581
"2579" 515.6 104.64202576868 102.466849147152
"2580" 515.8 102.752667051546 102.324489840191
"2581" 516 98.8524045299312 103.668129584643
"2582" 516.2 95.903834759007 106.468451273467
"2583" 516.4 93.9590260351639 109.789347932691
"2584" 516.6 92.2254988873403 113.204854614911
"2585" 516.8 91.652111236757 114.1496820643
"2586" 517 90.4079682213403 113.574851929061
"2587" 517.2 87.5961342303824 113.722632459848
"2588" 517.4 84.0232930558598 115.009465940185
"2589" 517.6 79.9694144030668 116.715603707963
"2590" 517.8 76.0012914244269 118.032046294459
"2591" 518 71.3294600977261 119.339020612661
"2592" 518.2 67.4996953134869 121.306519941989
"2593" 518.4 67.2999384801324 122.330708257582
"2594" 518.6 67.6882393751523 121.239924244991
"2595" 518.8 66.8013023982235 119.582894887605
"2596" 519 64.2881773208681 118.40140558655
"2597" 519.2 60.8718465948115 117.361707030969
"2598" 519.4 56.6819965571611 115.969730274274
"2599" 519.6 51.9860780709313 114.818798242025
"2600" 519.8 46.5115177197611 114.117797440602
"2601" 520 41.5136394715979 113.579572787934
"2602" 520.2 37.7883115643633 115.051268058533
"2603" 520.4 38.359515637257 114.70143244505
"2604" 520.6 39.1460998731706 115.490762695331
"2605" 520.8 40.1279760663136 115.50690557325
"2606" 521 41.3031116461546 115.90054933229
"2607" 521.2 42.3811156728684 116.492607433465
"2608" 521.4 42.8925236673403 116.849189062554
"2609" 521.6 43.1828564880131 116.89243550187
"2610" 521.8 43.0518526542949 116.959707740807
"2611" 522 43.0633442186561 116.780128753951
"2612" 522.2 43.0079862665395 117.074575010458
"2613" 522.4 42.6370450776569 116.769942207313
"2614" 522.6 41.7295709681674 116.106776491016
"2615" 522.8 40.8147502421523 117.355935056377
"2616" 523 40.1518028217848 117.128412878022
"2617" 523.2 40.1662276683403 116.38612338777
"2618" 523.4 39.9829472650462 115.75359772322
"2619" 523.6 39.5526273558969 115.28631914784
"2620" 523.8 39.3126677060366 114.694489645072
"2621" 524 38.5504499237593 113.988182261985
"2622" 524.2 37.5319884173585 113.298681685007
"2623" 524.4 36.1300446417378 111.939074329661
"2624" 524.6 34.6403865642073 109.820209942496
"2625" 524.8 32.3733331099743 107.220217606902
"2626" 525 29.6928483181447 103.987095440652
"2627" 525.2 26.8490574877614 100.733246163345
"2628" 525.4 24.4363369344572 96.6914722738387
"2629" 525.6 22.0740323905973 92.2070975465116
"2630" 525.8 19.6216399615903 87.7814489405629
"2631" 526 18.9331111251082 83.1669147687862
"2632" 526.2 19.6862484448777 78.6447759279882
"2633" 526.4 20.9865582831676 74.3763804940884
"2634" 526.6 22.0698678036782 70.539374854499
"2635" 526.8 22.9864269009377 66.7811347861744
"2636" 527 24.2078243327895 63.4103454273645
"2637" 527.2 26.1691916935245 59.9822954414506
"2638" 527.4 29.2430429184454 56.7291257016527
"2639" 527.6 31.80939177978 53.0148196714715
"2640" 527.8 34.6065311846654 49.0817236003361
"2641" 528 38.5499236117903 45.6641168301612
"2642" 528.2 42.3372862885593 42.9512323620496
"2643" 528.4 46.1660933705731 42.0324130055491
"2644" 528.6 50.642360435694 41.1503712476124
"2645" 528.8 55.2850834361938 40.0917737353249
"2646" 529 60.2506072897891 40.010131782174
"2647" 529.2 64.2126955807024 38.9602937455922
"2648" 529.4 68.3037888810772 38.6365593490296
"2649" 529.6 72.3991744639708 38.9725559464872
"2650" 529.8 76.3786953424814 39.2012307714817
"2651" 530 80.8557721155273 39.3654135065916
"2652" 530.2 84.8992660151285 39.6064147436018
"2653" 530.4 88.9782440069686 41.1652291101996
"2654" 530.6 92.2378097477628 41.5623619712387
"2655" 530.8 95.4437580741298 41.0280470674506
"2656" 531 98.7056778357302 39.4743907242798
"2657" 531.2 99.6991585811285 37.5897478484578
"2658" 531.4 99.7441862852794 37.2081662316368
"2659" 531.6 99.5862835001461 37.3055143192562
"2660" 531.8 98.6405763365472 38.0571242582387
"2661" 532 98.4786698691737 38.9415835334817
"2662" 532.2 98.7988248706014 40.3143497339355
"2663" 532.4 99.4419987521882 42.6640623302264
"2664" 532.6 99.7935203913671 45.0613643133754
"2665" 532.8 100.013796858211 48.1900815550146
"2666" 533 99.7222627845098 51.9737647535934
"2667" 533.2 100.373342105884 55.4556399553481
"2668" 533.4 101.207533001883 58.5815669206612
"2669" 533.6 101.940633042507 61.9403369609432
"2670" 533.8 102.41090857092 65.5885957019089
"2671" 534 103.139636236375 69.0838500301094
"2672" 534.2 104.070540427613 73.2636363702578
"2673" 534.4 105.795367673323 75.3354149726273
"2674" 534.6 108.115576971866 75.9679454344304
"2675" 534.8 109.990836224182 75.1955737416348
"2676" 535 110.737612106067 73.7452105700857
"2677" 535.2 112.392751423214 72.0674186821742
"2678" 535.4 113.832100242562 70.6043629410959
"2679" 535.6 114.167383849893 70.2758527399742
"2680" 535.8 114.991161916495 69.9623878924665
"2681" 536 117.620051387678 68.2727246416882
"2682" 536.2 118.657807755773 67.7341320601612
"2683" 536.4 118.998988746246 67.9288674886612
"2684" 536.6 118.040254024013 68.8555395277301
"2685" 536.8 117.353026785328 70.2390621447124
"2686" 537 118.864306862917 72.7689583098407
"2687" 537.2 120.503132952156 76.2409955156875
"2688" 537.4 119.500769737763 77.6689964210491
"2689" 537.6 118.332357166763 80.2173445284888
"2690" 537.8 117.551228452538 84.2723509741474
"2691" 538 117.586485414911 88.2709648162187
"2692" 538.2 116.596405936224 88.0387778996522
"2693" 538.4 115.860230367393 87.9319540477401
"2694" 538.6 114.117860743972 88.8304701476611
"2695" 538.8 111.335071948358 90.7685513170183
"2696" 539 108.306545588209 93.5758650632138
"2697" 539.2 106.119075622586 97.242060857963
"2698" 539.4 103.972109797139 101.117608368343
"2699" 539.6 101.717320087812 104.704469448218
"2700" 539.8 101.031058839607 107.727693193689
"2701" 540 101.439824777627 106.320106431583
"2702" 540.2 101.452810958992 105.880638776328
"2703" 540.4 101.01632248652 104.822723330884
"2704" 540.6 100.218224713699 103.128214753378
"2705" 540.8 97.991930551455 101.298301741166
"2706" 541 94.7820255384173 99.3074858617669
"2707" 541.2 91.846846665257 96.6811928855223
"2708" 541.4 88.6234835674494 94.0977684349066
"2709" 541.6 85.9106820990007 90.8856025314536
"2710" 541.8 83.2391565123544 86.8527832413995
"2711" 542 81.7782063042998 82.9919160391206
"2712" 542.2 81.4019012941064 79.2128029602758
"2713" 542.4 82.9396013823809 75.7007408963638
"2714" 542.6 84.5860504106679 72.2029743934974
"2715" 542.8 86.1479295499395 69.5607825671653
"2716" 543 86.9579055464153 68.5000914122612
"2717" 543.2 88.2795441519456 67.105512431319
"2718" 543.4 89.8644023730925 66.8248022766438
"2719" 543.6 91.4531079064091 67.0355857065511
"2720" 543.8 93.6979720396824 67.6828858947664
"2721" 544 95.3595742024301 67.4428611200971
"2722" 544.2 96.9608153903653 67.3900994698112
"2723" 544.4 98.718998116251 67.3307515296969
"2724" 544.6 100.735839221345 66.0952524804842
"2725" 544.8 102.723305320271 64.7056603962474
"2726" 545 103.975685288424 64.7338278033603
"2727" 545.2 104.361768925582 64.4169147608853
"2728" 545.4 104.378556462521 63.9334336970232
"2729" 545.6 104.469829877647 62.2111734787536
"2730" 545.8 104.047630377202 59.86452974372
"2731" 546 103.697345436543 57.083332182472
"2732" 546.2 104.600352826635 54.1808791176355
"2733" 546.4 107.01466689351 51.6151186350177
"2734" 546.6 109.864429016209 49.9312142020296
"2735" 546.8 112.507081848702 49.6170221948853
"2736" 547 114.763326813392 48.5627648750749
"2737" 547.2 116.100275247045 47.7402306061366
"2738" 547.4 116.825974487679 47.2175994575171
"2739" 547.6 116.76925408442 46.3050527642998
"2740" 547.8 116.24935958329 45.2356988874611
"2741" 548 115.796187136967 42.798095410712
"2742" 548.2 115.107179966708 40.5886570807438
"2743" 548.4 114.628800803092 40.1946150330477
"2744" 548.6 114.43832009824 38.2641705471612
"2745" 548.8 114.141942275353 35.4286327224173
"2746" 549 114.458670827705 35.525593935553
"2747" 549.2 114.443145400893 37.270962417732
"2748" 549.4 114.466334668656 37.9498607327401
"2749" 549.6 114.427576074599 38.1947820611439
"2750" 549.8 114.054673104523 38.7549523591752
"2751" 550 113.680622249168 39.3523285173248
"2752" 550.2 113.35845389302 40.3230399920714
"2753" 550.4 113.178921898462 42.253246705762
"2754" 550.6 113.620109421799 45.3653079219669
"2755" 550.8 114.05417533843 48.6883413907124
"2756" 551 113.201750127265 51.7138974755612
"2757" 551.2 111.747725594465 55.4203617980112
"2758" 551.4 111.149746004849 59.5896091387788
"2759" 551.6 110.819781772295 63.815282734562
"2760" 551.8 108.878623614565 67.9905337076862
"2761" 552 106.97995318669 72.0312938490611
"2762" 552.2 104.666929041507 74.2070045510714
"2763" 552.4 101.494222001735 76.3605699016085
"2764" 552.6 98.2128952627253 78.913324313962
"2765" 552.8 96.3881161983676 82.753544563743
"2766" 553 95.0463806658975 86.7532922436612
"2767" 553.2 95.3153010195404 90.5571242803612
"2768" 553.4 96.4265669320833 93.9942955912499
"2769" 553.6 96.1985915291894 96.0148602330762
"2770" 553.8 95.2392614712689 96.590213317604
"2771" 554 94.027107788746 97.8446384103027
"2772" 554.2 92.4328385506947 100.606606772098
"2773" 554.4 90.7325272688403 102.328520312022
"2774" 554.6 91.3205518960756 102.683413963308
"2775" 554.8 92.8608478106282 103.469066702176
"2776" 555 94.2472933208495 103.199205373496
"2777" 555.2 96.5263699224975 103.144451453975
"2778" 555.4 98.6568097217821 102.916963020904
"2779" 555.6 98.0434516416689 102.335835769918
"2780" 555.8 97.4977803033959 102.454737719383
"2781" 556 98.7886091397593 102.616334986877
"2782" 556.2 101.111136959738 102.981244618661
"2783" 556.4 103.488946139619 103.340756178969
"2784" 556.6 103.134289094979 103.14713035405
"2785" 556.8 101.859545798277 102.826212529952
"2786" 557 100.713521343444 102.537787702275
"2787" 557.2 99.6466663388307 102.318395179344
"2788" 557.4 97.7105467900903 102.267214714161
"2789" 557.6 94.9297606023816 103.656565645936
"2790" 557.8 91.8360280303403 105.635416384883
"2791" 558 88.2904397330566 108.496994052931
"2792" 558.2 84.9482949350312 111.694769882998
"2793" 558.4 82.1490996019207 114.832286410233
"2794" 558.6 80.9367451079313 116.895976146025
"2795" 558.8 80.9460103449712 116.306971791343
"2796" 559 79.4726704992836 114.637264184342
"2797" 559.2 76.5340624888199 113.485035180406
"2798" 559.4 71.9796379773709 113.874506037406
"2799" 559.6 67.7193816302227 115.070114552602
"2800" 559.8 63.9816493315626 117.990297459717
"2801" 560 61.533701809681 120.328207656546
"2802" 560.2 61.113685458822 119.828539029257
"2803" 560.4 59.5137652410756 118.182063066867
"2804" 560.6 56.1994446148404 117.175293629328
"2805" 560.8 52.0042870980118 115.64090209429
"2806" 561 47.5012621418404 114.157203591433
"2807" 561.2 41.9990317012815 114.58518515222
"2808" 561.4 38.2097735969618 115.691826232156
"2809" 561.6 38.6994589821156 115.801624755505
"2810" 561.8 39.6775519704064 115.227531093954
"2811" 562 39.7059439282494 115.45139333097
"2812" 562.2 39.9606736049237 115.624622624606
"2813" 562.4 39.9460128379805 115.600828368371
"2814" 562.6 40.3749980826782 115.84430913904
"2815" 562.8 40.9033103649992 116.492607433465
"2816" 563 41.6267433820903 117.2418698442
"2817" 563.2 42.504872767616 117.988612314091
"2818" 563.4 43.0398452523795 118.031753214383
"2819" 563.6 43.2492513991943 118.928869887148
"2820" 563.8 42.9979309176293 118.910245357248
"2821" 564 42.7051367455762 118.398411750472
"2822" 564.2 42.0078684350118 118.051912161433
"2823" 564.4 40.5918882952386 117.336520011626
"2824" 564.6 39.8451773672998 116.88289809104
"2825" 564.8 39.4485915522014 116.555025227439
"2826" 565 39.1282342375284 115.998146747569
"2827" 565.2 38.9076598063681 115.67510958755
"2828" 565.4 38.0205317432014 115.343338116772
"2829" 565.6 37.2136175227052 115.12501611485
"2830" 565.8 37.0964891863494 114.941540572716
"2831" 566 36.5377170694091 114.254460708891
"2832" 566.2 35.6540247054045 113.26394100561
"2833" 566.4 33.9346939563403 111.939074329661
"2834" 566.6 31.5182812913882 109.761424233565
"2835" 566.8 28.7150889888671 106.792495147875
"2836" 567 25.5748571098492 103.846352451466
"2837" 567.2 22.3246711085129 101.754239086874
"2838" 567.4 19.0823074922229 98.9578413306959
"2839" 567.6 16.7783240491339 95.0667680291657
"2840" 567.8 13.9857159610836 90.9883492202287
"2841" 568 10.5425276591561 86.9172799729243
"2842" 568.2 7.87072482776597 82.5774779862397
"2843" 568.4 5.38458028040134 79.0936987226612
"2844" 568.6 5.43389398170121 76.067115048409
"2845" 568.8 5.63480941971215 71.6238474140458
"2846" 569 5.41750578278102 66.8924789369832
"2847" 569.2 4.34636384954621 62.3748166959805
"2848" 569.4 3.17441232766963 58.4929068881734
"2849" 569.6 3.7738067422217 57.7630180008645
"2850" 569.8 4.95940519849552 57.2150614137732
"2851" 570 6.29503264563543 55.5104934416939
"2852" 570.2 8.10953054676534 52.5674877704862
"2853" 570.4 10.8331809804202 49.525551279325
"2854" 570.6 13.9054426884257 46.9481040863685
"2855" 570.8 17.168601741292 44.0298049812982
"2856" 571 20.9107219220455 41.5813304531483
"2857" 571.2 24.664305700437 39.5924079936527
"2858" 571.4 28.5819243208487 37.5174119992158
"2859" 571.6 32.6364577663403 36.4363906480822
"2860" 571.8 36.2077264579697 35.7102265940749
"2861" 572 40.4549733037024 35.3409007814025
"2862" 572.2 44.442224934479 35.0529451477788
"2863" 572.4 48.6511284815546 36.1264446527872
"2864" 572.6 52.9408717779403 37.0340917571362
"2865" 572.8 57.4477486436865 37.0175309236868
"2866" 573 61.8775776458488 38.642639402551
"2867" 573.2 65.6385716450599 41.2168662719782
"2868" 573.4 69.1880380485524 43.8066004895092
"2869" 573.6 71.1978909510756 46.9138055323838
"2870" 573.8 72.5549628067708 50.3451049708872
"2871" 574 73.4299844340504 53.2991638685771
"2872" 574.2 75.2562427383025 55.799632227804
"2873" 574.4 78.5861028180111 57.6601358687343
"2874" 574.6 82.274800716249 57.8161720190785
"2875" 574.8 86.2785784939173 57.7160761273278
"2876" 575 89.8570500432763 58.3585366008407
"2877" 575.2 92.170927012097 58.7711323820328
"2878" 575.4 93.5087554289942 58.9310920487381
"2879" 575.6 96.2982682925743 58.2492660977162
"2880" 575.8 99.6713311046421 59.2094208022043
"2881" 576 102.224789754301 61.2389300246169
"2882" 576.2 103.310482851247 64.5097958944665
"2883" 576.4 103.021357730498 67.5974756191085
"2884" 576.6 102.589005024754 71.0681368963767
"2885" 576.8 102.662634572735 72.6776788152401
"2886" 577 101.70262307434 74.7545092876103
"2887" 577.2 101.700958668969 76.0777961889689
"2888" 577.4 102.609724001969 77.2661816244304
"2889" 577.6 103.865765266597 78.1498459250666
"2890" 577.8 105.436760326103 78.8955468831348
"2891" 578 105.728335478059 78.7844824664975
"2892" 578.2 104.795986739451 79.1856092493868
"2893" 578.4 103.893396644965 80.7709735145629
"2894" 578.6 102.733470250895 83.3076066494685
"2895" 578.8 100.836139745694 86.3983616155694
"2896" 579 98.8066035367394 90.1572913546887
"2897" 579.2 96.8567068343596 94.1020580614785
"2898" 579.4 94.3700152105413 95.7086953449602
"2899" 579.6 91.6803657298889 96.333771156467
"2900" 579.8 88.6129317467512 97.5749263858493
"2901" 580 85.1539299935756 99.8387493705141
"2902" 580.2 83.1299590758123 102.653652309035
"2903" 580.4 81.7821160503546 106.653398413233
"2904" 580.6 82.7938129669903 110.085193050341
"2905" 580.8 83.8960154923004 110.840766512921
"2906" 581 84.3640886495312 110.494491514607
"2907" 581.2 85.0757581245949 110.207699338088
"2908" 581.4 86.5353051715479 110.072553618756
"2909" 581.6 88.8390620332366 110.197478233265
"2910" 581.8 90.4135320907261 109.884151903204
"2911" 582 92.8782231939792 109.613067822578
"2912" 582.2 95.7444679446577 109.059236935113
"2913" 582.4 98.193411168922 108.334481806202
"2914" 582.6 100.950409752487 108.441473300132
"2915" 582.8 99.6376563028205 107.685744079453
"2916" 583 99.8116874648871 106.712157033848
"2917" 583.2 101.365210203177 105.618849234384
"2918" 583.4 103.892478081623 103.822648639916
"2919" 583.6 107.068665993007 102.43310044955
"2920" 583.8 108.377720817924 101.805619624383
"2921" 584 108.429341161669 100.618454752861
"2922" 584.2 109.55695202384 99.1036181037927
"2923" 584.4 111.52383729577 97.1770948559355
"2924" 584.6 113.77621964134 95.4241434284506
"2925" 584.8 114.126083292544 93.5052206318222
"2926" 585 115.575046904603 91.3598303178391
"2927" 585.2 117.444528485523 89.4669225237343
"2928" 585.4 117.721290822159 87.8657463581956
"2929" 585.6 118.950855942251 85.3152460024304
"2930" 585.8 120.270082897518 82.5935718233058
"2931" 586 121.036149541865 80.5850609574546
"2932" 586.2 121.411732974945 78.438298839645
"2933" 586.4 121.801873202799 75.9960220430792
"2934" 586.6 123.060754244783 73.1561457677356
"2935" 586.8 122.998446234938 70.7374906606856
"2936" 587 123.088403984529 68.0054847064316
"2937" 587.2 123.311598016353 65.1426528962765
"2938" 587.4 123.487590793058 62.4661153813481
"2939" 587.6 123.621910882281 58.9809395791103
"2940" 587.8 123.65664834966 55.6956517179726
"2941" 588 122.837144579193 52.6085894918796
"2942" 588.2 122.023185877572 48.9429548173441
"2943" 588.4 121.724065604527 45.0755097440171
"2944" 588.6 121.15669238149 44.6774573257612
"2945" 588.8 120.504014606615 44.164863423645
"2946" 589 120.159941545361 43.1925587726443
"2947" 589.2 119.243539528891 42.1648793684595
"2948" 589.4 118.550483230065 40.8281870224112
"2949" 589.6 118.548833831627 39.4815330072923
"2950" 589.8 118.698434659279 39.2853441356368
"2951" 590 118.355859718478 39.4370597946784
"2952" 590.2 118.178571849738 39.9801724854817
"2953" 590.4 117.57597457265 40.2732178742479
"2954" 590.6 115.852297345179 40.6362020943137
"2955" 590.8 113.480158461426 39.8394693386856
"2956" 591 110.33589373784 38.2231736148454
"2957" 591.2 107.336040827376 36.7433795817326
"2958" 591.4 104.386585284536 35.4266777962351
"2959" 591.6 100.719209160415 33.3373642061112
"2960" 591.8 97.2743710945477 30.6504902572709
"2961" 592 94.1430575876518 27.4430526651038
"2962" 592.2 91.610745867958 23.4473681820477
"2963" 592.4 91.1298323097455 19.8124291122215
"2964" 592.6 91.4710321179059 16.8475299242595
"2965" 592.8 92.30424436116 15.5099209973497
"2966" 593 91.7774490803038 14.8848366231002
"2967" 593.2 90.8730801125511 13.1969463942149
"2968" 593.4 89.3168316140308 12.593095409185
"2969" 593.6 86.8735201940653 11.3809446427362
"2970" 593.8 83.5310716429891 9.46317619487603
"2971" 594 80.1749355430661 8.95858248724986
"2972" 594.2 76.2961408360403 7.81404071071116
"2973" 594.4 72.5847256128658 5.95349221841539
"2974" 594.6 69.3350409503813 3.39801582146443
"2975" 594.8 66.9748049918403 2.59188563643615
"2976" 595 65.6142534647203 1.47579198389316
"2977" 595.2 64.459874719642 2.20163691064463
"2978" 595.4 61.4349366113193 2.54031074914014
"2979" 595.6 58.0635786312506 3.38322717045603
"2980" 595.8 53.9989342727903 4.93195636891115
"2981" 596 49.4745811506404 5.17109147510916
"2982" 596.2 44.6451425238403 5.20521414761277
"2983" 596.4 40.5278791784118 7.06668213763594
"2984" 596.6 36.8124508441737 8.19763859447068
"2985" 596.8 32.8755232110843 8.81162439768555
"2986" 597 31.6831661507908 10.3225870942066
"2987" 597.2 29.1908112227174 13.2752521457103
"2988" 597.4 26.2735172204745 16.4933829268075
"2989" 597.6 22.6229023856324 19.5098505464212
"2990" 597.8 18.5724054728323 23.1459504673732
"2991" 598 14.520951749738 25.9273489258895
"2992" 598.2 13.7687584716737 27.7422753310659
"2993" 598.4 14.2825095149065 30.9194797714215
"2994" 598.6 14.5293917265839 35.6227592221227
"2995" 598.8 15.3759166906387 40.7150004638292
"2996" 599 16.6980685067621 44.6520570524786
"2997" 599.2 17.6562546183959 47.64753323155
"2998" 599.4 19.0121901946181 51.4088119709111
"2999" 599.6 20.4879629576096 55.8685861646355
"3000" 599.8 20.3659253705183 60.4794121984154
"3001" 600 20.1795992980316 65.0806501779046
"3002" 600.2 20.2830689170128 69.6109786900146
"3003" 600.4 20.7323212329908 74.4912790968736
"3004" 600.6 22.434584293455 80.4776899637437
"3005" 600.8 24.27790315376 84.8360755845004
"3006" 601 26.4965642559874 89.620866886867
"3007" 601.2 28.3504237162118 94.7355901890326
"3008" 601.4 31.1825481216987 98.5833259148381
"3009" 601.6 34.8537723805693 102.071265980811
"3010" 601.8 38.164780208757 105.199064776578
"3011" 602 43.5491094926368 107.682468060679
"3012" 602.2 48.0854684273403 108.927887611189
"3013" 602.4 53.2961164081131 109.000339681388
"3014" 602.6 57.4003130905903 108.749308010831
"3015" 602.8 61.7291193866216 107.825288402599
"3016" 603 67.8036788669942 106.097011474661
"3017" 603.2 71.8194111305631 103.339866298869
"3018" 603.4 74.1757692793637 101.063009650072
"3019" 603.6 77.8074404948698 99.1781762503082
"3020" 603.8 81.1667116985631 96.4450752858394
"3021" 604 84.6259639564385 93.4410285794369
"3022" 604.2 87.7122189562227 91.7782299673082
"3023" 604.4 91.4303292209653 89.5931839092862
"3024" 604.6 95.7943100220156 88.1412004179189
"3025" 604.8 98.9512621191968 88.8214724710968
"3026" 605 100.532390546065 90.0923071921471
"3027" 605.2 101.285852858205 91.2898390795583
"3028" 605.4 102.533993557552 92.2782858753342
"3029" 605.6 102.695580952335 91.243132849275
"3030" 605.8 103.841038534472 89.0448015941234
"3031" 606 103.901363094313 86.4216519078521
"3032" 606.2 104.434278764033 83.0467683690923
"3033" 606.4 105.767282563759 79.5705054688066
"3034" 606.6 106.872425363127 75.8740729714611
"3035" 606.8 107.537970914564 71.7362808665749
"3036" 607 107.728501614186 70.1310157922593
"3037" 607.2 107.642946925372 68.7221017111749
"3038" 607.4 107.638696136202 67.2137184150318
"3039" 607.6 108.05099804344 64.8232607419742
"3040" 607.8 107.475373319196 61.5356043529917
"3041" 608 107.3534592473 59.3324386629855
"3042" 608.2 107.336635257866 58.6681159999945
"3043" 608.4 107.878276185119 58.307243969209
"3044" 608.6 108.419287152077 57.0202670816348
"3045" 608.8 109.543118359521 55.6477659568661
"3046" 609 110.875333258168 54.5794181142474
"3047" 609.2 111.756252145713 54.4228103120171
"3048" 609.4 111.746786787303 53.4218827572645
"3049" 609.6 110.756973823814 51.3374089804612
"3050" 609.8 109.619041580753 48.5941794659394
"3051" 610 108.680924820849 45.8611100607307
"3052" 610.2 107.249997803026 42.5202023753514
"3053" 610.4 105.509118159635 39.604016871456
"3054" 610.6 104.059946682498 36.2792357408717
"3055" 610.8 103.445169408677 32.3594342209198
"3056" 611 103.549252137702 29.2973874831267
"3057" 611.2 103.226931428461 26.6986767648681
"3058" 611.4 102.228750372393 24.1714750636085
"3059" 611.6 100.684139550062 24.1564791355638
"3060" 611.8 98.0261524845559 23.9354481846008
"3061" 612 94.0139311559783 23.4116770320836
"3062" 612.2 90.0671812214653 22.3781643114915
"3063" 612.4 86.5839158687607 21.0338189900594
"3064" 612.6 82.0343447958403 19.9584658273691
"3065" 612.8 77.8677414766139 19.7630800885385
"3066" 613 73.1912698909207 19.5127715778487
"3067" 613.2 68.2707833797708 19.5599737523655
"3068" 613.4 63.1582106332725 19.6047758163137
"3069" 613.6 58.7970361639697 21.2192247077646
"3070" 613.8 54.2566059339795 22.4217378755394
"3071" 614 49.5761822437708 23.265026948522
"3072" 614.2 44.7681333207877 22.9381506831085
"3073" 614.4 41.0022470079352 21.5314728948422
"3074" 614.6 38.1020321262403 19.6150076778112
"3075" 614.8 36.695355030958 17.2714731639049
"3076" 615 35.8756634731928 15.0278710022103
"3077" 615.2 36.3928296931436 15.6663478169644
"3078" 615.4 36.8433612296499 15.8294127685421
"3079" 615.6 37.2579657771354 14.1276186934071
"3080" 615.8 37.6087023740403 10.7026162334612
"3081" 616 38.3657230507338 10.9671584603743
"3082" 616.2 38.5546241221334 12.435985380937
"3083" 616.4 38.9830872077899 13.3505816791485
"3084" 616.6 39.3822058996838 13.8567657246438
"3085" 616.8 39.2185152496403 15.0744266032862
"3086" 617 39.3754324934751 17.0470400489394
"3087" 617.2 39.8865167801312 20.1230901139884
"3088" 617.4 40.4065768008133 24.230939082553
"3089" 617.6 41.0158255997607 28.0994407320948
"3090" 617.8 42.7280058053317 31.7416528615405
"3091" 618 44.7954646089982 34.7862641223717
"3092" 618.2 46.8453112247877 38.4520731536085
"3093" 618.4 48.6355106025772 42.0222226761085
"3094" 618.6 49.7793844300316 46.0914058718264
"3095" 618.8 49.8403450859099 50.0132080666612
"3096" 619 49.7016624638742 53.7164818086442
"3097" 619.2 50.5078852473536 57.5372335607408
"3098" 619.4 52.2633267870559 60.6565064864025
"3099" 619.6 54.4338433964403 63.1773230332611
"3100" 619.8 56.6708533297338 65.1387238081857
"3101" 620 59.6143702450577 65.8054046422351
"3102" 620.2 63.45389891103 66.7805999619887
"3103" 620.4 67.1387348158319 67.3743666075086
"3104" 620.6 69.8452272119336 67.7638374645086
"3105" 620.8 72.0599301360607 67.0278035567883
"3106" 621 75.0374161822577 65.9679663912438
"3107" 621.2 77.736618556423 64.7487532736785
"3108" 621.4 81.1613928749783 63.3190098450319
"3109" 621.6 84.4577190171737 62.0901334444047
"3110" 621.8 86.5378061339244 60.0609016043922
"3111" 622 89.705938819437 57.4949759582746
"3112" 622.2 93.1240149872614 55.7254473026612
"3113" 622.4 96.2001401814354 53.6568527784297
"3114" 622.6 98.2071221327653 51.0777617424611
"3115" 622.8 100.586704401458 49.7253383027916
"3116" 623 103.173957423007 50.1430316856611
"3117" 623.2 105.247467993137 51.7097167149493
"3118" 623.4 106.903889861199 54.144262199456
"3119" 623.6 107.959557059623 57.3488069906785
"3120" 623.8 108.383038452035 60.4860133993815
"3121" 624 108.610003273487 64.2272579149889
"3122" 624.2 108.556614673867 67.9601642539558
"3123" 624.4 106.788551067327 71.0305993588233
"3124" 624.6 104.220981242908 74.0976897914832
"3125" 624.8 101.89735850284 78.2028400957301
"3126" 625 100.498020733442 81.915351893139
"3127" 625.2 99.1049259432177 85.6902082692083
"3128" 625.4 97.1076159441577 90.0051242388054
"3129" 625.6 94.9603681441988 93.7735656786423
"3130" 625.8 94.6130966328106 97.5055157380671
"3131" 626 95.1465303148403 99.357985433843
"3132" 626.2 94.7895153625903 98.4252469893799
"3133" 626.4 93.0552132048106 98.0993623913146
"3134" 626.6 89.7536571815803 98.1011747804512
"3135" 626.8 85.834760421514 98.2092016971033
"3136" 627 81.3710874948106 96.9001006435225
"3137" 627.2 77.4714264221639 95.6653018538376
"3138" 627.4 73.6510810025928 94.4360226472552
"3139" 627.6 69.465058047204 92.8943428272672
"3140" 627.8 66.7457765319064 91.014201399331
"3141" 628 65.0756709081832 88.021854463604
"3142" 628.2 63.7652766332292 84.7266013026056
"3143" 628.4 63.2225577382651 81.915351893139
"3144" 628.6 61.7464537902949 78.9190269443702
"3145" 628.8 61.4284514912292 75.7038597821056
"3146" 629 61.6862628396676 73.6222232891703
"3147" 629.2 61.8539844646181 71.8271822703
"3148" 629.4 61.8834613249708 70.3368133958525
"3149" 629.6 61.6474410865041 67.1499257746612
"3150" 629.8 62.2772398306561 64.0034112194243
"3151" 630 62.4953156955483 60.9838783129532
"3152" 630.2 63.8366547532541 58.5782094132732
"3153" 630.4 65.9505186419336 55.6341306892967
"3154" 630.6 68.3129869107634 53.0157953573791
"3155" 630.8 71.2265285140903 51.9538473368853
"3156" 631 74.0019244715583 51.0850851260971
"3157" 631.2 76.6300058243713 51.0644347160859
"3158" 631.4 79.6572295651852 51.6046665685405
"3159" 631.6 81.0856337339173 51.7408608425842
"3160" 631.8 81.2390387601177 51.1488919942158
"3161" 632 81.558324859507 48.8714259816099
"3162" 632.2 82.4340648859193 46.0262563989506
"3163" 632.4 83.2027573668403 43.1154742045296
"3164" 632.6 83.9279789626334 40.1219913018163
"3165" 632.8 84.1294294059093 36.8719241502991
"3166" 633 85.6617047267132 33.5003038499578
"3167" 633.2 87.9997400888903 30.7668565499112
"3168" 633.4 89.7328854025403 29.8451088550112
"3169" 633.6 90.1965887391224 28.3892534763022
"3170" 633.8 90.5261410027378 26.4685296772509
"3171" 634 88.5926379556624 25.209195436534
"3172" 634.2 86.0247707798488 24.9814540032035
"3173" 634.4 82.9216610091795 24.5858411592177
"3174" 634.6 79.2425915099496 23.7190159226443
"3175" 634.8 74.3508363976561 23.2934574298454
"3176" 635 70.2280968679675 23.1133141297967
"3177" 635.2 66.4159033100437 24.1232978776103
"3178" 635.4 62.7800838569244 26.7791440847872
"3179" 635.6 59.3551571997634 28.6955040647124
"3180" 635.8 55.0097678303834 30.7176131082215
"3181" 636 50.7793085215903 32.3479227670183
"3182" 636.2 46.3361783815839 32.3006061000201
"3183" 636.4 43.2649124692087 32.0872994115822
"3184" 636.6 41.9085972917614 32.637341586819
"3185" 636.8 41.4963696630098 35.0977944837544
"3186" 637 38.8423540409748 38.5909115042242
"3187" 637.2 36.6690368738734 42.278509972686
"3188" 637.4 36.1466886954558 46.3914619776355
"3189" 637.6 36.3778871895378 50.90670003272
"3190" 637.8 38.0952587200316 55.4827335801829
"3191" 638 39.9782072546162 59.4209437676439
"3192" 638.2 41.1843181541824 63.8770040114506
"3193" 638.4 40.6899988208576 67.8079972226956
"3194" 638.6 39.1310551273666 71.2530354172664
"3195" 638.8 37.5296793016056 75.2644664126785
"3196" 639 34.9876439281412 78.799585037139
"3197" 639.2 31.9614898356987 82.0704509069886
"3198" 639.4 29.0803432296782 85.8410181642017
"3199" 639.6 25.5289123866844 88.5029334942208
"3200" 639.8 22.1881059390856 90.0148044832555
"3201" 640 21.9225004523809 91.6199235829314
"3202" 640.2 22.7724591947204 93.9065736505612
"3203" 640.4 24.8249706111103 95.7565602213111
"3204" 640.6 28.2036484951581 96.8916675741658
"3205" 640.8 32.1190179134689 98.0887488054897
"3206" 641 36.2103165350975 99.757909621204
"3207" 641.2 40.1986835730903 102.090510343856
"3208" 641.4 43.6339475464917 104.778527564267
"3209" 641.6 46.7963320237188 107.531137807913
"3210" 641.8 49.6897174335546 107.766172290375
"3211" 642 52.941249904986 106.342794054321
"3212" 642.2 56.9929583677077 105.310121375824
"3213" 642.4 61.6348151123607 104.654379626794
"3214" 642.6 66.3135159325591 103.707445487442
"3215" 642.8 71.0072052789616 102.182632659358
"3216" 643 75.1170037052099 101.389494159618
"3217" 643.2 79.1133133683403 102.064842602191
"3218" 643.4 81.8080807741546 104.023542816918
"3219" 643.6 84.4773892624767 106.366100430407
"3220" 643.8 85.9325940099949 109.035746122934
"3221" 644 86.0939644494349 108.602256446715
"3222" 644.2 86.9551592775519 107.179291067671
"3223" 644.4 88.7916641647903 104.909125360811
"3224" 644.6 91.3375543234252 101.805483540925
"3225" 644.8 94.5198816923596 99.461027257315
"3226" 645 98.1706569691933 98.0021269958376
"3227" 645.2 101.447969052456 95.9145955113631
"3228" 645.4 104.412539457859 93.1389156716705
"3229" 645.6 107.056077036013 90.5748275011339
"3230" 645.8 108.629130012822 87.4810191354868
"3231" 646 110.458699863921 84.2936609755801
"3232" 646.2 112.302273898039 80.4422975234801
"3233" 646.4 114.117422742558 76.6836397443022
"3234" 646.6 116.729979712286 73.6432886342242
"3235" 646.8 119.527869618822 72.7694338542326
"3236" 647 119.101226358599 72.9214809745146
"3237" 647.2 118.009152902946 72.4795269757138
"3238" 647.4 116.650800416171 70.4514952413401
"3239" 647.6 115.532512751208 67.5834876720762
"3240" 647.8 114.491429760559 64.7776941911157
"3241" 648 114.807975771288 62.636846808898
"3242" 648.2 115.976902315628 60.3565889680505
"3243" 648.4 117.933991860367 57.8470385500033
"3244" 648.6 119.694483316188 56.8509616343394
"3245" 648.8 119.933888190806 57.1546262807905
"3246" 649 119.067364318276 55.8386268679432
"3247" 649.2 118.29408158254 52.7607479305884
"3248" 649.4 117.436247053917 49.3474459179432
"3249" 649.6 116.766183963885 45.1465456765373
"3250" 649.8 115.682576994025 41.4482656236875
"3251" 650 112.987376125891 38.3290823566612
"3252" 650.2 110.399141141969 35.4430034419689
"3253" 650.4 107.659529899994 31.9078064322765
"3254" 650.6 104.879972929097 29.3379645382253
"3255" 650.8 101.681349456101 26.844601371678
"3256" 651 99.0630579804706 24.1150325083334
"3257" 651.2 97.4486612138317 20.081029703256
"3258" 651.4 97.4400809171737 16.7284294415073
"3259" 651.6 97.6890928869505 17.3900728921866
"3260" 651.8 98.3626650107395 18.5151616148292
"3261" 652 99.9274728459478 19.0454467840413
"3262" 652.2 100.283836380983 19.6050254415603
"3263" 652.4 100.247834873193 19.7293942866527
"3264" 652.6 101.08541078401 19.8787256564069
"3265" 652.8 101.476021848449 21.3092059057612
"3266" 653 103.24311941051 23.2857705050362
"3267" 653.2 106.642129552032 25.2699551862959
"3268" 653.4 109.861012605182 27.584469678898
"3269" 653.6 113.140767190446 30.3893431315033
"3270" 653.8 116.024528679477 34.0674343015537
"3271" 654 116.9604070533 35.8975210602557
"3272" 654.2 115.349612970725 38.4186951202187
"3273" 654.4 115.659842331559 42.1848438409611
"3274" 654.6 117.329725110122 45.7390150718919
"3275" 654.8 119.544417333806 47.827470757118
"3276" 655 121.525346692685 49.0865360275922
"3277" 655.2 123.042380447465 53.5346737320361
"3278" 655.4 122.398964065462 52.7570477979584
"3279" 655.6 122.449158632868 53.5364768378556
"3280" 655.8 122.901924721737 55.6135303897301
"3281" 656 119.25128111186 54.2374689002765
"3282" 656.2 118.885870486495 53.9802961764576
"3283" 656.4 118.38607728497 54.5424855329801
"3284" 656.6 117.738021930403 55.3905241847368
"3285" 656.8 115.76252101204 56.5855287785362
"3286" 657 113.812526246654 58.3901320926442
"3287" 657.2 111.881674964069 59.7466788911781
"3288" 657.4 109.592765435978 61.7644839244198
"3289" 657.6 107.996868195518 64.4863411848391
"3290" 657.8 107.809326383456 67.5294101994304
"3291" 658 108.488403775148 71.4041459049689
"3292" 658.2 109.657070238493 75.322212570695
"3293" 658.4 110.069413677788 77.6827209687927
"3294" 658.6 109.342111167619 78.7065256288293
"3295" 658.8 107.103968906946 80.0263789328453
"3296" 659 104.139355957919 81.7330693419829
"3297" 659.2 100.986143667595 82.8794044427461
"3298" 659.4 98.2622971708404 82.437534098526
"3299" 659.6 96.1792181932494 80.884084450143
"3300" 659.8 93.3865736016143 79.3149633254785
"3301" 660 91.733203128566 76.9866498974753
"3302" 660.2 89.9194793498488 74.5234672537968
"3303" 660.4 87.1444710402714 72.5723002061698
"3304" 660.6 83.7209516426793 70.641961085729
"3305" 660.8 80.7860407669942 69.6065881034304
"3306" 661 77.2963782235284 69.9083799178171
"3307" 661.2 73.2747279317064 71.037679507929
"3308" 661.4 70.2709462565395 72.5577113908824
"3309" 661.6 66.7850627794557 75.062508912174
"3310" 661.8 64.5116028755926 78.1412758894665
"3311" 662 63.1846446459908 82.0911307755019
"3312" 662.2 62.7870659675261 85.4290913298612
"3313" 662.4 63.0513854291769 89.237417261065
"3314" 662.6 63.6345767385039 92.6329675490256
"3315" 662.8 64.7811498221955 94.3364475590817
"3316" 663 64.9894834220384 94.8170536351329
"3317" 663.2 64.3770078810342 94.6831308491101
"3318" 663.4 62.5456768640151 94.4696048215058
"3319" 663.6 59.687972357078 94.9874516824136
"3320" 663.8 55.8112341813258 96.1182387404573
"3321" 664 51.7982953925037 96.7265740240671
"3322" 664.2 47.1844925114803 97.0301299237012
"3323" 664.4 42.3923209000168 98.1434056400435
"3324" 664.6 38.8649582162142 99.9419159682406
"3325" 664.8 36.8336798636328 102.577076748189
"3326" 665 37.1413373456404 103.64519969869
"3327" 665.2 37.6456898579441 102.382341319689
"3328" 665.4 38.2427185378505 101.236574146998
"3329" 665.6 38.8211107270348 99.7212292971056
"3330" 665.8 38.7417740709792 97.0959072239945
"3331" 666 37.9642193614557 93.6002398418823
"3332" 666.2 38.32747583385 89.918991260815
"3333" 666.4 38.9184784412848 85.7724026778834
"3334" 666.6 38.3579701179832 81.1708766266612
"3335" 666.8 37.2045558035882 77.4658234305046
"3336" 667 35.3960278861765 73.6203785838124
"3337" 667.2 32.1466686582949 70.6776948595537
"3338" 667.4 28.854157451816 68.8123013838075
"3339" 667.6 25.0138800705924 66.5769851751074
"3340" 667.8 21.0205726765839 65.7185371549176
"3341" 668 19.4846650415437 66.0244210099408
"3342" 668.2 19.725840497893 65.7560300759243
"3343" 668.4 19.6192258860304 64.7551628192231
"3344" 668.6 19.0237539145841 62.3958063053306
"3345" 668.8 18.3735628971131 59.0193192888595
"3346" 669 18.1404443793271 54.6213721003691
"3347" 669.2 17.2072507082387 50.2013422941951
"3348" 669.4 15.6007767009534 46.5960246343742
"3349" 669.6 13.1790130450964 43.9966622677251
"3350" 669.8 11.5076637740904 43.5901845166361
"3351" 670 10.9993667534189 43.6851113322645
"3352" 670.2 10.2585275425583 44.0213487281996
"3353" 670.4 8.85343088563696 44.6464316812205
"3354" 670.6 9.25801358286514 44.9178992515289
"3355" 670.8 9.25846957491534 45.0247355065862
"3356" 671 9.85454088788953 45.3587120871038
"3357" 671.2 11.0516308073488 45.5772010174408
"3358" 671.4 12.0081679894456 45.7324450506875
"3359" 671.6 13.0810695913186 46.4266894791568
"3360" 671.8 14.6386533110793 46.9491408819443
"3361" 672 18.2403386594336 46.5706817628391
"3362" 672.2 22.1901331133576 46.464322757618
"3363" 672.4 26.1523581046494 46.5539987276702
"3364" 672.6 29.4423490712886 45.2354750536353
"3365" 672.8 31.346993442489 43.3992209905801
"3366" 673 32.6890587154179 41.5321444047474
"3367" 673.2 34.6540884731957 40.1476859451322
"3368" 673.4 37.3310118533997 38.6756454073815
"3369" 673.6 40.9435329501681 36.4373667655183
"3370" 673.8 44.8962063820718 34.5856558550826
"3371" 674 49.2482851526938 33.8904575898163
"3372" 674.2 53.764132589461 33.809877412506
"3373" 674.4 57.8457919248138 33.8932505605638
"3374" 674.6 61.8544734424675 35.4839647402713
"3375" 674.8 66.0043734398153 36.7614621572362
"3376" 675 69.6848730384654 37.8097878806611
"3377" 675.2 73.119789624507 40.5727007978406
"3378" 675.4 76.2856261958238 42.6776371319256
"3379" 675.6 79.7200510257329 44.9758370649669
"3380" 675.8 81.947795716507 46.444722949533
"3381" 676 83.248965773603 46.8083249976188
"3382" 676.2 83.9295378053493 45.9759253436522
"3383" 676.4 85.6188553381412 43.9057535657408
"3384" 676.6 88.4236813550731 41.6597296854887
"3385" 676.8 90.6445476262122 38.8086787012314
"3386" 677 91.11625371792 36.119783070493
"3387" 677.2 91.20369747228 34.9178548505232
"3388" 677.4 91.6612654663019 35.4030577130458
"3389" 677.6 93.4918692799494 36.7747395728157
"3390" 677.8 96.1646208006824 38.944036341398
"3391" 678 99.2457110847653 41.4156388983862
"3392" 678.2 102.591496078623 43.869619386887
"3393" 678.4 104.359606463196 47.1911946536527
"3394" 678.6 104.523790179533 51.1383460979945
"3395" 678.8 104.508506596293 55.1305164573307
"3396" 679 103.936955885551 59.3297609354243
"3397" 679.2 102.850171135144 63.540365510679
"3398" 679.4 103.602972255909 67.8952924147818
"3399" 679.6 104.566576876246 71.779928462618
"3400" 679.8 105.392939913601 74.086369550157
"3401" 680 104.392077235516 75.3603924897963
"3402" 680.2 101.658209730998 77.8774563972927
"3403" 680.4 98.7211565138576 80.2912096910232
"3404" 680.6 95.1681675846737 83.4716396522723
"3405" 680.8 91.3111696849546 85.5922981651755
"3406" 681 87.2362872324047 87.4139787799582
"3407" 681.2 82.8329567551434 87.1270269044187
"3408" 681.4 78.5291070828403 87.0972579146199
"3409" 681.6 73.489590236204 86.9735989910551
"3410" 681.8 68.3713924083555 86.4385683188127
"3411" 682 64.4116817983725 84.8083200434134
"3412" 682.2 61.6091383735186 82.4104099628525
"3413" 682.4 58.662676964814 79.4626711135033
"3414" 682.6 57.2756140881298 76.5689709742138
"3415" 682.8 56.0256129893997 73.0712030412544
"3416" 683 54.4468257583403 69.2783498440559
"3417" 683.2 53.5064661817784 66.3330709683868
"3418" 683.4 51.3148309499653 63.2617083856112
"3419" 683.6 48.5173197219478 60.4420144855041
"3420" 683.8 44.9586995697302 58.2746110757374
"3421" 684 40.4463733724982 57.9153667705296
"3422" 684.2 36.3945098952877 58.277506339319
"3423" 684.4 32.5647131347877 59.456168143398
"3424" 684.6 30.7574317018666 61.6905009546085
"3425" 684.8 29.3639526386208 65.0379171436124
"3426" 685 27.8696276267678 69.1663797278386
"3427" 685.2 27.1702001242351 72.9099947650296
"3428" 685.4 27.7513974605743 75.7182846286612
"3429" 685.6 29.0412963539413 78.8233321032758
"3430" 685.8 30.6383542484585 82.5092401170793
"3431" 686 31.6519619889237 86.9372090372445
"3432" 686.2 31.4565901701345 91.0107432785141
"3433" 686.4 30.8762022263697 95.4094729575729
"3434" 686.6 30.8019113832869 99.5365072329621
"3435" 686.8 32.6913831436096 101.483279784046
"3436" 687 35.5982909026689 102.391474463775
"3437" 687.2 39.742177623102 103.297917184633
"3438" 687.4 43.8368067828969 105.17844813268
"3439" 687.6 47.975664338373 106.992430454306
"3440" 687.8 51.9955197886767 108.175369593379
"3441" 688 55.7617535564975 110.332970700318
"3442" 688.2 59.9468533094365 110.688273692757
"3443" 688.4 63.6800580009083 110.184564837933
"3444" 688.6 68.0592140446639 110.232275573985
"3445" 688.8 72.3444541221459 110.882454319467
"3446" 689 75.1080792848674 111.911004357985
"3447" 689.2 75.1356976357116 111.056016643988
"3448" 689.4 75.1601841697904 109.002464067881
"3449" 689.6 76.7469828583858 105.904243070691
"3450" 689.8 78.5403418191 102.940050585709
"3451" 690 81.5999349938019 100.738042278825
"3452" 690.2 84.2616312593091 100.141352953036
"3453" 690.4 86.2542426250831 100.731388697156
"3454" 690.6 87.9747206827044 101.676706311234
"3455" 690.8 89.3651327023637 103.068602567895
"3456" 691 91.0751173745348 104.467003813883
"3457" 691.2 92.0826929064404 104.279480808661
"3458" 691.4 94.5159584511261 103.46344663209
"3459" 691.6 97.1388729826621 101.828256636057
"3460" 691.8 99.8801934038498 99.4061960916706
"3461" 692 102.523423805681 97.1282620200069
"3462" 692.2 105.439688678412 94.9729819494897
"3463" 692.4 108.107254945007 92.4619252680223
"3464" 692.6 111.202171340986 89.2541672314884
"3465" 692.8 114.167383849893 87.0027793723481
"3466" 693 117.069488702079 86.3684169129974
"3467" 693.2 115.944029128416 86.8806663604159
"3468" 693.4 114.925334106813 86.1954015566071
"3469" 693.6 114.52038717168 84.4848563295272
"3470" 693.8 114.580127435917 81.6934999134048
"3471" 694 115.683283837685 78.0517522632732
"3472" 694.2 117.106694790302 74.6097906510458
"3473" 694.4 118.647934164584 71.9600572991483
"3474" 694.6 120.238190277065 69.1362271453611
"3475" 694.8 122.02001944784 66.8253667271612
"3476" 695 121.98868271222 66.6093670852043
"3477" 695.2 121.876880585866 67.0367462093791
"3478" 695.4 121.648092323138 68.0095686572287
"3479" 695.6 121.480661321631 68.927329140243
"3480" 695.8 121.617447124703 69.4831777895327
"3481" 696 121.837564631948 69.6551707467152
"3482" 696.2 121.699629048657 69.647541637441
"3483" 696.4 121.405367800362 69.50053749567
"3484" 696.6 121.214447247892 69.2836934613022
"3485" 696.8 120.818318769404 69.2870222720458
"3486" 697 119.970235518492 69.5617865863584
"3487" 697.2 120.000540930063 69.6706677102445
"3488" 697.4 119.806302910064 69.6076211826267
"3489" 697.6 119.638086099239 69.6418791393645
"3490" 697.8 119.556616277315 69.7366613832362
"3491" 698 119.030659799814 69.9479664052138
"3492" 698.2 119.065372976135 70.2413507020987
"3493" 698.4 118.864741055623 70.3266532865394
"3494" 698.6 118.102591744515 70.4636736496361
"3495" 698.8 117.802416235712 70.4121603033791
"3496" 699 117.482738511529 70.7075293171738
"3497" 699.2 117.076649403677 70.8700439604887
"3498" 699.4 116.620688421738 70.6651499198919
"3499" 699.6 115.15884118369 69.9963086212362
"3500" 699.8 112.910728848007 68.3399756154945
"3501" 700 110.562280379237 65.8431062048926
"3502" 700.2 108.432168701849 63.0955980009726
"3503" 700.4 106.902541830402 60.5063898337686
"3504" 700.6 106.504432571969 57.8725302322766
"3505" 700.8 106.320392757119 54.7478190065394
"3506" 701 107.15521507234 52.0760833685679
"3507" 701.2 108.408924979791 49.5979870703554
"3508" 701.4 109.214977612816 47.5180614380758
"3509" 701.6 109.898377919478 45.1616892022989
"3510" 701.8 109.609552972918 43.0463802367043
"3511" 702 108.178401222086 40.7055147044578
"3512" 702.2 106.512097228639 37.5599592356948
"3513" 702.4 104.725973116815 34.4607785905256
"3514" 702.6 103.275486150687 30.8792039125073
"3515" 702.8 102.602875383144 27.1908543232759
"3516" 703 103.159781280702 26.3394234743594
"3517" 703.2 102.611952857858 27.6304872500264
"3518" 703.4 102.019279814597 28.5956976347655
"3519" 703.6 100.156802902973 29.2299402108204
"3520" 703.8 97.2203507114524 30.1703394039887
"3521" 704 93.2695888401454 30.4307454007205
"3522" 704.2 89.1507289636561 29.8358845452401
"3523" 704.4 85.5204282043977 28.0464132550464
"3524" 704.6 82.3069743957403 25.6031221041861
"3525" 704.8 79.1940573264989 22.5349308549051
"3526" 705 77.4256063213404 19.2417647731862
"3527" 705.2 76.8706103501153 16.3012598028362
"3528" 705.4 76.4868397318487 13.9756987689553
"3529" 705.6 75.4066826053532 13.0733952450458
"3530" 705.8 72.8899618172017 11.1610354326527
"3531" 706 69.7579658818073 9.5565204498595
"3532" 706.2 66.7493839806676 9.41972283479751
"3533" 706.4 63.2850810834193 9.75422053255589
"3534" 706.6 59.017651140566 9.40483959609478
"3535" 706.8 55.0198403525472 8.43047906713529
"3536" 707 52.6467104558647 7.05425589658798
"3537" 707.2 52.3047360448403 7.85049118835346
"3538" 707.4 50.7050450107217 9.76898637682217
"3539" 707.6 47.9556448083403 12.2147313347629
"3540" 707.8 45.1296062727916 15.438961826149
"3541" 708 42.84144552216 18.8108461296284
"3542" 708.2 39.7479698349534 21.9950132843916
"3543" 708.4 36.8657979060041 24.801685090687
"3544" 708.6 33.841284279255 28.3801601396368
"3545" 708.8 30.9042244367908 32.0878923424215
"3546" 709 29.6222196380198 36.6413753096612
"3547" 709.2 28.1823787336056 41.2958342760698
"3548" 709.4 28.6361969495882 46.2031670742699
"3549" 709.6 28.6802840315926 51.0713280055904
"3550" 709.8 28.3007965593921 55.8552709216612
"3551" 710 26.8813107240607 59.7598812931103
"3552" 710.2 26.2925984013795 64.1628536366264
"3553" 710.4 27.3103887868573 68.5724845828561
"3554" 710.6 28.7174778240925 72.6567050223307
"3555" 710.8 29.693789069007 75.8408958243834
"3556" 711 30.9899556071099 79.6129931986612
"3557" 711.2 32.6852852336634 82.6805070281302
"3558" 711.4 34.5809398473802 85.8617601344222
"3559" 711.6 36.091480683312 89.5298030386895
"3560" 711.8 36.7611936224326 93.5658811824476
"3561" 712 35.9665560688026 96.7791049336045
"3562" 712.2 34.9458202197057 99.1389648178727
"3563" 712.4 36.0262967068959 98.6285471705223
"3564" 712.6 38.402889430455 99.1401329555878
"3565" 712.8 41.8532920241572 99.9387445575423
"3566" 713 46.4687397140927 100.440584261783
"3567" 713.2 50.6969204556865 101.355952773103
"3568" 713.4 54.814659345507 102.714384957383
"3569" 713.6 58.8380219523539 104.321585766175
"3570" 713.8 62.3513695038686 107.059665857057
"3571" 714 66.2660382070295 109.268918274013
"3572" 714.2 67.9235160537634 110.954162450902
"3573" 714.4 67.6863853940951 110.638388637416
"3574" 714.6 67.5303002846769 109.591014451402
"3575" 714.8 68.9667861458716 107.910485152567
"3576" 715 71.0819522111131 105.37708049657
"3577" 715.2 72.9986209134403 102.809877441581
"3578" 715.4 75.4710396130625 99.5301000802445
"3579" 715.6 78.1322177333261 97.0130673909183
"3580" 715.8 81.1533087795199 94.5074175260689
"3581" 716 84.559882621129 92.8911388079292
"3582" 716.2 87.9968625550671 91.9395450645374
"3583" 716.4 91.4205924495404 90.8959639259512
"3584" 716.6 93.9113859770646 89.3679641964181
"3585" 716.8 95.9143442900689 87.1946925482612
"3586" 717 98.2885001031156 84.7868812806428
"3587" 717.2 100.16714283723 81.784379392555
"3588" 717.4 101.251656818867 78.7042278656611
"3589" 717.6 102.276207427377 74.6206849407521
"3590" 717.8 102.872672077513 71.074090123762
"3591" 718 104.034538919824 68.0696006554763
"3592" 718.2 106.354636088507 65.1260088425586
"3593" 718.4 109.320214836252 62.9999337857872
"3594" 718.6 111.296358742124 60.9114987731567
"3595" 718.8 111.290867477603 60.5025164017967
"3596" 719 110.767893021754 59.2967159942905
"3597" 719.2 110.395812331225 56.294673939815
"3598" 719.4 109.478374570235 52.0015592839769
"3599" 719.6 108.274118636095 48.5048336459069
"3600" 719.8 106.594511338556 44.0569899604715
"3601" 720 104.810067903481 39.7804438408663
"3602" 720.2 104.453885153917 35.6227592221227
"3603" 720.4 105.112989681148 34.2379739527894
"3604" 720.6 105.396050487151 35.1249481633586
"3605" 720.8 105.991882555997 36.1480455574612
"3606" 721 106.641516441987 36.4018731159887
"3607" 721.2 107.105238723433 36.3782814269089
"3608" 721.4 107.909814857778 36.8233602041522
"3609" 721.6 108.880014581912 37.7900825099201
"3610" 721.8 109.236344129962 38.6304989329481
"3611" 722 109.396380705603 39.3095923212138
"3612" 722.2 109.993527025787 40.4177490765019
"3613" 722.4 110.812640977361 41.644493937678
"3614" 722.6 112.333857230247 43.3889028971781
"3615" 722.8 114.315619545062 44.850134227847
"3616" 723 116.036222550079 45.0251225953584
"3617" 723.2 116.444621323759 44.5150023646882
"3618" 723.4 116.76742599803 43.8167618192557
"3619" 723.6 117.138883201331 43.0027326406612
"3620" 723.8 117.041915544062 42.4995225068381
"3621" 724 115.779454527562 42.1120297242177
"3622" 724.2 115.689208850723 41.8703215774511
"3623" 724.4 114.787150517988 41.014737918409
"3624" 724.6 113.531975205595 39.3357655039917
"3625" 724.8 112.618429002804 36.6685202481793
"3626" 725 112.259333145656 33.5529397418717
"3627" 725.2 112.178046124685 31.1574465760405
"3628" 725.4 110.968367779122 30.905834398456
"3629" 725.6 108.547818850941 30.0487355649805
"3630" 725.8 106.269905267143 27.7184561516696
"3631" 726 105.263499481197 25.5878214633754
"3632" 726.2 105.237566191688 23.2651417520171
"3633" 726.4 104.724267806565 22.7697216195112
"3634" 726.6 103.442150473462 22.2462269676023
"3635" 726.8 100.749444397998 20.8780548342401
"3636" 727 97.8291881225798 18.8817224214175
"3637" 727.2 96.2189388650672 16.2797952675099
"3638" 727.4 95.076625289225 14.2750959234817
"3639" 727.6 93.6194524913488 14.0630676052713
"3640" 727.8 90.3056496063658 13.0596850584239
"3641" 728 86.5891734624505 11.8219598772798
"3642" 728.2 83.6417372310861 9.78218877875437
"3643" 728.4 80.5001682895708 8.1806513217568
"3644" 728.6 76.9612372226096 7.66074897596885
"3645" 728.8 72.5191688584438 7.06061605285943
"3646" 729 68.1532039950711 6.09287911573808
"3647" 729.2 64.3530011739867 4.51477925175872
"3648" 729.4 62.0779868338569 3.16726713461157
"3649" 729.6 60.7141728824783 4.1362271179715
"3650" 729.8 57.6580511577227 6.08809569861913
"3651" 730 54.3137565488653 8.63842069136115
"3652" 730.2 51.1914985119153 11.4523476331862
"3653" 730.4 48.5236231414653 14.6005703939362
"3654" 730.6 46.559768165395 18.4595229209721
"3655" 730.8 45.1244912709173 21.501944047815
"3656" 731 43.5035900119438 24.6103071695749
"3657" 731.2 41.7821900837877 27.7518738191875
"3658" 731.4 40.2713503332828 30.2398071232187
"3659" 731.6 39.500740508336 33.8179938216699
"3660" 731.8 39.6827466044783 37.7113009972818
"3661" 732 39.4136907582047 41.30292339189
"3662" 732.2 38.0241379548403 45.0944597433422
"3663" 732.4 35.92495604762 47.9338297623391
"3664" 732.6 33.4511009755653 51.2497780376362
"3665" 732.8 30.3079546511993 53.1922223267894
"3666" 733 26.7673961941147 54.3387472306877
"3667" 733.2 22.7819649241115 55.6836396965425
"3668" 733.4 18.9994767705352 56.9741744854154
"3669" 733.6 16.2204275843275 58.445085680174
"3670" 733.8 14.7266994179313 61.0632365962562
"3671" 734 13.8103686059686 64.4702331260714
"3672" 734.2 14.2322515675772 68.8273835885822
"3673" 734.4 15.2635953720559 72.6998854869112
"3674" 734.6 16.0863729535413 76.7629401049135
"3675" 734.8 17.0995576641589 80.2402825435638
"3676" 735 19.455944026814 84.1397378085296
"3677" 735.2 22.3936040035571 87.188718364024
"3678" 735.4 25.7084378821376 90.1146713518233
"3679" 735.6 28.9266866158592 92.1936367304347
"3680" 735.8 32.8824080170147 94.452190163074
"3681" 736 36.4089794008109 97.9563068950141
"3682" 736.2 39.1096076581459 101.661371158828
"3683" 736.4 41.5890243576511 104.584741750634
"3684" 736.6 43.3009510704775 105.824726539236
"3685" 736.8 45.7433801656512 106.384728684337
"3686" 737 49.8863074851832 107.065124747775
"3687" 737.2 53.1908137551025 107.567925682166
"3688" 737.4 55.9472872010134 108.242846100248
"3689" 737.6 58.0800324672118 108.674937623375
"3690" 737.8 58.4129373187903 108.278048273861
"3691" 738 57.342687300524 108.04833995208
"3692" 738.2 57.4809293701307 107.747027793564
"3693" 738.4 57.6557828358997 107.573915813582
"3694" 738.6 57.8320749749919 107.466060547752
"3695" 738.8 58.0585188389203 106.221642148901
"3696" 739 58.252531537995 105.880192647053
"3697" 739.2 58.1659308015877 105.928924052166
"3698" 739.4 58.0935712160504 105.832171291901
"3699" 739.6 58.429198730861 105.253827145074
"3700" 739.8 58.2289322098199 104.690147358559
"3701" 740 58.454978331859 103.945821974783
"3702" 740.2 58.5687256615903 103.539236519555
"3703" 740.4 58.6169368599083 103.465247237069
"3704" 740.6 58.6511137274942 103.460593365738
"3705" 740.8 58.601811778083 103.4539034257
"3706" 741 58.5585252343832 103.448609647061
"3707" 741.2 58.5568959392983 103.436233937586
"3708" 741.4 58.5956176969546 103.433772662033
"3709" 741.6 58.5585252343832 103.415226430747
"3710" 741.8 58.5714555975039 103.403474706624
"3711" 742 58.5521915214347 103.403783755972
"3712" 742.2 58.5897265411345 103.401262209544
"3713" 742.4 58.6126365915462 103.385988842602
"3714" 742.6 58.6136646066288 103.385695124007
"3715" 742.8 58.613155589452 103.374496746117
"3716" 743 58.613155589452 103.374496746117
"3717" 743.2 58.5815855483781 103.40745800934
"3718" 743.4 58.613155589452 103.374496746117
"3719" 743.6 58.5548159881261 103.43748190829
"3720" 743.8 58.5585252343832 103.415226430747
"3721" 744 58.5928265809592 103.440126123443
"3722" 744.2 58.6396244826461 103.404746909768
"3723" 744.4 58.6011815663403 103.393625526073
"3724" 744.6 58.5612358374173 103.400674772353
"3725" 744.8 58.4385806969988 103.455550711839
"3726" 745 58.4617175795928 103.389996211156
"3727" 745.2 58.4655737266918 103.366859328562
"3728" 745.4 58.4446295551933 103.389807184338
"3729" 745.6 58.4638681231673 103.351990915228
"3730" 745.8 58.4467796893743 103.348027852923
"3731" 746 58.4656860416559 103.359371664292
"3732" 746.2 58.4331745299874 103.370715475661
"3733" 746.4 58.3592375491131 103.453330505934
"3734" 746.6 58.3845946376126 103.474831447334
"3735" 746.8 58.3934637759403 103.518714401321
"3736" 747 58.4675396056051 103.542540853749
"3737" 747.2 58.9142855886345 103.630362713661
"3738" 747.4 59.6477189031771 103.946973376324
"3739" 747.6 61.8363861518203 104.398918538141
"3740" 747.8 64.2861578423503 104.632601052341
"3741" 748 67.3420203712975 104.928598903661
"3742" 748.2 70.2556873244326 105.582758692603
"3743" 748.4 73.2487810408211 106.284257078988
"3744" 748.6 75.3902033442463 106.652296656919
"3745" 748.8 77.9709993599228 106.032768859074
"3746" 749 80.922651281685 104.921036362749
"3747" 749.2 84.4813233115373 103.720845842055
"3748" 749.4 87.9668907792343 101.828568243904
"3749" 749.6 91.5763807923403 100.43441068122
"3750" 749.8 94.4785058675588 99.8692590331175
"3751" 750 96.7468794126067 100.051113404783
"3752" 750.2 96.318876934901 99.85760966454
"3753" 750.4 96.3267450330222 98.4020115121157
"3754" 750.6 96.8876941461345 95.5774799939259
"3755" 750.8 97.6560208701104 92.4032161425412
"3756" 751 98.3687525384203 89.5873418464312
"3757" 751.2 99.8448470864504 87.0168341902312
"3758" 751.4 101.630498841563 84.5571093555778
"3759" 751.6 103.70893395696 82.5929812237804
"3760" 751.8 106.591329005466 80.896553675209
"3761" 752 109.551156326564 78.6740902398219
"3762" 752.2 111.570398333059 77.4319563994611
"3763" 752.4 112.394872069083 77.5710011353247
"3764" 752.6 111.729727320013 77.4213344669975
"3765" 752.8 110.747388244492 76.6641424242326
"3766" 753 109.878094660314 74.505458714319
"3767" 753.2 109.06293294269 71.4134253331479
"3768" 753.4 108.424472775956 68.0714416416701
"3769" 753.6 108.991771613539 65.2764366521956
"3770" 753.8 110.07624649984 61.7490334479443
"3771" 754 111.221749020429 58.4768352616359
"3772" 754.2 112.615853988873 54.5645451889587
"3773" 754.4 113.328494596328 52.3134162904817
"3774" 754.6 114.68610414347 50.5470517413422
"3775" 754.8 114.901724406061 50.2541519019239
"3776" 755 113.468742648972 50.3890132795559
"3777" 755.2 111.549920012813 49.0447940438503
"3778" 755.4 109.034148801381 47.5325243198233
"3779" 755.6 106.11774528947 45.252262590575
"3780" 755.8 103.600870164327 43.0332129686003
"3781" 756 101.774192505328 40.7957311176612
"3782" 756.2 100.159467535891 38.2636250697704
"3783" 756.4 99.2223086692351 35.3397227086348
"3784" 756.6 98.1044035801647 31.8589538854179
"3785" 756.8 95.9310678744869 28.3404978775663
"3786" 757 93.5821557058903 25.4570705328111
"3787" 757.2 91.4121256917795 21.9848531750785
"3788" 757.4 89.2706478616134 18.7933550841149
"3789" 757.6 88.7776625265428 18.1313168386859
"3790" 757.8 89.55837028992 18.2316968065107
"3791" 758 90.6126054512895 18.7697238941018
"3792" 758.2 92.1044768696285 18.8852449110086
"3793" 758.4 94.4772671755128 18.6238714968939
"3794" 758.6 96.9497583787471 18.5023752549747
"3795" 758.8 99.1744492069447 18.8894065377046
"3796" 759 101.671326309046 18.9563846392772
"3797" 759.2 103.481646734705 18.6244974728476
"3798" 759.4 103.09822697859 18.5958922686612
"3799" 759.6 103.14366524524 18.3068936037568
"3800" 759.8 102.938185793099 17.7609920981956
"3801" 760 102.464482733209 17.4923915071612
"3802" 760.2 102.314160648051 17.2908232566085
"3803" 760.4 102.32040443372 16.9484753103163
"3804" 760.6 102.047680587998 16.6109574623717
"3805" 760.8 101.904191324893 16.5870425851875
"3806" 761 101.941006098883 16.4549217242905
"3807" 761.2 101.946867510086 16.4758065583815
"3808" 761.4 101.963370512501 16.4923095607967
"3809" 761.6 102.015181619244 16.4958043142494
"3810" 761.8 101.992186189762 16.4713005212003
"3811" 762 102.022666517701 16.3696994280699
"3812" 762.2 101.729982597353 16.1582124143802
"3813" 762.4 101.718851026715 16.1584538219362
"3814" 762.6 101.517706238874 16.0932419998712
"3815" 762.8 101.61732573789 15.7783978596198
"3816" 763 102.082357159915 15.7917020982612
"3817" 763.2 102.486238438624 15.9921497659972
"3818" 763.4 102.466585139994 16.235765451456
"3819" 763.6 102.468134758789 16.5187143646612
"3820" 763.8 102.203827373922 16.799644163153
"3821" 764 99.6051602298716 15.3219028770049
"3822" 764.2 100.349211846265 15.0939001461362
"3823" 764.4 101.005759929378 14.9962373782066
"3824" 764.6 101.144821592705 15.0037387429408
"3825" 764.8 101.514545267328 14.7977192102253
"3826" 765 101.64809715436 14.8611263972692
"3827" 765.2 102.013234129716 15.1764883533471
"3828" 765.4 102.711706658386 15.2344261667851
"3829" 765.6 103.185857921415 15.0030236128362
"3830" 765.8 103.180139500102 15.2328423288516
"3831" 766 103.50197843368 15.5154374370292
"3832" 766.2 103.573641071368 15.5559424061572
"3833" 766.4 104.075279535184 15.3752279285092
"3834" 766.6 104.262451690913 15.3785698397337
"3835" 766.8 105.926078550518 13.4364503780805
"3836" 767 104.831567515728 11.5258736790596
"3837" 767.2 104.388735572221 11.8265178493754
"3838" 767.4 104.183520769133 12.1395420457099
"3839" 767.6 103.474396235283 12.4580018228251
"3840" 767.8 103.212238746558 12.4575652574817
"3841" 768 102.605792561694 12.8355287601008
"3842" 768.2 101.663015868544 13.2148132811273
"3843" 768.4 100.157509182635 13.8562660471366
"3844" 768.6 98.2295590408317 14.3783180027133
"3845" 768.8 96.0153499189173 15.1838612564817
"3846" 769 93.7695486510207 15.6918868895546
"3847" 769.2 91.0753947754301 17.0779545695842
"3848" 769.4 88.9237242410924 18.6493490529553
"3849" 769.6 87.0974659368403 20.9076254506864
"3850" 769.8 85.1209013375653 23.1332277527112
"3851" 770 83.8616122332653 25.1390026662612
"3852" 770.2 82.3984842149867 26.6892866629051
"3853" 770.4 80.991464153956 28.3605596779091
"3854" 770.6 78.977489498042 29.960368227678
"3855" 770.8 76.5492968930904 32.1007942351361
"3856" 771 75.6080756553403 34.3864880255546
"3857" 771.2 75.4098935820881 37.1158634038824
"3858" 771.4 76.3299397437455 39.2691844252818
"3859" 771.6 77.7601518010711 41.5080966167894
"3860" 771.8 79.1713923557877 42.5381007410822
"3861" 772 79.8625496779929 42.3492137450171
"3862" 772.2 80.1835260224045 42.1705299547637
"3863" 772.4 80.9599424317024 41.5522894490749
"3864" 772.6 81.672943910516 40.893976018526
"3865" 772.8 82.6574981670404 40.1104881895481
"3866" 773 83.4416764639916 39.307668795678
"3867" 773.2 83.2834585354079 39.6974934758503
"3868" 773.4 83.6404812503713 40.2867765759178
"3869" 773.6 84.6353327799795 41.3398614164264
"3870" 773.8 85.9617820092857 41.7721356471149
"3871" 774 88.0039335066722 41.8308734249089
"3872" 774.2 90.1546398320527 41.4999955286966
"3873" 774.4 92.1807321221679 40.9479381192474
"3874" 774.6 92.7277113082088 40.8230624058717
"3875" 774.8 93.392792289211 41.5590044638508
"3876" 775 93.503931474442 42.085165706373
"3877" 775.2 93.7862045679273 43.9171424788351
"3878" 775.4 93.0100364469869 45.9875567085318
"3879" 775.6 91.6569609696507 48.4821846977646
"3880" 775.8 89.9177721427024 50.8525849136439
"3881" 776 88.4826275065186 53.4405516082612
"3882" 776.2 88.4025349488929 55.9987601847664
"3883" 776.4 89.4992028883403 57.6864672317664
"3884" 776.6 90.5958103603359 58.4781675780948
"3885" 776.8 91.3430491527863 58.7148992861206
"3886" 777 91.7274686247972 58.5244892950663
"3887" 777.2 92.8120029360085 58.4885075123514
"3888" 777.4 93.8674854424316 59.0658654645829
"3889" 777.6 95.2661047007614 59.1008613966611
"3890" 777.8 97.1500245431917 58.9710377776612
"3891" 778 98.0026499328403 58.6903380609044
"3892" 778.2 99.0482563777593 57.8868351216882
"3893" 778.4 100.66578849557 57.0096485068233
"3894" 778.6 101.326582246892 56.4294046849974
"3895" 778.8 101.149995506975 56.9149123524179
"3896" 779 100.711402199543 58.290340964526
"3897" 779.2 99.6377560307628 59.5988916592043
"3898" 779.4 98.8218817354955 61.5261008998767
"3899" 779.6 98.2126255253099 63.6413013585568
"3900" 779.8 97.8794839353275 66.4508755185073
"3901" 780 97.2381330653959 69.1946477739112
"3902" 780.2 95.997216660393 71.8816550461085
"3903" 780.4 94.9816192312457 74.7042569018774
"3904" 780.6 93.8976960329554 77.0452428582629
"3905" 780.8 93.3397190302257 80.5241406164134
"3906" 781 94.157510381004 83.5289456335884
"3907" 781.2 95.7604625691768 86.2449175113154
"3908" 781.4 97.6646186229913 88.482640828831
"3909" 781.6 98.7853008930975 90.1806357852612
"3910" 781.8 98.2928439047227 90.0790678951023
"3911" 782 96.9653463632067 90.456478841077
"3912" 782.2 94.8157297471961 91.476874688815
"3913" 782.4 92.2597919187743 92.0540151024536
"3914" 782.6 89.1479154486933 92.7977272106317
"3915" 782.8 86.1004205429203 94.5258323131912
"3916" 783 82.588004347458 96.8222593996317
"3917" 783.2 79.6713052692346 99.3112307738535
"3918" 783.4 77.7014815117153 102.265966410132
"3919" 783.6 77.5187965428998 105.140686994107
"3920" 783.8 77.7077477507512 104.593114106047
"3921" 784 76.5046298558601 104.184362513552
"3922" 784.2 74.7356609356603 103.090296458621
"3923" 784.4 71.9582324261275 101.959365637424
"3924" 784.6 68.8112420101219 99.8957279263116
"3925" 784.8 67.1034153059899 97.2592989438574
"3926" 785 64.52652749768 94.1079227351234
"3927" 785.2 61.8196729364034 90.7374908811272
"3928" 785.4 59.7707743520585 87.3670038971157
"3929" 785.6 56.6463595510439 83.9350857179355
"3930" 785.8 53.6586109286975 81.5707797387594
"3931" 786 50.0567375895246 80.217697950319
"3932" 786.2 46.2250714720479 80.156782697114
"3933" 786.4 42.2940248733266 80.642053811652
"3934" 786.6 38.2381714888674 80.6796521223368
"3935" 786.8 35.123126057373 80.7413667095957
"3936" 787 32.7930798388037 80.4240930568171
"3937" 787.2 31.7305646373005 79.3096884604665
"3938" 787.4 31.2766385775839 77.0165208186612
"3939" 787.6 30.4977844638667 73.2994656220296
"3940" 787.8 29.7066247375522 69.73429595289
"3941" 788 28.2470764411852 65.4610995585318
"3942" 788.2 27.0690217976865 61.3045341089176
"3943" 788.4 26.6226371145218 59.2881290948647
"3944" 788.6 29.0595932290645 58.1417334528422
"3945" 788.8 32.0896582863149 55.6737378950934
"3946" 789 35.9311554363534 52.9867333922785
"3947" 789.2 39.5690390209403 50.3864509712862
"3948" 789.4 43.3835232520198 48.4586534494047
"3949" 789.6 45.9818857194759 46.692803980712
"3950" 789.8 47.2503425420924 44.5769803903838
"3951" 790 48.8204021348997 41.49765882039
"3952" 790.2 50.1109369237725 38.3488859595595
"3953" 790.4 51.132066961742 34.8876923251366
"3954" 790.6 53.0744046431975 31.506387522429
"3955" 790.8 55.8722032611627 29.1491576941488
"3956" 791 58.7720021176561 28.3155816385296
"3957" 791.2 61.5327392332187 28.3677511582557
"3958" 791.4 62.8994722562751 28.2638007305394
"3959" 791.6 64.0981869076824 28.5000678339506
"3960" 791.8 66.1036201801298 28.0661836336085
"3961" 792 68.3408251953005 26.9896211218824
"3962" 792.2 70.7531199723921 26.7826144495663
"3963" 792.4 72.2148538967872 27.3928785578912
"3964" 792.6 73.7199886746664 28.7413258682525
"3965" 792.8 75.3142643070772 30.6694888356611
"3966" 793 76.4148367162689 31.6720762798712
"3967" 793.2 76.5954184419456 30.6558231915559
"3968" 793.4 77.291964360605 28.6970425906864
"3969" 793.6 78.1101804467395 26.2816687044175
"3970" 793.8 77.5537935081681 24.0430294927536
"3971" 794 76.2896496550903 21.6221255943163
"3972" 794.2 74.5090904979795 20.0374988900785
"3973" 794.4 72.9267186013788 19.9007860801483
"3974" 794.6 72.4788787697886 20.5107906489112
"3975" 794.8 71.4537198473403 21.0317933304243
"3976" 795 70.2261398747607 21.823100638316
"3977" 795.2 68.8743295224719 22.5999259915033
"3978" 795.4 66.7817339687121 23.3793933071996
"3979" 795.6 63.5086292526987 25.10085979767
"3980" 795.8 60.4665419867088 26.3203975991612
"3981" 796 56.4196811113582 26.491950238554
"3982" 796.2 52.2739883456035 25.7430241357138
"3983" 796.4 48.5945701398651 23.9057855780083
"3984" 796.6 46.0817153570371 22.9290215847923
"3985" 796.8 44.1019331706561 22.7092511443454
"3986" 797 42.7797821034719 24.3969581913454
"3987" 797.2 40.6603084662701 27.0118961317686
"3988" 797.4 38.327059732507 30.1368791166868
"3989" 797.6 36.48304206378 34.1254831069715
"3990" 797.8 35.2389303976387 38.358538135762
"3991" 798 33.3404151486765 42.3211586409112
"3992" 798.2 31.2711639218982 46.7686905141322
"3993" 798.4 27.8508905694093 50.265021120756
"3994" 798.6 24.6003757502403 53.8365136462112
"3995" 798.8 20.6975941148571 55.8716352433838
"3996" 799 16.9959572673153 57.7214854447861
"3997" 799.2 13.9452730413667 58.4654089457664
"3998" 799.4 11.4034632377877 58.8343813366085
"3999" 799.6 8.28787158235318 58.7380210256099
"4000" 799.8 7.64202440573599 58.3783647344003
"4001" 800 8.61584266086535 58.6919169968112
"4002" 800.2 8.96510574826184 60.1877318598595
"4003" 800.4 10.4575227203997 61.878866803229
"4004" 800.6 12.0343221948656 64.8523750047956
"4005" 800.8 13.9316073972614 68.2295116589769
"4006" 801 15.5520141704156 71.6167773735284
"4007" 801.2 17.1791250784814 74.9559869683791
"4008" 801.4 18.4241878968667 79.2952669732138
"4009" 801.6 20.5918396857243 83.3964243809469
"4010" 801.8 22.3082676325626 87.4817469947167
"4011" 802 24.1267692016961 91.2034961064977
"4012" 802.2 25.4520186908804 95.5890877528011
"4013" 802.4 25.1270887187546 99.9619181653469
"4014" 802.6 25.8307042010711 102.434487454027
"4015" 802.8 28.1927287515039 103.359795732007
"4016" 803 32.238794156685 103.521966293914
"4017" 803.2 35.7251255174034 103.261058632428
"4018" 803.4 39.7586885757063 103.230184754063
"4019" 803.6 44.1087015321234 102.826925977208
"4020" 803.8 48.0625583769286 103.565450904161
"4021" 804 51.5406313158689 105.262431066804
"4022" 804.2 55.1226040608135 107.623598137366
"4023" 804.4 57.1986228253582 109.633545952956
"4024" 804.6 57.6534691476403 109.287131857907
"4025" 804.8 59.3095669656664 107.891964119965
"4026" 805 62.5646202875756 105.883184337485
"4027" 805.2 65.9402730279341 104.628381784724
"4028" 805.4 69.4679483689628 104.252986192539
"4029" 805.6 73.4057584897269 103.66382240928
"4030" 805.8 75.2926042611703 102.443774836001
"4031" 806 75.6292844643849 101.531333309433
"4032" 806.2 75.8972282612949 101.332878062267
"4033" 806.4 76.5244776718109 100.610054401044
"4034" 806.6 78.1359963112889 99.3194905799509
"4035" 806.8 80.7657825758975 98.7230299154612
"4036" 807 84.1803292179103 99.2345349743212
"4037" 807.2 87.8689891583261 100.024975351718
"4038" 807.4 90.8475139028118 100.622163999118
"4039" 807.6 92.322254226029 101.287413816048
"4040" 807.8 92.9507635281 102.501895871584
"4041" 808 92.065128534458 102.229031296808
"4042" 808.2 91.7821389809441 101.434383950765
"4043" 808.4 91.3507961870483 100.254948619661
"4044" 808.6 91.6014457484839 98.222759098483
"4045" 808.8 92.4471788405384 95.3130778398027
"4046" 809 94.5165039285168 92.1180623817494
"4047" 809.2 96.3319291537469 89.0294521431378
"4048" 809.4 98.6609590805129 85.923799739962
"4049" 809.6 101.42999347444 83.6811933322339
"4050" 809.8 104.984275665729 81.8993313777167
"4051" 810 109.171087378479 79.6959360663556
"4052" 810.2 112.709483090531 79.1408028676081
"4053" 810.4 112.643213511886 79.5492616038793
"4054" 810.6 111.868472562137 79.08159652089
"4055" 810.8 111.230993426735 77.0916818612401
"4056" 811 110.469164001593 74.2258874509532
"4057" 811.2 110.176199197654 70.2622459859089
"4058" 811.4 109.948783310277 66.1125170373793
"4059" 811.6 109.925483587453 61.9360417212741
"4060" 811.8 109.964969112126 58.2651218493487
"4061" 812 108.88412700711 54.7274987879133
"4062" 812.2 108.115576971866 51.158318962456
"4063" 812.4 106.346567953993 47.2407036608984
"4064" 812.6 104.373993696071 44.3042976414048
"4065" 812.8 101.758733282552 40.7154165059069
"4066" 813 98.7329077897153 37.2288271856362
"4067" 813.2 96.7530975999653 33.7625365583362
"4068" 813.4 95.2400473285268 30.269015977051
"4069" 813.6 94.5549861726142 26.3333799610611
"4070" 813.8 94.8665628582143 22.7841151077046
"4071" 814 94.3059223818153 23.1040174384362
"4072" 814.2 92.3470004794814 22.6270820791483
"4073" 814.4 88.617436272566 22.4090302461921
"4074" 814.6 84.7434075710793 21.3888233995373
"4075" 814.8 79.6175390314207 20.1352294653754
"4076" 815 76.0091973499429 18.0366520637381
"4077" 815.2 73.2336699920509 15.3332197385296
"4078" 815.4 69.9677657217593 12.1433075297152
"4079" 815.6 67.6169055939214 9.76086868374223
"4080" 815.8 65.4121573943358 9.85483227011987
"4081" 816 62.4801007772728 11.2415596896341
"4082" 816.2 59.0969239698669 12.7894447427673
"4083" 816.4 55.3885970961708 15.1786705685425
"4084" 816.6 52.2761308406539 17.7630407467713
"4085" 816.8 49.4422835673769 21.0498753107343
"4086" 817 48.3061685796403 24.3146226856111
"4087" 817.2 47.2295127020692 28.2985574886696
"4088" 817.4 46.8318963264459 32.2083155856428
"4089" 817.6 46.7633173601561 36.2109075203454
"4090" 817.8 46.7433729065971 40.5360838796611
"4091" 818 47.5575573394598 44.5468294896523
"4092" 818.2 49.3254504293275 48.115785942815
"4093" 818.4 51.7178023723865 52.0783854680645
"4094" 818.6 54.0231907910772 55.3769733779769
"4095" 818.8 56.6505816908653 56.9652628641112
"4096" 819 60.6134476608403 58.6854258158612
"4097" 819.2 64.0278088405403 60.6522536437112
"4098" 819.4 67.5579110771793 61.9877866191696
"4099" 819.6 71.0395480362828 62.0247650281213
"4100" 819.8 74.5768245600664 62.4085414285742
"4101" 820 78.1967138514352 63.3727299632387
"4102" 820.2 80.9162948356593 65.1018462680232
"4103" 820.4 82.2995878794869 67.3547337253249
"4104" 820.6 83.1925081337614 69.8796381846875
"4105" 820.8 83.3974927953403 72.2427523200086
"4106" 821 83.5336352630527 75.0875486390063
"4107" 821.2 83.199340955814 77.296666522819
"4108" 821.4 82.8569654844571 80.2718177324649
"4109" 821.6 82.8540882186689 83.815569208004
"4110" 821.8 82.5730521494478 87.0202193107639
"4111" 822 83.4919683992661 89.0875466209285
"4112" 822.2 84.7458038098118 89.397984825004
"4113" 822.4 85.9146285192848 90.8283113956056
"4114" 822.6 86.3986023429712 90.9731665135864
"4115" 822.8 86.9275150174222 91.4033382332975
"4116" 823 88.9608167036639 91.3543940346906
"4117" 823.2 91.2164153032949 90.4906388512369
"4118" 823.4 93.1151725116639 88.8953819571611
"4119" 823.6 95.1867756367304 88.3488245211712
"4120" 823.8 96.2405779001996 88.5103225823602
"4121" 824 95.8497415844237 89.6887485177167
"4122" 824.2 94.7827671051671 91.3588172622453
"4123" 824.4 93.7889461847261 94.4499782272326
"4124" 824.6 93.3894999761413 97.9181234776612
"4125" 824.8 92.022270324887 100.717217767689
"4126" 825 90.2843861224846 101.880240465219
"4127" 825.2 87.3071810136865 102.838937959373
"4128" 825.4 84.2437729285413 104.881280014493
"4129" 825.6 81.1070332315546 107.476851082318
"4130" 825.8 79.5524226678992 110.530106229338
"4131" 826 79.1225864839832 111.846343173233
"4132" 826.2 78.4883053740118 111.879726389547
"4133" 826.4 76.3173413903358 112.768039823459
"4134" 826.6 73.6552614985132 114.654450585007
"4135" 826.8 71.8344188381917 116.974125498985
"4136" 827 71.7856973873546 116.701746523833
"4137" 827.2 70.6489394518889 115.580437779088
"4138" 827.4 67.423038118493 114.886753763166
"4139" 827.6 63.6105186366118 115.893130839775
"4140" 827.8 59.9337107877743 117.612121529737
"4141" 828 56.6797920051404 118.162818624521
"4142" 828.2 54.8418604847261 116.349368129404
"4143" 828.4 52.1579261579338 113.85730929825
"4144" 828.6 48.36591265285 111.916386706923
"4145" 828.8 44.502465081177 110.724387993473
"4146" 829 39.9638555563698 110.549197938014
"4147" 829.2 36.0156902020756 112.045987898249
"4148" 829.4 33.9729130591301 112.816293736549
"4149" 829.6 34.8341861736975 111.527347995118
"4150" 829.8 34.6725447083633 109.127023279579
"4151" 830 33.9294308366511 105.97771409504
"4152" 830.2 32.1633505394077 102.6367127067
"4153" 830.4 29.7046077039237 99.90153987905
"4154" 830.6 26.5708097897292 97.0490264726889
"4155" 830.8 22.4755538384908 94.9725137921951
"4156" 831 18.56896637168 93.3436780345951
"4157" 831.2 15.9144543968126 90.5830890041611
"4158" 831.4 14.0259597574316 87.5378784628351
"4159" 831.6 12.4850098449534 83.2909527699829
"4160" 831.8 10.1187174913275 79.030451318533
"4161" 832 7.58106374985774 74.8614487432612
"4162" 832.2 6.33137030435339 70.536628879009
"4163" 832.4 4.49333764752679 66.3247756538984
"4164" 832.6 3.13820136201984 62.6160855418919
"4165" 832.8 4.6617256739099 59.6043512581742
"4166" 833 5.80367603929797 55.9674913380849
"4167" 833.2 6.88733390503675 51.5432721477326
"4168" 833.4 7.61154407779687 47.0024290068959
"4169" 833.6 7.21699316614033 42.2627380123612
"4170" 833.8 7.89969373448498 38.2647070083967
"4171" 834 9.87858674857422 35.7221403299676
"4172" 834.2 12.1292352608571 31.7669893458628
"4173" 834.4 13.9424021077311 27.4271712250057
"4174" 834.6 16.1148060565535 23.4844964136284
"4175" 834.8 19.6993704897731 22.2691370180141
"4176" 835 24.259417929814 21.0796230847927
"4177" 835.2 29.0528782142886 19.6277662058853
"4178" 835.4 33.6877972523493 19.3875845166701
"4179" 835.6 37.9763082004719 18.6608040781612
"4180" 835.8 40.6239391455839 17.3176289431227
"4181" 836 43.8030433735701 16.6064330261476
"4182" 836.2 47.825256738823 15.8989476965655
"4183" 836.4 52.2163216836248 14.4504898136956
"4184" 836.6 56.1247960339154 13.6041741181112
"4185" 836.8 59.281596426635 15.3815985589558
"4186" 837 62.8946341089832 17.4940279393334
"4187" 837.2 66.4118629197972 20.0205945702732
"4188" 837.4 68.9837704858573 23.7371276210934
"4189" 837.6 70.0547584357024 26.7288943313594
"4190" 837.8 71.59861227926 30.922181236929
"4191" 838 73.0405135770504 33.3215999095183
"4192" 838.2 72.8851960673666 33.3479550802927
"4193" 838.4 72.9935722171459 33.2046556178
"4194" 838.6 73.2121344011171 32.9947225831076
"4195" 838.8 74.027088023959 32.9392017678391
"4196" 839 74.7033314078846 33.1384353598293
"4197" 839.2 75.8833912611507 33.6688621022129
"4198" 839.4 76.5351494474301 33.445716995815
"4199" 839.6 76.5989860216014 33.3659139134753
"4200" 839.8 77.4081083553012 33.6859124006003
"4201" 840 79.7526659698757 33.3728072029797
"4202" 840.2 82.0855909612351 32.637341586819
"4203" 840.4 84.3944716130455 32.3405518289432
"4204" 840.6 85.8299774460772 32.9482349902138
"4205" 840.8 87.3912193798319 34.8073416412459
"4206" 841 88.9499925349186 36.7474920069307
"4207" 841.2 90.7926109272205 38.9631795370661
"4208" 841.4 92.1639737809447 41.0215113246177
"4209" 841.6 93.5042615344903 43.7557096308612
"4210" 841.8 95.8688822461993 45.9853470669176
"4211" 842 97.6364807510455 48.7183006874047
"4212" 842.2 98.7882492683275 52.0770707276868
"4213" 842.4 99.7783729927217 54.9046979825425
"4214" 842.6 100.785056140052 58.1227834535171
"4215" 842.8 101.41468094502 61.6440728047637
"4216" 843 100.669027338456 64.9162937657125
"4217" 843.2 99.1244591534301 68.0054301357637
"4218" 843.4 96.8647176897795 70.2419857089307
"4219" 843.6 94.5828224954982 71.8611565799506
"4220" 843.8 92.4823238727534 74.2450687782698
"4221" 844 90.1312389282088 75.4996343229769
"4222" 844.2 87.6616526923076 75.4926099264742
"4223" 844.4 84.9115168925971 76.2165266259044
"4224" 844.6 82.7601768475221 78.1223820095975
"4225" 844.8 80.5220750718133 81.4199976252828
"4226" 845 79.5452719551949 83.9963106619884
"4227" 845.2 79.005935889074 86.9619806779415
"4228" 845.4 79.6294567856267 89.2703579440786
"4229" 845.6 79.5124245930879 89.3767576533542
"4230" 845.8 78.84228983383 89.2774916811251
"4231" 846 76.7839780505134 89.4733467225169
"4232" 846.2 73.9191203043115 89.918991260815
"4233" 846.4 71.5258440801181 91.6036468979667
"4234" 846.6 69.7932757603303 93.2717361536511
"4235" 846.8 71.0686604725393 93.9666958508165
"4236" 847 72.2451446016288 93.9335370175842
"4237" 847.2 73.6922499635261 94.2719344068897
"4238" 847.4 74.8487861405468 94.3021188236795
"4239" 847.6 76.7783428494689 94.8876692855755
"4240" 847.8 79.4248900539403 94.4557275589312
"4241" 848 82.726737430507 94.2987983419036
"4242" 848.2 86.1458721934486 94.1157636675684
"4243" 848.4 89.1190051469832 93.7897323934612
"4244" 848.6 92.6212112644846 94.4128857646612
"4245" 848.8 94.4606696861611 95.7209199636423
"4246" 849 94.4000445055903 95.1955723907477
"4247" 849.2 94.9717183130186 93.4642735783047
"4248" 849.4 95.3406355315976 91.0967115744767
"4249" 849.6 96.5072288120951 87.3179025111989
"4250" 849.8 97.8336342779158 83.5334215422366
"4251" 850 98.2182498715368 79.2478642702237
"4252" 850.2 98.972910664314 75.4039748142401
"4253" 850.4 101.021881277276 72.1464707007894
"4254" 850.6 103.625430876756 69.1398272961401
"4255" 850.8 106.884653459292 67.3980841968204
"4256" 851 110.136681632823 67.2237909371956
"4257" 851.2 112.680621187084 66.4048510917046
"4258" 851.4 112.835548503671 65.648152554873
"4259" 851.6 113.766642489119 63.6127642209235
"4260" 851.8 115.227421921553 61.2198086389481
"4261" 852 117.110224477556 59.1892757578767
"4262" 852.2 116.844981393909 57.5407396304025
"4263" 852.4 116.260366368379 53.6945543410872
"4264" 852.6 115.979975573865 49.6886490191611
"4265" 852.8 115.429762578077 45.8383537925032
"4266" 853 113.654718049199 43.3489289579945
"4267" 853.2 111.177064955163 42.5134799938512
"4268" 853.4 107.77542286563 40.7935492080981
"4269" 853.6 105.138433373701 37.6043278923307
"4270" 853.8 103.577163242597 34.2853588500698
"4271" 854 102.635659779588 30.5464386228699
"4272" 854.2 103.212238746558 27.3839526317381
"4273" 854.4 104.138524136103 25.4765440756612
"4274" 854.6 104.650059305705 24.558977141373
"4275" 854.8 104.179008606765 24.8079524378112
"4276" 855 102.579764705276 23.782179407174
"4277" 855.2 100.349547597004 21.9914514069887
"4278" 855.4 97.3782090546751 19.8565761721736
"4279" 855.6 94.026660488336 18.0630509802438
"4280" 855.8 90.592177410462 17.8871254838503
"4281" 856 86.4005180874719 18.691551777398
"4282" 856.2 81.7700610000189 19.1963265065362
"4283" 856.4 77.1185025503445 19.8799460465015
"4284" 856.6 73.3081830946076 21.0714943826956
"4285" 856.8 70.2969581139429 23.0465122328406
"4286" 857 67.7582233823576 25.3019536914887
"4287" 857.2 67.0021989664917 26.8486248929823
"4288" 857.4 67.2533585821219 27.8322755699427
"4289" 857.6 67.9944875915588 28.845656052234
"4290" 857.8 68.186492102507 30.4819658304389
"4291" 858 69.2204027258944 31.4659742819585
"4292" 858.2 69.9641948735926 32.3905134485992
"4293" 858.4 70.7776030351147 33.0074628592452
"4294" 858.6 71.8610974104093 33.2760337378249
"4295" 858.8 72.8214633731766 33.8070844417585
"4296" 859 74.1300018291846 34.3864880255546
"4297" 859.2 75.1622763686089 35.3613788016694
"4298" 859.4 76.3232247289697 35.5457087320663
"4299" 859.6 76.8617855627908 35.7959124024545
"4300" 859.8 77.0523634167153 36.8328651476862
"4301" 860 77.4110571226593 38.7857033614198
"4302" 860.2 78.2013024448653 40.0524908988862
"4303" 860.4 78.0956090854838 41.8444801789742
"4304" 860.6 79.1996742975012 44.3066133358351
"4305" 860.8 80.5033214269438 46.0345618119629
"4306" 861 82.5312558892541 48.6634900967129
"4307" 861.2 84.746731121376 50.1662144747683
"4308" 861.4 87.5352183050387 51.5710914946612
"4309" 861.6 89.8136018265273 51.8589612585307
"4310" 861.8 91.6132226301647 51.2482868203909
"4311" 862 91.2562225454844 52.1618989811273
"4312" 862.2 91.0158814285708 54.8290998810438
"4313" 862.4 89.5982788081035 57.8504549610296
"4314" 862.6 88.3921933803809 61.2657579621476
"4315" 862.8 89.0482366328666 63.7095998711612
"4316" 863 89.7238092380262 64.0410522081656
"4317" 863.2 90.3463020023153 64.3489811947362
"4318" 863.4 92.2015840101561 65.1889058455559
"4319" 863.6 94.2477514140711 66.1712554160458
"4320" 863.8 94.3530394021593 67.5796867203163
"4321" 864 95.8856873714049 69.8730808796531
"4322" 864.2 98.1358023625839 72.0133182710458
"4323" 864.4 100.127952109401 73.5023297526267
"4324" 864.6 102.561152311293 75.3423605840785
"4325" 864.8 104.184251483687 77.4858831335073
"4326" 865 106.257451740951 80.7979087720764
"4327" 865.2 107.083470440788 83.7912638838454
"4328" 865.4 105.742910556908 86.3020606358747
"4329" 865.6 104.096941533326 89.0196417067754
"4330" 865.8 102.166712179644 92.1524988282406
"4331" 866 100.172039005476 95.4575412409135
"4332" 866.2 97.1338303287634 97.7046634887285
"4333" 866.4 93.5090380638686 99.9793796170668
"4334" 866.6 91.7784647275762 103.183328553897
"4335" 866.8 90.5757106201473 107.203725692077
"4336" 867 90.8178399327546 108.196444856204
"4337" 867.2 92.4536175321546 108.86410918249
"4338" 867.4 93.9528423489908 108.50966280121
"4339" 867.6 93.2640878393403 107.395247664661
"4340" 867.8 92.4449008034504 106.786374891551
"4341" 868 91.2360855485979 105.754749206388
"4342" 868.2 89.3719757417204 104.519654503811
"4343" 868.4 85.8940009887103 103.378504892801
"4344" 868.6 82.7198135041603 102.735877978751
"4345" 868.8 79.4466105440423 101.76040327845
"4346" 869 74.9028687152384 100.36838673335
"4347" 869.2 70.6413769109762 98.8256283871757
"4348" 869.4 66.1932925131077 97.8217198001859
"4349" 869.6 62.2219623002503 98.2764366661012
"4350" 869.8 59.3378412759871 99.9869640850281
"4351" 870 58.7024925213544 102.336979743063
"4352" 870.2 58.6972510444003 104.453444458121
"4353" 870.4 58.5013172440327 106.658748287642
"4354" 870.6 57.5806236725348 109.082954711661
"4355" 870.8 56.3833614084237 108.98919320905
"4356" 871 53.8573205496158 107.468107858998
"4357" 871.2 51.3596200985203 105.987959634701
"4358" 871.4 49.6934266798118 104.209005129775
"4359" 871.6 46.2105157760134 102.868897256065
"4360" 871.8 42.4184707555373 102.363598916146
"4361" 872 37.8156333546282 103.665769155207
"4362" 872.2 33.5643148080168 105.726632326338
"4363" 872.4 33.1939713451301 107.465619345988
"4364" 872.6 34.2897997377227 106.455935597779
"4365" 872.8 35.3173154986903 105.645225280541
"4366" 873 36.4662545268403 105.326018145498
"4367" 873.2 38.0436114976903 105.037650743621
"4368" 873.4 40.3255566552949 104.122118846237
"4369" 873.6 43.577109039696 103.563443322424
"4370" 873.8 47.7879024095334 102.001783255513
"4371" 874 52.0450888068403 101.8644965491
"4372" 874.2 56.0040789745976 102.334647370632
"4373" 874.4 59.9801025288964 103.898503085614
"4374" 874.6 63.9314397695134 105.05967082669
"4375" 874.8 68.711502083746 104.608938860652
"4376" 875 73.1838182801362 104.423876466528
"4377" 875.2 78.2885515535168 104.550583071867
"4378" 875.4 82.8500290435196 106.339512196944
"4379" 875.6 87.5677703679347 108.213381414586
"4380" 875.8 89.5460836396459 109.140654097883
"4381" 876 88.6008234448604 108.036576342521
"4382" 876.2 88.6669178061374 105.746102088651
"4383" 876.4 89.7015750003109 102.209939588132
"4384" 876.6 91.0817528039504 98.3815937974911
"4385" 876.8 94.358590924276 95.5465930117701
"4386" 877 97.8270062130168 93.5575772159553
"4387" 877.2 101.55981709344 91.1598767971469
"4388" 877.4 104.842500031012 89.0530249230897
"4389" 877.6 107.651702696354 86.591889906526
"4390" 877.8 111.024523369058 84.3408307323307
"4391" 878 113.977612691328 83.3212883670201
"4392" 878.2 113.945943179941 83.879306990019
"4393" 878.4 113.06218973684 82.5723059497125
"4394" 878.6 111.980326245174 80.2188367539945
"4395" 878.8 111.474800940886 76.950428794443
"4396" 879 111.482477558743 72.7507234970063
"4397" 879.2 110.079547100323 68.0047812997713
"4398" 879.4 110.425771627917 63.621386386456
"4399" 879.6 111.429657727915 60.3828696342862
"4400" 879.8 112.59307918079 56.4869337401569
"4401" 880 114.376928929256 53.0233557072035
"4402" 880.2 116.06111533574 51.5970562184612
"4403" 880.4 116.409105963255 51.8592366002465
"4404" 880.6 116.681289148472 50.7634183239972
"4405" 880.8 116.980502601204 48.207479547843
"4406" 881 115.793001339979 46.3013814642959
"4407" 881.2 113.470206825126 44.0842097525094
"4408" 881.4 110.354892316231 40.786231828466
"4409" 881.6 107.627200941417 38.0716355189832
"4410" 881.8 104.795670797015 35.5800672243362
"4411" 882 101.93093357672 32.7656926148594
"4412" 882.2 98.840503205042 29.7247219948712
"4413" 882.4 94.6129332367471 26.5426380316866
"4414" 882.6 90.7791306192506 23.0265393683791
"4415" 882.8 86.5846626417903 19.6279900397112
"4416" 883 83.8143231753528 15.0509564242314
"4417" 883.2 83.6642312394202 12.8334691127116
"4418" 883.4 84.2173453136471 13.90696861772
"4419" 883.6 85.2117778708653 13.8735581275362
"4420" 883.8 87.4616053559867 11.9147255347587
"4421" 884 87.8152510699891 12.765631560843
"4422" 884.2 87.1113756103046 14.0949537635094
"4423" 884.4 86.604595737274 15.3778749516789
"4424" 884.6 85.7798168692328 16.9919032563434
"4425" 884.8 84.5946923427273 19.4143455188785
"4426" 885 83.1029755770304 22.4026211960331
"4427" 885.2 80.7270773975621 25.6153989029394
"4428" 885.4 78.6452650577351 28.6196422198717
"4429" 885.6 75.9513381055776 31.3648153374239
"4430" 885.8 72.3149604626707 33.0190645116701
"4431" 886 68.3302515902132 33.4606966441612
"4432" 886.2 62.7421073447886 33.5479918362474
"4433" 886.4 57.7076563973099 33.4793235112351
"4434" 886.6 53.0001390822664 33.2151606690959
"4435" 886.8 48.0447610213827 33.6884380774917
"4436" 887 44.1607586008487 35.8777069626023
"4437" 887.2 42.4865498079251 39.6757273537459
"4438" 887.4 42.2151106810198 43.9181555951483
"4439" 887.6 42.6300541767534 47.8084643457307
"4440" 887.8 43.6460651080577 51.6930128064177
"4441" 888 45.3602365563649 55.4338762239234
"4442" 888.2 46.0030274036511 59.3324386629855
"4443" 888.4 47.0941880822641 63.3311310157713
"4444" 888.6 49.5828408464844 65.7834771746781
"4445" 888.8 51.587289729314 67.754630526319
"4446" 889 53.7457782157403 68.3313207075611
"4447" 889.2 55.2799500571296 70.1176293296529
"4448" 889.4 55.8232890008147 72.968686954456
"4449" 889.6 55.4251394586618 75.9269297306254
"4450" 889.8 54.806158989501 78.7332063520451
"4451" 890 54.814659345507 82.2419214834112
"4452" 890.2 55.6916051640462 85.24504725822
"4453" 890.4 56.4628010990975 87.6768945616897
"4454" 890.6 57.3921232828497 91.3626373705864
"4455" 890.8 59.4766138079755 94.5777968482557
"4456" 891 61.9253494949456 97.7404701042927
"4457" 891.2 64.7654851899296 99.761155211679
"4458" 891.4 65.72752760556 102.063986151708
"4459" 891.6 66.6245261707649 105.130682838897
"4460" 891.8 68.6462840864653 106.969843484545
"4461" 892 70.5605333486204 106.268378651741
"4462" 892.2 72.2676140741481 105.149548716767
"4463" 892.4 74.15879467785 104.790037156459
"4464" 892.6 76.0557663827166 104.26208176694
"4465" 892.8 76.7152856630975 102.795782305804
"4466" 893 78.5965155003981 101.247350322594
"4467" 893.2 81.1355658950711 99.4273230485362
"4468" 893.4 83.6368550928716 98.0357761323799
"4469" 893.6 85.2002415641275 97.7098915343146
"4470" 893.8 87.7266111673788 98.584717829065
"4471" 894 91.2032895508216 99.4541674183527
"4472" 894.2 93.9550649516815 100.906493324362
"4473" 894.4 94.7060573218046 102.640457618786
"4474" 894.6 96.1508262354064 103.21272258084
"4475" 894.8 98.6942336976067 102.675491796343
"4476" 895 100.862587892576 101.476817974955
"4477" 895.2 102.474074964167 100.535817026152
"4478" 895.4 103.644413489955 99.3350555478897
"4479" 895.6 106.602305552135 97.2226398044469
"4480" 895.8 109.239066153018 96.4985568026144
"4481" 896 110.053991022298 97.628802269604
"4482" 896.2 108.461193037785 98.6899189374043
"4483" 896.4 107.449998060437 99.5867738466428
"4484" 896.6 106.676566308831 100.120271781259
"4485" 896.8 105.883064936625 100.062033148437
"4486" 897 105.454035762991 99.3547565445196
"4487" 897.2 105.335187798283 99.1614342903919
"4488" 897.4 103.27301244729 99.2258880066703
"4489" 897.6 100.700096238729 100.071031826078
"4490" 897.8 97.5413349371704 101.786363154467
"4491" 898 94.8831381647538 103.932452288642
"4492" 898.2 92.2749271459505 106.525786730074
"4493" 898.4 89.8513350938581 109.909000570608
"4494" 898.6 88.8794788202837 112.857637671642
"4495" 898.8 89.1449698707832 112.718016043661
"4496" 899 88.884449868958 111.648880357779
"4497" 899.2 87.6101367588097 110.166584511069
"4498" 899.4 84.775337808312 108.823307473661
"4499" 899.6 81.3248137296225 107.365683870235
"4500" 899.8 77.681435217605 106.623942634132
"4501" 900 74.0464473152538 105.164528365113
"4502" 900.2 71.5186316568403 102.111305040876
"4503" 900.4 69.1132884937015 99.0071993926056
"4504" 900.6 66.6341668722624 95.9421841756336
"4505" 900.8 65.3708159795226 93.2808723391752
"4506" 901 64.6713630661546 89.8690590996612
"4507" 901.2 65.1155878426752 86.6020298618905
"4508" 901.4 66.3315879704313 83.7130591296248
"4509" 901.6 67.4484857638674 81.3077177385801
"4510" 901.8 68.6228437108125 79.7536354525778
"4511" 902 69.6122743041561 79.4319234142664
"4512" 902.2 70.2105974578592 79.6534099857083
"4513" 902.4 70.4493571221676 79.7971066946975
"4514" 902.6 70.9136283838306 80.244465364865
"4515" 902.8 71.4905616851646 80.5568459962557
"4516" 903 72.5923080734349 81.2024553447963
"4517" 903.2 73.3203577083534 82.2817152448872
"4518" 903.4 74.1839669999621 83.2943394730872
"4519" 903.6 75.0583358173625 83.1940570962098
"4520" 903.8 76.4704754101261 82.880839151204
"4521" 904 76.9087613475856 82.8279648955951
"4522" 904.2 78.3233488942366 81.8065224593121
"4523" 904.4 79.8702095621328 81.2002706536045
"4524" 904.6 81.9388142082743 81.1855736401329
"4525" 904.8 83.7015533766824 82.3324563756085
"4526" 905 85.8518609437322 83.6480516270395
"4527" 905.2 86.7814801471988 83.6032323562272
"4528" 905.4 86.7349881095334 83.2917575311166
"4529" 905.6 86.628511231473 83.1102825268244
"4530" 905.8 87.0117823483004 83.0052843631312
"4531" 906 88.2438329876328 82.8022451220196
"4532" 906.2 90.132399218746 82.7948966152838
"4533" 906.4 92.338942890859 82.9981137314649
"4534" 906.6 93.4862172424917 83.3147529037254
"4535" 906.8 94.3357450716517 83.2541782862744
"4536" 907 95.5953491119546 81.8645056767469
"4537" 907.2 96.9015096007767 80.5760484086975
"4538" 907.4 97.7442159996908 80.7413667095957
"4539" 907.6 98.2749014056947 80.5318419195446
"4540" 907.8 100.049142254168 80.2113620607793
"4541" 908 101.555301489301 79.6028330893481
"4542" 908.2 104.375198955133 79.4350453071008
"4543" 908.4 106.730791702533 78.9871767788663
"4544" 908.6 106.894961181915 78.3754222511845
"4545" 908.8 106.865841865504 78.7976523391471
"4546" 909 107.018558631288 80.1322876746611
"4547" 909.2 106.802586053165 82.2796405078503
"4548" 909.4 106.66837650109 83.5876823910808
"4549" 909.6 106.779653888805 85.3437786659469
"4550" 909.8 106.513733660811 88.647189744367
"4551" 910 105.204042445605 91.9996937879553
"4552" 910.2 102.495989634896 94.0162024843834
"4553" 910.4 100.736294438576 96.272057968831
"4554" 910.6 99.4392829996988 99.6633938274253
"4555" 910.8 100.234617536417 100.906563322719
"4556" 911 101.635214656783 100.734297366738
"4557" 911.2 101.893718588289 98.9627789539135
"4558" 911.4 102.555845312614 97.2676669948364
"4559" 911.6 102.664254726418 94.9388721797849
"4560" 911.8 102.39122361017 91.8471963046302
"4561" 912 103.004677606076 88.5288211505729
"4562" 912.2 103.601740143106 84.7976006620281
"4563" 912.4 105.652970338197 81.7376958203308
"4564" 912.6 107.798014318628 78.5962329967585
"4565" 912.8 109.72035071672 74.9594879589887
"4566" 913 112.621237099892 71.9578763541784
"4567" 913.2 114.429738536984 69.021366248551
"4568" 913.4 115.257190757244 65.6378624474847
"4569" 913.6 116.758917287865 62.0186472336862
"4570" 913.8 119.100571235206 60.0697888945636
"4571" 914 119.568391601435 59.7242293523554
"4572" 914.2 118.446392506974 58.8701926450451
"4573" 914.4 116.258271204595 56.3470603936357
"4574" 914.6 114.110765121071 53.2188528127381
"4575" 914.8 111.514043080265 50.9511837139362
"4576" 915 108.067396816367 49.2923453401085
"4577" 915.2 104.814973519314 46.8120309350032
"4578" 915.4 101.297912053371 43.3346295448872
"4579" 915.6 98.9399131334257 39.747642876466
"4580" 915.8 97.3625630461186 35.3453969217307
"4581" 916 95.4461232817634 31.1488375827381
"4582" 916.2 95.0510402149147 26.6063314377025
"4583" 916.4 95.7398564413445 24.3113502720744
"4584" 916.6 96.210450704694 22.8072438118319
"4585" 916.8 96.846504160486 22.7441146773383
"4586" 917 97.0224816093904 22.9709482289612
"4587" 917.2 97.6362832792217 23.2387369481527
"4588" 917.4 98.0122270850617 23.6632699217595
"4589" 917.6 98.556638651849 23.8615830220663
"4590" 917.8 98.9393944940731 24.1100385687732
"4591" 918 99.0457544889795 24.3724788636438
"4592" 918.2 99.437542563893 24.4413715346875
"4593" 918.4 100.002813825569 25.3940290635849
"4594" 918.6 100.392736046738 26.3087467615586
"4595" 918.8 100.79598599739 26.8843854521939
"4596" 919 101.836703205439 27.6282109413825
"4597" 919.2 102.256611793349 27.6454938482646
"4598" 919.4 102.642725142961 27.3903232867818
"4599" 919.6 103.818307983976 27.9750986413306
"4600" 919.8 104.686901905969 29.2147985407124
"4601" 920 105.696349658832 29.9059499239154
"4602" 920.2 106.844691010678 29.6940573199314
"4603" 920.4 107.212084710752 30.7119974542718
"4604" 920.6 107.529176027955 31.8873033147762
"4605" 920.8 107.92554017446 34.4550536551744
"4606" 921 108.439202328548 37.3506555695636
"4607" 921.2 108.631104635709 40.6283269773717
"4608" 921.4 108.240169602555 43.902770335409
"4609" 921.6 109.283989542866 46.484668678456
"4610" 921.8 109.742414336697 49.2134018424647
"4611" 922 110.17873883063 49.8458039263717
"4612" 922.2 111.957024569969 50.1064147674817
"4613" 922.4 114.666676515251 49.8966996906355
"4614" 922.6 117.872209368529 50.4975919896527
"4615" 922.8 119.267092962892 51.9272742442253
"4616" 923 120.339949084311 53.4529884927704
"4617" 923.2 121.736869658125 54.0657194838939
"4618" 923.4 120.631234010975 53.5740844735183
"4619" 923.6 119.988599048898 54.5847020603005
"4620" 923.8 118.574097698694 56.2548143008249
"4621" 924 117.752067973215 58.9450730538612
"4622" 924.2 116.150060608592 61.6104270565041
"4623" 924.4 114.018368913301 63.5871141088872
"4624" 924.6 111.461031769174 66.1013503904304
"4625" 924.8 109.043453245117 67.7549965703576
"4626" 925 106.706333406645 70.4307226548137
"4627" 925.2 104.102159625518 73.4012630895595
"4628" 925.4 101.785138086417 76.2628837083645
"4629" 925.6 99.2848017806634 80.0920768192187
"4630" 925.8 98.7508439476035 81.8473260098717
"4631" 926 99.5109643426767 85.2674019134702
"4632" 926.2 100.706476459321 89.1849884918535
"4633" 926.4 103.179510350663 91.8003290424842
"4634" 926.6 105.016799612208 91.642498725246
"4635" 926.8 106.97885091068 90.3748813133121
"4636" 927 107.216308540105 88.8342884893965
"4637" 927.2 106.357902091501 86.8586208402083
"4638" 927.4 106.815382657899 83.1602326707494
"4639" 927.6 107.217744797088 79.4522024778814
"4640" 927.8 108.392940253484 75.7446894325255
"4641" 928 110.804825603021 72.1056066792474
"4642" 928.2 112.112716997883 68.8596368248815
"4643" 928.4 111.678459944084 65.0695814409295
"4644" 928.6 110.54163116795 61.2055443046866
"4645" 928.8 109.517006294917 56.6009245282253
"4646" 929 109.702869479906 52.8167544835785
"4647" 929.2 111.032508278816 49.0791112958075
"4648" 929.4 112.543959388865 46.5813951873579
"4649" 929.6 114.411926205452 44.3159897452562
"4650" 929.8 114.098650432791 42.392987282571
"4651" 930 112.548396261645 40.2731360411781
"4652" 930.2 110.295528410924 37.8806999414595
"4653" 930.4 107.14048718279 35.4391431404343
"4654" 930.6 103.391994526712 34.5076076230201
"4655" 930.8 98.8722443463145 33.3901889890146
"4656" 931 93.8632295854332 33.6381988489001
"4657" 931.2 89.1186853843748 34.5048814418077
"4658" 931.4 84.4371819475014 36.5698622991951
"4659" 931.6 81.8430257783667 39.0499450832138
"4660" 931.8 81.5466290379755 41.9220387311476
"4661" 932 82.625383903393 44.2223913770559
"4662" 932.2 83.8970315032317 46.7856800082177
"4663" 932.4 85.7326815051681 49.0902603215015
"4664" 932.6 88.3744195663485 51.4210494431939
"4665" 932.8 90.8827364147908 54.4872947710413
"4666" 933 93.0799936910862 57.192879848571
"4667" 933.2 94.8837673099843 59.6253488174212
"4668" 933.4 96.3571355620153 61.6129484243112
"4669" 933.6 97.9831763899903 63.5310923950362
"4670" 933.8 100.581215606771 65.1891414601094
"4671" 934 103.270083654562 66.8658035920956
"4672" 934.2 106.227358030664 68.6979906096275
"4673" 934.4 108.774764719365 69.2400860405612
"4674" 934.6 109.407155540379 69.6298897786355
"4675" 934.8 110.188007702284 70.7127374404351
"4676" 935 110.90711766144 72.6187457250362
"4677" 935.2 111.154781180763 74.8661090783022
"4678" 935.4 111.264631935302 77.8054489648919
"4679" 935.6 112.42985917878 78.2364151696094
"4680" 935.8 114.026130107915 77.9058126088112
"4681" 936 114.157643579807 77.5722946586777
"4682" 936.2 113.994256745046 77.3161137855842
"4683" 936.4 114.739736674527 76.2737039377742
"4684" 936.6 114.597649085195 75.9838329402521
"4685" 936.8 113.333028666133 76.5710915051956
"4686" 937 111.24465907084 78.2089343948544
"4687" 937.2 108.311564386708 79.5888666853957
"4688" 937.4 105.362927887813 81.1167834520778
"4689" 937.6 102.081844698261 83.3402976283717
"4690" 937.8 98.1846456604104 85.2039019496144
"4691" 938 95.5619658956404 86.6902350572897
"4692" 938.2 95.3924462085231 88.1364131076227
"4693" 938.4 94.3675886008403 89.9072425170141
"4694" 938.6 93.1991760298403 92.2347339347723
"4695" 938.8 92.0894337481961 94.7649075007958
"4696" 939 90.7102717912975 97.6770224709469
"4697" 939.2 89.7350705525631 101.033890333661
"4698" 939.4 90.7707106861933 102.442858433985
"4699" 939.6 91.0540530542142 102.424337692297
"4700" 939.8 91.6437192115413 102.362459144923
"4701" 940 93.4210563968585 103.356552899043
"4702" 940.2 96.1457085253582 105.102469821965
"4703" 940.4 97.7027918393979 106.462355818396
"4704" 940.6 96.5830832577936 106.078811901904
"4705" 940.8 94.3990991879762 106.289856267933
"4706" 941 91.6264556168118 106.167487153547
"4707" 941.2 88.0465648213743 107.053672900108
"4708" 941.4 84.4954691475212 106.155017772512
"4709" 941.6 80.4168484815648 106.462637177151
"4710" 941.8 76.7227041556118 108.522858526833
"4711" 942 73.7580890845903 111.0988270178
"4712" 942.2 69.9025095960179 112.87089245482
"4713" 942.4 65.8790936474803 113.559273094781
"4714" 942.6 61.9575039516639 113.000573332073
"4715" 942.8 57.1483615825826 112.822410293991
"4716" 943 52.600935563918 111.829417486428
"4717" 943.2 49.8457239673109 111.301411259867
"4718" 943.4 45.1202969693804 111.830022489701
"4719" 943.6 41.1226715870793 113.752009469325
"4720" 943.8 40.6882495312941 114.963200984014
"4721" 944 41.3068208924118 115.016589583634
"4722" 944.2 41.2697284298403 115.030926308477
"4723" 944.4 42.2725861105559 116.166083722606
"4724" 944.6 43.980102664246 118.03098641368
"4725" 944.8 44.5723442328123 118.822152746362
"4726" 945 44.4182662964617 117.626105095952
"4727" 945.2 43.8268964114275 116.805673478597
"4728" 945.4 43.2170827148403 115.728520505877
"4729" 945.6 41.8844814492227 114.275899471661
"4730" 945.8 39.982310874757 112.447550170744
"4731" 946 36.769176304507 110.896879166022
"4732" 946.2 33.3826458149963 108.655370498624
"4733" 946.4 29.7610400428133 105.602278223877
"4734" 946.6 25.3158481393959 103.482508036467
"4735" 946.8 21.0242613587593 101.423361190661
"4736" 947 17.4423734844676 99.7238519964793
"4737" 947.2 15.6278093041106 98.8830287540125
"4738" 947.4 15.8242991058403 99.2962511255073
"4739" 947.6 16.1650861057153 98.4686255543823
"4740" 947.8 15.5241564270514 96.4495682278722
"4741" 948 14.54113172876 94.5206857340094
"4742" 948.2 12.9482066233788 91.3370646375842
"4743" 948.4 10.5811704258908 88.3646324559553
"4744" 948.6 8.97531159615742 85.2334059724416
"4745" 948.8 7.82490637337079 81.1878101421829
"4746" 949 6.47699853784034 76.1242584880764
"4747" 949.2 4.98349045810482 71.3793861556364
"4748" 949.4 3.69687323340132 66.1335018307831
"4749" 949.6 2.89451040692299 62.170492586405
"4750" 949.8 4.62617976440446 60.2726027784048
"4751" 950 6.98262736973507 56.5795500592401
"4752" 950.2 9.07127051751831 53.1454779250764
"4753" 950.4 10.6087763251447 49.7693654431481
"4754" 950.6 13.4678367777731 47.2443648311822
"4755" 950.8 16.4418384827052 44.9886831367152
"4756" 951 19.4711625850222 43.3320125470339
"4757" 951.2 23.1100901376507 41.0352333113336
"4758" 951.4 27.2706063279377 38.7151065689089
"4759" 951.6 32.1376617564982 37.5535570536875
"4760" 951.8 37.0623142732056 36.1717524791916
"4761" 952 41.7156443385795 34.5766153170438
"4762" 952.2 45.1280863865203 31.6270678494052
"4763" 952.4 49.4388796554153 29.8418632645362
"4764" 952.6 53.4148380073065 30.4076411973391
"4765" 952.8 57.8838228510968 31.3285933628919
"4766" 953 62.8248499844844 33.0976305910256
"4767" 953.2 67.8595693196471 34.0089014218712
"4768" 953.4 72.9647816422584 35.4878605310054
"4769" 953.6 77.5923625216076 37.5501406426612
"4770" 953.8 80.9665455295653 41.3312535460362
"4771" 954 84.5937247132689 44.6948035067872
"4772" 954.2 87.895561955283 47.4720703439398
"4773" 954.4 92.257150100237 49.0475778426942
"4774" 954.6 96.2045928096903 51.1232000091112
"4775" 954.8 99.3641885486337 54.4872947710413
"4776" 955 100.431891888366 57.8521342139069
"4777" 955.2 101.950168110569 59.2812942230679
"4778" 955.4 104.537838889281 62.2221292534662
"4779" 955.6 106.785547818239 66.4072906659747
"4780" 955.8 107.573982409734 67.5152701183957
"4781" 956 108.032386161778 65.9608333351479
"4782" 956.2 110.400231106548 64.0720720109355
"4783" 956.4 111.666858571286 62.2406292578544
"4784" 956.6 111.523362986859 62.9300626359731
"4785" 956.8 110.91360884239 64.5437166232362
"4786" 957 109.790174985407 67.1809455774311
"4787" 957.2 109.138129739936 71.0243141260351
"4788" 957.4 107.605121062323 75.9432376236525
"4789" 957.6 105.88512648115 80.5263540579975
"4790" 957.8 104.372268766868 85.0585039083521
"4791" 958 102.631789261755 89.8801868384326
"4792" 958.2 99.6042123354571 93.5757054178387
"4793" 958.4 96.1589163345651 97.7251746127254
"4794" 958.6 93.0093396058309 102.128817837303
"4795" 958.8 89.8456014231487 106.140690449278
"4796" 959 88.8911757553174 107.483384800496
"4797" 959.2 86.841752747901 107.123798279479
"4798" 959.4 82.8419843624614 106.699666379703
"4799" 959.6 78.1873265348607 107.825785176651
"4800" 959.8 72.6831101787797 108.697417903722
"4801" 960 67.2669081345903 109.342601949661
"4802" 960.2 61.6911097408889 110.706380160904
"4803" 960.4 56.4211245680384 112.497560841586
"4804" 960.6 52.7811529952991 115.622968399083
"4805" 960.8 52.893188897317 116.390689826026
"4806" 961 53.4139087120248 116.94169514336
"4807" 961.2 54.5919227442815 117.269479392132
"4808" 961.4 55.0209486559568 116.809350677389
"4809" 961.6 54.767603535384 115.497249829049
"4810" 961.8 54.6988363128698 114.161349219602
"4811" 962 54.1289586499641 112.320514859713
"4812" 962.2 51.9863007529536 109.951303257614
"4813" 962.4 49.6872111860836 107.286476524418
"4814" 962.6 47.7281501488777 104.014980351259
"4815" 962.8 45.024087141462 100.433894689094
"4816" 963 42.0546253557211 97.6215539260006
"4817" 963.2 38.6457933612057 95.0570106435458
"4818" 963.4 34.8487224090295 92.4550052402828
"4819" 963.6 31.491649489704 89.0735943796066
"4820" 963.8 27.3898902071882 86.2678647987046
"4821" 964 23.7568551078147 83.111573290174
"4822" 964.2 19.6343400982317 81.0252483931742
"4823" 964.4 15.7130217181261 80.5066897187415
"4824" 964.6 13.7157844662197 81.6946477791784
"4825" 964.8 13.9649991015534 81.8922443878872
"4826" 965 12.8601846189377 82.4806016325018
"4827" 965.2 11.4635024610698 83.7726696467841
"4828" 965.4 10.0594589207628 85.7975218072301
"4829" 965.6 10.2033764832047 87.1383623000171
"4830" 965.8 10.1769716793403 86.9990298081969
"4831" 966 10.3398413104494 85.8232830457339
"4832" 966.2 9.75272663867963 84.4535595642326
"4833" 966.4 9.1999939363573 82.913593681712
"4834" 966.6 9.51418794023507 80.6891626719506
"4835" 966.8 10.6368091197479 78.0976570071401
"4836" 967 11.0196763212563 74.6153583079532
"4837" 967.2 11.9887066480636 70.8568537528933
"4838" 967.4 13.4807005576316 68.6739421716177
"4839" 967.6 14.8381160183908 67.6215785556153
"4840" 967.8 17.3275199574193 65.622790045898
"4841" 968 20.4740345126561 64.194730236898
"4842" 968.2 23.9828668842143 62.0427774933046
"4843" 968.4 27.9645618555701 60.3359401503909
"4844" 968.6 32.5681884494524 59.1892757578767
"4845" 968.8 36.9027304872714 58.4371941029801
"4846" 969 41.4963696630098 57.4230561511103
"4847" 969.2 45.9379239399328 55.3348854908796
"4848" 969.4 50.9665541259173 54.0976588490458
"4849" 969.6 55.8456752530653 52.1585433706362
"4850" 969.8 60.0799707726807 49.433911077678
"4851" 970 64.0238576869186 45.5732402968612
"4852" 970.2 68.6949679435903 42.6602668870922
"4853" 970.4 73.721376667742 39.6571141313497
"4854" 970.6 78.8831714982949 37.6273910605785
"4855" 970.8 83.5793531541874 35.8474126810661
"4856" 971 88.1470568904505 33.3715804311188
"4857" 971.2 93.3894347818231 33.611784476618
"4858" 971.4 97.142427344336 35.6468134980177
"4859" 971.6 101.424199693097 38.4224266116446
"4860" 971.8 105.811870675739 41.4052420068645
"4861" 972 107.606268928097 44.3009688306612
"4862" 972.2 109.397169108148 47.1104850982509
"4863" 972.4 111.474168683001 48.5353052610808
"4864" 972.6 112.795525005921 46.8904237177422
"4865" 972.8 112.749281526943 44.4773958000714
"4866" 973 112.49629191043 42.3136688167381
"4867" 973.2 111.43939449934 39.9876910062991
"4868" 973.4 109.987130286798 38.9066874411951
"4869" 973.6 109.666630598513 38.4398801004629
"4870" 973.8 108.999890676859 35.9993385029702
"4871" 974 107.580387424565 31.9352691209112
"4872" 974.2 105.191632834965 30.1988782167862
"4873" 974.4 102.12967445263 28.5513139993454
"4874" 974.6 98.2201922133268 27.9607365689585
"4875" 974.8 93.8459963616722 26.1279599338293
"4876" 975 88.9717944361528 25.1948731880094
"4877" 975.2 84.0825442134564 24.5376411168219
"4878" 975.4 79.0550591803275 25.4998457508663
"4879" 975.6 74.5427583111933 26.3536717199973
"4880" 975.8 70.4151308953404 28.7675728173111
"4881" 976 67.18337408466 31.1909115677103
"4882" 976.2 65.8779054313065 34.1901293509154
"4883" 976.4 65.2938129596162 37.7918811745922
"4884" 976.6 65.1954577431933 42.2139723336275
"4885" 976.8 65.3861738646035 44.9740018028454
"4886" 977 65.9130332507332 47.6103119757058
"4887" 977.2 66.9638029902302 48.9834207159493
"4888" 977.4 68.7690339826352 50.0132080666612
"4889" 977.6 70.6910060857153 51.8404755040862
"4890" 977.8 72.7095755997329 54.7802026056446
"4891" 978 73.379436862507 58.2153977388663
"4892" 978.2 73.5253967505353 61.5389049534747
"4893" 978.4 71.6395019228059 64.6284377263249
"4894" 978.6 69.8077418207332 68.0331900396433
"4895" 978.8 68.446139340507 72.0133182710458
"4896" 979 67.2553167400368 76.3894263733129
"4897" 979.2 66.8235426100697 80.2490098275235
"4898" 979.4 66.5371139334975 84.3830838853469
"4899" 979.6 66.2932309920903 88.6609782006334
"4900" 979.8 65.9040814806819 93.202055575572
"4901" 980 66.1385881518109 96.6275239711317
"4902" 980.2 67.3973218609494 97.7764977114793
"4903" 980.4 67.3997936313969 98.4508902160102
"4904" 980.6 67.3528208236345 101.549366467926
"4905" 980.8 68.3731908307832 104.068053772004
"4906" 981 69.5894769445973 104.426290695568
"4907" 981.2 69.6295160046628 104.153297104213
"4908" 981.4 69.728563679475 104.123442805055
"4909" 981.6 69.9380606061025 104.671472512632
"4910" 981.8 71.0505520030147 105.486006735698
"4911" 982 71.8936776672848 105.869820141411
"4912" 982.2 72.8856743649103 105.508910480591
"4913" 982.4 74.1625395899365 105.314324848575
"4914" 982.6 75.7630691596567 104.435799043784
"4915" 982.8 77.1678497185685 104.6223159967
"4916" 983 78.0666104401528 106.055282454268
"4917" 983.2 78.0235439511577 107.100647913853
"4918" 983.4 78.2370039400903 108.004697431633
"4919" 983.6 78.2541864778992 109.525882352955
"4920" 983.8 77.4534256682689 111.059982966718
"4921" 984 77.6373280177469 111.240210735792
"4922" 984.2 78.3627311827627 111.318945974826
"4923" 984.4 79.8103570049338 110.945377657128
"4924" 984.6 80.9488750925348 110.565107695244
"4925" 984.8 80.1595390038109 110.304824066955
"4926" 985 78.7860775451909 109.614294678084
"4927" 985.2 78.2876351515003 109.789195199021
"4928" 985.4 78.1049309019493 110.007144633057
"4929" 985.6 77.9611287497153 109.951150163724
"4930" 985.8 77.9563558225462 110.075723562838
"4931" 986 77.6658469358816 110.051947496775
"4932" 986.2 77.3044822232012 110.140281093208
"4933" 986.4 76.9955655834028 109.930865223255
"4934" 986.6 76.5340624888199 109.948003928059
"4935" 986.8 76.128000343083 110.211033731127
"4936" 987 75.0710779585676 110.271037527964
"4937" 987.2 74.8192988186888 110.44020163757
"4938" 987.4 74.5954514271404 110.723925255821
"4939" 987.6 73.9623703674286 111.473236637955
"4940" 987.8 73.1395722712118 113.088940669375
"4941" 988 71.9492965467923 114.530553493546
"4942" 988.2 69.9753078870459 114.923804261811
"4943" 988.4 68.0570729184572 115.790103925044
"4944" 988.6 66.1279182062142 117.187831112783
"4945" 988.8 64.4171583670553 118.123289152493
"4946" 989 64.2800877109755 118.167099295202
"4947" 989.2 64.5572786812728 118.56709639158
"4948" 989.4 64.6153500446936 119.367605629689
"4949" 989.6 64.7098464960725 119.57896247992
"4950" 989.8 65.6305404278312 119.983417848788
"4951" 990 66.3673284350102 120.753608159312
"4952" 990.2 66.3723225658015 121.335531413593
"4953" 990.4 66.2166840469252 120.940995081076
"4954" 990.6 65.3295856746949 121.268671676888
"4955" 990.8 64.19866599626 121.658458662831
"4956" 991 62.4929125304 121.497189398239
"4957" 991.2 60.6771792556221 120.996042076988
"4958" 991.4 58.2450438007052 121.500408431688
"4959" 991.6 56.5043514631339 121.525774415267
"4960" 991.8 55.3714878610138 120.396155795947
"4961" 992 53.3407542321077 119.281178406176
"4962" 992.2 50.3843262845384 118.071403200727
"4963" 992.4 47.2877204881581 116.769240939371
"4964" 992.6 43.8945259630767 115.157519866143
"4965" 992.8 40.9506292541674 113.587955621446
"4966" 993 37.9877388093263 111.454965694325
"4967" 993.2 35.243748781257 108.415805558467
"4968" 993.4 33.4366206488307 105.520295013334
"4969" 993.6 31.7027263527634 101.981353091555
"4970" 993.8 31.0753608824245 98.643079132275
"4971" 994 31.6470444275979 95.4672109129036
"4972" 994.2 32.9691307900278 92.2870240035361
"4973" 994.4 35.2703036124161 90.2270575641763
"4974" 994.6 37.8821433715591 88.6803615881924
"4975" 994.8 39.851951679771 87.714758253681
"4976" 995 42.8090656265546 85.6664830903183
"4977" 995.2 46.1817820869131 84.1698022255612
"4978" 995.4 49.6403742494 83.4934092601474
"4979" 995.6 52.9754914096737 82.8694023085778
"4980" 995.8 56.5796423561975 83.9041274623933
"4981" 996 60.494442676757 84.9249429427445
"4982" 996.2 64.2160530880903 86.6130363695629
"4983" 996.4 67.4575128115767 89.848995449452
"4984" 996.6 69.7034830755926 93.3302282447437
"4985" 996.8 71.9718341086221 96.4877032392248
"4986" 997 74.8952367932165 98.7935396241291
"4987" 997.2 78.6540316973498 100.552563142463
"4988" 997.4 82.8132865098403 100.683366562361
"4989" 997.6 87.0156770568703 99.9122142655012
"4990" 997.8 89.9994056556639 97.5553810128082
"4991" 998 92.3777919788596 95.4427365884592
"4992" 998.2 95.2652261950689 93.9455207362612
"4993" 998.4 96.8961159092142 92.0323816480443
"4994" 998.6 98.5904624299792 90.0169137768556
"4995" 998.8 100.656672989304 90.6466624258364
"4996" 999 102.760303735017 92.58008173172
"4997" 999.2 102.865575773513 94.7659574761471
"4998" 999.4 101.984327723335 95.5775170652048
"4999" 999.6 101.923078276416 96.3234975159819
"5000" 999.8 101.942297447879 98.389982400565
"5001" 1000 101.17569191487 101.182805661338
"5002" 1000.2 101.051650356212 103.756477086404
"5003" 1000.4 101.114671876754 103.647838970065
"5004" 1000.6 101.37210881496 103.084865305386
"5005" 1000.8 101.370645534326 101.842506017718
"5006" 1001 101.940633042507 99.9992354307218
"5007" 1001.2 101.418009755763 98.6296567741035
"5008" 1001.4 102.668737675928 96.3753651314864
"5009" 1001.6 104.587255356326 93.0151585769228
"5010" 1001.8 106.602874584231 90.5925307219066
"5011" 1002 110.521356050697 87.7779715221969
"5012" 1002.2 113.813061479165 85.6059321514179
"5013" 1002.4 116.798852161971 85.1434793680612
"5014" 1002.6 116.469772515194 84.9794190778559
"5015" 1002.8 116.900758363489 84.7112018042558
"5016" 1003 118.36928974803 83.8501675222301
"5017" 1003.2 118.308395468738 82.1195876885842
"5018" 1003.4 118.825910752789 79.7036458981353
"5019" 1003.6 120.199296397767 76.1907574715792
"5020" 1003.8 121.439448223672 72.4841186321332
"5021" 1004 122.07194889544 68.5228105455862
"5022" 1004.2 122.239968554411 65.3409784884297
"5023" 1004.4 122.183131174276 60.6887041213535
"5024" 1004.6 122.714245749442 56.2546435801103
"5025" 1004.8 122.276421095365 51.6976695231861
"5026" 1005 120.889989512023 47.402059973209
"5027" 1005.2 119.223818423225 43.3922034976612
"5028" 1005.4 117.697788270444 39.7123754004887
"5029" 1005.6 116.636290412962 35.9414566680959
"5030" 1005.8 114.832411795917 32.8731897581781
"5031" 1006 112.345477526163 31.2252626756777
"5032" 1006.2 110.041415772792 28.4244901558807
"5033" 1006.4 108.423370179889 24.1561428775392
"5034" 1006.6 105.788766472357 20.7764889877967
"5035" 1006.8 102.487949556488 19.0949683121939
"5036" 1007 98.7231710182903 16.5057320027612
"5037" 1007.2 94.9647772482403 13.4964205143412
"5038" 1007.4 91.7877602745583 10.1906451410971
"5039" 1007.6 88.5997106709832 9.36423290750149
"5040" 1007.8 84.3539367140793 10.3733467714665
"5041" 1008 80.0729555250025 10.4906879473098
"5042" 1008.2 75.2516108031708 10.9307977468561
"5043" 1008.4 70.5137968457803 10.8480186867412
"5044" 1008.6 64.8648678568777 11.6412288657826
"5045" 1008.8 60.5612863853493 11.5320964277147
"5046" 1009 55.0168496316807 12.3719952401317
"5047" 1009.2 49.9579244706096 13.2331781607381
"5048" 1009.4 44.5818951197122 13.1666019458663
"5049" 1009.6 40.0077988451539 12.4424727680934
"5050" 1009.8 36.5817755437471 12.8682502304069
"5051" 1010 33.848144877007 15.1524753266135
"5052" 1010.2 32.1460735920504 18.5249802078628
"5053" 1010.4 30.5865009437436 23.2088186018386
"5054" 1010.6 28.3082310400368 27.1317952179112
"5055" 1010.8 26.8945131259929 32.2262720635001
"5056" 1011 25.6162168468757 36.8573650474665
"5057" 1011.2 24.2928761700304 41.4802556542066
"5058" 1011.4 22.6934620969996 45.74281521867
"5059" 1011.6 22.4800778585011 50.6600078827504
"5060" 1011.8 22.9126687032403 55.3949871815702
"5061" 1012 23.5637840846865 60.6587448246612
"5062" 1012.2 23.6957101104719 65.3768084520033
"5063" 1012.4 23.5675078390776 69.998343991534
"5064" 1012.6 22.8182715294251 74.539970256212
"5065" 1012.8 21.0696497303908 78.5410550601291
"5066" 1013 20.7409220345743 81.8783557980923
"5067" 1013.2 21.8174497932972 84.9883625267387
"5068" 1013.4 22.3117708095832 88.7340297449755
"5069" 1013.6 21.9509752794173 92.9523700509112
"5070" 1013.8 21.9933705105856 95.9928147128687
"5071" 1014 23.9191835846639 96.6886174388964
"5072" 1014.2 24.8383024981384 96.29657654419
"5073" 1014.4 25.8824785196267 96.3980527542243
"5074" 1014.6 28.9611511124503 96.2239252497112
"5075" 1014.8 32.9977593475196 97.0069086424159
"5076" 1015 36.385420952746 98.5647920704159
"5077" 1015.2 39.8305408820689 99.965627411604
"5078" 1015.4 44.019628723204 99.9126863513884
"5079" 1015.6 47.3823582664945 100.597100587493
"5080" 1015.8 49.5285078846865 103.052397948305
"5081" 1016 49.9263673447603 105.259649132111
"5082" 1016.2 49.7597032119913 105.204167906256
"5083" 1016.4 51.1413651677821 104.16100100103
"5084" 1016.6 54.2378097317503 103.456399064201
"5085" 1016.8 58.4845923939374 103.242152280147
"5086" 1017 62.7714341440138 103.315076781804
"5087" 1017.2 67.3980299897804 102.844929818711
"5088" 1017.4 71.4510703857281 101.423361190661
"5089" 1017.6 75.5886021124903 99.0748519229512
"5090" 1017.8 79.3774594446225 96.8345461428394
"5091" 1018 83.6184426084461 94.7761422370554
"5092" 1018.2 88.4708631694193 93.2977692056717
"5093" 1018.4 93.2220860802521 92.2058842416612
"5094" 1018.6 98.0026499328403 92.4349847457788
"5095" 1018.8 102.076820564399 93.0039176643376
"5096" 1019 103.696342937555 94.6131850625469
"5097" 1019.2 104.658741966435 96.6374310199584
"5098" 1019.4 105.456689390424 96.5405506316056
"5099" 1019.6 105.340897862256 94.6828160615918
"5100" 1019.8 105.668309978093 91.6756700220069
"5101" 1020 106.434883050413 88.2569774617874
"5102" 1020.2 108.529181706757 84.5643217788556
"5103" 1020.4 112.040987876671 81.4316830041165
"5104" 1020.6 114.739994982391 77.2992722600425
"5105" 1020.8 116.73082614272 73.5493348560577
"5106" 1021 119.344998323571 69.6896685060225
"5107" 1021.2 121.208089765078 67.5521661679562
"5108" 1021.4 119.973388277723 68.04341774072
"5109" 1021.6 118.248301674788 67.3309955590559
"5110" 1021.8 115.921666862228 64.7862405735577
"5111" 1022 114.167383849893 61.1317543582351
"5112" 1022.2 111.769454547645 57.2415231245425
"5113" 1022.4 110.691200484577 52.7531697097664
"5114" 1022.6 108.303824040442 48.0031423724832
"5115" 1022.8 106.291388684379 43.3755594439432
"5116" 1023 104.967305258017 38.6040029616023
"5117" 1023.2 104.404372590756 33.4165129755099
"5118" 1023.4 104.87331530761 28.2727451002765
"5119" 1023.6 104.942312475749 25.9142964438595
"5120" 1023.8 105.304410285504 24.5732335165687
"5121" 1024 103.694916304379 23.3394475782765
"5122" 1024.2 100.751292620357 21.2881361708743
"5123" 1024.4 97.3709871143445 18.4987972931065
"5124" 1024.6 93.2827912420776 16.5550209699747
"5125" 1024.8 89.3395549244349 14.2906603629044
"5126" 1025 84.5675417985126 12.8072861979553
"5127" 1025.2 80.2659365802728 11.9678702067422
"5128" 1025.4 75.9303963645817 11.4421631941094
"5129" 1025.6 71.6193568784783 9.4914514017215
"5130" 1025.8 67.7122904241429 7.27287259134183
"5131" 1026 63.4610542546436 6.08919559565296
"5132" 1026.2 59.6397705183403 5.52914501631115
"5133" 1026.4 55.5077792833613 6.98158766467796
"5134" 1026.6 51.6490722211513 8.42492084061913
"5135" 1026.8 47.430350081042 10.444278141199
"5136" 1027 44.287595507578 12.6750839398415
"5137" 1027.2 40.274796978035 14.4507275133337
"5138" 1027.4 36.3731951185306 15.3434085041567
"5139" 1027.6 33.1128444360607 14.9773339390764
"5140" 1027.8 29.6520724127684 13.2222330310132
"5141" 1028 29.2035807590125 14.0190776348989
"5142" 1028.2 27.8372403754387 16.7485660179726
"5143" 1028.4 26.6762221299429 20.2436535867381
"5144" 1028.6 25.0223025119903 24.2821667808612
"5145" 1028.8 22.3231814569675 27.4205977601781
"5146" 1029 18.2920119948649 30.6003205140628
"5147" 1029.2 14.9842008109891 32.9955847529504
"5148" 1029.4 12.9301823310599 36.8091960854416
"5149" 1029.6 12.0840358756852 41.1359585329715
"5150" 1029.8 10.7382679144286 45.84357889172
"5151" 1030 9.56228506590121 50.1452894877307
"5152" 1030.2 9.94004357466534 54.8621202363111
"5153" 1030.4 10.2252394351224 59.6367999263791
"5154" 1030.6 9.57909974973508 64.6696113695559
"5155" 1030.8 9.64840408769747 70.1184137351569
"5156" 1031 10.1769716793403 75.0977717378476
"5157" 1031.2 12.1226615589685 77.4159781078919
"5158" 1031.4 15.950706313814 78.3728359961085
"5159" 1031.6 20.7993659661273 80.1142252581046
"5160" 1031.8 26.0836938175839 81.9132014224817
"5161" 1032 29.9434643478664 84.6930478551829
"5162" 1032.2 33.6238005529456 86.8352861082927
"5163" 1032.4 37.6872982947322 89.0059074706341
"5164" 1032.6 40.7012774379083 91.7735589861563
"5165" 1032.8 43.2541751774118 94.3609563170612
"5166" 1033 45.5997279576639 95.8753106492788
"5167" 1033.2 46.7688609705007 97.5580466476045
"5168" 1033.4 48.4388771679514 99.9592392652722
"5169" 1033.6 49.718885597304 102.719236951225
"5170" 1033.8 51.7901624277131 103.756645688507
"5171" 1034 54.9470285256639 103.015609694279
"5172" 1034.2 56.4275812657044 102.988807159574
"5173" 1034.4 58.633025095529 103.392760995869
"5174" 1034.6 59.2502996613403 104.535309704926
"5175" 1034.8 59.9579026540087 106.875953188661
"5176" 1035 60.3986927023076 109.817004146194
"5177" 1035.2 60.4168576092118 111.664590106633
"5178" 1035.4 61.2285932200273 110.55954671468
"5179" 1035.6 62.9465278907538 108.812072737402
"5180" 1035.8 65.4051194166585 106.301582025813
"5181" 1036 68.4306841477689 103.911205644559
"5182" 1036.2 72.2370730435394 102.599336302574
"5183" 1036.4 76.8232247291803 102.490511338841
"5184" 1036.6 81.2183106192689 101.174841691433
"5185" 1036.8 85.1579797499616 99.9598949401157
"5186" 1037 89.5433429188003 98.8450641173212
"5187" 1037.2 93.0582246720689 96.4418434673183
"5188" 1037.4 94.8577637604291 93.0005989187172
"5189" 1037.6 96.7104802670927 88.206831454521
"5190" 1037.8 98.6480587815832 83.3519134258612
"5191" 1038 101.266622513185 79.1304629333514
"5192" 1038.2 102.729109824569 74.345234827712
"5193" 1038.4 104.668067845182 69.4935837387138
"5194" 1038.6 106.351726875756 65.1731157105603
"5195" 1038.8 107.27333328307 61.8441834440546
"5196" 1039 108.631958738465 57.9746415018362
"5197" 1039.2 110.735101366265 54.1123888365862
"5198" 1039.4 113.527764094633 52.1754428244887
"5199" 1039.6 114.729216915327 52.3259066953957
"5200" 1039.8 114.694721745765 51.4834605518362
"5201" 1040 115.050251427798 49.8943864492713
"5202" 1040.2 113.891063611994 46.8941123999176
"5203" 1040.4 112.871272650076 43.6638512382578
"5204" 1040.6 111.93135768713 39.0977748375822
"5205" 1040.8 109.614162432213 34.8832554523561
"5206" 1041 108.743316066832 30.3281422512215
"5207" 1041.2 105.587594872915 27.0766201798361
"5208" 1041.4 101.927063907188 24.426953122051
"5209" 1041.6 97.415027236314 22.3471115755559
"5210" 1041.8 93.3460817039719 19.3509191054769
"5211" 1042 89.1486791170403 16.6550291646112
"5212" 1042.2 84.9066923662153 14.0715391465112
"5213" 1042.4 80.690351100783 11.4364389192185
"5214" 1042.6 76.0624583218403 9.66197743484536
"5215" 1042.8 71.1621668046708 8.07247772853403
"5216" 1043 66.2023544587903 5.54537296868615
"5217" 1043.2 63.0049918488651 4.8539012591405
"5218" 1043.4 59.8378065473234 6.66312132227132
"5219" 1043.6 56.2623279302935 9.89770979566115
"5220" 1043.8 52.5211087431737 12.4742093111996
"5221" 1044 50.1903136599797 16.7038726409398
"5222" 1044.2 48.0952051987653 20.5042994679612
"5223" 1044.4 47.5196442471855 23.93244722667
"5224" 1044.6 48.6956394366403 25.8801775092793
"5225" 1044.8 49.4027963260168 26.2096656888376
"5226" 1045 50.1334657931248 26.3198020779731
"5227" 1045.2 51.1117622486241 27.6484581340666
"5228" 1045.4 52.6109866332506 30.2467298712253
"5229" 1045.6 52.8939355464558 32.9297513305586
"5230" 1045.8 53.4585994171593 36.6167535888163
"5231" 1046 52.0929185612088 39.5384918599769
"5232" 1046.2 49.8809855231621 42.1526701614699
"5233" 1046.4 47.5778247889429 46.2449943049176
"5234" 1046.6 44.7490014190403 48.3255010196612
"5235" 1046.8 41.4270570528658 49.4620077859917
"5236" 1047 38.1615982573109 51.9016507934595
"5237" 1047.2 35.3889278820742 55.0920336777015
"5238" 1047.4 32.9482472775453 58.096324541448
"5239" 1047.6 33.3711675393536 60.3565889680505
"5240" 1047.8 34.2937932327486 62.3869473124501
"5241" 1048 35.241702012489 65.5078324316341
"5242" 1048.2 37.0295963021439 69.0555510392683
"5243" 1048.4 39.0616359520588 72.8316182767788
"5244" 1048.6 41.3581427910559 76.503941357437
"5245" 1048.8 44.4470495879524 80.1031892772991
"5246" 1049 46.951750099349 83.6184995124629
"5247" 1049.2 50.4803120893359 86.4511363870505
"5248" 1049.4 54.6856297547578 88.7173211219272
"5249" 1049.6 57.953288222463 91.0950349734253
"5250" 1049.8 60.5954166026459 92.2852208977167
"5251" 1050 63.7880025707271 92.7117064553121
"5252" 1050.2 66.0260005987749 94.6385604668481
"5253" 1050.4 66.7234950504734 97.657285197285
"5254" 1050.6 66.2420505269077 101.692994860892
"5255" 1050.8 65.4581739287562 104.404451208259
"5256" 1051 64.0650884669137 107.3833372409
"5257" 1051.2 63.1572888439485 111.153115122742
"5258" 1051.4 64.1336650221865 113.538151790613
"5259" 1051.6 65.9109406449908 113.104040255909
"5260" 1051.8 67.4124960501832 111.768449001833
"5261" 1052 70.2178746198694 111.031569420147
"5262" 1052.2 74.2025100377512 111.056016643988
"5263" 1052.4 78.3380459077083 109.44425629284
"5264" 1052.6 82.0927654243904 108.289732399571
"5265" 1052.8 85.6051370095235 107.261567898562
"5266" 1053 89.1612974874852 104.371691977297
"5267" 1053.2 92.4441823620636 101.854426022681
"5268" 1053.4 95.9662737376689 99.1199192649754
"5269" 1053.6 99.9830724981517 97.9181234776612
"5270" 1053.8 102.657575656408 96.4276484672189
"5271" 1054 103.841003541583 92.4840777109469
"5272" 1054.2 105.545892097189 88.9639680200291
"5273" 1054.4 107.950235858418 85.8766850548171
"5274" 1054.6 110.115853705637 81.7550829121612
"5275" 1054.8 113.630993220086 78.0089013638984
"5276" 1055 117.273275193479 74.0098494408124
"5277" 1055.2 120.795017094199 71.1345122347381
"5278" 1055.4 121.732799051823 71.6615837553072
"5279" 1055.6 120.790052574728 71.7362808665749
"5280" 1055.8 119.480624693435 70.8465414087732
"5281" 1056 118.806597657194 68.9938807170948
"5282" 1056.2 118.493517521383 66.0050157553767
"5283" 1056.4 118.25513449684 62.0368724725073
"5284" 1056.6 118.744558051654 57.6509728375638
"5285" 1056.8 118.647905954323 52.7989148743561
"5286" 1057 117.983176398418 48.7642153183508
"5287" 1057.2 117.025761269962 44.2558127892699
"5288" 1057.4 116.139449587205 39.5404027339408
"5289" 1057.6 114.995361609681 35.5504205281485
"5290" 1057.8 112.864726921387 31.4004285392746
"5291" 1058 112.116017598366 27.47670796839
"5292" 1058.2 112.504711843487 27.587541577888
"5293" 1058.4 112.344914241865 28.1314370842112
"5294" 1058.6 110.560630422832 27.1195219766191
"5295" 1058.8 108.359329138565 26.2554857896612
"5296" 1059 105.833064005156 25.1451522061085
"5297" 1059.2 102.554177998967 23.453275979551
"5298" 1059.4 99.7653413115041 21.931016274006
"5299" 1059.6 97.2648718053526 19.6788112369051
"5300" 1059.8 94.0462751438153 16.9536234883112
"5301" 1060 90.1067108490455 14.5147702970201
"5302" 1060.2 88.3726689041145 11.6189197120805
"5303" 1060.4 88.8384339557378 10.150699412174
"5304" 1060.6 89.5141006806846 10.6862286618825
"5305" 1060.8 90.6681609367311 10.9155706068124
"5306" 1061 91.5685913752004 11.3776990522612
"5307" 1061.2 91.2539500008895 11.7876011673333
"5308" 1061.4 92.2682456887184 11.522088248027
"5309" 1061.6 93.9695343640718 11.9673772423636
"5310" 1061.8 95.6134589613277 12.8367419770561
"5311" 1062 98.6960980440843 13.2477924518075
"5312" 1062.2 100.482964337946 14.7011836986612
"5313" 1062.4 102.239824256409 16.4884967981698
"5314" 1062.6 104.675154780452 18.0250975140496
"5315" 1062.8 106.757562054479 20.2988726826023
"5316" 1063 108.914548943616 22.3339171605577
"5317" 1063.2 111.098191398122 24.8507276558663
"5318" 1063.4 113.381839487824 27.6824546438796
"5319" 1063.6 114.794959527625 30.5750716582066
"5320" 1063.8 115.051313360127 33.381109121209
"5321" 1064 115.667693325119 36.4494621337481
"5322" 1064.2 116.218953525156 39.5248262158717
"5323" 1064.4 116.610701989507 42.7497430241483
"5324" 1064.6 117.391098309882 46.6421577917872
"5325" 1064.8 117.888965315045 50.4625975170458
"5326" 1065 119.968146147544 53.2576983415001
"5327" 1065.2 121.790589776332 55.0998317593767
"5328" 1065.4 121.38768888978 56.4999123401439
"5329" 1065.6 119.22881163934 58.8225107559239
"5330" 1065.8 117.366754690791 62.4054626075702
"5331" 1066 115.573251841182 66.2274947975559
"5332" 1066.2 114.205297704137 70.5000352649578
"5333" 1066.4 113.6672998254 75.2991083673137
"5334" 1066.6 113.303774558284 79.9550502122003
"5335" 1066.8 113.148365759797 84.4578763594456
"5336" 1067 113.250606316628 88.8155346870682
"5337" 1067.2 114.579076232525 90.0672109391875
"5338" 1067.4 115.169073045188 89.2837526140001
"5339" 1067.6 115.992174517375 89.017371392256
"5340" 1067.8 116.325483432613 87.8662347229066
"5341" 1068 116.450705296978 86.630614878918
"5342" 1068.2 116.59988335459 85.1768625843754
"5343" 1068.4 117.175089263143 83.7695309162242
"5344" 1068.6 117.149433335018 83.5836155797713
"5345" 1068.8 116.786863832398 83.8730461123957
"5346" 1069 116.417540180631 84.1060706307793
"5347" 1069.2 115.162870192556 84.5955341623508
"5348" 1069.4 114.58873642922 85.1260203296439
"5349" 1069.6 113.746395296435 85.3918986173909
"5350" 1069.8 112.365657798379 87.128087387209
"5351" 1070 111.489881462285 90.5794827925223
"5352" 1070.2 110.090409076459 94.6394869905521
"5353" 1070.4 108.337293287446 98.4818312970033
"5354" 1070.6 105.99206562103 102.567212536445
"5355" 1070.8 102.944284751473 106.618688035413
"5356" 1071 100.328755693455 110.33831337612
"5357" 1071.2 97.4095108295193 110.345459630377
"5358" 1071.4 93.5163865706045 111.024185241048
"5359" 1071.6 89.0893311769261 112.347091417947
"5360" 1071.8 84.7569315485832 113.541468712747
"5361" 1072 81.8321195431673 115.08854539444
"5362" 1072.2 78.6760772175573 116.763369001746
"5363" 1072.4 75.8097659205725 119.043440051545
"5364" 1072.6 73.7313775877607 119.518246139776
"5365" 1072.8 71.1928923946221 118.584863407743
"5366" 1073 67.6863853940951 118.725420300218
"5367" 1073.2 64.2634444534333 119.852570680741
"5368" 1073.4 60.6823805558846 121.131275883812
"5369" 1073.6 58.4191966718493 120.385723540849
"5370" 1073.8 54.8292270123255 119.446992731433
"5371" 1074 50.5836457815261 118.41912754089
"5372" 1074.2 46.3095792995101 117.34022678051
"5373" 1074.4 41.3795791843788 116.058477624853
"5374" 1074.6 36.3173391991639 115.879603000485
"5375" 1074.8 35.081469257507 113.962159059078
"5376" 1075 32.9439347587087 110.777494580714
"5377" 1075.2 29.355731541244 107.67990679256
"5378" 1075.4 25.3141738268493 104.114883006
"5379" 1075.6 21.0589303490055 100.901684629909
"5380" 1075.8 17.0641742194091 97.478628840863
"5381" 1076 12.9819108321577 95.8434421817189
"5382" 1076.2 13.7100287392689 95.0422984889201
"5383" 1076.4 14.1983528096267 93.157503973166
"5384" 1076.6 14.6811300163126 89.5877745918278
"5385" 1076.8 13.9015060460566 85.1919000692017
"5386" 1077 12.7085322498403 79.2641627789133
"5387" 1077.2 11.7839623023534 74.4685911831568
"5388" 1077.4 10.1380245936403 69.8535026403361
"5389" 1077.6 7.67074254669402 65.1835729112709
"5390" 1077.8 4.83457879979383 61.6611039294984
"5391" 1078 4.65135389565284 61.3687177410674
"5392" 1078.2 4.6358635774767 62.0192105179835
"5393" 1078.4 4.30936975175019 63.3477963428005
"5394" 1078.6 4.34109090143558 64.8131006326612
"5395" 1078.8 4.25099843645011 67.0137692961978
"5396" 1079 4.3831765801224 70.2889943058663
"5397" 1079.2 4.89879489121426 73.574501563609
"5398" 1079.4 6.09430108704904 76.7749359972177
"5399" 1079.6 7.22545992390121 80.3377476629916
"5400" 1079.8 7.9142493995129 84.0178051919886
"5401" 1080 9.15552924305733 87.3987360852932
"5402" 1080.2 11.5471371717593 90.5988783632287
"5403" 1080.4 13.8732355745832 94.4017580258897
"5404" 1080.6 16.2888056325376 97.9717203845878
"5405" 1080.8 19.7225483199949 100.945374229798
"5406" 1081 22.4560230562257 104.303301656184
"5407" 1081.2 24.6106187146752 107.930025691551
"5408" 1081.4 26.1251317720128 109.333648596627
"5409" 1081.6 28.49888949528 109.528384025127
"5410" 1081.8 31.7715517640836 110.082947452607
"5411" 1082 35.9261392817554 111.645134060227
"5412" 1082.2 40.2149115254653 112.894026911728
"5413" 1082.4 43.5890773154365 112.725505867834
"5414" 1082.6 45.3036293336135 112.09968086863
"5415" 1082.8 47.276142462085 110.940537345225
"5416" 1083 49.8889460211805 110.220584362692
"5417" 1083.2 53.0616077436103 109.391934924881
"5418" 1083.4 56.6282559624464 108.378759929813
"5419" 1083.6 59.7207666700173 109.233458199174
"5420" 1083.8 62.5186969883268 111.447849825337
"5421" 1084 65.95128485276 114.279376890027
"5422" 1084.2 67.6541406533317 116.844392623428
"5423" 1084.4 67.6447875970368 116.129363460777
"5424" 1084.6 67.7948133608301 115.062789570498
"5425" 1084.8 68.1594455152153 113.403647031505
"5426" 1085 69.2722896432343 111.372571264934
"5427" 1085.2 71.0536511438914 109.403539566743
"5428" 1085.4 73.305615588958 108.517840134838
"5429" 1085.6 74.8704414564767 108.473177107267
"5430" 1085.8 76.5348720465348 109.219990753939
"5431" 1086 77.0774429794767 110.352865748425
"5432" 1086.2 77.4824041546528 110.805435942322
"5433" 1086.4 79.4259619920789 111.585334743946
"5434" 1086.6 82.0159735290007 111.307102750378
"5435" 1086.8 83.4920785748975 110.002847783433
"5436" 1087 83.4982180169783 109.526145686868
"5437" 1087.2 83.887541291236 108.626432095397
"5438" 1087.4 84.5102666724832 107.869501293253
"5439" 1087.6 85.6631646076961 105.823632892344
"5440" 1087.8 87.2748487033948 104.3887383098
"5441" 1088 89.1146310358309 103.473594569963
"5442" 1088.2 89.7893968602227 102.782690848426
"5443" 1088.4 89.6332598862208 101.588462966998
"5444" 1088.6 90.2609231018607 99.9966261124673
"5445" 1088.8 91.1471680111567 99.5554907540285
"5446" 1089 91.6696915184966 99.3177843700049
"5447" 1089.2 92.4290572802384 99.1924116214378
"5448" 1089.4 93.687923771958 98.74670363422
"5449" 1089.6 95.4767612680248 97.9521549117679
"5450" 1089.8 96.8342373618404 95.6851572308612
"5451" 1090 99.0122491446753 94.1103841281563
"5452" 1090.2 101.62742820591 93.6802178158493
"5453" 1090.4 103.813863611048 94.362755852374
"5454" 1090.6 105.155432018129 94.15448683069
"5455" 1090.8 106.710915793724 93.2822858982243
"5456" 1091 107.804939819766 91.2061210448761
"5457" 1091.2 109.865131455859 88.9639336812126
"5458" 1091.4 113.306768161921 86.8981846755808
"5459" 1091.6 116.919805844269 86.0010107371344
"5460" 1091.8 116.314553618049 87.2025948555046
"5461" 1092 115.221361505472 88.027613556477
"5462" 1092.2 114.846432295404 88.9569649559176
"5463" 1092.4 114.206687430656 91.0238060265559
"5464" 1092.6 114.148608443209 91.4303589386875
"5465" 1092.8 113.782820842306 90.6799066183306
"5466" 1093 113.598128266558 89.6693304550458
"5467" 1093.2 113.136374661983 88.7933776850897
"5468" 1093.4 112.891369185525 87.2008420881085
"5469" 1093.6 112.859620124435 84.1590582019198
"5470" 1093.8 113.740518146115 80.6450909697111
"5471" 1094 114.773000987222 77.0649296257459
"5472" 1094.2 116.876746333371 73.7201297970959
"5473" 1094.4 119.001347567395 70.337695646241
"5474" 1094.6 122.056498811857 67.6359596540579
"5475" 1094.8 122.399991015645 66.1335018307831
"5476" 1095 121.342403485255 63.6320223427343
"5477" 1095.2 120.712341540095 60.281076114843
"5478" 1095.4 120.065832340788 55.9645960745032
"5479" 1095.6 120.32158317613 51.9122808404628
"5480" 1095.8 120.348956454558 47.1970341775842
"5481" 1096 119.279541036681 42.8980009816359
"5482" 1096.2 118.906490930099 39.6720853118336
"5483" 1096.4 116.89847767829 37.6799642616612
"5484" 1096.6 114.440235528685 34.603570142571
"5485" 1096.8 111.897022756315 30.7993124546612
"5486" 1097 110.76198151302 26.9312343706099
"5487" 1097.2 109.430373995315 23.9868180476362
"5488" 1097.4 108.305319184251 22.7968514270714
"5489" 1097.6 106.358272604445 22.4425988282746
"5490" 1097.8 102.899822621727 21.0636699306959
"5491" 1098 99.7942158750403 19.0632572970612
"5492" 1098.2 97.1620419998153 16.8530101835862
"5493" 1098.4 94.1723167111048 14.555266242595
"5494" 1098.6 91.1319845580711 11.7119116509176
"5495" 1098.8 89.8427605142306 9.07443806541725
"5496" 1099 88.6936579737256 9.5465475475464
"5497" 1099.2 85.7559552071737 9.28520861884064
"5498" 1099.4 81.8331181863904 8.77148990083615
"5499" 1099.6 78.008693437711 8.14173343177322
"5500" 1099.8 73.7905449893403 7.29440459360852
"5501" 1100 69.6621539051403 5.49344352108615
"5502" 1100.2 64.9794486964538 3.67272181235023
"5503" 1100.4 62.2473254024013 1.45917456066116
"5504" 1100.6 62.4551827303827 1.59669958078827
"5505" 1100.8 61.918516672893 3.18787853997694
"5506" 1101 60.9659859365731 5.07968669398012
"5507" 1101.2 58.8539959822877 7.8102826585822
"5508" 1101.4 56.0937011832355 10.8179917400241
"5509" 1101.6 53.0073109241345 13.4945877103082
"5510" 1101.8 50.2365893491186 15.6855854009916
"5511" 1102 47.2371382273231 17.0995631427732
"5512" 1102.2 44.5187353158667 18.3464942637401
"5513" 1102.4 42.0811260485903 20.1570212871362
"5514" 1102.6 40.2584707660509 23.2763753747138
"5515" 1102.8 37.8375846872017 25.8856521187284
"5516" 1103 34.0949629373182 27.1102536882098
"5517" 1103.2 30.3925236620731 26.5207288733077
"5518" 1103.4 28.2938577107903 25.2136512471861
"5519" 1103.6 27.365285953866 25.5564355335073
"5520" 1103.8 26.7959781262062 27.4207319309294
"5521" 1104 26.6828797514301 30.5496516488919
"5522" 1104.2 26.2331662575218 34.5308798397231
"5523" 1104.4 26.7594423985327 38.9848580731483
"5524" 1104.6 26.2511855581561 43.6279358584769
"5525" 1104.8 26.5481777028921 48.6500600671612
"5526" 1105 26.9381282038046 53.4210780654112
"5527" 1105.2 27.7421073300404 58.7576754820872
"5528" 1105.4 27.9680706020295 63.6481968081206
"5529" 1105.6 27.8811081359007 68.4559961485663
"5530" 1105.8 27.6822957341439 73.9621883537951
"5531" 1106 28.1162905459244 79.1725635379415
"5532" 1106.2 29.9217531618939 84.2170951153397
"5533" 1106.4 31.0216109136771 89.250409813202
"5534" 1106.6 30.3375999091422 94.3026581636234
"5535" 1106.8 29.1131889951459 98.9783496994945
"5536" 1107 29.9473442601607 101.676706311234
"5537" 1107.2 32.9213484858126 102.934363867356
"5538" 1107.4 36.924883760317 103.898503085614
"5539" 1107.6 41.2864384006027 103.895151481127
"5540" 1107.8 45.5887059402836 104.041247775857
"5541" 1108 49.3378845165168 103.93964839422
"5542" 1108.2 53.0522053663555 102.753069773146
"5543" 1108.4 56.1780174155879 102.364897534282
"5544" 1108.6 58.8975713380196 103.120866246642
"5545" 1108.8 59.9887518308007 104.361745280107
"5546" 1109 61.5270662132422 105.660221728493
"5547" 1109.2 63.7292145168403 107.734973022792
"5548" 1109.4 64.7291060439461 109.995464956748
"5549" 1109.6 65.765084905704 110.632576636634
"5550" 1109.8 68.1432175628404 109.516936523747
"5551" 1110 71.7037267175928 108.406843586968
"5552" 1110.2 75.2431830563063 107.186017366079
"5553" 1110.4 79.4989658836051 105.188246141661
"5554" 1110.6 83.4881122521671 103.2203257388
"5555" 1110.8 87.4220249843403 100.510777515926
"5556" 1111 91.5916541592815 98.5443315222494
"5557" 1111.2 95.3357018739546 95.188118232404
"5558" 1111.4 97.9052822185903 91.7614880073919
"5559" 1111.6 99.7571234124689 87.3245161672612
"5560" 1111.8 101.416889782055 82.827037747549
"5561" 1112 102.627177766408 78.4796680922557
"5562" 1112.2 103.041429145278 74.2264721496165
"5563" 1112.4 103.387507868753 69.2835487304003
"5564" 1112.6 104.959864386943 64.6866058244048
"5565" 1112.8 105.409141944529 60.2179990929301
"5566" 1113 105.40259621584 55.6994825788612
"5567" 1113.2 104.514216409791 50.3543974124628
"5568" 1113.4 103.10335159513 45.8041896822401
"5569" 1113.6 99.7346869960843 41.7519928966368
"5570" 1113.8 96.2889781620404 38.5153510274003
"5571" 1114 92.2270821022062 35.3748034169782
"5572" 1114.2 89.2970185636682 31.5324966636038
"5573" 1114.4 88.5604362988487 27.6857275082242
"5574" 1114.6 89.9016561072403 24.7560229902112
"5575" 1114.8 90.0134173096838 25.3275291390698
"5576" 1115 88.0775278474879 25.3073477197513
"5577" 1115.2 86.2888188184929 25.8132053249323
"5578" 1115.4 83.4600863259296 27.2430726056254
"5579" 1115.6 79.8475909932348 28.2457176002024
"5580" 1115.8 75.4199978483275 29.9737673902509
"5581" 1116 70.995920769814 31.7627403640822
"5582" 1116.2 66.831666129866 34.1880417916355
"5583" 1116.4 62.1350244835268 35.7645157813306
"5584" 1116.6 57.4283681946963 38.4776093783984
"5585" 1116.8 52.7698432711708 40.7471883731655
"5586" 1117 47.5848008184143 41.5362901964786
"5587" 1117.2 42.5603279363697 40.9015537314679
"5588" 1117.4 37.9533250717494 38.7153344462479
"5589" 1117.6 33.3026019097338 36.6850045586693
"5590" 1117.8 28.9837932317641 35.1968124982459
"5591" 1118 26.536357057047 35.2937846859917
"5592" 1118.2 24.3456528564093 35.3274707518508
"5593" 1118.4 22.6697445076878 37.2365835967713
"5594" 1118.6 22.3771462748653 39.7441598037611
"5595" 1118.8 21.9946762369891 42.4941673893719
"5596" 1119 21.9406849122925 46.4842634319307
"5597" 1119.2 21.3784921969708 50.917457795522
"5598" 1119.4 22.1900202559664 55.7472663982914
"5599" 1119.6 23.1932255860704 60.218723177962
"5600" 1119.8 25.0272268561593 65.2193590266008
"5601" 1120 25.8317197704505 69.6220755364662
"5602" 1120.2 26.2013870245522 73.8402429538052
"5603" 1120.4 26.701157948604 78.7172102275612
"5604" 1120.6 28.5470137678403 83.8835069815559
"5605" 1120.8 30.2563580846737 88.80162045455
"5606" 1121 32.1858934415756 93.775222694867
"5607" 1121.2 34.5916985328684 98.6788656189041
"5608" 1121.4 36.8557253838403 102.851420999661
"5609" 1121.6 40.9345474498767 105.194147215252
"5610" 1121.8 44.3854952858403 106.872444442202
"5611" 1122 48.5975504800626 108.92428139955
"5612" 1122.2 53.3974181714237 110.997853091911
"5613" 1122.4 58.3126846352292 113.439258371439
"5614" 1122.6 62.5791732126799 114.580862501199
"5615" 1122.8 67.4866809753261 114.034798464947
"5616" 1123 72.1534691537503 113.680009060451
"5617" 1123.2 77.1737485004803 112.390860523781
"5618" 1123.4 81.6108425047335 110.982412904215
"5619" 1123.6 85.0876493445856 108.073759786605
"5620" 1123.8 87.1012108489269 105.400457826565
"5621" 1124 89.430472737105 103.065248136838
"5622" 1124.2 92.7392294939546 100.733441386833
"5623" 1124.4 95.5910778586888 100.152663344085
"5624" 1124.6 98.3606483973555 99.137678686449
"5625" 1124.8 99.3484452703948 97.2240169998394
"5626" 1125 99.5524193846528 95.0498328953799
"5627" 1125.2 100.385295175664 92.4426214292494
"5628" 1125.4 101.458249203282 89.4299498001023
"5629" 1125.6 102.358291902409 85.3621547483217
"5630" 1125.8 104.478488091504 81.5638881278157
"5631" 1126 107.685234108171 79.4199511217133
"5632" 1126.2 110.999947293433 77.4795200970417
"5633" 1126.4 113.598871304671 77.9438323829469
"5634" 1126.6 113.584930857593 79.009830367024
"5635" 1126.8 113.095450333444 80.6397800034793
"5636" 1127 111.255185310219 79.7357993247422
"5637" 1127.2 110.430629892246 78.6691404010666
"5638" 1127.4 109.220801581787 76.733690791554
"5639" 1127.6 107.376810559944 73.3848169940491
"5640" 1127.8 106.07993683671 69.8796084767655
"5641" 1128 104.444428974725 66.3399642578913
"5642" 1128.2 103.510880624697 64.7539845204379
"5643" 1128.4 103.641205493192 64.5499446482017
"5644" 1128.6 103.751653379531 64.5752821447585
"5645" 1128.8 104.050903241546 63.2683086620393
"5646" 1129 104.806934905134 60.820206132325
"5647" 1129.2 105.585680806738 57.6162118050201
"5648" 1129.4 107.184425386615 54.8978217315361
"5649" 1129.6 108.938744314317 51.8832863879707
"5650" 1129.8 108.622685622822 50.0132080666612
"5651" 1130 107.459801255379 47.1104850982509
"5652" 1130.2 107.736175767365 43.4149226309862
"5653" 1130.4 109.88800225229 39.2183741468112
"5654" 1130.6 110.996813980022 36.9450123689752
"5655" 1130.8 110.910826907697 38.6400044693922
"5656" 1131 112.521991457781 40.2500318377967
"5657" 1131.2 114.790893716156 42.2682042700033
"5658" 1131.4 117.511599224386 44.8921491122231
"5659" 1131.6 119.348271187916 47.8138432271317
"5660" 1131.8 121.390704955739 50.848259988873
"5661" 1132 122.192035743015 53.1224837417112
"5662" 1132.2 121.817835123168 54.6677040462185
"5663" 1132.4 122.75532297058 58.3164649087536
"5664" 1132.6 122.689355975308 60.1649894212513
"5665" 1132.8 121.07230702914 62.7132035953361
"5666" 1133 119.865827532569 66.5690200896442
"5667" 1133.2 119.315172568501 70.848205564609
"5668" 1133.4 120.297316468762 75.3999345368525
"5669" 1133.6 120.887420288978 78.6090984896698
"5670" 1133.8 119.999286595579 78.2515385507133
"5671" 1134 120.398917561893 78.9458126871046
"5672" 1134.2 119.967402769057 79.5147482977963
"5673" 1134.4 118.438787421279 79.0050386901734
"5674" 1134.6 115.971118962569 79.3324421576018
"5675" 1134.8 112.909982735254 80.546380252506
"5676" 1135 109.361036380622 82.4278053015248
"5677" 1135.2 106.397910628174 84.0883018425223
"5678" 1135.4 104.842968188306 84.6874581510301
"5679" 1135.6 101.921203657351 85.0616110042428
"5680" 1135.8 99.4069919652923 86.0692216358535
"5681" 1136 95.1111238732949 86.8555775192369
"5682" 1136.2 91.5801991340756 87.4367754142788
"5683" 1136.4 87.7183056197809 88.2970364656315
"5684" 1136.6 84.5148582151801 88.143539348098
"5685" 1136.8 79.955881509474 87.8150180782552
"5686" 1137 75.4750385804245 87.6916213710869
"5687" 1137.2 71.5296544169441 87.7698356754536
"5688" 1137.4 68.6358193321301 88.7637383808855
"5689" 1137.6 64.6729323626481 89.7130210960554
"5690" 1137.8 61.1253236443261 92.2392674579755
"5691" 1138 58.3884150796459 96.0140437323278
"5692" 1138.2 56.0096081908309 97.7931988631517
"5693" 1138.4 52.704489960771 98.245895981077
"5694" 1138.6 48.4100274748403 98.5672415726612
"5695" 1138.8 43.8189922211131 97.9653320663884
"5696" 1139 40.7322343810833 100.171230584979
"5697" 1139.2 40.3352433232649 102.944502084982
"5698" 1139.4 41.3162689725007 103.83367140002
"5699" 1139.6 41.6605240176465 103.20379939409
"5700" 1139.8 42.3499113568597 102.924525561816
"5701" 1140 43.4879646891 102.846427783546
"5702" 1140.2 45.1044241948309 103.429503529548
"5703" 1140.4 47.3077069280585 104.439990010334
"5704" 1140.6 50.3085490224183 105.921928245368
"5705" 1140.8 51.6102427043646 105.839885083632
"5706" 1141 50.2057066406126 106.255113505721
"5707" 1141.2 48.420846109757 107.928966987217
"5708" 1141.4 45.6456181198037 108.373093455478
"5709" 1141.6 43.260357254507 107.273292143782
"5710" 1141.8 41.8997548161639 105.046967497455
"5711" 1142 39.3872859543403 102.464310572098
"5712" 1142.2 36.4699287802083 99.2739229704253
"5713" 1142.4 33.0539181191798 97.4822019679914
"5714" 1142.6 29.2321939792292 96.1727170444389
"5715" 1142.8 24.9169456519557 94.982112401815
"5716" 1143 19.9399574889461 95.0120716985073
"5717" 1143.2 16.2527170485403 96.0061756342066
"5718" 1143.4 16.2654696341235 97.4045734095815
"5719" 1143.6 16.9781520186347 97.8635247593901
"5720" 1143.8 18.0014411964704 98.7476964030711
"5721" 1144 18.8598807853992 98.5634232309258
"5722" 1144.2 18.9171559114286 97.9104867941906
"5723" 1144.4 19.4708154630462 96.8986262343376
"5724" 1144.6 19.4981736847579 95.9065265770735
"5725" 1144.8 19.8812871995903 94.9213616057445
"5726" 1145 20.5886998807918 92.6697200843019
"5727" 1145.2 21.4355644159514 89.2956714490778
"5728" 1145.4 22.6754455448858 85.3807025264157
"5729" 1145.6 24.1742630867562 81.5967466291752
"5730" 1145.8 26.3470297377593 78.0972147281747
"5731" 1146 28.3313936701969 74.6887268849394
"5732" 1146.2 30.1303982638582 71.6636148138219
"5733" 1146.4 32.0074847156679 68.6137989957991
"5734" 1146.6 34.4316050497541 65.1052037754112
"5735" 1146.8 37.1886064581993 62.2299434956355
"5736" 1147 40.8377291459265 58.930747689006
"5737" 1147.2 44.5575115810153 55.7936047026362
"5738" 1147.4 48.0305430500711 53.1922223267894
"5739" 1147.6 51.3729374891145 48.6751872192257
"5740" 1147.8 55.1477642054622 45.5326567789889
"5741" 1148 59.3337577021261 43.9224075214763
"5742" 1148.2 63.9120964844751 43.2127082331307
"5743" 1148.4 68.2860235437403 41.8116009363362
"5744" 1148.6 72.6589742561647 42.5536130938503
"5745" 1148.8 77.4993197321285 42.8575062194069
"5746" 1149 82.5429100471296 43.1314833371901
"5747" 1149.2 86.4775581561153 43.1844857072612
"5748" 1149.4 90.6027036498403 41.9820503947301
"5749" 1149.6 94.6412708246782 42.283439616472
"5750" 1149.8 95.9978327345125 44.3850349446038
"5751" 1150 98.5119579766096 47.7096710320971
"5752" 1150.2 100.862098361584 51.8606980293535
"5753" 1150.4 103.818529873084 56.061461375367
"5754" 1150.6 104.892492792513 60.6288739034753
"5755" 1150.8 105.340002685251 65.1017263570451
"5756" 1151 103.699486366586 69.282113686712
"5757" 1151.2 101.796633281202 72.9852736148853
"5758" 1151.4 99.4361645157479 75.3549966864175
"5759" 1151.6 98.0846437974719 77.8842892193453
"5760" 1151.8 98.550014380516 80.6585996435801
"5761" 1152 100.350001314219 82.4059553803909
"5762" 1152.2 102.323228505354 81.9461784261097
"5763" 1152.4 104.496257492541 80.1517005522686
"5764" 1152.6 105.778157399376 78.0203355870004
"5765" 1152.8 107.546350334712 74.9992615080458
"5766" 1153 108.115576971866 71.3875018512509
"5767" 1153.2 108.674817176789 67.6559050076868
"5768" 1153.4 109.847145995723 63.9065172092242
"5769" 1153.6 111.033961721972 59.5520516790874
"5770" 1153.8 112.704356568504 55.927273937241
"5771" 1154 113.604203346165 55.2840469980612
"5772" 1154.2 112.686384523946 55.5922072726348
"5773" 1154.4 111.738212656866 53.9381342031525
"5774" 1154.6 112.295248525437 50.3503130941485
"5775" 1154.8 114.170440142938 46.3211509994904
"5776" 1155 113.493853270015 44.0900054497861
"5777" 1155.2 111.586244166734 41.0234545149235
"5778" 1155.4 110.428463622693 37.0827756142612
"5779" 1155.6 110.143840615518 32.2810183872149
"5780" 1155.8 109.283874756289 30.6001003496439
"5781" 1156 106.636466073731 31.0665963761317
"5782" 1156.2 103.145043903141 31.1359347587939
"5783" 1156.4 98.8849909894067 30.9946223239532
"5784" 1156.6 94.8248434713005 32.3767268695904
"5785" 1156.8 90.5435875376171 33.0399290218665
"5786" 1157 85.9992282950295 32.9607002736882
"5787" 1157.2 82.0813498992714 31.133944024325
"5788" 1157.4 79.4121315258662 28.9717092664974
"5789" 1157.6 76.5210975004387 26.0320189044972
"5790" 1157.8 75.5664655210455 22.9533055320201
"5791" 1158 74.2615717095583 19.6411388421483
"5792" 1158.2 71.9438040090653 18.3167714878112
"5793" 1158.4 68.9388033305583 18.6391668083278
"5794" 1158.6 66.1904085039328 20.9698098732326
"5795" 1158.8 62.4609376235327 23.6689998418919
"5796" 1159 59.7585116332794 27.3700690552221
"5797" 1159.2 57.8372195006865 31.1721392579432
"5798" 1159.4 55.2549777866153 35.0348080245361
"5799" 1159.6 52.465968603921 39.2273780429676
"5800" 1159.8 49.4656424752338 42.1216346363005
"5801" 1160 46.6996012945153 43.9569362403112
"5802" 1160.2 44.9495189078824 46.969444226241
"5803" 1160.4 45.0926923682877 50.1840286179769
"5804" 1160.6 46.3406837547455 53.4848707057818
"5805" 1160.8 48.3191509415403 57.2930675020862
"5806" 1161 48.7168833015676 61.3574319378248
"5807" 1161.2 48.2227597766368 64.7717408956346
"5808" 1161.4 46.9225568571454 68.4470617645001
"5809" 1161.6 45.5415969964179 72.3204871520749
"5810" 1161.8 45.6837314758403 76.5138703963791
"5811" 1162 45.9551808610222 81.4859939564157
"5812" 1162.2 46.3924016896477 85.0512926881474
"5813" 1162.4 46.4328137574704 88.0060901670112
"5814" 1162.6 46.5484057684252 90.3087447526894
"5815" 1162.8 48.0610520586294 92.9729155318997
"5816" 1163 50.0833096752848 94.3515801668
"5817" 1163.2 52.8717958146234 95.0228118237366
"5818" 1163.4 55.1684923463109 94.7909015964553
"5819" 1163.6 58.3080949113252 94.3774793231157
"5820" 1163.8 62.4804986763558 94.055536215455
"5821" 1164 66.8112771640615 93.8848531604592
"5822" 1164.2 70.9103152706689 93.8564988260897
"5823" 1164.4 75.0160012717191 93.5513290203884
"5824" 1164.6 78.8028935268701 92.1763204472354
"5825" 1164.8 82.6560002022057 89.3797239203535
"5826" 1165 86.3589410098875 86.87331785368
"5827" 1165.2 90.0236673314687 83.4111957155992
"5828" 1165.4 94.0114669303725 81.0851215755786
"5829" 1165.6 98.1624328485327 78.2781400904817
"5830" 1165.8 101.734246776404 76.4140060740714
"5831" 1166 103.755596574798 72.3417703345001
"5832" 1166.2 105.235680134269 68.8190865903754
"5833" 1166.4 105.709552060764 65.2850865017374
"5834" 1166.6 104.919115151978 60.9620396587043
"5835" 1166.8 105.450010059301 56.9085355871133
"5836" 1167 106.198471445362 52.2382720062177
"5837" 1167.2 105.61564010343 47.6497524387124
"5838" 1167.4 105.249470921635 42.8562649679432
"5839" 1167.6 106.155355015084 38.9509265821233
"5840" 1167.8 106.764079809969 36.0521758080458
"5841" 1168 104.975871624693 34.5088812549568
"5842" 1168.2 102.353405574712 33.9749979040458
"5843" 1168.4 98.3182556273059 32.6548948710577
"5844" 1168.6 94.2442561627903 31.8606205399861
"5845" 1168.8 89.7889877521796 30.7587425737237
"5846" 1169 85.4032677088903 29.0791495029112
"5847" 1169.2 81.2720471355583 27.0577291788663
"5848" 1169.4 76.4259644550404 25.3647828732177
"5849" 1169.6 71.6717569510455 23.0931155832509
"5850" 1169.8 67.4662034835924 20.8994568140578
"5851" 1170 64.2045009863997 18.3208422284069
"5852" 1170.2 61.7104572413903 15.2594252603612
"5853" 1170.4 62.1447006028916 13.2897679433791
"5854" 1170.6 63.7161230594622 13.1673012758544
"5855" 1170.8 65.751076270136 12.9220356678438
"5856" 1171 68.9754202487378 12.1113689401483
"5857" 1171.2 72.583644885274 11.2522411832806
"5858" 1171.4 76.9677770100881 10.9799562478558
"5859" 1171.6 81.6811805441539 10.8878899405764
"5860" 1171.8 85.6967374160509 12.4224375441085
"5861" 1172 89.9990238214903 13.0102310611862
"5862" 1172.2 93.2662882396624 14.2644042347374
"5863" 1172.4 95.8327408724118 17.1831058266023
"5864" 1172.6 99.081946290798 19.2945193709069
"5865" 1172.8 102.872700050712 20.7163447123278
"5866" 1173 105.369867572395 22.7862495844511
"5867" 1173.2 108.473556690062 24.6941557169089
"5868" 1173.4 110.222714172558 27.2474713912509
"5869" 1173.6 110.571336572298 30.4274448002374
"5870" 1173.8 112.318158575849 34.074358708762
"5871" 1174 114.949541508857 37.3308587315771
"5872" 1174.2 117.496165647302 40.8556497110458
"5873" 1174.4 120.179578731429 44.2726040063418
"5874" 1174.6 119.698862673651 45.1280348172215
"5875" 1174.8 117.612849223893 47.5397264836085
"5876" 1175 115.811463367522 50.9886085315373
"5877" 1175.2 114.975003792932 53.5863351951015
"5878" 1175.4 115.233129143451 54.2469005307167
"5879" 1175.6 115.668460125821 54.6831840972932
"5880" 1175.8 115.757738036603 55.2915631023191
"5881" 1176 115.904994111866 56.2647146431227
"5882" 1176.2 115.761855249892 57.8192692603791
"5883" 1176.4 116.377092821984 59.350606833212
"5884" 1176.6 118.34601103014 60.4672549866362
"5885" 1176.8 118.342041216997 60.8765480862893
"5886" 1177 117.895119418941 61.5827835246023
"5887" 1177.2 116.507595694997 62.747211739009
"5888" 1177.4 114.193985389661 65.3057646227124
"5889" 1177.6 111.540007804065 67.2765038031861
"5890" 1177.8 108.619821866521 69.6274840834763
"5891" 1178 105.625150991269 72.6129500277594
"5892" 1178.2 102.87103564534 75.3353049526112
"5893" 1178.4 102.540975597035 78.0980175769408
"5894" 1178.6 103.780981193059 80.9973850630884
"5895" 1178.8 105.718833236481 83.0416682645586
"5896" 1179 108.645888927672 84.8622331562806
"5897" 1179.2 111.527910603204 86.636343694314
"5898" 1179.4 113.447296774714 89.2024857281569
"5899" 1179.6 113.702354478806 90.9815132141956
"5900" 1179.8 112.602727015684 91.9033387643394
"5901" 1180 112.869814737777 92.8125146068066
"5902" 1180.2 113.656645255419 91.7002554097664
"5903" 1180.4 114.169167916706 90.0417708785094
"5904" 1180.6 114.719937487148 88.7805379865073
"5905" 1180.8 115.041122739976 87.6866188018774
"5906" 1181 116.20617911871 85.9495147068959
"5907" 1181.2 117.845165173682 83.7878474728191
"5908" 1181.4 119.629933333943 81.2873850026868
"5909" 1181.6 120.562749324565 78.9249280179612
"5910" 1181.8 121.73440748604 77.1950282947862
"5911" 1182 121.11125411484 76.0026601750421
"5912" 1182.2 120.997524332906 73.5198664854298
"5913" 1182.4 121.434229947475 70.2941904982465
"5914" 1182.6 122.037186207378 66.844142870405
"5915" 1182.8 123.273925621596 63.0493992721002
"5916" 1183 122.66264636189 60.9216376531362
"5917" 1183.2 122.536095156427 57.6062803944545
"5918" 1183.4 122.623001876584 54.496951073281
"5919" 1183.6 121.605926869996 51.6852467458508
"5920" 1183.8 120.811661147917 47.9260437304304
"5921" 1184 120.549766962665 44.1321981259612
"5922" 1184.2 119.581868554426 42.9900669217343
"5923" 1184.4 117.968664197064 41.5317559328182
"5924" 1184.6 116.219412874538 39.0491125124595
"5925" 1184.8 114.782084457973 35.3485037320165
"5926" 1185 114.24160430945 31.2294907176188
"5927" 1185.2 113.807628581421 29.4529158898708
"5928" 1185.4 113.784266559873 28.8047495809339
"5929" 1185.6 113.492367999798 29.3217436384154
"5930" 1185.8 111.488078356465 29.7509867312362
"5931" 1186 108.826012320227 29.6789018940477
"5932" 1186.2 105.526965060933 28.4581234935351
"5933" 1186.4 101.993894014404 26.119004549174
"5934" 1186.6 98.715632872671 23.3156089981128
"5935" 1186.8 96.8052684551213 19.2804168052066
"5936" 1187 96.7131413810924 16.328888232678
"5937" 1187.2 96.7011681523653 16.4310834218361
"5938" 1187.4 96.7645759077428 15.9804213102709
"5939" 1187.6 97.696637116626 14.800096932185
"5940" 1187.8 99.1645713228904 14.8277617271862
"5941" 1188 100.658438276694 15.5316071926094
"5942" 1188.2 102.363392006943 16.8549242497637
"5943" 1188.4 103.376027519247 18.51887825739
"5944" 1188.6 104.214871040361 19.5507932679174
"5945" 1188.8 105.347877169816 21.6204607146198
"5946" 1189 106.317006054014 24.1963703022177
"5947" 1189.2 107.835956869404 27.287417120174
"5948" 1189.4 109.192316989606 29.953765579609
"5949" 1189.6 110.74489558177 32.6834782525373
"5950" 1189.8 111.647445170815 35.4396746312253
"5951" 1190 112.040834008601 38.5462209760505
"5952" 1190.2 111.860489058404 41.827662448174
"5953" 1190.4 111.276582911578 45.4864074500546
"5954" 1190.6 111.65360347069 48.6046218005112
"5955" 1190.8 113.840012281711 50.6947820664112
"5956" 1191 115.784009059323 50.9264500761784
"5957" 1191.2 116.320982613773 50.778947378729
"5958" 1191.4 115.521945208336 51.1747273481567
"5959" 1191.6 113.902626849314 52.5481850481875
"5960" 1191.8 111.399787293544 54.7990787670849
"5961" 1192 109.201587371832 57.9346492259832
"5962" 1192.2 108.375788918831 61.0296694503754
"5963" 1192.4 109.006851943332 63.0109727689154
"5964" 1192.6 109.77935478098 64.8322549371038
"5965" 1192.8 110.399141141969 67.5626983068663
"5966" 1193 110.838544160122 70.259035009174
"5967" 1193.2 110.245581655058 73.5778882667133
"5968" 1193.4 111.048230290788 76.4870662333481
"5969" 1193.6 113.219344644051 78.2498451991612
"5970" 1193.8 113.729547513849 79.2750226202727
"5971" 1194 112.460485485301 80.0363310867046
"5972" 1194.2 110.530033645152 80.5956031589823
"5973" 1194.4 108.270204649681 81.8808854456169
"5974" 1194.6 105.984982544065 84.1665263024649
"5975" 1194.8 104.630866925118 87.0634264446056
"5976" 1195 103.229567228653 89.6664371896331
"5977" 1195.2 103.49683590586 92.3596559068845
"5978" 1195.4 104.895549251067 94.2034533226895
"5979" 1195.6 106.793075503551 95.6427937341348
"5980" 1195.8 108.204053257419 97.5935644301611
"5981" 1196 109.739406839732 98.6549602341476
"5982" 1196.2 109.495456625367 98.5057461741875
"5983" 1196.4 108.739896953804 98.6577607932483
"5984" 1196.6 107.637667710516 99.788285340553
"5985" 1196.8 106.402487742946 102.194813080488
"5986" 1197 105.341853054657 104.203254096588
"5987" 1197.2 104.163370761749 105.40304522037
"5988" 1197.4 104.279122589879 105.258151167277
"5989" 1197.6 104.690420934469 103.90484693669
"5990" 1197.8 105.606264462161 103.059853415487
"5991" 1198 105.614684306286 102.472233201592
"5992" 1198.2 105.957408474397 101.533588791699
"5993" 1198.4 107.403060163159 100.587769170188
"5994" 1198.6 109.770985557867 99.2654821180936
"5995" 1198.8 112.422808413265 97.5935644301612
"5996" 1199 114.071680291478 95.782748778937
"5997" 1199.2 114.155617976177 94.3088030356353
"5998" 1199.4 114.867719900244 92.3477083632578
"5999" 1199.6 116.193229959782 90.0010646282242
"6000" 1199.8 117.64538913875 86.9746308727759
"6001" 1200 118.418246223276 84.1468334314304
"6002" 1200.2 118.708336948622 81.8223551510975
"6003" 1200.4 119.413890765601 79.4359609909339
"6004" 1200.6 119.912882247148 76.2708672120971
"6005" 1200.8 120.066007541353 72.7922599850458
"6006" 1201 121.161681470981 69.3869691268512
"6007" 1201.2 122.419959951534 65.975231415645
"6008" 1201.4 122.209042637104 63.1430495978452
"6009" 1201.6 121.924015427067 60.1492689416948
"6010" 1201.8 122.87036415229 57.0723673497862
"6011" 1202 122.769165577152 57.2120341530136
"6012" 1202.2 122.367297628665 58.2764814160112
"6013" 1202.4 122.33159613344 58.6756890444362
"6014" 1202.6 122.049890369026 60.0326043613426
"6015" 1202.8 122.268377675493 60.8845250316177
"6016" 1203 122.217577128927 61.0707937023568
"6017" 1203.2 121.247735355328 61.1314359502509
"6018" 1203.4 120.472122452071 61.2878900551996
"6019" 1203.6 119.94284154384 62.0154016432112
"6020" 1203.8 120.023715273709 63.229678132071
"6021" 1204 119.545860229543 64.8388507719669
"6022" 1204.2 119.39758234404 66.3937031939862
"6023" 1204.4 119.361362645294 69.2871061916443
"6024" 1204.6 119.456553072671 72.8665658113052
"6025" 1204.8 118.628511516774 77.0508543377355
"6026" 1205 117.86566363984 81.5503610514304
"6027" 1205.2 117.064002792515 86.3378566628611
"6028" 1205.4 116.938516201495 88.2330517239443
"6029" 1205.6 116.30778021184 90.0010646282242
"6030" 1205.8 115.301929389849 92.9261231018525
"6031" 1206 113.672925196658 95.9233553492003
"6032" 1206.2 111.559622459545 97.4033446058003
"6033" 1206.4 109.107739324469 99.7620784200948
"6034" 1206.6 107.353491144995 102.995407195279
"6035" 1206.8 105.633521414239 104.680440481502
"6036" 1207 103.047905438198 106.579383637001
"6037" 1207.2 100.137391139605 109.48099882652
"6038" 1207.4 96.9162312264719 112.198721567661
"6039" 1207.6 93.1532207664775 114.61711730213
"6040" 1207.8 89.5606059513809 116.998686724202
"6041" 1208 85.7461713982056 119.183232269861
"6042" 1208.2 83.0974949730566 119.826736370526
"6043" 1208.4 79.9503340697877 120.924235328872
"6044" 1208.6 76.7486688794118 121.54370385675
"6045" 1208.8 73.3195182691224 122.551322980225
"6046" 1209 69.5230243453094 123.757619184997
"6047" 1209.2 66.6676330361707 123.800548376331
"6048" 1209.4 64.7397334971647 122.858293311499
"6049" 1209.6 61.8243479616949 122.879664767207
"6050" 1209.8 58.1730018321156 123.005049046441
"6051" 1210 54.914309890978 122.694186986267
"6052" 1210.2 52.8391556026656 122.602257016457
"6053" 1210.4 52.4855184675599 122.163594304549
"6054" 1210.6 50.9088343799963 121.761600805744
"6055" 1210.8 49.1486356373063 121.951878497972
"6056" 1211 47.4135434803539 121.521460910445
"6057" 1211.2 45.4424555046799 121.844861409586
"6058" 1211.4 45.6548817827292 121.892218452994
"6059" 1211.6 45.8451338129755 122.153035273148
"6060" 1211.8 45.4205111107119 121.772320187129
"6061" 1212 45.4701126118494 122.146751427216
"6062" 1212.2 45.5090596975494 122.688469982861
"6063" 1212.4 45.985887332451 122.59265325875
"6064" 1212.6 46.1848263790833 122.640423110783
"6065" 1212.8 46.1028763028975 122.799747370575
"6066" 1213 45.9051952964874 123.161180689691
"6067" 1213.2 46.1712324124934 123.257574337171
"6068" 1213.4 46.178934970995 123.402366048579
"6069" 1213.6 46.2320291007659 123.163292963842
"6070" 1213.8 46.1665130589966 123.375723765942
"6071" 1214 46.2512079135311 123.466608664166
"6072" 1214.2 46.5026189187634 123.43916435998
"6073" 1214.4 46.8630765621246 123.69699451783
"6074" 1214.6 46.8253326472642 123.538532462052
"6075" 1214.8 46.6138963064777 123.824355317452
"6076" 1215 46.5753772107305 123.909953308002
"6077" 1215.2 46.4496908279403 124.190096509294
"6078" 1215.4 46.6352436102184 124.164659523783
"6079" 1215.6 46.7986872625462 124.177623259626
"6080" 1215.8 46.8150515842689 124.346503059804
"6081" 1216 46.8584769063038 124.354645307686
"6082" 1216.2 46.8521440468403 124.508782583554
"6083" 1216.4 46.895418586507 124.440608011143
"6084" 1216.6 46.9021965264548 124.533529512649
"6085" 1216.8 46.6722679482259 124.434988693408
"6086" 1217 46.1202633947278 123.491753625424
"6087" 1217.2 45.2086322743935 123.428464611161
"6088" 1217.4 44.8732110437052 123.191624225148
"6089" 1217.6 44.6663863887676 122.543303572525
"6090" 1217.8 44.1592312641546 121.642462538347
"6091" 1218 42.9995404343538 120.77760666104
"6092" 1218.2 41.3073408802048 120.096122839353
"6093" 1218.4 39.1411109786894 119.423528440123
"6094" 1218.6 37.0777921005509 118.525914788398
"6095" 1218.8 35.4434385378964 117.970412741334
"6096" 1219 35.2310755232118 118.500730958547
"6097" 1219.2 35.371525631489 117.784645931121
"6098" 1219.4 33.605141692725 117.4366052727
"6099" 1219.6 33.0031217713539 117.342543877229
"6100" 1219.8 32.0314307117554 116.700906694491
"6101" 1220 30.8900804299846 116.623959349921
"6102" 1220.2 31.1790039303969 116.884619362888
"6103" 1220.4 30.8801296635832 117.117182104633
"6104" 1220.6 30.6032523784533 117.517302087984
"6105" 1220.8 30.6897867635456 117.461361112598
"6106" 1221 30.5776245041556 117.497500799672
"6107" 1221.2 30.5391348180127 117.691603654316
"6108" 1221.4 30.4929569265469 117.937772203237
"6109" 1221.6 30.5809171321737 117.958562797294
"6110" 1221.8 30.576054824346 118.174984118706
"6111" 1222 30.6376217013921 118.076597834799
"6112" 1222.2 30.5462975004403 118.131660955961
"6113" 1222.4 30.6030247774382 118.225641967107
"6114" 1222.6 30.5537554530212 118.212041111555
"6115" 1222.8 30.8781944046664 118.208708451585
"6116" 1223 30.771325106707 118.040784422661
"6117" 1223.2 30.0231563986922 117.733054362809
"6118" 1223.4 29.4801210294028 117.712168387067
"6119" 1223.6 29.0938003043345 117.684914972932
"6120" 1223.8 29.0477620125546 117.730135048625
"6121" 1224 28.7776416086521 117.391666327661
"6122" 1224.2 28.3691073269885 117.300308966143
"6123" 1224.4 26.8065212933349 116.587045216496
"6124" 1224.6 26.4041603859933 111.499201361755
"6125" 1224.8 25.6864174733231 110.488631138075
"6126" 1225 24.955226975507 110.200880319717
"6127" 1225.2 24.4909356527282 110.290193037876
"6128" 1225.4 23.4827124121221 110.85563721837
"6129" 1225.6 22.6213145429077 111.19383682444
"6130" 1225.8 21.9595120682597 111.377901266887
"6131" 1226 21.9036258162541 111.607800267385
"6132" 1226.2 21.5333719121086 111.250375863015
"6133" 1226.4 21.2768911038403 111.49170915608
"6134" 1226.6 20.8134700841188 111.662993722167
"6135" 1226.8 20.7176508989173 111.574569553238
"6136" 1227 20.1084785328403 111.229152767535
"6137" 1227.2 19.8804955921574 111.10313688049
"6138" 1227.4 18.4328481015613 110.018892430033
"6139" 1227.6 18.1018569435142 109.530281746694
"6140" 1227.8 18.2445822886261 109.379694412233
"6141" 1228 17.9992662293468 109.298765402986
"6142" 1228.2 17.4141938371554 109.100738769058
"6143" 1228.4 17.6353385908904 109.076463530711
"6144" 1228.6 17.4897994811693 108.761812075187
"6145" 1228.8 17.0326574057634 108.408870536084
"6146" 1229 16.6753650526181 107.856842754439
"6147" 1229.2 16.2426196559515 107.188491530698
"6148" 1229.4 15.1566347795546 106.451075890116
"6149" 1229.6 15.575600847756 106.209629553794
"6150" 1229.8 15.8102218459488 106.439558132023
"6151" 1230 15.9869894638277 106.604802592016
"6152" 1230.2 17.1241580910779 107.430949159886
"6153" 1230.4 17.1240994358283 107.542276823529
"6154" 1230.6 17.182918374445 107.731883327882
"6155" 1230.8 17.3903819203035 107.355617296756
"6156" 1231 18.1770210175138 107.921165794692
"6157" 1231.2 19.8038429120186 108.364425968879
"6158" 1231.4 21.2157976360756 107.750353446044
"6159" 1231.6 22.6418256669046 106.647273052441
"6160" 1231.8 23.5526227780756 105.169154432985
"6161" 1232 23.890762525562 103.583519139795
"6162" 1232.2 24.6029722226204 103.074717624341
"6163" 1232.4 25.1053896281503 102.136092858971
"6164" 1232.6 25.9786475321599 102.198287741187
"6165" 1232.8 26.9363894946216 102.401095321255
"6166" 1233 28.1274784938088 102.673767626293
"6167" 1233.2 29.684879604958 103.214163464514
"6168" 1233.4 31.8581227047656 104.247934882549
"6169" 1233.6 34.3475330647603 104.905230652241
"6170" 1233.8 36.4063359334557 105.894786221988
"6171" 1234 37.2266500095546 107.369282940861
"6172" 1234.2 37.3837579880423 107.205505452277
"6173" 1234.4 36.722083423105 106.547575799426
"6174" 1234.6 37.2914700060285 106.775693364087
"6175" 1234.8 37.4300965466888 106.844480796176
"6176" 1235 37.3917298306027 106.837391717671
"6177" 1235.2 37.479673593524 106.864030611406
"6178" 1235.4 37.5122619713546 106.809186756033
"6179" 1235.6 37.5207652434347 106.758377080888
"6180" 1235.8 37.6965456452142 106.730356606605
"6181" 1236 37.7657390208692 106.748626177719
"6182" 1236.2 37.6724798024034 106.709577288583
"6183" 1236.4 37.6346670978404 106.671944644518
"6184" 1236.6 37.5305511261671 106.644584362721
"6185" 1236.8 37.5514791478015 106.690670936302
"6186" 1237 37.5583002631345 106.814859720896
"6187" 1237.2 37.3698269150803 106.786374891551
"6188" 1237.4 37.3801613893057 106.733275745998
"6189" 1237.6 37.3685929480087 106.748700334394
"6190" 1237.8 37.3330181007521 106.761402936602
"6191" 1238 37.4121123224118 106.860056418988
"6192" 1238.2 37.3710858107797 106.856282943358
"6193" 1238.4 37.3994421248007 106.779549511186
"6194" 1238.6 37.4418597428899 106.721707304701
"6195" 1238.8 37.4531661159374 106.724702370409
"6196" 1239 37.4456035750248 106.724702370409
"6197" 1239.2 37.3527643822975 106.70903710709
"6198" 1239.4 37.3415999183156 106.679289686612
"6199" 1239.6 37.3184630357215 106.660008951117
"6200" 1239.8 37.3597464928992 106.654489368014
"6201" 1240 37.405352481102 106.66483814468
"6202" 1240.2 37.3972753373832 106.620015196918
"6203" 1240.4 37.5628229591704 106.736046181778
"6204" 1240.6 37.8041590448681 107.305092373689
"6205" 1240.8 38.2862118025413 108.317359351016
"6206" 1241 39.6130411856103 109.305837738971
"6207" 1241.2 41.5906812657014 109.789772192883
"6208" 1241.4 42.9473520889568 109.889625742341
"6209" 1241.6 45.0506740347373 109.847174159589
"6210" 1241.8 46.9581225113301 109.598274995243
"6211" 1242 49.5969862771261 109.290672502061
"6212" 1242.2 53.0052694344938 109.555975422473
"6213" 1242.4 56.2990180701898 110.188346108389
"6214" 1242.6 59.2002248368689 110.956124071518
"6215" 1242.8 63.2487457960553 112.313985528456
"6216" 1243 66.3383245942651 114.303472629679
"6217" 1243.2 68.3957185465835 116.677040901973
"6218" 1243.4 68.0864197295278 116.351918236206
"6219" 1243.6 68.45382360456 116.230533585764
"6220" 1243.8 69.1366000760814 117.200408317527
"6221" 1244 69.7799224738046 117.068266419617
"6222" 1244.2 70.3048438403646 115.822439088292
"6223" 1244.4 72.3387674037923 114.508084021027
"6224" 1244.6 74.8940457508403 113.037011221775
"6225" 1244.8 78.0856501664542 112.047046448433
"6226" 1245 81.1697194933003 111.588550558361
"6227" 1245.2 84.3785184445762 110.730244971614
"6228" 1245.4 88.1446281466988 108.540389964331
"6229" 1245.6 90.8672498923309 106.376254730623
"6230" 1245.8 94.2062543947044 104.217720057875
"6231" 1246 98.0211961641261 102.921896678547
"6232" 1246.2 101.728194393234 102.253445542449
"6233" 1246.4 105.420461851483 103.820929493845
"6234" 1246.6 104.776056141536 103.661971942635
"6235" 1246.8 104.644152967998 104.105243846319
"6236" 1247 104.397979799653 105.05599591296
"6237" 1247.2 103.771687002153 106.333475923554
"6238" 1247.4 103.251734636192 107.01630304704
"6239" 1247.6 102.28682935984 108.235494976522
"6240" 1247.8 100.977774534924 109.915989600244
"6241" 1248 100.851936728788 110.497348876556
"6242" 1248.2 101.195639458763 110.344258320394
"6243" 1248.4 101.386178003028 110.440307013884
"6244" 1248.6 101.427809525709 110.650544578465
"6245" 1248.8 101.500539139105 110.304031580935
"6246" 1249 102.018359157442 110.165658485651
"6247" 1249.2 102.254963562449 110.19353676147
"6248" 1249.4 102.387803285729 110.006144891217
"6249" 1249.6 102.782519541477 109.72617173307
"6250" 1249.8 103.09822697859 109.50848768505
"6251" 1250 103.16313878809 109.450788298828
"6252" 1250.2 103.006983019954 109.348725705274
"6253" 1250.4 103.144379870666 109.395007814212
"6254" 1250.6 103.833690027737 109.37444547885
"6255" 1250.8 103.451567677472 109.44425629284
"6256" 1251 103.576242585442 109.772406358195
"6257" 1251.2 103.777304370283 109.905587066671
"6258" 1251.4 103.750419843514 110.262299797945
"6259" 1251.6 103.87197574783 110.513610993041
"6260" 1251.8 103.287154508346 110.696867280493
"6261" 1252 102.899956748583 111.017455172998
"6262" 1252.2 102.550185844098 110.933868593975
"6263" 1252.4 102.556759656771 110.820791670948
"6264" 1252.6 102.596115040399 111.076129097485
"6265" 1252.8 102.771680834881 111.331022889651
"6266" 1253 102.94503510817 111.448341049841
"6267" 1253.2 103.078610772423 111.275689902903
"6268" 1253.4 102.985336875112 111.3464012864
"6269" 1253.6 103.200893616065 111.581397012008
"6270" 1253.8 102.779179311142 110.528161036378
"6271" 1254 102.365438156666 109.723735510028
"6272" 1254.2 102.338529031124 109.316177673228
"6273" 1254.4 102.887727253498 108.608171190747
"6274" 1254.6 104.284670607785 107.240180564189
"6275" 1254.8 105.489954165074 105.856777114269
"6276" 1255 106.835420194345 104.06032901145
"6277" 1255.2 108.039564036629 101.716357615193
"6278" 1255.4 108.106846694633 100.343130700491
"6279" 1255.6 107.84328025304 99.9433719340611
"6280" 1255.8 107.625333935083 98.6262523085703
"6281" 1256 107.73942135784 97.5211627964881
"6282" 1256.2 107.5587390015 95.5090253931251
"6283" 1256.4 107.312137796277 93.1537227027097
"6284" 1256.6 107.552034436076 91.3265129356045
"6285" 1256.8 107.69123939615 91.630377477022
"6286" 1257 107.735278050851 92.0304842457782
"6287" 1257.2 107.843004032574 91.2639724527463
"6288" 1257.4 107.755482011737 91.0722697541044
"6289" 1257.6 107.743239699576 90.9534681524847
"6290" 1257.8 107.789059800399 90.7358226735729
"6291" 1258 107.898389054575 90.7526545473448
"6292" 1258.2 108.076463445629 90.7091677110746
"6293" 1258.4 108.207535368658 90.6754635022958
"6294" 1258.6 108.276361762636 90.771522315234
"6295" 1258.8 108.31599095987 90.5410872450729
"6296" 1259 108.137091601304 90.5591741269769
"6297" 1259.2 108.132907378315 90.3776464730632
"6298" 1259.4 108.025309540106 90.4850307387463
"6299" 1259.6 108.004775128544 90.1458259357711
"6300" 1259.8 108.017022926128 89.8759646113101
"6301" 1260 107.780418290156 89.6859394686506
"6302" 1260.2 107.67710602072 89.5289212178811
"6303" 1260.4 107.842750360718 89.1590033875795
"6304" 1260.6 108.093485773295 88.7360529702066
"6305" 1260.8 107.93415678634 88.0615148658919
"6306" 1261 107.63502710751 87.169530857156
"6307" 1261.2 107.1457618962 86.6612813292243
"6308" 1261.4 106.461351943607 86.3739047745446
"6309" 1261.6 106.099934512183 85.7035755528897
"6310" 1261.8 105.533668138869 85.0543504604016
"6311" 1262 104.627328755208 83.2945950733215
"6312" 1262.2 103.45524193084 81.0239709525296
"6313" 1262.4 103.149229114626 78.1350903930808
"6314" 1262.6 103.058689785531 75.5058459793884
"6315" 1262.8 102.541881071504 72.3164462582275
"6316" 1263 102.202619444813 69.279734875553
"6317" 1263.2 102.575574995202 66.1493885730577
"6318" 1263.4 103.81225688309 63.6836351473612
"6319" 1263.6 104.996897406465 60.8664626150612
"6320" 1263.8 107.130668589756 58.4866538546696
"6321" 1264 109.529730942437 56.7786937600321
"6322" 1264.2 109.666802778379 55.2361121233535
"6323" 1264.4 109.206652086366 52.454115937687
"6324" 1264.6 108.699896098408 49.0593345270595
"6325" 1264.8 109.092667555891 45.5772010174408
"6326" 1265 110.08922886174 42.6424720979361
"6327" 1265.2 111.111506641097 42.6332346481227
"6328" 1265.4 111.160971118097 43.0381390822066
"6329" 1265.6 111.295737216021 43.4113578021038
"6330" 1265.8 111.772755148128 43.6661533377544
"6331" 1266 113.209095410972 43.942245672898
"6332" 1266.2 114.471703314555 44.8682653170477
"6333" 1266.4 115.270282214622 46.1283180896948
"6334" 1266.6 116.41813028799 48.2930451149112
"6335" 1266.8 118.055489771824 51.3779924983334
"6336" 1267 119.878475211731 53.8980980436275
"6337" 1267.2 121.717464403561 56.0004973429154
"6338" 1267.4 121.28077586527 57.4324669541405
"6339" 1267.6 120.971693724415 60.2530460152862
"6340" 1267.8 121.425171882094 63.813884417571
"6341" 1268 122.046649933789 67.922209867174
"6342" 1268.2 122.87036415229 70.6584090781361
"6343" 1268.4 122.064748593882 69.0318227727704
"6344" 1268.6 122.220963832032 68.0914292376699
"6345" 1268.8 121.589978709903 67.2855450909379
"6346" 1269 121.171085869684 66.408237794809
"6347" 1269.2 120.871579741302 65.5920423466612
"6348" 1269.4 120.152979774595 64.0506619210764
"6349" 1269.6 120.108478574978 61.7980589982991
"6350" 1269.8 119.531921567179 58.9913579962872
"6351" 1270 118.780552728454 57.6262610450008
"6352" 1270.2 117.557627598395 56.5633997525702
"6353" 1270.4 115.908149245527 55.7062559850698
"6354" 1270.6 113.930314632588 54.0569315732525
"6355" 1270.8 111.600841820404 51.248196852533
"6356" 1271 108.041597022754 47.9886311117387
"6357" 1271.2 105.904287489264 45.4451769981188
"6358" 1271.4 103.972408150791 41.8790134466939
"6359" 1271.6 102.963452458866 37.4214172238222
"6360" 1271.8 102.506530868917 33.1727545148406
"6361" 1272 102.751576096765 29.0505119398964
"6362" 1272.2 103.998537412034 26.199847095804
"6363" 1272.4 102.842767599268 25.6398705640805
"6364" 1272.6 100.678283056133 23.6051841042221
"6365" 1272.8 97.7121429821272 22.1596570230136
"6366" 1273 94.4504071164093 21.8739386484112
"6367" 1273.2 90.4097225945701 20.8765774673098
"6368" 1273.4 85.7621372842689 21.0741324242147
"6369" 1273.6 81.7586132156634 21.4439697155727
"6370" 1273.8 77.6572640635009 21.8676856759364
"6371" 1274 73.4626284344524 23.0356362046353
"6372" 1274.2 69.8937081632912 25.4893136119562
"6373" 1274.4 66.909328731823 27.5525930786264
"6374" 1274.6 64.3417156936609 28.9518224919689
"6375" 1274.8 62.0135282416076 31.0970114430577
"6376" 1275 59.0967278193525 33.8200864187099
"6377" 1275.2 55.9844907538731 36.7807760808825
"6378" 1275.4 53.1258704350153 39.7538965751862
"6379" 1275.6 51.1679327028143 42.0002685217742
"6380" 1275.8 50.7633756228949 45.3926674449793
"6381" 1276 51.9231674950838 47.8999053295481
"6382" 1276.2 53.4547665104952 50.5233114899886
"6383" 1276.4 55.5336824661224 53.6216389127124
"6384" 1276.6 57.0148656928569 56.6084624963554
"6385" 1276.8 59.1449509869059 59.2870838009644
"6386" 1277 60.1624814053666 61.8749871500296
"6387" 1277.2 60.6459035655903 64.9526610230862
"6388" 1277.4 60.7869094711008 67.7684971357788
"6389" 1277.6 62.1713310888404 69.1372257885842
"6390" 1277.8 62.9044527020168 70.9759041934259
"6391" 1278 63.6735758229832 73.8298419018628
"6392" 1278.2 64.494246557376 76.7545553017504
"6393" 1278.4 64.2330254419505 79.6665901055878
"6394" 1278.6 62.4287205247708 82.5120110559829
"6395" 1278.8 60.4152348139743 85.2568432067951
"6396" 1279 59.297667738543 88.4164380654449
"6397" 1279.2 59.1957737413603 91.6203797199712
"6398" 1279.4 59.6397705183403 94.9512719493376
"6399" 1279.6 61.8071037133126 97.4889842926334
"6400" 1279.8 63.1289291592624 97.8430878079639
"6401" 1280 64.0407912024403 97.6561158102248
"6402" 1280.2 62.9693645115168 96.7840759822788
"6403" 1280.4 60.9841939574077 97.026834401065
"6404" 1280.6 58.2613491518992 96.7153458310435
"6405" 1280.8 55.0050673200403 96.4053366752085
"6406" 1281 50.6388940284088 96.1142584557664
"6407" 1281.2 45.9473127629009 96.5451403555097
"6408" 1281.4 41.5828324521345 97.1620918140729
"6409" 1281.6 38.5883247103076 99.3231304945023
"6410" 1281.8 37.1496656532743 102.323553265803
"6411" 1282 37.9095877027815 103.645636080602
"6412" 1282.2 39.057585377375 104.3887383098
"6413" 1282.4 40.4678766654286 103.68000115622
"6414" 1282.6 42.4805833378211 102.6367127067
"6415" 1282.8 45.7248637115631 102.333411906027
"6416" 1283 49.4936572742485 101.749244968967
"6417" 1283.2 53.1914558576328 102.301507745595
"6418" 1283.4 56.3789066763992 103.397443867808
"6419" 1283.6 59.5034557183904 103.958816469731
"6420" 1283.8 62.9322417446459 104.528309411744
"6421" 1284 65.9881454874403 105.518369058547
"6422" 1284.2 68.8231848346324 105.638129969879
"6423" 1284.4 72.9943331608862 104.710638148826
"6424" 1284.6 76.3696647073948 105.082844787622
"6425" 1284.8 79.4992435811858 106.971550580834
"6426" 1285 79.9018954500879 106.818110982176
"6427" 1285.2 80.516203292024 104.888856979477
"6428" 1285.4 81.5176997814526 102.905734962712
"6429" 1285.6 84.1165159159557 99.947865828565
"6430" 1285.8 87.3904963911546 98.3372683047183
"6431" 1286 90.1911872726328 97.6682742486423
"6432" 1286.2 92.6370271553355 96.723242013467
"6433" 1286.4 95.1724950386404 95.006365165804
"6434" 1286.6 98.0874851690186 94.2123661155127
"6435" 1286.8 99.2272361851384 94.8285710062669
"6436" 1287 99.686538638105 95.722576979867
"6437" 1287.2 100.389962037785 96.6739804622445
"6438" 1287.4 100.335997656474 98.3388910999558
"6439" 1287.6 100.226174461895 98.6864432591975
"6440" 1287.8 99.3963446662227 97.4866508615729
"6441" 1288 98.8520278656595 96.5715487061186
"6442" 1288.2 98.1203025875591 94.3926008241924
"6443" 1288.4 97.0168018260591 91.6947037418486
"6444" 1288.6 96.9106041965462 88.4448176323965
"6445" 1288.8 96.6991148196158 85.1053271208448
"6446" 1289 96.1815130552014 81.8236009333
"6447" 1289.2 96.4222970323211 78.9201844626515
"6448" 1289.4 97.157637269885 77.4465615565987
"6449" 1289.6 97.4358307391707 76.6398004956701
"6450" 1289.8 97.9145956521273 76.2364502036264
"6451" 1290 98.8298446733713 76.169795091201
"6452" 1290.2 99.8348563122925 76.4938396395568
"6453" 1290.4 100.653910262143 76.3864594016795
"6454" 1290.6 102.730020335047 75.6444194661267
"6455" 1290.8 104.415489043789 73.5258323043422
"6456" 1291 106.211243334188 71.226167371229
"6457" 1291.2 106.963808454584 69.0839648166868
"6458" 1291.4 106.466020990606 66.3642106544525
"6459" 1291.6 105.767725144278 63.0013656639379
"6460" 1291.8 105.248771591647 59.2263211965351
"6461" 1292 105.714816654923 55.9453964092314
"6462" 1292.2 106.69434122489 52.2688934467862
"6463" 1292.4 106.420132689084 48.8869004531747
"6464" 1292.6 107.049595856883 45.3527601845934
"6465" 1292.8 108.604557441832 42.3259472170218
"6466" 1293 108.551091715286 42.5412587680813
"6467" 1293.2 108.372311500465 41.7921273934861
"6468" 1293.4 107.219035927059 39.7527783465351
"6469" 1293.6 105.815171276222 37.4841286330001
"6470" 1293.8 105.17308660368 34.9559865415719
"6471" 1294 105.755450154661 31.9643962149176
"6472" 1294.2 106.255569580344 31.3411383025537
"6473" 1294.4 105.498313629849 32.7675705427205
"6474" 1294.6 105.291798472039 34.0381879148853
"6475" 1294.8 105.40259621584 34.7289315776696
"6476" 1295 105.140651214672 34.8272912884134
"6477" 1295.2 105.162921842302 34.9270377767124
"6478" 1295.4 105.09310598126 35.2167929190272
"6479" 1295.6 105.388930571735 35.4763791496875
"6480" 1295.8 105.815773994571 35.6366533887046
"6481" 1296 106.042441195197 35.9157540106076
"6482" 1296.2 106.342698284461 36.4623082489715
"6483" 1296.4 106.83065602484 36.8263739667361
"6484" 1296.6 107.433638453584 37.6241722931653
"6485" 1296.8 108.991521881584 38.6928030743554
"6486" 1297 110.177572251255 39.7856400332465
"6487" 1297.2 111.102733250069 40.9563603411696
"6488" 1297.4 111.95219779439 42.8631722502361
"6489" 1297.6 112.795941297874 44.4714998556188
"6490" 1297.8 113.44402391037 46.6061562839973
"6491" 1298 113.459562901084 48.3875905765742
"6492" 1298.2 113.278562435174 51.0251665327124
"6493" 1298.4 112.345921494082 53.7803313559198
"6494" 1298.6 110.623436960088 55.938958874405
"6495" 1298.8 108.917994038153 58.4122317654438
"6496" 1299 107.73942135784 61.4191403073754
"6497" 1299.2 107.30334715043 64.9795411698407
"6498" 1299.4 107.100289695071 68.5380398547381
"6499" 1299.6 107.217926481518 71.8961892692883
"6500" 1299.8 106.826179348323 75.2985962051698
"6501" 1300 107.014199762047 78.941491721075
"6502" 1300.2 106.147373819577 82.1616358242927
"6503" 1300.4 103.543758034704 85.207210962843
"6504" 1300.6 100.874542513896 86.5142711881191
"6505" 1300.8 98.1149298195431 88.0795984053368
"6506" 1301 95.170134609204 90.2136817973702
"6507" 1301.2 95.1198019226933 92.4960782135435
"6508" 1301.4 96.7349604767227 95.1498257195729
"6509" 1301.6 98.6369310428118 94.8617045617755
"6510" 1301.8 99.4206263539568 93.437317986933
"6511" 1302 100.067580325614 92.6235243744819
"6512" 1302.2 101.140672266383 90.6739655374612
"6513" 1302.4 103.024411336814 88.5260165278824
"6514" 1302.6 105.263244257831 85.8874044362024
"6515" 1302.8 108.020121074597 84.1638373565801
"6516" 1303 110.314841259084 83.0445472360125
"6517" 1303.2 112.040103787256 81.0586562102374
"6518" 1303.4 114.746510080736 79.4504314496525
"6519" 1303.6 116.413688953656 79.3806772488717
"6520" 1303.8 115.216590310763 79.8580912379801
"6521" 1304 114.735987110376 80.9100702492058
"6522" 1304.2 114.134942799104 82.619434901819
"6523" 1304.4 113.648634360599 83.7360122710405
"6524" 1304.6 112.561277366185 86.2512309914222
"6525" 1304.8 111.701402166777 88.5885261304339
"6526" 1305 111.709290970419 87.5390667797138
"6527" 1305.2 112.175428407061 88.4553018927544
"6528" 1305.4 114.132115424461 90.7934928004715
"6529" 1305.6 114.097449878097 90.6613160566355
"6530" 1305.8 113.400414428446 89.2541051149243
"6531" 1306 112.756514124831 88.7443144732339
"6532" 1306.2 112.383677614897 88.1262382521423
"6533" 1306.4 112.145087107207 87.3452403046061
"6534" 1306.6 112.178667885313 85.62094178905
"6535" 1306.8 112.10149495624 83.4050230881793
"6536" 1307 111.320485255389 80.1989228065373
"6537" 1307.2 110.776610760235 76.9311105430033
"6538" 1307.4 110.705659224099 73.1171756908397
"6539" 1307.6 111.746350344264 70.4571274586781
"6540" 1307.8 113.494577492683 68.1380873705207
"6541" 1308 115.42668220748 66.2879820747431
"6542" 1308.2 116.952534487714 64.7247332953586
"6543" 1308.4 117.862334829097 64.4436026401227
"6544" 1308.6 118.347551310366 64.0374595191442
"6545" 1308.8 118.75404344589 62.8721838824876
"6546" 1309 119.507235020584 61.1565808512397
"6547" 1309.2 120.068301343714 60.4274624109805
"6548" 1309.4 119.257106530661 61.0615309246355
"6549" 1309.6 118.170924581813 60.8517258799314
"6550" 1309.8 117.238182814674 60.4099162215778
"6551" 1310 116.290546988079 60.0429442955992
"6552" 1310.2 115.442672379035 59.7224063336434
"6553" 1310.4 113.501503590421 58.5363604819022
"6554" 1310.6 111.940380516251 57.276673109174
"6555" 1310.8 111.723742691398 57.0547032954311
"6556" 1311 111.091117675292 57.4730729430458
"6557" 1311.2 110.146722178726 57.9769597807469
"6558" 1311.4 107.875368732454 58.3647859719536
"6559" 1311.6 105.170280266051 59.8217241232138
"6560" 1311.8 102.170320983815 60.5821821775586
"6561" 1312 100.215247301487 59.8104146246439
"6562" 1312.2 98.9214016980711 57.6228694265073
"6563" 1312.4 99.0185197515153 55.8844812359361
"6564" 1312.6 99.2954313489328 53.1257020583166
"6565" 1312.8 100.43684278909 50.9998675710612
"6566" 1313 101.431893332279 49.4084199879051
"6567" 1313.2 103.511778022986 48.7034552652982
"6568" 1313.4 105.460534029278 48.741794938438
"6569" 1313.6 107.51167992451 49.1121441347883
"6570" 1313.8 109.798509085422 50.0195928348087
"6571" 1314 112.552632032265 50.5811863997862
"6572" 1314.2 114.606757921866 51.937260676456
"6573" 1314.4 115.47041786929 54.2032653698862
"6574" 1314.6 116.001767395626 55.8691805951254
"6575" 1314.8 115.515291685423 58.151455626409
"6576" 1315 115.424755768814 60.928464584825
"6577" 1315.2 114.793171323507 64.1506672946868
"6578" 1315.4 114.009580278799 67.5297403294215
"6579" 1315.6 114.339927460682 70.9968045902927
"6580" 1315.8 115.760589751592 74.057400643438
"6581" 1316 117.814163361229 76.1946622058182
"6582" 1316.2 119.487394749316 77.8539895740136
"6583" 1316.4 119.299178222748 78.5100379145519
"6584" 1316.6 118.898751591035 79.9595562493815
"6585" 1316.8 118.206852985642 82.4712586616033
"6586" 1317 118.171914228251 85.2519985983022
"6587" 1317.2 118.03210417702 84.7493481760201
"6588" 1317.4 118.16192779602 83.4477831752765
"6589" 1317.6 118.335025954687 82.7121160009432
"6590" 1317.8 118.58081271347 81.614067601868
"6591" 1318 117.86566363984 81.1442461407125
"6592" 1318.2 117.872744928149 80.8805438059884
"6593" 1318.4 117.571790175013 80.6539425800975
"6594" 1318.6 117.59952522089 79.8986051604612
"6595" 1318.8 117.731476201714 78.9355102793418
"6596" 1319 117.575210797332 77.7382521242883
"6597" 1319.2 118.033039545328 76.3491630416529
"6598" 1319.4 118.671010157705 74.6224852682883
"6599" 1319.6 117.67092821134 73.0590286952103
"6600" 1319.8 116.659997334693 70.5400155821133
"6601" 1320 116.800444201892 68.6978227704304
"6602" 1320.2 117.446233486148 67.0999936135073
"6603" 1320.4 118.755882741555 66.250433557304
"6604" 1320.6 119.944987388782 65.6628552297521
"6605" 1320.8 120.97838775477 64.5301257131221
"6606" 1321 121.099829636368 62.7348841397092
"6607" 1321.2 120.585677850824 61.009477988895
"6608" 1321.4 120.422190290917 60.5721957453278
"6609" 1321.6 121.15669238149 60.6944463198861
"6610" 1321.8 121.831185092931 61.5492704756529
"6611" 1322 121.681157798247 62.8327403428306
"6612" 1322.2 121.415964096626 64.1661283826033
"6613" 1322.4 121.367682585427 65.7883871588678
"6614" 1322.6 121.300996327225 67.8190167341227
"6615" 1322.8 120.747114695694 69.4012573139051
"6616" 1323 120.331265436171 71.5660227499999
"6617" 1323.2 120.67634499119 74.6569765433361
"6618" 1323.4 121.502870816783 77.807264679843
"6619" 1323.6 120.12201959651 79.9123385680909
"6620" 1323.8 117.859006018353 82.3759061158407
"6621" 1324 115.608729955687 85.4184391354817
"6622" 1324.2 114.00757198802 88.7439210683278
"6623" 1324.4 113.545177607527 92.4490284772459
"6624" 1324.6 113.639563200288 94.3411411331085
"6625" 1324.8 112.317474249668 94.281881930943
"6626" 1325 109.986918321629 95.9707691926612
"6627" 1325.2 107.129000687735 98.0304708402573
"6628" 1325.4 103.568542543786 100.69044785067
"6629" 1325.6 101.879655282068 104.259417158452
"6630" 1325.8 101.526793998122 108.278804527952
"6631" 1326 101.587224301896 110.132362298578
"6632" 1326.2 101.492614278899 110.411737635544
"6633" 1326.4 100.74731719868 110.498767009435
"6634" 1326.6 100.65913511785 110.572252076793
"6635" 1326.8 100.676784656349 110.732410156634
"6636" 1327 101.210473536859 110.749417893734
"6637" 1327.2 101.547555973868 110.410040594772
"6638" 1327.4 102.148512606887 110.40303038897
"6639" 1327.6 102.40116942795 110.256131452166
"6640" 1327.8 102.712699362354 109.838843633502
"6641" 1328 102.888738866113 109.354404096843
"6642" 1328.2 103.359644538668 108.63565333347
"6643" 1328.4 103.653518003495 108.802063608734
"6644" 1328.6 103.644517487513 109.281936707138
"6645" 1328.8 103.730162535782 109.342601949661
"6646" 1329 103.95331523835 109.272696924046
"6647" 1329.2 104.291353678895 108.537457303386
"6648" 1329.4 103.01513986243 107.674368445511
"6649" 1329.6 102.794668810634 107.173783844014
"6650" 1329.8 103.119227858134 106.303201928367
"6651" 1330 104.043266558076 104.481852920632
"6652" 1330.2 105.101816742118 101.920804166433
"6653" 1330.4 105.65185756432 99.3474815228512
"6654" 1330.6 106.409050608682 97.0543465274829
"6655" 1330.8 108.030579182976 94.2956663805155
"6656" 1331 109.073175330397 91.1795428008876
"6657" 1331.2 109.110206040811 88.2882656212494
"6658" 1331.4 109.899542129535 85.2603206251612
"6659" 1331.6 110.912265839435 82.3795792863163
"6660" 1331.8 112.507081848702 79.3410351002387
"6661" 1332 114.235003108484 76.0582464784154
"6662" 1332.2 115.248287456781 72.5695117678306
"6663" 1332.4 115.813321558606 69.2192013714177
"6664" 1332.6 116.231217564738 65.6785914259945
"6665" 1332.8 115.76648173262 62.3442514713391
"6666" 1333 116.429902429713 59.21858281389
"6667" 1333.2 117.146398911994 57.8748657688466
"6668" 1333.4 117.65620032179 57.9499041021653
"6669" 1333.6 118.350047562832 58.051362896846
"6670" 1333.8 119.1198918234 57.8257294100425
"6671" 1334 119.242014041273 58.3439236858815
"6672" 1334.2 119.566121220849 58.7867346042594
"6673" 1334.4 120.215691183773 59.3043984264493
"6674" 1334.6 120.384021808408 60.0173281307883
"6675" 1334.8 120.968115252866 59.5635660900201
"6676" 1335 121.180915568938 58.7272226883197
"6677" 1335.2 121.704733515983 57.0916863407088
"6678" 1335.4 122.240200305664 56.0515642335891
"6679" 1335.6 122.388551011453 55.7296351613386
"6680" 1335.8 122.721279816045 55.1497540413579
"6681" 1336 122.346187879047 53.9755107523388
"6682" 1336.2 121.947191564011 52.2487074572465
"6683" 1336.4 121.406017577652 50.654877265489
"6684" 1336.6 120.725028848315 48.7896204575861
"6685" 1336.8 120.737238450578 46.7305251290897
"6686" 1337 120.803831785048 45.4610726900452
"6687" 1337.2 120.398833594047 44.8567426706777
"6688" 1337.4 120.552352433044 45.7554334435256
"6689" 1337.6 119.996487667394 46.4757826795289
"6690" 1337.8 119.883525579987 47.0317415061784
"6691" 1338 119.764334067715 47.8015699858397
"6692" 1338.2 120.086967764934 49.2573705560425
"6693" 1338.4 120.49848663316 50.5646988001732
"6694" 1338.6 120.398782093768 51.5181234581092
"6695" 1338.8 120.354477408962 52.9009919819782
"6696" 1339 120.727284258645 54.7660727622544
"6697" 1339.2 121.36441017189 58.1401666160612
"6698" 1339.4 122.294215884521 61.7913439835232
"6699" 1339.6 123.152251666004 64.758830103407
"6700" 1339.8 122.88218143043 67.273091772174
"6701" 1340 122.868129483439 70.1379972677103
"6702" 1340.2 123.206035221417 73.4738763001866
"6703" 1340.4 121.563943429788 75.3084935530351
"6704" 1340.6 119.558871687645 78.3950716204154
"6705" 1340.8 117.360317155964 81.8435990160248
"6706" 1341 115.3485875227 86.1406535126777
"6707" 1341.2 114.394590037103 90.0603781171348
"6708" 1341.4 113.900780140651 94.3918332859044
"6709" 1341.6 113.161795789349 95.3865629071611
"6710" 1341.8 111.360447704003 97.5567225923368
"6711" 1342 109.190458798522 100.513446976077
"6712" 1342.2 106.73179950762 103.427885509716
"6713" 1342.4 103.992080139138 106.307536262229
"6714" 1342.6 101.226603138007 109.2163845423
"6715" 1342.8 98.0377373974349 111.630304641229
"6716" 1343 94.8662032083271 113.459044665387
"6717" 1343.2 91.7711162208403 114.051867562767
"6718" 1343.4 87.9365986014676 115.079625694743
"6719" 1343.6 83.9154890351503 115.576732134041
"6720" 1343.8 79.2324233877141 115.59934413137
"6721" 1344 75.1307829384286 117.097654014044
"6722" 1344.2 72.2254491380626 119.129860337606
"6723" 1344.4 69.8575550957891 121.589296675328
"6724" 1344.6 69.849470841126 121.456768397599
"6725" 1344.8 69.1103439722715 120.925489057689
"6726" 1345 67.3462447906459 119.858315088661
"6727" 1345.2 64.7215185264143 118.72264064767
"6728" 1345.4 61.5797762966045 117.509242435435
"6729" 1345.6 57.2852421555676 116.333407130358
"6730" 1345.8 52.9110399676169 115.920792346438
"6731" 1346 48.4377567915199 116.922788791079
"6732" 1346.2 44.4467328419724 118.122842747878
"6733" 1346.4 43.2662051652728 119.360073091418
"6734" 1346.6 44.0877346918037 119.492665079184
"6735" 1346.8 44.3539165677052 119.402178048931
"6736" 1347 44.5709575986975 119.394659306518
"6737" 1347.2 44.9122082543546 120.214402729347
"6738" 1347.4 45.0670692855903 120.914935098856
"6739" 1347.6 44.4720443651737 120.824779807883
"6740" 1347.8 43.9635685240903 120.810354961328
"6741" 1348 43.3504150802998 120.553046887634
"6742" 1348.2 43.3433001222014 119.641942390328
"6743" 1348.4 42.5805688546947 119.335239342205
"6744" 1348.6 41.7696100282329 118.836712404568
"6745" 1348.8 40.2276307313809 118.377624082769
"6746" 1349 38.1678262321801 117.852981323331
"6747" 1349.2 34.8011772849871 117.305911276579
"6748" 1349.4 32.628265013685 116.276191543049
"6749" 1349.6 31.9616198977649 116.553936559774
"6750" 1349.8 31.9386558142153 116.627704262007
"6751" 1350 31.6091035506 116.983470910228
"6752" 1350.2 31.9274210779557 117.14450212995
"6753" 1350.4 32.1404811248209 117.323603459448
"6754" 1350.6 31.9328137513603 117.516297001901
"6755" 1350.8 31.9102568975591 117.878504898911
"6756" 1351 32.1736083420795 118.081707085172
"6757" 1351.2 32.0619191971488 118.162321427682
"6758" 1351.4 32.1599460738744 118.175033846854
"6759" 1351.6 32.1125267325189 118.244792966804
"6760" 1351.8 31.8778009928091 117.886618875099
"6761" 1352 31.7018537518889 117.18747772302
"6762" 1352.2 30.9365395868601 116.458478729701
"6763" 1352.4 29.787170970393 115.451144864714
"6764" 1352.6 28.0495480419377 114.079440720785
"6765" 1352.8 25.6863785457012 112.250651015261
"6766" 1353 23.1873128075731 110.25360562092
"6767" 1353.2 21.2529762266561 108.628572045161
"6768" 1353.4 19.5612048286076 105.717613139825
"6769" 1353.6 17.003530311757 103.500539094661
"6770" 1353.8 16.1295600478133 102.026865581688
"6771" 1354 13.8172961310295 99.9917926352017
"6772" 1354.2 12.787141046666 98.3504718602024
"6773" 1354.4 11.4370244519874 97.5630176962788
"6774" 1354.6 10.7268128892227 97.7882998586612
"6775" 1354.8 10.4988812652281 98.1486266379265
"6776" 1355 9.4360817157369 98.0031803314887
"6777" 1355.2 9.21720421030462 98.381779259804
"6778" 1355.4 9.36881965106535 98.3368046489362
"6779" 1355.6 8.98630363079748 98.3465414203611
"6780" 1355.8 8.37498327758682 98.4831304955626
"6781" 1356 8.66022953905161 98.6641521614921
"6782" 1356.2 8.75737862810121 98.6970651916612
"6783" 1356.4 8.35353993974943 97.8473105945702
"6784" 1356.6 7.43887353315854 97.4047300752521
"6785" 1356.8 6.45315338333012 95.7720595717428
"6786" 1357 7.87801175954868 90.9292853214945
"6787" 1357.2 6.70824685918409 90.7575394921924
"6788" 1357.4 6.35123190693408 90.7331975636299
"6789" 1357.6 5.81284823432454 90.2598965210717
"6790" 1357.8 5.16002491829394 89.5023408356818
"6791" 1358 4.51073790055878 88.4498222550592
"6792" 1358.2 4.43227653859034 87.9476695384612
"6793" 1358.4 4.33085183624658 86.3313654819111
"6794" 1358.6 3.91266071699877 84.0437062154235
"6795" 1358.8 3.15756343551924 81.9105139422483
"6796" 1359 1.87985145789391 80.1485156270362
"6797" 1359.2 2.13815653441929 80.2860261708454
"6798" 1359.4 2.5131315913637 79.8532275590537
"6799" 1359.6 2.20003153411811 77.8747991887167
"6800" 1359.8 1.42089488975926 75.6060047419584
"6801" 1360 0.67388276854034 72.8621650106612
"6802" 1360.2 0.42249703356762 72.2645471942727
"6803" 1360.4 0.469496734734143 72.9885419849089
"6804" 1360.6 0.972706868557156 73.5365585005107
"6805" 1360.8 1.24935953483172 74.022743397756
"6806" 1361 1.61360604145573 74.4300348708919
"6807" 1361.2 1.69926552481448 74.4860794172905
"6808" 1361.4 2.38927786171645 75.1737147578116
"6809" 1361.6 2.71670911317662 75.1461415997939
"6810" 1361.8 3.42394309101831 75.5433528030595
"6811" 1362 3.99412182446534 75.3670653736879
"6812" 1362.2 4.41110964418818 73.7336766095133
"6813" 1362.4 4.72607303289253 70.3164931772264
"6814" 1362.6 5.57164961586666 67.0235185666875
"6815" 1362.8 6.22854299113343 63.8226359532215
"6816" 1363 6.74224162148689 60.6296464272991
"6817" 1363.2 7.23263857663522 57.5496355901483
"6818" 1363.4 7.03338547641178 54.6574025715603
"6819" 1363.6 5.94590191465852 51.9187183752893
"6820" 1363.8 5.23985581560504 49.7710161051654
"6821" 1364 6.3264467779916 48.3636844370141
"6822" 1364.2 8.34513841124713 46.108597695212
"6823" 1364.4 10.9827734524438 43.5869389261612
"6824" 1364.6 13.6805449869685 41.9674724994048
"6825" 1364.8 16.0035246329554 40.2695433521567
"6826" 1365 18.4076700197027 39.090158435019
"6827" 1365.2 20.0974557727366 39.1484408577083
"6828" 1365.4 21.8963352287832 39.7163404568326
"6829" 1365.6 24.0952438508585 40.7969113323793
"6830" 1365.8 26.8312367491647 42.5465956009314
"6831" 1366 29.1001752748838 45.1465157057133
"6832" 1366.2 31.7460008924301 47.8028777329176
"6833" 1366.4 34.0964233800098 51.2575344487713
"6834" 1366.6 34.8690667004275 54.9691353938079
"6835" 1366.8 34.9862652702403 58.9202372310959
"6836" 1367 35.849874561849 61.9885902436351
"6837" 1367.2 36.9513848925772 63.730098337319
"6838" 1367.4 37.7702864141171 66.3570743871969
"6839" 1367.6 37.0537064028153 69.3536817071862
"6840" 1367.8 36.1633327491737 72.1764299974817
"6841" 1368 37.2038365038138 73.832969949201
"6842" 1368.2 39.2194105849438 75.2952386977818
"6843" 1368.4 41.9384837109076 77.7212776075183
"6844" 1368.6 45.44087177478 79.9487439374542
"6845" 1368.8 48.7246847208912 81.3326060503307
"6846" 1369 50.8699028296316 83.3790070506959
"6847" 1369.2 52.1897494108689 86.3378566628612
"6848" 1369.4 53.428256336373 89.8447930026518
"6849" 1369.6 55.5503265198404 91.760774690804
"6850" 1369.8 57.3967068789514 91.9318121571056
"6851" 1370 59.9108727815462 92.152427457367
"6852" 1370.2 62.5280427148777 93.4446684939882
"6853" 1370.4 65.0321715657131 95.2413964968248
"6854" 1370.6 66.3535929084011 98.1183187779883
"6855" 1370.8 67.1494767701312 101.575608889307
"6856" 1371 66.3993368345423 103.692777915103
"6857" 1371.2 64.5118654770975 105.74834232649
"6858" 1371.4 61.6660715986782 108.714536333418
"6859" 1371.6 59.6625773703268 112.942575817067
"6860" 1371.8 58.6518008673266 114.847599812212
"6861" 1372 59.2332839442869 114.907371637865
"6862" 1372.2 60.5737793328126 115.202695862856
"6863" 1372.4 62.8086470366585 116.223253756661
"6864" 1372.6 65.005813437007 115.678715799189
"6865" 1372.8 64.5002881327191 114.976160204449
"6866" 1373 64.4514371739957 114.809058606001
"6867" 1373.2 64.7879702446073 114.918715449234
"6868" 1373.4 64.864558807529 114.937265077888
"6869" 1373.6 64.8976270878403 114.937265077888
"6870" 1373.8 64.965035505398 114.938748910978
"6871" 1374 64.9883775787918 114.926277990147
"6872" 1374.2 65.0614232426534 114.960203407325
"6873" 1374.4 65.0110652015296 114.911152908321
"6874" 1374.6 65.0571246768975 114.902762089118
"6875" 1374.8 65.0286990108692 114.9050447022
"6876" 1375 65.11315950385 114.933840531059
"6877" 1375.2 65.2172871308498 114.944613584623
"6878" 1375.4 65.0997110230762 114.900522544208
"6879" 1375.6 65.0809074911345 114.837195706749
"6880" 1375.8 65.1058590311869 114.811903918424
"6881" 1376 65.1241560556873 114.748828369447
"6882" 1376.2 65.0845730992004 114.743264500061
"6883" 1376.4 65.0904344427908 114.711644093849
"6884" 1376.6 65.0055992066126 114.676938769958
"6885" 1376.8 64.8197329164403 114.521266111571
"6886" 1377 65.0329169644825 114.148808981482
"6887" 1377.2 65.126727591958 113.985705499779
"6888" 1377.4 65.173659831151 113.996085457894
"6889" 1377.6 65.5801651243651 113.666628230018
"6890" 1377.8 65.8616638625928 113.442971698275
"6891" 1378 66.3073422550251 113.374189770129
"6892" 1378.2 67.0280326756304 113.442431837681
"6893" 1378.4 67.3214616766169 113.256645952278
"6894" 1378.6 67.3697421064824 113.242776777303
"6895" 1378.8 67.4793772017682 113.227941804888
"6896" 1379 68.2324713009028 113.436102936255
"6897" 1379.2 69.3223372364383 113.027183631177
"6898" 1379.4 71.2322560266933 111.946711013132
"6899" 1379.6 73.9362903729347 110.307705834303
"6900" 1379.8 76.1408423936894 108.602852271586
"6901" 1380 79.0395785944423 107.125517038778
"6902" 1380.2 82.1433966358004 106.404693451691
"6903" 1380.4 85.2760012217798 106.506152576964
"6904" 1380.6 88.0809782019919 106.510086626025
"6905" 1380.8 89.684940640276 105.857930354523
"6906" 1381 92.1605870778404 105.707540617661
"6907" 1381.2 93.3289996488403 106.040292417816
"6908" 1381.4 94.8395641876721 105.783978823241
"6909" 1381.6 96.5141771526225 105.125262405711
"6910" 1381.8 97.1675345375423 104.430525596152
"6911" 1382 98.3921207898403 104.458148957582
"6912" 1382.2 100.141262227974 104.452192587509
"6913" 1382.4 100.951500707269 105.321779006918
"6914" 1382.6 100.306091858526 105.054713276404
"6915" 1382.8 99.801443169294 104.057308429754
"6916" 1383 99.6800739209096 102.564780731968
"6917" 1383.2 100.736364424355 100.358807514861
"6918" 1383.4 101.860615969161 97.4441447931989
"6919" 1383.6 103.360710169433 94.3637292487291
"6920" 1383.8 104.682442555727 91.1464745205762
"6921" 1384 105.91425400837 87.4596854646906
"6922" 1384.2 106.428331344177 84.2018082464829
"6923" 1384.4 106.022040340783 81.2598985368326
"6924" 1384.6 105.627155989246 78.1673896573639
"6925" 1384.8 105.335930033111 75.0060090973909
"6926" 1385 105.492208979398 71.8339159929178
"6927" 1385.2 106.442285368001 69.1170836625595
"6928" 1385.4 107.417544616518 65.9107003205702
"6929" 1385.6 109.199118855504 63.461407658367
"6930" 1385.8 112.371570648881 60.892852990071
"6931" 1386 114.238112765138 58.8873498249174
"6932" 1386.2 115.726931433728 58.2793912557474
"6933" 1386.4 116.138445056623 58.6899414200003
"6934" 1386.6 114.973928692734 58.2851554719709
"6935" 1386.8 114.041462724987 56.6644302021525
"6936" 1387 112.81933003578 53.9616367548681
"6937" 1387.2 112.486305478199 50.4293094096099
"6938" 1387.4 112.743630940639 46.5472447257956
"6939" 1387.6 113.162803041565 43.1293106691861
"6940" 1387.8 114.302963013512 40.3722081638743
"6941" 1388 114.293385861291 40.2987833301775
"6942" 1388.2 112.918063515747 41.4547510141103
"6943" 1388.4 111.24465907084 42.1096356754715
"6944" 1388.6 108.90783392884 42.1883844851157
"6945" 1388.8 105.626118620727 41.7902929293046
"6946" 1389 102.12967445263 40.7308193081612
"6947" 1389.2 98.5219444088403 40.1397802006085
"6948" 1389.4 94.4364515639621 39.8598721598264
"6949" 1389.6 91.0226548347795 38.6169521205307
"6950" 1389.8 87.8865677601534 36.496875977209
"6951" 1390 84.4902643321296 34.157559789124
"6952" 1390.2 81.7246835406846 31.4750337502759
"6953" 1390.4 79.9138923521737 27.8100404069176
"6954" 1390.6 79.6534925134838 25.124326952809
"6955" 1390.8 79.5324896296878 23.7998390302713
"6956" 1391 79.8825183109153 23.4999794763862
"6957" 1391.2 80.2246483137455 23.1128588745577
"6958" 1391.4 81.2521302174958 22.2887742040813
"6959" 1391.6 82.0603095196403 20.0628991633612
"6960" 1391.8 82.3056974421108 16.8539146924071
"6961" 1392 81.1530844668658 14.7396907042967
"6962" 1392.2 78.6621762923153 13.0297046040362
"6963" 1392.4 77.3836045622521 12.3556309184091
"6964" 1392.6 76.9969737941461 11.4459369214215
"6965" 1392.8 76.1279065925759 10.8633400196281
"6966" 1393 75.5710598300883 11.8225327087686
"6967" 1393.2 76.5997838560348 12.8187412231612
"6968" 1393.4 76.7658662938767 12.9391231244157
"6969" 1393.6 76.4118018784222 12.7974973582339
"6970" 1393.8 76.3528532590772 12.7640786467401
"6971" 1394 76.3105141652868 12.7039864170808
"6972" 1394.2 76.2120855437387 12.5711961869323
"6973" 1394.4 76.1856243193532 12.4941821756612
"6974" 1394.6 76.0875502818151 12.4014510192326
"6975" 1394.8 76.0800615244166 12.4985829763052
"6976" 1395 76.0377811050056 12.434098517281
"6977" 1395.2 75.8781925400339 12.2722256657579
"6978" 1395.4 75.7963199028903 12.4682174518612
"6979" 1395.6 75.3836348224929 12.4523745695425
"6980" 1395.8 74.84592147828 12.4695604548163
"6981" 1396 74.297293485353 12.3752681044763
"6982" 1396.2 74.0484689049642 12.3655074382452
"6983" 1396.4 74.0898286419908 12.4930332940771
"6984" 1396.6 74.1287696809456 12.4395195992401
"6985" 1396.8 74.2246074372143 12.4004833897742
"6986" 1397 74.2079950745731 12.3755502479543
"6987" 1397.2 74.4054989740772 12.4429360102664
"6988" 1397.4 74.5135282468748 12.4158403366094
"6989" 1397.6 74.5638908576938 12.388980277506
"6990" 1397.8 74.7198087884982 12.2174528825296
"6991" 1398 74.839755873804 11.8910924546702
"6992" 1398.2 74.8680810270403 11.3743123491568
"6993" 1398.4 75.1247145024564 11.0869868768576
"6994" 1398.6 75.4133402268403 10.7427224586165
"6995" 1398.8 75.5072305227243 10.5862386321433
"6996" 1399 75.6845788593939 10.2976129077594
"6997" 1399.2 76.336287972 9.21695401199728
"6998" 1399.4 76.9515864687731 6.89976605606451
"6999" 1399.6 76.9312779259173 6.70870910330218
"7000" 1399.8 77.5191233350268 6.70932972903403
"7001" 1400 78.7962647781379 7.32591463249587
"7002" 1400.2 80.9137619792088 8.06309707452957
"7003" 1400.4 84.045491721211 8.58492440698012
"7004" 1400.6 86.7377004841878 9.55114674494082
"7005" 1400.8 89.4838000860861 11.1123307734239
"7006" 1401 92.5097678461852 12.4628454400405
"7007" 1401.2 94.9722933524982 14.0213179044243
"7008" 1401.4 96.7495697842317 16.6101553484785
"7009" 1401.6 98.5885495698925 19.5667471585742
"7010" 1401.8 100.547640532892 22.4279273674198
"7011" 1402 102.91394345162 24.9814540032035
"7012" 1402.2 103.92260695924 27.0073338788264
"7013" 1402.4 103.876009553135 28.7835689417951
"7014" 1402.6 104.741477618244 31.4560672331317
"7015" 1402.8 105.768152195656 33.740842348319
"7016" 1403 107.789353518994 37.1939578930971
"7017" 1403.2 110.34887609974 39.7506509847112
"7018" 1403.4 111.046678051865 42.5548411551111
"7019" 1403.6 110.769777938182 45.489879867819
"7020" 1403.8 109.034328737097 48.6883413907124
"7021" 1404 106.567708186357 51.9308569473137
"7022" 1404.2 104.276730881319 55.1025121224175
"7023" 1404.4 102.216016476749 57.5869677899752
"7024" 1404.6 99.471417147798 60.0272299322374
"7025" 1404.8 97.7461691245721 62.1311346499051
"7026" 1405 96.6038004381153 65.0857302325611
"7027" 1405.2 96.5173797154675 67.4073726123391
"7028" 1405.4 97.355850116751 70.2135313551701
"7029" 1405.6 99.3999620426035 72.9919886296612
"7030" 1405.8 101.131732031815 75.2422646923278
"7031" 1406 101.101483273319 77.780786819209
"7032" 1406.2 100.869295790219 80.7007046010936
"7033" 1406.4 99.7114094585971 81.7849072570666
"7034" 1406.6 97.7731403206796 84.0014951766433
"7035" 1406.8 96.2050921313019 87.1664808772092
"7036" 1407 94.8504839313263 90.9112879662126
"7037" 1407.2 93.1342642203403 93.88379327968
"7038" 1407.4 90.1440744163637 96.1309254329228
"7039" 1407.6 86.582105509901 97.7410912699339
"7040" 1407.8 82.8311521454825 100.087011644624
"7041" 1408 79.8408155351894 103.466246063227
"7042" 1408.2 77.2525081626737 106.919227728328
"7043" 1408.4 76.0290751055261 106.835151479833
"7044" 1408.6 73.342995144893 105.592749207177
"7045" 1408.8 69.5266505028091 104.636495760911
"7046" 1409 65.2303788879957 102.954775725467
"7047" 1409.2 61.8395596180626 100.904066714661
"7048" 1409.4 58.7912804370189 97.9181234776612
"7049" 1409.6 55.2132844320519 94.6450703140266
"7050" 1409.8 50.7410569195635 90.8693964496344
"7051" 1410 47.1322897509982 87.4912370253454
"7052" 1410.2 44.1439104643969 83.7379975797568
"7053" 1410.4 42.5378269940011 80.2841349433129
"7054" 1410.6 41.3722781793025 75.7150117643166
"7055" 1410.8 38.970455574328 71.6497626183471
"7056" 1411 37.0298790190843 67.5425630613929
"7057" 1411.2 34.354743103766 63.4644370865207
"7058" 1411.4 31.9841472872666 59.2360056557841
"7059" 1411.6 30.3179410834301 55.0829868291483
"7060" 1411.8 28.778163138255 50.7763176320026
"7061" 1412 26.4698358638404 46.5238025023197
"7062" 1412.2 22.5450854646503 43.7269553086364
"7063" 1412.4 19.0301914494106 42.8353567351736
"7064" 1412.6 15.9123533865534 43.273668889009
"7065" 1412.8 12.6095683435535 44.8798544760382
"7066" 1413 9.76551456428389 47.2178123994837
"7067" 1413.2 7.42633375177784 49.8823702006377
"7068" 1413.4 6.39354049705462 52.3778525555897
"7069" 1413.6 6.12235840788914 54.0187416772709
"7070" 1413.8 5.73955781679935 58.0420540121939
"7071" 1414 5.47458993867642 61.6175241748169
"7072" 1414.2 4.28745229134454 64.9014679699637
"7073" 1414.4 4.32862703632422 64.6811830843224
"7074" 1414.6 4.34767836063543 63.0445198557923
"7075" 1414.8 3.96707523717369 62.3564383038919
"7076" 1415 4.35353569141427 60.8574314067829
"7077" 1415.2 4.81941057044835 59.0333531147811
"7078" 1415.4 5.37562603238953 56.9598358111857
"7079" 1415.6 5.63262571986434 53.9546531395012
"7080" 1415.8 5.79047363736578 50.1551338874323
"7081" 1416 6.39652935250978 46.5980958412314
"7082" 1416.2 7.48197244563497 42.6967198244469
"7083" 1416.4 7.99018858880755 38.5302025533087
"7084" 1416.6 9.13996594220621 35.2323140790514
"7085" 1416.8 11.8392332970164 32.8983007266532
"7086" 1417 14.8250828907502 29.6457976760054
"7087" 1417.2 18.3104214096903 26.2652225610862
"7088" 1417.4 20.2948919344814 21.9113877692765
"7089" 1417.6 23.0729633204189 18.6109131832562
"7090" 1417.8 26.6620157092892 15.9759085245903
"7091" 1418 30.2727179716208 13.1876302869051
"7092" 1418.2 34.3014456800153 11.3874358236862
"7093" 1418.4 38.4324541758887 8.60366146433857
"7094" 1418.6 42.6371329414387 7.0469108177841
"7095" 1418.8 46.7794428202004 5.87837055142116
"7096" 1419 51.1829268242506 4.94443940919962
"7097" 1419.2 55.9043909352949 5.05346483876033
"7098" 1419.4 59.7313128137891 4.70143622491757
"7099" 1419.6 62.7489361733742 4.63325202519505
"7100" 1419.8 65.6731221570881 4.69672286457266
"7101" 1420 68.4840045627153 5.18511242596116
"7102" 1420.2 71.9780075394557 4.9178089232509
"7103" 1420.4 74.5378630012762 6.00633003640474
"7104" 1420.6 76.7509491537502 8.13232140286607
"7105" 1420.8 80.1360834760084 10.6602871879385
"7106" 1421 83.9145489330817 12.8523162970405
"7107" 1421.2 87.8086735887534 14.5510398610351
"7108" 1421.4 91.5414282795327 16.4188500423535
"7109" 1421.6 96.1065418132351 17.6153823041085
"7110" 1421.8 99.7203162765327 19.5612473843022
"7111" 1422 102.187811345349 22.9746889095086
"7112" 1422.2 104.980396715395 26.7987812708544
"7113" 1422.4 107.766051843789 31.0323292067124
"7114" 1422.6 110.883919670504 34.6961492807103
"7115" 1422.8 113.535275806078 39.0849198672798
"7116" 1423 114.759883216071 43.3788882546868
"7117" 1423.2 115.221189249454 48.2065869484763
"7118" 1423.4 116.713479021215 53.2977456273612
"7119" 1423.6 117.620565600521 58.1484484676181
"7120" 1423.8 118.736046337658 63.0554017215046
"7121" 1424 118.787094691767 67.6945516885148
"7122" 1424.2 119.078103351197 72.717665678209
"7123" 1424.4 118.48344499922 77.0579300764456
"7124" 1424.6 119.470960911301 77.6080649608872
"7125" 1424.8 120.922518937639 77.3579896652746
"7126" 1425 120.343801216681 75.6562450231213
"7127" 1425.2 119.119831261923 75.2537781019639
"7128" 1425.4 116.793725501308 75.7683084084593
"7129" 1425.6 114.024216041738 77.6290219954817
"7130" 1425.8 111.237826248788 80.4910108324243
"7131" 1426 108.51836307184 83.6434805995419
"7132" 1426.2 105.242439975579 86.4887917862593
"7133" 1426.4 101.698804732605 89.0633889935141
"7134" 1426.6 98.1057451596933 90.8580096091023
"7135" 1426.8 94.0086644777227 92.2287942920729
"7136" 1427 89.9639714443604 93.5988916735312
"7137" 1427.2 85.4305306688804 95.0438285530012
"7138" 1427.4 80.9232073508697 96.631342312867
"7139" 1427.6 75.7710175444934 97.8426138217122
"7140" 1427.8 70.8746550913057 98.8898725466116
"7141" 1428 65.7041071452646 99.7985989286309
"7142" 1428.2 60.7971603292366 101.669536166312
"7143" 1428.4 56.8846248262292 104.200144152606
"7144" 1428.6 54.0659281591988 107.930463905255
"7145" 1428.8 52.1672757423698 111.847434128014
"7146" 1429 52.5810932536027 114.777198594532
"7147" 1429.2 52.7143736776073 114.888465285583
"7148" 1429.4 51.7643890900836 114.303969443337
"7149" 1429.6 49.8609973342521 113.691693186161
"7150" 1429.8 46.7297389203546 113.133451624461
"7151" 1430 43.0759152844714 113.466707594011
"7152" 1430.2 39.2314976115403 112.725805460801
"7153" 1430.4 34.8521974175423 111.553348384748
"7154" 1430.6 30.394877055102 110.166435943128
"7155" 1430.8 26.8823595129992 107.425580285923
"7156" 1431 22.3433860674011 105.296230273353
"7157" 1431.2 19.1492262368959 102.144603518439
"7158" 1431.4 16.8361953511301 98.4277115148574
"7159" 1431.6 14.5015678933875 93.8543992527366
"7160" 1431.8 12.1997640132187 89.4023958205531
"7161" 1432 10.0869679098656 85.0917681114175
"7162" 1432.2 6.50892237857805 81.6018484766202
"7163" 1432.4 4.63526346829797 78.0815145745256
"7164" 1432.6 4.17978060163696 73.889751961051
"7165" 1432.8 2.99225929099823 69.0426174832401
"7166" 1433 2.38272638822051 64.2465975679339
"7167" 1433.2 2.72704904743326 59.2708958711036
"7168" 1433.4 2.63138293300841 54.199201563325
"7169" 1433.6 3.20678634199552 50.1105757809112
"7170" 1433.8 5.50656698581534 46.4592864965362
"7171" 1434 6.26576010692508 41.9399392851188
"7172" 1434.2 7.41172859464033 37.5128869085133
"7173" 1434.4 9.04213418221966 32.7153300040405
"7174" 1434.6 11.6317598804874 28.5137621873922
"7175" 1434.8 14.3899064373769 24.7355995184417
"7176" 1435 18.2432782567388 21.5787927645908
"7177" 1435.2 21.5218808364694 17.8975668342015
"7178" 1435.4 24.6014143391923 14.0261008798612
"7179" 1435.6 28.1469016305944 11.6599058043825
"7180" 1435.8 32.2098944467689 8.63347502968496
"7181" 1436 36.1350509634073 6.472206273858
"7182" 1436.2 40.5666037093363 4.06187847437316
"7183" 1436.4 44.4777917649732 2.43082320911428
"7184" 1436.6 48.9704855373525 1.3926795362953
"7185" 1436.8 53.8428862827523 0.749818306445154
"7186" 1437 57.9869334516503 0
"7187" 1437.2 62.7989907344189 1.02034926999173
"7188" 1437.4 67.7264154176298 1.57191612452957
"7189" 1437.6 71.7252205462056 3.61876224020029
"7190" 1437.8 74.5327974197099 5.26808665201768
"7191" 1438 76.5675902212221 5.63477423358842
"7192" 1438.2 77.5847264207342 7.34029938951956
"7193" 1438.4 79.0269524391795 8.88169886435681
"7194" 1438.6 80.1172080773317 10.9989722189025
"7195" 1438.8 80.5550388214456 12.3882734338454
"7196" 1439 82.1887296400566 12.5152346544179
"7197" 1439.2 85.6625733057877 12.1115441407138
"7198" 1439.4 88.2314120603182 12.2827879641921
"7199" 1439.6 88.0846395941869 12.2885209970473
"7200" 1439.8 87.9066578144908 12.6164432537485
"7201" 1440 87.6743237156045 13.1641210397461
"7202" 1440.2 87.9285689263314 14.0914763451433
"7203" 1440.4 88.1258056557614 15.0496576233454
"7204" 1440.6 89.1059768026916 17.381344031405
"7205" 1440.8 90.5994030493573 19.4760523974747
"7206" 1441 91.2900051621933 22.1611324946443
"7207" 1441.2 91.9339278086026 22.5012421189071
"7208" 1441.4 93.8575672404832 21.9747837810272
"7209" 1441.6 96.1884480775839 21.4719847511227
"7210" 1441.8 97.8582771151593 20.9002615059112
"7211" 1442 99.0412388848404 19.5046576016612
"7212" 1442.2 98.6310398869916 19.4806565964679
"7213" 1442.4 98.0062561444792 20.0311645009389
"7214" 1442.6 97.3932001658681 20.7632254636334
"7215" 1442.8 97.0997856734312 21.8367618847884
"7216" 1443 96.730838019274 23.3844307110682
"7217" 1443.2 96.9976760250457 26.2833051365897
"7218" 1443.4 98.1177978383882 29.2899717711568
"7219" 1443.6 99.858563234023 31.7487182249133
"7220" 1443.8 102.40592375413 33.8614331871074
"7221" 1444 104.179996395171 36.7237850852003
"7222" 1444.2 106.780723863687 39.0947088276868
"7223" 1444.4 110.331529918714 40.9473738322914
"7224" 1444.6 113.293614448971 43.2228683424438
"7225" 1444.8 115.522123483064 46.6355556344025
"7226" 1445 117.565308995883 50.1221278826018
"7227" 1445.2 117.762663082617 52.7813480420331
"7228" 1445.4 118.295080225763 55.6056101158919
"7229" 1445.6 119.409637394376 59.7604117467594
"7230" 1445.8 120.250374542947 64.1937781223497
"7231" 1446 120.702757382642 68.5970114588594
"7232" 1446.2 121.508767142929 72.6025177726612
"7233" 1446.4 121.629457636059 72.5174232997032
"7234" 1446.6 121.808201964209 71.1095461541612
"7235" 1446.8 122.038081864397 70.2826261461829
"7236" 1447 121.488087274416 69.7728224310948
"7237" 1447.2 120.852707077001 69.5197569214917
"7238" 1447.4 120.301564701603 69.6268237687401
"7239" 1447.6 119.143926965379 70.2956519273535
"7240" 1447.8 117.73584002084 72.0499351892253
"7241" 1448 115.765074919299 74.4764472239644
"7242" 1448.2 113.515472203179 77.4907070880595
"7243" 1448.4 110.715115361761 80.5285913537138
"7244" 1448.6 107.264540225182 83.4462063701875
"7245" 1448.8 103.61603265162 86.4412391411107
"7246" 1449 99.4773454108015 88.3023527072631
"7247" 1449.2 95.5151804027554 90.0625697770385
"7248" 1449.4 91.4611292122077 90.8281642032938
"7249" 1449.6 88.0352210100054 89.6484849897097
"7250" 1449.8 85.7778025475879 87.6822243524281
"7251" 1450 83.7560243786534 85.6807307558481
"7252" 1450.2 83.1471186729832 84.0010315208612
"7253" 1450.4 82.7040890732983 83.161909886278
"7254" 1450.6 82.8629249523992 83.1602326707494
"7255" 1450.8 82.8769500153115 82.7811888238727
"7256" 1451 81.848381233489 81.4375413575801
"7257" 1451.2 79.8922550823403 80.0926193466334
"7258" 1451.4 77.2261500339676 78.0338659057339
"7259" 1451.6 75.5903724345676 75.1305376990066
"7260" 1451.8 74.4533287284456 72.4863597977664
"7261" 1452 72.4309057362998 69.7218369294449
"7262" 1452.2 70.974032577137 67.6021080408391
"7263" 1452.4 70.2408939329982 67.0064365115559
"7264" 1452.6 70.6865802805221 66.5055285385339
"7265" 1452.8 71.0199633632983 66.2472269659135
"7266" 1453 71.6376366409237 65.8733268544945
"7267" 1453.2 72.1665695371221 65.4362540038612
"7268" 1453.4 73.0382634828135 64.4514491225897
"7269" 1453.6 74.6583133900245 63.1834725731085
"7270" 1453.8 75.9706864532369 62.3050426138767
"7271" 1454 76.3199236502773 61.8478855365099
"7272" 1454.2 75.7428924904557 60.5555516916099
"7273" 1454.4 75.7418504279621 58.0972683767394
"7274" 1454.6 77.0581303749974 55.0859855099008
"7275" 1454.8 79.1760793328982 52.5560343231074
"7276" 1455 80.4472510535654 49.9223315333611
"7277" 1455.2 80.4700765996928 47.1209080958251
"7278" 1455.4 81.6580763407725 43.5077245145679
"7279" 1455.6 82.4532714319412 40.4629899092998
"7280" 1455.8 81.8637501229395 36.3237902582231
"7281" 1456 81.3373969464719 33.1600524738454
"7282" 1456.2 81.2283094570056 29.2188510059655
"7283" 1456.4 80.0322714648156 26.1074224886529
"7284" 1456.6 79.1117039846337 22.2609954298512
"7285" 1456.8 77.1314092492516 20.1935603540966
"7286" 1457 74.09310003362 18.3175416279239
"7287" 1457.2 70.6298391883019 17.5273440199689
"7288" 1457.4 66.4047099692751 17.0402666427307
"7289" 1457.6 63.3871575033012 16.9962395023742
"7290" 1457.8 61.5871248033403 17.8545310759506
"7291" 1458 60.1058585931108 20.4645010798415
"7292" 1458.2 58.3032530047891 23.4393119005842
"7293" 1458.4 56.8362518494179 26.7893294643422
"7294" 1458.6 57.1009975245626 28.7798339368834
"7295" 1458.8 57.5631992667656 30.7325806878854
"7296" 1459 57.8797331693261 32.2607554799754
"7297" 1459.2 58.352448703389 34.5343264844753
"7298" 1459.4 58.5168568792329 37.4227436333621
"7299" 1459.6 58.5759380848681 39.7066552027167
"7300" 1459.8 59.5397712442457 41.8974775059314
"7301" 1460 60.6866814971993 43.9647589455586
"7302" 1460.2 62.1064192793403 45.6770991920612
"7303" 1460.4 63.3364148490968 46.8275361850458
"7304" 1460.6 64.2485089928403 47.1505972677112
"7305" 1460.8 65.7937267019135 47.9106987248075
"7306" 1461 67.7658489076115 48.5180360478391
"7307" 1461.2 69.986079666694 49.7503943989295
"7308" 1461.4 71.5733507028651 50.991713360281
"7309" 1461.6 71.7421540617273 52.0384565230611
"7310" 1461.8 72.8048673442437 54.1468357338124
"7311" 1462 75.0009593194286 55.9043638868292
"7312" 1462.2 76.3951995302017 55.7538121269805
"7313" 1462.4 78.0364430927891 55.5223898473022
"7314" 1462.6 79.2909667417087 55.7391129467664
"7315" 1462.8 79.7144531693621 55.7502831254264
"7316" 1463 79.5027842253403 56.1774695397248
"7317" 1463.2 79.7829299294982 56.8426137082664
"7318" 1463.4 80.6510517520127 58.3263963591784
"7319" 1463.6 82.2258878402666 60.1809513416202
"7320" 1463.8 84.0428556616916 62.0546169595289
"7321" 1464 84.4577190171737 64.4203009649176
"7322" 1464.2 84.3370058275772 67.050849854898
"7323" 1464.4 83.4042078101162 69.7989991037387
"7324" 1464.6 81.6252367527731 72.8905298349805
"7325" 1464.8 80.4525464906561 76.1180047187401
"7326" 1465 78.5609728802312 79.9847608348884
"7327" 1465.2 77.5536099830646 83.9990902331004
"7328" 1465.4 75.5589368088964 88.2759898309976
"7329" 1465.6 74.3104461177656 93.0151585769228
"7330" 1465.8 73.8743631511219 97.831154257166
"7331" 1466 74.3723246651394 102.034866835297
"7332" 1466.2 75.284741358963 104.02840682852
"7333" 1466.4 76.4888514925009 105.157279039881
"7334" 1466.6 77.8980200460348 107.186087389606
"7335" 1466.8 78.2110987684091 107.104633324881
"7336" 1467 80.4250218206894 106.545270385548
"7337" 1467.2 83.1919387319237 105.595748056856
"7338" 1467.4 86.8155632212975 103.867754474118
"7339" 1467.6 90.1035759496073 102.077520979603
"7340" 1467.8 93.9817239554792 99.9231771488834
"7341" 1468 97.5286712483781 98.4178219356989
"7342" 1468.2 99.6429214267442 97.8806743567958
"7343" 1468.4 98.5282465262675 96.9879309454087
"7344" 1468.6 98.0066241252587 94.4883954206101
"7345" 1468.8 98.1701224013503 90.7129126231612
"7346" 1469 98.9705428546918 86.4268051226116
"7347" 1469.2 100.47882703285 82.7430525631749
"7348" 1469.4 102.565502473039 79.864806252756
"7349" 1469.6 105.138548177196 77.8735767440934
"7350" 1469.8 108.087895282525 76.5382232749769
"7351" 1470 109.89981953043 76.1876469435073
"7352" 1470.2 110.808979807078 76.0483446769662
"7353" 1470.4 112.230189674206 75.6810308945133
"7354" 1470.6 112.831127515868 76.1327673755602
"7355" 1470.8 113.921862104672 75.9964780979469
"7356" 1471 115.244630034624 75.7849508113909
"7357" 1471.2 116.46950963551 75.1505813455764
"7358" 1471.4 117.35286034479 73.7222464865362
"7359" 1471.6 118.778685484939 72.2960489015792
"7360" 1471.8 120.352810866998 72.5444387852138
"7361" 1472 121.080506415603 73.6001097923454
"7362" 1472.2 120.148768663633 74.6472397719112
"7363" 1472.4 119.748670565858 75.755538362809
"7364" 1472.6 119.463154273637 77.2134566474832
"7365" 1472.8 118.981710381328 78.6147695735771
"7366" 1473 118.680011795386 79.928432405157
"7367" 1473.2 117.608162246782 81.1998455333802
"7368" 1473.4 117.597503377644 83.32892826053
"7369" 1473.6 118.275107361302 83.890515004174
"7370" 1473.8 118.346774698487 83.0134992526359
"7371" 1474 117.926098772823 82.295641601618
"7372" 1474.2 117.679110372202 81.2036052701065
"7373" 1474.4 117.584567282179 80.8592999410612
"7374" 1474.6 117.459405245901 80.4792301047474
"7375" 1474.8 116.311196622867 80.3885185016348
"7376" 1475 114.684410533548 81.1467501133957
"7377" 1475.2 112.494211403715 82.4366569119112
"7378" 1475.4 110.144764520979 84.9646112707723
"7379" 1475.6 107.047028723174 87.3627420106334
"7380" 1475.8 103.444114192069 89.631667339204
"7381" 1476 99.7764775983849 92.2804364189087
"7382" 1476.2 96.0877515525903 94.7302323888834
"7383" 1476.4 92.2534883831798 97.4857750951199
"7384" 1476.6 87.7041416948596 99.2288427079496
"7385" 1476.8 83.3119548033824 101.729114012979
"7386" 1477 78.9553204735196 104.406854925416
"7387" 1477.2 75.3949689600007 108.408116843086
"7388" 1477.4 72.0760394888771 112.174900720138
"7389" 1477.6 69.6751362670404 115.125316864547
"7390" 1477.8 69.1781666002889 115.538949820998
"7391" 1478 68.5829032158686 114.812340463378
"7392" 1478.2 65.5782557699763 114.086835948846
"7393" 1478.4 61.3653963451473 112.895398810216
"7394" 1478.6 56.6048372364347 111.512860938982
"7395" 1478.8 51.817285098029 109.455279052944
"7396" 1479 47.25668371676 107.512320749652
"7397" 1479.2 43.0629171672778 104.323528107965
"7398" 1479.4 38.8391417852292 101.253869243633
"7399" 1479.6 36.3941302940625 97.4853780809945
"7400" 1479.8 33.6671602368123 93.2845122537266
"7401" 1480 31.9731770947221 88.7938834913975
"7402" 1480.2 31.2721295521221 84.6725736955066
"7403" 1480.4 30.8064211553908 80.6742119558079
"7404" 1480.6 30.310451259257 76.9119406811334
"7405" 1480.8 29.4796939780245 73.0364019730033
"7406" 1481 28.4836851732062 68.1631832888075
"7407" 1481.2 29.1892990407877 65.0522494045033
"7408" 1481.4 30.2483864589456 61.7109994207664
"7409" 1481.6 32.5420901777395 58.4604709399133
"7410" 1481.8 35.2047825475306 55.4864799331744
"7411" 1482 36.9473655854874 51.8165563205015
"7412" 1482.2 38.6872040419643 48.2235733849091
"7413" 1482.4 41.6870952710883 46.0669992180496
"7414" 1482.6 43.8170783594079 46.1535869612557
"7415" 1482.8 44.0700360247188 46.0966600093527
"7416" 1483 44.1573939739525 46.4570115499415
"7417" 1483.2 44.3271342094092 46.6723342015694
"7418" 1483.4 45.4205435936858 46.7168683587793
"7419" 1483.6 47.5363496064349 46.9184936894179
"7420" 1483.8 48.8384454175403 47.4427004104612
"7421" 1484 49.9029990933403 47.6082255246861
"7422" 1484.2 51.7954280010711 46.6178211081996
"7423" 1484.4 54.3919864710041 46.7530683929801
"7424" 1484.6 56.632572972035 46.7457888415638
"7425" 1484.8 57.7038712585462 46.4981517606275
"7426" 1485 60.1488157612614 46.279070814898
"7427" 1485.2 62.5543107648903 46.8260382202112
"7428" 1485.4 65.2774416426007 48.1463229669917
"7429" 1485.6 66.5800134947174 50.6069915043825
"7430" 1485.8 67.7094166895965 53.1543063605148
"7431" 1486 69.8392333214563 55.4439896966692
"7432" 1486.2 70.9613400240599 58.2680903772221
"7433" 1486.4 72.4775809097899 60.9805764852074
"7434" 1486.6 73.310857719137 61.3309671230425
"7435" 1486.8 74.4543909738908 61.4747790012326
"7436" 1487 75.970186989328 62.0095542157438
"7437" 1487.2 78.2518038326563 62.4575808895252
"7438" 1487.4 80.6347828544257 63.9233338780514
"7439" 1487.6 82.7238997557748 66.1443247914234
"7440" 1487.8 84.3776074726668 68.3988075309917
"7441" 1488 85.5329248873532 71.0845800735842
"7442" 1488.2 87.3200207122689 73.9967579834343
"7443" 1488.4 88.1270236805621 77.3743824466872
"7444" 1488.6 87.3092834204719 80.7301596042664
"7445" 1488.8 86.7937501309229 84.7404306279731
"7446" 1489 86.5716802798904 88.9953461437912
"7447" 1489.2 84.6914824183637 92.4873709669696
"7448" 1489.4 82.4711345420086 95.6395369684836
"7449" 1489.6 79.0051270191737 99.0865360486612
"7450" 1489.8 75.5331774136096 102.51687551993
"7451" 1490 71.8194111305631 103.983842864404
"7452" 1490.2 67.6795617806975 105.941223131861
"7453" 1490.4 63.18549777588 107.743586285938
"7454" 1490.6 58.9162122748312 109.955988773377
"7455" 1490.8 57.7144617535479 111.237291936388
"7456" 1491 58.4149392717936 111.247490564895
"7457" 1491.2 59.310218254725 111.272479978257
"7458" 1491.4 59.6948843188592 110.392213661765
"7459" 1491.6 59.2727691338596 109.310146044911
"7460" 1491.8 57.2258626025591 107.788775509755
"7461" 1492 54.5499209851933 106.452117256044
"7462" 1492.2 52.0377403001045 104.939621663765
"7463" 1492.4 48.3729350122689 103.196380901575
"7464" 1492.6 45.317864913204 100.793126531152
"7465" 1492.8 41.6893369126796 97.8590073654379
"7466" 1493 38.2245452890248 95.0897331763408
"7467" 1493.2 35.5960854048944 91.8550095957152
"7468" 1493.4 33.7828360533816 87.8383318483309
"7469" 1493.6 32.7096310788676 84.0565016126157
"7470" 1493.8 32.4355985822271 80.347843872246
"7471" 1494 31.417830399312 76.6074539436989
"7472" 1494.2 30.2846529759942 73.0485784123022
"7473" 1494.4 29.2610436723403 68.8101278176357
"7474" 1494.6 29.2993249958916 64.9462530624048
"7475" 1494.8 29.7378097214265 61.0661223877301
"7476" 1495 30.6807814544814 56.9338056025842
"7477" 1495.2 31.5962594306337 53.0098805283719
"7478" 1495.4 33.1246600310672 50.736511086804
"7479" 1495.6 34.1227143700645 50.5034041452991
"7480" 1495.8 35.0115642318916 50.2961569798663
"7481" 1496 36.1587775344719 50.6589097506348
"7482" 1496.2 38.6826977675858 50.1725370536157
"7483" 1496.4 40.1836147601707 50.6704401378487
"7484" 1496.6 42.4883249207899 51.2307136028292
"7485" 1496.8 45.4607011560199 51.4146373897124
"7486" 1497 48.5127574690056 50.7210290154699
"7487" 1497.2 51.9909015571708 50.6024944068177
"7488" 1497.4 55.4447073043827 51.1123080275171
"7489" 1497.6 59.5270289544719 51.007383675319
"7490" 1497.8 63.8274004471765 50.7136010363922
"7491" 1498 67.8879711254844 51.62390110239
"7492" 1498.2 72.3475055319942 50.915315778174
"7493" 1498.4 76.7731307189524 51.1681906081094
"7494" 1498.6 80.9665455295653 51.0031131615361
"7495" 1498.8 84.6730098520153 51.5094252756362
"7496" 1499 87.11425347378 52.9006644202818
"7497" 1499.2 89.7452131915714 53.8980980436275
"7498" 1499.4 93.0798786502187 53.7289705672287
"7499" 1499.6 96.5512884486352 52.5996940144304
"7500" 1499.8 98.9450303100457 52.1031365046701
"7501" 1500 102.21542636939 53.0251160274612
"7502" 1500.2 104.775643128962 54.9655041670514
"7503" 1500.4 107.475373319196 57.4956693617374
"7504" 1500.6 109.241194577628 60.9150914621781
"7505" 1500.8 109.958423383437 64.623274500678
"7506" 1501 110.117606236867 68.9904340723426
"7507" 1501.2 110.208270519162 73.2230306634747
"7508" 1501.4 109.605340827286 77.2726274125066
"7509" 1501.6 108.575533105895 81.5746399921749
"7510" 1501.8 107.276266825192 84.8410254232557
"7511" 1502 106.361576344869 88.6406337236517
"7512" 1502.2 106.385373144719 89.9721900119509
"7513" 1502.4 107.499186997448 89.7974741134836
"7514" 1502.6 108.758304939099 89.6870742051701
"7515" 1502.8 110.615246346581 89.3810613889558
"7516" 1503 111.286764028354 88.7778389507693
"7517" 1503.2 110.552652815992 88.4873648688754
"7518" 1503.4 110.420103652867 88.2234570101747
"7519" 1503.6 111.186959684618 87.4781407830778
"7520" 1503.8 112.198684014134 86.0410489027254
"7521" 1504 114.381290437037 84.5439724417504
"7522" 1504.2 116.460181851536 83.0538835526786
"7523" 1504.4 117.550224433344 81.9465995732479
"7524" 1504.6 118.139986591293 82.1801141517568
"7525" 1504.8 117.869021147228 82.591102251756
"7526" 1505 117.469535161353 83.3911933926355
"7527" 1505.2 115.979270010719 83.8633055946177
"7528" 1505.4 115.053201522035 83.6765873615196
"7529" 1505.6 114.034686664622 83.6032991608339
"7530" 1505.8 112.758515358484 83.7583177983829
"7531" 1506 111.485924203495 83.2112903199709
"7532" 1506.2 109.644670685327 82.0656069738233
"7533" 1506.4 107.251705599976 80.4621098418503
"7534" 1506.6 105.033805227354 77.6484056899001
"7535" 1506.8 104.322237925553 74.665019963209
"7536" 1507 104.713532391917 71.8468777338663
"7537" 1507.2 105.504055010521 69.5325710174847
"7538" 1507.4 106.229034375816 67.2829158233929
"7539" 1507.6 106.760994570743 66.4691433823441
"7540" 1507.8 107.865999386365 65.9555484798612
"7541" 1508 109.412452691388 65.483667847322
"7542" 1508.2 110.71772791137 64.8196463613502
"7543" 1508.4 112.118593676792 64.619948419027
"7544" 1508.6 113.62043129854 62.7910977667362
"7545" 1508.8 114.243268026767 60.2566082487343
"7546" 1509 113.695475683182 58.0464402960026
"7547" 1509.2 112.335821223923 55.5140815758595
"7548" 1509.4 111.284949159496 52.2291629426956
"7549" 1509.6 109.640955542017 48.9200713755855
"7550" 1509.8 108.934238732705 45.4781830029493
"7551" 1510 110.04324049501 41.5306648252205
"7552" 1510.2 111.203158077881 38.6451283799644
"7553" 1510.4 111.780181499215 38.5725016422862
"7554" 1510.6 111.549325789623 39.4535224115482
"7555" 1510.8 111.819288204119 39.8454647917021
"7556" 1511 112.713155744775 39.7752323420792
"7557" 1511.2 113.396998017419 40.0987832682927
"7558" 1511.4 114.906350888789 40.7691006317124
"7559" 1511.6 115.698607845763 41.5413847242253
"7560" 1511.8 116.186684231092 41.0390140339385
"7561" 1512 117.459259267319 40.7539617793742
"7562" 1512.2 116.361500330047 40.8337828680577
"7563" 1512.4 115.722016042912 40.4758457204452
"7564" 1512.6 114.955897898287 40.3375932225124
"7565" 1512.8 114.304787232983 39.7658698039133
"7566" 1513 112.609530392716 39.7146335470505
"7567" 1513.2 110.363398741866 38.5832285938561
"7568" 1513.4 107.276085338306 36.3918005938249
"7569" 1513.6 103.875460487077 35.3978016960822
"7570" 1513.8 99.7738956564143 35.2776628596438
"7571" 1514 95.5113794509955 35.3744758552818
"7572" 1514.2 91.1034518945546 35.2724316128844
"7573" 1514.4 86.6687207077059 34.2641848407452
"7574" 1514.6 82.3188278566056 32.9509978269568
"7575" 1514.8 79.0938398254903 30.2702812072362
"7576" 1515 77.3032315985125 26.7151890962841
"7577" 1515.2 76.1633130341213 23.0270620741984
"7578" 1515.4 77.4078079219613 20.4385500867257
"7579" 1515.6 78.9120867588904 19.6701827158862
"7580" 1515.8 79.7272250581878 19.8721244554408
"7581" 1516 79.8493472760607 19.8424190510934
"7582" 1516.2 80.2901926971012 20.0950728428525
"7583" 1516.4 81.3478198953658 19.8688238549578
"7584" 1516.6 82.5558970739099 19.983311640409
"7585" 1516.8 84.0595932522403 20.4417480878975
"7586" 1517 85.9356545668064 21.5488295008306
"7587" 1517.2 87.6961566756999 22.7277167047686
"7588" 1517.4 88.072752463047 23.484127046876
"7589" 1517.6 89.9332000278899 23.7995662533719
"7590" 1517.8 92.074037998507 22.8035090485586
"7591" 1518 94.3731844464869 22.5689426777129
"7592" 1518.2 95.74580541326 23.4909381886344
"7593" 1518.4 95.9648827703225 24.6663055963665
"7594" 1518.6 96.9264804595509 25.6132005167138
"7595" 1518.8 98.4020225912895 26.9288082882035
"7596" 1519 99.2392199038154 28.8973964363112
"7597" 1519.2 99.6871113893653 30.7019447404112
"7598" 1519.4 99.5368264391099 32.8019828903655
"7599" 1519.6 100.877009232849 34.9783454794959
"7600" 1519.8 103.663407388892 36.3280079534543
"7601" 1520 106.420966735373 38.3897376540628
"7602" 1520.2 108.498559468942 41.0883843604917
"7603" 1520.4 109.757283297987 43.8488245024198
"7604" 1520.6 111.47834158504 47.0329093348351
"7605" 1520.8 112.937867118645 50.3135627106188
"7606" 1521 114.729751739513 53.0819698192301
"7607" 1521.2 117.01080811473 54.4591169173306
"7608" 1521.4 117.063617722459 54.2115718811018
"7609" 1521.6 116.693804424088 54.6765184164045
"7610" 1521.8 115.754513200027 55.6987545959509
"7611" 1522 114.733252730122 58.1654655777124
"7612" 1522.2 113.774583209168 61.0951267372662
"7613" 1522.4 112.11447731814 64.4495944994612
"7614" 1522.6 109.886420367857 66.2957081807368
"7615" 1522.8 108.470477310734 68.5673443034153
"7616" 1523 106.809716731453 71.4843595057902
"7617" 1523.2 106.242498585719 74.4652044800525
"7618" 1523.4 107.455859242656 77.6246419813454
"7619" 1523.6 108.132369633206 81.3308378715004
"7620" 1523.8 107.397269390009 84.6469950232499
"7621" 1524 104.925406697354 86.3603126402017
"7622" 1524.2 101.557911425638 86.8807337779089
"7623" 1524.4 98.3448019006721 87.871959315792
"7624" 1524.6 93.8727163898007 88.3934401431067
"7625" 1524.8 89.6718683016103 87.9554589556012
"7626" 1525 87.6720318545928 85.8753760874532
"7627" 1525.2 88.035375347575 84.7675207652836
"7628" 1525.4 88.3537003677521 82.9922256343964
"7629" 1525.6 89.0520326451181 81.5783785418556
"7630" 1525.8 89.830535342049 79.1253079516351
"7631" 1526 90.534375429314 77.4264901418191
"7632" 1526.2 90.9096594947641 74.5663750600764
"7633" 1526.4 91.4282487142506 71.4241187694304
"7634" 1526.6 92.8249785397815 69.643848405199
"7635" 1526.8 93.7282890988739 68.0368720120309
"7636" 1527 95.1014221082387 66.621829697373
"7637" 1527.2 96.8849002375477 65.582543057466
"7638" 1527.4 99.2583039758083 64.0372746855172
"7639" 1527.6 101.957035488994 62.2595538041047
"7640" 1527.8 104.8328743837 61.1565808512397
"7641" 1528 107.539857778221 59.4796030289504
"7642" 1528.2 109.003656123817 57.0113193384707
"7643" 1528.4 111.121991084384 54.7451256442281
"7644" 1528.6 114.05261831405 53.6158134939112
"7645" 1528.8 114.085880896496 53.2215540608005
"7646" 1529 113.79452810043 51.045139397174
"7647" 1529.2 112.604449562952 47.8375432792818
"7648" 1529.4 112.043573649302 43.7317421935073
"7649" 1529.6 113.160349058523 41.3498563207099
"7650" 1529.8 114.56165253629 41.6850229078112
"7651" 1530 115.73655628824 42.9994870501862
"7652" 1530.2 116.97642929377 44.9535335704134
"7653" 1530.4 117.337567562552 46.3495415304747
"7654" 1530.6 117.972185583635 47.726315085815
"7655" 1530.8 117.528354058331 49.1960147506344
"7656" 1531 117.12333884402 51.7941218144817
"7657" 1531.2 116.821619913933 54.8734116182998
"7658" 1531.4 115.718493871684 58.2259630947046
"7659" 1531.6 114.810552081242 61.8090672192431
"7660" 1531.8 115.921638165584 65.512150888815
"7661" 1532 118.456584940116 68.0094476659715
"7662" 1532.2 121.05283348629 69.1102624215612
"7663" 1532.4 121.128280163234 69.5569833662841
"7664" 1532.6 120.910922840694 69.446460828006
"7665" 1532.8 119.29140516993 70.1822345898754
"7666" 1533 117.183284948237 71.7366693385041
"7667" 1533.2 114.798580640965 73.7611935722362
"7668" 1533.4 111.810864602445 75.9572037258124
"7669" 1533.6 109.137521870148 78.4046348987381
"7670" 1533.8 107.952783653414 81.2013569546003
"7671" 1534 108.379266337197 82.7183277995629
"7672" 1534.2 108.575013378313 84.7717117318339
"7673" 1534.4 109.162885640504 87.6126556685461
"7674" 1534.6 108.562454112255 90.4410178739347
"7675" 1534.8 107.09030326284 93.3887216592167
"7676" 1535 107.546576564568 96.0388320608747
"7677" 1535.2 108.305924422568 97.2631043090702
"7678" 1535.4 107.236649887895 97.5605184180521
"7679" 1535.6 104.352096840079 98.6398951576061
"7680" 1535.8 101.302333582424 99.5084628104111
"7681" 1536 96.7031654388115 101.636821179594
"7682" 1536.2 91.7333035162772 103.192995764215
"7683" 1536.4 86.9915903640636 104.743316651302
"7684" 1536.6 82.9342871644423 106.437325815729
"7685" 1536.8 78.2991338148975 108.723157824718
"7686" 1537 71.9501042729286 109.896261501279
"7687" 1537.2 66.2069910166118 111.660880860375
"7688" 1537.4 62.1248804361706 114.143693767909
"7689" 1537.6 58.5756804983225 117.854162970349
"7690" 1537.8 58.0960496669585 119.834710794298
"7691" 1538 58.9950639055394 119.490271430914
"7692" 1538.2 59.550910662617 119.573459380952
"7693" 1538.4 60.4655929836459 119.238046686772
"7694" 1538.6 61.8340215073314 118.921730408733
"7695" 1538.8 63.6660570805701 118.76358619331
"7696" 1539 65.9915321905447 119.637050485844
"7697" 1539.2 65.8918026964982 120.695335790109
"7698" 1539.4 65.365706741666 120.321630572982
"7699" 1539.6 65.6292499126721 119.295341638044
"7700" 1539.8 66.7270681776018 117.809722201689
"7701" 1540 69.5263384268019 116.107161481978
"7702" 1540.2 73.4270388561404 114.969157597121
"7703" 1540.4 77.6508884837227 114.989929376161
"7704" 1540.6 81.8616229375186 116.351948474626
"7705" 1540.8 84.7311850157395 117.856413064586
"7706" 1541 85.2161236615014 118.411551876924
"7707" 1541.2 85.0373700879719 117.876796693398
"7708" 1541.4 86.9305498552689 117.784614603027
"7709" 1541.6 89.4639650488975 116.241799987947
"7710" 1541.8 92.7292834619554 114.861829079537
"7711" 1542 96.8017814570903 113.349103080467
"7712" 1542.2 100.038830904525 111.46760960803
"7713" 1542.4 101.044931721482 109.032739915633
"7714" 1542.6 101.5191223821 106.980810727084
"7715" 1542.8 102.24788227414 104.702705806601
"7716" 1543 103.28297597486 102.22477237718
"7717" 1543.2 104.73709261553 99.8125399762728
"7718" 1543.4 106.478952038822 98.1305621269339
"7719" 1543.6 106.827239613814 96.3534072276085
"7720" 1543.8 107.328111013532 96.0035284236238
"7721" 1544 109.57243557473 95.8028322176245
"7722" 1544.2 112.287884580662 96.4054464884201
"7723" 1544.4 111.701863989927 97.0511274829481
"7724" 1544.6 110.706481159349 97.6030061479066
"7725" 1544.8 109.809581768921 98.1497007439855
"7726" 1545 108.716639144495 99.6707423341612
"7727" 1545.2 107.249800851898 102.306161799861
"7728" 1545.4 105.539632258118 105.433468533106
"7729" 1545.6 103.367187650127 108.640425506026
"7730" 1545.8 100.977104354 109.877980767838
"7731" 1546 97.940056402251 112.217267798947
"7732" 1546.2 93.8105272538585 114.697236126052
"7733" 1546.4 90.0032572003708 116.832860315444
"7734" 1546.6 85.5183386439131 118.988496841361
"7735" 1546.8 81.2759015479982 120.739749133451
"7736" 1547 78.3446208874193 121.060891769924
"7737" 1547.2 74.4048889006796 122.075748866759
"7738" 1547.4 70.036574413389 123.119989905838
"7739" 1547.6 66.2523083295795 123.562239383783
"7740" 1547.8 62.9015889457153 123.271980784688
"7741" 1548 58.776860316822 123.548164369964
"7742" 1548.2 56.9151678708925 122.674923170444
"7743" 1548.4 53.1152236849525 121.832362080371
"7744" 1548.6 48.5687007869515 120.698562400522
"7745" 1548.8 43.9890069359214 120.012699932877
"7746" 1549 39.754353620451 118.939209821405
"7747" 1549.2 35.1669273820588 117.702588440392
"7748" 1549.4 32.2174815413858 116.131197008643
"7749" 1549.6 29.3465816642983 114.341417933586
"7750" 1549.8 25.8705607654207 112.377229043786
"7751" 1550 22.4866634118669 110.050313005449
"7752" 1550.2 19.6895518967395 106.836678816527
"7753" 1550.4 16.3041828403582 103.648908944947
"7754" 1550.6 13.147572125004 99.6849049107793
"7755" 1550.8 10.4874957410025 95.4584922095801
"7756" 1551 7.65297364975295 90.8131162902534
"7757" 1551.2 5.33105543935958 85.9980683062092
"7758" 1551.4 4.26648826838088 80.7182483333909
"7759" 1551.6 2.28587851915008 75.2357543633514
"7760" 1551.8 1.54151910627732 69.9580433822746
"7761" 1552 1.44957889206534 64.6183652041612
"7762" 1552.2 1.88124242524035 59.3537352284525
"7763" 1552.4 2.39573670020168 54.5657623699133
"7764" 1552.6 3.54253708078862 48.6702051114887
"7765" 1552.8 4.97927727474279 44.0033244358807
"7766" 1553 5.88305548091535 39.5494243752612
"7767" 1553.2 7.89778822417635 34.4655314552212
"7768" 1553.4 9.90498583292299 29.6416291083719
"7769" 1553.6 13.77653436552 26.2889559414346
"7770" 1553.8 17.6220965817523 23.0150882594212
"7771" 1554 21.862706773047 19.7374817778843
"7772" 1554.2 25.3582881838073 15.7365538832479
"7773" 1554.4 30.0664694046163 12.7299418677652
"7774" 1554.6 34.6822267302597 10.6954968737095
"7775" 1554.8 38.6205152046216 7.51828627867678
"7776" 1555 42.0384478116356 5.36819439574777
"7777" 1555.2 45.4440571023019 6.13615365540475
"7778" 1555.4 49.7313678682217 7.25062820825437
"7779" 1555.6 54.0064780776782 8.45210625436385
"7780" 1555.8 58.3525363299505 9.23098849808488
"7781" 1556 61.3483622344838 10.2499269185133
"7782" 1556.2 64.6676538198975 11.218201463204
"7783" 1556.4 68.1514790658676 13.2648623866339
"7784" 1556.6 71.9114600212283 15.6323324142474
"7785" 1556.8 76.0767609239336 17.6805257346951
"7786" 1557 78.8542305808577 21.7613307701916
"7787" 1557.2 81.1612809580653 25.6193500565612
"7788" 1557.4 81.8887165623534 30.265342265209
"7789" 1557.6 83.694384514201 34.4407585548087
"7790" 1557.8 86.0655346063275 35.8358031097124
"7791" 1558 86.9643135070968 35.912365756815
"7792" 1558.2 88.2383053498226 36.5299337960063
"7793" 1558.4 90.2265480358147 37.227246000533
"7794" 1558.6 92.9038272966153 37.6410171759611
"7795" 1558.8 94.9165884811878 39.5437033344239
"7796" 1559 95.7705564498656 42.5707145471822
"7797" 1559.2 96.7044137428403 46.2613054775612
"7798" 1559.4 98.9280326890724 49.2747713217892
"7799" 1559.6 101.284420760676 51.0124242817513
"7800" 1559.8 103.505496234969 50.6759367023628
"7801" 1560 106.386010129765 50.0326816095112
"7802" 1560.2 109.097576141225 49.2375951634047
"7803" 1560.4 110.705391730379 48.3055281551996
"7804" 1560.6 112.141113543418 48.2572317027732
"7805" 1560.8 112.974558794015 49.9158403524112
"7806" 1561 114.221103018645 52.1315495571734
"7807" 1561.2 115.73655628824 55.0990483409862
"7808" 1561.4 118.559801215623 57.3314911054515
"7809" 1561.6 120.932746638715 58.8120038443862
"7810" 1561.8 120.575731686465 59.2728776918362
"7811" 1562 119.07069312902 61.3611238915586
"7812" 1562.2 118.408259791046 64.789798957456
"7813" 1562.4 118.500232536159 68.9831248084715
"7814" 1562.6 118.97028357047 72.5655851913939
"7815" 1562.8 120.508271686097 75.3899703525124
"7816" 1563 120.686081762615 74.0662790768861
"7817" 1563.2 120.400701628706 72.5816532624647
"7818" 1563.4 120.581710405761 71.3452785149769
"7819" 1563.6 120.778373040481 69.5167102133535
"7820" 1563.8 120.444337620461 68.8585721150482
"7821" 1564 120.147826205419 69.0904472376085
"7822" 1564.2 119.134801432478 69.8493617145577
"7823" 1564.4 117.86566363984 71.0006072043046
"7824" 1564.6 116.857033984533 72.8155616602509
"7825" 1564.8 115.951315359671 76.1044548851781
"7826" 1565 115.109150074349 80.3717898683336
"7827" 1565.2 114.169048005728 85.0152225858422
"7828" 1565.4 112.423231751153 89.7832626210177
"7829" 1565.6 110.111977771125 94.1591937385419
"7830" 1565.8 108.107254945007 99.1586602814389
"7831" 1566 107.076164056811 103.45169456474
"7832" 1566.2 105.515896828786 103.381337408125
"7833" 1566.4 102.271849711494 105.505315364988
"7834" 1566.6 98.5743502733908 108.641077990111
"7835" 1566.8 94.4417735259832 112.119900084697
"7836" 1567 90.6062123962998 115.868870364256
"7837" 1567.2 86.1051619272664 118.275595837896
"7838" 1567.4 81.6211670171099 120.588714058165
"7839" 1567.6 77.590204124001 121.15423299975
"7840" 1567.8 73.529778582211 122.357419754411
"7841" 1568 68.7923356578403 122.933586503872
"7842" 1568.2 64.3806930412767 123.817935468161
"7843" 1568.4 61.3005330406422 122.520924029284
"7844" 1568.6 57.3737582594313 121.934312777943
"7845" 1568.8 53.1670507251706 122.419056197377
"7846" 1569 49.5886892789193 121.692927809793
"7847" 1569.2 45.1838498774478 120.208960190446
"7848" 1569.4 41.3276854026082 118.41054990892
"7849" 1569.6 36.6937330804864 116.071601387564
"7850" 1569.8 32.3784749337122 113.483642514687
"7851" 1570 28.0713872364131 111.701851171307
"7852" 1570.2 26.7156965228315 110.112352610989
"7853" 1570.4 24.855812492489 105.805785518526
"7854" 1570.6 22.3497730872743 100.831806398425
"7855" 1570.8 20.1893121069347 95.6474348962838
"7856" 1571 18.9287221504714 91.3840881291563
"7857" 1571.2 18.8578840378862 86.6091761161474
"7858" 1571.4 18.561217037304 82.091444106843
"7859" 1571.6 20.3261240117521 79.3495276189259
"7860" 1571.8 22.7553678522578 78.4105491935544
"7861" 1572 25.847142045274 76.0112494325992
"7862" 1572.2 29.2593503207882 73.4898339860003
"7863" 1572.4 32.957630110736 71.8472829803916
"7864" 1572.6 36.4425476051099 71.4882924513307
"7865" 1572.8 40.4684033332541 71.6456281671008
"7866" 1573 44.252284963736 70.5196953634872
"7867" 1573.2 48.0615535501561 70.1324526006348
"7868" 1573.4 50.7826660289783 71.6557006892646
"7869" 1573.6 54.2117250029244 72.808708226367
"7870" 1573.8 57.4682250257395 74.3895017047788
"7871" 1574 61.0854335299166 74.929441113212
"7872" 1574.2 65.4884345743065 75.6885792243137
"7873" 1574.4 69.1749736927877 76.9481925981348
"7874" 1574.6 72.8510319571035 77.8979548634506
"7875" 1574.8 75.9314436604642 78.1158529318446
"7876" 1575 78.2683309438056 78.414100299722
"7877" 1575.2 80.06960341901 80.2597930147504
"7878" 1575.4 81.4139487404421 83.5008084791567
"7879" 1575.6 83.5957056422064 87.1276942877415
"7880" 1575.8 86.0172354466705 89.4269239443876
"7881" 1576 87.7711452570566 91.0620328958774
"7882" 1576.2 90.0891535817607 91.9830012143514
"7883" 1576.4 92.2110740407848 92.3609513421334
"7884" 1576.6 93.1435373359832 92.8995132917469
"7885" 1576.8 92.9395287918404 94.9618542107183
"7886" 1577 92.1678669069431 97.9290432213154
"7887" 1577.2 90.1707450629858 101.529580515298
"7888" 1577.4 88.1865418517848 104.885324363994
"7889" 1577.6 85.7453406974441 108.176638880906
"7890" 1577.8 84.2598925501261 110.73356929609
"7891" 1578 85.3875034122975 111.913109605861
"7892" 1578.2 87.0607234031611 112.416727267491
"7893" 1578.4 88.1872697110147 112.117730686083
"7894" 1578.6 88.9198956073309 111.523883699086
"7895" 1578.8 89.1787008289341 110.770661758661
"7896" 1579 90.0490440982227 110.965397187161
"7897" 1579.2 90.5377918403403 110.734599642272
"7898" 1579.4 90.9732681545588 109.874500660516
"7899" 1579.6 92.7972221325519 109.568544978882
"7900" 1579.8 95.3699767360038 108.883226067046
"7901" 1580 98.268724082672 108.356713674681
"7902" 1580.2 101.76753488384 108.68235611589
"7903" 1580.4 102.962675846987 107.021050174602
"7904" 1580.6 104.567514558489 105.075966254958
"7905" 1580.8 106.437676421381 103.38124171504
"7906" 1581 108.931960442106 101.292388690077
"7907" 1581.2 111.036013968876 99.3577746812147
"7908" 1581.4 112.450984734115 97.0116559078293
"7909" 1581.6 114.71744087909 94.2376238790112
"7910" 1581.8 115.292492935046 92.2990909424817
"7911" 1582 116.30778021184 89.2936544154493
"7912" 1582.2 118.06039906834 86.7889937388862
"7913" 1582.4 118.599911976808 85.66575340253
"7914" 1582.6 118.758596824182 85.132080221027
"7915" 1582.8 118.89426615961 85.6148389693535
"7916" 1583 118.023466487073 86.583178536006
"7917" 1583.2 117.156270293162 87.6666941344826
"7918" 1583.4 116.693677941712 87.8776362467437
"7919" 1583.6 116.217029720889 88.5481352869233
"7920" 1583.8 115.889984201604 88.3725468370066
"7921" 1584 115.449565668539 88.3984906720505
"7922" 1584.2 114.834872243549 88.6947454550702
"7923" 1584.4 114.364705826368 90.8477294582765
"7924" 1584.6 114.466645251477 90.3800920726339
"7925" 1584.8 113.992198934768 90.8757822542702
"7926" 1585 113.923541226379 91.1955178155307
"7927" 1585.2 113.800134518525 91.2151250440296
"7928" 1585.4 113.805925045688 91.1122852816103
"7929" 1585.6 113.974341772945 91.4359737359394
"7930" 1585.8 114.031390202823 91.3844141007474
"7931" 1586 113.898952054261 91.4836721762998
"7932" 1586.2 113.791199289687 91.753165980533
"7933" 1586.4 113.356531217849 92.3513762284715
"7934" 1586.6 113.571582411391 92.4919362835255
"7935" 1586.8 113.297001152075 93.2207662719307
"7936" 1587 113.185298341064 93.7279542575232
"7937" 1587.2 112.554697408022 94.915013481124
"7938" 1587.4 111.720679007174 96.020701353815
"7939" 1587.6 110.482220359256 98.1458649109917
"7940" 1587.8 108.984337132894 101.033890333661
"7941" 1588 107.799070047651 103.668958924715
"7942" 1588.2 106.233237601124 104.346115940537
"7943" 1588.4 103.990764359215 106.270882392965
"7944" 1588.6 101.170578064331 108.892855840983
"7945" 1588.8 97.8604084024577 111.454775785739
"7946" 1589 94.5456652463713 113.172973150953
"7947" 1589.2 90.9956211515926 115.027268027643
"7948" 1589.4 86.9473945974459 116.869989766909
"7949" 1589.6 83.1594828271737 118.912932837482
"7950" 1589.8 79.5201713171707 120.907336295759
"7951" 1590 76.7644249697076 121.544873254077
"7952" 1590.2 72.9308868513534 120.890130634452
"7953" 1590.4 68.2220390458046 121.369832938447
"7954" 1590.6 63.5553435985368 121.790600560741
"7955" 1590.8 59.0239855147052 123.163554253472
"7956" 1591 57.5698050376181 122.3285700613
"7957" 1591.2 54.2268468483681 121.982373743967
"7958" 1591.4 50.4531739447335 122.469912550486
"7959" 1591.6 48.2583523556126 121.301799486057
"7960" 1591.8 44.1640314651933 120.358517855985
"7961" 1592 40.7820126719755 119.21621448658
"7962" 1592.2 36.9995839886782 117.700436016094
"7963" 1592.4 32.9469818280025 115.212734776337
"7964" 1592.6 29.3020406046561 112.63602217903
"7965" 1592.8 25.4141648567088 110.172789829056
"7966" 1593 21.8221503036403 106.936913844539
"7967" 1593.2 17.6823252126293 103.985293341753
"7968" 1593.4 15.4734244598944 101.535641077364
"7969" 1593.6 14.0949055756752 97.3857275355235
"7970" 1593.8 11.9259162824724 92.957881430963
"7971" 1594 10.5499395339251 88.2473640623222
"7972" 1594.2 8.77624315855086 83.4359571371085
"7973" 1594.4 6.34611079081575 79.0830574424153
"7974" 1594.6 3.05498109343009 75.5784745774304
"7975" 1594.8 3.69459233062848 76.1572644929069
"7976" 1595 3.83392280743009 76.344101048456
"7977" 1595.2 4.16657819970474 76.6589557663306
"7978" 1595.4 4.98929003902953 76.6059974829044
"7979" 1595.6 5.92579825717085 75.7776954373561
"7980" 1595.8 7.59504849802137 73.5056872600146
"7981" 1596 9.46943295579034 70.7979694685612
"7982" 1596.2 11.2783441847912 68.5609595352677
"7983" 1596.4 12.7295847285971 67.0130846627422
"7984" 1596.6 13.7197899136298 66.6477133537927
"7985" 1596.8 15.3038557482563 66.1124857042452
"7986" 1597 17.65689858476 65.7624358465986
"7987" 1597.2 20.5352031239882 64.6031250401916
"7988" 1597.4 23.803458458225 63.3850408236612
"7989" 1597.6 26.8934708311035 62.0628897564769
"7990" 1597.8 29.8939338149653 61.5373725318219
"7991" 1598 32.6897781812868 61.9233659704558
"7992" 1598.2 35.3977946536545 62.1385043049443
"7993" 1598.4 38.0837866446511 61.321897905499
"7994" 1598.6 41.0664799771436 60.2575685593907
"7995" 1598.8 44.5315468572153 58.7081449491861
"7996" 1599 47.9364905038977 57.6972765322267
"7997" 1599.2 51.4363360387563 57.5866161599217
"7998" 1599.4 54.9426176826248 57.5340246156267
"7999" 1599.6 58.7160255369942 56.9804089529945
"8000" 1599.8 62.8529050885903 57.4903770195836
"8001" 1600 65.7652288343282 58.9520391992709
"8002" 1600.2 66.9140810410178 61.5842615923708
"8003" 1600.4 68.5846178674403 65.4394995943362
"8004" 1600.6 70.1105447123019 68.0586911076612
"8005" 1600.8 71.4027560299643 69.3966254290909
"8006" 1601 72.024610889866 69.5899440497125
"8007" 1601.2 73.6140492428486 70.5843506045702
"8008" 1601.4 75.713694870798 71.8499808625256
"8009" 1601.6 77.9365787704814 73.6577507783791
"8010" 1601.8 78.8891221607395 75.3091765855939
"8011" 1602 79.0384151266096 76.9199853070971
"8012" 1602.2 79.5734404427607 76.9866498974753
"8013" 1602.4 80.5268239786593 76.5274439091525
"8014" 1602.6 82.2443203883099 75.7318314410785
"8015" 1602.8 84.6929067327534 75.5658829889655
"8016" 1603 88.1517232566507 76.215195722075
"8017" 1603.2 91.3299456925571 76.8005310808558
"8018" 1603.4 93.8863458752369 77.5716287067991
"8019" 1603.6 96.0385081109007 79.666713316868
"8020" 1603.8 98.621221293958 81.6912620574427
"8021" 1604 102.051183127034 82.8989490005771
"8022" 1604.2 104.418846551177 84.5418140441439
"8023" 1604.4 105.063925905406 84.3476041385394
"8024" 1604.6 106.057615384431 83.2775598986157
"8025" 1604.8 105.816409001403 83.3094889217951
"8026" 1605 106.074691942522 82.7976929497054
"8027" 1605.2 106.027153085624 82.4059553803909
"8028" 1605.4 107.431944365472 81.4646879749243
"8029" 1605.6 110.062931256866 80.312043454815
"8030" 1605.8 113.318508164097 79.3400307176868
"8031" 1606 115.588757091225 79.3300442854561
"8032" 1606.2 115.761211866303 80.9286846651653
"8033" 1606.4 115.126052397866 83.1581766405842
"8034" 1606.6 113.784686399101 84.8454494948785
"8035" 1606.8 111.887119544353 87.9017319501996
"8036" 1607 110.304315019705 91.7532559483909
"8037" 1607.2 108.023629821057 95.8795417847152
"8038" 1607.4 105.669455877118 100.233311349828
"8039" 1607.6 103.080330732046 104.295253771717
"8040" 1607.8 100.958260548579 108.965264141166
"8041" 1608 99.6939631914792 109.959264139911
"8042" 1608.2 97.5469690301503 109.317935462051
"8043" 1608.4 93.3627038576192 109.298911308652
"8044" 1608.6 89.0371835383698 110.194092156632
"8045" 1608.8 84.1128474306465 110.110945817212
"8046" 1609 79.2540627374542 110.099692163433
"8047" 1609.2 74.4724403346819 109.675515982542
"8048" 1609.4 69.4886623415676 108.913790602055
"8049" 1609.6 64.9049069169431 106.945111565138
"8050" 1609.8 60.0941531848404 105.058422522661
"8051" 1610 54.8418604847261 103.533922310975
"8052" 1610.2 49.7519797814424 103.048805889773
"8053" 1610.4 44.2832100102646 103.252694003843
"8054" 1610.6 39.2861733280038 104.262004552257
"8055" 1610.8 34.2740899888689 105.996861825718
"8056" 1611 30.6964646143764 106.378072917857
"8057" 1611.2 29.5747840849237 103.972952819356
"8058" 1611.4 28.233273355257 100.601144936994
"8059" 1611.6 27.1480732752516 95.7887734650911
"8060" 1611.8 26.7612766411873 91.4481382205591
"8061" 1612 27.2365300666139 86.2707403013404
"8062" 1612.2 27.752729262504 81.663026164143
"8063" 1612.4 28.4259282770423 78.0700894190073
"8064" 1612.6 29.3465816642983 74.4989132539415
"8065" 1612.8 30.4711852637332 71.037679507929
"8066" 1613 31.4627820756511 67.1709782534179
"8067" 1613.2 32.9780988689719 62.8179165932927
"8068" 1613.4 34.8883982343788 58.5149907057894
"8069" 1613.6 37.486140076103 54.8320847719154
"8070" 1613.8 40.7699074966903 51.4055663804361
"8071" 1614 43.5295395605692 47.5938679125849
"8072" 1614.2 46.632104014637 43.7420671488645
"8073" 1614.4 49.9723117034844 39.9793825981866
"8074" 1614.6 54.2435069500718 38.4803644250826
"8075" 1614.8 58.5901795647302 36.3751268706951
"8076" 1615 63.2964691201737 35.0235732882765
"8077" 1615.2 68.1532039950711 34.3278518428663
"8078" 1615.4 72.8670517667899 35.2558627371401
"8079" 1615.6 76.4148367162689 36.5519170175771
"8080" 1615.8 79.6645136490098 38.7218538141442
"8081" 1616 82.3567755872912 41.2277670956448
"8082" 1616.2 86.0439791924961 43.3794339613661
"8083" 1616.4 89.9514572987912 45.3459425508087
"8084" 1616.6 92.3703021546865 47.4932983337637
"8085" 1616.8 95.9903838383403 49.4614576859112
"8086" 1617 98.4992252755153 51.8826681802612
"8087" 1617.2 100.96959459145 55.1333249428319
"8088" 1617.4 101.54450456402 58.6181838388407
"8089" 1617.6 100.54719286524 62.2425929764612
"8090" 1617.8 100.217161913138 65.7207930431901
"8091" 1618 98.8443030560183 69.6187749359832
"8092" 1618.2 96.3848479114557 73.5645440775586
"8093" 1618.4 93.9924203459336 77.7613563276696
"8094" 1618.6 90.8702531950838 81.3266649694611
"8095" 1618.8 87.8997093260455 83.890515004174
"8096" 1619 85.2265498574198 87.0529785417266
"8097" 1619.2 82.3946963364291 90.5545763401752
"8098" 1619.4 80.0545346060903 94.77350692855
"8099" 1619.6 77.8836982340975 98.6228802665183
"8100" 1619.8 77.3796008641219 103.230808468778
"8101" 1620 77.4422979294975 106.419715899033
"8102" 1620.2 77.2296225888115 107.868354891594
"8103" 1620.4 77.8530444631422 108.57713249801
"8104" 1620.6 78.9412655625782 109.261934846593
"8105" 1620.8 78.7499410739228 108.891565252723
"8106" 1621 77.1073493912675 108.259898175671
"8107" 1621.2 74.3160809854846 107.946998045411
"8108" 1621.4 70.2676040555676 108.61873692251
"8109" 1621.6 65.4741966898698 109.464788885191
"8110" 1621.8 60.8101501138706 110.597563599995
"8111" 1622 55.8939772760168 110.931032111544
"8112" 1622.2 51.142750385672 111.032879761394
"8113" 1622.4 46.2297543439874 110.113906980191
"8114" 1622.6 40.8336219038792 109.394279312564
"8115" 1622.8 36.3519144587303 107.265424045661
"8116" 1623 31.4746688493709 105.131282716998
"8117" 1623.2 27.1919797445278 102.671754384081
"8118" 1623.4 22.8570300093832 100.58136229029
"8119" 1623.6 20.6850481348698 100.789516462602
"8120" 1623.8 21.9177476958131 101.540202447761
"8121" 1624 22.6039769869514 102.815358883272
"8122" 1624.2 23.8585264988118 103.448609647061
"8123" 1624.4 25.2207561897724 103.650529489428
"8124" 1624.6 26.2789187770756 103.179798388896
"8125" 1624.8 27.4672307828884 102.681651651738
"8126" 1625 29.3519202056403 101.961201897947
"8127" 1625.2 32.8905411349546 102.614029239204
"8128" 1625.4 35.5471033043203 104.383339703861
"8129" 1625.6 38.0278472010975 106.078465243375
"8130" 1625.8 40.1662276683403 108.007623225982
"8131" 1626 41.616733617074 110.938097828026
"8132" 1626.2 41.7546578302227 113.787151729544
"8133" 1626.4 42.2902863236459 112.743259525133
"8134" 1626.6 43.2459324079515 111.921043271467
"8135" 1626.8 44.4737753467603 111.452235758411
"8136" 1627 46.9300382182403 111.378978144833
"8137" 1627.2 49.580936653898 112.328545186661
"8138" 1627.4 52.5159944793949 114.031595024998
"8139" 1627.6 55.1608556628403 113.952638660351
"8140" 1627.8 57.8365204504303 112.414228775201
"8141" 1628 61.0723291656225 110.990462143305
"8142" 1628.2 64.5002078460036 109.900313619039
"8143" 1628.4 67.6278972792587 109.268417024518
"8144" 1628.6 71.1004629472193 108.376440911419
"8145" 1628.8 73.00022697883 107.735198172146
"8146" 1629 76.1883872322703 106.159326811781
"8147" 1629.2 79.4025805582481 106.051636229185
"8148" 1629.4 82.981223484877 107.551274215936
"8149" 1629.6 85.2576797932975 107.517652791147
"8150" 1629.8 87.0546241425703 105.641330571971
"8151" 1630 88.7994535819304 102.763140938741
"8152" 1630.2 91.2036015434975 99.2200689139183
"8153" 1630.4 94.4536961032383 97.1232849939877
"8154" 1630.6 98.5039490557116 96.1057343411265
"8155" 1630.8 101.989214837038 95.0742513708876
"8156" 1631 103.873832104252 94.3692067900443
"8157" 1631.2 105.620991088924 95.0025519219883
"8158" 1631.4 106.464789462204 96.7957392806702
"8159" 1631.6 105.526353310588 97.3211774912312
"8160" 1631.8 104.46786615904 98.745285393004
"8161" 1632 103.436150222164 101.851015465014
"8162" 1632.2 102.505224232924 104.797561979811
"8163" 1632.4 100.855163339201 105.848182871578
"8164" 1632.6 98.5796437950626 107.442128415967
"8165" 1632.8 95.7614221830131 110.236024491325
"8166" 1633 92.138949808007 112.5268868268
"8167" 1633.2 88.5058203750993 114.936608961215
"8168" 1633.4 84.8407189149712 117.373466754904
"8169" 1633.6 82.2237205336477 119.828539029257
"8170" 1633.8 82.6394155915368 119.492027020768
"8171" 1634 83.0134818101674 119.677532665942
"8172" 1634.2 83.1856753117087 119.735324291714
"8173" 1634.4 83.0434283798858 119.678922451498
"8174" 1634.6 82.3368801936885 119.537233459527
"8175" 1634.8 80.7246197899996 119.762957917183
"8176" 1635 78.4153678060173 120.169661997944
"8177" 1635.2 75.1297781116561 121.68609498774
"8178" 1635.4 71.9498315342332 122.781664795072
"8179" 1635.6 69.2519814440295 123.195132971607
"8180" 1635.8 65.9443300160278 123.185045325536
"8181" 1636 62.2398491099792 123.8864534893
"8182" 1636.2 59.1368451073447 123.304849947852
"8183" 1636.4 55.3267413982292 122.988506791217
"8184" 1636.6 51.2441015726328 122.245355026689
"8185" 1636.8 46.9969473141865 121.608437337103
"8186" 1637 43.3922221253781 120.639706304906
"8187" 1637.2 39.7890374239485 118.903936051688
"8188" 1637.4 36.4591732385312 117.813002982052
"8189" 1637.6 33.4969858831064 116.323301316257
"8190" 1637.8 30.4455353154183 114.143693767909
"8191" 1638 27.180449357314 111.389032154424
"8192" 1638.2 23.7491843700142 108.745413302261
"8193" 1638.4 20.274888808104 107.152123432716
"8194" 1638.6 20.8839115003809 105.802276772067
"8195" 1638.8 20.6218719352494 103.600857345707
"8196" 1639 20.5484363527848 100.496564799467
"8197" 1639.2 20.4693643728128 96.4281294651015
"8198" 1639.4 21.6700362142083 92.8696993501329
"8199" 1639.6 23.090603428105 89.1473925116906
"8200" 1639.8 24.8848074973222 85.8126611132702
"8201" 1640 26.3624817173596 83.7698456147189
"8202" 1640.2 27.8138921546639 82.1903738699847
"8203" 1640.4 29.7815183630585 80.2538497906339
"8204" 1640.6 32.1750576069214 77.8516024760125
"8205" 1640.8 34.6844253560653 76.5166998855112
"8206" 1641 37.4498334707895 75.1736855489578
"8207" 1641.2 41.3762503736352 73.5345847808663
"8208" 1641.4 45.0782609768834 73.629915033368
"8209" 1641.6 48.3014680692972 74.0798210233508
"8210" 1641.8 51.5633748521298 73.9144196067664
"8211" 1642 54.5363592886852 73.9186606687301
"8212" 1642.2 57.7406839891224 73.8508218015073
"8213" 1642.4 60.803189873225 75.0525224799432
"8214" 1642.6 62.4243207053532 76.9033412533791
"8215" 1642.8 63.9921073453153 79.2624694273612
"8216" 1643 64.1589754624955 81.3118919369542
"8217" 1643.2 65.0800819037322 83.2796332487963
"8218" 1643.4 66.4216434847969 84.2527764516177
"8219" 1643.6 68.154706378681 86.344290399732
"8220" 1643.8 69.6765397656241 87.6796013089585
"8221" 1644 71.0624946171106 87.6620575766612
"8222" 1644.2 72.8046203356139 86.7704387593781
"8223" 1644.4 76.1304033934665 86.7144664884462
"8224" 1644.6 78.2694598448403 88.4409992906612
"8225" 1644.8 79.4850810045676 90.6633436049975
"8226" 1645 80.5657895460514 92.7192235057804
"8227" 1645.2 80.8584424006673 94.83606083044
"8228" 1645.4 81.4257965817778 97.9007363858308
"8229" 1645.6 82.633248094812 100.61135119635
"8230" 1645.8 83.4227362768126 101.383692862633
"8231" 1646 83.765326382507 100.976190947439
"8232" 1646.2 84.1745064357908 100.640563329562
"8233" 1646.4 84.7309668247832 100.151089724461
"8234" 1646.6 85.7287540679546 99.9359534415469
"8235" 1646.8 87.2210480356961 99.3786391914112
"8236" 1647 89.2245760019942 98.4311764335169
"8237" 1647.2 91.6803657298889 98.0391241322631
"8238" 1647.4 94.2291917239819 96.951794841897
"8239" 1647.6 95.3701154364514 94.6040149815223
"8240" 1647.8 97.6613992771832 92.1279900702612
"8241" 1648 100.929465580989 90.5258894888592
"8242" 1648.2 103.642487535167 89.0277021842189
"8243" 1648.4 104.87291585032 88.5201916982512
"8244" 1648.6 105.965558636413 87.9830759800066
"8245" 1648.8 106.44118516784 86.2655764857963
"8246" 1649 108.211074138794 83.6863581250832
"8247" 1649.2 110.800041897805 81.3604420880328
"8248" 1649.4 113.40353632128 80.1770544398336
"8249" 1649.6 115.497541732546 80.3710704024647
"8250" 1649.8 116.991985771435 80.9989480501476
"8251" 1650 117.00882775444 82.1380625882112
"8252" 1650.2 116.88549531639 83.6732268828862
"8253" 1650.4 116.922734196577 85.7693658680822
"8254" 1650.6 116.637332475456 87.7053321163278
"8255" 1650.8 115.173234671884 91.0803699099829
"8256" 1651 113.916292493419 94.6110376041875
"8257" 1651.2 111.898292769979 98.3279145532872
"8258" 1651.4 109.975521278202 100.469829092489
"8259" 1651.6 106.709863614119 102.009260827713
"8260" 1651.8 103.477497408383 104.47607086029
"8261" 1652 99.843784893204 107.251261469043
"8262" 1652.2 96.8951980177186 110.398124417183
"8263" 1652.4 92.9140493899805 112.881812198474
"8264" 1652.6 88.9501824435039 115.520750248241
"8265" 1652.8 85.2537323385651 117.241594988267
"8266" 1653 81.2275837349118 118.876523969974
"8267" 1653.2 77.6286790464734 121.375703075872
"8268" 1653.4 75.3368370227868 121.529794183286
"8269" 1653.6 72.2975733708403 123.061800606148
"8270" 1653.8 69.6677518043082 123.315911106615
"8271" 1654 65.9714018805039 123.353846362857
"8272" 1654.2 63.2099200408403 123.341915531828
"8273" 1654.4 59.8563454341487 123.317447217343
"8274" 1654.6 56.3145712203686 123.061039274369
"8275" 1654.8 52.2341523296559 121.978347391166
"8276" 1655 48.1503802368403 121.382849330129
"8277" 1655.2 43.5668852438126 120.731018305272
"8278" 1655.4 39.5000275182088 118.80264408153
"8279" 1655.6 35.1376857155787 117.198750856437
"8280" 1655.8 31.6916303169514 115.556104603467
"8281" 1656 29.5756162876096 112.864483716379
"8282" 1656.2 26.2196303435858 109.80406590447
"8283" 1656.4 23.0978381808667 106.052598131319
"8284" 1656.6 20.2058462470903 102.091025516947
"8285" 1656.8 18.6399232830514 97.5286526206611
"8286" 1657 15.545595189822 93.9984030177621
"8287" 1657.2 11.9406132959441 91.109731986897
"8288" 1657.4 9.48591940652176 89.4669505452364
"8289" 1657.6 9.44810478981177 89.9469532710612
"8290" 1657.8 10.10631546192 89.801275086201
"8291" 1658 10.2269480282474 89.298064952378
"8292" 1658.2 11.1470089072889 88.9166147920443
"8293" 1658.4 12.0558079432015 88.3869061160778
"8294" 1658.6 13.2714946704131 86.8854762920975
"8295" 1658.8 14.4555872369546 83.685745589004
"8296" 1659 15.9260527531647 80.6410559112828
"8297" 1659.2 17.9483577611459 77.6079395274389
"8298" 1659.4 19.3158711747351 74.9359265036348
"8299" 1659.6 20.6993998331162 73.8918006096267
"8300" 1659.8 23.166166401393 71.8748222240559
"8301" 1660 25.9166743567969 69.8186478208873
"8302" 1660.2 28.7598393727584 67.4659717979644
"8303" 1660.4 32.2017122859076 65.791687071678
"8304" 1660.6 35.9360505030252 64.4039925895939
"8305" 1660.8 39.6652416514301 63.6879626013278
"8306" 1661 43.9879104526528 63.2865139699558
"8307" 1661.2 48.4465068388569 63.3904054360165
"8308" 1661.4 52.1759765538649 64.7811767919235
"8309" 1661.6 55.8759496953649 66.7955711424726
"8310" 1661.8 59.1756510804153 69.5062244595111
"8311" 1662 61.2815643342306 73.0869815216124
"8312" 1662.2 62.9737753545559 76.940417317868
"8313" 1662.4 64.2751692003135 81.0039605450897
"8314" 1662.6 65.6694875135312 85.0266381109611
"8315" 1662.8 67.3326971307052 88.3883680937693
"8316" 1663 68.5241151619819 92.1532199433876
"8317" 1663.2 68.8505742906628 95.8943309870817
"8318" 1663.4 69.1780616027538 99.3748942793246
"8319" 1663.6 69.2423068421413 102.977463348205
"8320" 1663.8 68.0356494213832 105.688994386375
"8321" 1664 67.9497304383692 105.92474551868
"8322" 1664.2 69.3672688276975 106.479063839147
"8323" 1664.4 72.5977160496294 107.029597655184
"8324" 1664.6 75.1009923118205 106.717851157602
"8325" 1664.8 77.7930428943816 105.879050719826
"8326" 1665 80.6692687227908 104.832195226186
"8327" 1665.2 83.8197409026819 103.416989240849
"8328" 1665.4 87.8045635121704 102.077520979603
"8329" 1665.6 91.4003699242731 100.165070729584
"8330" 1665.8 95.6579566927192 98.7403397313278
"8331" 1666 99.8252222927821 97.5702465956806
"8332" 1666.2 100.989817920963 98.6970651916612
"8333" 1666.4 101.713245006804 100.626716255888
"8334" 1666.6 102.006683655682 102.171555205424
"8335" 1666.8 101.638891479559 103.508800597688
"8336" 1667 101.940236028382 105.807588177257
"8337" 1667.2 100.983599953725 108.418856968315
"8338" 1667.4 99.4747783097578 109.327118398771
"8339" 1667.6 97.4856532200085 111.08085978636
"8340" 1667.8 94.9039651319719 113.742939351556
"8341" 1668 91.5814608469969 115.488339183018
"8342" 1668.2 88.2155158970214 117.760992140334
"8343" 1668.4 84.6488795923969 119.996041014905
"8344" 1668.6 80.8351845256035 120.787578887819
"8345" 1668.8 77.9519820856494 121.923690845479
"8346" 1669 75.2237747654687 122.337601547086
"8347" 1669.2 72.0063474147052 123.202150464526
"8348" 1669.4 69.8650887201035 123.360136390635
"8349" 1669.6 69.0336007904952 123.657666487183
"8350" 1669.8 67.5560336714 123.708955090744
"8351" 1670 64.9924547747621 123.782375085565
"8352" 1670.2 62.1999161058679 123.51243309868
"8353" 1670.4 59.5264699053949 123.803772891543
"8354" 1670.6 57.3833407367303 123.112242860294
"8355" 1670.8 53.9189580244818 122.70463669768
"8356" 1671 49.6935666513686 122.153498692491
"8357" 1671.2 47.2475159774313 122.323783634943
"8358" 1671.4 45.6791359495041 121.39322088498
"8359" 1671.6 43.3411106365636 119.648510847241
"8360" 1671.8 39.5333375257153 118.090627419241
"8361" 1672 35.0901241654404 116.286310943033
"8362" 1672.2 31.6910031497099 114.682303844183
"8363" 1672.4 27.7549705877027 112.571517831395
"8364" 1672.6 24.2639632418751 110.161055199879
"8365" 1672.8 21.1870132137634 108.031050516687
"8366" 1673 19.3498570374664 105.2706559172
"8367" 1673.2 16.730704009404 102.166896463116
"8368" 1673.4 13.328298917936 98.6733582699307
"8369" 1673.6 10.7647186089949 95.2874248708339
"8370" 1673.8 8.66157598119489 91.8211342435339
"8371" 1674 7.17878093111392 89.6216593728876
"8372" 1674.2 7.89804085392142 88.1918782920395
"8373" 1674.4 8.46876616618244 84.6624486955559
"8374" 1674.6 7.98705221147191 80.7335760152927
"8375" 1674.8 7.53313122213764 76.0445980493909
"8376" 1675 7.25594025184034 71.7054578479317
"8377" 1675.2 7.00193751901425 67.0855784156786
"8378" 1675.4 7.37146126874713 63.0538805751951
"8379" 1675.6 8.07815650550702 59.726677816456
"8380" 1675.8 9.4403637541447 56.058473107922
"8381" 1676 11.1644354008492 52.8946030795107
"8382" 1676.2 13.4259785653666 49.719396718398
"8383" 1676.4 15.5166498574538 45.7355743683502
"8384" 1676.6 18.7485761238153 43.0871179930112
"8385" 1676.8 23.0500084264982 42.1964596384506
"8386" 1677 27.6000650174874 41.6346753446443
"8387" 1677.2 31.9939408723065 41.9333380841527
"8388" 1677.4 36.0050390382877 43.5835225151348
"8389" 1677.6 38.7801696184286 45.9221276359889
"8390" 1677.8 41.7403390487153 49.0687412384361
"8391" 1678 43.8504963398 51.4957100384676
"8392" 1678.2 44.8700955188317 54.6532832767818
"8393" 1678.4 45.6535938500011 58.8806249001433
"8394" 1678.6 46.698116024298 62.4729748901781
"8395" 1678.8 47.1800036948234 66.100334821051
"8396" 1679 46.116476872507 69.2970087042765
"8397" 1679.2 46.6189016127047 70.7409791002205
"8398" 1679.4 49.3024284861176 72.1835911365603
"8399" 1679.6 52.3014072340968 71.9900165958407
"8400" 1679.8 56.1244602831765 71.098354462868
"8401" 1680 60.2944844589869 70.8331113792215
"8402" 1680.2 64.4116207192763 71.0579495876355
"8403" 1680.4 67.9203345355306 71.8925089537054
"8404" 1680.6 70.9593914519173 71.9633861098919
"8405" 1680.8 74.5395708259186 72.4772097578003
"8406" 1681 77.7469197783654 74.2188218292112
"8407" 1681.2 80.94591284726 77.0501358628665
"8408" 1681.4 84.1846166702017 80.0777399355855
"8409" 1681.6 85.8575908232715 83.9471964054593
"8410" 1681.8 86.1200438822538 87.9379327670362
"8411" 1682 86.3896775524846 92.1696834248246
"8412" 1682.2 85.5509263202093 96.8064299635058
"8413" 1682.4 84.2588225752442 101.048869982007
"8414" 1682.6 82.6422105259244 103.621869579708
"8415" 1682.8 83.4986054216769 103.928707376555
"8416" 1683 85.5358732625832 104.149657189661
"8417" 1683.2 88.1494012421955 103.421674279381
"8418" 1683.4 90.6513875069653 101.988842915728
"8419" 1683.6 92.2904106968403 99.5829204742494
"8420" 1683.8 94.0819766390404 96.9871026671183
"8421" 1684 96.414219770958 93.7179475688376
"8422" 1684.2 99.6279417783981 91.5929669634977
"8423" 1684.4 103.39292659372 89.5912365550012
"8424" 1684.6 105.806626731046 87.6899635882219
"8425" 1684.8 106.776366147804 85.5896005315339
"8426" 1685 108.046898350209 82.8073375082664
"8427" 1685.2 110.766072000798 80.2137024865764
"8428" 1685.4 112.541822338369 78.4638932321405
"8429" 1685.6 111.695625326314 77.491401951319
"8430" 1685.8 110.418712253409 74.603592175868
"8431" 1686 110.083079321893 70.6414978435559
"8432" 1686.2 111.345272375565 66.5494915367862
"8433" 1686.4 112.255268794608 63.5238177956956
"8434" 1686.6 110.692626464832 63.2382836891394
"8435" 1686.8 106.904840949983 61.3635016135183
"8436" 1687 103.50942918051 58.463032312009
"8437" 1687.2 99.7486675883742 55.2446598322967
"8438" 1687.4 96.3523496913149 52.1024881724323
"8439" 1687.6 93.6025948789643 49.0572341449339
"8440" 1687.8 91.8573105908321 45.7769144007677
"8441" 1688 91.2052183944301 42.0673368217124
"8442" 1688.2 91.7548882684653 38.4361868423362
"8443" 1688.4 93.4995943217412 35.6478491014463
"8444" 1688.6 96.1638367063485 32.2763221527923
"8445" 1688.8 96.7965466337436 30.6213284608708
"8446" 1689 96.2713046945798 30.2254702395855
"8447" 1689.2 95.3423659435014 29.8696433186018
"8448" 1689.4 93.3088546045127 29.0522894438077
"8449" 1689.6 89.9136398259173 28.2294705606099
"8450" 1689.8 86.6683878740437 26.631754244729
"8451" 1690 83.9462926392949 24.7973841514711
"8452" 1690.2 80.9991722548667 25.0699911635296
"8453" 1690.4 77.3098939652751 26.9294397074264
"8454" 1690.6 73.9686363641224 29.3779102671483
"8455" 1690.8 70.6605291995477 32.4901859313929
"8456" 1691 67.1987507346153 34.9049844055362
"8457" 1691.2 63.5167758675676 37.7368291526281
"8458" 1691.4 61.6048280241131 41.6186626529752
"8459" 1691.6 60.3105258831737 45.9387437165073
"8460" 1691.8 59.5473537048149 50.3135627106188
"8461" 1692 58.3586163834719 54.0616551328454
"8462" 1692.2 56.7252848195294 56.5032980618796
"8463" 1692.4 56.1565463755186 58.3004705630003
"8464" 1692.6 54.7139218925125 60.1043341238497
"8465" 1692.8 52.8662231970154 61.5155807100612
"8466" 1693 50.418475227605 61.5009619159889
"8467" 1693.2 47.2221413609903 60.7528669484362
"8468" 1693.4 45.6670874221224 61.9170352857381
"8469" 1693.6 44.8546058418908 64.4170840469721
"8470" 1693.8 45.1131908344456 67.7887946365822
"8471" 1694 46.7838747299524 70.6350184433336
"8472" 1694.2 49.5118918041681 73.2374534555015
"8473" 1694.4 52.45134720078 75.6041293774715
"8474" 1694.6 55.3291862874759 78.2465445986781
"8475" 1694.8 58.2832237198065 80.8078105735256
"8476" 1695 60.3231148401676 83.9750667970611
"8477" 1695.2 61.0666501126221 88.5247945356521
"8478" 1695.4 61.2613524509899 92.8513624221097
"8479" 1695.6 61.1904415230626 96.59103759455
"8480" 1695.8 61.116820372246 100.552563142463
"8481" 1696 59.8675742271516 104.439923205727
"8482" 1696.2 60.5235697707634 107.022004760036
"8483" 1696.4 62.4929125304 107.401202876542
"8484" 1696.6 65.1327793033875 107.122128164312
"8485" 1696.8 68.7668562559805 107.141666950913
"8486" 1697 71.4822325113263 106.228048398512
"8487" 1697.2 73.9915825352675 104.641222348982
"8488" 1697.4 77.3606945118403 103.025871487692
"8489" 1697.6 81.1849274029546 102.298743307347
"8490" 1697.8 84.7016300589313 102.218039100904
"8491" 1698 88.8384006676304 102.136092858971
"8492" 1698.2 92.5350782864942 102.543089904536
"8493" 1698.4 92.5941489752554 101.798135034189
"8494" 1698.6 93.5710009580442 99.7558209194281
"8495" 1698.8 95.2841433509804 96.3057141296812
"8496" 1699 97.3779541028007 92.8627146308592
"8497" 1699.2 99.9188465492803 89.3030281208212
"8498" 1699.4 102.955004132859 86.5984567347621
"8499" 1699.6 105.900253422007 84.7482385724389
"8500" 1699.8 106.392062717408 83.8866463862828
"8501" 1700 106.468330106359 83.9679855087521
"8502" 1700.2 106.774360827221 84.1522243373249
"8503" 1700.4 106.96047964384 84.4655895520936
"8504" 1700.6 107.342804246583 84.715418738074
"8505" 1700.8 107.913359798831 84.8424902397388
"8506" 1701 108.380277949813 85.5117063601339
"8507" 1701.2 109.408582173555 86.2479074411254
"8508" 1701.4 110.656975366974 86.4982815634826
"8509" 1701.6 112.692782530049 86.2410790559702
"8510" 1701.8 114.223584814921 85.8936493610936
"8511" 1702 113.644641649111 86.0234729800936
"8512" 1702.2 112.990323090608 85.8340946555629
"8513" 1702.4 112.968952774104 84.9841503811066
"8514" 1702.6 112.971428091699 83.5559547951921
"8515" 1702.8 112.628305536498 82.5032769269243
"8516" 1703 112.252280921061 81.8569170353217
"8517" 1703.2 111.858075670615 80.8528087601112
"8518" 1703.4 111.224338852214 79.504618699322
"8519" 1703.6 111.407220819849 77.3642223373742
"8520" 1703.8 112.501438979143 75.3353595003502
"8521" 1704 113.104068323615 74.2766142789595
"8522" 1704.2 112.527826447921 73.958710935429
"8523" 1704.4 111.802066902877 74.2211443618446
"8524" 1704.6 111.014001573005 74.3003082075446
"8525" 1704.8 110.372986200412 74.078797783004
"8526" 1705 108.983109808765 73.4403710448628
"8527" 1705.2 107.081575624588 71.9119433959637
"8528" 1705.4 104.894030964551 70.5553816978512
"8529" 1705.6 103.327716075009 71.2169665822718
"8530" 1705.8 102.554590574028 72.4773307114826
"8531" 1706 102.297852119944 72.1836528887177
"8532" 1706.2 101.574463860712 70.5086958149432
"8533" 1706.4 101.281855452046 67.8871384682683
"8534" 1706.6 102.180920618025 65.2640668881348
"8535" 1706.8 104.27080056302 63.2552172046612
"8536" 1707 105.360048979361 63.0064795144763
"8537" 1707.2 106.194853172815 63.6113999542253
"8538" 1707.4 106.50721614647 64.5646450859543
"8539" 1707.6 107.224763439662 65.000881224429
"8540" 1707.8 107.726106114866 66.1712554160458
"8541" 1708 108.035547959857 67.3559268891074
"8542" 1708.2 109.30379596679 69.3471905262361
"8543" 1708.4 111.24465907084 71.215229017562
"8544" 1708.6 112.936729936966 72.7988896333334
"8545" 1708.8 112.689362933558 74.5631873006355
"8546" 1709 110.997429744223 76.4261055774699
"8547" 1709.2 108.210173089345 77.4184095870438
"8548" 1709.4 104.23418364484 78.7161382894226
"8549" 1709.6 100.512966638413 79.5067738740248
"8550" 1709.8 96.069992661312 79.6056446919253
"8551" 1710 91.2994634398862 79.3378624097712
"8552" 1710.2 86.729433842611 80.0632072168446
"8553" 1710.4 82.6834628908403 81.2502132827167
"8554" 1710.6 78.4130148081577 82.8448523293439
"8555" 1710.8 74.6594104027394 84.6439561955052
"8556" 1711 71.287054390516 86.8901333555801
"8557" 1711.2 68.1116716367282 89.2587667598761
"8558" 1711.4 65.648243648604 92.1858205914521
"8559" 1711.6 63.3540361683541 95.4776776489364
"8560" 1711.8 62.6293199669792 99.4724006940223
"8561" 1712 62.4050136030404 103.660036683718
"8562" 1712.2 63.0214261324846 107.216740188536
"8563" 1712.4 63.1074903964917 108.71254053268
"8564" 1712.6 61.9288303665573 109.616946201133
"8565" 1712.8 58.4929952171737 110.071056700717
"8566" 1713 55.3129347593832 109.528064262518
"8567" 1713.2 52.5458370515546 107.43604937349
"8568" 1713.4 49.0873148456611 104.583219087076
"8569" 1713.6 45.3844159098126 102.083297920578
"8570" 1713.8 42.5919126660636 98.7802531417
"8571" 1714 40.522630245029 94.8868644491234
"8572" 1714.2 38.2461727424759 90.6310145457546
"8573" 1714.4 34.9015976926316 87.0163261847655
"8574" 1714.6 32.0343447747714 83.0645107934542
"8575" 1714.8 27.9113257023921 80.0259666073767
"8576" 1715 23.4384543601903 77.2274841995361
"8577" 1715.2 18.6704322916096 75.3388002038919
"8578" 1715.4 14.9859465831454 74.8799321059662
"8579" 1715.6 14.0798624102017 75.7804690512074
"8580" 1715.8 14.3711473368656 75.0375288449973
"8581" 1716 13.4152334016549 74.2828960669757
[truncated: 19,921 more chars]
