# Supplementary material for: Adaptive switch to sexually dimorphic movements by partner-seeking termites
Source: Sci Adv. 2019 Jun 19;5(6):eaau6108. doi: 10.1126/sciadv.aau6108 (PMC6584256; doi:10.1126/sciadv.aau6108)
Supplement: Data file S1 [file aau6108_Data_file_S1.zip › Dataset/CfExperimetns/170630_173_F_04_set1_tandem-position_5FPS.txt]

"time" "x" "y"
"1" 0 58.7778238191674 68.9906736183019
"2" 0.2 59.9235606341892 70.832173143336
"3" 0.4 61.8684866738087 71.4272814208683
"4" 0.6 64.1947627883631 71.9363083128879
"5" 0.8 66.7333910734282 72.4660737980337
"6" 1 69.6318896499609 72.751772662122
"7" 1.2 72.6300159412174 72.7336156210407
"8" 1.4 75.6374058927488 72.522556924244
"9" 1.6 78.4415576151754 73.850177060015
"10" 1.8 80.5534252831328 75.9451528904573
"11" 2 83.0326443546611 79.0685647360981
"12" 2.2 85.0213826165793 82.2207517886909
"13" 2.4 86.184947969895 86.0342639652364
"14" 2.6 86.8059954642209 89.0691977339514
"15" 2.8 86.8652524690042 92.0992413508244
"16" 3 86.2622912731251 95.5357253197263
"17" 3.2 85.3847148753933 99.0497669251812
"18" 3.4 84.731910674997 102.668212577266
"19" 3.6 85.6491499671415 103.876783650233
"20" 3.8 86.5551757599606 103.812153818751
"21" 4 85.1157064065764 103.955317634805
"22" 4.2 82.8701066837662 104.537562152718
"23" 4.4 79.9022705407177 106.039724589395
"24" 4.6 76.9329913768783 107.251876968151
"25" 4.8 73.3531732143673 108.560391020434
"26" 5 69.5785348299644 109.943524364367
"27" 5.2 65.7040012271764 112.260147327916
"28" 5.4 62.0812151746377 114.431037273286
"29" 5.6 58.9826098939322 114.26562722943
"30" 5.8 54.9069471108326 113.849869908749
"31" 6 50.5692612622658 113.059793225161
"32" 6.2 45.8015694030464 112.632347793517
"33" 6.4 41.1650858993691 112.418051870463
"34" 6.6 36.371571275559 111.613479988444
"35" 6.8 32.1588280341155 110.494223593257
"36" 7 29.2976132614553 107.860356894308
"37" 7.2 26.1996704413138 104.885623647513
"38" 7.4 22.8426329474793 102.048929898715
"39" 7.6 19.6425629337996 98.6112088679371
"40" 7.8 16.3339584460737 95.4185140350215
"41" 8 13.0630484843128 92.8556953215472
"42" 8.2 10.8807573619429 91.5014843020333
"43" 8.4 10.8688617114583 91.8944367113499
"44" 8.6 11.6333926711871 91.6891708616138
"45" 8.8 12.2067093760204 90.6926920243758
"46" 9 12.7203800195999 88.8385780979345
"47" 9.2 13.2828735148203 86.0410411485025
"48" 9.4 13.5710506811908 83.7778019925294
"49" 9.6 14.7116217143951 81.8157294185667
"50" 9.8 16.210287485422 80.6449647483563
"51" 10 16.8593806499809 79.5111934774393
"52" 10.2 17.6571769750767 77.9778472565949
"53" 10.4 18.3033280500706 76.3607448807459
"54" 10.6 19.1343442232937 73.8706464613112
"55" 10.8 20.5799847070011 71.6232232570917
"56" 11 22.3327739643904 70.7343215125902
"57" 11.2 24.7983102479525 70.3508531102597
"58" 11.4 28.5304764097746 70.097354445222
"59" 11.6 31.3278711421676 71.1741335702665
"60" 11.8 33.5870980666108 73.4688416030212
"61" 12 35.8526951753308 76.1764514356904
"62" 12.2 38.0127608255175 78.8215319732221
"63" 12.4 39.7089388466781 80.7929816327105
"64" 12.6 40.931651188861 82.5830856783742
"65" 12.8 41.9981194639977 85.3273479580812
"66" 13 44.1772036193374 88.2069745480245
"67" 13.2 46.4692258336691 90.7726866469893
"68" 13.4 47.4456722276485 93.5894379111342
"69" 13.6 46.8313940210881 96.656903881509
"70" 13.8 47.3836556285571 98.3071714474588
"71" 14 50.0515578037563 100.006553851619
"72" 14.2 52.673681291497 99.5886328917814
"73" 14.4 55.0124359839856 98.0363529788147
"74" 14.6 56.8504452171713 95.9671864101753
"75" 14.8 59.0757427379419 93.077571037843
"76" 15 61.1585573583697 89.9586442322782
"77" 15.2 64.0621621579704 87.4720248916041
"78" 15.4 67.5054244584126 86.0715932377642
"79" 15.6 70.745748868391 84.6292719771338
"80" 15.8 73.4173602358874 82.8767288165662
"81" 16 76.6054666859983 81.3659560276901
"82" 16.2 80.2282273583596 81.4293659458303
"83" 16.4 83.6742889421345 82.3399644474297
"84" 16.6 86.796718313851 84.3774358081011
"85" 16.8 89.7498273208276 86.3419682084467
"86" 17 92.7852573361806 88.9938299217884
"87" 17.2 94.9595357501583 91.7619805541959
"88" 17.4 96.1838445333913 94.1924931414449
"89" 17.6 98.3162759570816 95.6297342924412
"90" 17.8 100.883873672477 94.841063112535
"91" 18 103.136681591169 93.4584392229218
"92" 18.2 106.11529786242 91.8356963889241
"93" 18.4 108.001459418083 89.4423236853504
"94" 18.6 109.847479145407 85.9979287666558
"95" 18.8 111.330185298326 82.8413376907866
"96" 19 113.204168749284 78.9085004592513
"97" 19.2 115.36618377193 75.3125262398136
"98" 19.4 116.778280814972 72.4665336618937
"99" 19.6 116.537927031147 69.5599782912641
"100" 19.8 116.81177673697 67.0340490433504
"101" 20 117.364192077552 64.3107945868112
"102" 20.2 118.144464715012 61.7777011331707
"103" 20.4 119.023213595887 58.5180840930637
"104" 20.6 118.299820703072 56.4344422859029
"105" 20.8 116.706255041341 53.1555515716328
"106" 21 115.687293374515 49.6691462133545
"107" 21.2 114.752253041185 45.9934801823532
"108" 21.4 113.056525508296 43.1308997846932
"109" 21.6 110.594901142971 39.9932435272107
"110" 21.8 108.717018719918 35.761674197435
"111" 22 105.790266277389 32.2021279485843
"112" 22.2 102.564209119546 28.4048050730824
"113" 22.4 99.0061143645612 25.5888639550806
"114" 22.6 95.4957108552026 22.0438094087992
"115" 22.8 93.0630471864275 17.8036959832499
"116" 23 92.3533349500652 13.9629850091806
"117" 23.2 91.5295926972276 13.6014035246946
"118" 23.4 89.021436680413 13.2821515423316
"119" 23.6 85.5253410464097 13.1466940881137
"120" 23.8 81.813873848169 12.8657745923735
"121" 24 77.2842054993011 12.0341721406119
"122" 24.2 72.9159376189016 11.8093250252111
"123" 24.4 69.5416901115419 12.3848500768743
"124" 24.6 65.7315986663568 13.0391184026139
"125" 24.8 62.8050616017482 13.6783185079107
"126" 25 58.5525667837399 13.192319684409
"127" 25.2 55.4753290673714 11.1006519272568
"128" 25.4 52.7904856974717 8.08651425104244
"129" 25.6 51.5548352134917 5.78488033696954
"130" 25.8 50.6979019963877 6.53306369778315
"131" 26 49.3371557341961 7.99954992633539
"132" 26.2 47.8256552104133 10.0441435153198
"133" 26.4 45.4757802104974 11.8520616993786
"134" 26.6 42.8146133608179 14.4187040880632
"135" 26.8 41.1398682579109 16.9890022126796
"136" 27 39.6049076530317 20.0232215309876
"137" 27.2 37.7083044510236 22.8491830324029
"138" 27.4 35.8763672612888 26.0649114115496
"139" 27.6 32.4946935321304 27.6771690423253
"140" 27.8 29.0441252857803 28.4153716374231
"141" 28 26.2418238633441 28.0113557297265
"142" 28.2 24.1865720110186 27.119425530845
"143" 28.4 22.4658323166185 26.2517769940838
"144" 28.6 22.4997742339104 27.3415272029401
"145" 28.8 22.5041269149495 29.3895685848491
"146" 29 22.9351958157099 31.927783438861
"147" 29.2 22.4262276124373 34.8106644446659
"148" 29.4 21.6391292990082 38.2120108135289
"149" 29.6 22.1594459746765 41.6354067540456
"150" 29.8 23.0037117674856 43.9431599817749
"151" 30 24.0050446495999 47.0297703143383
"152" 30.2 24.7984911897328 49.6518743580805
"153" 30.4 25.448868075039 52.1781527469467
"154" 30.6 25.1699675947459 55.1308449192391
"155" 30.8 23.1757160789556 58.9734367162683
"156" 31 21.0496525276863 61.6564010761119
"157" 31.2 19.1126884065496 65.0044440418121
"158" 31.4 18.5069356398539 68.7196143468175
"159" 31.6 19.218794687268 73.1451200663116
"160" 31.8 19.7814715927567 77.7013588232688
"161" 32 19.6982964454755 82.5124040372512
"162" 32.2 18.2780269353244 87.2569670763155
"163" 32.4 16.861687493265 91.4411433312924
"164" 32.6 17.2958012725034 92.8982862456947
"165" 32.8 19.5863098462538 94.0972980505622
"166" 33 22.3415930958535 97.0652136165194
"167" 33.2 24.6763693913488 99.7495483900185
"168" 33.4 27.4907366502634 103.882013876032
"169" 33.6 30.2069342740703 108.253690845435
"170" 33.8 32.6970038334714 109.887700407783
"171" 34 36.2262462567522 110.486015526528
"172" 34.2 40.3438410854335 110.889618852879
"173" 34.4 42.7009104572192 111.867411155552
"174" 34.6 45.2439235572714 112.40221099332
"175" 34.8 47.950167495254 113.177306278937
"176" 35 51.8012684257008 115.044314876367
"177" 35.2 56.2091849385604 116.953311045681
"178" 35.4 58.6394302483656 116.483627211682
"179" 35.6 60.1108046816703 115.34810622741
"180" 35.8 63.6766135967514 113.871866768421
"181" 36 67.8183586162386 113.487079423618
"182" 36.2 72.3460890053574 113.930697880243
"183" 36.4 76.4892784527428 115.188560221578
"184" 36.6 78.9059551545138 116.812904545369
"185" 36.8 78.3773348910952 117.479850911872
"186" 37 77.9172916300682 117.954106575807
"187" 37.2 77.5754865283911 118.255562735557
"188" 37.4 77.1536467383603 118.744002775731
"189" 37.6 76.7777873350793 119.65597180212
"190" 37.8 76.1527938480319 119.551012296683
"191" 38 74.6655351262848 119.906584188831
"192" 38.2 73.327178444861 120.466320436216
"193" 38.4 71.7434459292354 121.320747549068
"194" 38.6 69.9172723212214 122.145627575247
"195" 38.8 68.3145304592507 122.563082690951
"196" 39 65.8892696457314 122.914811289758
"197" 39.2 64.2888360974367 123.030070195658
"198" 39.4 63.0749427308422 122.777036451222
"199" 39.6 62.5856074102745 122.822098061338
"200" 39.8 61.8077821145455 122.414941375518
"201" 40 60.7097827669983 122.490918885822
"202" 40.2 59.4307029178685 122.551472632036
"203" 40.4 58.3319221158157 122.546289755597
"204" 40.6 57.1672332738277 122.37392179557
"205" 40.8 55.8239381911054 122.229652115508
"206" 41 54.0414230688351 122.404791667966
"207" 41.2 51.9762448578327 122.476837503515
"208" 41.4 49.8652217330069 122.430238521829
"209" 41.6 48.3436795872942 121.852419339148
"210" 41.8 46.5830717971047 121.463926640829
"211" 42 44.3542333779218 120.715583761677
"212" 42.2 42.3695618569693 119.298658908386
"213" 42.4 39.6402405709499 118.364370911766
"214" 42.6 38.0377690762638 117.942941304157
"215" 42.8 36.102438501865 116.868732734859
"216" 43 33.2031495022783 115.613691524776
"217" 43.2 31.4003579738388 114.335677114897
"218" 43.4 29.1156338376021 113.117119558321
"219" 43.6 26.7599556137646 111.950521860327
"220" 43.8 24.6905544814342 110.808963176386
"221" 44 24.521329769875 110.638957699609
"222" 44.2 24.1984070812645 110.989206586132
"223" 44.4 24.7423839700522 111.101580237157
"224" 44.6 25.1206786127454 111.205485090199
"225" 44.8 25.2150306257294 111.366087558025
"226" 45 25.7963489429813 111.035711689688
"227" 45.2 26.0047046489002 110.504615548516
"228" 45.4 25.3669792104693 109.920722545377
"229" 45.6 24.1427681368554 109.443654283578
"230" 45.8 23.5569112409319 109.894702419433
"231" 46 23.6093538319428 109.947725126667
"232" 46.2 23.8808894583866 110.297787552887
"233" 46.4 24.0450961353034 110.420425816666
"234" 46.6 24.4285208959668 110.504835490402
"235" 46.8 24.5480717807177 110.676078355415
"236" 47 24.6315689444603 111.035647366835
"237" 47.2 24.872959043554 111.049970750474
"238" 47.4 25.1951914700884 111.168746695849
"239" 47.6 25.4939353100767 111.316691441397
"240" 47.8 25.846469306485 111.314881628778
"241" 48 26.5109913614252 111.626352325944
"242" 48.2 26.8368066292327 111.923763504541
"243" 48.4 27.4028882767695 112.342771000956
"244" 48.6 27.4989616773949 112.448550590084
"245" 48.8 28.0109026782568 112.652706881686
"246" 49 28.5350134693135 113.407032954204
"247" 49.2 29.3048707910803 113.785629031071
"248" 49.4 29.8742206970725 114.215633800584
"249" 49.6 30.1494138551215 114.655666253631
"250" 49.8 30.2859258871079 114.892122812637
"251" 50 30.1840998006289 114.830029399042
"252" 50.2 30.2675799358277 115.03120495819
"253" 50.4 30.7470859868276 115.388640987164
"254" 50.6 31.3511894568151 115.346027314296
"255" 50.8 32.0932306208652 115.613996677679
"256" 51 32.6405128970612 115.954155105454
"257" 51.2 33.0046303230145 116.07930040204
"258" 51.4 32.9746687161135 115.876112150976
"259" 51.6 33.6389443401506 116.120476241239
"260" 51.8 35.0367642623291 116.828885732247
"261" 52 36.2540435006255 116.928082394937
"262" 52.2 37.8342324197061 117.631326384388
"263" 52.4 39.8474091557052 118.63324779248
"264" 52.6 40.5092214672386 119.037814924787
"265" 52.8 41.0013651138352 119.454357353765
"266" 53 41.5309434035792 119.966600190639
"267" 53.2 41.608542973828 120.456378697972
"268" 53.4 41.4350678743659 120.889521899565
"269" 53.6 41.6843098439151 121.01360767814
"270" 53.8 41.4989364903915 121.024804219052
"271" 54 41.773955553568 121.194870421787
"272" 54.2 42.4911121332259 121.312747505561
"273" 54.4 43.1019206729434 121.396833238941
"274" 54.6 42.7519684466725 121.437407773438
"275" 54.8 42.1926306362202 121.361723897385
"276" 55 42.3743515021861 121.768900192918
"277" 55.2 42.4768928384513 121.842638834986
"278" 55.4 42.6241275172758 121.9712604431
"279" 55.6 42.0520886075251 121.816185536423
"280" 55.8 41.8884754158196 121.997338678332
"281" 56 41.7978662373812 121.887071301821
"282" 56.2 41.5090542175836 121.608638381877
"283" 56.4 41.3859019783932 121.72665903803
"284" 56.6 41.5316074971392 121.731094836199
"285" 56.8 42.0539350254949 121.716740357205
"286" 57 42.6226873309134 121.842377051727
"287" 57.2 43.0972843708221 121.807788646876
"288" 57.4 44.1610483427255 121.153370224873
"289" 57.6 44.8627886859789 120.7123069282
"290" 57.8 45.8217462819741 120.355046841459
"291" 58 46.7099339778423 119.41877806738
"292" 58.2 47.1507066410063 119.108862293829
"293" 58.4 47.8104406615901 118.647138691267
"294" 58.6 49.2938895382727 117.841157034208
"295" 58.8 51.189405894453 117.539724804762
"296" 59 53.93462434643 117.702514537172
"297" 59.2 56.4710986337627 118.271209460933
"298" 59.4 58.9927487053964 119.171897880813
"299" 59.6 60.8965090900735 121.11463655295
"300" 59.8 61.117954548667 121.691384857328
"301" 60 61.1339945745096 121.053291112918
"302" 60.2 61.9185851734032 120.333729933915
"303" 60.4 63.4285976087549 119.278070430237
"304" 60.6 64.82731299769 118.253033668327
"305" 60.8 66.2038540662334 117.546097485577
"306" 61 68.3429305515052 116.724861673926
"307" 61.2 71.6480240431034 115.938018264115
"308" 61.4 74.9292116939435 116.782999928026
"309" 61.6 77.8039403017764 116.839849664454
"310" 61.8 80.1297228608589 115.409718412767
"311" 62 82.8112369005995 114.014273892465
"312" 62.2 86.5994050403344 112.803025406945
"313" 62.4 90.543978070273 112.878827645655
"314" 62.6 94.2438276883676 113.912774722111
"315" 62.8 95.5082201717785 113.911108716354
"316" 63 95.2365969811821 113.692470884384
"317" 63.2 95.3475916912677 113.488665383072
"318" 63.4 96.3204453758578 112.651062060937
"319" 63.6 98.5648826328684 111.552529841706
"320" 63.8 100.796862040705 110.658255929498
"321" 64 102.635541158239 109.743437749316
"322" 64.2 105.412699174004 108.368928712364
"323" 64.4 106.0848281671 107.493445511789
"324" 64.6 106.992268430356 106.006975546212
"325" 64.8 108.927978705135 103.603436075417
"326" 65 111.050795514601 101.62040330083
"327" 65.2 112.601362571518 99.6875433304103
"328" 65.4 113.92578862039 96.9558941281249
"329" 65.6 114.745120352003 95.4249337758977
"330" 65.8 114.726206577893 95.4403566288028
"331" 66 115.000582229632 95.1104468359286
"332" 66.2 115.331291399945 95.1173328157521
"333" 66.4 115.508280803887 94.9619884723664
"334" 66.6 116.132226092368 94.2366380280489
"335" 66.8 117.153801005123 93.5214883404152
"336" 67 117.589290610122 92.8148348163995
"337" 67.2 117.797709239549 92.1123796015947
"338" 67.4 118.358149082528 90.8460959378309
"339" 67.6 119.249315854018 89.2066656290166
"340" 67.8 119.907578649664 88.065720552802
"341" 68 120.782248826841 86.7761150681454
"342" 68.2 121.811877968436 85.365049587064
"343" 68.4 121.892226001797 84.2978309451755
"344" 68.6 122.364224677563 82.8876131913016
"345" 68.8 123.225269633009 80.6346649317025
"346" 69 123.254801084189 78.204433881966
"347" 69.2 123.24157105336 76.8479606884957
"348" 69.4 123.579611051406 76.3818689144153
"349" 69.6 124.205011823176 75.6388846348333
"350" 69.8 124.024415166268 75.9891702072301
"351" 70 124.57802329004 76.9025458578169
"352" 70.2 124.502781028703 77.2281716525034
"353" 70.4 124.676510918051 77.5020472356697
"354" 70.6 124.840842770272 77.9585118967998
"355" 70.8 124.76928163114 78.3488382853699
"356" 71 124.613320463781 78.8226179520212
"357" 71.2 124.406537595624 79.3107366710827
"358" 71.4 124.321745205968 79.7027608223151
"359" 71.6 124.568182176709 80.0112059380055
"360" 71.8 124.283180121557 80.182659861612
"361" 72 124.569430091721 80.5318856719612
"362" 72.2 124.320958517575 81.3537626503553
"363" 72.4 124.051465672772 81.9098533431931
"364" 72.6 123.525251780125 82.7548997224662
"365" 72.8 123.208970783814 83.4335199010381
"366" 73 123.015188567239 84.2054300102093
"367" 73.2 122.583414174684 85.0330300320193
"368" 73.4 122.262120986378 85.9471053527677
"369" 73.6 121.763722740525 86.9154463268404
"370" 73.8 121.106265809342 88.1989918748914
"371" 74 120.169878597411 89.4553118093784
"372" 74.2 119.691144236659 90.799366834075
"373" 74.4 118.32075485918 92.966958362577
"374" 74.6 116.685563807437 95.6907975468898
"375" 74.8 115.428860974614 96.8809403314557
"376" 75 113.834263816364 99.1989546121831
"377" 75.2 112.429667057494 100.910075895155
"378" 75.4 111.951480899857 102.215722171599
"379" 75.6 111.818933902968 102.337820358814
"380" 75.8 111.830330270556 102.457846235379
"381" 76 112.004122064796 102.454345906683
"382" 76.2 111.986097851397 102.959774124071
"383" 76.4 111.608665132144 103.093438375241
"384" 76.6 111.886952832848 103.508167554725
"385" 76.8 111.923864790734 103.514605336843
"386" 77 111.908758657182 103.384538468294
"387" 77.2 112.04556230016 103.399511038424
"388" 77.4 111.799358276174 103.679868735585
"389" 77.6 111.915522699685 103.974938749044
"390" 77.8 111.996288124326 103.957092045304
"391" 78 112.022558740176 103.824456449052
"392" 78.2 111.748866302043 103.855903918615
"393" 78.4 111.327915693289 103.894947632376
"394" 78.6 110.489050828233 103.996839767144
"395" 78.8 109.878633030653 103.831088650771
"396" 79 109.014119277757 104.259673473253
"397" 79.2 108.41945414699 105.245068201834
"398" 79.4 107.710555316943 106.19075618127
"399" 79.6 106.523094225686 107.257953823764
"400" 79.8 105.751217585674 108.463349374961
"401" 80 104.449415421427 109.116113303091
"402" 80.2 102.689800399766 110.314749658987
"403" 80.4 101.007288333156 111.611838730603
"404" 80.6 99.0891637168493 113.061948732603
"405" 80.8 97.0874374708706 114.144412716019
"406" 81 95.1508753272909 114.932374852015
"407" 81.2 92.6174416004749 116.398499871246
"408" 81.4 90.5876961401918 117.550011679935
"409" 81.6 89.9479326200155 118.072296260441
"410" 81.8 90.2080281898619 117.623043859286
"411" 82 90.1885108495605 117.923868528376
"412" 82.2 90.588930969539 118.18614220131
"413" 82.4 90.7866066648813 118.196839307824
"414" 82.6 91.0415145670651 118.1236026696
"415" 82.8 91.6226857275717 118.137605416642
"416" 83 91.5863635070904 118.064920536172
"417" 83.2 91.6154016656111 118.000436782391
"418" 83.4 91.8136849114425 117.967799004648
"419" 83.6 92.0463636485663 117.89219409335
"420" 83.8 92.201581250621 117.992726903006
"421" 84 92.1920529419392 118.306197880865
"422" 84.2 92.2289171002787 118.48113942588
"423" 84.4 92.0798793923744 118.05665801161
"424" 84.6 91.8008100643987 117.397567680961
"425" 84.8 91.3622214606322 117.063514612613
"426" 85 90.8333631411111 116.747135417973
"427" 85.2 89.5738957754962 117.404272711486
"428" 85.4 88.6679642575762 117.97697597044
"429" 85.6 88.1240628523918 118.583246234383
"430" 85.8 88.0403785583383 118.573619860989
"431" 86 87.7403733607572 118.828857844376
"432" 86.2 87.4910535124623 119.066467007098
"433" 86.4 87.4326765035921 119.146373854213
"434" 86.6 87.4601788441312 119.130701237285
"435" 86.8 87.5784051617116 119.042347021159
"436" 87 87.5736172619805 119.265315165581
"437" 87.2 87.4798337807422 119.478623533027
"438" 87.4 87.5234618087361 119.492322277626
"439" 87.6 87.6036422470629 119.585872006333
"440" 87.8 87.7097665744307 119.491931325323
"441" 88 87.6337526710739 118.785863208668
"442" 88.2 86.8961085048079 118.862826896987
"443" 88.4 85.7708737934818 119.803048557275
"444" 88.6 85.0380044676705 119.962457910669
"445" 88.8 83.4674804065156 120.263389340166
"446" 89 81.2522837414209 121.036658133664
"447" 89.2 78.811546495767 122.020543930309
"448" 89.4 77.8659713903145 122.046639086616
"449" 89.6 77.2736576017788 122.156176272413
"450" 89.8 77.2319350560145 122.364332464108
"451" 90 77.3790705146878 122.448034009024
"452" 90.2 77.5854163672146 122.512743479233
"453" 90.4 77.8610518877144 122.485757034954
"454" 90.6 78.307054126298 122.518881522822
"455" 90.8 78.4942441717 122.412476184964
"456" 91 78.4479990063694 121.705210564364
"457" 91.2 77.5786395573608 121.400908038806
"458" 91.4 76.1512526978077 121.986469929041
"459" 91.6 74.0683849523395 122.986675148724
"460" 91.8 72.3674958688706 122.959397853384
"461" 92 69.6684074898511 123.58356967244
"462" 92.2 67.614249623169 123.543155269689
"463" 92.4 65.0920724082217 123.496711643659
"464" 92.6 63.1483978157571 123.882460056962
"465" 92.8 61.9747845059703 123.765365858263
"466" 93 61.3534770211512 123.721534108141
"467" 93.2 60.3841788100244 123.528925702018
"468" 93.4 59.0584792747344 123.548375400087
"469" 93.6 58.9697510530424 123.747384101018
"470" 93.8 58.9789432933979 123.68343869148
"471" 94 58.5697660942226 124.157810545132
"472" 94.2 58.2552601150255 124.284475373833
"473" 94.4 58.1924475068173 124.748091897927
"474" 94.6 57.9975504644717 124.896792899006
"475" 94.8 58.0663551156225 124.995344220109
"476" 95 58.1684159387441 124.870229418038
"477" 95.2 58.2991260648674 125.011606463565
"478" 95.4 58.3468940081997 124.956993369781
"479" 95.6 58.2920032506827 124.809943015531
"480" 95.8 57.6561699128839 124.905893406841
"481" 96 56.8946799509292 125.082663587046
"482" 96.2 55.931439090499 124.454678635313
"483" 96.4 54.6242482821495 124.133529829947
"484" 96.6 52.5548652311901 123.687625159212
"485" 96.8 50.2926483027816 123.267905561471
"486" 97 49.0259476389778 122.210742111698
"487" 97.2 46.7792191260381 121.921347190869
"488" 97.4 45.3888817714858 122.05646041672
"489" 97.6 45.8754678363648 121.919221459321
"490" 97.8 46.7080287407365 121.940591001095
"491" 98 46.4621746889051 121.877295401991
"492" 98.2 46.3510011106255 121.835796311386
"493" 98.4 46.2799884953096 121.79234178423
"494" 98.6 46.0986293899233 121.649845773963
"495" 98.8 45.9494362774038 121.665478261507
"496" 99 45.904542804026 121.787221509486
"497" 99.2 46.1990237234594 121.87085622544
"498" 99.4 46.12046230452 121.926921904157
"499" 99.6 45.95001215331 121.945234858134
"500" 99.8 46.1415497446423 121.689249297167
"501" 100 45.89595968147 121.54666949827
"502" 100.2 45.672282493028 121.099816494345
"503" 100.4 45.3651813923126 120.590853950058
"504" 100.6 45.154511078666 119.812816602753
"505" 100.8 45.0125102251796 119.188761516698
"506" 101 45.0145108910789 118.58709392326
"507" 101.2 44.8353437037459 117.911962069177
"508" 101.4 44.4127260939003 116.720661380894
"509" 101.6 43.5204433669058 115.056297951864
"510" 101.8 41.5552927500434 113.413090052704
"511" 102 38.8005623437216 112.815550159332
"512" 102.2 36.7083748688787 113.44054177052
"513" 102.4 36.3740219543129 114.007670418172
"514" 102.6 36.5719420788826 113.809404877431
"515" 102.8 36.2880097591524 114.187755155652
"516" 103 36.3616034447938 114.53765424532
"517" 103.2 36.6596685193386 115.389624804968
"518" 103.4 36.7732926285193 115.811678850502
"519" 103.6 37.1046892525541 116.514776459465
"520" 103.8 37.1756623769658 116.137785044675
"521" 104 37.2454881632358 116.331735379043
"522" 104.2 37.0037975641685 116.51546982513
"523" 104.4 36.6296414633923 116.14333301011
"524" 104.6 35.6865110494679 115.89495315191
"525" 104.8 35.1190593770203 116.267119946727
"526" 105 34.7107744423181 116.629984215217
"527" 105.2 34.1731562924574 117.081069871282
"528" 105.4 34.2078014299607 117.291939334914
"529" 105.6 34.3460416179194 117.216595014699
"530" 105.8 34.2282838282812 117.525030865173
"531" 106 34.4870242760024 117.572572668072
"532" 106.2 34.5434903133387 117.156054003042
"533" 106.4 35.1518885359799 116.577790868056
"534" 106.6 35.4023469114519 115.644775541872
"535" 106.8 34.8802326101991 114.97636546796
"536" 107 33.7858110966066 114.327857178763
"537" 107.2 32.7911386251441 113.484440609983
"538" 107.4 32.0481789605673 112.671897175505
"539" 107.6 30.363311954404 111.706687792827
"540" 107.8 28.4358612285137 110.168666202982
"541" 108 26.2482283345984 109.043288591182
"542" 108.2 23.4220049516958 108.717489822408
"543" 108.4 22.9848144494719 108.00834666072
"544" 108.6 22.1603359838721 108.197865808142
"545" 108.8 21.8024144755498 108.314721843166
"546" 109 21.4539888143718 108.436777762526
"547" 109.2 20.9393605428045 108.63005477652
"548" 109.4 20.7357659727004 108.568349831107
"549" 109.6 20.3078431226233 108.47732031175
"550" 109.8 20.2936107076103 108.457558360358
"551" 110 19.8695870458905 108.623303283607
"552" 110.2 19.9313796712172 108.743614683271
"553" 110.4 19.9456121305205 108.902570133668
"554" 110.6 19.6326885683189 108.817891125392
"555" 110.8 19.8058488399564 108.882697585949
"556" 111 19.8438175616103 108.933294637306
"557" 111.2 19.9986249655065 108.384727949144
"558" 111.4 20.1975274758478 108.012092870682
"559" 111.6 20.3166345759196 107.31890391077
"560" 111.8 20.0124377152522 106.436534062202
"561" 112 19.0076098312345 105.108948592439
"562" 112.2 17.8262831786782 104.411043398666
"563" 112.4 17.6065404817727 103.753066011044
"564" 112.6 17.4151622510243 103.733391793989
"565" 112.8 17.2623548185704 103.820924963426
"566" 113 17.0823153950488 103.945218496807
"567" 113.2 17.0889937540678 104.094681074309
"568" 113.4 17.0376537520967 104.095769091668
"569" 113.6 17.578536553716 103.914812699722
"570" 113.8 17.4091743258027 103.562631295425
"571" 114 17.0838873342883 103.147599621597
"572" 114.2 16.4049147282351 101.905884874632
"573" 114.4 15.404705281497 101.124846674123
"574" 114.6 14.7545941189181 100.329480662938
"575" 114.8 14.1440184148094 98.668225980617
"576" 115 12.3790232423667 96.4374091208991
"577" 115.2 10.2855886491765 93.8560182838021
"578" 115.4 8.08955454388997 90.9061074073656
"579" 115.6 5.89134310092303 86.9814704002559
"580" 115.8 4.77415824801679 84.9554423717078
"581" 116 3.68260240383343 82.1691292115602
"582" 116.2 2.91387246670189 80.1496984485106
"583" 116.4 2.46874375973536 77.4540659574869
"584" 116.6 1.95266505135674 74.8917267066297
"585" 116.8 1.00845897454277 72.1120098727617
"586" 117 0.844539990711677 69.3842489007757
"587" 117.2 0.480869805094808 67.7703005651723
"588" 117.4 0.0832649111935058 67.9720826345321
"589" 117.6 0.44492258122311 68.3946019111427
"590" 117.8 1.70743178733545 69.1085415566494
"591" 118 3.05766489502867 68.9609832619239
"592" 118.2 4.35109484487989 68.4066276687047
"593" 118.4 6.10598323453008 66.7965452217086
"594" 118.6 7.58088263162619 65.1048194040352
"595" 118.8 9.27631843610813 62.9297896155176
"596" 119 11.1210100997667 61.0300971962922
"597" 119.2 13.0064848223097 59.7792110587504
"598" 119.4 14.8971875499076 58.0529933384728
"599" 119.6 16.1931243589234 57.7399688714553
"600" 119.8 17.0205582591757 57.435029010384
"601" 120 18.4712240156329 57.0962269740209
"602" 120.2 20.754953168822 57.2041120438546
"603" 120.4 23.6535790671451 57.6865349603919
"604" 120.6 26.4928425441526 58.0367239761553
"605" 120.8 29.656241178438 58.8142333325464
"606" 121 31.6720190910987 60.6522299632054
"607" 121.2 32.4849941173988 61.8296273114064
"608" 121.4 34.2780880344852 63.4956609195078
"609" 121.6 35.6370294266408 65.9200401358922
"610" 121.8 36.0378576370547 69.2584802383397
"611" 122 36.8478563819916 72.6488195147919
"612" 122.2 38.1106618213022 73.8768703179156
"613" 122.4 38.8478430610737 74.5187236857433
"614" 122.6 39.4851810472226 75.2110870263194
"615" 122.8 40.3113254167859 76.5692751492664
"616" 123 40.4377785624463 78.3021834732782
"617" 123.2 39.7893505863221 81.0805412913995
"618" 123.4 39.5088202683878 83.7563472402432
"619" 123.6 39.6484620638061 84.7910831669056
"620" 123.8 40.1742746543933 85.5201289537605
"621" 124 40.7278993795377 86.6940465499373
"622" 124.2 41.9050069289975 88.1822769419298
"623" 124.4 42.8949211672715 89.8025616240753
"624" 124.6 43.2303480839202 91.8856955451105
"625" 124.8 41.5053653123428 94.1683726775778
"626" 125 40.8093586759816 96.6134210731359
"627" 125.2 40.8609041297055 99.605703601973
"628" 125.4 40.745144161708 101.580928134586
"629" 125.6 40.5607912117532 104.187894605838
"630" 125.8 39.9138720887668 106.692652013864
"631" 126 37.8561175069325 108.365013349673
"632" 126.2 34.8339416943552 110.075881224917
"633" 126.4 35.2456716739462 110.292030002705
"634" 126.6 36.1965674561013 110.364529262572
"635" 126.8 38.2746544459694 110.674729291518
"636" 127 40.806383208857 110.861345762771
"637" 127.2 43.4037212713819 110.783827006774
"638" 127.4 46.242076308891 111.248709357651
"639" 127.6 50.1482444931452 111.435940096983
"640" 127.8 53.934475332961 112.147936610605
"641" 128 57.009724890988 114.586296102453
"642" 128.2 59.0621479085581 117.427209235165
"643" 128.4 59.8988375223703 118.892947189157
"644" 128.6 60.9321723864286 119.539550419884
"645" 128.8 62.4594978798196 119.015187363455
"646" 129 64.2143814298805 117.903000246108
"647" 129.2 67.3895843799152 116.183074443889
"648" 129.4 69.7342270124634 115.157645913006
"649" 129.6 73.213168172574 114.453204253163
"650" 129.8 76.073358274227 114.350239445539
"651" 130 78.3821813909939 113.577009538166
"652" 130.2 80.0635257972681 113.147943548888
"653" 130.4 81.6614642419002 113.574091407881
"654" 130.6 82.4732247396158 114.103442701919
"655" 130.8 82.5572552719392 113.3330105883
"656" 131 82.8081480338056 112.49397353744
"657" 131.2 83.7942429250722 112.115926883438
"658" 131.4 85.0570087035622 112.011052464244
"659" 131.6 86.3706592365713 112.900181841554
"660" 131.8 86.8857981595633 114.490077132976
"661" 132 87.3911476151116 116.818292771985
"662" 132.2 87.3405263569447 116.704361458519
"663" 132.4 86.9135169004854 116.60364813224
"664" 132.6 86.3795161861075 117.142070557636
"665" 132.8 86.6838107589072 117.227513433396
"666" 133 87.4370118928653 117.359838575525
"667" 133.2 87.5780988863514 117.703870041133
"668" 133.4 87.708929909321 117.195876111973
"669" 133.6 88.6902469661432 116.514110426703
"670" 133.8 89.6708985506632 115.686548671394
"671" 134 91.9179581926468 114.721921533358
"672" 134.2 93.4012085112614 114.239132302923
"673" 134.4 95.4820388139446 113.601534700804
"674" 134.6 97.6303860380064 112.749804129446
"675" 134.8 99.2746747071122 112.282382822248
"676" 135 101.610513639448 110.450205295398
"677" 135.2 104.179056312304 109.318086683928
"678" 135.4 105.615054401214 107.766367521331
"679" 135.6 106.612471432269 105.638232108836
"680" 135.8 108.881485788655 103.501062628967
"681" 136 110.631234742086 101.473187734503
"682" 136.2 111.077386124912 99.6528292894332
"683" 136.4 110.575047423141 99.2393762941555
"684" 136.6 110.276790183791 98.6404918304738
"685" 136.8 110.137899678822 98.2118576942417
"686" 137 110.081366529012 97.9827385488684
"687" 137.2 110.020273124355 97.4241271040749
"688" 137.4 109.38157420958 96.8183480233124
"689" 137.6 109.121778962136 96.3863287655454
"690" 137.8 109.210421209228 96.3283244917789
"691" 138 108.853639292545 96.7722723903361
"692" 138.2 108.685381034412 96.472783797954
"693" 138.4 108.881550957331 96.0889076275666
"694" 138.6 109.083711542738 95.1816546937513
"695" 138.8 108.805666742723 93.8919365962702
"696" 139 108.831500028835 91.7718288648277
"697" 139.2 109.940698579083 90.0087396045368
"698" 139.4 110.342051774942 87.6679264426588
"699" 139.6 109.811330953086 85.7786665144045
"700" 139.8 109.2644067332 83.8521134150483
"701" 140 108.563888614529 81.1022032979522
"702" 140.2 107.204580407668 78.8784475679011
"703" 140.4 105.61862809066 75.9810448981053
"704" 140.6 103.30311509756 74.6268479903086
"705" 140.8 101.316511219759 74.9463180625765
"706" 141 98.7511558681692 75.4901438756319
"707" 141.2 95.8547706459738 76.7114618941301
"708" 141.4 92.3672505296213 78.6869486295948
"709" 141.6 89.3842812029327 80.2614922000945
"710" 141.8 87.7115651252563 82.177401992313
"711" 142 86.7059417602598 84.3646220502261
"712" 142.2 84.9145085384255 87.1190451859055
"713" 142.4 84.1188857077539 90.3803425803519
"714" 142.6 83.350280389388 93.5865958169327
"715" 142.8 81.1460058215757 97.0949070652731
"716" 143 78.6393110587374 98.7329300349958
"717" 143.2 75.1848029424921 101.455489541962
"718" 143.4 71.0461215308421 104.657138380382
"719" 143.6 66.1107804626627 106.817296054241
"720" 143.8 61.4739380641594 109.740230911966
"721" 144 59.1069649809476 112.952095091902
"722" 144.2 56.4837890981954 116.079638745475
"723" 144.4 54.3748921107315 115.925689766013
"724" 144.6 52.0702804125217 114.164092040882
"725" 144.8 48.904547630554 112.171906134238
"726" 145 45.5742182150586 109.569968247028
"727" 145.2 41.8840005186016 106.412017653387
"728" 145.4 37.8148372135839 102.774988913329
"729" 145.6 33.0186168801462 100.472530049516
"730" 145.8 28.605409199976 101.164868520967
"731" 146 26.8567197520117 102.831333426845
"732" 146.2 27.8011461140416 103.859345651813
"733" 146.4 29.0428940188725 105.472481237178
"734" 146.6 30.8046760930535 107.723201385118
"735" 146.8 32.030218612345 106.980957666316
"736" 147 33.3469848563178 105.831229536604
"737" 147.2 36.9134265333005 104.836656613784
"738" 147.4 39.8086080568007 104.198214064202
"739" 147.6 42.9202805023915 104.282826081665
"740" 147.8 45.2382304798578 104.552159349787
"741" 148 48.8966226544755 105.198482813817
"742" 148.2 52.9183752677187 106.818213323415
"743" 148.4 56.3084396006602 109.75864156228
"744" 148.6 58.8005258535595 112.706791975823
"745" 148.8 62.0557465257631 115.770195971185
"746" 149 65.2185679223474 115.283615332676
"747" 149.2 68.759783350269 113.225484836157
"748" 149.4 72.9993472105093 111.373943044251
"749" 149.6 77.5720860063758 110.201419727705
"750" 149.8 82.2199085934016 109.414295148016
"751" 150 87.3500819781508 108.227068770535
"752" 150.2 91.4458212414921 106.814529271115
"753" 150.4 94.3954830012982 103.48373636691
"754" 150.6 96.8011641933367 99.5408065198075
"755" 150.8 99.958786262599 94.7692635561981
"756" 151 103.737889851214 90.4078900322761
"757" 151.2 106.703855033215 86.5954456067985
"758" 151.4 109.579238571189 81.7974330302314
"759" 151.6 113.144103243594 77.574476089182
"760" 151.8 116.850038749493 74.0979498551326
"761" 152 120.376922303889 73.2713526632581
"762" 152.2 121.846413281113 74.4223304743865
"763" 152.4 120.428135729796 74.9556968035488
"764" 152.6 119.70344457248 74.0407907659238
"765" 152.8 119.170359726195 72.8615626891459
"766" 153 118.524996051118 71.9029672655711
"767" 153.2 116.72115071378 70.2957492537412
"768" 153.4 115.516548954901 67.9816603263165
"769" 153.6 113.724287395559 67.0116632526026
"770" 153.8 111.305644474927 65.3222431938179
"771" 154 107.9451297309 62.4963904138019
"772" 154.2 103.5889860535 60.3120690564832
"773" 154.4 99.2634791238994 57.34332934652
"774" 154.6 96.540188515485 53.7148842996526
"775" 154.8 94.017957982352 50.0982579750045
"776" 155 91.9421658522922 45.9316357801287
"777" 155.2 91.6613294479398 41.4021130959062
"778" 155.4 89.2081703666588 37.6942776182933
"779" 155.6 85.9719478683548 34.4735244956652
"780" 155.8 80.7481364512455 32.5612560435403
"781" 156 75.0087742822827 31.9156799192678
"782" 156.2 69.4102928001597 31.8956016489468
"783" 156.4 63.9184984608514 32.8007085956767
"784" 156.6 58.6911394483371 35.7709764735203
"785" 156.8 53.9480535027176 37.9538521865907
"786" 157 48.8371204152817 40.7345964467076
"787" 157.2 44.8080516183729 43.9891552052285
"788" 157.4 40.8239199221464 47.4996654018878
"789" 157.6 36.2394394761839 51.2879713260341
"790" 157.8 31.6900358104311 54.2674940879923
"791" 158 27.1564285541623 57.6597935907205
"792" 158.2 22.4927359265089 61.3539261290464
"793" 158.4 17.6056593531112 63.6933493815764
"794" 158.6 14.37889243533 63.0208546619823
"795" 158.8 11.9722372182574 61.2953728543233
"796" 159 10.4551726448551 59.9318881760096
"797" 159.2 9.39027238198486 58.2042212785791
"798" 159.4 8.59099352722327 56.5485103884451
"799" 159.6 7.99133832446043 54.0837585109383
"800" 159.8 6.90068167203076 51.6554132452174
"801" 160 6.74830492888369 52.4325303207525
"802" 160.2 7.05742690646485 53.2712473438617
"803" 160.4 7.92074079521703 52.6046189981855
"804" 160.6 7.38906634613972 52.1288695180818
"805" 160.8 8.51196216981161 51.080329006209
"806" 161 7.59371378569674 49.7984680320702
"807" 161.2 8.32157034296156 49.3256559973447
"808" 161.4 8.57073680107518 48.984676499768
"809" 161.6 8.55441562464079 48.9193181027282
"810" 161.8 8.72504191490437 48.8647349816221
"811" 162 9.16974175415182 48.8987538734539
"812" 162.2 9.29478460051126 48.9035262407708
"813" 162.4 9.46494488264592 49.2827004034984
"814" 162.6 9.78610689569508 49.0744799161425
"815" 162.8 10.3088375081704 48.9560277913473
"816" 163 11.0691492656534 49.2553278945497
"817" 163.2 11.3693894467594 49.9808455105087
"818" 163.4 12.3968973915103 50.4356441956855
"819" 163.6 13.7408125518072 51.6142154632423
"820" 163.8 16.2515210593105 53.0491646220466
"821" 164 18.1498186782777 53.9528451609027
"822" 164.2 20.6144719797193 55.3816486440808
"823" 164.4 22.7423178713613 56.9292673505516
"824" 164.6 25.1533921601818 59.3712808279244
"825" 164.8 27.168734323529 63.1770999197838
"826" 165 28.7261679780316 67.0888525004862
"827" 165.2 30.2511336825218 71.3032887013683
"828" 165.4 31.2305744599397 76.0179787626041
"829" 165.6 32.7697600097762 80.7360816764647
"830" 165.8 33.6305556284974 85.436112856014
"831" 166 33.35499469532 90.6353453323911
"832" 166.2 31.2329193564914 95.6392895776052
"833" 166.4 30.1763992723425 99.8536102819294
"834" 166.6 31.9909212590461 102.140350557402
"835" 166.8 34.982631341955 103.124175607398
"836" 167 39.5844144879736 104.361244368114
"837" 167.2 44.534209013754 105.746285728504
"838" 167.4 49.8946266173255 107.80985144867
"839" 167.6 54.6023587947574 109.83830525971
"840" 167.8 59.5233021537874 111.10801463018
"841" 168 64.1357052015326 110.570694639794
"842" 168.2 69.0861073074898 111.515658800394
"843" 168.4 72.0397823487203 112.959800619892
"844" 168.6 72.1213774368406 115.176286172882
"845" 168.8 71.141198671524 115.496448360266
"846" 169 69.8976835843709 115.735537598782
"847" 169.2 68.6409000606366 116.245974537358
"848" 169.4 66.9805130198082 116.92697465038
"849" 169.6 64.6629297744141 118.854870636837
"850" 169.8 63.6962251369103 120.059832996375
"851" 170 63.6522646670224 119.60216237787
"852" 170.2 63.9671221032478 118.917978196874
"853" 170.4 64.612821124049 119.088710284698
"854" 170.6 65.4415619995919 118.800420688686
"855" 170.8 66.3446732310193 118.638654587155
"856" 171 67.9202928472473 118.528072124348
"857" 171.2 69.3580699402485 118.194599969298
"858" 171.4 70.8995746901697 117.241106468481
"859" 171.6 72.3060509012434 115.971470133924
"860" 171.8 73.5768891107209 114.478027435911
"861" 172 76.2869732731423 112.749361577092
"862" 172.2 79.1717319462922 112.176969101806
"863" 172.4 82.5894437848964 113.054631218479
"864" 172.6 84.7001010750499 113.214642643106
"865" 172.8 85.8291840065617 111.601446433069
"866" 173 86.831289378824 109.084122774993
"867" 173.2 88.8853637244978 106.747965812438
"868" 173.4 91.5772581725197 103.749016649228
"869" 173.6 94.7408239826742 102.154990253658
"870" 173.8 98.4763768414619 100.890337464676
"871" 174 102.503442834736 101.362053109887
"872" 174.2 103.207300238993 102.295240029408
"873" 174.4 103.777396106074 101.850053135493
"874" 174.6 103.955925476578 100.293231416404
"875" 174.8 103.608273732262 99.0076122561305
"876" 175 103.29636847334 97.1058577939383
"877" 175.2 104.272809474436 94.3125329522274
"878" 175.4 105.399813293797 90.6140523091791
"879" 175.6 106.672634212734 86.5910775198385
"880" 175.8 107.929767583532 82.5153091700422
"881" 176 109.981768292945 78.2224567813746
"882" 176.2 111.933127988361 74.4343463129372
"883" 176.4 114.504625966685 71.1864620519304
"884" 176.6 117.796806652415 68.6922414435921
"885" 176.8 119.839654234327 68.1424157424787
"886" 177 119.384474081694 68.3472706219807
"887" 177.2 118.766217376228 67.9173696220208
"888" 177.4 117.284319811289 66.8833263615723
"889" 177.6 115.390814864873 65.0392079057196
"890" 177.8 114.039769707873 62.2794194274209
"891" 178 111.657963713129 59.1959280671955
"892" 178.2 109.157109579911 55.5431261069027
"893" 178.4 106.689210107148 51.6878582398762
"894" 178.6 103.427242313875 48.8751061109476
"895" 178.8 100.054336420713 45.5290190233258
"896" 179 96.6270837216068 41.8842473050939
"897" 179.2 93.3169917495698 38.9028664335638
"898" 179.4 88.6114693178723 35.7611452591753
"899" 179.6 84.6069463559572 32.7942614309354
"900" 179.8 79.8741981548017 30.5892408096075
"901" 180 74.8755015647602 28.4354589743943
"902" 180.2 72.0222211378791 25.5752416649939
"903" 180.4 71.4373655306865 21.0872378436637
"904" 180.6 72.3096719065072 17.2897259466143
"905" 180.8 74.525454277437 15.6070951765909
"906" 181 74.4495259212381 15.4482049612997
"907" 181.2 73.5567769721436 14.5277262859187
"908" 181.4 71.9249162381497 13.1575957786793
"909" 181.6 68.9204852307041 11.3657598426301
"910" 181.8 65.3954916118532 10.6629644485117
"911" 182 62.448132918505 9.07595802800332
"912" 182.2 60.2461499900366 6.58659742222255
"913" 182.4 59.3089429340403 6.24144940258168
"914" 182.6 57.9060272326175 8.31612663675952
"915" 182.8 56.3448475749406 11.1556728760321
"916" 183 53.4911373181839 14.5559904951579
"917" 183.2 51.6930569469863 16.9594932493237
"918" 183.4 49.71368279055 20.4587279399975
"919" 183.6 48.1288168456803 23.8515160574745
"920" 183.8 46.2987130555413 27.8730534882961
"921" 184 43.7856107277592 31.3370242615238
"922" 184.2 40.9374489962206 35.3321341702361
"923" 184.4 36.6881746093603 37.8820862782054
"924" 184.6 31.6869743449285 39.8060261051201
"925" 184.8 26.1211064098373 40.6838428446386
"926" 185 20.8882385195133 42.5480945746779
"927" 185.2 17.052821250736 45.4871184600717
"928" 185.4 16.3682162716847 47.7227214058115
"929" 185.6 16.7864104469623 51.4813716386161
"930" 185.8 17.6182972396323 55.6558558964719
"931" 186 18.8339505618131 59.8601060222791
"932" 186.2 20.502642205157 65.7269067022003
"933" 186.4 20.3783765267935 71.2445994944313
"934" 186.6 20.2647554996822 76.8429480733709
"935" 186.8 21.0224229934214 82.2608165537955
"936" 187 20.9706247020226 87.2687432684663
"937" 187.2 22.4317371803471 92.8807499990256
"938" 187.4 24.4976081111568 97.482333267502
"939" 187.6 26.6911906944871 101.868914009685
"940" 187.8 26.7972825492224 106.153492624746
"941" 188 25.6636570373774 106.563214837833
"942" 188.2 26.0158218384681 106.389055481456
"943" 188.4 26.7617116800906 106.10003332756
"944" 188.6 28.5992560927394 105.885116981264
"945" 188.8 30.071712249941 105.086109796749
"946" 189 31.862201801949 104.154704597866
"947" 189.2 36.125287271824 103.543039767914
"948" 189.4 38.2978717791416 102.99352046162
"949" 189.6 41.8659333781136 102.820022315621
"950" 189.8 46.102730980698 103.669603283081
"951" 190 50.7534782477635 105.892687383242
"952" 190.2 54.468973134642 108.433024351975
"953" 190.4 57.899591354023 110.401354681759
"954" 190.6 61.886982375339 113.655611523265
"955" 190.8 65.1145749772953 116.448297520075
"956" 191 65.1919105136379 116.078631070567
"957" 191.2 66.2597839129901 114.475920905437
"958" 191.4 67.4130316677192 112.756308557214
"959" 191.6 70.8795828853534 110.870720887834
"960" 191.8 74.2892512477668 108.62738811895
"961" 192 78.1767579139917 107.055437015091
"962" 192.2 82.2326615990241 105.735636649954
"963" 192.4 86.8649534024543 104.894452637513
"964" 192.6 91.3433724247283 104.832406181265
"965" 192.8 94.5538897931828 105.540611789426
"966" 193 95.5497085308667 107.468271303277
"967" 193.2 95.3071837567529 107.611703712885
"968" 193.4 95.58281334848 107.207263274981
"969" 193.6 96.4213738957378 107.194613067441
"970" 193.8 98.1980426765279 107.050551113541
"971" 194 99.525269848961 106.333431293711
"972" 194.2 100.753935402644 104.891403060808
"973" 194.4 103.521658771407 102.963692333916
"974" 194.6 106.455221838459 100.43168773637
"975" 194.8 109.031698882573 97.6797904215151
"976" 195 111.278786430766 94.6889847394491
"977" 195.2 114.350887441605 91.5155669896752
"978" 195.4 117.22334600669 88.5194131598925
"979" 195.6 119.92427495992 85.5320504284022
"980" 195.8 120.281044791741 84.542516175682
"981" 196 118.874469569296 83.8605967270879
"982" 196.2 117.733159047282 82.3425911827488
"983" 196.4 116.485959189753 80.330484583735
"984" 196.6 115.565309322246 77.3003118222459
"985" 196.8 114.585431590128 73.1787648028937
"986" 197 114.276964600933 69.7627337415784
"987" 197.2 114.335600638593 65.7355832121566
"988" 197.4 115.810358008563 62.7366768741969
"989" 197.6 117.823961278229 58.9518827034519
"990" 197.8 118.232552529058 54.5437217191686
"991" 198 119.457357034981 50.0389611179127
"992" 198.2 118.801240160343 46.795338416236
"993" 198.4 116.337286577258 44.9051376370848
"994" 198.6 113.009021371287 42.238850908577
"995" 198.8 110.436480376508 40.2077056145976
"996" 199 107.367274372867 37.0852115001499
"997" 199.2 104.708476887986 33.540902782692
"998" 199.4 101.656927798282 30.5469866328481
"999" 199.6 98.8701715960274 26.7172972850588
"1000" 199.8 96.7978549876953 22.6747978046841
"1001" 200 93.657086822525 19.5504220393393
"1002" 200.2 90.0898164362272 16.2766901982201
"1003" 200.4 87.1804342084354 13.4401808275404
"1004" 200.6 87.877527947392 11.4636954777609
"1005" 200.8 88.4215383108414 11.5444806744024
"1006" 201 88.8382144307626 12.0394059329116
"1007" 201.2 90.1681308249852 12.5653199512956
"1008" 201.4 92.093684040778 12.7745550520384
"1009" 201.6 94.4936283840261 12.8217072092429
"1010" 201.8 96.5486225514717 13.1791757108197
"1011" 202 98.1027796548588 13.3532905796572
"1012" 202.2 99.7006238847931 13.9230113221857
"1013" 202.4 100.858411549481 14.2261107429179
"1014" 202.6 102.572075943591 15.9968821690157
"1015" 202.8 104.814905549555 16.8817219389462
"1016" 203 105.787445273455 18.4782993820952
"1017" 203.2 107.122242308674 19.2959091865321
"1018" 203.4 108.330982312067 20.3900725195118
"1019" 203.6 108.382705130655 20.8702468355309
"1020" 203.8 108.769252669006 21.3928750650658
"1021" 204 109.23544123472 21.5603683239439
"1022" 204.2 109.64608060278 21.5701522964012
"1023" 204.4 109.637707429307 21.4801256900182
"1024" 204.6 109.818700936073 21.3674085465393
"1025" 204.8 109.98596516939 21.4580513375582
"1026" 205 109.863610488856 21.5609649021128
"1027" 205.2 110.102094329055 21.7278088336214
"1028" 205.4 110.001806976402 21.9000911199874
"1029" 205.6 109.794157571988 22.043894765163
"1030" 205.8 109.780015019417 22.1065199418795
"1031" 206 109.621680946458 22.2935363444151
"1032" 206.2 109.610224349176 22.397599188183
"1033" 206.4 109.607561651305 22.3955796848492
"1034" 206.6 109.558993649187 22.4016206274473
"1035" 206.8 109.678816962519 22.5039796300939
"1036" 207 109.632848031299 22.5267205647916
"1037" 207.2 109.893695721267 22.9671266179712
"1038" 207.4 109.745839117781 23.2339210657117
"1039" 207.6 110.008027197451 23.4633169520897
"1040" 207.8 109.961536582711 23.7180716202898
"1041" 208 110.256946358912 24.2267194205884
"1042" 208.2 110.748603291142 24.861516162207
"1043" 208.4 110.743552577265 25.2919905667248
"1044" 208.6 110.513758195113 25.6876083079762
"1045" 208.8 110.982121934297 26.2163934722925
"1046" 209 111.476525726032 27.6729457150551
"1047" 209.2 111.383786768669 29.0671552252611
"1048" 209.4 112.159929731033 31.8267628178666
"1049" 209.6 112.367405580952 34.6036193483491
"1050" 209.8 112.093602847013 38.003562123376
"1051" 210 111.470743657277 41.4512330215406
"1052" 210.2 111.202849280742 44.8263047876103
"1053" 210.4 110.674564885544 47.9929854527928
"1054" 210.6 109.888159528731 51.1351339233328
"1055" 210.8 108.997605391628 55.3002909295038
"1056" 211 108.318919575302 59.4182334345929
"1057" 211.2 107.382810333999 63.8753637042913
"1058" 211.4 106.300338525856 69.0514695563732
"1059" 211.6 106.290910652614 73.5410735602751
"1060" 211.8 105.702729478256 78.5492916523168
"1061" 212 106.514289304861 82.373752815316
"1062" 212.2 106.891691336575 83.1444787094334
"1063" 212.4 105.621651915923 83.4068066575252
"1064" 212.6 103.48479645512 84.2354677515105
"1065" 212.8 101.043709171722 85.8565134296685
"1066" 213 97.4201208550511 87.6681222699473
"1067" 213.2 92.9660674488615 89.5708966451725
"1068" 213.4 89.0359709480818 91.95825109959
"1069" 213.6 84.3633419748118 94.4987923281143
"1070" 213.8 80.5047579481034 97.7323102007654
"1071" 214 77.8108040157685 102.036206345383
"1072" 214.2 77.4008188312683 105.84944159731
"1073" 214.4 78.4073504325544 109.155768259307
"1074" 214.6 80.6558941948152 111.109712493138
"1075" 214.8 81.1944886170178 111.682400812898
"1076" 215 80.5004163988464 111.597063205393
"1077" 215.2 79.4979346017585 112.091897790122
"1078" 215.4 78.0516204353902 113.390563780234
"1079" 215.6 76.2073692671225 113.985472582582
"1080" 215.8 74.2157970756359 114.160666214827
"1081" 216 71.7865109289881 114.738534725807
"1082" 216.2 68.3300173648045 116.127230009868
"1083" 216.4 64.250039749311 117.58123985423
"1084" 216.6 60.4925039761369 117.931165428098
"1085" 216.8 56.1890646310124 117.277805443358
"1086" 217 51.66391244231 117.145625066418
"1087" 217.2 47.0639557885882 117.546560498459
"1088" 217.4 45.0588938122165 115.930250390881
"1089" 217.6 42.3594013316289 112.996838455706
"1090" 217.8 38.6758607459947 111.10140385855
"1091" 218 35.3039771345648 110.377338033812
"1092" 218.2 31.3045075128936 110.464505897823
"1093" 218.4 29.366742710991 109.925970946281
"1094" 218.6 28.1777200362731 107.468767890687
"1095" 218.8 26.4265609403671 104.20619697778
"1096" 219 23.9125159451312 100.622097027527
"1097" 219.2 22.0641074422004 96.7442170269361
"1098" 219.4 20.6590546769162 92.347649088618
"1099" 219.6 19.4445207814019 87.689586533327
"1100" 219.8 18.2952497292055 82.6984883072561
"1101" 220 16.2246413874941 78.2633356437029
"1102" 220.2 13.36006285667 74.7862544477869
"1103" 220.4 9.99038746170756 71.8458789091846
"1104" 220.6 6.9313605948782 70.1579470260923
"1105" 220.8 7.56574534530385 70.22023757109
"1106" 221 8.61459704187609 69.1455323227888
"1107" 221.2 9.78346906117518 68.1566451373343
"1108" 221.4 11.0965492338464 65.9820649304963
"1109" 221.6 12.5080506828075 64.0992039702512
"1110" 221.8 14.6773917733898 61.3661815354976
"1111" 222 17.22862102785 58.5814088898268
"1112" 222.2 19.6467761809608 55.7250262799993
"1113" 222.4 22.034266485678 53.3676833831953
"1114" 222.6 24.9833593690623 50.3294181499652
"1115" 222.8 27.9451715552051 46.9736548626921
"1116" 223 31.5703023974629 44.8866376325704
"1117" 223.2 35.3383029528766 44.6565677674528
"1118" 223.4 39.6511575548438 43.3182013599663
"1119" 223.6 44.0317926036156 42.9799868262894
"1120" 223.8 48.4029168953597 43.1510630407327
"1121" 224 52.7044631187588 43.2922910453203
"1122" 224.2 55.8723693068326 45.1527617270401
"1123" 224.4 59.4827737457271 47.1940579389463
"1124" 224.6 61.5070850913718 49.3215968188447
"1125" 224.8 64.5227411055096 52.2113951134441
"1126" 225 67.6198121701012 55.5221037701345
"1127" 225.2 69.4642831289747 57.3123679753137
"1128" 225.4 71.9234915582701 59.2381708292485
"1129" 225.6 74.9199240148125 59.74576572534
"1130" 225.8 77.6960627537792 58.8491621704024
"1131" 226 80.6894025237881 56.9660622046381
"1132" 226.2 83.8046237569089 56.4282977965941
"1133" 226.4 87.7569459892936 55.0153201692506
"1134" 226.6 91.1391007240214 53.4644043811247
"1135" 226.8 95.2906281854591 51.7299415559191
"1136" 227 99.5694991968441 52.3586599828229
"1137" 227.2 102.474939691807 54.3007659988671
"1138" 227.4 103.444864552531 55.6654985679971
"1139" 227.6 105.662147048662 56.5907462203247
"1140" 227.8 108.323182073192 58.7728990324293
"1141" 228 108.593409923309 61.7432856740842
"1142" 228.2 108.486715528782 65.1255238948135
"1143" 228.4 107.316228342438 69.4387973147347
"1144" 228.6 105.739946549859 73.1106448020282
"1145" 228.8 102.714731602476 77.0386823238939
"1146" 229 100.698738064962 81.3360880294457
"1147" 229.2 99.1698627039547 86.1638273304143
"1148" 229.4 99.3321620419886 90.6531966412358
"1149" 229.6 99.8277618978792 90.905761096911
"1150" 229.8 101.498563424027 90.5066103074006
"1151" 230 103.162501442664 89.5684326042446
"1152" 230.2 104.589714465324 87.6518500389482
"1153" 230.4 106.543236728846 84.7796523253713
"1154" 230.6 109.126877372795 81.7669067997862
"1155" 230.8 111.046237235544 79.3920403726353
"1156" 231 112.238702024821 76.6097491454267
"1157" 231.2 111.63578496931 72.9521892230789
"1158" 231.4 112.156708337274 69.2023544356006
"1159" 231.6 114.31365895992 65.9080157843927
"1160" 231.8 116.529297210937 63.7013207679705
"1161" 232 118.237668439853 62.2498848907797
"1162" 232.2 119.258100314384 60.9610913937102
"1163" 232.4 118.162282862166 60.3271071778755
"1164" 232.6 116.093762099768 58.95115500025
"1165" 232.8 113.820052599724 56.8007933992814
"1166" 233 111.899943566314 53.749897448524
"1167" 233.2 109.324359827113 50.0120790281556
"1168" 233.4 108.011822759423 46.1941174087591
"1169" 233.6 108.666769929896 42.7114314029336
"1170" 233.8 109.871719959228 40.0545958855025
"1171" 234 110.802977766426 38.5272671260411
"1172" 234.2 111.104623900637 36.4670831334363
"1173" 234.4 110.803257052099 34.6916426720412
"1174" 234.6 108.558104720395 33.388624782174
"1175" 234.8 105.713673193184 32.4319969007155
"1176" 235 102.647095494638 30.4752712274224
"1177" 235.2 99.7525314130822 27.9852473092445
"1178" 235.4 98.0918607510277 24.7931415925418
"1179" 235.6 97.7026038237005 21.9098994912064
"1180" 235.8 97.5394648251881 19.6067992548123
"1181" 236 97.7333603837261 18.3536972189719
"1182" 236.2 96.432008437939 18.1574986702487
"1183" 236.4 93.868364062255 18.3970509092195
"1184" 236.6 90.9642890225758 17.8390515417592
"1185" 236.8 87.518940784741 17.7296520886928
"1186" 237 84.5013421540656 16.1419141061427
"1187" 237.2 82.590811877773 13.6250967480211
"1188" 237.4 81.9102937462677 10.9635897174904
"1189" 237.6 81.222974311838 9.52766940244829
"1190" 237.8 79.7932130521058 9.53245022509011
"1191" 238 77.5117336222133 8.02142718092766
"1192" 238.2 75.3252174529295 5.3191584537694
"1193" 238.4 72.6336951612964 3.92363479976679
"1194" 238.6 68.814501813478 4.53612375264592
"1195" 238.8 65.310761189262 4.40007634249675
"1196" 239 62.0804588168071 3.21516491271203
"1197" 239.2 60.5657488389115 1.76986480648702
"1198" 239.4 60.1653525495189 0.899600280548099
"1199" 239.6 58.955508185745 0.620023282528174
"1200" 239.8 56.3492134698088 0.115804387420786
"1201" 240 54.3370162211818 0.641978719644235
"1202" 240.2 51.7110321947761 1.21677735201937
"1203" 240.4 48.6114562784584 2.18618565717708
"1204" 240.6 45.747917144001 2.89107508804825
"1205" 240.8 43.7368623973239 3.63025547734845
"1206" 241 41.9281397545867 4.01307528819952
"1207" 241.2 41.0033160672138 4.8938781317378
"1208" 241.4 41.1751419894721 6.86396349653937
"1209" 241.6 40.0039433059374 9.05510453796467
"1210" 241.8 38.8963711456357 11.278105168106
"1211" 242 36.7724926023715 13.1369344617258
"1212" 242.2 34.7733996973507 13.5817237451231
"1213" 242.4 33.4035816575933 13.0960317008261
"1214" 242.6 31.3297852627892 13.1147415991267
"1215" 242.8 29.6935736965733 14.4684483570863
"1216" 243 29.2614078538727 15.2244380468788
"1217" 243.2 29.524225589616 16.4724201684403
"1218" 243.4 28.5220100044906 17.9864048867952
"1219" 243.6 27.1671423603817 20.5021961692251
"1220" 243.8 25.7585048792947 23.4236435017868
"1221" 244 24.5286073148781 26.0949521970125
"1222" 244.2 22.7313077798684 28.6201046892368
"1223" 244.4 19.8309284260928 31.7431149120879
"1224" 244.6 17.8905839419734 34.7027797121251
"1225" 244.8 14.9860009694303 36.7571244786068
"1226" 245 12.5659766177704 38.4267372783239
"1227" 245.2 13.2385994008692 40.4317703440664
"1228" 245.4 14.6761342371678 42.5022474133232
"1229" 245.6 16.7756104681621 45.0539340174301
"1230" 245.8 19.4879344017975 47.6147499000306
"1231" 246 21.8017177284745 50.4278454547987
"1232" 246.2 23.9737585140993 54.1822981426257
"1233" 246.4 26.1795148937478 57.6196130234203
"1234" 246.6 28.7339615806825 60.4485027340406
"1235" 246.8 31.2909529040049 63.377644922184
"1236" 247 33.56187106541 66.649374968097
"1237" 247.2 34.8716619014379 70.5038136430336
"1238" 247.4 36.6545002274998 73.9566322957629
"1239" 247.6 39.7009885320552 77.4791665764725
"1240" 247.8 42.0100871021919 79.833128615833
"1241" 248 45.2020295860668 82.9422004655594
"1242" 248.2 48.4295648386939 85.2997621528686
"1243" 248.4 52.0859557740965 86.9149505693649
"1244" 248.6 56.2869458329595 86.9390715487059
"1245" 248.8 59.1466717032345 86.4642219557687
"1246" 249 62.4905950793503 86.7013168358474
"1247" 249.2 63.336886924153 87.8734681386522
"1248" 249.4 63.6671366161314 88.1265768182661
"1249" 249.6 63.7812960824536 87.7679111604855
"1250" 249.8 63.7873813845055 87.3275462479601
"1251" 250 64.1466083451384 87.037566735774
"1252" 250.2 65.6496934337023 86.1032615213999
"1253" 250.4 68.1621369478219 84.7983414865905
"1254" 250.6 71.0430972066778 83.0847580968785
"1255" 250.8 72.7925983630859 82.4345049081868
"1256" 251 74.0191438547976 83.7091113489962
"1257" 251.2 74.1919452272925 86.1625574493859
"1258" 251.4 73.4555502800839 88.6090631469134
"1259" 251.6 72.709322258042 91.8357165323743
"1260" 251.8 71.5290457071595 94.8267542545901
"1261" 252 69.1818985375446 97.0114285411292
"1262" 252.2 66.9185419344443 99.5000574585202
"1263" 252.4 66.3187467388843 101.734288573224
"1264" 252.6 67.751715928736 103.121639997994
"1265" 252.8 69.756578327805 103.536118376444
"1266" 253 72.3025324094207 104.811457427582
"1267" 253.2 72.5191687715282 104.833356556791
"1268" 253.4 73.9756125237199 103.335092969758
"1269" 253.6 76.6318010388419 101.339818417019
"1270" 253.8 79.3992786486082 99.0625090080885
"1271" 254 81.3549680067674 96.8601832714731
"1272" 254.2 84.4412366866528 93.5079794861245
"1273" 254.4 87.9389805830521 91.1174613690835
"1274" 254.6 91.1653364554336 87.8437659793237
"1275" 254.8 95.242163087554 85.1577773385225
"1276" 255 99.1503755382278 82.4816162304373
"1277" 255.2 103.194765285524 81.53095560163
"1278" 255.4 107.300619497969 81.3014911715428
"1279" 255.6 109.606583544064 81.8734652046884
"1280" 255.8 110.451412011427 82.5612380927807
"1281" 256 111.331149674105 81.6406003988933
"1282" 256.2 112.647335354035 80.4958585476863
"1283" 256.4 112.992281220159 78.0315607515615
"1284" 256.6 113.306466798209 74.7371946817787
"1285" 256.8 113.843252332574 70.9580192304157
"1286" 257 114.364611511522 69.0310552991123
"1287" 257.2 116.306992101322 65.6555673211512
"1288" 257.4 118.870198069132 61.9560584413569
"1289" 257.6 120.630187592731 59.7379496063891
"1290" 257.8 119.964755889637 57.4155915179149
"1291" 258 118.691580858921 54.6747649651336
"1292" 258.2 117.177183229598 51.5727976988105
"1293" 258.4 114.813872515627 48.2683095061577
"1294" 258.6 112.689157849108 44.6274748009021
"1295" 258.8 111.655794829261 41.1300928774513
"1296" 259 111.305406532343 37.2786102301819
"1297" 259.2 110.692633658688 33.5276541071257
"1298" 259.4 108.593593236369 32.0208946292873
"1299" 259.6 104.708512127062 29.9990466960027
"1300" 259.8 101.032155916289 28.1198952672838
"1301" 260 97.475961435169 25.875103059539
"1302" 260.2 93.8582153698288 23.6461840091019
"1303" 260.4 91.2538818234117 20.063153728917
"1304" 260.6 89.9367825706369 16.2121229043033
"1305" 260.8 88.9432043023665 13.5986804562201
"1306" 261 86.5325939554783 14.6893664844105
"1307" 261.2 83.5731018235152 16.245207727192
"1308" 261.4 79.8628483117061 18.899442587712
"1309" 261.6 77.2032483503705 20.7646101644022
"1310" 261.8 74.5139628057968 21.954168588818
"1311" 262 70.7750144024586 22.0016133104794
"1312" 262.2 67.5509171455215 20.5707082658343
"1313" 262.4 64.7137960268478 17.8908832375438
"1314" 262.6 62.602580599705 14.8464708447441
"1315" 262.8 60.5250495269792 13.2134167203783
"1316" 263 57.8114937181718 14.4440563770407
"1317" 263.2 55.1554481654642 13.9122460554654
"1318" 263.4 52.2835241261374 12.8527455456759
"1319" 263.6 49.8857884350614 10.9395526473679
"1320" 263.8 48.8187436993632 8.36570835703955
"1321" 264 48.8651692010299 7.30239268191559
"1322" 264.2 48.3620543168013 7.5319477922099
"1323" 264.4 46.9465443496868 8.77420842881935
"1324" 264.6 45.39250744251 11.0094741695458
"1325" 264.8 43.4032042030213 13.0901667353371
"1326" 265 40.5531874894484 15.6348864272858
"1327" 265.2 39.5678623627137 17.9953734451478
"1328" 265.4 38.4082486016441 21.9199221007005
"1329" 265.6 37.5099905720716 25.589310609692
"1330" 265.8 36.7740137545082 29.4395535955742
"1331" 266 35.7130710772966 34.095937523133
"1332" 266.2 34.5196351376634 38.6691516012831
"1333" 266.4 34.5542883629515 43.2085218526043
"1334" 266.6 35.8839375027522 48.4344439514639
"1335" 266.8 37.6897343568025 52.2876617448865
"1336" 267 40.0597659432709 55.4757507718438
"1337" 267.2 43.1553548588771 59.7267057720313
"1338" 267.4 47.054551523253 62.9150596559104
"1339" 267.6 51.1514585112447 65.994122430698
"1340" 267.8 55.9483567659231 67.7784871539552
"1341" 268 60.6841534919583 69.1976668472151
"1342" 268.2 65.647531609978 69.1434022875244
"1343" 268.4 70.4563376301981 69.3289785344285
"1344" 268.6 75.519309704899 69.4790738877816
"1345" 268.8 80.3598507332123 70.7647575306088
"1346" 269 84.1906101214135 72.6998064795376
"1347" 269.2 86.4222431700249 75.7510982594106
"1348" 269.4 87.8415027620087 79.8970588064644
"1349" 269.6 88.1778090184732 84.1468462600774
"1350" 269.8 88.0550326758628 88.5517280683502
"1351" 270 88.1151409268846 91.8189804981014
"1352" 270.2 89.8055447247733 92.120189015542
"1353" 270.4 92.0728499199143 91.4743127035873
"1354" 270.6 95.8339285604748 90.7723030476375
"1355" 270.8 98.0039464444067 88.0411536602633
"1356" 271 99.7489171379091 84.3272183516729
"1357" 271.2 99.8187464703317 79.5388953569779
"1358" 271.4 99.8633434486678 75.178241952732
"1359" 271.6 99.5758758799733 70.1476169885397
"1360" 271.8 100.33685443184 65.8855685487249
"1361" 272 101.192415236476 62.1863000199289
"1362" 272.2 101.653080402509 58.3768995249962
"1363" 272.4 101.34873189255 54.226645663831
"1364" 272.6 99.4691245597155 50.0793400016077
"1365" 272.8 97.5580333901655 45.9850179618449
"1366" 273 94.0268160511845 42.6485640083388
"1367" 273.2 90.1731013696419 40.0204858588926
"1368" 273.4 85.6113263681067 38.6222210341311
"1369" 273.6 80.9367889960823 37.8446225233376
"1370" 273.8 75.5478207256452 37.5641694646805
"1371" 274 70.9997074096225 36.4178021738603
"1372" 274.2 66.158058338833 35.6733557069576
"1373" 274.4 61.93928542003 33.6294765439713
"1374" 274.6 59.1275943350457 30.5239920579029
"1375" 274.8 57.0457302648847 26.6134540866425
"1376" 275 55.7491369854314 22.5926680377875
"1377" 275.2 53.7333652165102 20.1329436584252
"1378" 275.4 51.3786045350119 20.3042317651872
"1379" 275.6 48.7369031589995 21.3120732622224
"1380" 275.8 45.5707944519025 23.2950989701056
"1381" 276 43.2746735273783 26.8052101905
"1382" 276.2 41.630850538087 30.4897821959995
"1383" 276.4 40.7050759959789 35.3658144999876
"1384" 276.6 39.7994535569779 39.6702794932183
"1385" 276.8 38.9638620742355 44.110301254404
"1386" 277 39.7596740610532 48.5018298318486
"1387" 277.2 41.2386329604984 51.6978577466524
"1388" 277.4 42.0925852738741 54.9896371297403
"1389" 277.6 43.4601019526478 58.0559781864259
"1390" 277.8 45.6397774715758 59.6313797550432
"1391" 278 48.7239844683836 61.2801875349329
"1392" 278.2 51.9683237652055 63.0024783409167
"1393" 278.4 56.0113861030221 65.2106139318897
"1394" 278.6 60.5895522187932 66.4111164168538
"1395" 278.8 65.0309683835351 68.2863518617293
"1396" 279 69.9524773782934 69.3701036912525
"1397" 279.2 74.9653783728696 70.2169902955071
"1398" 279.4 79.5433302349089 72.3496637189102
"1399" 279.6 81.8443571211217 75.7679132947832
"1400" 279.8 82.7267577813437 79.7190955516933
"1401" 280 82.1946236820847 84.04410361534
"1402" 280.2 80.9330632204709 88.1168872435622
"1403" 280.4 79.186296530433 92.3226549265025
"1404" 280.6 77.5496478946029 96.1552796044764
"1405" 280.8 78.2786198187203 99.6952217206835
"1406" 281 80.7298552047737 101.693750715565
"1407" 281.2 81.9376141332844 101.318754099734
"1408" 281.4 81.7346024737869 101.092067889116
"1409" 281.6 82.2460746689993 100.235997743391
"1410" 281.8 83.3741188637784 99.4011650924887
"1411" 282 83.6626197203362 99.7406271941823
"1412" 282.2 85.0309272258574 99.4325783141002
"1413" 282.4 86.2776901054308 98.807411062639
"1414" 282.6 87.3732307082566 99.173900187035
"1415" 282.8 87.3715523025978 101.289261199837
"1416" 283 84.6644120604489 102.492194663557
"1417" 283.2 81.7537081116658 103.901138313818
"1418" 283.4 78.6590361592326 104.510831440091
"1419" 283.6 76.6172412457896 105.333209590971
"1420" 283.8 75.0340692259681 105.339182745575
"1421" 284 73.3123429149841 105.737842243828
"1422" 284.2 72.0682674944369 106.522287391786
"1423" 284.4 70.6625366134007 107.687321243423
"1424" 284.6 71.0742629477178 107.312687371477
"1425" 284.8 71.4134671854086 107.185288465724
"1426" 285 71.2060315848297 107.591784076628
"1427" 285.2 70.7933394523219 107.859780336303
"1428" 285.4 70.3850866046967 108.12014278501
"1429" 285.6 70.2847722054634 108.737331048649
"1430" 285.8 70.1983981344025 109.070264914332
"1431" 286 69.8619060258711 109.598229679665
"1432" 286.2 69.0205170239439 110.255545828394
"1433" 286.4 67.9156674435398 111.010281888503
"1434" 286.6 65.9471836983329 112.862210674426
"1435" 286.8 64.0453309464416 112.638475235986
"1436" 287 61.7221082351006 111.56843778746
"1437" 287.2 59.5005022005615 110.991562377168
"1438" 287.4 55.8585556819321 110.77922392331
"1439" 287.6 52.0132741019095 110.711335431754
"1440" 287.8 48.1858467633353 110.000351956069
"1441" 288 43.6317674548546 109.304220643298
"1442" 288.2 39.9464059931078 108.212742326204
"1443" 288.4 36.1392912808396 106.987957518633
"1444" 288.6 32.9846691370714 105.390537222701
"1445" 288.8 31.2456267422879 103.079967471091
"1446" 289 29.0424180672351 100.305117867058
"1447" 289.2 26.4881178301231 96.4814254586096
"1448" 289.4 22.6756206533827 93.3252917661632
"1449" 289.6 18.6971743476344 90.1586302645314
"1450" 289.8 14.5049866698954 88.8454278079624
"1451" 290 13.1840891810699 89.155071228449
"1452" 290.2 13.4458810094784 89.2553433488603
"1453" 290.4 13.7954781105226 88.9566837376126
"1454" 290.6 14.224589367307 88.1651997401415
"1455" 290.8 15.3088719823969 86.4205929704973
"1456" 291 16.0633887111176 84.4109982745557
"1457" 291.2 16.3462459584254 81.681308418465
"1458" 291.4 16.8375300976873 77.833953434169
"1459" 291.6 16.8936695047639 74.3060843354217
"1460" 291.8 16.4159356598433 70.3911783358909
"1461" 292 15.0926698309782 66.3018107817681
"1462" 292.2 13.4529858150485 62.5064853246911
"1463" 292.4 11.0702409569147 58.681907572523
"1464" 292.6 8.19163039973754 55.5896377736379
"1465" 292.8 7.27989388984085 55.0227358928839
"1466" 293 7.88149889785457 55.0338340465875
"1467" 293.2 8.45654703642079 55.0011173319862
"1468" 293.4 8.57022762550537 55.1129138138196
"1469" 293.6 8.89908998342871 54.9523544282831
"1470" 293.8 9.81034481879384 55.2886121330832
"1471" 294 10.2117696495885 55.5147612931942
"1472" 294.2 11.3261428754932 56.0057078116068
"1473" 294.4 13.0762922345874 56.5967302029014
"1474" 294.6 15.9261715807771 57.9924215618015
"1475" 294.8 20.0704680457216 59.9906874577255
"1476" 295 24.7062712885121 61.8757013407649
"1477" 295.2 29.5151067505534 62.548961368047
"1478" 295.4 33.0422486429067 62.8479277202579
"1479" 295.6 36.680903347715 63.7359396011449
"1480" 295.8 40.5467757953323 65.3510367231969
"1481" 296 44.0008679141341 67.5971332910952
"1482" 296.2 47.4089503135093 70.5473750415616
"1483" 296.4 49.9980236088787 73.9222693496362
"1484" 296.6 51.203669354475 77.8250522045772
"1485" 296.8 52.4991448179751 81.8868896071256
"1486" 297 54.0999639553971 85.0483477782711
"1487" 297.2 55.3766158282435 85.9069008051319
"1488" 297.4 55.8738878279785 86.0301538259285
"1489" 297.6 56.6924991550947 86.1704124771255
"1490" 297.8 57.8162277607271 85.8195492071944
"1491" 298 58.7380727209341 86.0387783624551
"1492" 298.2 60.75232037022 87.1626187159306
"1493" 298.4 63.0329795907159 88.3497927815183
"1494" 298.6 63.1822302609372 90.354843576204
"1495" 298.8 61.7157285620198 92.7203816981699
"1496" 299 60.0218764411927 95.0355022155025
"1497" 299.2 58.6337439135816 97.3576429451716
"1498" 299.4 59.287384077439 98.2183534492631
"1499" 299.6 61.3229793865275 99.8672603170682
"1500" 299.8 63.9962845846396 100.684766558139
"1501" 300 67.2480497835236 101.404759646776
"1502" 300.2 71.4814558471659 100.534215399622
"1503" 300.4 75.0878792543732 99.5483003324905
"1504" 300.6 77.7372167315692 97.8330418362974
"1505" 300.8 78.7741749098435 96.7167895257856
"1506" 301 79.9126800600361 95.1660087430637
"1507" 301.2 82.3740934322198 93.0692185095672
"1508" 301.4 84.887368878813 91.125389586112
"1509" 301.6 87.6722356083914 90.5747905962828
"1510" 301.8 91.1409312164724 91.0816586723164
"1511" 302 94.3123825464424 92.6314427939211
"1512" 302.2 96.3655543373596 95.1075551789353
"1513" 302.4 96.9899346838026 97.4982075745581
"1514" 302.6 97.4323117114399 97.3402812731858
"1515" 302.8 98.0739757373486 98.0152976798325
"1516" 303 100.174155123746 98.9049460140298
"1517" 303.2 101.723834626115 98.2233399808787
"1518" 303.4 103.523655316561 96.8163439776305
"1519" 303.6 105.128745780475 95.0503672016251
"1520" 303.8 106.527338770466 92.8583000636567
"1521" 304 107.481411683151 90.218173533948
"1522" 304.2 108.132445770756 87.5513141390955
"1523" 304.4 109.314951864912 84.6476781348152
"1524" 304.6 110.151712734237 81.8868908275914
"1525" 304.8 111.263158883939 79.18873511406
"1526" 305 111.998761654013 74.6051214693657
"1527" 305.2 113.23589415564 71.1599965998798
"1528" 305.4 116.114918667071 69.4795252376376
"1529" 305.6 119.478196912537 67.925086434702
"1530" 305.8 121.763692704304 67.7602787182271
"1531" 306 121.76293819538 67.851878348014
"1532" 306.2 121.849916799043 68.1819730844437
"1533" 306.4 121.70096582568 68.7268523200971
"1534" 306.6 121.929350327664 69.3217610853702
"1535" 306.8 121.381099439909 68.9413397377508
"1536" 307 120.974718388634 68.4145946420867
"1537" 307.2 120.824327895836 68.2829256788322
"1538" 307.4 120.372638475444 68.1848359798276
"1539" 307.6 120.190195960819 68.2183407212555
"1540" 307.8 119.756551615053 68.5686294655296
"1541" 308 118.98382793736 68.3865708131934
"1542" 308.2 118.695330729888 68.027483153392
"1543" 308.4 118.677397420764 68.2861031462231
"1544" 308.6 118.656287854213 68.256382311486
"1545" 308.8 118.358495079724 68.0165068712083
"1546" 309 118.249801222714 67.93605046131
"1547" 309.2 117.478696795286 67.5428613261927
"1548" 309.4 116.638392328424 66.5202497335587
"1549" 309.6 115.248082654258 64.9824889163361
"1550" 309.8 113.155640119246 63.1844478953758
"1551" 310 110.581408627836 61.1196272285179
"1552" 310.2 108.433457601 58.1180459511691
"1553" 310.4 107.143458578073 54.3236718924966
"1554" 310.6 107.044719645162 50.0626330791706
"1555" 310.8 107.606323655396 45.8773100317943
"1556" 311 108.748536888813 41.4298028057246
"1557" 311.2 108.121817273498 37.4457653026561
"1558" 311.4 105.904485438528 33.9102274308102
"1559" 311.6 103.403418293427 29.5925028560592
"1560" 311.8 99.8305170487643 26.4065182508497
"1561" 312 95.8962977908156 23.3978732648466
"1562" 312.2 91.8902669736893 21.4067410276397
"1563" 312.4 88.8416006168177 17.7450169283656
"1564" 312.6 86.6937199554317 14.2873708829765
"1565" 312.8 85.9098540279086 11.3329612588936
"1566" 313 84.8418465191759 11.992320540579
"1567" 313.2 82.1907335391042 13.1371644948527
"1568" 313.4 78.8067149529793 13.7688107633344
"1569" 313.6 74.9810846405172 14.7287031483124
"1570" 313.8 70.6033853070738 15.9168644380327
"1571" 314 65.9130604048679 17.1080938087123
"1572" 314.2 61.1975562641076 19.1699349474958
"1573" 314.4 57.2383405819933 20.8445999180939
"1574" 314.6 53.3744058676511 23.1025337851126
"1575" 314.8 51.2327592471264 26.2314475428612
"1576" 315 49.2359571141735 29.9544132192963
"1577" 315.2 47.9288182784539 33.9019563672821
"1578" 315.4 47.2380799400856 37.5349034391452
"1579" 315.6 46.7463273371537 40.717221213368
"1580" 315.8 45.4993025470843 44.6657976975337
"1581" 316 42.7431306574469 47.4457432694081
"1582" 316.2 39.0482738733295 48.9200871753918
"1583" 316.4 34.7694580138965 49.7077446739458
"1584" 316.6 30.3821380753642 50.3642177861823
"1585" 316.8 26.3591551454372 49.7172745935869
"1586" 317 22.0179443861864 48.8663944482573
"1587" 317.2 18.0056470586267 48.5263150785244
"1588" 317.4 16.5612458769095 49.6093838616811
"1589" 317.6 17.3459788738688 51.6724428402615
"1590" 317.8 18.0952952687631 54.2509299261662
"1591" 318 18.5819130534089 57.84013351717
"1592" 318.2 20.26382219165 61.9554632719723
"1593" 318.4 21.6823023416613 66.4445954025065
"1594" 318.6 22.8583617410467 70.3614905548024
"1595" 318.8 23.3379881803314 74.3068592364034
"1596" 319 23.4985011780656 77.8895750529318
"1597" 319.2 22.5144976041625 82.1687921426008
"1598" 319.4 21.0936833879701 85.5034312471455
"1599" 319.6 21.6864418470642 86.3462312729355
"1600" 319.8 24.4221025073881 87.3199809457392
"1601" 320 28.0489637546035 87.8383372360239
"1602" 320.2 32.5029033180415 87.8918759705847
"1603" 320.4 36.7249286668907 88.7936055589291
"1604" 320.6 40.9549080573543 90.1387411901567
"1605" 320.8 45.31324270983 92.4621328652246
"1606" 321 48.8496867595744 95.487196608797
"1607" 321.2 51.4600169227414 99.2632175182845
"1608" 321.4 53.1416737175242 102.947885096042
"1609" 321.6 55.6110524323046 106.819419545187
"1610" 321.8 59.8126740750788 108.122288673405
"1611" 322 63.5332413805518 107.655661491966
"1612" 322.2 68.0550514131085 105.987911568385
"1613" 322.4 72.6527826504734 103.570347363002
"1614" 322.6 75.8658534077113 101.043587195877
"1615" 322.8 79.3205141749971 100.139747372087
"1616" 323 84.0243349395155 99.0912430545773
"1617" 323.2 88.3714204281989 98.4267811772424
"1618" 323.4 92.8064325770793 97.9476315061625
"1619" 323.6 95.5204602116199 94.9099963513043
"1620" 323.8 97.554407238222 91.1036591061769
"1621" 324 98.2127876304317 86.4379948625989
"1622" 324.2 99.1037378088453 82.0059358217801
"1623" 324.4 99.7828831955559 77.683971108196
"1624" 324.6 99.4852367410571 73.7993672734453
"1625" 324.8 100.372797473339 69.731361221741
"1626" 325 102.204244635765 66.0297925372484
"1627" 325.2 105.288137643739 63.2658036523576
"1628" 325.4 108.77414998582 61.3037372743147
"1629" 325.6 112.159251100981 59.187532171401
"1630" 325.8 113.511830032951 57.6476589920016
"1631" 326 115.987899879351 57.5577905308082
"1632" 326.2 116.826770585884 58.3419180475525
"1633" 326.4 117.075682479888 58.5343611540412
"1634" 326.6 117.742699002056 58.616318578771
"1635" 326.8 118.240751610689 57.5919693857631
"1636" 327 118.667102709814 55.8673644374115
"1637" 327.2 119.001375094393 53.9042044528569
"1638" 327.4 119.005581221001 51.0812535076625
"1639" 327.6 118.591336626018 48.1476940289239
"1640" 327.8 117.020815367064 45.5473373934417
"1641" 328 114.917825111363 42.2037618059188
"1642" 328.2 113.225049859138 39.6216200118181
"1643" 328.4 110.511917986892 36.6450636257716
"1644" 328.6 108.340505703754 32.9016551409325
"1645" 328.8 107.205691078237 29.3628791100803
"1646" 329 104.643085058148 27.0383353191795
"1647" 329.2 101.29847374264 26.8735761292085
"1648" 329.4 97.4492154088745 26.7851535861603
"1649" 329.6 93.0701150917084 26.4865825142885
"1650" 329.8 89.4523034493627 25.7494596532933
"1651" 330 85.9803708231392 23.6220699404712
"1652" 330.2 82.8215522696916 20.6264412597406
"1653" 330.4 79.2012738663735 17.7712509498757
"1654" 330.6 75.8835510803888 15.8785164073005
"1655" 330.8 72.4646427497424 15.025975667728
"1656" 331 69.028775576463 16.2366092500346
"1657" 331.2 65.2545023226462 17.607563723849
"1658" 331.4 61.3295498040495 19.2071922576364
"1659" 331.6 58.3490030355571 22.7139377283489
"1660" 331.8 56.0105519480643 26.61523670591
"1661" 332 53.2211462567492 30.7344066168126
"1662" 332.2 49.5129494930229 34.4748676885973
"1663" 332.4 45.609251508219 37.0651486926827
"1664" 332.6 42.0374058275049 39.8756877711456
"1665" 332.8 39.4472178765852 43.349496067385
"1666" 333 36.2521927967094 45.8521134397868
"1667" 333.2 33.3694158906696 48.7515470701678
"1668" 333.4 31.0328884886068 52.6566467581325
"1669" 333.6 28.3566632165241 56.2714434498274
"1670" 333.8 27.9833868646212 59.777848817751
"1671" 334 27.6780755161049 61.8345736128921
"1672" 334.2 27.3931582081258 65.8844889194412
"1673" 334.4 25.8965510864479 69.7436189229545
"1674" 334.6 22.7971652850372 71.162126379649
"1675" 334.8 19.7324588370615 71.2485584705986
"1676" 335 14.3387721315254 71.5005033418128
"1677" 335.2 13.2555925922993 72.0304778389178
"1678" 335.4 13.6290064417353 73.6718195666414
"1679" 335.6 15.2262352205005 74.912759129451
"1680" 335.8 17.3266844897369 76.8797578908692
"1681" 336 20.9242731551465 79.9035741373987
"1682" 336.2 24.1134047365583 81.8560026906652
"1683" 336.4 27.5022245141216 83.7865728334299
"1684" 336.6 32.1206859517447 85.5043552469488
"1685" 336.8 36.7350557239412 86.9869023460891
"1686" 337 42.4605839912657 88.1483421012538
"1687" 337.2 45.842678267286 89.9282243339549
"1688" 337.4 49.2943915934787 92.927828530315
"1689" 337.6 50.4601235959936 96.1607704927443
"1690" 337.8 51.8827016460891 98.7756083128049
"1691" 338 54.4862997002421 100.228913915826
"1692" 338.2 58.4456348274605 100.92979263374
"1693" 338.4 62.3646026374998 100.978400305627
"1694" 338.6 67.0598306534945 100.792852747781
"1695" 338.8 71.3697655262031 101.013964617042
"1696" 339 75.2584010841846 101.946548475077
"1697" 339.2 78.640858192072 101.820688908505
"1698" 339.4 81.437654094957 102.29142058893
"1699" 339.6 84.1093905693557 101.656258426862
"1700" 339.8 84.8430456483776 100.022092025707
"1701" 340 86.4317904739363 97.288062227009
"1702" 340.2 87.8194571840363 93.9919343958888
"1703" 340.4 88.981494333888 89.8772067068448
"1704" 340.6 88.6561270002003 85.8041296256033
"1705" 340.8 88.0596461788036 82.062488740938
"1706" 341 87.5776144455501 78.7911879296791
"1707" 341.2 87.9254169419496 75.4885298003861
"1708" 341.4 88.9765469566678 72.5503190915237
"1709" 341.6 90.0231132194599 69.5335974183551
"1710" 341.8 92.4066187385541 67.6472372012708
"1711" 342 95.4259989023185 67.2574316222621
"1712" 342.2 98.398921565978 67.6971614186166
"1713" 342.4 101.882375678017 67.9824205995099
"1714" 342.6 104.245244635702 68.6943488822261
"1715" 342.8 105.48334017242 69.9453368276501
"1716" 343 105.539144420604 70.3425930274027
"1717" 343.2 106.187244262215 69.5577135794417
"1718" 343.4 106.627296499457 67.1754570920546
"1719" 343.6 106.445206924799 64.6982237335517
"1720" 343.8 105.942983688604 61.7326126707204
"1721" 344 105.593646102126 57.9927515172197
"1722" 344.2 105.987140685293 53.2299884890184
"1723" 344.4 107.098384007055 49.0568077198698
"1724" 344.6 106.921619632249 44.4804723556555
"1725" 344.8 107.248881729655 40.7976548284886
"1726" 345 108.354998611482 37.4326031930704
"1727" 345.2 107.634216956226 37.1696876497475
"1728" 345.4 105.756529926367 36.8605913659823
"1729" 345.6 103.301386488098 36.223118092411
"1730" 345.8 100.289733305456 34.5600234497117
"1731" 346 97.8154098011546 32.1450325836794
"1732" 346.2 96.3300717332458 29.066757505213
"1733" 346.4 96.2464750309332 26.303464741105
"1734" 346.6 96.1376268588313 23.0530662587748
"1735" 346.8 97.0674876326347 21.2778693933843
"1736" 347 96.7756101893159 21.1395422312101
"1737" 347.2 95.2903311909121 20.773039121162
"1738" 347.4 92.8668232719145 20.5496029297716
"1739" 347.6 90.1767099110504 20.3124355140759
"1740" 347.8 86.9655135514275 19.9322830319881
"1741" 348 83.0598162398465 18.2471846710915
"1742" 348.2 80.6293736493446 15.817641003877
"1743" 348.4 78.3449056829599 12.7933632520488
"1744" 348.6 77.7373252667396 9.95418668495608
"1745" 348.8 75.9095487114601 8.20420103531676
"1746" 349 73.5217003384989 8.36485769933615
"1747" 349.2 70.8627658444202 9.36651879648427
"1748" 349.4 67.3281382526726 10.8388228435026
"1749" 349.6 63.4122685368413 12.4220257743275
"1750" 349.8 59.7714290339058 13.7401291713747
"1751" 350 56.2210441641258 15.3949867029467
"1752" 350.2 52.291637780624 15.7541694234158
"1753" 350.4 47.8917510137756 14.6136682514465
"1754" 350.6 44.7381093138511 12.4308011506717
"1755" 350.8 42.6179740553988 9.469719910462
"1756" 351 41.2324016094637 7.93895847995694
"1757" 351.2 40.5751488307811 8.42980910861302
"1758" 351.4 39.9292202732279 9.42232530544169
"1759" 351.6 39.7121325327874 11.0952516206139
"1760" 351.8 38.348977277525 12.9742611638204
"1761" 352 37.7354833751511 15.2046264580692
"1762" 352.2 36.5510914113317 18.5899535707771
"1763" 352.4 34.6567472994513 21.8586983794112
"1764" 352.6 32.6080646099284 24.8249335225147
"1765" 352.8 29.6959611518839 26.922703284986
"1766" 353 25.6044443786522 27.6340907939998
"1767" 353.2 22.0259086393392 28.381472688967
"1768" 353.4 18.4210040159417 29.5951818870529
"1769" 353.6 18.0308024810692 32.0357631288239
"1770" 353.8 18.8970796471315 34.7766600622777
"1771" 354 20.2966758060995 38.6857649082867
"1772" 354.2 21.6195800534805 42.0882086135222
"1773" 354.4 21.7755688251103 45.6031209932934
"1774" 354.6 20.7814941499705 49.4434888457814
"1775" 354.8 19.6142783903988 53.2596703915157
"1776" 355 17.5774433493731 55.452957282601
"1777" 355.2 14.9606850674774 56.4617628108904
"1778" 355.4 12.2025289091567 56.8865190417723
"1779" 355.6 10.0322016086368 56.7830530983015
"1780" 355.8 8.0950255820991 56.2738806394716
"1781" 356 6.73117391320886 56.6485220263201
"1782" 356.2 5.96373160899811 56.8602799523689
"1783" 356.4 5.98062439402014 56.1953730475485
"1784" 356.6 6.11531761269963 55.9956254034111
"1785" 356.8 5.22927632197127 54.5395911383506
"1786" 357 1.85594115070463 51.6829627028524
"1787" 357.2 1.53045065909076 50.3486184611522
"1788" 357.4 1.6293374658163 50.2818209041065
"1789" 357.6 1.66348211898746 50.2186377288231
"1790" 357.8 2.05077613812671 50.2642827160781
"1791" 358 2.14908129146016 49.9908455183289
"1792" 358.2 2.11029663720637 49.8957348388618
"1793" 358.4 2.0910236449665 49.6780091834605
"1794" 358.6 1.96426176683042 49.6867728178504
"1795" 358.8 1.81602931986519 48.9456221976745
"1796" 359 1.77539120490767 49.0154954386315
"1797" 359.2 1.57363460710557 48.7386633676227
"1798" 359.4 1.45753197483696 48.6370079422586
"1799" 359.6 1.68740898906204 48.6203063442083
"1800" 359.8 1.82534979833343 48.6097017268908
"1801" 360 2.0251114103145 48.770038625417
"1802" 360.2 1.87589054497082 48.552601489374
"1803" 360.4 1.7010335016864 48.3640211056784
"1804" 360.6 1.59985047561192 48.4012461771485
"1805" 360.8 0.999936480389143 46.9862406367776
"1806" 361 1.46265842566717 46.7606303006784
"1807" 361.2 1.64074425698503 46.7097414442824
"1808" 361.4 1.60998918734827 46.7735095706911
"1809" 361.6 1.65918849658955 46.8396019356937
"1810" 361.8 2.15685275844377 46.9255083252707
"1811" 362 2.10623153368564 47.1141839857976
"1812" 362.2 2.04853504715934 47.2590052394241
"1813" 362.4 2.42748836439589 47.3546866991146
"1814" 362.6 2.67710489277003 47.6644688310913
"1815" 362.8 2.92425309853802 47.6429838464637
"1816" 363 2.9335678370702 47.7083838475552
"1817" 363.2 3.38753704233031 47.7364970577804
"1818" 363.4 3.39663496243068 47.9333764406211
"1819" 363.6 3.42820959431926 48.072073876175
"1820" 363.8 3.3202458237951 48.072582139981
"1821" 364 3.54813217750687 48.1369275695125
"1822" 364.2 4.55275896894192 48.4341774035201
"1823" 364.4 4.97868446321496 48.5342121350473
"1824" 364.6 5.70052824333 48.3643870506365
"1825" 364.8 6.29739517082828 47.890204163885
"1826" 365 7.11426032985203 48.040606122562
"1827" 365.2 8.66598435113682 47.7903919546359
"1828" 365.4 10.185445366442 48.0835272744958
"1829" 365.6 10.6873155753585 48.3626840303323
"1830" 365.8 12.2168431878332 48.7731094248836
"1831" 366 12.6663013462074 49.2810974067307
"1832" 366.2 13.4265054306683 49.9072617175254
"1833" 366.4 14.7575312417071 50.89703817741
"1834" 366.6 15.216621415898 50.8973857999547
"1835" 366.8 15.156945656433 50.7820853378882
"1836" 367 15.1185741540386 50.9727483651572
"1837" 367.2 16.1951054719655 52.1550127560883
"1838" 367.4 18.4500601119515 54.3410938235449
"1839" 367.6 20.6460726227236 55.7640884746517
"1840" 367.8 23.5317029936437 57.1415252471407
"1841" 368 27.2446722975607 58.6794423732985
"1842" 368.2 30.9733670690683 60.6299918136061
"1843" 368.4 34.9018415479472 62.3425367706188
"1844" 368.6 39.1474440592436 63.8820710818517
"1845" 368.8 41.6379804061186 66.8063655212004
"1846" 369 43.5094934320746 70.7196356832357
"1847" 369.2 44.9036764225255 74.7684170729589
"1848" 369.4 45.3237681628533 79.7051399549206
"1849" 369.6 46.2332081956363 84.4156506023419
"1850" 369.8 47.9722021679055 87.7422902954414
"1851" 370 50.7519175446436 90.0843941873083
"1852" 370.2 54.4528597725514 91.6396995287658
"1853" 370.4 58.2171288208824 92.8291145866881
"1854" 370.6 62.3873566111169 93.3664574237702
"1855" 370.8 66.6277553482422 93.9408628514029
"1856" 371 70.8356367216316 95.7843275483385
"1857" 371.2 72.4724854041052 98.691005916559
"1858" 371.4 72.4684612249668 102.097209488828
"1859" 371.6 70.8691502249521 105.405924451783
"1860" 371.8 68.9936602740212 108.222476831344
"1861" 372 67.0139445648702 109.152064395663
"1862" 372.2 63.7130775780641 110.305387561923
"1863" 372.4 60.2707635480314 112.193094779246
"1864" 372.6 57.6755666099698 114.458761626893
"1865" 372.8 57.7390885427324 114.058431722586
"1866" 373 58.0645885306231 113.329552710873
"1867" 373.2 57.1837366249655 111.967374225214
"1868" 373.4 56.6671647577288 110.013266182076
"1869" 373.6 55.6371463802354 108.207659633009
"1870" 373.8 53.8339704361251 106.611934532143
"1871" 374 51.2364072263601 105.412441979377
"1872" 374.2 47.2807739553784 104.978498267895
"1873" 374.4 43.5128752138044 105.381638367373
"1874" 374.6 39.4186162251681 106.668050293141
"1875" 374.8 36.2667968206678 109.105508728615
"1876" 375 35.8076109306141 109.7194271306
"1877" 375.2 36.1408899409906 108.950069073699
"1878" 375.4 35.7916744458698 107.792638679307
"1879" 375.6 35.4875723035459 106.534580986668
"1880" 375.8 35.4476492422286 104.444373521271
"1881" 376 34.6609257232185 101.701218170373
"1882" 376.2 33.5796218763345 98.8435789756138
"1883" 376.4 31.4097751192939 94.1899799092654
"1884" 376.6 29.0403686924001 89.8132275978424
"1885" 376.8 25.8077372615626 86.8653176284327
"1886" 377 22.2323643812468 83.9186891450806
"1887" 377.2 20.4892308555169 80.6688392102691
"1888" 377.4 21.6379971215551 78.3067268941887
"1889" 377.6 23.5942710307769 75.2558811838052
"1890" 377.8 27.053313527819 73.2812742991265
"1891" 378 30.5814623535391 71.0006430594771
"1892" 378.2 35.1029022087806 69.2966426444334
"1893" 378.4 39.3212491137099 69.2429713687336
"1894" 378.6 43.879947588384 70.4024827064329
"1895" 378.8 48.1105470582958 72.5943209595306
"1896" 379 51.5780373326852 74.7904388870649
"1897" 379.2 55.1287055347493 75.787725573642
"1898" 379.4 58.2120267792957 75.7929563091066
"1899" 379.6 61.449881674514 75.8527098536752
"1900" 379.8 64.8583262119813 75.4676138003441
"1901" 380 68.9288175910326 75.5421485800525
"1902" 380.2 72.6414803223184 76.9060861209968
"1903" 380.4 76.352359912479 78.1194620341189
"1904" 380.6 79.1619288201063 79.2897227575985
"1905" 380.8 81.7200832676612 80.2349807512913
"1906" 381 83.1440391871391 80.5042988745655
"1907" 381.2 85.2837080163115 81.0024339107621
"1908" 381.4 87.7801957912628 80.9449922023672
"1909" 381.6 90.8499775706464 82.0760740204147
"1910" 381.8 93.2141560495253 84.4012527440021
"1911" 382 93.7277575409749 87.3243164559644
"1912" 382.2 93.4747426209883 91.027635509711
"1913" 382.4 92.8865910167554 95.1281537455452
"1914" 382.6 91.8825405436951 98.781346956902
"1915" 382.8 91.4111033499853 99.9383067885716
"1916" 383 92.1835906254665 99.8207430433899
"1917" 383.2 93.7134923136779 98.7885063957607
"1918" 383.4 95.386411184008 97.4668075831675
"1919" 383.6 96.9017527639229 95.6998849452663
"1920" 383.8 98.2843568189719 93.9276704098043
"1921" 384 100.498636665415 92.4624888804075
"1922" 384.2 102.768937335193 91.3040330372785
"1923" 384.4 105.71461167749 89.6942656379372
"1924" 384.6 106.543246557887 88.2370020655529
"1925" 384.8 108.766680444134 85.9879320060034
"1926" 385 111.576851944832 83.77595976281
"1927" 385.2 113.206611620812 81.8811811978896
"1928" 385.4 113.338345125997 78.994329784681
"1929" 385.6 113.37941591353 75.3218256218202
"1930" 385.8 113.829820022238 70.9355416529278
"1931" 386 114.745512433789 66.4977239585114
"1932" 386.2 117.25637172902 63.6675965956747
"1933" 386.4 119.721924494221 61.2263887760495
"1934" 386.6 120.230919674457 59.4721062546292
"1935" 386.8 119.010951754154 57.7854043705862
"1936" 387 117.331008804054 56.067679401078
"1937" 387.2 116.856302791285 54.1119915016844
"1938" 387.4 116.366838552159 52.6794726589364
"1939" 387.6 115.954559084168 51.101797057539
"1940" 387.8 115.862069175894 49.5162712882406
"1941" 388 116.343239882233 48.5163845277719
"1942" 388.2 117.266284258321 47.1787385494212
"1943" 388.4 118.789310102124 45.8461098720831
"1944" 388.6 119.405830356055 44.6886023321322
"1945" 388.8 118.983564769624 43.2901604213026
"1946" 389 117.575810556599 41.6717044652232
"1947" 389.2 115.540785096002 40.4359774805296
"1948" 389.4 113.17307483278 38.10453044082
"1949" 389.6 110.945278308367 36.4408981266128
"1950" 389.8 108.551614156754 35.4291941801575
"1951" 390 106.899179084302 34.3207121910155
"1952" 390.2 105.467466713512 32.4374293479995
"1953" 390.4 104.982631361247 30.0024072459376
"1954" 390.6 103.53560775756 27.2503426215878
"1955" 390.8 101.603207864601 24.6178130953795
"1956" 391 99.6150796815816 23.0762679712493
"1957" 391.2 98.2714883281911 20.4975586050176
"1958" 391.4 95.903473899149 17.6565036163159
"1959" 391.6 93.2629288653133 17.6885541370097
"1960" 391.8 90.2096133856102 17.7159703254882
"1961" 392 87.1817231316392 17.1964213463537
"1962" 392.2 83.0302617813027 16.5895339404636
"1963" 392.4 80.3541821877788 15.0895724041439
"1964" 392.6 79.6190609474619 12.3312306035399
"1965" 392.8 80.2573078044505 10.6776418684527
"1966" 393 82.1284047371287 10.458045679392
"1967" 393.2 84.7945123286394 10.2925605090616
"1968" 393.4 87.9964758157051 10.0770175104936
"1969" 393.6 91.0311610946369 10.6242157971688
"1970" 393.8 94.8048349987699 12.5132051691878
"1971" 394 97.6734958274109 14.4810751518671
"1972" 394.2 100.710982561618 16.6289354773799
"1973" 394.4 103.756709641662 18.7213443261698
"1974" 394.6 106.93500432031 20.2001911497434
"1975" 394.8 107.75086099465 20.7935193258803
"1976" 395 107.529018922952 21.1289930011203
"1977" 395.2 107.428938843713 21.2610954111239
"1978" 395.4 107.424982628858 21.3581336505293
"1979" 395.6 107.335562874734 21.337411591313
"1980" 395.8 106.989536296388 21.781317874276
"1981" 396 106.246389320141 22.8936577228074
"1982" 396.2 106.107366471017 22.8552306094129
"1983" 396.4 106.133183461031 23.0863706072694
"1984" 396.6 106.227404916016 23.39345499698
"1985" 396.8 105.685981289778 23.7936458584527
"1986" 397 105.400327386483 24.1627290270413
"1987" 397.2 105.319510237246 24.7705045811888
"1988" 397.4 104.984657924698 25.6481277395351
"1989" 397.6 105.03187819103 26.4067491512978
"1990" 397.8 104.961257488619 27.0124082474284
"1991" 398 105.272165987974 27.6929985209748
"1992" 398.2 105.239679677124 29.0351064954538
"1993" 398.4 105.645970068975 30.6833592742075
"1994" 398.6 105.596444759072 33.7761608539751
"1995" 398.8 105.182571777029 37.9568539881007
"1996" 399 105.821714442775 41.6862769149659
"1997" 399.2 105.895144473007 45.8025323157323
"1998" 399.4 104.836945500274 50.1946349801826
"1999" 399.6 103.734873542381 54.3086369287689
"2000" 399.8 102.259602167952 59.1195216819288
"2001" 400 102.628608505168 62.6273514512029
"2002" 400.2 103.360417303913 64.6967449827875
"2003" 400.4 104.060526906163 67.6234285350423
"2004" 400.6 106.011760455651 70.1859136073445
"2005" 400.8 108.611181892918 72.8059172980704
"2006" 401 108.371707746757 73.99333489313
"2007" 401.2 107.646178856185 76.76521806176
"2008" 401.4 106.566890395858 80.6048508676538
"2009" 401.6 104.39983191446 84.406784603121
"2010" 401.8 101.625845735649 88.7613863815134
"2011" 402 99.5230904455254 91.5820916117321
"2012" 402.2 96.6207066906732 93.5529381656506
"2013" 402.4 92.6514624496057 96.4409730871069
"2014" 402.6 88.613681254824 99.5439124253975
"2015" 402.8 84.8071240786175 102.935458866085
"2016" 403 81.6676602445996 107.043324710839
"2017" 403.2 80.673294987483 110.16216025231
"2018" 403.4 80.392773558229 109.822004489445
"2019" 403.6 79.4234670983754 108.990187010092
"2020" 403.8 77.3861253206712 106.943768519629
"2021" 404 75.4852509746213 104.809057269617
"2022" 404.2 73.3371894757151 102.567843650984
"2023" 404.4 71.5487672149684 98.4458780326744
"2024" 404.6 69.8995340243235 94.2114804703383
"2025" 404.8 67.8529737702192 89.5449405457676
"2026" 405 64.7841224643057 86.4904663802804
"2027" 405.2 61.83314943696 83.1690121693328
"2028" 405.4 58.8038492395747 79.6588599447785
"2029" 405.6 55.1617296830585 76.4345669862798
"2030" 405.8 52.1298381265092 74.1893303773134
"2031" 406 48.6891128705921 71.4507135131438
"2032" 406.2 45.5526044771999 68.108192699762
"2033" 406.4 42.2056123567424 65.1931237072786
"2034" 406.6 37.2340995320311 63.7339988586127
"2035" 406.8 32.2647167711779 63.2812888264409
"2036" 407 28.2374628063728 64.1138017272587
"2037" 407.2 24.323727829516 65.9062157053929
"2038" 407.4 23.4200669700874 67.6725617137513
"2039" 407.6 23.263622434498 66.6749333357114
"2040" 407.8 22.38974739743 64.0539786066485
"2041" 408 22.2111034716417 60.7681682794129
"2042" 408.2 21.5797192454396 56.8961852439355
"2043" 408.4 21.0897556960555 52.7527191537716
"2044" 408.6 19.4100673941165 47.7381711980454
"2045" 408.8 17.0207583106804 44.775348337299
"2046" 409 15.1409450844298 43.8281703919683
"2047" 409.2 15.9133017514393 43.9018304335318
"2048" 409.4 17.2035328588535 43.7540477090966
"2049" 409.6 18.7317799848563 43.3503120492873
"2050" 409.8 21.1150180260613 42.7114120242854
"2051" 410 24.1215746736584 41.8415520008695
"2052" 410.2 27.0982487968334 40.8598184450807
"2053" 410.4 31.0208695070607 39.7221202513415
"2054" 410.6 35.2327186796194 38.4553167585929
"2055" 410.8 39.4405269132148 37.4767803131419
"2056" 411 43.0860680088169 36.6062820248184
"2057" 411.2 45.9877060793001 36.7730924575399
"2058" 411.4 49.7572006797684 37.3604859586215
"2059" 411.6 53.7858370222976 38.2780177143496
"2060" 411.8 57.599940620742 38.6117174841955
"2061" 412 61.1225431841151 38.8657819832663
"2062" 412.2 64.8151168942045 39.4938303744401
"2063" 412.4 68.2779842524103 41.1547128882903
"2064" 412.6 71.5452283818432 43.7069644238462
"2065" 412.8 74.3588437936868 46.7450451326884
"2066" 413 77.4477958214391 49.756759408616
"2067" 413.2 80.5002407871148 52.4065431898708
"2068" 413.4 83.8718671132643 54.2473073161373
"2069" 413.6 88.6352846304976 56.1763068059594
"2070" 413.8 92.9109086668954 57.3730000893822
"2071" 414 97.0062985428095 59.5527185349887
"2072" 414.2 101.560034452654 61.5182717785225
"2073" 414.4 106.084226656328 62.9099313365529
"2074" 414.6 110.947277218707 63.8646295369212
"2075" 414.8 111.562776106777 63.2211209308561
"2076" 415 111.663083218004 63.0084888249417
"2077" 415.2 111.228419896128 65.1281634292853
"2078" 415.4 110.385399187906 67.7663980186244
"2079" 415.6 109.350579058388 70.9521343325807
"2080" 415.8 108.418643761521 74.8994858489954
"2081" 416 106.358594464592 78.3149263345176
"2082" 416.2 104.613670373323 82.6529644759094
"2083" 416.4 102.424533205324 86.7646924809016
"2084" 416.6 99.2244947720867 90.6260428462254
"2085" 416.8 95.2920422886514 94.6932875166259
"2086" 417 91.794331679903 98.2204716916374
"2087" 417.2 88.0451465079265 101.855454140031
"2088" 417.4 84.9614667448557 104.658186552331
"2089" 417.6 81.0734349450517 107.180965702288
"2090" 417.8 78.2574315827557 110.035806186813
"2091" 418 77.339997067677 111.619509607764
"2092" 418.2 77.2130189971245 111.340097582032
"2093" 418.4 75.9930015258091 110.97874733418
"2094" 418.6 74.054247473819 111.577355716995
"2095" 418.8 70.7675550207699 113.287441052079
"2096" 419 67.0511746649098 114.337391124835
"2097" 419.2 64.6505918447562 115.404031321175
"2098" 419.4 63.8722454335891 116.806122496556
"2099" 419.6 64.6630295274365 116.573653607643
"2100" 419.8 65.6902267487785 116.590367508506
"2101" 420 67.1250957114052 116.62982374595
"2102" 420.2 68.7132374699589 116.5463350936
"2103" 420.4 71.0290375506684 116.832307909905
"2104" 420.6 73.8064180410445 117.24212460712
"2105" 420.8 77.3259975844672 117.335097968142
"2106" 421 80.6237059731002 118.37385817855
"2107" 421.2 81.339158245841 119.102808098401
"2108" 421.4 81.4063019150581 119.059105450827
"2109" 421.6 81.2078101879835 119.514684048857
"2110" 421.8 81.1081938850662 119.717395561048
"2111" 422 81.5065581349004 119.523470084896
"2112" 422.2 82.0396514735322 119.907833775428
"2113" 422.4 82.3592448766301 119.750197140007
"2114" 422.6 82.7844110600571 119.539764221068
"2115" 422.8 83.4247227827602 119.474994231419
"2116" 423 84.8104368162028 119.276686184654
"2117" 423.2 86.8465192162066 118.624299242425
"2118" 423.4 88.0610865451731 118.503885289802
"2119" 423.6 90.139519027886 117.78227581953
"2120" 423.8 91.2627192668993 116.560935928615
"2121" 424 92.604563042782 115.818076729212
"2122" 424.2 94.9507580951043 114.780392345143
"2123" 424.4 96.7464004639356 113.675569323191
"2124" 424.6 98.9805507551714 111.914159318677
"2125" 424.8 101.03851119738 110.369702816547
"2126" 425 103.18121032979 109.501267814621
"2127" 425.2 104.789300617071 108.275660974505
"2128" 425.4 106.337217324695 107.031806457925
"2129" 425.6 107.33961216228 105.006445679043
"2130" 425.8 109.15353908355 103.195074200098
"2131" 426 111.041363830574 101.461246429801
"2132" 426.2 112.798519909314 99.0901909868828
"2133" 426.4 114.877696110983 96.9405600308199
"2134" 426.6 116.194562928762 94.2661346365023
"2135" 426.8 117.938613819324 91.5200380948786
"2136" 427 119.75462533944 89.2097388179732
"2137" 427.2 120.01087337308 87.487568159361
"2138" 427.4 121.04718496889 85.6476016424277
"2139" 427.6 121.545115405429 84.3891658139731
"2140" 427.8 122.109350521239 82.9190112336809
"2141" 428 122.462834901393 80.8942942631205
"2142" 428.2 122.908443877857 78.7117560767313
"2143" 428.4 123.565134974307 76.8627358853941
"2144" 428.6 124.327607968343 74.8840745525911
"2145" 428.8 124.453145919025 73.8150704313969
"2146" 429 124.063789119577 73.0610392373627
"2147" 429.2 124.143679852227 71.6866803200851
"2148" 429.4 124.306188177094 69.9817011001185
"2149" 429.6 124.027969971525 69.0336902831425
"2150" 429.8 123.577858523289 68.4405372748546
"2151" 430 123.287782602218 68.1843172606541
"2152" 430.2 123.189948452541 67.7563043740086
"2153" 430.4 123.072627643063 66.9168757919722
"2154" 430.6 122.525097821247 66.6050682115217
"2155" 430.8 122.969415304726 65.9387637471424
"2156" 431 123.8114296269 64.773349696216
"2157" 431.2 124.517328800656 64.6718741899832
"2158" 431.4 123.830899967351 65.1907516310803
"2159" 431.6 123.294476866842 65.5723881688429
"2160" 431.8 122.597839359306 65.8131009569132
"2161" 432 121.778243872653 65.9786218476006
"2162" 432.2 121.178189248046 65.7272600791063
"2163" 432.4 120.604439450034 65.7445035277863
"2164" 432.6 119.242201016491 65.6902276282989
"2165" 432.8 117.577504991699 64.9089283855107
"2166" 433 115.823195728821 63.3814960663682
"2167" 433.2 113.65007379873 60.5975129926683
"2168" 433.4 111.55652996766 57.3119663913007
"2169" 433.6 108.973117990749 53.9897642526263
"2170" 433.8 107.831341866603 50.203626440864
"2171" 434 106.591529098789 45.939639294714
"2172" 434.2 106.309639445135 41.7271100689535
"2173" 434.4 107.97670590422 37.2629129016013
"2174" 434.6 110.186771073821 33.8689458243891
"2175" 434.8 112.217480993272 31.9161895294645
"2176" 435 112.22703131788 30.818504471825
"2177" 435.2 112.274428595361 28.7632044866844
"2178" 435.4 111.850593013162 26.6388445106643
"2179" 435.6 110.339676095305 25.5307483010302
"2180" 435.8 108.831526758371 24.5897944611908
"2181" 436 106.698498623063 22.7943543353076
"2182" 436.2 103.976983977297 21.015819266458
"2183" 436.4 100.814553833412 18.5165194405249
"2184" 436.6 97.2667432201385 16.2476253396744
"2185" 436.8 93.7129798590324 14.1460025230283
"2186" 437 90.1915500588936 11.3090734805215
"2187" 437.2 87.1069442493319 9.0734971878181
"2188" 437.4 83.81831207101 9.07221505994259
"2189" 437.6 80.6381041432353 9.54362402550031
"2190" 437.8 76.2948612058204 10.0990457240981
"2191" 438 72.0660207856591 11.7311740805235
"2192" 438.2 68.8400015942297 13.7476345378628
"2193" 438.4 66.3273168841288 16.6289873521731
"2194" 438.6 64.3408304563431 20.3189261272397
"2195" 438.8 62.3609046235945 24.1548690007095
"2196" 439 61.5538305644548 28.8478229199974
"2197" 439.2 61.2986364662405 33.5291190586502
"2198" 439.4 60.7090298327921 38.0050866252166
"2199" 439.6 60.0917038947653 42.096423143945
"2200" 439.8 58.354618811906 46.4371034908826
"2201" 440 57.403693054324 50.8302035174968
"2202" 440.2 55.3575382979321 55.2502354787434
"2203" 440.4 52.8044795060878 59.8134350429012
"2204" 440.6 50.4074706956895 64.4705750642585
"2205" 440.8 49.1918314576121 69.3774207408689
"2206" 441 48.438356955937 74.073599399736
"2207" 441.2 48.7738172565694 79.2513801310088
"2208" 441.4 50.2000336880106 83.5296524352497
"2209" 441.6 52.4968270123086 88.0960965633573
"2210" 441.8 53.6358541925086 92.6720180505511
"2211" 442 56.1095548844093 96.5640391659921
"2212" 442.2 59.0285789994755 99.5467471289301
"2213" 442.4 61.7355023106611 101.706820394483
"2214" 442.6 65.06701024872 102.804727289958
"2215" 442.8 68.5235119618372 104.137374500367
"2216" 443 70.8328186894562 107.419170895046
"2217" 443.2 70.5049719494506 110.118868894621
"2218" 443.4 69.2418442324157 111.34285831241
"2219" 443.6 67.9496001317093 113.273804861351
"2220" 443.8 67.395706695025 115.484708108687
"2221" 444 67.9169095490756 117.015398626243
"2222" 444.2 69.2027473634609 116.981763088395
"2223" 444.4 70.6706295858101 116.606268871738
"2224" 444.6 72.2564965663146 116.673094652751
"2225" 444.8 74.7148636054965 117.276985995676
"2226" 445 77.3031509385186 117.294989701171
"2227" 445.2 80.3171385521972 117.282484898352
"2228" 445.4 83.9300379751267 118.263537997062
"2229" 445.6 86.4134745323101 119.421368664421
"2230" 445.8 85.5545448129354 118.423609371171
"2231" 446 85.825661592976 117.999661781316
"2232" 446.2 86.3349275443053 118.967938273709
"2233" 446.4 86.2780975223156 118.781617307289
"2234" 446.6 86.2531200282534 118.509385509193
"2235" 446.8 86.4352155787042 118.768429229065
"2236" 447 86.5957619388301 118.849926500932
"2237" 447.2 87.0249188207007 118.596551098149
"2238" 447.4 88.0466324804136 118.253340357257
"2239" 447.6 89.555805232232 117.429683908079
"2240" 447.8 91.4834342533975 116.365528221373
"2241" 448 93.8955520345032 115.023689070889
"2242" 448.2 96.9349086126748 113.574302460457
"2243" 448.4 99.1304880667022 111.851496750917
"2244" 448.6 101.632239316314 109.96616634359
"2245" 448.8 104.542603092604 108.20740729891
"2246" 449 106.572168906515 106.132816131217
"2247" 449.2 108.361851291186 103.363463301346
"2248" 449.4 110.777700448075 101.227567071445
"2249" 449.6 113.064290040336 98.9612498702095
"2250" 449.8 115.705899300846 95.9845432098075
"2251" 450 116.730742612349 93.2342952813525
"2252" 450.2 118.438649822278 89.7071091618793
"2253" 450.4 120.180840646711 86.619322990418
"2254" 450.6 120.715243437261 85.0727388896313
"2255" 450.8 121.35051776312 83.7749888396239
"2256" 451 122.028924415726 82.0340357792244
"2257" 451.2 122.249210848784 81.5017452774617
"2258" 451.4 121.875762288886 82.3134832456271
"2259" 451.6 121.518149521638 82.5042896537964
"2260" 451.8 120.845162699124 82.5782611968042
"2261" 452 120.298811279383 83.0541526039267
"2262" 452.2 120.426811276467 83.8255853566503
"2263" 452.4 120.34578615193 84.4532258834468
"2264" 452.6 120.320781974712 84.6041892338479
"2265" 452.8 120.194309551273 84.3686899886196
"2266" 453 119.970554311049 84.0093513306876
"2267" 453.2 119.784927848768 83.6984067045157
"2268" 453.4 119.397229182792 83.688876646574
"2269" 453.6 119.069931678151 83.6132057071566
"2270" 453.8 118.787784946247 83.9292418461797
"2271" 454 118.866074544456 83.7602561696667
"2272" 454.2 118.585657722309 83.8875884019216
"2273" 454.4 118.200465635937 84.4392597559228
"2274" 454.6 117.614013095893 84.9633909812754
"2275" 454.8 117.402747407262 85.339804478156
"2276" 455 117.053981978156 85.9890265577513
"2277" 455.2 116.239660118711 86.3242470281756
"2278" 455.4 115.556719269109 86.1328781235132
"2279" 455.6 114.727698990954 86.1387995641887
"2280" 455.8 113.521026768468 86.5923739061506
"2281" 456 111.560399659064 87.1881389291658
"2282" 456.2 109.274984784856 87.528008865732
"2283" 456.4 106.020210628736 88.5735830448487
"2284" 456.6 101.785499047422 89.6299830768251
"2285" 456.8 98.1775748319949 91.2828032912898
"2286" 457 94.123972752101 92.8888711028236
"2287" 457.2 90.1309956274613 94.6371732208391
"2288" 457.4 85.9233414487716 96.9223186752247
"2289" 457.6 81.5923411849223 99.3312580865514
"2290" 457.8 77.7347966886678 102.396787981655
"2291" 458 73.2146238995389 105.1878895146
"2292" 458.2 70.1197623942634 109.101033359494
"2293" 458.4 67.5046129336846 110.449463684789
"2294" 458.6 63.7359826568442 109.732983423711
"2295" 458.8 59.3684391044537 108.804602184368
"2296" 459 55.283689360277 106.703015759067
"2297" 459.2 50.6483436538555 104.158543229163
"2298" 459.4 46.7513855760139 100.897543575888
"2299" 459.6 42.5592422795609 97.0855665256187
"2300" 459.8 39.4441973372789 93.0033320423095
"2301" 460 36.2139590802461 88.5864316503674
"2302" 460.2 32.398196418998 84.6992138132932
"2303" 460.4 28.581734334998 80.5147332576806
"2304" 460.6 24.1234144335091 77.4535474192534
"2305" 460.8 19.1772247948596 75.436369188567
"2306" 461 15.7894043595981 75.5791949199179
"2307" 461.2 15.7270691706298 75.5660771493247
"2308" 461.4 16.0365035735933 74.6218671308723
"2309" 461.6 17.0091138033984 72.9485686113035
"2310" 461.8 18.5173017804877 70.8226497002258
"2311" 462 20.0941701368968 68.1850535708771
"2312" 462.2 22.1990751327361 64.1696227102247
"2313" 462.4 23.875805345843 60.2839595120307
"2314" 462.6 25.545747870787 56.2055099098508
"2315" 462.8 28.81702083466 52.3559414995161
"2316" 463 32.2724361534278 48.445987686046
"2317" 463.2 35.3434738420479 44.3420205353374
"2318" 463.4 38.2915361193672 39.6814725976654
"2319" 463.6 41.3296561131004 35.3575077790389
"2320" 463.8 44.6934137666725 30.8573765107674
"2321" 464 47.0016520727183 25.9723799028503
"2322" 464.2 49.3412269249375 20.7618567819717
"2323" 464.4 50.9470185290905 15.5763049566123
"2324" 464.6 51.6545141352144 11.0017958660741
"2325" 464.8 50.4065489436273 9.46855263432503
"2326" 465 50.4808923897575 9.21839872118506
"2327" 465.2 50.6200490074889 7.36021274325872
"2328" 465.4 49.6330166154574 4.8371655937511
"2329" 465.6 47.7451777786143 3.84755198762204
"2330" 465.8 46.248347594128 3.80721717613279
"2331" 466 45.0716826783511 4.32335749073713
"2332" 466.2 44.3203308659874 4.87386220195766
"2333" 466.4 44.2178042769728 5.00727637566248
"2334" 466.6 44.4976874671799 4.97111684808556
"2335" 466.8 45.1487474650138 4.51233315478976
"2336" 467 46.1577825342415 4.27780051711816
"2337" 467.2 46.6529094623518 3.77139513797546
"2338" 467.4 47.7218265110753 3.72467666286928
"2339" 467.6 48.7452542955798 3.65790645362179
"2340" 467.8 50.0473239368418 3.5897114085041
"2341" 468 52.0230542894093 3.67473775653065
"2342" 468.2 54.2708503782105 3.69155671473288
"2343" 468.4 56.3811403238618 3.44387130695274
"2344" 468.6 58.8922617500117 3.21492375256733
"2345" 468.8 62.1576291298167 3.00739194828283
"2346" 469 66.3181195641471 2.80420221309242
"2347" 469.2 69.8368167589082 2.31503481067953
"2348" 469.4 71.0633671776241 2.85399638595607
"2349" 469.6 71.8953240612777 4.01030110639207
"2350" 469.8 73.7949747888416 5.09655270385765
"2351" 470 77.5531863813876 6.7413585102774
"2352" 470.2 80.7303677319849 8.77994543898923
"2353" 470.4 84.3186000840215 11.2068381259174
"2354" 470.6 87.9745673809679 12.5457332196397
"2355" 470.8 91.3474506629916 14.1639360875682
"2356" 471 94.9658802355909 16.038787949428
"2357" 471.2 98.2738940403308 17.9904303312394
"2358" 471.4 100.817265175675 18.0602182039634
"2359" 471.6 101.035135929092 18.7985220149891
"2360" 471.8 100.253535460497 21.0450636392801
"2361" 472 100.946049804716 23.9978896675734
"2362" 472.2 102.361696519273 27.7849470058752
"2363" 472.4 103.996327442369 31.7920522642313
"2364" 472.6 105.527930258281 36.0253415672377
"2365" 472.8 106.489886253783 40.7402594952452
"2366" 473 107.447025297815 45.4022816477745
"2367" 473.2 107.094923151144 50.1852808805354
"2368" 473.4 105.673990107711 54.8448910881766
"2369" 473.6 104.521968123657 59.2799338657246
"2370" 473.8 103.278739208605 64.7862241955338
"2371" 474 101.910747623695 70.14640225192
"2372" 474.2 99.8636882554559 75.2670014628374
"2373" 474.4 97.7390184982924 80.2916231910034
"2374" 474.6 95.4214097034188 85.2036577786708
"2375" 474.8 93.5088145677666 90.0619689416413
"2376" 475 92.57673105508 94.8102695922974
"2377" 475.2 93.0819983635447 98.7603618747797
"2378" 475.4 93.6602848009569 98.9243974757728
"2379" 475.6 93.6456249351703 98.5670549726079
"2380" 475.8 92.2933405283536 99.1164023807519
"2381" 476 89.3801399529832 99.6506403473161
"2382" 476.2 86.7438931237435 101.557355049761
"2383" 476.4 83.1753884876622 104.415256427886
"2384" 476.6 79.7851762529044 108.048738303597
"2385" 476.8 77.3464419838876 112.269907175981
"2386" 477 77.0302675050778 113.758851024031
"2387" 477.2 77.8595135623708 114.513491305565
"2388" 477.4 79.45928466378 115.318375353823
"2389" 477.6 81.4144939279178 115.799806878697
"2390" 477.8 83.8877288579257 116.210917782651
"2391" 478 86.3519707819836 116.944206096047
"2392" 478.2 87.6280322317617 117.511903439133
"2393" 478.4 87.6127830892991 117.207538483664
"2394" 478.6 87.7948065627502 116.662941718246
"2395" 478.8 88.4009536275537 116.195757889392
"2396" 479 89.3423707835442 116.263434329124
"2397" 479.2 88.9819725549323 116.37287155074
"2398" 479.4 89.1373511425381 116.412710427472
"2399" 479.6 89.4228466121752 115.880946919423
"2400" 479.8 90.3828145759245 115.812689219653
"2401" 480 89.9023943426658 115.666889689931
"2402" 480.2 89.7432546676705 114.902409191727
"2403" 480.4 90.0997991608813 114.482131361378
"2404" 480.6 91.2958699552086 113.868752796459
"2405" 480.8 93.5139298778827 113.149011102636
"2406" 481 94.8685876875435 112.7783840553
"2407" 481.2 96.6081781290864 112.862380422329
"2408" 481.4 95.9348652444636 112.809669562955
"2409" 481.6 95.4637800671889 112.788066755621
"2410" 481.8 94.6592445341446 112.379204151366
"2411" 482 93.8926671882964 113.095878506962
"2412" 482.2 92.9572560200844 114.11460817253
"2413" 482.4 92.3419351565004 114.824133557139
"2414" 482.6 91.7527127615713 115.205566552253
"2415" 482.8 90.999841538337 115.971273251809
"2416" 483 90.2224291934796 116.539111690183
"2417" 483.2 89.2961930533407 117.176592189245
"2418" 483.4 87.7709697287344 117.707774292496
"2419" 483.6 86.4164083278803 118.542448038363
"2420" 483.8 84.8880945521695 118.987023254436
"2421" 484 82.6344021886674 119.940978706911
"2422" 484.2 79.8230640292438 121.34911544503
"2423" 484.4 78.0142983308949 121.645845823129
"2424" 484.6 75.8906610947986 122.204162589314
"2425" 484.8 73.5787166764133 122.897889673976
"2426" 485 71.2669494021982 123.467372646865
"2427" 485.2 69.3325028150223 124.028488108933
"2428" 485.4 67.2144753796951 123.70406208202
"2429" 485.6 64.680135395798 123.563682822744
"2430" 485.8 61.4192919524453 123.920631449129
"2431" 486 58.7963863530801 123.455339089648
"2432" 486.2 55.2447602918921 123.310853524669
"2433" 486.4 53.3961530430649 122.778096755891
"2434" 486.6 51.105071839363 122.351611942208
"2435" 486.8 49.4534043962181 122.235818787566
"2436" 487 47.6316813770774 120.757962588496
"2437" 487.2 44.9311219062154 119.697904354569
"2438" 487.4 42.5917431019453 118.458706771753
"2439" 487.6 40.1404906056572 117.987326229062
"2440" 487.8 38.2241792432035 118.285401071166
"2441" 488 38.1524174948915 117.77047458399
"2442" 488.2 37.3303885020987 116.470598032901
"2443" 488.4 36.2210293620606 114.914076731561
"2444" 488.6 35.2910531618439 113.88722958655
"2445" 488.8 34.1204345705692 112.450176872091
"2446" 489 32.7915624358587 110.52320720157
"2447" 489.2 30.2023225292052 107.691621946216
"2448" 489.4 27.1899384476849 105.19696019305
"2449" 489.6 23.4853767061665 103.761385419884
"2450" 489.8 21.2347983972103 103.930371632488
"2451" 490 21.2181899485851 104.209580461936
"2452" 490.2 21.2066244752861 103.80750029176
"2453" 490.4 21.457599633191 103.378441438414
"2454" 490.6 21.4912059479638 103.266221375837
"2455" 490.8 21.6831758936821 102.089664418989
"2456" 491 21.7794184657741 100.982864922065
"2457" 491.2 21.5417635854899 99.9148084567457
"2458" 491.4 21.0471107129519 97.9334516081369
"2459" 491.6 20.9617725828393 95.9214963428298
"2460" 491.8 21.4560654923582 93.138722749227
"2461" 492 21.9388172017088 89.2536336619307
"2462" 492.2 22.8300382275737 85.5973234209032
"2463" 492.4 23.4679568293824 81.4096444870136
"2464" 492.6 25.3906138539726 77.9409090041009
"2465" 492.8 27.0152443460348 76.2915913531308
"2466" 493 27.9066101279474 76.4591577482831
"2467" 493.2 28.3516883160783 76.2891583820055
"2468" 493.4 29.4689221510484 76.3202239501196
"2469" 493.6 31.1579147716653 76.8487181155756
"2470" 493.8 32.591694847917 76.1148251612956
"2471" 494 34.5954188295006 75.1244518167362
"2472" 494.2 37.6413890674622 74.701303786955
"2473" 494.4 41.2633237158277 73.9595110277878
"2474" 494.6 45.3104635202351 73.528881815554
"2475" 494.8 49.0706833157766 73.365139669373
"2476" 495 52.7193705742707 74.3822331621185
"2477" 495.2 56.0804111318909 76.7956440061637
"2478" 495.4 58.450353754415 79.649542374923
"2479" 495.6 60.2675695392421 82.573601958246
"2480" 495.8 61.6412557200248 86.4509036362253
"2481" 496 63.3391246663036 90.3356123686106
"2482" 496.2 65.037464803496 94.248667847189
"2483" 496.4 67.1257975222637 97.6023411892986
"2484" 496.6 69.9915124196024 100.713933944914
"2485" 496.8 73.4790787701437 102.58448412384
"2486" 497 77.4574602323183 103.628535895326
"2487" 497.2 81.4951622568677 103.585554430368
"2488" 497.4 85.9799975299262 103.299464422453
"2489" 497.6 89.4270411305566 102.033174112194
"2490" 497.8 91.8614986605727 99.9899678380953
"2491" 498 93.7375225003043 98.4581858175213
"2492" 498.2 96.733236685622 96.5148676192097
"2493" 498.4 100.825452939849 95.686765893658
"2494" 498.6 103.192182635648 95.7628378105534
"2495" 498.8 103.798348676632 95.515202207449
"2496" 499 105.398396290452 95.2054959702974
"2497" 499.2 105.755902209453 93.768283956364
"2498" 499.4 105.757860512063 93.6374427119445
"2499" 499.6 105.758125097549 94.0236329375436
"2500" 499.8 104.829760430596 94.7284907461932
"2501" 500 105.191400327633 94.6797737675521
"2502" 500.2 105.067542278857 94.6988375534927
"2503" 500.4 105.179053599423 94.8700045359138
"2504" 500.6 105.104750990061 95.0856620405734
"2505" 500.8 105.234633666992 95.2925476669832
"2506" 501 105.260214399326 95.4617006015346
"2507" 501.2 105.449210318296 95.7041552721259
"2508" 501.4 105.273605062627 96.031295935539
"2509" 501.6 105.427713364847 96.4639314244575
"2510" 501.8 105.226741852565 96.7090874609588
"2511" 502 105.329077778332 97.0877954457101
"2512" 502.2 105.32891205228 97.1523119147248
"2513" 502.4 105.084986321138 97.0251328640344
"2514" 502.6 105.133816190333 97.191886352525
"2515" 502.8 104.983484634219 97.6023898651299
"2516" 503 104.854573262737 98.1154847738457
"2517" 503.2 104.793655154687 98.7523106486583
"2518" 503.4 104.623643191826 99.1365151161985
"2519" 503.6 104.635253047568 99.1856135701192
"2520" 503.8 104.656728539303 99.1089540228082
"2521" 504 104.579498485624 98.7781847434051
"2522" 504.2 104.541609654615 98.5277245176017
"2523" 504.4 104.629490319189 98.3727531176934
"2524" 504.6 104.708684861426 98.2545275185611
"2525" 504.8 104.700717935756 98.0867197397417
"2526" 505 105.173804103073 98.119427942103
"2527" 505.2 105.782589721134 98.0563979397618
"2528" 505.4 106.826111433779 98.4548147494521
"2529" 505.6 108.670446678143 99.010158208519
"2530" 505.8 109.761664664889 98.5998547278788
"2531" 506 110.304933733476 97.8563103865066
"2532" 506.2 110.314747558181 97.0769125584615
"2533" 506.4 110.04153995662 95.9763069068159
"2534" 506.6 109.428239986113 94.9335600272064
"2535" 506.8 109.424764029993 94.079263745278
"2536" 507 109.644783449438 93.2323038350033
"2537" 507.2 109.764690292823 90.9831890721323
"2538" 507.4 110.382280990992 87.8071946565309
"2539" 507.6 110.993703752618 84.5491433531925
"2540" 507.8 112.047262697522 81.4620942626998
"2541" 508 112.501304675065 77.6585039140091
"2542" 508.2 113.5334387589 74.5402004554292
"2543" 508.4 113.125994487123 71.2515160169237
"2544" 508.6 111.476894555336 67.5603616768881
"2545" 508.8 109.760327520638 63.8954971400521
"2546" 509 108.944267651431 59.6082278440991
"2547" 509.2 108.95785767708 55.8003070065885
"2548" 509.4 108.046512122277 51.7184155612913
"2549" 509.6 106.500801922416 47.2922925602359
"2550" 509.8 104.195760759081 43.950779391637
"2551" 510 101.865382394291 40.6676091048743
"2552" 510.2 98.8581510437091 37.0303564497474
"2553" 510.4 97.0049146262672 33.3685618554572
"2554" 510.6 96.0303660165047 28.6789785645942
"2555" 510.8 95.4630725505119 24.314251227581
"2556" 511 95.6141423954812 21.1727265915814
"2557" 511.2 96.7172635903739 19.6493979515311
"2558" 511.4 96.3192768676779 19.9102570962668
"2559" 511.6 94.7901497814571 19.6521347381162
"2560" 511.8 92.3133370731837 20.5069068580735
"2561" 512 89.9063072023307 21.3341133967443
"2562" 512.2 86.4491106456464 22.2943354462939
"2563" 512.4 83.2547391563063 23.9754806642781
"2564" 512.6 80.3012222418931 26.3048709246361
"2565" 512.8 76.7762774916089 28.9628815948193
"2566" 513 73.9482588729307 32.2166043728005
"2567" 513.2 71.4218132703083 36.0374033845943
"2568" 513.4 69.3683316938955 39.1014385120277
"2569" 513.6 67.8726459307472 42.9276527476551
"2570" 513.8 67.9034533413111 46.5943236136885
"2571" 514 66.8160323570311 51.2013922434991
"2572" 514.2 64.3097203804485 55.0177110112259
"2573" 514.4 61.6980352685407 58.7744566545632
"2574" 514.6 58.6322774038898 60.9751968847216
"2575" 514.8 56.104942517466 62.8841314185135
"2576" 515 54.1333048900356 65.2114236752702
"2577" 515.2 53.8674654629698 68.7314634921793
"2578" 515.4 54.9780764292987 71.0423168343298
"2579" 515.6 56.9536536450523 73.7380339316306
"2580" 515.8 59.3608638163039 74.8274894173641
"2581" 516 61.9449795186774 75.941210982722
"2582" 516.2 64.1612665612213 75.7815121399296
"2583" 516.4 66.6935393336169 75.9715732588961
"2584" 516.6 69.3233745587661 77.3872538730293
"2585" 516.8 70.3601182026703 80.7136131258813
"2586" 517 70.0675417752133 84.5901519980075
"2587" 517.2 68.4707183346721 88.7858801345656
"2588" 517.4 67.3873406186682 92.0865036109805
"2589" 517.6 66.6289287550068 96.6296048064882
"2590" 517.8 66.7912753720075 101.021085448614
"2591" 518 68.9795078078921 105.100168093435
"2592" 518.2 69.9513476358942 108.254331354652
"2593" 518.4 67.9234755641479 109.29344795536
"2594" 518.6 64.6254287062399 109.347113436502
"2595" 518.8 61.4578233512196 108.390887186679
"2596" 519 58.140442962527 106.772633293972
"2597" 519.2 53.5865284165132 104.963359498905
"2598" 519.4 50.029953869056 102.617416243441
"2599" 519.6 45.2335932835955 99.7951712345473
"2600" 519.8 40.8377935302396 96.9605591763624
"2601" 520 36.2237082976455 94.0510764437632
"2602" 520.2 32.1901537249612 90.8186257625494
"2603" 520.4 27.7592538031951 87.8067792077004
"2604" 520.6 23.503326076154 84.6602691043421
"2605" 520.8 19.7497174100262 80.7309514242723
"2606" 521 17.500875925735 78.4397196941906
"2607" 521.2 14.9152352237424 79.1900221114057
"2608" 521.4 13.6291488733705 80.3907889069127
"2609" 521.6 14.1694001159912 80.5248423773373
"2610" 521.8 14.8303718167305 79.7791200563842
"2611" 522 15.5832169368516 78.4305235300619
"2612" 522.2 16.2955295066044 76.8440647192994
"2613" 522.4 18.1874507759003 74.5173959985011
"2614" 522.6 20.0517229430599 71.8057626855687
"2615" 522.8 23.1238547395436 68.7719093294276
"2616" 523 26.7051949899242 65.8167698189459
"2617" 523.2 29.700583047129 63.2321139561216
"2618" 523.4 32.7036021446839 60.7131272129739
"2619" 523.6 36.2554145805936 57.937368388107
"2620" 523.8 39.4154517970712 56.3890425768544
"2621" 524 43.475942872728 54.480440417066
"2622" 524.2 48.036188157316 53.8823690790708
"2623" 524.4 52.711518198782 52.8965817609006
"2624" 524.6 56.7890252133296 52.2745594527842
"2625" 524.8 60.7425997320477 50.282305806242
"2626" 525 64.602012471679 47.6129753173065
"2627" 525.2 68.9244961002846 46.2198596274032
"2628" 525.4 72.9612682063155 46.4387476227222
"2629" 525.6 76.972892106732 48.8704842095923
"2630" 525.8 80.9035190338563 50.9761772418822
"2631" 526 84.4121677295596 54.3829560542225
"2632" 526.2 86.8516242249353 57.7901660408413
"2633" 526.4 90.0531708357294 59.9975292545189
"2634" 526.6 94.1259261267154 60.0910706158354
"2635" 526.8 97.4917565916574 57.9349358198118
"2636" 527 100.037329326129 55.6181076734191
"2637" 527.2 101.09262609972 52.2283985269923
"2638" 527.4 102.12529114231 47.7142153760619
"2639" 527.6 103.890915412605 43.3103293867543
"2640" 527.8 103.526223193314 39.4173669786012
"2641" 528 103.139231130959 38.6937379760735
"2642" 528.2 104.091429934339 39.0667399449904
"2643" 528.4 105.405064211928 40.388627169986
"2644" 528.6 106.564707069506 42.5293915498614
"2645" 528.8 107.517565397144 44.6690855029232
"2646" 529 107.720283045259 47.3891623046009
"2647" 529.2 108.774191812616 51.3174061758833
"2648" 529.4 108.910127746376 54.4328537607453
"2649" 529.6 110.197725890233 57.4751913199635
"2650" 529.8 113.145547040687 60.6394052125421
"2651" 530 114.697100218585 63.3302574111585
"2652" 530.2 113.234372250023 65.819260477997
"2653" 530.4 112.058695436516 69.0289207496058
"2654" 530.6 111.393091710882 73.1029944243605
"2655" 530.8 109.651348760223 77.5122829587566
"2656" 531 107.465811156599 81.6008497471537
"2657" 531.2 103.904068863903 85.6382924054252
"2658" 531.4 100.679962489255 89.4235710948753
"2659" 531.6 99.0085443701725 93.1091989839995
"2660" 531.8 98.556464787119 96.3140595161861
"2661" 532 99.0235383562744 98.2166124467815
"2662" 532.2 98.3981786130255 98.1591791126186
"2663" 532.4 96.0945853726058 98.2262835713943
"2664" 532.6 93.3386124862384 97.3247227207666
"2665" 532.8 90.2815707381184 96.8291226021166
"2666" 533 86.2536285421955 96.4184325061014
"2667" 533.2 81.6738640631619 96.1747515212317
"2668" 533.4 77.1875466073153 95.4297935741152
"2669" 533.6 73.3367323626815 94.492361282289
"2670" 533.8 68.6549045170968 93.8782529246172
"2671" 534 64.1264786985433 92.8545958006188
"2672" 534.2 59.7301475273696 91.780781361226
"2673" 534.4 54.9132041945907 89.9533097872518
"2674" 534.6 50.1036709202725 89.0568425123612
"2675" 534.8 45.4887541283676 89.0898680877404
"2676" 535 41.2318343189578 90.7986110390128
"2677" 535.2 36.696620756835 93.2537264154046
"2678" 535.4 34.2090670382288 96.1629210740889
"2679" 535.6 33.0304001521186 98.8411380882399
"2680" 535.8 32.2686543523194 98.5021159789708
"2681" 536 30.2773953934192 96.5219819766164
"2682" 536.2 28.9527494831746 93.5492860090745
"2683" 536.4 28.2805788370979 90.1945670993535
"2684" 536.6 27.6872644419545 86.0919798036899
"2685" 536.8 27.5217228970099 80.9413352030255
"2686" 537 26.692008764983 76.1530194207687
"2687" 537.2 26.0119959811964 71.6561700505805
"2688" 537.4 24.6578926570656 66.7774225641695
"2689" 537.6 24.214557028969 61.5716647007526
"2690" 537.8 24.2531754287662 57.0288419198279
"2691" 538 24.0491184909075 52.2873932781408
"2692" 538.2 23.1771443549923 48.1043844201458
"2693" 538.4 23.289965246401 44.4486051853046
"2694" 538.6 24.4335850681797 40.061067613812
"2695" 538.8 24.0237094896018 35.2815317973202
"2696" 539 22.8157152357587 31.490404156126
"2697" 539.2 21.0160169703945 29.7537459265314
"2698" 539.4 21.6121036687428 29.6828645391777
"2699" 539.6 22.9920716757772 29.6149603516601
"2700" 539.8 24.7937019140705 30.3478367120908
"2701" 540 26.9885889238927 31.1859137155436
"2702" 540.2 30.0727895057034 31.5923471218517
"2703" 540.4 33.9987222726297 32.629373824253
"2704" 540.6 38.3067122657976 32.6125171203917
"2705" 540.8 42.98777940782 32.5930386411285
"2706" 541 47.6165761075651 32.1321257127981
"2707" 541.2 52.1679100736259 30.6853278011251
"2708" 541.4 57.1990353532227 30.1838441028296
"2709" 541.6 61.7763908402164 29.7568006096662
"2710" 541.8 66.3981225615572 31.5301836737877
"2711" 542 71.0378303323518 33.000124405429
"2712" 542.2 75.8167416925457 34.34804952326
"2713" 542.4 80.4406998283674 35.3347408137691
"2714" 542.6 85.314672179231 36.882925082709
"2715" 542.8 90.2629349835853 37.2578753448876
"2716" 543 94.2433489820654 39.9592001972044
"2717" 543.2 96.7672157460051 44.7533062545643
"2718" 543.4 97.7841393416546 49.1630028087051
"2719" 543.6 98.1947235724536 54.6955603061152
"2720" 543.8 99.2245571248184 60.2566178631026
"2721" 544 100.370485358162 65.917543645715
"2722" 544.2 99.9953136202284 71.0730918905869
"2723" 544.4 100.147839720664 76.7109356934284
"2724" 544.6 100.320959663985 82.0772944422406
"2725" 544.8 99.5071719235174 87.6240791874051
"2726" 545 98.1628412179254 89.0154166562512
"2727" 545.2 96.2226946175845 91.834507465175
"2728" 545.4 95.1169075429402 95.4082539742818
"2729" 545.6 96.3679235654212 96.7128965235404
"2730" 545.8 97.8032927806651 96.0234655245356
"2731" 546 99.4984483434394 94.9133301259315
"2732" 546.2 100.988946400643 93.3567913324051
"2733" 546.4 101.879010831875 91.4167420982605
"2734" 546.6 103.537027133076 88.0927377255361
"2735" 546.8 105.245594053516 85.7854126986006
"2736" 547 108.319244283079 83.5338087132186
"2737" 547.2 111.302044452516 82.8174246705581
"2738" 547.4 113.313950344526 81.8384939831893
"2739" 547.6 115.908530848804 80.3048102386575
"2740" 547.8 117.177623621289 78.7860148437276
"2741" 548 116.892425711521 76.2756292911236
"2742" 548.2 116.020958210862 73.445064093143
"2743" 548.4 115.632672329439 69.7934051530665
"2744" 548.6 116.230880725014 66.0241087709688
"2745" 548.8 117.974312960103 62.7164877857601
"2746" 549 119.58328075566 59.0301993145854
"2747" 549.2 121.268918002998 55.4687457360823
"2748" 549.4 120.718922011975 53.0151298835169
"2749" 549.6 119.531214505214 49.6169220728544
"2750" 549.8 118.064025161668 45.6554495104496
"2751" 550 116.125593679014 41.3635139000597
"2752" 550.2 114.07065356328 37.0447721544496
"2753" 550.4 112.642577055036 32.7578095268942
"2754" 550.6 111.924353337639 29.6332251598724
"2755" 550.8 109.430270942716 28.6982054026566
"2756" 551 105.540278621435 27.5844662355328
"2757" 551.2 100.861840337668 26.0495036030812
"2758" 551.4 96.4865789905911 24.8897101277629
"2759" 551.6 91.5962901088337 23.8951395028577
"2760" 551.8 87.2625508673952 23.63646031401
"2761" 552 82.274210747681 22.7778583794077
"2762" 552.2 78.1999131990726 20.5255982747594
"2763" 552.4 74.3142242984285 17.3948427583428
"2764" 552.6 71.6980044524573 14.0656626131297
"2765" 552.8 69.5262513862635 12.2994762151436
"2766" 553 66.3342178963152 13.0577355478241
"2767" 553.2 64.2190620316596 15.2529347946443
"2768" 553.4 60.8823101289485 18.4941169745657
"2769" 553.6 58.5634721932755 21.8790187936716
"2770" 553.8 56.2010964102694 25.4509396668414
"2771" 554 54.2555790316012 30.304938013088
"2772" 554.2 51.5966234585478 34.3620870588417
"2773" 554.4 49.2581758347197 39.1478641672309
"2774" 554.6 45.9427858685788 42.6670834725544
"2775" 554.8 44.0625810960675 47.4203459515104
"2776" 555 42.2631120377245 51.7867570498465
"2777" 555.2 40.2333051275597 56.4451484133933
"2778" 555.4 36.9662169387582 60.0490019242828
"2779" 555.6 33.6800765019209 60.7085839309854
"2780" 555.8 32.5672503673223 59.4757471991892
"2781" 556 32.404110649597 57.5891535106874
"2782" 556.2 30.8902990171261 55.6686979411635
"2783" 556.4 28.8401099827693 52.4891102697401
"2784" 556.6 28.1396185048134 51.6080652823399
"2785" 556.8 25.1866910817438 50.9342759141984
"2786" 557 22.1724382805488 52.0409679565685
"2787" 557.2 19.3193223785775 54.2910623293212
"2788" 557.4 17.8112328632615 56.7593477959679
"2789" 557.6 17.9290685829236 60.0165458822659
"2790" 557.8 19.7315546196387 63.2550204701068
"2791" 558 22.0154815836532 66.4794310161817
"2792" 558.2 24.5115907175301 70.2740974197888
"2793" 558.4 26.972686216956 74.0704590262329
"2794" 558.6 29.4948409068759 78.339464224025
"2795" 558.8 31.8248096470072 83.3993551427977
"2796" 559 34.0336192804622 87.9714791129007
"2797" 559.2 36.2725525083004 91.8271611093431
"2798" 559.4 40.2516953836974 95.6148555018284
"2799" 559.6 43.2197002481808 98.4100013995511
"2800" 559.8 47.1705005585927 100.022288064992
"2801" 560 51.4482895740934 101.997346675329
"2802" 560.2 55.519460030341 104.860272862546
"2803" 560.4 58.689931892027 108.326264467936
"2804" 560.6 61.9820260068803 109.68323766825
"2805" 560.8 65.6253723943751 108.485884074937
"2806" 561 69.261378108337 106.924437877416
"2807" 561.2 73.1093897213906 104.851472623589
"2808" 561.4 76.9614262430384 102.919002581927
"2809" 561.6 81.069549755572 101.310914714855
"2810" 561.8 86.0912906926339 100.615400220788
"2811" 562 91.167421428653 100.728969248576
"2812" 562.2 95.5251060374304 102.456978180007
"2813" 562.4 97.8006595084355 104.294183963374
"2814" 562.6 100.727595973513 105.697199203517
"2815" 562.8 102.444701969511 104.721412521174
"2816" 563 103.559829553261 102.345895382683
"2817" 563.2 105.607732051893 99.476577853036
"2818" 563.4 107.696699574378 96.8169993020948
"2819" 563.6 109.703157959266 94.8318052077476
"2820" 563.8 112.209100770036 92.9735271347943
"2821" 564 113.730359274461 90.0536417797241
"2822" 564.2 115.526022993551 85.8842077486276
"2823" 564.4 117.88634077565 82.2249018721981
"2824" 564.6 120.147975645549 78.6679830975659
"2825" 564.8 122.366797077688 76.2071120466198
"2826" 565 121.364275698605 74.8691032271404
"2827" 565.2 119.790076547833 72.7012662323273
"2828" 565.4 118.15636275868 69.6292977620769
"2829" 565.6 116.230773836022 65.6550351921604
"2830" 565.8 115.202652905759 61.5160285631566
"2831" 566 114.570172434323 56.8208515567555
"2832" 566.2 115.727090127645 52.4546807809212
"2833" 566.4 116.640771342899 47.4323517261864
"2834" 566.6 117.801290483027 43.7041149114688
"2835" 566.8 117.460730536086 42.4842723151094
"2836" 567 115.967736466283 41.6705911718494
"2837" 567.2 113.644031295677 40.4676123034897
"2838" 567.4 111.443470028074 37.8508116305202
"2839" 567.6 109.34442382627 34.8170313027785
"2840" 567.8 106.549627146287 32.0099990277584
"2841" 568 103.968728687961 28.939911914002
"2842" 568.2 102.341016479146 24.7938336677281
"2843" 568.4 100.37056077675 20.9794226317523
"2844" 568.6 97.1741680137164 19.6931667393372
"2845" 568.8 92.683972799129 17.9852835676512
"2846" 569 88.4690199737518 17.4165605719444
"2847" 569.2 83.8637405130887 16.1863474472116
"2848" 569.4 78.6903151945538 14.6793285293934
"2849" 569.6 73.0358720915342 13.8058451898521
"2850" 569.8 67.8440242941891 12.5909371432617
"2851" 570 62.8650237233089 12.0188721186599
"2852" 570.2 58.2412202577502 10.0308545015604
"2853" 570.4 55.5787514816711 8.13844667617367
"2854" 570.6 53.4330909099323 6.99786227217818
"2855" 570.8 51.1654670120462 8.85416409966114
"2856" 571 49.0753372820348 11.3926484334872
"2857" 571.2 46.8890124040524 14.9451692507983
"2858" 571.4 44.282527290681 19.2364959447699
"2859" 571.6 42.0492867126214 22.99355925876
"2860" 571.8 39.1710494183644 27.0710736463204
"2861" 572 37.2829089089981 31.3459887291839
"2862" 572.2 35.6903191427179 35.5606189163884
"2863" 572.4 34.2761255791421 39.5302636056189
"2864" 572.6 34.269004826568 43.8720830367964
"2865" 572.8 33.3928517906331 48.9066911301784
"2866" 573 33.5721537604951 54.0824980121089
"2867" 573.2 34.2100862211247 58.836603527211
"2868" 573.4 35.7876558319321 63.1074278188657
"2869" 573.6 36.4320549054033 68.2708443296089
"2870" 573.8 37.5836369504622 72.7331180637816
"2871" 574 36.7260504013936 78.1642211357691
"2872" 574.2 35.5246925494173 81.9341782107519
"2873" 574.4 33.0030245997988 85.7114438788122
"2874" 574.6 32.247440011882 89.6037799500883
"2875" 574.8 32.0559582720653 93.6991755321447
"2876" 575 33.00149323704 97.537569877696
"2877" 575.2 35.0320897355822 100.614420656712
"2878" 575.4 34.8155969898777 102.002667779987
"2879" 575.6 32.0538932560305 103.04907563964
"2880" 575.8 28.55928216899 103.095851743443
"2881" 576 28.1177645728996 102.622390433112
"2882" 576.2 28.0800782925931 102.263603872516
"2883" 576.4 28.0181814008339 100.868215505422
"2884" 576.6 26.7314423915695 98.4257919729485
"2885" 576.8 24.2395630607946 95.1127121960662
"2886" 577 21.8502637195559 92.2866537055495
"2887" 577.2 19.3093688158734 89.5046235499718
"2888" 577.4 16.7772922640299 87.4249462017147
"2889" 577.6 15.1520037171131 87.4089278371983
"2890" 577.8 15.1402152047514 87.6952055471898
"2891" 578 15.6345774064003 87.9247813838344
"2892" 578.2 15.8382504057298 88.041716573928
"2893" 578.4 16.636007292747 88.4107705907659
"2894" 578.6 17.4825625889276 89.5458431683741
"2895" 578.8 18.5982940296556 91.4574420889089
"2896" 579 20.6499981284355 94.6775127859753
"2897" 579.2 21.9625576516863 97.0213492519528
"2898" 579.4 24.3826324022876 99.6311959832637
"2899" 579.6 27.4056565168616 102.265513858493
"2900" 579.8 30.4609802963487 105.992260184138
"2901" 580 32.0045703648227 110.246582637832
"2902" 580.2 32.9679261788052 112.003978017187
"2903" 580.4 34.5764900995063 111.590512600985
"2904" 580.6 37.2616381074923 111.222826587324
"2905" 580.8 40.6171305625171 111.153065612736
"2906" 581 44.1574692640863 112.715437455185
"2907" 581.2 46.329413597192 115.183534548517
"2908" 581.4 48.6208158257887 116.618003642374
"2909" 581.6 50.7612352228286 117.317310342584
"2910" 581.8 51.4433478050484 117.666859767878
"2911" 582 52.1192158283932 118.030387574301
"2912" 582.2 53.3236562651912 118.772588564675
"2913" 582.4 55.1255043026544 118.83424476832
"2914" 582.6 57.174660988054 118.730416155267
"2915" 582.8 60.1970871459806 120.088857056752
"2916" 583 62.4724925990082 122.264978257541
"2917" 583.2 62.8237186684317 122.516082718171
"2918" 583.4 62.5997956319134 122.395998375503
"2919" 583.6 62.6155882808462 122.389710590422
"2920" 583.8 62.8771148090983 122.169434243682
"2921" 584 63.2918246888817 122.101422440236
"2922" 584.2 63.641067859565 122.027033107944
"2923" 584.4 64.4664474009292 122.000952622275
"2924" 584.6 65.4150260085225 122.324316330916
"2925" 584.8 66.5543104241395 122.803394220134
"2926" 585 67.4042848237987 122.198274363787
"2927" 585.2 69.214568014065 121.623700021654
"2928" 585.4 71.594507831017 121.46020538424
"2929" 585.6 73.7667654416748 121.331747981433
"2930" 585.8 75.1903030802167 121.421917843724
"2931" 586 77.1661074604088 121.41009845686
"2932" 586.2 78.6131538789877 121.072910777815
"2933" 586.4 80.6636103143394 120.087976623712
"2934" 586.6 82.9761206208864 119.379385794007
"2935" 586.8 86.1375316219038 118.694722184573
"2936" 587 88.7593070092128 117.888625924302
"2937" 587.2 90.3924535048843 116.145547027517
"2938" 587.4 92.9148269752878 114.564907710108
"2939" 587.6 95.1898018804853 113.430740096698
"2940" 587.8 98.1584021413953 112.190242601256
"2941" 588 100.276192653612 110.919949499487
"2942" 588.2 101.839053766995 108.580542437033
"2943" 588.4 104.519259774073 105.647171691648
"2944" 588.6 107.632568915074 103.079242939892
"2945" 588.8 111.605304748318 100.645263201163
"2946" 589 113.781572386484 96.9803020984157
"2947" 589.2 115.823978918703 93.9074403659191
"2948" 589.4 117.953117368671 90.7786475056029
"2949" 589.6 119.881014629459 88.1425815235819
"2950" 589.8 121.125751976955 85.9856355300719
"2951" 590 121.945398609434 83.9307299754839
"2952" 590.2 122.160804242008 81.5996103181769
"2953" 590.4 122.614211664357 80.1446011284943
"2954" 590.6 122.861019571578 78.7807132211663
"2955" 590.8 122.930227805136 78.4945917600667
"2956" 591 123.297190706948 77.6698810683607
"2957" 591.2 123.59725320203 77.3391390197771
"2958" 591.4 123.009710364776 77.2922494658292
"2959" 591.6 122.170166488352 76.8439421455712
"2960" 591.8 121.783439409003 76.4109660644603
"2961" 592 121.452343108732 75.3222366455232
"2962" 592.2 120.95762978122 73.8656432432921
"2963" 592.4 119.805600865268 71.2056254645916
"2964" 592.6 118.842190453239 68.7061244928466
"2965" 592.8 118.117845448689 65.5391391894118
"2966" 593 117.521535735963 61.8520846378842
"2967" 593.2 117.635546641071 57.6319018271064
"2968" 593.4 118.166028795404 52.9650864397218
"2969" 593.6 119.037524395857 48.4171834519879
"2970" 593.8 119.926375009066 44.6755426972735
"2971" 594 119.067296019956 42.4340960203293
"2972" 594.2 117.072317366871 40.4358546842702
"2973" 594.4 114.128207170889 37.7293604996378
"2974" 594.6 111.735047936885 34.5044689016861
"2975" 594.8 109.404623941057 31.5213754142954
"2976" 595 106.917952994104 29.1258060111975
"2977" 595.2 104.442017728651 25.6379966870439
"2978" 595.4 102.821570049369 22.0350674677773
"2979" 595.6 100.455235737084 19.4280362712627
"2980" 595.8 96.7676647352809 17.8625542317027
"2981" 596 92.7048705512229 15.2304971867497
"2982" 596.2 88.3559147226701 12.382846671634
"2983" 596.4 84.5269857666328 10.351653411134
"2984" 596.6 79.5640777023052 8.76826669386235
"2985" 596.8 74.9824633863201 7.10378943923928
"2986" 597 70.2082627074291 5.65813276800916
"2987" 597.2 65.8934080011055 3.57869552327351
"2988" 597.4 61.1398663154453 3.82739383853042
"2989" 597.6 57.2049617398377 5.04761564379269
"2990" 597.8 52.3116936261339 7.41304614240101
"2991" 598 47.0561510898039 9.39021880726018
"2992" 598.2 43.2365587278165 11.9314552777455
"2993" 598.4 39.1234333617263 14.3505780219751
"2994" 598.6 35.1970124195003 17.6403264767683
"2995" 598.8 32.1400339158564 19.8285699506403
"2996" 599 29.298863040112 22.4820060697122
"2997" 599.2 26.4118395320694 24.6233217585953
"2998" 599.4 23.414029876746 27.7823131108558
"2999" 599.6 20.084785274446 30.4451586045461
"3000" 599.8 17.8767158389753 33.8947710499111
"3001" 600 16.7712842099473 38.0254054812705
"3002" 600.2 15.350393808492 41.7204305490694
"3003" 600.4 13.7890933650552 45.2188537041743
"3004" 600.6 13.6360182482044 49.9694247543163
"3005" 600.8 13.7950514030489 54.1405254702326
"3006" 601 13.4933910295988 58.4671021036483
"3007" 601.2 13.1442436335307 63.2554713348933
"3008" 601.4 14.2697670616112 67.497591583616
"3009" 601.6 15.4138443697279 72.3144287858411
"3010" 601.8 15.3277104441796 75.9766695291496
"3011" 602 14.0309215576595 80.3117670978558
"3012" 602.2 13.6882954586553 80.4598268978873
"3013" 602.4 13.5207325778035 79.742461141559
"3014" 602.6 13.6105111074498 79.5261474060481
"3015" 602.8 14.0699157906812 79.4452743027708
"3016" 603 15.470792095124 80.0625201794814
"3017" 603.2 16.6480284980753 80.1165560486318
"3018" 603.4 18.6140886393719 80.2663946037155
"3019" 603.6 21.3220401435337 80.9547383067436
"3020" 603.8 24.0040005996215 81.7210921144671
"3021" 604 28.5906788771332 83.5808071946755
"3022" 604.2 31.5805849828852 85.9889214689641
"3023" 604.4 34.9185066281282 89.6730999523119
"3024" 604.6 36.5867971454677 94.5196521333418
"3025" 604.8 37.6196310176623 99.8028247410486
"3026" 605 37.8696993438171 104.901792366284
"3027" 605.2 38.5105913590659 109.853499430082
"3028" 605.4 38.3087068533583 110.789412987559
"3029" 605.6 38.3606091976155 111.856383468758
"3030" 605.8 38.4100956014964 114.638288808384
"3031" 606 39.9649475458362 116.043257620798
"3032" 606.2 42.0849267932346 117.245325463552
"3033" 606.4 44.7987338882358 118.602150247283
"3034" 606.6 47.7731724258671 119.619421933044
"3035" 606.8 50.971611653732 120.945632069896
"3036" 607 52.9374600249505 121.902627292086
"3037" 607.2 53.701817680971 121.141713144927
"3038" 607.4 55.528836313483 120.356803258547
"3039" 607.6 57.2233766188761 119.506278887574
"3040" 607.8 59.6289392405887 118.603776479717
"3041" 608 63.2612693324163 117.811519054313
"3042" 608.2 66.9878743405244 117.271722498093
"3043" 608.4 70.10319386112 116.565130947888
"3044" 608.6 72.4486005143825 116.258896022644
"3045" 608.8 73.4625775974575 116.221723538677
"3046" 609 73.8941835989382 115.755670510581
"3047" 609.2 75.1941656573225 115.174715209634
"3048" 609.4 77.236513148075 115.483034083004
"3049" 609.6 78.0234141113126 116.820962036712
"3050" 609.8 78.173969308916 117.582550614108
"3051" 610 78.0216496286362 118.432432735065
"3052" 610.2 78.2250099025194 119.070986095946
"3053" 610.4 77.6666885727349 119.825080327514
"3054" 610.6 77.3911912824166 119.508176115
"3055" 610.8 77.3984635137106 119.198313564652
"3056" 611 77.2920337252142 118.493923485079
"3057" 611.2 77.422250393181 117.791805292011
"3058" 611.4 77.7677821910513 117.563915554142
"3059" 611.6 78.1547966808352 117.320285237702
"3060" 611.8 78.6761724477445 116.935722625422
"3061" 612 79.416255106419 116.26770723232
"3062" 612.2 80.5623911844325 115.851563997758
"3063" 612.4 81.9689568650674 114.854328973274
"3064" 612.6 84.1008047774264 113.346028557471
"3065" 612.8 86.8978649062648 112.04151196057
"3066" 613 90.2676675401729 110.921151743748
"3067" 613.2 94.4183529603126 109.738711962802
"3068" 613.4 98.5095446969097 109.627875970155
"3069" 613.6 101.199266783266 108.779150210115
"3070" 613.8 102.092173579651 106.990156470169
"3071" 614 104.673049245452 103.942361480943
"3072" 614.2 107.295850104901 100.951351590664
"3073" 614.4 109.849198041678 98.1728407316634
"3074" 614.6 112.24817413739 94.4502370052763
"3075" 614.8 114.105036204151 90.9602629194878
"3076" 615 116.671273623093 87.3623321492234
"3077" 615.2 118.967579004625 83.6735959468744
"3078" 615.4 121.756228627304 80.7853562052795
"3079" 615.6 121.622097092405 79.646159654018
"3080" 615.8 120.83812954674 78.9330609422807
"3081" 616 119.798074452416 77.4791118106026
"3082" 616.2 119.188421398768 74.4161384114423
"3083" 616.4 118.912981806459 71.4904675612926
"3084" 616.6 118.602769931561 67.8215244393948
"3085" 616.8 118.346017427295 63.8916695236309
"3086" 617 118.773223403923 59.543764763617
"3087" 617.2 120.637268875172 55.5402258192169
"3088" 617.4 121.247970506251 50.9933179585257
"3089" 617.6 121.103227686366 48.2935843434092
"3090" 617.8 119.743263575688 46.4069270407622
"3091" 618 117.84988417362 44.2336803335281
"3092" 618.2 115.387590124591 41.4555876771414
"3093" 618.4 113.046714667626 37.4809153790311
"3094" 618.6 112.13315494702 33.3579893844842
"3095" 618.8 110.378957013581 28.6423620252065
"3096" 619 108.176834609772 25.1733697740098
"3097" 619.2 104.948916913273 22.2183979383191
"3098" 619.4 101.10459764891 19.6436432607972
"3099" 619.6 96.9193194297779 17.2318803657484
"3100" 619.8 92.8996399244986 14.6199437880661
"3101" 620 88.9349831775989 11.4145003033164
"3102" 620.2 84.9196755393008 9.53945907732206
"3103" 620.4 80.2774545999154 8.30632367203699
"3104" 620.6 74.7784066988448 7.17765851868309
"3105" 620.8 69.1654304544503 6.36449179435779
"3106" 621 64.0588342559002 6.16709379158362
"3107" 621.2 59.0549524191565 7.00848500390171
"3108" 621.4 56.4351751625288 8.70064828601761
"3109" 621.6 53.1763664467291 10.5036138508274
"3110" 621.8 49.5630023944221 12.7597143175896
"3111" 622 45.8181530839216 13.7545947556423
"3112" 622.2 41.875832402021 13.6914610713487
"3113" 622.4 38.9139681564397 13.0035746645816
"3114" 622.6 37.2321116510169 12.0615791288504
"3115" 622.8 36.7881476869068 13.8755152542939
"3116" 623 36.9667837301806 16.3384267306105
"3117" 623.2 36.811591427857 19.9436077192921
"3118" 623.4 35.8135780068743 23.6908551122315
"3119" 623.6 35.4218841032376 27.9216019143526
"3120" 623.8 37.3311876962252 32.0463760131659
"3121" 624 38.5859427187038 36.3889370365354
"3122" 624.2 40.3546031159988 40.1861522753968
"3123" 624.4 41.9750979625864 44.7564761259797
"3124" 624.6 42.9384164471663 48.9211092591373
"3125" 624.8 43.0269895005938 53.4713011643329
"3126" 625 42.7747443124192 58.457070286157
"3127" 625.2 43.7254621983883 63.2288305336648
"3128" 625.4 44.4191920866013 67.4228073235465
"3129" 625.6 45.8587986173983 72.2026425898192
"3130" 625.8 46.532468507814 77.1097725292668
"3131" 626 48.874847955095 81.3644011333665
"3132" 626.2 51.6446362258739 84.3789611511955
"3133" 626.4 55.215321358685 86.7257988552063
"3134" 626.6 57.1508005126694 89.4539238744062
"3135" 626.8 58.1215390890249 91.1035734604542
"3136" 627 59.5620844040161 91.962312296187
"3137" 627.2 61.9029465413653 92.8463776830738
"3138" 627.4 64.8392111063925 93.6769875017011
"3139" 627.6 66.4338045141722 95.9513467918525
"3140" 627.8 66.6172013765449 98.8745922180171
"3141" 628 67.1314509167167 99.3666758043589
"3142" 628.2 69.835665894044 98.8166367364587
"3143" 628.4 72.419708946269 96.6834225931928
"3144" 628.6 75.4981399667333 94.3311304505135
"3145" 628.8 78.0032075664436 91.6954885783982
"3146" 629 79.3597252557092 88.258214188818
"3147" 629.2 79.6997126464418 84.7522682298449
"3148" 629.4 80.3392673752752 80.6480477048884
"3149" 629.6 81.4104618901256 76.6630892397611
"3150" 629.8 82.6395878793336 73.1379414334356
"3151" 630 84.2840127873696 70.1432466659991
"3152" 630.2 85.9514349877803 69.1914653743129
"3153" 630.4 87.8193869005312 68.551990641284
"3154" 630.6 90.0489331470564 69.0508943627911
"3155" 630.8 91.887399357148 69.8669927543164
"3156" 631 95.0668863965515 70.1463317969119
"3157" 631.2 96.6974099144777 70.5794328503268
"3158" 631.4 98.2012725852339 69.9482370073654
"3159" 631.6 99.9330062808162 68.6129027197245
"3160" 631.8 102.29957847853 66.696928562101
"3161" 632 105.834404140445 65.2297497118873
"3162" 632.2 109.751562354904 63.5608250226508
"3163" 632.4 113.149365768865 63.2121510541416
"3164" 632.6 115.80008029457 64.3781901713332
"3165" 632.8 117.381614127168 64.1076104268899
"3166" 633 118.955154479895 62.2136161945897
"3167" 633.2 118.798666765664 59.715318426056
"3168" 633.4 119.029495907021 56.2098933084329
"3169" 633.6 118.001956263695 54.0213443599966
"3170" 633.8 117.034860938989 50.7540548141161
"3171" 634 117.249280191357 46.7921143691696
"3172" 634.2 116.836349134447 43.2921363099201
"3173" 634.4 114.567510169432 40.532249570045
"3174" 634.6 112.411572480559 38.072785568737
"3175" 634.8 109.518282835595 35.6381725625241
"3176" 635 105.936152041447 33.1760076076225
"3177" 635.2 102.406075134146 29.83029146541
"3178" 635.4 99.2566225981337 26.6242570639576
"3179" 635.6 96.0054808562695 23.1826005230576
"3180" 635.8 93.1334719737515 21.9584174901297
"3181" 636 90.1229129543579 21.388760283936
"3182" 636.2 89.3097759281113 18.8987259088461
"3183" 636.4 90.1876086605562 16.0296189878826
"3184" 636.6 92.358437153433 15.4260597696562
"3185" 636.8 94.3609159743257 16.5462003364883
"3186" 637 97.3435335874563 17.7998069254981
"3187" 637.2 100.752306772989 19.0538557599847
"3188" 637.4 101.101415581806 20.4149007964023
"3189" 637.6 102.439208632207 23.4332186871131
"3190" 637.8 105.81439495165 26.6850544684118
"3191" 638 109.046533261181 29.0452645924091
"3192" 638.2 112.683171379238 31.8614459578832
"3193" 638.4 115.301195133657 35.5252173117968
"3194" 638.6 117.298130138736 39.8439257651508
"3195" 638.8 119.100852014303 43.8854945009687
"3196" 639 119.223982770963 46.6009248891933
"3197" 639.2 119.673838201285 49.0989739888484
"3198" 639.4 119.646782007825 50.6178402983986
"3199" 639.6 119.194766346697 51.982922257451
"3200" 639.8 118.909027977838 53.4912104654732
"3201" 640 118.746757859368 55.947059612382
"3202" 640.2 117.377613963144 58.7250710184301
"3203" 640.4 115.362474990311 61.7916359334842
"3204" 640.6 114.09328582663 65.5195056081859
"3205" 640.8 114.29679242075 69.675314269209
"3206" 641 116.031486052187 72.4597695669187
"3207" 641.2 118.029251189709 74.7183194006068
"3208" 641.4 120.378440372178 75.3924016993228
"3209" 641.6 120.886893557354 75.3354943142886
"3210" 641.8 120.436967959009 75.8904356722476
"3211" 642 119.469547544031 76.4578105407183
"3212" 642.2 118.211488863347 77.1978092948901
"3213" 642.4 116.861888872709 77.9064319917292
"3214" 642.6 115.290384032678 78.8699001900142
"3215" 642.8 113.061940453055 80.4090721448354
"3216" 643 109.973478525225 82.1848954785849
"3217" 643.2 106.727690922045 82.6621468676495
"3218" 643.4 102.677126583388 83.5392627454552
"3219" 643.6 98.2961758099162 84.4650977509422
"3220" 643.8 93.9240133088033 84.0117410531982
"3221" 644 89.7309237440202 83.0035048458661
"3222" 644.2 85.5606518749447 81.557317149277
"3223" 644.4 81.4051166003536 79.8444607623664
"3224" 644.6 77.3061334399495 79.9653611568851
"3225" 644.8 73.6007162098828 81.427051062827
"3226" 645 69.530526402429 83.7760890005655
"3227" 645.2 66.093886115655 87.0367283418583
"3228" 645.4 64.8915915594352 91.0489068038827
"3229" NA NA NA
"3230" NA NA NA
"3231" NA NA NA
"3232" NA NA NA
"3233" NA NA NA
"3234" NA NA NA
"3235" NA NA NA
"3236" NA NA NA
"3237" NA NA NA
"3238" NA NA NA
"3239" NA NA NA
"3240" NA NA NA
"3241" NA NA NA
"3242" NA NA NA
"3243" NA NA NA
"3244" NA NA NA
"3245" NA NA NA
"3246" NA NA NA
"3247" NA NA NA
"3248" NA NA NA
"3249" NA NA NA
"3250" NA NA NA
"3251" NA NA NA
"3252" NA NA NA
"3253" NA NA NA
"3254" NA NA NA
"3255" NA NA NA
"3256" NA NA NA
"3257" NA NA NA
"3258" NA NA NA
"3259" NA NA NA
"3260" NA NA NA
"3261" NA NA NA
"3262" NA NA NA
"3263" NA NA NA
"3264" NA NA NA
"3265" NA NA NA
"3266" NA NA NA
"3267" NA NA NA
"3268" NA NA NA
"3269" NA NA NA
"3270" NA NA NA
"3271" NA NA NA
"3272" NA NA NA
"3273" NA NA NA
"3274" NA NA NA
"3275" NA NA NA
"3276" NA NA NA
"3277" NA NA NA
"3278" NA NA NA
"3279" NA NA NA
"3280" NA NA NA
"3281" NA NA NA
"3282" NA NA NA
"3283" NA NA NA
"3284" NA NA NA
"3285" NA NA NA
"3286" NA NA NA
"3287" NA NA NA
"3288" NA NA NA
"3289" NA NA NA
"3290" NA NA NA
"3291" NA NA NA
"3292" NA NA NA
"3293" NA NA NA
"3294" NA NA NA
"3295" NA NA NA
"3296" NA NA NA
"3297" NA NA NA
"3298" NA NA NA
"3299" NA NA NA
"3300" NA NA NA
"3301" NA NA NA
"3302" NA NA NA
"3303" NA NA NA
"3304" NA NA NA
"3305" NA NA NA
"3306" NA NA NA
"3307" NA NA NA
"3308" NA NA NA
"3309" NA NA NA
"3310" NA NA NA
"3311" NA NA NA
"3312" NA NA NA
"3313" NA NA NA
"3314" NA NA NA
"3315" NA NA NA
"3316" NA NA NA
"3317" NA NA NA
"3318" NA NA NA
"3319" NA NA NA
"3320" NA NA NA
"3321" NA NA NA
"3322" NA NA NA
"3323" NA NA NA
"3324" NA NA NA
"3325" NA NA NA
"3326" NA NA NA
"3327" NA NA NA
"3328" NA NA NA
"3329" NA NA NA
"3330" NA NA NA
"3331" NA NA NA
"3332" NA NA NA
"3333" NA NA NA
"3334" NA NA NA
"3335" NA NA NA
"3336" NA NA NA
"3337" NA NA NA
"3338" NA NA NA
"3339" NA NA NA
"3340" NA NA NA
"3341" NA NA NA
"3342" NA NA NA
"3343" NA NA NA
"3344" NA NA NA
"3345" NA NA NA
"3346" NA NA NA
"3347" NA NA NA
"3348" NA NA NA
"3349" NA NA NA
"3350" NA NA NA
"3351" NA NA NA
"3352" NA NA NA
"3353" NA NA NA
"3354" NA NA NA
"3355" NA NA NA
"3356" NA NA NA
"3357" NA NA NA
"3358" NA NA NA
"3359" NA NA NA
"3360" NA NA NA
"3361" NA NA NA
"3362" NA NA NA
"3363" NA NA NA
"3364" NA NA NA
"3365" NA NA NA
"3366" NA NA NA
"3367" NA NA NA
"3368" NA NA NA
"3369" NA NA NA
"3370" NA NA NA
"3371" NA NA NA
"3372" NA NA NA
"3373" NA NA NA
"3374" NA NA NA
"3375" NA NA NA
"3376" NA NA NA
"3377" NA NA NA
"3378" NA NA NA
"3379" NA NA NA
"3380" NA NA NA
"3381" NA NA NA
"3382" NA NA NA
"3383" NA NA NA
"3384" NA NA NA
"3385" NA NA NA
"3386" NA NA NA
"3387" NA NA NA
"3388" NA NA NA
"3389" NA NA NA
"3390" NA NA NA
"3391" NA NA NA
"3392" NA NA NA
"3393" NA NA NA
"3394" NA NA NA
"3395" NA NA NA
"3396" NA NA NA
"3397" NA NA NA
"3398" NA NA NA
"3399" NA NA NA
"3400" NA NA NA
"3401" NA NA NA
"3402" NA NA NA
"3403" NA NA NA
"3404" NA NA NA
"3405" NA NA NA
"3406" NA NA NA
"3407" NA NA NA
"3408" NA NA NA
"3409" NA NA NA
"3410" NA NA NA
"3411" NA NA NA
"3412" NA NA NA
"3413" NA NA NA
"3414" NA NA NA
"3415" NA NA NA
"3416" NA NA NA
"3417" NA NA NA
"3418" NA NA NA
"3419" NA NA NA
"3420" NA NA NA
"3421" NA NA NA
"3422" NA NA NA
"3423" NA NA NA
"3424" NA NA NA
"3425" NA NA NA
"3426" NA NA NA
"3427" NA NA NA
"3428" NA NA NA
"3429" NA NA NA
"3430" NA NA NA
"3431" NA NA NA
"3432" NA NA NA
"3433" NA NA NA
"3434" NA NA NA
"3435" NA NA NA
"3436" NA NA NA
"3437" NA NA NA
"3438" NA NA NA
"3439" NA NA NA
"3440" NA NA NA
"3441" NA NA NA
"3442" NA NA NA
"3443" NA NA NA
"3444" NA NA NA
"3445" NA NA NA
"3446" NA NA NA
"3447" NA NA NA
"3448" NA NA NA
"3449" NA NA NA
"3450" NA NA NA
"3451" NA NA NA
"3452" NA NA NA
"3453" NA NA NA
"3454" NA NA NA
"3455" NA NA NA
"3456" NA NA NA
"3457" NA NA NA
"3458" NA NA NA
"3459" NA NA NA
"3460" NA NA NA
"3461" NA NA NA
"3462" NA NA NA
"3463" NA NA NA
"3464" NA NA NA
"3465" NA NA NA
"3466" NA NA NA
"3467" NA NA NA
"3468" NA NA NA
"3469" NA NA NA
"3470" NA NA NA
"3471" NA NA NA
"3472" NA NA NA
"3473" NA NA NA
"3474" NA NA NA
"3475" NA NA NA
"3476" NA NA NA
"3477" NA NA NA
"3478" NA NA NA
"3479" NA NA NA
"3480" NA NA NA
"3481" NA NA NA
"3482" NA NA NA
"3483" NA NA NA
"3484" NA NA NA
"3485" NA NA NA
"3486" NA NA NA
"3487" NA NA NA
"3488" NA NA NA
"3489" NA NA NA
"3490" NA NA NA
"3491" NA NA NA
"3492" NA NA NA
"3493" NA NA NA
"3494" NA NA NA
"3495" NA NA NA
"3496" NA NA NA
"3497" NA NA NA
"3498" NA NA NA
"3499" NA NA NA
"3500" NA NA NA
"3501" NA NA NA
"3502" NA NA NA
"3503" NA NA NA
"3504" NA NA NA
"3505" NA NA NA
"3506" NA NA NA
"3507" NA NA NA
"3508" NA NA NA
"3509" NA NA NA
"3510" NA NA NA
"3511" NA NA NA
"3512" NA NA NA
"3513" NA NA NA
"3514" NA NA NA
"3515" NA NA NA
"3516" NA NA NA
"3517" NA NA NA
"3518" NA NA NA
"3519" NA NA NA
"3520" NA NA NA
"3521" NA NA NA
"3522" NA NA NA
"3523" NA NA NA
"3524" NA NA NA
"3525" NA NA NA
"3526" NA NA NA
"3527" NA NA NA
"3528" NA NA NA
"3529" NA NA NA
"3530" NA NA NA
"3531" NA NA NA
"3532" NA NA NA
"3533" NA NA NA
"3534" NA NA NA
"3535" NA NA NA
"3536" NA NA NA
"3537" NA NA NA
"3538" NA NA NA
"3539" NA NA NA
"3540" NA NA NA
"3541" NA NA NA
"3542" NA NA NA
"3543" NA NA NA
"3544" NA NA NA
"3545" NA NA NA
"3546" NA NA NA
"3547" NA NA NA
"3548" NA NA NA
"3549" NA NA NA
"3550" NA NA NA
"3551" NA NA NA
"3552" NA NA NA
"3553" NA NA NA
"3554" NA NA NA
"3555" NA NA NA
"3556" NA NA NA
"3557" NA NA NA
"3558" NA NA NA
"3559" NA NA NA
"3560" NA NA NA
"3561" NA NA NA
"3562" NA NA NA
"3563" NA NA NA
"3564" NA NA NA
"3565" NA NA NA
"3566" NA NA NA
"3567" NA NA NA
"3568" NA NA NA
"3569" NA NA NA
"3570" NA NA NA
"3571" NA NA NA
"3572" NA NA NA
"3573" NA NA NA
"3574" NA NA NA
"3575" NA NA NA
"3576" NA NA NA
"3577" NA NA NA
"3578" NA NA NA
"3579" NA NA NA
"3580" NA NA NA
"3581" NA NA NA
"3582" NA NA NA
"3583" NA NA NA
"3584" NA NA NA
"3585" NA NA NA
"3586" NA NA NA
"3587" NA NA NA
"3588" NA NA NA
"3589" NA NA NA
"3590" NA NA NA
"3591" NA NA NA
"3592" NA NA NA
"3593" NA NA NA
"3594" NA NA NA
"3595" NA NA NA
"3596" NA NA NA
"3597" NA NA NA
"3598" NA NA NA
"3599" NA NA NA
"3600" NA NA NA
"3601" NA NA NA
"3602" NA NA NA
"3603" NA NA NA
"3604" NA NA NA
"3605" NA NA NA
"3606" NA NA NA
"3607" NA NA NA
"3608" NA NA NA
"3609" NA NA NA
"3610" NA NA NA
"3611" NA NA NA
"3612" NA NA NA
"3613" NA NA NA
"3614" NA NA NA
"3615" NA NA NA
"3616" NA NA NA
"3617" NA NA NA
"3618" NA NA NA
"3619" NA NA NA
"3620" NA NA NA
"3621" NA NA NA
"3622" NA NA NA
"3623" NA NA NA
"3624" NA NA NA
"3625" NA NA NA
"3626" NA NA NA
"3627" NA NA NA
"3628" NA NA NA
"3629" NA NA NA
"3630" NA NA NA
"3631" NA NA NA
"3632" NA NA NA
"3633" NA NA NA
"3634" NA NA NA
"3635" NA NA NA
"3636" NA NA NA
"3637" NA NA NA
"3638" NA NA NA
"3639" NA NA NA
"3640" NA NA NA
"3641" NA NA NA
"3642" NA NA NA
"3643" NA NA NA
"3644" NA NA NA
"3645" NA NA NA
"3646" NA NA NA
"3647" NA NA NA
"3648" NA NA NA
"3649" NA NA NA
"3650" NA NA NA
"3651" NA NA NA
"3652" NA NA NA
"3653" NA NA NA
"3654" NA NA NA
"3655" NA NA NA
"3656" NA NA NA
"3657" NA NA NA
"3658" NA NA NA
"3659" NA NA NA
"3660" NA NA NA
"3661" NA NA NA
"3662" NA NA NA
"3663" NA NA NA
"3664" NA NA NA
"3665" NA NA NA
"3666" NA NA NA
"3667" NA NA NA
"3668" NA NA NA
"3669" NA NA NA
"3670" NA NA NA
"3671" NA NA NA
"3672" NA NA NA
"3673" NA NA NA
"3674" NA NA NA
"3675" NA NA NA
"3676" NA NA NA
"3677" NA NA NA
"3678" NA NA NA
"3679" NA NA NA
"3680" NA NA NA
"3681" NA NA NA
"3682" NA NA NA
"3683" NA NA NA
"3684" NA NA NA
"3685" NA NA NA
"3686" NA NA NA
"3687" NA NA NA
"3688" NA NA NA
"3689" NA NA NA
"3690" NA NA NA
"3691" NA NA NA
"3692" NA NA NA
"3693" NA NA NA
"3694" NA NA NA
"3695" NA NA NA
"3696" NA NA NA
"3697" NA NA NA
"3698" NA NA NA
"3699" NA NA NA
"3700" NA NA NA
"3701" NA NA NA
"3702" NA NA NA
"3703" NA NA NA
"3704" NA NA NA
"3705" NA NA NA
"3706" NA NA NA
"3707" NA NA NA
"3708" NA NA NA
"3709" NA NA NA
"3710" NA NA NA
"3711" NA NA NA
"3712" NA NA NA
"3713" NA NA NA
"3714" NA NA NA
"3715" NA NA NA
"3716" NA NA NA
"3717" NA NA NA
"3718" NA NA NA
"3719" NA NA NA
"3720" NA NA NA
"3721" NA NA NA
"3722" NA NA NA
"3723" NA NA NA
"3724" NA NA NA
"3725" NA NA NA
"3726" NA NA NA
"3727" NA NA NA
"3728" NA NA NA
"3729" NA NA NA
"3730" NA NA NA
"3731" NA NA NA
"3732" NA NA NA
"3733" NA NA NA
"3734" NA NA NA
"3735" NA NA NA
"3736" NA NA NA
"3737" NA NA NA
"3738" NA NA NA
"3739" NA NA NA
"3740" NA NA NA
"3741" NA NA NA
"3742" NA NA NA
"3743" NA NA NA
"3744" NA NA NA
"3745" NA NA NA
"3746" NA NA NA
"3747" NA NA NA
"3748" NA NA NA
"3749" NA NA NA
"3750" NA NA NA
"3751" NA NA NA
"3752" NA NA NA
"3753" NA NA NA
"3754" NA NA NA
"3755" NA NA NA
"3756" NA NA NA
"3757" NA NA NA
"3758" NA NA NA
"3759" NA NA NA
"3760" NA NA NA
"3761" NA NA NA
"3762" NA NA NA
"3763" NA NA NA
"3764" NA NA NA
"3765" NA NA NA
"3766" NA NA NA
"3767" NA NA NA
"3768" NA NA NA
"3769" NA NA NA
"3770" NA NA NA
"3771" NA NA NA
"3772" NA NA NA
"3773" NA NA NA
"3774" NA NA NA
"3775" NA NA NA
"3776" NA NA NA
"3777" NA NA NA
"3778" NA NA NA
"3779" NA NA NA
"3780" NA NA NA
"3781" NA NA NA
"3782" NA NA NA
"3783" NA NA NA
"3784" NA NA NA
"3785" NA NA NA
"3786" NA NA NA
"3787" NA NA NA
"3788" NA NA NA
"3789" NA NA NA
"3790" NA NA NA
"3791" NA NA NA
"3792" NA NA NA
"3793" NA NA NA
"3794" NA NA NA
"3795" NA NA NA
"3796" NA NA NA
"3797" NA NA NA
"3798" NA NA NA
"3799" NA NA NA
"3800" NA NA NA
"3801" NA NA NA
"3802" NA NA NA
"3803" NA NA NA
"3804" NA NA NA
"3805" NA NA NA
"3806" NA NA NA
"3807" NA NA NA
"3808" NA NA NA
"3809" NA NA NA
"3810" NA NA NA
"3811" NA NA NA
"3812" NA NA NA
"3813" NA NA NA
"3814" NA NA NA
"3815" NA NA NA
"3816" NA NA NA
"3817" NA NA NA
"3818" NA NA NA
"3819" NA NA NA
"3820" NA NA NA
"3821" NA NA NA
"3822" NA NA NA
"3823" NA NA NA
"3824" NA NA NA
"3825" NA NA NA
"3826" NA NA NA
"3827" NA NA NA
"3828" NA NA NA
"3829" NA NA NA
"3830" NA NA NA
"3831" NA NA NA
"3832" NA NA NA
"3833" NA NA NA
"3834" NA NA NA
"3835" NA NA NA
"3836" NA NA NA
"3837" NA NA NA
"3838" NA NA NA
"3839" NA NA NA
"3840" NA NA NA
"3841" NA NA NA
"3842" NA NA NA
"3843" NA NA NA
"3844" NA NA NA
"3845" NA NA NA
"3846" NA NA NA
"3847" NA NA NA
"3848" NA NA NA
"3849" NA NA NA
"3850" NA NA NA
"3851" NA NA NA
"3852" NA NA NA
"3853" NA NA NA
"3854" NA NA NA
"3855" NA NA NA
"3856" NA NA NA
"3857" NA NA NA
"3858" NA NA NA
"3859" NA NA NA
"3860" NA NA NA
"3861" NA NA NA
"3862" NA NA NA
"3863" NA NA NA
"3864" NA NA NA
"3865" NA NA NA
"3866" NA NA NA
"3867" NA NA NA
"3868" NA NA NA
"3869" NA NA NA
"3870" NA NA NA
"3871" NA NA NA
"3872" NA NA NA
"3873" NA NA NA
"3874" NA NA NA
"3875" NA NA NA
"3876" NA NA NA
"3877" NA NA NA
"3878" NA NA NA
"3879" NA NA NA
"3880" NA NA NA
"3881" NA NA NA
"3882" NA NA NA
"3883" NA NA NA
"3884" NA NA NA
"3885" NA NA NA
"3886" NA NA NA
"3887" NA NA NA
"3888" NA NA NA
"3889" NA NA NA
"3890" NA NA NA
"3891" NA NA NA
"3892" NA NA NA
"3893" NA NA NA
"3894" NA NA NA
"3895" NA NA NA
"3896" NA NA NA
"3897" NA NA NA
"3898" NA NA NA
"3899" NA NA NA
"3900" NA NA NA
"3901" NA NA NA
"3902" NA NA NA
"3903" NA NA NA
"3904" NA NA NA
"3905" NA NA NA
"3906" NA NA NA
"3907" NA NA NA
"3908" NA NA NA
"3909" NA NA NA
"3910" NA NA NA
"3911" NA NA NA
"3912" NA NA NA
"3913" NA NA NA
"3914" NA NA NA
"3915" NA NA NA
"3916" NA NA NA
"3917" NA NA NA
"3918" NA NA NA
"3919" NA NA NA
"3920" NA NA NA
"3921" NA NA NA
"3922" NA NA NA
"3923" NA NA NA
"3924" NA NA NA
"3925" NA NA NA
"3926" NA NA NA
"3927" NA NA NA
"3928" NA NA NA
"3929" NA NA NA
"3930" NA NA NA
"3931" NA NA NA
"3932" NA NA NA
"3933" NA NA NA
"3934" NA NA NA
"3935" NA NA NA
"3936" NA NA NA
"3937" NA NA NA
"3938" NA NA NA
"3939" NA NA NA
"3940" NA NA NA
"3941" NA NA NA
"3942" NA NA NA
"3943" NA NA NA
"3944" NA NA NA
"3945" NA NA NA
"3946" NA NA NA
"3947" NA NA NA
"3948" NA NA NA
"3949" NA NA NA
"3950" NA NA NA
"3951" NA NA NA
"3952" NA NA NA
"3953" NA NA NA
"3954" NA NA NA
"3955" NA NA NA
"3956" NA NA NA
"3957" NA NA NA
"3958" NA NA NA
"3959" NA NA NA
"3960" NA NA NA
"3961" NA NA NA
"3962" NA NA NA
"3963" NA NA NA
"3964" NA NA NA
"3965" NA NA NA
"3966" NA NA NA
"3967" NA NA NA
"3968" NA NA NA
"3969" NA NA NA
"3970" NA NA NA
"3971" NA NA NA
"3972" NA NA NA
"3973" NA NA NA
"3974" NA NA NA
"3975" NA NA NA
"3976" NA NA NA
"3977" NA NA NA
"3978" NA NA NA
"3979" NA NA NA
"3980" NA NA NA
"3981" NA NA NA
"3982" NA NA NA
"3983" NA NA NA
"3984" NA NA NA
"3985" NA NA NA
"3986" NA NA NA
"3987" NA NA NA
"3988" NA NA NA
"3989" NA NA NA
"3990" NA NA NA
"3991" NA NA NA
"3992" NA NA NA
"3993" NA NA NA
"3994" NA NA NA
"3995" NA NA NA
"3996" NA NA NA
"3997" NA NA NA
"3998" NA NA NA
"3999" NA NA NA
"4000" NA NA NA
"4001" NA NA NA
"4002" NA NA NA
"4003" NA NA NA
"4004" NA NA NA
"4005" NA NA NA
"4006" NA NA NA
"4007" NA NA NA
"4008" NA NA NA
"4009" NA NA NA
"4010" NA NA NA
"4011" NA NA NA
"4012" NA NA NA
"4013" NA NA NA
"4014" NA NA NA
"4015" NA NA NA
"4016" NA NA NA
"4017" NA NA NA
"4018" NA NA NA
"4019" NA NA NA
"4020" NA NA NA
"4021" NA NA NA
"4022" NA NA NA
"4023" NA NA NA
"4024" NA NA NA
"4025" NA NA NA
"4026" NA NA NA
"4027" NA NA NA
"4028" NA NA NA
"4029" NA NA NA
"4030" NA NA NA
"4031" NA NA NA
"4032" NA NA NA
"4033" NA NA NA
"4034" NA NA NA
"4035" NA NA NA
"4036" NA NA NA
"4037" NA NA NA
"4038" NA NA NA
"4039" NA NA NA
"4040" NA NA NA
"4041" NA NA NA
"4042" NA NA NA
"4043" NA NA NA
"4044" NA NA NA
"4045" NA NA NA
"4046" NA NA NA
"4047" NA NA NA
"4048" NA NA NA
"4049" NA NA NA
"4050" NA NA NA
"4051" NA NA NA
"4052" NA NA NA
"4053" NA NA NA
"4054" NA NA NA
"4055" NA NA NA
"4056" NA NA NA
"4057" NA NA NA
"4058" NA NA NA
"4059" NA NA NA
"4060" NA NA NA
"4061" NA NA NA
"4062" NA NA NA
"4063" NA NA NA
"4064" NA NA NA
"4065" NA NA NA
"4066" NA NA NA
"4067" NA NA NA
"4068" NA NA NA
"4069" NA NA NA
"4070" NA NA NA
"4071" NA NA NA
"4072" NA NA NA
"4073" NA NA NA
"4074" NA NA NA
"4075" NA NA NA
"4076" NA NA NA
"4077" NA NA NA
"4078" NA NA NA
"4079" NA NA NA
"4080" NA NA NA
"4081" NA NA NA
"4082" NA NA NA
"4083" NA NA NA
"4084" NA NA NA
"4085" NA NA NA
"4086" NA NA NA
"4087" NA NA NA
"4088" NA NA NA
"4089" NA NA NA
"4090" NA NA NA
"4091" NA NA NA
"4092" NA NA NA
"4093" NA NA NA
"4094" NA NA NA
"4095" NA NA NA
"4096" NA NA NA
"4097" NA NA NA
"4098" NA NA NA
"4099" NA NA NA
"4100" NA NA NA
"4101" NA NA NA
"4102" NA NA NA
"4103" NA NA NA
"4104" NA NA NA
"4105" NA NA NA
"4106" NA NA NA
"4107" NA NA NA
"4108" NA NA NA
"4109" NA NA NA
"4110" NA NA NA
"4111" NA NA NA
"4112" NA NA NA
"4113" NA NA NA
"4114" NA NA NA
"4115" NA NA NA
"4116" NA NA NA
"4117" NA NA NA
"4118" NA NA NA
"4119" NA NA NA
"4120" NA NA NA
"4121" NA NA NA
"4122" NA NA NA
"4123" NA NA NA
"4124" NA NA NA
"4125" NA NA NA
"4126" NA NA NA
"4127" NA NA NA
"4128" NA NA NA
"4129" NA NA NA
"4130" NA NA NA
"4131" NA NA NA
"4132" NA NA NA
"4133" NA NA NA
"4134" NA NA NA
"4135" NA NA NA
"4136" NA NA NA
"4137" NA NA NA
"4138" NA NA NA
"4139" NA NA NA
"4140" NA NA NA
"4141" NA NA NA
"4142" NA NA NA
"4143" NA NA NA
"4144" NA NA NA
"4145" NA NA NA
"4146" NA NA NA
"4147" NA NA NA
"4148" NA NA NA
"4149" NA NA NA
"4150" NA NA NA
"4151" NA NA NA
"4152" NA NA NA
"4153" NA NA NA
"4154" NA NA NA
"4155" NA NA NA
"4156" NA NA NA
"4157" NA NA NA
"4158" NA NA NA
"4159" NA NA NA
"4160" NA NA NA
"4161" NA NA NA
"4162" NA NA NA
"4163" NA NA NA
"4164" NA NA NA
"4165" NA NA NA
"4166" NA NA NA
"4167" NA NA NA
"4168" NA NA NA
"4169" NA NA NA
"4170" NA NA NA
"4171" NA NA NA
"4172" NA NA NA
"4173" NA NA NA
"4174" NA NA NA
"4175" NA NA NA
"4176" NA NA NA
"4177" NA NA NA
"4178" NA NA NA
"4179" NA NA NA
"4180" NA NA NA
"4181" NA NA NA
"4182" NA NA NA
"4183" NA NA NA
"4184" NA NA NA
"4185" NA NA NA
"4186" NA NA NA
"4187" NA NA NA
"4188" NA NA NA
"4189" NA NA NA
"4190" NA NA NA
"4191" NA NA NA
"4192" NA NA NA
"4193" NA NA NA
"4194" NA NA NA
"4195" NA NA NA
"4196" NA NA NA
"4197" NA NA NA
"4198" NA NA NA
"4199" NA NA NA
"4200" NA NA NA
"4201" NA NA NA
"4202" NA NA NA
"4203" NA NA NA
"4204" NA NA NA
"4205" NA NA NA
"4206" NA NA NA
"4207" NA NA NA
"4208" NA NA NA
"4209" NA NA NA
"4210" NA NA NA
"4211" NA NA NA
"4212" NA NA NA
"4213" NA NA NA
"4214" NA NA NA
"4215" NA NA NA
"4216" NA NA NA
"4217" NA NA NA
"4218" NA NA NA
"4219" NA NA NA
"4220" NA NA NA
"4221" NA NA NA
"4222" NA NA NA
"4223" NA NA NA
"4224" NA NA NA
"4225" NA NA NA
"4226" NA NA NA
"4227" NA NA NA
"4228" NA NA NA
"4229" NA NA NA
"4230" NA NA NA
"4231" NA NA NA
"4232" NA NA NA
"4233" NA NA NA
"4234" NA NA NA
"4235" NA NA NA
"4236" NA NA NA
"4237" NA NA NA
"4238" NA NA NA
"4239" NA NA NA
"4240" NA NA NA
"4241" NA NA NA
"4242" NA NA NA
"4243" NA NA NA
"4244" NA NA NA
"4245" NA NA NA
"4246" NA NA NA
"4247" NA NA NA
"4248" NA NA NA
"4249" NA NA NA
"4250" NA NA NA
"4251" NA NA NA
"4252" NA NA NA
"4253" NA NA NA
"4254" NA NA NA
"4255" NA NA NA
"4256" NA NA NA
"4257" NA NA NA
"4258" NA NA NA
"4259" NA NA NA
"4260" NA NA NA
"4261" NA NA NA
"4262" NA NA NA
"4263" NA NA NA
"4264" NA NA NA
"4265" NA NA NA
"4266" NA NA NA
"4267" NA NA NA
"4268" NA NA NA
"4269" NA NA NA
"4270" NA NA NA
"4271" NA NA NA
"4272" NA NA NA
"4273" NA NA NA
"4274" NA NA NA
"4275" NA NA NA
"4276" NA NA NA
"4277" NA NA NA
"4278" NA NA NA
"4279" NA NA NA
"4280" NA NA NA
"4281" NA NA NA
"4282" NA NA NA
"4283" NA NA NA
"4284" NA NA NA
"4285" NA NA NA
"4286" NA NA NA
"4287" NA NA NA
"4288" NA NA NA
"4289" NA NA NA
"4290" NA NA NA
"4291" NA NA NA
"4292" NA NA NA
"4293" NA NA NA
"4294" NA NA NA
"4295" NA NA NA
"4296" NA NA NA
"4297" NA NA NA
"4298" NA NA NA
"4299" NA NA NA
"4300" NA NA NA
"4301" NA NA NA
"4302" NA NA NA
"4303" NA NA NA
"4304" NA NA NA
"4305" NA NA NA
"4306" NA NA NA
"4307" NA NA NA
"4308" NA NA NA
"4309" NA NA NA
"4310" NA NA NA
"4311" NA NA NA
"4312" NA NA NA
"4313" NA NA NA
"4314" NA NA NA
"4315" NA NA NA
"4316" NA NA NA
"4317" NA NA NA
"4318" NA NA NA
"4319" NA NA NA
"4320" NA NA NA
"4321" NA NA NA
"4322" NA NA NA
"4323" NA NA NA
"4324" NA NA NA
"4325" NA NA NA
"4326" NA NA NA
"4327" NA NA NA
"4328" NA NA NA
"4329" NA NA NA
"4330" NA NA NA
"4331" NA NA NA
"4332" NA NA NA
"4333" NA NA NA
"4334" NA NA NA
"4335" NA NA NA
"4336" NA NA NA
"4337" NA NA NA
"4338" NA NA NA
"4339" NA NA NA
"4340" NA NA NA
"4341" NA NA NA
"4342" NA NA NA
"4343" NA NA NA
"4344" NA NA NA
"4345" NA NA NA
"4346" NA NA NA
"4347" NA NA NA
"4348" NA NA NA
"4349" NA NA NA
"4350" NA NA NA
"4351" NA NA NA
"4352" NA NA NA
"4353" NA NA NA
"4354" NA NA NA
"4355" NA NA NA
"4356" NA NA NA
"4357" NA NA NA
"4358" NA NA NA
"4359" NA NA NA
"4360" NA NA NA
"4361" NA NA NA
"4362" NA NA NA
"4363" NA NA NA
"4364" NA NA NA
"4365" NA NA NA
"4366" NA NA NA
"4367" NA NA NA
"4368" NA NA NA
"4369" NA NA NA
"4370" NA NA NA
"4371" NA NA NA
"4372" NA NA NA
"4373" NA NA NA
"4374" NA NA NA
"4375" NA NA NA
"4376" NA NA NA
"4377" NA NA NA
"4378" NA NA NA
"4379" NA NA NA
"4380" NA NA NA
"4381" NA NA NA
"4382" NA NA NA
"4383" NA NA NA
"4384" NA NA NA
"4385" NA NA NA
"4386" NA NA NA
"4387" NA NA NA
"4388" NA NA NA
"4389" NA NA NA
"4390" NA NA NA
"4391" NA NA NA
"4392" NA NA NA
"4393" NA NA NA
"4394" NA NA NA
"4395" NA NA NA
"4396" NA NA NA
"4397" NA NA NA
"4398" NA NA NA
"4399" NA NA NA
"4400" NA NA NA
"4401" NA NA NA
"4402" NA NA NA
"4403" NA NA NA
"4404" NA NA NA
"4405" NA NA NA
"4406" NA NA NA
"4407" NA NA NA
"4408" NA NA NA
"4409" NA NA NA
"4410" NA NA NA
"4411" NA NA NA
"4412" NA NA NA
"4413" NA NA NA
"4414" NA NA NA
"4415" NA NA NA
"4416" NA NA NA
"4417" NA NA NA
"4418" NA NA NA
"4419" NA NA NA
"4420" NA NA NA
"4421" NA NA NA
"4422" NA NA NA
"4423" NA NA NA
"4424" NA NA NA
"4425" NA NA NA
"4426" NA NA NA
"4427" NA NA NA
"4428" NA NA NA
"4429" NA NA NA
"4430" NA NA NA
"4431" NA NA NA
"4432" NA NA NA
"4433" NA NA NA
"4434" NA NA NA
"4435" NA NA NA
"4436" NA NA NA
"4437" NA NA NA
"4438" NA NA NA
"4439" NA NA NA
"4440" NA NA NA
"4441" NA NA NA
"4442" NA NA NA
"4443" NA NA NA
"4444" NA NA NA
"4445" NA NA NA
"4446" NA NA NA
"4447" NA NA NA
"4448" NA NA NA
"4449" NA NA NA
"4450" NA NA NA
"4451" NA NA NA
"4452" NA NA NA
"4453" NA NA NA
"4454" NA NA NA
"4455" NA NA NA
"4456" NA NA NA
"4457" NA NA NA
"4458" NA NA NA
"4459" NA NA NA
"4460" NA NA NA
"4461" NA NA NA
"4462" NA NA NA
"4463" NA NA NA
"4464" NA NA NA
"4465" NA NA NA
"4466" NA NA NA
"4467" NA NA NA
"4468" NA NA NA
"4469" NA NA NA
"4470" NA NA NA
"4471" NA NA NA
"4472" NA NA NA
"4473" NA NA NA
"4474" NA NA NA
"4475" NA NA NA
"4476" NA NA NA
"4477" NA NA NA
"4478" NA NA NA
"4479" NA NA NA
"4480" NA NA NA
"4481" NA NA NA
"4482" NA NA NA
"4483" NA NA NA
"4484" NA NA NA
"4485" NA NA NA
"4486" NA NA NA
"4487" NA NA NA
"4488" NA NA NA
"4489" NA NA NA
"4490" NA NA NA
"4491" NA NA NA
"4492" NA NA NA
"4493" NA NA NA
"4494" NA NA NA
"4495" NA NA NA
"4496" NA NA NA
"4497" NA NA NA
"4498" NA NA NA
"4499" NA NA NA
"4500" NA NA NA
"4501" NA NA NA
"4502" NA NA NA
"4503" NA NA NA
"4504" NA NA NA
"4505" NA NA NA
"4506" NA NA NA
"4507" NA NA NA
"4508" NA NA NA
"4509" NA NA NA
"4510" NA NA NA
"4511" NA NA NA
"4512" NA NA NA
"4513" NA NA NA
"4514" NA NA NA
"4515" NA NA NA
"4516" NA NA NA
"4517" NA NA NA
"4518" NA NA NA
"4519" NA NA NA
"4520" NA NA NA
"4521" NA NA NA
"4522" NA NA NA
"4523" NA NA NA
"4524" NA NA NA
"4525" NA NA NA
"4526" NA NA NA
"4527" NA NA NA
"4528" NA NA NA
"4529" NA NA NA
"4530" NA NA NA
"4531" NA NA NA
"4532" NA NA NA
"4533" NA NA NA
"4534" NA NA NA
"4535" NA NA NA
"4536" NA NA NA
"4537" NA NA NA
"4538" NA NA NA
"4539" NA NA NA
"4540" NA NA NA
"4541" NA NA NA
"4542" NA NA NA
"4543" NA NA NA
"4544" NA NA NA
"4545" NA NA NA
"4546" NA NA NA
"4547" NA NA NA
"4548" NA NA NA
"4549" NA NA NA
"4550" NA NA NA
"4551" NA NA NA
"4552" NA NA NA
"4553" NA NA NA
"4554" NA NA NA
"4555" NA NA NA
"4556" NA NA NA
"4557" NA NA NA
"4558" NA NA NA
"4559" NA NA NA
"4560" NA NA NA
"4561" NA NA NA
"4562" NA NA NA
"4563" NA NA NA
"4564" NA NA NA
"4565" NA NA NA
"4566" NA NA NA
"4567" NA NA NA
"4568" NA NA NA
"4569" NA NA NA
"4570" NA NA NA
"4571" NA NA NA
"4572" NA NA NA
"4573" NA NA NA
"4574" NA NA NA
"4575" NA NA NA
"4576" NA NA NA
"4577" NA NA NA
"4578" NA NA NA
"4579" NA NA NA
"4580" NA NA NA
"4581" NA NA NA
"4582" NA NA NA
"4583" NA NA NA
"4584" NA NA NA
"4585" NA NA NA
"4586" NA NA NA
"4587" NA NA NA
"4588" NA NA NA
"4589" NA NA NA
"4590" NA NA NA
"4591" NA NA NA
"4592" NA NA NA
"4593" NA NA NA
"4594" NA NA NA
"4595" NA NA NA
"4596" NA NA NA
"4597" NA NA NA
"4598" NA NA NA
"4599" NA NA NA
"4600" NA NA NA
"4601" NA NA NA
"4602" NA NA NA
"4603" NA NA NA
"4604" NA NA NA
"4605" NA NA NA
"4606" NA NA NA
"4607" NA NA NA
"4608" NA NA NA
"4609" NA NA NA
"4610" NA NA NA
"4611" NA NA NA
"4612" NA NA NA
"4613" NA NA NA
"4614" NA NA NA
"4615" NA NA NA
"4616" NA NA NA
"4617" NA NA NA
"4618" NA NA NA
"4619" NA NA NA
"4620" NA NA NA
"4621" NA NA NA
"4622" NA NA NA
"4623" NA NA NA
"4624" NA NA NA
"4625" NA NA NA
"4626" NA NA NA
"4627" NA NA NA
"4628" NA NA NA
"4629" NA NA NA
"4630" NA NA NA
"4631" NA NA NA
"4632" NA NA NA
"4633" NA NA NA
"4634" NA NA NA
"4635" NA NA NA
"4636" NA NA NA
"4637" NA NA NA
"4638" NA NA NA
"4639" NA NA NA
"4640" NA NA NA
"4641" NA NA NA
"4642" NA NA NA
"4643" NA NA NA
"4644" NA NA NA
"4645" NA NA NA
"4646" NA NA NA
"4647" NA NA NA
"4648" NA NA NA
"4649" NA NA NA
"4650" NA NA NA
"4651" NA NA NA
"4652" NA NA NA
"4653" NA NA NA
"4654" NA NA NA
"4655" NA NA NA
"4656" NA NA NA
"4657" NA NA NA
"4658" NA NA NA
"4659" NA NA NA
"4660" NA NA NA
"4661" NA NA NA
"4662" NA NA NA
"4663" NA NA NA
"4664" NA NA NA
"4665" NA NA NA
"4666" NA NA NA
"4667" NA NA NA
"4668" NA NA NA
"4669" NA NA NA
"4670" NA NA NA
"4671" NA NA NA
"4672" NA NA NA
"4673" NA NA NA
"4674" NA NA NA
"4675" NA NA NA
"4676" NA NA NA
"4677" NA NA NA
"4678" NA NA NA
"4679" NA NA NA
"4680" NA NA NA
"4681" NA NA NA
"4682" NA NA NA
"4683" NA NA NA
"4684" NA NA NA
"4685" NA NA NA
"4686" NA NA NA
"4687" NA NA NA
"4688" NA NA NA
"4689" NA NA NA
"4690" NA NA NA
"4691" NA NA NA
"4692" NA NA NA
"4693" NA NA NA
"4694" NA NA NA
"4695" NA NA NA
"4696" NA NA NA
"4697" NA NA NA
"4698" NA NA NA
"4699" NA NA NA
"4700" NA NA NA
"4701" NA NA NA
"4702" NA NA NA
"4703" NA NA NA
"4704" NA NA NA
"4705" NA NA NA
"4706" NA NA NA
"4707" NA NA NA
"4708" NA NA NA
"4709" NA NA NA
"4710" NA NA NA
"4711" NA NA NA
"4712" NA NA NA
"4713" NA NA NA
"4714" NA NA NA
"4715" NA NA NA
"4716" NA NA NA
"4717" NA NA NA
"4718" NA NA NA
"4719" NA NA NA
"4720" NA NA NA
"4721" NA NA NA
"4722" NA NA NA
"4723" NA NA NA
"4724" NA NA NA
"4725" NA NA NA
"4726" NA NA NA
"4727" NA NA NA
"4728" NA NA NA
"4729" NA NA NA
"4730" NA NA NA
"4731" NA NA NA
"4732" NA NA NA
"4733" NA NA NA
"4734" NA NA NA
"4735" NA NA NA
"4736" NA NA NA
"4737" NA NA NA
"4738" NA NA NA
"4739" NA NA NA
"4740" NA NA NA
"4741" NA NA NA
"4742" NA NA NA
"4743" NA NA NA
"4744" NA NA NA
"4745" NA NA NA
"4746" NA NA NA
"4747" NA NA NA
"4748" NA NA NA
"4749" NA NA NA
"4750" NA NA NA
"4751" NA NA NA
"4752" NA NA NA
"4753" NA NA NA
"4754" NA NA NA
"4755" NA NA NA
"4756" NA NA NA
"4757" NA NA NA
"4758" NA NA NA
"4759" NA NA NA
"4760" NA NA NA
"4761" NA NA NA
"4762" NA NA NA
"4763" NA NA NA
"4764" NA NA NA
"4765" NA NA NA
"4766" NA NA NA
"4767" NA NA NA
"4768" NA NA NA
"4769" NA NA NA
"4770" NA NA NA
"4771" NA NA NA
"4772" NA NA NA
"4773" NA NA NA
"4774" NA NA NA
"4775" NA NA NA
"4776" NA NA NA
"4777" NA NA NA
"4778" NA NA NA
"4779" NA NA NA
"4780" NA NA NA
"4781" NA NA NA
"4782" NA NA NA
"4783" NA NA NA
"4784" NA NA NA
"4785" NA NA NA
"4786" NA NA NA
"4787" NA NA NA
"4788" NA NA NA
"4789" NA NA NA
"4790" NA NA NA
"4791" NA NA NA
"4792" NA NA NA
"4793" NA NA NA
"4794" NA NA NA
"4795" NA NA NA
"4796" NA NA NA
"4797" NA NA NA
"4798" NA NA NA
"4799" NA NA NA
"4800" NA NA NA
"4801" NA NA NA
"4802" NA NA NA
"4803" NA NA NA
"4804" NA NA NA
"4805" NA NA NA
"4806" NA NA NA
"4807" NA NA NA
"4808" NA NA NA
"4809" NA NA NA
"4810" NA NA NA
"4811" NA NA NA
"4812" NA NA NA
"4813" NA NA NA
"4814" NA NA NA
"4815" NA NA NA
"4816" NA NA NA
"4817" NA NA NA
"4818" NA NA NA
"4819" NA NA NA
"4820" NA NA NA
"4821" NA NA NA
"4822" NA NA NA
"4823" NA NA NA
"4824" NA NA NA
"4825" NA NA NA
"4826" NA NA NA
"4827" NA NA NA
"4828" NA NA NA
"4829" NA NA NA
"4830" NA NA NA
"4831" NA NA NA
"4832" NA NA NA
"4833" NA NA NA
"4834" NA NA NA
"4835" NA NA NA
"4836" NA NA NA
"4837" NA NA NA
"4838" NA NA NA
"4839" NA NA NA
"4840" NA NA NA
"4841" NA NA NA
"4842" NA NA NA
"4843" NA NA NA
"4844" NA NA NA
"4845" NA NA NA
"4846" NA NA NA
"4847" NA NA NA
"4848" NA NA NA
"4849" NA NA NA
"4850" NA NA NA
"4851" NA NA NA
"4852" NA NA NA
"4853" NA NA NA
"4854" NA NA NA
"4855" NA NA NA
"4856" NA NA NA
"4857" NA NA NA
"4858" NA NA NA
"4859" NA NA NA
"4860" NA NA NA
"4861" NA NA NA
"4862" NA NA NA
"4863" NA NA NA
"4864" NA NA NA
"4865" NA NA NA
"4866" NA NA NA
"4867" NA NA NA
"4868" NA NA NA
"4869" NA NA NA
"4870" NA NA NA
"4871" NA NA NA
"4872" NA NA NA
"4873" NA NA NA
"4874" NA NA NA
"4875" NA NA NA
"4876" NA NA NA
"4877" NA NA NA
"4878" NA NA NA
"4879" NA NA NA
"4880" NA NA NA
"4881" NA NA NA
"4882" NA NA NA
"4883" NA NA NA
"4884" NA NA NA
"4885" NA NA NA
"4886" NA NA NA
"4887" NA NA NA
"4888" NA NA NA
"4889" NA NA NA
"4890" NA NA NA
"4891" NA NA NA
"4892" NA NA NA
"4893" NA NA NA
"4894" NA NA NA
"4895" NA NA NA
"4896" NA NA NA
"4897" NA NA NA
"4898" NA NA NA
"4899" NA NA NA
"4900" NA NA NA
"4901" NA NA NA
"4902" NA NA NA
"4903" NA NA NA
"4904" NA NA NA
"4905" NA NA NA
"4906" NA NA NA
"4907" NA NA NA
"4908" NA NA NA
"4909" NA NA NA
"4910" NA NA NA
"4911" NA NA NA
"4912" NA NA NA
"4913" NA NA NA
"4914" NA NA NA
"4915" NA NA NA
"4916" NA NA NA
"4917" NA NA NA
"4918" NA NA NA
"4919" NA NA NA
"4920" NA NA NA
"4921" NA NA NA
"4922" NA NA NA
"4923" NA NA NA
"4924" NA NA NA
"4925" NA NA NA
"4926" NA NA NA
"4927" NA NA NA
"4928" NA NA NA
"4929" NA NA NA
"4930" NA NA NA
"4931" NA NA NA
"4932" NA NA NA
"4933" NA NA NA
"4934" NA NA NA
"4935" NA NA NA
"4936" NA NA NA
"4937" NA NA NA
"4938" NA NA NA
"4939" NA NA NA
"4940" NA NA NA
"4941" NA NA NA
"4942" NA NA NA
"4943" NA NA NA
"4944" NA NA NA
"4945" NA NA NA
"4946" NA NA NA
"4947" NA NA NA
"4948" NA NA NA
"4949" NA NA NA
"4950" NA NA NA
"4951" NA NA NA
"4952" NA NA NA
"4953" NA NA NA
"4954" NA NA NA
"4955" NA NA NA
"4956" NA NA NA
"4957" NA NA NA
"4958" NA NA NA
"4959" NA NA NA
"4960" NA NA NA
"4961" NA NA NA
"4962" NA NA NA
"4963" NA NA NA
"4964" NA NA NA
"4965" NA NA NA
"4966" NA NA NA
"4967" NA NA NA
"4968" NA NA NA
"4969" NA NA NA
"4970" NA NA NA
"4971" NA NA NA
"4972" NA NA NA
"4973" NA NA NA
"4974" NA NA NA
"4975" NA NA NA
"4976" NA NA NA
"4977" NA NA NA
"4978" NA NA NA
"4979" NA NA NA
"4980" NA NA NA
"4981" NA NA NA
"4982" NA NA NA
"4983" NA NA NA
"4984" NA NA NA
"4985" NA NA NA
"4986" NA NA NA
"4987" NA NA NA
"4988" NA NA NA
"4989" NA NA NA
"4990" NA NA NA
"4991" NA NA NA
"4992" NA NA NA
"4993" NA NA NA
"4994" NA NA NA
"4995" NA NA NA
"4996" NA NA NA
"4997" NA NA NA
"4998" NA NA NA
"4999" NA NA NA
"5000" NA NA NA
"5001" NA NA NA
"5002" NA NA NA
"5003" NA NA NA
"5004" NA NA NA
"5005" NA NA NA
"5006" NA NA NA
"5007" NA NA NA
"5008" NA NA NA
"5009" NA NA NA
"5010" NA NA NA
"5011" NA NA NA
"5012" NA NA NA
"5013" NA NA NA
"5014" NA NA NA
"5015" NA NA NA
"5016" NA NA NA
"5017" NA NA NA
"5018" NA NA NA
"5019" NA NA NA
"5020" NA NA NA
"5021" NA NA NA
"5022" NA NA NA
"5023" NA NA NA
"5024" NA NA NA
"5025" NA NA NA
"5026" NA NA NA
"5027" NA NA NA
"5028" NA NA NA
"5029" NA NA NA
"5030" NA NA NA
"5031" NA NA NA
"5032" NA NA NA
"5033" NA NA NA
"5034" NA NA NA
"5035" NA NA NA
"5036" NA NA NA
"5037" NA NA NA
"5038" NA NA NA
"5039" NA NA NA
"5040" NA NA NA
"5041" NA NA NA
"5042" NA NA NA
"5043" NA NA NA
"5044" NA NA NA
"5045" NA NA NA
"5046" NA NA NA
"5047" NA NA NA
"5048" NA NA NA
"5049" NA NA NA
"5050" NA NA NA
"5051" NA NA NA
"5052" NA NA NA
"5053" NA NA NA
"5054" NA NA NA
"5055" NA NA NA
"5056" NA NA NA
"5057" NA NA NA
"5058" NA NA NA
"5059" NA NA NA
"5060" NA NA NA
"5061" NA NA NA
"5062" NA NA NA
"5063" NA NA NA
"5064" NA NA NA
"5065" NA NA NA
"5066" NA NA NA
"5067" NA NA NA
"5068" NA NA NA
"5069" NA NA NA
"5070" NA NA NA
"5071" NA NA NA
"5072" NA NA NA
"5073" NA NA NA
"5074" NA NA NA
"5075" NA NA NA
"5076" NA NA NA
"5077" NA NA NA
"5078" NA NA NA
"5079" NA NA NA
"5080" NA NA NA
"5081" NA NA NA
"5082" NA NA NA
"5083" NA NA NA
"5084" NA NA NA
"5085" NA NA NA
"5086" NA NA NA
"5087" NA NA NA
"5088" NA NA NA
"5089" NA NA NA
"5090" NA NA NA
"5091" NA NA NA
"5092" NA NA NA
"5093" NA NA NA
"5094" NA NA NA
"5095" NA NA NA
"5096" NA NA NA
"5097" NA NA NA
"5098" NA NA NA
"5099" NA NA NA
"5100" NA NA NA
"5101" NA NA NA
"5102" NA NA NA
"5103" NA NA NA
"5104" NA NA NA
"5105" NA NA NA
"5106" NA NA NA
"5107" NA NA NA
"5108" NA NA NA
"5109" NA NA NA
"5110" NA NA NA
"5111" NA NA NA
"5112" NA NA NA
"5113" NA NA NA
"5114" NA NA NA
"5115" NA NA NA
"5116" NA NA NA
"5117" NA NA NA
"5118" NA NA NA
"5119" NA NA NA
"5120" NA NA NA
"5121" NA NA NA
"5122" NA NA NA
"5123" NA NA NA
"5124" NA NA NA
"5125" NA NA NA
"5126" NA NA NA
"5127" NA NA NA
"5128" NA NA NA
"5129" NA NA NA
"5130" NA NA NA
"5131" NA NA NA
"5132" NA NA NA
"5133" NA NA NA
"5134" NA NA NA
"5135" NA NA NA
"5136" NA NA NA
"5137" NA NA NA
"5138" NA NA NA
"5139" NA NA NA
"5140" NA NA NA
"5141" NA NA NA
"5142" NA NA NA
"5143" NA NA NA
"5144" NA NA NA
"5145" NA NA NA
"5146" NA NA NA
"5147" NA NA NA
"5148" NA NA NA
"5149" NA NA NA
"5150" NA NA NA
"5151" NA NA NA
"5152" NA NA NA
"5153" NA NA NA
"5154" NA NA NA
"5155" NA NA NA
"5156" NA NA NA
"5157" NA NA NA
"5158" NA NA NA
"5159" NA NA NA
"5160" NA NA NA
"5161" NA NA NA
"5162" NA NA NA
"5163" NA NA NA
"5164" NA NA NA
"5165" NA NA NA
"5166" NA NA NA
"5167" NA NA NA
"5168" NA NA NA
"5169" NA NA NA
"5170" NA NA NA
"5171" NA NA NA
"5172" NA NA NA
"5173" NA NA NA
"5174" NA NA NA
"5175" NA NA NA
"5176" NA NA NA
"5177" NA NA NA
"5178" NA NA NA
"5179" NA NA NA
"5180" NA NA NA
"5181" NA NA NA
"5182" NA NA NA
"5183" NA NA NA
"5184" NA NA NA
"5185" NA NA NA
"5186" NA NA NA
"5187" NA NA NA
"5188" NA NA NA
"5189" NA NA NA
"5190" NA NA NA
"5191" NA NA NA
"5192" NA NA NA
"5193" NA NA NA
"5194" NA NA NA
"5195" NA NA NA
"5196" NA NA NA
"5197" NA NA NA
"5198" NA NA NA
"5199" NA NA NA
"5200" NA NA NA
"5201" NA NA NA
"5202" NA NA NA
"5203" NA NA NA
"5204" NA NA NA
"5205" NA NA NA
"5206" NA NA NA
"5207" NA NA NA
"5208" NA NA NA
"5209" NA NA NA
"5210" NA NA NA
"5211" NA NA NA
"5212" NA NA NA
"5213" NA NA NA
"5214" NA NA NA
"5215" NA NA NA
"5216" NA NA NA
"5217" NA NA NA
"5218" NA NA NA
"5219" NA NA NA
"5220" NA NA NA
"5221" NA NA NA
"5222" NA NA NA
"5223" NA NA NA
"5224" NA NA NA
"5225" NA NA NA
"5226" NA NA NA
"5227" NA NA NA
"5228" NA NA NA
"5229" NA NA NA
"5230" NA NA NA
"5231" NA NA NA
"5232" NA NA NA
"5233" NA NA NA
"5234" NA NA NA
"5235" NA NA NA
"5236" NA NA NA
"5237" NA NA NA
"5238" NA NA NA
"5239" NA NA NA
"5240" NA NA NA
"5241" NA NA NA
"5242" NA NA NA
"5243" NA NA NA
"5244" NA NA NA
"5245" NA NA NA
"5246" NA NA NA
"5247" NA NA NA
"5248" NA NA NA
"5249" NA NA NA
"5250" NA NA NA
"5251" NA NA NA
"5252" NA NA NA
"5253" NA NA NA
"5254" NA NA NA
"5255" NA NA NA
"5256" NA NA NA
"5257" NA NA NA
"5258" NA NA NA
"5259" NA NA NA
"5260" NA NA NA
"5261" NA NA NA
"5262" NA NA NA
"5263" NA NA NA
"5264" NA NA NA
"5265" NA NA NA
"5266" NA NA NA
"5267" NA NA NA
"5268" NA NA NA
"5269" NA NA NA
"5270" NA NA NA
"5271" NA NA NA
"5272" NA NA NA
"5273" NA NA NA
"5274" NA NA NA
"5275" NA NA NA
"5276" NA NA NA
"5277" NA NA NA
"5278" NA NA NA
"5279" NA NA NA
"5280" NA NA NA
"5281" NA NA NA
"5282" NA NA NA
"5283" NA NA NA
"5284" NA NA NA
"5285" NA NA NA
"5286" NA NA NA
"5287" NA NA NA
"5288" NA NA NA
"5289" NA NA NA
"5290" NA NA NA
"5291" NA NA NA
"5292" NA NA NA
"5293" NA NA NA
"5294" NA NA NA
"5295" NA NA NA
"5296" NA NA NA
"5297" NA NA NA
"5298" NA NA NA
"5299" NA NA NA
"5300" NA NA NA
"5301" NA NA NA
"5302" NA NA NA
"5303" NA NA NA
"5304" NA NA NA
"5305" NA NA NA
"5306" NA NA NA
"5307" NA NA NA
"5308" NA NA NA
"5309" NA NA NA
"5310" NA NA NA
"5311" NA NA NA
"5312" NA NA NA
"5313" NA NA NA
"5314" NA NA NA
"5315" NA NA NA
"5316" NA NA NA
"5317" NA NA NA
"5318" NA NA NA
"5319" NA NA NA
"5320" NA NA NA
"5321" NA NA NA
"5322" NA NA NA
"5323" NA NA NA
"5324" NA NA NA
"5325" NA NA NA
"5326" NA NA NA
"5327" NA NA NA
"5328" NA NA NA
"5329" NA NA NA
"5330" NA NA NA
"5331" NA NA NA
"5332" NA NA NA
"5333" NA NA NA
"5334" NA NA NA
"5335" NA NA NA
"5336" NA NA NA
"5337" NA NA NA
"5338" NA NA NA
"5339" NA NA NA
"5340" NA NA NA
"5341" NA NA NA
"5342" NA NA NA
"5343" NA NA NA
"5344" NA NA NA
"5345" NA NA NA
"5346" NA NA NA
"5347" NA NA NA
"5348" NA NA NA
"5349" NA NA NA
"5350" NA NA NA
"5351" NA NA NA
"5352" NA NA NA
"5353" NA NA NA
"5354" NA NA NA
"5355" NA NA NA
"5356" NA NA NA
"5357" NA NA NA
"5358" NA NA NA
"5359" NA NA NA
"5360" NA NA NA
"5361" NA NA NA
"5362" NA NA NA
"5363" NA NA NA
"5364" NA NA NA
"5365" NA NA NA
"5366" NA NA NA
"5367" NA NA NA
"5368" NA NA NA
"5369" NA NA NA
"5370" NA NA NA
"5371" NA NA NA
"5372" NA NA NA
"5373" NA NA NA
"5374" NA NA NA
"5375" NA NA NA
"5376" NA NA NA
"5377" NA NA NA
"5378" NA NA NA
"5379" NA NA NA
"5380" NA NA NA
"5381" NA NA NA
"5382" NA NA NA
"5383" NA NA NA
"5384" NA NA NA
"5385" NA NA NA
"5386" NA NA NA
"5387" NA NA NA
"5388" NA NA NA
"5389" NA NA NA
"5390" NA NA NA
"5391" NA NA NA
"5392" NA NA NA
"5393" NA NA NA
"5394" NA NA NA
"5395" NA NA NA
"5396" NA NA NA
"5397" NA NA NA
"5398" NA NA NA
"5399" NA NA NA
"5400" NA NA NA
"5401" NA NA NA
"5402" NA NA NA
"5403" NA NA NA
"5404" NA NA NA
"5405" NA NA NA
"5406" NA NA NA
"5407" NA NA NA
"5408" NA NA NA
"5409" NA NA NA
"5410" NA NA NA
"5411" NA NA NA
"5412" NA NA NA
"5413" NA NA NA
"5414" NA NA NA
"5415" NA NA NA
"5416" NA NA NA
"5417" NA NA NA
"5418" NA NA NA
"5419" NA NA NA
"5420" NA NA NA
"5421" NA NA NA
"5422" NA NA NA
"5423" NA NA NA
"5424" NA NA NA
"5425" NA NA NA
"5426" NA NA NA
"5427" NA NA NA
"5428" NA NA NA
"5429" NA NA NA
"5430" NA NA NA
"5431" NA NA NA
"5432" NA NA NA
"5433" NA NA NA
"5434" NA NA NA
"5435" NA NA NA
"5436" NA NA NA
"5437" NA NA NA
"5438" NA NA NA
"5439" NA NA NA
"5440" NA NA NA
"5441" NA NA NA
"5442" NA NA NA
"5443" NA NA NA
"5444" NA NA NA
"5445" NA NA NA
"5446" NA NA NA
"5447" NA NA NA
"5448" NA NA NA
"5449" NA NA NA
"5450" NA NA NA
"5451" NA NA NA
"5452" NA NA NA
"5453" NA NA NA
"5454" NA NA NA
"5455" NA NA NA
"5456" NA NA NA
"5457" NA NA NA
"5458" NA NA NA
"5459" NA NA NA
"5460" NA NA NA
"5461" NA NA NA
"5462" NA NA NA
"5463" NA NA NA
"5464" NA NA NA
"5465" NA NA NA
"5466" NA NA NA
"5467" NA NA NA
"5468" NA NA NA
"5469" NA NA NA
"5470" NA NA NA
"5471" NA NA NA
"5472" NA NA NA
"5473" NA NA NA
"5474" NA NA NA
"5475" NA NA NA
"5476" NA NA NA
"5477" NA NA NA
"5478" NA NA NA
"5479" NA NA NA
"5480" NA NA NA
"5481" NA NA NA
"5482" NA NA NA
"5483" NA NA NA
"5484" NA NA NA
"5485" NA NA NA
"5486" NA NA NA
"5487" NA NA NA
"5488" NA NA NA
"5489" NA NA NA
"5490" NA NA NA
"5491" NA NA NA
"5492" NA NA NA
"5493" NA NA NA
"5494" NA NA NA
"5495" NA NA NA
"5496" NA NA NA
"5497" NA NA NA
"5498" NA NA NA
"5499" NA NA NA
"5500" NA NA NA
"5501" NA NA NA
"5502" NA NA NA
"5503" NA NA NA
"5504" NA NA NA
"5505" NA NA NA
"5506" NA NA NA
"5507" NA NA NA
"5508" NA NA NA
"5509" NA NA NA
"5510" NA NA NA
"5511" NA NA NA
"5512" NA NA NA
"5513" NA NA NA
"5514" NA NA NA
"5515" NA NA NA
"5516" NA NA NA
"5517" NA NA NA
"5518" NA NA NA
"5519" NA NA NA
"5520" NA NA NA
"5521" NA NA NA
"5522" NA NA NA
"5523" NA NA NA
"5524" NA NA NA
"5525" NA NA NA
"5526" NA NA NA
"5527" NA NA NA
"5528" NA NA NA
"5529" NA NA NA
"5530" NA NA NA
"5531" NA NA NA
"5532" NA NA NA
"5533" NA NA NA
"5534" NA NA NA
"5535" NA NA NA
"5536" NA NA NA
"5537" NA NA NA
"5538" NA NA NA
"5539" NA NA NA
"5540" NA NA NA
"5541" NA NA NA
"5542" NA NA NA
"5543" NA NA NA
"5544" NA NA NA
"5545" NA NA NA
"5546" NA NA NA
"5547" NA NA NA
"5548" NA NA NA
"5549" NA NA NA
"5550" NA NA NA
"5551" NA NA NA
"5552" NA NA NA
"5553" NA NA NA
"5554" NA NA NA
"5555" NA NA NA
"5556" NA NA NA
"5557" NA NA NA
"5558" NA NA NA
"5559" NA NA NA
"5560" NA NA NA
"5561" NA NA NA
"5562" NA NA NA
"5563" NA NA NA
"5564" NA NA NA
"5565" NA NA NA
"5566" NA NA NA
"5567" NA NA NA
"5568" NA NA NA
"5569" NA NA NA
"5570" NA NA NA
"5571" NA NA NA
"5572" NA NA NA
"5573" NA NA NA
"5574" NA NA NA
"5575" NA NA NA
"5576" NA NA NA
"5577" NA NA NA
"5578" NA NA NA
"5579" NA NA NA
"5580" NA NA NA
"5581" NA NA NA
"5582" NA NA NA
"5583" NA NA NA
"5584" NA NA NA
"5585" NA NA NA
"5586" NA NA NA
"5587" NA NA NA
"5588" NA NA NA
"5589" NA NA NA
"5590" NA NA NA
"5591" NA NA NA
"5592" NA NA NA
"5593" NA NA NA
"5594" NA NA NA
"5595" NA NA NA
"5596" NA NA NA
"5597" NA NA NA
"5598" NA NA NA
"5599" NA NA NA
"5600" NA NA NA
"5601" NA NA NA
"5602" NA NA NA
"5603" NA NA NA
"5604" NA NA NA
"5605" NA NA NA
"5606" NA NA NA
"5607" NA NA NA
"5608" NA NA NA
"5609" NA NA NA
"5610" NA NA NA
"5611" NA NA NA
"5612" NA NA NA
"5613" NA NA NA
"5614" NA NA NA
"5615" NA NA NA
"5616" NA NA NA
"5617" NA NA NA
"5618" NA NA NA
"5619" NA NA NA
"5620" NA NA NA
"5621" NA NA NA
"5622" NA NA NA
"5623" NA NA NA
"5624" NA NA NA
"5625" NA NA NA
"5626" NA NA NA
"5627" NA NA NA
"5628" NA NA NA
"5629" NA NA NA
"5630" NA NA NA
"5631" NA NA NA
"5632" NA NA NA
"5633" NA NA NA
"5634" NA NA NA
"5635" NA NA NA
"5636" NA NA NA
"5637" NA NA NA
"5638" NA NA NA
"5639" NA NA NA
"5640" NA NA NA
"5641" NA NA NA
"5642" NA NA NA
"5643" NA NA NA
"5644" NA NA NA
"5645" NA NA NA
"5646" NA NA NA
"5647" NA NA NA
"5648" NA NA NA
"5649" NA NA NA
"5650" NA NA NA
"5651" NA NA NA
"5652" NA NA NA
"5653" NA NA NA
"5654" NA NA NA
"5655" NA NA NA
"5656" NA NA NA
"5657" NA NA NA
"5658" NA NA NA
"5659" NA NA NA
"5660" NA NA NA
"5661" NA NA NA
"5662" NA NA NA
"5663" NA NA NA
"5664" NA NA NA
"5665" NA NA NA
"5666" NA NA NA
"5667" NA NA NA
"5668" NA NA NA
"5669" NA NA NA
"5670" NA NA NA
"5671" NA NA NA
"5672" NA NA NA
"5673" NA NA NA
"5674" NA NA NA
"5675" NA NA NA
"5676" NA NA NA
"5677" NA NA NA
"5678" NA NA NA
"5679" NA NA NA
"5680" NA NA NA
"5681" NA NA NA
"5682" NA NA NA
"5683" NA NA NA
"5684" NA NA NA
"5685" NA NA NA
"5686" NA NA NA
"5687" NA NA NA
"5688" NA NA NA
"5689" NA NA NA
"5690" NA NA NA
"5691" NA NA NA
"5692" NA NA NA
"5693" NA NA NA
"5694" NA NA NA
"5695" NA NA NA
"5696" NA NA NA
"5697" NA NA NA
"5698" NA NA NA
"5699" NA NA NA
"5700" NA NA NA
"5701" NA NA NA
"5702" NA NA NA
"5703" NA NA NA
"5704" NA NA NA
"5705" NA NA NA
"5706" NA NA NA
"5707" NA NA NA
"5708" NA NA NA
"5709" NA NA NA
"5710" NA NA NA
"5711" NA NA NA
"5712" NA NA NA
"5713" NA NA NA
"5714" NA NA NA
"5715" NA NA NA
"5716" NA NA NA
"5717" NA NA NA
"5718" NA NA NA
"5719" NA NA NA
"5720" NA NA NA
"5721" NA NA NA
"5722" NA NA NA
"5723" NA NA NA
"5724" NA NA NA
"5725" NA NA NA
"5726" NA NA NA
"5727" NA NA NA
"5728" NA NA NA
"5729" NA NA NA
"5730" NA NA NA
"5731" NA NA NA
"5732" NA NA NA
"5733" NA NA NA
"5734" NA NA NA
"5735" NA NA NA
"5736" NA NA NA
"5737" NA NA NA
"5738" NA NA NA
"5739" NA NA NA
"5740" NA NA NA
"5741" NA NA NA
"5742" NA NA NA
"5743" NA NA NA
"5744" NA NA NA
"5745" NA NA NA
"5746" NA NA NA
"5747" NA NA NA
"5748" NA NA NA
"5749" NA NA NA
"5750" NA NA NA
"5751" NA NA NA
"5752" NA NA NA
"5753" NA NA NA
"5754" NA NA NA
"5755" NA NA NA
"5756" NA NA NA
"5757" NA NA NA
"5758" NA NA NA
"5759" NA NA NA
"5760" NA NA NA
"5761" NA NA NA
"5762" NA NA NA
"5763" NA NA NA
"5764" NA NA NA
"5765" NA NA NA
"5766" NA NA NA
"5767" NA NA NA
"5768" NA NA NA
"5769" NA NA NA
"5770" NA NA NA
"5771" NA NA NA
"5772" NA NA NA
"5773" NA NA NA
"5774" NA NA NA
"5775" NA NA NA
"5776" NA NA NA
"5777" NA NA NA
"5778" NA NA NA
"5779" NA NA NA
"5780" NA NA NA
"5781" NA NA NA
"5782" NA NA NA
"5783" NA NA NA
"5784" NA NA NA
"5785" NA NA NA
"5786" NA NA NA
"5787" NA NA NA
"5788" NA NA NA
"5789" NA NA NA
"5790" NA NA NA
"5791" NA NA NA
"5792" NA NA NA
"5793" NA NA NA
"5794" NA NA NA
"5795" NA NA NA
"5796" NA NA NA
"5797" NA NA NA
"5798" NA NA NA
"5799" NA NA NA
"5800" NA NA NA
"5801" NA NA NA
"5802" NA NA NA
"5803" NA NA NA
"5804" NA NA NA
"5805" NA NA NA
"5806" NA NA NA
"5807" NA NA NA
"5808" NA NA NA
"5809" NA NA NA
"5810" NA NA NA
"5811" NA NA NA
"5812" NA NA NA
"5813" NA NA NA
"5814" NA NA NA
"5815" NA NA NA
"5816" NA NA NA
"5817" NA NA NA
"5818" NA NA NA
"5819" NA NA NA
"5820" NA NA NA
"5821" NA NA NA
"5822" NA NA NA
"5823" NA NA NA
"5824" NA NA NA
"5825" NA NA NA
"5826" NA NA NA
"5827" NA NA NA
"5828" NA NA NA
"5829" NA NA NA
"5830" NA NA NA
"5831" NA NA NA
"5832" NA NA NA
"5833" NA NA NA
"5834" NA NA NA
"5835" NA NA NA
"5836" NA NA NA
"5837" NA NA NA
"5838" NA NA NA
"5839" NA NA NA
"5840" NA NA NA
"5841" NA NA NA
"5842" NA NA NA
"5843" NA NA NA
"5844" NA NA NA
"5845" NA NA NA
"5846" NA NA NA
"5847" NA NA NA
"5848" NA NA NA
"5849" NA NA NA
"5850" NA NA NA
"5851" NA NA NA
"5852" NA NA NA
"5853" NA NA NA
"5854" NA NA NA
"5855" NA NA NA
"5856" NA NA NA
"5857" NA NA NA
"5858" NA NA NA
"5859" NA NA NA
"5860" NA NA NA
"5861" NA NA NA
"5862" NA NA NA
"5863" NA NA NA
"5864" NA NA NA
"5865" NA NA NA
"5866" NA NA NA
"5867" NA NA NA
"5868" NA NA NA
"5869" NA NA NA
"5870" NA NA NA
"5871" NA NA NA
"5872" NA NA NA
"5873" NA NA NA
"5874" NA NA NA
"5875" NA NA NA
"5876" NA NA NA
"5877" NA NA NA
"5878" NA NA NA
"5879" NA NA NA
"5880" NA NA NA
"5881" NA NA NA
"5882" NA NA NA
"5883" NA NA NA
"5884" NA NA NA
"5885" NA NA NA
"5886" NA NA NA
"5887" NA NA NA
"5888" NA NA NA
"5889" NA NA NA
"5890" NA NA NA
"5891" NA NA NA
"5892" NA NA NA
"5893" NA NA NA
"5894" NA NA NA
"5895" NA NA NA
"5896" NA NA NA
"5897" NA NA NA
"5898" NA NA NA
"5899" NA NA NA
"5900" NA NA NA
"5901" NA NA NA
"5902" NA NA NA
"5903" NA NA NA
"5904" NA NA NA
"5905" NA NA NA
"5906" NA NA NA
"5907" NA NA NA
"5908" NA NA NA
"5909" NA NA NA
"5910" NA NA NA
"5911" NA NA NA
"5912" NA NA NA
"5913" NA NA NA
"5914" NA NA NA
"5915" NA NA NA
"5916" NA NA NA
"5917" NA NA NA
"5918" NA NA NA
"5919" NA NA NA
"5920" NA NA NA
"5921" NA NA NA
"5922" NA NA NA
"5923" NA NA NA
"5924" NA NA NA
"5925" NA NA NA
"5926" NA NA NA
"5927" NA NA NA
"5928" NA NA NA
"5929" NA NA NA
"5930" NA NA NA
"5931" NA NA NA
"5932" NA NA NA
"5933" NA NA NA
"5934" NA NA NA
"5935" NA NA NA
"5936" NA NA NA
"5937" NA NA NA
"5938" NA NA NA
"5939" NA NA NA
"5940" NA NA NA
"5941" NA NA NA
"5942" NA NA NA
"5943" NA NA NA
"5944" NA NA NA
"5945" NA NA NA
"5946" NA NA NA
"5947" NA NA NA
"5948" NA NA NA
"5949" NA NA NA
"5950" NA NA NA
"5951" NA NA NA
"5952" NA NA NA
"5953" NA NA NA
"5954" NA NA NA
"5955" NA NA NA
"5956" NA NA NA
"5957" NA NA NA
"5958" NA NA NA
"5959" NA NA NA
"5960" NA NA NA
"5961" NA NA NA
"5962" NA NA NA
"5963" NA NA NA
"5964" NA NA NA
"5965" NA NA NA
"5966" NA NA NA
"5967" NA NA NA
"5968" NA NA NA
"5969" NA NA NA
"5970" NA NA NA
"5971" NA NA NA
"5972" NA NA NA
"5973" NA NA NA
"5974" NA NA NA
"5975" NA NA NA
"5976" NA NA NA
"5977" NA NA NA
"5978" NA NA NA
"5979" NA NA NA
"5980" NA NA NA
"5981" NA NA NA
"5982" NA NA NA
"5983" NA NA NA
"5984" NA NA NA
"5985" NA NA NA
"5986" NA NA NA
"5987" NA NA NA
"5988" NA NA NA
"5989" NA NA NA
"5990" NA NA NA
"5991" NA NA NA
"5992" NA NA NA
"5993" NA NA NA
"5994" NA NA NA
"5995" NA NA NA
"5996" NA NA NA
"5997" NA NA NA
"5998" NA NA NA
"5999" NA NA NA
"6000" NA NA NA
"6001" NA NA NA
"6002" NA NA NA
"6003" NA NA NA
"6004" NA NA NA
"6005" NA NA NA
"6006" NA NA NA
"6007" NA NA NA
"6008" NA NA NA
"6009" NA NA NA
"6010" NA NA NA
"6011" NA NA NA
"6012" NA NA NA
"6013" NA NA NA
"6014" NA NA NA
"6015" NA NA NA
"6016" NA NA NA
"6017" NA NA NA
"6018" NA NA NA
"6019" NA NA NA
"6020" NA NA NA
"6021" NA NA NA
"6022" NA NA NA
"6023" NA NA NA
"6024" NA NA NA
"6025" NA NA NA
"6026" NA NA NA
"6027" NA NA NA
"6028" NA NA NA
"6029" NA NA NA
"6030" NA NA NA
"6031" NA NA NA
"6032" NA NA NA
"6033" NA NA NA
"6034" NA NA NA
"6035" NA NA NA
"6036" NA NA NA
"6037" NA NA NA
"6038" NA NA NA
"6039" NA NA NA
"6040" NA NA NA
"6041" NA NA NA
"6042" NA NA NA
"6043" NA NA NA
"6044" NA NA NA
"6045" NA NA NA
"6046" NA NA NA
"6047" NA NA NA
"6048" NA NA NA
"6049" NA NA NA
"6050" NA NA NA
"6051" NA NA NA
"6052" NA NA NA
"6053" NA NA NA
"6054" NA NA NA
"6055" NA NA NA
"6056" NA NA NA
"6057" NA NA NA
"6058" NA NA NA
"6059" NA NA NA
"6060" NA NA NA
"6061" NA NA NA
"6062" NA NA NA
"6063" NA NA NA
"6064" NA NA NA
"6065" NA NA NA
"6066" NA NA NA
"6067" NA NA NA
"6068" NA NA NA
"6069" NA NA NA
"6070" NA NA NA
"6071" NA NA NA
"6072" NA NA NA
"6073" NA NA NA
"6074" NA NA NA
"6075" NA NA NA
"6076" NA NA NA
"6077" NA NA NA
"6078" NA NA NA
"6079" NA NA NA
"6080" NA NA NA
"6081" NA NA NA
"6082" NA NA NA
"6083" NA NA NA
"6084" NA NA NA
"6085" NA NA NA
"6086" NA NA NA
"6087" NA NA NA
"6088" NA NA NA
"6089" NA NA NA
"6090" NA NA NA
"6091" NA NA NA
"6092" NA NA NA
"6093" NA NA NA
"6094" NA NA NA
"6095" NA NA NA
"6096" NA NA NA
"6097" NA NA NA
"6098" NA NA NA
"6099" NA NA NA
"6100" NA NA NA
"6101" NA NA NA
"6102" NA NA NA
"6103" NA NA NA
"6104" NA NA NA
"6105" NA NA NA
"6106" NA NA NA
"6107" NA NA NA
"6108" NA NA NA
"6109" NA NA NA
"6110" NA NA NA
"6111" NA NA NA
"6112" NA NA NA
"6113" NA NA NA
"6114" NA NA NA
"6115" NA NA NA
"6116" NA NA NA
"6117" NA NA NA
"6118" NA NA NA
"6119" NA NA NA
"6120" NA NA NA
"6121" NA NA NA
"6122" NA NA NA
"6123" NA NA NA
"6124" NA NA NA
"6125" NA NA NA
"6126" NA NA NA
"6127" NA NA NA
"6128" NA NA NA
"6129" NA NA NA
"6130" NA NA NA
"6131" NA NA NA
"6132" NA NA NA
"6133" NA NA NA
"6134" NA NA NA
"6135" NA NA NA
"6136" NA NA NA
"6137" NA NA NA
"6138" NA NA NA
"6139" NA NA NA
"6140" NA NA NA
"6141" NA NA NA
"6142" NA NA NA
"6143" NA NA NA
"6144" NA NA NA
"6145" NA NA NA
"6146" NA NA NA
"6147" NA NA NA
"6148" NA NA NA
"6149" NA NA NA
"6150" NA NA NA
"6151" NA NA NA
"6152" NA NA NA
"6153" NA NA NA
"6154" NA NA NA
"6155" NA NA NA
"6156" NA NA NA
"6157" NA NA NA
"6158" NA NA NA
"6159" NA NA NA
"6160" NA NA NA
"6161" NA NA NA
"6162" NA NA NA
"6163" NA NA NA
"6164" NA NA NA
"6165" NA NA NA
"6166" NA NA NA
"6167" NA NA NA
"6168" NA NA NA
"6169" NA NA NA
"6170" NA NA NA
"6171" NA NA NA
"6172" NA NA NA
"6173" NA NA NA
"6174" NA NA NA
"6175" NA NA NA
"6176" NA NA NA
"6177" NA NA NA
"6178" NA NA NA
"6179" NA NA NA
"6180" NA NA NA
"6181" NA NA NA
"6182" NA NA NA
"6183" NA NA NA
"6184" NA NA NA
"6185" NA NA NA
"6186" NA NA NA
"6187" NA NA NA
"6188" NA NA NA
"6189" NA NA NA
"6190" NA NA NA
"6191" NA NA NA
"6192" NA NA NA
"6193" NA NA NA
"6194" NA NA NA
"6195" NA NA NA
"6196" NA NA NA
"6197" NA NA NA
"6198" NA NA NA
"6199" NA NA NA
"6200" NA NA NA
"6201" NA NA NA
"6202" NA NA NA
"6203" NA NA NA
"6204" NA NA NA
"6205" NA NA NA
"6206" NA NA NA
"6207" NA NA NA
"6208" NA NA NA
"6209" NA NA NA
"6210" NA NA NA
"6211" NA NA NA
"6212" NA NA NA
"6213" NA NA NA
"6214" NA NA NA
"6215" NA NA NA
"6216" NA NA NA
"6217" NA NA NA
"6218" NA NA NA
"6219" NA NA NA
"6220" NA NA NA
"6221" NA NA NA
"6222" NA NA NA
"6223" NA NA NA
"6224" NA NA NA
"6225" NA NA NA
"6226" NA NA NA
"6227" NA NA NA
"6228" NA NA NA
"6229" NA NA NA
"6230" NA NA NA
"6231" NA NA NA
"6232" NA NA NA
"6233" NA NA NA
"6234" NA NA NA
"6235" NA NA NA
"6236" NA NA NA
"6237" NA NA NA
"6238" NA NA NA
"6239" NA NA NA
"6240" NA NA NA
"6241" NA NA NA
"6242" NA NA NA
"6243" NA NA NA
"6244" NA NA NA
"6245" NA NA NA
"6246" NA NA NA
"6247" NA NA NA
"6248" NA NA NA
"6249" NA NA NA
"6250" NA NA NA
"6251" NA NA NA
"6252" NA NA NA
"6253" NA NA NA
"6254" NA NA NA
"6255" NA NA NA
"6256" NA NA NA
"6257" NA NA NA
"6258" NA NA NA
"6259" NA NA NA
"6260" NA NA NA
"6261" NA NA NA
"6262" NA NA NA
"6263" NA NA NA
"6264" NA NA NA
"6265" NA NA NA
"6266" NA NA NA
"6267" NA NA NA
"6268" NA NA NA
"6269" NA NA NA
"6270" NA NA NA
"6271" NA NA NA
"6272" NA NA NA
"6273" NA NA NA
"6274" NA NA NA
"6275" NA NA NA
"6276" NA NA NA
"6277" NA NA NA
"6278" NA NA NA
"6279" NA NA NA
"6280" NA NA NA
"6281" NA NA NA
"6282" NA NA NA
"6283" NA NA NA
"6284" NA NA NA
"6285" NA NA NA
"6286" NA NA NA
"6287" NA NA NA
"6288" NA NA NA
"6289" NA NA NA
"6290" NA NA NA
"6291" NA NA NA
"6292" NA NA NA
"6293" NA NA NA
"6294" NA NA NA
"6295" NA NA NA
"6296" NA NA NA
"6297" NA NA NA
"6298" NA NA NA
"6299" NA NA NA
"6300" NA NA NA
"6301" NA NA NA
"6302" NA NA NA
"6303" NA NA NA
"6304" NA NA NA
"6305" NA NA NA
"6306" NA NA NA
"6307" NA NA NA
"6308" NA NA NA
"6309" NA NA NA
"6310" NA NA NA
"6311" NA NA NA
"6312" NA NA NA
"6313" NA NA NA
"6314" NA NA NA
"6315" NA NA NA
"6316" NA NA NA
"6317" NA NA NA
"6318" NA NA NA
"6319" NA NA NA
"6320" NA NA NA
"6321" NA NA NA
"6322" NA NA NA
"6323" NA NA NA
"6324" NA NA NA
"6325" NA NA NA
"6326" NA NA NA
"6327" NA NA NA
"6328" NA NA NA
"6329" NA NA NA
"6330" NA NA NA
"6331" NA NA NA
"6332" NA NA NA
"6333" NA NA NA
"6334" NA NA NA
"6335" NA NA NA
"6336" NA NA NA
"6337" NA NA NA
"6338" NA NA NA
"6339" NA NA NA
"6340" NA NA NA
"6341" NA NA NA
"6342" NA NA NA
"6343" NA NA NA
"6344" NA NA NA
"6345" NA NA NA
"6346" NA NA NA
"6347" NA NA NA
"6348" NA NA NA
"6349" NA NA NA
"6350" NA NA NA
"6351" NA NA NA
"6352" NA NA NA
"6353" NA NA NA
"6354" NA NA NA
"6355" NA NA NA
"6356" NA NA NA
"6357" NA NA NA
"6358" NA NA NA
"6359" NA NA NA
"6360" NA NA NA
"6361" NA NA NA
"6362" NA NA NA
"6363" NA NA NA
"6364" NA NA NA
"6365" NA NA NA
"6366" NA NA NA
"6367" NA NA NA
"6368" NA NA NA
"6369" NA NA NA
"6370" NA NA NA
"6371" NA NA NA
"6372" NA NA NA
"6373" NA NA NA
"6374" NA NA NA
"6375" NA NA NA
"6376" NA NA NA
"6377" NA NA NA
"6378" NA NA NA
"6379" NA NA NA
"6380" NA NA NA
"6381" NA NA NA
"6382" NA NA NA
"6383" NA NA NA
"6384" NA NA NA
"6385" NA NA NA
"6386" NA NA NA
"6387" NA NA NA
"6388" NA NA NA
"6389" NA NA NA
"6390" NA NA NA
"6391" NA NA NA
"6392" NA NA NA
"6393" NA NA NA
"6394" NA NA NA
"6395" NA NA NA
"6396" NA NA NA
"6397" NA NA NA
"6398" NA NA NA
"6399" NA NA NA
"6400" NA NA NA
"6401" NA NA NA
"6402" NA NA NA
"6403" NA NA NA
"6404" NA NA NA
"6405" NA NA NA
"6406" NA NA NA
"6407" NA NA NA
"6408" NA NA NA
"6409" NA NA NA
"6410" NA NA NA
"6411" NA NA NA
"6412" NA NA NA
"6413" NA NA NA
"6414" NA NA NA
"6415" NA NA NA
"6416" NA NA NA
"6417" NA NA NA
"6418" NA NA NA
"6419" NA NA NA
"6420" NA NA NA
"6421" NA NA NA
"6422" NA NA NA
"6423" NA NA NA
"6424" NA NA NA
"6425" NA NA NA
"6426" NA NA NA
"6427" NA NA NA
"6428" NA NA NA
"6429" NA NA NA
"6430" NA NA NA
"6431" NA NA NA
"6432" NA NA NA
"6433" NA NA NA
"6434" NA NA NA
"6435" NA NA NA
"6436" NA NA NA
"6437" NA NA NA
"6438" NA NA NA
"6439" NA NA NA
"6440" NA NA NA
"6441" NA NA NA
"6442" NA NA NA
"6443" NA NA NA
"6444" NA NA NA
"6445" NA NA NA
"6446" NA NA NA
"6447" NA NA NA
"6448" NA NA NA
"6449" NA NA NA
"6450" NA NA NA
"6451" NA NA NA
"6452" NA NA NA
"6453" NA NA NA
"6454" NA NA NA
"6455" NA NA NA
"6456" NA NA NA
"6457" NA NA NA
"6458" NA NA NA
"6459" NA NA NA
"6460" NA NA NA
"6461" NA NA NA
"6462" NA NA NA
"6463" NA NA NA
"6464" NA NA NA
"6465" NA NA NA
"6466" NA NA NA
"6467" NA NA NA
"6468" NA NA NA
"6469" NA NA NA
"6470" NA NA NA
"6471" NA NA NA
"6472" NA NA NA
"6473" NA NA NA
"6474" NA NA NA
"6475" NA NA NA
"6476" NA NA NA
"6477" NA NA NA
"6478" NA NA NA
"6479" NA NA NA
"6480" NA NA NA
"6481" NA NA NA
"6482" NA NA NA
"6483" NA NA NA
"6484" NA NA NA
"6485" NA NA NA
"6486" NA NA NA
"6487" NA NA NA
"6488" NA NA NA
"6489" NA NA NA
"6490" NA NA NA
"6491" NA NA NA
"6492" NA NA NA
"6493" NA NA NA
"6494" NA NA NA
"6495" NA NA NA
"6496" NA NA NA
"6497" NA NA NA
"6498" NA NA NA
"6499" NA NA NA
"6500" NA NA NA
"6501" NA NA NA
"6502" NA NA NA
"6503" NA NA NA
"6504" NA NA NA
"6505" NA NA NA
"6506" NA NA NA
"6507" NA NA NA
"6508" NA NA NA
"6509" NA NA NA
"6510" NA NA NA
"6511" NA NA NA
"6512" NA NA NA
"6513" NA NA NA
"6514" NA NA NA
"6515" NA NA NA
"6516" NA NA NA
"6517" NA NA NA
"6518" NA NA NA
"6519" NA NA NA
"6520" NA NA NA
"6521" NA NA NA
"6522" NA NA NA
"6523" NA NA NA
"6524" NA NA NA
"6525" NA NA NA
"6526" NA NA NA
"6527" NA NA NA
"6528" NA NA NA
"6529" NA NA NA
"6530" NA NA NA
"6531" NA NA NA
"6532" NA NA NA
"6533" NA NA NA
"6534" NA NA NA
"6535" NA NA NA
"6536" NA NA NA
"6537" NA NA NA
"6538" NA NA NA
"6539" NA NA NA
"6540" NA NA NA
"6541" NA NA NA
"6542" NA NA NA
"6543" NA NA NA
"6544" NA NA NA
"6545" NA NA NA
"6546" NA NA NA
"6547" NA NA NA
"6548" NA NA NA
"6549" NA NA NA
"6550" NA NA NA
"6551" NA NA NA
"6552" NA NA NA
"6553" NA NA NA
"6554" NA NA NA
"6555" NA NA NA
"6556" NA NA NA
"6557" NA NA NA
"6558" NA NA NA
"6559" NA NA NA
"6560" NA NA NA
"6561" NA NA NA
"6562" NA NA NA
"6563" NA NA NA
"6564" NA NA NA
"6565" NA NA NA
"6566" NA NA NA
"6567" NA NA NA
"6568" NA NA NA
"6569" NA NA NA
"6570" NA NA NA
"6571" NA NA NA
"6572" NA NA NA
"6573" NA NA NA
"6574" NA NA NA
"6575" NA NA NA
"6576" NA NA NA
"6577" NA NA NA
"6578" NA NA NA
"6579" NA NA NA
"6580" NA NA NA
"6581" NA NA NA
"6582" NA NA NA
"6583" NA NA NA
"6584" NA NA NA
"6585" NA NA NA
"6586" NA NA NA
"6587" NA NA NA
"6588" NA NA NA
"6589" NA NA NA
"6590" NA NA NA
"6591" NA NA NA
"6592" NA NA NA
"6593" NA NA NA
"6594" NA NA NA
"6595" NA NA NA
"6596" NA NA NA
"6597" NA NA NA
"6598" NA NA NA
"6599" NA NA NA
"6600" NA NA NA
"6601" NA NA NA
"6602" NA NA NA
"6603" NA NA NA
"6604" NA NA NA
"6605" NA NA NA
"6606" NA NA NA
"6607" NA NA NA
"6608" NA NA NA
"6609" NA NA NA
"6610" NA NA NA
"6611" NA NA NA
"6612" NA NA NA
"6613" NA NA NA
"6614" NA NA NA
"6615" NA NA NA
"6616" NA NA NA
"6617" NA NA NA
"6618" NA NA NA
"6619" NA NA NA
"6620" NA NA NA
"6621" NA NA NA
"6622" NA NA NA
"6623" NA NA NA
"6624" NA NA NA
"6625" NA NA NA
"6626" NA NA NA
"6627" NA NA NA
"6628" NA NA NA
"6629" NA NA NA
"6630" NA NA NA
"6631" NA NA NA
"6632" NA NA NA
"6633" NA NA NA
"6634" NA NA NA
"6635" NA NA NA
"6636" NA NA NA
"6637" NA NA NA
"6638" NA NA NA
"6639" NA NA NA
"6640" NA NA NA
"6641" NA NA NA
"6642" NA NA NA
"6643" NA NA NA
"6644" NA NA NA
"6645" NA NA NA
"6646" NA NA NA
"6647" NA NA NA
"6648" NA NA NA
"6649" NA NA NA
"6650" NA NA NA
"6651" NA NA NA
"6652" NA NA NA
"6653" NA NA NA
"6654" NA NA NA
"6655" NA NA NA
"6656" NA NA NA
"6657" NA NA NA
"6658" NA NA NA
"6659" NA NA NA
"6660" NA NA NA
"6661" NA NA NA
"6662" NA NA NA
"6663" NA NA NA
"6664" NA NA NA
"6665" NA NA NA
"6666" NA NA NA
"6667" NA NA NA
"6668" NA NA NA
"6669" NA NA NA
"6670" NA NA NA
"6671" NA NA NA
"6672" NA NA NA
"6673" NA NA NA
"6674" NA NA NA
"6675" NA NA NA
"6676" NA NA NA
"6677" NA NA NA
"6678" NA NA NA
"6679" NA NA NA
"6680" NA NA NA
"6681" NA NA NA
"6682" NA NA NA
"6683" NA NA NA
"6684" NA NA NA
"6685" NA NA NA
"6686" NA NA NA
"6687" NA NA NA
"6688" NA NA NA
"6689" NA NA NA
"6690" NA NA NA
"6691" NA NA NA
"6692" NA NA NA
"6693" NA NA NA
"6694" NA NA NA
"6695" NA NA NA
"6696" NA NA NA
"6697" NA NA NA
"6698" NA NA NA
"6699" NA NA NA
"6700" NA NA NA
"6701" NA NA NA
"6702" NA NA NA
"6703" NA NA NA
"6704" NA NA NA
"6705" NA NA NA
"6706" NA NA NA
"6707" NA NA NA
"6708" NA NA NA
"6709" NA NA NA
"6710" NA NA NA
"6711" NA NA NA
"6712" NA NA NA
"6713" NA NA NA
"6714" NA NA NA
"6715" NA NA NA
"6716" NA NA NA
"6717" NA NA NA
"6718" NA NA NA
"6719" NA NA NA
"6720" NA NA NA
"6721" NA NA NA
"6722" NA NA NA
"6723" NA NA NA
"6724" NA NA NA
"6725" NA NA NA
"6726" NA NA NA
"6727" NA NA NA
"6728" NA NA NA
"6729" NA NA NA
"6730" NA NA NA
"6731" NA NA NA
"6732" NA NA NA
"6733" NA NA NA
"6734" NA NA NA
"6735" NA NA NA
"6736" NA NA NA
"6737" NA NA NA
"6738" NA NA NA
"6739" NA NA NA
"6740" NA NA NA
"6741" NA NA NA
"6742" NA NA NA
"6743" NA NA NA
"6744" NA NA NA
"6745" NA NA NA
"6746" NA NA NA
"6747" NA NA NA
"6748" NA NA NA
"6749" NA NA NA
"6750" NA NA NA
"6751" NA NA NA
"6752" NA NA NA
"6753" NA NA NA
"6754" NA NA NA
"6755" NA NA NA
"6756" NA NA NA
"6757" NA NA NA
"6758" NA NA NA
"6759" NA NA NA
"6760" NA NA NA
"6761" NA NA NA
"6762" NA NA NA
"6763" NA NA NA
"6764" NA NA NA
"6765" NA NA NA
"6766" NA NA NA
"6767" NA NA NA
"6768" NA NA NA
"6769" NA NA NA
"6770" NA NA NA
"6771" NA NA NA
"6772" NA NA NA
"6773" NA NA NA
"6774" NA NA NA
"6775" NA NA NA
"6776" NA NA NA
"6777" NA NA NA
"6778" NA NA NA
"6779" NA NA NA
"6780" NA NA NA
"6781" NA NA NA
"6782" NA NA NA
"6783" NA NA NA
"6784" NA NA NA
"6785" NA NA NA
"6786" NA NA NA
"6787" NA NA NA
"6788" NA NA NA
"6789" NA NA NA
"6790" NA NA NA
"6791" NA NA NA
"6792" NA NA NA
"6793" NA NA NA
"6794" NA NA NA
"6795" NA NA NA
"6796" NA NA NA
"6797" NA NA NA
"6798" NA NA NA
"6799" NA NA NA
"6800" NA NA NA
"6801" NA NA NA
"6802" NA NA NA
"6803" NA NA NA
"6804" NA NA NA
"6805" NA NA NA
"6806" NA NA NA
"6807" NA NA NA
"6808" NA NA NA
"6809" NA NA NA
"6810" NA NA NA
"6811" NA NA NA
"6812" NA NA NA
"6813" NA NA NA
"6814" NA NA NA
"6815" NA NA NA
"6816" NA NA NA
"6817" NA NA NA
"6818" NA NA NA
"6819" NA NA NA
"6820" NA NA NA
"6821" NA NA NA
"6822" NA NA NA
"6823" NA NA NA
"6824" NA NA NA
"6825" NA NA NA
"6826" NA NA NA
"6827" NA NA NA
"6828" NA NA NA
"6829" NA NA NA
"6830" NA NA NA
"6831" NA NA NA
"6832" NA NA NA
"6833" NA NA NA
"6834" NA NA NA
"6835" NA NA NA
"6836" NA NA NA
"6837" NA NA NA
"6838" NA NA NA
"6839" NA NA NA
"6840" NA NA NA
"6841" NA NA NA
"6842" NA NA NA
"6843" NA NA NA
"6844" NA NA NA
"6845" NA NA NA
"6846" NA NA NA
"6847" NA NA NA
"6848" NA NA NA
"6849" NA NA NA
"6850" NA NA NA
"6851" NA NA NA
"6852" NA NA NA
"6853" NA NA NA
"6854" NA NA NA
"6855" NA NA NA
"6856" NA NA NA
"6857" NA NA NA
"6858" NA NA NA
"6859" NA NA NA
"6860" NA NA NA
"6861" NA NA NA
"6862" NA NA NA
"6863" NA NA NA
"6864" NA NA NA
"6865" NA NA NA
"6866" NA NA NA
"6867" NA NA NA
"6868" NA NA NA
"6869" NA NA NA
"6870" NA NA NA
"6871" NA NA NA
"6872" NA NA NA
"6873" NA NA NA
"6874" NA NA NA
"6875" NA NA NA
"6876" NA NA NA
"6877" NA NA NA
"6878" NA NA NA
"6879" NA NA NA
"6880" NA NA NA
"6881" NA NA NA
"6882" NA NA NA
"6883" NA NA NA
"6884" NA NA NA
"6885" NA NA NA
"6886" NA NA NA
"6887" NA NA NA
"6888" NA NA NA
"6889" NA NA NA
"6890" NA NA NA
"6891" NA NA NA
"6892" NA NA NA
"6893" NA NA NA
"6894" NA NA NA
"6895" NA NA NA
"6896" NA NA NA
"6897" NA NA NA
"6898" NA NA NA
"6899" NA NA NA
"6900" NA NA NA
"6901" NA NA NA
"6902" NA NA NA
"6903" NA NA NA
"6904" NA NA NA
"6905" NA NA NA
"6906" NA NA NA
"6907" NA NA NA
"6908" NA NA NA
"6909" NA NA NA
"6910" NA NA NA
"6911" NA NA NA
"6912" NA NA NA
"6913" NA NA NA
"6914" NA NA NA
"6915" NA NA NA
"6916" NA NA NA
"6917" NA NA NA
"6918" NA NA NA
"6919" NA NA NA
"6920" NA NA NA
"6921" NA NA NA
"6922" NA NA NA
"6923" NA NA NA
"6924" NA NA NA
"6925" NA NA NA
"6926" NA NA NA
"6927" NA NA NA
"6928" NA NA NA
"6929" NA NA NA
"6930" NA NA NA
"6931" NA NA NA
"6932" NA NA NA
"6933" NA NA NA
"6934" NA NA NA
"6935" NA NA NA
"6936" NA NA NA
"6937" NA NA NA
"6938" NA NA NA
"6939" NA NA NA
"6940" NA NA NA
"6941" NA NA NA
"6942" NA NA NA
"6943" NA NA NA
"6944" NA NA NA
"6945" NA NA NA
"6946" NA NA NA
"6947" NA NA NA
"6948" NA NA NA
"6949" NA NA NA
"6950" NA NA NA
"6951" NA NA NA
"6952" NA NA NA
"6953" NA NA NA
"6954" NA NA NA
"6955" NA NA NA
"6956" NA NA NA
"6957" NA NA NA
"6958" NA NA NA
"6959" NA NA NA
"6960" NA NA NA
"6961" NA NA NA
"6962" NA NA NA
"6963" NA NA NA
"6964" NA NA NA
"6965" NA NA NA
"6966" NA NA NA
"6967" NA NA NA
"6968" NA NA NA
"6969" NA NA NA
"6970" NA NA NA
"6971" NA NA NA
"6972" NA NA NA
"6973" NA NA NA
"6974" NA NA NA
"6975" NA NA NA
"6976" NA NA NA
"6977" NA NA NA
"6978" NA NA NA
"6979" NA NA NA
"6980" NA NA NA
"6981" NA NA NA
"6982" NA NA NA
"6983" NA NA NA
"6984" NA NA NA
"6985" NA NA NA
"6986" NA NA NA
"6987" NA NA NA
"6988" NA NA NA
"6989" NA NA NA
"6990" NA NA NA
"6991" NA NA NA
"6992" NA NA NA
"6993" NA NA NA
"6994" NA NA NA
"6995" NA NA NA
"6996" NA NA NA
"6997" NA NA NA
"6998" NA NA NA
"6999" NA NA NA
"7000" NA NA NA
"7001" NA NA NA
"7002" NA NA NA
"7003" NA NA NA
"7004" NA NA NA
"7005" NA NA NA
"7006" NA NA NA
"7007" NA NA NA
"7008" NA NA NA
"7009" NA NA NA
"7010" NA NA NA
"7011" NA NA NA
"7012" NA NA NA
"7013" NA NA NA
"7014" NA NA NA
"7015" NA NA NA
"7016" NA NA NA
"7017" NA NA NA
"7018" NA NA NA
"7019" NA NA NA
"7020" NA NA NA
"7021" NA NA NA
"7022" NA NA NA
"7023" NA NA NA
"7024" NA NA NA
"7025" NA NA NA
"7026" NA NA NA
"7027" NA NA NA
"7028" NA NA NA
"7029" NA NA NA
"7030" NA NA NA
"7031" NA NA NA
"7032" NA NA NA
"7033" NA NA NA
"7034" NA NA NA
"7035" NA NA NA
"7036" NA NA NA
"7037" NA NA NA
"7038" NA NA NA
"7039" NA NA NA
"7040" NA NA NA
"7041" NA NA NA
"7042" NA NA NA
"7043" NA NA NA
"7044" NA NA NA
"7045" NA NA NA
"7046" NA NA NA
"7047" NA NA NA
"7048" NA NA NA
"7049" NA NA NA
"7050" NA NA NA
"7051" NA NA NA
"7052" NA NA NA
"7053" NA NA NA
"7054" NA NA NA
"7055" NA NA NA
"7056" NA NA NA
"7057" NA NA NA
"7058" NA NA NA
"7059" NA NA NA
"7060" NA NA NA
"7061" NA NA NA
"7062" NA NA NA
"7063" NA NA NA
"7064" NA NA NA
"7065" NA NA NA
"7066" NA NA NA
"7067" NA NA NA
"7068" NA NA NA
"7069" NA NA NA
"7070" NA NA NA
"7071" NA NA NA
"7072" NA NA NA
"7073" NA NA NA
"7074" NA NA NA
"7075" NA NA NA
"7076" NA NA NA
"7077" NA NA NA
"7078" NA NA NA
"7079" NA NA NA
"7080" NA NA NA
"7081" NA NA NA
"7082" NA NA NA
"7083" NA NA NA
"7084" NA NA NA
"7085" NA NA NA
"7086" NA NA NA
"7087" NA NA NA
"7088" NA NA NA
"7089" NA NA NA
"7090" NA NA NA
"7091" NA NA NA
"7092" NA NA NA
"7093" NA NA NA
"7094" NA NA NA
"7095" NA NA NA
"7096" NA NA NA
"7097" NA NA NA
"7098" NA NA NA
"7099" NA NA NA
"7100" NA NA NA
"7101" NA NA NA
"7102" NA NA NA
"7103" NA NA NA
"7104" NA NA NA
"7105" NA NA NA
"7106" NA NA NA
"7107" NA NA NA
"7108" NA NA NA
"7109" NA NA NA
"7110" NA NA NA
"7111" NA NA NA
"7112" NA NA NA
"7113" NA NA NA
"7114" NA NA NA
"7115" NA NA NA
"7116" NA NA NA
"7117" NA NA NA
"7118" NA NA NA
"7119" NA NA NA
"7120" NA NA NA
"7121" NA NA NA
"7122" NA NA NA
"7123" NA NA NA
"7124" NA NA NA
"7125" NA NA NA
"7126" NA NA NA
"7127" NA NA NA
"7128" NA NA NA
"7129" NA NA NA
"7130" NA NA NA
"7131" NA NA NA
"7132" NA NA NA
"7133" NA NA NA
"7134" NA NA NA
"7135" NA NA NA
"7136" NA NA NA
"7137" NA NA NA
"7138" NA NA NA
"7139" NA NA NA
"7140" NA NA NA
"7141" NA NA NA
"7142" NA NA NA
"7143" NA NA NA
"7144" NA NA NA
"7145" NA NA NA
"7146" NA NA NA
"7147" NA NA NA
"7148" NA NA NA
"7149" NA NA NA
"7150" NA NA NA
"7151" NA NA NA
"7152" NA NA NA
"7153" NA NA NA
"7154" NA NA NA
"7155" NA NA NA
"7156" NA NA NA
"7157" NA NA NA
"7158" NA NA NA
"7159" NA NA NA
"7160" NA NA NA
"7161" NA NA NA
"7162" NA NA NA
"7163" NA NA NA
"7164" NA NA NA
"7165" NA NA NA
"7166" NA NA NA
"7167" NA NA NA
"7168" NA NA NA
"7169" NA NA NA
"7170" NA NA NA
"7171" NA NA NA
"7172" NA NA NA
"7173" NA NA NA
"7174" NA NA NA
"7175" NA NA NA
"7176" NA NA NA
"7177" NA NA NA
"7178" NA NA NA
"7179" NA NA NA
"7180" NA NA NA
"7181" NA NA NA
"7182" NA NA NA
"7183" NA NA NA
"7184" NA NA NA
"7185" NA NA NA
"7186" NA NA NA
"7187" NA NA NA
"7188" NA NA NA
"7189" NA NA NA
"7190" NA NA NA
"7191" NA NA NA
"7192" NA NA NA
"7193" NA NA NA
"7194" NA NA NA
"7195" NA NA NA
"7196" NA NA NA
"7197" NA NA NA
"7198" NA NA NA
"7199" NA NA NA
"7200" NA NA NA
"7201" NA NA NA
"7202" NA NA NA
"7203" NA NA NA
"7204" NA NA NA
"7205" NA NA NA
"7206" NA NA NA
"7207" NA NA NA
"7208" NA NA NA
"7209" NA NA NA
"7210" NA NA NA
"7211" NA NA NA
"7212" NA NA NA
"7213" NA NA NA
"7214" NA NA NA
"7215" NA NA NA
"7216" NA NA NA
"7217" NA NA NA
"7218" NA NA NA
"7219" NA NA NA
"7220" NA NA NA
"7221" NA NA NA
"7222" NA NA NA
"7223" NA NA NA
"7224" NA NA NA
"7225" NA NA NA
"7226" NA NA NA
"7227" NA NA NA
"7228" NA NA NA
"7229" NA NA NA
"7230" NA NA NA
"7231" NA NA NA
"7232" NA NA NA
"7233" NA NA NA
"7234" NA NA NA
"7235" NA NA NA
"7236" NA NA NA
"7237" NA NA NA
"7238" NA NA NA
"7239" NA NA NA
"7240" NA NA NA
"7241" NA NA NA
"7242" NA NA NA
"7243" NA NA NA
"7244" NA NA NA
"7245" NA NA NA
"7246" NA NA NA
"7247" NA NA NA
"7248" NA NA NA
"7249" NA NA NA
"7250" NA NA NA
"7251" NA NA NA
"7252" NA NA NA
"7253" NA NA NA
"7254" NA NA NA
"7255" NA NA NA
"7256" NA NA NA
"7257" NA NA NA
"7258" NA NA NA
"7259" NA NA NA
"7260" NA NA NA
"7261" NA NA NA
"7262" NA NA NA
"7263" NA NA NA
"7264" NA NA NA
"7265" NA NA NA
"7266" NA NA NA
"7267" NA NA NA
"7268" NA NA NA
"7269" NA NA NA
"7270" NA NA NA
"7271" NA NA NA
"7272" NA NA NA
"7273" NA NA NA
"7274" NA NA NA
"7275" NA NA NA
"7276" NA NA NA
"7277" NA NA NA
"7278" NA NA NA
"7279" NA NA NA
"7280" NA NA NA
"7281" NA NA NA
"7282" NA NA NA
"7283" NA NA NA
"7284" NA NA NA
"7285" NA NA NA
"7286" NA NA NA
"7287" NA NA NA
"7288" NA NA NA
"7289" NA NA NA
"7290" NA NA NA
"7291" NA NA NA
"7292" NA NA NA
"7293" NA NA NA
"7294" NA NA NA
"7295" NA NA NA
"7296" NA NA NA
"7297" NA NA NA
"7298" NA NA NA
"7299" NA NA NA
"7300" NA NA NA
"7301" NA NA NA
"7302" NA NA NA
"7303" NA NA NA
"7304" NA NA NA
"7305" NA NA NA
"7306" NA NA NA
"7307" NA NA NA
"7308" NA NA NA
"7309" NA NA NA
"7310" NA NA NA
"7311" NA NA NA
"7312" NA NA NA
"7313" NA NA NA
"7314" NA NA NA
"7315" NA NA NA
"7316" NA NA NA
"7317" NA NA NA
"7318" NA NA NA
"7319" NA NA NA
"7320" NA NA NA
"7321" NA NA NA
"7322" NA NA NA
"7323" NA NA NA
"7324" NA NA NA
"7325" NA NA NA
"7326" NA NA NA
"7327" NA NA NA
"7328" NA NA NA
"7329" NA NA NA
"7330" NA NA NA
"7331" NA NA NA
"7332" NA NA NA
"7333" NA NA NA
"7334" NA NA NA
"7335" NA NA NA
"7336" NA NA NA
"7337" NA NA NA
"7338" NA NA NA
"7339" NA NA NA
"7340" NA NA NA
"7341" NA NA NA
"7342" NA NA NA
"7343" NA NA NA
"7344" NA NA NA
"7345" NA NA NA
"7346" NA NA NA
"7347" NA NA NA
"7348" NA NA NA
"7349" NA NA NA
"7350" NA NA NA
"7351" NA NA NA
"7352" NA NA NA
"7353" NA NA NA
"7354" NA NA NA
"7355" NA NA NA
"7356" NA NA NA
"7357" NA NA NA
"7358" NA NA NA
"7359" NA NA NA
"7360" NA NA NA
"7361" NA NA NA
"7362" NA NA NA
"7363" NA NA NA
"7364" NA NA NA
"7365" NA NA NA
"7366" NA NA NA
"7367" NA NA NA
"7368" NA NA NA
"7369" NA NA NA
"7370" NA NA NA
"7371" NA NA NA
"7372" NA NA NA
"7373" NA NA NA
"7374" NA NA NA
"7375" NA NA NA
"7376" NA NA NA
"7377" NA NA NA
"7378" NA NA NA
"7379" NA NA NA
"7380" NA NA NA
"7381" NA NA NA
"7382" NA NA NA
"7383" NA NA NA
"7384" NA NA NA
"7385" NA NA NA
"7386" NA NA NA
"7387" NA NA NA
"7388" NA NA NA
"7389" NA NA NA
"7390" NA NA NA
"7391" NA NA NA
"7392" NA NA NA
"7393" NA NA NA
"7394" NA NA NA
"7395" NA NA NA
"7396" NA NA NA
"7397" NA NA NA
"7398" NA NA NA
"7399" NA NA NA
"7400" NA NA NA
"7401" NA NA NA
"7402" NA NA NA
"7403" NA NA NA
"7404" NA NA NA
"7405" NA NA NA
"7406" NA NA NA
"7407" NA NA NA
"7408" NA NA NA
"7409" NA NA NA
"7410" NA NA NA
"7411" NA NA NA
"7412" NA NA NA
"7413" NA NA NA
"7414" NA NA NA
"7415" NA NA NA
"7416" NA NA NA
"7417" NA NA NA
"7418" NA NA NA
"7419" NA NA NA
"7420" NA NA NA
"7421" NA NA NA
"7422" NA NA NA
"7423" NA NA NA
"7424" NA NA NA
"7425" NA NA NA
"7426" NA NA NA
"7427" NA NA NA
"7428" NA NA NA
"7429" NA NA NA
"7430" NA NA NA
"7431" NA NA NA
"7432" NA NA NA
"7433" NA NA NA
"7434" NA NA NA
"7435" NA NA NA
"7436" NA NA NA
"7437" NA NA NA
"7438" NA NA NA
"7439" NA NA NA
"7440" NA NA NA
"7441" NA NA NA
"7442" NA NA NA
"7443" NA NA NA
"7444" NA NA NA
"7445" NA NA NA
"7446" NA NA NA
"7447" NA NA NA
"7448" NA NA NA
"7449" NA NA NA
"7450" NA NA NA
"7451" NA NA NA
"7452" NA NA NA
"7453" NA NA NA
"7454" NA NA NA
"7455" NA NA NA
"7456" NA NA NA
"7457" NA NA NA
"7458" NA NA NA
"7459" NA NA NA
"7460" NA NA NA
"7461" NA NA NA
"7462" NA NA NA
"7463" NA NA NA
"7464" NA NA NA
"7465" NA NA NA
"7466" NA NA NA
"7467" NA NA NA
"7468" NA NA NA
"7469" NA NA NA
"7470" NA NA NA
"7471" NA NA NA
"7472" NA NA NA
"7473" NA NA NA
"7474" NA NA NA
"7475" NA NA NA
"7476" NA NA NA
"7477" NA NA NA
"7478" NA NA NA
"7479" NA NA NA
"7480" NA NA NA
"7481" NA NA NA
"7482" NA NA NA
"7483" NA NA NA
"7484" NA NA NA
"7485" NA NA NA
"7486" NA NA NA
"7487" NA NA NA
"7488" NA NA NA
"7489" NA NA NA
"7490" NA NA NA
"7491" NA NA NA
"7492" NA NA NA
"7493" NA NA NA
"7494" NA NA NA
"7495" NA NA NA
"7496" NA NA NA
"7497" NA NA NA
"7498" NA NA NA
"7499" NA NA NA
"7500" NA NA NA
"7501" NA NA NA
"7502" NA NA NA
"7503" NA NA NA
"7504" NA NA NA
"7505" NA NA NA
"7506" NA NA NA
"7507" NA NA NA
"7508" NA NA NA
"7509" NA NA NA
"7510" NA NA NA
"7511" NA NA NA
"7512" NA NA NA
"7513" NA NA NA
"7514" NA NA NA
"7515" NA NA NA
"7516" NA NA NA
"7517" NA NA NA
"7518" NA NA NA
"7519" NA NA NA
"7520" NA NA NA
"7521" NA NA NA
"7522" NA NA NA
"7523" NA NA NA
"7524" NA NA NA
"7525" NA NA NA
"7526" NA NA NA
"7527" NA NA NA
"7528" NA NA NA
"7529" NA NA NA
"7530" NA NA NA
"7531" NA NA NA
"7532" NA NA NA
"7533" NA NA NA
"7534" NA NA NA
"7535" NA NA NA
"7536" NA NA NA
"7537" NA NA NA
"7538" NA NA NA
"7539" NA NA NA
"7540" NA NA NA
"7541" NA NA NA
"7542" NA NA NA
"7543" NA NA NA
"7544" NA NA NA
"7545" NA NA NA
"7546" NA NA NA
"7547" NA NA NA
"7548" NA NA NA
"7549" NA NA NA
"7550" NA NA NA
"7551" NA NA NA
"7552" NA NA NA
"7553" NA NA NA
"7554" NA NA NA
"7555" NA NA NA
"7556" NA NA NA
"7557" NA NA NA
"7558" NA NA NA
"7559" NA NA NA
"7560" NA NA NA
"7561" NA NA NA
"7562" NA NA NA
"7563" NA NA NA
"7564" NA NA NA
"7565" NA NA NA
"7566" NA NA NA
"7567" NA NA NA
"7568" NA NA NA
"7569" NA NA NA
"7570" NA NA NA
"7571" NA NA NA
"7572" NA NA NA
"7573" NA NA NA
"7574" NA NA NA
"7575" NA NA NA
"7576" NA NA NA
"7577" NA NA NA
"7578" NA NA NA
"7579" NA NA NA
"7580" NA NA NA
"7581" NA NA NA
"7582" NA NA NA
"7583" NA NA NA
"7584" NA NA NA
"7585" NA NA NA
"7586" NA NA NA
"7587" NA NA NA
"7588" NA NA NA
"7589" NA NA NA
"7590" NA NA NA
"7591" NA NA NA
"7592" NA NA NA
"7593" NA NA NA
"7594" NA NA NA
"7595" NA NA NA
"7596" NA NA NA
"7597" NA NA NA
"7598" NA NA NA
"7599" NA NA NA
"7600" NA NA NA
"7601" NA NA NA
"7602" NA NA NA
"7603" NA NA NA
"7604" NA NA NA
"7605" NA NA NA
"7606" NA NA NA
"7607" NA NA NA
"7608" NA NA NA
"7609" NA NA NA
"7610" NA NA NA
"7611" NA NA NA
"7612" NA NA NA
"7613" NA NA NA
"7614" NA NA NA
"7615" NA NA NA
"7616" NA NA NA
"7617" NA NA NA
"7618" NA NA NA
"7619" NA NA NA
"7620" NA NA NA
"7621" NA NA NA
"7622" NA NA NA
"7623" NA NA NA
"7624" NA NA NA
"7625" NA NA NA
"7626" NA NA NA
"7627" NA NA NA
"7628" NA NA NA
"7629" NA NA NA
"7630" NA NA NA
"7631" NA NA NA
"7632" NA NA NA
"7633" NA NA NA
"7634" NA NA NA
"7635" NA NA NA
"7636" NA NA NA
"7637" NA NA NA
"7638" NA NA NA
"7639" NA NA NA
"7640" NA NA NA
"7641" NA NA NA
"7642" NA NA NA
"7643" NA NA NA
"7644" NA NA NA
"7645" NA NA NA
"7646" NA NA NA
"7647" NA NA NA
"7648" NA NA NA
"7649" NA NA NA
"7650" NA NA NA
"7651" NA NA NA
"7652" NA NA NA
"7653" NA NA NA
"7654" NA NA NA
"7655" NA NA NA
"7656" NA NA NA
"7657" NA NA NA
"7658" NA NA NA
"7659" NA NA NA
"7660" NA NA NA
"7661" NA NA NA
"7662" NA NA NA
"7663" NA NA NA
"7664" NA NA NA
"7665" NA NA NA
"7666" NA NA NA
"7667" NA NA NA
"7668" NA NA NA
"7669" NA NA NA
"7670" NA NA NA
"7671" NA NA NA
"7672" NA NA NA
"7673" NA NA NA
"7674" NA NA NA
"7675" NA NA NA
"7676" NA NA NA
"7677" NA NA NA
"7678" NA NA NA
"7679" NA NA NA
"7680" NA NA NA
"7681" NA NA NA
"7682" NA NA NA
"7683" NA NA NA
"7684" NA NA NA
"7685" NA NA NA
"7686" NA NA NA
"7687" NA NA NA
"7688" NA NA NA
"7689" NA NA NA
"7690" NA NA NA
"7691" NA NA NA
"7692" NA NA NA
"7693" NA NA NA
"7694" NA NA NA
"7695" NA NA NA
"7696" NA NA NA
"7697" NA NA NA
"7698" NA NA NA
"7699" NA NA NA
"7700" NA NA NA
"7701" NA NA NA
"7702" NA NA NA
"7703" NA NA NA
"7704" NA NA NA
"7705" NA NA NA
"7706" NA NA NA
"7707" NA NA NA
"7708" NA NA NA
"7709" NA NA NA
"7710" NA NA NA
"7711" NA NA NA
"7712" NA NA NA
"7713" NA NA NA
"7714" NA NA NA
"7715" NA NA NA
"7716" NA NA NA
"7717" NA NA NA
"7718" NA NA NA
"7719" NA NA NA
"7720" NA NA NA
"7721" NA NA NA
"7722" NA NA NA
"7723" NA NA NA
"7724" NA NA NA
"7725" NA NA NA
"7726" NA NA NA
"7727" NA NA NA
"7728" NA NA NA
"7729" NA NA NA
"7730" NA NA NA
"7731" NA NA NA
"7732" NA NA NA
"7733" NA NA NA
"7734" NA NA NA
"7735" NA NA NA
"7736" NA NA NA
"7737" NA NA NA
"7738" NA NA NA
"7739" NA NA NA
"7740" NA NA NA
"7741" NA NA NA
"7742" NA NA NA
"7743" NA NA NA
"7744" NA NA NA
"7745" NA NA NA
"7746" NA NA NA
"7747" NA NA NA
"7748" NA NA NA
"7749" NA NA NA
"7750" NA NA NA
"7751" NA NA NA
"7752" NA NA NA
"7753" NA NA NA
"7754" NA NA NA
"7755" NA NA NA
"7756" NA NA NA
"7757" NA NA NA
"7758" NA NA NA
"7759" NA NA NA
"7760" NA NA NA
"7761" NA NA NA
"7762" NA NA NA
"7763" NA NA NA
"7764" NA NA NA
"7765" NA NA NA
"7766" NA NA NA
"7767" NA NA NA
"7768" NA NA NA
"7769" NA NA NA
"7770" NA NA NA
"7771" NA NA NA
"7772" NA NA NA
"7773" NA NA NA
"7774" NA NA NA
"7775" NA NA NA
"7776" NA NA NA
"7777" NA NA NA
"7778" NA NA NA
"7779" NA NA NA
"7780" NA NA NA
"7781" NA NA NA
"7782" NA NA NA
"7783" NA NA NA
"7784" NA NA NA
"7785" NA NA NA
"7786" NA NA NA
"7787" NA NA NA
"7788" NA NA NA
"7789" NA NA NA
"7790" NA NA NA
"7791" NA NA NA
"7792" NA NA NA
"7793" NA NA NA
"7794" NA NA NA
"7795" NA NA NA
"7796" NA NA NA
"7797" NA NA NA
"7798" NA NA NA
"7799" NA NA NA
"7800" NA NA NA
"7801" NA NA NA
"7802" NA NA NA
"7803" NA NA NA
"7804" NA NA NA
"7805" NA NA NA
"7806" NA NA NA
"7807" NA NA NA
"7808" NA NA NA
"7809" NA NA NA
"7810" NA NA NA
"7811" NA NA NA
"7812" NA NA NA
"7813" NA NA NA
"7814" NA NA NA
"7815" NA NA NA
"7816" NA NA NA
"7817" NA NA NA
"7818" NA NA NA
"7819" NA NA NA
"7820" NA NA NA
"7821" NA NA NA
"7822" NA NA NA
"7823" NA NA NA
"7824" NA NA NA
"7825" NA NA NA
"7826" NA NA NA
"7827" NA NA NA
"7828" NA NA NA
"7829" NA NA NA
"7830" NA NA NA
"7831" NA NA NA
"7832" NA NA NA
"7833" NA NA NA
"7834" NA NA NA
"7835" NA NA NA
"7836" NA NA NA
"7837" NA NA NA
"7838" NA NA NA
"7839" NA NA NA
"7840" NA NA NA
"7841" NA NA NA
"7842" NA NA NA
"7843" NA NA NA
"7844" NA NA NA
"7845" NA NA NA
"7846" NA NA NA
"7847" NA NA NA
"7848" NA NA NA
"7849" NA NA NA
"7850" NA NA NA
"7851" NA NA NA
"7852" NA NA NA
"7853" NA NA NA
"7854" NA NA NA
"7855" NA NA NA
"7856" NA NA NA
"7857" NA NA NA
"7858" NA NA NA
"7859" NA NA NA
"7860" NA NA NA
"7861" NA NA NA
"7862" NA NA NA
"7863" NA NA NA
"7864" NA NA NA
"7865" NA NA NA
"7866" NA NA NA
"7867" NA NA NA
"7868" NA NA NA
"7869" NA NA NA
"7870" NA NA NA
"7871" NA NA NA
"7872" NA NA NA
"7873" NA NA NA
"7874" NA NA NA
"7875" NA NA NA
"7876" NA NA NA
"7877" NA NA NA
"7878" NA NA NA
"7879" NA NA NA
"7880" NA NA NA
"7881" NA NA NA
"7882" NA NA NA
"7883" NA NA NA
"7884" NA NA NA
"7885" NA NA NA
"7886" NA NA NA
"7887" NA NA NA
"7888" NA NA NA
"7889" NA NA NA
"7890" NA NA NA
"7891" NA NA NA
"7892" NA NA NA
"7893" NA NA NA
"7894" NA NA NA
"7895" NA NA NA
"7896" NA NA NA
"7897" NA NA NA
"7898" NA NA NA
"7899" NA NA NA
"7900" NA NA NA
"7901" NA NA NA
"7902" NA NA NA
"7903" NA NA NA
"7904" NA NA NA
"7905" NA NA NA
"7906" NA NA NA
"7907" NA NA NA
"7908" NA NA NA
"7909" NA NA NA
"7910" NA NA NA
"7911" NA NA NA
"7912" NA NA NA
"7913" NA NA NA
"7914" NA NA NA
"7915" NA NA NA
"7916" NA NA NA
"7917" NA NA NA
"7918" NA NA NA
"7919" NA NA NA
"7920" NA NA NA
"7921" NA NA NA
"7922" NA NA NA
"7923" NA NA NA
"7924" NA NA NA
"7925" NA NA NA
"7926" NA NA NA
"7927" NA NA NA
"7928" NA NA NA
"7929" NA NA NA
"7930" NA NA NA
"7931" NA NA NA
"7932" NA NA NA
"7933" NA NA NA
"7934" NA NA NA
"7935" NA NA NA
"7936" NA NA NA
"7937" NA NA NA
"7938" NA NA NA
"7939" NA NA NA
"7940" NA NA NA
"7941" NA NA NA
"7942" NA NA NA
"7943" NA NA NA
"7944" NA NA NA
"7945" NA NA NA
"7946" NA NA NA
"7947" NA NA NA
"7948" NA NA NA
"7949" NA NA NA
"7950" NA NA NA
"7951" NA NA NA
"7952" NA NA NA
"7953" NA NA NA
"7954" NA NA NA
"7955" NA NA NA
"7956" NA NA NA
"7957" NA NA NA
"7958" NA NA NA
"7959" NA NA NA
"7960" NA NA NA
"7961" NA NA NA
"7962" NA NA NA
"7963" NA NA NA
"7964" NA NA NA
"7965" NA NA NA
"7966" NA NA NA
"7967" NA NA NA
"7968" NA NA NA
"7969" NA NA NA
"7970" NA NA NA
"7971" NA NA NA
"7972" NA NA NA
"7973" NA NA NA
"7974" NA NA NA
"7975" NA NA NA
"7976" NA NA NA
"7977" NA NA NA
"7978" NA NA NA
"7979" NA NA NA
"7980" NA NA NA
"7981" NA NA NA
"7982" NA NA NA
"7983" NA NA NA
"7984" NA NA NA
"7985" NA NA NA
"7986" NA NA NA
"7987" NA NA NA
"7988" NA NA NA
"7989" NA NA NA
"7990" NA NA NA
"7991" NA NA NA
"7992" NA NA NA
"7993" NA NA NA
"7994" NA NA NA
"7995" NA NA NA
"7996" NA NA NA
"7997" NA NA NA
"7998" NA NA NA
"7999" NA NA NA
"8000" NA NA NA
"8001" NA NA NA
"8002" NA NA NA
"8003" NA NA NA
"8004" NA NA NA
"8005" NA NA NA
"8006" NA NA NA
"8007" NA NA NA
"8008" NA NA NA
"8009" NA NA NA
"8010" NA NA NA
"8011" NA NA NA
"8012" NA NA NA
"8013" NA NA NA
"8014" NA NA NA
"8015" NA NA NA
"8016" NA NA NA
"8017" NA NA NA
"8018" NA NA NA
"8019" NA NA NA
"8020" NA NA NA
"8021" NA NA NA
"8022" NA NA NA
"8023" NA NA NA
"8024" NA NA NA
"8025" NA NA NA
"8026" NA NA NA
"8027" NA NA NA
"8028" NA NA NA
"8029" NA NA NA
"8030" NA NA NA
"8031" NA NA NA
"8032" NA NA NA
"8033" NA NA NA
"8034" NA NA NA
"8035" NA NA NA
"8036" NA NA NA
"8037" NA NA NA
"8038" NA NA NA
"8039" NA NA NA
"8040" NA NA NA
"8041" NA NA NA
"8042" NA NA NA
"8043" NA NA NA
"8044" NA NA NA
"8045" NA NA NA
"8046" NA NA NA
"8047" NA NA NA
"8048" NA NA NA
"8049" NA NA NA
"8050" NA NA NA
"8051" NA NA NA
"8052" NA NA NA
"8053" NA NA NA
"8054" NA NA NA
"8055" NA NA NA
"8056" NA NA NA
"8057" NA NA NA
"8058" NA NA NA
"8059" NA NA NA
"8060" NA NA NA
"8061" NA NA NA
"8062" NA NA NA
"8063" NA NA NA
"8064" NA NA NA
"8065" NA NA NA
"8066" NA NA NA
"8067" NA NA NA
"8068" NA NA NA
"8069" NA NA NA
"8070" NA NA NA
"8071" NA NA NA
"8072" NA NA NA
"8073" NA NA NA
"8074" NA NA NA
"8075" NA NA NA
"8076" NA NA NA
"8077" NA NA NA
"8078" NA NA NA
"8079" NA NA NA
"8080" NA NA NA
"8081" NA NA NA
"8082" NA NA NA
"8083" NA NA NA
"8084" NA NA NA
"8085" NA NA NA
"8086" NA NA NA
"8087" NA NA NA
"8088" NA NA NA
"8089" NA NA NA
"8090" NA NA NA
"8091" NA NA NA
"8092" NA NA NA
"8093" NA NA NA
"8094" NA NA NA
"8095" NA NA NA
"8096" NA NA NA
"8097" NA NA NA
"8098" NA NA NA
"8099" NA NA NA
"8100" NA NA NA
"8101" NA NA NA
"8102" NA NA NA
"8103" NA NA NA
"8104" NA NA NA
"8105" NA NA NA
"8106" NA NA NA
"8107" NA NA NA
"8108" NA NA NA
"8109" NA NA NA
"8110" NA NA NA
"8111" NA NA NA
"8112" NA NA NA
"8113" NA NA NA
"8114" NA NA NA
"8115" NA NA NA
"8116" NA NA NA
"8117" NA NA NA
"8118" NA NA NA
"8119" NA NA NA
"8120" NA NA NA
"8121" NA NA NA
"8122" NA NA NA
"8123" NA NA NA
"8124" NA NA NA
"8125" NA NA NA
"8126" NA NA NA
"8127" NA NA NA
"8128" NA NA NA
"8129" NA NA NA
"8130" NA NA NA
"8131" NA NA NA
"8132" NA NA NA
"8133" NA NA NA
"8134" NA NA NA
"8135" NA NA NA
"8136" NA NA NA
"8137" NA NA NA
"8138" NA NA NA
"8139" NA NA NA
"8140" NA NA NA
"8141" NA NA NA
"8142" NA NA NA
"8143" NA NA NA
"8144" NA NA NA
"8145" NA NA NA
"8146" NA NA NA
"8147" NA NA NA
"8148" NA NA NA
"8149" NA NA NA
"8150" NA NA NA
"8151" NA NA NA
"8152" NA NA NA
"8153" NA NA NA
"8154" NA NA NA
"8155" NA NA NA
"8156" NA NA NA
"8157" NA NA NA
"8158" NA NA NA
"8159" NA NA NA
"8160" NA NA NA
"8161" NA NA NA
"8162" NA NA NA
"8163" NA NA NA
"8164" NA NA NA
"8165" NA NA NA
"8166" NA NA NA
"8167" NA NA NA
"8168" NA NA NA
"8169" NA NA NA
"8170" NA NA NA
"8171" NA NA NA
"8172" NA NA NA
"8173" NA NA NA
"8174" NA NA NA
"8175" NA NA NA
"8176" NA NA NA
"8177" NA NA NA
"8178" NA NA NA
"8179" NA NA NA
"8180" NA NA NA
"8181" NA NA NA
"8182" NA NA NA
"8183" NA NA NA
"8184" NA NA NA
"8185" NA NA NA
"8186" NA NA NA
"8187" NA NA NA
"8188" NA NA NA
"8189" NA NA NA
"8190" NA NA NA
"8191" NA NA NA
"8192" NA NA NA
"8193" NA NA NA
"8194" NA NA NA
"8195" NA NA NA
"8196" NA NA NA
"8197" NA NA NA
"8198" NA NA NA
"8199" NA NA NA
"8200" NA NA NA
"8201" NA NA NA
"8202" NA NA NA
"8203" NA NA NA
"8204" NA NA NA
"8205" NA NA NA
"8206" NA NA NA
"8207" NA NA NA
"8208" NA NA NA
"8209" NA NA NA
"8210" NA NA NA
"8211" NA NA NA
"8212" NA NA NA
"8213" NA NA NA
"8214" NA NA NA
"8215" NA NA NA
"8216" NA NA NA
"8217" NA NA NA
"8218" NA NA NA
"8219" NA NA NA
"8220" NA NA NA
"8221" NA NA NA
"8222" NA NA NA
"8223" NA NA NA
"8224" NA NA NA
"8225" NA NA NA
"8226" NA NA NA
"8227" NA NA NA
"8228" NA NA NA
"8229" NA NA NA
"8230" NA NA NA
"8231" NA NA NA
"8232" NA NA NA
"8233" NA NA NA
"8234" NA NA NA
"8235" NA NA NA
"8236" NA NA NA
"8237" NA NA NA
"8238" NA NA NA
"8239" NA NA NA
"8240" NA NA NA
"8241" NA NA NA
"8242" NA NA NA
"8243" NA NA NA
"8244" NA NA NA
"8245" NA NA NA
"8246" NA NA NA
"8247" NA NA NA
"8248" NA NA NA
"8249" NA NA NA
"8250" NA NA NA
"8251" NA NA NA
"8252" NA NA NA
"8253" NA NA NA
"8254" NA NA NA
"8255" NA NA NA
"8256" NA NA NA
"8257" NA NA NA
"8258" NA NA NA
"8259" NA NA NA
"8260" NA NA NA
"8261" NA NA NA
"8262" NA NA NA
"8263" NA NA NA
"8264" NA NA NA
"8265" NA NA NA
"8266" NA NA NA
"8267" NA NA NA
"8268" NA NA NA
"8269" NA NA NA
"8270" NA NA NA
"8271" NA NA NA
"8272" NA NA NA
"8273" NA NA NA
"8274" NA NA NA
"8275" NA NA NA
"8276" NA NA NA
"8277" NA NA NA
"8278" NA NA NA
"8279" NA NA NA
"8280" NA NA NA
"8281" NA NA NA
"8282" NA NA NA
"8283" NA NA NA
"8284" NA NA NA
"8285" NA NA NA
"8286" NA NA NA
"8287" NA NA NA
"8288" NA NA NA
"8289" NA NA NA
"8290" NA NA NA
"8291" NA NA NA
"8292" NA NA NA
"8293" NA NA NA
"8294" NA NA NA
"8295" NA NA NA
"8296" NA NA NA
"8297" NA NA NA
"8298" NA NA NA
"8299" NA NA NA
"8300" NA NA NA
"8301" NA NA NA
"8302" NA NA NA
"8303" NA NA NA
"8304" NA NA NA
"8305" NA NA NA
"8306" NA NA NA
"8307" NA NA NA
"8308" NA NA NA
"8309" NA NA NA
"8310" NA NA NA
"8311" NA NA NA
"8312" NA NA NA
"8313" NA NA NA
"8314" NA NA NA
"8315" NA NA NA
"8316" NA NA NA
"8317" NA NA NA
"8318" NA NA NA
"8319" NA NA NA
"8320" NA NA NA
"8321" NA NA NA
"8322" NA NA NA
"8323" NA NA NA
"8324" NA NA NA
"8325" NA NA NA
"8326" NA NA NA
"8327" NA NA NA
"8328" NA NA NA
"8329" NA NA NA
"8330" NA NA NA
"8331" NA NA NA
"8332" NA NA NA
"8333" NA NA NA
"8334" NA NA NA
"8335" NA NA NA
"8336" NA NA NA
"8337" NA NA NA
"8338" NA NA NA
"8339" NA NA NA
"8340" NA NA NA
"8341" NA NA NA
"8342" NA NA NA
"8343" NA NA NA
"8344" NA NA NA
"8345" NA NA NA
"8346" NA NA NA
"8347" NA NA NA
"8348" NA NA NA
"8349" NA NA NA
"8350" NA NA NA
"8351" NA NA NA
"8352" NA NA NA
"8353" NA NA NA
"8354" NA NA NA
"8355" NA NA NA
"8356" NA NA NA
"8357" NA NA NA
"8358" NA NA NA
"8359" NA NA NA
"8360" NA NA NA
"8361" NA NA NA
"8362" NA NA NA
"8363" NA NA NA
"8364" NA NA NA
"8365" NA NA NA
"8366" NA NA NA
"8367" NA NA NA
"8368" NA NA NA
"8369" NA NA NA
"8370" NA NA NA
"8371" NA NA NA
"8372" NA NA NA
"8373" NA NA NA
"8374" NA NA NA
"8375" NA NA NA
"8376" NA NA NA
"8377" NA NA NA
"8378" NA NA NA
"8379" NA NA NA
"8380" NA NA NA
"8381" NA NA NA
"8382" NA NA NA
"8383" NA NA NA
"8384" NA NA NA
"8385" NA NA NA
"8386" NA NA NA
"8387" NA NA NA
"8388" NA NA NA
"8389" NA NA NA
"8390" NA NA NA
"8391" NA NA NA
"8392" NA NA NA
"8393" NA NA NA
"8394" NA NA NA
"8395" NA NA NA
"8396" NA NA NA
"8397" NA NA NA
"8398" NA NA NA
"8399" NA NA NA
"8400" NA NA NA
"8401" NA NA NA
"8402" NA NA NA
"8403" NA NA NA
"8404" NA NA NA
"8405" NA NA NA
"8406" NA NA NA
"8407" NA NA NA
"8408" NA NA NA
"8409" NA NA NA
"8410" NA NA NA
"8411" NA NA NA
"8412" NA NA NA
"8413" NA NA NA
"8414" NA NA NA
"8415" NA NA NA
"8416" NA NA NA
"8417" NA NA NA
"8418" NA NA NA
"8419" NA NA NA
"8420" NA NA NA
"8421" NA NA NA
"8422" NA NA NA
"8423" NA NA NA
"8424" NA NA NA
"8425" NA NA NA
"8426" NA NA NA
"8427" NA NA NA
"8428" NA NA NA
"8429" NA NA NA
"8430" NA NA NA
"8431" NA NA NA
"8432" NA NA NA
"8433" NA NA NA
"8434" NA NA NA
"8435" NA NA NA
"8436" NA NA NA
"8437" NA NA NA
"8438" NA NA NA
"8439" NA NA NA
"8440" NA NA NA
"8441" NA NA NA
"8442" NA NA NA
"8443" NA NA NA
"8444" NA NA NA
"8445" NA NA NA
"8446" NA NA NA
"8447" NA NA NA
"8448" NA NA NA
"8449" NA NA NA
"8450" NA NA NA
"8451" NA NA NA
"8452" NA NA NA
"8453" NA NA NA
"8454" NA NA NA
"8455" NA NA NA
"8456" NA NA NA
"8457" NA NA NA
"8458" NA NA NA
"8459" NA NA NA
"8460" NA NA NA
"8461" NA NA NA
"8462" NA NA NA
"8463" NA NA NA
"8464" NA NA NA
"8465" NA NA NA
"8466" NA NA NA
"8467" NA NA NA
"8468" NA NA NA
"8469" NA NA NA
"8470" NA NA NA
"8471" NA NA NA
"8472" NA NA NA
"8473" NA NA NA
"8474" NA NA NA
"8475" NA NA NA
"8476" NA NA NA
"8477" NA NA NA
"8478" NA NA NA
"8479" NA NA NA
"8480" NA NA NA
"8481" NA NA NA
"8482" NA NA NA
"8483" NA NA NA
"8484" NA NA NA
"8485" NA NA NA
"8486" NA NA NA
"8487" NA NA NA
"8488" NA NA NA
"8489" NA NA NA
"8490" NA NA NA
"8491" NA NA NA
"8492" NA NA NA
"8493" NA NA NA
"8494" NA NA NA
"8495" NA NA NA
"8496" NA NA NA
"8497" NA NA NA
"8498" NA NA NA
"8499" NA NA NA
"8500" NA NA NA
"8501" NA NA NA
"8502" NA NA NA
"8503" NA NA NA
"8504" NA NA NA
"8505" NA NA NA
"8506" NA NA NA
"8507" NA NA NA
"8508" NA NA NA
"8509" NA NA NA
"8510" NA NA NA
"8511" NA NA NA
"8512" NA NA NA
"8513" NA NA NA
"8514" NA NA NA
"8515" NA NA NA
"8516" NA NA NA
"8517" NA NA NA
"8518" NA NA NA
"8519" NA NA NA
"8520" NA NA NA
"8521" NA NA NA
"8522" NA NA NA
"8523" NA NA NA
"8524" NA NA NA
"8525" NA NA NA
"8526" NA NA NA
"8527" NA NA NA
"8528" NA NA NA
"8529" NA NA NA
"8530" NA NA NA
"8531" NA NA NA
"8532" NA NA NA
"8533" NA NA NA
"8534" NA NA NA
"8535" NA NA NA
"8536" NA NA NA
"8537" NA NA NA
"8538" NA NA NA
"8539" NA NA NA
"8540" NA NA NA
"8541" NA NA NA
"8542" NA NA NA
"8543" NA NA NA
"8544" NA NA NA
"8545" NA NA NA
"8546" NA NA NA
"8547" NA NA NA
"8548" NA NA NA
"8549" NA NA NA
"8550" NA NA NA
"8551" NA NA NA
"8552" NA NA NA
"8553" NA NA NA
"8554" NA NA NA
"8555" NA NA NA
"8556" NA NA NA
"8557" NA NA NA
"8558" NA NA NA
"8559" NA NA NA
"8560" NA NA NA
"8561" NA NA NA
"8562" NA NA NA
"8563" NA NA NA
"8564" NA NA NA
"8565" NA NA NA
"8566" NA NA NA
"8567" NA NA NA
"8568" NA NA NA
"8569" NA NA NA
"8570" NA NA NA
"8571" NA NA NA
"8572" NA NA NA
"8573" NA NA NA
"8574" NA NA NA
"8575" NA NA NA
"8576" NA NA NA
"8577" NA NA NA
"8578" NA NA NA
"8579" NA NA NA
"8580" NA NA NA
"8581" NA NA NA
"8582" NA NA NA
"8583" NA NA NA
"8584" NA NA NA
"8585" NA NA NA
"8586" NA NA NA
"8587" NA NA NA
"8588" NA NA NA
"8589" NA NA NA
"8590" NA NA NA
"8591" NA NA NA
"8592" NA NA NA
"8593" NA NA NA
"8594" NA NA NA
"8595" NA NA NA
"8596" NA NA NA
"8597" NA NA NA
"8598" NA NA NA
"8599" NA NA NA
"8600" NA NA NA
"8601" NA NA NA
"8602" NA NA NA
"8603" NA NA NA
"8604" NA NA NA
"8605" NA NA NA
"8606" NA NA NA
"8607" NA NA NA
"8608" NA NA NA
"8609" NA NA NA
"8610" NA NA NA
"8611" NA NA NA
"8612" NA NA NA
"8613" NA NA NA
"8614" NA NA NA
"8615" NA NA NA
"8616" NA NA NA
"8617" NA NA NA
"8618" NA NA NA
"8619" NA NA NA
"8620" NA NA NA
"8621" NA NA NA
"8622" NA NA NA
"8623" NA NA NA
"8624" NA NA NA
"8625" NA NA NA
"8626" NA NA NA
"8627" NA NA NA
"8628" NA NA NA
"8629" NA NA NA
"8630" NA NA NA
"8631" NA NA NA
"8632" NA NA NA
"8633" NA NA NA
"8634" NA NA NA
"8635" NA NA NA
"8636" NA NA NA
"8637" NA NA NA
"8638" NA NA NA
"8639" NA NA NA
"8640" NA NA NA
"8641" NA NA NA
"8642" NA NA NA
"8643" NA NA NA
"8644" NA NA NA
"8645" NA NA NA
"8646" NA NA NA
"8647" NA NA NA
"8648" NA NA NA
"8649" NA NA NA
"8650" NA NA NA
"8651" NA NA NA
"8652" NA NA NA
"8653" NA NA NA
"8654" NA NA NA
"8655" NA NA NA
"8656" NA NA NA
"8657" NA NA NA
"8658" NA NA NA
"8659" NA NA NA
"8660" NA NA NA
"8661" NA NA NA
"8662" NA NA NA
"8663" NA NA NA
"8664" NA NA NA
"8665" NA NA NA
"8666" NA NA NA
"8667" NA NA NA
"8668" NA NA NA
"8669" NA NA NA
"8670" NA NA NA
"8671" NA NA NA
"8672" NA NA NA
"8673" NA NA NA
"8674" NA NA NA
"8675" NA NA NA
"8676" NA NA NA
"8677" NA NA NA
"8678" NA NA NA
"8679" NA NA NA
"8680" NA NA NA
"8681" NA NA NA
"8682" NA NA NA
"8683" NA NA NA
"8684" NA NA NA
"8685" NA NA NA
"8686" NA NA NA
"8687" NA NA NA
"8688" NA NA NA
"8689" NA NA NA
"8690" NA NA NA
"8691" NA NA NA
"8692" NA NA NA
"8693" NA NA NA
"8694" NA NA NA
"8695" NA NA NA
"8696" NA NA NA
"8697" NA NA NA
"8698" NA NA NA
"8699" NA NA NA
"8700" NA NA NA
"8701" NA NA NA
"8702" NA NA NA
"8703" NA NA NA
"8704" NA NA NA
"8705" NA NA NA
"8706" NA NA NA
"8707" NA NA NA
"8708" NA NA NA
"8709" NA NA NA
"8710" NA NA NA
"8711" NA NA NA
"8712" NA NA NA
"8713" NA NA NA
"8714" NA NA NA
"8715" NA NA NA
"8716" NA NA NA
"8717" NA NA NA
"8718" NA NA NA
"8719" NA NA NA
"8720" NA NA NA
"8721" NA NA NA
"8722" NA NA NA
"8723" NA NA NA
"8724" NA NA NA
"8725" NA NA NA
"8726" NA NA NA
"8727" NA NA NA
"8728" NA NA NA
"8729" NA NA NA
"8730" NA NA NA
"8731" NA NA NA
"8732" NA NA NA
"8733" NA NA NA
"8734" NA NA NA
"8735" NA NA NA
"8736" NA NA NA
"8737" NA NA NA
"8738" NA NA NA
"8739" NA NA NA
"8740" NA NA NA
"8741" NA NA NA
"8742" NA NA NA
"8743" NA NA NA
"8744" NA NA NA
"8745" NA NA NA
"8746" NA NA NA
"8747" NA NA NA
"8748" NA NA NA
"8749" NA NA NA
"8750" NA NA NA
"8751" NA NA NA
"8752" NA NA NA
"8753" NA NA NA
"8754" NA NA NA
"8755" NA NA NA
"8756" NA NA NA
"8757" NA NA NA
"8758" NA NA NA
"8759" NA NA NA
"8760" NA NA NA
"8761" NA NA NA
"8762" NA NA NA
"8763" NA NA NA
"8764" NA NA NA
"8765" NA NA NA
"8766" NA NA NA
"8767" NA NA NA
"8768" NA NA NA
"8769" NA NA NA
"8770" NA NA NA
"8771" NA NA NA
"8772" NA NA NA
"8773" NA NA NA
"8774" NA NA NA
"8775" NA NA NA
"8776" NA NA NA
"8777" NA NA NA
"8778" NA NA NA
"8779" NA NA NA
"8780" NA NA NA
"8781" NA NA NA
"8782" NA NA NA
"8783" NA NA NA
"8784" NA NA NA
"8785" NA NA NA
"8786" NA NA NA
"8787" NA NA NA
"8788" NA NA NA
"8789" NA NA NA
"8790" NA NA NA
"8791" NA NA NA
"8792" NA NA NA
"8793" NA NA NA
"8794" NA NA NA
"8795" NA NA NA
"8796" NA NA NA
"8797" NA NA NA
"8798" NA NA NA
"8799" NA NA NA
"8800" NA NA NA
"8801" NA NA NA
"8802" NA NA NA
"8803" NA NA NA
"8804" NA NA NA
"8805" NA NA NA
"8806" NA NA NA
"8807" NA NA NA
"8808" NA NA NA
"8809" NA NA NA
"8810" NA NA NA
"8811" NA NA NA
"8812" NA NA NA
"8813" NA NA NA
"8814" NA NA NA
"8815" NA NA NA
"8816" NA NA NA
"8817" NA NA NA
"8818" NA NA NA
"8819" NA NA NA
"8820" NA NA NA
"8821" NA NA NA
"8822" NA NA NA
"8823" NA NA NA
"8824" NA NA NA
"8825" NA NA NA
"8826" NA NA NA
"8827" NA NA NA
"8828" NA NA NA
"8829" NA NA NA
"8830" NA NA NA
"8831" NA NA NA
"8832" NA NA NA
"8833" NA NA NA
"8834" NA NA NA
"8835" NA NA NA
"8836" NA NA NA
"8837" NA NA NA
"8838" NA NA NA
"8839" NA NA NA
"8840" NA NA NA
"8841" NA NA NA
"8842" NA NA NA
"8843" NA NA NA
"8844" NA NA NA
"8845" NA NA NA
"8846" NA NA NA
"8847" NA NA NA
"8848" NA NA NA
"8849" NA NA NA
"8850" NA NA NA
"8851" NA NA NA
"8852" NA NA NA
"8853" NA NA NA
"8854" NA NA NA
"8855" NA NA NA
"8856" NA NA NA
"8857" NA NA NA
"8858" NA NA NA
"8859" NA NA NA
"8860" NA NA NA
"8861" NA NA NA
"8862" NA NA NA
"8863" NA NA NA
"8864" NA NA NA
"8865" NA NA NA
"8866" NA NA NA
"8867" NA NA NA
"8868" NA NA NA
"8869" NA NA NA
"8870" NA NA NA
"8871" NA NA NA
"8872" NA NA NA
"8873" NA NA NA
"8874" NA NA NA
"8875" NA NA NA
"8876" NA NA NA
"8877" NA NA NA
"8878" NA NA NA
"8879" NA NA NA
"8880" NA NA NA
"8881" NA NA NA
"8882" NA NA NA
"8883" NA NA NA
"8884" NA NA NA
"8885" NA NA NA
"8886" NA NA NA
"8887" NA NA NA
"8888" NA NA NA
"8889" NA NA NA
"8890" NA NA NA
"8891" NA NA NA
"8892" NA NA NA
"8893" NA NA NA
"8894" NA NA NA
"8895" NA NA NA
"8896" NA NA NA
"8897" NA NA NA
"8898" NA NA NA
"8899" NA NA NA
"8900" NA NA NA
"8901" NA NA NA
"8902" NA NA NA
"8903" NA NA NA
"8904" NA NA NA
"8905" NA NA NA
"8906" NA NA NA
"8907" NA NA NA
"8908" NA NA NA
"8909" NA NA NA
"8910" NA NA NA
"8911" NA NA NA
"8912" NA NA NA
"8913" NA NA NA
"8914" NA NA NA
"8915" NA NA NA
"8916" NA NA NA
"8917" NA NA NA
"8918" NA NA NA
"8919" NA NA NA
"8920" NA NA NA
"8921" NA NA NA
"8922" NA NA NA
"8923" NA NA NA
"8924" NA NA NA
"8925" NA NA NA
"8926" NA NA NA
"8927" NA NA NA
"8928" NA NA NA
"8929" NA NA NA
"8930" NA NA NA
"8931" NA NA NA
"8932" NA NA NA
"8933" NA NA NA
"8934" NA NA NA
"8935" NA NA NA
"8936" NA NA NA
"8937" NA NA NA
"8938" NA NA NA
"8939" NA NA NA
"8940" NA NA NA
"8941" NA NA NA
"8942" NA NA NA
"8943" NA NA NA
"8944" NA NA NA
"8945" NA NA NA
"8946" NA NA NA
"8947" NA NA NA
"8948" NA NA NA
"8949" NA NA NA
"8950" NA NA NA
"8951" NA NA NA
"8952" NA NA NA
"8953" NA NA NA
"8954" NA NA NA
"8955" NA NA NA
"8956" NA NA NA
"8957" NA NA NA
"8958" NA NA NA
"8959" NA NA NA
"8960" NA NA NA
"8961" NA NA NA
"8962" NA NA NA
"8963" NA NA NA
"8964" NA NA NA
"8965" NA NA NA
"8966" NA NA NA
"8967" NA NA NA
"8968" NA NA NA
"8969" NA NA NA
"8970" NA NA NA
"8971" NA NA NA
"8972" NA NA NA
"8973" NA NA NA
"8974" NA NA NA
"8975" NA NA NA
"8976" NA NA NA
"8977" NA NA NA
"8978" NA NA NA
"8979" NA NA NA
"8980" NA NA NA
"8981" NA NA NA
"8982" NA NA NA
"8983" NA NA NA
"8984" NA NA NA
"8985" NA NA NA
"8986" NA NA NA
"8987" NA NA NA
"8988" NA NA NA
"8989" NA NA NA
"8990" NA NA NA
"8991" NA NA NA
"8992" NA NA NA
"8993" NA NA NA
"8994" NA NA NA
"8995" NA NA NA
"8996" NA NA NA
"8997" NA NA NA
"8998" NA NA NA
"8999" NA NA NA
"9000" NA NA NA
"9001" NA NA NA
