# Supplementary material for: Adaptive switch to sexually dimorphic movements by partner-seeking termites
Source: Sci Adv. 2019 Jun 19;5(6):eaau6108. doi: 10.1126/sciadv.aau6108 (PMC6584256; doi:10.1126/sciadv.aau6108)
Supplement: Data file S1 [file aau6108_Data_file_S1.zip › Dataset/CfExperimetns/170630_173_M_01_set2_after-position_5FPS.txt]

"time" "x" "y"
"1" 0 96.8666800478936 75.2565249724065
"2" 0.2 96.2432177222884 76.1650462750644
"3" 0.4 97.0706111294419 77.7412692730951
"4" 0.6 98.5065606181078 78.8742783907733
"5" 0.8 99.388966606437 81.0188133759025
"6" 1 99.9542936547479 82.9682647418773
"7" 1.2 101.059396246361 83.7936502460874
"8" 1.4 100.736949820326 84.1832221997463
"9" 1.6 99.3951342110942 84.7461161026497
"10" 1.8 97.3894548749252 85.2182431450368
"11" 2 95.4732250800502 86.3170175249118
"12" 2.2 94.239409201607 85.2434324391209
"13" 2.4 94.7710212378631 83.7026833717145
"14" 2.6 96.0007601512196 83.4775438939562
"15" 2.8 97.9250406120783 83.0163821503215
"16" 3 100.377406405446 84.153999279617
"17" 3.2 102.205436792738 86.1026630523161
"18" 3.4 103.97431726095 89.3681069623618
"19" 3.6 103.56904019514 92.7028456330826
"20" 3.8 100.957190226328 94.6457032372387
"21" 4 97.919290991974 95.0023573945502
"22" 4.2 94.538657404181 96.1140438844872
"23" 4.4 91.6561148198714 98.2950057034733
"24" 4.6 89.9060595909105 101.091812921184
"25" 4.8 90.3502883499644 101.67244141062
"26" 5 91.7317915696687 100.951279851655
"27" 5.2 92.0522605371604 100.098652339877
"28" 5.4 92.0524907308992 99.0648878823479
"29" 5.6 91.9566725871177 98.3101579465916
"30" 5.8 91.5161087468556 97.9442343633778
"31" 6 91.3315693347407 97.3581350716497
"32" 6.2 90.8320981797357 96.551459712196
"33" 6.4 90.4942805386468 95.7982396474712
"34" 6.6 90.8114956265381 94.9794917812938
"35" 6.8 91.2150022600676 93.9205038453084
"36" 7 91.3888800427094 92.944194318617
"37" 7.2 91.018520930771 93.2954089143847
"38" 7.4 89.3581354046535 93.7073427191091
"39" 7.6 88.0994115838889 93.9676141556936
"40" 7.8 85.9646808709483 94.0518011863195
"41" 8 83.4827998566919 92.634133164422
"42" 8.2 82.6028668436373 90.5513348652876
"43" 8.4 83.3508748233969 88.4176678283835
"44" 8.6 84.486597282615 86.9405954635759
"45" 8.8 85.4687286294913 85.2598621598677
"46" 9 85.7123032790942 84.4528899562962
"47" 9.2 86.7445858204199 83.4499790819854
"48" 9.4 87.3047017065252 82.911707626605
"49" 9.6 87.8001033487688 83.086106371781
"50" 9.8 88.1444480968201 82.6353271390118
"51" 10 87.8845652681022 82.0440877105246
"52" 10.2 87.0902536682179 81.3356732521127
"53" 10.4 86.3375373177306 80.7392019927885
"54" 10.6 85.3364373363466 80.1591037176993
"55" 10.8 85.0000430621707 79.3543492015299
"56" 11 85.041506186207 78.8853071737572
"57" 11.2 84.6815094041534 76.8699260822169
"58" 11.4 83.5914986746165 74.9894637289074
"59" 11.6 82.9337973810252 72.2211338735248
"60" 11.8 82.6769874911604 70.8152176329847
"61" 12 81.6602005447621 69.5405514630644
"62" 12.2 80.6169702111383 68.20323375929
"63" 12.4 80.1918014998109 67.4310650936814
"64" 12.6 80.5232085481603 66.8556703181199
"65" 12.8 80.1148808232752 66.5447406485395
"66" 13 80.2370489565967 66.4162343465546
"67" 13.2 80.0221235368645 66.2333327727618
"68" 13.4 79.2655154899794 66.5252289582411
"69" 13.6 78.0273277033888 66.3705709957027
"70" 13.8 76.3204290972252 66.3809941518754
"71" 14 74.637598166508 65.406369146529
"72" 14.2 72.9988723130078 63.9826108105074
"73" 14.4 70.9513182461305 63.0970904161697
"74" 14.6 68.5926159527931 62.6640222095653
"75" 14.8 66.7325592201228 61.3232211748898
"76" 15 65.5578129673792 59.4360667167286
"77" 15.2 64.9052885817332 57.2342902756401
"78" 15.4 64.6412947746406 54.7850101927041
"79" 15.6 64.0711336969898 52.4553192906047
"80" 15.8 64.5610675531859 50.7515335134671
"81" 16 65.3337595956198 49.0583659089577
"82" 16.2 65.657495699207 48.6790005851936
"83" 16.4 66.1418547157279 48.0667575379307
"84" 16.6 66.2237914640695 47.7609019323392
"85" 16.8 67.265734282552 47.7179607690296
"86" 17 67.8654070541434 47.8833663306754
"87" 17.2 68.5715338412907 47.1013836435339
"88" 17.4 69.4671579673188 45.6244101997732
"89" 17.6 69.923142557053 44.3109260631784
"90" 17.8 71.0105897684697 42.9626715100951
"91" 18 72.6853707094847 41.6522908878496
"92" 18.2 73.5911025039109 41.4215058443546
"93" 18.4 74.3223014055681 42.2077096242403
"94" 18.6 74.9890468425689 43.119646640769
"95" 18.8 76.6252024341841 43.6586760497875
"96" 19 78.9198828033617 45.4945802554136
"97" 19.2 80.9509343030912 47.6127575968325
"98" 19.4 82.3529224829686 49.7832651495306
"99" 19.6 83.0460110738538 51.5948371627832
"100" 19.8 84.9300982594738 53.6990004116847
"101" 20 87.5292936283888 54.3526719285481
"102" 20.2 89.65855504755 54.280673031289
"103" 20.4 92.7581514356234 55.1841668037082
"104" 20.6 95.198371917553 55.953334146234
"105" 20.8 98.0032114887474 57.9633304353451
"106" 21 100.119961836677 60.4499161691248
"107" 21.2 102.274082007131 61.9287076339056
"108" 21.4 103.133666321586 63.113274788529
"109" 21.6 102.153449538512 64.7175147680929
"110" 21.8 100.340732150999 65.1421014664328
"111" 22 98.7070608165252 63.8208064169493
"112" 22.2 97.406022405256 61.7978121155406
"113" 22.4 95.8848881333803 58.9138255871987
"114" 22.6 92.9807817288931 54.3370044170684
"115" 22.8 90.8063521122197 49.5553177893451
"116" 23 88.5852470209037 44.7552180558716
"117" 23.2 87.7836007891452 40.2143554573218
"118" 23.4 85.5906577561708 35.8693126997787
"119" 23.6 82.4929061621052 31.3286148200718
"120" 23.8 80.7838576161768 26.1881458213754
"121" 24 81.813357232369 21.1995074642618
"122" 24.2 82.0827517373078 15.32829968774
"123" 24.4 80.3907970159427 9.9392452924963
"124" 24.6 78.0076801446135 8.15847002468823
"125" 24.8 73.9878724249697 7.03398784223398
"126" 25 70.8494280065018 6.55840954426409
"127" 25.2 69.0837318487452 6.81925795698177
"128" 25.4 68.8632862392852 6.56319575367176
"129" 25.6 67.4429288206794 6.26909390096503
"130" 25.8 69.2889743127252 7.34666965932176
"131" 26 70.2657764098152 8.45882042295176
"132" 26.2 71.6389352592677 9.92030133549662
"133" 26.4 74.0399572752252 12.1877136868644
"134" 26.6 77.7542151044614 13.6202342981181
"135" 26.8 82.4324170513656 14.8968861215437
"136" 27 86.7911912075997 17.2387697212032
"137" 27.2 91.3838284925101 18.594683528133
"138" 27.4 95.6284238568252 17.9560528890018
"139" 27.6 99.3194097316919 18.1584551401633
"140" 27.8 99.7757765538962 21.8559981877214
"141" 28 98.3015129925098 25.3644418759499
"142" 28.2 96.9160842088434 30.0717366027693
"143" 28.4 97.2991351127994 33.7406377635924
"144" 28.6 99.163886101381 36.8971592793098
"145" 28.8 100.097546523174 41.3280954942692
"146" 29 101.561270390568 44.9849016800403
"147" 29.2 102.733407872969 48.8092088601239
"148" 29.4 103.358583948782 52.2274196087314
"149" 29.6 103.773580760686 55.2636164453797
"150" 29.8 103.514877967736 57.7708502062641
"151" 30 102.18996323558 58.8207315412572
"152" 30.2 101.56792298962 61.1986822847956
"153" 30.4 102.511240745784 64.4520898339582
"154" 30.6 103.769017209298 67.8819286407481
"155" 30.8 102.044417971236 70.7206234133802
"156" 31 98.8029213577155 72.0176463800914
"157" 31.2 94.9315009047332 73.0119970309056
"158" 31.4 91.4380568839002 73.4402007550475
"159" 31.6 87.7412785192955 72.8535237289847
"160" 31.8 84.1283302401681 71.5838862747618
"161" 32 80.9776128364656 70.0875896122595
"162" 32.2 77.7136022958571 67.7832007514542
"163" 32.4 74.9928687151324 65.0526621658153
"164" 32.6 74.2645491970889 62.9656733126118
"165" 32.8 74.0584475872955 61.7013726395523
"166" 33 72.7734809597931 61.3741566331903
"167" 33.2 71.8635790619171 58.874600165201
"168" 33.4 71.6089300319669 54.9153537023904
"169" 33.6 72.4421927408177 50.926206834257
"170" 33.8 74.0399572752252 48.4463822109261
"171" 34 75.7018423981078 46.8971827562778
"172" 34.2 77.7405410954707 44.1622995770118
"173" 34.4 80.2918782277605 41.8841927638353
"174" 34.6 83.0543992562272 40.9357982207233
"175" 34.8 86.7013729963359 39.412848479536
"176" 35 89.7034998966479 38.5341230159457
"177" 35.2 91.6280962024002 38.9771134565983
"178" 35.4 96.1627479989378 39.3200857627885
"179" 35.6 101.269824053384 39.6540315430797
"180" 35.8 104.507060817145 40.8717091732818
"181" 36 104.985462600614 42.9300292444417
"182" 36.2 103.986534074282 45.2979272590689
"183" 36.4 102.601003715202 49.5877908031294
"184" 36.6 102.512892478167 55.4011676472684
"185" 36.8 102.843007439152 60.6864764961754
"186" 37 102.604594475943 65.2969859099118
"187" 37.2 103.195920581094 68.7965905465031
"188" 37.4 102.768520588008 71.5644389406047
"189" 37.6 100.961764595339 73.2891322909864
"190" 37.8 97.4113381903889 73.3436624752572
"191" 38 93.4086251383463 71.6899506544705
"192" 38.2 88.082135282207 69.15007930843
"193" 38.4 84.6305770104895 64.9434671963868
"194" 38.6 84.1773556399475 59.0859654473613
"195" 38.8 87.1639318409697 54.0671932622618
"196" 39 92.3353651754969 50.075310185691
"197" 39.2 98.6471385088901 47.7121198219037
"198" 39.4 105.511863202814 47.0374331757274
"199" 39.6 111.840889272859 45.921046329984
"200" 39.8 116.616628315163 44.3369173945031
"201" 40 119.121467975392 45.3965032681677
"202" 40.2 121.793318767636 45.3406952887618
"203" 40.4 121.079275759939 44.5609553490204
"204" 40.6 120.808300155762 45.6072172207223
"205" 40.8 120.877782318504 46.4553939350118
"206" 41 121.841180521925 46.7898035288868
"207" 41.2 121.29275066944 46.6626793007067
"208" 41.4 120.823937609388 46.7158191054631
"209" 41.6 119.941454141552 47.3907350547223
"210" 41.8 119.528548199871 47.3830845299861
"211" 42 119.123181395379 47.0583196067273
"212" 42.2 118.885338198794 47.1478953650631
"213" 42.4 118.579743836811 47.0764403236368
"214" 42.6 118.407803501025 46.8926656819577
"215" 42.8 117.891116890147 47.7814006724639
"216" 43 117.921393340579 47.4859214589939
"217" 43.2 117.897668457264 47.7203161914896
"218" 43.4 118.132384198851 48.0140334334205
"219" 43.6 118.691731292356 48.4447897842885
"220" 43.8 118.96330304741 48.555763838422
"221" 44 118.145368251668 48.3219454436814
"222" 44.2 117.280353109924 47.8438730875622
"223" 44.4 115.101003127126 47.8088104826998
"224" 44.6 112.473242326815 47.2532834923275
"225" 44.8 109.356049771043 46.7352060441725
"226" 45 105.694789740131 45.7688184856401
"227" 45.2 101.470476594713 43.0823713472503
"228" 45.4 97.8413261433585 39.7318147989006
"229" 45.6 94.1038862128585 35.5915055414007
"230" 45.8 92.7125195951029 31.1309931283127
"231" 46 91.2877706881476 26.5663102176648
"232" 46.2 90.5239677619152 22.7409764493618
"233" 46.4 90.618512322869 18.568022445793
"234" 46.6 89.874191658744 14.6785203836993
"235" 46.8 87.1882259951865 11.6233728267537
"236" 47 83.7553815054495 10.2445773053148
"237" 47.2 79.4655798184002 10.1407169386079
"238" 47.4 75.2344901343681 9.07067623498319
"239" 47.6 71.228106281881 8.31800091045407
"240" 47.8 67.3759118398252 8.81224814066891
"241" 48 64.5443851964551 10.6588337233669
"242" 48.2 62.0614415771747 13.5377029640959
"243" 48.4 58.5287480578673 14.2917283346433
"244" 48.6 55.1078180566586 13.2819622226118
"245" 48.8 53.0669728735414 10.9165408741085
"246" 49 52.4514906936252 12.0165138546784
"247" 49.2 51.7962681737535 13.8494199930879
"248" 49.4 50.1118955280919 16.5050337369118
"249" 49.6 47.5033419381815 19.3522925647618
"250" 49.8 44.1412552046381 22.1066769616247
"251" 50 41.0082000381022 24.3308132061766
"252" 50.2 37.8684735160989 27.5554688580223
"253" 50.4 35.3340566806059 30.0914123336569
"254" 50.6 32.4764191425558 32.6500299429709
"255" 50.8 28.1011193498252 33.9367973287451
"256" 51 24.8602604211448 33.4154968521096
"257" 51.2 20.8859598907752 33.4293440402618
"258" 51.4 15.9704805289285 34.9036228949795
"259" 51.6 13.3758211625064 37.5317956078891
"260" 51.8 11.306250608207 41.858782062839
"261" 52 8.80134250670089 46.0697684573901
"262" 52.2 6.37604479434697 49.6191994840205
"263" 52.4 6.22877482578794 51.2002855091219
"264" 52.6 5.83501404196327 51.2952435313215
"265" 52.8 5.78783613941994 50.9812380626433
"266" 53 5.96273719072791 50.184254580228
"267" 53.2 6.36105818542178 50.4847824405204
"268" 53.4 6.51798720523574 50.6929250293275
"269" 53.6 6.92807205041994 50.2235782309065
"270" 53.8 7.30157274989008 49.8502753719307
"271" 54 7.56027181595625 49.2888151244945
"272" 54.2 7.50854929207878 49.041949773351
"273" 54.4 7.52763005923276 48.4997091881344
"274" 54.6 8.16930230814027 48.3189558690206
"275" 54.8 8.23167509486731 47.9539512128275
"276" 55 8.30047989082167 47.1893194153746
"277" 55.2 8.35392260969189 46.5757106142895
"278" 55.4 8.42762758646861 46.8880532478419
"279" 55.6 8.20173179277994 46.4806323949269
"280" 55.8 8.99558719103492 45.6873186403419
"281" 56 9.52794328842522 45.7893046214975
"282" 56.2 9.75548871664898 45.1839752810712
"283" 56.4 10.1414291909675 45.0736575910887
"284" 56.6 10.260526229937 44.5707101734529
"285" 56.8 10.396365386298 43.5755144887693
"286" 57 10.6201820894964 43.386910298906
"287" 57.2 11.1338401689742 42.8753588658893
"288" 57.4 12.0548903477525 42.0004597782239
"289" 57.6 12.7179237975541 41.0901411102041
"290" 57.8 13.7524469537474 40.3121658401229
"291" 58 15.1255106473321 38.8647218522593
"292" 58.2 17.545366772437 37.2792696168059
"293" 58.4 19.2318421491375 35.4657002260934
"294" 58.6 21.349180729619 33.457211506418
"295" 58.8 22.7942713807127 31.1521739486368
"296" 59 24.5097096324884 28.4606376835486
"297" 59.2 25.9462621695571 25.4069019290437
"298" 59.4 27.6813349033242 23.1225678386613
"299" 59.6 29.6600948176025 20.7270328392386
"300" 59.8 31.6314439650904 16.9027249806422
"301" 60 32.4843722217594 13.2200389994421
"302" 60.2 33.2339908475967 12.9825860147618
"303" 60.4 35.2203542004895 11.4311074907975
"304" 60.6 37.1213643962639 9.69639649919358
"305" 60.8 39.006411079238 9.13568983557559
"306" 61 40.8818969833452 8.99387577315176
"307" 61.2 43.9137242582778 7.61761686109597
"308" 61.4 47.2266224518018 6.45634731443729
"309" 61.6 50.7625868096094 4.30559516642761
"310" 61.8 54.7552940755203 2.98498471932859
"311" 62 58.4522616448487 2.00982976083529
"312" 62.2 62.9963390541831 2.17587598111702
"313" 62.4 66.3804677905395 2.59177471555462
"314" 62.6 70.8777030153852 3.32228906103176
"315" 62.8 74.838853333381 3.34228014005022
"316" 63 76.6163738223456 4.56004054313797
"317" 63.2 79.7348021862752 6.27846987088676
"318" 63.4 84.4284886501263 6.97466448285446
"319" 63.6 86.9019993411324 7.69572957826176
"320" 63.8 89.3551259324463 10.634846279517
"321" 64 93.0643548979868 13.2275747282233
"322" 64.2 97.2361564913352 14.6998589006418
"323" 64.4 101.348607343675 16.1865484094118
"324" 64.6 103.475478578888 17.1395500095714
"325" 64.8 103.385828837995 19.7217355446618
"326" 65 102.266338885931 23.3532644914805
"327" 65.2 102.107071198005 26.8581403375167
"328" 65.4 102.252541839449 30.4809419932542
"329" 65.6 102.878700613889 34.5483716132933
"330" 65.8 103.914869063881 38.4258888513098
"331" 66 104.133739133692 42.2012020452542
"332" 66.2 103.642946899728 45.6324967104442
"333" 66.4 101.916613751192 49.2863746239006
"334" 66.6 100.541804055134 53.2790868427572
"335" 66.8 97.9027872721591 56.8528024302885
"336" 67 95.2137926164616 58.6539610424936
"337" 67.2 92.9075850623011 61.1298799558911
"338" 67.4 92.3916470356591 63.3226043689314
"339" 67.6 92.4461290870343 66.0057605296572
"340" 67.8 93.5212131071874 67.9195834662009
"341" 68 94.8908658531333 72.3164025280118
"342" 68.2 96.5776458887175 75.7691101297297
"343" 68.4 98.5405661923527 78.6906186047728
"344" 68.6 99.4938902755779 81.646346385196
"345" 68.8 100.351450622058 84.0135000107391
"346" 69 98.3436522951831 85.9509270221433
"347" 69.2 94.6582570308557 88.2201562886982
"348" 69.4 91.3842124103252 91.4287070312868
"349" 69.6 87.3958587780009 95.0018793677923
"350" 69.8 83.2604765400996 97.1529938527225
"351" 70 79.5994711564343 96.7228017706845
"352" 70.2 77.1144421153614 95.7055367640454
"353" 70.4 73.4838080217688 93.9244070553195
"354" 70.6 72.0081470699744 92.2946092581389
"355" 70.8 70.6382534740752 90.6452331256368
"356" 71 69.3820280479907 87.8628794110807
"357" 71.2 68.2614513768356 86.0013875831066
"358" 71.4 67.9066142329697 83.8137228507618
"359" 71.6 69.2920560314036 81.240877867255
"360" 71.8 71.5349252309977 80.1610759892228
"361" 72 75.4212520695117 79.512449387201
"362" 72.2 80.1895598826858 79.8946001922687
"363" 72.4 86.133604709615 79.9469843232938
"364" 72.6 91.4640840079557 79.1635601254987
"365" 72.8 96.4351493241874 79.2094579404983
"366" 73 101.594649399397 77.95669312441
"367" 73.2 106.064297289882 75.4049073005748
"368" 73.4 110.024780566185 71.6601621725244
"369" 73.6 111.920478389153 68.3704509831913
"370" 73.8 112.440795137409 64.4145540632171
"371" 74 112.736034792936 58.9104451354582
"372" 74.2 112.840832504288 52.4504753709694
"373" 74.4 112.926374426415 47.4362160055427
"374" 74.6 114.261179812674 42.7471917975253
"375" 74.8 116.297366858736 39.6733326978275
"376" 75 117.076967683565 41.2029226400649
"377" 75.2 117.563548367689 40.4294318936583
"378" 75.4 116.954169415657 40.2968934443012
"379" 75.6 116.1755422436 40.4757614498436
"380" 75.8 114.843126587343 41.6398957832118
"381" 76 113.571590783562 44.4645711060208
"382" 76.2 111.756427353525 48.6982011360381
"383" 76.4 110.323428168079 52.5014505305793
"384" 76.6 109.716005196999 56.6804491863276
"385" 76.8 108.392339004503 60.6468746520737
"386" 77 108.449518976441 65.4021706216135
"387" 77.2 110.234981619106 69.3215030019135
"388" 77.4 113.661693341564 73.2048949288323
"389" 77.6 114.843732773367 74.9112198278539
"390" 77.8 112.444424770356 75.5776922816118
"391" 78 108.74310275731 76.8026527446928
"392" 78.2 103.541730818365 77.0860855427916
"393" 78.4 99.5011536831145 77.1630667440028
"394" 78.6 95.531676567407 77.6449515892027
"395" 78.8 92.6424727401831 79.440416432617
"396" 79 89.0050535036305 81.264163992196
"397" 79.2 85.1940880364588 80.6590270359764
"398" 79.4 81.8586199754577 77.7874639917685
"399" 79.6 78.605694703836 73.8657906077415
"400" 79.8 77.2216540191887 69.5700790501079
"401" 80 77.8061910418616 66.0578763105208
"402" 80.2 78.8523922042682 61.7498332511426
"403" 80.4 81.2734538614989 59.0104207927749
"404" 80.6 83.6562892045117 57.7555976631739
"405" 80.8 87.430833997565 56.4394861840029
"406" 81 91.8690389097841 55.1329816617885
"407" 81.2 96.4093126928434 53.28950999893
"408" 81.4 101.09952009407 50.3488770636993
"409" 81.6 106.936442019427 47.847629795226
"410" 81.8 112.763302339262 46.2039581501433
"411" 82 116.559577972084 47.3514350076756
"412" 82.2 116.48647844906 47.6617609668291
"413" 82.4 115.085759249016 46.3674581631711
"414" 82.6 113.274305500006 44.0924777936752
"415" 82.8 111.573426528303 39.7672020575118
"416" 83 109.22799946834 34.5640617642403
"417" 83.2 108.66248689755 29.1512346955167
"418" 83.4 107.326135740994 24.2768719412305
"419" 83.6 103.834396154878 21.2538373142471
"420" 83.8 98.8151223897899 18.1101997875118
"421" 84 95.004061668666 14.2704417322739
"422" 84.2 90.9192495443952 12.1812769307718
"423" 84.4 85.4023081076463 10.522203047896
"424" 84.6 80.0211539485048 6.8137202121036
"425" 84.8 76.0578293116616 5.9865249873451
"426" 85 72.2611892540652 6.67020682371176
"427" 85.2 69.3888381114664 9.07645714512941
"428" 85.4 67.7306519010252 11.8066639754584
"429" 85.6 66.0040089500824 14.7051366574975
"430" 85.8 65.4425785062852 17.7420307489218
"431" 86 64.8763358623782 20.1035432490412
"432" 86.2 61.8645325601573 21.9560603460023
"433" 86.4 58.758370033972 22.1258254274373
"434" 86.6 56.2383817156059 20.4135678657537
"435" 86.8 53.5287888518317 17.6766487933021
"436" 87 52.1386903440942 16.7945259173566
"437" 87.2 52.1474277840252 18.197200657463
"438" 87.4 52.2318897033585 19.2779793216784
"439" 87.6 52.4951593029827 19.9872303346926
"440" 87.8 52.7337192985465 20.6458850970969
"441" 88 53.0385010329919 21.3375177728451
"442" 88.2 53.3047458809578 21.8969545466185
"443" 88.4 54.3317877667838 22.3603315717359
"444" 88.6 54.6799517547726 23.1181301266644
"445" 88.8 54.5492012986848 24.3376043826713
"446" 89 55.0910155258976 25.4556911707033
"447" 89.2 55.8345823965716 26.2115471800221
"448" 89.4 56.3206912182852 27.8698641634218
"449" 89.6 56.5341687194002 30.6107488918868
"450" 89.8 55.9678058363448 33.4139122769705
"451" 90 54.1388814758065 36.7017807803243
"452" 90.2 51.3185328841848 39.8078597588947
"453" 90.4 47.7724800687699 41.9383233113628
"454" 90.6 43.9055051664709 43.9670542240661
"455" 90.8 39.3992800307701 45.4297411864505
"456" 91 35.7007240451029 47.1752326169729
"457" 91.2 32.0032600230252 48.8734325368772
"458" 91.4 27.9862821347317 49.2884524078925
"459" 91.6 24.4691778821187 48.9699397730678
"460" 91.8 22.2690238198585 47.7541063260395
"461" 92 19.287901985207 45.2671541313209
"462" 92.2 16.361296480307 43.2832800731118
"463" 92.4 12.7069599907175 41.4723235032041
"464" 92.6 10.2401034524964 41.5311207944348
"465" 92.8 11.147376382937 42.0677901879235
"466" 93 12.1137080479767 42.1215198085652
"467" 93.2 13.2104829713585 41.7524272655951
"468" 93.4 14.0676573148631 41.8519897959037
"469" 93.6 14.9503985096252 42.0766756609261
"470" 93.8 15.3011128157916 42.5478468514417
"471" 94 15.297076296707 42.8246612015118
"472" 94.2 16.1933835078142 42.3706004685439
"473" 94.4 17.2503047732582 42.3627028721088
"474" 94.6 19.1765658188131 42.0004597782239
"475" 94.8 22.8437825401571 41.7684098626162
"476" 95 27.2173718795762 42.6842676693893
"477" 95.2 31.7989166697994 43.9157302912053
"478" 95.4 36.1492198490762 46.0459127996546
"479" 95.6 40.3227590773586 48.3585850435875
"480" 95.8 45.1614171843839 50.9626536785444
"481" 96 49.9531593642314 53.803539944754
"482" 96.2 54.2825754212899 55.6015431635706
"483" 96.4 57.7007989801919 58.756005028234
"484" 96.6 60.5057336661604 62.9512123572009
"485" 96.8 63.1597061876305 66.6875934240907
"486" 97 66.2525683126919 70.0233081700118
"487" 97.2 69.28071173366 73.6202537644205
"488" 97.4 71.8133299268002 77.3675798221618
"489" 97.6 75.225425685174 80.128505437268
"490" 97.8 77.9700353525124 81.0869984699349
"491" 98 81.7802253774989 83.0242144862749
"492" 98.2 86.4856826967066 84.0513185419852
"493" 98.4 90.2722387569483 84.5887038143451
"494" 98.6 94.9143957849227 86.6106773294477
"495" 98.8 99.8279706951354 88.3594261437745
"496" 99 104.039531608282 88.5085232297297
"497" 99.2 107.469984947359 87.2868461786015
"498" 99.4 109.852307907378 88.1807187237177
"499" 99.6 110.766505027779 91.0185087255796
"500" 99.8 109.981102779846 93.4507622092938
"501" 100 108.572435262867 97.0141015563539
"502" 100.2 108.087206665564 100.780824516063
"503" 100.4 106.45319338 100.784091032243
"504" 100.6 103.110730541767 102.74822468327
"505" 100.8 98.4505077365502 105.247785391512
"506" 101 93.7037842760166 108.164671701305
"507" 101.2 88.7284388959433 110.803004874463
"508" 101.4 83.5662233098039 114.035892002135
"509" 101.6 78.1099660131002 116.445729506412
"510" 101.8 72.5388011625862 116.49420141967
"511" 102 67.1637549509235 117.204480313758
"512" 102.2 61.6683976408752 118.528623548262
"513" 102.4 56.4716011295662 119.148364669151
"514" 102.6 51.6406562680252 118.122360557329
"515" 102.8 46.241836188958 117.737227654634
"516" 103 41.0413504461748 117.469095588665
"517" 103.2 35.7728924063859 116.313323147307
"518" 103.4 31.1683331810908 114.25830962429
"519" 103.6 28.3091623932357 114.03462795338
"520" 103.8 23.9079099084611 112.850601799268
"521" 104 22.3330150068344 111.312621253966
"522" 104.2 21.2373818051443 109.218235807678
"523" 104.4 18.6654235461483 105.540791892812
"524" 104.6 15.3065242741893 101.606104724879
"525" 104.8 12.6437707384123 96.777103052036
"526" 105 10.8817471954538 91.9320655084165
"527" 105.2 9.4406886765978 86.7633079322214
"528" 105.4 7.99445268100922 81.5244503166918
"529" 105.6 8.14926488207652 75.8540395503964
"530" 105.8 8.71877040877933 69.9345499639872
"531" 106 7.40630107570816 64.5267174934508
"532" 106.2 5.95203677865021 61.3031799030618
"533" 106.4 7.69771846717909 58.512105153499
"534" 106.6 10.5094910001354 53.9371001030626
"535" 106.8 12.7726146000778 48.4735851682223
"536" 107 16.0085746292729 43.8151797888741
"537" 107.2 19.2399741805414 39.1240671703666
"538" 107.4 21.9271327527699 34.010071541682
"539" 107.6 23.0734554870575 29.0023979880118
"540" 107.8 22.3592866951901 24.6961963731107
"541" 108 22.4645122944446 21.1573852112698
"542" 108.2 23.91832640771 20.4462204287835
"543" 108.4 26.6077958934383 17.4635361008052
"544" 108.6 28.0649984013444 15.7100401492032
"545" 108.8 30.7870083846252 13.4348351798118
"546" 109 33.5693671778927 11.5064257076624
"547" 109.2 36.0375232700395 9.62939049522605
"548" 109.4 38.769495099289 8.86292580596781
"549" 109.6 41.1211464832673 7.06646962066439
"550" 109.8 42.2183631844582 7.00392691326949
"551" 110 44.3795706403377 5.83657147898051
"552" 110.2 46.0480706093109 4.77567410412605
"553" 110.4 48.0745851264884 4.65268608592755
"554" 110.6 51.6033936565546 3.71466298451176
"555" 110.8 54.9828144160452 3.62803497543176
"556" 111 58.8759486053718 3.06823236928899
"557" 111.2 62.5642732600341 2.3725150822507
"558" 111.4 66.2736837925252 3.28751795704117
"559" 111.6 70.6156297456824 4.04042797664034
"560" 111.8 74.8315441288233 4.76443962169446
"561" 112 78.7212591542752 6.23865920494926
"562" 112.2 82.4215174789817 7.43124828455524
"563" 112.4 86.6881296953919 6.9929386222451
"564" 112.6 87.1445562134072 7.77767692657356
"565" 112.8 88.4762627799153 9.53069504208869
"566" 113 91.5165935410354 11.7664920397567
"567" 113.2 95.3688954137828 12.9816209077087
"568" 113.4 99.7430816173801 14.9684961375279
"569" 113.6 103.63426205618 17.8542533970481
"570" 113.8 107.177131002754 19.7526315979276
"571" 114 107.124218965088 22.1589445133555
"572" 114.2 106.859359744831 26.2855231534199
"573" 114.4 106.183860266601 30.4577794239815
"574" 114.6 106.92536492977 33.6306508038702
"575" 114.8 108.200146399539 36.4257849673108
"576" 115 109.088180598137 39.2153592564043
"577" 115.2 110.952503448598 42.1089378109845
"578" 115.4 113.343309346424 44.0262685557745
"579" 115.6 115.475614920101 45.461071946444
"580" 115.8 114.746042945149 47.713551901348
"581" 116 112.976827342831 49.9728248086401
"582" 116.2 111.200005925485 53.0213563084442
"583" 116.4 109.465304360282 56.7337328051622
"584" 116.6 109.276702185462 60.0054969595572
"585" 116.8 108.98678024872 62.5955225875395
"586" 117 107.431002523051 65.6625090703964
"587" 117.2 106.972930289335 69.4539804164277
"588" 117.4 108.07233179313 73.5936963151433
"589" 117.6 110.570023698483 75.8640051929779
"590" 117.8 112.576597043894 76.3058503145907
"591" 118 112.78783733 76.856860017499
"592" 118.2 110.353756193168 77.9615549579493
"593" 118.4 107.622939095395 79.6474530245496
"594" 118.6 103.919792205794 82.2068196074663
"595" 118.8 100.191252188281 85.9149363792184
"596" 119 96.4003766747321 88.6931377131152
"597" 119.2 93.6432697722465 93.7073427191091
"598" 119.4 92.1974089065506 99.1155933230372
"599" 119.6 91.3303679367502 103.706316406412
"600" 119.8 88.9993498442236 107.067626345508
"601" 120 86.3925129777252 107.282906634237
"602" 120.2 83.6334111553261 105.040910851348
"603" 120.4 81.7902564383991 102.157646883473
"604" 120.6 80.5199646337621 98.2880428663539
"605" 120.8 78.4252783766114 94.0766379731325
"606" 121 76.9278700900523 89.6454474286334
"607" 121.2 75.541096684782 85.162551251282
"608" 121.4 74.848162225978 81.0104510530495
"609" 121.6 77.3242439260163 78.9818454535475
"610" 121.8 81.2553970282553 78.1190360878082
"611" 122 86.6429576510341 75.1975572942885
"612" 122.2 91.0661695968356 72.2790628689256
"613" 122.4 96.3502484135894 70.7909394721913
"614" 122.6 102.368711256909 68.6560961569582
"615" 122.8 107.60991973744 66.3159230356558
"616" 123 112.457762933704 64.1210925828778
"617" 123.2 116.857543363443 61.6697275618027
"618" 123.4 119.635340387471 59.8799519412302
"619" 123.6 120.571005881306 57.728195262425
"620" 123.8 121.498672876629 56.7446664637962
"621" 124 123.326982182198 55.8221572393135
"622" 124.2 124.417154923863 55.9720798291739
"623" 124.4 123.85444554458 55.2942303694845
"624" 124.6 123.123719684516 55.5356381115564
"625" 124.8 122.967673476559 55.7087422129863
"626" 125 122.685950540114 55.5458751399403
"627" 125.2 122.210852243864 55.644833080985
"628" 125.4 121.575125476025 56.1569469880887
"629" 125.6 121.462272995571 56.2444017826084
"630" 125.8 121.525115129052 56.3116767018539
"631" 126 121.128366376394 56.1339954138802
"632" 126.2 120.810483498344 55.9795144543746
"633" 126.4 120.4507261749 56.6819578010368
"634" 126.6 120.149018453436 57.4602869437041
"635" 126.8 119.85015320041 58.0841915339861
"636" 127 119.745723990465 58.6654624562014
"637" 127.2 119.138723956794 59.9918369828066
"638" 127.4 118.876567153325 60.5228908506868
"639" 127.6 117.740481526292 61.966727609529
"640" 127.8 116.603738786009 63.3566995956977
"641" 128 115.237204986051 65.0670175389514
"642" 128.2 113.226731554552 67.0898906798802
"643" 128.4 111.349507004873 69.6130558837406
"644" 128.6 109.007191879225 72.3274802785335
"645" 128.8 105.933427722564 75.1680711527041
"646" 129 102.476986100615 78.3921226218579
"647" 129.2 100.355692511205 82.0440877105246
"648" 129.4 98.1140070812063 86.2583722956411
"649" 129.6 94.5937304433723 89.7620285666068
"650" 129.8 91.9662544014958 94.1992885092807
"651" 130 91.0941182027688 99.1540994586784
"652" 130.2 92.5902668170008 103.344641361329
"653" 130.4 92.7021432054611 104.282529860473
"654" 130.6 90.3245702047059 104.858644495558
"655" 130.8 86.9652297615124 104.922767031653
"656" 131 82.7741004747227 104.967839464987
"657" 131.2 77.8498395442304 103.707623012884
"658" 131.4 73.0645285715294 102.31825564797
"659" 131.6 68.9900650117625 99.3196398548931
"660" 131.8 65.70797254586 94.9227680177248
"661" 132 63.266394927841 91.1506190532223
"662" 132.2 60.0861137498861 86.3784990403074
"663" 132.4 59.5153742058693 81.2935981262778
"664" 132.6 59.1527303687317 75.8729194145531
"665" 132.8 58.9707442673109 71.7959065070689
"666" 133 60.7704618609627 67.816659829476
"667" 133.2 62.416589476303 63.7279148630951
"668" 133.4 63.1351556536616 61.3605072620118
"669" 133.6 65.09909049061 57.9467763957236
"670" 133.8 68.7742011412094 55.4098603534591
"671" 134 72.9496946664974 52.9808044229006
"672" 134.2 77.6462328133487 51.9633166576588
"673" 134.4 82.6135459368863 51.0557375544562
"674" 134.6 87.029823406552 49.1136089720385
"675" 134.8 91.258198243177 47.1992846642439
"676" 135 96.4728147747009 46.9925151359847
"677" 135.2 102.120730056247 46.8941959417895
"678" 135.4 107.595182925131 48.4136559310029
"679" 135.6 111.903861987052 50.9739397495958
"680" 135.8 114.316052976712 54.4132086773931
"681" 136 114.980598697307 56.6175257693964
"682" 136.2 116.18101510233 58.9087100459016
"683" 136.4 117.016424183866 57.5725047827197
"684" 136.6 118.112934233972 55.2760282796489
"685" 136.8 118.01202840114 52.7292730413392
"686" 137 116.832060818463 50.8812025396635
"687" 137.2 115.037336047629 48.0631957262531
"688" 137.4 113.980591229303 43.5748710840673
"689" 137.6 112.590488806942 38.8011298974284
"690" 137.8 112.185092094608 33.4500610470021
"691" 138 112.62464620079 29.0023979880118
"692" 138.2 110.921744856584 27.7134691331882
"693" 138.4 107.320366690254 26.2870830815546
"694" 138.6 102.864836934362 23.5923145182548
"695" 138.8 98.4999008387009 20.8216289270388
"696" 139 93.7605034097436 17.6061890265166
"697" 139.2 88.9075585847828 15.3866676838603
"698" 139.4 84.3738731056586 14.2628970313118
"699" 139.6 79.6619864336541 12.5396615747643
"700" 139.8 75.5149547549675 10.5449483158195
"701" 140 72.2844242499875 7.45836787191742
"702" 140.2 70.9558906207109 6.94865399575462
"703" 140.4 69.4797516479961 7.3985796756137
"704" 140.6 67.0971875060252 8.90035349345294
"705" 140.8 63.5341135481695 9.73436400965094
"706" 141 59.3223816457599 9.28620630559339
"707" 141.2 54.4400297752912 8.68845512036282
"708" 141.4 50.6693441956919 7.76579635031176
"709" 141.6 48.4258244634002 5.29912748882426
"710" 141.8 49.4825086050597 6.49756581170142
"711" 142 49.3169598167193 7.54922632761176
"712" 142.2 50.0527721845585 9.42192005331177
"713" 142.4 50.2988635040707 12.0155487476254
"714" 142.6 50.2560840903824 16.1355907570118
"715" 142.8 50.0790928756996 20.1692444629769
"716" 143 50.5135265169218 24.5479963040807
"717" 143.2 49.3908134936956 29.0177972785722
"718" 143.4 46.5784494940687 33.6273588308378
"719" 143.6 42.6909060438839 37.0877711500661
"720" 143.8 38.3256433718317 39.0583153608182
"721" 144 33.6488752205857 39.9666928670447
"722" 144.2 28.643855295993 40.0363735278505
"723" 144.4 24.0456136125726 38.0835880420328
"724" 144.6 19.7705117169709 36.0076904741966
"725" 144.8 16.7663297752919 34.1618602935118
"726" 145 15.9631328636741 32.3512373252564
"727" 145.2 16.0880131886459 31.8226404742876
"728" 145.4 15.1277685402252 32.1447865526784
"729" 145.6 15.8844705538889 33.3222171573754
"730" 145.8 16.1935243950858 34.3259284925269
"731" 146 16.9030525072127 35.8100218633243
"732" 146.2 17.0626430861077 38.1813421277953
"733" 146.4 16.1051136067967 42.1603918041546
"734" 146.6 14.4159849109343 44.839804728239
"735" 146.8 12.5649525878824 48.3181316487933
"736" 147 11.010982906736 51.3132164179374
"737" 147.2 8.45422113890023 54.7137184770868
"738" 147.4 6.08445213012606 58.4250895544319
"739" 147.6 5.68965582624123 60.5044187016918
"740" 147.8 6.70761321508307 61.9511527784663
"741" 148 8.14939911907482 63.4419799643837
"742" 148.2 9.25238627660021 66.5454483937118
"743" 148.4 9.93066048904982 70.7396391033397
"744" 148.6 10.5052584393227 75.6654994760366
"745" 148.8 9.80604454249245 80.9113295137577
"746" 149 9.53188946006622 86.9573296653151
"747" 149.2 10.6545353509175 92.334920282381
"748" 149.4 12.4966435240897 96.8140884449069
"749" 149.6 15.3665896050488 101.062336481295
"750" 149.8 18.4500683160485 105.527756214291
"751" 150 22.0493895768677 108.58260262387
"752" 150.2 26.461183153281 110.943488108895
"753" 150.4 31.6292626442172 113.823448713908
"754" 150.6 36.3801973427633 116.516099597821
"755" 150.8 41.2388716276079 120.099232686949
"756" 151 44.2874015708652 124.607107114796
"757" 151.2 46.4287061380868 123.950223777166
"758" 151.4 50.8695255950567 123.599060427571
"759" 151.6 55.7644056328531 122.52535335484
"760" 151.8 60.8428853817326 122.792442969353
"761" 152 65.5886583421182 123.478478068454
"762" 152.2 70.1114644831932 122.540264733452
"763" 152.4 74.2045533130665 120.85461928307
"764" 152.6 78.3326828241716 118.560472081012
"765" 152.8 81.7710144322371 115.257941176529
"766" 153 84.9121554146406 111.305539646371
"767" 153.2 88.287383652615 108.140285468448
"768" 153.4 91.3803383305541 105.810530540433
"769" 153.6 94.7387821658133 103.105836612664
"770" 153.8 97.9261429447059 100.670696256297
"771" 154 101.829135334739 99.490025649351
"772" 154.2 105.170050161338 97.2125390505683
"773" 154.4 107.372853740125 94.9224910739618
"774" 154.6 110.9178922815 93.9820416882491
"775" 154.8 113.581956564571 94.3081039240027
"776" 155 112.94539129491 94.0995739854445
"777" 155.2 111.727232907495 93.3242486174379
"778" 155.4 110.27853748519 91.8404296688833
"779" 155.6 108.721964725087 88.9926324904189
"780" 155.8 107.198286649326 85.2147764463392
"781" 156 106.655371962209 81.0026707759328
"782" 156.2 106.060383996322 76.5307381048766
"783" 156.4 106.862081396367 72.3767471163802
"784" 156.6 109.378367773377 69.9337879698496
"785" 156.8 112.983554398353 68.7640228219852
"786" 157 116.224787739794 68.5795080186784
"787" 157.2 117.270816125384 67.1879721262169
"788" 157.4 117.45443958655 63.9243141483868
"789" 157.6 119.034714816077 59.9174392608566
"790" 157.8 120.004348510118 55.5468005210372
"791" 158 119.599818240834 52.5503722720726
"792" 158.2 118.323736263558 48.7413446968809
"793" 158.4 118.661189259025 44.0872280355296
"794" 158.6 119.661738149589 40.3176100337554
"795" 158.8 120.198028965156 41.45046624929
"796" 159 119.139681114534 42.7564143456189
"797" 159.2 118.802080477913 43.5659632568997
"798" 159.4 118.060210217615 44.6294113906784
"799" 159.6 116.437897408963 44.6053605812861
"800" 159.8 113.913599855784 43.6026753586903
"801" 160 110.669172101016 41.4210095035845
"802" 160.2 107.714924513425 38.2245749439481
"803" 160.4 105.860288368219 34.3442936364487
"804" 160.6 105.128884519897 29.6545045793682
"805" 160.8 103.888031731995 24.709601816133
"806" 161 102.783590511408 20.2009622903941
"807" 161.2 99.7019725427899 19.4328506181882
"808" 161.4 94.7276374871352 18.2617988034018
"809" 161.6 90.7174911345877 17.4015699338243
"810" 161.8 86.5173959584538 16.6646663826954
"811" 162 82.4283736616103 16.0962883123415
"812" 162.2 78.2497806545681 13.820657405126
"813" 162.4 74.9782298320546 9.81084684148235
"814" 162.6 71.7639135538504 6.18524334055545
"815" 162.8 68.8031510252331 6.39057039952662
"816" 163 65.8114429419163 9.10747097550681
"817" 163.2 61.3504969168213 11.2389561489632
"818" 163.4 55.7521735938884 13.845178380717
"819" 163.6 50.2164535592666 15.3580472678049
"820" 163.8 44.7630428365966 15.3348276478689
"821" 164 39.2777883544438 13.378841015256
"822" 164.2 35.8928959445317 11.8455520338559
"823" 164.4 35.8756554115904 11.4164690347509
"824" 164.6 37.1007852722017 11.7442401237176
"825" 164.8 38.3198049903109 12.1317752112975
"826" 165 38.7885275085593 13.1230090909777
"827" 165.2 39.8774978721774 13.9034240268813
"828" 165.4 40.1642743523173 16.0955117045623
"829" 165.6 40.1576744168434 19.3942747215686
"830" 165.8 39.7771940053857 23.2000397190932
"831" 166 40.2120315611594 27.4115249374752
"832" 166.2 41.1832769849193 31.6042357693765
"833" 166.4 41.8978346499813 36.6446459125063
"834" 166.6 42.2361464037945 42.2051897403305
"835" 166.8 41.8393610135197 47.5809420814293
"836" 167 42.2257916973377 52.8887975505118
"837" 167.2 42.0231762474664 57.8908906353647
"838" 167.4 43.0182312914675 61.9374556822137
"839" 167.6 43.9277832418009 66.2252962271146
"840" 167.8 43.7422602115109 70.6457194957546
"841" 168 45.3748196574821 74.423896815848
"842" 168.2 47.7273753589131 78.6311978146497
"843" 168.4 51.0501572841643 82.0515296865161
"844" 168.6 55.1107527504659 84.3886158571813
"845" 168.8 59.2073884663002 85.9985321974118
"846" 169 63.7205001801354 87.6987040406219
"847" 169.2 67.5341705717286 87.9448554123847
"848" 169.4 72.9501800798269 89.4212610652962
"849" 169.6 77.0490205183218 90.3027264471643
"850" 169.8 81.186058730558 91.4714676023069
"851" 170 85.6452512289091 91.1434351736546
"852" 170.2 90.0253500696663 90.5860275198836
"853" 170.4 95.3216701250164 90.3387262285958
"854" 170.6 100.768256501794 89.704068151422
"855" 170.8 104.919380607491 87.53670650671
"856" 171 106.480132453708 84.0459841017923
"857" 171.2 108.807415008868 80.8265410476233
"858" 171.4 110.233358612503 76.4916066996553
"859" 171.6 110.474625921208 71.5897020937857
"860" 171.8 109.172797571061 66.8919149321278
"861" 172 107.642364046362 61.4126230428754
"862" 172.2 107.072184389784 55.88369707661
"863" 172.4 108.084045928458 50.3254210497145
"864" 172.6 109.653325562125 45.4790916401663
"865" 172.8 110.924861365907 40.9484930904209
"866" 173 110.352741296941 38.8117460750118
"867" 173.2 109.427719251906 38.3348946488833
"868" 173.4 110.247154845438 39.2044472494705
"869" 173.6 110.926773500268 40.6298953232642
"870" 173.8 112.321896029062 42.5178634089659
"871" 174 114.683469730422 45.3352041624256
"872" 174.2 117.020849878288 48.6143892077486
"873" 174.4 119.050691333306 52.0017764317721
"874" 174.6 118.221098205657 54.4376419853012
"875" 174.8 116.243102758111 58.3557629308393
"876" 175 114.879894101179 61.7622887520887
"877" 175.2 113.640150422867 65.8528266183276
"878" 175.4 113.551990589972 70.512591823587
"879" 175.6 115.450524983315 74.8374653309591
"880" 175.8 116.866196032185 77.0460434587513
"881" 176 115.133917422193 79.0944846568248
"882" 176.2 112.051126006851 82.5633217606205
"883" 176.4 109.494586837261 86.7868770551294
"884" 176.6 106.43948030041 91.0767546390446
"885" 176.8 102.601256343076 95.0670510243084
"886" 177 98.0283489647395 98.9813858469025
"887" 177.2 93.2339284437252 102.183956540962
"888" 177.4 89.2003831728847 106.009518067367
"889" 177.6 85.9332512913502 110.126980608812
"890" 177.8 82.1149287728545 114.440359454036
"891" 178 79.4258584854351 119.298731512299
"892" 178.2 78.0566283110412 122.335414970804
"893" 178.4 75.2530415916502 121.187976032887
"894" 178.6 71.7027851975416 118.737988493061
"895" 178.8 68.286397134958 115.456979763625
"896" 179 64.6737801282304 110.462778472063
"897" 179.2 61.0666064656252 105.359255256137
"898" 179.4 59.0931126106181 99.409639308472
"899" 179.6 57.8550493498218 92.9294206905796
"900" 179.8 56.6323557006252 87.2029857995936
"901" 180 56.8712622724538 81.3577459966975
"902" 180.2 59.355467775981 75.8394703100914
"903" 180.4 62.1094889011831 70.7172709362486
"904" 180.6 65.1379726272038 66.9908728731725
"905" 180.8 69.8093120573615 64.5769272243392
"906" 181 75.1236859198394 62.6626331142684
"907" 181.2 80.6533255590252 61.8588431273941
"908" 181.4 85.7743850891305 61.0017922089328
"909" 181.6 90.8401178569982 60.2242893368766
"910" 181.8 94.3361564910252 58.6988798821903
"911" 182 98.0746886015166 57.0313032585462
"912" 182.2 103.20123388916 57.3699721855523
"913" 182.4 108.583874938567 56.7392559411494
"914" 182.6 113.52186508046 57.0900344358813
"915" 182.8 114.601096903035 57.4243857939183
"916" 183 115.079032193494 55.4146962275516
"917" 183.2 115.607106051981 51.5455222665604
"918" 183.4 116.165451660317 46.9288942449233
"919" 183.6 116.370445041431 41.2632223256064
"920" 183.8 114.45190715767 38.1759660193669
"921" 184 112.298526691554 33.5052905414348
"922" 184.2 109.816058260103 28.8972669090312
"923" 184.4 107.524168065421 27.1948435255212
"924" 184.6 104.923539292843 24.1454967436368
"925" 184.8 102.576113737831 19.9438094885554
"926" 185 100.331359142572 19.8432407016816
"927" 185.2 96.284991070937 19.5527509767765
"928" 185.4 91.2571356135101 18.0426422937996
"929" 185.6 86.0656453499052 14.2641709726218
"930" 185.8 81.7737657076814 10.4506276611368
"931" 186 78.0114064057605 7.43532098695294
"932" 186.2 74.4140148645104 7.48414180127909
"933" 186.4 69.6192900766335 8.63509712669217
"934" 186.6 64.0811931364974 10.0772920827895
"935" 186.8 59.027626784413 10.6706425251342
"936" 187 54.4195462293879 9.28710626413265
"937" 187.2 50.6651210997252 8.95056176861176
"938" 187.4 47.1508883987443 10.6805454396972
"939" 187.6 41.8158278449285 11.0521539813021
"940" 187.8 37.1388463682038 11.5812505737618
"941" 188 33.6014220026999 12.1694891364816
"942" 188.2 32.1569088337273 15.514883182565
"943" 188.4 29.8178078602752 20.2838621476993
"944" 188.6 27.9504215042778 25.0853637074749
"945" 188.8 25.4529686194082 30.7493238907671
"946" 189 21.9822619808317 34.6776010496569
"947" 189.2 18.3546361683552 38.4792473931018
"948" 189.4 14.3953862435445 41.8728800497137
"949" 189.6 10.2286614733991 44.4623306145071
"950" 189.8 7.16547965982711 48.0021509783797
"951" 190 7.625802615439 49.0483037909687
"952" 190.2 8.48796000341652 49.5427630054205
"953" 190.4 8.31387601000797 50.0037597734687
"954" 190.6 6.89139779597259 50.9812380626433
"955" 190.8 7.45151368207785 52.3021140524854
"956" 191 8.61231882053369 53.3022886706219
"957" 191.2 10.3649900338183 54.6558420055031
"958" 191.4 12.141714838256 58.2736494723964
"959" 191.6 14.6419288911904 62.7563038277509
"960" 191.8 16.3974888682371 67.5045750545626
"961" 192 17.4888040391278 72.2086074940887
"962" 192.2 16.7970244728057 77.135629288524
"963" 192.4 16.6619041295707 82.1531245605159
"964" 192.6 14.905851658622 87.3858953788827
"965" 192.8 12.4641774521292 92.5190733985158
"966" 193 10.8524777468455 95.5359734360586
"967" 193.2 11.1652979246443 96.4666899332975
"968" 193.4 12.0675224823155 97.7140663381005
"969" 193.6 12.6252350263717 97.6226949442952
"970" 193.8 12.8747122264678 97.8526605083806
"971" 194 13.3462253417157 98.1410127978689
"972" 194.2 13.6018918658301 98.0997317728411
"973" 194.4 14.7285409031931 99.0040142610881
"974" 194.6 15.2797999950252 100.93895476387
"975" 194.8 16.6765117342447 102.999745055451
"976" 195 18.2937048118612 104.66953546877
"977" 195.2 20.2001978538624 107.047597823663
"978" 195.4 21.9147160440725 108.552509522059
"979" 195.6 23.0729084261118 110.788426986618
"980" 195.8 23.7631551728652 112.597407597164
"981" 196 24.2008327187569 113.579672276304
"982" 196.2 25.224201208408 114.615235086606
"983" 196.4 26.0626608541669 115.085721925232
"984" 196.6 27.5709583792406 116.450629280681
"985" 196.8 29.4655042005945 117.970539258996
"986" 197 30.6240352720934 118.505460978989
"987" 197.2 32.1319020232406 118.981852668166
"988" 197.4 34.5212809931502 120.422615980238
"989" 197.6 36.588145628411 122.290010498791
"990" 197.8 39.1475506528846 123.548748522981
"991" 198 42.3033910857252 125.167327705643
"992" 198.2 43.9828814238072 125.564275734185
"993" 198.4 46.1957418546389 126.010133423353
"994" 198.6 49.216665169033 126.373315271246
"995" 198.8 52.5131095029571 126.945322157739
"996" 199 56.229018520167 128.453481985385
"997" 199.2 58.1829622302207 128.575758048952
"998" 199.4 60.3588281878685 128.724432189377
"999" 199.6 61.6637906270934 128.841757516944
"1000" 199.8 63.3338331230025 128.752002561012
"1001" 200 65.3843396852142 129.024846684098
"1002" 200.2 67.8083952585934 129.441088996875
"1003" 200.4 70.4762945921894 129.360452141907
"1004" 200.6 73.4228532205055 128.299602930453
"1005" 200.8 75.4801941867275 128.134481391661
"1006" 201 76.6944264760332 127.267096570076
"1007" 201.2 76.9475588482752 126.676711072141
"1008" 201.4 77.4890936542448 125.281289284743
"1009" 201.6 78.5165809526975 123.64339085402
"1010" 201.8 80.569209795099 121.726529500618
"1011" 202 84.0587075405333 119.97619073035
"1012" 202.2 87.2672923918599 118.104060036878
"1013" 202.4 90.0909233277591 116.961881211367
"1014" 202.6 93.7861239919521 116.080947287402
"1015" 202.8 97.669897078271 116.190725322156
"1016" 203 100.244651666207 114.300665022946
"1017" 203.2 101.381516591513 112.436232271231
"1018" 203.4 103.633710375958 110.829040029903
"1019" 203.6 106.055771322819 109.449159604367
"1020" 203.8 107.125957129586 108.052009860475
"1021" 204 107.363892536489 106.554352027744
"1022" 204.2 108.080186525593 105.25318344791
"1023" 204.4 108.667742337905 103.97054940571
"1024" 204.6 108.74824399483 103.291819404573
"1025" 204.8 108.524657261817 102.722612160081
"1026" 205 109.328502054706 101.592430262945
"1027" 205.2 109.300889007816 100.339636962621
"1028" 205.4 109.14298065723 98.7000537097297
"1029" 205.6 109.585978294867 96.9068222881433
"1030" 205.8 110.022452780771 94.8014666495118
"1031" 206 110.552845003025 92.5561450906368
"1032" 206.2 111.874070741168 90.399945896516
"1033" 206.4 113.09085644791 87.5775928932987
"1034" 206.6 114.389365261974 84.3567811656015
"1035" 206.8 116.558087467625 81.1543703661368
"1036" 207 119.084233307164 79.7750519542987
"1037" 207.2 118.576727339692 79.4929385743451
"1038" 207.4 117.99026783893 77.0366320253248
"1039" 207.6 118.320771001538 73.4607341569074
"1040" 207.8 118.870554609915 69.7814752433677
"1041" 208 119.231307214525 65.1857435348064
"1042" 208.2 119.594418055231 60.37434019436
"1043" 208.4 118.388743510379 56.189207448764
"1044" 208.6 117.550442207792 51.5983828615031
"1045" 208.8 116.36447476023 47.3634854329092
"1046" 209 116.892095966807 43.0365987103572
"1047" 209.2 117.829767240588 40.070900566235
"1048" 209.4 115.520539469078 38.5938350614591
"1049" 209.6 112.087236537581 37.1803934530395
"1050" 209.8 108.444816266331 35.2376329552895
"1051" 210 104.981845286998 31.7536437162136
"1052" 210.2 101.734518870649 28.0122554846949
"1053" 210.4 98.4768208729579 24.1932695427618
"1054" 210.6 97.1617916105404 20.4245265006784
"1055" 210.8 97.3090488002332 17.4019640988335
"1056" 211 97.1422689812167 16.348366060916
"1057" 211.2 94.8492626509752 16.0642500436518
"1058" 211.4 90.4965865866374 15.2880298038281
"1059" 211.6 85.4406990293231 13.4454061821713
"1060" 211.8 79.8202239001464 12.163210126739
"1061" 212 74.0146186994252 11.2654951204975
"1062" 212.2 67.7737536021283 11.724076468053
"1063" 212.4 61.7914433006313 10.6460618393754
"1064" 212.6 57.0621079812727 8.1236351123385
"1065" 212.8 55.5759721899531 6.38928306473341
"1066" 213 55.9254094358052 5.75679090444176
"1067" 213.2 56.2695177440665 5.63673835274372
"1068" 213.4 56.823186849619 5.24339255651176
"1069" 213.6 56.7677587150565 4.51485736985551
"1070" 213.8 56.566852786589 5.78956101175644
"1071" 214 56.2773544169943 6.40898318808393
"1072" 214.2 55.7908078498131 6.97093418143601
"1073" 214.4 54.764427565869 8.18540076929301
"1074" 214.6 52.4171610102833 9.48232952833435
"1075" 214.8 49.0276156386502 11.0398255170118
"1076" 215 45.0339105665366 12.3586443049777
"1077" 215.2 40.681010476778 12.922109587405
"1078" 215.4 35.9940857115252 12.5343761758166
"1079" 215.6 31.8484131709141 12.7525688337895
"1080" 215.8 28.6315946947994 15.9424448164634
"1081" 216 25.0310648109607 19.5464658773343
"1082" 216.2 20.2494303454768 22.5299542355924
"1083" 216.4 17.9232682680926 24.8127056123151
"1084" 216.6 16.8328094795414 27.5024348326892
"1085" 216.8 15.6020405785687 29.66013942524
"1086" 217 13.2306803868513 33.1620933089248
"1087" 217.2 11.526984715132 36.7412822372059
"1088" 217.4 10.6511195642331 41.078352544388
"1089" 217.6 8.88909724900752 45.322375336295
"1090" 217.8 6.9246230609735 49.7434803851324
"1091" 218 3.95619591791711 53.0695594931469
"1092" 218.2 3.57599920740453 55.1928741611842
"1093" 218.4 3.85368597021272 55.6175343386278
"1094" 218.6 3.47137396515344 55.301119749063
"1095" 218.8 3.2024736503528 55.1665167547704
"1096" 219 3.56616958748211 54.5537070556497
"1097" 219.2 2.98725670889363 53.643104905117
"1098" 219.4 2.07892444808707 53.5119781191664
"1099" 219.6 1.70181834219764 53.435713733598
"1100" 219.8 2.35712633702522 53.4080251450421
"1101" 220 2.64949451933291 53.5404675283195
"1102" 220.2 2.87607986062138 53.3640756546272
"1103" 220.4 3.07619402864684 53.2589291473361
"1104" 220.6 3.2294973038538 53.2509608657832
"1105" 220.8 2.43830818182134 52.8337583385749
"1106" 221 2.73003367898748 52.2025518071061
"1107" 221.2 2.97651374546966 51.9333415680118
"1108" 221.4 3.20137180505177 51.58610800741
"1109" 221.6 3.78945971905298 51.2645223802618
"1110" 221.8 4.41300623716157 51.5106246787845
"1111" 222 5.13984492934664 51.8980806924671
"1112" 222.2 5.4972152632682 51.502344601451
"1113" 222.4 5.84909881446272 51.5158982994671
"1114" 222.6 6.98360078050797 52.0563427979428
"1115" 222.8 7.96495324434101 52.727878648196
"1116" 223 8.68084848711142 53.04474553846
"1117" 223.2 9.39808308745021 53.7009351356368
"1118" 223.4 10.1712854333134 54.6755542183507
"1119" 223.6 12.4672180812252 56.6879120919422
"1120" 223.8 15.2831050266513 58.718463762577
"1121" 224 18.6110774604958 60.653951577474
"1122" 224.2 22.0637245747563 62.9823737197008
"1123" 224.4 24.9470175013296 65.9267560270726
"1124" 224.6 27.2441557221278 69.964510878781
"1125" 224.8 29.8374671001201 74.519442414098
"1126" 225 32.0524081226373 78.8453517417618
"1127" 225.2 33.8016808907813 83.1852969240606
"1128" 225.4 36.9847824866564 86.8382892478232
"1129" 225.6 40.8622595871002 90.4636964889618
"1130" 225.8 43.6004493587143 93.7368156975832
"1131" 226 46.0568233960334 98.1690574075036
"1132" 226.2 47.7418206264513 101.792081116255
"1133" 226.4 46.9948834789557 106.089140543638
"1134" 226.6 45.8073229340683 111.245193575917
"1135" 226.8 44.2664810031534 115.290689385345
"1136" 227 42.8873300825707 119.730181829285
"1137" 227.2 44.0281617281114 122.041846178167
"1138" 227.4 46.6905844956681 124.435768074988
"1139" 227.6 47.6706236856206 124.210547662004
"1140" 227.8 49.2145375142614 124.814821740736
"1141" 228 51.1609641460099 124.884472339737
"1142" 228.2 54.4538140585479 125.135746433307
"1143" 228.4 59.0333837152987 126.465875069551
"1144" 228.6 62.6099025126066 127.196609101128
"1145" 228.8 66.4181928576346 128.03342004084
"1146" 229 70.9791365016346 128.558920831215
"1147" 229.2 74.8533854133087 126.837078182437
"1148" 229.4 78.1812438456451 125.886161035541
"1149" 229.6 79.619013202599 124.805917142577
"1150" 229.8 80.2667498513073 122.610952143576
"1151" 230 83.0998821635798 119.481135548743
"1152" 230.2 87.1712030117112 116.388454789665
"1153" 230.4 90.9374367783475 113.330995645665
"1154" 230.6 94.7800883390412 111.129827208044
"1155" 230.8 98.3637124679748 108.648352258079
"1156" 231 102.688463067744 106.224298255169
"1157" 231.2 105.758006813179 102.564342350063
"1158" 231.4 109.598983740472 99.2850030698713
"1159" 231.6 113.051752823301 95.598778193529
"1160" 231.8 114.386116726615 91.6966430209092
"1161" 232 116.29489322867 88.0608787987779
"1162" 232.2 117.305145986339 84.4760643708338
"1163" 232.4 116.465556418498 80.6402440517439
"1164" 232.6 115.204126178138 77.2194149089335
"1165" 232.8 114.809949972609 72.822596906941
"1166" 233 116.506308638817 69.2600511590639
"1167" 233.2 118.395134213125 68.305803658439
"1168" 233.4 118.91115088516 68.4119445670928
"1169" 233.6 119.46885636265 68.2193162792439
"1170" 233.8 119.781244003459 68.5306548121003
"1171" 234 120.356670483208 68.9210719930987
"1172" 234.2 120.599247894539 68.2501195898766
"1173" 234.4 120.020953348292 66.1279031471066
"1174" 234.6 119.516366192275 63.3464907684939
"1175" 234.8 119.182992133551 59.5597156475372
"1176" 235 119.53234294914 55.3030854402153
"1177" 235.2 120.261352260176 51.1026033692218
"1178" 235.4 118.654747248229 47.5468809387491
"1179" 235.6 116.89776134862 43.432365637228
"1180" 235.8 116.279595597823 39.1518533421769
"1181" 236 114.826161570377 35.7095268309307
"1182" 236.2 111.523751008439 33.1745557782618
"1183" 236.4 108.599862321082 29.3184796526627
"1184" 236.6 106.854491173493 25.2442711235118
"1185" 236.8 105.481170690556 21.370693327793
"1186" 237 102.553973234705 20.0477037313127
"1187" 237.2 98.155393280297 18.8380779049244
"1188" 237.4 93.7449230556919 16.0931260466784
"1189" 237.6 90.4283576892485 12.8790009810603
"1190" 237.8 86.1433503156919 11.5223790435269
"1191" 238 81.4134828330252 11.6244975287591
"1192" 238.2 76.7036424033963 13.2055257440118
"1193" 238.4 71.9338744749076 13.4078575991294
"1194" 238.6 67.9657520888603 12.4608610813623
"1195" 238.8 64.3807431298193 10.6613900102176
"1196" 239 61.9090513917282 7.26845470819988
"1197" 239.2 60.9861192248487 6.02274488733529
"1198" 239.4 58.7085832449646 7.24502458449662
"1199" 239.6 55.9125817818065 9.41953141335551
"1200" 239.8 52.9827654477615 12.7267478011326
"1201" 240 50.7751438630673 16.637121335896
"1202" 240.2 48.2853384080575 19.8587869726892
"1203" 240.4 46.8680937492121 24.0158277174403
"1204" 240.6 45.846124065341 28.1227079886854
"1205" 240.8 44.9054993457027 32.0310907153344
"1206" 241 44.8136377200934 36.9790077813072
"1207" 241.2 45.4872125984555 41.078176545128
"1208" 241.4 47.4409221088337 45.2559917442139
"1209" 241.6 49.601692746619 49.588493344293
"1210" 241.8 52.4790650261135 53.0012041366882
"1211" 242 56.1241764859697 55.0438815999284
"1212" 242.2 59.9836577694774 58.0571220564292
"1213" 242.4 63.8165087445515 59.3791932772486
"1214" 242.6 67.5546895690808 60.5041356036229
"1215" 242.8 70.9846584774463 62.155044342196
"1216" 243 74.3164392571845 63.0651083776932
"1217" 243.2 78.3827688319035 65.3219108485857
"1218" 243.4 82.0811885466739 66.9968367876064
"1219" 243.6 85.1356322436459 69.2347824281325
"1220" 243.8 88.7440429796861 72.8193324016987
"1221" 244 92.7643058566523 75.6178538212152
"1222" 244.2 96.012400736256 79.2120181829092
"1223" 244.4 99.5078247825124 82.6712588169861
"1224" 244.6 103.431831459232 83.5435594350204
"1225" 244.8 105.867411834443 82.7128713926639
"1226" 245 107.440748129128 80.6427522695246
"1227" 245.2 109.945592927818 77.7284566449773
"1228" 245.4 111.436446620666 73.9790592633708
"1229" 245.6 111.881408166593 69.5275039844983
"1230" 245.8 111.715504432432 65.1924776272242
"1231" 246 111.712140904671 60.2173422280826
"1232" 246.2 110.798312456088 55.1739297753243
"1233" 246.4 110.250641805411 49.2884524078925
"1234" 246.6 110.281863011831 44.0455216235951
"1235" 246.8 110.704172608497 39.9866030609007
"1236" 247 111.598368761763 39.3237962714584
"1237" 247.2 112.484023373577 40.8726735587594
"1238" 247.4 114.413643789394 43.5353863534065
"1239" 247.6 116.970920848952 47.3937604609142
"1240" 247.8 119.8299310678 51.0925403034118
"1241" 248 119.281659512589 54.0239119228836
"1242" 248.2 119.676974642866 58.1102658489764
"1243" 248.4 121.688824213589 62.448257149781
"1244" 248.6 122.981741286461 65.9630285589092
"1245" 248.8 120.331534847946 68.7527193371433
"1246" 249 116.87547497312 72.1472758368566
"1247" 249.2 114.87737068532 77.2040148575385
"1248" 249.4 115.903096494954 82.1573173023392
"1249" 249.6 118.322983692203 86.163496800944
"1250" 249.8 119.872892947923 88.3876621310887
"1251" 250 117.888037843589 88.322331807499
"1252" 250.2 116.482923457059 89.4075563214151
"1253" 250.4 114.26549719633 90.3266093262553
"1254" 250.6 111.200149796571 92.7508493559782
"1255" 250.8 108.06296346367 96.0601417206729
"1256" 251 104.17702586735 98.9513304668368
"1257" 251.2 101.159181055235 103.157083322278
"1258" 251.4 99.6250473550421 107.640203987241
"1259" 251.6 97.5383190077502 107.735155799287
"1260" 251.8 93.4407169902964 107.22887208969
"1261" 252 88.5451401672798 105.745780630875
"1262" 252.2 83.1238366995252 104.187607114885
"1263" 252.4 78.2902279463731 102.682732258203
"1264" 252.6 73.3194603807383 102.416866245681
"1265" 252.8 68.7718757301176 103.76990641802
"1266" 253 64.7565365665002 107.352973406287
"1267" 253.2 62.2430702577277 112.061265711896
"1268" 253.4 61.7287144680513 115.799896650994
"1269" 253.6 61.6493937090252 118.280622678487
"1270" 253.8 61.3852712663642 122.163134921241
"1271" 254 61.6781391521597 123.187341275818
"1272" 254.2 61.1426221930252 122.375762978653
"1273" 254.4 60.094809775722 120.940236216659
"1274" 254.6 58.2223513320752 118.576396347387
"1275" 254.8 55.8709623985374 115.232688805378
"1276" 255 53.3593178642957 111.188319910028
"1277" 255.2 51.3239240705252 105.981977883328
"1278" 255.4 48.5335134105502 101.470549407362
"1279" 255.6 45.0632730204454 97.5457931605916
"1280" 255.8 40.1651210986028 95.9348351253049
"1281" 256 35.3185677978655 96.0170635885916
"1282" 256.2 30.3011687355904 96.4548209148813
"1283" 256.4 24.9989537125966 97.4494446581546
"1284" 256.6 20.8015824333612 99.9945610055958
"1285" 256.8 16.2870083830752 103.400570492012
"1286" 257 16.4882551485637 102.923659129807
"1287" 257.2 15.8728537303442 101.509426581822
"1288" 257.4 15.9388073091785 100.450985410552
"1289" 257.6 15.3345082836843 99.3992366501481
"1290" 257.8 14.9329028263347 98.4928632549165
"1291" 258 14.4834447555966 97.4767434005118
"1292" 258.2 14.7571918691502 96.8302181856868
"1293" 258.4 13.9676237482395 95.5627982419165
"1294" 258.6 14.0170593993723 93.6312304792101
"1295" 258.8 14.379109443479 91.3602193041378
"1296" 259 14.24532509606 88.3193209317161
"1297" 259.2 14.7687698948572 84.6736332350118
"1298" 259.4 15.0379317714798 80.0748103903176
"1299" 259.6 14.0788792596303 75.0901688592807
"1300" 259.8 12.9328144115502 70.0742658224118
"1301" 260 11.9089386406482 65.4924628060036
"1302" 260.2 11.9836558489412 60.0276863116336
"1303" 260.4 12.5032933416862 54.7047037229016
"1304" 260.6 12.8498955465124 49.7513087601143
"1305" 260.8 12.3555913824306 45.1504648634172
"1306" 261 10.6935177752252 43.0339515595832
"1307" 261.2 11.1168632256196 43.5998424703325
"1308" 261.4 12.8620775541085 43.5288676478729
"1309" 261.6 15.1306102496607 42.9621754270305
"1310" 261.8 19.0345162272071 40.8500521710118
"1311" 262 22.9899666313109 38.3125690719097
"1312" 262.2 27.515097394621 36.030759300416
"1313" 262.4 32.2993212771094 32.9060223600223
"1314" 262.6 36.4752490924082 30.0744060478096
"1315" 262.8 37.8877716264605 27.2068901181529
"1316" 263 38.9198073126182 22.7289776998141
"1317" 263.2 40.5187297104185 18.5217257724837
"1318" 263.4 41.3195057049457 13.7614274065572
"1319" 263.6 40.8126382094919 10.7595584288118
"1320" 263.8 41.5762296494428 10.6646428015392
"1321" 264 43.2277099837912 9.07876905363942
"1322" 264.2 44.4566529149334 7.27389901183829
"1323" 264.4 46.1670067814334 6.18584913788931
"1324" 264.6 49.3183888570768 6.55082407620764
"1325" 264.8 53.4258741084798 4.79365266979965
"1326" 265 57.3641933899076 3.26878352601176
"1327" 265.2 61.6709075941384 2.99476596121931
"1328" 265.4 64.2509028263553 3.38380929477875
"1329" 265.6 68.6808484935252 4.41533070501176
"1330" 265.8 73.5212617235546 4.20925196368823
"1331" 266 78.9592607769681 4.65555963775462
"1332" 266.2 82.9721891625404 5.79350357673904
"1333" 266.4 87.809429788993 7.25909646797951
"1334" 266.6 90.0079140533517 8.93132265495053
"1335" 266.8 94.2253002219002 9.96493753669926
"1336" 267 96.0117719874769 12.2603434817537
"1337" 267.2 99.1403504627052 16.0069226847018
"1338" 267.4 103.104048970055 18.2001250564529
"1339" 267.6 106.040342753937 21.8645797658059
"1340" 267.8 108.978233506882 25.6464725942403
"1341" 268 112.487678970666 28.6301102847982
"1342" 268.2 116.110211019701 31.6639024005253
"1343" 268.4 117.026851119925 34.2359805151845
"1344" 268.6 116.995753776898 38.0473812890118
"1345" 268.8 116.787008393818 43.1409500784773
"1346" 269 117.352396735095 47.3792783285248
"1347" 269.2 117.276381007695 51.2376588352465
"1348" 269.4 117.870760235176 54.0686024893746
"1349" 269.6 118.092783369458 57.8692194556874
"1350" 269.8 116.500913245307 60.6222746054477
"1351" 270 114.590264353637 63.6030651052349
"1352" 270.2 112.523390443339 66.5689268162019
"1353" 270.4 110.192257578179 69.454934354781
"1354" 270.6 107.062456186575 72.1571598642618
"1355" 270.8 103.245747603404 73.1358566679577
"1356" 271 99.8357291168339 74.8698240232726
"1357" 271.2 96.3284020133002 76.8771124178118
"1358" 271.4 95.9650649353109 80.1761654316725
"1359" 271.6 96.4282707584057 84.1663114743923
"1360" 271.8 98.4514906985424 88.564645356848
"1361" 272 101.074763801115 91.3743556827741
"1362" 272.2 103.074716606666 91.8338367004477
"1363" 272.4 103.423491175662 92.6994634880118
"1364" 272.6 101.80988459858 92.6925147172299
"1365" 272.8 99.0517083941438 94.9083481661982
"1366" 273 94.9398107968487 97.6132371122975
"1367" 273.2 90.8077598108752 99.7125103995618
"1368" 273.4 86.7725916147252 103.486561530437
"1369" 273.6 83.1913713333723 107.219235889838
"1370" 273.8 78.7760675954078 108.146278815525
"1371" 274 75.6956331623673 106.548546518564
"1372" 274.2 71.199268705916 104.649889406945
"1373" 274.4 66.3500243734611 103.890547918935
"1374" 274.6 61.2028013105502 104.190414104212
"1375" 274.8 56.5848458710002 102.938766767137
"1376" 275 55.6855581853667 101.194477003963
"1377" 275.2 54.5740836971791 99.0136392629605
"1378" 275.4 52.460235865804 94.5664075670914
"1379" 275.6 51.9317074765387 89.1462001584983
"1380" 275.8 52.0307369744199 83.7315871610381
"1381" 276 51.3637258156978 78.4471041596755
"1382" 276.2 50.0332403657127 74.0987829144135
"1383" 276.4 50.1408865112144 69.5722640845793
"1384" 276.6 50.3237477184197 65.1227247637457
"1385" 276.8 49.3891428183681 61.1020791676975
"1386" 277 48.9471656604852 57.5807233952418
"1387" 277.2 51.2580437734452 55.5284039448318
"1388" 277.4 53.7747547638019 53.2270722575846
"1389" 277.6 56.7880069519681 49.7676413410118
"1390" 277.8 60.595213338478 46.870025776474
"1391" 278 65.0375232731395 43.8456341656689
"1392" 278.2 68.7984918811681 40.5697850828118
"1393" 278.4 71.4239412827828 36.6460458480118
"1394" 278.6 72.1574501437311 32.7268028766588
"1395" 278.8 72.1451069036815 28.7874203919493
"1396" 279 73.1626090881502 24.2251180755118
"1397" 279.2 75.8315436347311 20.0473399559529
"1398" 279.4 79.0708827722848 18.3429390653002
"1399" 279.6 83.3746885999452 17.5432959045618
"1400" 279.8 88.113300375437 16.0494123742765
"1401" 280 91.1675801310846 17.4398039397246
"1402" 280.2 94.0491583365558 19.3516425947056
"1403" 280.4 99.4452904768522 22.5285712347906
"1404" 280.6 103.768684972727 25.5088589340502
"1405" 280.8 107.081706124015 29.3462384580894
"1406" 281 110.82451633119 32.3855658380736
"1407" 281.2 113.304566973081 37.3723114546473
"1408" 281.4 114.264603944539 41.9208514883361
"1409" 281.6 114.648106713404 47.0303890668226
"1410" 281.8 114.61044126289 51.2206230513361
"1411" 282 113.538845059456 55.1824762852595
"1412" 282.2 112.087864974481 57.688826414976
"1413" 282.4 110.42174541519 61.5432901456205
"1414" 282.6 110.32787633938 64.9965976926099
"1415" 282.8 108.937786215077 67.8941645197335
"1416" 283 108.803113620079 69.6032518461739
"1417" 283.2 109.498939637892 70.5565597095074
"1418" 283.4 109.732675312657 72.4437966590118
"1419" 283.6 110.41615005463 75.4543211231696
"1420" 283.8 112.179491074472 77.4155801108064
"1421" 284 113.87416435681 79.2505968653739
"1422" 284.2 114.91959546364 80.3349232816921
"1423" 284.4 115.768555384512 80.1145016795782
"1424" 284.6 117.858066573886 79.8714283838379
"1425" 284.8 119.908538240452 78.9443717254027
"1426" 285 119.242874825217 78.6185347998292
"1427" 285.2 118.141423601589 79.1858860534733
"1428" 285.4 116.539083535775 80.3486024875618
"1429" 285.6 114.523666552736 81.9547742813013
"1430" 285.8 112.368776268692 84.7683622042169
"1431" 286 110.73851560156 88.8545768273997
"1432" 286.2 108.496441578595 93.5585842392184
"1433" 286.4 105.79869471855 96.4544054992368
"1434" 286.6 101.383993975396 97.2658841492014
"1435" 286.8 96.8195516531185 98.3123625309694
"1436" 287 91.9534786489916 99.4213773413647
"1437" 287.2 87.1466017692857 100.937260446373
"1438" 287.4 82.293664939762 100.477210433275
"1439" 287.6 77.7878631392078 99.8678758506292
"1440" 287.8 72.449105610809 100.398200701958
"1441" 288 67.6082536958896 100.783592750113
"1442" 288.2 61.9171012707383 100.39296122536
"1443" 288.4 58.141718830271 101.609495379054
"1444" 288.6 56.2037292041093 104.688428807919
"1445" 288.8 55.7094870762401 107.699332780218
"1446" 289 54.7074615786946 110.317755952094
"1447" 289.2 55.093849354615 111.527662746576
"1448" 289.4 55.9318314541545 110.810296370089
"1449" 289.6 55.0580299778936 111.128030280301
"1450" 289.8 55.4370739180597 108.322816139788
"1451" 290 57.032142118803 105.78213299654
"1452" 290.2 60.5648589775856 102.735045980063
"1453" 290.4 63.4297620612884 99.2233839860644
"1454" 290.6 65.1801242053673 94.6472527014591
"1455" 290.8 65.7957061126616 89.6489531147936
"1456" 291 66.747926055809 84.8285720429847
"1457" 291.2 66.3589135474889 79.8928789371209
"1458" 291.4 65.7823208699171 74.6198261398767
"1459" 291.6 66.0743459140986 68.9971426010393
"1460" 291.8 69.2677840878305 63.7347731017109
"1461" 292 72.8533046811226 59.2906344786843
"1462" 292.2 76.1411993546399 54.4882367089843
"1463" 292.4 79.3461392186887 49.9628996352548
"1464" 292.6 82.8352584751363 45.1672977215673
"1465" 292.8 84.6112598270156 42.6004965286945
"1466" 293 85.8270490463517 38.690851644573
"1467" 293.2 86.7421100606688 35.1185776040415
"1468" 293.4 86.8091089739664 31.3367080942765
"1469" 293.6 86.9170214967852 26.8188625826718
"1470" 293.8 89.1236494693109 22.9056788615832
"1471" 294 92.4022269557017 22.3029654518941
"1472" 294.2 96.4638516059958 23.0373551482471
"1473" 294.4 100.355219996971 25.7515313905845
"1474" 294.6 103.742214722577 29.4679223358716
"1475" 294.8 106.846173343139 33.8178961398118
"1476" 295 111.031720839245 37.7177928033054
"1477" 295.2 113.828760874311 42.2445629264225
"1478" 295.4 114.691846276095 47.7348741202726
"1479" 295.6 115.994085720077 52.7449300405031
"1480" 295.8 117.756086742101 58.4034519670202
"1481" 296 117.4734435184 63.6297152204493
"1482" 296.2 115.454884859718 69.6280597122938
"1483" 296.4 112.495469147692 74.6225629507297
"1484" 296.6 109.304644725573 78.7481444809335
"1485" 296.8 105.871705550743 83.1089719850374
"1486" 297 103.512340727168 88.3830505788353
"1487" 297.2 102.857064737615 94.290256867422
"1488" 297.4 102.827913407157 99.8502972096697
"1489" 297.6 102.821330848666 102.881194419473
"1490" 297.8 99.8866152072149 104.609716511245
"1491" 298 95.2132610379483 105.89292233696
"1492" 298.2 89.817807866689 107.060955307727
"1493" 298.4 84.1808322478765 107.541406171541
"1494" 298.6 78.5173464420004 106.38538339602
"1495" 298.8 73.3863519609996 103.952611726345
"1496" 299 67.5953696742964 102.639444539851
"1497" 299.2 62.9284409483209 103.413863792638
"1498" 299.4 57.5508790733752 105.238230831687
"1499" 299.6 52.3501363904252 108.031347153862
"1500" 299.8 49.6135702040252 111.177982189562
"1501" 300 49.2871749903303 112.964846818529
"1502" 300.2 49.024172897373 114.174790649455
"1503" 300.4 48.3240943762371 112.440155736613
"1504" 300.6 46.0792757519218 109.670338542693
"1505" 300.8 45.1913334189304 106.131856731641
"1506" 301 44.1792305180695 101.202176195994
"1507" 301.2 42.0119974640252 95.6764631808539
"1508" 301.4 41.2056724459829 90.2573827734186
"1509" 301.6 41.8260262654931 84.5964955043145
"1510" 301.8 41.826565159307 79.7469547507027
"1511" 302 43.1754797748417 74.4108087917916
"1512" 302.2 43.536919025807 70.2723057896936
"1513" 302.4 42.7922248970747 65.1444913511207
"1514" 302.6 41.8888238316641 60.4510547157062
"1515" 302.8 40.9407527247579 55.7526428419524
"1516" 303 42.1976464352331 51.4578209008137
"1517" 303.2 43.1618730506013 46.8749637360226
"1518" 303.4 44.0914131954383 41.6614973967292
"1519" 303.6 46.0618990455421 38.7602158647196
"1520" 303.8 48.2283947269586 36.6800176162784
"1521" 304 49.4367570652011 32.247448489748
"1522" 304.2 49.3348458702252 28.2949858723412
"1523" 304.4 48.9393830979181 25.2852192370475
"1524" 304.6 46.9515292405664 23.4659989302
"1525" 304.8 44.1059887562612 22.3306671499106
"1526" 305 44.1295784415966 22.6372412284046
"1527" 305.2 45.5841186377813 23.3613237238532
"1528" 305.4 48.0615824362752 24.4191045931709
"1529" 305.6 52.0597173293329 25.3807648352975
"1530" 305.8 56.7523805333621 26.2882325022854
"1531" 306 61.896248906252 26.321867870785
"1532" 306.2 67.0050472303889 24.582207685133
"1533" 306.4 69.517752415381 23.2561877137714
"1534" 306.6 73.2052461147368 20.6544075768098
"1535" 306.8 76.2504344175401 16.3310966016157
"1536" 307 78.7746511532824 12.6122330767832
"1537" 307.2 82.0399860808274 13.4659137480337
"1538" 307.4 85.6066084412188 14.8000071255602
"1539" 307.6 89.7420020923359 18.4113694078855
"1540" 307.8 93.9634580217339 22.292561476604
"1541" 308 97.9871041675925 26.7289027270887
"1542" 308.2 102.332150458101 29.9963125760967
"1543" 308.4 106.621745957482 34.2692353467832
"1544" 308.6 109.630802383636 38.7303553802062
"1545" 308.8 111.542151136434 44.1789162027944
"1546" 309 113.453084692566 49.3613573556604
"1547" 309.2 113.746839163078 55.2254741112223
"1548" 309.4 114.675236373564 59.7370487208066
"1549" 309.6 117.13121169483 63.031745522927
"1550" 309.8 120.23032124664 64.053315315443
"1551" 310 120.674939230499 64.9443053156697
"1552" 310.2 119.594715735867 68.2431428131433
"1553" 310.4 118.424473616683 72.3834520706433
"1554" 310.6 116.826446020416 77.0334597604027
"1555" 310.8 115.974870756839 82.2056418497067
"1556" 311 113.233289385174 87.2320442955903
"1557" 311.2 111.449440762102 91.9057000563964
"1558" 311.4 108.662197424102 96.0835742499605
"1559" 311.6 104.724972569025 98.4228778612313
"1560" 311.8 99.4482141586752 100.632932996037
"1561" 312 94.8947068358339 103.197847657464
"1562" 312.2 89.1559467919131 104.731619515908
"1563" 312.4 85.6450249916252 107.388006792312
"1564" 312.6 83.489542614958 111.644790683869
"1565" 312.8 83.5006387965511 115.772078127486
"1566" 313 84.9993066952138 118.352673457495
"1567" 313.2 85.515819196017 118.23303757902
"1568" 313.4 86.0017921388892 117.923501426012
"1569" 313.6 85.8889087837002 117.445773434762
"1570" 313.8 83.9645191084829 116.621490222741
"1571" 314 81.4004886915893 115.424616548704
"1572" 314.2 78.2080408767332 114.182848977711
"1573" 314.4 74.3867397671657 112.336058010995
"1574" 314.6 71.6797616415618 109.23273595267
"1575" 314.8 68.320095888915 105.920383218741
"1576" 315 63.597695965916 103.673557915583
"1577" 315.2 58.5891053731804 101.891608974822
"1578" 315.4 54.1817831115744 100.957109290864
"1579" 315.6 50.1544103933697 97.9954195052975
"1580" 315.8 47.1810669272252 94.5275692678618
"1581" 316 43.6192170447277 91.2970752029539
"1582" 316.2 39.6739379697525 88.6944446919456
"1583" 316.4 36.129367938254 86.0015551089948
"1584" 316.6 34.0550404617456 81.9951176501728
"1585" 316.8 32.7167409731831 77.5093896048276
"1586" 317 33.3979833692339 74.7734475937335
"1587" 317.2 34.5221448082343 72.0546654952299
"1588" 317.4 35.9070583600626 69.2934707653108
"1589" 317.6 38.2003517043967 65.6081915727832
"1590" 317.8 39.9291200404656 62.3983603659384
"1591" 318 39.8140503613738 58.0681286654338
"1592" 318.2 38.8819381004958 54.1252699984529
"1593" 318.4 37.971225544381 49.788465381656
"1594" 318.6 36.5296510636616 46.2855350936784
"1595" 318.8 34.6228216094076 43.3454783841294
"1596" 319 35.8165764579813 40.542066359803
"1597" 319.2 39.0791920948337 38.4580240729799
"1598" 319.4 42.5928977922061 36.7178744537884
"1599" 319.6 47.4264510297094 35.1146342943065
"1600" 319.8 51.9313830850989 32.7531494028223
"1601" 320 57.0922508513952 29.9221836138318
"1602" 320.2 61.4322059164538 26.8694562518403
"1603" 320.4 66.0202980345252 23.4595514580872
"1604" 320.6 70.2123418249664 19.6089542698647
"1605" 320.8 74.8553335210158 15.339978353974
"1606" 321 78.738027329437 11.3732983893353
"1607" 321.2 81.9581316015097 8.11501387023857
"1608" 321.4 84.2742897781865 8.97686249243112
"1609" 321.6 88.2984489761815 10.7213401895118
"1610" 321.8 92.8926255060556 11.4760539049815
"1611" 322 97.4401320265252 12.9889557213118
"1612" 322.2 102.14328196328 15.0852391463179
"1613" 322.4 102.631464995647 16.8715083098758
"1614" 322.6 104.246886233176 19.6305165395401
"1615" 322.8 106.469714502682 23.5717681750975
"1616" 323 108.219990548362 27.3168756393964
"1617" 323.2 109.151466627148 31.2265955200628
"1618" 323.4 110.906839811996 34.5402958003059
"1619" 323.6 111.340395331944 38.873721598201
"1620" 323.8 111.491524061071 43.2902288438936
"1621" 324 111.897825655981 47.5814670572439
"1622" 324.2 111.69748762286 51.8092707621683
"1623" 324.4 111.279662045709 55.9093794460644
"1624" 324.6 111.415940241213 60.268557567726
"1625" 324.8 112.489912442473 64.7532141191697
"1626" 325 113.500121451341 68.8063589712486
"1627" 325.2 115.048817939846 71.2123200593451
"1628" 325.4 117.571406264441 72.0785249913658
"1629" 325.6 117.566824907663 72.5162795266497
"1630" 325.8 115.762225836816 74.458940185739
"1631" 326 113.306453063415 77.1280675820649
"1632" 326.2 110.075310305256 79.894720064422
"1633" 326.4 106.829603412413 83.6588730880807
"1634" 326.6 103.016242970205 87.0091923033451
"1635" 326.8 98.9372710478789 90.0583656502069
"1636" 327 93.9335308162371 92.9618090289694
"1637" 327.2 89.4048798161022 96.1097063793964
"1638" 327.4 85.1713037918861 99.5255733595074
"1639" 327.6 83.3333672301791 103.178447391807
"1640" 327.8 84.3646816614958 105.892785088382
"1641" 328 86.1099327736948 107.777389723151
"1642" 328.2 88.0617435818613 109.462233856397
"1643" 328.4 90.8857551145096 110.951658553707
"1644" 328.6 94.0967368771669 112.034281401594
"1645" 328.8 96.7944070303317 114.357493130036
"1646" 329 98.3285527524054 115.099773662855
"1647" 329.2 96.9317362428458 113.85668878255
"1648" 329.4 95.4108616025425 113.1231587829
"1649" 329.6 93.4784569119544 114.625909981985
"1650" 329.8 90.9374367783475 116.397930386185
"1651" 330 87.9204290984652 118.37294792018
"1652" 330.2 84.0960213123475 119.044780347623
"1653" 330.4 79.837547021074 120.626742742353
"1654" 330.6 75.4019057244752 123.325012580412
"1655" 330.8 70.6276292287102 125.75372651724
"1656" 331 67.1516258524705 126.69578166534
"1657" 331.2 64.156028025769 124.689077341764
"1658" 331.4 61.4000621231532 121.24695951554
"1659" 331.6 58.9794198127442 116.912771130475
"1660" 331.8 57.9718760861604 111.898103338174
"1661" 332 56.9628883724449 106.560399919851
"1662" 332.2 54.7025782848655 101.817243435297
"1663" 332.4 51.1317554599412 98.2748301623647
"1664" 332.6 46.7247541268269 95.1539969602962
"1665" 332.8 43.1132509507175 91.1315357218579
"1666" 333 40.8392165932821 86.6546704097365
"1667" 333.2 40.9569709229721 81.3861882261976
"1668" 333.4 42.0718886431889 76.3212107552663
"1669" 333.6 42.5942974271214 72.2049326633868
"1670" 333.8 41.3751990458936 67.8408455573539
"1671" 334 39.9454692773177 63.0082181450401
"1672" 334.2 39.9250842071641 58.1402667284006
"1673" 334.4 42.322970894298 54.6742455986178
"1674" 334.6 46.0028231525252 52.6977063540118
"1675" 334.8 49.3693272311077 50.5608996412592
"1676" 335 54.4993995476391 46.6143212667543
"1677" 335.2 58.913544652129 44.9302698572854
"1678" 335.4 64.6335754826985 44.0071562293583
"1679" 335.6 69.4190781538522 43.3832354682041
"1680" 335.8 74.9449064109395 44.2278165586689
"1681" 336 80.2697599620527 46.2274870034063
"1682" 336.2 85.8955422316101 48.164398220691
"1683" 336.4 89.2068069574576 49.0032765550118
"1684" 336.6 92.2353582065161 51.4863039810481
"1685" 336.8 94.5278775734057 53.845380914702
"1686" 337 97.4440561422465 58.3233409884365
"1687" 337.2 99.4554457433615 60.227488663295
"1688" 337.4 102.522719828843 61.6496365506292
"1689" 337.6 106.118594238025 63.4711181350658
"1690" 337.8 109.849641408576 63.1416875890209
"1691" 338 112.738572585077 61.09464124949
"1692" 338.2 115.134188347881 58.2123607705202
"1693" 338.4 116.149365223199 57.0003046566552
"1694" 338.6 118.288021142698 57.1287058558845
"1695" 338.8 118.394106973566 59.4220506200388
"1696" 339 117.749673235777 62.652486679056
"1697" 339.2 117.914026126461 67.4492934205759
"1698" 339.4 118.346081329205 72.7279835666272
"1699" 339.6 117.446870223864 77.376540595783
"1700" 339.8 115.279800005715 81.7216037166669
"1701" 340 112.77795523084 87.181905915121
"1702" 340.2 109.657477681689 92.1856048083479
"1703" 340.4 106.106716780619 97.0229018088243
"1704" 340.6 101.790602016703 99.9948322318102
"1705" 340.8 96.7164794803727 102.007871941249
"1706" 341 90.79316258786 103.666436504534
"1707" 341.2 85.1642588560515 105.11703878338
"1708" 341.4 79.8069319556218 107.498593462331
"1709" 341.6 74.4536822177957 110.163945791086
"1710" 341.8 70.5604810807059 114.050291628045
"1711" 342 67.5056453479212 117.480169850132
"1712" 342.2 66.1879797861429 120.939209552289
"1713" 342.4 66.250699686158 122.88510824487
"1714" 342.6 65.6708709005091 120.780623025294
"1715" 342.8 64.7977117521752 118.210138220762
"1716" 343 64.0122159023752 114.576220633987
"1717" 343.2 62.0232415486974 110.492873260471
"1718" 343.4 59.2181468905293 105.898969441293
"1719" 343.6 56.1952652680752 101.123400400387
"1720" 343.8 52.8133506852153 97.1940547709787
"1721" 344 48.6218707718528 93.2957998081238
"1722" 344.2 45.5760681916831 89.1558951599328
"1723" 344.4 41.8720844585209 85.3881481436639
"1724" 344.6 37.2334019509739 82.5079330080118
"1725" 344.8 32.9358899558319 80.1227723032387
"1726" 345 29.5497442687325 76.2904779804264
"1727" 345.2 25.9498124630008 71.8161475257923
"1728" 345.4 24.9404074380774 67.7612315134727
"1729" 345.6 25.8379136369987 63.2781835171534
"1730" 345.8 27.2217350271949 59.371111412735
"1731" 346 29.7159399372955 55.4590602205523
"1732" 346.2 32.1792223549697 51.016811569984
"1733" 346.4 34.2520586252752 45.973684877168
"1734" 346.6 34.9212831070897 40.8623806353021
"1735" 346.8 32.9750519926275 37.3221033386595
"1736" 347 30.4954755399813 34.9353246602975
"1737" 347.2 29.6266763617838 32.1960370651497
"1738" 347.4 32.164380314797 30.6820619108705
"1739" 347.6 35.2677132052586 31.7541112176118
"1740" 347.8 39.5721378265091 32.437930036915
"1741" 348 45.1673954033546 33.3397934599412
"1742" 348.2 51.4519647461103 32.9204451446181
"1743" 348.4 57.7768147075919 32.9855878172784
"1744" 348.6 64.234720271119 32.979483515168
"1745" 348.8 69.635004238494 34.9939032116055
"1746" 349 73.8008398414621 38.039960271672
"1747" 349.2 77.3993870238925 42.4658777305322
"1748" 349.4 81.5225794788308 47.5559376778173
"1749" 349.6 85.9321955173585 50.857568906234
"1750" 349.8 90.460775248343 53.1346563173482
"1751" 350 95.1106563551007 54.3910868311721
"1752" 350.2 99.4086078334177 53.8668749207594
"1753" 350.4 103.53540491753 51.6537509088259
"1754" 350.6 107.9841178233 50.0422984124338
"1755" 350.8 110.710920521778 51.9251602935439
"1756" 351 112.27320093892 55.6277713670118
"1757" 351.2 113.099371870925 60.3604633336618
"1758" 351.4 113.235818980432 65.1214525807374
"1759" 351.6 112.131633187487 69.2099456413195
"1760" 351.8 110.580386933243 73.5936671631683
"1761" 352 107.349018300178 77.8461715024355
"1762" 352.2 103.467958873903 82.1213195148031
"1763" 352.4 99.1277461455124 86.4244859072169
"1764" 352.6 94.7100043306974 90.4157670577085
"1765" 352.8 91.0336244686891 95.3554705385244
"1766" 353 87.4760486330416 100.249132071045
"1767" 353.2 85.8379879919483 104.903167934576
"1768" 353.4 86.0887864209013 109.238152884206
"1769" 353.6 88.1282054200253 113.557922058817
"1770" 353.8 89.5712682125374 115.102187500451
"1771" 354 91.8359517070096 115.32585547359
"1772" 354.2 94.4649434671988 115.046078615904
"1773" 354.4 97.4503491941865 114.986244808842
"1774" 354.6 99.7881041529105 114.389880612045
"1775" 354.8 100.715142948675 113.471076547562
"1776" 355 102.478006301802 113.226764083937
"1777" 355.2 102.629347734419 112.541621498356
"1778" 355.4 101.853983090669 112.436916902774
"1779" 355.6 101.452250635866 112.31601858418
"1780" 355.8 100.349773569661 112.521126582588
"1781" 356 99.4248126227608 112.07389984059
"1782" 356.2 98.594273253513 111.954620312573
"1783" 356.4 97.6437829766533 111.814900202359
"1784" 356.6 96.6820516849678 111.551706447635
"1785" 356.8 95.9405868029514 111.319890897782
"1786" 357 95.5854313552629 111.651951009733
"1787" 357.2 95.4184143048557 112.119511186554
"1788" 357.4 94.4514262415908 112.391254655208
"1789" 357.6 93.4067204963445 112.627545408726
"1790" 357.8 91.5543740529821 112.533411814391
"1791" 358 89.2557720431252 112.337268781662
"1792" 358.2 86.7732358158049 111.134905699503
"1793" 358.4 83.0858288358252 108.856224152087
"1794" 358.6 79.6575823530004 106.789675514235
"1795" 358.8 75.531610155517 104.287108338069
"1796" 359 71.3476297498531 102.012809835463
"1797" 359.2 67.6017556676078 98.5817490150552
"1798" 359.4 65.6322345522101 93.8042596492891
"1799" 359.6 63.4440258819904 88.5619236681422
"1800" 359.8 60.7138155256406 84.0039974182169
"1801" 360 57.9108020250798 78.6351514256118
"1802" 360.2 55.2830765392752 73.1587413079859
"1803" 360.4 52.253575871836 69.1074476606604
"1804" 360.6 49.1454507528049 66.3774608785965
"1805" 360.8 45.5760681916831 63.8782175878275
"1806" 361 42.1893674946252 62.7294151060299
"1807" 361.2 38.11938781475 61.5323140258375
"1808" 361.4 33.6715697925119 59.7539883533835
"1809" 361.6 29.2365614762144 57.7934715940118
"1810" 361.8 25.4015337875658 57.0704238234712
"1811" 362 24.1393321176624 55.972750164233
"1812" 362.2 24.1506261650069 52.6123873488466
"1813" 362.4 25.5419231940252 48.6742781196137
"1814" 362.6 27.7409495938109 44.025805865226
"1815" 362.8 30.9870497725199 39.1295609070854
"1816" 363 35.485270761993 34.9077323830763
"1817" 363.2 40.6293925671122 32.3561869584683
"1818" 363.4 46.0130403201865 30.0051130836247
"1819" 363.6 50.4758991546381 26.5120482013666
"1820" 363.8 53.4797464470575 22.1354433783021
"1821" 364 54.7780844176432 16.9672310953376
"1822" 364.2 54.489202611993 12.4288324937214
"1823" 364.4 53.863911951122 9.67136598078596
"1824" 364.6 52.832404668289 7.60718365753924
"1825" 364.8 53.576681825244 6.31031840363676
"1826" 365 54.6179389245252 5.72510161435551
"1827" 365.2 57.165941825967 6.35592673937099
"1828" 365.4 61.1856280326858 4.79400683752553
"1829" 365.6 64.7567032676568 3.56044903645913
"1830" 365.8 67.0532840331044 5.4483583613385
"1831" 366 71.5991750578173 7.01114379014048
"1832" 366.2 76.1618193583233 6.03960587526176
"1833" 366.4 79.1805208406502 5.91466163139638
"1834" 366.6 83.9055893506275 6.97768993080722
"1835" 366.8 87.5897606842752 8.18938183588676
"1836" 367 90.8645103839943 11.0109320027643
"1837" 367.2 94.5682045009831 13.2940311402854
"1838" 367.4 97.4215007207899 16.2067815949235
"1839" 367.6 100.395057116143 17.4769760187177
"1840" 367.8 102.788202220748 17.4284519874573
"1841" 368 104.100557665382 14.8298009142618
"1842" 368.2 104.782560241298 15.4638762481027
"1843" 368.4 104.860225777687 14.4450362077956
"1844" 368.6 103.089967625299 19.6623966994328
"1845" 368.8 103.273539586307 18.8826040089632
"1846" 369 103.513395036841 18.8380779049244
"1847" 369.2 104.127706139454 19.5788721263261
"1848" 369.4 104.670675620882 20.3068385891832
"1849" 369.6 105.311379608968 21.4206272773546
"1850" 369.8 105.172123906672 22.7450980241882
"1851" 370 104.167782458321 23.785738317573
"1852" 370.2 103.988648608897 24.5082862181801
"1853" 370.4 103.415016008799 25.4894447341155
"1854" 370.6 103.025660742438 26.8413727749934
"1855" 370.8 102.645718848966 27.1551830885118
"1856" 371 101.476468749229 28.1291916143613
"1857" 371.2 99.7790301762194 29.8471571285263
"1858" 371.4 97.3341236991987 31.0745025269301
"1859" 371.6 94.2829454818452 31.4585568336918
"1860" 371.8 90.9154487580252 32.5394585663647
"1861" 372 87.6048572656514 33.9398135137781
"1862" 372.2 84.8926642024868 36.1474938161175
"1863" 372.4 83.8360042466313 39.425554160739
"1864" 372.6 83.4393388690738 42.9897788373224
"1865" 372.8 84.0516757251429 46.5528129763647
"1866" 373 84.439206884437 49.6252596651882
"1867" 373.2 84.9087854387074 53.5204105084136
"1868" 373.4 84.9801136141591 56.924461628976
"1869" 373.6 84.2246950940793 60.5169515297145
"1870" 373.8 84.0845910319419 63.4342006166229
"1871" 374 84.9309378554434 66.356673454139
"1872" 374.2 87.0327488886718 69.1128794234687
"1873" 374.4 90.2953204555515 72.0616142660118
"1874" 374.6 93.7889743153442 74.4206021400462
"1875" 374.8 98.1052696412752 76.2815448553868
"1876" 375 101.837878063678 78.8858371647491
"1877" 375.2 103.610075233825 82.0781162877683
"1878" 375.4 104.717456889763 84.5019750415457
"1879" 375.6 107.638908786025 86.5660525035763
"1880" 375.8 109.495959670315 86.510790703117
"1881" 376 110.0239894072 86.3952071337549
"1882" 376.2 109.383965484599 86.1358963038813
"1883" 376.4 108.042532117353 86.6488059563569
"1884" 376.6 106.138424427782 87.6081293482205
"1885" 376.8 103.660967119118 88.9618492378253
"1886" 377 100.133181963182 91.3834267260292
"1887" 377.2 96.2983510804155 94.0510841461825
"1888" 377.4 92.3037020846947 96.3399127230287
"1889" 377.6 88.0648589805252 96.6050993463012
"1890" 377.8 83.8327659833209 97.8938207076553
"1891" 378 80.9300494789463 101.077303839828
"1892" 378.2 79.4639415484131 104.346142447107
"1893" 378.4 78.0926262673727 108.330075594944
"1894" 378.6 77.7751232309739 112.981262446448
"1895" 378.8 78.248345218008 116.612220456926
"1896" 379 78.8168394014854 116.672107749817
"1897" 379.2 79.0875315159996 116.113851462576
"1898" 379.4 79.3795485052955 115.072627359309
"1899" 379.6 78.5909316435006 114.546512740323
"1900" 379.8 77.8059567869235 114.276574523317
"1901" 380 77.5282345436919 114.029814140063
"1902" 380.2 77.4521460042925 113.478983769486
"1903" 380.4 77.1277685468528 112.414803485529
"1904" 380.6 77.03431592846 111.439694045638
"1905" 380.8 76.6524978011305 109.207060883906
"1906" 381 76.7434731453644 107.003054961681
"1907" 381.2 77.8672134074449 103.949957681949
"1908" 381.4 79.2272185364355 100.708961160114
"1909" 381.6 81.7999493462773 97.1314946001126
"1910" 381.8 84.8123827753777 93.2727370775118
"1911" 382 87.8071785486608 90.4517128037575
"1912" 382.2 91.7572758217938 88.1322259650531
"1913" 382.4 96.0497868974993 87.1281667072962
"1914" 382.6 100.59161739165 86.2119173668368
"1915" 382.8 104.552949210383 85.4064416766356
"1916" 383 108.643638400356 84.63707665829
"1917" 383.2 110.623836702465 82.8022573796325
"1918" 383.4 111.452470908529 79.2909635655328
"1919" 383.6 111.915591936807 75.3599446661042
"1920" 383.8 113.782962578921 71.8555681063074
"1921" 384 115.775168422144 68.7418095810541
"1922" 384.2 115.886940062461 65.6069782953451
"1923" 384.4 115.827269597183 62.4232425127223
"1924" 384.6 115.323107316677 59.0740595543248
"1925" 384.8 114.248972038199 56.2957597234726
"1926" 385 114.319773793292 52.735046013098
"1927" 385.2 115.479668944137 49.2459843390721
"1928" 385.4 116.810525989147 48.0841338528435
"1929" 385.6 115.602799479053 48.334159717423
"1930" 385.8 113.163623259561 47.6360645419582
"1931" 386 110.004219589498 45.1143432167171
"1932" 386.2 107.272907135581 41.939979736234
"1933" 386.4 105.040486565766 38.3340180837618
"1934" 386.6 104.075201169798 34.3239409453286
"1935" 386.8 104.764790330997 30.3272969504118
"1936" 387 106.232986837511 26.5781989903419
"1937" 387.2 106.854116785553 27.639988531484
"1938" 387.4 106.771739080248 28.9937401344487
"1939" 387.6 106.904333727977 30.6830205623579
"1940" 387.8 107.584089751843 33.2848006993195
"1941" 388 108.328954466792 37.0195703874487
"1942" 388.2 108.604010423113 41.2097532467765
"1943" 388.4 108.749334607849 45.6760416041882
"1944" 388.6 108.870770797016 49.9428082711368
"1945" 388.8 108.806786779716 54.3596206993299
"1946" 389 109.484017805643 58.4732930021663
"1947" 389.2 110.776993942794 62.2555326951913
"1948" 389.4 111.764072613465 66.0323575488566
"1949" 389.6 112.741877616703 69.6954067545683
"1950" 389.8 113.726554854277 73.1021780923311
"1951" 390 114.71746733323 76.327684396422
"1952" 390.2 116.229330183305 77.7328123180711
"1953" 390.4 115.710396931771 76.8041503246027
"1954" 390.6 114.620713658485 77.1332779136604
"1955" 390.8 113.934570311718 77.5428284151913
"1956" 391 113.810185602578 77.7574729125644
"1957" 391.2 113.105130638152 77.4469116219208
"1958" 391.4 112.403465985561 77.0641088029582
"1959" 391.6 111.383903796466 77.0755667613329
"1960" 391.8 109.091732734932 76.6620901742734
"1961" 392 106.550034852998 75.7216132187956
"1962" 392.2 103.166197682757 74.1670297703064
"1963" 392.4 99.7574599587798 72.242282306339
"1964" 392.6 95.7410900242216 70.5465340651903
"1965" 392.8 92.0319297542127 69.3112659735296
"1966" 393 88.3159823656859 67.3082207530743
"1967" 393.2 84.5612249994525 65.1997031189663
"1968" 393.4 80.6569112065441 64.0393895072853
"1969" 393.6 76.3081022225117 63.0131878803901
"1970" 393.8 72.4640386303308 62.4292024720673
"1971" 394 68.5902690052682 63.1142601121333
"1972" 394.2 64.2454665421056 64.3258331505564
"1973" 394.4 60.6392748088901 65.6161598543361
"1974" 394.6 57.9623060765893 67.6485509075246
"1975" 394.8 55.024717300488 69.9201294523424
"1976" 395 52.134543762432 72.4114083206219
"1977" 395.2 49.6785409112047 74.805487856781
"1978" 395.4 47.272506135547 76.7973526140552
"1979" 395.6 45.0549512000069 76.9353163418833
"1980" 395.8 41.1154842948303 77.6388861367406
"1981" 396 37.2843526634463 76.7684921587486
"1982" 396.2 33.4849225062456 75.3004481049948
"1983" 396.4 29.1762288387277 74.4715743144333
"1984" 396.6 26.10377857046 74.7900642195161
"1985" 396.8 25.6664867809412 75.1447663439949
"1986" 397 24.6117307403147 75.3705091948802
"1987" 397.2 23.6808484887149 74.9180981861066
"1988" 397.4 24.2971656578502 73.3037070432618
"1989" 397.6 25.2263221829449 70.5601834363689
"1990" 397.8 27.1424378213922 67.0020803843696
"1991" 398 29.3081569606616 62.8961856047936
"1992" 398.2 30.3108343941195 58.9195876387948
"1993" 398.4 31.5027604317282 54.0876898427444
"1994" 398.6 31.5611277310048 49.5635507433893
"1995" 398.8 31.9054179976589 45.7629248467048
"1996" 399 32.3791619717066 41.9448017363085
"1997" 399.2 33.634608779587 40.1730024635623
"1998" 399.4 37.0946430834978 39.9666928670447
"1999" 399.6 41.0714405471013 40.1909260149683
"2000" 399.8 46.0212140543156 39.7035049920118
"2001" 400 50.8765398415565 38.7082383435743
"2002" 400.2 55.347069371015 36.0038754325628
"2003" 400.4 59.1585871073262 32.9194583072059
"2004" 400.6 61.2053414400549 28.7349964457147
"2005" 400.8 62.4766236836723 23.9740766997176
"2006" 401 63.0756681818912 19.3913644760736
"2007" 401.2 63.1138143398193 15.3075289055118
"2008" 401.4 63.2726462212127 13.8624017319805
"2009" 401.6 64.2954649818538 14.3375135937546
"2010" 401.8 65.8558409319772 15.8808024950118
"2011" 402 69.2078647479221 17.7601942626509
"2012" 402.2 72.9301276551852 19.9434013326018
"2013" 402.4 76.9152325724479 22.3779031760118
"2014" 402.6 80.8243609456752 25.3512821935518
"2015" 402.8 84.8006542157017 28.1331203882471
"2016" 403 88.4879653877516 30.6741454995306
"2017" 403.2 90.7552195287017 33.2663544903059
"2018" 403.4 93.6989658348782 35.6531210034529
"2019" 403.6 95.5322863192311 36.6085769859529
"2020" 403.8 97.3038412021464 36.6383249915875
"2021" 404 100.026157262584 35.6343865724235
"2022" 404.2 103.406879347121 34.9494990072906
"2023" 404.4 107.109102201116 33.9977920944966
"2024" 404.6 107.619904854175 32.9796427578318
"2025" 404.8 107.22043836751 33.8974209609815
"2026" 405 106.789948092165 35.025640125666
"2027" 405.2 106.804156639343 36.9722700713202
"2028" 405.4 106.864542964848 39.6868366010398
"2029" 405.6 106.778932880086 43.3670513653148
"2030" 405.8 105.803057256365 47.6379960567476
"2031" 406 105.137300302498 51.6357025528572
"2032" 406.2 103.778844096493 56.1396853980026
"2033" 406.4 103.18912021511 60.8953985007193
"2034" 406.6 101.494304154525 65.0478596092895
"2035" 406.8 98.9357521998049 68.6867494057914
"2036" 407 98.6324025128288 72.832803737601
"2037" 407.2 98.9137702506831 77.6032589645118
"2038" 407.4 100.926389553443 82.0349130607335
"2039" 407.6 104.102244858686 87.1869682940626
"2040" 407.8 105.876130279939 89.9681772483825
"2041" 408 107.527506426905 90.0505441434256
"2042" 408.2 108.600877725689 89.6656793595074
"2043" 408.4 107.158627599271 89.6975945102663
"2044" 408.6 104.756365494795 90.6566478652507
"2045" 408.8 101.470683448271 91.5917823150796
"2046" 409 97.3007698596252 92.7858699420813
"2047" 409.2 92.6624768789726 93.7588462615907
"2048" 409.4 87.5727928879806 95.05739235911
"2049" 409.6 82.9437994504199 96.1793347505907
"2050" 409.8 80.1238142955124 98.004285763499
"2051" 410 77.7101525237945 100.241849346448
"2052" 410.2 74.2886188919744 102.198963137749
"2053" 410.4 71.6074539984252 104.547117671012
"2054" 410.6 70.7010143582521 107.296261607213
"2055" 410.8 70.0144002629994 109.70328530071
"2056" 411 69.9727964655126 112.974400017499
"2057" 411.2 70.6079138635778 113.511641520854
"2058" 411.4 71.1816313838748 113.259523373383
"2059" 411.6 70.9495479683615 112.001365407047
"2060" 411.8 70.3912023600252 110.457766059305
"2061" 412 70.0838344187991 110.08045405662
"2062" 412.2 69.5827300050506 109.395651927969
"2063" 412.4 69.2972368917904 108.222715294125
"2064" 412.6 69.0203204385381 106.02031646796
"2065" 412.8 69.4640946566888 103.382711501685
"2066" 413 70.6083901525966 100.384059461547
"2067" 413.2 72.3505732645597 96.6926105597014
"2068" 413.4 75.3130610122689 92.8343513914235
"2069" 413.6 78.360077984521 88.903332491995
"2070" 413.8 79.7549578715707 84.2567069881027
"2071" 414 80.3006399769441 80.0289120804442
"2072" 414.2 80.1730443722707 75.2406768986936
"2073" 414.4 79.4222743984765 71.3006316250826
"2074" 414.6 80.3506080605296 67.803493621879
"2075" 414.8 82.2911189584616 64.140015574739
"2076" 415 84.7424474467494 60.4775341471497
"2077" 415.2 88.0631469145928 58.874600165201
"2078" 415.4 90.5488242320695 58.5262696926843
"2079" 415.6 93.6916753239383 57.3824870496552
"2080" 415.8 96.878150310961 57.3563577867274
"2081" 416 100.147358809367 58.3064005951433
"2082" 416.2 102.640706533087 59.2500487378348
"2083" 416.4 104.545399184008 61.0780246237074
"2084" 416.6 105.774870948912 62.16475194989
"2085" 416.8 108.409246737802 62.7971035785564
"2086" 417 110.316276883831 62.0132612606755
"2087" 417.2 112.236526684473 60.1569679717749
"2088" 417.4 114.753201222179 58.3226472150887
"2089" 417.6 116.11531769912 58.4051830678652
"2090" 417.8 116.740251282836 59.5976479357415
"2091" 418 116.420035916715 61.6471440567618
"2092" 418.2 116.324039043788 64.2235227323802
"2093" 418.4 116.231284810512 67.3904961293451
"2094" 418.6 116.519528765321 71.1510231731248
"2095" 418.8 117.520953348025 74.0367585659697
"2096" 419 118.247475344415 77.4865749595693
"2097" 419.2 118.686957302212 79.5497981017406
"2098" 419.4 118.522053329409 81.9812947700385
"2099" 419.6 119.555491934319 83.520662822516
"2100" 419.8 121.331654812904 83.6201391603944
"2101" 420 120.309288866017 82.8286147860462
"2102" 420.2 120.449594988481 82.1553242525653
"2103" 420.4 120.059335673704 82.6978867569135
"2104" 420.6 119.414678486762 82.0486436409854
"2105" 420.8 118.967270285282 82.0254136445782
"2106" 421 118.523574580111 81.9390523195807
"2107" 421.2 118.255122339153 82.1420831959092
"2108" 421.4 117.96121110255 83.4506495774118
"2109" 421.6 117.724897982513 83.014402358085
"2110" 421.8 117.18838454065 82.8646365748118
"2111" 422 116.565799208086 82.1944326682466
"2112" 422.2 115.96459686031 82.3146453609773
"2113" 422.4 115.799031870834 82.2542525210639
"2114" 422.6 115.140460832078 82.5414577793275
"2115" 422.8 115.009719496418 82.4078376193689
"2116" 423 114.953755536709 82.5749825506433
"2117" 423.2 115.124805419112 82.3007790732553
"2118" 423.4 114.873397030461 81.7141695763964
"2119" 423.6 114.850657282948 80.9955360169092
"2120" 423.8 114.394393429747 80.2536107768379
"2121" 424 113.472437152123 79.9918989207618
"2122" 424.2 113.16005109192 79.0381191768275
"2123" 424.4 112.956675680894 78.0893681485907
"2124" 424.6 112.346036521179 76.5171423348323
"2125" 424.8 111.797034045512 74.8381530185759
"2126" 425 111.279662045709 72.5678383128802
"2127" 425.2 110.793236619589 69.8926475228323
"2128" 425.4 110.639529604446 66.0372128605644
"2129" 425.6 110.600782849133 62.231607671282
"2130" 425.8 110.934025317234 58.3861312469248
"2131" 426 112.086153692461 54.3799621864477
"2132" 426.2 113.816797139974 50.5330857382914
"2133" 426.4 115.504603968686 48.9752066617406
"2134" 426.6 115.250227132102 48.5165656442682
"2135" 426.8 113.747315452097 47.5439312865028
"2136" 427 112.330803893193 45.9832862730706
"2137" 427.2 110.767770422757 42.4220047517439
"2138" 427.4 109.488849054609 38.4058886665162
"2139" 427.6 106.878751512025 34.2041265706192
"2140" 427.8 105.692445463207 29.870994335739
"2141" 428 106.166565328132 26.5967515336914
"2142" 428.2 106.373210023977 26.344436944138
"2143" 428.4 105.611822722025 27.1177142264529
"2144" 428.6 103.860050029698 27.5189913280022
"2145" 428.8 101.639628339261 27.3013116505412
"2146" 429 97.7084228291135 26.6456065645118
"2147" 429.2 94.0364791041599 24.9319105138483
"2148" 429.4 90.7235278621143 22.2492477169821
"2149" 429.6 89.1033566705101 18.915099069739
"2150" 429.8 88.8573633725678 14.970069984033
"2151" 430 88.4508151222211 14.3087326516406
"2152" 430.2 87.007765271369 14.8497062472305
"2153" 430.4 84.3992552185304 15.3134389425169
"2154" 430.6 80.2884500675052 15.4833328062918
"2155" 430.8 76.4607055426335 15.7232015082076
"2156" 431 73.3285091081029 14.1405739288273
"2157" 431.2 71.1587398017339 11.4133500564487
"2158" 431.4 68.9784572375913 9.66493036735138
"2159" 431.6 66.8192011889961 10.0181987965652
"2160" 431.8 63.4707606427678 10.4242974385167
"2161" 432 59.5922670654685 10.2741473894551
"2162" 432.2 55.6580465924446 9.68780393317306
"2163" 432.4 53.6056886770048 7.56248571675666
"2164" 432.6 53.2996661782989 6.04061161840124
"2165" 432.8 53.8867006772535 5.8277438965335
"2166" 433 53.6196864124045 6.56785222880487
"2167" 433.2 52.9455929217252 7.81675400271176
"2168" 433.4 52.288355817969 9.18187515703424
"2169" 433.6 51.4832903762147 10.2727787493065
"2170" 433.8 50.821111706994 11.4578375093555
"2171" 434 50.5320935767752 12.4968958903243
"2172" 434.2 49.6406169984185 14.0428916612589
"2173" 434.4 48.5011788818165 16.4309771486711
"2174" 434.6 47.0936349184208 19.0348571888909
"2175" 434.8 44.6852172109252 21.5286089693451
"2176" 435 41.2212111423549 24.0200275239568
"2177" 435.2 37.3072787550926 24.8470590858432
"2178" 435.4 34.2931165027289 24.1236746008266
"2179" 435.6 31.7559799459409 22.8383638904696
"2180" 435.8 30.073947811297 21.8544794638596
"2181" 436 29.9819327262525 22.8903750211709
"2182" 436.2 28.415484757278 24.4232089495392
"2183" 436.4 26.2560103302071 26.5780490707997
"2184" 436.6 23.1232409585707 28.8441204313148
"2185" 436.8 19.4565337124926 30.1212507907074
"2186" 437 17.3000005764709 31.8369174027618
"2187" 437.2 16.3800276284463 33.9761330604223
"2188" 437.4 13.2010025518415 36.4328556696036
"2189" 437.6 12.0773552416886 37.6235750710316
"2190" 437.8 12.5618791757233 40.2503382901721
"2191" 438 12.3577275380894 44.5409757095255
"2192" 438.2 11.1440290636015 48.9331018218338
"2193" 438.4 10.1170651757752 53.4557014334618
"2194" 438.6 8.61742983736407 57.6302807650448
"2195" 438.8 7.4803350721244 61.5247509350366
"2196" 439 7.02710893426293 65.658492861979
"2197" 439.2 5.67361895988005 70.1137169081408
"2198" 439.4 5.26797248380572 73.8979540567679
"2199" 439.6 6.42056867568378 77.5395618990118
"2200" 439.8 6.88322943930021 82.3009175451368
"2201" 440 8.63602542026521 86.8077397175238
"2202" 440.2 9.7513834568434 91.6413552098713
"2203" 440.4 11.1892815492793 96.1516355952741
"2204" 440.6 13.9692888546492 99.9609289550118
"2205" 440.8 16.3149735185618 104.301650930792
"2206" 441 18.4102114462221 107.986759208012
"2207" 441.2 20.7864511137654 110.643980097925
"2208" 441.4 23.650369047095 113.731345719849
"2209" 441.6 27.4031019164776 114.981303638631
"2210" 441.8 31.4271090732871 117.056008057774
"2211" 442 35.3696708078824 118.633268727297
"2212" 442.2 39.1413222300984 118.833903386573
"2213" 442.4 42.945692042874 117.91065495902
"2214" 442.6 46.4747541268002 116.362923321262
"2215" 442.8 48.1499340492621 114.839222464959
"2216" 443 50.0807501953377 113.54887796328
"2217" 443.2 53.8894548702752 113.311833883812
"2218" 443.4 57.290950978181 112.619937562495
"2219" 443.6 58.939800845251 112.264736316754
"2220" 443.8 61.3058026211772 112.76251039094
"2221" 444 64.3971753306154 113.346710637708
"2222" 444.2 65.5015420569982 111.55035179139
"2223" 444.4 68.7541970024199 109.418266943196
"2224" 444.6 72.2510953623941 107.313241056413
"2225" 444.8 76.8557065110002 105.508943360062
"2226" 445 80.35907113038 102.648534170302
"2227" 445.2 84.4062028571344 100.140779492894
"2228" 445.4 89.0683999431305 98.613233148117
"2229" 445.6 93.5100351560583 96.2970316336895
"2230" 445.8 97.9882164378513 93.3408652432205
"2231" 446 102.487086588706 91.6139370272218
"2232" 446.2 105.253587684853 89.424555741098
"2233" 446.4 106.444375926882 85.4277609926278
"2234" 446.6 106.690393957406 80.6894663416136
"2235" 446.8 107.862074224264 75.4276243328008
"2236" 447 108.742470442578 70.6435164393539
"2237" 447.2 109.195265273741 66.457370727279
"2238" 447.4 109.000045101436 63.1178929665759
"2239" 447.6 109.798148628982 60.6224998824255
"2240" 447.8 109.8592014905 58.0291507363618
"2241" 448 109.172919861485 55.0080161351199
"2242" 448.2 107.928968798473 50.7666795262223
"2243" 448.4 108.274809582544 45.7020536411175
"2244" 448.6 107.947487481411 41.0329447353187
"2245" 448.8 105.651640483997 38.0291821274403
"2246" 449 102.237607788658 35.5544300832962
"2247" 449.2 99.5522833092824 32.1726919337546
"2248" 449.4 99.3051845663305 28.3238566165802
"2249" 449.6 101.383900359968 26.5200323496689
"2250" 449.8 103.196047825365 26.7229088284681
"2251" 450 102.483212460053 27.8735444383173
"2252" 450.2 101.091019396124 28.0727992301207
"2253" 450.4 99.6611757454891 27.6811763819705
"2254" 450.6 97.0889590463844 26.1997271060118
"2255" 450.8 93.9672566374664 22.8425170655412
"2256" 451 90.1837085783803 19.2811542532921
"2257" 451.2 86.5945547794989 16.6129835005486
"2258" 451.4 81.6035221515252 14.953213978668
"2259" 451.6 76.9374111176757 15.0830431309826
"2260" 451.8 72.3381357862905 16.5749705149505
"2261" 452 66.8279651381502 16.6292430146368
"2262" 452.2 61.8354738750565 16.306776620543
"2263" 452.4 57.5312220854479 14.2929725529602
"2264" 452.6 55.603767889244 12.8750972167305
"2265" 452.8 56.5142008199926 12.7734934736639
"2266" 453 57.1046236240465 13.030697628065
"2267" 453.2 57.7487887070858 12.8233433510118
"2268" 453.4 58.644396985244 11.2388788466993
"2269" 453.6 59.0045165958809 7.53189021906331
"2270" 453.8 59.7071918739552 4.38857793750177
"2271" 454 60.8039851519598 5.38328798074073
"2272" 454.2 63.6430137295158 4.97418231741742
"2273" 454.4 65.8884689577279 3.72671378068744
"2274" 454.6 67.0741524371161 4.49253926925419
"2275" 454.8 71.6188563575352 5.00006976630176
"2276" 455 75.7947731709592 4.50907355612497
"2277" 455.2 77.3831440188965 5.38781461591276
"2278" 455.4 80.2813337015359 6.35470306097984
"2279" 455.6 84.3483168444995 6.31048257133135
"2280" 455.8 86.2278122350252 7.98236637301176
"2281" 456 89.9450352167486 8.9324013286607
"2282" 456.2 92.1604002118721 9.36420271232809
"2283" 456.4 94.8291297726787 9.6523646843385
"2284" 456.6 95.670310073964 10.7252400098485
"2285" 456.8 97.5335190455819 11.8619773315066
"2286" 457 100.360807226451 13.3925511703735
"2287" 457.2 102.336623642134 15.6953872746454
"2288" 457.4 105.066339492997 18.0641963513173
"2289" 457.6 107.544868710891 20.9319141220839
"2290" 457.8 110.554040218865 23.6686701259552
"2291" 458 113.061131543227 25.4914624877916
"2292" 458.2 113.123407996567 27.178399775937
"2293" 458.4 113.549923421869 30.9133099530118
"2294" 458.6 114.374955917015 35.7013111537642
"2295" 458.8 115.997304776894 39.3380849846697
"2296" 459 118.667857305288 41.5708347543012
"2297" 459.2 118.421139593552 42.6369224821433
"2298" 459.4 116.940277652609 45.7051840524562
"2299" 459.6 115.213333051954 49.7994898737618
"2300" 459.8 114.113819852061 53.1708845548689
"2301" 460 114.537815138294 55.8268916053815
"2302" 460.2 115.230651906103 59.0838862830204
"2303" 460.4 117.044188040209 61.6287054325381
"2304" 460.6 118.913453841105 62.6051366480649
"2305" 460.8 118.365572541359 62.6932458632425
"2306" 461 117.133964190353 64.4735565722663
"2307" 461.2 114.880233078782 66.67450418729
"2308" 461.4 112.345273821573 69.6654968281596
"2309" 461.6 109.790593631852 73.4197831006399
"2310" 461.8 107.119143128589 76.5040762701143
"2311" 462 104.26447149579 80.649086470464
"2312" 462.2 103.621930897732 85.3398227273971
"2313" 462.4 104.364385144179 89.576674020422
"2314" 462.6 105.53881326633 91.9901588772745
"2315" 462.8 107.209254674634 92.8523364452118
"2316" 463 109.315153031256 93.8068124728579
"2317" 463.2 110.038557807763 95.1642160394779
"2318" 463.4 108.492358089107 96.1530025665754
"2319" 463.6 106.260318475551 98.2540635218677
"2320" 463.8 103.714678072384 101.358997879832
"2321" 464 100.170363568975 103.645804194187
"2322" 464.2 96.871061119612 106.578053858607
"2323" 464.4 93.6143264745378 109.467314528793
"2324" 464.6 89.288335254174 111.751729558888
"2325" 464.8 85.2921541696236 114.367952114086
"2326" 465 81.3080828748655 116.128207663936
"2327" 465.2 77.4131551786002 117.356597543062
"2328" 465.4 73.2753284878487 118.328165136247
"2329" 465.6 68.4593977174219 119.133219248483
"2330" 465.8 63.7126777384538 119.17924357444
"2331" 466 59.7458332020502 119.417197611987
"2332" 466.2 56.2554443856002 120.831272466087
"2333" 466.4 54.3441534656693 122.535600812724
"2334" 466.6 52.9995395669768 125.594888330665
"2335" 466.8 53.2660332034887 125.868545156914
"2336" 467 52.8636090173806 124.957552576516
"2337" 467.2 52.7938607414426 123.797674899524
"2338" 467.4 52.0771611452521 122.506478525264
"2339" 467.6 51.204956367074 120.601885350939
"2340" 467.8 50.0011013633193 118.61399902681
"2341" 468 47.5135090417212 114.878272118588
"2342" 468.2 44.8150774119002 111.834061964212
"2343" 468.4 42.4507108218847 108.447904905351
"2344" 468.6 40.1517751918789 106.346171374646
"2345" 468.8 36.6823793776891 104.492520186297
"2346" 469 32.0064539611513 102.82247947739
"2347" 469.2 27.8977825142732 102.863620022508
"2348" 469.4 24.0403010380088 103.093571520586
"2349" 469.6 19.8874746189842 104.481332177135
"2350" 469.8 17.3163880249502 105.362440109412
"2351" 470 17.5819023085618 104.338937017914
"2352" 470.2 16.5303813167671 102.77798304535
"2353" 470.4 15.6963661811772 100.85370702506
"2354" 470.6 15.1612154602812 98.7165430834038
"2355" 470.8 13.4098131009852 96.0382088732598
"2356" 471 10.9427786487927 93.2949569840815
"2357" 471.2 8.47759899157283 91.2617297238689
"2358" 471.4 7.98605953953762 89.2061269040613
"2359" 471.6 7.16740156689722 86.7404756163558
"2360" 471.8 7.13699527593723 85.1719990754838
"2361" 472 7.16418647547605 84.0439720793315
"2362" 472.2 6.49087415762027 81.897283454458
"2363" 472.4 6.60506404467228 80.7715188863143
"2364" 472.6 7.89966437397306 80.1140311202639
"2365" 472.8 8.83416889482687 78.8587755034994
"2366" 473 9.84074363795625 76.8981983429428
"2367" 473.2 11.4951186520168 73.8429728774525
"2368" 473.4 13.3729647992286 70.1377469656558
"2369" 473.6 14.2783754123209 66.202592015064
"2370" 473.8 14.4700672466339 62.0318189436292
"2371" 474 14.3262693793936 57.6627249858802
"2372" 474.2 13.9284092856919 54.5008232850887
"2373" 474.4 15.1990753287597 52.167836959587
"2374" 474.6 16.5489321394426 50.0578784046813
"2375" 474.8 19.6205111577729 50.2557870766192
"2376" 475 24.3555095046981 49.7200173668061
"2377" 475.2 29.4179726604609 48.4836094067741
"2378" 475.4 34.0936925265252 47.1662531859918
"2379" 475.6 38.5421639208007 46.0459127996546
"2380" 475.8 42.6974726198778 43.6433361170433
"2381" 476 46.6025027797919 40.7099186269118
"2382" 476.2 49.5662344030802 37.1150242423524
"2383" 476.4 51.6529168692188 32.602309560786
"2384" 476.6 52.3566845616994 28.4155261485736
"2385" 476.8 53.2754030938317 24.2271728195602
"2386" 477 53.3226134547494 20.945817427529
"2387" 477.2 53.1129148964045 20.2165958500807
"2388" 477.4 52.9429412103043 20.6847462953955
"2389" 477.6 52.9618820061681 20.8365741844623
"2390" 477.8 53.7627619912752 22.0331081910226
"2391" 478 54.8322385815571 22.8942559835756
"2392" 478.2 56.0816460159507 24.1546447264479
"2393" 478.4 58.4047223973726 25.7773149874328
"2394" 478.6 61.1364720532679 28.3258485738661
"2395" 478.8 64.6318475034436 30.9419086354811
"2396" 479 68.4944992588796 33.8025593706428
"2397" 479.2 73.5734293796135 37.1631161444235
"2398" 479.4 78.0078277193124 38.8003941227444
"2399" 479.6 82.5497595915565 39.8229369898243
"2400" 479.8 86.5103373551952 39.2015721158718
"2401" 480 91.404121291311 37.6797582252689
"2402" 480.2 95.5722680942414 35.3411167764172
"2403" 480.4 99.7131513262311 33.5323834109235
"2404" 480.6 104.278411530174 33.9304066000613
"2405" 480.8 106.733959650311 35.6268928000118
"2406" 481 107.975132195679 38.6757773390406
"2407" 481.2 108.865200237478 43.0770458006627
"2408" 481.4 110.212492099271 47.0092345214779
"2409" 481.6 112.88082665465 49.6625411829368
"2410" 481.8 114.716235130163 53.3280876574083
"2411" 482 115.675317254796 56.5864661833507
"2412" 482.2 116.857426235974 60.7775171709948
"2413" 482.4 116.471676427077 64.6433560223964
"2414" 482.6 116.037967951873 68.9188465521457
"2415" 482.8 116.094817577335 72.4471788040826
"2416" 483 116.904523289697 75.3760027498437
"2417" 483.2 118.179537882827 77.2803807359428
"2418" 483.4 119.218423192932 77.6453638044186
"2419" 483.6 118.190151631974 77.4644320268836
"2420" 483.8 116.740965884269 77.7943501610118
"2421" 484 115.168574756863 77.9630613074712
"2422" 484.2 112.545378463662 79.2292713274572
"2423" 484.4 108.880717436223 80.4366801539945
"2424" 484.6 105.230622909105 81.8258670854012
"2425" 484.8 101.41883926573 84.1585178357509
"2426" 485 98.6385220459186 86.9729928781429
"2427" 485.2 95.4296614220662 90.3280530658724
"2428" 485.4 92.2804268195991 94.2547796612639
"2429" 485.6 90.4169849717957 98.0468843474462
"2430" 485.8 89.7318705463147 102.495401666485
"2431" 486 90.5321491156269 107.157617745232
"2432" 486.2 90.8361279989991 108.448701404768
"2433" 486.4 89.9313165729359 107.106374766994
"2434" 486.6 87.3394045385991 106.770422200725
"2435" 486.8 83.5802559174611 105.919054466396
"2436" 487 79.83982391492 104.174992709406
"2437" 487.2 75.3195553531252 102.811372636137
"2438" 487.4 70.7547558388948 100.778466943516
"2439" 487.6 65.7942167763097 100.059769229063
"2440" 487.8 61.2326408175778 98.9685957240644
"2441" 488 59.1630459586502 96.7697059734618
"2442" 488.2 56.6735308863002 93.2982159037118
"2443" 488.4 55.4311702424306 88.5643188574442
"2444" 488.6 54.7608888543703 83.3478323672596
"2445" 488.8 54.8819758537686 78.4673970301003
"2446" 489 55.5179364517611 73.301904296125
"2447" 489.2 55.1303663726234 68.065760853485
"2448" 489.4 54.609221524594 62.8366429267182
"2449" 489.6 53.4352670492 58.2807850659923
"2450" 489.8 52.9683976399452 54.6608499127218
"2451" 490 52.306440275015 50.7568957664301
"2452" 490.2 52.0278524824971 49.2509078433601
"2453" 490.4 51.5553052758568 47.9921694521276
"2454" 490.6 52.3394675164042 46.0933264048012
"2455" 490.8 54.3697243044436 43.6046252688587
"2456" 491 57.960395173437 40.7601269020706
"2457" 491.2 61.5299404231109 37.2830165030118
"2458" 491.4 64.2773659991395 33.1154085031546
"2459" 491.6 66.714672467506 28.5075207868195
"2460" 491.8 69.8064659954099 24.9833581436752
"2461" 492 72.7676163622388 24.0847371641671
"2462" 492.2 75.6675881442605 24.4237030444235
"2463" 492.4 79.105296943744 24.6630354008243
"2464" 492.6 82.5414581428317 24.157311521915
"2465" 492.8 87.5926994366231 25.0768200750324
"2466" 493 91.1054880765252 27.1102204540412
"2467" 493.2 93.941172809437 30.3362894773059
"2468" 493.4 96.5341584200912 33.5441189413042
"2469" 493.6 98.8863431924686 36.8323297188136
"2470" 493.8 99.3237190132905 40.278078521624
"2471" 494 100.270403134752 44.576931418474
"2472" 494.2 101.44043007981 49.5057094828809
"2473" 494.4 101.63099910292 54.6421430903275
"2474" 494.6 102.6503766754 59.4291212402439
"2475" 494.8 103.333654406916 64.178233814039
"2476" 495 102.833392801695 68.5056563485335
"2477" 495.2 103.316775613061 72.6534896534012
"2478" 495.4 105.715579821206 74.8851514280893
"2479" 495.6 108.712464234394 75.5280756200644
"2480" 495.8 111.572043967123 75.2180313510564
"2481" 496 112.189761846742 74.8620303846312
"2482" 496.2 112.603475761353 74.2430978366755
"2483" 496.4 113.165457615917 73.2288199527415
"2484" 496.6 114.538797888487 72.0616142660118
"2485" 496.8 116.101993103225 70.3258692311368
"2486" 497 117.056412791692 69.5235311945502
"2487" 497.2 117.709280600593 70.3917182245253
"2488" 497.4 118.131794014632 71.9558316393778
"2489" 497.6 116.397535075831 71.6726675828702
"2490" 497.8 115.97213290225 72.5902999096618
"2491" 498 115.584826274077 72.7933138902169
"2492" 498.2 114.87362301553 72.7960691256031
"2493" 498.4 114.36987404982 72.9860383448067
"2494" 498.6 113.935432754733 73.3028615069941
"2495" 498.8 113.674687483 73.3159564789349
"2496" 499 113.502979185454 73.2691821632218
"2497" 499.2 112.97625238082 73.3584211892682
"2498" 499.4 112.950264097948 73.6230089998066
"2499" 499.6 112.21697308935 73.7108517997685
"2500" 499.8 110.742884321525 73.4663021841433
"2501" 500 109.576300776397 73.7425403661976
"2502" 500.2 107.816064082932 74.4032911315965
"2503" 500.4 106.649393713836 75.0696532729859
"2504" 500.6 105.05170683592 75.8130361762486
"2505" 500.8 103.322301408668 75.8766135104225
"2506" 501 100.55437995762 76.427445566228
"2507" 501.2 98.3118463046004 76.9149924426047
"2508" 501.4 96.9674701317945 77.239042410499
"2509" 501.6 94.9442823102252 77.2453972692481
"2510" 501.8 93.609339448341 77.0232804207486
"2511" 502 92.1965758879131 76.0020465248738
"2512" 502.2 90.4516239806693 74.6656366725541
"2513" 502.4 88.0848631193147 73.2450386934591
"2514" 502.6 86.2927829422047 71.3887119330374
"2515" 502.8 84.2221995403472 69.2859336660033
"2516" 503 82.5275064242321 66.4343079966669
"2517" 503.2 81.3024864169102 63.05157979741
"2518" 503.4 80.594586133307 59.5989938688209
"2519" 503.6 80.8869518771812 55.9187909873696
"2520" 503.8 82.5096024736591 53.0514525570564
"2521" 504 84.936248718553 49.9728874409562
"2522" 504.2 87.003079668906 47.1601522927457
"2523" 504.4 89.4225272649441 44.4618479390928
"2524" 504.6 90.2432726499974 43.3837798875673
"2525" 504.8 91.0298413575106 43.3200141089438
"2526" 505 92.3619616289378 43.1938568141671
"2527" 505.2 94.3325018887464 43.5963756489156
"2528" 505.4 96.9934304100511 43.6186780697273
"2529" 505.6 98.4410057706252 43.9147909796403
"2530" 505.8 99.4375789307592 44.3306000803512
"2531" 506 99.7709257864458 43.4479399639276
"2532" 506.2 100.661238714308 41.8728107132853
"2533" 506.4 102.632730167254 40.4678697780118
"2534" 506.6 105.727758658469 40.034008633757
"2535" 506.8 108.836324668963 40.2593041653126
"2536" 507 110.847320343404 40.2268538544983
"2537" 507.2 113.086702583025 40.5421830210951
"2538" 507.4 114.506764505034 41.7927687404118
"2539" 507.6 115.356437720364 43.4465172985965
"2540" 507.8 116.77401620053 44.7604981051857
"2541" 508 116.867484814236 43.7432399355644
"2542" 508.2 117.917849623831 42.3190305134277
"2543" 508.4 118.535598057234 40.3172123709161
"2544" 508.6 118.271365015948 40.5397331339605
"2545" 508.8 117.583207607534 41.3914772277618
"2546" 509 117.63563224712 42.2645663152187
"2547" 509.2 117.421802399243 42.8396161647161
"2548" 509.4 116.844884268052 43.1375096205604
"2549" 509.6 116.478173497794 43.3979347910118
"2550" 509.8 116.046510359663 43.4770070102531
"2551" 510 116.098273679255 43.3733909676081
"2552" 510.2 114.990429791157 44.383563067696
"2553" 510.4 115.073780369446 43.961150949117
"2554" 510.6 113.993556874815 44.2829887537486
"2555" 510.8 113.486785358815 44.9099019773539
"2556" 511 112.302864397063 44.9052335746192
"2557" 511.2 110.839384037773 45.3017031598809
"2558" 511.4 108.439266685093 45.1140807288098
"2559" 511.6 105.868727726664 44.4914010820951
"2560" 511.8 103.45080418594 43.0594303857832
"2561" 512 101.328899562497 40.6306511676229
"2562" 512.2 100.13141491657 37.5214075006256
"2563" 512.4 100.108835987639 33.8055351251207
"2564" 512.6 100.334625276946 30.2448060972692
"2565" 512.8 101.290466601679 26.4570380240712
"2566" 513 102.836761391621 24.3549620936464
"2567" 513.2 101.994176553352 24.2169194433187
"2568" 513.4 100.532928778584 23.8204543652765
"2569" 513.6 98.0638508154483 22.844606675156
"2570" 513.8 94.4926594592017 21.1152025246294
"2571" 514 90.707136428131 19.1954997881464
"2572" 514.2 87.8554278948313 16.200587762624
"2573" 514.4 85.9822631499531 12.716962684919
"2574" 514.6 83.5605227930997 10.2903685548522
"2575" 514.8 80.245532854744 10.207782598918
"2576" 515 76.0739314957534 9.73991064632244
"2577" 515.2 71.2842026527825 9.61746386021564
"2578" 515.4 66.5904159900252 9.04233501638069
"2579" 515.6 62.1363694626815 8.06596877148051
"2580" 515.8 58.105952249494 7.49269518198051
"2581" 516 55.9016739127599 5.91286171431788
"2582" 516.2 55.0450569967975 4.44181859363553
"2583" 516.4 53.4388777764123 5.06873931239886
"2584" 516.6 50.3562061224188 5.83428448327772
"2585" 516.8 46.4253647874318 6.78402158030847
"2586" 517 42.9560637559285 7.9125050753666
"2587" 517.2 38.9975332017317 8.6941118440335
"2588" 517.4 36.7225697657752 9.36095286204748
"2589" 517.6 34.533910188367 11.686471675632
"2590" 517.8 31.6717960954089 14.1209858946862
"2591" 518 28.364209243238 15.7832240116926
"2592" 518.2 26.5914585211957 16.4497331027731
"2593" 518.4 26.0418092274709 16.4208428329465
"2594" 518.6 24.9867521512162 17.3451193041466
"2595" 518.8 23.4450848708005 18.0278945905174
"2596" 519 23.1178661091586 18.4669033543118
"2597" 519.2 22.9209642597127 18.599870978543
"2598" 519.4 22.8977202032833 18.8273054603989
"2599" 519.6 23.0244130822833 19.2177068295924
"2600" 519.8 22.8173594908989 20.3543479793907
"2601" 520 21.4810830197621 21.1508965458539
"2602" 520.2 21.0181611558187 20.8533277604574
"2603" 520.4 21.3392145871976 20.3483828821497
"2604" 520.6 21.7155135451263 20.2179285279331
"2605" 520.8 21.9063884053296 20.2634375451748
"2606" 521 22.3856179911122 20.1512753211422
"2607" 521.2 22.9337973746114 20.0189153019773
"2608" 521.4 23.3016949924135 20.2152004579765
"2609" 521.6 23.7944352078183 20.7305652751497
"2610" 521.8 24.4401222013735 21.2399443653938
"2611" 522 25.6358249749311 21.5191168576235
"2612" 522.2 26.2181096063624 21.8846212501629
"2613" 522.4 27.7156313539466 22.1803707032252
"2614" 522.6 29.4018329075586 23.6008868336118
"2615" 522.8 31.7484345732184 25.1009527261368
"2616" 523 34.1498405069911 27.0943813441709
"2617" 523.2 36.4468954457289 28.1106390710118
"2618" 523.4 38.8745693144072 29.4590129069893
"2619" 523.6 41.8340580272275 31.4300434506634
"2620" 523.8 45.1850782062525 33.1788987600004
"2621" 524 49.1954837033252 33.5461219936784
"2622" 524.2 52.9332083369241 32.8600067862702
"2623" 524.4 57.0571033733139 31.790622112888
"2624" 524.6 61.3115460316919 30.9248912376481
"2625" 524.8 65.2918139802752 29.7866681069805
"2626" 525 68.9640443407017 27.9757511676
"2627" 525.2 72.9250599400252 27.183050554668
"2628" 525.4 77.204903758744 27.103429222793
"2629" 525.6 80.330834594298 25.0763424962845
"2630" 525.8 81.4360617619559 23.3163312301108
"2631" 526 82.2744772964334 24.0782248428281
"2632" 526.2 82.906083313744 26.0763140416055
"2633" 526.4 84.5155387794495 29.5467183659209
"2634" 526.6 85.9136138951052 32.8305916245618
"2635" 526.8 86.7496363703124 36.4845958602098
"2636" 527 86.9971122941077 40.769938336053
"2637" 527.2 86.9633689499961 45.3867674380797
"2638" 527.4 86.440560654478 49.5380915389268
"2639" 527.6 85.8730721738252 53.6149440972118
"2640" 527.8 86.0214838320824 57.8626284079832
"2641" 528 87.4947410250252 62.3314571253091
"2642" 528.2 90.3820050569726 65.6516779904328
"2643" 528.4 94.2658898522521 69.3767026647681
"2644" 528.6 97.8543202847945 73.0023709257041
"2645" 528.8 102.048971758928 76.3961218939386
"2646" 529 105.860913806161 78.5392819439779
"2647" 529.2 107.847125778469 81.5397376124118
"2648" 529.4 108.690678117723 84.6077397189773
"2649" 529.6 109.593118415202 85.1741907054897
"2650" 529.8 110.793897825901 84.0073506560649
"2651" 530 110.76877373593 82.8657443498639
"2652" 530.2 111.139633074183 81.5323621627223
"2653" 530.4 112.294059955435 80.1723739396784
"2654" 530.6 114.869749085017 78.2203895499298
"2655" 530.8 117.507959206589 76.3864816876528
"2656" 531 119.632117413543 76.1822353396299
"2657" 531.2 121.513431552338 75.8568515947596
"2658" 531.4 122.43346973125 74.4502542222618
"2659" 531.6 122.041062097141 73.0407592398134
"2660" 531.8 122.241075224615 71.0914589607041
"2661" 532 123.241963092782 67.9373677467683
"2662" 532.2 124.88065786448 64.7969902668382
"2663" 532.4 125.317277125166 62.5733836166564
"2664" 532.6 124.433230932788 61.7362119873338
"2665" 532.8 123.695620696576 60.9524141982999
"2666" 533 123.205750203155 60.3688098456928
"2667" 533.2 122.088450071973 58.2173865471669
"2668" 533.4 120.577687471017 55.5176510164863
"2669" 533.6 119.573377987825 52.0193326064368
"2670" 533.8 119.280813255479 47.9969699740034
"2671" 534 119.245925623641 44.2472289976784
"2672" 534.2 119.252789920095 42.3510873667074
"2673" 534.4 118.570374009477 43.3573490501622
"2674" 534.6 117.330914029525 44.3281523135967
"2675" 534.8 113.97012860416 44.6753191856334
"2676" 535 110.140785639287 44.2847463631186
"2677" 535.2 105.65653785579 42.6523044360412
"2678" 535.4 102.034541714035 40.2683657615401
"2679" 535.6 98.0913334245852 37.1301435458118
"2680" 535.8 95.9332546020555 33.4882155704966
"2681" 536 95.9185246940456 28.9374009823995
"2682" 536.2 97.2165563577017 25.8999762095412
"2683" 536.4 99.3283432039291 23.3664326348291
"2684" 536.6 100.395274179899 22.2702984245846
"2685" 536.8 99.2458320803139 22.2636424605788
"2686" 537 96.8951017698371 22.0978883534177
"2687" 537.2 93.1349645722045 19.9910659668986
"2688" 537.4 89.8778340790152 16.6566327528018
"2689" 537.6 87.7227882072252 12.6543785035802
"2690" 537.8 84.9705231206013 9.96528371640307
"2691" 538 80.712100605984 9.26550107390867
"2692" 538.2 76.1265889923552 9.28433439183177
"2693" 538.4 70.9004339319281 8.86052009155545
"2694" 538.6 65.4962502168434 8.4803616123754
"2695" 538.8 60.1974933156852 9.61683307374176
"2696" 539 54.7752833065091 9.47000106404402
"2697" 539.2 49.8669559620252 8.00196547008869
"2698" 539.4 48.6097727781022 5.8096664684843
"2699" 539.6 49.7601922999466 6.63971811595558
"2700" 539.8 49.7708921306956 7.98096643750627
"2701" 540 49.3117849192162 9.9333573904612
"2702" 540.2 47.3923135319926 12.7901100994465
"2703" 540.4 44.5120702762919 16.3479143086784
"2704" 540.6 41.0402361261635 19.3611017333947
"2705" 540.8 37.5650774111252 20.5901388709784
"2706" 541 34.0960980875189 20.6169615171257
"2707" 541.2 30.6140070739907 19.6279471068393
"2708" 541.4 28.4823117703769 18.2746922094074
"2709" 541.6 28.2280969319241 18.9812034809219
"2710" 541.8 27.2361035015039 21.3939868025437
"2711" 542 25.6350036765558 24.6748973543485
"2712" 542.2 22.9427995854495 28.3654273330118
"2713" 542.4 20.3842560899352 31.8827792899218
"2714" 542.6 17.595904189244 35.3004453393243
"2715" 542.8 15.6562588354824 38.7607884226118
"2716" 543 15.197010588946 42.5124825141603
"2717" 543.2 14.6060242294343 46.8479994841845
"2718" 543.4 13.9379571548339 50.6427836322292
"2719" 543.6 14.2221898746774 54.6573604213074
"2720" 543.8 13.7594854470252 58.5465625631091
"2721" 544 12.9897463586471 62.2469134844319
"2722" 544.2 11.3461406055862 66.070982935085
"2723" 544.4 11.331569326189 70.6877344566928
"2724" 544.6 12.0411467352101 75.2957123311462
"2725" 544.8 12.7490324852447 79.8388706048654
"2726" 545 14.9776063246236 83.1699648035364
"2727" 545.2 17.5817278691139 86.4027003517295
"2728" 545.4 19.1460097369678 90.4878178367167
"2729" 545.6 20.7014175773558 94.0039372756895
"2730" 545.8 22.6009868552711 97.7210895206265
"2731" 546 21.9421701526864 100.674757226235
"2732" 546.2 21.284403672 103.195027020146
"2733" 546.4 22.6116395087671 104.68889501035
"2734" 546.6 25.9429510472378 106.430945844382
"2735" 546.8 30.3365217378203 108.312554034831
"2736" 547 34.2533255540652 109.821234694412
"2737" 547.2 39.0746390341008 110.533571289096
"2738" 547.4 43.9821790993218 109.939776012919
"2739" 547.6 48.4488474340588 109.984384825205
"2740" 547.8 51.8433648744252 108.72453739276
"2741" 548 54.1972535955381 107.095000291012
"2742" 548.2 57.6833557577209 106.016027390194
"2743" 548.4 61.714924508508 104.748092894917
"2744" 548.6 63.9107019022689 102.247600079516
"2745" 548.8 66.8030023463133 98.8759196189525
"2746" 549 69.8047017046545 95.9611925317187
"2747" 549.2 73.1951158136831 93.7923710329065
"2748" 549.4 76.5001026347161 92.6925147172299
"2749" 549.6 79.6476307584677 91.6679092414189
"2750" 549.8 83.8385863487509 91.184262496295
"2751" 550 87.4608054324359 92.1978490971993
"2752" 550.2 89.309203387747 92.9520361999074
"2753" 550.4 91.3855460195778 91.1874963016697
"2754" 550.6 92.7573683065637 87.6624955392426
"2755" 550.8 94.3426535617432 84.487441812781
"2756" 551 95.2368470425714 81.259684631995
"2757" 551.2 95.1770384312907 79.4042512147109
"2758" 551.4 94.4709116441434 77.3079362062845
"2759" 551.6 94.1170120516739 74.5130905166064
"2760" 551.8 93.776219213302 71.8056885564135
"2761" 552 92.9322624264306 68.938736514201
"2762" 552.2 91.3362501061324 66.6086904801725
"2763" 552.4 91.0454756601568 65.6215056962486
"2764" 552.6 91.1721685391568 63.7809957510118
"2765" 552.8 90.3381595074875 59.8930710926627
"2766" 553 89.9177423359002 55.8598106770475
"2767" 553.2 89.4225272649441 51.275712405282
"2768" 553.4 90.0593837905766 46.5018273098622
"2769" 553.6 91.3172461742824 41.8437263928118
"2770" 553.8 92.9771960813743 38.9415438688608
"2771" 554 94.2429296555346 36.2554506350401
"2772" 554.2 97.4123069549691 33.2325974968248
"2773" 554.4 101.029763598192 31.1220947788173
"2774" 554.6 103.395915540285 30.7822409913098
"2775" 554.8 102.438036824627 31.5151822249811
"2776" 555 102.197386913728 33.7563433319623
"2777" 555.2 102.286461176314 37.2002759849396
"2778" 555.4 101.095286891283 41.5815834180942
"2779" 555.6 100.051678636101 46.4698159121061
"2780" 555.8 98.441722900129 51.5391408607665
"2781" 556 98.0876734080808 57.3015886993173
"2782" 556.2 99.458657760863 62.5724730488226
"2783" 556.4 101.126668568141 67.6869908032796
"2784" 556.6 104.254242992741 71.9858367225721
"2785" 556.8 107.638908786025 75.0014788275502
"2786" 557 110.141373440255 75.6771273466932
"2787" 557.2 110.622997258339 76.9447050063258
"2788" 557.4 112.439397789479 78.934474106516
"2789" 557.6 113.220063508288 80.395872415117
"2790" 557.8 110.676174354264 82.0490886600737
"2791" 558 107.85793715311 84.812903090088
"2792" 558.2 103.697929476148 88.294968040815
"2793" 558.4 99.8789699472752 92.2918022688118
"2794" 558.6 95.9810346259412 95.1499270666588
"2795" 558.8 92.5105328739596 97.232397280397
"2796" 559 88.8708878141631 100.379352781831
"2797" 559.2 85.3270043919659 103.164135621766
"2798" 559.4 82.2553098967938 106.388541928194
"2799" 559.6 78.3406436830422 108.05477471863
"2800" 559.8 73.9364186120425 107.785783984107
"2801" 560 68.7782636063697 107.716983401188
"2802" 560.2 62.945559317256 108.751123994012
"2803" 560.4 57.8067342688473 109.343830586546
"2804" 560.6 53.8771076829151 109.564071287597
"2805" 560.8 49.6452434237752 107.257427808037
"2806" 561 46.9100730063812 103.831335392597
"2807" 561.2 45.0375164001445 98.7617878687182
"2808" 561.4 44.2084020485579 93.6924233501987
"2809" 561.6 44.3490286070074 89.3894909772082
"2810" 561.8 44.1623211466889 84.1246803432481
"2811" 562 43.8989904406695 78.3676237505118
"2812" 562.2 43.973993608539 73.3939932507824
"2813" 562.4 45.8053313117311 67.9362925533353
"2814" 562.6 45.9357504518781 61.7202083377765
"2815" 562.8 43.9136450339658 56.3391603757642
"2816" 563 41.0733184059798 52.3792210265118
"2817" 563.2 36.9008447455109 48.8358442685546
"2818" 563.4 33.6112850257175 45.7608509323483
"2819" 563.6 31.6393549450465 41.5520751482245
"2820" 563.8 30.6223076419252 36.1874269764118
"2821" 564 30.7232250731287 31.0670614904256
"2822" 564.2 32.332966792471 25.9925197845057
"2823" 564.4 34.0830161603173 21.1282955764275
"2824" 564.6 34.6369814017664 16.0741418232353
"2825" 564.8 33.5564208729882 13.1300329256414
"2826" 565 33.0568957382531 14.6568512870497
"2827" 565.2 33.7605647799782 15.1658966069294
"2828" 565.4 35.1378411416544 15.5501503123039
"2829" 565.6 37.055316512587 15.9366268894949
"2830" 565.8 40.8000198022662 15.8439656378551
"2831" 566 44.7206038426459 15.6919077490462
"2832" 566.2 49.0679270092411 14.838486877739
"2833" 566.4 53.6016416995035 14.3562270794574
"2834" 566.6 57.3925129746252 12.7965905835018
"2835" 566.8 61.7275407185018 10.7302696846753
"2836" 567 65.2460637739697 8.67595664178954
"2837" 567.2 66.2207031340343 8.76873559982085
"2838" 567.4 68.665943448937 9.80335306907059
"2839" 567.6 73.0821591099852 10.7748457245318
"2840" 567.8 78.031558634413 10.9046317453383
"2841" 568 83.4275077754788 10.8887912379911
"2842" 568.2 87.1336663198752 10.1327793042918
"2843" 568.4 88.9075585847828 12.672786650739
"2844" 568.6 92.1681569187497 16.2551852473383
"2845" 568.8 94.6478209733652 18.9000433997118
"2846" 569 97.5744264782652 21.1014139833918
"2847" 569.2 101.704662142299 23.3117261928702
"2848" 569.4 105.454344657474 26.4854709512454
"2849" 569.6 108.387548525571 30.697125973133
"2850" 569.8 109.869181542761 35.4802693662193
"2851" 570 111.224073621573 39.8002755338291
"2852" 570.2 111.846922267097 44.4864721425028
"2853" 570.4 112.495092085552 48.9020437187707
"2854" 570.6 113.923312456422 53.5257682055118
"2855" 570.8 115.97089351539 56.8507550246118
"2856" 571 117.794738806881 60.3953347779948
"2857" 571.2 116.478352316255 62.6192547765714
"2858" 571.4 114.155002706796 65.6811116032152
"2859" 571.6 112.47417005499 68.5355662749422
"2860" 571.8 111.406929756284 72.8819885406411
"2861" 572 111.788100573275 76.6478029820118
"2862" 572.2 113.29299895237 79.6274727893835
"2863" 572.4 114.355873724866 80.8856307557197
"2864" 572.6 114.589838435568 80.5927025978931
"2865" 572.8 113.420813007291 80.4053661556666
"2866" 573 113.377753791539 80.1735216345523
"2867" 573.2 113.594547767491 80.1586988634694
"2868" 573.4 113.997789634617 79.9844214391596
"2869" 573.6 114.230105816 80.3422327810118
"2870" 573.8 115.368239051067 81.6193857077597
"2871" 574 117.196099812128 82.1714818415246
"2872" 574.2 117.976362886052 82.3254495230658
"2873" 574.4 119.387410940436 82.1894476805118
"2874" 574.6 121.6289699496 80.8645487181118
"2875" 574.8 122.778707826525 80.0371573620381
"2876" 575 122.389891749594 80.5124576974342
"2877" 575.2 121.914793453344 80.3345452041411
"2878" 575.4 121.511779036525 80.4501939089779
"2879" 575.6 121.467161109573 81.3968346306813
"2880" 575.8 120.862340321999 81.5264443117857
"2881" 576 120.820726969252 81.4007621967754
"2882" 576.2 120.640337476917 81.2167762749037
"2883" 576.4 120.461379894271 81.1262857508936
"2884" 576.6 120.083961501954 81.0682665895427
"2885" 576.8 119.629563525469 81.4400378577161
"2886" 577 119.706405510775 81.7743185294945
"2887" 577.2 119.791595550103 81.8204439907187
"2888" 577.4 119.884050960677 81.7590770727422
"2889" 577.6 119.785042470155 81.7874972327014
"2890" 577.8 119.933773981123 82.4010129337796
"2891" 578 119.604717805262 82.6520895246697
"2892" 578.2 119.718382778748 83.0196506098437
"2893" 578.4 119.930265385957 83.1287094938168
"2894" 578.6 119.112735673923 82.8868488848323
"2895" 578.8 118.654636179077 83.6094529510549
"2896" 579 118.533431733983 83.8193431800706
"2897" 579.2 117.861713505336 84.4693633353049
"2898" 579.4 117.109463253422 85.1853154471275
"2899" 579.6 116.187562719861 86.3746581481183
"2900" 579.8 114.713481735227 86.9506695092723
"2901" 580 113.061582443224 87.5630639131238
"2902" 580.2 111.874070741168 87.6090509425916
"2903" 580.4 109.829192456873 87.8185408926643
"2904" 580.6 107.397333381152 89.033103582283
"2905" 580.8 104.357012381321 90.9115145538031
"2906" 581 101.813113284468 93.219482153897
"2907" 581.2 98.75260743005 96.7866041205903
"2908" 581.4 96.8256715633752 100.671151235337
"2909" 581.6 95.7308518284913 104.495296329588
"2910" 581.8 95.7051122897774 105.720722010578
"2911" 582 93.8143536164998 105.962488058647
"2912" 582.2 91.5797601148687 105.776747978925
"2913" 582.4 88.4565052282165 105.969500838003
"2914" 582.6 86.2988039344649 104.869995899581
"2915" 582.8 83.2034258158201 102.858328806217
"2916" 583 78.7340854994632 100.74108640188
"2917" 583.2 73.8801293355637 99.1965641690118
"2918" 583.4 69.2013909746339 98.3757028553509
"2919" 583.6 64.5271319605966 99.1483899177933
"2920" 583.8 59.893945766949 100.692905402622
"2921" 584 55.9127830946439 102.143902962486
"2922" 584.2 52.1857550415378 103.628595281113
"2923" 584.4 47.9730598477432 104.223732569243
"2924" 584.6 46.8296034059994 102.850359633124
"2925" 584.8 45.4501800768873 99.2723417124514
"2926" 585 43.715683284262 94.6271378386697
"2927" 585.2 43.4269319537916 89.6455761420772
"2928" 585.4 42.7804430572121 84.4164637743015
"2929" 585.6 42.8355011775252 79.6344876087895
"2930" 585.8 42.7510392581919 74.9881405531507
"2931" 586 41.892152848755 70.0715113547145
"2932" 586.2 40.6676452479696 65.5008165195118
"2933" 586.4 38.6159244574974 62.0080940945951
"2934" 586.6 38.102968634297 58.291916592002
"2935" 586.8 38.6158902900543 56.0841639334098
"2936" 587 41.0310326009109 53.0107319330403
"2937" 587.2 44.2754898280149 50.0762766068365
"2938" 587.4 48.0474305721316 47.7442430688522
"2939" 587.6 52.4539428138639 46.0444451253343
"2940" 587.8 56.0293959988213 43.1901463054972
"2941" 588 60.1696700834233 40.6261848145943
"2942" 588.2 64.3642411161681 37.8217116855261
"2943" 588.4 68.8069493497261 35.3006685767033
"2944" 588.6 72.7552914821652 33.8548404378018
"2945" 588.8 76.9544159370871 33.0671901060014
"2946" 589 80.7800184380252 31.4303802494235
"2947" 589.2 83.8670597768272 30.2183182086454
"2948" 589.4 87.9120822734958 29.4407836741
"2949" 589.6 91.1589942924135 28.0735339843127
"2950" 589.8 92.4249039163967 25.7920658868118
"2951" 590 92.3906054481638 24.1866475706058
"2952" 590.2 92.551277401584 25.2929806441882
"2953" 590.4 94.5627418323137 26.9420429078002
"2954" 590.6 96.7920492224098 29.2792352342233
"2955" 590.8 100.634602475597 31.4884034586689
"2956" 591 104.845689368827 33.8794299087476
"2957" 591.2 109.118133751647 35.7749454387415
"2958" 591.4 110.952503448598 37.4289406894299
"2959" 591.6 110.458132850763 39.5241637396331
"2960" 591.8 109.485517258242 41.8043063220872
"2961" 592 109.594586136407 44.4645711060208
"2962" 592.2 108.711654097932 48.7770626775351
"2963" 592.4 107.745921217802 52.9562051246817
"2964" 592.6 107.262415796544 57.3944635610684
"2965" 592.8 106.400376675801 61.5977239197359
"2966" 593 104.789971524338 65.6642133397074
"2967" 593.2 102.476449386077 69.7585499325422
"2968" 593.4 101.483746414609 73.915906617234
"2969" 593.6 102.32747088422 78.6688352975372
"2970" 593.8 103.495042584397 83.6217861179941
"2971" 594 104.198709840871 87.283579662422
"2972" 594.2 105.980979559111 90.188920527098
"2973" 594.4 106.707211596211 89.9091938046047
"2974" 594.6 105.678503184657 88.4887522107486
"2975" 594.8 103.997064391498 88.217506333739
"2976" 595 101.156840395007 87.8179520137845
"2977" 595.2 96.6269007086198 87.8033971560658
"2978" 595.4 91.5830651464948 88.222944502177
"2979" 595.6 86.5445444325252 88.828998162539
"2980" 595.8 80.9324983631934 89.4762792355427
"2981" 596 75.5022598207357 88.3077184456433
"2982" 596.2 69.8274190484752 87.2629189475868
"2983" 596.4 64.3196071842201 87.1027586142491
"2984" 596.6 59.0080068787815 85.5054419727177
"2985" 596.8 53.9860987972047 84.098726387422
"2986" 597 48.4314803954984 82.8616792110564
"2987" 597.2 43.2680044541114 82.0016511598135
"2988" 597.4 38.1175685312861 81.9584765821335
"2989" 597.6 32.242805382479 79.9878843998269
"2990" 597.8 27.7273753567752 79.12869386071
"2991" 598 23.5932149280506 77.9239035145711
"2992" 598.2 21.2899865719765 74.861177974085
"2993" 598.4 20.4269666215168 70.879439914783
"2994" 598.6 19.8374096158936 65.9936306578539
"2995" 598.8 20.3856351363173 61.5127037901976
"2996" 599 22.2335865363122 56.7211453435074
"2997" 599.2 23.5232036409026 51.7049935973514
"2998" 599.4 25.0706256841452 47.1242131227618
"2999" 599.6 25.6657690420364 43.127401186978
"3000" 599.8 25.1869046869373 38.4841611667261
"3001" 600 25.3988828467672 35.7419584667214
"3002" 600.2 27.3462965128357 34.4186600417907
"3003" 600.4 31.0158818247317 32.6802111612292
"3004" 600.6 35.2604930734446 31.4023390365279
"3005" 600.8 39.3800550744768 30.4859231909472
"3006" 601 44.1571382561843 28.7099705509436
"3007" 601.2 48.073976304873 26.22049788824
"3008" 601.4 52.0249580009919 23.1082961937451
"3009" 601.6 55.7695771946352 19.5726844113918
"3010" 601.8 57.9313967451044 16.5959754878534
"3011" 602 58.9394330272152 12.8844925338918
"3012" 602.2 58.9292230716723 12.7858744889529
"3013" 602.4 59.6436321890153 14.0569221640613
"3014" 602.6 61.2458050532417 15.6877412861767
"3015" 602.8 64.5134206100555 18.0156192963148
"3016" 603 68.7278474647672 18.7040208174956
"3017" 603.2 71.637233355551 19.5568455122179
"3018" 603.4 74.5348047555546 21.6809823417176
"3019" 603.6 78.0311668815404 24.775229095739
"3020" 603.8 82.4116691524192 27.5663186931027
"3021" 604 87.998926972066 29.3429822974199
"3022" 604.2 91.9051584761539 29.8399197997345
"3023" 604.4 95.4802315801767 29.5312766530724
"3024" 604.6 98.5630916358434 30.0562948899209
"3025" 604.8 101.016769456756 32.2962712405022
"3026" 605 102.743044362887 35.2320971267147
"3027" 605.2 103.499032651643 38.1260658993353
"3028" 605.4 103.528155372258 41.5426804560603
"3029" 605.6 104.671371735602 44.8531677489733
"3030" 605.8 105.828352369771 48.3350364314936
"3031" 606 105.980060903044 51.5452061782361
"3032" 606.2 106.51579353435 53.0247993930658
"3033" 606.4 107.602234531578 54.980743280617
"3034" 606.6 108.09233593192 56.7676135917486
"3035" 606.8 108.412887101371 58.8520010097754
"3036" 607 109.613960274722 61.3912183471635
"3037" 607.2 110.65987864218 62.4378662491756
"3038" 607.4 111.0121066894 62.8414640348868
"3039" 607.6 112.26204711608 63.069904874339
"3040" 607.8 113.771070366909 63.3635524824671
"3041" 608 114.30542080845 63.4777300763304
"3042" 608.2 113.437723220255 64.7756049756081
"3043" 608.4 113.067642592379 67.1676503485693
"3044" 608.6 111.88196847908 69.4592996082209
"3045" 608.8 110.214269205698 73.0005968695031
"3046" 609 108.679124003078 77.2244290486433
"3047" 609.2 108.065663746867 82.1894476805118
"3048" 609.4 109.35752523159 86.4150556170292
"3049" 609.6 112.041210911973 89.1966787730379
"3050" 609.8 112.899997287657 88.8709346037486
"3051" 610 113.517243637932 88.6930260291897
"3052" 610.2 114.561769674239 88.3521387676368
"3053" 610.4 112.773246925499 88.9171756676325
"3054" 610.6 110.682871905157 89.6587667296697
"3055" 610.8 108.47572057505 90.0113402700202
"3056" 611 104.765771970737 91.6662754933762
"3057" 611.2 100.733125163759 93.9908701224231
"3058" 611.4 98.2863754875381 97.2954517525502
"3059" 611.6 97.7671366196198 100.739066079498
"3060" 611.8 97.6415944734597 104.797729076258
"3061" 612 96.0932413374842 107.219261779446
"3062" 612.2 92.7743207473866 108.792875011734
"3063" 612.4 88.316097401593 110.584303946876
"3064" 612.6 84.5232171357525 112.007570664946
"3065" 612.8 80.0008572321752 113.372346096037
"3066" 613 74.9202066227647 114.968814017945
"3067" 613.2 71.1676023108201 115.525878550268
"3068" 613.4 68.1582403676502 113.583001391226
"3069" 613.6 65.2833162871716 109.975350521183
"3070" 613.8 61.5174655870913 106.530675876003
"3071" 614 57.7847285765042 102.523799119835
"3072" 614.2 54.3895723485126 99.4631283590874
"3073" 614.4 50.2372049791028 97.9412926885549
"3074" 614.6 46.6884222278217 98.4524922534366
"3075" 614.8 42.0163661839907 99.8126685439342
"3076" 615 38.1267491746919 100.73509328955
"3077" 615.2 34.0240114430752 101.556540445787
"3078" 615.4 32.3607916222371 102.814341567156
"3079" 615.6 28.4891431334744 103.662916032969
"3080" 615.8 25.0383190000002 104.451572072762
"3081" 616 26.0116138673911 103.925682885646
"3082" 616.2 26.5256561368487 102.160886427323
"3083" 616.4 27.6696531338663 99.47873621618
"3084" 616.6 29.9649621998217 96.0782264137374
"3085" 616.8 32.7096008528482 91.3567518949056
"3086" 617 34.2802448850528 86.2479441933329
"3087" 617.2 33.9515910541333 81.6368325987415
"3088" 617.4 32.3271531223817 77.1130685039248
"3089" 617.6 30.5550293544562 72.4240286042014
"3090" 617.8 28.4272158035991 67.51530545189
"3091" 618 25.3060123158873 63.4427423687014
"3092" 618.2 23.3781421816305 60.0865659520118
"3093" 618.4 22.8713706656305 56.3686688130907
"3094" 618.6 21.5458670655665 52.0022980242411
"3095" 618.8 20.7203541989395 48.4645813724975
"3096" 619 23.0860304626406 46.9845695560887
"3097" 619.2 27.0806881612971 46.292131553536
"3098" 619.4 33.0628731928434 45.0038729272542
"3099" 619.6 38.7310437315716 43.291554124919
"3100" 619.8 44.8136377200934 41.6173122781709
"3101" 620 50.1736103168775 39.4154205366822
"3102" 620.2 55.4651975528377 36.2559013218243
"3103" 620.4 59.8717342505565 32.6848845872305
"3104" 620.6 63.1697082570252 28.738510145226
"3105" 620.8 66.0110728248893 23.8324225746137
"3106" 621 68.3771407976046 18.9989822061239
"3107" 621.2 70.3489714003586 14.7805804545572
"3108" 621.4 71.1974297718434 10.5649928469209
"3109" 621.6 72.1302414066761 11.1251555481533
"3110" 621.8 76.9627619937552 11.5201013908818
"3111" 622 82.1296310016884 11.7974853487486
"3112" 622.2 87.989635083619 13.2254310769805
"3113" 622.4 92.9139267525736 15.3835544353021
"3114" 622.6 97.5302788827368 17.2845878231464
"3115" 622.8 101.747689912525 20.3751204434637
"3116" 623 104.635180528569 24.930733140905
"3117" 623.2 107.175212848885 29.4788520379518
"3118" 623.4 109.227350636884 34.023649679691
"3119" 623.6 110.533353790871 39.0910332083579
"3120" 623.8 111.726421145341 43.7331825041697
"3121" 624 112.331152322807 48.3385108168845
"3122" 624.2 112.546295789415 51.6605151989675
"3123" 624.4 113.772591617611 55.72002228946
"3124" 624.6 114.41752865113 60.1541402301944
"3125" 624.8 115.7954636066 64.6682451412507
"3126" 625 118.07141206368 67.9366801622531
"3127" 625.2 117.573742047609 70.6213528405395
"3128" 625.4 114.561048918291 73.7628332366224
"3129" 625.6 111.151359638301 77.1354150006669
"3130" 625.8 107.482979088794 80.4892260090887
"3131" 626 103.185598030379 83.3173930616224
"3132" 626.2 99.2540435506426 85.9630833957422
"3133" 626.4 94.8669559668356 88.5185198956238
"3134" 626.6 91.1280351143133 90.5326836497321
"3135" 626.8 88.2516217590511 94.3039706034514
"3136" 627 85.6262872212857 98.6216847711378
"3137" 627.2 84.4541119290252 102.412726171122
"3138" 627.4 85.3179270131161 103.991216008466
"3139" 627.6 84.9675514912884 104.677864279143
"3140" 627.8 83.3502313659122 104.533824370386
"3141" 628 79.5395299010339 103.164614405899
"3142" 628.2 76.0361963773817 101.492981852168
"3143" 628.4 71.6952652697321 99.5227370733824
"3144" 628.6 68.2309263463073 97.2725861392938
"3145" 628.8 64.5386355513049 94.4160454226728
"3146" 629 61.8263268676287 91.1608498886066
"3147" 629.2 59.2295597201252 88.6228512960118
"3148" 629.4 57.3429670094449 89.3041824073421
"3149" 629.6 55.0228052987209 91.2837269713335
"3150" 629.8 53.0959426126447 94.5833182924454
"3151" 630 53.828292790758 98.369600542779
"3152" 630.2 54.3188029602197 103.588122962651
"3153" 630.4 53.5891053726459 108.793954779434
"3154" 630.6 55.0655521953723 111.897022038871
"3155" 630.8 57.7269821751852 113.123290569932
"3156" 631 61.6493937090252 114.442058689777
"3157" 631.2 65.7367008976868 116.879849506666
"3158" 631.4 69.2417709981301 120.500150462689
"3159" 631.6 72.9859124252142 122.157600850823
"3160" 631.8 76.4473313859426 120.901997265673
"3161" 632 79.7498599464842 117.666624735635
"3162" 632.2 84.4012314230078 115.407744282525
"3163" 632.4 88.87056286805 114.193274929045
"3164" 632.6 93.5043450477547 114.477594603881
"3165" 632.8 97.8385340137938 115.222956417623
"3166" 633 100.414138143051 114.236759203882
"3167" 633.2 102.787316772555 111.603039666146
"3168" 633.4 105.988652823666 109.198636710602
"3169" 633.6 109.279581569075 105.989856204587
"3170" 633.8 113.398799675196 102.915851359426
"3171" 634 115.171376319298 99.5724294976647
"3172" 634.2 115.451636324359 96.838139487422
"3173" 634.4 117.497818126643 92.197641389377
"3174" 634.6 120.115403174503 87.9703717902813
"3175" 634.8 122.845330805999 83.787365444348
"3176" 635 123.296849216282 79.2838815388579
"3177" 635.2 124.513089652836 75.0663585971842
"3178" 635.4 126.30987918543 71.2751397547969
"3179" 635.6 124.906805780539 69.1969678608226
"3180" 635.8 123.818018901712 67.7474875924864
"3181" 636 122.999883530542 67.0252276463931
"3182" 636.2 122.488415882034 65.29864757249
"3183" 636.4 121.620604971051 63.6797337494477
"3184" 636.6 120.944909616384 62.2718652760887
"3185" 636.8 120.282208403153 60.0865659520118
"3186" 637 119.53803734263 57.1900257103275
"3187" 637.2 120.120960307326 53.6289236301711
"3188" 637.4 120.178140279264 50.5613180509587
"3189" 637.6 117.753587686189 48.6134065851411
"3190" 637.8 114.863596827151 46.1502903439613
"3191" 638 112.926669472709 42.1608707294591
"3192" 638.2 111.997143823625 38.0619406182689
"3193" 638.4 112.905190669843 34.1741097291848
"3194" 638.6 114.048584441064 33.6170339371477
"3195" 638.8 113.476621443637 34.3665566884681
"3196" 639 112.517199641501 34.7747126421574
"3197" 639.2 110.317219928997 34.6327423384697
"3198" 639.4 107.059565620889 33.6578495325166
"3199" 639.6 103.664372181968 32.2127300892118
"3200" 639.8 100.488457418913 30.371587246423
"3201" 640 98.1221825256077 27.3128797069826
"3202" 640.2 96.6874272748193 23.7117946653059
"3203" 640.4 96.5976243811752 19.6644081857118
"3204" 640.6 97.43164229752 16.7594279964447
"3205" 640.8 96.7606581123094 16.3394213666118
"3206" 641 94.0168904359452 15.3075289055118
"3207" 641.2 90.4981075095546 14.6106080712176
"3208" 641.4 86.2344802812884 12.6543785035802
"3209" 641.6 82.5461171712852 9.98754999495176
"3210" 641.8 77.581669635515 8.51794169925666
"3211" 642 72.6524782912677 8.61161617158753
"3212" 642.2 67.4101934423781 8.51442421424705
"3213" 642.4 61.9751753978824 9.17987120441177
"3214" 642.6 57.4301369205101 9.84695319946631
"3215" 642.8 51.8011339147586 9.72341949667843
"3216" 643 47.6985073172463 11.0411665078644
"3217" 643.2 43.1408452510702 12.8061666142477
"3218" 643.4 38.2811106134735 14.2861794069773
"3219" 643.6 33.7179329649457 14.7559702247049
"3220" 643.8 30.7743390967252 14.0038622982784
"3221" 644 31.2894538023179 15.0092402085362
"3222" 644.2 31.1870911604147 16.7658564577486
"3223" 644.4 30.3293783489646 19.7528119917693
"3224" 644.6 28.3829150261464 23.5360316396481
"3225" 644.8 26.1100819812933 27.3620343836922
"3226" 645 22.2171949148131 31.1256335046784
"3227" 645.2 18.3964448184252 33.3565952865065
"3228" 645.4 14.958496404984 34.6904802700839
"3229" 645.6 11.9195593179116 34.855289711114
"3230" 645.8 11.8041920144586 34.5015779761784
"3231" 646 12.7190681679646 34.9937825732239
"3232" 646.2 12.2351275092699 34.5386216596607
"3233" 646.4 12.7728166620858 34.5343916159815
"3234" 646.6 13.2273753552252 33.9761330604223
"3235" 646.8 13.6635059932373 33.4225882908906
"3236" 647 14.0675491843831 33.7991222678749
"3237" 647.2 14.3236021608884 33.7629155148539
"3238" 647.4 14.7229405966299 34.2122254150699
"3239" 647.6 15.4994009852919 35.1640274573784
"3240" 647.8 15.9934170277599 36.6863439914913
"3241" 648 16.1944947368164 38.4967605862755
"3242" 648.2 16.1759854127937 40.2962229488749
"3243" 648.4 16.3167135581029 41.9768099704389
"3244" 648.6 15.663641786847 43.8633648339722
"3245" 648.8 15.0229901051604 46.4003045810658
"3246" 649 14.1690529437925 49.582041270848
"3247" 649.2 13.4029515043527 52.6108979638613
"3248" 649.4 12.0206256827502 55.6978381390618
"3249" 649.6 10.3634982757813 59.7137050807923
"3250" 649.8 7.82721808072922 63.8064745772118
"3251" 650 6.55382795390023 67.9850020740118
"3252" 650.2 6.92420028162199 72.1694883285521
"3253" 650.4 8.18301919479085 76.477612385129
"3254" 650.6 8.89946353128753 81.3812258985937
"3255" 650.8 8.98949855267522 86.4125631231618
"3256" 651 8.62219305019736 91.3931515381675
"3257" 651.2 9.20158243212121 93.3445873673958
"3258" 651.4 9.92161823439109 93.8149389277435
"3259" 651.6 11.8798778124862 94.5954464532852
"3260" 651.8 13.3853923003717 95.5643267804212
"3261" 652 15.9352111879622 98.0590449205551
"3262" 652.2 18.9885360701268 100.035573953645
"3263" 652.4 22.4276354474438 101.898504807895
"3264" 652.6 26.7036151571139 103.699535751052
"3265" 652.8 31.6324515966838 105.544520501524
"3266" 653 37.0583058951252 106.801993789712
"3267" 653.2 42.2110862738824 107.058601967869
"3268" 653.4 47.8332018517621 106.297110733696
"3269" 653.6 52.8903087563434 105.599856444457
"3270" 653.8 56.8984107465252 104.217650090839
"3271" 654 58.7377198648645 102.858007987664
"3272" 654.2 60.8925414666513 100.824993495707
"3273" 654.4 64.0642036699649 99.7171229456842
"3274" 654.6 68.3141059490515 99.2870810515644
"3275" 654.8 72.6456858991534 97.9454884722682
"3276" 655 77.1831767025131 97.4379037264264
"3277" 655.2 81.098934995508 98.0137755561928
"3278" 655.4 84.6699192907116 98.2281528511558
"3279" 655.6 87.0261958087235 99.4370755025376
"3280" 655.8 88.5948060231716 100.075894390304
"3281" 656 90.7338182589279 98.3036778703215
"3282" 656.2 93.2118902706555 95.9881590378605
"3283" 656.4 96.4582622142752 94.2759658591368
"3284" 656.6 97.6344660188896 92.5763878021304
"3285" 656.8 97.5089868520687 89.3495517302378
"3286" 657 97.5584160861226 85.2959479280383
"3287" 657.2 97.6346960907038 80.8791080473689
"3288" 657.4 99.5869907702521 76.9657530400538
"3289" 657.6 100.564858981861 75.8537861137962
"3290" 657.8 100.65455776423 75.19420328214
"3291" 658 100.817497458815 73.7445577860644
"3292" 658.2 100.699197120801 71.3005441558135
"3293" 658.4 100.333326488999 68.78431569241
"3294" 658.6 100.320784521076 66.675433591783
"3295" 658.8 100.567445723946 64.4917209029065
"3296" 659 101.105488077594 61.8217618742531
"3297" 659.2 100.814310958831 59.2399023026224
"3298" 659.4 101.578766073859 56.1054993582618
"3299" 659.6 104.170263206917 52.9524946160118
"3300" 659.8 107.072184389784 51.7786486946546
"3301" 660 110.617903508458 49.6953365639577
"3302" 660.2 112.888541926128 47.160961429781
"3303" 660.4 115.695218466722 46.6362481031278
"3304" 660.6 115.603439503701 47.5468517600658
"3305" 660.8 114.026248004282 47.3076944928525
"3306" 661 112.59689886332 46.939946611851
"3307" 661.2 110.903965267682 45.7711054599261
"3308" 661.4 108.320919050549 43.7658299917501
"3309" 661.6 105.650805146333 40.7079587172041
"3310" 661.8 105.309995569113 38.3246508682471
"3311" 662 105.179361452362 37.7386955100502
"3312" 662.2 105.888354294458 36.4929279020983
"3313" 662.4 106.897382817761 34.1318852038647
"3314" 662.6 108.638921510559 31.3350711051574
"3315" 662.8 109.841888847083 30.1922344348273
"3316" 663 108.775343910655 29.6852305301718
"3317" 663.2 107.162017666016 28.8281324314552
"3318" 663.4 105.067161746885 26.9819508823389
"3319" 663.6 103.025176442442 23.9632523617895
"3320" 663.8 101.024078661314 20.455966718906
"3321" 664 98.622816582551 16.9367291065994
"3322" 664.2 96.522513602911 15.2219928461261
"3323" 664.4 93.1620521866292 15.646195481487
"3324" 664.6 88.8670249459831 14.8509215201907
"3325" 664.8 85.1496558347352 13.2781403986818
"3326" 665 80.7213396309094 11.0451894804223
"3327" 665.2 76.837634144437 8.92283481068823
"3328" 665.4 75.1049227110546 6.45738368721765
"3329" 665.6 75.2078998532215 6.69413787075008
"3330" 665.8 74.0384954343137 8.02033962359831
"3331" 666 72.0151747181161 10.0168120407996
"3332" 666.2 68.6251804103283 12.3060459705875
"3333" 666.4 64.4581748364552 13.6526791438218
"3334" 666.6 59.927162385119 13.9539662636368
"3335" 666.8 55.3189728549919 13.6556516735451
"3336" 667 51.3872705100252 11.8363888196381
"3337" 667.2 47.8865462218673 9.98312472513808
"3338" 667.4 45.1739850020147 9.02565725635913
"3339" 667.6 43.3928074935758 9.80453186473086
"3340" 667.8 40.5366384537349 11.3398181480763
"3341" 668 37.1427678144586 13.0866245550784
"3342" 668.2 32.3064688233286 13.3472338223151
"3343" 668.4 31.324243132205 14.5624879483713
"3344" 668.6 32.007219175494 16.752656079043
"3345" 668.8 31.6315347626626 20.7021803759348
"3346" 669 30.9600654661529 25.7199662296926
"3347" 669.2 29.5786204421631 30.1445522659428
"3348" 669.4 27.8304817955359 34.6321343728415
"3349" 669.6 24.6977100676118 38.8227705671175
"3350" 669.8 20.6264831289772 41.7589602979541
"3351" 670 16.9040983210724 43.6395029073419
"3352" 670.2 13.0028151329977 44.8670579347457
"3353" 670.4 10.4154602460515 47.7863273562486
"3354" 670.6 10.2908686421345 50.6947280422387
"3355" 670.8 10.6685980188599 53.3883720559622
"3356" 671 10.8233779762002 57.3189284560368
"3357" 671.2 10.6415522214659 61.7783168272406
"3358" 671.4 11.7568862419916 66.3898990892218
"3359" 671.6 14.6114950583002 70.5711029333118
"3360" 671.8 16.7009635942426 75.6740687111509
"3361" 672 19.7308035374136 80.3180173676812
"3362" 672.2 21.3675552577432 84.5266400069349
"3363" 672.4 22.9504779417525 89.010297909301
"3364" 672.6 23.5560123157002 94.2027142338118
"3365" 672.8 24.478939038513 98.9759548202069
"3366" 673 23.8695771912252 103.655358754012
"3367" 673.2 23.592088885513 105.998167894841
"3368" 673.4 25.4476636920492 108.659400219692
"3369" 673.6 29.3756297609307 110.231704603114
"3370" 673.8 33.5765363483121 111.708338575913
"3371" 674 38.8289697602236 112.080216904937
"3372" 674.2 43.9606012136004 111.879608184498
"3373" 674.4 48.7039803035124 111.276141000755
"3374" 674.6 53.5399572730338 110.886073913529
"3375" 674.8 57.8551044097432 109.577552587422
"3376" 675 60.0001829276078 108.478611331177
"3377" 675.2 62.2588891809712 107.205178998904
"3378" 675.4 64.9283772044998 106.513089811274
"3379" 675.6 67.4539279811042 107.316263781696
"3380" 675.8 70.8207221205374 109.158163778426
"3381" 676 74.1618237588347 110.853127155512
"3382" 676.2 78.1498323880417 111.012633030276
"3383" 676.4 82.0778479302204 112.958237490939
"3384" 676.6 83.7307364586058 115.547189934052
"3385" 676.8 83.3396440612117 114.451471550622
"3386" 677 83.4154487572235 112.658609494857
"3387" 677.2 83.5941034876778 109.933298345241
"3388" 677.4 84.2214775908614 106.115383352632
"3389" 677.6 86.0844492403673 101.965710279696
"3390" 677.8 87.3580460766305 97.8689832249065
"3391" 678 88.6761521217002 94.5339389744118
"3392" 678.2 89.3815599729895 90.1333817064403
"3393" 678.4 90.8880557031063 85.3312623977415
"3394" 678.6 92.5991304394726 80.9624410503539
"3395" 678.8 92.7182070637959 76.8196097458375
"3396" 679 91.967703503053 72.3800995935118
"3397" 679.2 91.3396436653913 67.7620623447618
"3398" 679.4 88.9675457434002 64.5100996614671
"3399" 679.6 85.7298541366948 62.5236710667944
"3400" 679.8 83.1756656045707 60.1201516774572
"3401" 680 82.0752268885163 56.0918499870832
"3402" 680.2 83.1991352974214 52.3287441066816
"3403" 680.4 85.7477740788142 49.0149640899659
"3404" 680.6 88.182991529863 46.4932678658496
"3405" 680.8 89.2905254108509 44.0220491575622
"3406" 681 89.2549110235592 41.5241279127108
"3407" 681.2 90.0011086407139 39.1182130882665
"3408" 681.4 90.7804675598383 36.0257435839837
"3409" 681.6 90.2924332602623 33.1420505747334
"3410" 681.8 89.44314414312 29.667529450917
"3411" 682 89.0188563593952 25.9207339591218
"3412" 682.2 89.9265062850543 22.407587245371
"3413" 682.4 92.7354406928906 19.022782745156
"3414" 682.6 94.7463403665995 18.8966378140316
"3415" 682.8 96.8970746859573 18.9271301130021
"3416" 683 99.1701663402485 19.2202602979244
"3417" 683.2 100.886296739885 19.9562240876566
"3418" 683.4 100.922919270235 20.2988309580918
"3419" 683.6 101.881421284803 21.3056692400951
"3420" 683.8 103.19741842794 23.3497384039261
"3421" 684 105.921644398852 25.9565201286481
"3422" 684.2 109.524098825545 29.4291683268618
"3423" 684.4 113.502979185454 33.3701967651546
"3424" 684.6 115.97222170567 36.9829854655164
"3425" 684.8 116.245962283907 41.1291611307481
"3426" 685 117.377590353367 45.2585595990381
"3427" 685.2 117.571630499625 48.3376422205368
"3428" 685.4 119.349262653594 51.5028372632531
"3429" 685.6 120.680759643763 55.3783811614101
"3430" 685.8 121.810884398686 59.5991449290552
"3431" 686 122.167087031353 63.4756891267187
"3432" 686.2 122.815614013017 68.1434139064726
"3433" 686.4 125.318900050475 71.4214587577368
"3434" 686.6 124.875808376288 70.8010828645381
"3435" 686.8 124.62776855193 70.4735805295807
"3436" 687 124.672180812252 70.3498225393815
"3437" 687.2 124.739198915666 70.1278366877554
"3438" 687.4 124.868066661559 70.105358627266
"3439" 687.6 124.656211121622 69.5918809868773
"3440" 687.8 124.33337976544 69.2956501675202
"3441" 688 124.092312940367 68.4945785980118
"3442" 688.2 123.562551160512 67.8443146423857
"3443" 688.4 122.906531891945 67.7757117159403
"3444" 688.6 123.349890428067 67.2506123776588
"3445" 688.8 122.835557195307 67.2141042556528
"3446" 689 122.280057648923 67.2304368365502
"3447" 689.2 122.1230721777 67.4435770172618
"3448" 689.4 121.949835770695 66.8794801236389
"3449" 689.6 121.880487799769 66.1818851429349
"3450" 689.8 121.715154447552 66.1780169000907
"3451" 690 121.71209075062 66.1016347859847
"3452" 690.2 121.662157975512 66.1793287389683
"3453" 690.4 121.216890438853 66.1905019873393
"3454" 690.6 120.869577201594 66.5628003529342
"3455" 690.8 120.538646664206 67.0932431570118
"3456" 691 120.152014947258 67.3897639791669
"3457" 691.2 119.914160358966 67.6535614111558
"3458" 691.4 119.34216348365 67.6633318932368
"3459" 691.6 118.641359069269 67.7147049612813
"3460" 691.8 117.787008393925 67.9531535412618
"3461" 692 117.071469046877 68.4724230969683
"3462" 692.2 116.23778188123 69.0204877029092
"3463" 692.4 114.983847232666 69.7325882300374
"3464" 692.6 113.948858361305 70.296449823766
"3465" 692.8 113.14004695313 70.117177529696
"3466" 693 110.91708703015 70.6489043490296
"3467" 693.2 109.002524246841 70.7575006618275
"3468" 693.4 106.752058633025 71.3110218184982
"3469" 693.6 103.184113229836 71.7207488884712
"3470" 693.8 99.1309946808714 72.0452816851144
"3471" 694 94.9483185435385 74.1551620648348
"3472" 694.2 91.9532286886165 76.8106459146813
"3473" 694.4 88.955373803579 81.0381627032514
"3474" 694.6 86.7345837510252 85.8168570888552
"3475" 694.8 85.7105702331574 90.2926619717638
"3476" 695 85.5705929252127 95.0505676735207
"3477" 695.2 86.3512841086269 98.6653954194185
"3478" 695.4 88.3554149633558 102.156108815632
"3479" 695.6 89.9762461756864 105.801054943913
"3480" 695.8 91.1656671940502 106.862506001937
"3481" 696 90.3113952099359 107.47832013161
"3482" 696.2 88.9340552077629 108.704134355528
"3483" 696.4 87.3309673033911 109.630454215304
"3484" 696.6 85.5436706884252 110.697069345037
"3485" 696.8 83.4088956772752 111.209830722312
"3486" 697 81.0809140256502 110.171568554662
"3487" 697.2 77.0286731915374 108.71383790689
"3488" 697.4 72.8492519058695 107.576383031922
"3489" 697.6 68.2660670244513 106.318449979438
"3490" 697.8 63.3036703995744 105.311482457012
"3491" 698 58.1526702486252 103.738164939162
"3492" 698.2 53.1476347234989 103.028445530406
"3493" 698.4 48.8330132291693 104.148741108817
"3494" 698.6 44.363540901074 105.572485066865
"3495" 698.8 41.0202980318528 107.644112924632
"3496" 699 39.6079739087855 109.793439611285
"3497" 699.2 39.1603859697591 110.680528655447
"3498" 699.4 38.8415600903613 112.068592470954
"3499" 699.6 37.9794558275618 114.968579021597
"3500" 699.8 36.7214775857838 114.760612656357
"3501" 700 35.1283510383586 112.576214440191
"3502" 700.2 32.6138781611564 109.725375831905
"3503" 700.4 29.1325847890984 106.274706374329
"3504" 700.6 24.8071044958252 103.894222749637
"3505" 700.8 20.0430435587188 101.42801620556
"3506" 701 14.5012518192349 99.7236060174231
"3507" 701.2 12.0318552788434 98.9028206768713
"3508" 701.4 12.3912023538252 97.6464323830038
"3509" 701.6 11.9937657948205 95.675671257122
"3510" 701.8 10.4330372160012 92.2683617487078
"3511" 702 8.585701830188 89.1976062126164
"3512" 702.2 8.6577795146106 86.5410447650362
"3513" 702.4 9.57562769485199 84.8451639153346
"3514" 702.6 10.0479349309296 81.7889869991509
"3515" 702.8 11.1366287371492 78.0849351209787
"3516" 703 11.0602829232456 73.7620020314779
"3517" 703.2 10.6512152376608 69.0916036356643
"3518" 703.4 10.3886240926482 63.4781736363396
"3519" 703.6 10.8728537298097 58.9916353605721
"3520" 703.8 12.7374252466891 54.8826762814992
"3521" 704 14.4629643277884 49.5497303274591
"3522" 704.2 16.285280752907 45.5138354940754
"3523" 704.4 19.3749609956429 42.7384828187765
"3524" 704.6 24.1760155923065 40.7903361721055
"3525" 704.8 28.9584996374926 38.92806245549
"3526" 705 33.7178369854919 37.8393042083784
"3527" 705.2 38.1889354229923 36.4724538453305
"3528" 705.4 42.5821154195252 33.7839243715451
"3529" 705.6 46.7535458504295 30.2411026234799
"3530" 705.8 50.1995247694002 25.8349166399663
"3531" 706 53.638823305297 21.5678426691096
"3532" 706.2 56.1686597634852 17.7229216292718
"3533" 706.4 56.3916392305252 14.3560539896055
"3534" 706.6 57.5598937589964 14.149957234406
"3535" 706.8 58.090814313584 14.5019483712471
"3536" 707 59.2748430164807 15.5856517360613
"3537" 707.2 61.7672180864952 16.2973813033818
"3538" 707.4 65.4424233721476 16.9025554232362
"3539" 707.6 70.0111237230252 18.026597389043
"3540" 707.8 74.9201393819621 19.1112494590012
"3541" 708 79.9474652331681 19.9873133095934
"3542" 708.2 84.819285521437 21.3287750383647
"3543" 708.4 89.366830481738 22.2884562329692
"3544" 708.6 93.3935614712652 23.5206285310818
"3545" 708.8 98.1821007188866 23.2406515483286
"3546" 709 101.41512110515 21.7421574645791
"3547" 709.2 102.223693157911 21.6972545332403
"3548" 709.4 103.077965142025 23.8233850980514
"3549" 709.6 104.369528658497 27.3922777212062
"3550" 709.8 105.867668535928 30.8712575214195
"3551" 710 108.279612774111 35.4376215196689
"3552" 710.2 110.088688364507 40.1737051482481
"3553" 710.4 111.980707990674 44.5479250546334
"3554" 710.6 114.058372544847 48.4699485828592
"3555" 710.8 115.550293524252 52.1303207285496
"3556" 711 116.023976961946 56.0568884398539
"3557" 711.2 117.350240061915 59.6601194965457
"3558" 711.4 119.461354810604 61.4744914844854
"3559" 711.6 119.898111840841 61.6018856154854
"3560" 711.8 118.547832472552 62.1382819565381
"3561" 712 116.937729232629 63.7096111086411
"3562" 712.2 114.788319009594 66.7077660882101
"3563" 712.4 112.599257099415 70.7984690688084
"3564" 712.6 110.133783941718 74.6617611448836
"3565" 712.8 107.174368229692 78.7971706281143
"3566" 713 104.6141162999 82.8837456944618
"3567" 713.2 102.524229886396 87.227006981348
"3568" 713.4 101.854378652736 91.7909421853539
"3569" 713.6 102.68204989515 96.3270113682368
"3570" 713.8 103.871172732286 97.923730634064
"3571" 714 105.505358117824 98.5702989031714
"3572" 714.2 108.383096369395 99.3314520724235
"3573" 714.4 107.176916649672 99.7270069730893
"3574" 714.6 104.86367942793 99.7533643795031
"3575" 714.8 102.224455220341 101.429313938643
"3576" 715 98.6458617139574 103.005432763656
"3577" 715.2 94.6663887494023 104.183731133405
"3578" 715.4 89.9305493334513 106.378269832255
"3579" 715.6 85.4977176780761 107.293648766469
"3580" 715.8 80.1798377654744 108.012669878724
"3581" 716 75.1516872884502 108.037716860412
"3582" 716.2 70.5276408451022 109.597151684499
"3583" 716.4 67.0056279464118 111.911354873945
"3584" 716.6 64.1863413592448 114.368894453719
"3585" 716.8 62.3161418264744 116.057933134758
"3586" 717 60.4873500073777 118.609550147872
"3587" 717.2 59.5573642364622 118.578671242583
"3588" 717.4 58.6769838555637 117.165669672371
"3589" 717.6 57.153341539635 113.707066407304
"3590" 717.8 55.3654269106252 109.776646748562
"3591" 718 53.9757370895942 104.83045978996
"3592" 718.2 51.357781650258 100.675873603986
"3593" 718.4 48.4903686296975 96.8456607095496
"3594" 718.6 45.3280003383475 92.8100121140861
"3595" 718.8 43.1822395832094 88.1836767917749
"3596" 719 41.4462482284907 83.0592420921669
"3597" 719.2 40.5639096975112 78.1836761501426
"3598" 719.4 39.2785705702022 73.8304761380383
"3599" 719.6 37.3039995854716 70.1745887005743
"3600" 719.8 37.1071731484538 66.5509081421832
"3601" 720 36.7936851082328 64.3134070720778
"3602" 720.2 34.7724043783109 61.4526405174671
"3603" 720.4 31.958746308782 59.2120224581199
"3604" 720.6 28.1057869822094 56.8883027684854
"3605" 720.8 24.435027514341 53.8006713303012
"3606" 721 22.6404300276413 50.2703931794225
"3607" 721.2 24.000094760912 47.4829598029835
"3608" 721.4 26.1918576632952 43.4017566149418
"3609" 721.6 28.3884695817699 39.5679793207352
"3610" 721.8 31.1286704712188 35.877571573915
"3611" 722 34.3962040947497 32.4355398244505
"3612" 722.2 37.4283824627305 29.3175308383802
"3613" 722.4 39.9121303844295 25.3947046186288
"3614" 722.6 41.1467426881275 21.0402648005118
"3615" 722.8 40.4519959900734 18.7080312817829
"3616" 723 39.4519275642321 17.24699472746
"3617" 723.2 38.1229531333735 15.4084422340005
"3618" 723.4 39.1042413874642 16.4028077147191
"3619" 723.6 41.9637990861448 16.6617839067944
"3620" 723.8 46.5484199056381 15.8890214712053
"3621" 724 50.3792358640687 14.6013223097509
"3622" 724.2 54.6017653655039 12.9697110759905
"3623" 724.4 59.2748430164807 11.8622113923781
"3624" 724.6 63.6299869733922 9.92717218937874
"3625" 724.8 67.9948970486538 9.28906617384034
"3626" 725 71.750714407756 9.70341208507907
"3627" 725.2 77.0296632140349 8.47091668121564
"3628" 725.4 79.2702616299419 6.03606714940065
"3629" 725.6 78.4635543208548 9.32290006967085
"3630" 725.8 79.1560460799343 9.57672322461783
"3631" 726 80.277125275464 10.0583707322669
"3632" 726.2 82.7879086112677 11.5648437538603
"3633" 726.4 85.8324190741901 14.0160884016931
"3634" 726.6 88.4388073169284 15.6753280901731
"3635" 726.8 91.0344632807222 17.0196288175875
"3636" 727 93.6393456565252 19.3279378044235
"3637" 727.2 95.3559714477282 21.6475942468137
"3638" 727.4 97.5229696781791 23.7559646892329
"3639" 727.6 100.105463348884 25.6300590107853
"3640" 727.8 102.74132406354 26.6146679898403
"3641" 728 103.50555360865 28.2135343306656
"3642" 728.2 103.958895067035 31.3002547434323
"3643" 728.4 105.05724257244 34.1895024162759
"3644" 728.6 105.02307346079 38.2647006889529
"3645" 728.8 105.27955271861 42.0170304842287
"3646" 729 104.279737594254 45.9276182494403
"3647" 729.2 102.833877943952 48.1734615732686
"3648" 729.4 103.262676255334 49.9664714333202
"3649" 729.6 105.452584883282 52.4090242406448
"3650" 729.8 108.347704082052 54.6946954345523
"3651" 730 111.603062289473 55.7316981580907
"3652" 730.2 113.598934998982 56.6919516509687
"3653" 730.4 114.086791503981 56.2365574797551
"3654" 730.6 114.675691775717 55.4813276463295
"3655" 730.8 113.887270516706 55.7628530748824
"3656" 731 112.946555592981 56.919750784056
"3657" 731.2 111.793561473232 59.1530744748566
"3658" 731.4 110.991975405661 62.2835749061219
"3659" 731.6 110.259096911892 66.0041924442153
"3660" 731.8 110.352339751043 69.9380094909944
"3661" 732 111.017743448847 74.2445882734864
"3662" 732.2 112.57026805083 76.978164033588
"3663" 732.4 113.95771612615 77.8421229601368
"3664" 732.6 112.942889044701 78.5897027086064
"3665" 732.8 110.745638514547 79.9079849605596
"3666" 733 107.327637488482 82.3113506851756
"3667" 733.2 104.527417571263 86.2444676469186
"3668" 733.4 101.873850468504 89.7993735646588
"3669" 733.6 99.2678325760334 93.7426334623478
"3670" 733.8 97.8435488254463 98.1137140555117
"3671" 734 96.2762100555383 101.303552318247
"3672" 734.2 93.7708294427143 104.415441384348
"3673" 734.4 90.4761775464105 105.120391260512
"3674" 734.6 88.2743895111791 104.321728054627
"3675" 734.8 87.2283611255893 104.207399988345
"3676" 735 85.7425140883472 105.781113363664
"3677" 735.2 81.8354345402032 107.008631388639
"3678" 735.4 77.458780320769 108.059405448004
"3679" 735.6 73.7370914636945 109.289790516429
"3680" 735.8 69.442550802635 110.227031609256
"3681" 736 65.6812678903212 111.001413923996
"3682" 736.2 63.1412023592502 111.467803837587
"3683" 736.4 60.9407725213981 113.240147694842
"3684" 736.6 60.4331420706252 114.009316751037
"3685" 736.8 60.3083032337569 114.518038802207
"3686" 737 60.0868482013586 115.529145066448
"3687" 737.2 60.5932459920518 115.687903534215
"3688" 737.4 60.7203125963586 116.502566887935
"3689" 737.6 60.9607042129227 117.645847550755
"3690" 737.8 61.0432338138097 117.864197261581
"3691" 738 60.7410701867032 116.81582025308
"3692" 738.2 61.3735844326181 117.000175821684
"3693" 738.4 62.3715431193252 116.528535691562
"3694" 738.6 63.3795116646492 116.211324305372
"3695" 738.8 64.3458571101039 116.400790474374
"3696" 739 65.7464618511748 115.880179813043
"3697" 739.2 68.0479076228186 114.733383930723
"3698" 739.4 71.2280141490504 114.885311982499
"3699" 739.6 74.7191945813478 115.359180853625
"3700" 739.8 77.7084643085685 116.439911506728
"3701" 740 80.7498534668348 116.864916861274
"3702" 740.2 83.5757789443613 116.054340478734
"3703" 740.4 87.0319033299688 115.158843308907
"3704" 740.6 91.5354130921482 115.232561462184
"3705" 740.8 94.7256585653062 114.524920807268
"3706" 741 97.2054386605088 112.002806977077
"3707" 741.2 99.6097475794002 108.897627244662
"3708" 741.4 101.860477475537 105.591128110426
"3709" 741.6 104.495471534115 102.611144565487
"3710" 741.8 107.051795444318 99.5290317791825
"3711" 742 110.48633124155 97.9958744843368
"3712" 742.2 112.282202801375 96.4512206459618
"3713" 742.4 113.908582028846 93.0816458810118
"3714" 742.6 115.288390597916 89.1185108141042
"3715" 742.8 116.90966020685 84.5812724900368
"3716" 743 119.522919272224 80.6211819988911
"3717" 743.2 122.033581911051 77.0235077073338
"3718" 743.4 123.774073184582 74.7169510660726
"3719" 743.6 122.618674716209 73.174636673696
"3720" 743.8 120.336112066144 70.5361235278507
"3721" 744 118.956805976692 66.5444684388579
"3722" 744.2 118.86123064692 61.8466164460907
"3723" 744.4 120.22777424979 57.8809858231335
"3724" 744.6 120.62922355739 54.821301741105
"3725" 744.8 118.871232716315 52.3222289152749
"3726" 745 116.255098226491 49.4869424082999
"3727" 745.2 114.083862915155 45.3352041624256
"3728" 745.4 112.373221632867 40.9137492365118
"3729" 745.6 110.851980967331 36.6177360411229
"3730" 745.8 108.520978075667 33.4323486188231
"3731" 746 105.981343619109 29.9224667119007
"3732" 746.2 104.80492438587 25.8064131870021
"3733" 746.4 103.657132588882 22.7855643952118
"3734" 746.6 100.499884575959 21.263805445474
"3735" 746.8 96.421159299711 19.9537748546975
"3736" 747 92.1488411977017 17.6231045807471
"3737" 747.2 88.9150348790778 14.3560958955697
"3738" 747.4 85.5630011483139 10.9912318794138
"3739" 747.6 81.5492252033823 9.94527594250156
"3740" 747.8 76.7157108797052 9.36841451829177
"3741" 748 72.0222194236563 8.70467872741953
"3742" 748.2 67.7192495419152 8.75310086556177
"3743" 748.4 63.674043371506 10.1921645684348
"3744" 748.6 59.5133517690852 11.6118251652018
"3745" 748.8 55.3485345267585 12.8063574668784
"3746" 749 51.4422216382662 13.2331533868792
"3747" 749.2 47.1496121434735 12.5993053964945
"3748" 749.4 43.9026450429483 11.2526157138469
"3749" 749.6 42.9139956786448 9.79496330213133
"3750" 749.8 42.9608462599401 9.46095144663942
"3751" 750 43.3368815071848 8.79416514395857
"3752" 750.2 44.4600308356704 8.27003053978596
"3753" 750.4 45.1750963430586 7.49402220417843
"3754" 750.6 44.3968045981429 5.38577423233529
"3755" 750.8 44.5420158658737 5.58890088149662
"3756" 751 44.9651170456644 5.64067837741382
"3757" 751.2 45.362459640352 5.27051110915038
"3758" 751.4 45.3482432776919 5.38043775804207
"3759" 751.6 45.5378602865952 5.57716517973177
"3760" 751.8 46.1209886262079 5.33403838049253
"3761" 752 47.0107214522926 5.15699158647711
"3762" 752.2 47.8360307198737 4.62379382846631
"3763" 752.4 49.1528688258434 4.28407614579964
"3764" 752.6 50.6079173452677 3.62394292152692
"3765" 752.8 52.3488694616352 3.31846723710176
"3766" 753 54.4684905284233 2.70849671685642
"3767" 753.2 56.794426968478 2.302511060691
"3768" 753.4 58.9031392436429 2.48943119518823
"3769" 753.6 61.8447612327168 2.4937033458155
"3770" 753.8 63.5249219364645 2.59371369164728
"3771" 754 66.0308557744419 2.61058051584509
"3772" 754.2 68.1984409927176 2.3831493268483
"3773" 754.4 68.046823510565 2.46383299916221
"3774" 754.6 68.5675222944197 2.69726306675488
"3775" 754.8 69.1372980716046 2.83659596009587
"3776" 755 69.8294932239279 2.63632239777282
"3777" 755.2 69.788555151809 2.65591446336311
"3778" 755.4 69.8664920292996 2.81219394145424
"3779" 755.6 70.135380200506 2.92702427073292
"3780" 755.8 70.4796689393269 2.39569443855486
"3781" 756 70.7712809970252 2.32748244695621
"3782" 756.2 70.749767111912 2.16550227829478
"3783" 756.4 71.0257979414448 1.96185623566355
"3784" 756.6 70.9748945525609 1.97209326404747
"3785" 756.8 70.7678568651604 2.26684590111987
"3786" 757 70.6879304187357 2.39043451753808
"3787" 757.2 70.9979333952362 2.80595714182828
"3788" 757.4 71.0305869830159 3.15805778598372
"3789" 757.6 71.3358638267436 3.24280996532244
"3790" 757.8 72.0780275489967 3.45805480635462
"3791" 758 72.3160042648326 2.76388201599342
"3792" 758.2 71.9904011534403 2.47918028009667
"3793" 758.4 71.8087929520793 2.31504908582258
"3794" 758.6 71.4228443747395 1.9823302924314
"3795" 758.8 71.3451252136723 2.18218652630588
"3796" 759 71.2515621837798 2.31680192890267
"3797" 759.2 71.3187337127041 2.43779979077323
"3798" 759.4 70.9879613414831 2.61871627810522
"3799" 759.6 71.1653074739151 3.03386407343378
"3800" 759.8 71.339655472539 3.54577810442461
"3801" 760 71.1992974801333 3.56488880347122
"3802" 760.2 71.4406230214766 3.41083361898521
"3803" 760.4 71.8688912664925 3.26878352601176
"3804" 760.6 72.0907992839686 2.38543742898346
"3805" 760.8 71.9624202969091 2.21095725967247
"3806" 761 71.9431901277752 1.67989561437287
"3807" 761.2 71.8315003528673 1.6227172544065
"3808" 761.4 72.1949088742094 1.93114515051176
"3809" 761.6 72.2599223252752 2.05500055565065
"3810" 761.8 72.2667305874645 2.19724410638559
"3811" 762 72.0812607653262 2.14449939903118
"3812" 762.2 71.9658138561681 2.01645372037783
"3813" 762.4 71.8866519504645 2.29725445221737
"3814" 762.6 71.4319784407822 2.38654940385288
"3815" 762.8 71.5086335528052 2.66875716900177
"3816" 763 71.4303164318234 2.74284445307598
"3817" 763.2 71.624730300107 2.7476257173754
"3818" 763.4 71.1441200409395 3.15958855658319
"3819" 763.6 71.2224023699131 3.51523759252578
"3820" 763.8 71.5780516887705 4.13049665739856
"3821" 764 72.0925067351681 4.79751309801177
"3822" 764.2 72.2525220402869 5.37257258654447
"3823" 764.4 73.4752690145395 6.66474707524034
"3824" 764.6 74.0531138434291 7.49851366392523
"3825" 764.8 74.4272755053109 7.78581542804034
"3826" 765 75.0471656632752 9.00534124494176
"3827" 765.2 75.9555536057052 10.3162268529318
"3828" 765.4 77.5411965214114 11.8508594401108
"3829" 765.6 80.0017621813109 13.2406241270424
"3830" 765.8 83.0796861507828 15.05853128583
"3831" 766 86.7113136303926 16.6490671013485
"3832" 766.2 90.9337217694195 17.6998436924637
"3833" 766.4 94.9819211655398 18.2592385524195
"3834" 766.6 98.7289884301983 19.4343637837714
"3835" 766.8 102.743636711331 21.047342252234
"3836" 767 105.509764569497 23.2024263016506
"3837" 767.2 108.815690719814 25.2001731550887
"3838" 767.4 111.400253033318 27.0217798003891
"3839" 767.6 114.254428458337 27.9880522657099
"3840" 767.8 113.138870239084 27.1963988367765
"3841" 768 113.036025431425 26.2652440876689
"3842" 768.2 112.572892573747 26.2917339784007
"3843" 768.4 112.356765628787 26.1331081567732
"3844" 768.6 112.263790892324 26.1461501350305
"3845" 768.8 112.086184052605 26.2854502595819
"3846" 769 111.566388035025 27.2734776387261
"3847" 769.2 111.435932001203 28.398221861784
"3848" 769.4 111.655818302555 29.6356217568059
"3849" 769.6 112.351883884825 31.0840180885518
"3850" 769.8 112.952252997148 33.2467024544913
"3851" 770 113.177197496597 36.0584729172771
"3852" 770.2 114.285148735728 38.6981242824983
"3853" 770.4 115.090450485104 40.752830334196
"3854" 770.6 114.880584055592 41.3246798626135
"3855" 770.8 115.230209130431 41.9793839269037
"3856" 771 115.432202608406 43.4419026769321
"3857" 771.2 116.57874160084 45.5079669943815
"3858" 771.4 117.98654967835 47.6624533262368
"3859" 771.6 118.856186124964 50.0578784046813
"3860" 771.8 119.791843355647 52.5253495885412
"3861" 772 121.619904855672 54.7447982521497
"3862" 772.2 122.47197769842 55.3126385166433
"3863" 772.4 122.065791965034 56.3888973191728
"3864" 772.6 122.181748159373 58.1411064260626
"3865" 772.8 122.887925825663 60.9980929238221
"3866" 773 122.924680056677 63.4741420615596
"3867" 773.2 123.7700796047 66.5199695675118
"3868" 773.4 125.321911602517 67.5443436864544
"3869" 773.6 125.1763705616 66.7747578295118
"3870" 773.8 125.125889615786 66.3491712414366
"3871" 774 124.705773196578 66.3724605737223
"3872" 774.2 124.413471824042 66.3031854370286
"3873" 774.4 123.550234974282 66.1688190782169
"3874" 774.6 122.642185327603 66.4343079966669
"3875" 774.8 121.536566773721 66.7210307394813
"3876" 775 120.03897431815 67.4085436312368
"3877" 775.2 118.143771282605 68.3971595566588
"3878" 775.4 116.095658459275 69.8344134240462
"3879" 775.6 114.002789554256 71.741495680422
"3880" 775.8 112.583125005151 74.6052147303479
"3881" 776 111.735311873692 77.7126872565246
"3882" 776.2 112.079656621743 80.6917500122169
"3883" 776.4 112.786353085396 83.8499642845808
"3884" 776.6 113.946880550973 85.1128077392486
"3885" 776.8 115.352852601312 85.9597600705857
"3886" 777 115.589148705422 86.4866307026316
"3887" 777.2 114.549131591482 87.5993053469428
"3888" 777.4 113.961109685409 89.9184041103778
"3889" 777.6 112.371714074582 91.3069902474292
"3890" 777.8 109.94836965661 92.845211010766
"3891" 778 107.346061311615 95.2243733958642
"3892" 778.2 103.758273962874 97.8541083683899
"3893" 778.4 99.5687908297235 99.7500697037014
"3894" 778.6 95.6967741327227 100.956530146861
"3895" 778.8 91.7243340624099 102.668870867807
"3896" 779 88.0804359738449 104.728810939815
"3897" 779.2 86.0211574569842 107.162874213266
"3898" 779.4 85.2813419036723 108.847472496449
"3899" 779.6 84.9881067082814 108.3942098584
"3900" 779.8 84.0406930607094 107.698446174696
"3901" 780 83.7132806874151 106.20863943041
"3902" 780.2 83.1979198236862 103.993277084546
"3903" 780.4 82.1017333378631 100.973195833769
"3904" 780.6 81.4328088654151 97.2305920287491
"3905" 780.8 80.589418531565 93.3420710514631
"3906" 781 78.582219087915 89.9658877279101
"3907" 781.2 75.1067542631439 87.105997448088
"3908" 781.4 71.6781352888147 85.0189383795644
"3909" 781.6 68.5103003871791 82.6745253331656
"3910" 781.8 63.9975066443896 81.5481585803931
"3911" 782 60.0988074111757 80.6725556162596
"3912" 782.2 56.6278462930676 78.5587149470118
"3913" 782.4 54.8243609428959 75.379352798348
"3914" 782.6 54.5177363747707 71.4883406765118
"3915" 782.8 56.3182907216305 67.4486057329591
"3916" 783 57.9557204094525 63.2332009877118
"3917" 783.2 60.2109926603787 58.8862057349169
"3918" 783.4 61.7901635745808 55.3446732981229
"3919" 783.6 62.543282355303 51.6502434991229
"3920" 783.8 62.8424183196085 47.4568533537062
"3921" 784 61.239209833451 43.9768843566454
"3922" 784.2 57.9888305254912 40.5260010805069
"3923" 784.4 55.3330353291902 37.6809589946922
"3924" 784.6 52.5868937080565 35.5034797356055
"3925" 784.8 49.3918576657752 33.5858172663813
"3926" 785 47.6633539767218 31.4815736609556
"3927" 785.2 46.7537275758117 28.3811726750455
"3928" 785.4 47.6083277398528 25.786794405529
"3929" 785.6 48.9364186093701 22.7073707561842
"3930" 785.8 50.6397825239252 18.9255222259118
"3931" 786 52.1645099699578 14.9661412623264
"3932" 786.2 54.225982830119 13.408560140293
"3933" 786.4 56.0304992197675 13.3079663854344
"3934" 786.6 56.9592233284452 11.8984619599518
"3935" 786.8 58.0153765368926 9.61769103421584
"3936" 787 57.2784893835252 9.52128747549176
"3937" 787.2 57.1550617849118 10.7784705472283
"3938" 787.4 58.1108615985552 11.7761635941918
"3939" 787.6 59.603156395874 13.1166461177327
"3940" 787.8 62.1431041034788 15.0021769935788
"3941" 788 66.0673374697975 17.5457554942197
"3942" 788.2 70.0955856423586 19.6601617146784
"3943" 788.4 73.8119100930252 19.3083751143381
"3944" 788.6 77.789564739649 17.8295543009029
"3945" 788.8 82.4171856414135 16.140538101905
"3946" 789 86.1723841004627 13.6275188029493
"3947" 789.2 89.158055456253 12.0211387241207
"3948" 789.4 90.5553742598147 13.4227662621381
"3949" 789.6 92.8388770119343 15.9888944849512
"3950" 789.8 95.3395640927052 18.9764798783118
"3951" 790 97.9901798229757 21.7081379922395
"3952" 790.2 100.162798897074 24.3110781930312
"3953" 790.4 102.792906164275 26.4091924560214
"3954" 790.6 105.561145570425 29.3954998779546
"3955" 790.8 107.502654180308 32.5309750504269
"3956" 791 110.168030183633 34.9220579817688
"3957" 791.2 111.76794488798 36.1816363340936
"3958" 791.4 112.052840881752 37.9969043691816
"3959" 791.6 112.43650516627 39.6950921720401
"3960" 791.8 112.493875526572 42.5217996825306
"3961" 792 112.062601811109 44.7284957147895
"3962" 792.2 111.787804561876 48.4341700632547
"3963" 792.4 110.401266022793 51.3896416160653
"3964" 792.6 109.42885176882 54.9646685825759
"3965" 792.8 110.638448299647 57.9036503019037
"3966" 793 112.973463815069 59.7269311928171
"3967" 793.2 115.828166141219 60.8370137321042
"3968" 793.4 118.021804636035 60.6032860721426
"3969" 793.6 118.564376776016 59.6983744018891
"3970" 793.8 118.237384761131 60.4608566731799
"3971" 794 117.150620317102 62.0268765626272
"3972" 794.2 116.70745170392 64.4045564974855
"3973" 794.4 116.449524776482 67.3732906001583
"3974" 794.6 117.387592422762 70.4155479944065
"3975" 794.8 118.657884227399 73.088521739377
"3976" 795 117.972499762923 74.9590141172169
"3977" 795.2 116.324039043788 78.1597701683539
"3978" 795.4 115.148738406749 82.0576606484428
"3979" 795.6 114.028777837128 86.4146863586785
"3980" 795.8 111.98585857558 90.1654978739193
"3981" 796 109.514378781714 94.0746935742987
"3982" 796.2 106.144145743034 97.6453532797765
"3983" 796.4 103.31551429015 101.011930535762
"3984" 796.6 100.754232336952 103.329105491695
"3985" 796.8 97.3255051360014 105.265984553083
"3986" 797 93.2687689854502 107.661904173962
"3987" 797.2 89.1187133831161 108.858514087913
"3988" 797.4 85.9681956796974 111.175789339766
"3989" 797.6 84.252893827084 114.512764439743
"3990" 797.8 83.0257518899768 117.963568934955
"3991" 798 82.501294104439 119.722394413753
"3992" 798.2 82.8672836195502 118.904436234712
"3993" 798.4 81.1048719739227 117.495587806499
"3994" 798.6 77.4355411661184 116.372100017139
"3995" 798.8 73.6170798673361 115.363842877936
"3996" 799 68.9965070225591 113.777794112113
"3997" 799.2 64.5509696451472 112.880558142768
"3998" 799.4 60.3378108715088 111.514114736848
"3999" 799.6 56.6211402654351 108.641481504217
"4000" 799.8 52.9618820061681 106.159349278457
"4001" 800 49.0620835542605 103.638230131356
"4002" 800.2 45.2581032461345 101.794762118062
"4003" 800.4 41.7956925486594 98.3638415566216
"4004" 800.6 37.8834848863641 95.2578745485903
"4005" 800.8 34.0805863666287 92.4853095608997
"4006" 801 30.3465069899483 91.621513148781
"4007" 801.2 26.8432093749405 92.2946092581389
"4008" 801.4 24.3050006122094 93.4202460713012
"4009" 801.6 24.0805863655597 92.0537070308738
"4010" 801.8 23.7259919283586 88.6816485872425
"4011" 802 25.061139960897 85.2681391796785
"4012" 802.2 26.3516559424165 81.7756936985248
"4013" 802.4 28.3573205051363 77.3767805094006
"4014" 802.6 30.1662132775252 73.134406948117
"4015" 802.8 32.6867041776307 69.007661382498
"4016" 803 35.6903780156046 64.5858409150865
"4017" 803.2 37.3750380926252 59.5551504341261
"4018" 803.4 40.0924808255913 55.1734790885401
"4019" 803.6 44.5686597622452 53.3423206568718
"4020" 803.8 49.6544388746704 52.4141516753344
"4021" 804 55.1466621769856 50.0199069469524
"4022" 804.2 56.633147531119 47.295398986293
"4023" 804.4 59.5142460717605 43.4691256289235
"4024" 804.6 64.1438903945786 39.0232450691962
"4025" 804.8 67.1232713340546 34.2218104728059
"4026" 805 68.5630241160552 28.7641709630418
"4027" 805.2 69.2060109113156 23.7258152717537
"4028" 805.4 68.3194011622605 19.3054564871882
"4029" 805.6 68.3601571435565 15.4229798367305
"4030" 805.8 66.85383682755 12.2216898808435
"4031" 806 65.6258768074497 11.4460445385023
"4032" 806.2 65.431907067631 11.5298029439348
"4033" 806.4 66.4423853629831 11.8015083213065
"4034" 806.6 68.5748650274387 12.0112057658868
"4035" 806.8 71.1589612067652 11.8411346010018
"4036" 807 75.1325873771465 12.0937224189209
"4037" 807.2 79.6628175959343 11.7887485901633
"4038" 807.4 84.4500685392699 12.0793074157032
"4039" 807.6 88.1861606731848 13.4006827106501
"4040" 807.8 91.4990038370555 15.9580110592542
"4041" 808 94.4767855867152 18.8274287450418
"4042" 808.2 97.3203382646985 21.2124360765662
"4043" 808.4 100.557254936261 24.1626228414363
"4044" 808.6 103.027766076761 27.2381094568042
"4045" 808.8 105.476763332148 29.8701202765212
"4046" 809 107.222632183597 33.0935695092689
"4047" 809.2 107.916658559218 36.9449320784348
"4048" 809.4 109.462555323169 40.807179146156
"4049" 809.6 111.695384420916 43.2381130630299
"4050" 809.8 114.659369560364 46.2374552150366
"4051" 810 116.783153640908 49.6573758326672
"4052" 810.2 118.972785258728 50.2496731880388
"4053" 810.4 119.227851954189 49.502429922839
"4054" 810.6 118.062481317556 50.0709070156932
"4055" 810.8 115.92258693707 51.0347579654225
"4056" 811 113.144818582567 53.2715643202595
"4057" 811.2 110.706446104114 55.8442286515427
"4058" 811.4 109.39636641523 58.4010436033964
"4059" 811.6 107.687223867 59.9127485359863
"4060" 811.8 106.885538630543 62.8517010632707
"4061" 812 106.026142677674 65.9639114011199
"4062" 812.2 105.060271826379 69.6136701453307
"4063" 812.4 105.009740966778 72.9416856480577
"4064" 812.6 106.587139454327 75.6099801044687
"4065" 812.8 108.927720891489 77.134216936739
"4066" 813 111.272993999446 77.8044075924065
"4067" 813.2 112.255553609586 78.0315668187359
"4068" 813.4 112.972893725618 78.2477868984694
"4069" 813.6 114.214605558901 78.5282756413746
"4070" 813.8 114.543670691525 78.4883129272486
"4071" 814 113.19755885215 79.7564472679314
"4072" 814.2 110.974013222404 81.6919219526875
"4073" 814.4 107.976756463359 83.34742766614
"4074" 814.6 104.771042706843 86.448728316549
"4075" 814.8 102.337299080179 90.2299772563195
"4076" 815 101.72290217533 94.7133985328639
"4077" 815.2 101.225509803133 99.0140806840658
"4078" 815.4 101.291270694589 102.247490280653
"4079" 815.6 98.9945561957945 102.502278542653
"4080" 815.8 95.1559955344715 102.231913587797
"4081" 816 90.716849109863 101.730674450525
"4082" 816.2 85.8294812341015 101.010311118842
"4083" 816.4 81.4672992772022 100.282232736737
"4084" 816.6 76.4855667119218 99.0779558401497
"4085" 816.8 71.6723294899131 98.883569967848
"4086" 817 67.398482335916 100.031584523466
"4087" 817.2 64.3260491950167 99.7698377585118
"4088" 817.4 62.9828899439235 96.9714853216304
"4089" 817.6 61.7796058346641 92.8410125224562
"4090" 817.8 61.6280808882589 87.8168155325819
"4091" 818 61.6711124882824 82.5334118342118
"4092" 818.2 62.6663608728901 77.3329768217145
"4093" 818.4 63.8865232303147 72.0984915144591
"4094" 818.6 65.8467838741556 69.4727439690813
"4095" 818.8 68.9736117679712 66.9210889259307
"4096" 819 72.4664989886004 64.4889914524985
"4097" 819.2 75.7123032780252 62.6780307747223
"4098" 819.4 77.1773336606434 60.2209088537936
"4099" 819.6 78.8901829929419 56.8521705149562
"4100" 819.8 79.5557152895579 53.3382488070772
"4101" 820 80.1051352171983 50.6704247501175
"4102" 820.2 80.7812728229658 47.6738368117048
"4103" 820.4 82.2503532264197 46.9708142264888
"4104" 820.6 84.6458947275115 46.8866639748191
"4105" 820.8 88.5453357480535 46.2787247156061
"4106" 821 91.4256444058901 44.9989691400658
"4107" 821.2 93.4800915235766 44.4551870183762
"4108" 821.4 93.6943255851479 44.8545544775401
"4109" 821.6 94.0852307889281 45.0602426751283
"4110" 821.8 94.9208928556406 45.3235460788195
"4111" 822 96.8273991935434 46.9869748998209
"4112" 822.2 98.8046485746739 49.1134552629036
"4113" 822.4 101.35162665995 51.2487469388061
"4114" 822.6 104.694966360841 53.6933920620907
"4115" 822.8 108.205633182266 54.8190461246814
"4116" 823 111.575201452695 55.97339718329
"4117" 823.2 112.363250722567 55.7206381167127
"4118" 823.4 113.737601777888 54.4216177597457
"4119" 823.6 114.096940583399 52.4107926154987
"4120" 823.8 113.664465798465 49.7896058463566
"4121" 824 113.473449266288 45.8016608943539
"4122" 824.2 113.657972291971 41.5078691383572
"4123" 824.4 113.392877040609 37.3502522943729
"4124" 824.6 111.391253761113 34.7913371761
"4125" 824.8 108.730703302113 31.6476996493647
"4126" 825 106.285544667362 27.381992265666
"4127" 825.2 103.177597406093 23.9919744474195
"4128" 825.4 99.6319188332252 20.3286775830689
"4129" 825.6 98.0143368490898 16.5177731500118
"4130" 825.8 97.4233258282905 15.5571174070628
"4131" 826 95.3401377963082 15.3940607680778
"4132" 826.2 91.872816645563 13.5516531942759
"4133" 826.4 88.4526943244027 10.5107498913281
"4134" 826.6 84.8341905660252 8.44450891206495
"4135" 826.8 81.0794743338434 6.55400793452691
"4136" 827 78.3402755681395 5.0450216953832
"4137" 827.2 75.6126710139573 5.65464060075933
"4138" 827.4 72.4764044235665 5.10255776031452
"4139" 827.6 69.3621215221101 3.62933295337025
"4140" 827.8 66.5300296645205 3.3973682563669
"4141" 828 64.0867787297867 3.10048302267231
"4142" 828.2 61.1414039922656 2.493394247906
"4143" 828.4 60.317342411128 2.57585470132017
"4144" 828.6 61.0390751284579 2.79105553476176
"4145" 828.8 60.1872544626068 3.74846142743012
"4146" 829 57.8639640516313 3.42706108270874
"4147" 829.2 57.0921763261723 3.53855933283529
"4148" 829.4 55.3258875945417 4.65051986993484
"4149" 829.6 52.2192204154586 6.55130563477843
"4150" 829.8 48.7224009756048 7.17312410904585
"4151" 830 44.5416783557066 6.87641732367111
"4152" 830.2 42.7844153392188 7.18923517033435
"4153" 830.4 39.7257668747979 8.48470459411404
"4154" 830.6 37.405501324205 9.37081926143873
"4155" 830.8 34.9036220029895 10.807786206976
"4156" 831 33.0554289327691 11.5882417150971
"4157" 831.2 34.1445481187999 11.3538251356737
"4158" 831.4 35.0102112651138 11.5800411358092
"4159" 831.6 36.4726184532903 12.3628826365539
"4160" 831.8 36.6878437055674 12.514834672325
"4161" 832 37.5819697949919 12.9507374820118
"4162" 832.2 37.6622086183586 13.8807146383118
"4163" 832.4 37.9455647348317 14.0397518276569
"4164" 832.6 38.0886050820898 14.7548027564956
"4165" 832.8 38.45633427296 15.2036749943705
"4166" 833 38.5912897310252 16.1228513439118
"4167" 833.2 38.5667685286381 16.9739263287537
"4168" 833.4 38.9828859024798 16.8710023314209
"4169" 833.6 39.3229766951376 16.5807545181466
"4170" 833.8 40.0527825852038 16.890855962226
"4171" 834 40.0080869266716 18.0620385916459
"4172" 834.2 40.1876200064252 19.2907187347784
"4173" 834.4 40.6314819549218 20.9765677350118
"4174" 834.6 40.9940857120597 22.8830867989428
"4175" 834.8 41.6563935877411 24.1715546340686
"4176" 835 42.8289480975769 25.5451848467359
"4177" 835.2 44.0740332877494 26.5116230819083
"4178" 835.4 45.7202553268904 28.0505204923376
"4179" 835.6 47.6287150996919 30.6967399303118
"4180" 835.8 50.0992262401919 35.2914215883784
"4181" 836 52.307233574582 39.8801195827163
"4182" 836.2 54.6467327606616 44.2047642873451
"4183" 836.4 57.0441690587728 45.4238725247787
"4184" 836.6 61.1058812581152 46.2031535556318
"4185" 836.8 66.1482091142849 47.5247696692714
"4186" 837 70.5271937989518 48.2786493878558
"4187" 837.2 74.9671986233124 49.2593261450415
"4188" 837.4 78.4584570336469 51.6544517136604
"4189" 837.6 80.6049519143161 54.5576606666118
"4190" 837.8 84.0046276278774 56.5616257359944
"4191" 838 87.5388572953913 58.5930972555564
"4192" 838.2 90.9218907688218 60.4406784517406
"4193" 838.4 93.0594820949483 62.696512379422
"4194" 838.6 96.0203581577316 63.1031187236723
"4195" 838.8 98.904138628303 61.9196259480673
"4196" 839 101.570986686552 60.0999758605381
"4197" 839.2 103.391943146503 58.0737386822118
"4198" 839.4 105.184502672517 55.5986218624609
"4199" 839.6 107.37552095863 52.8519203020644
"4200" 839.8 110.079931066758 49.5490945128307
"4201" 840 110.920480589409 47.2709438629314
"4202" 840.2 110.826234899815 47.273398355117
"4203" 840.4 112.72119923299 47.8556019943215
"4204" 840.6 114.23721088962 49.5610562637145
"4205" 840.8 114.261694947556 51.8668260482861
"4206" 841 115.015011148144 55.206722967944
"4207" 841.2 115.646328206212 58.3192422872067
"4208" 841.4 116.403075003908 61.2513122925832
"4209" 841.6 118.028846039946 63.8396195989056
"4210" 841.8 117.085649609923 64.741351507781
"4211" 842 115.935580294593 66.9555197721469
"4212" 842.2 114.403641719999 68.5616281406433
"4213" 842.4 112.44111973873 70.9350070379509
"4214" 842.6 111.160738358227 74.3652274054705
"4215" 842.8 111.556115639431 78.3521298697145
"4216" 843 112.915294570261 82.1107630701882
"4217" 843.2 115.16251667741 85.7973148007554
"4218" 843.4 116.047315123867 86.1185508787223
"4219" 843.6 115.592406189914 84.9496538521784
"4220" 843.8 114.446688974415 84.105432863118
"4221" 844 112.134793924593 83.761215810282
"4222" 844.2 109.943135522838 83.6465180538243
"4223" 844.4 106.865297400981 83.905886303941
"4224" 844.6 103.133249307407 83.9648586152663
"4225" 844.8 99.1350933002495 84.1557225155258
"4226" 845 94.9829569785515 84.130531939696
"4227" 845.2 90.4489886126161 85.1322521066118
"4228" 845.4 86.3379799558948 87.2890901331944
"4229" 845.6 82.8954701235126 90.081995838474
"4230" 845.8 80.3872705131252 94.2281930600118
"4231" 846 77.7362992718057 98.1929469906459
"4232" 846.2 76.5406797945637 102.401016541089
"4233" 846.4 74.6614976345546 106.560801371945
"4234" 846.6 71.4161685204596 110.116956152602
"4235" 846.8 67.7082943341429 112.865205048071
"4236" 847 63.3436425485337 114.707339423902
"4237" 847.2 59.6294596623881 115.343770273262
"4238" 847.4 55.3828871057143 115.219320124281
"4239" 847.6 51.019653467681 113.612985255782
"4240" 847.8 47.025712380517 111.163258769504
"4241" 848 42.8613465248412 108.43620570218
"4242" 848.2 38.6795593598367 105.778246199282
"4243" 848.4 34.1455214315707 103.049973420747
"4244" 848.6 30.554017090074 100.367968739426
"4245" 848.8 30.4322683234252 97.0436033551118
"4246" 849 31.5390931919987 92.9226850626843
"4247" 849.2 33.2360368195557 88.6317134964292
"4248" 849.4 35.1705819980252 83.5270860560118
"4249" 849.6 35.794131298147 78.4723084929422
"4250" 849.8 37.1871103221085 74.0963816361507
"4251" 850 39.4355250065434 69.5218385452572
"4252" 850.2 40.8999155261363 64.393195324984
"4253" 850.4 40.9120191033617 59.1995694324323
"4254" 850.6 41.9635560691135 53.7992908985412
"4255" 850.8 42.61745606472 48.6841207320855
"4256" 851 42.1222947939782 45.6730440952235
"4257" 851.2 40.7208083354933 42.7108196376394
"4258" 851.4 39.2289308143439 39.7987006063854
"4259" 851.6 39.4170292012135 37.1616173899412
"4260" 851.8 42.0106052345857 35.0823178883744
"4261" 852 46.1066034895784 32.1520145884799
"4262" 852.2 50.7281979799082 28.8750038570118
"4263" 852.4 55.7171859629076 26.3196274646
"4264" 852.6 61.461273979601 24.7520665264663
"4265" 852.8 67.4243749411126 23.669160193138
"4266" 853 72.8783188778699 23.324082886837
"4267" 853.2 77.7803782146429 23.7867323894235
"4268" 853.4 80.2504422038052 24.4607972178618
"4269" 853.6 83.8995073872803 26.2621242313995
"4270" 853.8 86.9588301468552 27.9424788180918
"4271" 854 89.9006387972352 30.3922679572218
"4272" 854.2 91.6973248112824 33.3811162620975
"4273" 854.4 93.8915361986856 36.5438901769269
"4274" 854.6 96.8207446180807 39.4911814403451
"4275" 854.8 98.7105800631641 43.3165440962062
"4276" 855 99.5596225297959 46.8375763280118
"4277" 855.2 100.694769364079 50.9245177738766
"4278" 855.4 101.333223208368 54.7687709408403
"4279" 855.6 102.134555668043 59.1766078734403
"4280" 855.8 102.823417064034 63.348556957709
"4281" 856 102.347044686256 67.5893453017714
"4282" 856.2 102.791239152709 71.9409250892749
"4283" 856.4 103.875121221397 75.9510810974277
"4284" 856.6 106.351975857236 77.1774943688012
"4285" 856.8 109.741325751052 77.4775863758226
"4286" 857 113.921978643689 78.0006610103304
"4287" 857.2 114.383694090076 78.6947459682491
"4288" 857.4 113.973552736025 81.2373441751433
"4289" 857.6 113.249129350974 84.5625716849092
"4290" 857.8 112.646611529657 89.162600114196
"4291" 858 112.051126006851 94.0022069493683
"4292" 858.2 110.939591686288 96.0284732796697
"4293" 858.4 108.238867626248 97.5067494561605
"4294" 858.6 105.244738226461 101.110742650191
"4295" 858.8 101.645828837809 104.791714402532
"4296" 859 98.1583989131139 107.509031216762
"4297" 859.2 94.0224407906443 110.276820372417
"4298" 859.4 90.3833386662252 112.139807878612
"4299" 859.6 86.109708703754 113.492776734283
"4300" 859.8 80.9193806049252 114.009316751037
"4301" 860 77.0950031471114 113.824924728667
"4302" 860.2 74.0600606080913 112.831947562243
"4303" 860.4 71.187093522974 111.615858683422
"4304" 860.6 67.2378380750845 111.309802726808
"4305" 860.8 64.4632531980756 112.791337862869
"4306" 861 62.7832949760752 115.366064246187
"4307" 861.2 62.1731995616975 117.525260949272
"4308" 861.4 61.3044483914118 118.684654595264
"4309" 861.6 59.0648589774252 119.770206748988
"4310" 861.8 56.1259928713317 121.353896614794
"4311" 862 52.3152958487002 121.324924723712
"4312" 862.2 48.6697082554752 120.082831946462
"4313" 862.4 44.4661611362671 118.88820375673
"4314" 862.6 40.1034959347692 116.731092359852
"4315" 862.8 37.0822140674526 113.898257835221
"4316" 863 33.5507230450966 111.150380127845
"4317" 863.2 29.9490254849538 108.690460122107
"4318" 863.4 25.6016049634715 107.175016439408
"4319" 863.6 22.0844336574446 105.410110171334
"4320" 863.8 21.2899865719765 101.753768310792
"4321" 864 19.9475425948765 97.5699200996316
"4322" 864.2 19.0653832195452 92.6352568459878
"4323" 864.4 17.8453307947752 88.0559474130618
"4324" 864.6 15.9207800692879 84.061493639444
"4325" 864.8 14.1920952777569 79.7767271263289
"4326" 865 12.2295890846471 76.1692720865748
"4327" 865.2 9.73567772804175 73.5777097093175
"4328" 865.4 9.86908704065938 69.9891292568167
"4329" 865.6 11.6529479165337 67.5013362207236
"4330" 865.8 14.6096613455778 64.5487130141433
"4331" 866 18.2852957716387 61.2256193586
"4332" 866.2 21.0284893796502 58.2484506332975
"4333" 866.4 25.2941933681234 55.2660630307796
"4334" 866.6 27.9663082863456 51.7688423503127
"4335" 866.8 29.3207819503522 47.2124090596079
"4336" 867 29.7759174728639 43.4349201838827
"4337" 867.2 29.5742517221976 40.7753728528394
"4338" 867.4 29.3469326599919 37.1811011982118
"4339" 867.6 28.4757886279466 34.0065539652702
"4340" 867.8 28.9960444335747 32.1592525529019
"4341" 868 30.8711108915359 29.6312371027352
"4342" 868.2 32.8120320064089 25.9064243392908
"4343" 868.4 36.4839648436586 23.3800703398784
"4344" 868.6 40.4156671886252 20.7897230095451
"4345" 868.8 43.5419516876013 18.5228459944465
"4346" 869 48.3668583628018 15.8848682651501
"4347" 869.2 52.0729793912108 12.5869418708056
"4348" 869.4 55.1428990221638 9.64858070024939
"4349" 869.6 57.6934732014742 9.71128672229747
"4350" 869.8 61.7500027599958 10.8974438411882
"4351" 870 68.3948297212373 10.8159206807087
"4352" 870.2 74.2627876918193 11.5494020410118
"4353" 870.4 79.0507259452829 11.7595366900839
"4354" 870.6 84.7156714211543 13.7068832918182
"4355" 870.8 90.4403504617752 15.9644048934805
"4356" 871 96.0704959025786 19.1386291071865
"4357" 871.2 98.5207477591723 22.8350232931294
"4358" 871.4 99.6274473198487 26.0461047715706
"4359" 871.6 99.709425065084 29.3695928361882
"4360" 871.8 100.760230708555 32.2996578491882
"4361" 872 103.655535619819 34.6152335244235
"4362" 872.2 107.299421071423 35.5613404801768
"4363" 872.4 111.168210415311 34.8952865048403
"4364" 872.6 111.074973231631 34.901132296133
"4365" 872.8 110.267490013876 36.9044059080772
"4366" 873 108.878963328965 39.8193178383754
"4367" 873.2 107.616551219143 43.8138391598647
"4368" 873.4 106.997991868731 48.3363308103647
"4369" 873.6 106.362681436099 52.7280939448925
"4370" 873.8 105.822603795052 57.7416120362596
"4371" 874 107.279374940214 62.3176847868226
"4372" 874.2 109.678113299321 66.36875827289
"4373" 874.4 111.904584728554 69.8127393584415
"4374" 874.6 114.013278469271 72.9296217348592
"4375" 874.8 116.691988734568 74.5326211173049
"4376" 875 117.598257477585 74.6688755063931
"4377" 875.2 117.729170340469 74.77677091889
"4378" 875.4 118.887902831973 74.1032728391433
"4379" 875.6 119.404676417367 73.9792311852749
"4380" 875.8 118.044394979683 74.5726196375644
"4381" 876 116.308810667863 75.9281982960928
"4382" 876.2 114.113351774922 78.4434012939514
"4383" 876.4 111.928367689311 81.7902035735385
"4384" 876.6 109.724468486487 85.9181758993964
"4385" 876.8 107.97271698026 90.3963991545422
"4386" 877 106.84270957231 95.3286147777876
"4387" 877.2 105.43379738343 100.000465064632
"4388" 877.4 102.951272263025 102.701456358475
"4389" 877.6 99.7850149340672 105.629432515054
"4390" 877.8 95.7456147699002 106.856136295387
"4391" 878 91.4147045947625 107.986759208012
"4392" 878.2 86.7962181245928 108.062507069687
"4393" 878.4 82.6804116230252 107.35958810155
"4394" 878.6 77.8827523366831 105.576328150406
"4395" 878.8 73.923697927437 103.638230131356
"4396" 879 69.5996336284219 102.077145511293
"4397" 879.2 66.029644230517 99.4440429316921
"4398" 879.4 63.2388134637525 96.7360676058134
"4399" 879.6 59.6318096109502 94.7728029700368
"4400" 879.8 56.6508805417563 92.2851649275328
"4401" 880 53.8287926019405 90.2444274380626
"4402" 880.2 51.2496558311114 90.2910554769514
"4403" 880.4 47.4376200072002 90.9286850671118
"4404" 880.6 44.8689218854752 92.7631605535118
"4405" 880.8 41.8022621937479 94.5525663515496
"4406" 881 40.3005699290591 95.9836410007406
"4407" 881.2 39.1265671448002 97.1232246869868
"4408" 881.4 36.2500890909922 98.1605656160862
"4409" 881.6 32.542516892615 100.058924440396
"4410" 881.8 31.2978598407964 101.486419693173
"4411" 882 31.7552426073557 101.065371294105
"4412" 882.2 31.0949365007032 98.6621565855796
"4413" 882.4 30.5551918275128 95.1157406007804
"4414" 882.6 29.977221007612 91.6918917246481
"4415" 882.8 29.5794798624842 86.8790136011757
"4416" 883 30.0825054824716 81.919872599735
"4417" 883.2 32.3426159489181 76.5966178400921
"4418" 883.4 34.6090243721874 72.0271834197955
"4419" 883.6 35.9654005313743 67.0571882142759
"4420" 883.8 37.746283097695 62.0056591914797
"4421" 884 40.4502413200906 57.4529601784417
"4422" 884.2 42.5174761955456 53.2956788056444
"4423" 884.4 43.5296447935199 48.9375680032328
"4424" 884.6 43.8337536896459 44.3336227187014
"4425" 884.8 42.8397242734919 39.8733638333451
"4426" 885 41.2331241965366 35.5327948623413
"4427" 885.2 40.1231218134798 32.7315716409209
"4428" 885.4 38.8627744717395 30.044299987976
"4429" 885.6 37.778707817439 27.5439548331152
"4430" 885.8 37.4806154917919 24.2760757279118
"4431" 886 38.9343569651713 21.5791849164837
"4432" 886.2 41.3854185515796 18.5394626202292
"4433" 886.4 43.9081675530586 15.0824659407451
"4434" 886.6 47.359220625118 13.3237264841149
"4435" 886.8 50.9557228909315 11.9952814995118
"4436" 887 54.7439649988989 10.8882935506644
"4437" 887.2 59.3875531927605 10.3653859999529
"4438" 887.4 63.7971965728271 9.3981237911061
"4439" 887.6 67.7704696629967 9.69672739304034
"4440" 887.8 71.8616075920555 10.2368564488906
"4441" 888 75.1439952207967 9.31454500004034
"4442" 888.2 76.561263971885 7.06917666761924
"4443" 888.4 75.1649900407452 6.25744983927177
"4444" 888.6 74.005827764964 5.99865776172605
"4445" 888.8 73.2303897784152 6.83072342877177
"4446" 889 72.9530785574964 7.33314628233869
"4447" 889.2 72.1830016487395 7.67662045861177
"4448" 889.4 71.2543716010626 6.60484291911456
"4449" 889.6 70.6797805844141 5.72112054776176
"4450" 889.8 69.5115918001109 4.36801288492605
"4451" 890 68.3294550366762 4.01151534637025
"4452" 890.2 66.9882553109972 3.83312762034821
"4453" 890.4 66.2138243129977 3.654472179498
"4454" 890.6 65.9745478282197 3.54480414317843
"4455" 890.8 66.9560154408538 4.0768262997832
"4456" 891 67.4193493983395 4.72471645172605
"4457" 891.2 67.3067180366791 5.10619887697331
"4458" 891.4 67.3435347707474 5.69634946673398
"4459" 891.6 66.7804553085252 6.43240444584509
"4460" 891.8 67.2972912121093 7.28705634960989
"4461" 892 67.8631563799794 7.34305821102094
"4462" 892.2 68.5476433637355 7.96926978010522
"4463" 892.4 69.2292476697681 8.65937518346891
"4464" 892.6 69.3728784646667 9.53152707922874
"4465" 892.8 70.5453852033365 9.57479301051176
"4466" 893 71.3137233236174 9.82525234573021
"4467" 893.2 73.0818580575995 10.4205134544276
"4468" 893.4 75.2118036867282 10.9427032587246
"4469" 893.6 78.3916695111341 11.8016676469524
"4470" 893.8 81.7043593409334 13.1197296966036
"4471" 894 85.5982661764891 14.7894156613932
"4472" 894.2 89.9031239267849 16.3107576871368
"4473" 894.4 93.9709828986135 17.4170258394235
"4474" 894.6 98.222998401478 18.3181166239552
"4475" 894.8 101.523782200629 19.5966748705167
"4476" 895 103.903278753797 22.5198566362689
"4477" 895.2 106.889309251942 25.7113829371784
"4478" 895.4 109.320025834294 29.1653154824637
"4479" 895.6 111.951339475064 32.4910372677041
"4480" 895.8 115.033165905843 35.7473381602299
"4481" 896 116.573977760924 38.960732431605
"4482" 896.2 117.972499762923 43.2672741438323
"4483" 896.4 118.159740973235 47.4863229110874
"4484" 896.6 117.645516934941 51.6164620488857
"4485" 896.8 116.863252054434 55.4017852563683
"4486" 897 116.546392740333 58.8224241905502
"4487" 897.2 116.679350651811 62.6230740960296
"4488" 897.4 117.615132125335 65.8959638019498
"4489" 897.6 118.167411884461 69.2426108031143
"4490" 897.8 119.427899612973 72.2395267593049
"4491" 898 120.582314006043 72.3812577219754
"4492" 898.2 119.815373009915 72.5630095155439
"4493" 898.4 118.657968253627 72.8486508888846
"4494" 898.6 116.954111932499 73.0961424677531
"4495" 898.8 114.728201623982 74.2084823171248
"4496" 899 111.803391093155 76.1173601779342
"4497" 899.2 108.25613050423 78.4737855263451
"4498" 899.4 104.834995332367 80.3858149837223
"4499" 899.6 100.622072410641 81.4038505393451
"4500" 899.8 95.9786391723466 82.3157043639135
"4501" 900 92.5283875116807 85.049392394516
"4502" 900.2 89.8914352401574 88.9597613945242
"4503" 900.4 89.5885075516568 93.5543451565644
"4504" 900.6 89.8091484396145 98.6608263502528
"4505" 900.8 90.7187413932621 103.263118929617
"4506" 901 91.5089048754463 106.689350558091
"4507" 901.2 92.6638104882252 108.066519011768
"4508" 901.4 93.1128781887479 108.285439565566
"4509" 901.6 94.6596945043393 108.909050602689
"4510" 901.8 96.5262817517712 109.293071157856
"4511" 902 98.8458196840014 110.76516454125
"4512" 902.2 101.389067327614 112.384938843584
"4513" 902.4 102.357978780879 111.96704900828
"4514" 902.6 101.648743821075 112.001253600599
"4515" 902.8 100.65106958282 112.742110622553
"4516" 903 99.3563618214002 113.655798037512
"4517" 903.2 98.7757304862353 114.477436655516
"4518" 903.4 98.3768285581482 114.756399792217
"4519" 903.6 98.1093565083397 114.782825148052
"4520" 903.8 97.9421918238847 114.932371457656
"4521" 904 97.7475180280334 115.141714827782
"4522" 904.2 96.9693412881612 115.034202534932
"4523" 904.4 96.7542945909937 115.329476049902
"4524" 904.6 95.9182724434155 114.953043151963
"4525" 904.8 95.5698543619433 115.060266121077
"4526" 905 94.7637449576502 115.181342756237
"4527" 905.2 93.8570657721177 115.151876172575
"4528" 905.4 92.5421853243852 115.281856725596
"4529" 905.6 91.4602281377252 114.792790656687
"4530" 905.8 89.7784338524235 114.561591901147
"4531" 906 88.8250162545252 114.572580801672
"4532" 906.2 88.3836346115575 114.292768692512
"4533" 906.4 87.8878138034611 113.425508646858
"4534" 906.6 86.7154201222689 112.68214289344
"4535" 906.8 85.5041596888727 111.834493808724
"4536" 907 83.8664273138319 110.745537994457
"4537" 907.2 81.5803466248789 108.601979645524
"4538" 907.4 79.8660198109538 107.167796937297
"4539" 907.6 77.3968891013388 105.696903683851
"4540" 907.8 74.3836523162047 103.772953336473
"4541" 908 71.2675820271574 101.199073567045
"4542" 908.2 66.9768292709752 100.002332047587
"4543" 908.4 63.0430153780252 99.8266486547685
"4544" 908.6 59.0965321971752 100.591529903462
"4545" 908.8 55.1976386944034 101.219882720188
"4546" 909 51.6546139580845 102.930939585359
"4547" 909.2 48.5300126862621 105.083514012064
"4548" 909.4 44.9070868064632 106.95391918726
"4549" 909.6 41.7451116451482 109.101979961356
"4550" 909.8 38.7724291365376 110.620975040756
"4551" 910 36.384345026302 110.573315046351
"4552" 910.2 33.0738148505752 111.518761489987
"4553" 910.4 30.9020065363329 111.828182235089
"4554" 910.6 30.7456014436838 110.690000524353
"4555" 910.8 28.7555962223179 108.46837116667
"4556" 911 24.8729847929052 105.372631639892
"4557" 911.2 21.4687970132614 102.281107104642
"4558" 911.4 17.8600086283179 99.2462789518411
"4559" 911.6 14.145694384622 96.4565629804876
"4560" 911.8 10.2807996168557 94.8370938217406
"4561" 912 10.7791862934062 93.8763426029641
"4562" 912.2 10.0303532462957 90.970244791815
"4563" 912.4 9.39471142212199 88.1071105398666
"4564" 912.6 8.74121141053742 84.2199858416947
"4565" 912.8 7.33584236714919 80.6907241641605
"4566" 913 6.64611716317178 76.3611661872618
"4567" 913.2 7.49462994732184 71.7344920482745
"4568" 913.4 8.00129409647523 67.2588555273118
"4569" 913.6 9.29517196497437 62.455233099588
"4570" 913.8 11.350173409093 59.0123527287491
"4571" 914 13.2560479541568 55.1550720914591
"4572" 914.2 15.6802399875788 52.3996950832796
"4573" 914.4 18.3809725907243 49.9220926325781
"4574" 914.6 21.0650354024387 47.1646362604829
"4575" 914.8 22.8105737732311 43.6489761668059
"4576" 915 23.8695771912252 40.0910513484223
"4577" 915.2 24.4726909844428 36.1238699044623
"4578" 915.4 25.492880789251 32.7913460132376
"4579" 915.6 26.932849269855 29.5255270791394
"4580" 915.8 27.1762613331252 27.1551830885118
"4581" 916 27.0180425516764 26.3908183025118
"4582" 916.2 28.4425233184989 25.9382338897486
"4583" 916.4 31.1178020994648 24.7801925034403
"4584" 916.6 34.7712240098731 22.9096352010552
"4585" 916.8 38.5585947945091 20.754655377786
"4586" 917 42.1228537331502 18.8818028764095
"4587" 917.2 46.497494786823 17.6972424078095
"4588" 917.4 50.0654414724586 16.1186048728784
"4589" 917.6 53.8477795811305 14.5894283039276
"4590" 917.8 57.3583058972952 12.7010449852518
"4591" 918 59.100631084437 9.78087175183529
"4592" 918.2 59.3504714677534 9.06088755973021
"4593" 918.4 60.5433648753552 10.7595584288118
"4594" 918.6 63.2245649675201 12.9415440911149
"4595" 918.8 66.9780209366688 14.2990971457642
"4596" 919 71.0300579413656 14.2910863709373
"4597" 919.2 75.1676545095407 14.359952972352
"4598" 919.4 79.8604733485091 14.767131220786
"4599" 919.6 85.2459424227752 15.9604238268868
"4600" 919.8 90.4384873312017 17.3758100911588
"4601" 920 94.5424848939681 19.8482197175832
"4602" 920.2 99.5760755642291 22.0773519737496
"4603" 920.4 102.837726758261 24.3176590952004
"4604" 920.6 103.450734574468 28.0297927955695
"4605" 920.8 103.362064325237 32.1409261244663
"4606" 921 103.841885570847 36.1213333876553
"4607" 921.2 104.886218051389 39.6262964277693
"4608" 921.4 104.735107999345 43.1151198201918
"4609" 921.6 102.967848901399 46.1160731187968
"4610" 921.8 101.260197747677 49.5427630054205
"4611" 922 99.5798339829697 52.1244327645118
"4612" 922.2 97.9765427022913 55.5050522499934
"4613" 922.4 96.9837128085893 58.7015630919092
"4614" 922.6 96.804924151539 62.3036913328099
"4615" 922.8 97.7015800586434 65.6513732197845
"4616" 923 98.9576436347243 68.9601872360914
"4617" 923.2 101.049757902105 71.6084068265251
"4618" 923.4 103.873553475407 74.5457998205118
"4619" 923.6 106.332588092471 77.5342092044319
"4620" 923.8 108.367126678765 79.8947475141378
"4621" 924 109.803704501112 83.331009871777
"4622" 924.2 109.457388471672 85.9750301766928
"4623" 924.4 110.144850985907 89.5254063258084
"4624" 924.6 109.633509496435 91.3961235323964
"4625" 924.8 106.727364258305 92.9877196996813
"4626" 925 103.123444637051 95.4531366273195
"4627" 925.2 99.0663788557059 98.4739504007345
"4628" 925.4 95.5306893501681 101.852571219524
"4629" 925.6 90.8381446284659 103.517168510215
"4630" 925.8 85.888495654747 105.022353168394
"4631" 926 80.9478865027002 106.101326069212
"4632" 926.2 76.745740233174 108.681636286194
"4633" 926.4 72.7360423382913 111.494207298609
"4634" 926.6 70.2119782872935 114.57396793289
"4635" 926.8 69.2735134868134 117.959128598241
"4636" 927 68.9975806910252 121.005817961426
"4637" 927.2 69.7064055054304 124.552389139081
"4638" 927.4 70.6110825632484 125.996709661615
"4639" 927.6 70.2102125328824 126.525638462107
"4640" 927.8 70.1223662509277 126.909448422402
"4641" 928 69.9606708066093 126.87603942841
"4642" 928.2 69.7524147348151 126.736177782247
"4643" 928.4 68.9873635233639 126.716778581084
"4644" 928.6 67.8249114030012 127.349647966964
"4645" 928.8 67.2218369514929 127.246902545568
"4646" 929 65.7873466118478 127.280805822367
"4647" 929.2 64.4306040527871 127.660052866726
"4648" 929.4 62.8071717109637 128.477615201935
"4649" 929.6 60.5523485522298 128.641980356966
"4650" 929.8 58.1633599602908 128.767926827387
"4651" 930 56.521168517264 128.730136404198
"4652" 930.2 53.9433718779412 128.376627487989
"4653" 930.4 50.6506840042113 127.629156615686
"4654" 930.6 46.6317266038812 126.55165113038
"4655" 930.8 43.4881168216764 125.736020575942
"4656" 931 39.8186269963377 124.510176105371
"4657" 931.2 35.9387199258205 122.488624970744
"4658" 931.4 33.179128306244 121.312384363941
"4659" 931.6 30.8484057029098 119.890270817681
"4660" 931.8 28.5201956386424 118.138479022074
"4661" 932 25.9746281038406 116.641720477181
"4662" 932.2 23.4794809777461 114.217221010175
"4663" 932.4 20.2759481852084 111.680216532729
"4664" 932.6 18.620334890533 108.640649396035
"4665" 932.8 15.6598786320252 105.635573126276
"4666" 933 13.4383337304903 103.430197034105
"4667" 933.2 11.2195948727871 101.128708489178
"4668" 933.4 9.88446496823616 98.4889295819727
"4669" 933.6 8.56809390514426 95.6446944689879
"4670" 933.8 6.9118898405862 92.0003493544752
"4671" 934 5.94641733643651 89.3892708260602
"4672" 934.2 5.53625866515234 85.9400172660541
"4673" 934.4 4.77193629796488 82.7297745119945
"4674" 934.6 3.34143255079445 79.5811345111913
"4675" 934.8 3.73775386458933 78.8069701766528
"4676" 935 4.00308671543845 78.2933982444332
"4677" 935.2 4.5271479568201 77.219443313422
"4678" 935.4 5.42419568603392 76.0894843557161
"4679" 935.6 6.13858667463539 74.5231279836389
"4680" 935.8 7.50402454640023 73.0107005419618
"4681" 936 8.22540943070625 71.1885251785549
"4682" 936.2 8.91192512594325 68.8318597809052
"4683" 936.4 9.25701543948677 65.6951742321913
"4684" 936.6 9.70856185438421 62.2685987599092
"4685" 936.8 10.4686379150002 58.5036938743368
"4686" 937 10.752196582341 53.9347704155644
"4687" 937.2 10.5254830093936 50.0693642828539
"4688" 937.4 12.345318986836 46.7962593125523
"4689" 937.6 14.3205539111681 43.6272442268118
"4690" 937.8 15.6300685428488 40.3779445090706
"4691" 938 16.6002793833654 36.8259736412798
"4692" 938.2 18.8713295873511 33.3581321524275
"4693" 938.4 21.0954118278317 29.762653285915
"4694" 938.6 23.5290577593007 26.3947181228485
"4695" 938.8 25.2272344300575 22.4354360093666
"4696" 939 24.9853794755609 20.203103368226
"4697" 939.2 24.8079782398183 19.7816986442531
"4698" 939.4 23.1162527915982 18.6119036404949
"4699" 939.6 23.5900610269315 18.6755112438243
"4700" 939.8 23.9135862965621 18.354930618117
"4701" 940 23.877578846741 18.584240053917
"4702" 940.2 23.8908288999607 18.6547069603344
"4703" 940.4 23.6035221453252 18.9127828128118
"4704" 940.6 23.7133226404586 19.2397610823784
"4705" 940.8 24.1187398532586 19.0826416541451
"4706" 941 24.3412202271389 19.2292414155004
"4707" 941.2 24.467218082508 19.1754782967359
"4708" 941.4 24.4565875305919 19.2694863796118
"4709" 941.6 24.3785117563789 18.9382616390118
"4710" 941.8 24.0173380995421 19.3934451632589
"4711" 942 23.9774134556764 20.0714768740699
"4712" 942.2 24.0092147774274 20.4129871772183
"4713" 942.4 23.897762798014 20.5271097896859
"4714" 942.6 23.7611053105533 20.4841679477758
"4715" 942.8 23.896355458832 20.4713341927504
"4716" 943 24.1554999840593 19.8763456945572
"4717" 943.2 24.4768191066182 19.4359875461745
"4718" 943.4 24.8485929331241 18.9004633803634
"4719" 943.6 24.7262488157443 17.9720701960342
"4720" 943.8 24.4650337225252 17.7492497496784
"4721" 944 24.1218491656736 17.4935281973414
"4722" 944.2 23.5045249189438 17.0406816179536
"4723" 944.4 23.2528132211843 17.2010689435572
"4724" 944.6 23.3285240726723 16.8924617706
"4725" 944.8 23.5033195955707 17.1185522905231
"4726" 945 23.4349655323948 16.9691914837726
"4727" 945.2 23.7970167241616 16.6017374636254
"4728" 945.4 23.6415300090252 16.1101119308118
"4729" 945.6 24.1510859839044 15.7170100408689
"4730" 945.8 25.0923678169285 15.6095762806247
"4731" 946 26.4440878708604 14.4612678924403
"4732" 946.2 27.5816785459252 14.2119393789118
"4733" 946.4 29.4387733953549 13.3525189720887
"4734" 946.6 31.1955929194002 12.3456153597618
"4735" 946.8 33.7547034719036 11.1086872094442
"4736" 947 36.4289214402964 9.23471545741854
"4737" 947.2 37.9270570654109 8.67393451272605
"4738" 947.4 38.6386087581216 7.88259988487923
"4739" 947.6 40.2032544468125 7.3996059865224
"4740" 947.8 42.5058411352293 6.24824626327707
"4741" 948 44.325809517341 5.43314276215913
"4742" 948.2 46.9164486046953 4.89207369009424
"4743" 948.4 50.2009644612071 3.38073594416328
"4744" 948.6 54.0559077485359 3.16307350241602
"4745" 948.8 57.7499330774964 2.4309221259733
"4746" 949 61.3122804831644 1.81649043261176
"4747" 949.2 65.0016188047279 2.10157783928203
"4748" 949.4 67.4737468963863 2.36286970556731
"4749" 949.6 70.4760742886757 2.88289062434186
"4750" 949.8 73.7888750241162 3.33827123382995
"4751" 950 75.8354769103863 3.86328947067842
"4752" 950.2 79.5352301511514 4.61940868185642
"4753" 950.4 81.9477443133365 4.76866914382308
"4754" 950.6 82.814142995303 4.95675576176176
"4755" 950.8 83.4638152968417 5.09905149982828
"4756" 951 84.6265550143308 5.46279355990065
"4757" 951.2 85.9251570240808 5.73881417706732
"4758" 951.4 88.0003173251856 6.48848991232308
"4759" 951.6 89.4962560492271 7.51837123533287
"4760" 951.8 90.7684372097516 8.49675022270987
"4761" 952 92.1105037032079 9.76955903771369
"4762" 952.2 93.5515904972179 11.1929322249108
"4763" 952.4 94.8621238977828 12.3060459705875
"4764" 952.6 96.7286514902463 13.3986284267907
"4765" 952.8 98.0142091344939 15.8091432963243
"4766" 953 98.9313072123552 18.1395004376418
"4767" 953.2 100.033645962171 20.1070718700312
"4768" 953.4 101.913094504553 22.9087120551784
"4769" 953.6 104.01381914445 24.1626228414363
"4770" 953.8 105.833535260275 24.5276791366368
"4771" 954 105.996550638989 25.3722496312595
"4772" 954.2 105.507487409908 27.9045603296882
"4773" 954.4 105.339621189916 31.4329771012494
"4774" 954.6 106.374416397544 34.2402566818195
"4775" 954.8 107.362813927072 35.9814330702476
"4776" 955 108.611770618346 36.3889200790209
"4777" 955.2 110.163204639308 36.7638253276155
"4778" 955.4 111.276804311597 37.9552480335564
"4779" 955.6 112.911281673641 39.8374321553707
"4780" 955.8 115.149666276477 41.5276085668613
"4781" 956 115.25370165253 43.7568539079161
"4782" 956.2 114.072852560106 46.7549422970928
"4783" 956.4 113.599232866252 50.7288879658299
"4784" 956.6 113.472289606069 54.7637068263161
"4785" 956.8 114.714981497477 58.7317570632031
"4786" 957 115.962945050901 63.1671876652845
"4787" 957.2 118.5123251262 66.2428873325868
"4788" 957.4 119.411165855248 65.7283060391546
"4789" 957.6 118.691195467209 65.5242838594328
"4790" 957.8 117.364849622114 66.1753229452528
"4791" 958 115.217346304643 67.2195295129596
"4792" 958.2 112.366955968706 68.4901856969428
"4793" 958.4 109.02041200573 70.1739655771074
"4794" 958.6 105.279800004646 72.53604758146
"4795" 958.8 101.834657058279 75.2389102620541
"4796" 959 98.1111748178388 78.5716702823677
"4797" 959.2 94.3808716247899 81.5069791215832
"4798" 959.4 91.2856977751028 85.5203649160549
"4799" 959.6 89.4018612655473 89.4120184791976
"4800" 959.8 88.5576157975208 94.0151179205516
"4801" 960 88.8623744111534 98.3962677050374
"4802" 960.2 89.887000681437 103.146852768928
"4803" 960.4 91.8011972338165 106.378269832255
"4804" 960.6 93.5183087096234 107.495381845583
"4805" 960.8 94.5589612092666 107.864856203348
"4806" 961 96.5146559957813 109.832420520548
"4807" 961.2 97.8565569812712 110.803004874463
"4808" 961.4 96.4104839675337 111.562431766249
"4809" 961.6 94.5972539894861 113.204379703751
"4810" 961.8 91.436524308751 115.275963719665
"4811" 962 88.1436557711228 116.721025116329
"4812" 962.2 84.4447657330334 118.346408172364
"4813" 962.4 80.3480164899596 119.060650677315
"4814" 962.6 76.3952087965374 120.508670133134
"4815" 962.8 71.7816567070502 121.312185310612
"4816" 963 67.2157066508962 120.604942409157
"4817" 963.2 62.8394759986482 120.401421695381
"4818" 963.4 58.5411234996608 120.453030654258
"4819" 963.6 55.4499598063613 121.652188470323
"4820" 963.8 52.5540235352345 123.522917881593
"4821" 964 50.7440605089483 124.755746667027
"4822" 964.2 50.1998930626531 125.851564090105
"4823" 964.4 51.5589189267349 124.408273642721
"4824" 964.6 51.4184244966646 122.873076679618
"4825" 964.8 51.718306742251 121.628204945254
"4826" 965 51.7704902927855 120.456644229202
"4827" 965.2 50.8925129739304 117.976216238839
"4828" 965.4 51.0002179530803 114.269977999351
"4829" 965.6 50.6510821590793 109.80815097285
"4830" 965.8 50.4025213141616 105.565112590548
"4831" 966 51.5039613196305 100.725293741012
"4832" 966.2 51.0417444763888 97.5913981184117
"4833" 966.4 49.7074586768556 93.3648703329671
"4834" 966.6 50.0978448536607 88.7026214528062
"4835" 966.8 49.8843907618876 83.7023990803237
"4836" 967 48.9287438310522 78.0938985230929
"4837" 967.2 48.4029493602474 73.0772285881506
"4838" 967.4 48.0669609075535 69.5954561828797
"4839" 967.6 47.5900362768196 66.5503298510678
"4840" 967.8 46.0590653184364 62.9142394204697
"4841" 968 44.2111068866674 60.4979671823971
"4842" 968.2 45.0487873818737 60.66563018383
"4843" 968.4 48.2506619602374 59.8858236849815
"4844" 968.6 51.9968305882328 58.6455700740023
"4845" 968.8 56.1100994994141 56.5443013650395
"4846" 969 60.8581390919979 53.7307569435754
"4847" 969.2 65.2299475977729 50.5843924986379
"4848" 969.4 70.0220875298618 47.8518296017425
"4849" 969.6 74.6670870262752 45.6726549955022
"4850" 969.8 79.5059183529875 43.812566632474
"4851" 970 84.8858517399864 43.6984859932739
"4852" 970.2 89.4760768827197 46.0095144765118
"4853" 970.4 93.4957991376583 48.4399373702228
"4854" 970.6 96.7333191226305 52.4060408435644
"4855" 970.8 99.9739896065252 55.5439594387223
"4856" 971 102.030270116556 58.7649903147683
"4857" 971.2 104.70404070206 62.0318189436292
"4858" 971.4 107.316520656427 63.4659227663064
"4859" 971.6 108.726264191008 63.6602482703248
"4860" 971.8 109.882381802654 64.945581037056
"4861" 972 112.37023250868 66.4804334578911
"4862" 972.2 115.057352728198 66.2941345171027
"4863" 972.4 115.656758128454 65.4662381125261
"4864" 972.6 116.569104239712 64.6472758418118
"4865" 972.8 116.730254040695 63.3635524824671
"4866" 973 117.325956482086 61.7792462317335
"4867" 973.2 119.166859097817 60.2206067333248
"4868" 973.4 121.831845257157 59.1177000609854
"4869" 973.6 121.714702376618 58.5653936589694
"4870" 973.8 120.577965143896 58.3425842276324
"4871" 974 119.736947544106 57.1394392250385
"4872" 974.2 119.931366584384 55.2586550387297
"4873" 974.4 120.041816786589 52.4102529302169
"4874" 974.6 120.417414685163 49.486495672598
"4875" 974.8 120.915220828017 46.1230614193596
"4876" 975 121.192784466186 45.888945031101
"4877" 975.2 121.534444276346 48.1033363635439
"4878" 975.4 121.371750064999 48.9161121495907
"4879" 975.6 120.907419762377 48.8448946624172
"4880" 975.8 120.63493095292 49.3016470197223
"4881" 976 120.490317699588 50.188496952351
"4882" 976.2 120.434889565025 50.7769948404733
"4883" 976.4 120.233039893398 51.6180950743507
"4884" 976.6 120.014400268344 53.2951408993911
"4885" 976.8 119.919380609094 54.6756100603135
"4886" 977 119.40510385623 56.46726602514
"4887" 977.2 118.664494290651 59.3266322662205
"4888" 977.4 117.829767240588 62.5821259824939
"4889" 977.6 116.559189144834 66.0596890333335
"4890" 977.8 116.178473758622 69.9788955371861
"4891" 978 116.242214204898 73.8300175420965
"4892" 978.2 116.44835855039 78.0048743605457
"4893" 978.4 117.140874711025 83.3151193506504
"4894" 978.6 118.668037522755 85.672127775282
"4895" 978.8 117.192703616071 85.2086885852118
"4896" 979 114.841398957175 85.7246348157618
"4897" 979.2 111.55437405512 87.0425051364514
"4898" 979.4 107.97187023662 89.2629804831853
"4899" 979.6 104.916636155205 92.2029530287297
"4900" 979.8 101.975114014992 95.8540345515446
"4901" 980 99.9462428189756 99.5787465620118
"4902" 980.2 98.2592290311905 104.005415670499
"4903" 980.4 97.674238433373 107.548080287351
"4904" 980.6 97.9146934885421 109.081485045588
"4905" 980.8 97.8335187390504 112.354557985155
"4906" 981 95.8564710390252 113.976371793389
"4907" 981.2 93.1491896000662 116.585863050512
"4908" 981.4 89.9049957962447 117.873786643183
"4909" 981.6 87.0679314080662 117.544451675577
"4910" 981.8 82.7947442211472 117.544426206939
"4911" 982 78.4872136809013 117.098258028737
"4912" 982.2 74.3349242858201 116.793286827909
"4913" 982.4 69.6557656477813 116.873276638744
"4914" 982.6 65.0399364708347 116.907381571607
"4915" 982.8 61.07008030263 117.827955827762
"4916" 983 58.3902193967502 120.031874294062
"4917" 983.2 57.0853089192649 120.115522754458
"4918" 983.4 54.625791788926 120.371363860516
"4919" 983.6 53.4652414188695 119.157762596848
"4920" 983.8 52.2148610905897 115.553354166197
"4921" 984 50.3304664949521 111.420186397158
"4922" 984.2 47.4110632306406 107.307323842678
"4923" 984.4 43.1906566252138 104.822790216782
"4924" 984.6 38.5093119857899 103.442321509734
"4925" 984.8 34.0665440524538 104.079626708146
"4926" 985 30.2735801241354 105.311482457012
"4927" 985.2 27.3229528401327 106.072688710838
"4928" 985.4 24.7848559902448 107.095000291012
"4929" 985.6 24.5900740857122 106.155607046768
"4930" 985.8 23.5293756571236 103.052847167233
"4931" 986 22.3511790061008 98.5028549514655
"4932" 986.2 21.8478255642357 93.3934262542486
"4933" 986.4 21.3548780465862 88.3929204254264
"4934" 986.6 19.6317003886752 83.5716740018618
"4935" 986.8 16.5055535993502 80.2880902753368
"4936" 987 12.7396077710752 78.1606082876368
"4937" 987.2 8.81524216062692 76.4729059547067
"4938" 987.4 5.69231637670021 75.0458217846868
"4939" 987.6 5.56879081967522 73.9120140187868
"4940" 987.8 6.98989586518271 71.5319756741377
"4941" 988 8.98273444133879 68.9167066083592
"4942" 988.2 11.0989349880252 64.8458800255246
"4943" 988.4 13.9591877817201 60.0423018895457
"4944" 988.6 15.7684725283109 55.3684333146189
"4945" 988.8 16.8101166124199 50.4012595188802
"4946" 989 18.1815542044291 45.8196482235791
"4947" 989.2 18.1138646143948 42.2223085168922
"4948" 989.4 16.7526047134002 38.7201815433555
"4949" 989.6 16.9379452575417 36.5480503626272
"4950" 989.8 19.5274920151241 34.8051306582865
"4951" 990 23.8805485333242 32.7598681817334
"4952" 990.2 28.1523533932011 31.2562941518579
"4953" 990.4 32.5289006912167 29.9768275644905
"4954" 990.6 36.8302587129252 28.2677584992451
"4955" 990.8 41.1076724311632 28.1238177742187
"4956" 991 45.1961100615433 28.2625911067829
"4957" 991.2 49.7719363027752 28.0241930535475
"4958" 991.4 54.1640803168135 28.7176346363647
"4959" 991.6 58.4470290228125 27.5332997113735
"4960" 991.8 62.4353815700058 24.9975222969632
"4961" 992 64.8506746000458 21.4638174525479
"4962" 992.2 66.0166434322464 17.5528504643868
"4963" 992.4 66.3370302320252 14.0162156685572
"4964" 992.6 66.3894128646887 13.7751245028098
"4965" 992.8 67.6465960486118 14.962094819531
"4966" 993 68.8632862392852 16.2744503598018
"4967" 993.2 70.6035992454076 18.1514155357765
"4968" 993.4 71.8223147789334 19.757223909726
"4969" 993.6 72.5680163719343 21.7718159467087
"4970" 993.8 74.3560226680989 24.6830664516854
"4971" 994 76.5590131129262 27.1873469532692
"4972" 994.2 79.1690184608463 27.756617485917
"4973" 994.4 80.92938267432 27.5916756110433
"4974" 994.6 83.7370563561283 27.9136378375066
"4975" 994.8 87.6125654024952 28.0189152966918
"4976" 995 91.9486722372485 27.5132471751574
"4977" 995.2 95.5062024912017 26.8217102161882
"4978" 995.4 99.3423351097967 26.0395744841832
"4979" 995.6 102.767998098258 24.9344436495749
"4980" 995.8 103.432461563073 24.2888151410118
"4981" 996 104.356072715466 25.9486857302176
"4982" 996.2 105.411719015941 29.5715044797688
"4983" 996.4 106.281485082454 33.4102349206118
"4984" 996.6 108.672580593193 36.6008030725164
"4985" 996.8 111.357515991268 39.1801561295253
"4986" 997 112.89721410313 42.3078841396726
"4987" 997.2 112.586779330755 45.5085456640658
"4988" 997.4 112.617260218873 49.6766455331546
"4989" 997.6 113.240937392243 53.9494921629683
"4990" 997.8 114.058014655359 57.7673394645759
"4991" 998 114.593681038499 61.8298540604328
"4992" 998.2 116.28809323137 66.2389531020706
"4993" 998.4 116.42543257079 70.2342043364571
"4994" 998.6 115.172840412661 73.4413574814185
"4995" 998.8 114.931036972008 78.1596218286578
"4996" 999 115.333890682576 83.1157541584609
"4997" 999.2 113.78780809139 87.695465206783
"4998" 999.4 111.200613432751 90.5419822372053
"4999" 999.6 108.018987423025 94.3269235115368
"5000" 999.8 106.069153114513 98.1463393817435
"5001" 1000 103.70826221505 101.696673989887
"5002" 1000.2 99.3934011651575 103.14157085378
"5003" 1000.4 95.051219689449 103.397331658173
"5004" 1000.6 90.1455458779483 102.534943704448
"5005" 1000.8 87.2186155195124 100.640364320345
"5006" 1001 83.7929667369328 98.6762822558521
"5007" 1001.2 80.2265705981831 97.7583514795644
"5008" 1001.4 76.5173789363979 98.0430682192299
"5009" 1001.6 71.841502422262 98.995415541117
"5010" 1001.8 68.4453296799996 100.414974703961
"5011" 1002 64.7470346005752 103.352797692887
"5012" 1002.2 62.2480175623002 107.531325189687
"5013" 1002.4 60.2778055841991 112.543037997603
"5014" 1002.6 60.2757761788147 114.329645940959
"5015" 1002.8 60.0728936233817 114.344280232438
"5016" 1003 58.4408965483502 115.426576458412
"5017" 1003.2 55.111402365 115.023411502659
"5018" 1003.4 52.0207349050252 113.897846886412
"5019" 1003.6 48.9411233847175 112.053571851473
"5020" 1003.8 45.6113213870908 109.897671173012
"5021" 1004 41.950196059635 106.402100505329
"5022" 1004.2 39.4833322151318 103.012122813881
"5023" 1004.4 36.5578157907731 98.8432863267429
"5024" 1004.6 34.7710121488714 94.6626397118836
"5025" 1004.8 33.6202047329744 90.4938176436643
"5026" 1005 32.7735078803084 86.1313377605251
"5027" 1005.2 31.9801248016426 82.4071254782639
"5028" 1005.4 30.9357348077991 78.1100660508813
"5029" 1005.6 32.105318175553 74.0043747637618
"5030" 1005.8 33.5507230450966 70.9048300586278
"5031" 1006 36.1670043707009 67.6544659503361
"5032" 1006.2 38.7749362895757 64.8281988829017
"5033" 1006.4 40.9386936400441 62.157321496474
"5034" 1006.6 42.0143221040069 60.1543536547457
"5035" 1006.8 43.200674769937 59.0299440419529
"5036" 1007 43.2332123286129 57.1959011857128
"5037" 1007.2 42.8112408389933 54.8999985122564
"5038" 1007.4 43.1138415935101 52.547149653739
"5039" 1007.6 42.5374395095621 50.2208962492012
"5040" 1007.8 41.8694679751502 47.900521108543
"5041" 1008 42.8314577877699 46.7521951551075
"5042" 1008.2 45.2675773996769 47.1553459581466
"5043" 1008.4 48.6557163496077 48.2109130589019
"5044" 1008.6 52.9275891968147 50.0559543743275
"5045" 1008.8 56.8438450016094 49.9744991378831
"5046" 1009 58.5356725674483 48.8477087219637
"5047" 1009.2 60.1765889906502 48.8771073675791
"5048" 1009.4 61.6792037982017 49.2243428411588
"5049" 1009.6 63.8007125961223 51.5870274254875
"5050" 1009.8 66.1371111936032 53.3346770090118
"5051" 1010 68.0199152884766 55.1204496063923
"5052" 1010.2 69.3126008225928 56.4437824223361
"5053" 1010.4 70.1095369415341 58.5180257140743
"5054" 1010.6 71.9426142510525 60.5336035389754
"5055" 1010.8 73.7749112876535 61.9185611986932
"5056" 1011 75.6891680566426 64.2783867494379
"5057" 1011.2 77.0012656121991 66.5814510829074
"5058" 1011.4 78.8796252530252 67.8911327143276
"5059" 1011.6 80.053718743758 68.9745030397962
"5060" 1011.8 80.8196099627127 70.5055859516546
"5061" 1012 82.7994592420856 71.96277399196
"5062" 1012.2 84.9527472050894 72.5244406501953
"5063" 1012.4 87.3400187480164 72.0277928153038
"5064" 1012.6 89.1317463826305 71.0625760808013
"5065" 1012.8 90.6643253728645 70.1711763577796
"5066" 1013 92.6208450770861 69.9014529142726
"5067" 1013.2 94.7592005391644 68.58541615229
"5068" 1013.4 96.1704490435035 67.3657558198466
"5069" 1013.6 97.4634701884463 65.1823311920118
"5070" 1013.8 97.674238433373 63.0653730673074
"5071" 1014 98.3957895189821 60.3325684118738
"5072" 1014.2 100.007329837841 57.719717097117
"5073" 1014.4 101.207843706875 55.1982389430206
"5074" 1014.6 102.213538507432 54.660477876764
"5075" 1014.8 103.745670855674 55.5864543515523
"5076" 1015 105.202333238114 57.306644021976
"5077" 1015.2 107.573377986542 59.1431904474514
"5078" 1015.4 109.842076478466 61.5418819569948
"5079" 1015.6 112.356355398202 64.4179664060118
"5080" 1015.8 111.874998894128 67.302300192499
"5081" 1016 112.075343911008 70.3879189587359
"5082" 1016.2 111.603522154732 74.196564185529
"5083" 1016.4 109.996684737585 76.7417291633423
"5084" 1016.6 107.520733075361 79.5221999713815
"5085" 1016.8 104.476910041235 82.6888540848101
"5086" 1017 101.045370691982 85.8201804140118
"5087" 1017.2 97.2881005717252 88.5145662846618
"5088" 1017.4 93.8497846758812 92.1002792277999
"5089" 1017.6 91.5765939501176 95.525686226163
"5090" 1017.8 89.7397817876439 99.1123544891982
"5091" 1018 86.9581594198487 102.568761754306
"5092" 1018.2 85.500140314615 106.013783435602
"5093" 1018.4 85.2048457657442 110.118768425161
"5094" 1018.6 85.630081728974 113.814224072217
"5095" 1018.8 87.217734560771 115.980201122622
"5096" 1019 88.091558719488 116.214735520119
"5097" 1019.2 86.7888806991681 115.425666500333
"5098" 1019.4 84.6847579395124 115.542211131166
"5099" 1019.6 81.8099441698959 114.984650610874
"5100" 1019.8 77.8381668409066 114.921102457274
"5101" 1020 73.6155361305752 115.130385103837
"5102" 1020.2 69.0387558767002 116.015774314287
"5103" 1020.4 64.5405901785124 116.437236564345
"5104" 1020.6 59.6493077667793 116.115966665676
"5105" 1020.8 55.0090115716864 117.310746184342
"5106" 1021 50.4929678347311 118.379551004213
"5107" 1021.2 46.6269413515334 119.477292138536
"5108" 1021.4 43.3308495650908 118.590754292479
"5109" 1021.6 38.9795421021543 116.400936086157
"5110" 1021.8 36.2183944153285 113.979504435954
"5111" 1022 33.3210736578695 109.985385164848
"5112" 1022.2 30.0523876440487 105.96238684509
"5113" 1022.4 27.9393422889483 101.443927300499
"5114" 1022.6 25.6920382859496 96.8809884937765
"5115" 1022.8 23.3469690653502 92.1293747517868
"5116" 1023 21.6289824721236 87.3865016967987
"5117" 1023.2 20.7366432833824 82.15873659536
"5118" 1023.4 21.7443853593842 77.3501039606015
"5119" 1023.6 21.9555401577175 72.6887853724733
"5120" 1023.8 21.0933506253122 68.6219727290118
"5121" 1024 19.2094825984426 64.4545229827335
"5122" 1024.2 19.7152130800161 60.452385796076
"5123" 1024.4 22.2041417090979 57.7401976846845
"5124" 1024.6 25.2470958400906 54.670529485479
"5125" 1024.8 28.8299619688271 51.8492133682948
"5126" 1025 31.0896094533137 47.8591792631464
"5127" 1025.2 32.0614353246068 44.3377914921648
"5128" 1025.4 32.5873808756778 39.986454061917
"5129" 1025.6 33.344457052439 35.5741779871842
"5130" 1025.8 35.0814793138934 31.9366628075283
"5131" 1026 38.6009294066013 31.6209012675879
"5132" 1026.2 42.7029156064787 32.5324004783955
"5133" 1026.4 46.7358319524538 33.6022360751903
"5134" 1026.6 52.0697773097994 34.8419805735279
"5135" 1026.8 57.155755656994 35.9055674615743
"5136" 1027 62.1598914861723 36.1064942343647
"5137" 1027.2 67.037800218994 37.167565571793
"5138" 1027.4 71.6811662189343 38.3369134049209
"5139" 1027.6 75.9894439508377 37.2710733032305
"5140" 1027.8 78.7719363058752 34.8829110749718
"5141" 1028 81.0948310464495 31.3572591974057
"5142" 1028.2 82.8577816536252 27.7972495087518
"5143" 1028.4 83.0934304085652 24.5563428161118
"5144" 1028.6 82.8562303122497 21.2469552783587
"5145" 1028.8 83.175305681619 17.9031843246368
"5146" 1029 82.4800300286885 17.7566160769811
"5147" 1029.2 83.0983675125098 18.910681466321
"5148" 1029.4 84.8143948036815 21.0800754664493
"5149" 1029.6 85.9156514300665 24.8167784468056
"5150" 1029.8 86.9666317609831 28.7945444058539
"5151" 1030 87.8634173029152 33.8242658463618
"5152" 1030.2 90.0374671065552 38.6321203503018
"5153" 1030.4 93.0362875524852 43.3406074320618
"5154" 1030.6 96.5392048869697 46.2289154799006
"5155" 1030.8 100.499113829296 48.0841338528435
"5156" 1031 104.246355026136 50.4789252390951
"5157" 1031.2 108.012200304507 52.6897442208243
"5158" 1031.4 110.606827186251 55.4649284343422
"5159" 1031.6 113.47678328942 57.5219209463539
"5160" 1031.8 116.425811512601 60.7548453341219
"5161" 1032 115.342288303793 63.2509451702439
"5162" 1032.2 114.161967786846 66.9037852186015
"5163" 1032.4 112.839651468975 71.5584074485618
"5164" 1032.6 111.94205996319 76.4251401965248
"5165" 1032.8 112.02678090782 80.8893450757528
"5166" 1033 112.593505304061 86.0249209816903
"5167" 1033.2 113.397268312963 89.1786504693127
"5168" 1033.4 114.429420863141 88.9083506431635
"5169" 1033.6 115.73101036523 88.6587829739861
"5170" 1033.8 117.644397691666 88.3909286472682
"5171" 1034 120.4198582065 87.9966767538084
"5172" 1034.2 120.648756443337 87.5031854474063
"5173" 1034.4 120.48085777776 87.362438566295
"5174" 1034.6 120.083207607801 87.2500697119601
"5175" 1034.8 119.574711597078 87.2081059464854
"5176" 1035 119.478526504963 87.2000956028967
"5177" 1035.2 119.709799070034 86.8234091956368
"5178" 1035.4 119.068176118114 87.0546633648525
"5179" 1035.6 118.876455035733 86.8415882253923
"5180" 1035.8 117.936765873974 87.2868461786015
"5181" 1036 117.330914029525 87.1286692849609
"5182" 1036.2 117.358526580077 87.1365864343451
"5183" 1036.4 117.055684671698 87.4839916938825
"5184" 1036.6 117.102547453513 87.5127024401546
"5185" 1036.8 116.867997740871 87.2182493388323
"5186" 1037 116.464068015315 87.0002523643276
"5187" 1037.2 116.419369501805 86.924622753105
"5188" 1037.4 115.52793595737 86.9378230422807
"5189" 1037.6 114.971805248146 87.1380507347014
"5190" 1037.8 114.207934562175 87.7979742977868
"5191" 1038 113.336998270806 88.7222808616703
"5192" 1038.2 112.235586318974 88.57058703714
"5193" 1038.4 110.309374339903 88.2661477292118
"5194" 1038.6 108.484996882303 88.0268683179422
"5195" 1038.8 106.591213760556 86.39511566609
"5196" 1039 104.617770902179 84.5593051687297
"5197" 1039.2 101.678737593423 81.812338505118
"5198" 1039.4 99.2639586455209 78.0103662961857
"5199" 1039.6 96.7150415315341 73.75072394936
"5200" 1039.8 94.0233484092465 69.4878018671357
"5201" 1040 90.8154280640778 66.2484189198539
"5202" 1040.2 86.7990613769448 63.9504754431457
"5203" 1040.4 82.1636380376305 61.3940320333275
"5204" 1040.6 77.732721295762 59.9826391609328
"5205" 1040.8 73.0279979042127 58.2313889193243
"5206" 1041 68.0867616149712 57.2115902929577
"5207" 1041.2 63.1873044902196 57.2343529079562
"5208" 1041.4 58.6121887448901 57.7177237323361
"5209" 1041.6 54.2926793217079 57.8914670793964
"5210" 1041.8 48.9071614241465 57.2530116443148
"5211" 1042 44.1136087509664 55.8825596290118
"5212" 1042.2 39.9161352657109 55.7005680132975
"5213" 1042.4 35.6706854677621 56.6905066177223
"5214" 1042.6 30.9850677110619 57.9594345903604
"5215" 1042.8 26.7432431716859 59.5485532380564
"5216" 1043 22.9532795041874 61.0093126306064
"5217" 1043.2 20.2377900723199 60.039930600485
"5218" 1043.4 19.3086335472252 58.3196647437944
"5219" 1043.6 18.6167615876693 55.4755461765795
"5220" 1043.8 18.5638127796305 53.0765362698802
"5221" 1044 19.3665170827684 50.3788994191127
"5222" 1044.2 21.2835664260835 47.1566800736234
"5223" 1044.4 23.8406188188824 43.7691976870689
"5224" 1044.6 26.0034472532395 40.0752878641138
"5225" 1044.8 28.2882978613801 35.8981190143989
"5226" 1045 29.0513159423252 32.0556106609784
"5227" 1045.2 29.6333579334958 29.0683431852353
"5228" 1045.4 30.1956767377578 26.7196729197443
"5229" 1045.6 30.7593663019343 24.8664317122504
"5230" 1045.8 31.4460992937866 21.8089725682504
"5231" 1046 32.9365642316586 19.9064570346118
"5232" 1046.2 34.4698120110565 19.555326961043
"5233" 1046.4 37.2413552616804 17.50178298946
"5234" 1046.6 40.621129988047 15.436307755327
"5235" 1046.8 44.0137449522252 12.6101258054433
"5236" 1047 46.9530197450252 10.8959934336247
"5237" 1047.2 51.1626785881616 10.3782446321595
"5238" 1047.4 55.5561330337515 9.79806798747492
"5239" 1047.6 60.4075526178371 9.19828659364543
"5240" 1047.8 64.9502568267549 8.03056955771446
"5241" 1048 68.4763299888538 5.39808542986891
"5242" 1048.2 69.0752697206007 4.37206477372874
"5243" 1048.4 68.8397904689979 4.34584299719358
"5244" 1048.6 67.8113765672907 4.81104167829495
"5245" 1048.8 67.0158251066674 4.84309448433287
"5246" 1049 66.8780430666739 4.82161469036312
"5247" 1049.2 66.419209396782 5.09361837547122
"5248" 1049.4 66.1737913302368 5.27156625855984
"5249" 1049.6 66.242915521911 5.47088207615462
"5250" 1049.8 65.9859099673681 5.52183972855462
"5251" 1050 66.0925129755552 5.82940555911176
"5252" 1050.2 65.7970479613359 5.71771924814768
"5253" 1050.4 65.4903807040925 5.31933905768484
"5254" 1050.6 65.3911387373553 4.89398632342924
"5255" 1050.8 64.7161066330546 4.41158381880588
"5256" 1051 64.7294649277328 4.04035930055893
"5257" 1051.2 64.6218955021667 3.6185164705495
"5258" 1051.4 63.9846516408631 3.42027924936311
"5259" 1051.6 63.746864705803 3.25462862256732
"5260" 1051.8 63.9644181343888 3.68570977292085
"5261" 1052 63.7873360421502 4.0843334539314
"5262" 1052.2 63.8408381025387 4.27416423552528
"5263" 1052.4 63.4503270637822 4.0402919081426
"5264" 1052.6 63.0882628348109 4.24471356527962
"5265" 1052.8 62.7861426600528 4.42935574695672
"5266" 1053 62.7896296200252 4.20339319616631
"5267" 1053.2 62.6484575548538 4.60824181766891
"5268" 1053.4 63.3615574737967 5.08869968315462
"5269" 1053.6 63.0710339954964 5.36343702610792
"5270" 1053.8 62.588411518084 5.95530093562941
"5271" 1054 62.6033910878952 5.99374398810176
"5272" 1054.2 62.8254860952139 6.20005037043629
"5273" 1054.4 62.6580639379868 6.42546309896369
"5274" 1054.6 62.5121722150152 6.69695959122176
"5275" 1054.8 62.7461920615109 6.70842506301177
"5276" 1055 62.4393610722017 7.19926715598235
"5277" 1055.2 62.4489931057328 7.40067996354006
"5278" 1055.4 62.4920208759592 7.34299205516271
"5279" 1055.6 62.3356468036085 7.28877610423399
"5280" 1055.8 62.0364462659702 7.22033909400259
"5281" 1056 62.0792022611467 7.41564107996503
"5282" 1056.2 62.1502449970346 7.57637199290896
"5283" 1056.4 62.4680246194868 7.92479402534831
"5284" 1056.6 62.4023796879875 7.98477003586082
"5285" 1056.8 62.0294723460252 8.35960142111856
"5286" 1057 61.8577060389195 8.67813431924253
"5287" 1057.2 61.330271079846 9.21063808887969
"5288" 1057.4 61.0193534458901 9.46977892955231
"5289" 1057.6 60.5977198105301 9.65456894691467
"5290" 1057.8 59.832255844511 9.47469762186891
"5291" 1058 59.7669287616195 9.62887542461553
"5292" 1058.2 59.614245370907 9.5504723127754
"5293" 1058.4 59.6750963446085 9.89327833801176
"5294" 1058.6 59.6702454911333 10.1377373461469
"5295" 1058.8 59.1569549548522 10.2987346587906
"5296" 1059 58.4453663204831 10.7552722711333
"5297" 1059.2 57.8051697805109 11.1490204864403
"5298" 1059.4 57.4392918837945 11.1843688579541
"5299" 1059.6 57.1709199579592 11.8606763799646
"5300" 1059.8 57.3588906336599 11.9450588132521
"5301" 1060 57.8043263327728 12.392924345303
"5302" 1060.2 57.8034494811638 13.0352464600019
"5303" 1060.4 58.0626322025786 13.5060769462739
"5304" 1060.6 58.2286859760252 13.6259263763118
"5305" 1060.8 58.2932993443152 13.8208393967418
"5306" 1061 57.9313967451044 13.8525870232494
"5307" 1061.2 57.7219144600252 13.0369158647471
"5308" 1061.4 57.3828246956429 13.1568162233353
"5309" 1061.6 57.4539102929099 13.2973965115598
"5310" 1061.8 57.8373178745599 13.6331159460811
"5311" 1062 58.0028966867183 13.4704046302494
"5312" 1062.2 58.6126829494891 13.7689492718365
"5313" 1062.4 59.0771443475101 14.0162156685572
"5314" 1062.6 59.4542456626783 14.7498545973587
"5315" 1062.8 59.6549216534807 14.6131678251603
"5316" 1063 59.9898424326193 14.35964089119
"5317" 1063.2 60.1585998318602 14.114600368138
"5318" 1063.4 60.2050948884252 13.9966432975218
"5319" 1063.6 60.1906157022538 14.0281278470403
"5320" 1063.8 59.71373549585 14.1865918868674
"5321" 1064 59.0233958533889 14.263283074133
"5322" 1064.2 58.3683066998211 14.6172607059097
"5323" 1064.4 58.0311941352311 14.9403340573353
"5324" 1064.6 57.3135451801417 15.2500160211283
"5325" 1064.8 57.0035781363747 15.6841455355069
"5326" 1065 56.2078718367282 16.0737856835563
"5327" 1065.2 54.6334523382803 16.7192638674097
"5328" 1065.4 52.4634931768989 18.0652765939486
"5329" 1065.6 49.5745877797175 18.740870732737
"5330" 1065.8 46.0661695920252 19.4842364861546
"5331" 1066 43.1015562234252 19.7880554305059
"5332" 1066.2 39.5120228632927 19.5915268921629
"5333" 1066.4 37.5011417024206 18.7871662743373
"5334" 1066.6 37.531676561207 18.3389301590799
"5335" 1066.8 37.7910397737974 19.2720665139105
"5336" 1067 37.1877034535645 20.6731120521803
"5337" 1067.2 36.1664469538857 22.3912351199536
"5338" 1067.4 33.7442653925091 24.4614136410763
"5339" 1067.6 30.5509595469094 26.2842095297276
"5340" 1067.8 26.8993468975967 27.4806680935392
"5341" 1068 23.6828429043513 27.952781126077
"5342" 1068.2 21.3156140021665 27.9652435954139
"5343" 1068.4 20.3328454532463 27.4991472422118
"5344" 1068.6 20.3448479365199 28.138799878917
"5345" 1068.8 20.620696675369 29.4482774465118
"5346" 1069 21.0546682653619 30.8990106117771
"5347" 1069.2 20.7950715210578 33.5235049196965
"5348" 1069.4 19.8133152837778 37.0387349734654
"5349" 1069.6 17.3249850417395 40.3950731317261
"5350" 1069.8 14.906759851303 42.7892739429006
"5351" 1070 11.7495200423495 44.9989691400658
"5352" 1070.2 9.37840044374843 46.9092355266993
"5353" 1070.4 9.08081833138805 49.7394567987551
"5354" 1070.6 8.91187232257607 53.5970225499694
"5355" 1070.8 8.12798697547522 57.9049414586368
"5356" 1071 7.82655062556182 61.9073698731337
"5357" 1071.2 7.04151432466626 66.3092792739348
"5358" 1071.4 5.16512109486142 69.7454571773997
"5359" 1071.6 3.89644481687523 71.2494766808868
"5360" 1071.8 3.52710753266 71.2274596517248
"5361" 1072 3.97325902880674 71.3646934317177
"5362" 1072.2 4.24525892083166 71.6147074354876
"5363" 1072.4 4.25138922142845 71.1277330960198
"5364" 1072.6 4.30113510332031 70.9777199383232
"5365" 1072.8 4.51298221246785 71.030974861938
"5366" 1073 4.44132804319736 70.8148225249134
"5367" 1073.2 4.61579036837768 70.8054245972167
"5368" 1073.4 4.78176591788728 70.5625367762273
"5369" 1073.6 5.28741002228328 70.4804887207779
"5370" 1073.8 5.82534389965022 70.7080516241368
"5371" 1074 6.19874760190952 70.722396624425
"5372" 1074.2 6.45051292757284 70.9029343126308
"5373" 1074.4 7.32286917978134 70.9088527391581
"5374" 1074.6 7.60221152762522 70.9517565967398
"5375" 1074.8 8.48664848292997 71.5823696779642
"5376" 1075 9.23937669790952 72.3964186764085
"5377" 1075.2 10.3356876438057 72.7700499213288
"5378" 1075.4 11.0640944463002 73.2177160048368
"5379" 1075.6 12.8271557989996 73.8614646809092
"5380" 1075.8 14.37515001605 74.8442811109126
"5381" 1076 16.0874670986502 75.9248412885868
"5382" 1076.2 18.7835501193025 77.341512199558
"5383" 1076.4 21.6881750467383 79.247896311438
"5384" 1076.6 24.5681680083227 81.8214786822928
"5385" 1076.8 26.8067750515826 84.9649689936101
"5386" 1077 27.7020367809752 88.3616933274618
"5387" 1077.2 27.8090589234989 91.4355796094065
"5388" 1077.4 28.2891582544463 94.3388248053539
"5389" 1077.6 29.0829891620752 97.7060528363118
"5390" 1077.8 30.7771999036704 100.127363222931
"5391" 1078 32.4775730328351 102.566717998194
"5392" 1078.2 34.5074878168075 105.024845662262
"5393" 1078.4 37.0498597031919 106.721917478797
"5394" 1078.6 40.2485143256865 108.556950681439
"5395" 1078.8 43.8956378716368 109.626037406086
"5396" 1079 48.2469486567793 111.063014207405
"5397" 1079.2 52.1793671652857 111.702599785331
"5398" 1079.4 56.0675776929178 111.476937259789
"5399" 1079.6 59.8055411477112 111.846485524094
"5400" 1079.8 63.3773142352185 110.83225164665
"5401" 1080 66.4193806033752 110.349920338062
"5402" 1080.2 68.8492573204887 111.190255526573
"5403" 1080.4 71.5101538673532 112.111271593268
"5404" 1080.6 73.4875326355856 111.090343813236
"5405" 1080.8 75.7793759786723 109.345273092373
"5406" 1081 77.979320988981 106.978879976914
"5407" 1081.2 79.4651805761345 104.942146531003
"5408" 1081.4 80.6028726426093 103.285577559605
"5409" 1081.6 83.5072493596568 101.751151743275
"5410" 1081.8 87.4947410250252 100.272455779558
"5411" 1082 90.1520149440511 97.8721044967187
"5412" 1082.2 92.8786648582318 95.2768257416316
"5413" 1082.4 94.2975044262456 94.0630125342236
"5414" 1082.6 94.7999812683812 93.8719213377236
"5415" 1082.8 96.5173284889442 94.1386728598496
"5416" 1083 98.2820637951525 95.0342504707027
"5417" 1083.2 100.558305901913 95.0946927958652
"5418" 1083.4 102.840002864947 94.6170221033248
"5419" 1083.6 105.905216757604 94.9556805975644
"5420" 1083.8 107.705009418547 95.8034491842031
"5421" 1084 106.818739095657 95.150124271196
"5422" 1084.2 106.640789234947 93.6133779060552
"5423" 1084.4 106.518854041592 91.2924911385605
"5424" 1084.6 106.596128935794 87.8290878643964
"5425" 1084.8 107.226890767765 85.0911434122387
"5426" 1085 107.49597323023 83.7524756723964
"5427" 1085.2 107.888035959857 82.181418638642
"5428" 1085.4 108.994952058712 80.9036306464355
"5429" 1085.6 110.412455596566 80.7003135816604
"5430" 1085.8 111.883120232525 80.4943979930395
"5431" 1086 113.333646330229 79.7959494735033
"5432" 1086.2 114.640357362341 79.7622542372486
"5433" 1086.4 115.349547569686 79.6720288744466
"5434" 1086.6 116.360356081472 79.8485805233868
"5435" 1086.8 116.49333332947 80.0343636310951
"5436" 1087 116.696889046565 80.8551914500826
"5437" 1087.2 117.057948462952 81.2791587080936
"5438" 1087.4 116.484375247116 80.8622324611845
"5439" 1087.6 115.822167092217 80.0841211938553
"5440" 1087.8 115.462730898508 78.9570915092067
"5441" 1088 115.276523465741 78.4928214309773
"5442" 1088.2 114.943753467315 77.3350607939854
"5443" 1088.4 115.351883885146 75.3068699307101
"5444" 1088.6 115.892512980879 72.7502015085721
"5445" 1088.8 117.357126349318 70.2396585476583
"5446" 1089 119.166859097817 68.0005109247422
"5447" 1089.2 118.73784377405 65.2818913111966
"5448" 1089.4 118.29111269142 61.9337808515118
"5449" 1089.6 118.838344555932 57.9370598942067
"5450" 1089.8 120.622666510686 54.976013893235
"5451" 1090 120.876130281542 53.6279031553652
"5452" 1090.2 119.660533951137 52.0596374737445
"5453" 1090.4 118.183568316954 49.4215351621003
"5454" 1090.6 116.662499874801 45.7107972038221
"5455" 1090.8 115.776663888936 41.5347956251368
"5456" 1091 113.904975856567 37.7844117525439
"5457" 1091.2 112.214470839141 33.8617491195214
"5458" 1091.4 112.18417908417 30.7780357726716
"5459" 1091.6 113.178842858662 30.3651291468906
"5460" 1091.8 113.742307481151 29.8953937412351
"5461" 1092 113.584946693708 29.3600815096656
"5462" 1092.2 113.161451381635 27.5794055447418
"5463" 1092.4 111.800769861175 25.7602173540618
"5464" 1092.6 110.746610582672 24.1614210100118
"5465" 1092.8 108.998420833756 22.5322460654925
"5466" 1093 107.532486767665 20.5625368092618
"5467" 1093.2 106.251437256782 19.0941030031477
"5468" 1093.4 105.856339978495 18.6325157246118
"5469" 1093.6 105.555647577563 18.5596847402853
"5470" 1093.8 105.140243672414 18.5914665046229
"5471" 1094 104.953493369464 18.45606890018
"5472" 1094.2 104.669992640403 17.971989173691
"5473" 1094.4 104.616040373997 17.4273910573389
"5474" 1094.6 104.974703724746 17.6704450468483
"5475" 1094.8 105.637906550055 18.8370957114529
"5476" 1095 105.800569256046 19.2190487032567
"5477" 1095.2 105.852908200511 19.2684969106331
"5478" 1095.4 105.343384344738 20.0734568657444
"5479" 1095.6 104.852895475977 20.6970427485457
"5480" 1095.8 103.838122416025 21.5347378966097
"5481" 1096 102.459857459631 21.9609769291027
"5482" 1096.2 100.624388198223 22.1357281943088
"5483" 1096.4 98.6223898330351 21.9616649262098
"5484" 1096.6 96.7097848417017 21.1414307280706
"5485" 1096.8 95.275174300084 19.9611615732176
"5486" 1097 93.8762613402552 18.4567118238318
"5487" 1097.2 93.0298668065786 17.2128751075069
"5488" 1097.4 91.9168097824291 16.5937196511848
"5489" 1097.6 91.0197840701429 15.0714750745412
"5490" 1097.8 90.9232054649028 14.2233788518995
"5491" 1098 89.8756109775535 14.2439080948042
"5492" 1098.2 88.2622075035829 13.4113162633195
"5493" 1098.4 85.8938037358434 11.7269817387693
"5494" 1098.6 82.6107305395752 10.3085832050718
"5495" 1098.8 79.3528604187017 8.2071795453647
"5496" 1099 77.974502088631 7.40296806567522
"5497" 1099.2 76.9715537117222 8.44561775846631
"5498" 1099.4 74.126056721566 9.24720810222605
"5499" 1099.6 70.4769063664076 9.72092157254117
"5500" 1099.8 66.6134510589343 9.52267722964813
"5501" 1100 63.2866555299483 8.03871377710792
"5502" 1100.2 63.1148892228425 8.04973826921369
"5503" 1100.4 62.3695427054463 9.61703422236966
"5504" 1100.6 61.0921910470155 11.8252165188079
"5505" 1100.8 58.2028553890446 13.4170247381962
"5506" 1101 55.2494837304495 14.4756066257996
"5507" 1101.2 52.2849030357061 15.9173944262564
"5508" 1101.4 49.4100074883286 17.8346563019219
"5509" 1101.6 46.1025600998231 18.9707878001181
"5510" 1101.8 42.4640606913661 19.4377045389549
"5511" 1102 38.8831104073735 20.3338715010904
"5512" 1102.2 35.7959596135146 20.8776339949798
"5513" 1102.4 35.6637792769895 21.7363827306189
"5514" 1102.6 35.3289480967752 25.0031322326903
"5515" 1102.8 33.9495967795307 28.68601256377
"5516" 1103 32.3220356540575 32.7995649894311
"5517" 1103.2 29.5246621030146 35.4696830213309
"5518" 1103.4 26.3789048733763 37.4985023203415
"5519" 1103.6 22.7521459984452 39.0678082783218
"5520" 1103.8 19.0172399255252 39.8348801896055
"5521" 1104 16.2741471362677 39.838619979436
"5522" 1104.2 13.8874711105048 40.2312806775832
"5523" 1104.4 13.1856412303782 41.3371473777765
"5524" 1104.6 12.5587060363261 43.9864280333303
"5525" 1104.8 11.5723662727094 47.2063488124854
"5526" 1105 10.3073662564219 51.1394971483919
"5527" 1105.2 8.49222900260022 54.2073268063618
"5528" 1105.4 6.2584293713558 57.4849882850613
"5529" 1105.6 5.85384979742522 60.5292605572368
"5530" 1105.8 6.46590746459419 63.8249247617014
"5531" 1106 7.15051476728969 68.2113635464498
"5532" 1106.2 7.18072594968378 72.9533731830118
"5533" 1106.4 6.43518318811539 77.6283201050364
"5534" 1106.6 5.34167825707442 82.0578766927577
"5535" 1106.8 5.91633730215234 84.5861847213592
"5536" 1107 6.69635744277523 86.6960150646368
"5537" 1107.2 8.04006211744922 87.9298272233718
"5538" 1107.4 9.78374224412046 89.6905354415356
"5539" 1107.6 11.0553194067301 93.5734707638069
"5540" 1107.8 11.5372514806946 98.114741427536
"5541" 1108 12.7533949373193 100.606463921339
"5542" 1108.2 13.8680793433109 102.032600180559
"5543" 1108.4 15.9313633727395 104.137636535655
"5544" 1108.6 17.2139098333075 107.0775349666
"5545" 1108.8 19.4177528978478 109.27508372635
"5546" 1109 22.0117528135692 111.426400745012
"5547" 1109.2 24.2222901663612 113.248646394836
"5548" 1109.4 26.0253832202892 115.45307443766
"5549" 1109.6 27.2047672309002 116.538090251387
"5550" 1109.8 29.1601521084583 116.894317344075
"5551" 1110 31.8795836411443 117.762742165464
"5552" 1110.2 34.3627882015212 118.75513031318
"5553" 1110.4 37.11923913693 120.859632826202
"5554" 1110.6 40.6650521188673 122.866010568568
"5555" 1110.8 44.8453109398434 125.167594966057
"5556" 1111 47.7554079786919 126.373978782345
"5557" 1111.2 51.7257780461033 126.155351875238
"5558" 1111.4 56.6434799534155 125.66657885167
"5559" 1111.6 61.3490089797833 125.286676723407
"5560" 1111.8 65.1778402682614 123.316185270547
"5561" 1112 69.0350817832092 122.234518819052
"5562" 1112.2 71.4174146799252 120.111495625937
"5563" 1112.4 73.3843216264002 117.827955827762
"5564" 1112.6 75.2355944790761 114.749444263808
"5565" 1112.8 77.1819406744252 111.142948803537
"5566" 1113 79.5194242919752 108.311614242062
"5567" 1113.2 81.3200736764744 106.17625109202
"5568" 1113.4 82.2331306762948 106.012704065038
"5569" 1113.6 82.5275064242321 104.412035963141
"5570" 1113.8 82.6203992066568 101.999235051012
"5571" 1114 84.2153848512401 98.5869674595159
"5572" 1114.2 86.8208200804286 96.3253787963899
"5573" 1114.4 89.5608095133329 94.6691727442426
"5574" 1114.6 90.783099946927 95.4600488088778
"5575" 1114.8 91.1151510927201 95.2257538824185
"5576" 1115 93.3473078337455 95.0800063596643
"5577" 1115.2 96.1978976112456 95.4978159248931
"5578" 1115.4 99.0536031032017 95.7890387994908
"5579" 1115.6 101.066169597905 94.6235541562187
"5580" 1115.8 104.445625155492 93.961918441938
"5581" 1116 107.421720993454 94.4819107830958
"5582" 1116.2 110.58691367637 94.2988486284655
"5583" 1116.4 111.914793452275 92.5529602373618
"5584" 1116.6 112.451034833608 90.2468495224987
"5585" 1116.8 114.136287554741 87.131461383098
"5586" 1117 115.444893566092 84.9658903590706
"5587" 1117.2 117.045855051775 82.9472231149083
"5588" 1117.4 118.862598451282 80.5970210430118
"5589" 1117.6 118.360581609762 78.357200594339
"5590" 1117.8 117.120693544459 76.3197349101445
"5591" 1118 116.343051986512 74.3512655393902
"5592" 1118.2 116.417716242397 73.4922616309587
"5593" 1118.4 116.474896214335 73.2588936210737
"5594" 1118.6 116.262761997956 72.9874181662963
"5595" 1118.8 116.784134235946 72.5913056528013
"5596" 1119 117.625802627198 70.9513085208308
"5597" 1119.2 119.294653654025 68.7918315703451
"5598" 1119.4 120.133188726051 66.3094453679779
"5599" 1119.6 119.956147447034 62.885854688941
"5600" 1119.8 120.429381178982 59.3930987693509
"5601" 1120 121.657475847375 56.1914903966868
"5602" 1120.2 122.885780126919 56.3008182361003
"5603" 1120.4 122.267063507487 56.3888696368323
"5604" 1120.6 120.697324814382 55.443504856101
"5605" 1120.8 118.339088719195 54.3646261698084
"5606" 1121 115.733916949499 51.9668663393275
"5607" 1121.2 112.861713504801 48.3926633064256
"5608" 1121.4 110.93177188658 44.304749378039
"5609" 1121.6 109.115368106679 40.0538388522618
"5610" 1121.8 107.896020805172 36.2263945929529
"5611" 1122 106.788256598454 32.2964462324403
"5612" 1122.2 107.494478903965 29.4406337986518
"5613" 1122.4 109.027657651987 28.9264514868387
"5614" 1122.6 111.037258952143 29.3620990637765
"5615" 1122.8 112.990723129237 30.3188040083451
"5616" 1123 114.145855051465 30.0635910992418
"5617" 1123.2 113.553216548689 28.7428473285912
"5618" 1123.4 113.304231865837 27.2092655026155
"5619" 1123.6 112.984418423833 25.6211941257824
"5620" 1123.8 113.548400670919 25.2589704463195
"5621" 1124 113.774463926168 24.7723928627669
"5622" 1124.2 113.965874379722 23.9104931762239
"5623" 1124.4 113.597313277177 23.5283107832239
"5624" 1124.6 112.933404199435 23.0505441876918
"5625" 1124.8 112.21778066762 22.2841603248986
"5626" 1125 111.778684210647 22.8909227846334
"5627" 1125.2 112.002503906968 24.1197729287233
"5628" 1125.4 112.477602203218 24.8363649155983
"5629" 1125.6 112.928040472876 24.3638229003856
"5630" 1125.8 113.175518209541 23.9223928466922
"5631" 1126 113.761975628095 24.2276659581318
"5632" 1126.2 114.014541608643 24.4611719064823
"5633" 1126.4 114.794470880566 25.2286718421648
"5634" 1126.6 115.464266144072 25.8854088762548
"5635" 1126.8 115.479291997061 26.1388484947374
"5636" 1127 114.175544212921 25.8355721843797
"5637" 1127.2 112.866853175349 25.8250384854235
"5638" 1127.4 112.164331062081 25.4532213103389
"5639" 1127.6 111.554435876629 24.9954920186344
"5640" 1127.8 110.546510359075 23.9754255787518
"5641" 1128 109.379072741702 22.4640815587471
"5642" 1128.2 108.146973086505 20.5566870787567
"5643" 1128.4 106.10397582891 18.6957228126848
"5644" 1128.6 104.627238062368 16.8817563814403
"5645" 1128.8 102.484318508997 15.3384674801832
"5646" 1129 100.485151469817 14.2461213685167
"5647" 1129.2 98.577672344355 12.6932387065862
"5648" 1129.4 96.7990660587852 11.8220254813518
"5649" 1129.6 95.1627352744038 11.2129825882739
"5650" 1129.8 92.9364438182272 10.5486231465214
"5651" 1130 90.1082341289681 8.70305317124034
"5652" 1130.2 88.4135719047631 7.6508942651671
"5653" 1130.4 88.5168942526854 7.06463389532244
"5654" 1130.6 88.8920889551723 6.85080673883529
"5655" 1130.8 88.3401495820906 6.58341213072204
"5656" 1131 87.5231581193803 6.05835781510522
"5657" 1131.2 86.6521138580913 5.20493395092686
"5658" 1131.4 86.2265940342656 5.28259075066561
"5659" 1131.6 84.5535717592682 4.87609265545101
"5660" 1131.8 83.1859990934271 4.31532035917999
"5661" 1132 83.351507566243 4.49857835497216
"5662" 1132.2 83.2285522423721 4.18914112548115
"5663" 1132.4 83.3875647333619 3.97465100696074
"5664" 1132.6 82.9184406684192 3.36915465952692
"5665" 1132.8 82.8883531961665 3.06522986017481
"5666" 1133 82.7892022473839 2.91983438457698
"5667" 1133.2 82.6487384032752 2.7865057443689
"5668" 1133.4 82.1255841874045 2.38141751008073
"5669" 1133.6 81.9261470410717 2.14890023489548
"5670" 1133.8 81.6035221515252 2.04668866467455
"5671" 1134 81.7545790457175 1.95564402185791
"5672" 1134.2 81.8808768325793 1.99828530063338
"5673" 1134.4 81.1802527603207 1.7921697348754
"5674" 1134.6 79.8410006289664 1.76628215745294
"5675" 1134.8 78.658724848615 1.88704718208869
"5676" 1135 77.920868330863 2.36325227052528
"5677" 1135.2 76.5231377036252 2.55173656009748
"5678" 1135.4 74.7163564792197 2.62827414515065
"5679" 1135.6 72.773732334553 2.73797464684509
"5680" 1135.8 71.0178184912955 2.53884958622798
"5681" 1136 68.532652694695 2.39923092542461
"5682" 1136.2 66.3886043243615 2.03091843010026
"5683" 1136.4 63.6422384543766 1.54724121520095
"5684" 1136.6 61.3634297821395 1.71821496012605
"5685" 1136.8 58.5497232713553 1.63244920258457
"5686" 1137 56.5939788285398 1.63615971125448
"5687" 1137.2 55.6612159995558 1.89214694714441
"5688" 1137.4 54.416022148619 2.41683527494926
"5689" 1137.6 52.3969743638737 3.10664554110267
"5690" 1137.8 50.2315211852701 3.68996412237911
"5691" 1138 47.9220854897167 4.12666102519262
"5692" 1138.2 46.2804692490571 4.76092116676708
"5693" 1138.4 44.0793948986161 5.77902697094358
"5694" 1138.6 41.7089794441489 6.68872493966125
"5695" 1138.8 38.9770624300027 7.55437934864098
"5696" 1139 37.7670899028055 7.84237282246232
"5697" 1139.2 37.2021928077038 8.71488262626176
"5698" 1139.4 35.3432010456627 9.70855684806177
"5699" 1139.6 33.70535131046 10.2920773567944
"5700" 1139.8 32.6608563949776 10.712240608726
"5701" 1140 31.7964525293634 10.8449874343059
"5702" 1140.2 30.1598786335752 11.5239232148118
"5703" 1140.4 29.7477933745121 11.3348435045907
"5704" 1140.6 29.4029659333057 12.254730522402
"5705" 1140.8 28.2802170105934 13.0665503283754
"5706" 1141 27.2839502802752 14.3520729230118
"5707" 1141.2 25.0281905308274 15.8892021080447
"5708" 1141.4 22.4310621759709 17.8955683711531
"5709" 1141.6 19.8322974470919 20.4032941455118
"5710" 1141.8 17.5065650531013 22.3446699244465
"5711" 1142 16.0156969304933 24.1709078070011
"5712" 1142.2 14.3887267460586 26.6031418541784
"5713" 1142.4 13.0451207798927 28.3684970711082
"5714" 1142.6 11.5856210475984 29.7372446217069
"5715" 1142.8 11.903287452374 29.9460033536745
"5716" 1143 11.7459736200609 30.4537811233332
"5717" 1143.2 11.5254676806585 31.4526117742451
"5718" 1143.4 11.0316293960565 32.8879189835118
"5719" 1143.6 10.4132261068397 33.3902721289499
"5720" 1143.8 9.93518905824171 34.0600763228674
"5721" 1144 9.45451312998439 34.2021584369913
"5722" 1144.2 9.27376569993146 33.9269773644805
"5723" 1144.4 9.65976082320499 33.5986064671241
"5724" 1144.6 9.79192987915787 33.6249850271546
"5725" 1144.8 9.91550832282067 33.4264487191027
"5726" 1145 10.0270278207556 32.8342416811241
"5727" 1145.2 10.1840945478043 32.5101805718257
"5728" 1145.4 10.1062590184487 32.1752612271529
"5729" 1145.6 10.4052914755002 31.8751356420618
"5730" 1145.8 10.7340594965052 31.1731939802518
"5731" 1146 10.9113012305189 30.9455616317459
"5732" 1146.2 11.6986146152919 30.6712611041118
"5733" 1146.4 12.0422626894951 30.8411711077467
"5734" 1146.6 12.2304334590942 30.2060528809083
"5735" 1146.8 12.8000186438667 29.452938207402
"5736" 1147 13.3146206787184 28.6361398613868
"5737" 1147.2 14.260688045267 27.6990580323964
"5738" 1147.4 14.8659365902919 26.4884871362784
"5739" 1147.6 15.1795594753769 26.3173216884733
"5740" 1147.8 15.5004908165091 25.9079534511408
"5741" 1148 16.3745917211665 25.0490257705661
"5742" 1148.2 17.6396288950802 23.9654300392425
"5743" 1148.4 19.1185942287252 22.4076284732451
"5744" 1148.6 20.3644075388919 20.5009629792784
"5745" 1148.8 21.7197840916095 19.3032672952477
"5746" 1149 23.3100660814089 18.9649255268955
"5747" 1149.2 25.2915184449429 18.4391763963882
"5748" 1149.4 27.4903722986459 17.9806092059773
"5749" 1149.6 30.4453552801571 17.5145272299239
"5750" 1149.8 33.7178369854919 17.0146102609118
"5751" 1150 36.8302587129252 15.7534083640118
"5752" 1150.2 39.3217954801529 14.4740460271607
"5753" 1150.4 42.0711208075586 12.7341674593118
"5754" 1150.6 43.7641023929229 13.0839222553299
"5755" 1150.8 46.6589112759181 12.9825860147618
"5756" 1151 48.9282075212421 12.5654853509154
"5757" 1151.2 50.2994592386114 12.9683090862876
"5758" 1151.4 52.6844954232644 12.2791488566313
"5759" 1151.6 54.9195230604057 10.5344031494574
"5760" 1151.8 56.3635578192005 9.06455981573341
"5761" 1152 57.1804691034568 9.93484905444334
"5762" 1152.2 58.7381530851954 11.7865719657458
"5763" 1152.4 60.3110317000146 14.7871103278096
"5764" 1152.6 62.5554397527828 17.9924567270421
"5765" 1152.8 63.8910819966375 21.7149337187669
"5766" 1153 64.3329792369343 26.1225185417693
"5767" 1153.2 65.2844010990571 30.2207737727884
"5768" 1153.4 65.6308115104708 34.441244452091
"5769" 1153.6 65.5299965927952 37.9403702189718
"5770" 1153.8 66.171153988386 41.5815834180942
"5771" 1154 68.5625221254026 44.1983545197476
"5772" 1154.2 71.6031512214026 45.8388544142287
"5773" 1154.4 74.8881723720549 46.7202728212494
"5774" 1154.6 77.6917227142826 46.8527122643682
"5775" 1154.8 79.6397825270252 45.6591806162618
"5776" 1155 81.8361871115579 44.5873435467968
"5777" 1155.2 84.2246304878177 43.5133106077665
"5778" 1155.4 86.3437481714686 42.4208458428702
"5779" 1155.6 88.7678199547825 42.0695726871865
"5780" 1155.8 91.030189478629 42.7237073618514
"5781" 1156 94.1913646293109 42.9065574285832
"5782" 1156.2 97.5997163260348 43.0304517208195
"5783" 1156.4 98.1442520655829 43.3832354682041
"5784" 1156.6 97.8740847382402 43.4157937813389
"5785" 1156.8 98.6240339298019 43.9136954961283
"5786" 1157 98.8029522157684 43.9729615107549
"5787" 1157.2 98.7408061160719 43.9872814718062
"5788" 1157.4 98.749862464836 43.9935884305523
"5789" 1157.6 98.7750565359885 43.9589364688099
"5790" 1157.8 98.8176291472888 43.9642596097299
"5791" 1158 98.7216792256406 43.8536137980502
"5792" 1158.2 98.8362875531052 43.7686517122218
"5793" 1158.4 99.072234408937 43.7576358667765
"5794" 1158.6 99.1115999598668 43.6665976613385
"5795" 1158.8 99.3110471654213 43.5833500113781
"5796" 1159 99.1322003228603 43.3821746923313
"5797" 1159.2 99.1569498154232 43.3589365876444
"5798" 1159.4 99.075261996119 43.3660862582618
"5799" 1159.6 99.0599909794538 43.4642317367363
"5800" 1159.8 98.874959631899 43.5760392071671
"5801" 1160 98.7578634066193 43.7006535181405
"5802" 1160.2 98.6814786005733 43.7360192155887
"5803" 1160.4 98.6006387981652 43.7801171840118
"5804" 1160.6 98.4980175661752 43.8145135993818
"5805" 1160.8 98.4866152070652 43.8298008951018
"5806" 1161 98.4866152070652 43.8298008951018
"5807" 1161.2 98.5871330912582 43.884011426769
"5808" 1161.4 98.5901135436022 43.8977117664733
"5809" 1161.6 98.6219955977681 43.9693884643546
"5810" 1161.8 98.6183758012253 43.9875876259261
"5811" 1162 98.6835321389966 44.0167062844403
"5812" 1162.2 98.6668601914579 44.0189811796368
"5813" 1162.4 98.5389491116983 44.0410301638483
"5814" 1162.6 98.4834851477017 44.0274116736
"5815" 1162.8 98.6245909235913 44.5516929585589
"5816" 1163 98.5785580392538 45.8693809324118
"5817" 1163.2 99.0629526311707 47.5845691870572
"5818" 1163.4 100.138457885227 49.9055542534705
"5819" 1163.6 101.456528754823 53.1243013798375
"5820" 1163.8 102.559981866822 56.5409505361268
"5821" 1164 104.368140331842 59.2462321888099
"5822" 1164.2 106.300073226863 62.6998671798226
"5823" 1164.4 107.960009703491 66.5067908643049
"5824" 1164.6 110.150732821851 69.7020534048813
"5825" 1164.8 112.344020188887 71.1226316625204
"5826" 1165 113.462486546161 72.398452985266
"5827" 1165.2 112.78783733 73.0611682169349
"5828" 1165.4 111.842320830813 74.5652328235457
"5829" 1165.6 109.985481240547 76.4916066996553
"5830" 1165.8 107.389891747991 78.6905019790808
"5831" 1166 105.05120673245 81.2817644971368
"5832" 1166.2 102.543889126241 84.6999906414256
"5833" 1166.4 100.474905569294 88.2802788429025
"5834" 1166.6 98.2231791904286 91.7520365473815
"5835" 1166.8 97.1998524284218 94.7915826221066
"5836" 1167 97.6267472131603 98.1223217670658
"5837" 1167.2 99.4336817402017 100.866604877919
"5838" 1167.4 99.5589612098011 101.147012243632
"5839" 1167.6 98.2766298814612 101.603986593294
"5840" 1167.8 95.5478601799227 101.69218253014
"5841" 1168 92.7283902212376 101.675676505906
"5842" 1168.2 89.4287694876358 101.726408681968
"5843" 1168.4 85.5018069544948 101.851900969073
"5844" 1168.6 80.7609584473792 101.293494112906
"5845" 1168.8 77.3086335534252 99.3095572243335
"5846" 1169 74.4464761652339 97.0397261424292
"5847" 1169.2 71.518662518521 94.7902259908941
"5848" 1169.4 68.5509882925502 92.5848087701118
"5849" 1169.6 65.6467724774735 90.0999642804514
"5850" 1169.8 63.0688024241934 89.3207005622861
"5851" 1170 59.4189322339989 88.6396136816697
"5852" 1170.2 56.4283134849726 89.1424852514065
"5853" 1170.4 54.7435006171056 90.4643789575207
"5854" 1170.6 54.4209890853525 91.1950546137481
"5855" 1170.8 53.9949404630078 92.0547384076465
"5856" 1171 53.0310294016663 93.9799378303707
"5857" 1171.2 51.912294389949 96.0516565113592
"5858" 1171.4 50.0585922495882 99.5594768615244
"5859" 1171.6 47.8525391859252 103.005648685912
"5860" 1171.8 47.0634699472304 105.83085852955
"5861" 1172 46.8033910862062 108.125135591684
"5862" 1172.2 46.4689879765381 110.10019517614
"5863" 1172.4 46.4953963286373 111.914012763667
"5864" 1172.6 46.971748257573 115.44097753409
"5865" 1172.8 48.2801276525502 118.579581200662
"5866" 1173 50.179053054196 121.158069483841
"5867" 1173.2 50.8815207107914 122.303188365149
"5868" 1173.4 51.6458485991318 123.192606221307
"5869" 1173.6 50.8499179542666 121.926532525107
"5870" 1173.8 49.601859097563 121.189715658625
"5871" 1174 48.1907117167945 120.066336039755
"5872" 1174.2 46.6850587000606 117.791597768251
"5873" 1174.4 45.4684390859739 114.588388406755
"5874" 1174.6 42.7794240015744 111.122534416151
"5875" 1174.8 40.0336394304098 107.55231255614
"5876" 1175 37.4936396617059 104.714121741903
"5877" 1175.2 33.7674583631002 102.957875886787
"5878" 1175.4 29.5687908222407 102.254023313012
"5879" 1175.6 25.9090076895893 101.398196073986
"5880" 1175.8 21.5736445433134 99.6564785741474
"5881" 1176 17.1299348478599 98.2647971778134
"5882" 1176.2 13.6803023976502 96.8525121586118
"5883" 1176.4 11.5993718600752 95.4129584783118
"5884" 1176.6 11.0928046874285 92.0429727645521
"5885" 1176.8 10.6045237529033 87.1780154200362
"5886" 1177 10.8345324579383 81.9318899808813
"5887" 1177.2 10.6626708133817 76.6411563316987
"5888" 1177.4 11.1768998366406 70.9738643782426
"5889" 1177.6 14.1172065171429 67.086819923516
"5890" 1177.8 17.7883189992252 64.331106771239
"5891" 1178 22.1408747008701 61.525241052098
"5892" 1178.2 26.6095986379616 59.3106198813754
"5893" 1178.4 30.6049890740619 56.7322434201769
"5894" 1178.6 33.0518698340341 53.065101928235
"5895" 1178.8 35.1389087782752 49.501828586906
"5896" 1179 35.8117247493283 45.1428483428906
"5897" 1179.2 36.3398198933746 40.0503853969033
"5898" 1179.4 38.2704262439926 36.0824652902183
"5899" 1179.6 39.717128723957 31.7587437314663
"5900" 1179.8 39.6397825227493 28.4313208490462
"5901" 1180 38.7910173285076 25.9254550357412
"5902" 1180.2 39.2597038857494 24.8598922799773
"5903" 1180.4 39.0415836985553 25.4675945700238
"5904" 1180.6 38.5775932035658 25.8020508322145
"5905" 1180.8 38.6360957492081 26.3069246064874
"5906" 1181 39.5011749529343 27.2985014858868
"5907" 1181.2 41.3104356465627 29.0278768142118
"5908" 1181.4 43.3879410568857 32.2302097490466
"5909" 1181.6 46.3864605782612 36.5530051905398
"5910" 1181.8 50.4661387544723 39.5131631727529
"5911" 1182 55.952173306494 41.498966025793
"5912" 1182.2 60.6991971165252 41.6586149208281
"5913" 1182.4 65.7227617277828 41.1897698536784
"5914" 1182.6 69.4370466150565 41.291950562918
"5915" 1182.8 72.1955756788357 41.8249525208749
"5916" 1183 74.541040539515 42.5828723406342
"5917" 1183.2 77.2722093507127 42.1399177473868
"5918" 1183.4 81.4529249557328 41.0832074673702
"5919" 1183.6 85.1952652711752 41.3800117559718
"5920" 1183.8 86.6453816219334 42.7895628184812
"5921" 1184 86.6951416283177 43.1707886517759
"5922" 1184.2 87.1485307814213 42.9589926366751
"5923" 1184.4 89.2238899889593 41.7390112170008
"5924" 1184.6 92.4050498808131 40.3829403573451
"5925" 1184.8 95.7457685233941 38.763509462303
"5926" 1185 98.9519191692079 36.8089633424637
"5927" 1185.2 101.906056011275 34.6997466244006
"5928" 1185.4 104.831346778752 33.9984112197759
"5929" 1185.6 107.65683702362 34.4779419581627
"5930" 1185.8 108.442093830252 35.2783616868986
"5931" 1186 107.978396500627 35.1309214744681
"5932" 1186.2 107.49393033686 34.2019172109911
"5933" 1186.4 107.315841944575 31.7299063327218
"5934" 1186.6 107.063361135711 30.0761485207261
"5935" 1186.8 107.159011517086 31.4383281898603
"5936" 1187 107.825147318155 33.8089785506418
"5937" 1187.2 109.414977183221 36.6365210531706
"5938" 1187.4 111.032468044954 40.7806678675207
"5939" 1187.6 112.834418502234 43.9562534173074
"5940" 1187.8 114.840572699269 47.6318510404205
"5941" 1188 116.867997740871 51.8516786635246
"5942" 1188.2 117.587053980547 56.0132770851683
"5943" 1188.4 118.582434226133 60.3034802831739
"5944" 1188.6 118.267890495521 64.4944028846118
"5945" 1188.8 117.405883668934 68.3379656296265
"5946" 1189 116.695825366846 72.4895278855246
"5947" 1189.2 115.430520844525 77.2210765715118
"5948" 1189.4 115.945413698923 81.9950899678323
"5949" 1189.6 117.773274459983 84.6832680852554
"5950" 1189.8 118.472774208205 84.0497286447297
"5951" 1190 118.732454003463 82.817318754726
"5952" 1190.2 119.295815974016 81.9247250138008
"5953" 1190.4 118.969361126863 81.8709623530118
"5954" 1190.6 118.741913925291 81.8732171163923
"5955" 1190.8 119.460058246053 81.4887799600118
"5956" 1191 119.529940429311 80.7084909076368
"5957" 1191.2 120.909451027042 79.4429165850541
"5958" 1191.4 123.249281377097 78.0195647854582
"5959" 1191.6 123.875996998881 76.8583271815457
"5960" 1191.8 123.486255345686 75.8542886914609
"5961" 1192 123.637945428974 73.9757927471913
"5962" 1192.2 124.687690359254 70.9636495945965
"5963" 1192.4 126.14015598709 68.3137611217537
"5964" 1192.6 124.94074934859 68.3660766919596
"5965" 1192.8 123.518465399669 67.057615984783
"5966" 1193 122.655348970657 64.2972772292749
"5967" 1193.2 123.065433815841 60.9582100062223
"5968" 1193.4 123.8080874684 57.1405766726368
"5969" 1193.6 124.288371203282 54.6131278457728
"5970" 1193.8 122.715361387025 52.7532371290631
"5971" 1194 121.49716062741 49.7415092115759
"5972" 1194.2 121.251725232262 45.7279063974591
"5973" 1194.4 122.05215170739 42.5305469251596
"5974" 1194.6 120.270531235512 42.0241440269847
"5975" 1194.8 117.429994357974 39.9256280922169
"5976" 1195 114.706316955106 36.8182000790928
"5977" 1195.2 112.948939452462 33.2682461221768
"5978" 1195.4 112.623032768128 29.4423674095066
"5979" 1195.6 112.940813813268 27.7400379626481
"5980" 1195.8 111.835447138881 29.0956452385375
"5981" 1196 109.654816066584 29.4445305603059
"5982" 1196.2 106.517676806875 30.3005441829018
"5983" 1196.4 102.671012257965 30.3033622954966
"5984" 1196.6 99.730201793904 29.3421156706784
"5985" 1196.8 96.6316809323123 29.2534022659227
"5986" 1197 92.6369814079664 28.8862445156294
"5987" 1197.2 89.3508532037728 26.0958328632545
"5988" 1197.4 88.1191559286681 22.639191138573
"5989" 1197.6 87.940920294547 18.5311543073379
"5990" 1197.8 88.6186294677672 14.8493209827214
"5991" 1198 88.316201304993 13.0000513391731
"5992" 1198.2 86.4569982296207 12.7889898774837
"5993" 1198.4 83.3502665258231 13.1608022724905
"5994" 1198.6 78.9841142253963 12.2874999958777
"5995" 1198.8 75.1252511258272 10.2199622977048
"5996" 1199 71.9883004710556 10.8429436781936
"5997" 1199.2 67.9280004240829 13.3120958343675
"5998" 1199.4 63.6600096987552 14.2030217897418
"5999" 1199.6 60.479052559451 12.9217269373286
"6000" 1199.8 57.6374525406919 11.1865217890724
"6001" 1200 56.8529665616665 10.7254943459574
"6002" 1200.2 55.2335010648839 13.047667799077
"6003" 1200.4 52.9241102161557 16.2089808542183
"6004" 1200.6 51.0597559398444 19.9059149319267
"6005" 1200.8 48.3962168884165 22.4651404613705
"6006" 1201 45.2131042067586 24.0170409948784
"6007" 1201.2 40.9884898235645 25.4396565042028
"6008" 1201.4 38.1478646545252 25.8948911496903
"6009" 1201.6 37.0488039292002 25.3684804012368
"6010" 1201.8 36.0730908214634 26.0966666854275
"6011" 1202 34.8579810900578 29.1159449308596
"6012" 1202.2 34.8192971971616 33.1702127965231
"6013" 1202.4 33.9986728672752 38.9239082990444
"6014" 1202.6 32.3187252917352 43.7801171840118
"6015" 1202.8 29.1291415679967 46.7575000170975
"6016" 1203 25.2280967965023 48.383837202443
"6017" 1203.2 21.4225947282538 49.5674505637261
"6018" 1203.4 17.567310310303 50.3444536563729
"6019" 1203.6 14.3462735181831 51.9132267052223
"6020" 1203.8 11.3189805147094 52.8083380993539
"6021" 1204 10.3111356313343 52.4521831197209
"6022" 1204.2 10.488210340538 53.3510095899092
"6023" 1204.4 11.4951186520168 55.9225052463592
"6024" 1204.6 12.6423847574078 59.1372027322987
"6025" 1204.8 12.9662778567644 63.4741420615596
"6026" 1205 12.7142691952752 68.1665387106868
"6027" 1205.2 11.131420341615 72.5907898870887
"6028" 1205.4 10.4487178156368 77.4563872184415
"6029" 1205.6 11.0763879502371 82.1926865143507
"6030" 1205.8 11.2748391506037 87.80058008683
"6031" 1206 11.4048519397569 93.3084695776703
"6032" 1206.2 11.2391279279023 97.7806097293724
"6033" 1206.4 13.1754621755374 99.4420309092313
"6034" 1206.6 16.5406957907871 101.295534136917
"6035" 1206.8 20.5380779978186 103.785911417185
"6036" 1207 24.6025418472935 106.706603550158
"6037" 1207.2 29.1436207541681 109.05141015994
"6038" 1207.4 33.2339908475967 112.002707528107
"6039" 1207.6 37.8807960655932 114.569468745044
"6040" 1207.8 42.4616533378531 116.266333508823
"6041" 1208 47.017911219635 116.61227402889
"6042" 1208.2 51.7736314385459 116.903295533954
"6043" 1208.4 55.6074539967149 116.282752876753
"6044" 1208.6 57.4853463408305 115.336160446852
"6045" 1208.8 58.3163964307175 113.928552138499
"6046" 1209 60.6624668280756 112.736740378155
"6047" 1209.2 64.6256026970591 113.149460347351
"6048" 1209.4 68.6409242669496 113.709860252768
"6049" 1209.6 71.6719715485714 115.180780723306
"6050" 1209.8 74.9199855039714 116.632900883496
"6051" 1210 78.6501242181154 117.343962551381
"6052" 1210.2 82.5859287980083 115.912185612003
"6053" 1210.4 85.1617380092935 114.253929018426
"6054" 1210.6 89.3919402718992 112.450906487592
"6055" 1210.8 91.9928890681296 109.292825994525
"6056" 1211 93.4809795577752 105.739790311236
"6057" 1211.2 93.0983782749544 104.804160696392
"6058" 1211.4 93.0716641025445 104.877852434185
"6059" 1211.6 93.2917962722414 104.629751701931
"6060" 1211.8 93.9762590205916 104.181846003366
"6061" 1212 95.4146702302047 103.684757399627
"6062" 1212.2 96.7433211920252 102.146744044801
"6063" 1212.4 96.4808859426681 101.220083446235
"6064" 1212.6 97.1310450889649 100.132252096701
"6065" 1212.8 99.0871394535252 98.7781403421928
"6066" 1213 101.780671943009 97.1687865135903
"6067" 1213.2 103.841343421424 94.3447910782152
"6068" 1213.4 104.521625175 90.1911908079025
"6069" 1213.6 104.694125607182 86.1491896045074
"6070" 1213.8 105.758696767592 81.6601419769321
"6071" 1214 107.122391663948 77.6277578358579
"6072" 1214.2 108.782421236999 73.4025473173135
"6073" 1214.4 111.07283664553 69.8648963375509
"6074" 1214.6 113.52214281421 66.6628865127933
"6075" 1214.8 115.720411330373 63.2034037163931
"6076" 1215 118.355768925722 61.9849659934314
"6077" 1215.2 118.732454003463 62.0805115916814
"6078" 1215.4 117.825701083998 61.3088609926874
"6079" 1215.6 116.157551998787 59.4636203389567
"6080" 1215.8 114.613865394755 56.4472255069577
"6081" 1216 112.875921509999 53.280562687879
"6082" 1216.2 112.342817788897 49.9195792954154
"6083" 1216.4 113.523340541007 46.1960558826189
"6084" 1216.6 116.024183494353 42.5321056528879
"6085" 1216.8 117.868266585284 40.8116142866583
"6086" 1217 116.494741028125 39.8992287023663
"6087" 1217.2 113.523459613262 38.3792765250381
"6088" 1217.4 110.452885483814 35.8699935270576
"6089" 1217.6 107.911974991248 31.9658575790409
"6090" 1217.8 104.888717139054 28.9290862711155
"6091" 1218 102.11342595945 25.4966557226627
"6092" 1218.2 100.805411624963 21.3786554609805
"6093" 1218.4 101.408753808396 18.4418185305788
"6094" 1218.6 101.706701039908 18.4511664322471
"6095" 1218.8 100.121797965359 18.8957969286784
"6096" 1219 96.9118350213747 19.2165497892545
"6097" 1219.2 92.5901702523065 18.8944699064805
"6098" 1219.4 87.2885281475039 18.572342326565
"6099" 1219.6 82.3711319478193 17.0910467395118
"6100" 1219.8 77.5518838811052 15.5941657002618
"6101" 1220 73.4501044674195 13.2459488817329
"6102" 1220.2 70.9895439766886 11.1054145745563
"6103" 1220.4 69.5888141263586 9.64235050422389
"6104" 1220.6 67.8819076851374 10.7876371352362
"6105" 1220.8 64.8859396282211 12.6499822655272
"6106" 1221 61.3115460316919 14.7226740313754
"6107" 1221.2 56.7875544774002 14.5670505190743
"6108" 1221.4 51.992890316234 13.650705234759
"6109" 1221.6 49.2320993375857 11.8657874652535
"6110" 1221.8 48.9146710253659 10.4462528626821
"6111" 1222 48.4844721285417 9.54329446163814
"6112" 1222.2 48.3879543093513 7.75527248731611
"6113" 1222.4 47.0351612819593 6.15405060283594
"6114" 1222.6 47.4429850627905 6.32234284967502
"6115" 1222.8 48.16660416492 5.11532793008544
"6116" 1223 47.9999762835747 4.89410864789088
"6117" 1223.2 47.6369027347293 5.19139495202196
"6118" 1223.4 47.271936302508 4.74919118625314
"6119" 1223.6 47.4552665153466 4.62462106308319
"6120" 1223.8 47.8839369863731 4.35717251477263
"6121" 1224 48.8749507194552 4.10958479061176
"6122" 1224.2 49.8824693757803 4.08774579672605
"6123" 1224.4 50.0032885166013 4.75181737710959
"6124" 1224.6 49.8836627153 5.68787207950627
"6125" 1224.8 50.4310726758884 4.80555904312755
"6126" 1225 51.0878146142071 4.21458843798146
"6127" 1225.2 52.3509042260555 3.54287392907237
"6128" 1225.4 53.9259089533837 2.65224400522874
"6129" 1225.6 55.0577442044824 2.53353739852605
"6130" 1225.8 56.4761011498585 2.0089971194562
"6131" 1226 57.9616036905658 1.55757046906582
"6132" 1226.2 59.6004243295616 1.79911850565722
"6133" 1226.4 59.8013049236124 2.05912365825947
"6134" 1226.6 60.6249912873967 1.82013026492605
"6135" 1226.8 62.2511848842752 1.0500024110951
"6136" 1227 62.7601089491903 0.626901353040886
"6137" 1227.2 62.9235209580593 0.476246268068584
"6138" 1227.4 63.0132052888487 0
"6139" 1227.6 62.9011193535452 0.170558260091767
"6140" 1227.8 62.9346596262489 0.130864930853866
"6141" 1228 62.9243410356708 0.312917170024421
"6142" 1228.2 62.9606650066752 0.254319901224267
"6143" 1228.4 63.0596854936831 0.321956127353866
"6144" 1228.6 62.9845417415637 0.397515804242533
"6145" 1228.8 62.8735430853369 0.519055659492286
"6146" 1229 62.5082727069213 0.61336040581696
"6147" 1229.2 62.0346085438225 0.639988417403657
"6148" 1229.4 61.7285767584002 0.497961176761763
"6149" 1229.6 61.7885774352506 0.927243512561062
"6150" 1229.8 62.0294723460252 1.00061410668567
"6151" 1230 62.341536911141 1.34580264333808
"6152" 1230.2 62.9756255487699 1.55302852765006
"6153" 1230.4 63.7592179797191 1.41636886606278
"6154" 1230.6 63.9552041068252 1.44158770424034
"6155" 1230.8 64.2166521389434 1.79911850565722
"6156" 1231 64.9275719531502 2.06763886229747
"6157" 1231.2 65.7196903852616 2.63991977025721
"6158" 1231.4 67.1312971272945 2.74328273563676
"6159" 1231.6 69.8725903880439 2.59371369164728
"6160" 1231.8 72.4850901238616 2.77194641511176
"6161" 1232 74.9192545835156 3.26510869530984
"6162" 1232.2 77.1084337169064 3.55258233269493
"6163" 1232.4 79.1713675707225 3.81926642235121
"6164" 1232.6 81.1565778283863 3.80313113103954
"6165" 1232.8 82.1265827519681 3.66188541595462
"6166" 1233 81.7433624047611 3.43103076832308
"6167" 1233.2 81.8009416377339 3.54707167625447
"6168" 1233.4 82.2238391722894 3.69783734456837
"6169" 1233.6 83.1597900841063 3.91952651949825
"6170" 1233.8 83.3522325777225 3.94198553936956
"6171" 1234 84.5574342769475 5.24277413840011
"6172" 1234.2 86.4088020621681 5.80756656522605
"6173" 1234.4 88.9124343410352 6.66638499978176
"6174" 1234.6 91.4133517724952 8.11485626925177
"6175" 1234.8 93.624440611937 9.33873917954117
"6176" 1235 96.7252222093109 10.9943276130832
"6177" 1235.2 99.3405252115252 12.2858993608555
"6178" 1235.4 101.220233844852 14.5080657364811
"6179" 1235.6 102.674376486242 16.9761293533004
"6180" 1235.8 103.229996596825 19.4427423977718
"6181" 1236 104.460408027584 21.6097915038059
"6182" 1236.2 106.403653215775 22.6804642371368
"6183" 1236.4 108.42858673086 23.8769486786525
"6184" 1236.6 110.129215688869 23.9464434139493
"6185" 1236.8 111.222507363454 24.0959040283546
"6186" 1237 113.074369647901 24.6743796790826
"6187" 1237.2 113.837645829462 26.0086359095118
"6188" 1237.4 114.463047950343 27.1621318592936
"6189" 1237.6 116.087020308434 30.0458717337481
"6190" 1237.8 117.933797384767 32.4958525631066
"6191" 1238 118.130448819971 34.7523493061199
"6192" 1238.2 118.638642221237 38.1024414642745
"6193" 1238.4 120.63694286343 41.4408973647876
"6194" 1238.6 122.663582558217 43.36137821429
"6195" 1238.8 123.347778733438 45.3056882238382
"6196" 1239 124.39326951622 47.6827276361093
"6197" 1239.2 124.542578512603 50.6363375273997
"6198" 1239.4 124.616828240491 54.3743426713253
"6199" 1239.6 125.244924293161 58.0471802447321
"6200" 1239.8 126.612834427841 60.7067742213539
"6201" 1240 126.116064981236 61.3437448763539
"6202" 1240.2 126.30903244179 62.1713986002031
"6203" 1240.4 125.201846847051 64.2119202463074
"6204" 1240.6 124.911004063956 68.0470374769335
"6205" 1240.8 125.554581290769 72.0550812336528
"6206" 1241 125.045221958466 73.4575516506135
"6207" 1241.2 124.140119441542 76.4599506193507
"6208" 1241.4 123.336492846901 80.5135947979321
"6209" 1241.6 123.410547953846 84.1509906462938
"6210" 1241.8 121.993430412723 85.5302489434601
"6211" 1242 119.661396198499 87.1812861294328
"6212" 1242.2 116.377523498899 89.5585023085664
"6213" 1242.4 112.743298200473 91.3618251125118
"6214" 1242.6 109.455870075098 94.060405667963
"6215" 1242.8 107.156624128992 98.1945397436672
"6216" 1243 106.919113845158 101.235997646702
"6217" 1243.2 107.245836007589 102.570875382422
"6218" 1243.4 106.621071080161 102.117992291774
"6219" 1243.6 105.877877767925 103.336873426512
"6220" 1243.8 104.890647872333 105.592402848448
"6221" 1244 103.539044144288 107.986759208012
"6222" 1244.2 103.527449443173 110.449343148994
"6223" 1244.4 103.187479325568 109.726012979546
"6224" 1244.6 101.290568308566 108.389600108742
"6225" 1244.8 98.1503969720695 106.512143957145
"6226" 1245 94.8364309363073 105.533605557217
"6227" 1245.2 92.2653832273701 103.809110291426
"6228" 1245.4 89.3514083491314 102.768109363773
"6229" 1245.6 86.2751843549991 101.53950840436
"6230" 1245.8 82.2298256446687 100.326494722229
"6231" 1246 78.4686996541817 99.2530606966726
"6232" 1246.2 74.3853045884994 99.6907655392704
"6233" 1246.4 71.2780525130252 101.469543664222
"6234" 1246.6 68.9691840112494 103.756395478598
"6235" 1246.8 68.0598271491413 106.95623168403
"6236" 1247 67.2315921254861 111.256911162029
"6237" 1247.2 67.0705153209726 114.855984850617
"6238" 1247.4 67.831801860872 117.532072684794
"6239" 1247.6 68.7132942308301 119.632447085768
"6240" 1247.8 70.4002518513824 121.081055958655
"6241" 1248 71.9084517577268 121.924088088221
"6242" 1248.2 71.6356533811704 122.469622633068
"6243" 1248.4 71.7436488433502 124.083007659862
"6244" 1248.6 71.6634994923557 125.583343455207
"6245" 1248.8 71.6094031196406 126.285782845499
"6246" 1249 71.1030445530506 126.733129468046
"6247" 1249.2 70.2474751443529 126.948144487608
"6248" 1249.4 69.2841479173347 127.663086060321
"6249" 1249.6 69.0989349942252 127.710694011968
"6250" 1249.8 67.5049802103065 127.65123764784
"6251" 1250 65.2478801593317 127.659906099294
"6252" 1250.2 62.9693567274438 127.978749812384
"6253" 1250.4 62.8413203146572 128.162932099268
"6254" 1250.6 61.868669845756 128.036635517704
"6255" 1250.8 58.4506519000332 127.899990612884
"6256" 1251 55.3406868838599 128.097979148319
"6257" 1251.2 52.3462381479945 127.657392989266
"6258" 1251.4 49.1335229671893 127.212325055879
"6259" 1251.6 44.8962400375096 126.158337675184
"6260" 1251.8 40.1410677392578 124.909440051547
"6261" 1252 36.1260977572008 123.011486871752
"6262" 1252.2 32.0861343122959 120.983834121839
"6263" 1252.4 29.1209970257752 119.345104115125
"6264" 1252.6 25.9479162835479 116.701675896875
"6265" 1252.8 22.5517732920018 114.412200690324
"6266" 1253 19.9012106949116 111.012369819262
"6267" 1253.2 16.9175372113667 108.191832687183
"6268" 1253.4 14.2405224719783 105.717551249574
"6269" 1253.6 11.9989612004412 103.816384935596
"6270" 1253.8 11.0590880341462 102.155395598689
"6271" 1254 10.6374109288109 101.874874113607
"6272" 1254.2 10.2223020026865 100.398589437318
"6273" 1254.4 9.09739184317845 97.6616703648666
"6274" 1254.6 7.30773043240336 93.8620687507513
"6275" 1254.8 5.67445268076122 89.8499115658038
"6276" 1255 4.28555811000065 86.0425980361675
"6277" 1255.2 3.42390167112606 82.2584974405916
"6278" 1255.4 2.68610196400841 79.8786894303983
"6279" 1255.6 2.30282938888235 79.3712539842303
"6280" 1255.8 2.11100984257442 79.9057512502085
"6281" 1256 2.09641123891779 80.4696269120118
"6282" 1256.2 1.57764303063539 81.0850053414186
"6283" 1256.4 1.34584567786451 81.059962215485
"6284" 1256.6 1.17465946635854 81.2198367945673
"6285" 1256.8 1.00892286993087 81.0969829156155
"6286" 1257 0.54529516453006 80.3657326692545
"6287" 1257.2 1.94249509666157 81.835060370639
"6288" 1257.4 2.75031113392178 81.9818831050031
"6289" 1257.6 4.1470693198201 82.9325801113451
"6290" 1257.8 4.77848937791314 83.3129321288997
"6291" 1258 5.26555416798175 83.0784371598813
"6292" 1258.2 5.72034318375632 83.9253265327513
"6293" 1258.4 5.76186437939496 84.1148119208773
"6294" 1258.6 5.67014512287521 84.6895575013868
"6295" 1258.8 5.87045827568068 85.4444212545076
"6296" 1259 6.06212053022034 85.6492858480362
"6297" 1259.2 6.02488518407521 86.2119173668368
"6298" 1259.4 5.94745594108307 86.6887767617391
"6299" 1259.6 6.46691972897646 87.2121943332313
"6300" 1259.8 6.18045974481335 87.6598380345541
"6301" 1260 5.80848557300909 88.1595065131005
"6302" 1260.2 5.77469292426489 89.2408707579705
"6303" 1260.4 5.95000644405086 89.5668744718836
"6304" 1260.6 5.95149068865453 90.6765325457531
"6305" 1260.8 6.22877482578794 91.1415844114609
"6306" 1261 7.30741882868377 92.0624928330118
"6307" 1261.2 8.12426995299217 94.0607908548134
"6308" 1261.4 8.54607347617521 95.9671229481618
"6309" 1261.6 9.7454842318789 97.8729080761825
"6310" 1261.8 10.7466669830008 99.4264950395971
"6311" 1262 11.4790136250252 100.614745114937
"6312" 1262.2 12.4875687484032 101.932027123634
"6313" 1262.4 12.8715968278039 102.733317625545
"6314" 1262.6 13.4485120167525 103.609033615466
"6315" 1262.8 14.4943041452252 104.859233291962
"6316" 1263 15.52903188814 105.840899050594
"6317" 1263.2 16.7330418423782 107.566037414037
"6318" 1263.4 17.8117084538098 108.82462060805
"6319" 1263.6 19.2332163688599 110.550691482311
"6320" 1263.8 20.7728412488109 112.724607603774
"6321" 1264 22.0829129627229 113.879478430314
"6322" 1264.2 23.4193301904714 115.465774652566
"6323" 1264.4 24.5438541014451 116.456037733806
"6324" 1264.6 25.7407335579945 117.212054202119
"6325" 1264.8 27.1988285021971 117.753310829129
"6326" 1265 28.2258631076098 118.529113525689
"6327" 1265.2 27.9260528261161 117.838221057326
"6328" 1265.4 27.9354762633971 117.550794629532
"6329" 1265.6 28.1538235874892 117.559663787876
"6330" 1265.8 28.2729721098881 117.56289384552
"6331" 1266 28.438490226001 117.68309637235
"6332" 1266.2 28.394058006635 117.665605990085
"6333" 1266.4 28.4548458679932 117.74616879566
"6334" 1266.6 28.4415553762994 117.803298899181
"6335" 1266.8 28.3589766212017 117.86569232455
"6336" 1267 28.3421606734611 117.910435361294
"6337" 1267.2 28.4146842253502 117.939425692387
"6338" 1267.4 28.4210188693002 117.882098333437
"6339" 1267.6 28.4463574451002 117.805661854837
"6340" 1267.8 28.4859749314432 117.77626722543
"6341" 1268 28.5233597154105 117.813858936217
"6342" 1268.2 28.5059235325655 117.781724086673
"6343" 1268.4 28.5114806749765 117.796107295012
"6344" 1268.6 28.475753334174 117.737148027772
"6345" 1268.8 28.5059235325655 117.781724086673
"6346" 1269 28.5059235325655 117.781724086673
"6347" 1269.2 28.5176608154155 117.777464251451
"6348" 1269.4 28.5059235325655 117.781724086673
"6349" 1269.6 28.45170554614 117.763736655168
"6350" 1269.8 28.4922057287711 117.770001940299
"6351" 1270 28.447483022331 117.771891881681
"6352" 1270.2 28.5022104643179 117.789892947158
"6353" 1270.4 28.5022104643179 117.789892947158
"6354" 1270.6 28.498436526099 117.741808157208
"6355" 1270.8 28.4739583937395 117.647302385692
"6356" 1271 28.7535876766752 117.398000635637
"6357" 1271.2 29.2318532949002 117.442588581487
"6358" 1271.4 29.3933867156252 117.312009597212
"6359" 1271.6 30.1437017329095 117.203356090442
"6360" 1271.8 31.1307316737383 116.610787989186
"6361" 1272 32.678578315552 116.616574135664
"6362" 1272.2 34.5229192631373 116.523264210279
"6363" 1272.4 36.4684114902204 116.733453812036
"6364" 1272.6 38.7449827317793 117.525655820184
"6365" 1272.8 40.3217290539521 117.789892947158
"6366" 1273 43.1576017173557 117.644961715859
"6367" 1273.2 46.3496180670761 117.884635419944
"6368" 1273.4 49.2334915670252 117.805661854837
"6369" 1273.6 51.152137115949 116.971284277351
"6370" 1273.8 52.4423163816976 116.141081817279
"6371" 1274 54.2426511947143 115.228954974524
"6372" 1274.2 56.6661404683586 115.496479904653
"6373" 1274.4 59.9118913684538 115.269457030178
"6374" 1274.6 62.3067428271154 115.173041253438
"6375" 1274.8 64.8784651544622 114.560938690961
"6376" 1275 67.4772661430252 112.767223973787
"6377" 1275.2 70.4886584207945 111.233676290422
"6378" 1275.4 73.1427118090765 109.358696003396
"6379" 1275.6 75.6107305388269 107.917571016176
"6380" 1275.8 77.1449073713329 107.055802096858
"6381" 1276 77.4393272601831 107.205632036354
"6382" 1276.2 77.5899567155124 107.127665452807
"6383" 1276.4 77.3463165635893 106.252239116704
"6384" 1276.6 76.949225859841 105.019816946564
"6385" 1276.8 77.2592900110779 103.97049160438
"6386" 1277 77.1081672988659 103.329545445525
"6387" 1277.2 76.9601720773792 101.817726598879
"6388" 1277.4 76.4166691924656 99.6348467297916
"6389" 1277.6 76.1925844647798 97.4419995466027
"6390" 1277.8 76.2946255934289 95.0907331396265
"6391" 1278 76.9525598829726 93.2526222147223
"6392" 1278.2 77.263435012809 91.4530668549847
"6393" 1278.4 76.6875994031573 88.9317219721155
"6394" 1278.6 76.1350075565579 85.7273136643108
"6395" 1278.8 75.6708401539888 82.5785788442936
"6396" 1279 76.1677128160523 79.0786207248766
"6397" 1279.2 77.4813965702434 76.9709208233663
"6398" 1279.4 79.1027392611757 74.5914587789675
"6399" 1279.6 80.4649105082047 72.4993274340631
"6400" 1279.8 82.5635483639476 70.8063427855549
"6401" 1280 84.6372407268525 68.9277186434118
"6402" 1280.2 86.0083620696145 67.4651885216278
"6403" 1280.4 88.098199211841 66.0170979977749
"6404" 1280.6 90.5750305005383 64.9297584801161
"6405" 1280.8 92.3045857233438 65.1349811610206
"6406" 1281 92.6173938051226 65.926403107587
"6407" 1281.2 92.2809164539141 65.316802774734
"6408" 1281.4 92.0245873259979 63.5980114537572
"6409" 1281.6 90.8297447516429 61.6265361826294
"6410" 1281.8 89.2286235690538 58.8490229651546
"6411" 1282 88.1106091868308 55.9816439531229
"6412" 1282.2 88.1270213744271 52.895345846965
"6413" 1282.4 89.427405037695 50.5043640042476
"6414" 1282.6 90.6120832404197 47.7281664915164
"6415" 1282.8 90.6656827965681 44.1768589062689
"6416" 1283 89.5942230198824 41.2249548993832
"6417" 1283.2 89.4109708199002 37.8443468927305
"6418" 1283.4 88.646731945417 34.4698388885582
"6419" 1283.6 86.6319625190352 30.9617197227918
"6420" 1283.8 85.0358649448415 27.5139665594914
"6421" 1284 85.3805536067127 24.6550732676368
"6422" 1284.2 87.3389087838552 22.1906338034418
"6423" 1284.4 90.3760990731395 20.1102876442118
"6424" 1284.6 92.2881599518504 19.7026264250118
"6425" 1284.8 93.7233766476987 20.4513919296648
"6426" 1285 96.2173537852677 21.8181410852542
"6427" 1285.2 97.0557482916951 22.9975581238856
"6428" 1285.4 98.0799310654752 23.1308024902218
"6429" 1285.6 100.286995542878 24.8133792098353
"6430" 1285.8 102.241792140625 27.3098759618689
"6431" 1286 105.354746880171 29.9770249319729
"6432" 1286.2 108.127581319311 32.4129208664975
"6433" 1286.4 109.473519130006 35.3941535222233
"6434" 1286.6 111.120700585686 37.9723097475296
"6435" 1286.8 111.718651953823 40.182693925131
"6436" 1287 112.725052001152 42.1506304356754
"6437" 1287.2 113.825367315052 43.3535743346814
"6438" 1287.4 114.929808553173 44.7671447554987
"6439" 1287.6 116.577198766322 46.5007376087575
"6440" 1287.8 116.890822976157 48.714963521696
"6441" 1288 117.191327627441 51.021289780587
"6442" 1288.2 119.30666763393 54.454866781598
"6443" 1288.4 122.252758030677 55.6137463250668
"6444" 1288.6 124.66172278476 55.3673461965604
"6445" 1288.8 123.985653704786 55.2827925697905
"6446" 1289 123.188497625415 55.607478496587
"6447" 1289.2 123.456790148477 55.8105542506205
"6448" 1289.4 123.104409431388 56.5984470023304
"6449" 1289.6 122.232617830836 57.8187307751583
"6450" 1289.8 122.436637053225 58.9877915721368
"6451" 1290 122.566244989618 60.8430390661799
"6452" 1290.2 122.271936310525 62.8721751200385
"6453" 1290.4 121.209004529085 65.7588436153507
"6454" 1290.6 120.786324594599 69.3065777112553
"6455" 1290.8 121.445098573894 72.6985849210118
"6456" 1291 121.43843052763 75.7258717708276
"6457" 1291.2 119.499311381641 77.4285003489092
"6458" 1291.4 117.576178449128 80.6002875591913
"6459" 1291.6 114.998334652453 84.2544654491408
"6460" 1291.8 112.478576763825 87.6132528078368
"6461" 1292 110.17706103989 91.3942134509016
"6462" 1292.2 107.486254251492 94.5508552442659
"6463" 1292.4 104.780593832976 97.9754448157679
"6464" 1292.6 101.532099089017 100.082970391432
"6465" 1292.8 97.5984981252752 102.594802613437
"6466" 1293 95.9187252985338 106.003364375374
"6467" 1293.2 96.3843580348586 107.831055270123
"6468" 1293.4 97.4548374499806 108.549795769128
"6469" 1293.6 99.4102062949752 109.818049841137
"6470" 1293.8 101.408217967512 110.276587049832
"6471" 1294 101.585689182001 109.703447333946
"6472" 1294.2 101.975737094725 109.257515664737
"6473" 1294.4 100.555319321229 108.74435970387
"6474" 1294.6 99.6638104889735 108.223975865736
"6475" 1294.8 98.4042863090846 108.155178567639
"6476" 1295 96.9842453553695 108.466053520545
"6477" 1295.2 95.0318936570591 109.240187903698
"6478" 1295.4 92.1095291426002 110.445465936312
"6479" 1295.6 88.9032677386135 111.869603856222
"6480" 1295.8 85.0927686551318 112.861151040045
"6481" 1296 81.1206353586154 113.703831890184
"6482" 1296.2 78.1274486328205 116.027636011917
"6483" 1296.4 76.5309341884868 119.315037318473
"6484" 1296.6 76.2642435595818 121.303323110194
"6485" 1296.8 76.8355713927306 121.86134501103
"6486" 1297 77.4411565472111 120.764503285481
"6487" 1297.2 77.0077379658002 119.273879214612
"6488" 1297.4 76.0094556669525 117.461408169021
"6489" 1297.6 73.4011799530413 114.9122740231
"6490" 1297.8 70.1201626762629 112.86428368261
"6491" 1298 66.1075291971154 110.771678448807
"6492" 1298.2 61.8865367902304 109.930336334807
"6493" 1298.4 57.6035979697194 110.444097239037
"6494" 1298.6 53.5062089113002 111.334040000037
"6495" 1298.8 49.5280525107002 112.334083928387
"6496" 1299 47.2778732809227 113.503905035166
"6497" 1299.2 45.0380880329269 115.276418458102
"6498" 1299.4 42.4793770764706 117.512414482281
"6499" 1299.6 41.4986728680769 119.126058093641
"6500" 1299.8 41.0597239390826 118.988599898307
"6501" 1300 41.3699437212964 117.858724749232
"6502" 1300.2 41.2302096984887 115.711193590109
"6503" 1300.4 39.0745617614042 112.240079388173
"6504" 1300.6 37.6252565286502 108.190589817612
"6505" 1300.8 37.9270081492414 103.996224131552
"6506" 1301 39.3978256482306 100.26803980653
"6507" 1301.2 40.6746837412474 96.1674148319007
"6508" 1301.4 41.8952196799035 92.1477915120292
"6509" 1301.6 42.9927750962838 87.9683090367359
"6510" 1301.8 44.0059302512776 83.9128402470772
"6511" 1302 43.7819715088782 79.4354863191882
"6512" 1302.2 43.0288745191568 74.8709901022749
"6513" 1302.4 42.7047401785573 70.0209706630209
"6514" 1302.6 44.7655335222913 66.0624025740577
"6515" 1302.8 45.9980422891667 61.7499006435589
"6516" 1303 46.4193739819646 57.6699378912239
"6517" 1303.2 47.0470176875091 53.9511002235279
"6518" 1303.4 48.3425101244926 50.4807715308487
"6519" 1303.6 50.117646126855 49.5860369415011
"6520" 1303.8 53.4718255088293 48.5751272075272
"6521" 1304 57.6119546027799 47.1296213641721
"6522" 1304.2 61.1896795480824 44.5190031438118
"6523" 1304.4 62.9742392437109 41.1012006006975
"6524" 1304.6 64.3913895902395 37.1387231505526
"6525" 1304.8 66.1948239392701 33.3636970645934
"6526" 1305 66.7011185056563 28.8972669090312
"6527" 1305.2 65.6442627872805 24.7197867756713
"6528" 1305.4 63.4077373024192 21.5363298257693
"6529" 1305.6 61.6571504159027 19.0162580457465
"6530" 1305.8 61.4913412065104 18.4501276915167
"6531" 1306 62.8790598875546 18.7846393045706
"6532" 1306.2 64.7310116776429 18.5186103839529
"6533" 1306.4 65.9003703092582 19.4799959048176
"6534" 1306.6 67.1476186520349 20.496675280371
"6535" 1306.8 69.2587231559027 21.3717495291342
"6536" 1307 72.7414845439232 22.1595132371546
"6537" 1307.2 76.9223495509232 21.683735156073
"6538" 1307.4 80.5713478137899 20.2796469007176
"6539" 1307.6 84.2421449968522 19.7614237162425
"6540" 1307.8 87.8263782671135 19.0244400217471
"6541" 1308 91.0360506332272 17.5859239407041
"6542" 1308.2 94.6927251092417 17.8350547313829
"6543" 1308.4 96.5714704551638 19.8804736771999
"6544" 1308.6 98.6250830712899 22.5652474863059
"6545" 1308.8 101.277970087554 26.0915622778042
"6546" 1309 103.774183953726 30.1572793624977
"6547" 1309.2 107.194288493686 33.5152749871155
"6548" 1309.4 111.083371433838 37.0202661078243
"6549" 1309.6 113.482204700947 40.2540691929422
"6550" 1309.8 114.910413235999 43.7298300270381
"6551" 1310 117.332510998588 46.6448793231378
"6552" 1310.2 118.406729832559 50.4132488862491
"6553" 1310.4 118.46114787113 54.2398458345381
"6554" 1310.6 118.244436367578 58.8226820734065
"6555" 1310.8 117.063513572521 62.4157365241003
"6556" 1311 116.959395722187 66.745491610228
"6557" 1311.2 117.712645182338 70.6226144732378
"6558" 1311.4 119.608109311551 74.4897903318825
"6559" 1311.6 120.221866140158 74.1213406141268
"6560" 1311.8 119.210575652507 74.0593858657845
"6561" 1312 117.608405069813 74.567783763472
"6562" 1312.2 115.26014076587 76.0448773102962
"6563" 1312.4 112.658459711033 78.9851167904415
"6564" 1312.6 110.053526009319 82.4929454631882
"6565" 1312.8 107.05295422065 85.3297130096618
"6566" 1313 103.180171162059 88.1742954902218
"6567" 1313.2 100.491497807186 92.2848927566219
"6568" 1313.4 97.7733893821557 96.2388047797074
"6569" 1313.6 93.9689618756184 98.9439351295711
"6570" 1313.8 90.3706693783252 101.435516021337
"6571" 1314 88.1396285484597 103.810946668102
"6572" 1314.2 87.9969877953466 106.857273742985
"6573" 1314.4 89.111742243841 108.818173536643
"6574" 1314.6 90.1176260335117 109.074773948444
"6575" 1314.8 90.7093044125337 109.019947202647
"6576" 1315 92.4234030251472 109.434702257914
"6577" 1315.2 93.4700756624514 109.202224523454
"6578" 1315.4 95.3528668450002 109.184264039412
"6579" 1315.6 97.4390935603039 109.17716338293
"6580" 1315.8 99.4839415505532 109.851809285852
"6581" 1316 100.470376460312 111.420135459881
"6582" 1316.2 100.508373673077 111.88371301014
"6583" 1316.4 99.9033739034761 112.07172511352
"6584" 1316.6 98.9687543042957 112.046663972995
"6585" 1316.8 98.4976954656354 113.515448571156
"6586" 1317 98.5592524576919 114.954238218858
"6587" 1317.2 98.6426126998165 115.73675347302
"6588" 1317.4 98.1720761804118 115.05231605339
"6589" 1317.6 98.0640944556002 115.168603343137
"6590" 1317.8 97.8426884323801 115.704377853754
"6591" 1318 97.3443002334355 115.930926556525
"6592" 1318.2 97.2704924088812 116.009350627173
"6593" 1318.4 96.7309609111472 116.317092505841
"6594" 1318.6 96.3549348252548 116.917923162463
"6595" 1318.8 95.9405868029514 117.275044414938
"6596" 1319 95.8863984907575 118.29966519865
"6597" 1319.2 95.2190163171276 118.937638957043
"6598" 1319.4 94.4481176399089 119.869965241523
"6599" 1319.6 93.1898875857871 120.947595440464
"6600" 1319.8 92.3560693982671 121.064177703971
"6601" 1320 91.0450879830485 121.739400047593
"6602" 1320.2 89.668315730369 122.429073543488
"6603" 1320.4 88.2168904353252 123.629778539958
"6604" 1320.6 86.9595903041292 124.591819819076
"6605" 1320.8 86.363344152095 124.485780499616
"6606" 1321 84.7034435148972 124.582647441644
"6607" 1321.2 82.4146655841472 124.414387759158
"6608" 1321.4 79.6759804924538 124.362592279503
"6609" 1321.6 76.5007308638682 124.25004136964
"6610" 1321.8 73.3689838073874 123.021272872799
"6611" 1322 70.3482902558478 122.090522356141
"6612" 1322.2 67.3474831938057 122.130614922939
"6613" 1322.4 64.0077504976236 123.120555442299
"6614" 1322.6 60.3160533292268 124.365124017705
"6615" 1322.8 57.1122049798377 126.271798073106
"6616" 1323 56.69917597713 127.068139813359
"6617" 1323.2 56.4322205433299 126.701753265231
"6618" 1323.4 55.9904451136919 125.809804773631
"6619" 1323.6 54.8471927055728 123.853394904702
"6620" 1323.8 52.9410319780812 121.188867791804
"6621" 1324 50.733036790599 117.945429923971
"6622" 1324.2 47.9633417716269 114.694384088546
"6623" 1324.4 45.1956669072833 110.79148483406
"6624" 1324.6 42.9768124656406 106.526626475781
"6625" 1324.8 40.8204290934304 102.959083934581
"6626" 1325 37.1703635622407 101.034993266374
"6627" 1325.2 33.1168237489726 99.8938794123802
"6628" 1325.4 29.5580874583252 99.5437131759868
"6629" 1325.6 25.7477991224002 99.2093035821118
"6630" 1325.8 23.0575067375374 96.9500774199142
"6631" 1326 21.1470643325798 93.489521207995
"6632" 1326.2 19.9531147143122 89.5655678654118
"6633" 1326.4 19.6267497845798 85.6563879598689
"6634" 1326.6 20.0853159793557 81.7457837721161
"6635" 1326.8 20.5975668898936 77.5663817160644
"6636" 1327 22.3193761179227 74.4135059152426
"6637" 1327.2 24.9117073343842 71.6957644539092
"6638" 1327.4 27.2420963827484 68.4923037028153
"6639" 1327.6 28.8824308476582 64.5932794303237
"6640" 1327.8 31.0116003064889 60.662155798439
"6641" 1328 33.2436984837798 56.9966792110299
"6642" 1328.2 34.4502424859967 53.2364015365261
"6643" 1328.4 36.108826432129 49.9743563460306
"6644" 1328.6 38.9974521960546 47.4408250071588
"6645" 1328.8 41.7638361546438 44.9581845603726
"6646" 1329 44.7358943625252 43.0316766643868
"6647" 1329.2 48.192103946234 42.3689821944733
"6648" 1329.4 51.643503299014 41.6287309043151
"6649" 1329.6 55.3188366260897 42.2637160763021
"6650" 1329.8 59.5626874666723 43.5365695806294
"6651" 1330 63.0700759929572 44.6669287561185
"6652" 1330.2 66.0059554444497 46.4193389922759
"6653" 1330.4 70.3249501205482 48.0226923723604
"6654" 1330.6 74.7381211404718 47.5648360273127
"6655" 1330.8 78.3583745508538 45.7638257952975
"6656" 1331 80.9899666375109 43.0921888766118
"6657" 1331.2 83.5696981775445 39.5467122153964
"6658" 1331.4 86.9211038228863 37.4776464253729
"6659" 1331.6 89.8580022531044 35.137497524487
"6660" 1331.8 92.5344375675541 32.5682087124445
"6661" 1332 93.4706308820153 30.0366869723682
"6662" 1332.2 93.3524235482017 28.6951533191294
"6663" 1332.4 94.2178301229026 29.2247368015495
"6664" 1332.6 96.1405298098358 30.9951103950223
"6665" 1332.8 98.5729154152311 33.3974955075118
"6666" 1333 101.491867753006 36.842036818781
"6667" 1333.2 103.900853841549 40.1141346181477
"6668" 1333.4 105.840844464833 43.3170885155695
"6669" 1333.6 106.828552446761 46.4986598662948
"6670" 1333.8 108.706584229962 49.922830555139
"6671" 1334 111.595624853256 53.2399480398066
"6672" 1334.2 113.249273091477 56.5443326811976
"6673" 1334.4 113.943546527841 59.7814905330381
"6674" 1334.6 114.827062657709 63.3183539068539
"6675" 1334.8 114.449226908998 65.9883886027027
"6676" 1335 112.989498563792 68.5725525919859
"6677" 1335.2 111.239826217603 72.8358630794169
"6678" 1335.4 107.444078560336 76.5578777130706
"6679" 1335.6 104.112277498451 80.1469647277577
"6680" 1335.8 100.324005526474 82.7335717654609
"6681" 1336 97.2067504073147 85.7967130740907
"6682" 1336.2 94.9062744465252 89.7309605906583
"6683" 1336.4 93.2800087740518 94.5765540023038
"6684" 1336.6 92.9862220216804 98.9231060774687
"6685" 1336.8 94.1396751617286 102.905028914647
"6686" 1337 95.8403660120337 105.340631961563
"6687" 1337.2 96.3885811308252 105.151962849499
"6688" 1337.4 95.6596446020073 104.37650053128
"6689" 1337.6 93.9726030121557 104.916006763386
"6690" 1337.8 90.9187537896513 105.394565585925
"6691" 1338 86.8454400201502 106.066292683187
"6692" 1338.2 82.9529610097815 106.596129156171
"6693" 1338.4 78.3013859591278 108.025957402166
"6694" 1338.6 73.5706427843209 108.166218766464
"6695" 1338.8 69.2741016704078 107.594606839542
"6696" 1339 64.6578127510422 106.756002349198
"6697" 1339.2 61.0254312799502 105.703219409837
"6698" 1339.4 57.7994592394131 105.838630585288
"6699" 1339.6 54.9207134319659 107.024825557834
"6700" 1339.8 52.1538697948218 109.045857873359
"6701" 1340 50.4141381377063 109.960270013245
"6702" 1340.2 49.542954500976 112.58861113684
"6703" 1340.4 48.6372897834958 116.166747064911
"6704" 1340.6 50.0082241279898 118.42405889649
"6705" 1340.8 52.3805852672269 120.852495900096
"6706" 1341 54.7627307862395 122.354997268655
"6707" 1341.2 58.1614412940945 123.732673799612
"6708" 1341.4 62.1944677233275 125.125713808826
"6709" 1341.6 65.6656577314977 126.439849238531
"6710" 1341.8 67.1502217344438 126.63666745557
"6711" 1342 69.7695233491182 127.478061251012
"6712" 1342.2 70.3648892236175 127.040021431343
"6713" 1342.4 71.0956584544649 125.662694884262
"6714" 1342.6 72.3949769342892 122.946906799604
"6715" 1342.8 74.8059619128714 120.794769147781
"6716" 1343 78.550009033932 118.94697291913
"6717" 1343.2 81.4100892737663 118.32615787578
"6718" 1343.4 84.7740114485002 117.229203412062
"6719" 1343.6 88.1015892689748 116.256672333852
"6720" 1343.8 91.5693128538812 115.688706077113
"6721" 1344 95.0420168168824 115.498730781348
"6722" 1344.2 96.7234272688765 114.246969975995
"6723" 1344.4 98.9098758875294 111.554865414928
"6724" 1344.6 102.46667200085 109.706579976512
"6725" 1344.8 106.485897122521 107.424726277129
"6726" 1345 110.286239118521 106.301833353655
"6727" 1345.2 112.270119068798 103.535458395424
"6728" 1345.4 113.526906654127 99.6921057463762
"6729" 1345.6 115.753587685975 95.8970561761118
"6730" 1345.8 118.437613590202 92.4553806151714
"6731" 1346 121.523148910282 89.4394803408836
"6732" 1346.2 120.951490700948 86.2781403504514
"6733" 1346.4 120.551491860742 82.8709499122773
"6734" 1346.6 121.259485458517 79.5800644455462
"6735" 1346.8 123.386833645725 76.7497182868118
"6736" 1347 124.794555006098 74.3978582490279
"6737" 1347.2 123.814507715647 71.9789802350929
"6738" 1347.4 123.110345068613 68.8178813506336
"6739" 1347.6 123.704667520434 64.451199657577
"6740" 1347.8 124.339821776237 60.939458862944
"6741" 1348 123.105185630102 59.3254676821913
"6742" 1348.2 121.06394725119 56.2093532694031
"6743" 1348.4 119.306986589149 52.2828298919941
"6744" 1348.6 118.343364881534 47.8523364749428
"6745" 1348.8 116.246379298086 44.1425315222014
"6746" 1349 114.582131029793 40.59640135661
"6747" 1349.2 113.375609708969 37.7902118283015
"6748" 1349.4 113.476621443637 35.1383424918079
"6749" 1349.6 113.221073818328 34.5459729006178
"6750" 1349.8 110.858398417084 33.8358811936
"6751" 1350 107.990029050682 33.2428026341546
"6752" 1350.2 105.232906405016 31.7326061532962
"6753" 1350.4 103.490314606695 29.5095708491627
"6754" 1350.6 103.710245491427 26.3283118363669
"6755" 1350.8 104.993410946312 24.0466401593088
"6756" 1351 105.502866846085 24.4072916828418
"6757" 1351.2 104.724972569025 25.4160601789512
"6758" 1351.4 103.386330828648 26.3295248998608
"6759" 1351.6 101.112958588735 27.2086886235318
"6760" 1351.8 97.7756799981341 27.493849664487
"6761" 1352 93.5299290792071 27.0142774587693
"6762" 1352.2 88.8948266164232 27.0264890173995
"6763" 1352.4 84.0779516284891 26.8025508805375
"6764" 1352.6 79.1989430194844 26.4961134516036
"6765" 1352.8 74.1108068852291 27.7358776953516
"6766" 1353 68.9700387608078 28.3017302675118
"6767" 1353.2 63.8508392797678 28.1295589914573
"6768" 1353.4 58.7948447790565 26.928262292668
"6769" 1353.6 54.4043895872417 24.1509142775582
"6770" 1353.8 50.9528949248824 21.3069525143085
"6771" 1354 48.0904086250364 18.8437895868095
"6772" 1354.2 47.9169873026339 18.5436167766748
"6773" 1354.4 47.9070323880975 18.3811041745178
"6774" 1354.6 47.1081829339129 17.9935411169893
"6775" 1354.8 46.5757255669044 16.8719568329019
"6776" 1355 46.4335789411252 14.4242629305784
"6777" 1355.2 47.3516040834522 11.5522648304724
"6778" 1355.4 48.1318143583296 8.7896574422835
"6779" 1355.6 47.014322750993 7.48922780139886
"6780" 1355.8 44.7441569415904 7.30246943474002
"6781" 1356 42.171431199396 8.04391634641626
"6782" 1356.2 39.9426804403586 8.97604059481176
"6783" 1356.4 38.9591077668317 9.68780393317306
"6784" 1356.6 37.9196648303023 10.8848037431443
"6785" 1356.8 36.3568880468434 11.4422751581254
"6786" 1357 33.5838309403057 11.891191172963
"6787" 1357.2 31.8734770738057 12.9538446559386
"6788" 1357.4 31.0830696387094 14.9756336694854
"6789" 1357.6 28.9906367213305 17.1882685763275
"6790" 1357.8 26.1006387904152 18.8083196253918
"6791" 1358 23.2569266263467 19.6480289402975
"6792" 1358.2 23.1044623697861 20.4254496465552
"6793" 1358.4 23.9655970574147 22.5066382978644
"6794" 1358.6 23.0916290023018 25.6305192866501
"6795" 1358.8 21.808442415994 28.5883670622618
"6796" 1359 20.3526862929436 32.0572572517873
"6797" 1359.2 19.1085921593305 35.8870450254223
"6798" 1359.4 16.8346671463889 40.0548039593148
"6799" 1359.6 13.358675248007 42.470273891639
"6800" 1359.8 10.5847109497311 43.0232461704235
"6801" 1360 8.42742072218869 43.2325674094252
"6802" 1360.2 9.26127322854948 43.1938568141671
"6803" 1360.4 9.55253661199581 43.1693747324529
"6804" 1360.6 10.5885436754824 42.8410404469261
"6805" 1360.8 10.9757613556641 42.4955596964284
"6806" 1361 11.8063035624419 43.0794494635118
"6807" 1361.2 12.1241012199335 43.4926038241402
"6808" 1361.4 12.6614804956919 43.914588766734
"6809" 1361.6 13.5475185148522 44.3754397577233
"6810" 1361.8 14.1682492641762 44.915847880191
"6811" 1362 15.0845302365665 45.7225854933879
"6812" 1362.2 16.6949142059984 47.3118919764671
"6813" 1362.4 18.489736847507 49.5093786936208
"6814" 1362.6 20.3742485148142 53.0015822628191
"6815" 1362.8 23.0936689106468 56.2303111757955
"6816" 1363 26.5520420941603 59.5632170895253
"6817" 1363.2 29.0372892307216 63.6263028776546
"6818" 1363.4 30.4069297476252 68.1799704831944
"6819" 1363.6 31.2234435091804 72.8325684036152
"6820" 1363.8 31.7101485317795 76.8745213507406
"6821" 1364 32.163810481758 80.5783512134687
"6822" 1364.2 33.5235745710252 84.7904989254333
"6823" 1364.4 35.3505071791261 88.8198304565496
"6824" 1364.6 36.3774983716568 93.6113372678012
"6825" 1364.8 36.3381224088097 97.5722889987618
"6826" 1365 35.8040463930252 100.428419917878
"6827" 1365.2 36.4265889881114 103.706975341572
"6828" 1365.4 38.1159296726285 107.456125802855
"6829" 1365.6 40.1197780131542 109.284330074568
"6830" 1365.8 42.1006824793252 109.289364197487
"6831" 1366 44.9544395788002 110.225711060337
"6832" 1366.2 48.4690396191608 110.176210883164
"6833" 1366.4 53.0834892206037 109.752378693028
"6834" 1366.6 57.6205601568252 109.114197267362
"6835" 1366.8 61.4947854499066 107.478262295291
"6836" 1367 65.1328970429209 105.932944261281
"6837" 1367.2 69.0705901467201 106.0499365723
"6838" 1367.4 73.277915313769 106.1011155004
"6839" 1367.6 77.1617557072625 106.532522814308
"6840" 1367.8 80.7587255171849 105.80285981944
"6841" 1368 83.7038697499035 104.354364811934
"6842" 1368.2 86.3415109725893 102.463080348499
"6843" 1368.4 89.1857688591354 99.4686262114864
"6844" 1368.6 92.3384631749532 96.2094265853238
"6845" 1368.8 95.4666467959483 93.7741473110631
"6846" 1369 98.3012141363388 91.3359144417999
"6847" 1369.2 100.172405313719 88.7070788206399
"6848" 1369.4 102.636164333205 87.7964227026015
"6849" 1369.6 104.743224932949 88.456591158944
"6850" 1369.8 105.310121883051 87.4622691703762
"6851" 1370 105.361713503999 84.6044450431756
"6852" 1370.2 105.831868248709 80.5333239775118
"6853" 1370.4 106.360768236822 76.3366456354985
"6854" 1370.6 107.597819203647 71.7104196346064
"6855" 1370.8 108.359747580336 67.6236859610894
"6856" 1371 108.83248906713 63.110500324696
"6857" 1371.2 108.3641964603 59.1340318532503
"6858" 1371.4 108.42748315438 55.1420068301146
"6859" 1371.6 106.872083465762 51.3969452269591
"6860" 1371.8 105.422914589945 47.5166325441457
"6861" 1372 104.741279573253 43.0006164616553
"6862" 1372.2 105.485129843025 40.2243221746294
"6863" 1372.4 107.326957451884 38.8514065120212
"6864" 1372.6 109.919380608025 36.0418002908833
"6865" 1372.8 110.175275135906 32.8595391028434
"6866" 1373 108.229322202724 31.1050195676234
"6867" 1373.2 106.183135893365 30.5623751770495
"6868" 1373.4 103.034937371799 28.3882621300778
"6869" 1373.6 100.265383228225 25.6937904143261
"6870" 1373.8 98.1749507247252 21.9651461915718
"6871" 1374 96.5300757521242 18.6241909596157
"6872" 1374.2 94.7235443325829 18.2216696521368
"6873" 1374.4 91.8110796056094 18.0641613144276
"6874" 1374.6 88.4981486267052 18.2044714444518
"6875" 1374.8 84.3130518163242 17.4883325604138
"6876" 1375 80.2386943186616 15.9966153413754
"6877" 1375.2 76.3688027419343 13.182363174739
"6878" 1375.4 74.5036532123652 11.5086359190918
"6879" 1375.6 73.2907713433242 12.7130226602489
"6880" 1375.8 69.6853420341681 14.1648815468485
"6881" 1376 65.791075351386 15.3055588931767
"6882" 1376.2 61.697364799132 16.6785618590409
"6883" 1376.4 58.2000007958743 19.2735726064552
"6884" 1376.6 55.430263854584 22.1643306622765
"6885" 1376.8 51.4155742383125 24.5856163611075
"6886" 1377 47.4028506412499 25.5770703983151
"6887" 1377.2 43.2006329018342 26.5904978673938
"6888" 1377.4 38.4274152462317 28.2851136417292
"6889" 1377.6 34.0206004809483 30.0677489076931
"6890" 1377.8 29.8394032373775 30.3863615020572
"6891" 1378 27.3844783255687 30.6862160673161
"6892" 1378.2 26.4781168893726 33.2479750274433
"6893" 1378.4 26.588207082396 36.8578922681017
"6894" 1378.6 26.0085543919262 41.8843411553682
"6895" 1378.8 25.4139759300846 46.2624107464672
"6896" 1379 25.4651396309949 50.6594002580118
"6897" 1379.2 25.4426233699441 55.0217884736064
"6898" 1379.4 25.9746859985302 59.0182211108534
"6899" 1379.6 25.2568642162752 63.6194781920653
"6900" 1379.8 23.611523800841 67.7067464720907
"6901" 1380 23.7195818719806 71.9455946109939
"6902" 1380.2 24.1108444999296 75.6674220608379
"6903" 1380.4 23.6010298263941 80.3129947837331
"6904" 1380.6 23.937492882099 83.6711876140282
"6905" 1380.8 25.9093325431252 86.8679971414868
"6906" 1381 28.1463964770744 89.4759742880364
"6907" 1381.2 30.1900980006154 92.7589836967577
"6908" 1381.4 33.4199167609343 95.2041795016399
"6909" 1381.6 36.5737056329502 97.3684583891618
"6910" 1381.8 39.8484729149483 97.8148278250887
"6911" 1382 43.5054703003727 97.9010306334186
"6912" 1382.2 47.461975621008 97.2691788250032
"6913" 1382.4 50.5124343369304 96.3236068699083
"6914" 1382.6 53.5355410669818 95.1254908522726
"6915" 1382.8 56.9808171766712 93.7208712993923
"6916" 1383 59.1045193569383 91.0810041367857
"6917" 1383.2 61.4462482306287 88.6140654938738
"6918" 1383.4 61.7127401485252 88.612793864617
"6919" 1383.6 61.5398214893495 88.6400667191199
"6920" 1383.8 61.9588382630429 88.7051501594012
"6921" 1384 63.0746885977752 89.0621414029083
"6922" 1384.2 64.5360254262407 89.7737913760807
"6923" 1384.4 66.9804966964199 90.5404682152749
"6924" 1384.6 69.9916325108714 90.4847655183195
"6925" 1384.8 71.8595403422816 88.8743730418323
"6926" 1385 73.038868797432 87.3359546506558
"6927" 1385.2 73.8819245787884 87.593640816617
"6928" 1385.4 74.9885013519122 89.4891313868118
"6929" 1385.6 76.4916241807815 92.025023970953
"6930" 1385.8 79.2504336793667 94.7564126275728
"6931" 1386 82.04279336314 96.6277972652413
"6932" 1386.2 84.1183757996752 99.7539134921368
"6933" 1386.4 86.1788385170924 103.554728095911
"6934" 1386.6 88.0440983827059 106.785614544297
"6935" 1386.8 89.1084082207094 109.733399793564
"6936" 1387 88.8010617185798 111.336475476071
"6937" 1387.2 89.1683646030756 113.012939418474
"6938" 1387.4 90.878063974058 114.133003921668
"6939" 1387.6 92.4261814916471 112.547254990029
"6940" 1387.8 93.7772173189664 111.021737034776
"6941" 1388 95.6518133114099 108.721725348396
"6942" 1388.2 98.1118136949426 105.794737879565
"6943" 1388.4 101.291270694589 102.760333320832
"6944" 1388.6 104.770752348832 99.7136344654235
"6945" 1388.8 108.373298016839 96.7415281190626
"6946" 1389 111.939969601307 94.1530631878836
"6947" 1389.2 114.018575825257 90.4632227091357
"6948" 1389.4 115.735541935563 86.2537486749782
"6949" 1389.6 118.217231859504 81.7189458269445
"6950" 1389.8 120.044164467605 77.3575702832975
"6951" 1390 119.859403267195 72.5765888464101
"6952" 1390.2 118.953557441333 68.3671844670118
"6953" 1390.4 116.817976045963 64.4720807271445
"6954" 1390.6 115.678770404728 60.7373089454982
"6955" 1390.8 116.505106809134 58.4976136999027
"6956" 1391 117.991990975077 56.5717945428836
"6957" 1391.2 118.553556370671 54.9411959176401
"6958" 1391.4 117.117536549104 51.9165791823539
"6959" 1391.6 114.633689316078 48.5506921422486
"6960" 1391.8 112.133171967394 45.1747476707486
"6961" 1392 110.118137326456 42.1637310998558
"6962" 1392.2 109.657628339148 38.9235163974929
"6963" 1392.4 110.429771920568 36.7042831650403
"6964" 1392.6 111.567642419966 34.1271737726949
"6965" 1392.8 110.396342034849 32.8916658697176
"6966" 1393 107.52225098655 30.967547058289
"6967" 1393.2 103.900250654766 29.8267850088098
"6968" 1393.4 101.107460363792 26.8490661232448
"6969" 1393.6 99.2019156755896 22.5746703486454
"6970" 1393.8 98.4366202478906 19.5997311653579
"6971" 1394 96.8301963090538 19.9028172022975
"6972" 1394.2 93.8002456128552 20.4937439785218
"6973" 1394.4 90.0299047171799 21.7317391301149
"6974" 1394.6 85.920677982904 22.2119047628906
"6975" 1394.8 81.7431428753211 20.7516780955934
"6976" 1395 77.7585852327828 17.8573417396178
"6977" 1395.2 75.2258026226652 14.9329901603718
"6978" 1395.4 74.0652958510252 12.3021855423754
"6979" 1395.6 73.5707849362188 9.49876748072144
"6980" 1395.8 73.9335352568652 11.1302753500218
"6981" 1396 73.6852172140252 12.898983616293
"6982" 1396.2 72.2450553037599 15.9315001593893
"6983" 1396.4 68.7069323215546 17.6455858979824
"6984" 1396.6 65.0593444994686 20.0956253008325
"6985" 1396.8 61.5264270911723 22.6814009586882
"6986" 1397 58.5137449537752 25.8634066001718
"6987" 1397.2 54.7805498877778 28.8513637089911
"6988" 1397.4 50.7791446908252 31.7371253334784
"6989" 1397.6 46.4880151122121 34.2087581329458
"6990" 1397.8 42.5483306517919 35.7670263441118
"6991" 1398 38.2112110940252 37.5123259388118
"6992" 1398.2 33.8034126883769 37.9339865130667
"6993" 1398.4 29.7227882010252 37.1843887886892
"6994" 1398.6 26.6940365624315 35.7622490641993
"6995" 1398.8 24.1564752591543 33.1529809657537
"6996" 1399 22.1579972646059 30.7941347982053
"6997" 1399.2 21.2395897566438 29.7890895804757
"6998" 1399.4 21.7578435773 30.9749071152535
"6999" 1399.6 20.1915854577945 33.1336076647261
"7000" 1399.8 19.9801058059252 35.7500404599784
"7001" 1400 19.7800927926954 40.003016725533
"7002" 1400.2 17.9509081939419 43.8650466046784
"7003" 1400.4 16.3375660130913 47.6848674823042
"7004" 1400.6 14.9783583174045 51.8125367886152
"7005" 1400.8 12.8304043343586 55.7682315627297
"7006" 1401 12.4990537277432 59.7076500751913
"7007" 1401.2 11.0117038254351 64.3991705506183
"7008" 1401.4 9.71830746046114 69.0106881543708
"7009" 1401.6 9.73130160189702 73.4302845452169
"7010" 1401.8 12.2552759260168 77.0785678825965
"7011" 1402 15.2361844137301 81.0836248548642
"7012" 1402.2 17.6123793720978 85.5212151549714
"7013" 1402.4 19.2412700164399 90.1795454333532
"7014" 1402.6 20.298074031513 95.1137376291581
"7015" 1402.8 21.3361349977138 98.6358211497741
"7016" 1403 23.3525445990748 103.748009031103
"7017" 1403.2 24.1452114548057 108.309905296402
"7018" 1403.4 26.2568330112395 111.396068809059
"7019" 1403.6 29.2090881682049 112.193751330957
"7020" 1403.8 33.7554869597032 113.08792250441
"7021" 1404 39.9515711687094 113.504936566591
"7022" 1404.2 44.8259129870778 113.86365161967
"7023" 1404.4 48.6762671346093 113.92242380726
"7024" 1404.6 52.940070411615 112.612146118166
"7025" 1404.8 56.6101844468002 109.932704559037
"7026" 1405 61.1238936804774 106.64081251962
"7027" 1405.2 63.5817262752857 103.949756955903
"7028" 1405.4 65.412850927177 101.134774876369
"7029" 1405.6 68.2221328971459 98.1093211544428
"7030" 1405.8 70.0566032180509 96.073774701422
"7031" 1406 70.7808628114034 94.7195704224403
"7032" 1406.2 70.8499179564045 91.9812241632359
"7033" 1406.4 71.1917219671579 87.8731424719852
"7034" 1406.6 70.6806200377408 83.0782847137733
"7035" 1406.8 70.2350986341145 78.1219350692975
"7036" 1407 70.5550894787317 73.3799682088375
"7037" 1407.2 71.370635770756 68.8204135869156
"7038" 1407.4 71.0437902084592 63.7978213909552
"7039" 1407.6 71.2685801482402 58.5887919632454
"7040" 1407.8 70.7821403866538 53.6113042648975
"7041" 1408 69.1365738495398 48.5035947207982
"7042" 1408.2 68.6920272769664 44.1098431701294
"7043" 1408.4 68.882642821417 39.2490888133932
"7044" 1408.6 69.9025298267395 36.456254591624
"7045" 1408.8 72.783462016437 33.0340475455412
"7046" 1409 76.216638392506 29.4923754149348
"7047" 1409.2 79.3367645071489 25.8805851077334
"7048" 1409.4 82.2585120356757 22.5151919967982
"7049" 1409.6 84.0704476445063 21.1267966630778
"7050" 1409.8 82.8942058563377 20.638177074543
"7051" 1410 80.9493868131094 20.4428533756644
"7052" 1410.2 78.2691959269343 21.1078222942239
"7053" 1410.4 75.0180780124844 21.859227071226
"7054" 1410.6 71.0986754665203 22.1508641306652
"7055" 1410.8 67.8857860385762 23.9573304123893
"7056" 1411 65.0270736717988 26.9244314550023
"7057" 1411.2 61.7239189319664 30.1189700773647
"7058" 1411.4 57.782824498006 32.9540659361464
"7059" 1411.6 53.4389194791375 35.5280973514812
"7060" 1411.8 48.7921099240575 38.8651694202698
"7061" 1412 44.0052987602919 41.6398957832118
"7062" 1412.2 39.5382210431386 44.0440988369087
"7063" 1412.4 34.9147361841223 45.9470542472351
"7064" 1412.6 30.4612266957681 47.5145851384689
"7065" 1412.8 25.6686160730252 48.660020146484
"7066" 1413 20.8869006794807 48.6917285316751
"7067" 1413.2 17.7911607086607 48.3948802845351
"7068" 1413.4 15.6211669189974 48.2707603017618
"7069" 1413.6 13.4351981695849 47.4651969550485
"7070" 1413.8 13.6422649328103 47.9412619302267
"7071" 1414 13.992119785189 50.5803280387704
"7072" 1414.2 14.9597337743936 53.6732771993012
"7073" 1414.4 16.3413989466459 57.5057365739945
"7074" 1414.6 18.0715280367066 62.1620756437905
"7075" 1414.8 19.4438473632199 67.1338288978613
"7076" 1415 20.9517427317945 72.1955414293707
"7077" 1415.2 22.1707909354165 77.5185141730205
"7078" 1415.4 22.7364274921015 82.6040184119016
"7079" 1415.6 24.4297258710006 87.1891452151675
"7080" 1415.8 25.0362533552339 91.6027661863596
"7081" 1416 26.4019316353727 95.8540876471813
"7082" 1416.2 28.8834478776502 99.9577441017368
"7083" 1416.4 33.0285141614874 102.157674810575
"7084" 1416.6 37.8290031649412 102.591243071541
"7085" 1416.8 43.2409183903252 102.785893809937
"7086" 1417 48.1199278410778 101.25163265067
"7087" 1417.2 52.1949376136502 98.9704395864868
"7088" 1417.4 54.0376402912484 98.0841404179582
"7089" 1417.6 54.6879534102884 97.761703956696
"7090" 1417.8 55.9514626893842 96.2109683809605
"7091" 1418 56.7802781971874 92.7097927418766
"7092" 1418.2 57.8693389010434 88.4572389257118
"7093" 1418.4 59.1996141305434 84.0100256253481
"7094" 1418.6 58.7343263056056 79.9543631500207
"7095" 1418.8 58.3053990954197 75.136604712443
"7096" 1419 57.6691257604419 70.2462478992618
"7097" 1419.2 56.4803242458252 65.5099161002975
"7098" 1419.4 54.7681604810538 60.3413542140118
"7099" 1419.6 53.1068495861611 56.4552148004001
"7100" 1419.8 50.900294756369 52.8251004850118
"7101" 1420 47.9982359967752 49.5765501445118
"7102" 1420.2 46.0786996569813 46.5057916132096
"7103" 1420.4 45.8286204439002 42.8029462928186
"7104" 1420.6 46.5256053070802 39.0007373682535
"7105" 1420.8 47.8356468020586 34.8795138981451
"7106" 1421 49.3502198375645 31.1466272940567
"7107" 1421.2 50.6862365795586 27.9705055269118
"7108" 1421.4 50.5686395995637 24.5198044994184
"7109" 1421.6 50.0967709518392 23.2622554574885
"7110" 1421.8 50.0796190089181 22.9420771847261
"7111" 1422 49.6210227263193 23.3535923440235
"7112" 1422.2 47.9620380313467 23.6927925995475
"7113" 1422.4 47.6691099306774 24.035411597827
"7114" 1422.6 48.5543588086648 23.888856822756
"7115" 1422.8 50.9576163986339 23.1921178393596
"7116" 1423 54.0154738509827 22.2599958420011
"7117" 1423.2 58.1988758868488 20.8079578557471
"7118" 1423.4 62.7647646624645 18.7239537550865
"7119" 1423.6 66.4022217134524 15.94759165107
"7120" 1423.8 69.3788110814707 12.8546128195299
"7121" 1424 70.4133428631514 12.9606321717982
"7122" 1424.2 72.1725810223283 14.7767200263451
"7123" 1424.4 75.1305502622089 17.0741475180526
"7124" 1424.6 79.3392238885465 19.0277085820543
"7125" 1424.8 83.5000369830864 21.0480644411852
"7126" 1425 86.3770840429559 23.0892921847642
"7127" 1425.2 89.1763010553889 24.3853258463148
"7128" 1425.4 89.8768180272133 26.4002782627345
"7129" 1425.6 92.8310450885052 28.4240286332718
"7130" 1425.8 97.2112067748668 30.5740127130217
"7131" 1426 101.649015650996 32.3954916694541
"7132" 1426.2 106.470777195245 33.478723875443
"7133" 1426.4 110.427406508966 33.0979301004573
"7134" 1426.6 110.757789366113 33.9070720315118
"7135" 1426.8 109.680899894613 36.5223986032176
"7136" 1427 109.390251525143 39.6547954713353
"7137" 1427.2 110.221312235549 44.1515841828155
"7138" 1427.4 110.521171783275 48.3167637379562
"7139" 1427.6 110.299459245025 53.1694964832236
"7140" 1427.8 111.419691017236 57.7565943455644
"7141" 1428 112.569658671431 61.7392465703902
"7142" 1428.2 114.253610679078 65.0549370610118
"7143" 1428.4 116.026406843212 68.586345556783
"7144" 1428.6 117.010847808894 69.3595176979591
"7145" 1428.8 117.705856468728 68.8939764141199
"7146" 1429 119.477047712586 68.4704176421325
"7147" 1429.2 121.73156363966 67.6449151329944
"7148" 1429.4 122.565959407072 67.0896376627382
"7149" 1429.6 122.612637431079 66.3942969788226
"7150" 1429.8 123.149422207251 65.3817307014031
"7151" 1430 125.135632247922 64.2466432643221
"7152" 1430.2 123.825591089841 64.917485498617
"7153" 1430.4 122.862058404815 66.0841475404065
"7154" 1430.6 122.036417497 67.4525599367554
"7155" 1430.8 122.241394277195 70.5738328075475
"7156" 1431 122.313980407539 74.2633907071003
"7157" 1431.2 122.546437548359 78.7253072721656
"7158" 1431.4 121.035013728709 82.4811131909591
"7159" 1431.6 119.698070452946 86.4202738205644
"7160" 1431.8 119.186213138949 91.322959106444
"7161" 1432 118.615709764 93.7186165360118
"7162" 1432.2 116.529443860199 93.3641285193161
"7163" 1432.4 113.852228199356 94.6557191267575
"7164" 1432.6 110.70170913585 97.8334469673118
"7165" 1432.8 107.081252425181 101.163863700192
"7166" 1433 103.445268026521 104.540694437516
"7167" 1433.2 99.5139490704842 107.86771879052
"7168" 1433.4 95.2031127208765 110.728365134656
"7169" 1433.6 91.1054880765252 113.448268888625
"7170" 1433.8 88.8721200172304 117.394325804935
"7171" 1434 87.4947410250252 117.319717477407
"7172" 1434.2 84.3818655765376 115.706211840177
"7173" 1434.4 79.9324867647149 113.610770801555
"7174" 1434.6 75.0236137819227 112.474952438627
"7175" 1434.8 70.3034919053329 112.004574108781
"7176" 1435 65.5346419983586 112.465152890089
"7177" 1435.2 60.4998116020334 114.111075423708
"7178" 1435.4 55.8634032184963 114.998700633301
"7179" 1435.6 51.4506169495252 116.661692890393
"7180" 1435.8 47.7131770190252 119.209871431719
"7181" 1436 43.5075914502691 119.573410781158
"7182" 1436.2 38.6214547022157 120.416786561297
"7183" 1436.4 35.1572996800655 118.50602136373
"7184" 1436.6 31.1824179246303 115.225743357776
"7185" 1436.8 27.3372539915618 110.907502699231
"7186" 1437 24.4699826631112 105.616034051434
"7187" 1437.2 20.8999791847629 101.467730029053
"7188" 1437.4 16.9020868602691 98.2240187299142
"7189" 1437.6 12.2698224020091 95.269948292544
"7190" 1437.8 8.15945585187199 91.7378432733666
"7191" 1438 8.75511672652521 89.8585743667118
"7192" 1438.2 9.54938362179447 85.0068178853195
"7193" 1438.4 10.7377032255872 79.8852984599043
"7194" 1438.6 11.6723869666568 74.5290374348539
"7195" 1438.8 11.6657189203936 69.6780030254591
"7196" 1439 11.1955651499744 64.8519701404355
"7197" 1439.2 9.60643107200085 60.391068996841
"7198" 1439.4 10.7441949268252 57.0418462211118
"7199" 1439.6 13.2060376071831 53.8308436244854
"7200" 1439.8 15.811237381273 49.8104818452419
"7201" 1440 18.3964448184252 46.0258937219261
"7202" 1440.2 20.2128206205094 41.9013889994749
"7203" 1440.4 20.1318677014082 38.2669328764798
"7204" 1440.6 19.2917411633585 34.9092391953784
"7205" 1440.8 19.0851111107038 34.2028084070475
"7206" 1441 18.2806534197113 34.9854781636978
"7207" 1441.2 18.1372586635553 35.5562888237949
"7208" 1441.4 19.3986956590361 36.4812643090009
"7209" 1441.6 22.6516548774978 37.2746168899788
"7210" 1441.8 26.975231788977 38.296030074819
"7211" 1442 31.9779214472252 38.5357254578451
"7212" 1442.2 36.8033542700814 37.4547838706522
"7213" 1442.4 41.0750270512011 36.8630358513634
"7214" 1442.6 44.7781253221919 35.1725203994451
"7215" 1442.8 48.264015623373 32.9045356092944
"7216" 1443 51.882164568619 29.3686561146368
"7217" 1443.2 55.416879732913 25.8370438146954
"7218" 1443.4 57.200237899437 21.5798164141588
"7219" 1443.6 58.154160753084 17.5144448807765
"7220" 1443.8 59.2994844437272 16.8436081389156
"7221" 1444 61.061002742131 17.637371570531
"7222" 1444.2 64.6977011613283 19.0038889186178
"7223" 1444.4 68.817139317904 19.073376626436
"7224" 1444.6 73.259068439207 18.5715209588602
"7225" 1444.8 76.9494980249946 17.3588344026342
"7226" 1445 81.4360617619559 17.1484371648632
"7227" 1445.2 86.648380348819 18.1857169270221
"7228" 1445.4 89.3429665539664 20.1859747455706
"7229" 1445.6 90.4374117094273 22.2045420905272
"7230" 1445.8 91.7820280503852 24.8429796108618
"7231" 1446 93.0002365292926 27.3576262372791
"7232" 1446.2 93.1161040662552 28.7527054912518
"7233" 1446.4 94.8985177396476 29.6393686430118
"7234" 1446.6 98.4229814228912 30.0333711100221
"7235" 1446.8 102.269836777918 29.7321313597593
"7236" 1447 105.769862292737 29.4817676562076
"7237" 1447.2 107.057388471415 28.3972758657618
"7238" 1447.4 106.045813222429 28.8628065465969
"7239" 1447.6 105.503761148761 30.3138081600706
"7240" 1447.8 104.429355851359 33.7043995503754
"7241" 1448 103.606074406067 37.3594529816118
"7242" 1448.2 103.79011248293 42.1105835724854
"7243" 1448.4 104.175575411493 47.0161662312828
"7244" 1448.6 105.428176163475 50.8662696266999
"7245" 1448.8 106.125632731303 55.3092860395118
"7246" 1449 106.854996597213 59.3574620415564
"7247" 1449.2 107.244882309135 63.7903457789751
"7248" 1449.4 108.862495275315 68.0252317995907
"7249" 1449.6 111.284358669599 71.9951477628813
"7250" 1449.8 113.113925846281 76.1455963664167
"7251" 1450 114.876928047156 79.967804813377
"7252" 1450.2 117.639934486564 82.9288875278379
"7253" 1450.4 116.892997339069 81.8421602016553
"7254" 1450.6 117.941394318158 80.5947662796312
"7255" 1450.8 118.979013636517 79.3988572764514
"7256" 1451 118.359162484981 79.7393855539582
"7257" 1451.2 116.800804351604 81.1669421553802
"7258" 1451.4 114.904519159391 83.68746616736
"7259" 1451.6 112.71612591195 87.7119832593618
"7260" 1451.8 110.530105255512 92.3401467082682
"7261" 1452 108.83982952142 96.7717935243479
"7262" 1452.2 106.848745303841 100.966672094485
"7263" 1452.4 103.255335172625 101.951462251887
"7264" 1452.6 99.0839184481269 102.600578533783
"7265" 1452.8 94.3664282408748 102.876338006038
"7266" 1453 90.3060123228356 103.133701752072
"7267" 1453.2 85.4257912270948 104.098468774881
"7268" 1453.4 81.0334041960252 105.792395301537
"7269" 1453.6 76.3719438876946 107.569832961103
"7270" 1453.8 73.1197343638545 110.702429220061
"7271" 1454 70.8686565155955 115.169261370673
"7272" 1454.2 69.4525733782165 115.470887460499
"7273" 1454.4 67.2990371776523 113.123549676639
"7274" 1454.6 65.1188294724099 110.044664401089
"7275" 1454.8 62.8694780731765 105.770743651961
"7276" 1455 60.654579189573 101.273642391838
"7277" 1455.2 58.7445069833824 96.2585370228243
"7278" 1455.4 57.4949689550339 90.98130438209
"7279" 1455.6 55.2747414814463 86.5208481345118
"7280" 1455.8 53.2548982952838 81.7281930682704
"7281" 1456 51.8773719103673 76.8388941785118
"7282" 1456.2 52.7358187509195 71.7345543335406
"7283" 1456.4 53.32253329475 66.5918479074797
"7284" 1456.6 54.8490678254036 62.4519650870658
"7285" 1456.8 57.29362525845 59.6153204054808
"7286" 1457 60.6975153526447 57.4439832700295
"7287" 1457.2 64.1911695939627 55.6789565089314
"7288" 1457.4 67.8038780604472 53.4679149074888
"7289" 1457.6 70.0250715629151 51.8725663862503
"7290" 1457.8 72.7711340122682 49.8521738952267
"7291" 1458 75.1267767291333 47.3987991213361
"7292" 1458.2 77.0533354500818 44.5444819700118
"7293" 1458.4 78.2200770299958 41.5469730053059
"7294" 1458.6 79.3952652705552 38.2652252530218
"7295" 1458.8 80.2886036346313 35.507219525436
"7296" 1459 80.2574103121502 33.2302907105743
"7297" 1459.2 80.0107183789427 32.4407261834551
"7298" 1459.4 81.4248851921352 32.5095584144418
"7299" 1459.6 84.3130518163242 32.5943871455891
"7300" 1459.8 87.2183201981161 34.1136049408603
"7301" 1460 89.6869117495404 35.6500553692845
"7302" 1460.2 93.2149245118752 37.0384197714918
"7303" 1460.4 96.5581546765637 38.4075146978002
"7304" 1460.6 98.2845462152 41.1159719590215
"7305" 1460.8 99.6854113821363 44.8275800389006
"7306" 1461 101.059015317961 48.9939265270485
"7307" 1461.2 103.185078212452 52.7753009610754
"7308" 1461.4 105.617581489252 53.8106678075663
"7309" 1461.6 108.589105378525 55.2522939282749
"7310" 1461.8 111.68096246473 57.495480104977
"7311" 1462 115.555029363542 59.9503860188738
"7312" 1462.2 117.773217930105 60.3255708703481
"7313" 1462.4 117.99169294431 58.0085222371677
"7314" 1462.6 119.854305676043 55.2688522501074
"7315" 1462.8 121.361400097538 53.2615638555683
"7316" 1463 120.396769583733 52.2253334257905
"7317" 1463.2 119.431176152948 52.1321203413824
"7318" 1463.4 118.986481786187 50.3426364728226
"7319" 1463.6 118.592970016487 47.5921415654733
"7320" 1463.8 118.567010481715 44.0270137741799
"7321" 1464 117.748321818373 40.060663537851
"7322" 1464.2 116.848247795813 36.5727660381445
"7323" 1464.4 115.558925789458 34.2083419359037
"7324" 1464.6 114.925668917601 29.9482028999815
"7325" 1464.8 114.80505163121 30.8267314173807
"7326" 1465 114.879218663134 32.3978930439722
"7327" 1465.2 115.265581058657 33.5657519069457
"7328" 1465.4 117.066216407329 34.7305840926189
"7329" 1465.6 117.252457430145 36.2591884410301
"7330" 1465.8 118.527999309307 39.8537647362682
"7331" 1466 120.426300217296 43.3655464526219
"7332" 1466.2 122.382654869999 47.5288279605683
"7333" 1466.4 124.518871782202 51.3691675592975
"7334" 1466.6 124.810930088323 53.1521935240658
"7335" 1466.8 123.140687480811 56.0918499870832
"7336" 1467 122.809568912436 60.0245021446015
"7337" 1467.2 121.826268882184 63.4811122214012
"7338" 1467.4 121.055684672125 67.0932431570118
"7339" 1467.6 121.849262653861 71.3763216992531
"7340" 1467.8 123.356471041965 75.2014403050549
"7341" 1468 121.758998326963 76.7492673341357
"7342" 1468.2 119.637538051319 79.0425788941127
"7343" 1468.4 117.096159577261 82.0144145677513
"7344" 1468.6 114.077309835206 84.8779031347187
"7345" 1468.8 110.56908767982 88.2537349677297
"7346" 1469 106.983600791198 90.7160686553738
"7347" 1469.2 103.162776077554 94.1050103052432
"7348" 1469.4 99.9664739272625 97.2565026994609
"7349" 1469.6 96.2138099285124 99.3468239132682
"7350" 1469.8 92.9108616022752 101.852731800362
"7351" 1470 91.0179047384339 105.155286174655
"7352" 1470.2 90.981549390547 108.16954209162
"7353" 1470.4 92.1011641640509 109.59061865214
"7354" 1470.6 92.8158419430252 109.89437649721
"7355" 1470.8 94.578895788605 110.443646020155
"7356" 1471 96.8320062073252 110.572860067312
"7357" 1471.2 98.447916291298 110.29564622688
"7358" 1471.4 100.181063261697 110.790500628928
"7359" 1471.6 102.899295697282 110.684901572268
"7360" 1471.8 104.607625886017 109.766100185258
"7361" 1472 107.0339502888 109.251145958187
"7362" 1472.2 107.508967371666 108.623729863012
"7363" 1472.4 108.590675951405 107.595101218491
"7364" 1472.6 110.750036338888 105.533394814238
"7365" 1472.8 113.1658856324 103.703131553137
"7366" 1473 113.833248225397 102.03924312521
"7367" 1473.2 114.844433198395 99.7425390161546
"7368" 1473.4 116.682911107427 97.1321527182987
"7369" 1473.6 118.7277030205 95.5403526093118
"7370" 1473.8 118.793390524069 95.1520774535248
"7371" 1474 119.522919272224 93.4209974885894
"7372" 1474.2 120.833972133875 91.2471703946118
"7373" 1474.4 121.720665229587 89.5788337005407
"7374" 1474.6 121.644806559475 88.4349449527868
"7375" 1474.8 121.72147759487 86.9502542140032
"7376" 1475 122.688745235975 83.8097083298269
"7377" 1475.2 124.189896155219 80.7875769700538
"7378" 1475.4 125.209493233779 77.6907074781643
"7379" 1475.6 125.597624384275 77.0108762553618
"7380" 1475.8 125.659107693202 76.3491226244571
"7381" 1476 125.592034992555 76.2784670560034
"7382" 1476.2 125.768984624461 76.2231558786784
"7383" 1476.4 126.079057324475 75.2400978344618
"7384" 1476.6 125.938384541586 74.9378662409169
"7385" 1476.8 126.285697778844 74.7072389347963
"7386" 1477 126.674252093629 74.8663908361275
"7387" 1477.2 126.682159115715 74.4634329254687
"7388" 1477.4 126.358580142807 74.3097459895412
"7389" 1477.6 125.625109409678 74.5915985370283
"7390" 1477.8 125.225334243935 74.6742381657003
"7391" 1478 124.841598399808 73.9791728813248
"7392" 1478.2 124.250580979613 72.8034977347765
"7393" 1478.4 123.503199458118 71.6987015734992
"7394" 1478.6 123.160933800457 70.497257521783
"7395" 1478.8 123.432589668967 69.5126788019539
"7396" 1479 123.140463113257 69.1905085202514
"7397" 1479.2 122.665920263513 68.2304688142313
"7398" 1479.4 122.878096205741 68.1211820071497
"7399" 1479.6 123.120778599825 67.6697015997868
"7400" 1479.8 122.6298436937 66.2970298382618
"7401" 1480 122.159201121585 65.1596593551389
"7402" 1480.2 121.245085203 64.1481905991882
"7403" 1480.4 120.607061939051 63.1701572254477
"7404" 1480.6 119.552297996193 61.3894118127429
"7405" 1480.8 118.671018878948 58.6885251868135
"7406" 1481 117.365616861599 55.5646281890379
"7407" 1481.2 115.821969355282 51.613222982422
"7408" 1481.4 114.857097857399 47.329428451177
"7409" 1481.6 114.391296823539 43.1982358829577
"7410" 1481.8 115.562869655623 40.7738431819314
"7411" 1482 116.093991447709 40.5449767520381
"7412" 1482.2 115.713852192107 40.7539275085299
"7413" 1482.4 114.302489293429 39.7759677087274
"7414" 1482.6 112.475322267851 38.2051630108925
"7415" 1482.8 110.409482008367 36.7063904363802
"7416" 1483 108.455900248736 34.1148316189837
"7417" 1483.2 106.928950577289 29.9891015875495
"7418" 1483.4 106.21267310857 26.5819094990118
"7419" 1483.6 104.777140225084 24.3562590927177
"7420" 1483.8 102.022601159676 23.4576611989535
"7421" 1484 98.1912398091681 22.0175597768975
"7422" 1484.2 95.2755961409686 19.3673154575684
"7423" 1484.4 92.9776576003619 16.5770555674078
"7424" 1484.6 92.0169011346375 13.4239156828689
"7425" 1484.8 92.167472503437 13.1980319716
"7426" 1485 91.3143431691341 13.3947249484672
"7427" 1485.2 89.1962145495392 12.9233536968435
"7428" 1485.4 85.7805863721552 12.3112189443918
"7429" 1485.6 82.5273766602727 10.5340329771009
"7430" 1485.8 79.2028213729232 8.38534780780768
"7431" 1486 75.8340760452194 7.69170986053603
"7432" 1486.2 71.8541465477233 6.66876462600233
"7433" 1486.4 68.6895658934564 5.42513372504846
"7434" 1486.6 68.1582403676502 4.01844898920407
"7435" 1486.8 68.8634352897311 4.75255046354117
"7436" 1487 69.2649142889151 5.40058990164479
"7437" 1487.2 70.0762800607967 4.71743678709748
"7438" 1487.4 70.8879387965005 4.10882799379394
"7439" 1487.6 71.559333950805 4.35923053723195
"7440" 1487.8 71.4184419194847 4.39467219728204
"7441" 1488 71.6923724686739 4.71832215171447
"7442" 1488.2 71.6800144654889 4.72107661941176
"7443" 1488.4 72.045248280303 4.63473170840065
"7444" 1488.6 72.5027503433585 4.82582290490065
"7445" 1488.8 72.5068613217332 4.86515599942769
"7446" 1489 72.70654378175 4.89218213114021
"7447" 1489.2 72.3016861283084 4.79074880787017
"7448" 1489.4 72.647039455553 4.86121016351176
"7449" 1489.6 72.6922189732144 5.43104066839014
"7450" 1489.8 72.7504292149171 5.66172733803879
"7451" 1490 72.7322176817243 5.61261006007371
"7452" 1490.2 72.7230361599982 5.65139808417393
"7453" 1490.4 72.4850284227841 5.65742348226176
"7454" 1490.6 72.3338265046919 5.71404309603954
"7455" 1490.8 72.301776222802 5.61647536872605
"7456" 1491 72.1904737058234 5.54785284206681
"7457" 1491.2 71.9291131412196 5.49818081851176
"7458" 1491.4 72.0670036231616 5.48891579080267
"7459" 1491.6 72.0133236857931 5.47315697135105
"7460" 1491.8 72.0684301067867 5.49525893477323
"7461" 1492 72.2025681165387 6.05768206952527
"7462" 1492.2 73.1784456980252 6.04390973103879
"7463" 1492.4 73.9881283701798 7.12187692452994
"7464" 1492.6 75.0654386746695 7.84762258060792
"7465" 1492.8 76.7971879312097 9.35772825332244
"7466" 1493 79.0518291662291 11.5432178598953
"7467" 1493.2 81.2788716490877 14.0574739950743
"7468" 1493.4 84.2890272685101 16.3054495983451
"7469" 1493.6 87.4947410250252 18.4531839863579
"7470" 1493.8 90.5390247233041 20.8638729268195
"7471" 1494 94.0483299503844 23.2535832221088
"7472" 1494.2 97.9812916096824 24.1359421838118
"7473" 1494.4 100.778489388175 24.0556838812818
"7474" 1494.6 101.944639751698 24.8481911889481
"7475" 1494.8 101.299483972667 26.4953776364457
"7476" 1495 101.146858531813 28.30752090983
"7477" 1495.2 101.493676962055 31.1794501672791
"7478" 1495.4 101.680504294874 33.9437460995269
"7479" 1495.6 101.381325453149 36.0852490033004
"7480" 1495.8 101.660662561063 38.7938870846847
"7481" 1496 103.399002437355 40.6521583752836
"7482" 1496.2 105.480348979667 41.9341041159363
"7483" 1496.4 107.62209114722 43.7293850079498
"7484" 1496.6 109.905806370989 45.7797500616725
"7485" 1496.8 112.226064749818 46.6168330492963
"7486" 1497 113.853194500975 47.5414289017868
"7487" 1497.2 115.72632117506 49.8252456437248
"7488" 1497.4 118.365572541359 52.7369045481656
"7489" 1497.6 119.829695481868 54.5822972175655
"7490" 1497.8 118.439752140077 55.8039076003074
"7491" 1498 117.672312097273 59.395480975879
"7492" 1498.2 117.377590353367 63.9217997905381
"7493" 1498.4 117.061553951999 68.6120027535422
"7494" 1498.6 115.568135523439 73.6562373540462
"7495" 1498.8 114.648880864956 78.439075241377
"7496" 1499 114.448941612273 83.7023990803237
"7497" 1499.2 115.009835515538 87.2639805653451
"7498" 1499.4 115.746121855606 87.451280269851
"7499" 1499.6 115.322660690782 86.2712244994442
"7500" 1499.8 113.545000301843 85.5576377266465
"7501" 1500 111.443280803544 84.6303673037287
"7502" 1500.2 107.851613344346 83.8777121046356
"7503" 1500.4 103.800859804555 83.5345798284235
"7504" 1500.6 99.4872222293147 83.4131018335381
"7505" 1500.8 95.1625660045023 84.3615760517365
"7506" 1501 91.6822740782884 86.1654855585644
"7507" 1501.2 89.385219115147 89.3395817547683
"7508" 1501.4 87.7227882072252 92.81577986849
"7509" 1501.6 85.130153439099 96.2174210891511
"7510" 1501.8 82.4515127239916 99.9512941047681
"7511" 1502 80.5424692899002 104.658587535637
"7512" 1502.2 79.7477468934774 108.967140129186
"7513" 1502.4 80.3060123217666 111.989790307107
"7514" 1502.6 80.1774010048687 113.653028599881
"7515" 1502.8 78.5293567052017 114.329702285113
"7516" 1503 75.4145750123752 114.646287406037
"7517" 1503.2 71.4412501198727 114.687906420868
"7518" 1503.4 67.2374920166533 113.722653635185
"7519" 1503.6 63.5592888599502 111.773549751987
"7520" 1503.8 59.1741708498847 109.77132988607
"7521" 1504 55.6584820782793 108.729195496053
"7522" 1504.2 53.5904905765374 108.114153339012
"7523" 1504.4 49.7526233639033 106.809140289743
"7524" 1504.6 46.8761732446482 104.283975695504
"7525" 1504.8 44.7151337647059 100.51332703565
"7526" 1505 42.9726599900078 95.9330588653074
"7527" 1505.2 43.1486135784824 91.6147934583546
"7528" 1505.4 44.5696099588377 87.0008510209582
"7529" 1505.6 45.3607984278631 82.9038877394983
"7530" 1505.8 46.3218588569161 78.5656637177936
"7531" 1506 48.9458644903766 75.0433255483361
"7532" 1506.2 52.1707659459463 71.6123823303802
"7533" 1506.4 55.8249454068901 69.011041291255
"7534" 1506.6 59.3656453470511 66.2135647179514
"7535" 1506.8 62.4638479311681 64.7489636570921
"7536" 1507 65.9795753234181 63.1588119147885
"7537" 1507.2 69.0417488506766 62.054746838287
"7538" 1507.4 72.2915955450252 61.1895309283012
"7539" 1507.6 75.6234998581654 60.8675991289837
"7540" 1507.8 78.3977186945859 61.5033791846286
"7541" 1508 80.2321573396468 61.4224827852009
"7542" 1508.2 82.4927627362045 61.7174511950967
"7543" 1508.4 83.6835888740161 63.0768536451209
"7544" 1508.6 84.9687316764677 64.0121089975162
"7545" 1508.8 86.8373077069712 63.8636297819307
"7546" 1509 89.4499203198631 62.6172331489037
"7547" 1509.2 92.5194503453647 60.9222247012319
"7548" 1509.4 95.9684584945698 59.0810622751903
"7549" 1509.6 97.9108616028097 56.711719705779
"7550" 1509.8 98.9005870949977 53.3311707485255
"7551" 1510 99.3933139111085 49.3323780600951
"7552" 1510.2 99.4710188768952 45.4311451217718
"7553" 1510.4 99.1866838584538 43.0594303857832
"7554" 1510.6 100.289467419085 41.4378310328534
"7555" 1510.8 102.216453564825 40.6717003876118
"7556" 1511 104.916931476601 39.6687611381027
"7557" 1511.2 106.882477773172 39.7484676264823
"7558" 1511.4 107.285172232778 40.2004682357147
"7559" 1511.6 107.914652110908 41.5244916880706
"7560" 1511.8 109.300889007816 43.502166352739
"7561" 1512 111.480057489158 44.9706322489321
"7562" 1512.2 114.386116726615 46.899640135422
"7563" 1512.4 114.480324252025 47.9083459635721
"7564" 1512.6 113.091187286707 50.2129571086666
"7565" 1512.8 113.16005109192 53.7604416047223
"7566" 1513 114.457584504512 57.9665969515246
"7567" 1513.2 116.467684582779 61.7880333287575
"7568" 1513.4 117.414264607815 64.9778300869854
"7569" 1513.6 116.436902974669 66.3654349477335
"7570" 1513.8 114.772951167238 69.6602912657463
"7571" 1514 114.753714148815 74.1904372445644
"7572" 1514.2 116.224214468849 78.0255865668605
"7573" 1514.4 118.798803937939 80.980301661279
"7574" 1514.6 119.917101276938 81.4599778086553
"7575" 1514.8 118.991257549052 81.7201008820907
"7576" 1515 116.990843670104 83.1013214603012
"7577" 1515.2 115.372682791069 87.0365174212987
"7578" 1515.4 114.103439553151 91.8098456488437
"7579" 1515.6 113.106193795179 95.302876883063
"7580" 1515.8 110.501066174217 96.9965229153944
"7581" 1516 106.572755999186 99.348789359444
"7582" 1516.2 102.820391189678 102.301401295615
"7583" 1516.4 98.6492227630687 104.447417916316
"7584" 1516.6 95.1385447246919 104.922767031653
"7585" 1516.8 90.8777833075117 106.544106751552
"7586" 1517 86.5603810424002 108.394420427212
"7587" 1517.2 83.3718541151947 111.361624068232
"7588" 1517.4 80.38792582112 114.991239962477
"7589" 1517.6 78.682917888262 115.486250551354
"7590" 1517.8 75.9893097422794 113.732450438368
"7591" 1518 72.3739459163752 111.305376320562
"7592" 1518.2 69.3679137219483 107.470649651653
"7593" 1518.4 65.9383845351718 103.786047560814
"7594" 1518.6 62.9098254283073 99.3566234618067
"7595" 1518.8 61.3418755390889 94.3880147879936
"7596" 1519 59.2499407484861 89.2664686013248
"7597" 1519.2 57.8486073390252 83.7284142808957
"7598" 1519.4 56.079514046807 78.6768440503027
"7599" 1519.6 53.330258714689 74.0120623406325
"7600" 1519.8 50.5524549323288 69.881127220235
"7601" 1520 48.923797862803 65.8405342021784
"7602" 1520.2 46.7740224664381 63.3766070415989
"7603" 1520.4 45.283871814899 61.5126381174778
"7604" 1520.6 43.9864940310818 57.6180042060306
"7605" 1520.8 43.6016596931621 52.9364027257802
"7606" 1521 44.3347002456919 48.9310865474451
"7607" 1521.2 46.2378180087349 45.3293941964956
"7608" 1521.4 49.369619022121 42.2351245314586
"7609" 1521.6 52.9115858857831 38.5703677215381
"7610" 1521.8 56.7344552560546 35.1098225036
"7611" 1522 60.1912073997656 31.4510601790598
"7612" 1522.2 63.0809048371654 28.0713492922921
"7613" 1522.4 64.7587989393395 25.6683115881261
"7614" 1522.6 64.7986167013109 23.2826614941342
"7615" 1522.8 64.1963124105716 22.3621430773313
"7616" 1523 64.2412065421848 22.272193152416
"7617" 1523.2 63.7304183254708 21.655162214992
"7618" 1523.4 63.606234216352 19.4036916819722
"7619" 1523.6 62.9385264056541 15.8650423963313
"7620" 1523.8 61.6609112434798 12.9970626205572
"7621" 1524 61.7965209233478 13.4644234941085
"7622" 1524.2 63.247200017967 13.6470762757302
"7623" 1524.4 66.1336242336307 13.2581196513053
"7624" 1524.6 70.1340903408782 12.4374140718059
"7625" 1524.8 74.9107513009856 11.6578762515662
"7626" 1525 79.093827646386 11.8146970354654
"7627" 1525.2 83.6739505162357 12.1394380161697
"7628" 1525.4 87.7616047488763 13.0022372370969
"7629" 1525.6 90.2899026679627 14.3441107898243
"7630" 1525.8 93.0257901425109 15.7970863517832
"7631" 1526 95.1825171672314 17.764134287321
"7632" 1526.2 95.6376378843889 17.9538524449209
"7633" 1526.4 96.7145867246231 17.9059751754447
"7634" 1526.6 98.3269821795252 17.3378728683243
"7635" 1526.8 98.3569883877094 16.6049375554328
"7636" 1527 97.4919609315707 17.2512545103148
"7637" 1527.2 97.0371408475784 19.3570359632564
"7638" 1527.4 96.4731292357905 22.6430909589097
"7639" 1527.6 96.6206717027805 26.407081383065
"7640" 1527.8 97.1118822945707 30.1643868798603
"7641" 1528 98.0495247745152 32.9299590467418
"7642" 1528.2 98.0885014661135 35.7505400448059
"7643" 1528.4 98.0917850031638 40.0074850471702
"7644" 1528.6 99.3683976449052 44.1890523445218
"7645" 1528.8 102.203067147421 47.7461608849552
"7646" 1529 105.700850150512 50.3219779650928
"7647" 1529.2 109.476536691521 51.4763589513053
"7648" 1529.4 112.50104682161 51.2543068131533
"7649" 1529.6 115.578329203359 50.5973364506015
"7650" 1529.8 117.560395470733 50.2447684165495
"7651" 1530 117.620974041973 51.4002977040907
"7652" 1530.2 118.638449511512 53.8769186948066
"7653" 1530.4 120.45582143199 57.6982029395248
"7654" 1530.6 121.387270517508 61.16612138971
"7655" 1530.8 122.356575670866 64.8418998167345
"7656" 1531 122.744511960954 68.9398943656666
"7657" 1531.2 123.272143249999 73.3422605302749
"7658" 1531.4 122.776523466542 77.6197323435204
"7659" 1531.6 122.078675986627 81.4769042359355
"7660" 1531.8 120.7421197966 85.7246348157618
"7661" 1532 118.909339774091 89.6925408587886
"7662" 1532.2 116.088349254718 93.3919649180631
"7663" 1532.4 113.12154312475 96.0913322258868
"7664" 1532.6 109.941927645813 98.6297682471897
"7665" 1532.8 106.761804239102 100.702428127755
"7666" 1533 103.971312365743 103.53776417155
"7667" 1533.2 101.625945974111 106.016131244106
"7668" 1533.4 99.329709965757 108.359620079231
"7669" 1533.6 96.1630890991261 108.886011897424
"7670" 1533.8 92.1581406494339 109.199772890142
"7671" 1534 88.3611914771693 108.990797698097
"7672" 1534.2 84.6977520809483 109.211702775319
"7673" 1534.4 81.6365041820087 110.709413941615
"7674" 1534.6 79.1104639732371 113.372939882241
"7675" 1534.8 77.6925449161765 115.479461080861
"7676" 1535 76.5778605101849 118.164372682104
"7677" 1535.2 76.0537298502455 120.948572231622
"7678" 1535.4 76.3468988594448 122.509690142012
"7679" 1535.6 77.0409259917122 123.450191161307
"7680" 1535.8 78.0121011324151 124.984159194995
"7681" 1536 78.3824355514034 124.799572883264
"7682" 1536.2 78.2905033656752 124.825078472937
"7683" 1536.4 78.9074358850008 125.520541677109
"7684" 1536.6 78.8713175232547 125.460639438782
"7685" 1536.8 79.191722345196 125.9710818965
"7686" 1537 79.7411368302252 125.444850920252
"7687" 1537.2 80.6774575359776 124.893780307869
"7688" 1537.4 80.6224248568301 124.983000587768
"7689" 1537.6 80.6038844355131 125.02028667489
"7690" 1537.8 81.4408484948892 125.371471900796
"7691" 1538 81.4982937685541 124.929125786954
"7692" 1538.2 81.9628152380643 124.701267301871
"7693" 1538.4 82.0562174386838 124.678497542939
"7694" 1538.6 81.0519446173423 124.178242540719
"7695" 1538.8 80.4393317045798 124.722494081314
"7696" 1539 80.0627901560831 124.985979366078
"7697" 1539.2 79.4753958989013 125.248137536483
"7698" 1539.4 78.9382599738847 125.627161397309
"7699" 1539.6 78.0924678572711 126.121627020118
"7700" 1539.8 77.0127376228021 126.653684353714
"7701" 1540 76.4160426293455 127.071992458449
"7702" 1540.2 75.6640393241205 128.045268453321
"7703" 1540.4 74.6649110035443 128.207416962844
"7704" 1540.6 73.6892075409229 128.531319814398
"7705" 1540.8 72.8557747718221 128.732097228043
"7706" 1541 70.8720594235025 128.75779320333
"7707" 1541.2 68.6703738854189 128.669748082728
"7708" 1541.4 66.3214372623021 128.762782064404
"7709" 1541.6 64.2326924125374 129.044076910134
"7710" 1541.8 62.2210080371118 129.259572878224
"7711" 1542 59.8402193969052 129.37980083858
"7712" 1542.2 57.2298746741415 129.52229265543
"7713" 1542.4 55.8450920432113 129.590433702244
"7714" 1542.6 55.429376649549 130.077508162131
"7715" 1542.8 54.9600096978252 130.363538318162
"7716" 1543 54.5696238435506 130.367101035385
"7717" 1543.2 54.3596803634868 130.479989619961
"7718" 1543.4 54.0879918818789 130.464055394695
"7719" 1543.6 53.7552207484776 130.144238421226
"7720" 1543.8 53.6620268637997 129.972304236906
"7721" 1544 53.3021705132313 129.488165592821
"7722" 1544.2 53.3937321518624 129.220101926082
"7723" 1544.4 52.6789663290027 128.561390289816
"7724" 1544.6 51.4377497040018 128.334985835316
"7725" 1544.8 50.6008000996175 128.171869287535
"7726" 1545 52.1661201760088 128.34267059911
"7727" 1545.2 52.9729110737596 128.182710038106
"7728" 1545.4 53.4548982953052 128.428931044796
"7729" 1545.6 53.1279667887227 129.019637290003
"7730" 1545.8 53.49736225337 129.138577855081
"7731" 1546 53.9765562245877 129.354849788065
"7732" 1546.2 53.8102718209002 129.361674473655
"7733" 1546.4 54.141999746335 129.405883941366
"7734" 1546.6 54.2609491766888 129.588993907675
"7735" 1546.8 54.3426483229598 129.75686841675
"7736" 1547 54.6233686193395 129.712918291983
"7737" 1547.2 54.7298312335486 129.735437628358
"7738" 1547.4 54.8079782430252 129.614187840458
"7739" 1547.6 55.2593216244627 129.603950812074
"7740" 1547.8 55.3518838787321 129.586653764115
"7741" 1548 54.9964469886451 129.464777988177
"7742" 1548.2 54.7834570406381 128.994462358721
"7743" 1548.4 54.5480954143073 128.794467271345
"7744" 1548.6 54.3996292941822 127.913938690962
"7745" 1548.8 54.2703060248301 127.1176290755
"7746" 1549 53.4317257590494 127.216081384842
"7747" 1549.2 52.4155452721415 127.35659242843
"7748" 1549.4 50.6772011184206 127.457322671547
"7749" 1549.6 48.1580984681118 127.300511950327
"7750" 1549.8 45.5507599251843 126.670266647625
"7751" 1550 42.792779160188 126.112277660523
"7752" 1550.2 39.9644456272637 125.355479037581
"7753" 1550.4 37.2512688954483 124.135435244543
"7754" 1550.6 34.3580329319576 122.733827184523
"7755" 1550.8 32.0723652297525 121.658465721239
"7756" 1551 30.7899320664483 120.334190366473
"7757" 1551.2 28.6768353627694 118.904139969291
"7758" 1551.4 26.6821591050252 117.718651663364
"7759" 1551.6 25.4896986484832 116.93157765792
"7760" 1551.8 24.0724853139701 116.376715992925
"7761" 1552 23.502771141549 115.727469263059
"7762" 1552.2 22.8205601531052 113.63388624698
"7763" 1552.4 20.6287115450008 111.9577274865
"7764" 1552.6 18.6417963938545 109.465773997183
"7765" 1552.8 15.9318048113423 107.200644204524
"7766" 1553 14.7841774523772 105.473527791644
"7767" 1553.2 13.5060996890252 104.105898973402
"7768" 1553.4 12.0075604796033 102.42719970984
"7769" 1553.6 11.1198842042378 102.097539183594
"7770" 1553.8 10.8507844729591 102.077145511293
"7771" 1554 10.2132160214449 102.213075199476
"7772" 1554.2 10.1822747458487 102.609977502571
"7773" 1554.4 10.0537187362752 102.607126610892
"7774" 1554.6 10.1074255001991 102.719288834925
"7775" 1554.8 10.1664164716648 102.853960790395
"7776" 1555 10.4236888988869 103.042782719842
"7777" 1555.2 10.4560360169295 103.014322328873
"7778" 1555.4 10.5164231639274 103.076546289251
"7779" 1555.6 10.5178952326114 103.040352604357
"7780" 1555.8 10.5417742587866 103.040103007705
"7781" 1556 10.6926440312321 103.040352604357
"7782" 1556.2 10.5866550859818 102.993463160338
"7783" 1556.4 10.7222804828901 103.097579045309
"7784" 1556.6 10.6914906891612 102.406896270212
"7785" 1556.8 10.7917047564502 101.062888188162
"7786" 1557 10.2293150665692 99.6796427137638
"7787" 1557.2 8.96325502773949 98.4291661894165
"7788" 1557.4 8.71958091900083 97.3322598129142
"7789" 1557.6 7.90876675615636 95.042680127061
"7790" 1557.8 6.73114606118916 92.8654935439872
"7791" 1558 6.02812975780572 90.7450510880362
"7792" 1558.2 5.54914268674555 88.2914106331558
"7793" 1558.4 4.83242838471429 86.5299477152975
"7794" 1558.6 4.35253918127522 86.1545900078868
"7795" 1558.8 4.28817102500909 85.8879869676086
"7796" 1559 4.09065573017156 85.6803575873045
"7797" 1559.2 3.81824831041048 85.7951192734872
"7798" 1559.4 3.66459684830522 86.1381561649878
"7799" 1559.6 4.04163485620923 85.4043659704278
"7800" 1559.8 3.30425777922684 84.9972554226327
"7801" 1560 3.32264868101716 84.2791223777214
"7802" 1560.2 3.40315472261497 82.7855868832682
"7803" 1560.4 3.43987136175632 82.0015681007597
"7804" 1560.6 2.8563821737625 80.8744811418846
"7805" 1560.8 2.79945923353383 79.7909236968566
"7806" 1561 2.84055969110415 78.676051646617
"7807" 1561.2 2.18674625837005 77.1485937038738
"7808" 1561.4 2.36043136865131 75.69400866209
"7809" 1561.6 1.76222064432956 74.7535076427944
"7810" 1561.8 2.00705390820943 73.8049023744328
"7811" 1562 2.06039827831469 72.1588361028276
"7812" 1562.2 1.54408855700783 69.7917831841074
"7813" 1562.4 1.62030722494626 69.1315492530118
"7814" 1562.6 2.2528569764323 67.9083401190737
"7815" 1562.8 2.87294734438235 66.2913426002707
"7816" 1563 3.60876460714591 63.6997270812359
"7817" 1563.2 4.42233238231725 61.3199215211622
"7818" 1563.4 4.64426620528837 58.5444264714854
"7819" 1563.6 3.99960901834664 56.733370432476
"7820" 1563.8 3.65739535834101 56.1507577995381
"7821" 1564 4.3773641372955 55.9686367445523
"7822" 1564.2 5.41741467287005 54.6920834393221
"7823" 1564.4 6.32683654569189 52.8708317115246
"7824" 1564.6 7.37816517318312 50.8840162258276
"7825" 1564.8 8.47505878347257 48.9596943523012
"7826" 1565 9.34446485115914 47.1549242079135
"7827" 1565.2 10.0796331887979 45.3505393807027
"7828" 1565.4 10.2700015797109 43.4561721080403
"7829" 1565.6 10.3155075933926 41.7795093512669
"7830" 1565.8 11.0601514536375 39.4786153525934
"7831" 1566 11.3787731053769 36.6026478473414
"7832" 1566.2 12.7890719057486 34.1442419562458
"7833" 1566.4 14.6751294361616 31.9541779097049
"7834" 1566.6 16.6306818976156 28.9947236427708
"7835" 1566.8 17.8798833981389 26.5037358277163
"7836" 1567 18.1711124836324 24.8666385209046
"7837" 1567.2 18.1127116963857 24.9554123381048
"7838" 1567.4 19.4525782225146 25.3865730783522
"7839" 1567.6 21.3770614980568 25.616396085117
"7840" 1567.8 24.215607116994 25.383608454293
"7841" 1568 26.5174583623252 25.4481017331118
"7842" 1568.2 27.9364186071252 25.2102993552451
"7843" 1568.4 29.2078429508962 24.3833333672376
"7844" 1568.6 30.5949686522463 23.1141071541065
"7845" 1568.8 30.9796391483775 21.9740058743186
"7846" 1569 31.0746588076275 20.7709999327163
"7847" 1569.2 31.2138659307945 19.5976312620997
"7848" 1569.4 31.5834057147113 18.5871871152094
"7849" 1569.6 31.9567197817599 17.9048092497771
"7850" 1569.8 33.0959861044002 18.0175495104209
"7851" 1570 35.4805752125997 17.6819386662777
"7852" 1570.2 38.36131461371 16.773946130827
"7853" 1570.4 40.94511006192 15.5831025257276
"7854" 1570.6 43.3847356914318 14.6544589921986
"7855" 1570.8 46.4503350960898 14.1753649348505
"7856" 1571 48.8633775384859 14.446544975214
"7857" 1571.2 50.4105568033159 14.4365085679769
"7858" 1571.4 51.9919410688889 15.1859254168299
"7859" 1571.6 54.3829440683156 16.1725761498827
"7860" 1571.8 57.2977068426994 16.361751124405
"7861" 1572 60.0450617781094 15.5911484708433
"7862" 1572.2 61.6641540444427 14.1479949461671
"7863" 1572.4 62.818866438256 12.2096466237906
"7864" 1572.6 63.9194997500161 11.6455267034936
"7865" 1572.8 64.7594602483233 10.4053047491464
"7866" 1573 66.2475999644958 10.9274189308353
"7867" 1573.2 68.8518838801752 11.5927160455518
"7868" 1573.4 72.0420489651768 13.4139888674663
"7869" 1573.6 75.8572817271902 15.6286409161252
"7870" 1573.8 79.2532399676273 17.3822333246546
"7871" 1574 82.6057295048779 19.0549278431907
"7872" 1574.2 84.993203057015 21.3912486308179
"7873" 1574.4 85.8248210560784 22.4307581878096
"7874" 1574.6 85.4226994233155 23.0066548548182
"7875" 1574.8 86.2416104693718 24.0428561752197
"7876" 1575 87.647556147118 24.7537380520839
"7877" 1575.2 89.4649445719232 24.6748973543485
"7878" 1575.4 91.7265444060561 25.825424762352
"7879" 1575.6 92.4551550732191 26.6209077023791
"7880" 1575.8 93.4109145565101 28.0758952171027
"7881" 1576 94.2180738076854 30.737679209303
"7882" 1576.2 96.0338410696252 33.9744089293261
"7883" 1576.4 97.5505358210824 36.1910668087261
"7884" 1576.6 98.8087990375404 36.5495351427087
"7885" 1576.8 98.7500885867516 36.7241648906061
"7886" 1577 98.831317294006 36.5039523942041
"7887" 1577.2 99.6497310993816 36.5224357011009
"7888" 1577.4 101.116035415797 37.1920206951546
"7889" 1577.6 103.12457855977 37.5822725277193
"7890" 1577.8 104.312348972282 38.3419071698558
"7891" 1578 104.734271128952 39.1518533421769
"7892" 1578.2 106.318999337534 40.2501416268481
"7893" 1578.4 108.06370255679 40.5840232503941
"7894" 1578.6 109.082476686169 40.6124131189541
"7895" 1578.8 110.378930232762 41.0110320274572
"7896" 1579 110.4040680442 42.0375057223512
"7897" 1579.2 110.713779200674 43.5115565835253
"7898" 1579.4 111.904612774498 44.9198396774225
"7899" 1579.6 113.283547717339 47.2008075279704
"7900" 1579.8 115.309288865482 48.0005968860204
"7901" 1580 117.59430185692 47.6689906566433
"7902" 1580.2 118.675807668141 46.969870233281
"7903" 1580.4 118.107454003396 47.9478820731928
"7904" 1580.6 117.699425055834 49.1539339621074
"7905" 1580.8 116.983364645241 50.7076034427145
"7906" 1581 116.397387552683 52.5971320400644
"7907" 1581.2 116.543608281454 55.7847391355653
"7908" 1581.4 116.731559255794 59.3156681336528
"7909" 1581.6 117.712616934205 62.575651280781
"7910" 1581.8 117.29487208981 66.0653043068738
"7911" 1582 116.403653216844 69.4456416794428
"7912" 1582.2 116.939267781834 72.3374502540031
"7913" 1582.4 117.042461492516 76.0711170497171
"7914" 1582.6 117.8155142917 79.9027230290618
"7915" 1582.8 117.318030007932 83.9027907813338
"7916" 1583 117.655291486965 87.3917407714342
"7917" 1583.2 116.91091116595 88.5083036320034
"7918" 1583.4 116.306719826282 88.4278142635958
"7919" 1583.6 114.07050033039 88.5918335945509
"7920" 1583.8 112.060490263125 90.1133626287118
"7921" 1584 109.401091557571 91.8814036550613
"7922" 1584.2 106.760366362796 93.454430346315
"7923" 1584.4 103.344020187925 95.3333371464368
"7924" 1584.6 99.4624271833361 96.6625985549193
"7925" 1584.8 95.5144002657252 97.6073223847868
"7926" 1585 91.962332021341 97.6745395512749
"7927" 1585.2 88.8453776100788 96.3438455926903
"7928" 1585.4 86.7018183512838 94.7685198914945
"7929" 1585.6 85.4078941690441 95.6523632980778
"7930" 1585.8 84.3760600660699 97.9442343633778
"7931" 1586 83.3918408666406 101.293667556243
"7932" 1586.2 82.1703635670511 105.631066009779
"7933" 1586.4 81.8600752315002 109.461346274337
"7934" 1586.6 82.8795004328824 112.95834193376
"7935" 1586.8 84.2527027367688 114.539390664063
"7936" 1587 83.3663006576114 115.123026994546
"7937" 1587.2 80.9408633104948 116.580878062777
"7938" 1587.4 78.3095072975252 117.270606504637
"7939" 1587.6 74.7393019673052 118.504418663372
"7940" 1587.8 71.5567768468252 119.356685399762
"7941" 1588 68.5188477630007 120.056831013168
"7942" 1588.2 64.2942384392236 120.914631394367
"7943" 1588.4 60.3342009651205 120.63820969375
"7944" 1588.6 56.9470985058103 119.76176715102
"7945" 1588.8 53.3057626777395 117.171269414393
"7946" 1589 49.3665190899752 114.729093591187
"7947" 1589.2 45.503904500926 112.888801141367
"7948" 1589.4 41.4858999156354 111.853926811758
"7949" 1589.6 37.9211510815779 111.935977269012
"7950" 1589.8 34.3362630387569 110.702429220061
"7951" 1590 32.3324619920803 109.193492590634
"7952" 1590.2 31.5140847402197 110.460328584928
"7953" 1590.4 31.1261554761022 112.079703980909
"7954" 1590.6 32.7799424551557 113.719495103012
"7955" 1590.8 35.4824413924868 114.980370348294
"7956" 1591 38.6071263409002 115.302367180687
"7957" 1591.2 42.3494989859514 115.780773911159
"7958" 1591.4 46.2350934306919 117.441223644369
"7959" 1591.6 50.2686650905618 117.603462511548
"7960" 1591.8 54.3328799467752 119.395500799051
"7961" 1592 57.3438629090892 121.210270005812
"7962" 1592.2 58.6670024686946 123.354189945899
"7963" 1592.4 59.6539808647752 123.918987716199
"7964" 1592.6 60.3416655173134 121.806863198952
"7965" 1592.8 63.2249333581278 119.772349583602
"7966" 1593 66.6911205861534 118.135824977678
"7967" 1593.2 70.3373578864502 117.741964789337
"7968" 1593.4 73.6014533270831 117.004368563508
"7969" 1593.6 77.0650240963244 117.279509047256
"7970" 1593.8 80.3546923442395 118.60596998494
"7971" 1594 82.0222813577774 117.578522628791
"7972" 1594.2 83.469805715256 114.421796081602
"7973" 1594.4 85.8699048518502 111.671634447187
"7974" 1594.6 88.49048423105 108.675319221846
"7975" 1594.8 92.0556846690252 106.764434485572
"7976" 1595 95.7330266953842 105.719796979448
"7977" 1595.2 99.6572574090252 105.39194190817
"7978" 1595.4 103.22090069782 105.063227227371
"7979" 1595.6 105.854471795364 105.337393127724
"7980" 1595.8 106.141333985538 104.847637159525
"7981" 1596 105.238241155743 102.632939189832
"7982" 1596.2 105.395111218473 98.9618907698012
"7983" 1596.4 106.608695638367 94.6036704987486
"7984" 1596.6 109.056151161279 90.8177010275626
"7985" 1596.8 111.439695156025 86.8066683002169
"7986" 1597 114.087361593432 82.7951096084016
"7987" 1597.2 117.385210977668 78.8931245408868
"7988" 1597.4 120.585127138353 76.3163527650737
"7989" 1597.6 121.236900736552 74.7198293030385
"7990" 1597.8 119.872059253008 71.7470747744277
"7991" 1598 117.851456510634 68.8944853918466
"7992" 1598.2 116.357172742698 65.2567383835693
"7993" 1598.4 115.653045516615 61.2363796471913
"7994" 1598.6 115.523104102256 60.9750583528323
"7995" 1598.8 115.624047122998 61.3079133547182
"7996" 1599 115.513996059193 61.4176560310585
"7997" 1599.2 115.733556514566 61.3811657697415
"7998" 1599.4 115.910620175473 60.9012178949854
"7999" 1599.6 116.609408820305 60.8520103492914
"8000" 1599.8 117.319141682362 60.6604032323569
"8001" 1600 117.768970763695 60.6609191527914
"8002" 1600.2 118.255122339153 60.8149990600374
"8003" 1600.4 119.041267896025 60.8803293836272
"8004" 1600.6 119.718074591736 61.3772696476697
"8005" 1600.8 120.935108001077 61.83494057746
"8006" 1601 121.74808879779 62.0716988455074
"8007" 1601.2 122.565330346104 62.3830127871434
"8008" 1601.4 123.025306466007 62.4695186702707
"8009" 1601.6 123.699667600794 62.1314050803708
"8010" 1601.8 124.154151821582 62.6765440239944
"8011" 1602 124.717524261714 63.4155207850282
"8012" 1602.2 124.996906877491 62.9637300123084
"8013" 1602.4 124.79579182113 61.7426896550118
"8014" 1602.6 124.490153873017 60.951967462598
"8015" 1602.8 124.37861149082 60.8933954483451
"8016" 1603 123.886444259869 60.8620084885335
"8017" 1603.2 123.413824737338 60.8453918627509
"8018" 1603.4 123.104409431388 61.0899356563481
"8019" 1603.6 122.629079167706 60.68839339846
"8020" 1603.8 121.941363714479 61.639917919079
"8021" 1604 121.325044749651 62.1481353241074
"8022" 1604.2 121.522144817534 62.7467870329845
"8023" 1604.4 121.805476165116 63.4103946426481
"8024" 1604.6 121.767349154508 63.9567117937704
"8025" 1604.8 122.407678680882 64.5111032917008
"8026" 1605 123.361186062903 65.5179059761093
"8027" 1605.2 124.056451862294 66.6271670679874
"8028" 1605.4 124.653017183496 66.797774416205
"8029" 1605.6 124.038367352976 66.5231022100774
"8030" 1605.8 123.657436641128 65.6625090703964
"8031" 1606 123.481124540627 65.1248347258082
"8032" 1606.2 123.536561593634 64.7793024866663
"8033" 1606.4 123.252404652875 64.5904558046224
"8034" 1606.6 123.082445882589 64.3101713720887
"8035" 1606.8 122.864411832908 64.0261491627681
"8036" 1607 122.946903545198 63.3933222316756
"8037" 1607.2 122.709026743075 62.9815975789868
"8038" 1607.4 122.664684235425 62.7809518226618
"8039" 1607.6 122.835771974505 61.81217736283
"8040" 1607.8 122.595003151975 61.3732466751118
"8041" 1608 122.61597300781 60.4940075261583
"8042" 1608.2 122.671340979915 59.6374476596728
"8043" 1608.4 122.565928760512 58.8093581258323
"8044" 1608.6 121.834845877975 58.6215334455118
"8045" 1608.8 121.871097075706 58.804060330684
"8046" 1609 121.65633886 58.2181186973451
"8047" 1609.2 121.109153361737 56.8002292167236
"8048" 1609.4 120.567917087975 55.8220474167868
"8049" 1609.6 120.264546198303 54.3431246678521
"8050" 1609.8 119.7159074767 52.9238309365368
"8051" 1610 118.694239575286 51.08146255289
"8052" 1610.2 117.073441404461 48.9457437216569
"8053" 1610.4 115.403372370454 45.3088467560118
"8054" 1610.6 113.905248749086 41.6498657586813
"8055" 1610.8 112.209943013308 37.661816750941
"8056" 1611 110.563704392654 33.5885867040118
"8057" 1611.2 109.614565067461 29.4501694385563
"8058" 1611.4 109.642239935213 28.8909281233868
"8059" 1611.6 108.094250519461 29.4161135817543
"8060" 1611.8 105.217264898854 29.5119745120118
"8061" 1612 101.39959809151 29.0869069660019
"8062" 1612.2 97.1743137897448 27.5998719476566
"8063" 1612.4 93.9560778540252 25.9659650598079
"8064" 1612.6 90.8515102957261 23.628032498909
"8065" 1612.8 87.5960953282252 21.2167966677546
"8066" 1613 84.6347433604708 18.4160718347147
"8067" 1613.2 82.7272329043948 14.7010220644465
"8068" 1613.4 81.7733445212486 11.0466018005756
"8069" 1613.6 80.6570518201723 10.9236720446294
"8070" 1613.8 78.4775692798721 11.6650967110016
"8071" 1614 75.4880568821952 12.0322257975018
"8072" 1614.2 72.3214056342017 11.5643895858353
"8073" 1614.4 69.0683796528193 10.2230043241294
"8074" 1614.6 65.7144252266538 9.07795589961177
"8075" 1614.8 62.6901697897822 7.90140561686223
"8076" 1615 59.7862631354958 5.8503881218647
"8077" 1615.2 59.6163315658271 4.89486144339856
"8078" 1615.4 60.0177429946313 4.4384932742845
"8079" 1615.6 60.1864495213271 4.00430435782308
"8080" 1615.8 60.416905701666 3.27249403468166
"8081" 1616 60.7493961817894 3.40939780268157
"8082" 1616.2 60.9302253076429 3.50858424318823
"8083" 1616.4 61.157732352906 3.05139537586498
"8084" 1616.6 62.2481968446762 2.60897807394572
"8085" 1616.8 62.317195426371 3.08305002660989
"8086" 1617 62.3944983637381 3.9612526143187
"8087" 1617.2 61.6964510640824 4.26245774781177
"8088" 1617.4 60.688018333084 4.42282447742353
"8089" 1617.6 60.2606448430637 4.64684503923292
"8090" 1617.8 60.3172369021143 5.64890951806127
"8091" 1618 58.8102062906352 6.10457688207176
"8092" 1618.2 57.1834697242752 6.58899306519926
"8093" 1618.4 54.4357362789531 7.137887752053
"8094" 1618.6 51.6947498568117 7.71326416370839
"8095" 1618.8 48.7590671690678 6.99709474283091
"8096" 1619 46.5716349958706 6.11348133782619
"8097" 1619.2 46.9407591438317 6.91389946785048
"8098" 1619.4 46.0191495544582 8.48537618922825
"8099" 1619.6 44.5665114916883 9.88220058749002
"8100" 1619.8 42.0632137342593 11.3352714803947
"8101" 1620 38.9686141750035 12.1295992245879
"8102" 1620.2 36.0124766133155 13.0616936606247
"8103" 1620.4 32.5326552674181 12.7869450278689
"8104" 1620.6 31.7940032453511 13.317174532978
"8105" 1620.8 30.5423327620565 14.8974790463555
"8106" 1621 29.0500490135352 16.6107708656418
"8107" 1621.2 28.1986344748737 18.6139856691936
"8108" 1621.4 26.4901606182933 20.8767537767025
"8109" 1621.6 24.1204290916452 23.3562901020918
"8110" 1621.8 21.2660385277752 25.6188098686518
"8111" 1622 17.8708737139285 27.2558655468827
"8112" 1622.2 15.5864543498775 28.405961829239
"8113" 1622.4 15.975899071778 29.7939592738882
"8114" 1622.6 16.8243748815571 31.6681879420224
"8115" 1622.8 17.7268231298679 35.084394197214
"8116" 1623 17.9659737329241 38.4853880764949
"8117" 1623.2 17.2211820526429 42.3563004257765
"8118" 1623.4 15.8653265439171 46.1971625883901
"8119" 1623.6 13.3952434199002 49.8663717925368
"8120" 1623.8 10.8670225993473 52.4310423679355
"8121" 1624 9.31573271610022 55.3952770779368
"8122" 1624.2 9.14828347085994 59.0895226292266
"8123" 1624.4 8.63777004351702 62.7294720631675
"8124" 1624.6 8.78362262430021 65.9052928854368
"8125" 1624.8 9.13723879705747 69.1459324613505
"8126" 1625 10.4291242752793 72.6286225703806
"8127" 1625.2 12.8373274425006 75.9022340514052
"8128" 1625.4 15.4635046695752 79.3995162116118
"8129" 1625.6 18.3424171113475 82.3900144735324
"8130" 1625.8 20.1038750031022 85.0852142736272
"8131" 1626 21.948452444207 86.6098134574002
"8132" 1626.2 23.9645968504752 87.9189987222368
"8133" 1626.4 25.5802504515378 91.1289828982891
"8134" 1626.6 26.4796581918695 94.7419464407659
"8135" 1626.8 28.3291665320252 97.4703736939618
"8136" 1627 31.5886287826616 98.9280889342597
"8137" 1627.2 34.9457021378002 100.706184621362
"8138" 1627.4 38.9301931823502 101.324046156712
"8139" 1627.6 42.9675623988557 102.302605820597
"8140" 1627.8 47.144604098635 104.1866854955
"8141" 1628 51.4940694658765 105.734725768268
"8142" 1628.2 55.7485118193303 105.842651206605
"8143" 1628.4 58.769315071758 104.5240549404
"8144" 1628.6 63.3230172870756 103.429475042743
"8145" 1628.8 67.9174702141269 101.703421560385
"8146" 1629 71.5697948307225 100.623612186911
"8147" 1629.2 72.0676206339359 101.02557990694
"8148" 1629.4 72.6559684532236 101.679170457425
"8149" 1629.6 74.4167308805991 101.788757791099
"8150" 1629.8 75.6700723183586 100.764491935166
"8151" 1630 77.0786204472408 99.0252410273221
"8152" 1630.2 78.5421324577059 96.5887313697176
"8153" 1630.4 80.8761302772666 93.8460106670118
"8154" 1630.6 82.4994217958824 89.983238623476
"8155" 1630.8 83.1759713798217 85.3399158139587
"8156" 1631 83.5514251661502 80.6914291936635
"8157" 1631.2 82.6408927433371 75.7747441209384
"8158" 1631.4 81.0605526700966 71.3416099363421
"8159" 1631.6 79.3943150739627 67.0079345871457
"8160" 1631.8 77.9259094138863 62.7229167185395
"8161" 1632 77.1641351887279 58.182540156255
"8162" 1632.2 77.0944074125707 53.7272825581845
"8163" 1632.4 78.0211921943803 51.7273678795725
"8164" 1632.6 78.357948692437 50.5170185821882
"8165" 1632.8 77.5230552750535 48.546580613691
"8166" 1633 75.9680571272215 46.9947354428903
"8167" 1633.2 74.5984094507777 44.3401468291999
"8168" 1633.4 73.3587394104483 41.523771133031
"8169" 1633.6 71.1590379903283 38.5106326744663
"8170" 1633.8 68.6645594090824 36.3293804366689
"8171" 1634 66.9852549624427 34.6225817866914
"8172" 1634.2 64.5921807796589 33.0298183868533
"8173" 1634.4 63.0673793932175 32.8107475387714
"8174" 1634.6 63.9892528180565 32.8003355184493
"8175" 1634.8 66.6208222809852 31.8827792899218
"8176" 1635 69.9151442692373 32.4072956711027
"8177" 1635.2 74.1532051956375 32.8216220377873
"8178" 1635.4 78.7606107303283 33.5268198526178
"8179" 1635.6 81.4694944216358 34.1048681822749
"8180" 1635.8 84.3043839811161 34.1522092229815
"8181" 1636 87.2133366495541 33.1819054396656
"8182" 1636.2 90.9229012803193 33.1801761075706
"8183" 1636.4 94.7420657150058 32.2144616599244
"8184" 1636.6 98.2423111960351 29.5863928657642
"8185" 1636.8 101.486607858137 27.7213130818809
"8186" 1637 102.968833652194 28.6631007480217
"8187" 1637.2 104.946087499355 31.2329971119363
"8188" 1637.4 107.224277545662 34.6945993867845
"8189" 1637.6 110.403117055116 37.540121021939
"8190" 1637.8 113.1025391929 40.4667323304135
"8191" 1638 114.520332529604 43.0760969863802
"8192" 1638.2 115.263221273538 45.4427739193707
"8193" 1638.4 117.517704812666 46.5762550336528
"8194" 1638.6 117.96000970456 47.9182299909773
"8195" 1638.8 116.860816767973 49.9587325375118
"8196" 1639 116.105488079198 53.6311978311669
"8197" 1639.2 116.793846390286 57.5951798596726
"8198" 1639.4 117.578931445195 61.2536257453253
"8199" 1639.6 119.559849765152 64.3564285630711
"8200" 1639.8 121.081348101461 66.6391974080631
"8201" 1640 122.18765800406 66.6977674633857
"8202" 1640.2 123.264758544558 66.0359909296473
"8203" 1640.4 123.133105474539 65.0308354686604
"8204" 1640.6 123.508004014615 64.1272464660374
"8205" 1640.8 124.540840521834 62.5768442692987
"8206" 1641 124.117572403754 62.0050351959694
"8207" 1641.2 123.795584881657 62.0041828712749
"8208" 1641.4 123.605516571651 61.7626296059509
"8209" 1641.6 123.1872923613 61.6184803772868
"8210" 1641.8 122.897755445586 61.2682563395635
"8211" 1642 122.350392909906 61.2412944054797
"8212" 1642.2 121.833879576356 60.4018124456728
"8213" 1642.4 121.479568982542 59.2552652666728
"8214" 1642.6 121.005568108485 58.5634732884631
"8215" 1642.8 120.62922355739 57.5483998335287
"8216" 1643 120.796715838101 55.7476082190541
"8217" 1643.2 121.103607630703 53.3978201869857
"8218" 1643.4 120.203861373908 51.2953003740958
"8219" 1643.6 119.600015977769 48.5100326119092
"8220" 1643.8 119.713714715333 45.1781861088323
"8221" 1644 119.005836836644 42.9023932136474
"8222" 1644.2 116.406705719897 41.5752187628579
"8223" 1644.4 113.087823758946 40.0090254300737
"8224" 1644.6 109.933328447915 37.43378570392
"8225" 1644.8 106.917825016764 33.3147488523295
"8226" 1645 105.801862040525 28.7925723604823
"8227" 1645.2 104.452642081455 24.6245641591613
"8228" 1645.4 103.527481222323 21.0218906470022
"8229" 1645.6 101.893014097261 20.4744849834235
"8230" 1645.8 97.8835571030252 19.6314355871
"8231" 1646 93.6018298040058 18.2184229570506
"8232" 1646.2 90.2532498956231 16.1644842712592
"8233" 1646.4 86.7143668022486 13.864180506416
"8234" 1646.6 82.6390425196783 10.9592292300526
"8235" 1646.8 79.2879945329087 9.29464960593409
"8236" 1647 76.1654739606022 10.3318081351079
"8237" 1647.2 73.0374102289497 11.8065939658608
"8238" 1647.4 68.5820280479052 13.1138019696918
"8239" 1647.6 64.367860912711 14.4576280601261
"8240" 1647.8 59.9739450234742 16.0406951288179
"8241" 1648 55.5873314077828 17.8380395985572
"8242" 1648.2 51.1600970718183 18.907511331529
"8243" 1648.4 46.6645912758125 20.2433738534054
"8244" 1648.6 42.4554225405252 22.4795474294692
"8245" 1648.8 38.7075337127881 25.5338629367643
"8246" 1649 34.8538498005252 28.6631418782835
"8247" 1649.2 31.1826356931389 29.4482774465118
"8248" 1649.4 27.6302204242836 28.6259411739331
"8249" 1649.6 24.0461298484123 25.9120629392376
"8250" 1649.8 22.8770536596048 23.867545912364
"8251" 1650 22.5503365027994 22.9902169024311
"8252" 1650.2 23.0317335144978 24.0284271369898
"8253" 1650.4 22.947473367547 25.6679950809683
"8254" 1650.6 22.3152981692805 27.4967077801288
"8255" 1650.8 21.3884865422726 29.9821507893107
"8256" 1651 19.7841361824507 33.1156021112564
"8257" 1651.2 18.6510975052152 36.5721572520318
"8258" 1651.4 16.2910183870436 40.2773629582595
"8259" 1651.6 13.3657102825658 43.2395528984172
"8260" 1651.8 10.5002270465562 45.4644254292684
"8261" 1652 7.54468611229549 47.3196081750388
"8262" 1652.2 6.03682570762698 48.4001273507197
"8263" 1652.4 5.46776991878837 49.2178350914328
"8264" 1652.6 5.02098182765131 49.6723726865248
"8265" 1652.8 5.43199675167387 49.7159950716874
"8266" 1653 6.12842384725797 50.2014403215721
"8267" 1653.2 6.58095675516435 50.0445851040552
"8268" 1653.4 7.11306684696436 50.7657466630205
"8269" 1653.6 8.04872407764706 51.0512175012555
"8270" 1653.8 8.94198872305022 51.3409588588618
"8271" 1654 9.72114992890022 51.7709140509868
"8272" 1654.2 10.6388397958673 53.2240452636696
"8273" 1654.4 12.1811928018557 54.8957949194016
"8274" 1654.6 14.7966491852795 57.1208737667829
"8275" 1654.8 17.3023613133466 59.456419982601
"8276" 1655 20.4308657333147 62.7987199514591
"8277" 1655.2 24.1009294050513 65.6575666893944
"8278" 1655.4 28.1959765823073 67.7171477472938
"8279" 1655.6 30.770668555371 68.1362081921146
"8280" 1655.8 33.4379712744036 68.6701759137145
"8281" 1656 36.0335988371539 68.1149188610712
"8282" 1656.2 37.6902310308476 66.6681991872267
"8283" 1656.4 39.8524069210711 65.2629751831953
"8284" 1656.6 42.700746024407 63.8203721187754
"8285" 1656.8 45.6215492996856 62.4746049925495
"8286" 1657 47.856446536399 60.8318811483295
"8287" 1657.2 51.1152534462899 60.1989725381882
"8288" 1657.4 54.7073691920546 61.2031380413647
"8289" 1657.6 58.995691513755 61.0781743230388
"8290" 1657.8 62.1395885866514 60.6140014663389
"8291" 1658 64.0147045124984 62.3057262161278
"8292" 1658.2 65.09984672666 64.1886569702118
"8293" 1658.4 66.7562684861707 65.1753824212299
"8294" 1658.6 68.8290442923555 63.80437082092
"8295" 1658.8 72.2047204279967 62.6854062244118
"8296" 1659 75.3250533459875 62.2258258876721
"8297" 1659.2 78.4256424366085 61.8205416239562
"8298" 1659.4 81.2913146997038 59.790829576476
"8299" 1659.6 83.4711499367838 56.9884724731238
"8300" 1659.8 86.1808484953959 54.1649353110462
"8301" 1660 87.8063370247279 51.2206230513361
"8302" 1660.2 90.1197701160813 48.0234132857314
"8303" 1660.4 91.764409451885 44.2551663267127
"8304" 1660.6 91.9841847274114 40.382099471992
"8305" 1660.8 93.5475821226701 39.9440060617501
"8306" 1661 97.0218064826573 38.8081405807382
"8307" 1661.2 100.760947297237 39.9729925768195
"8308" 1661.4 103.074478182053 41.7640174044246
"8309" 1661.6 103.567175268857 42.5276184505167
"8310" 1661.8 105.285344918448 42.9643047681848
"8311" 1662 107.723780714676 42.0435991264972
"8312" 1662.2 109.155736374053 40.5613700576448
"8313" 1662.4 108.075999218575 38.2422943094418
"8314" 1662.6 107.621148102053 34.4291498487407
"8315" 1662.8 106.942097951525 30.1152231911588
"8316" 1663 105.935726214563 26.2177545773797
"8317" 1663.2 103.461663575568 24.1395820161261
"8318" 1663.4 100.528117198656 21.0495410721865
"8319" 1663.6 97.8897072427825 17.3464534196234
"8320" 1663.8 95.0110624819598 16.0022436292361
"8321" 1664 92.664586158913 16.6451672810118
"8322" 1664.2 89.1071958486616 16.5216335782239
"8323" 1664.4 85.0796580190877 15.1841158411055
"8324" 1664.6 80.8727524010046 12.5908818954757
"8325" 1664.8 76.4577002166077 10.7677215478855
"8326" 1665 73.480272850937 9.68719959668823
"8327" 1665.2 70.4105941272191 10.2572615694403
"8328" 1665.4 65.7929961045546 11.3021075514235
"8329" 1665.6 61.0249788053824 11.3921092874301
"8330" 1665.8 56.617310921244 12.1107324307305
"8331" 1666 52.6679702651339 13.5918622934574
"8332" 1666.2 48.3920855988839 14.5223933372835
"8333" 1666.4 44.1485001053434 15.1077517455345
"8334" 1666.6 40.4931064315196 14.4894868171241
"8335" 1666.8 38.2680044535769 12.6739847146669
"8336" 1667 38.6673054584252 12.4539003711118
"8337" 1667.2 39.6585395269491 11.8512707427292
"8338" 1667.4 40.526110328797 10.83765656999
"8339" 1667.6 41.2490859970035 9.18014814817481
"8340" 1667.8 41.9596677966122 8.87689472764219
"8341" 1668 43.5136414824884 7.09463042856966
"8342" 1668.2 45.0095509811652 6.37974820503176
"8343" 1668.4 46.1941960802778 5.60210760959071
"8344" 1668.6 48.0756942668569 4.61966584582364
"8345" 1668.8 51.068147880846 3.17143518062497
"8346" 1669 53.7147996870824 2.53717723084034
"8347" 1669.2 56.2386516030535 1.98883305888912
"8348" 1669.4 58.321978005107 1.64971993384813
"8349" 1669.6 59.0191149998748 1.5134502342684
"8350" 1669.8 60.1988183604748 1.76810403790168
"8351" 1670 62.4780336203225 2.02238689298473
"8352" 1670.2 64.0519091300619 2.0976925236081
"8353" 1670.4 66.4602038643863 2.21070449353954
"8354" 1670.6 68.6091355431479 2.12944733555893
"8355" 1670.8 70.7747679569977 2.29053685035121
"8356" 1671 73.2277151509697 2.19301086423398
"8357" 1671.2 75.2774385311874 2.31504908582258
"8358" 1671.4 76.8982893953308 2.82998151923398
"8359" 1671.6 77.5878315054645 3.2759271221426
"8360" 1671.8 78.8409135399974 3.22278008981731
"8361" 1672 80.3646119789964 3.75386117866561
"8362" 1672.2 81.851478214711 4.32069506484034
"8363" 1672.4 82.8058863012656 4.79016343660792
"8364" 1672.6 84.207965764111 4.79751309801177
"8365" 1672.8 85.3755146853889 5.77806186389056
"8366" 1673 87.0656199832511 6.54815502723757
"8367" 1673.2 89.0492626503552 6.85365437235176
"8368" 1673.4 90.2941663706214 7.14205508583869
"8369" 1673.6 92.3532934130913 8.24797111783252
"8370" 1673.8 94.3755986137328 9.12410622631365
"8371" 1674 96.7716118349087 11.0274571547787
"8372" 1674.2 98.2804419382599 12.5152575444097
"8373" 1674.4 100.14061828434 13.7912618028487
"8374" 1674.6 101.885718470173 14.3480499504539
"8375" 1674.8 102.522151221251 13.7315402203989
"8376" 1675 103.00039807325 14.5509637601852
"8377" 1675.2 104.360286524801 16.0201026195632
"8378" 1675.4 105.679237281493 17.2762941685347
"8379" 1675.6 107.488969507209 18.0231276521035
"8380" 1675.8 108.506635485591 20.1569187034835
"8381" 1676 109.669834028177 22.9453861231936
"8382" 1676.2 110.413482836125 26.0239232052318
"8383" 1676.4 111.04098521329 27.8183819469529
"8384" 1676.6 113.089236440605 29.3756627918418
"8385" 1676.8 114.532628651612 30.7789033010393
"8386" 1677 113.913932557672 32.0823384492471
"8387" 1677.2 113.230374920036 34.4067984938365
"8388" 1677.4 112.277344190967 36.9119656360215
"8389" 1677.6 112.352594312184 38.4795688549276
"8390" 1677.8 111.960543658581 39.6362692006506
"8391" 1678 111.972550500055 39.5236544541294
"8392" 1678.2 112.803096505264 39.271066198709
"8393" 1678.4 113.839821363747 38.8152848008729
"8394" 1678.6 114.65173226479 38.0885970372765
"8395" 1678.8 114.705680612016 38.625728096118
"8396" 1679 115.728685982172 39.8199168703393
"8397" 1679.2 118.057731072209 41.1484226357223
"8398" 1679.4 120.214844038341 40.6321411574591
"8399" 1679.6 120.018136673578 40.8735195109328
"8400" 1679.8 119.214924514655 41.4046559309687
"8401" 1680 118.563733198256 43.1202809157554
"8402" 1680.2 117.91103405442 45.7580786916433
"8403" 1680.4 117.234166740107 48.6199360335481
"8404" 1680.6 117.332626095458 51.148318274282
"8405" 1680.8 117.053422989238 53.5004021174808
"8406" 1681 117.767490842295 55.9583074906874
"8407" 1681.2 118.923544424388 57.1395902136578
"8408" 1681.4 119.937167540382 57.736599214101
"8409" 1681.6 121.735453632636 57.8701335489498
"8410" 1681.8 121.448432597025 58.142129215696
"8411" 1682 120.694772393743 58.9106201273964
"8412" 1682.2 118.856459017484 59.4776453809017
"8413" 1682.4 117.045855051775 61.1232906042876
"8414" 1682.6 114.907079212867 63.5496748289328
"8415" 1682.8 112.527506427439 66.7538915494342
"8416" 1683 109.445094445615 68.1319953020887
"8417" 1683.2 105.952918934718 70.2029665598836
"8418" 1683.4 103.353194499853 73.5376290251842
"8419" 1683.6 101.161602266395 77.245163697121
"8420" 1683.8 97.9469035425252 79.6987844583338
"8421" 1684 94.1345495618339 82.3173956990379
"8422" 1684.2 90.0103462411015 84.3465110172745
"8423" 1684.4 86.3645071834199 85.7430734399855
"8424" 1684.6 82.705077493273 86.6386595211445
"8425" 1684.8 78.8086335535856 88.7129057679256
"8426" 1685 75.2044395820338 90.9961160985204
"8427" 1685.2 72.9123906521252 93.7918681613368
"8428" 1685.4 71.5150555711545 97.5624049713566
"8429" 1685.6 70.7501655171919 101.560433044234
"8430" 1685.8 71.5861953627964 104.961688402402
"8431" 1686 73.1051522969508 107.509820849805
"8432" 1686.2 74.2564088379913 109.113873383978
"8433" 1686.4 74.1553144755778 109.827269153249
"8434" 1686.6 71.7486260635966 110.78728901218
"8435" 1686.8 68.5835112816106 112.358552923061
"8436" 1687 64.8388869378502 114.343726344912
"8437" 1687.2 61.26011962113 115.109529451746
"8438" 1687.4 58.4915736999502 114.738648151012
"8439" 1687.6 55.1491511927732 114.501915750098
"8440" 1687.8 51.4967846935676 114.846609278978
"8441" 1688 49.4652468334887 113.567243580597
"8442" 1688.2 46.9073272312875 111.135064986413
"8443" 1688.4 43.8791597299432 108.901490837159
"8444" 1688.6 40.3937354801597 106.496569036987
"8445" 1688.8 37.7947861392793 103.400570492012
"8446" 1689 35.7848827642689 99.3828379403899
"8447" 1689.2 34.4126280784426 95.1254908522726
"8448" 1689.4 33.0919598476523 91.5691104782067
"8449" 1689.6 30.5143569326285 89.1682245179787
"8450" 1689.8 27.5585387721574 87.4278732903506
"8451" 1690 23.6189829712371 86.160257967105
"8452" 1690.2 19.5053801357899 85.5953672416588
"8453" 1690.4 15.465204208196 83.2909408375728
"8454" 1690.6 13.0803285382875 80.2691377878151
"8455" 1690.8 13.2843871507752 77.9249291452868
"8456" 1691 14.1202380516354 74.1830504305457
"8457" 1691.2 15.7854403246056 70.3349688119225
"8458" 1691.4 18.5792757489821 66.5660950287359
"8459" 1691.6 21.622580184961 62.7770364984521
"8460" 1691.8 24.696926938552 59.2926275284582
"8461" 1692 27.4354058583525 57.1495521682299
"8462" 1692.2 30.9995572146369 54.5776974134292
"8463" 1692.4 34.2423371419856 51.4124130917444
"8464" 1692.6 37.3169084187311 48.0140985966588
"8465" 1692.8 40.0750331386953 44.3908210078777
"8466" 1693 41.9621289903763 40.4095937393628
"8467" 1693.2 41.9707155146881 37.3001932397758
"8468" 1693.4 41.6057065072321 33.8477678670807
"8469" 1693.6 40.2838496538455 30.4380869025399
"8470" 1693.8 39.3134391413252 26.8069724637784
"8471" 1694 37.5549704511151 24.2458732991017
"8472" 1694.2 37.6627236300618 24.121027748963
"8473" 1694.4 39.9849114000252 23.6504445505063
"8474" 1694.6 42.9700233917443 22.7214379112927
"8475" 1694.8 46.9667907101339 20.8242486653379
"8476" 1695 51.6007978341825 19.8271577665511
"8477" 1695.2 56.1746439803231 18.8691435466607
"8478" 1695.4 60.9682626862826 17.8144183645464
"8479" 1695.6 65.5324651447675 16.2393447399911
"8480" 1695.8 69.6125946667534 14.2741522409438
"8481" 1696 71.4010191308782 12.4823767062765
"8482" 1696.2 72.2502008419856 13.9169147527642
"8483" 1696.4 75.2847148114002 15.9644048934805
"8484" 1696.6 78.2922309958434 18.976865921133
"8485" 1696.8 81.7737657076814 21.4144850603243
"8486" 1697 85.6637852833233 24.0646504681945
"8487" 1697.2 87.8930926734195 27.2323545332522
"8488" 1697.4 88.9428406319952 30.4075552529418
"8489" 1697.6 90.8214086828912 33.3823920796097
"8490" 1697.8 93.9970667266429 35.8104902241
"8491" 1698 97.8858817430069 36.4660578097182
"8492" 1698.2 101.793299348965 36.8091103356918
"8493" 1698.4 106.014610459978 37.5714560448986
"8494" 1698.6 109.516944404143 37.1706099168353
"8495" 1698.8 110.690608133588 35.9880489772156
"8496" 1699 109.838198763229 35.7468659136719
"8497" 1699.2 108.893885417629 36.4537528200872
"8498" 1699.4 108.631336338192 38.7586651870951
"8499" 1699.6 109.020348447429 42.7511645874733
"8500" 1699.8 109.8845110083 46.7814761602319
"8501" 1700 110.529598603209 50.5927813087732
"8502" 1700.2 110.794918896829 54.498285901985
"8503" 1700.4 111.739248658068 57.6520425163762
"8504" 1700.6 112.455480539866 61.3435965366578
"8505" 1700.8 113.492769502897 65.1268004169605
"8506" 1701 115.202154268513 67.1028780072555
"8507" 1701.2 116.477404107841 68.3001349243802
"8508" 1701.4 117.372377153562 68.3023292730481
"8509" 1701.6 117.408582272738 67.7512615380031
"8510" 1701.8 118.350215828752 67.2634880411663
"8511" 1702 120.087355887768 66.935461435131
"8512" 1702.2 121.967537048149 66.6366535724543
"8513" 1702.4 122.002576232999 67.814404715977
"8514" 1702.6 122.2370957688 69.2207251447118
"8515" 1702.8 123.138386762669 72.1749734503762
"8516" 1703 123.853449961093 74.882638539766
"8517" 1703.2 122.769970386594 76.3677555388652
"8518" 1703.4 121.235055116604 78.2569920051697
"8519" 1703.6 119.798176634666 81.6423062204477
"8520" 1703.8 117.514456277307 85.5653921520118
"8521" 1704 116.180848498603 90.2614033947359
"8522" 1704.2 115.83958853011 94.4840609332914
"8523" 1704.4 116.056824337669 96.71404027709
"8524" 1704.6 115.042033388123 95.8685334193481
"8525" 1704.8 112.798560371494 95.6013439587551
"8526" 1705 109.162678594362 95.6283703725481
"8527" 1705.2 104.811657170446 96.1592198878012
"8528" 1705.4 100.704140672341 97.084503576117
"8529" 1705.6 97.2867669624726 98.6802826907486
"8530" 1705.8 95.2783682382101 101.862206069768
"8531" 1706 93.858621793256 104.978297806704
"8532" 1706.2 91.4211732254385 108.416319583615
"8533" 1706.4 90.2830765430166 111.255077603322
"8534" 1706.6 90.7495962618798 112.656333173394
"8535" 1706.8 89.5271954313557 112.595619760885
"8536" 1707 88.0955104835091 112.452745397181
"8537" 1707.2 85.3223950221718 111.330855146762
"8538" 1707.4 82.589452632974 109.65594897573
"8539" 1707.6 79.2564553546663 107.578444685576
"8540" 1707.8 76.1874015742752 104.712730041312
"8541" 1708 74.3165523169412 101.961766188953
"8542" 1708.2 70.906563223754 99.0151894740287
"8543" 1708.4 68.2768153205798 95.6991135305496
"8544" 1708.6 68.8086931259707 92.727258571139
"8545" 1708.8 70.5041987115658 88.3887215417415
"8546" 1709 72.8701223199279 84.1291078786136
"8547" 1709.2 76.5650847576807 80.6719587671294
"8548" 1709.4 80.8633690163147 78.2167622795907
"8549" 1709.6 85.2842836887884 75.340336900696
"8550" 1709.8 90.3682665823442 72.608530449098
"8551" 1710 94.7779572998457 69.5006655812938
"8552" 1710.2 97.4369647045502 65.2746919369868
"8553" 1710.4 99.0271270371568 60.7402989926697
"8554" 1710.6 99.1169495427017 56.3246922013059
"8555" 1710.8 98.0630386816085 52.1916685558729
"8556" 1711 96.7874893516766 48.6713505623145
"8557" 1711.2 95.5465039952582 44.4925348486331
"8558" 1711.4 94.2221328999252 40.0461952044018
"8559" 1711.6 91.7272672059864 36.0066015205652
"8560" 1711.8 88.7963310743743 32.2245080371721
"8561" 1712 85.6414051950824 27.7357363426403
"8562" 1712.2 83.5970718652017 24.2925620272176
"8563" 1712.4 81.8245882975354 20.1784045060934
"8564" 1712.6 82.161762649619 16.5854512821055
"8565" 1712.8 84.0394806886616 14.9349975830421
"8566" 1713 86.0665667526616 15.3326216888906
"8567" 1713.2 89.8721716829946 15.7833069865934
"8568" 1713.4 94.2391976550558 17.5421259584607
"8569" 1713.6 98.5457066781762 19.223095686625
"8570" 1713.8 101.664663025802 20.8936997080506
"8571" 1714 103.047859903451 23.6114819890613
"8572" 1714.2 106.003853517421 27.3751182392004
"8573" 1714.4 110.043705395829 30.753769639423
"8574" 1714.6 113.519370716969 33.8433749660118
"8575" 1714.8 115.165150624998 37.6032233728226
"8576" 1715 116.488843256172 42.1261899315463
"8577" 1715.2 118.346081329205 46.7101821970118
"8578" 1715.4 119.708016013474 51.6861105849694
"8579" 1715.6 120.840956484897 56.6109927370374
"8580" 1715.8 121.639564095517 61.6109026229428
"8581" 1716 122.780855163457 65.8786804673931
"8582" 1716.2 124.005029924538 70.5818824367041
[truncated: 19,847 more chars]
