# Supplementary material for: Adaptive switch to sexually dimorphic movements by partner-seeking termites
Source: Sci Adv. 2019 Jun 19;5(6):eaau6108. doi: 10.1126/sciadv.aau6108 (PMC6584256; doi:10.1126/sciadv.aau6108)
Supplement: Data file S1 [file aau6108_Data_file_S1.zip › Dataset/CfExperimetns/170630_173_M_01_set2_before-position_5FPS.txt]

"time" "x" "y"
"1" 0 99.396591034881 88.4768268414366
"2" 0.2 102.301583845285 80.9495673503547
"3" 0.4 104.322898344797 73.5679267531114
"4" 0.6 105.207593534809 66.0165741551219
"5" 0.8 107.820625786502 59.2675269256771
"6" 1 110.429133132943 54.1770840819857
"7" 1.2 111.567760245479 50.8456264498825
"8" 1.4 111.640513269453 46.0966563442714
"9" 1.6 111.237381989584 40.2040278154653
"10" 1.8 108.84115623418 35.9247249613484
"11" 2 105.065472182863 31.0294050323623
"12" 2.2 101.784835083659 25.2815060121168
"13" 2.4 99.0890195964839 21.3060211199828
"14" 2.6 96.010966388951 19.6753735628939
"15" 2.8 95.2234990428196 16.8995139457089
"16" 3 97.3881426367804 16.708607915097
"17" 3.2 97.4658796505413 19.5973361054188
"18" 3.4 98.9688572782571 23.3169932948339
"19" 3.6 101.712971125534 28.4796743350268
"20" 3.8 105.794916031651 33.310918105726
"21" 4 111.021028251515 36.5955198645295
"22" 4.2 114.231763550238 40.1115358501205
"23" 4.4 112.905073968257 43.7590358822326
"24" 4.6 112.0627375295 49.9322526127579
"25" 4.8 111.625963170661 57.1505470956561
"26" 5 110.482072657382 64.7206983416176
"27" 5.2 110.065447997594 71.6955270138676
"28" 5.4 110.946470541554 77.9968353635957
"29" 5.6 108.89238534931 83.0060055018732
"30" 5.8 107.546643898409 88.3858205982804
"31" 6 105.569219921381 96.1253462314927
"32" 6.2 101.839828084118 102.859050017663
"33" 6.4 95.7654933635416 108.016793361875
"34" 6.6 88.8694588779727 111.141294624482
"35" 6.8 80.5573002408787 112.221096502515
"36" 7 72.3393837652031 114.145780806001
"37" 7.2 63.6783373968088 115.281553504677
"38" 7.4 54.8808275662485 117.426387451599
"39" 7.6 45.4664544765571 119.491600066646
"40" 7.8 37.579237203484 120.917691720078
"41" 8 34.7615559081289 118.103739004887
"42" 8.2 30.2046301894413 112.834418602614
"43" 8.4 23.2630562599431 106.898400685181
"44" 8.6 16.2435996223637 100.836452535107
"45" 8.8 11.8968586328425 96.7094124383934
"46" 9 11.443737129102 93.2269936879352
"47" 9.2 9.46367228788869 86.6180474336661
"48" 9.4 6.70663127708065 80.1044660877756
"49" 9.6 6.94937057466049 74.1115892361958
"50" 9.8 7.08266242352438 73.6302620192801
"51" 10 6.49280121433406 74.1527638098868
"52" 10.2 7.44196960068832 74.048564940565
"53" 10.4 7.91074595060165 71.7414160762462
"54" 10.6 8.38669732861612 71.7845395797586
"55" 10.8 8.76698269059349 72.7208715948078
"56" 11 8.8339123630349 73.4120812661881
"57" 11.2 9.08486664153894 73.3184658820441
"58" 11.4 9.36233056590806 73.4767798578752
"59" 11.6 10.1022114791598 73.9587674374927
"60" 11.8 10.6509264738212 74.227893682015
"61" 12 10.9481533351006 74.4412966042453
"62" 12.2 10.8620812721546 75.508368024374
"63" 12.4 10.6415630483748 76.7290568857336
"64" 12.6 10.2014916069071 77.4802005161214
"65" 12.8 10.8166017771289 78.0170524502201
"66" 13 11.0951022622739 78.755587053658
"67" 13.2 12.1075806482319 80.2618353084227
"68" 13.4 13.0647506723071 82.1141620312464
"69" 13.6 15.014407493315 83.4810431504532
"70" 13.8 16.6691630798571 84.6556749446964
"71" 14 18.378574602629 86.8290872544202
"72" 14.2 20.565291209647 89.3545210977291
"73" 14.4 24.8471884193071 91.2228423977464
"74" 14.6 28.9849993208164 93.5002284116273
"75" 14.8 33.3376873720891 97.4054455087084
"76" 15 37.7741197888145 100.93356445464
"77" 15.2 42.1481395129784 106.165077539148
"78" 15.4 46.0779143188887 112.52934318364
"79" 15.6 50.7907227165321 117.714451939196
"80" 15.8 53.2689259246857 118.526286204962
"81" 16 54.5583680834279 120.703009501369
"82" 16.2 55.8996130622071 125.947297655071
"83" 16.4 56.2702669850376 124.176829951564
"84" 16.6 57.993373937952 122.274028237153
"85" 16.8 61.6868135299113 120.418630489542
"86" 17 66.9186742899211 119.268921390944
"87" 17.2 72.5045840943555 117.937548300575
"88" 17.4 77.7703470835453 114.465199851365
"89" 17.6 82.7830157281006 112.048044075445
"90" 17.8 86.9002293670875 108.269542062664
"91" 18 91.0276165609382 103.93798471934
"92" 18.2 94.7685010591033 99.4682642009125
"93" 18.4 99.1645525288553 94.5109759146643
"94" 18.6 102.580185489753 88.6661649076935
"95" 18.8 106.49509911723 82.8137107492444
"96" 19 111.177443800075 75.7887538949805
"97" 19.2 115.226268501364 69.4643798019857
"98" 19.4 117.337062360418 63.2095554594054
"99" 19.6 121.761952298349 58.0985859886659
"100" 19.8 124.841597649176 58.4779886436228
"101" 20 124.051743813366 59.5112583385714
"102" 20.2 123.810663631652 59.540089641903
"103" 20.4 123.98014314084 60.6195872782714
"104" 20.6 123.657844135021 61.4638629282623
"105" 20.8 122.94048359431 61.5348135351925
"106" 21 122.328284860365 61.6628419186228
"107" 21.2 121.426650138005 61.3018007087667
"108" 21.4 120.552917151022 61.1446726530018
"109" 21.6 118.766653681991 61.7836657597026
"110" 21.8 116.895899656757 62.3538300238658
"111" 22 115.661566607471 63.2169433472035
"112" 22.2 114.041546724435 64.2446440356378
"113" 22.4 111.727575445787 65.2882074908008
"114" 22.6 108.925005222314 67.1815868561959
"115" 22.8 104.55400036464 69.1026076836452
"116" 23 100.268364237143 70.1523081093857
"117" 23.2 95.2419750876738 70.4183191876881
"118" 23.4 90.1421643983271 70.0136304982114
"119" 23.6 84.3281334573693 68.6989945022527
"120" 23.8 77.9747402028008 69.0684155196403
"121" 24 71.6555780469206 70.5012070357426
"122" 24.2 65.1326445576935 71.2303602621078
"123" 24.4 58.7284596023652 71.2621618437039
"124" 24.6 50.864023596525 71.5390842211286
"125" 24.8 43.9817573605779 71.3783821906488
"126" 25 37.2335687300684 70.3976877482337
"127" 25.2 31.9725111096117 68.0269769316896
"128" 25.4 26.4303969322393 66.1305208916196
"129" 25.6 20.7178268218137 62.2181066785584
"130" 25.8 15.9542043464733 58.0235014735687
"131" 26 10.6936658998919 55.6013662919236
"132" 26.2 8.63683455125711 53.5793853019556
"133" 26.4 9.76732485618023 52.5970235414509
"134" 26.6 10.0856813213597 53.1490647757843
"135" 26.8 10.1617983792204 54.1435241601889
"136" 27 10.933976488915 54.7561047751398
"137" 27.2 11.4273544292313 54.9626289267111
"138" 27.4 11.9213474393321 55.2148912705964
"139" 27.6 13.2735676853732 56.2176650731821
"140" 27.8 14.6127022067438 57.7447639680944
"141" 28 15.670592842648 60.7446651523441
"142" 28.2 17.1682228553963 65.4051755036627
"143" 28.4 18.3179179948433 69.9566985003576
"144" 28.6 18.999438309464 75.422565655418
"145" 28.8 20.6103852852232 81.2930636725002
"146" 29 23.169434793623 86.6825621765153
"147" 29.2 25.0245584499071 92.5445565068714
"148" 29.4 25.7923497820007 99.2755397463227
"149" 29.6 26.8140416823588 106.118725048305
"150" 29.8 26.3749587871775 113.066510891112
"151" 30 28.4850215345933 113.95050448078
"152" 30.2 30.5191029663067 115.29693773466
"153" 30.4 32.359054427241 116.227125459771
"154" 30.6 35.328531837626 118.946259206689
"155" 30.8 39.4095602997495 121.742311377218
"156" 31 43.3476427681611 122.799133889799
"157" 31.2 46.3511415804035 122.738208423442
"158" 31.4 50.7158292685721 124.471130700901
"159" 31.6 54.5716413395981 126.90217457334
"160" 31.8 55.5257643642985 126.108593364734
"161" 32 57.2443142455765 124.652801997885
"162" 32.2 60.3451831090194 124.180904933763
"163" 32.4 65.63681974813 123.440008419187
"164" 32.6 70.572177502395 121.19220189297
"165" 32.8 76.4005570199625 118.277943479352
"166" 33 81.2140543922819 117.368934840511
"167" 33.2 86.712698331518 115.816694802941
"168" 33.4 91.5735809076022 113.675297003856
"169" 33.6 94.6740751447613 110.585920642087
"170" 33.8 97.2260039341006 109.050404784263
"171" 34 98.1242380849238 107.50716051863
"172" 34.2 99.5178597539238 105.766107394964
"173" 34.4 100.454222066533 103.26916553159
"174" 34.6 101.122636221257 100.809617154546
"175" 34.8 101.896870481813 95.447727203327
"176" 35 101.967665423908 89.7656328803588
"177" 35.2 101.509819131846 84.1720237216546
"178" 35.4 101.33418942487 78.8345443484224
"179" 35.6 100.789614939314 73.6319878018429
"180" 35.8 100.033564742161 67.4915206908676
"181" 36 99.7232557850298 61.6063127292896
"182" 36.2 99.1849804247865 55.6849381451244
"183" 36.4 102.016938896551 50.3868410500067
"184" 36.6 105.975948047565 45.6556766600407
"185" 36.8 110.919808854607 41.8889395126015
"186" 37 112.978166013834 39.1842997939541
"187" 37.2 110.15556893464 37.4203028691438
"188" 37.4 106.310513699484 37.5113425881168
"189" 37.6 100.47050129672 36.6587627234504
"190" 37.8 95.0454214190124 32.7446672101012
"191" 38 91.6726810571098 27.2932826086714
"192" 38.2 89.8714447509731 21.6196112653169
"193" 38.4 89.3269399171525 15.6909361942017
"194" 38.6 86.9692317386857 11.3590066948071
"195" 38.8 82.9951209930454 10.6975742255773
"196" 39 78.0674116268708 12.1736259837828
"197" 39.2 72.2993101340374 14.8836943137659
"198" 39.4 67.400353071104 17.7722612385673
"199" 39.6 62.5532927165981 19.5566949394646
"200" 39.8 56.9644091225299 19.5349800307714
"201" 40 51.9414351540648 18.9862053126176
"202" 40.2 48.1206702916071 20.4235540944964
"203" 40.4 46.713657666409 23.5865971717524
"204" 40.6 43.8086094659318 28.1985483732955
"205" 40.8 42.031856319474 33.0886411608377
"206" 41 40.5985477245222 39.0884442702232
"207" 41.2 38.2815911407463 45.2865958373693
"208" 41.4 36.083119156439 50.3701503750896
"209" 41.6 32.1670487859081 55.0743370854978
"210" 41.8 30.2606356605782 59.4590150573265
"211" 42 28.5988812986946 64.64615177595
"212" 42.2 27.5739647014208 70.9628325870078
"213" 42.4 25.6034079416625 78.1552172561903
"214" 42.6 25.7627967346642 85.0420568344927
"215" 42.8 25.6234259433341 91.4620330449894
"216" 43 23.4957790237085 98.5503442472537
"217" 43.2 23.2884291356106 105.993862419616
"218" 43.4 23.7815911391963 109.671866588532
"219" 43.6 26.109805392837 110.752924712977
"220" 43.8 29.7311989047571 112.609132139371
"221" 44 28.954784579912 115.09579793359
"222" 44.2 28.9822900639394 114.782333142309
"223" 44.4 28.5742928780992 113.907211284719
"224" 44.6 27.4398052828433 113.077415393323
"225" 44.8 27.3709979433864 112.876440169418
"226" 45 27.7969481400244 113.140014233556
"227" 45.2 27.787118520102 112.61286610528
"228" 45.4 27.8500850709093 112.350466664689
"229" 45.6 27.512999853791 112.609348061627
"230" 45.8 27.4507270827571 112.328865051171
"231" 46 27.5620113683652 112.403579987461
"232" 46.2 27.1794743802828 111.96922161981
"233" 46.4 27.1200371951978 111.828789106432
"234" 46.6 27.0104959443832 111.392036445809
"235" 46.8 26.836921927602 111.262049026573
"236" 47 26.7549808942991 111.144741956221
"237" 47.2 26.2631144228874 111.061239920776
"238" 47.4 26.0919459554821 111.408442454696
"239" 47.6 26.8828514790978 111.253681133165
"240" 47.8 27.1285339853002 111.463024250478
"241" 48 27.2778084235814 111.394756193325
"242" 48.2 27.5889875724484 111.645921731506
"243" 48.4 28.0252517470919 111.918434394341
"244" 48.6 28.3262073620007 111.45964509581
"245" 48.8 29.18382069677 111.58377271063
"246" 49 29.1244066948098 111.500132704245
"247" 49.2 29.4483242869899 111.038011072056
"248" 49.4 29.9758472228261 111.196155510539
"249" 49.6 30.7680800986782 111.832027940271
"250" 49.8 31.2554375684784 111.950403017749
"251" 50 31.7162408717438 112.423903327661
"252" 50.2 32.6730505018758 113.992330110873
"253" 50.4 32.990263999033 114.961969951909
"254" 50.6 33.6462165591014 115.48468917173
"255" 50.8 34.5537020408862 115.894256923933
"256" 51 35.549875887862 116.609307852771
"257" 51.2 36.8983960596143 117.61632812639
"258" 51.4 38.6242216371442 117.959274692562
"259" 51.6 40.8587162046684 119.432526175255
"260" 51.8 42.8191671783274 119.950417991576
"261" 52 46.3430485393524 120.625256172867
"262" 52.2 50.7533087257024 121.715025759256
"263" 52.4 55.2929954915666 123.6614829617
"264" 52.6 60.4306512940711 125.569855508806
"265" 52.8 64.8749727663801 125.390104964075
"266" 53 69.566527535879 124.277042838381
"267" 53.2 72.5109774342224 121.393234415584
"268" 53.4 76.2993491055933 118.367668022246
"269" 53.6 80.0121668407656 115.806077060704
"270" 53.8 83.6805401148958 112.557853325297
"271" 54 87.0361819579297 109.589665758333
"272" 54.2 89.1399784779803 105.283742117352
"273" 54.4 92.0112098131746 101.120402154813
"274" 54.6 94.7571750844733 96.3140455506228
"275" 54.8 96.0408440747016 91.625903273327
"276" 55 98.4062944026975 87.1724979405558
"277" 55.2 102.407503825983 82.8910125694661
"278" 55.4 106.8781127244 79.7389439566554
"279" 55.6 111.011719276535 77.7293268167436
"280" 55.8 114.878177849031 75.7041601637236
"281" 56 116.280687625681 72.6194666517036
"282" 56.2 116.033684230229 68.7975827432992
"283" 56.4 115.7719528302 64.0701483122143
"284" 56.6 115.235275705379 58.3050621318789
"285" 56.8 114.779125069505 52.5975410093605
"286" 57 114.315272275631 46.4859823334023
"287" 57.2 114.827185932514 40.6405477051571
"288" 57.4 114.686692579195 36.8128090476464
"289" 57.6 113.024088490954 35.8665215821502
"290" 57.8 110.422927767441 33.9409163546694
"291" 58 106.994851162907 29.7736463392414
"292" 58.2 104.733383272757 24.9532116648652
"293" 58.4 103.349359549136 20.0773701945745
"294" 58.6 102.340522606483 17.9672103218521
"295" 58.8 103.434781263007 18.5954483146464
"296" 59 102.897728756697 19.7554698728868
"297" 59.2 102.09580459951 20.9986126017659
"298" 59.4 100.833776457137 21.3121281582214
"299" 59.6 99.6223258120466 21.8582466829556
"300" 59.8 97.3135872721919 21.9734698643693
"301" 60 94.3014377040337 22.0882836776225
"302" 60.2 90.9645345439624 23.0168627796293
"303" 60.4 87.1332902594184 23.482143347723
"304" 60.6 81.7303631551919 23.4606578719127
"305" 60.8 75.7503655066295 23.6007501690693
"306" 61 70.3013614433081 25.2482168240877
"307" 61.2 64.5123533427259 25.9484783133027
"308" 61.4 58.9628265409854 26.048697337554
"309" 61.6 52.9567184728643 23.6479905459143
"310" 61.8 47.1746452939035 21.60901862693
"311" 62 41.9121579230419 20.0743893576005
"312" 62.2 37.8736527820264 17.5358721289253
"313" 62.4 34.1692657203294 15.406949725657
"314" 62.6 29.8784984568475 16.4153586903196
"315" 62.8 27.6119725651208 18.5925529934873
"316" 63 28.4009236752571 18.0963049306852
"317" 63.2 29.4730621637946 17.6336226255964
"318" 63.4 30.3955640019523 16.7618273010763
"319" 63.6 31.6813642922214 16.0816891225928
"320" 63.8 31.7854334428286 16.1044380745571
"321" 64 32.0327862065905 16.6049150177714
"322" 64.2 32.3616598049946 16.5444028055464
"323" 64.4 32.7303251610847 16.6422546768576
"324" 64.6 33.2081354997852 16.896203845395
"325" 64.8 33.9573113685429 16.9415995068429
"326" 65 35.0786348594032 15.4791230623613
"327" 65.2 36.4739117789781 13.8733478367947
"328" 65.4 38.4096611162571 12.0693944220555
"329" 65.6 39.3512195579162 11.4483480334305
"330" 65.8 39.4438285704199 11.8468923576319
"331" 66 38.9532619575478 12.7268006577947
"332" 66.2 38.528988130199 13.3711779483179
"333" 66.4 39.0947411286275 13.4837588082714
"334" 66.6 38.8778067545132 13.9001201144665
"335" 66.8 38.6449478915428 13.87959057245
"336" 67 38.6449478915428 14.1116298824857
"337" 67.2 38.7184750088196 13.9216761335839
"338" 67.4 39.1698183902571 14.6121068257
"339" 67.6 39.8872168175946 15.0586687527589
"340" 67.8 41.1923797085785 15.3628222405214
"341" 68 42.9038341888923 16.0385275975147
"342" 68.2 45.4183111825371 16.8418681014314
"343" 68.4 48.3355609056033 18.4374305944637
"344" 68.6 51.0559139473481 20.4457653439597
"345" 68.8 55.062408839699 23.0501692501086
"346" 69 59.8531674735129 24.3255918872133
"347" 69.2 64.3134820687187 24.0392725197
"348" 69.4 68.3439862962462 23.8628806460077
"349" 69.6 73.7003669006827 25.0115724070587
"350" 69.8 78.4432186508176 26.9959363073044
"351" 70 84.3461419648385 26.7831135538296
"352" 70.2 89.0329008528529 25.7515425722289
"353" 70.4 94.6208654947039 24.7472973480693
"354" 70.6 97.3456047660696 22.6999279728027
"355" 70.8 96.7498123066814 22.9263662151199
"356" 71 98.0467420970819 24.7811228790137
"357" 71.2 99.5578443859486 29.3660122251757
"358" 71.4 101.663835150029 35.042446042391
"359" 71.6 103.115048444689 40.5167934064714
"360" 71.8 104.539425617793 43.7917419122611
"361" 72 104.721980913647 47.6330295641314
"362" 72.2 105.272787803045 53.0338458414533
"363" 72.4 106.526526545336 57.9783663840734
"364" 72.6 108.462213007597 63.3542321679899
"365" 72.8 109.821007313743 69.4862187958714
"366" 73 111.384759420257 76.0646647201522
"367" 73.2 113.407438775422 80.9483672607149
"368" 73.4 117.295982432547 83.9427706826662
"369" 73.6 119.67522468982 84.3660807861911
"370" 73.8 118.744463936712 83.9952521883078
"371" 74 117.93055816859 84.1202657219103
"372" 74.2 116.25045080023 85.9331454164336
"373" 74.4 113.721909635494 89.2028073021135
"374" 74.6 111.371539293753 93.0884740574888
"375" 74.8 108.181733088448 98.0560898653169
"376" 75 105.677026785309 103.170325257539
"377" 75.2 105.067236129581 109.136092681542
"378" 75.4 101.269873891446 110.210335083488
"379" 75.6 96.5583875456311 112.054690725758
"380" 75.8 90.6543686767656 114.895964751949
"381" 76 84.4926381531752 117.611753473755
"382" 76.2 77.4018310300264 119.792527869682
"383" 76.4 70.7288068559129 121.962993997337
"384" 76.6 64.2390387416269 123.628296255305
"385" 76.8 58.1418108589966 125.526361753313
"386" 77 53.6379357623398 126.200190797767
"387" 77.2 51.8380592416704 124.785168384015
"388" 77.4 47.5943713194638 122.255184112999
"389" 77.6 42.3724482167817 119.121687190362
"390" 77.8 36.7886419721289 116.379018462118
"391" 78 30.7452927753615 115.022420090532
"392" 78.2 28.5341136249751 113.68740913022
"393" 78.4 27.3165185244944 110.607748749136
"394" 78.6 25.5143531201211 108.438248290431
"395" 78.8 22.0945500371001 105.069610556693
"396" 79 17.8382975318522 99.987532289445
"397" 79.2 13.8714135031108 95.2459335188568
"398" 79.4 10.3224940430368 89.756136493763
"399" 79.6 8.1726488769378 85.8082974320445
"400" 79.8 8.22945141447265 82.5192973323318
"401" 80 8.01920676613214 79.1458787789464
"402" 80.2 7.16402983288214 76.2890653912714
"403" 80.4 6.34777338152831 75.9036441644324
"404" 80.6 6.98878007567035 75.9700536417425
"405" 80.8 7.47456509608323 75.8071832435758
"406" 81 8.45431091201985 75.3368482426104
"407" 81.2 9.47495667387253 74.0907000024766
"408" 81.4 10.0671029207943 71.7439375935276
"409" 81.6 11.9104497044012 69.0211222565934
"410" 81.8 14.8677214020761 65.868005830418
"411" 82 17.8751423226625 62.7990598437579
"412" 82.2 20.421575805148 59.7509909305442
"413" 82.4 22.323184729896 56.5465138121325
"414" 82.6 23.5520416698935 52.4818046071199
"415" 82.8 26.3111183642274 48.4162385908952
"416" 83 28.5073996054805 43.7669700550268
"417" 83.2 29.0235728244888 39.8792013166861
"418" 83.4 30.5328590184295 37.2186032838921
"419" 83.6 33.9082478611848 36.7170715907654
"420" 83.8 38.5287218941126 34.6818352328618
"421" 84 42.4979428655263 33.920717285233
"422" 84.2 47.9026840145042 31.9019526419067
"423" 84.4 52.9221759021962 29.0289499641983
"424" 84.6 56.9321600260571 26.0235877697048
"425" 84.8 58.253766795415 21.5162940155346
"426" 85 59.3419919455624 17.7507917013451
"427" 85.2 59.4533483181571 15.0294742644048
"428" 85.4 59.1115529641593 14.6206129555649
"429" 85.6 60.5129971092159 15.8609070259003
"430" 85.8 61.6168155401395 17.8196555257185
"431" 86 65.2415046698639 19.5929515173501
"432" 86.2 70.5643138064571 21.3714670034504
"433" 86.4 75.3608226716308 23.1657127642714
"434" 86.6 80.2353933721897 25.2011560708107
"435" 86.8 85.2997973113658 26.8213704364453
"436" 87 90.7311245500869 28.7520809342927
"437" 87.2 97.0051176537571 30.3395947662089
"438" 87.4 103.271244026339 32.564279775802
"439" 87.6 108.39955845882 34.2529832278652
"440" 87.8 110.816684898289 33.2216301370779
"441" 88 109.976468049478 32.0564821172188
"442" 88.2 108.90632997482 32.1270936668027
"443" 88.4 108.382565242605 33.3772827704961
"444" 88.6 108.799432858163 37.4378365028652
"445" 88.8 109.453339407747 43.4525781559653
"446" 89 110.251694804295 49.262280316479
"447" 89.2 111.37429854034 54.9815204163999
"448" 89.4 110.903558944055 61.7661344572714
"449" 89.6 113.105671026674 66.9680614731048
"450" 89.8 113.346689146486 71.0440670263857
"451" 90 111.975574727277 75.8652591732912
"452" 90.2 111.085082033392 81.6984161845022
"453" 90.4 108.320792162336 88.140072051403
"454" 90.6 104.598130064095 93.3013465067039
"455" 90.8 100.164177049692 98.0169652646106
"456" 91 96.3635319203597 102.891573157015
"457" 91.2 91.3539484457308 106.685975543298
"458" 91.4 85.0659243107063 109.649053932797
"459" 91.6 79.6134903986832 114.61365109628
"460" 91.8 76.0439992592054 120.727652604927
"461" 92 70.6171943124745 123.712915374837
"462" 92.2 64.3033235132317 122.967138678695
"463" 92.4 56.0800967313588 124.502345918373
"464" 92.6 48.9498906350132 125.612344305759
"465" 92.8 47.4460307109321 123.221063251671
"466" 93 42.4294758533419 119.216569093153
"467" 93.2 36.4237502379321 114.618774555896
"468" 93.4 29.5379110508982 110.825940956989
"469" 93.6 22.4687159291395 106.2084870147
"470" 93.8 15.7718066881108 102.280575289198
"471" 94 14.7447649283097 99.0389752061661
"472" 94.2 13.374923990673 93.0408299269263
"473" 94.4 9.93803272656041 87.4287423544518
"474" 94.6 7.56209241668933 82.2031759812545
"475" 94.8 8.99029703720671 79.4814124386832
"476" 95 9.09523242254804 76.4905797439441
"477" 95.2 9.15352116213539 71.1412347238193
"478" 95.4 9.83465813452985 64.4761550621805
"479" 95.6 10.0696158374026 58.0033750789169
"480" 95.8 8.37034263336057 51.6877211797973
"481" 96 7.18393456272502 50.4023442213724
"482" 96.2 8.72928611160848 50.3798536135687
"483" 96.4 10.4292633698049 49.6858475133149
"484" 96.6 11.9308494052571 49.0133114487451
"485" 96.8 13.7952106705415 47.2151534393815
"486" 97 17.8388744769918 42.8598054647816
"487" 97.2 21.5457372441484 38.6274830549888
"488" 97.4 23.4404101821033 33.8248217031066
"489" 97.6 25.832116335533 27.8836885123404
"490" 97.8 28.6442315906094 22.9746215677714
"491" 98 28.6876496645729 17.3223451239293
"492" 98.2 30.5689377732009 17.2225618439119
"493" 98.4 33.8532422179357 17.4511760308429
"494" 98.6 38.4413343360071 17.0735434282357
"495" 98.8 43.7173474941277 14.8071590161891
"496" 99 48.8485650766525 11.1358553473993
"497" 99.2 53.7164644063481 8.46906256072598
"498" 99.4 58.9415858705602 4.09519739639264
"499" 99.6 61.6109831313876 5.77225972632578
"500" 99.8 66.1193941674361 8.19220890378722
"501" 100 72.5268273708378 10.0687741998521
"502" 100.2 78.7930162975071 12.9797211595323
"503" 100.4 84.0486592280238 16.0019161310381
"504" 100.6 88.6960652052361 19.9151509374925
"505" 100.8 94.1696759378767 23.5354326879345
"506" 101 99.9623961714676 26.5289178226714
"507" 101.2 104.56661407489 30.9458543360571
"508" 101.4 106.075788671523 36.8388977393672
"509" 101.6 106.447576317409 42.738083799726
"510" 101.8 104.091765375643 47.9356726115784
"511" 102 102.347744060908 53.1503333257569
"512" 102.2 101.795083040565 58.9181406632811
"513" 102.4 104.273967832888 62.890418584252
"514" 102.6 107.217468650293 67.5500554941911
"515" 102.8 109.412459466095 70.8076746736498
"516" 103 109.389346576007 71.6604119649381
"517" 103.2 106.518395442954 73.5114183564321
"518" 103.4 103.182875562005 74.5996049063275
"519" 103.6 98.3494698698127 76.4553855067436
"520" 103.8 92.384346816896 77.6479361219381
"521" 104 86.5837403218085 78.6500239125144
"522" 104.2 80.9676090706286 80.2928809369857
"523" 104.4 75.1904137882286 81.9344453107286
"524" 104.6 68.6738666044814 82.1611014108228
"525" 104.8 62.1907281285507 82.6318906108769
"526" 105 55.3283909027159 81.7342879263999
"527" 105.2 49.9968291047984 80.2826960850971
"528" 105.4 47.2640856597016 77.2409826479103
"529" 105.6 47.1731885465143 74.1415643258429
"530" 105.8 46.8617068459799 69.3908623968259
"531" 106 46.435321598594 64.7350882049978
"532" 106.2 45.9464477249503 58.9996550897601
"533" 106.4 45.3642914954061 53.8866719292502
"534" 106.6 45.1525376763682 49.4089037502714
"535" 106.8 43.1774830057128 44.6066287867524
"536" 107 39.8450169101042 40.5392747237067
"537" 107.2 38.5426886392071 35.3621083808839
"538" 107.4 39.582342764562 31.4991532360275
"539" 107.6 39.5684374485742 30.4411605139422
"540" 107.8 36.9796152445446 30.2026460753839
"541" 108 34.1942435058935 30.7597265472584
"542" 108.2 32.6254758819123 32.4347340197887
"543" 108.4 31.2934900090523 33.8484013396931
"544" 108.6 29.3538744607789 34.3694726981953
"545" 108.8 25.9756599915428 35.8414287987714
"546" 109 20.6647397513196 36.4035554018089
"547" 109.2 14.7180927432571 37.6270013768198
"548" 109.4 13.8459743203734 37.2575775108179
"549" 109.6 14.2976394525099 38.5160055820187
"550" 109.8 15.3405403661702 39.150906767141
"551" 110 16.5713130477784 39.2905571327608
"552" 110.2 18.4443538903159 37.8010502844479
"553" 110.4 20.4434720616616 35.7390840755523
"554" 110.6 22.8013768693451 32.8546663977989
"555" 110.8 26.127569430729 28.7610347651591
"556" 111 28.2296003502458 22.9702785860328
"557" 111.2 31.1708907115753 17.5198365040442
"558" 111.4 36.058476989699 12.984551574004
"559" 111.6 40.5620165437627 9.69485695706918
"560" 111.8 41.7468350828835 9.67593423332638
"561" 112 43.5474299858218 11.3405398985067
"562" 112.2 47.6015628900203 12.0371649259951
"563" 112.4 53.2734506703643 11.1542661271286
"564" 112.6 58.3372249228378 9.17701528285208
"565" 112.8 63.9577192013363 6.95512492652886
"566" 113 69.854582807069 4.97231726383579
"567" 113.2 73.4107641136532 5.13881256375658
"568" 113.4 76.9576365635729 7.56864815731353
"569" 113.6 83.5847219711143 9.29795164684285
"570" 113.8 89.4971874764963 11.8664072320975
"571" 114 95.0284208029958 14.6230676843737
"572" 114.2 100.97142213987 16.7302544047231
"573" 114.4 105.657496037228 18.497092551742
"574" 114.6 105.487663042061 19.7418313259518
"575" 114.8 106.606062390476 24.0375663483027
"576" 115 107.87316331754 29.5464970647932
"577" 115.2 109.962529681806 35.2845931616585
"578" 115.4 112.430916460713 39.9552501676477
"579" 115.6 114.912580223684 45.1446747471623
"580" 115.8 118.509506233839 48.4488152539169
"581" 116 122.251703406831 50.8755979193497
"582" 116.2 124.247420661889 53.8576409038767
"583" 116.4 124.258705047873 54.4458716990407
"584" 116.6 124.422814093061 56.3746328417357
"585" 116.8 122.932239464384 57.7427961745987
"586" 117 122.075334900966 60.0115698348623
"587" 117.2 120.779092456903 63.0784067447404
"588" 117.4 119.050239187717 65.7976513816608
"589" 117.6 116.768655939153 69.0708031513062
"590" 117.8 113.194491645973 72.3901037305742
"591" 118 109.704411761941 76.8958637520872
"592" 118.2 106.604671336906 82.1285369095417
"593" 118.4 101.835283665632 85.8333881878875
"594" 118.6 98.1660953192837 90.5109854139705
"595" 118.8 96.3377176661678 95.7871921198607
"596" 119 97.4648152101287 100.426162578537
"597" 119.2 97.9035354174484 104.062093724324
"598" 119.4 95.3133308471106 106.942729050513
"599" 119.6 91.7366264905961 109.357558887288
"600" 119.8 86.0887694619378 112.368367937171
"601" 120 79.7903234773664 114.423802655826
"602" 120.2 71.2536978170157 115.047631522754
"603" 120.4 64.1822977364832 112.958635168332
"604" 120.6 58.6361792486071 108.911517487096
"605" 120.8 52.5263871294341 103.877222733758
"606" 121 47.1848099985729 98.3852421655082
"607" 121.2 44.2692067700071 92.5636656265214
"608" 121.4 40.9751919160071 86.43054817695
"609" 121.6 36.2233680715669 80.7129111438732
"610" 121.8 33.0577430114733 75.3181155279741
"611" 122 32.0845788929741 69.2114801322243
"612" 122.2 33.1519066377571 63.4859552257714
"613" 122.4 34.3839302468081 58.0340063950163
"614" 122.6 37.2380785135458 53.1768806764467
"615" 122.8 40.7416019203509 49.1342101553027
"616" 123 43.756385313156 44.3489233785299
"617" 123.2 46.7210192627029 41.8742315926931
"618" 123.4 49.4556965040696 41.1043988357089
"619" 123.6 50.4642539366645 38.2973045463825
"620" 123.8 52.3820757716857 33.7030273141286
"621" 124 56.1696992451662 28.7681592071123
"622" 124.2 58.206800556518 22.9995465064453
"623" 124.4 58.9775947139123 17.3407259468232
"624" 124.6 57.3340416236292 15.2998658385738
"625" 124.8 58.3177800395413 15.5904554377556
"626" 125 60.7716073158345 16.2549094929106
"627" 125.2 64.2137950860764 18.2203646909943
"628" 125.4 69.5592169663905 20.0445565547714
"629" 125.6 75.9904701679425 21.074445063249
"630" 125.8 82.7507916697463 24.054702243641
"631" 126 89.3802067518361 26.315700277103
"632" 126.2 97.3218498512571 28.3089119892182
"633" 126.4 104.084082267882 28.3769289354902
"634" 126.6 106.418154923305 28.4390948215311
"635" 126.8 105.727267064912 29.9351733115473
"636" 127 106.21078571658 32.346309172465
"637" 127.2 105.984475452882 32.2106960652714
"638" 127.4 106.129048375289 31.544958993594
"639" 127.6 107.742339149007 31.5856686100527
"640" 127.8 110.616923789954 32.4114383323017
"641" 128 113.942981015449 34.6605831998868
"642" 128.2 115.501082771917 37.3821766850167
"643" 128.4 117.440918079625 41.0922302925356
"644" 128.6 120.846363012124 43.9794335299528
"645" 128.8 124.433024280048 47.3395799528106
"646" 129 124.085440246027 49.5701193319794
"647" 129.2 124.255604173212 54.4629763655805
"648" 129.4 124.673937478221 61.0495424703964
"649" 129.6 124.183043706148 67.7316541734623
"650" 129.8 123.999750372114 74.2107211398143
"651" 130 122.716256411494 81.2477199987545
"652" 130.2 121.219714593602 87.9642301756608
"653" 130.4 119.318900967632 93.2176979954946
"654" 130.6 116.132287122421 94.7866932124714
"655" 130.8 112.244937388204 96.9637918617188
"656" 131 107.125842550302 99.7420974188518
"657" 131.2 100.695468195602 100.606688450298
"658" 131.4 94.295168595147 100.832888794941
"659" 131.6 88.6445188261768 98.6023749254411
"660" 131.8 84.1320939077977 95.9490785807309
"661" 132 77.814665731896 93.8977652761603
"662" 132.2 70.0529352766753 92.9139994867714
"663" 132.4 62.7903950638175 90.6406731835818
"664" 132.6 57.1954608789354 86.2258076092714
"665" 132.8 52.8195990059963 80.4232818859845
"666" 133 47.222512503145 75.7818700659817
"667" 133.2 43.9902387960552 69.1488693374349
"668" 133.4 42.1029504980147 62.1560377066957
"669" 133.6 40.2641107297517 54.7146593160956
"670" 133.8 39.5791338454879 46.8232228716231
"671" 134 39.1474608233748 40.2470175996479
"672" 134.2 40.0915090849821 33.9002607276589
"673" 134.4 43.7488610169714 29.0303925806643
"674" 134.6 47.8980528042214 24.7217410786286
"675" 134.8 50.5814477109157 20.0383422069178
"676" 135 50.0170626488492 15.7634432577451
"677" 135.2 47.7137778877503 13.2760889234906
"678" 135.4 46.4394237131305 13.1225400064486
"679" 135.6 48.0816622209676 13.0479367811662
"680" 135.8 51.2800739616696 14.8150274772214
"681" 136 56.3095550206857 17.8333584238429
"682" 136.2 61.3720715367146 21.5068785478459
"683" 136.4 67.1659636403395 25.1575574713185
"684" 136.6 73.5132282748332 29.0604607606519
"685" 136.8 79.1371986187905 32.9878002643714
"686" 137 85.4196047078115 36.4590133903584
"687" 137.2 91.3724556761755 39.6034554836082
"688" 137.4 96.1345939026901 43.8705424056632
"689" 137.6 98.4067345044416 49.3099568524073
"690" 137.8 99.8727622418917 55.3792786973291
"691" 138 102.035535377416 61.8375704185798
"692" 138.2 102.18267205289 68.9364371516292
"693" 138.4 102.884818992803 76.2925397766623
"694" 138.6 103.471590680554 83.4334659811363
"695" 138.8 106.312559556576 89.0194594377493
"696" 139 108.605227822718 91.5597444854888
"697" 139.2 110.26195830912 91.187166197299
"698" 139.4 108.138106390182 91.7585228126079
"699" 139.6 103.214750488638 94.0317984326696
"700" 139.8 97.2781239903633 97.0486718358201
"701" 140 92.714229883415 101.952277833508
"702" 140.2 88.5133607376255 107.845932630824
"703" 140.4 83.824100690318 112.885522014889
"704" 140.6 78.7373151179468 118.042491826521
"705" 140.8 71.0046807789813 121.940093299961
"706" 141 63.335463342741 123.137229694497
"707" 141.2 54.7240534586724 122.724226140771
"708" 141.4 46.0112338562571 121.190596794502
"709" 141.6 36.5571770031479 118.525037242893
"710" 141.8 30.1872932691571 116.233495166321
"711" 142 26.8316354093244 114.552267325742
"712" 142.2 26.013250186411 111.6523695504
"713" 142.4 24.2947749815136 107.353634258195
"714" 142.6 21.3884728226071 101.863437189521
"715" 142.8 17.9340647837931 95.6213795587834
"716" 143 13.6480090875712 90.3634847566268
"717" 143.2 8.07423227501985 84.9270352398392
"718" 143.4 8.68556258164176 82.8808950414766
"719" 143.6 9.97257068071402 79.7122335492628
"720" 143.8 11.4674201899677 74.7737457277977
"721" 144 14.7998672378844 69.6912075339351
"722" 144.2 18.3755161185992 63.3317412777188
"723" 144.4 21.0158805830026 58.6913033863169
"724" 144.6 24.3723337632091 55.3976528508388
"725" 144.8 27.8412609573445 52.2189956496112
"726" 145 32.3740123606971 49.3719594522814
"727" 145.2 36.1130157352358 44.6858341062821
"728" 145.4 37.832674269727 39.1529087702473
"729" 145.6 38.0201978215534 34.1310446325677
"730" 145.8 40.4336943397993 30.7310823028136
"731" 146 44.7171565921857 28.0521876462
"732" 146.2 47.8618548387928 24.19851518345
"733" 146.4 49.9950210514793 21.8304335393455
"734" 146.6 49.9788840181108 19.5722661178934
"735" 146.8 49.5210958374423 17.7207932393085
"736" 147 51.0361696025688 18.7433165024143
"737" 147.2 53.1498903076033 21.2841994448868
"738" 147.4 55.6579916429714 24.9992782925929
"739" 147.6 59.1872932722571 29.3553103704438
"740" 147.8 63.8170917418006 32.7992015617388
"741" 148 66.2807022668176 38.9611850727659
"742" 148.2 69.6681283886887 45.1914875187451
"743" 148.4 72.0200149861671 50.7822124824514
"744" 148.6 73.3284543253454 55.1828553935361
"745" 148.8 73.8788863728986 62.1375003674507
"746" 149 75.6715760894347 68.4989738105892
"747" 149.2 79.7336237500828 73.7294952363173
"748" 149.4 84.8759415010729 78.6425043376398
"749" 149.6 90.8803432120136 82.2843439736367
"750" 149.8 96.9955876584341 85.9045038275458
"751" 150 102.269599187779 88.7725628475812
"752" 150.2 106.141019640762 88.5459591278378
"753" 150.4 106.685282441276 87.3294932114864
"754" 150.6 109.297603456731 85.5075682844955
"755" 150.8 111.02211558312 84.6409778694916
"756" 151 110.952851878212 87.7093701711896
"757" 151.2 108.652302192095 91.3697760339741
"758" 151.4 104.371804038443 95.6721387920059
"759" 151.6 98.5281863947789 99.8082375239758
"760" 151.8 92.1297041850964 103.567333691646
"761" 152 85.4105158708397 107.069702990976
"762" 152.2 77.779197846205 110.303298368271
"763" 152.4 69.8939337277485 113.792360042297
"764" 152.6 61.1306331959012 116.418216656271
"765" 152.8 52.3992221763624 117.038424925614
"766" 153 43.3211945374899 116.942070108746
"767" 153.2 34.783222744881 115.397894854776
"768" 153.4 26.0982805994321 112.223764893096
"769" 153.6 20.1052017158622 108.626834425868
"770" 153.8 20.7326109364982 104.358997220004
"771" 154 21.7093363096397 97.784332503654
"772" 154.2 21.1864680655349 90.1360996857992
"773" 154.4 20.2392350491519 82.7090590982451
"774" 154.6 19.9792407810161 74.6750272494054
"775" 154.8 20.2679446927849 66.8866707782992
"776" 155 20.8301361208085 60.258835673664
"777" 155.2 24.2983101523454 53.6353913905067
"778" 155.4 28.5935485627163 47.6643841196388
"779" 155.6 33.7691661296292 42.6392388820156
"780" 155.8 37.1661939705164 36.7732932755307
"781" 156 36.7532690315534 30.9603462610122
"782" 156.2 34.8211264526338 26.8833051325442
"783" 156.4 36.9134021781938 25.7297212236385
"784" 156.6 40.0769394038971 26.8091849108714
"785" 156.8 44.0085118074494 29.8686039645791
"786" 157 49.768164998911 32.3527895190791
"787" 157.2 56.4309506364523 36.2205040178446
"788" 157.4 62.8695604973862 39.5379133418198
"789" 157.6 69.2521786937231 39.4475513024192
"790" 157.8 77.0248243775506 38.7437994354671
"791" 158 84.9439555729571 37.3744048418048
"792" 158.2 91.9231818644816 33.8707195886082
"793" 158.4 98.207352207672 29.9677462056438
"794" 158.6 103.367100593436 24.3243288609451
"795" 158.8 104.319297599815 22.7392776731346
"796" 159 103.58701706116 23.5314572048843
"797" 159.2 103.582225561843 24.4308682721335
"798" 159.4 102.802983879573 24.9076598818399
"799" 159.6 101.736609404103 27.2773233439088
"800" 159.8 99.986401138015 31.1110835661135
"801" 160 97.4771507997088 36.8174322217553
"802" 160.2 95.440848433451 42.309930797302
"803" 160.4 91.3404102911965 45.9692622132714
"804" 160.6 86.5428197059371 49.9299457460614
"805" 160.8 81.5291946485632 54.3408765361286
"806" 161 78.338839761092 59.2977270749595
"807" 161.2 76.0697170069269 64.931758429479
"808" 161.4 73.0169982498235 70.76264034559
"809" 161.6 70.9325367795507 77.4005499654091
"810" 161.8 66.5888246243624 82.7761086408767
"811" 162 60.1208197490992 87.8618164494819
"812" 162.2 53.9628790250729 93.0950332518767
"813" 162.4 47.0808356842748 97.0080860949705
"814" 162.6 40.6194988552748 100.74197425313
"815" 162.8 33.9292426072148 105.134119561254
"816" 163 26.5322037100071 106.020808160995
"817" 163.2 20.1505607887652 103.729144785457
"818" 163.4 15.2723740888821 101.150030055921
"819" 163.6 15.1631420874366 96.1658163434509
"820" 163.8 13.6525731455136 89.4498590784253
"821" 164 13.3767754738443 82.396971158299
"822" 164.2 12.7479111079605 73.9765380302375
"823" 164.4 14.6146462640736 66.6959367009228
"824" 164.6 15.6901941793225 59.6623453967387
"825" 164.8 15.7612369152104 52.1544258632247
"826" 165 18.8244325273159 45.6807519754185
"827" 165.2 20.0613649150821 38.8638545567464
"828" 165.4 18.8974313300282 32.9735259822232
"829" 165.6 17.1994191295254 32.4872345447592
"830" 165.8 16.6200896355862 32.3380901962714
"831" 166 19.1309736250523 31.75330508891
"832" 166.2 23.1808923573583 31.4448998845411
"833" 166.4 27.8800751727016 32.706117685827
"834" 166.6 34.0776805065945 33.107059589416
"835" 166.8 41.4717030932149 33.2370262474123
"836" 167 49.6821199325989 34.2054623949803
"837" 167.2 57.0532586740364 36.4527551806481
"838" 167.4 64.4172891986167 37.8260575923838
"839" 167.6 72.7056930208742 38.7091520029842
"840" 167.8 79.6650856146238 38.4954731946048
"841" 168 85.4857053403332 36.3219262276519
"842" 168.2 90.0337440283705 30.8487608709725
"843" 168.4 93.7651139744887 25.7323692562083
"844" 168.6 96.0833913711448 19.945074621013
"845" 168.8 96.6869457644503 14.7663860817487
"846" 169 97.3859080485043 15.5478300094175
"847" 169.2 99.9063845828571 17.5174592929872
"848" 169.4 102.810512318902 21.0780928111101
"849" 169.6 106.986706620686 26.0125816100878
"850" 169.8 111.592802463668 30.8857971028714
"851" 170 114.574438962139 37.6211997465655
"852" 170.2 116.098444946416 44.4179112535238
"853" 170.4 118.114592167138 50.5390883803356
"854" 170.6 118.419669465093 56.7248012550623
"855" 170.8 116.688739678933 62.5063976509201
"856" 171 114.327846211186 68.320731604475
"857" 171.2 111.053054427966 74.1349464489078
"858" 171.4 105.49525261269 78.513298056839
"859" 171.6 99.7046505370649 80.8311561388484
"860" 171.8 95.4460913927293 84.9270952182437
"861" 172 91.534288787848 90.6313282849441
"862" 172.2 87.7941158830707 97.5099047042884
"863" 172.4 82.1319244977615 102.785936864219
"864" 172.6 78.123087775568 106.487897671767
"865" 172.8 71.3385978970536 109.623487209041
"866" 173 65.0321335025518 107.720154872727
"867" 173.2 57.554484185145 104.152138646452
"868" 173.4 50.8589641081753 99.6543071451351
"869" 173.6 43.4507040912045 95.488701923824
"870" 173.8 37.7379704215588 90.6472625351852
"871" 174 31.279910132533 85.3658972250214
"872" 174.2 26.4751919144571 80.2371756772192
"873" 174.4 22.7041508290919 73.7433983213758
"874" 174.6 20.169310672122 66.5175912351093
"875" 174.8 18.506697105661 59.2341761036464
"876" 175 16.979619835687 52.4365979103929
"877" 175.2 13.5624642394814 47.8504091943929
"878" 175.4 11.0915090818821 46.8757204530791
"879" 175.6 12.8454136255384 45.5711555538964
"880" 175.8 16.674379845463 43.9234623448597
"881" 176 21.4432642274942 42.8540160407766
"882" 176.2 27.5727848564279 41.9532399128446
"883" 176.4 34.1314588973425 40.4478141452958
"884" 176.6 41.2079900811696 40.0772836545214
"885" 176.8 48.1295387931371 40.1448025439514
"886" 177 54.3213482528868 37.4432920385677
"887" 177.2 60.9596874661025 33.5910180413642
"888" 177.4 67.5367626850636 30.5956672432392
"889" 177.6 73.3175084332259 27.1547414912089
"890" 177.8 78.8524035845384 24.2445818111777
"891" 178 82.8959438311897 19.4340667022827
"892" 178.2 84.0330028722449 13.6903858744056
"893" 178.4 84.5112506631417 10.5977917636945
"894" 178.6 85.4127192252571 11.3224514823404
"895" 178.8 86.1833100304689 13.4582799820714
"896" 179 87.873590690181 17.9439381120866
"897" 179.2 90.3444062414887 23.527780294482
"898" 179.4 92.2568888842789 29.4758764052171
"899" 179.6 93.8925039674162 35.5171528289532
"900" 179.8 94.8047984694918 41.5065678079347
"901" 180 95.9589416074693 47.8917554629078
"902" 180.2 94.7380829552875 54.4004374285442
"903" 180.4 94.7756919917425 61.7661344572714
"904" 180.6 94.1690070624286 69.0057609303857
"905" 180.8 91.9973248013923 75.683082497866
"906" 181 89.1466399091182 81.3140561140492
"907" 181.2 87.351572748525 87.7238260961196
"908" 181.4 83.5169753202204 93.5188294206476
"909" 181.6 79.7530425099295 99.8196399671852
"910" 181.8 78.269980155149 105.531183082704
"911" 182 77.4113084084131 110.990525423574
"912" 182.2 77.5346255058745 117.352071025254
"913" 182.4 74.057732235231 120.246687236584
"914" 182.6 66.7430862324504 120.879152319103
"915" 182.8 58.3404513968361 120.481418939745
"916" 183 50.1336252267956 120.5699587204
"917" 183.2 41.3880359527485 121.198791244573
"918" 183.4 33.0985622676519 119.163895427035
"919" 183.6 30.8241934032487 115.119444286839
"920" 183.8 26.1204518532571 109.858972496735
"921" 184 20.5142919575071 105.513279042671
"922" 184.2 14.3519717963164 101.733344030322
"923" 184.4 13.9872528296869 98.4335344600566
"924" 184.6 11.8853699102315 92.4191222855791
"925" 184.8 8.2964816475029 86.9966500629494
"926" 185 8.68622330069781 83.9942510942121
"927" 185.2 8.65212507113644 79.0236463067024
"928" 185.4 8.36663115445181 72.5923808288909
"929" 185.6 7.89568120910712 67.6708524291214
"930" 185.8 9.62037137507292 63.3250363234556
"931" 186 9.49393941962235 60.6528205298366
"932" 186.2 7.78332462957292 56.6033196746398
"933" 186.4 6.32016476382855 55.1496017784589
"934" 186.6 6.89237106348791 55.380095326374
"935" 186.8 7.53505897852497 55.5966186845571
"936" 187 9.2189664866623 54.844020597849
"937" 187.2 10.6370123931686 53.763979219767
"938" 187.4 11.3017917190919 52.8529763874801
"939" 187.6 13.0104930697789 50.6761984099584
"940" 187.8 15.6671375823117 47.9658756845805
"941" 188 18.2810067690122 44.8916118602204
"942" 188.2 22.6205610708821 41.3591870977089
"943" 188.4 26.3097950570374 37.1804671097769
"944" 188.6 29.138304701347 32.2178530389231
"945" 188.8 30.8776149561962 26.9921974551617
"946" 189 31.0239355034423 22.4957140012344
"947" 189.2 30.0527422242445 17.950616312955
"948" 189.4 30.7348202052692 16.5212646546449
"949" 189.6 32.6113503540238 16.8469638666714
"950" 189.8 35.588836533221 17.1152589762955
"951" 190 40.0801301875164 16.3572042074937
"952" 190.2 45.6713988396454 15.6749378614714
"953" 190.4 51.6073916826124 14.9739348932583
"954" 190.6 58.3421941816549 16.160483219851
"955" 190.8 64.2182266286765 16.2371158331101
"956" 191 70.0432893415696 15.5578945036152
"957" 191.2 77.0976655350992 14.0214961401767
"958" 191.4 84.4391844708361 12.3600084737662
"959" 191.6 90.6348413315384 10.3347351326152
"960" 191.8 91.9095300603772 8.10263071483143
"961" 192 92.3403936727039 8.14675787339909
"962" 192.2 91.0991670501408 8.57612211056212
"963" 192.4 90.7464894311571 8.33703591587143
"964" 192.6 89.9810287343153 8.50057442822492
"965" 192.8 89.4153788639934 8.84437254306264
"966" 193 88.020599610965 8.54401559387817
"967" 193.2 87.0392923169346 9.46878893772305
"968" 193.4 86.8869636354389 9.42886152496461
"969" 193.6 85.5998791601435 9.58520886755552
"970" 193.8 83.9550393590099 10.8371099518782
"971" 194 83.2712008834507 12.3002262364005
"972" 194.2 82.1806737142463 12.8592506226084
"973" 194.4 80.8306601014238 13.0463722918381
"974" 194.6 78.2280069258378 13.3111603082069
"975" 194.8 74.9834136704633 13.898774740189
"976" 195 72.0304469317358 14.5259512203884
"977" 195.2 68.8792985157571 16.2585622241152
"978" 195.4 65.9864777785905 18.2745502195139
"979" 195.6 63.4748470194676 20.0760698398083
"980" 195.8 60.3141930907308 22.417439868503
"981" 196 57.2639875453103 26.1703168964736
"982" 196.2 54.7906327021253 30.8513586894363
"983" 196.4 52.1156675749035 35.6658734719056
"984" 196.6 48.411032692199 40.1506093462017
"985" 196.8 43.9925939841905 44.8991515128714
"986" 197 41.5550057551041 50.4449560197306
"987" 197.2 38.8903488042277 55.8835231140361
"988" 197.4 35.9532269623127 60.318795580077
"989" 197.6 33.7431400730905 62.7038968104659
"990" 197.8 30.9750388055936 65.9129920112247
"991" 198 28.2339194256662 70.229737269526
"992" 198.2 27.0446311581053 74.5112347952625
"993" 198.4 26.6859627949753 79.325678222926
"994" 198.6 26.8672730347308 83.0979464455083
"995" 198.8 25.3526493193175 88.1993184145042
"996" 199 24.9268715721518 93.0179262778504
"997" 199.2 24.2525171744472 97.8934254583789
"998" 199.4 22.5033701578071 103.302990869821
"999" 199.6 22.9401357368212 106.857123798912
"1000" 199.8 23.0703207913321 108.691762611121
"1001" 200 22.0631896550376 107.48198444271
"1002" 200.2 21.8598577068864 106.721985771797
"1003" 200.4 21.9655751291289 106.759128313528
"1004" 200.6 22.3934778562397 106.561234242028
"1005" 200.8 22.9303901307443 106.948586251938
"1006" 201 22.4970355138571 106.099292045271
"1007" 201.2 22.5198189391563 105.733167736011
"1008" 201.4 21.0563564898 105.655232502929
"1009" 201.6 23.136501150494 105.696994789482
"1010" 201.8 23.2390009898469 105.2826630004
"1011" 202 23.6499407127571 104.729805137021
"1012" 202.2 23.8609118982224 104.015567172132
"1013" 202.4 24.3918456228334 103.744659844331
"1014" 202.6 24.0024067992059 103.437081358989
"1015" 202.8 24.5607454017025 102.852347513145
"1016" 203 24.8078305495194 102.236743761919
"1017" 203.2 25.5357154886417 101.898552238451
"1018" 203.4 26.3330755545354 101.403433599106
"1019" 203.6 27.8359419175544 101.02074222838
"1020" 203.8 29.4761010808247 100.44919018119
"1021" 204 31.1713493744518 100.085838109395
"1022" 204.2 32.7618259313624 98.800949329824
"1023" 204.4 35.7597670676403 97.9305898696546
"1024" 204.6 39.3238157690416 97.3288650610818
"1025" 204.8 43.6427808682849 96.5836582047436
"1026" 205 48.5288189563856 96.2186499950513
"1027" 205.2 53.4727776247308 96.675478828403
"1028" 205.4 58.6638516405992 96.8933898419556
"1029" 205.6 63.8356113155675 98.0635777648663
"1030" 205.8 68.1803033212744 99.1607048068404
"1031" 206 71.7474845264516 97.6381985113547
"1032" 206.2 74.5924302291534 96.7322179224978
"1033" 206.4 78.5079573197571 97.1674259467973
"1034" 206.6 84.2587867867977 96.930357697893
"1035" 206.8 89.7530425109985 94.9632878354438
"1036" 207 95.0956749774 92.7604440610125
"1037" 207.2 99.807769585149 91.4833978264876
"1038" 207.4 102.674623989007 92.1637896042159
"1039" 207.6 103.538614339927 93.9425686227149
"1040" 207.8 103.832916595379 93.2443908078228
"1041" 208 103.990502300439 90.9127535016078
"1042" 208.2 103.91461574165 88.1117169878135
"1043" 208.4 104.213464382521 83.4027055930544
"1044" 208.6 104.287449426376 78.532967956113
"1045" 208.8 104.578865322201 74.1102685713649
"1046" 209 104.345852113463 71.0696529064773
"1047" 209.2 103.385347359285 66.3416077790751
"1048" 209.4 103.500842549914 60.8670958756429
"1049" 209.6 104.749367888332 55.1833106227013
"1050" 209.8 107.424702002371 51.1305444349286
"1051" 210 110.563646138436 47.8741650211488
"1052" 210.2 114.397234543146 45.1765876203825
"1053" 210.4 116.433877460404 43.4774797610513
"1054" 210.6 114.995506471757 41.1844885283597
"1055" 210.8 112.113889866747 38.8312910569347
"1056" 211 107.839944377216 34.8651737744755
"1057" 211.2 103.825417639924 30.1646691128472
"1058" 211.4 99.1020140796551 26.7418480130571
"1059" 211.6 94.1760926216188 24.5033511397714
"1060" 211.8 88.4850215410071 23.3027999269779
"1061" 212 82.9633235645905 22.2272426659048
"1062" 212.2 77.6337764546572 20.4097530636381
"1063" 212.4 72.0755395174854 18.405049477554
"1064" 212.6 67.8769342671983 18.0714462787538
"1065" 212.8 62.6951023595696 18.6352589805839
"1066" 213 59.7717152624829 20.6178301442714
"1067" 213.2 58.523115452045 22.8993432176351
"1068" 213.4 56.0281450313862 26.8026097299166
"1069" 213.6 53.3725269981537 31.6132615198921
"1070" 213.8 50.91153342615 36.2418103533428
"1071" 214 47.7101395710403 40.5849415922112
"1072" 214.2 44.3969672856279 44.1556850899344
"1073" 214.4 40.3338092160696 46.3395014064902
"1074" 214.6 35.8099232391771 48.1566194425414
"1075" 214.8 32.3466759356514 50.8812859181753
"1076" 215 30.0515508988 53.2452870095286
"1077" 215.2 26.7493915025786 55.7228753679589
"1078" 215.4 24.6913088163132 58.9479857836546
"1079" 215.6 22.7721400511143 64.3253915532536
"1080" 215.8 19.3344645218196 67.5022826950661
"1081" 216 16.0682768537429 67.3241584011857
"1082" 216.2 13.8606534371678 65.5333609025571
"1083" 216.4 13.2980308212484 64.9332633314366
"1084" 216.6 14.4715552489869 67.1339033823795
"1085" 216.8 15.6049428962571 69.5888227175957
"1086" 217 15.9396910536149 73.9959710332714
"1087" 217.2 16.004347565647 79.5343768979324
"1088" 217.4 14.8613107803876 85.8901517684627
"1089" 217.6 14.4389389420707 91.7933629784833
"1090" 217.8 14.0943739543341 97.4789558476048
"1091" 218 15.5641080013728 99.5863987034037
"1092" 218.2 15.343039969921 99.4287640598849
"1093" 218.4 15.8550801188982 99.0076854196048
"1094" 218.6 15.1520158538321 98.7104324472714
"1095" 218.8 14.4909193050502 98.0372203584525
"1096" 219 14.2746676667571 97.4230812287451
"1097" 219.2 14.4382667322484 96.401829238541
"1098" 219.4 13.9379313304677 96.0955002846398
"1099" 219.6 14.2399648346832 96.1093766247671
"1100" 219.8 14.1713129496782 95.7971298199293
"1101" 220 14.0745377649739 95.5774387300236
"1102" 220.2 14.5924645102991 95.3596456402966
"1103" 220.4 14.8817844276288 95.587585165236
"1104" 220.6 14.4163919042825 95.4111403766274
"1105" 220.8 14.6197790691531 95.2300247883514
"1106" 221 14.5180513553624 94.915428334324
"1107" 221.2 14.5030342427697 94.4218535499101
"1108" 221.4 14.8087436825416 94.0210105561507
"1109" 221.6 15.5707015776085 93.2979034220822
"1110" 221.8 17.3405232209651 92.780404756475
"1111" 222 17.3152967627571 92.6668988016421
"1112" 222.2 16.6059420788512 92.2120704382417
"1113" 222.4 16.4697089694315 91.2046974997301
"1114" 222.6 16.6467655887482 91.0986331200214
"1115" 222.8 16.9600058629528 90.2005044964714
"1116" 223 16.3201817858844 89.9746694460623
"1117" 223.2 16.8359940568058 89.4523740068112
"1118" 223.4 17.6527803800933 87.7084117200473
"1119" 223.6 17.4924520596639 87.4015042928223
"1120" 223.8 18.0516991219446 85.8845733298071
"1121" 224 17.7887280474413 83.0878890141135
"1122" 224.2 17.1351725391354 79.668887075454
"1123" 224.4 15.6634165327187 75.3091105374253
"1124" 224.6 14.556450104533 70.3257021901507
"1125" 224.8 15.0169579962828 64.9509877322714
"1126" 225 15.8474068543433 59.8782852228835
"1127" 225.2 16.9006655223935 54.8138892900623
"1128" 225.4 17.6953753997571 49.311083256825
"1129" 225.6 18.1944506193693 45.3215761640752
"1130" 225.8 17.0144011751321 42.8043142712402
"1131" 226 15.4420520518286 41.6235624180367
"1132" 226.2 16.5923210945506 41.2072142077388
"1133" 226.4 18.7790038541827 39.1929786494416
"1134" 226.6 22.4632507461238 35.9433441035714
"1135" 226.8 26.6699288340886 32.7546260627995
"1136" 227 30.8544394295498 28.6654106147592
"1137" 227.2 33.8670345150041 23.5018490858256
"1138" 227.4 35.245629865387 18.5944142713753
"1139" 227.6 36.2775126647937 17.3397616514665
"1140" 227.8 39.1794406342318 17.8248347658917
"1141" 228 43.550468321834 18.824512761733
"1142" 228.2 48.873271785474 18.8051497983558
"1143" 228.4 53.6402821603776 17.1705142620305
"1144" 228.6 57.9491583183935 14.8879895704305
"1145" 228.8 62.0309839325839 11.3861702948754
"1146" 229 63.6330615717117 7.99809031884719
"1147" 229.2 64.1270227687775 6.33798801126122
"1148" 229.4 64.216616650742 5.85169223290779
"1149" 229.6 63.8870599645231 5.56092806544164
"1150" 229.8 63.2721788254693 6.89786827839265
"1151" 230 63.8984398140406 7.39379400984875
"1152" 230.2 64.0389637333308 8.81174667770301
"1153" 230.4 63.8544954599346 10.3317814380456
"1154" 230.6 64.2079883946901 12.3109447981374
"1155" 230.8 65.3507670559486 14.3999123461012
"1156" 231 67.3596957255043 17.3814466589793
"1157" 231.2 69.8536948716616 21.2376240625074
"1158" 231.4 73.4055037897088 24.9040262292069
"1159" 231.6 77.8933620769486 26.6785381637608
"1160" 231.8 82.8666010440636 28.3313393019166
"1161" 232 87.7447035365209 29.3772266021506
"1162" 232.2 92.2190919800444 28.3983589322608
"1163" 232.4 96.7754868105696 27.6921854813652
"1164" 232.6 101.679039999133 26.6841547946735
"1165" 232.8 103.581745002647 24.7441260473614
"1166" 233 104.077941541604 26.2153722675979
"1167" 233.2 103.916618542183 29.7725892390055
"1168" 233.4 103.668754402451 35.2476077687876
"1169" 233.6 102.25495382732 41.0128343040527
"1170" 233.8 99.8370761255218 46.6549423889479
"1171" 234 98.0782808641101 51.4884255945361
"1172" 234.2 96.8038995518159 56.9551325689185
"1173" 234.4 96.1402192372175 62.5532031478061
"1174" 234.6 97.3761467994 67.2513617549
"1175" 234.8 99.5819603177035 72.0406986119411
"1176" 235 101.588318154879 76.6437031072985
"1177" 235.2 104.564265714092 80.0653079349503
"1178" 235.4 107.79776728357 81.1823649587893
"1179" 235.6 111.038616375846 82.6496723604857
"1180" 235.8 110.501428513896 82.4039836792714
"1181" 236 108.272223555095 83.7261281739741
"1182" 236.2 104.58300433377 86.6146366525845
"1183" 236.4 99.7267110453662 89.0435341612987
"1184" 236.6 93.7629317048026 90.5826868894714
"1185" 236.8 87.6517722214302 92.8331532113291
"1186" 237 82.058877178396 94.492271220827
"1187" 237.2 77.5777648660466 96.0452131276662
"1188" 237.4 72.5797396408854 94.6777881411918
"1189" 237.6 66.68479686165 93.6681272443875
"1190" 237.8 60.8271964256683 94.0623325648041
"1191" 238 54.7461942435274 94.7990883171093
"1192" 238.2 49.4083968949297 93.1659692945458
"1193" 238.4 45.6831317850007 90.3644836086817
"1194" 238.6 41.7721586075544 87.1210096108931
"1195" 238.8 37.896221553994 83.4097268187451
"1196" 239 35.8449863494734 78.8300618420282
"1197" 239.2 34.8096710073137 74.0825028958375
"1198" 239.4 34.9115299572016 69.0629871828825
"1199" 239.6 34.4532234949143 63.0509952642143
"1200" 239.8 33.3105863327423 57.929174590915
"1201" 240 31.7748903461018 53.6141469094947
"1202" 240.2 31.0407895825836 49.0098221358122
"1203" 240.4 30.2987830026771 45.8176631973814
"1204" 240.6 30.5210077036295 44.275191322314
"1205" 240.8 31.7812567545099 42.9090031982604
"1206" 241 31.9125521802454 41.0023898587538
"1207" 241.2 29.7961290052446 38.5485540825214
"1208" 241.4 27.723772080602 38.9186559975818
"1209" 241.6 25.7374938326435 40.0685976910442
"1210" 241.8 22.5312695471188 41.2421267991438
"1211" 242 18.2974999773203 42.5242567128609
"1212" 242.2 13.0204081646571 43.3167823067662
"1213" 242.4 10.9783493058662 45.5268571401623
"1214" 242.6 11.2962332568117 46.2113110621714
"1215" 242.8 10.8131103606216 45.8787766622808
"1216" 243 11.522752150786 45.4057881723099
"1217" 243.2 12.109709940316 44.9988186859479
"1218" 243.4 13.1266750488796 45.1373005414347
"1219" 243.6 14.4933921654081 44.7590179687714
"1220" 243.8 14.6511606562383 44.9176597168092
"1221" 244 15.9709445467016 44.8828733739103
"1222" 244.2 16.5730677263515 44.4597619440639
"1223" 244.4 17.6392685533429 43.6033712089857
"1224" 244.6 18.9041821988757 43.2952988038281
"1225" 244.8 22.1177487073509 42.3146430802089
"1226" 245 26.1953158272117 40.7200449518396
"1227" 245.2 30.4364559311905 39.3320279881714
"1228" 245.4 34.5999317195042 37.6706586444832
"1229" 245.6 39.388254388533 34.9957953429956
"1230" 245.8 43.5560132356364 32.1008735385473
"1231" 246 47.7392657988967 28.1696357237831
"1232" 246.2 51.1995362143415 23.9853328360064
"1233" 246.4 53.7984263957222 18.7706152447714
"1234" 246.6 56.8831535497846 16.3284277554363
"1235" 246.8 60.7990356710819 17.1965753890652
"1236" 247 66.005932490347 18.802821626204
"1237" 247.2 72.3168986326238 20.7834425145714
"1238" 247.4 78.2659072404045 24.4208802023346
"1239" 247.6 83.7805375606933 27.6624545372289
"1240" 247.8 88.400678247965 29.8002273393838
"1241" 248 93.4199787373742 30.5694801861119
"1242" 248.2 98.4696873349971 29.4335040094714
"1243" 248.4 103.166528483492 29.4093251233837
"1244" 248.6 105.918334317522 32.3605715135067
"1245" 248.8 107.848375580344 36.8868915042606
"1246" 249 108.424753065439 42.3481805503017
"1247" 249.2 107.993861776434 47.7228049576244
"1248" 249.4 108.162971347743 53.804596569449
"1249" 249.6 109.19460331398 59.980093967212
"1250" 249.8 108.489767932827 65.9701407802714
"1251" 250 110.011456420531 71.9696832515167
"1252" 250.2 113.763644460766 76.2685913345036
"1253" 250.4 116.616832909771 77.3633077932174
"1254" 250.6 116.290260333313 76.9534198314396
"1255" 250.8 114.290633363139 78.4014917089441
"1256" 251 111.419312023621 80.2637622784714
"1257" 251.2 106.478606738982 82.6599406947668
"1258" 251.4 101.20747520273 85.6866574477179
"1259" 251.6 95.068771084176 88.7564748061633
"1260" 251.8 89.5438120297928 91.9858422466286
"1261" 252 85.3860470402045 96.6821837826662
"1262" 252.2 82.3205160369208 101.215474563041
"1263" 252.4 80.3107627466085 104.749602873596
"1264" 252.6 80.3766772850071 109.429233080577
"1265" 252.8 81.9490264083107 114.650623088646
"1266" 253 82.7947734512306 117.919889067705
"1267" 253.2 83.6960307148071 117.634830607321
"1268" 253.4 85.2480184825571 117.921467402071
"1269" 253.6 86.0981601860007 118.028609132759
"1270" 253.8 85.94223048877 118.071073843092
"1271" 254 86.1586781593692 118.424674219521
"1272" 254.2 84.1157842270729 117.149056670956
"1273" 254.4 81.0893247293821 117.860955189846
"1274" 254.6 77.0124305089528 118.807687443811
"1275" 254.8 71.7108843614071 120.316477064871
"1276" 255 66.6337764534813 123.31397310928
"1277" 255.2 60.3877083007821 125.491863636746
"1278" 255.4 56.2331861424035 126.420209526735
"1279" 255.6 54.9056970417899 123.529315280124
"1280" 255.8 50.5627540629762 119.88312645066
"1281" 256 45.1915860129876 116.807045699584
"1282" 256.2 40.8590567769238 112.913244795682
"1283" 256.4 35.388358052647 109.908160639915
"1284" 256.6 30.0322253734555 106.465681777404
"1285" 256.8 25.6626540551899 101.249750755944
"1286" 257 21.7373040982739 96.0565664745907
"1287" 257.2 16.7071709435571 92.2037772064464
"1288" 257.4 10.6984732186208 88.3830850838086
"1289" 257.6 9.04163375001323 84.4360754274178
"1290" 257.8 8.65079224131645 79.3821517075002
"1291" 258 6.93978876028233 73.437149719137
"1292" 258.2 5.45519077254408 70.2937868089062
"1293" 258.4 5.97961811538871 70.8915772094293
"1294" 258.6 7.40991403883607 70.5060423392977
"1295" 258.8 8.05865432163894 70.9072424207532
"1296" 259 8.59916910074361 71.3895559747039
"1297" 259.2 8.83752504100049 71.2530513808555
"1298" 259.4 8.94843055095982 71.1864139820282
"1299" 259.6 9.95213698596622 71.0496922217805
"1300" 259.8 11.1040116686255 71.0424386803504
"1301" 260 11.5678051049294 70.2897653061958
"1302" 260.2 12.6729076965428 69.4780291731643
"1303" 260.4 13.6885800206269 68.2536002880277
"1304" 260.6 14.795637522645 66.7773363516938
"1305" 260.8 15.9850215332571 64.1495628354351
"1306" 261 17.8508621148935 61.2936180441078
"1307" 261.2 20.7817547020627 58.248640951327
"1308" 261.4 23.8223837980627 54.8691577539659
"1309" 261.6 26.6235332854027 51.0464749099219
"1310" 261.8 28.1436595638183 46.5997331677102
"1311" 262 29.5493333203862 41.8351171879166
"1312" 262.2 31.7539658933367 38.4356365573169
"1313" 262.4 33.1460139457106 34.5511928906203
"1314" 262.6 32.4468689929325 31.0873114555442
"1315" 262.8 32.1870916361418 31.1425452745791
"1316" 263 33.9970408427937 30.8932543202958
"1317" 263.2 36.4142482720071 31.8148643010929
"1318" 263.4 40.568132388109 31.7011195412714
"1319" 263.6 46.2402555990648 31.8040148009253
"1320" 263.8 52.5148016449238 32.1493581503455
"1321" 264 58.512515981931 32.9487511937823
"1322" 264.2 63.7955727172022 31.934908770689
"1323" 264.4 69.9520566977245 31.1790805479345
"1324" 264.6 76.8802292439093 31.0046059772171
"1325" 264.8 83.5460209548848 29.8010496299736
"1326" 265 89.7745740594 26.9563381315775
"1327" 265.2 94.9533598185835 22.9444492735872
"1328" 265.4 99.0264449505299 18.8613353077563
"1329" 265.6 99.5263059458571 19.6496347486714
"1330" 265.8 100.09807641717 22.5592059232062
"1331" 266 101.949620508356 27.3277210221066
"1332" 266.2 104.471844012643 32.9586635868853
"1333" 266.4 105.904984896519 38.8017962992423
"1334" 266.6 106.470885613329 45.1723989244653
"1335" 266.8 106.158678161507 51.0849327862402
"1336" 267 106.4726955116 57.2418228906143
"1337" 267.2 105.843077150427 63.8579005903875
"1338" 267.4 107.091278520813 70.3050799601325
"1339" 267.6 110.576228501548 75.1320950560987
"1340" 267.8 113.396149021372 77.3916446843511
"1341" 268 113.203453458986 79.2393705933088
"1342" 268.2 111.72539593455 82.2525529197809
"1343" 268.4 109.874905752175 86.2889202980237
"1344" 268.6 106.912282355559 90.4495819870818
"1345" 268.8 103.969891975626 95.8641793625609
"1346" 269 100.456686472667 100.271827181066
"1347" 269.2 96.6971988739267 101.576246507245
"1348" 269.4 92.2763059450821 104.038691976346
"1349" 269.6 87.5521763645441 107.152786119889
"1350" 269.8 81.5747987355502 109.021669481401
"1351" 270 75.1866279459727 109.475820893519
"1352" 270.2 67.9845300578196 110.08149608662
"1353" 270.4 61.0259925335702 110.831707068158
"1354" 270.6 54.5230789621815 113.498857032431
"1355" 270.8 47.7602397875368 113.448206025924
"1356" 271 40.7583521807956 112.148880009682
"1357" 271.2 33.6702457644484 110.612367607828
"1358" 271.4 27.1942259260932 108.924935639419
"1359" 271.6 21.0925245395547 107.874387126809
"1360" 271.8 20.8626973747571 108.143967847821
"1361" 272 21.2621464106125 107.735411711172
"1362" 272.2 21.3029285131311 105.196827739112
"1363" 272.4 21.3029813054968 101.598383697957
"1364" 272.6 21.0119746365354 97.2293372025149
"1365" 272.8 20.8486826757527 92.3677830578378
"1366" 273 21.932918799994 86.9097129441135
"1367" 273.2 23.1966860163347 81.3760448291335
"1368" 273.4 24.1567122287571 75.4308921997169
"1369" 273.6 24.7166495064803 70.140023675325
"1370" 273.8 26.4266263108405 65.5348774993547
"1371" 274 28.0995668271503 60.8310862724559
"1372" 274.2 27.2905681602477 55.0995755454129
"1373" 274.4 25.3214086460987 48.8665326974992
"1374" 274.6 23.7968505405337 43.6449969508778
"1375" 274.8 22.1875814179167 41.7828742275374
"1376" 275 20.3939337224571 42.2265567435767
"1377" 275.2 20.2403349330716 42.7673354980343
"1378" 275.4 21.2689408454636 41.5229300976084
"1379" 275.6 24.2765196252028 39.3087647120758
"1380" 275.8 28.8168068215397 36.2180723165106
"1381" 276 34.0627847505675 33.6296031105473
"1382" 276.2 40.4128991089159 30.777886780142
"1383" 276.4 47.0321427533153 27.4008269564691
"1384" 276.6 53.8073706604357 25.3541619432357
"1385" 276.8 60.4297008598701 24.7396467053359
"1386" 277 66.7255195727571 23.2174666299902
"1387" 277.2 72.2758431738963 20.8844384802817
"1388" 277.4 76.9778469305973 17.1295949696735
"1389" 277.6 81.0932838818509 13.2369326794589
"1390" 277.8 83.2058110104184 12.3495400935618
"1391" 278 87.0060684917395 14.4879243114479
"1392" 278.2 92.0007489332571 17.7025160306504
"1393" 278.4 97.4002165805355 20.8016979622096
"1394" 278.6 103.057934587206 24.5657482651592
"1395" 278.8 108.80867088059 28.8791465182108
"1396" 279 114.014596454045 34.777880826332
"1397" 279.2 116.137518451154 41.1461442255985
"1398" 279.4 117.743640268848 47.8314320759758
"1399" 279.6 119.057596904695 54.5251430470393
"1400" 279.8 119.490667274738 61.0973152695214
"1401" 280 121.791514312983 67.5631311086165
"1402" 280.2 123.451400112041 72.7289158925147
"1403" 280.4 123.251285361284 78.1390987449971
"1404" 280.6 123.419398879659 83.5326718679443
"1405" 280.8 120.496644638862 85.7329934709293
"1406" 281 116.432074879401 89.3771929346019
"1407" 281.2 111.130271985048 93.1815271618714
"1408" 281.4 105.660241703336 95.8943516567451
"1409" 281.6 100.426385974717 98.810769417705
"1410" 281.8 94.4524273485004 100.359669981028
"1411" 282 89.586916185994 101.23484772735
"1412" 282.2 86.0483869746745 105.461213615219
"1413" 282.4 85.1075045622117 110.515235877117
"1414" 282.6 85.9996908206241 115.801114810693
"1415" 282.8 86.8382895333093 118.774454192245
"1416" 283 87.6579373765789 118.830950719906
"1417" 283.2 88.9501177678624 118.701253582877
"1418" 283.4 89.5156193836418 118.613315528887
"1419" 283.6 88.0582968894662 119.837011880926
"1420" 283.8 84.9708647216373 120.192662603668
"1421" 284 81.1717843187313 121.492017390927
"1422" 284.2 76.5173759836046 124.078058685466
"1423" 284.4 72.6747165434266 125.788162952449
"1424" 284.6 68.1286432076821 125.816718670796
"1425" 284.8 61.799823043249 127.076174035255
"1426" 285 56.5101273537162 127.097395162312
"1427" 285.2 53.0205173869321 126.504646978196
"1428" 285.4 50.6370689748669 124.248294951881
"1429" 285.6 47.3948534558624 121.027872712192
"1430" 285.8 43.9059287104398 117.933652927645
"1431" 286 39.1340845013084 114.504038175092
"1432" 286.2 33.7353069112168 111.120059127505
"1433" 286.4 28.9995475285321 106.771296086296
"1434" 286.6 24.1598276274211 102.183488838304
"1435" 286.8 18.00791940291 97.2869872810566
"1436" 287 12.5269290162899 92.6884492220501
"1437" 287.2 10.3321570592317 90.1512742221189
"1438" 287.4 11.113404916405 85.6608423326627
"1439" 287.6 11.5048025555226 79.6712104620679
"1440" 287.8 11.3264430100278 72.4917852846751
"1441" 288 12.7560348826377 65.2362152999086
"1442" 288.2 14.0200866929175 58.3986028057431
"1443" 288.4 16.1803890569487 52.6223314097948
"1444" 288.6 19.9186509220144 47.9036740665141
"1445" 288.8 24.3705064620696 43.5408115910839
"1446" 289 28.3995001597628 40.200741450013
"1447" 289.2 31.9125521802454 37.3963865742126
"1448" 289.4 33.8356113123606 34.7234354767197
"1449" 289.6 34.4262395570494 30.2236785155182
"1450" 289.8 32.8779760885679 27.2509326678255
"1451" 290 29.8341368689446 23.8010909926339
"1452" 290.2 26.3355351129548 20.534875826411
"1453" 290.4 25.9954043363221 20.4110214900507
"1454" 290.6 25.2413268758059 20.3506131865641
"1455" 290.8 25.2826951908696 21.6560923119214
"1456" 291 25.5116678892312 21.8156658695182
"1457" 291.2 25.5427323250171 21.8968672195114
"1458" 291.4 26.3621685302966 22.0795101736399
"1459" 291.6 26.0151486811013 22.843091263687
"1460" 291.8 26.0410780013535 22.8341810498618
"1461" 292 26.0476034478321 22.9507351682089
"1462" 292.2 26.2471447322571 23.1657127642714
"1463" 292.4 26.663613877055 24.2675364717502
"1464" 292.6 27.4276242636454 25.4003556974597
"1465" 292.8 28.0645322379123 26.3329944349956
"1466" 293 28.9818568765254 26.8430531066739
"1467" 293.2 29.9212382232571 28.1340838732714
"1468" 293.4 30.5800411940571 29.5768224068464
"1469" 293.6 31.5539927013696 32.4431903543464
"1470" 293.8 32.3840241882084 36.1692356480519
"1471" 294 32.8164051248497 40.5809623020862
"1472" 294.2 33.2664693474912 44.7590179687714
"1473" 294.4 34.8662196567259 49.3969605504902
"1474" 294.6 37.1837211988748 54.2498807282714
"1475" 294.8 39.7676119746649 59.1316733016403
"1476" 295 43.7995381685714 62.7743680083286
"1477" 295.2 47.8721849185496 67.0121286253375
"1478" 295.4 51.9838981519714 69.3697441618143
"1479" 295.6 56.023395429122 72.1676930991903
"1480" 295.8 59.0925490323093 76.299035366741
"1481" 296 63.7915792169676 78.9107025081662
"1482" 296.2 68.1343234462654 83.2473117696103
"1483" 296.4 71.7018588952483 88.4275840503599
"1484" 296.6 75.80680016877 91.7102882746304
"1485" 296.8 81.4048175400223 92.4769822286888
"1486" 297 86.9275253872137 92.3274325966453
"1487" 297.2 92.1726105778137 90.9216660554366
"1488" 297.4 96.4204244112925 88.6541877701033
"1489" 297.6 101.376021979257 86.9970585645147
"1490" 297.8 105.141103992448 87.619036151026
"1491" 298 106.806695116933 87.1244526955147
"1492" 298.2 108.152347525771 84.4796898871246
"1493" 298.4 109.658022853886 80.618269394737
"1494" 298.6 111.086126205471 76.0843248235929
"1495" 298.8 113.30890752007 70.8600280049946
"1496" 299 115.073963071138 65.566920824354
"1497" 299.2 116.363110853105 59.8961706058071
"1498" 299.4 117.385292945992 54.5148154254838
"1499" 299.6 118.131967360847 51.5386722992971
"1500" 299.8 116.892380410118 48.5454546401603
"1501" 300 115.461015628083 44.2488570680237
"1502" 300.2 115.294139686543 38.8780889009755
"1503" 300.4 116.184609636086 36.1453547970143
"1504" 300.6 117.244305074007 37.3100000311325
"1505" 300.8 116.091027248992 37.9359381878597
"1506" 301 114.465589141324 38.2031199965407
"1507" 301.2 113.708259012484 38.2619172877714
"1508" 301.4 113.627599694039 38.6535596409942
"1509" 301.6 113.136740947 39.9671787270143
"1510" 301.8 113.20495252589 40.8372656149136
"1511" 302 112.694739188558 41.3472052467957
"1512" 302.2 111.89399099216 43.4621951886404
"1513" 302.4 111.309460822361 46.8105442104412
"1514" 302.6 110.67838685904 51.0109450391677
"1515" 302.8 110.657493566767 56.0333985622714
"1516" 303 111.562594378853 61.4435584925375
"1517" 303.2 113.867042907921 66.17645162959
"1518" 303.4 115.55516354734 71.1243436950421
"1519" 303.6 114.619082437036 72.537063244608
"1520" 303.8 112.259986373349 75.7561137973632
"1521" 304 109.233183831675 81.2341732241758
"1522" 304.2 106.687120827862 86.9734100096135
"1523" 304.4 105.26514466856 93.1156094647301
"1524" 304.6 105.151469773457 98.5216575076987
"1525" 304.8 105.42182759638 102.111615378687
"1526" 305 103.009575295213 103.911044184466
"1527" 305.2 98.7123041982821 107.395527328196
"1528" 305.4 94.3318979068571 110.347886314121
"1529" 305.6 88.9964751851441 113.300937659454
"1530" 305.8 83.1075530285368 116.369634148687
"1531" 306 77.2913808278212 118.40099197722
"1532" 306.2 71.5135833778913 119.907572976101
"1533" 306.4 66.1011046691143 121.987160097129
"1534" 306.6 60.7966069501332 124.365083604933
"1535" 306.8 54.996043603044 124.224761929681
"1536" 307 49.5795754399927 124.829387834445
"1537" 307.2 48.007419218062 124.080507559832
"1538" 307.4 45.8573177140009 121.667697128718
"1539" 307.6 43.0360281321998 118.344791834099
"1540" 307.8 39.619302691405 114.590387820184
"1541" 308 36.2322614670029 110.520300235483
"1542" 308.2 31.6442613776571 106.503768411196
"1543" 308.4 26.8923202337193 103.311608708095
"1544" 308.6 21.4815433606418 100.964328611118
"1545" 308.8 16.2394543398439 98.5282904252632
"1546" 309 11.9845328285622 97.390067852246
"1547" 309.2 13.1955748408397 97.1961039509497
"1548" 309.4 13.546956130062 97.0698446139056
"1549" 309.6 13.6853860825008 96.2492634794647
"1550" 309.8 13.5420967454426 95.4351704341424
"1551" 310 13.1645967269476 94.2182727327238
"1552" 310.2 12.5959870200071 91.6177642038464
"1553" 310.4 11.9741103883303 88.9321560995397
"1554" 310.6 11.2006983394413 85.8704450333241
"1555" 310.8 10.3058299985795 82.5966541418582
"1556" 311 10.8945666257443 80.9699830764766
"1557" 311.2 11.5715221880933 79.817663174918
"1558" 311.4 13.2975628521686 77.0094622913511
"1559" 311.6 15.4771288413368 74.0061174684838
"1560" 311.8 17.418954572848 69.8336573349623
"1561" 312 19.2858846509869 65.5535275410552
"1562" 312.2 20.454464764646 61.019463300577
"1563" 312.4 20.4509455180071 57.1302620301814
"1564" 312.6 21.0005690371983 52.9721925320655
"1565" 312.8 22.2694900856334 49.9071283220041
"1566" 313 21.8650616233159 48.3447880678008
"1567" 313.2 21.065664538053 48.4794465700163
"1568" 313.4 21.1046807736471 48.0190337810614
"1569" 313.6 21.4340697151977 47.5497062344892
"1570" 313.8 23.7378877112863 47.870279488485
"1571" 314 27.9270923077971 46.7119699970014
"1572" 314.2 32.3245245708183 45.0671037753735
"1573" 314.4 37.3102938759023 43.8898612363037
"1574" 314.6 42.9751840209439 42.1827402713799
"1575" 314.8 48.5527235374017 39.9126689491028
"1576" 315 54.9033061544432 37.8708469321435
"1577" 315.2 60.9816781299306 35.2434563471388
"1578" 315.4 66.2575732938701 31.7833093032069
"1579" 315.6 72.174690466268 29.1393897331193
"1580" 315.8 77.1499680229759 25.2279052598339
"1581" 316 81.1783036199169 20.9435388503333
"1582" 316.2 83.8562067118285 18.0959463265163
"1583" 316.4 85.4721065122884 18.1376256563652
"1584" 316.6 88.2687001890975 20.5066990938246
"1585" 316.8 90.2943542192259 23.8823047511464
"1586" 317 91.3851867928984 28.1008506217062
"1587" 317.2 91.7178015034905 31.3529089165381
"1588" 317.4 93.1409848442571 36.0460725623991
"1589" 317.6 94.8413366413624 41.8403513780188
"1590" 317.8 95.5354802573571 47.3081745300814
"1591" 318 96.8381134041662 51.9876697959684
"1592" 318.2 98.9616176851714 56.1134748731857
"1593" 318.4 102.372444351933 58.7052322286498
"1594" 318.6 105.870099937118 63.2700929482436
"1595" 318.8 109.059773884014 67.7088985141904
"1596" 319 112.42497463731 71.5520152043504
"1597" 319.2 112.430847412 75.1249869098402
"1598" 319.4 112.715034649757 76.2855266654103
"1599" 319.6 112.69317171931 78.6531847957582
"1600" 319.8 109.766902567186 81.2269971946343
"1601" 320 105.771031587045 85.5392321598997
"1602" 320.2 101.320938118822 90.3533774536714
"1603" 320.4 97.1383636127054 95.332291525237
"1604" 320.6 92.6352869967232 99.4337720046443
"1605" 320.8 87.3216295785933 103.144604637204
"1606" 321 83.9643404644859 107.048270360093
"1607" 321.2 83.3349560096571 109.983654912308
"1608" 321.4 85.1387886760679 113.722281397542
"1609" 321.6 86.9159994365848 115.936474144087
"1610" 321.8 89.007209225912 118.477943004386
"1611" 322 87.8931100856792 116.561973336207
"1612" 322.2 87.0299813676223 115.716995048245
"1613" 322.4 86.0234438727443 114.873154503374
"1614" 322.6 84.5280724266745 113.347464211645
"1615" 322.8 83.0573333530658 111.001196651141
"1616" 323 80.316724404766 106.976264143495
"1617" 323.2 76.6529717595315 102.936986404077
"1618" 323.4 71.0176688653652 100.51116570438
"1619" 323.6 65.4266269830094 99.3427280882898
"1620" 323.8 59.2860904714773 99.5110285916292
"1621" 324 53.7668925301761 99.1855781250552
"1622" 324.2 47.3530766964484 99.7783275975671
"1623" 324.4 41.4740451270696 101.113859222298
"1624" 324.6 36.2259365836753 101.176087946353
"1625" 324.8 30.8148154317793 101.939253608192
"1626" 325 25.3895313974879 101.973682110579
"1627" 325.2 21.0949676529238 101.421096456883
"1628" 325.4 17.7554733038982 101.617631847015
"1629" 325.6 17.4927714982158 101.121445339751
"1630" 325.8 17.8508621148935 98.5472416183045
"1631" 326 18.7300339115905 95.4243171707073
"1632" 326.2 20.3359217199676 91.1841212868767
"1633" 326.4 21.360908561095 86.2808969632174
"1634" 326.6 21.1160831327571 81.0177039082987
"1635" 326.8 20.1760672180339 75.2175897537536
"1636" 327 20.3855650185232 70.0864905911155
"1637" 327.2 21.9703375450435 66.4933225027277
"1638" 327.4 23.3843505948535 62.8635939894641
"1639" 327.6 24.8742076149306 59.0245607605469
"1640" 327.8 26.3750919961977 54.1716783904298
"1641" 328 26.0723085592371 49.3604939804914
"1642" 328.2 28.0453662406442 44.9501091652714
"1643" 328.4 31.8243856012789 43.4338420626084
"1644" 328.6 36.262843320455 40.7923007139527
"1645" 328.8 41.6766291758639 37.6457018563613
"1646" 329 46.9866163825343 36.2750293048859
"1647" 329.2 53.4413076990742 35.4188531447226
"1648" 329.4 60.1939508217028 33.3475502125649
"1649" 329.6 66.3495722252897 31.3867883702171
"1650" 329.8 72.8165736059169 28.8117681165292
"1651" 330 79.2252024895797 25.8081136104972
"1652" 330.2 85.6819415931321 23.2891258286777
"1653" 330.4 90.1342241416532 20.5320598382516
"1654" 330.6 89.671234706483 19.7137427629811
"1655" 330.8 89.6842696614361 20.4260684523451
"1656" 331 91.6755705438238 22.9279103864048
"1657" 331.2 92.7648653597259 25.7016521844902
"1658" 331.4 95.5977818071334 30.1513765043642
"1659" 331.6 97.8798376374912 36.1761772068246
"1660" 331.8 100.919159779227 42.9465469231805
"1661" 332 102.642950769257 49.6735867020578
"1662" 332.2 102.574823466399 57.5513116514507
"1663" 332.4 103.545193515033 64.5378497560378
"1664" 332.6 102.906894267174 70.988054051327
"1665" 332.8 103.470979228436 75.9137076838607
"1666" 333 104.688464888384 81.8585051728987
"1667" 333.2 104.020299958386 86.5974712208127
"1668" 333.4 104.972240030872 89.3709232654274
"1669" 333.6 107.43885211613 90.5027760254805
"1670" 333.8 109.582779453766 90.4195769038875
"1671" 334 112.058535185848 89.0504829320805
"1672" 334.2 114.232015174626 88.0260878289293
"1673" 334.4 117.03363457567 87.0497788235375
"1674" 334.6 119.991061774588 86.2922741124019
"1675" 334.8 120.533554930346 84.2979849189174
"1676" 335 119.600566386123 81.9126063168429
"1677" 335.2 117.600772765375 78.4918257291078
"1678" 335.4 115.932482937753 73.0687633146019
"1679" 335.6 115.935612480974 68.3241137495458
"1680" 335.8 117.157203719695 63.1856690598429
"1681" 336 118.262372851686 57.9151918687571
"1682" 336.2 116.056271395021 53.9557160985078
"1683" 336.4 114.055582274852 49.0921399650822
"1684" 336.6 113.173569886138 42.4852080434457
"1685" 336.8 112.179469297621 35.7931734461199
"1686" 337 108.292661342163 30.6023451613964
"1687" 337.2 104.978279301752 25.9316100826838
"1688" 337.4 103.859202407657 19.9553806630714
"1689" 337.6 103.77483330362 19.8142671641176
"1690" 337.8 103.175060861057 21.8984764085346
"1691" 338 101.490584688991 23.7389863537714
"1692" 338.2 97.6365386152249 25.3190845269811
"1693" 338.4 92.5260261506841 25.3729234384512
"1694" 338.6 88.0181858238223 24.7775254651845
"1695" 338.8 83.5081029442905 22.6009321168381
"1696" 339 77.8524284345942 20.9499137217096
"1697" 339.2 71.6936903278286 20.4652371741725
"1698" 339.4 66.9809487642894 19.0438962032069
"1699" 339.6 63.0467584493729 17.4852755125241
"1700" 339.8 61.1529524858329 15.0240696649078
"1701" 340 59.4031882803489 13.8802405425061
"1702" 340.2 56.0944965201983 14.8476253872126
"1703" 340.4 53.2580665350571 17.1739421362381
"1704" 340.6 49.5526724504218 19.9059217651538
"1705" 340.8 44.9132289049238 22.3211368587529
"1706" 341 40.2348739115209 25.8157906761725
"1707" 341.2 35.3690320202571 29.893900473597
"1708" 341.4 30.0107494964636 33.9332862714019
"1709" 341.6 26.341142674741 38.8721762701424
"1710" 341.8 22.4843662259571 43.1729610378214
"1711" 342 17.6761971199085 45.5742235318219
"1712" 342.2 13.9304455049458 49.3235737191299
"1713" 342.4 10.1311318116053 51.9829476650304
"1714" 342.6 8.80927763656269 50.7996230136881
"1715" 342.8 8.84095085631268 50.2015783431603
"1716" 343 9.39935991645338 51.3400559043088
"1717" 343.2 10.0938026597571 51.2109516396896
"1718" 343.4 10.4821438758224 50.6894917105845
"1719" 343.6 11.5485284164164 50.6287307391387
"1720" 343.8 12.6238043695267 50.7825448149671
"1721" 344 13.404487629415 51.5813089315346
"1722" 344.2 14.3436199858589 52.6681642168289
"1723" 344.4 14.4510104577977 55.1898428299741
"1724" 344.6 14.6167384400571 59.0109468422805
"1725" 344.8 14.9103164217399 63.6012688788318
"1726" 345 14.0271374619882 68.915193338095
"1727" 345.2 13.0444131312045 74.2574642495346
"1728" 345.4 12.1219809037485 79.7320016040731
"1729" 345.6 11.1611901653321 85.6843825525214
"1730" 345.8 9.88475940940712 89.7323310650464
"1731" 346 10.5968479146101 90.8505357262462
"1732" 346.2 12.2761896722087 92.7167440581263
"1733" 346.4 13.7321360639426 94.196159772965
"1734" 346.6 14.1271971556011 97.8472098156154
"1735" 346.8 14.9246340754084 100.061452559221
"1736" 347 16.2789886040618 100.560633146717
"1737" 347.2 16.6650059697649 101.534003928889
"1738" 347.4 18.1122358403378 104.302418374957
"1739" 347.6 18.4898020590604 106.631841281419
"1740" 347.8 21.0101595781834 106.506535578796
"1741" 348 23.5314215678862 107.87767301915
"1742" 348.2 26.4763985133047 109.987846234367
"1743" 348.4 30.9276292378942 113.339182699763
"1744" 348.6 35.43953047712 117.006900826134
"1745" 348.8 39.71541514337 121.177003872336
"1746" 349 42.8741232600956 123.426853770979
"1747" 349.2 46.7025579912729 123.631533160374
"1748" 349.4 50.9836675948604 124.245059382338
"1749" 349.6 54.7965629618755 125.92026287002
"1750" 349.8 58.9428857497768 127.098258489004
"1751" 350 60.3735993210753 127.738922388317
"1752" 350.2 60.1668455318425 126.908035833247
"1753" 350.4 61.4896086940847 125.999133887685
"1754" 350.6 64.8631342514571 126.195970998783
"1755" 350.8 68.3764861522259 127.134252659998
"1756" 351 67.4772680273545 124.718000660006
"1757" 351.2 68.6676287057206 122.343597334735
"1758" 351.4 71.5927249283894 119.98104094804
"1759" 351.6 75.4573261543624 117.43401722714
"1760" 351.8 79.6154278310157 114.948791248702
"1761" 352 83.6580228511071 112.599577579546
"1762" 352.2 87.3910772588725 109.594464357323
"1763" 352.4 90.0408651789876 106.218931750906
"1764" 352.6 92.9902098477613 103.556673645561
"1765" 352.8 96.8591454236049 101.08439438408
"1766" 353 99.6225028398235 96.5582608005546
"1767" 353.2 100.404322466927 91.1976849787577
"1768" 353.4 101.310865641486 85.4723623202143
"1769" 353.6 102.386140879392 80.3656775832714
"1770" 353.8 103.814569320009 76.35568434051
"1771" 354 106.743091109992 73.1639633458555
"1772" 354.2 109.580241927473 69.4028961480282
"1773" 354.4 110.816417533154 64.3842624392247
"1774" 354.6 111.370938378912 59.7509909305442
"1775" 354.8 112.472206631674 55.0850200314936
"1776" 355 111.9360446505 49.9529111204876
"1777" 355.2 110.827812506633 44.8857814357566
"1778" 355.4 108.788822329547 39.9473416409014
"1779" 355.6 108.315522254806 34.5859801852069
"1780" 355.8 107.55996808371 29.7312039787556
"1781" 356 105.504942905867 28.4207206680214
"1782" 356.2 102.178410212924 26.9991179789078
"1783" 356.4 98.5835541926386 25.517907492323
"1784" 356.6 94.0163174628026 22.7989720841199
"1785" 356.8 91.5058548746634 19.2284379030527
"1786" 357 92.5437184146857 17.6051689364473
"1787" 357.2 94.9373565075519 17.7266538659977
"1788" 357.4 97.7528668622881 19.9309525101168
"1789" 357.6 100.253347457425 23.6349267913209
"1790" 357.8 104.491176298198 27.9280051319479
"1791" 358 110.129348164712 30.5236889365745
"1792" 358.2 113.929633772344 31.5488004715975
"1793" 358.4 113.877275113426 35.4800317639872
"1794" 358.6 114.008409040713 41.1950743913297
"1795" 358.8 115.871108191575 46.7360081979817
"1796" 359 119.633873541813 50.6580739792436
"1797" 359.2 121.975599278284 52.4594767250282
"1798" 359.4 122.423710008915 56.3150066413241
"1799" 359.6 122.423857532062 62.0772918037847
"1800" 359.8 122.287195277987 67.2371959210282
"1801" 360 122.780391474735 73.4852671275812
"1802" 360.2 123.520127330186 80.12453869245
"1803" 360.4 124.31808948864 81.8253523926733
"1804" 360.6 126.089870824188 83.0497401364094
"1805" 360.8 125.930819799003 82.7440612323646
"1806" 361 125.869591145927 82.3899586373265
"1807" 361.2 125.746302204043 82.4312824216286
"1808" 361.4 125.369617126302 82.0183889434768
"1809" 361.6 125.464339104915 81.9513992665083
"1810" 361.8 125.489542059435 81.7108732377291
"1811" 362 125.417126955927 81.5406609522268
"1812" 362.2 125.652844182682 81.3825758678909
"1813" 362.4 124.993592741514 80.9801006044661
"1814" 362.6 124.644169414547 80.9825333754819
"1815" 362.8 124.939745719812 80.8891516488351
"1816" 363 125.155042074045 80.5404217452626
"1817" 363.2 125.113461911895 80.4700089836594
"1818" 363.4 124.992932048561 80.7046369675393
"1819" 363.6 124.644546304118 80.5528915670888
"1820" 363.8 124.34709345777 80.3169354809758
"1821" 364 123.86110220178 80.1424456656476
"1822" 364.2 123.387778519087 80.0904152645036
"1823" 364.4 123.207919878364 80.7046369675393
"1824" 364.6 123.272774566424 80.7903246866048
"1825" 364.8 123.355493005771 79.9881702042531
"1826" 365 124.198839181971 79.3319652060143
"1827" 365.2 124.651655240068 78.8237278656016
"1828" 365.4 125.461877536435 78.0749644239817
"1829" 365.6 125.315320178159 78.2102143846554
"1830" 365.8 124.701332756603 78.6030060616169
"1831" 366 124.223746038918 78.9082419744916
"1832" 366.2 124.117393759757 78.863767828324
"1833" 366.4 124.049127208451 79.2314987665044
"1834" 366.6 123.671532281738 79.8095532037137
"1835" 366.8 123.104431887753 80.2055583543999
"1836" 367 122.816355348488 80.4489737458484
"1837" 367.2 122.111833184908 80.8567015639219
"1838" 367.4 121.162195183083 81.2924991051338
"1839" 367.6 121.076764663757 80.8509334095351
"1840" 367.8 121.103405689715 81.0252696260191
"1841" 368 120.703995231315 81.2170133625503
"1842" 368.2 119.48473716538 81.2574365002714
"1843" 368.4 119.571858709149 81.2539934156498
"1844" 368.6 119.418239702303 81.1358330115896
"1845" 368.8 118.452827284468 80.6263096127485
"1846" 369 116.840615491375 80.2324928099532
"1847" 369.2 116.130511942798 80.2020520939136
"1848" 369.4 114.520408175507 80.1781251126325
"1849" 369.6 112.085089501396 80.2453609039936
"1850" 369.8 109.296070396743 79.41314348451
"1851" 370 106.753801290494 77.9116643229556
"1852" 370.2 104.163265317257 76.7745403229201
"1853" 370.4 101.192375420707 75.5527506891613
"1854" 370.6 97.5989165212197 74.6638972715051
"1855" 370.8 93.7362023323892 73.2676611900073
"1856" 371 90.2564594741678 71.0067587451643
"1857" 371.2 86.5276165604571 68.6975333121351
"1858" 371.4 81.8536954133489 66.8712497252347
"1859" 371.6 77.8480025955117 64.6741950294623
"1860" 371.8 75.0285101610389 61.3665801373169
"1861" 372 73.8932289629741 58.1966951264224
"1862" 372.2 72.6593640877898 53.5438553106733
"1863" 372.4 72.0686250434256 48.7276803971346
"1864" 372.6 71.5121349074759 44.7629990353652
"1865" 372.8 71.9040910018821 40.5988033783027
"1866" 373 72.5431748390959 35.6133522094005
"1867" 373.2 72.9265851612028 30.4022532925975
"1868" 373.4 74.4766977337039 25.7149506409842
"1869" 373.6 74.1288792601281 21.4150708350456
"1870" 373.8 72.1753568032894 20.2315382631747
"1871" 374 71.2231167772571 20.7259221342108
"1872" 374.2 72.7307620373571 19.9299018368714
"1873" 374.4 74.9515072164 19.6051767968326
"1874" 374.6 78.4471447378371 19.3056705949714
"1875" 374.8 82.274736653815 18.8933159077872
"1876" 375 85.1021173283539 19.150742893723
"1877" 375.2 87.8077537569912 20.4945017834097
"1878" 375.4 92.1746146927358 22.0150998151331
"1879" 375.6 96.945772042015 23.7611127028399
"1880" 375.8 100.957551560742 26.4934018831199
"1881" 376 105.219445375844 28.2627029478387
"1882" 376.2 107.135880341373 28.1783365714083
"1883" 376.4 106.455492148649 27.2554583718384
"1884" 376.6 104.447324088068 26.697882670103
"1885" 376.8 101.692754176757 26.4688605894857
"1886" 377 98.256533030002 25.3730110748633
"1887" 377.2 93.4673149871359 22.8066929405442
"1888" 377.4 89.2348301392472 19.502816166014
"1889" 377.6 85.4875831992117 15.3092587990782
"1890" 377.8 82.4293062681604 12.8056932723037
"1891" 378 80.4304480999315 13.5756010887598
"1892" 378.2 77.1613346219991 15.9206852496585
"1893" 378.4 71.8565811722571 17.7421581310242
"1894" 378.6 66.8723681370526 16.4384340511237
"1895" 378.8 63.2128573308055 14.7207147254005
"1896" 379 61.5413287014184 12.4646057602714
"1897" 379.2 59.6374573316827 12.362961506814
"1898" 379.4 55.8932784182572 10.8098819927769
"1899" 379.6 53.5856581221857 7.96941285212857
"1900" 379.8 52.0679708458701 6.32914003178756
"1901" 380 52.2718550005493 7.13552317922648
"1902" 380.2 52.7642589415595 7.80731334324817
"1903" 380.4 53.1558581225605 8.61701672512536
"1904" 380.6 53.2021469194985 10.1583326990645
"1905" 380.8 54.2865823618481 11.2833147273623
"1906" 381 55.3187409437222 12.6334770502017
"1907" 381.2 55.2484258993021 15.3932393785411
"1908" 381.4 55.7431238949979 18.1595952460862
"1909" 381.6 56.4015231072688 21.7436387438063
"1910" 381.8 56.1772452160158 25.6652734725128
"1911" 382 55.5662340096757 29.7516930715505
"1912" 382.2 56.1705122475983 34.2579946881656
"1913" 382.4 59.0632959864273 39.0913343959842
"1914" 382.6 60.6644783295337 43.4783003752076
"1915" 382.8 62.9627410664571 47.4419383676314
"1916" 383 66.5764691268748 50.4392974568891
"1917" 383.2 70.5489711825782 52.3974064380421
"1918" 383.4 74.7144801543148 55.4233766657522
"1919" 383.6 78.6835174520857 57.3874161831857
"1920" 383.8 84.4064157863429 59.4038832853
"1921" 384 90.4514760129143 60.9690111804429
"1922" 384.2 95.8930357158682 62.8772943776603
"1923" 384.4 100.163722228826 63.4982271374733
"1924" 384.6 102.642950769257 62.1840348309256
"1925" 384.8 105.539290753063 61.2600966591325
"1926" 385 107.927052881885 59.9769797148201
"1927" 385.2 109.328262509346 57.8965377281464
"1928" 385.4 109.953680726161 56.119805016341
"1929" 385.6 110.325466181952 55.7467617675214
"1930" 385.8 110.64611603137 56.9816435562242
"1931" 386 111.165080941991 59.8096411059503
"1932" 386.2 111.341321861743 63.7061650807857
"1933" 386.4 112.37700010977 68.702913997475
"1934" 386.6 114.22516851998 73.0336903651821
"1935" 386.8 112.95643594623 76.0687079754876
"1936" 387 109.151797427882 77.7734345069411
"1937" 387.2 104.860657311753 80.7911038556017
"1938" 387.4 99.7392869478517 83.1063729420822
"1939" 387.6 95.0345909107393 86.6898862293429
"1940" 387.8 91.9493869552841 90.5331064709201
"1941" 388 90.6447927147706 96.1832083350012
"1942" 388.2 91.0791423267262 100.14671672067
"1943" 388.4 91.6065933097016 103.201075565021
"1944" 388.6 92.3488583391076 103.563315418823
"1945" 388.8 90.8932784219985 103.914921988728
"1946" 389 87.7137358384463 103.417129125028
"1947" 389.2 83.9814321057436 101.950375076217
"1948" 389.4 78.991693766848 100.328337910971
"1949" 389.6 74.2051802971156 99.284907868196
"1950" 389.8 68.9215294754238 99.8251310935214
"1951" 390 63.1287203611471 100.387593713189
"1952" 390.2 56.9292449686642 100.123041705174
"1953" 390.4 50.3447800251289 99.0730157431945
"1954" 390.6 44.5107494980137 97.5217898162888
"1955" 390.8 39.7998586533923 96.4276673431363
"1956" 391 34.6926208866131 95.3398860321697
"1957" 391.2 30.2651188948286 92.6103009780482
"1958" 391.4 25.1491397809238 90.2011577997073
"1959" 391.6 20.0391936612571 87.0065049761689
"1960" 391.8 14.3704726124472 83.6042259052218
"1961" 392 11.194774248753 80.4141084099326
"1962" 392.2 11.8908411276782 77.7909751462188
"1963" 392.4 11.9685148557706 77.339206200866
"1964" 392.6 9.7120715069441 77.8377349142106
"1965" 392.8 7.57796103961494 79.5113187781246
"1966" 393 8.51014167225712 79.659845235839
"1967" 393.2 9.46619381798823 79.0703254949521
"1968" 393.4 9.55617005784688 79.6666431208612
"1969" 393.6 10.2870629836554 80.1465164935002
"1970" 393.8 11.2370550678762 79.7893708001762
"1971" 394 11.945047745145 79.1982641241938
"1972" 394.2 12.5480711234623 78.5854262654509
"1973" 394.4 13.5486200140264 76.9325690786304
"1974" 394.6 15.0331128748247 74.5434214881093
"1975" 394.8 16.2989995377354 70.878692036454
"1976" 395 17.8345113293732 66.7822783653964
"1977" 395.2 20.2432476787615 62.3647741348024
"1978" 395.4 22.2580625237434 57.8040601078219
"1979" 395.6 25.0655141182175 53.5889448407071
"1980" 395.8 28.2039852395839 49.0027561247071
"1981" 396 30.4805738060763 44.2020074598246
"1982" 396.2 32.3063053290827 39.0573899429691
"1983" 396.4 32.3327219996776 34.1621425264987
"1984" 396.6 31.8833108361913 30.7439873202056
"1985" 396.8 32.49990182144 30.553018775308
"1986" 397 35.338798492314 31.1872000355328
"1987" 397.2 40.0551235081474 31.2195075826129
"1988" 397.4 45.832642689474 30.781732981404
"1989" 397.6 51.5796148513415 28.5991491948738
"1990" 397.8 57.0799683848905 27.3017755507381
"1991" 398 63.1107716934992 27.2088001849556
"1992" 398.2 69.7028022292571 25.7733113831777
"1993" 398.4 76.0216095693821 23.2652394291152
"1994" 398.6 81.2395325745602 19.7839776504532
"1995" 398.8 85.4319985764093 15.6716145363149
"1996" 399 86.2906263515042 12.9367134222126
"1997" 399.2 86.1581447691408 13.9622274630738
"1998" 399.4 87.3365230509419 15.4057485237932
"1999" 399.6 89.5870536714839 18.563763949591
"2000" 399.8 92.3135219782884 21.8798282544902
"2001" 400 96.0768983974102 23.8832797062306
"2002" 400.2 100.610847165495 26.1929000355586
"2003" 400.4 105.828904049992 28.8872080006538
"2004" 400.6 109.33315215387 33.2298491132714
"2005" 400.8 113.584288569563 37.6674113431048
"2006" 401 116.565090472702 41.4998514506881
"2007" 401.2 119.599045135421 45.2762820696421
"2008" 401.4 122.756576496927 47.6765710581911
"2009" 401.6 123.036985041618 48.8037816280214
"2010" 401.8 121.972664308114 50.4303316934679
"2011" 402 121.471185890833 53.4554701566582
"2012" 402.2 120.144328755229 58.4729366409537
"2013" 402.4 118.461621829531 63.3050104644838
"2014" 402.6 117.157406753155 66.845567116374
"2015" 402.8 116.836072463896 70.4430902687159
"2016" 403 117.265612512748 74.2912937914987
"2017" 403.2 118.178237040149 77.4562710780012
"2018" 403.4 116.395520900707 78.5856660097577
"2019" 403.6 113.758523271339 80.9099979611805
"2020" 403.8 109.433462846373 83.3901507469232
"2021" 404 104.926816150516 85.85727458745
"2022" 404.2 101.250450276177 88.9044665053422
"2023" 404.4 98.495136078518 91.6760608659671
"2024" 404.6 97.6397338022026 94.8005907540351
"2025" 404.8 98.3976081363375 98.3464492158429
"2026" 405 99.8296584280982 100.802315514253
"2027" 405.2 98.7099631342137 101.78229266695
"2028" 405.4 95.8378906511441 102.137888458698
"2029" 405.6 91.2405916592571 101.654269798758
"2030" 405.8 85.574604570646 100.589495879521
"2031" 406 80.3004903510139 100.648889089244
"2032" 406.2 74.9577537679562 99.9945201924838
"2033" 406.4 69.7831164650518 99.5305321655839
"2034" 406.6 65.0958903725226 97.9009723936608
"2035" 406.8 60.3533162294253 95.7161066779263
"2036" 407 54.376483116896 94.7682918379936
"2037" 407.2 48.7766335944295 93.3719594232111
"2038" 407.4 43.6259127550847 90.0805782972887
"2039" 407.6 40.3596297756484 86.0230847747236
"2040" 407.8 38.8564202158887 80.9825333754819
"2041" 408 38.1167564785691 76.7483855149687
"2042" 408.2 38.3984823328159 72.1225279303302
"2043" 408.4 38.8591771965552 66.3376238504637
"2044" 408.6 37.1268957163821 61.8175820870984
"2045" 408.8 34.9056980627714 58.2063784539
"2046" 409 34.7059161003848 54.252591241697
"2047" 409.2 34.2287961092571 50.0588738063939
"2048" 409.4 31.9407227145171 48.8216168063614
"2049" 409.6 28.5093435428629 48.4338486706945
"2050" 409.8 24.1116513594221 47.6766062369828
"2051" 410 22.30921658602 48.5040114177044
"2052" 410.2 23.0425601457865 47.4904980128597
"2053" 410.4 23.6998091864061 44.6736367958672
"2054" 410.6 24.957439694347 41.2055805507096
"2055" 410.8 26.4685092131473 38.2682169975462
"2056" 411 27.7540447401277 38.0663298278244
"2057" 411.2 27.4404148716757 38.1019339604691
"2058" 411.4 26.7012646621792 38.1651308375961
"2059" 411.6 25.4178822515299 38.6440996807714
"2060" 411.8 23.1937039968077 38.9897815081478
"2061" 412 21.4597712619593 39.1726497987502
"2062" 412.2 18.8525036946238 39.4721615322714
"2063" 412.4 17.3745563351926 39.2502491750456
"2064" 412.6 15.7316357752571 38.9864714078339
"2065" 412.8 17.5348977530238 38.8394373483048
"2066" 413 18.6962491438571 38.5124590787381
"2067" 413.2 19.8442815397187 38.2850162236121
"2068" 413.4 22.6818418656158 37.0738285443149
"2069" 413.6 26.5687497327956 34.0474114484802
"2070" 413.8 31.3761179875978 30.5363732007
"2071" 414 35.5776117600742 26.521460605247
"2072" 414.2 40.7308556493643 22.8108291136286
"2073" 414.4 45.2289789870827 18.1217939729342
"2074" 414.6 48.461623186563 12.4421244430361
"2075" 414.8 50.9184713695238 7.3900728754381
"2076" 415 53.6880304931634 6.61641893405267
"2077" 415.2 57.9395157314083 7.28292354820166
"2078" 415.4 63.4180675952268 6.89400785018052
"2079" 415.6 68.8949783275146 5.16151646829123
"2080" 415.8 73.8360006085146 4.67716650488529
"2081" 416 76.7976034532572 4.67712581688434
"2082" 416.2 77.3120533255602 6.83224099878658
"2083" 416.4 79.0193002282984 9.27712580215803
"2084" 416.6 83.4200605740289 11.7210117564997
"2085" 416.8 88.789739758602 13.3036498644438
"2086" 417 93.8137677189468 13.5804026317887
"2087" 417.2 97.9450020351757 13.6822566402947
"2088" 417.4 101.451776484226 17.2596157837869
"2089" 417.6 104.981597892839 21.1300065484959
"2090" 417.8 109.251665028931 25.6147999357408
"2091" 418 114.586040311278 27.9213225410859
"2092" 418.2 115.351830193945 31.2512590161777
"2093" 418.4 116.318255391614 36.7767035327962
"2094" 418.6 118.270291156623 41.8278155081732
"2095" 418.8 119.746489434257 47.3222757425128
"2096" 419 121.516855717126 52.0774755470083
"2097" 419.2 124.097032404204 55.9890381059411
"2098" 419.4 125.608719259172 59.0649470355596
"2099" 419.6 123.798201506354 62.6529460293782
"2100" 419.8 122.597079211757 67.8674033740929
"2101" 420 122.777027946974 73.2146955219174
"2102" 420.2 123.580616035573 78.4078309384293
"2103" 420.4 124.154068014204 81.3446009056925
"2104" 420.6 123.58763813739 81.264200790413
"2105" 420.8 122.646729123798 81.4812370006768
"2106" 421 121.13790774884 81.9353948322019
"2107" 421.2 119.464597778482 82.9103753499964
"2108" 421.4 117.916730332239 84.1525526808732
"2109" 421.6 115.040914096531 85.5662893204661
"2110" 421.8 112.213724033714 87.3855334914783
"2111" 422 108.727572489018 90.1964459223865
"2112" 422.2 105.332246671392 93.7217210988681
"2113" 422.4 100.994878696215 97.1902671865992
"2114" 422.6 96.6591486380264 100.774870672707
"2115" 422.8 92.2307124783327 103.770869903045
"2116" 423 88.1577316035905 106.951852768118
"2117" 423.2 86.5353589030627 111.290602883521
"2118" 423.4 86.2255717675138 114.554654722263
"2119" 423.6 86.6796480152571 115.844943066771
"2120" 423.8 87.4563304473876 116.584382914098
"2121" 424 85.9194907412571 115.906424582167
"2122" 424.2 82.8888637146518 115.264964523008
"2123" 424.4 78.5597862248026 115.075840482511
"2124" 424.6 73.4006506350696 115.701624669396
"2125" 424.8 68.0238554209966 114.382051638103
"2126" 425 62.3185733075416 113.489249868539
"2127" 425.2 57.4200900369751 112.828315375015
"2128" 425.4 53.059358756415 113.93067862464
"2129" 425.6 48.6816139351795 115.07728360497
"2130" 425.8 43.883443196129 116.140562781015
"2131" 426 40.2593771496571 118.548883497246
"2132" 426.2 39.696320764462 120.265101726796
"2133" 426.4 40.5901122443097 118.775008079771
"2134" 426.6 39.4508849453496 116.514565158708
"2135" 426.8 39.3971868606053 113.760001619245
"2136" 427 38.5812010320713 109.992141021758
"2137" 427.2 37.1495805899869 105.05603740492
"2138" 427.4 35.045631776494 100.66157413785
"2139" 427.6 32.6613921726022 96.2775427596785
"2140" 427.8 31.318284024122 91.3387882723795
"2141" 428 32.0904406471789 86.5747567507062
"2142" 428.2 31.519097550645 80.7566457784094
"2143" 428.4 31.8611502879452 74.8935737177485
"2144" 428.6 32.5097248428259 69.0240936637852
"2145" 428.8 34.7823086874125 64.11488644532
"2146" 429 36.4939112186511 58.473189192332
"2147" 429.2 38.9216037701755 53.6545081568633
"2148" 429.4 40.0873819684693 49.6791337251199
"2149" 429.6 39.629913582415 45.3684983112925
"2150" 429.8 38.0381235722234 41.8540023635523
"2151" 430 36.6993072497571 40.6172273841668
"2152" 430.2 35.6507373629748 39.3972238081538
"2153" 430.4 36.9468003157106 37.4264488007482
"2154" 430.6 39.2247695184981 37.3018566981269
"2155" 430.8 40.0328204719159 36.6365180516597
"2156" 431 42.5118891638778 34.6443632574783
"2157" 431.2 47.5628489978924 32.3380901962714
"2158" 431.4 53.3775198209714 31.1141965805929
"2159" 431.6 59.1156842536919 30.5642653939779
"2160" 431.8 64.5772490158006 28.7738239659019
"2161" 432 70.6886311939759 28.9064107924589
"2162" 432.2 76.5327001608026 27.7171576263623
"2163" 432.4 84.0775711927187 27.0127355333703
"2164" 432.6 90.4725977123293 28.4177656495189
"2165" 432.8 97.6666634600819 28.4492858468797
"2166" 433 103.957712585002 26.6599517859857
"2167" 433.2 105.910843380164 25.060864630591
"2168" 433.4 105.064482703958 24.5289613001271
"2169" 433.6 104.80440806856 26.2038697672108
"2170" 433.8 104.815400241794 29.4254580643556
"2171" 434 104.331300083089 33.6455562775872
"2172" 434.2 104.547387344012 38.5871788988353
"2173" 434.4 104.836321236945 44.5241350397402
"2174" 434.6 104.900843662326 50.6601411557368
"2175" 434.8 106.426302339395 56.1701427212347
"2176" 435 107.964051687257 60.5620908120679
"2177" 435.2 108.58898867694 66.0032142565887
"2178" 435.4 110.268932229064 70.4546479421705
"2179" 435.6 113.827628478066 74.624834789026
"2180" 435.8 117.025926558889 78.3273714872714
"2181" 436 118.555800606841 79.0725707845369
"2182" 436.2 121.819954141462 78.9131570003518
"2183" 436.4 123.579245035407 77.4213253780097
"2184" 436.6 123.635508344989 76.6814848126554
"2185" 436.8 123.009687101473 76.8950482846768
"2186" 437 122.088045322918 76.6746601270661
"2187" 437.2 121.69967131884 76.2289070516325
"2188" 437.4 121.004448816894 75.331918336236
"2189" 437.6 120.708458373921 75.2507468545369
"2190" 437.8 120.625627846796 75.1990147399323
"2191" 438 120.729812146496 75.4054877487393
"2192" 438.2 120.604281587486 75.3984752277669
"2193" 438.4 120.566659124626 75.4610035397714
"2194" 438.6 120.471777108532 75.3318562785283
"2195" 438.8 118.061816556744 77.0017839079471
"2196" 439 118.530893103852 76.7272572729007
"2197" 439.2 118.973112033753 76.2525088145497
"2198" 439.4 118.843366801386 76.254002786409
"2199" 439.6 118.962363237203 75.965415436839
"2200" 439.8 118.124368108489 76.5552281292536
"2201" 440 117.826437009412 76.5032193183835
"2202" 440.2 116.702436206392 76.5300813147849
"2203" 440.4 115.897329419548 76.153564361026
"2204" 440.6 113.994145447353 75.5100012824637
"2205" 440.8 110.952851878212 74.1418952196896
"2206" 441 107.104434583014 72.7994186813555
"2207" 441.2 102.671367863612 70.9885170621873
"2208" 441.4 99.4088270944208 67.6204738409532
"2209" 441.6 95.8848858815466 63.2680442122188
"2210" 441.8 92.6588480547293 59.2713327251881
"2211" 442 89.367591529176 55.1175380529201
"2212" 442.2 86.2786476184223 51.7838108529503
"2213" 442.4 82.1151187237383 47.8921924925167
"2214" 442.6 77.3339761092104 44.7143704929537
"2215" 442.8 72.7395921471056 42.2941345553321
"2216" 443 67.5871541527523 39.7850810967666
"2217" 443.2 62.6416134017265 37.5911481898531
"2218" 443.4 56.9490524099238 35.9390976325381
"2219" 443.6 52.4255946739425 33.4116362440242
"2220" 443.8 48.0776383999468 32.1535883513749
"2221" 444 44.2913780238321 31.0147836605089
"2222" 444.2 41.8085252494295 31.0114340734438
"2223" 444.4 41.0657920562222 30.5071698949226
"2224" 444.6 41.9795136308647 28.3711337119676
"2225" 444.8 43.8420045621596 26.9549113680397
"2226" 445 46.6560863752122 25.9182848307096
"2227" 445.2 48.9678920905943 24.2500442048761
"2228" 445.4 53.1729403084931 21.1560345628782
"2229" 445.6 58.3637895587571 18.9820352919629
"2230" 445.8 63.1489795985871 16.2520332749014
"2231" 446 68.2814664929759 14.6462302536464
"2232" 446.2 73.2605451170938 13.6657504239857
"2233" 446.4 77.7057913542992 11.1289788710504
"2234" 446.6 81.0482788221551 8.36199476602653
"2235" 446.8 81.1442474402252 8.34191484003738
"2236" 447 81.6577579391507 10.1430510113033
"2237" 447.2 82.7326775541033 12.5696009231835
"2238" 447.4 85.3841111558055 15.657678011465
"2239" 447.6 88.7798763599169 18.7331850104054
"2240" 447.8 92.8108155232268 22.2816747036957
"2241" 448 97.1622168237171 26.0702989510714
"2242" 448.2 102.059661771881 29.0006162296774
"2243" 448.4 107.560463031474 31.0378820551374
"2244" 448.6 112.093447712163 33.1860573807402
"2245" 448.8 112.182179305728 36.9954697501832
"2246" 449 112.706154307771 42.3176939910565
"2247" 449.2 113.087941991719 47.5460650422526
"2248" 449.4 112.434334371973 52.5131130340879
"2249" 449.6 110.51902474709 57.3710369377714
"2250" 449.8 108.537563202016 62.8376100947893
"2251" 450 105.600324544771 66.7781835540429
"2252" 450.2 103.409956306987 71.1003368664876
"2253" 450.4 100.396114224868 75.497643444705
"2254" 450.6 96.1981390983876 78.362820288941
"2255" 450.8 91.7249396568501 82.0691513172626
"2256" 451 88.5800412002571 87.0561857176987
"2257" 451.2 87.110179568673 92.147943628236
"2258" 451.4 87.2613335814484 97.6347828716106
"2259" 451.6 89.0228851167617 99.5846600618403
"2260" 451.8 90.4504281770729 100.239162019271
"2261" 452 93.5054864879375 102.155295055214
"2262" 452.2 97.2848510458854 102.828757761811
"2263" 452.4 100.276242617854 102.897310147616
"2264" 452.6 102.048045076561 104.52403592108
"2265" 452.8 101.383733719718 106.112585345898
"2266" 453 98.9948745659089 107.723567215521
"2267" 453.2 95.9394399414607 107.786982435599
"2268" 453.4 92.0879229325691 106.477968177785
"2269" 453.6 86.8796894031518 104.848818075192
"2270" 453.8 81.5536317073987 105.436391611395
"2271" 454 75.7168581115267 107.315629052558
"2272" 454.2 70.6680301802825 109.70411410806
"2273" 454.4 66.4839441678842 113.610147717873
"2274" 454.6 63.0865022094142 117.861665859585
"2275" 454.8 61.5387567936968 121.989513436987
"2276" 455 61.354066356693 124.378716585682
"2277" 455.2 61.0107657807214 125.471162090459
"2278" 455.4 60.3145350418213 124.826229302271
"2279" 455.6 59.4703088164749 123.722831748288
"2280" 455.8 58.5282773722487 122.957068354994
"2281" 456 56.3289783192084 121.861985376076
"2282" 456.2 53.7673101072328 120.793117545247
"2283" 456.4 52.043343948645 118.595997361211
"2284" 456.6 51.1634109355905 115.59832109522
"2285" 456.8 49.1291670818164 111.26199318461
"2286" 457 47.2902810955528 106.720753849541
"2287" 457.2 46.0561522406299 101.186511102526
"2288" 457.4 43.7047737513853 97.1980354561689
"2289" 457.6 40.3970214470114 94.2872650345002
"2290" 457.8 37.9673282197485 90.9833194669611
"2291" 458 35.082362539808 87.7577760151104
"2292" 458.2 32.2366598049813 84.917821315987
"2293" 458.4 31.0981483887045 80.8249669502977
"2294" 458.6 30.6472858759879 76.2670164070599
"2295" 458.8 32.0354982865691 71.6187264236017
"2296" 459 33.7350490948365 68.5704097718976
"2297" 459.2 36.2920801386857 65.4205261008143
"2298" 459.4 38.2540098649143 61.3693927350143
"2299" 459.6 40.9447487242086 56.8793945390093
"2300" 459.8 43.2106544257308 52.9799623908293
"2301" 460 43.4958819776841 49.5448862496534
"2302" 460.2 45.7623728439357 46.5789341259143
"2303" 460.4 48.7079822806857 45.4187375757357
"2304" 460.6 51.1603944384714 45.4596856892714
"2305" 460.8 52.4327950139432 42.985869424504
"2306" 461 54.5292184210238 38.3553396505048
"2307" 461.2 56.2817104318945 33.3082455015791
"2308" 461.4 58.7112351814693 29.7245802966654
"2309" 461.6 61.4063778229891 25.100264877292
"2310" 461.8 61.0509046536765 21.0822022992069
"2311" 462 59.7808218684419 19.5474425001084
"2312" 462.2 61.1648038618658 20.9473932222932
"2313" 462.4 62.1543587610958 21.3986328826585
"2314" 462.6 63.242842496768 23.6642115377497
"2315" 462.8 65.819332085594 26.3639759477977
"2316" 463 69.2419742847626 28.8564505941066
"2317" 463.2 73.4275728718571 32.6013714003381
"2318" 463.4 78.1196161036919 35.9397438346519
"2319" 463.6 82.1350518395152 40.3557014730779
"2320" 463.8 85.8555171092868 43.8678897157863
"2321" 464 90.9707358269871 46.3488967236514
"2322" 464.2 96.2738660366163 47.718148633019
"2323" 464.4 101.539615696801 49.0724842975336
"2324" 464.6 107.153985097287 49.617366873726
"2325" 464.8 110.336879065911 48.657635557178
"2326" 465 111.612096175098 47.0931880045238
"2327" 465.2 111.40587490009 48.9028659521325
"2328" 465.4 111.268925930886 52.3717272541
"2329" 465.6 109.690390169332 56.0512575525985
"2330" 465.8 109.276730683563 60.6443583592992
"2331" 466 107.93964296745 63.9855973450604
"2332" 466.2 105.125894388537 66.7845107391873
"2333" 466.4 102.812258525739 71.2303602621078
"2334" 466.6 101.329643336052 76.4255591030571
"2335" 466.8 97.6789927084382 80.8291286460473
"2336" 467 93.9466216132828 84.9061350727586
"2337" 467.2 89.4657290332663 88.0175067177393
"2338" 467.4 84.0830045837173 89.6011883899263
"2339" 467.6 78.763646584648 91.0308826048987
"2340" 467.8 74.5070410479739 92.3576366226254
"2341" 468 70.4550411983196 95.9032117748786
"2342" 468.2 68.1508144615071 100.277835237611
"2343" 468.4 67.6549846032389 105.581608622026
"2344" 468.6 67.8623619244982 109.040731534254
"2345" 468.8 70.4921963214879 115.239004315477
"2346" 469 74.2575657328181 118.061911663564
"2347" 469.2 74.980642164184 117.788480358003
"2348" 469.4 73.3982085410235 116.532514194365
"2349" 469.6 71.7321306450978 117.098027815502
"2350" 469.8 69.287773832533 116.876176592711
"2351" 470 65.9541835153159 115.483636182633
"2352" 470.2 61.9616525886639 114.144555301305
"2353" 470.4 57.2805654433071 111.440290987446
"2354" 470.6 52.3313025192925 108.524290061033
"2355" 470.8 46.9728003225135 107.053114769682
"2356" 471 42.0237421908887 104.952744866271
"2357" 471.2 36.8056004279012 103.035355233593
"2358" 471.4 32.1895915959615 101.755706065698
"2359" 471.6 28.4452661829071 98.7964234856964
"2360" 471.8 26.8478047210875 94.26528723345
"2361" 472 24.6645759247485 89.372222999918
"2362" 472.2 21.8874191901983 85.0856836637672
"2363" 472.4 20.1824116983876 79.3664644862106
"2364" 472.6 19.5269612453002 74.0420964944956
"2365" 472.8 19.2295109891026 68.3153509191351
"2366" 473 21.3127904975203 63.4356680687977
"2367" 473.2 23.162660408911 59.3554455168099
"2368" 473.4 25.8523057598396 55.1651395335141
"2369" 473.6 29.6936830522377 51.7403400311937
"2370" 473.8 32.6288460373143 48.2295980804429
"2371" 474 36.3073511553509 44.7351315692089
"2372" 474.2 39.2293487791848 40.1705269491991
"2373" 474.4 40.3385601990321 35.1901263040339
"2374" 474.6 41.7886529012937 30.01703127293
"2375" 474.8 41.9553947166913 26.7059286152188
"2376" 475 41.0844645241446 25.5065799213964
"2377" 475.2 42.1575251443964 26.3441157035246
"2378" 475.4 43.7353412949439 28.3228727661991
"2379" 475.6 45.9080026215164 31.1066135966048
"2380" 475.8 49.4651984699946 34.3158840800464
"2381" 476 53.7685014596065 37.6564114482594
"2382" 476.2 57.636682601018 42.3329906045106
"2383" 476.4 61.492852793069 45.80528956941
"2384" 476.6 65.1956070793784 48.3318442790896
"2385" 476.8 69.9067777644471 50.6981323559914
"2386" 477 75.0834488003871 55.2728556002014
"2387" 477.2 80.17213340793 58.1979081899163
"2388" 477.4 85.6398102347854 61.5461993065827
"2389" 477.6 91.5350669996355 64.1866229462714
"2390" 477.8 96.1479786626465 68.2125029622095
"2391" 478 100.500689360712 71.5256830203351
"2392" 478.2 105.4029610585 72.4350952786826
"2393" 478.4 109.349611082139 72.064212755926
"2394" 478.6 112.857564138632 69.8704485945482
"2395" 478.8 115.064773139248 67.2809906702808
"2396" 479 118.300833189954 64.1479497279321
"2397" 479.2 118.80296088802 62.5640240145872
"2398" 479.4 118.188845734409 61.3054681799946
"2399" 479.6 118.815829594126 61.3696648720097
"2400" 479.8 120.014985352138 62.9722880645375
"2401" 480 119.094427919404 65.963128259299
"2402" 480.2 116.434878347063 68.4967910451047
"2403" 480.4 113.050997016391 72.4911278608339
"2404" 480.6 110.167810389863 77.6810508043081
"2405" 480.8 107.246859824396 83.5472075331149
"2406" 481 106.18198487038 89.4635414669507
"2407" 481.2 106.299923600933 95.0986366791903
"2408" 481.4 103.659917933122 96.802963566893
"2409" 481.6 99.7536492787294 94.9806153896603
"2410" 481.8 95.1539939217016 92.3478033489936
"2411" 482 89.4457758734238 90.1714869444103
"2412" 482.2 83.199661962725 88.8905655788127
"2413" 482.4 77.1358385705874 89.5216924663357
"2414" 482.6 72.9934235239982 91.6821437379054
"2415" 482.8 68.3631627434832 94.9894160470192
"2416" 483 64.2002513404859 98.1285219675341
"2417" 483.2 59.4241023918833 98.9164061357107
"2418" 483.4 53.6717843157916 99.3320279485301
"2419" 483.6 47.8409929582748 100.376702585484
"2420" 483.8 41.5064757499006 99.5091382598888
"2421" 484 36.5450018202059 96.8583177735022
"2422" 484.2 31.4383042358982 93.4219427526817
"2423" 484.4 28.7352225324504 88.9942212459605
"2424" 484.6 24.908884657442 85.1627624657168
"2425" 484.8 20.9872429168249 81.0501511345765
"2426" 485 17.1082896479625 76.3197764764232
"2427" 485.2 14.2651657008321 70.5085566971464
"2428" 485.4 15.2111677317977 66.6243268583795
"2429" 485.6 16.8503791442839 66.2499528894321
"2430" 485.8 19.7497659635416 64.5699035645387
"2431" 486 23.7783770717434 61.7661344572714
"2432" 486.2 28.5855332989429 59.0617390477572
"2433" 486.4 32.4985333617714 54.8722920540143
"2434" 486.6 37.8263721188809 51.5758653053011
"2435" 486.8 43.006995268055 48.8288538772076
"2436" 487 47.801139065385 45.3500674835272
"2437" 487.2 52.584866646189 40.7374168787942
"2438" 487.4 57.6839581822674 35.6674110425085
"2439" 487.6 62.2709979471171 32.1393553519114
"2440" 487.8 66.8690186499918 27.9039944734041
"2441" 488 70.9177869388671 23.9721176135014
"2442" 488.2 71.9545395838551 21.4478620081065
"2443" 488.4 71.3996326985605 19.6187166224961
"2444" 488.6 72.4663776667846 21.1162071842275
"2445" 488.8 75.0239031472571 23.9588439669489
"2446" 489 77.1327265525475 28.3642152066908
"2447" 489.2 79.5333343019934 32.6236770393923
"2448" 489.4 81.7823129339123 34.9255089258921
"2449" 489.6 85.8952304027252 38.5383896571757
"2450" 489.8 90.9872059012571 41.1012622377866
"2451" 490 95.7247886554014 45.1522248538772
"2452" 490.2 100.812942517035 48.3154374591881
"2453" 490.4 105.998502164486 51.3380148768429
"2454" 490.6 111.270018699653 52.5324636226205
"2455" 490.8 113.957328713285 51.9497089185492
"2456" 491 113.259570389305 52.1270535261272
"2457" 491.2 111.954877375757 54.4190074194266
"2458" 491.4 109.246817087132 56.1436434833291
"2459" 491.6 105.1027049672 58.2507775405261
"2460" 491.8 100.503248812813 61.4582653073548
"2461" 492 96.3908315386058 65.7492463696384
"2462" 492.2 91.9283530024 68.2923537967857
"2463" 492.4 88.0169617380349 71.7984222735214
"2464" 492.6 85.4633963768571 76.6434527011442
"2465" 492.8 83.6390189192571 81.8789293636546
"2466" 493 82.5057569282021 87.0112099581889
"2467" 493.2 83.7602508983002 92.6965508838576
"2468" 493.4 85.7681319920093 96.2741606146077
"2469" 493.6 85.2703298833722 98.1816904345369
"2470" 493.8 84.4950838867057 99.1342858177013
"2471" 494 85.3663405820518 100.274422894816
"2472" 494.2 86.7383874409753 100.62713505459
"2473" 494.4 89.7464894310502 101.305538753763
"2474" 494.6 93.1246021443864 101.826097530435
"2475" 494.8 97.9353101074676 104.188380080271
"2476" 495 101.689477636783 104.863788619625
"2477" 495.2 102.610465415667 103.838862849066
"2478" 495.4 104.591253026148 101.914555422759
"2479" 495.6 107.260572806494 100.611286980877
"2480" 495.8 111.061359176494 100.889542582798
"2481" 496 111.3159520808 101.994125996323
"2482" 496.2 109.391013587573 102.026032330403
"2483" 496.4 107.413592971602 101.938116507694
"2484" 496.6 106.767630238614 101.961752225402
"2485" 496.8 106.209079893805 101.240590666437
"2486" 497 104.766723504073 101.130920936271
"2487" 497.2 102.936344804836 100.064833208429
"2488" 497.4 100.512509988178 99.3474031022714
"2489" 497.6 96.786434727831 99.5324015359845
"2490" 497.8 92.7778740035518 100.820397741959
"2491" 498 90.1560569278175 103.031948873866
"2492" 498.2 88.219453775411 106.164622368861
"2493" 498.4 86.2028827074413 106.645745817719
"2494" 498.6 82.2477218902388 104.865088354115
"2495" 498.8 77.0520908884658 102.377167869967
"2496" 499 72.1837793032397 99.5490181617671
"2497" 499.2 66.2784746997143 97.9788261521
"2498" 499.4 60.3241050513923 97.7635841763255
"2499" 499.6 54.9973787739 98.7627550367893
"2500" 499.8 50.1206310853597 100.621344412271
"2501" 500 45.2183111825157 103.483319458702
"2502" 500.2 41.2781178382315 106.814659088579
"2503" 500.4 36.6785466519378 108.890186999196
"2504" 500.6 34.2742756042828 109.725125004502
"2505" 500.8 34.5516947743191 109.498347841422
"2506" 501 33.5644569790386 106.593881024448
"2507" 501.2 33.1659836243127 102.387168616966
"2508" 501.4 32.644574533797 97.1602826231564
"2509" 501.6 32.5234875343987 91.4816610492891
"2510" 501.8 32.2838892100139 86.3497586556498
"2511" 502 30.5786715413112 81.4123753082444
"2512" 502.2 28.3829848605315 76.9452015350059
"2513" 502.4 26.7723443033844 72.3421635871987
"2514" 502.6 26.2644210339389 67.4154851028896
"2515" 502.8 25.4326905101143 62.1312551362982
"2516" 503 26.37629766716 57.769916619786
"2517" 503.2 27.9059926152384 55.7726573034957
"2518" 503.4 28.0867253353371 53.0829504883114
"2519" 503.6 25.8708292500789 51.0271876123803
"2520" 503.8 22.7277627377283 49.5399727119734
"2521" 504 20.4322967998365 47.0896162064583
"2522" 504.2 20.1405479644571 46.2204106429571
"2523" 504.4 21.9773251506401 46.3609314032608
"2524" 504.6 25.7910503678571 45.4368888447767
"2525" 504.8 30.4520147058045 44.9782699731767
"2526" 505 35.5105506616933 43.3481957307821
"2527" 505.2 40.7294514179468 40.3595275482025
"2528" 505.4 46.55616587798 37.6287838053919
"2529" 505.6 51.8847746536176 33.3913137676784
"2530" 505.8 57.4215946217729 28.9950000006609
"2531" 506 62.2135551345561 24.3674202886529
"2532" 506.2 65.5272716592677 18.4990645971135
"2533" 506.4 67.4952747921359 13.4837588082714
"2534" 506.6 69.0039909808782 12.6013868272398
"2535" 506.8 71.2844197832249 14.346751308594
"2536" 507 74.5009580722358 15.5627226056544
"2537" 507.2 77.4737433443413 17.5576890185662
"2538" 507.4 81.8720575961827 20.4701071625799
"2539" 507.6 87.8566657298378 23.6999462168521
"2540" 507.8 93.5410676200466 26.7542042859135
"2541" 508 98.7965549628171 28.7876157653014
"2542" 508.2 104.113855094447 30.4577528227114
"2543" 508.4 106.854222067217 34.3789441748914
"2544" 508.6 108.490893362307 39.2438611588952
"2545" 508.8 109.526597194924 44.3054176538472
"2546" 509 108.433560591787 49.1391279434479
"2547" 509.2 107.260906208807 54.5543527013614
"2548" 509.4 106.134043435035 59.8622999439937
"2549" 509.6 103.596602622093 64.4448855936623
"2550" 509.8 100.563076005674 69.4451695758825
"2551" 510 98.6093234324463 74.3540518339201
"2552" 510.2 98.0005617030428 79.9914573234589
"2553" 510.4 98.9003746409599 85.4063534693255
"2554" 510.6 100.745981716122 91.1149877719741
"2555" 510.8 102.478592439744 95.9835094269471
"2556" 511 104.733383272757 97.514085744335
"2557" 511.2 105.639854004363 97.3767399076874
"2558" 511.4 104.426923470852 97.4020602910552
"2559" 511.6 101.959506614652 98.8939267460512
"2560" 511.8 97.8797634468535 99.4549284238494
"2561" 512 92.592729819204 100.596542015086
"2562" 512.2 87.0563631244961 101.428549702502
"2563" 512.4 81.7318386157393 103.048657586861
"2564" 512.6 76.5205969890029 106.449086099882
"2565" 512.8 70.5701611701033 109.584664808784
"2566" 513 65.221875140415 112.173980607692
"2567" 513.2 58.6317937258725 112.664989566041
"2568" 513.4 52.4358964308098 113.23001090414
"2569" 513.6 46.3814828733347 111.314763839401
"2570" 513.8 41.8432528708503 108.508984421475
"2571" 514 38.4445016579821 106.112031458371
"2572" 514.2 36.7139256588725 102.907905737912
"2573" 514.4 36.0858469935466 99.7597577894556
"2574" 514.6 36.2179927141169 95.530341569692
"2575" 514.8 36.7906723067283 90.3305935033195
"2576" 515 36.9180317484081 84.0805385164884
"2577" 515.2 38.1661155818688 79.0608153676889
"2578" 515.4 39.2204955418571 74.3417551031286
"2579" 515.6 39.482160240465 68.7551530698556
"2580" 515.8 41.3432777804804 62.6640775553879
"2581" 516 45.4905261235671 57.9863505905014
"2582" 516.2 49.4234953973238 54.4876831061381
"2583" 516.4 53.3649292243006 50.9570193856845
"2584" 516.6 58.5463025676136 48.6735495089546
"2585" 516.8 63.6373806471321 46.7103530714926
"2586" 517 68.7513387079671 44.9348218695514
"2587" 517.2 73.9082301413694 42.1656374448429
"2588" 517.4 80.0047838620998 40.9307527624849
"2589" 517.6 85.1981170016449 41.0112906251694
"2590" 517.8 90.119171522366 43.338131943311
"2591" 518 94.6803033241071 44.3883010475614
"2592" 518.2 98.0635567059852 43.2284331424365
"2593" 518.4 100.953294254277 40.7536708104496
"2594" 518.6 101.39799931541 38.3243144131592
"2595" 518.8 101.683156231378 39.1285834213926
"2596" 519 102.470915175668 41.4983987105977
"2597" 519.2 101.867590349777 43.9449694716814
"2598" 519.4 102.116688041103 46.3722686469157
"2599" 519.6 102.811476202644 48.4041726793658
"2600" 519.8 103.037106392813 49.5646076881603
"2601" 520 102.711078072116 51.1515593158375
"2602" 520.2 104.414260643578 50.8162483483941
"2603" 520.4 106.892920982984 49.0151400726351
"2604" 520.6 109.370697857837 47.3610728594303
"2605" 520.8 108.960374327937 44.3601382867569
"2606" 521 107.241076019051 41.2446016157497
"2607" 521.2 104.915420935741 37.7127815336188
"2608" 521.4 102.847895132345 35.0957984438008
"2609" 521.6 102.531614602863 30.6317809265139
"2610" 521.8 102.046227309167 25.7225129734414
"2611" 522 101.041768426151 27.8088222622076
"2612" 522.2 99.4825142768115 29.5174179696736
"2613" 522.4 98.118397633055 30.5613486458353
"2614" 522.6 95.8542194707621 30.6050254834595
"2615" 522.8 91.5494055518196 29.9733366395839
"2616" 523 87.7571905428345 27.9567827631168
"2617" 523.2 85.0920278752884 24.3520706092089
"2618" 523.4 83.9208749871448 19.2150633085411
"2619" 523.6 84.5211767434053 13.6772091553455
"2620" 523.8 84.7746755695704 13.1322737962353
"2621" 524 83.4192144062933 13.4868285463678
"2622" 524.2 82.7159708008286 14.4595138556011
"2623" 524.4 80.3227283942242 15.0852850265571
"2624" 524.6 76.7728157160615 15.0443369130214
"2625" 524.8 72.7734719048138 12.9137685726632
"2626" 525 71.2622028782252 10.8626923257821
"2627" 525.2 71.7971938852259 8.60695223092768
"2628" 525.4 73.3289246301503 6.40905561098987
"2629" 525.6 74.449394844465 5.75560197028133
"2630" 525.8 75.4816708138326 5.83410179114879
"2631" 526 76.4654959063639 5.54079658223259
"2632" 526.2 75.5187972058509 6.71992666549018
"2633" 526.4 75.4615694565299 5.7436002429684
"2634" 526.6 75.7254948451156 6.14777979295067
"2635" 526.8 76.4577254413245 6.62897460561759
"2636" 527 77.0826624310071 6.49873860554143
"2637" 527.2 77.323866181411 6.32028882665605
"2638" 527.4 76.8795811984924 7.02787387553613
"2639" 527.6 76.5125444755071 7.13977607318489
"2640" 527.8 76.3843140615678 7.45541905590249
"2641" 528 75.233433677911 7.77552178461759
"2642" 528.2 75.3450256920492 7.75354556933083
"2643" 528.4 75.0119509888609 8.43726865667709
"2644" 528.6 74.4544002057328 9.70769781853356
"2645" 528.8 75.0112338593571 11.0335450220381
"2646" 529 74.1286068023238 12.0526980700381
"2647" 529.2 73.3727644307245 13.2123539204888
"2648" 529.4 72.2484148186489 14.3794577499415
"2649" 529.6 70.3477841587117 15.6378777506351
"2650" 529.8 67.6757161652572 16.1474542746351
"2651" 530 63.8331211451871 16.3705098167314
"2652" 530.2 59.6180490608571 18.0903305852314
"2653" 530.4 55.0731087278887 20.8685954337135
"2654" 530.6 50.2532609427744 23.9344704513404
"2655" 530.8 45.1407311715152 27.5464270754327
"2656" 531 40.3396159730238 30.8008676822048
"2657" 531.2 35.5158805845526 33.5237242109192
"2658" 531.4 31.2973385366507 37.1194358789097
"2659" 531.6 27.5153663067367 41.1516841572918
"2660" 531.8 23.818261252 44.7280793941
"2661" 532 19.9598626061824 47.5860961375518
"2662" 532.2 16.2137725647849 48.3402085402159
"2663" 532.4 12.51200940067 48.2039188965008
"2664" 532.6 11.6344126689562 48.4120137542908
"2665" 532.8 12.2475816027571 46.9282569216325
"2666" 533 12.6288554555968 46.1255002984601
"2667" 533.2 13.3584066668464 44.8682129382
"2668" 533.4 13.7118589158148 42.0175942651368
"2669" 533.6 15.2537832859854 38.2577631313258
"2670" 533.8 17.5095127695758 33.715626733678
"2671" 534 19.9326564675526 29.3370898148737
"2672" 534.2 21.1671689710636 25.1259385864327
"2673" 534.4 22.3109280433261 24.9184802907887
"2674" 534.6 25.5388163633026 24.4295204502146
"2675" 534.8 29.2455428685905 22.7792839002381
"2676" 535 33.0151359161094 19.4177195238282
"2677" 535.2 36.8418367386321 15.1746263651805
"2678" 535.4 39.2167944015717 10.9101110831254
"2679" 535.6 41.990174639814 10.2627140187828
"2680" 535.8 45.5274974091662 10.0542508953283
"2681" 536 50.7199858590905 8.90181656330476
"2682" 536.2 56.0608399679023 6.52228597233595
"2683" 536.4 60.2434853922373 4.01118530520212
"2684" 536.6 62.6130687204171 5.18785299755143
"2685" 536.8 66.6850856752039 5.56905960571824
"2686" 537 71.9872332037259 5.01204909677143
"2687" 537.2 76.1126700761634 4.66967736970892
"2688" 537.4 77.5656790321946 7.38476478664643
"2689" 537.6 80.4943683015519 9.93013304879774
"2690" 537.8 83.5714493837905 11.5261356619048
"2691" 538 88.0056041693367 13.2333135280101
"2692" 538.2 92.5103049081363 13.7749453934143
"2693" 538.4 95.681960001729 13.5467401764063
"2694" 538.6 96.7271385721865 12.7793442015655
"2695" 538.8 97.2018250185203 11.4628855933556
"2696" 539 97.1565982699528 12.1156566188366
"2697" 539.2 97.0127749156747 12.8929860249527
"2698" 539.4 96.9971993488196 13.2807244119902
"2699" 539.6 97.1297670992249 13.0563720462069
"2700" 539.8 97.081391938053 12.881886536302
"2701" 540 96.8908328402262 12.3661051435189
"2702" 540.2 96.9259346043821 12.1938932318964
"2703" 540.4 96.8164261318422 11.9197925617395
"2704" 540.6 96.7857389316992 11.9215044649556
"2705" 540.8 96.8242211203396 11.9366424544776
"2706" 541 96.7456015951604 11.9221533314972
"2707" 541.2 96.7679054547784 11.9319898721544
"2708" 541.4 96.8817587978887 11.487023428703
"2709" 541.6 96.9378528777932 11.1840977424879
"2710" 541.8 97.0946289269637 10.952492814054
"2711" 542 97.2650564917054 10.7645530465818
"2712" 542.2 97.3308993426143 10.8403305900214
"2713" 542.4 97.2662285873059 10.6935166219787
"2714" 542.6 97.0486683309134 11.2185319164277
"2715" 542.8 96.9867267519668 11.4495622003682
"2716" 543 97.0064654503422 11.3953082138991
"2717" 543.2 97.0420117339055 11.305459161722
"2718" 543.4 97.0752030761827 11.4156370645906
"2719" 543.6 97.805586298348 10.9315332065328
"2720" 543.8 97.9795140096616 11.3438236864175
"2721" 544 98.0059913978572 12.0102333597048
"2722" 544.2 97.7979923195868 12.8719869923703
"2723" 544.4 97.612247012111 14.0362771741815
"2724" 544.6 97.172380724347 14.972409327822
"2725" 544.8 96.511572317433 16.1814345273593
"2726" 545 96.2207973048963 16.7474125766735
"2727" 545.2 95.6415021929413 17.0749323116188
"2728" 545.4 94.9774043972868 17.7508315327566
"2729" 545.6 94.5662797330071 18.1782325356214
"2730" 545.8 93.6464894314671 19.1566194617014
"2731" 546 91.7988321573509 20.6257922774589
"2732" 546.2 89.7315665757225 22.4959475804991
"2733" 546.4 87.2846711517061 24.3122599432714
"2734" 546.6 84.7830940084087 27.0184201199684
"2735" 546.8 81.2765693520218 29.9176017072714
"2736" 547 77.7097921820571 33.1177422779914
"2737" 547.2 75.8125016798081 36.8462825055367
"2738" 547.4 74.948148642288 40.5175814114054
"2739" 547.6 73.8240470579042 43.4588484553303
"2740" 547.8 72.2292796415484 46.5790224713588
"2741" 548 71.4200552129304 50.6412212352912
"2742" 548.2 72.4705543551033 53.8248253104157
"2743" 548.4 73.8860576679364 57.5945775827337
"2744" 548.6 75.6250967145873 61.2721817417903
"2745" 548.8 77.9172945730679 64.9062276321903
"2746" 549 80.7055028936844 66.6267996191532
"2747" 549.2 82.1153408434961 67.4718131917051
"2748" 549.4 84.1915406415627 68.3340096554936
"2749" 549.6 86.5053000166333 68.3964730367485
"2750" 549.8 88.5981401829714 68.6090192081286
"2751" 550 90.508076467948 68.2632351382714
"2752" 550.2 92.8281767624784 69.1527392918909
"2753" 550.4 95.9440647921321 70.8122552058696
"2754" 550.6 99.0322037177571 71.4162398805214
"2755" 550.8 100.477993042816 70.6537485376244
"2756" 551 102.383959131655 70.9655690498378
"2757" 551.2 103.023029406257 72.2454391796196
"2758" 551.4 103.119716077073 74.2909890208504
"2759" 551.6 102.959122378797 75.382650512298
"2760" 551.8 101.990426383611 78.1018951492183
"2761" 552 101.516923405435 81.9217909404396
"2762" 552.2 100.847531684 86.2767652616714
"2763" 552.4 100.37991374712 89.3218356186201
"2764" 552.6 99.6547463128433 91.0294449281852
"2765" 552.8 100.120610723712 92.8723068620805
"2766" 553 101.007255206454 94.6781807116018
"2767" 553.2 101.802776940099 94.4561389672977
"2768" 553.4 101.183022546762 93.2265318174957
"2769" 553.6 98.9168227029536 93.3951398208161
"2770" 553.8 96.1677928989117 93.042551746235
"2771" 554 92.0007489332571 91.7782687905922
"2772" 554.2 86.8968358078286 91.4364550566911
"2773" 554.4 81.0307728598443 92.0952876632347
"2774" 554.6 75.5848070751935 90.4993016400896
"2775" 554.8 70.0965773937166 88.3054307207309
"2776" 555 65.3610030246085 85.6267108851093
"2777" 555.2 60.4922299259571 83.0397962058078
"2778" 555.4 56.2307620355933 79.2938097224438
"2779" 555.6 52.8699256239389 75.6393553231714
"2780" 555.8 49.1340421170139 73.1730738087039
"2781" 556 44.5711193876241 70.5107481099503
"2782" 556.2 41.2311457729058 67.4093501521093
"2783" 556.4 41.0404014860807 64.965975277095
"2784" 556.6 41.0858849211128 61.2066509541168
"2785" 556.8 39.607267387559 56.9960655333186
"2786" 557 37.3108199082967 54.4933170380041
"2787" 557.2 37.1849632859238 52.3621313325442
"2788" 557.4 38.9279501667117 51.0804691661199
"2789" 557.6 41.1054766034324 49.8081595835085
"2790" 557.8 44.9976908242571 48.9212917316163
"2791" 558 49.626400426792 48.2742071881086
"2792" 558.2 54.346751550464 47.555099499168
"2793" 558.4 58.0377220964887 47.3236629744293
"2794" 558.6 61.7412210113066 47.0085965097467
"2795" 558.8 65.732221279154 45.8799549874158
"2796" 559 69.3214935643057 43.8777721596695
"2797" 559.2 73.6864443009066 42.2669523649312
"2798" 559.4 77.7633134595122 40.7188040999143
"2799" 559.6 81.9790836474612 39.2797703956592
"2800" 559.8 86.3533178723784 38.2638475018775
"2801" 560 90.6870790811018 36.2600978603588
"2802" 560.2 94.3247714324134 35.2243634767402
"2803" 560.4 96.9140571469758 36.2674029243027
"2804" 560.6 96.8083393523316 36.318479161665
"2805" 560.8 97.2826664866179 34.4735835674673
"2806" 561 97.0108764209844 31.8748388108169
"2807" 561.2 95.9895311882249 28.7217406711101
"2808" 561.4 94.361237310415 26.0461611157241
"2809" 561.6 92.9121202886442 22.4876472283037
"2810" 561.8 92.0916373029745 20.2702657216519
"2811" 562 92.6668661321231 21.9955254372508
"2812" 562.2 90.3246644520604 18.3539737835501
"2813" 562.4 90.3800362547288 17.1661702930261
"2814" 562.6 92.5520717913231 22.4601452695022
"2815" 562.8 93.9657554865471 23.5058550940414
"2816" 563 94.1495103364948 23.8695338048457
"2817" 563.2 94.8901222451449 24.5189504211184
"2818" 563.4 96.0430436038509 25.8091409825214
"2819" 563.6 96.9960681624 26.8432433418122
"2820" 563.8 97.6029496765383 27.5369238842089
"2821" 564 97.4648497344848 28.2740912845685
"2822" 564.2 98.5914742344273 29.9921408264736
"2823" 564.4 99.6617089602884 31.6414035423652
"2824" 564.6 99.9432169456179 33.0709347849106
"2825" 564.8 99.7786468141334 34.5642041348797
"2826" 565 100.077419969507 36.6376421175214
"2827" 565.2 100.718802669445 38.4490274176777
"2828" 565.4 101.451053684296 40.0633692470093
"2829" 565.6 101.766960005886 43.0319175356429
"2830" 565.8 102.298064598646 45.4950729478825
"2831" 566 103.030067899535 48.4676026712159
"2832" 566.2 104.628595237323 51.4114918656172
"2833" 566.4 106.133095945555 54.9419738438003
"2834" 566.6 106.299105445531 59.3986329077139
"2835" 566.8 107.257710857434 63.8427715307404
"2836" 567 109.057198209602 67.5326918029794
"2837" 567.2 111.262591286936 69.7134808259946
"2838" 567.4 111.391863693846 70.0884239497013
"2839" 567.6 109.361192602896 70.3581608480492
"2840" 567.8 107.443944078731 70.7943553726135
"2841" 568 105.238959572917 70.6680998187526
"2842" 568.2 102.095921702921 70.2955882374957
"2843" 568.4 97.6664071203132 70.2205804781219
"2844" 568.6 93.4156951462472 70.2082029600734
"2845" 568.8 88.7195195991562 71.313681761299
"2846" 569 84.5125329797308 73.8182897452977
"2847" 569.2 81.610748809659 76.8998428604583
"2848" 569.4 77.8329900850847 80.4897770384697
"2849" 569.6 74.7559421022925 84.8391281302449
"2850" 569.8 71.7365563395203 89.1893973935872
"2851" 570 69.9070398876451 93.539987889099
"2852" 570.2 69.2576650868247 96.3106024660012
"2853" 570.4 69.1857583176625 96.0282695270282
"2854" 570.6 67.2617019356678 95.4971429823161
"2855" 570.8 64.3919737068517 94.0932559696768
"2856" 571 61.7189664922744 91.1842946908663
"2857" 571.2 58.8422814142661 87.6214558122804
"2858" 571.4 56.5113502204814 82.7790224761406
"2859" 571.6 54.705104661149 78.0519247175417
"2860" 571.8 53.2365287456271 73.1131297054414
"2861" 572 51.9865085821706 68.2963086145887
"2862" 572.2 50.1350870677071 63.1496347199314
"2863" 572.4 48.2955064646271 60.9215113687414
"2864" 572.6 46.2506833975671 58.3570675117114
"2865" 572.8 43.1825716924302 55.4123521736464
"2866" 573 41.3993518382262 51.9121327573436
"2867" 573.2 41.7766620853332 47.6295400727171
"2868" 573.4 42.0837546072571 43.5204639173825
"2869" 573.6 43.1076098503385 38.6529876433993
"2870" 573.8 45.7318989543656 35.7316856618256
"2871" 574 48.6154763690349 32.6825261800862
"2872" 574.2 50.4793676005246 29.4361703982598
"2873" 574.4 50.1464894268171 27.8487210198314
"2874" 574.6 49.4969550403229 27.309374498903
"2875" 574.8 49.6769922894282 28.2346581872188
"2876" 575 50.8161786005534 29.1909833304566
"2877" 575.2 51.8164825618643 29.8812033841286
"2878" 575.4 53.8280318485343 31.1178693029582
"2879" 575.6 56.3838450311292 32.6802767574458
"2880" 575.8 59.4540151227834 34.6231386091556
"2881" 576 62.747087752855 37.252457271478
"2882" 576.2 66.3378393630171 40.5053279346814
"2883" 576.4 69.8888823952884 42.8640302701464
"2884" 576.6 73.6302814782571 44.2419476723597
"2885" 576.8 77.9960146658387 45.8431680223837
"2886" 577 81.8628098433759 47.5534902185784
"2887" 577.2 86.015470195045 48.0384517349684
"2888" 577.4 89.6058845117717 47.4064659047472
"2889" 577.6 92.9430272208196 46.3116339403339
"2890" 577.8 96.0395284684814 44.453629234178
"2891" 578 97.9502967064947 42.3732160005883
"2892" 578.2 98.860980173366 41.2493727261229
"2893" 578.4 100.054796241114 40.6077892143286
"2894" 578.6 100.081074571786 40.5366374922618
"2895" 578.8 100.138903278434 39.6482651839479
"2896" 579 99.8281109625641 38.5249041819645
"2897" 579.2 100.667294487821 36.4853367579348
"2898" 579.4 101.036083660356 34.4457693339051
"2899" 579.6 101.547872716119 33.4316615980239
"2900" 579.8 101.730016788228 33.529600009742
"2901" 580 102.277351318429 35.3191128616714
"2902" 580.2 103.057236483587 37.7689020008014
"2903" 580.4 102.710023469904 40.090397756242
"2904" 580.6 101.651611643886 43.0864774963127
"2905" 580.8 101.034335123772 47.2740869489684
"2906" 581 100.100224687727 51.8523231828514
"2907" 581.2 98.7093213804998 56.7643687702423
"2908" 581.4 96.6940413883553 61.0495424703964
"2909" 581.6 96.7390626078571 65.0674623663286
"2910" 581.8 98.6767598072293 69.0099062949659
"2911" 582 101.072625874283 73.1913765216925
"2912" 582.2 102.741363987766 77.8519183912179
"2913" 582.4 105.247315690614 80.5263049658366
"2914" 582.6 106.46749205407 82.5370650482625
"2915" 582.8 104.989072537648 83.2308874023078
"2916" 583 102.15891900077 83.5439978259125
"2917" 583.2 98.7647409732016 82.9454087360214
"2918" 583.4 94.8459090159429 82.1673945788429
"2919" 583.6 89.6772493410307 81.8162881126771
"2920" 583.8 84.2964522373112 83.4713399119741
"2921" 584 79.7669678048196 86.4987950328428
"2922" 584.2 76.0102977051857 90.6072557575929
"2923" 584.4 72.3366805032045 94.2818101564556
"2924" 584.6 68.0921501501441 95.8800671889671
"2925" 584.8 63.5833177375589 97.1904886774093
"2926" 585 61.2044642413789 95.6407877776975
"2927" 585.2 58.2696259324734 91.961986588893
"2928" 585.4 54.5921083096085 87.6615738964877
"2929" 585.6 51.9829198285815 82.1423092480282
"2930" 585.8 50.892977817725 76.2960779122439
"2931" 586 50.9829695624693 70.2281930982411
"2932" 586.2 52.6173625469714 65.0383437078143
"2933" 586.4 54.3729638702571 59.518002733742
"2934" 586.6 54.5495660652268 53.6901186375139
"2935" 586.8 55.6033215199272 48.7404128979106
"2936" 587 57.8781335225905 44.7069021879078
"2937" 587.2 59.3605263925224 39.6814518903428
"2938" 587.4 59.4957628906919 34.5771805204779
"2939" 587.6 58.2698620794985 30.0757461457542
"2940" 587.8 55.9684588079934 26.1265763583923
"2941" 588 55.0728647749767 21.8280743887714
"2942" 588.2 56.5943123487238 20.6475554415048
"2943" 588.4 57.2705526189991 21.8547860614005
"2944" 588.6 55.7546615035865 22.7430640002479
"2945" 588.8 54.654320783361 23.557821972674
"2946" 589 54.0069622198127 24.1235278973455
"2947" 589.2 53.8546748198026 25.4637705299727
"2948" 589.4 54.3682128872946 26.2661674274839
"2949" 589.6 55.4651438616364 27.8924743144783
"2950" 589.8 57.3418003348238 29.9600664176048
"2951" 590 59.9285813940656 32.5982994851225
"2952" 590.2 63.2737850122469 35.7192344282204
"2953" 590.4 65.6822424977265 39.5605574599041
"2954" 590.6 67.8637550698782 43.8116079313872
"2955" 590.8 71.4803033216271 46.6164243987514
"2956" 591 75.555762362069 47.644305836717
"2957" 591.2 79.6595955898671 47.4648693112114
"2958" 591.4 84.3293658313592 47.3484986723633
"2959" 591.6 89.0478302919495 46.8058986697426
"2960" 591.8 92.3356697123958 44.7533419926378
"2961" 592 94.9682859836802 41.5876390730118
"2962" 592.2 97.720744262366 38.8805986863407
"2963" 592.4 99.5140205757723 36.5884216578169
"2964" 592.6 99.5587709961009 34.9655941481464
"2965" 592.8 100.141412801247 35.3916495199347
"2966" 593 101.086628771436 36.9926694457556
"2967" 593.2 100.894589039057 40.1643363107048
"2968" 593.4 100.210447492457 43.9182167041714
"2969" 593.6 99.6407134547723 48.7642122388472
"2970" 593.8 98.9889274373066 54.5122369584497
"2971" 594 98.2276447338272 59.6766325890004
"2972" 594.2 98.3826147745207 64.5942841654714
"2973" 594.4 98.1925754560207 68.6871101559623
"2974" 594.6 97.673774515146 73.1254444714381
"2975" 594.8 97.9201217798682 75.3017608760214
"2976" 595 98.1986979348624 78.2335021275872
"2977" 595.2 99.4321912357428 81.7378943657571
"2978" 595.4 101.827509329875 83.567902785226
"2979" 595.6 103.678917319664 84.5245886386608
"2980" 595.8 104.383310843941 84.4389372981398
"2981" 596 105.736460371275 86.1958976828627
"2982" 596.2 105.461587033027 88.8469700391387
"2983" 596.4 104.615427833688 91.6784960611249
"2984" 596.6 104.251497857989 95.9646339451821
"2985" 596.8 103.256923952103 98.7757627708612
"2986" 597 101.326249776793 99.2473077136286
"2987" 597.2 99.6973413325071 98.9827923135473
"2988" 597.4 97.8431966542217 99.5108734473599
"2989" 597.6 94.3370121148168 98.9079517879962
"2990" 597.8 89.2180303409357 99.4076878249768
"2991" 598 83.591081073149 98.8998021014606
"2992" 598.2 79.4110645236022 98.5165227965458
"2993" 598.4 74.5638079550992 97.4700159085872
"2994" 598.6 69.3912062295544 97.240235313839
"2995" 598.8 63.5146813480136 96.1858131033671
"2996" 599 57.5936302153624 95.505464309482
"2997" 599.2 52.3368283149 93.9240529539857
"2998" 599.4 47.5441129872985 90.93517908004
"2999" 599.6 42.8439118812571 88.3177533393767
"3000" 599.8 37.7156044747789 86.0330547501932
"3001" 600 32.8505979211789 83.0287688086975
"3002" 600.2 30.1669122407963 79.5326307440367
"3003" 600.4 28.7058835255934 74.6250500164396
"3004" 600.6 28.014868959059 69.6333229622337
"3005" 600.8 27.9367670367389 64.1704091477805
"3006" 601 28.7944025206129 59.017361092233
"3007" 601.2 28.9468785558963 54.7686506431683
"3008" 601.4 28.926510965366 50.5201337444397
"3009" 601.6 27.8013276736532 48.8854526179447
"3010" 601.8 26.0720104583454 48.2099001643891
"3011" 602 24.7762404070671 48.4967617723114
"3012" 602.2 24.1985208788271 48.9553806439114
"3013" 602.4 25.6936321541018 48.634644274485
"3014" 602.6 27.4316616495095 47.5994123555821
"3015" 602.8 30.4052050210371 45.9399615631414
"3016" 603 35.1955178598876 42.3412989174019
"3017" 603.2 38.560828755973 39.2564601059192
"3018" 603.4 40.2887015688414 36.2157385207546
"3019" 603.6 43.2140259097964 31.8700241194512
"3020" 603.8 46.8543968096019 28.6348745951335
"3021" 604 49.2029785549198 23.8379854073799
"3022" 604.2 50.0525763256242 20.3840054734486
"3023" 604.4 49.3964675831371 21.1070236073114
"3024" 604.6 49.9506371409277 22.4732881934244
"3025" 604.8 50.8287305802321 24.2979281035339
"3026" 605 52.8616988136143 27.2696236986286
"3027" 605.2 55.9521001120785 30.8639581089857
"3028" 605.4 59.5198620796321 33.9026493676152
"3029" 605.6 63.8830165747678 36.1314537353033
"3030" 605.8 67.9568159905384 38.2897847539277
"3031" 606 72.1181406643862 40.3762489135618
"3032" 606.2 76.2895391527775 42.9884995358939
"3033" 606.4 79.6862010944571 45.3959886237714
"3034" 606.6 82.554676925463 48.2286345954185
"3035" 606.8 84.9457654712286 50.3225016611571
"3036" 607 88.8642121438085 53.1116677447574
"3037" 607.2 91.5518941619429 57.1981449028429
"3038" 607.4 93.2074063536357 60.6529818563006
"3039" 607.6 95.3788310247244 62.0733090908976
"3040" 607.8 97.7669869936896 63.3740549755687
"3041" 608 100.468627035068 66.765493327866
"3042" 608.2 100.86133215832 69.5940488281821
"3043" 608.4 102.412811411074 72.1902468828586
"3044" 608.6 103.279839296122 76.3372685759741
"3045" 608.8 102.984317693229 77.4745385547436
"3046" 609 104.332573073739 77.4634076533987
"3047" 609.2 107.179925490203 76.1065819063255
"3048" 609.4 110.075215752775 73.9612271793623
"3049" 609.6 112.665886550145 70.5464454688663
"3050" 609.8 114.677682094266 68.543282581418
"3051" 610 117.718251616812 67.4606521129714
"3052" 610.2 119.521133074266 66.609366198652
"3053" 610.4 117.711341096139 66.2237709138078
"3054" 610.6 116.974356256138 64.5430927623723
"3055" 610.8 116.426903540459 60.9561882849503
"3056" 611 117.522696005494 56.8815752765609
"3057" 611.2 120.292420567403 53.0384783553078
"3058" 611.4 122.865170393212 51.3038914488964
"3059" 611.6 121.667614181275 51.4993256271351
"3060" 611.8 120.147299633275 50.6515755917533
"3061" 612 118.348343019579 49.5772459948071
"3062" 612.2 115.660644086507 47.7414055712893
"3063" 612.4 112.338411273093 44.0676152759805
"3064" 612.6 110.4787133765 39.3409069730593
"3065" 612.8 109.302413696268 34.0091217231119
"3066" 613 109.492453014768 29.2359075807502
"3067" 613.2 110.523764956849 26.6248534029551
"3068" 613.4 110.516008249971 27.3931180092918
"3069" 613.6 109.66648724882 28.4366449343964
"3070" 613.8 108.59329298629 29.0088569061381
"3071" 614 106.427900529382 29.9096395740839
"3072" 614.2 103.185354657476 30.3674622323652
"3073" 614.4 98.375882360051 29.7140337659828
"3074" 614.6 94.8280685901245 27.9312932157612
"3075" 614.8 91.6966860236571 24.1996167116504
"3076" 615 89.099740561053 19.5349800307714
"3077" 615.2 88.8465331181537 15.3068127518921
"3078" 615.4 89.0854204868176 15.8454500060407
"3079" 615.6 88.5105644601604 17.2192834882392
"3080" 615.8 86.7371017627106 19.09502588069
"3081" 616 83.9786636587039 21.9337844123672
"3082" 616.2 80.1261709106208 25.5746199686351
"3083" 616.4 76.3975206774676 29.2404013266925
"3084" 616.6 72.8662850261056 34.0057951839078
"3085" 616.8 69.8213213741281 39.061212722594
"3086" 617 67.6073020105971 43.6545108530014
"3087" 617.2 64.2115708737428 48.5826618149286
"3088" 617.4 61.4641452977143 53.7839821920429
"3089" 617.6 60.6632653126071 59.3278107899314
"3090" 617.8 59.9782677330409 65.5604137102985
"3091" 618 58.6375159165966 72.0219463795191
"3092" 618.2 56.7964010511287 78.8030541599044
"3093" 618.4 54.4839602863722 85.3261570204396
"3094" 618.6 53.0295824808606 92.1496347007714
"3095" 618.8 50.6845485755441 97.4952032150367
"3096" 619 47.8592024016709 100.78497997709
"3097" 619.2 43.9415619505765 103.35014810907
"3098" 619.4 39.4647069879295 107.278785982289
"3099" 619.6 34.4012687680638 108.983323884885
"3100" 619.8 28.8438164287361 110.29045190128
"3101" 620 25.9010568676718 109.712935322174
"3102" 620.2 24.1808442057095 109.096087317367
"3103" 620.4 24.5096423916857 109.95323214275
"3104" 620.6 25.1101573566161 110.126906494579
"3105" 620.8 25.7680540133496 109.789439688608
"3106" 621 26.0216743543758 108.926793986704
"3107" 621.2 25.9457030546364 108.039856092487
"3108" 621.4 26.0224025816832 108.020173985741
"3109" 621.6 26.1686160882489 107.887021255503
"3110" 621.8 26.4500680723503 107.135718873746
"3111" 622 26.810594641494 106.719500314614
"3112" 622.2 27.4847561618274 106.686779029552
"3113" 622.4 28.0795563724279 106.45350987293
"3114" 622.6 28.5151549596014 106.190138679673
"3115" 622.8 29.7543744314035 105.738859869759
"3116" 623 32.0655152003321 106.293568095046
"3117" 623.2 34.6868395948725 106.902855025425
"3118" 623.4 38.2289679937489 108.282743913476
"3119" 623.6 42.546910541962 109.623514931542
"3120" 623.8 47.2863363803861 111.425188618691
"3121" 624 51.5239446656373 114.178817345222
"3122" 624.2 54.2553204826143 115.811577937224
"3123" 624.4 56.4466729137291 115.201347916959
"3124" 624.6 59.8342577281342 114.779844594476
"3125" 624.8 62.8177362755344 114.266433435179
"3126" 625 65.864935016623 114.699949474735
"3127" 625.2 67.6383313812899 115.873136849862
"3128" 625.4 69.8680097434731 116.626123878063
"3129" 625.6 72.1810385453059 117.804016227637
"3130" 625.8 74.0388660130321 120.619038125996
"3131" 626 73.750306310994 121.480457124956
"3132" 626.2 74.2200953855344 119.925302144977
"3133" 626.4 74.7055466820777 117.897948485579
"3134" 626.6 75.0958099164193 115.189035446353
"3135" 626.8 76.5957917875934 111.608806365599
"3136" 627 78.8847019336255 107.269306564192
"3137" 627.2 81.1896232585905 105.351259840169
"3138" 627.4 83.778705939693 103.780065557836
"3139" 627.6 86.0823815856857 101.342486189539
"3140" 627.8 89.8436359671256 99.2702961282451
"3141" 628 94.8331610368137 99.0372260876627
"3142" 628.2 98.9878020078272 98.0913207825985
"3143" 628.4 104.045309878188 96.2712741287283
"3144" 628.6 108.534169642757 95.0333745752259
"3145" 628.8 111.31349467582 91.9858422466286
"3146" 629 112.352822957232 87.6369425988099
"3147" 629.2 113.406239604655 82.61029452859
"3148" 629.4 113.082007126861 77.6464718215818
"3149" 629.6 112.199702804095 73.1696307240822
"3150" 629.8 110.280044877201 68.4775430221966
"3151" 630 109.45326889223 63.6457769537532
"3152" 630.2 107.744373208991 58.5929687172256
"3153" 630.4 106.556631783911 53.4110975885189
"3154" 630.6 107.250507831002 48.2671638969695
"3155" 630.8 107.960250900887 43.9296821759614
"3156" 631 110.371216388257 40.3311619584429
"3157" 631.2 112.901454171714 39.4430428737572
"3158" 631.4 111.727937218713 39.6848973626792
"3159" 631.6 109.450159157927 39.4046426428414
"3160" 631.8 105.923029406567 38.3689283578114
"3161" 632 100.647537925007 37.0198245105214
"3162" 632.2 95.8868590789102 35.4267479029653
"3163" 632.4 90.9023216723271 32.9916220883014
"3164" 632.6 86.4303491243217 30.8463460171424
"3165" 632.8 80.6596928292249 29.506652897594
"3166" 633 74.9747773370326 28.7385560254653
"3167" 633.2 70.1300537467358 26.9468789928884
"3168" 633.4 66.5274785987413 23.8295032363241
"3169" 633.6 65.2031615912249 20.8685089181747
"3170" 633.8 65.7174849268006 18.2471915326193
"3171" 634 66.5988266937571 18.2398063656048
"3172" 634.2 66.9075572357413 19.130671288703
"3173" 634.4 66.4932492945905 20.1974295119714
"3174" 634.6 66.9826315919042 22.1270759080008
"3175" 634.8 66.7120824492268 24.4628166435442
"3176" 635 64.9614172121359 27.4855319336351
"3177" 635.2 62.8179492047429 31.6392423919286
"3178" 635.4 60.0992429578892 35.7020163535261
"3179" 635.6 57.8272079535806 39.5733274598303
"3180" 635.8 56.7484553515071 43.4825287761514
"3181" 636 54.7843891989685 48.0587886299828
"3182" 636.2 51.7001528100636 51.619808346336
"3183" 636.4 47.2995003942992 54.367887923303
"3184" 636.6 43.723309511963 57.2136677171244
"3185" 636.8 39.1771985579659 58.9832529548442
"3186" 637 34.7623680419687 59.2488754264541
"3187" 637.2 30.2582658819562 59.4953031512908
"3188" 637.4 26.4251995892301 59.2113656680282
"3189" 637.6 24.350270793896 60.3223343059381
"3190" 637.8 23.5901464100515 63.2841486350751
"3191" 638 24.7901766237571 65.955985876827
"3192" 638.2 25.7778302413528 70.7623756559758
"3193" 638.4 26.0782208935905 76.2106690029637
"3194" 638.6 27.5757674459441 81.7592585989062
"3195" 638.8 29.4438775541678 86.3623013210571
"3196" 639 31.7419022688864 91.1974733940732
"3197" 639.2 34.8246821079436 94.2419213607545
"3198" 639.4 38.1595238936161 98.9521546445535
"3199" 639.6 41.0264857143633 103.305640216794
"3200" 639.8 42.6881610024865 108.451992831537
"3201" 640 43.5075965960186 113.217000832336
"3202" 640.2 45.9295640664885 114.046158993933
"3203" 640.4 50.355925861964 114.998211385728
"3204" 640.6 53.2163452593864 113.901084343754
"3205" 640.8 56.3170829161509 112.816232155873
"3206" 641 60.8594298653398 113.585013296594
"3207" 641.2 64.9995887129375 114.886354441706
"3208" 641.4 68.1452250697865 114.468765290297
"3209" 641.6 71.4765025352571 113.656080270499
"3210" 641.8 75.1475059560376 115.12563230271
"3211" 642 76.2416206536786 116.58561886147
"3212" 642.2 76.1630373810484 115.321519354619
"3213" 642.4 77.0338685519328 112.420795410569
"3214" 642.6 79.2004734803927 108.619104772
"3215" 642.8 82.6405072457825 104.661249820763
"3216" 643 86.4229282341255 100.892895059929
"3217" 643.2 90.6229638741321 96.9917491263696
"3218" 643.4 94.4542922774625 93.4872730762714
"3219" 643.6 98.328724836994 90.0409265850083
"3220" 643.8 102.279542247915 86.4269562371662
"3221" 644 105.48840434896 85.6852433236768
"3222" 644.2 108.847567817126 83.9830004082451
"3223" 644.4 112.352232314439 82.0982377648714
"3224" 644.6 115.998007463844 81.2644490212439
"3225" 644.8 115.86755605478 81.1609979525051
"3226" 645 114.362623236753 79.4096372240237
"3227" 645.2 112.60945725059 76.1581325344103
"3228" 645.4 112.216823463419 71.3688974669741
"3229" 645.6 111.94469669798 67.8230429177625
"3230" 645.8 111.262847404616 62.8585992221677
"3231" 646 111.866644835025 57.9340734988875
"3232" 646.2 113.227462097855 52.7780235361821
"3233" 646.4 115.216928430009 48.6492139782531
"3234" 646.6 116.692163810798 44.6436746339471
"3235" 646.8 116.187571287803 44.1579492961441
"3236" 647 113.548010728042 42.8927534795892
"3237" 647.2 110.747775778618 40.1232870907159
"3238" 647.4 108.697334714197 36.1753558391199
"3239" 647.6 106.637654811196 31.2773390646796
"3240" 647.8 105.620886481834 26.1798316369003
"3241" 648 106.455492148649 23.1657127642714
"3242" 648.2 106.951763040198 23.6954705367467
"3243" 648.4 106.87863481044 24.1138190853676
"3244" 648.6 107.462504619876 25.8134093425807
"3245" 648.8 107.820138416937 26.315934625019
"3246" 649 106.290879426551 26.6136626141627
"3247" 649.2 105.435528544268 26.7823650938188
"3248" 649.4 104.626961254397 27.3085699043914
"3249" 649.6 102.567687672821 27.9940764619744
"3250" 649.8 98.9101784711414 28.0858082025767
"3251" 650 94.2389897955905 28.5077733242048
"3252" 650.2 89.1380289864912 28.2682542878353
"3253" 650.4 83.7996707142777 26.3256125496941
"3254" 650.6 79.1691357820384 23.4045767598964
"3255" 650.8 75.3282272792881 19.4699696237147
"3256" 651 72.3256143838742 15.8188661243672
"3257" 651.2 71.1644379701413 13.3375908053346
"3258" 651.4 71.0804205872255 12.5732260193346
"3259" 651.6 70.872377543815 14.5042528471241
"3260" 651.8 69.3385602021321 16.2983728900527
"3261" 652 67.1545774155561 18.792285380457
"3262" 652.2 64.8270459768329 22.737205232726
"3263" 652.4 62.8693050681946 27.7200529475214
"3264" 652.6 60.0036133689066 32.9015137240962
"3265" 652.8 56.2185003447623 37.0936999730859
"3266" 653 51.6380501996702 41.0410479499127
"3267" 653.2 48.636834555533 45.8374751812025
"3268" 653.4 45.5857110343984 50.6246868700323
"3269" 653.6 43.0363876012764 55.7394121061176
"3270" 653.8 42.3760262984155 61.0623134166972
"3271" 654 42.5425550331503 66.9497150691258
"3272" 654.2 40.4127782572031 72.4775707151363
"3273" 654.4 38.3434088767801 78.3612653386384
"3274" 654.6 38.514635216 83.7798402940714
"3275" 654.8 41.3246990104658 88.6618049490018
"3276" 655 45.2117581025675 92.8283379159266
"3277" 655.2 48.6417781070729 98.0231746352977
"3278" 655.4 52.8062982689645 101.615640068857
"3279" 655.6 57.2698657505848 102.476588353641
"3280" 655.8 61.9574159509328 102.098427714947
"3281" 656 66.5057349696224 101.459930126767
"3282" 656.2 70.9810428834536 100.547410318387
"3283" 656.4 73.7706708847166 98.5692659777849
"3284" 656.6 76.3496536310786 96.0772412574054
"3285" 656.8 81.3387169075006 94.9661527709236
"3286" 657 86.2831866783864 94.1956283736421
"3287" 657.2 90.9271934848887 92.1898644263504
"3288" 657.4 96.6096304233652 90.1715825856498
"3289" 657.6 101.912538779892 86.8273294626019
"3290" 657.8 105.798258764352 82.6576737160042
"3291" 658 108.483817344693 78.6442235566817
"3292" 658.2 108.842765600321 74.4903537618311
"3293" 658.4 107.452407368219 70.1557729497618
"3294" 658.6 105.190885335813 65.4287157235214
"3295" 658.8 103.702244007563 60.2444823369937
"3296" 659 103.176522701969 54.6296132341368
"3297" 659.2 102.441732667316 49.1241403986244
"3298" 659.4 101.190373008049 43.5235471636774
"3299" 659.6 101.781708751374 37.4040397885906
"3300" 659.8 104.654680120651 33.0291068462411
"3301" 660 108.167805183381 31.5658453609312
"3302" 660.2 107.485152604637 32.0629188733114
"3303" 660.4 105.983035761075 31.0873114555442
"3304" 660.6 103.906040381106 27.8136683316654
"3305" 660.8 100.067272238908 24.3716280819899
"3306" 661 95.9896154535252 21.8812647218178
"3307" 661.2 91.056553582394 19.5731982700714
"3308" 661.4 85.8996949789134 16.6208392841464
"3309" 661.6 80.4024730000612 15.0295618205085
"3310" 661.8 76.3615132276466 15.4898811238083
"3311" 662 72.1881391321933 17.713515008814
"3312" 662.2 67.4276648442677 20.0438860593451
"3313" 662.4 65.0497183096208 21.5366120587563
"3314" 662.6 63.9638843698742 22.4582687602076
"3315" 662.8 63.4068329475835 22.5904276884925
"3316" 663 62.584965936348 24.2003075251199
"3317" 663.2 59.4532228796631 27.1578159782813
"3318" 663.4 57.5200149846171 31.0348482361414
"3319" 663.6 57.5591549974486 34.871064992431
"3320" 663.8 57.387380646464 38.9669779093404
"3321" 664 57.4218555453223 42.4243820463149
"3322" 664.2 56.2447489858055 47.378816630465
"3323" 664.4 56.4067889171827 51.7887345378885
"3324" 664.6 57.9117542865969 55.8998202501549
"3325" 664.8 60.5366919551911 58.200300620696
"3326" 665 63.751661048122 60.6677904629741
"3327" 665.2 66.8464536845298 64.7575802788441
"3328" 665.4 68.9092441053389 67.7802955689351
"3329" 665.6 71.7538572163112 70.6010895963525
"3330" 665.8 75.0351149064607 71.8483089133157
"3331" 666 77.8638417535138 72.5517950880413
"3332" 666.2 79.3325922196768 73.9106624634054
"3333" 666.4 81.6419390634413 75.1827479378504
"3334" 666.6 83.8057200758361 76.587435855982
"3335" 666.8 86.4416857381789 78.140157503454
"3336" 667 88.2874142850447 77.7095663210059
"3337" 667.2 90.6271314030466 78.7095538802714
"3338" 667.4 94.7655687528501 79.7726748141918
"3339" 667.6 99.1400638715004 79.1399394579741
"3340" 667.8 101.190855463796 77.6446696057586
"3341" 668 102.85674500257 76.8213908672357
"3342" 668.2 105.921992828466 75.8999342274896
"3343" 668.4 109.28234245523 74.336836410812
"3344" 668.6 110.499010944466 72.3509250807932
"3345" 668.8 110.251497429202 73.5962573378402
"3346" 669 111.025225574446 77.0706456003795
"3347" 669.2 109.806234630554 80.8649248534066
"3348" 669.4 108.568722246121 85.0167214932351
"3349" 669.6 107.60508853009 89.8353079876047
"3350" 669.8 105.093802669912 93.5564612681076
"3351" 670 100.883448803145 96.501901434849
"3352" 670.2 95.6815104705203 99.3842803507188
"3353" 670.4 91.2471447392054 102.728838700108
"3354" 670.6 88.6167154547045 106.79660728864
"3355" 670.8 87.7745534466149 112.133566342088
"3356" 671 89.0770671101802 115.781246001271
"3357" 671.2 90.5698646527865 117.940522994776
"3358" 671.4 91.126231715381 117.801513990227
"3359" 671.6 92.0973790952063 117.865975382297
"3360" 671.8 92.4201460499468 116.909123350728
"3361" 672 91.2708634091067 115.488126761802
"3362" 672.2 89.8201282786046 114.436050346814
"3363" 672.4 87.6367551284299 113.631759572762
"3364" 672.6 85.6963253030186 111.916178191941
"3365" 672.8 82.6069088274037 110.003482870315
"3366" 673 78.1633097421385 108.463640747729
"3367" 673.2 73.1737502418606 107.875122302401
"3368" 673.4 67.4725706868606 107.822407489573
"3369" 673.6 61.6204462561289 109.032623574451
"3370" 673.8 55.7910723982235 111.446633930524
"3371" 674 50.5457372472484 113.447163966341
"3372" 674.2 44.6297306365528 113.699736678237
"3373" 674.4 38.5295057315274 114.255959513893
"3374" 674.6 32.3963844690864 113.404257947247
"3375" 674.8 26.9042298335114 113.694357397687
"3376" 675 28.0070046397109 112.227056800263
"3377" 675.2 27.7482956515008 109.96929022649
"3378" 675.4 28.531040686122 106.756921208001
"3379" 675.6 28.2032390968175 101.944705859297
"3380" 675.8 26.5105325596519 96.7760531423504
"3381" 676 25.0408081887354 91.0014258591932
"3382" 676.2 24.4701958908982 85.4418437261945
"3383" 676.4 23.6824124170386 79.9470968671286
"3384" 676.6 21.682924548283 75.1820543218921
"3385" 676.8 18.3921862342571 71.2586304748612
"3386" 677 13.9379313304677 67.6832565945083
"3387" 677.2 10.3133308380244 65.5319488986421
"3388" 677.4 11.0407507168982 64.4969419833227
"3389" 677.6 13.732445391037 62.2289608414549
"3390" 677.8 17.979562637514 61.7521094153265
"3391" 678 22.8228513517383 60.9873476941771
"3392" 678.2 28.4317088608085 59.7766429348322
"3393" 678.4 33.2566719030841 57.3122396465407
"3394" 678.6 38.3306348649997 54.2965498653705
"3395" 678.8 42.4902856036088 49.7252891745132
"3396" 679 46.3782063333606 45.1697542187197
"3397" 679.2 48.8353065195478 40.6216713654807
"3398" 679.4 50.9522561372571 34.8044998255156
"3399" 679.6 52.2134261600299 29.0547960018623
"3400" 679.8 52.23201458589 23.3640605884866
"3401" 680 51.7576608680428 19.3620879958429
"3402" 680.2 52.0693165216108 18.3697898082105
"3403" 680.4 53.7788179549468 19.3570675374783
"3404" 680.6 56.4790466705748 22.0371506390597
"3405" 680.8 59.6518338285905 25.1488147368381
"3406" 681 64.392483683938 28.5162662662714
"3407" 681.2 69.9345926101549 29.7540160617828
"3408" 681.4 75.5333418817624 30.0892485364083
"3409" 681.6 80.1010528833529 29.6953396063778
"3410" 681.8 86.3993880101965 30.0102519843623
"3411" 682 92.0088357127678 30.4556386222395
"3412" 682.2 98.4343716949759 30.6779854266777
"3413" 682.4 104.96385648881 29.9962065966119
"3414" 682.6 110.347461473445 32.1669043327402
"3415" 682.8 110.955759770574 34.1203467022417
"3416" 683 112.132786524991 33.7733070550906
"3417" 683.2 114.421429363788 33.4328835095527
"3418" 683.4 115.015801932956 31.4030420114559
"3419" 683.6 113.851392207318 31.7648166067714
"3420" 683.8 113.760250901507 32.6205728345758
"3421" 684 112.882269250037 32.2922283091114
"3422" 684.2 111.904458781053 32.0183049286592
"3423" 684.4 110.918856574902 32.5024697201424
"3424" 684.6 109.77355650254 33.335087743228
"3425" 684.8 109.290367764288 35.6025648031464
"3426" 685 108.260513024117 39.1867986788314
"3427" 685.2 106.91413149198 44.5830627086279
"3428" 685.4 105.2564438732 49.3615859301857
"3429" 685.6 103.905230279294 54.8307512154916
"3430" 685.8 102.793476962128 60.9298739735784
"3431" 686 102.926342735441 67.6765516402451
"3432" 686.2 103.455988549275 74.5277030583149
"3433" 686.4 102.785480258132 81.4928881531018
"3434" 686.6 102.884218077961 88.2364193289671
"3435" 686.8 103.513130806599 94.4360241045083
"3436" 687 101.786917803041 96.5963784895958
"3437" 687.2 100.136397689042 99.3452066517369
"3438" 687.4 98.2153680505203 104.473340636456
"3439" 687.6 95.8470147982828 106.455342308836
"3440" 687.8 96.0361925487093 106.687520597976
"3441" 688 97.1440148926608 108.4870554364
"3442" 688.2 98.5400506108725 107.670486327605
"3443" 688.4 100.372224553334 106.376945920528
"3444" 688.6 103.152970820616 105.263063903323
"3445" 688.8 106.770471406152 103.427367771403
"3446" 689 108.080007881596 101.046711256458
"3447" 689.2 110.234608414379 98.0734617922714
"3448" 689.4 114.464706995947 95.6617591054093
"3449" 689.6 119.150603435571 92.6613704473307
"3450" 689.8 119.326048464124 91.633857577475
"3451" 690 119.366410797257 89.0117161056135
"3452" 690.2 121.353488583678 85.5016725488504
"3453" 690.4 123.764927673308 82.776366523733
"3454" 690.6 122.941840807266 80.9361327185457
"3455" 690.8 122.105716289149 77.8040226247849
"3456" 691 121.234225813371 74.1379244935286
"3457" 691.2 121.145869870484 69.6286685968987
"3458" 691.4 121.929418951186 64.7830078604219
"3459" 691.6 121.012255904266 59.3608397637118
"3460" 691.8 118.955514973473 53.2410569341363
"3461" 692 117.25411536331 47.2398213782006
"3462" 692.2 116.078730587207 41.6136568743814
"3463" 692.4 115.080177455247 35.8155715741625
"3464" 692.6 113.296907614649 32.8621134773951
"3465" 692.8 111.47008319591 30.6923660141694
"3466" 693 109.864444872257 26.2310519576116
"3467" 693.2 110.871457343484 24.4028805106838
"3468" 693.4 110.849546645706 26.7652469350775
"3469" 693.6 111.44018755482 28.2933265370214
"3470" 693.8 110.984463834481 28.947237900931
"3471" 694 110.261230262532 30.0911937099527
"3472" 694.2 109.437390223943 30.5388270202377
"3473" 694.4 108.028064931383 30.9300498010083
"3474" 694.6 105.769783267463 30.7266201061993
"3475" 694.8 102.788274953992 29.6103570383891
"3476" 695 99.4989993253348 27.6257441854947
"3477" 695.2 95.7738212359759 25.5384284541464
"3478" 695.4 92.6705904915344 21.8413183330833
"3479" 695.6 90.5734323496295 17.7866988713033
"3480" 695.8 89.5649761628055 15.1974153446263
"3481" 696 88.4965074338835 13.9135390084582
"3482" 696.2 86.0546298121905 13.8829270854048
"3483" 696.4 83.1085795027846 15.2868757393484
"3484" 696.6 78.6823232924014 17.2399156604364
"3485" 696.8 74.1779216649023 18.4521299172714
"3486" 697 69.8058272077846 17.802559842722
"3487" 697.2 65.9411019602252 16.3677450930374
"3488" 697.4 64.9955740239375 15.1004822645704
"3489" 697.6 64.740455404267 15.1512344635388
"3490" 697.8 64.7073020102871 15.0710896805314
"3491" 698 64.1774413634816 13.7398470103837
"3492" 698.2 64.5506251499238 11.5458238457866
"3493" 698.4 64.3843969044273 10.7407192216331
"3494" 698.6 62.9972224273396 10.2109116489725
"3495" 698.8 60.6269850790753 8.93231394618052
"3496" 699 57.9634939729805 6.39034517365441
"3497" 699.2 58.2286504878238 6.13311744957143
"3498" 699.4 59.650963087154 7.68535583543638
"3499" 699.6 59.2633089996571 8.54511299650477
"3500" 699.8 59.013924069415 9.70484658555564
"3501" 700 58.4353097323862 11.2112118907553
"3502" 700.2 58.7295641610313 12.308445212594
"3503" 700.4 58.6378462601729 14.6168960787451
"3504" 700.6 58.1222812581634 17.8669131279902
"3505" 700.8 57.2172886152791 21.6705816444033
"3506" 701 56.7112737457136 26.0320807117714
"3507" 701.2 57.7980403232226 29.719921159168
"3508" 701.4 60.2286808930484 33.341843953711
"3509" 701.6 62.3704518571321 37.7881703631152
"3510" 701.8 64.9059941828635 41.9780311941757
"3511" 702 68.2208794627723 45.7492178051805
"3512" 702.2 71.6270997310496 49.5074539270828
"3513" 702.4 75.0506365070461 53.3195529459228
"3514" 702.6 78.2968025214238 57.770912960077
"3515" 702.8 82.3087436897571 61.015667212835
"3516" 703 85.6033505665562 65.2950709459069
"3517" 703.2 88.2261748830502 70.1906204822801
"3518" 703.4 91.9616754285188 73.6209322364023
"3519" 703.6 96.1677928989117 76.2925397766623
"3520" 703.8 99.8808275710588 80.3481059789955
"3521" 704 100.631989253493 84.8117327551714
"3522" 704.2 102.256262069005 87.4554379171845
"3523" 704.4 105.03909869817 86.9802024198019
"3524" 704.6 107.89556904996 85.6163816312444
"3525" 704.8 111.011122794054 83.3691561632884
"3526" 705 113.512550080385 81.5220243108099
"3527" 705.2 113.748581820547 80.5064816227977
"3528" 705.4 113.746676664471 81.9023692884589
"3529" 705.6 113.088445240494 85.1429574957714
"3530" 705.8 111.549117749771 88.3949509208931
"3531" 706 109.111074716775 91.4637537990482
"3532" 706.2 106.993850955968 94.955658059903
"3533" 706.4 104.061692578059 98.867478660487
"3534" 706.6 100.644144365748 100.421153634986
"3535" 706.8 96.8893465746709 101.585586196909
"3536" 707 93.0881043382397 103.324315539576
"3537" 707.2 88.6612545842315 105.619114166887
"3538" 707.4 84.4289214778919 106.484797763428
"3539" 707.6 79.9274684031615 106.551264266558
"3540" 707.8 74.0870426472834 107.044690596377
"3541" 708 68.617352428095 106.915303100596
"3542" 708.2 62.5774199654985 106.273909862763
"3543" 708.4 56.16940392377 106.040494754041
"3544" 708.6 50.9919165167702 106.847040205489
"3545" 708.8 45.9758027968758 109.266871539797
"3546" 709 41.9996475699378 112.268807817986
"3547" 709.2 39.6490479760397 115.108826544602
"3548" 709.4 39.1955864334436 117.033595085678
"3549" 709.6 39.0272889013821 115.984849121352
"3550" 709.8 37.7580977385428 113.52113762362
"3551" 710 37.1023216665761 109.512576175858
"3552" 710.2 36.3174851327709 104.237467727079
"3553" 710.4 36.232847104348 98.737069401935
"3554" 710.6 35.7124364028098 93.6113147301398
"3555" 710.8 33.7706656093018 88.6724573930304
"3556" 711 30.3679973228887 84.381945186903
"3557" 711.2 28.0841914777571 79.1856056329556
"3558" 711.4 26.9563986173732 75.203940382575
"3559" 711.6 24.7811271324 70.3515889285929
"3560" 711.8 22.4431373568588 66.2000979828392
"3561" 712 22.2197059640461 62.4077801262531
"3562" 712.2 23.3827339134117 58.3299673056623
"3563" 712.4 25.6075893334591 54.7031098481753
"3564" 712.6 27.2302327452667 51.230394834858
"3565" 712.8 30.3880014616782 48.7960709306188
"3566" 713 33.5147089730753 46.1236793417563
"3567" 713.2 36.2324715325723 42.4451528285432
"3568" 713.4 39.0801369141111 38.1395330383276
"3569" 713.6 40.6031269852089 34.1246777683678
"3570" 713.8 40.0907781645264 29.5403190885407
"3571" 714 39.4628910742089 28.4840340162594
"3572" 714.2 39.6765899062571 29.4182167137514
"3573" 714.4 41.1357423747399 30.6687877900645
"3574" 714.6 43.1226362150571 32.0952919701303
"3575" 714.8 47.1514697672571 33.4846373752714
"3576" 715 52.6790331547386 35.7116755171973
"3577" 715.2 57.0018411095071 37.5703491480571
"3578" 715.4 60.4623957963862 39.0776506749811
"3579" 715.6 62.3419459593571 40.7503493133048
"3580" 715.8 64.6815411248905 41.1070528801048
"3581" 716 68.9119719424466 40.4121961199662
"3582" 716.2 74.5046015663011 40.7839011009198
"3583" 716.4 79.2600278142465 42.3520820468991
"3584" 716.6 84.5100324623821 42.2230785485527
"3585" 716.8 88.8011073462673 40.7110044592408
"3586" 717 93.819960273461 38.5235081489996
"3587" 717.2 97.8708523269238 35.9939157131502
"3588" 717.4 101.271686667139 35.5079559264479
"3589" 717.6 102.888658170954 37.4685992901805
"3590" 717.8 103.656493801257 39.5358585977714
"3591" 718 105.8645696924 42.3621883898143
"3592" 718.2 107.359028550808 41.8614514585775
"3593" 718.4 107.576294693954 39.4644406758472
"3594" 718.6 107.744006160573 35.6208358035135
"3595" 718.8 106.90913955191 31.2578399629959
"3596" 719 104.1162079622 29.2879107169
"3597" 719.2 101.571490992571 28.6109019064429
"3598" 719.4 99.2567956396208 26.8331195657866
"3599" 719.6 97.7056185721115 26.1044356308345
"3600" 719.8 94.9146851502571 25.3970402708775
"3601" 720 91.9970588494027 23.3660802324462
"3602" 720.2 88.3919214708329 20.3862044515442
"3603" 720.4 85.5191951554805 17.140241419314
"3604" 720.6 83.7381698680397 17.3083521759019
"3605" 720.8 80.4252428886238 17.3692798037714
"3606" 721 76.0758379607723 18.2938523605745
"3607" 721.2 70.9895267816009 17.3732608703652
"3608" 721.4 67.5653707545152 14.4988023681747
"3609" 721.6 66.8069649949714 11.4272535507
"3610" 721.8 67.3833479829495 10.4276995997769
"3611" 722 67.9708836173954 10.0536040682608
"3612" 722.2 69.6277705242183 9.46651475498987
"3613" 722.4 71.5244736253639 6.79494851265977
"3614" 722.6 72.7274409618882 5.9378210099122
"3615" 722.8 74.0316846592472 7.44704285811302
"3616" 723 76.1306027079336 7.94960788218319
"3617" 723.2 79.6006834011321 7.65945838161518
"3618" 723.4 83.5334415200905 7.40705875957143
"3619" 723.6 86.6796480152571 7.64818668704252
"3620" 723.8 89.1343225458821 9.02098315667768
"3621" 724 92.3494808785458 9.78538898460132
"3622" 724.2 95.4548701728066 10.9568752208539
"3623" 724.4 96.4447453043341 12.443606727689
"3624" 724.6 99.6403295369571 13.6408782365048
"3625" 724.8 99.584846793395 14.0811933536507
"3626" 725 99.1644049828006 14.1096517127497
"3627" 725.2 98.9123963213115 14.3132053785866
"3628" 725.4 98.4620857622571 13.9177876499342
"3629" 725.6 98.106267463789 14.0502561142076
"3630" 725.8 98.0415732277039 14.3958465759629
"3631" 726 98.0820071252571 14.4511579905527
"3632" 726.2 98.0075587324427 14.206096664457
"3633" 726.4 97.9202715350443 14.4121096565161
"3634" 726.6 98.0334864481933 14.5462800710799
"3635" 726.8 100.321610276612 18.5548671196908
"3636" 727 101.061099680029 18.4193714264429
"3637" 727.2 100.738867500403 18.4644982795044
"3638" 727.4 100.714551789952 18.3180308320083
"3639" 727.6 100.146355800728 18.3622046483303
"3640" 727.8 100.009274557318 18.3556192119684
"3641" 728 100.23205980711 18.2385574035361
"3642" 728.2 100.005435379166 18.1818999424229
"3643" 728.4 100.233326012354 18.6611552390093
"3644" 728.6 100.114601575301 19.2192641409019
"3645" 728.8 99.6144518425231 20.3318709778778
"3646" 729 99.3880220162252 20.8035003139204
"3647" 729.2 99.0519994801008 21.3384031977402
"3648" 729.4 98.5196734345299 22.4052084064835
"3649" 729.6 97.7019284882571 23.1507252194479
"3650" 729.8 95.9401056396634 23.7071378210214
"3651" 730 93.5876752011437 24.3989404860137
"3652" 730.2 90.059042852931 24.9727708181301
"3653" 730.4 86.6566129463481 25.0766247292714
"3654" 730.6 82.7188285349413 25.7001854757451
"3655" 730.8 78.8664851062056 27.3184987665601
"3656" 731 75.2139424657571 29.6703072176832
"3657" 731.2 71.6399363491671 32.9916220883014
"3658" 731.4 69.2976358934452 36.7275117396378
"3659" 731.6 66.3758472267171 41.4340311496714
"3660" 731.8 65.3111884908437 45.7071242898676
"3661" 732 65.0603235641185 50.1379513514397
"3662" 732.2 65.5852836617571 53.0119943610073
"3663" 732.4 65.5927361840512 57.0862735861244
"3664" 732.6 65.7718677199207 61.5680944899896
"3665" 732.8 66.2365834620532 66.062903497019
"3666" 733 68.0212421988935 69.8371317203532
"3667" 733.2 69.9761921260466 72.5074711868504
"3668" 733.4 72.6267405156518 75.678914553324
"3669" 733.6 75.91972270762 77.9564629111741
"3670" 733.8 79.0247309051519 78.7900133314293
"3671" 734 82.4565520485905 80.2905477111432
"3672" 734.2 85.7668095793854 82.6032411662202
"3673" 734.4 89.5981089779357 83.3048421770571
"3674" 734.6 92.4903997899328 82.7276336337039
"3675" 734.8 95.4109957863397 82.5477403592072
"3676" 735 99.1011560368589 83.7466952723776
"3677" 735.2 101.059289781757 83.0940352221881
"3678" 735.4 101.247086748416 82.2517871510856
"3679" 735.6 100.643097754014 83.1147714942901
"3680" 735.8 100.287820643561 85.4682675088607
"3681" 736 98.973464292039 88.5293251234441
"3682" 736.2 97.4030632352315 91.0308529092971
"3683" 736.4 96.5681345880537 93.3641973903901
"3684" 736.6 94.6645203976554 95.0483909866613
"3685" 736.8 91.640161508411 98.0701952760919
"3686" 737 88.6193596799468 102.554220882616
"3687" 737.2 88.6708564498058 104.046329987298
"3688" 737.4 90.1971030376753 106.224369919344
"3689" 737.6 92.3942816813014 108.023732590555
"3690" 737.8 93.9507175926484 107.554908463828
"3691" 738 95.9615684135729 106.484826915403
"3692" 738.2 99.5671292068682 105.29954000066
"3693" 738.4 103.644375351961 104.773285307819
"3694" 738.6 107.272701752714 105.295391149651
"3695" 738.8 107.023857164152 105.532723410035
"3696" 739 105.697154102293 105.300803831325
"3697" 739.2 105.216534082503 105.033715712246
"3698" 739.4 103.981347337155 104.407236664297
"3699" 739.6 102.879215867933 103.179556286136
"3700" 739.8 101.897002042435 102.163170577178
"3701" 740 101.035462221945 100.149168000125
"3702" 740.2 100.151324148924 96.7181297874659
"3703" 740.4 99.0552926069207 93.3301139613929
"3704" 740.6 97.9743742369032 89.323852494121
"3705" 740.8 97.6775197684498 84.6059152646292
"3706" 741 98.1347958248405 79.7499392834381
"3707" 741.2 100.473047278021 75.2293778470441
"3708" 741.4 102.80189274473 70.420828466026
"3709" 741.6 106.751255309193 67.5197166646169
"3710" 741.8 111.090284079879 65.0955972863795
"3711" 742 114.024948523704 62.9775161493696
"3712" 742.2 114.296370997276 62.8600877289779
"3713" 742.4 114.35005761523 63.0607342750012
"3714" 742.6 113.823872760309 62.5271759181149
"3715" 742.8 114.508739094547 61.3336649072977
"3716" 743 116.906265437766 60.5327276434987
"3717" 743.2 119.121313358444 60.5588667111593
"3718" 743.4 119.246566181987 60.1995309544336
"3719" 743.6 120.372105597815 59.0265969499263
"3720" 743.8 121.646882619257 57.4059318519149
"3721" 744 123.869144199554 56.0575001546228
"3722" 744.2 124.612151295852 56.372750169849
"3723" 744.4 123.426043825214 55.9345582882197
"3724" 744.6 122.935844953431 54.8901747084279
"3725" 744.8 122.839999036275 54.7871516285758
"3726" 745 122.803936169062 54.9714050100413
"3727" 745.2 122.840934974434 54.9680228649705
"3728" 745.4 122.390514735127 55.4584633101932
"3729" 745.6 121.566157952992 55.8609091636608
"3730" 745.8 121.000748936357 56.1688995925169
"3731" 746 120.82509097169 56.3777070244336
"3732" 746.2 120.805279923043 56.4667660971911
"3733" 746.4 120.014580615712 56.3268600426107
"3734" 746.6 118.72192963017 56.4621075074627
"3735" 746.8 117.950049380744 56.7356995408612
"3736" 747 117.234105223579 56.5840003148985
"3737" 747.2 116.585664529975 55.883138818015
"3738" 747.4 115.603289877771 55.7786103002714
"3739" 747.6 113.874103286014 56.0437278161363
"3740" 747.8 111.914777336074 55.1708584826568
"3741" 748 109.311923149952 53.757997833577
"3742" 748.2 107.015631163154 52.9223624472901
"3743" 748.4 103.548745651827 52.8544982840471
"3744" 748.6 100.403467819875 52.9010016941538
"3745" 748.8 96.4784372567714 51.5090869956143
"3746" 749 92.9563752205714 49.4817003965572
"3747" 749.2 89.4231247223298 46.7289944854169
"3748" 749.4 85.5130700205047 43.4138116250932
"3749" 749.6 80.7940738739898 40.6401512877764
"3750" 749.8 76.7500936236321 36.9163167790839
"3751" 750 74.3904387522571 32.5888973916777
"3752" 750.2 73.9276219085632 28.2159801003429
"3753" 750.4 74.0370323003097 23.4714586786714
"3754" 750.6 76.1134619066571 19.4726239561241
"3755" 750.8 78.8334702118413 16.5399566242417
"3756" 751 79.8537459630122 16.469721246098
"3757" 751.2 80.0670554021449 16.1070379547816
"3758" 751.4 79.0695341822908 14.8478779862827
"3759" 751.6 77.4555890506442 15.2426197136908
"3760" 751.8 76.555000067938 16.6564147728565
"3761" 752 74.6783771136208 18.2552480784532
"3762" 752.2 72.2520165218632 20.0349054842411
"3763" 752.4 69.8801722598571 22.5121808722414
"3764" 752.6 67.367137469871 26.0188367674595
"3765" 752.8 64.2854147232171 29.9341629443014
"3766" 753 62.4198812758329 34.4690465693623
"3767" 753.2 60.5463623378935 39.2096524138472
"3768" 753.4 56.9850729343454 42.8443591175656
"3769" 753.6 53.0926989877308 45.694359088482
"3770" 753.8 48.254624835623 47.7092796122958
"3771" 754 43.3176330809963 50.1718838174562
"3772" 754.2 38.9066870261802 53.2552265516176
"3773" 754.4 33.4243578290047 54.137328631951
"3774" 754.6 28.7125196749598 53.2858170342174
"3775" 754.8 25.7041752508286 51.6692396174429
"3776" 755 23.8459002592478 48.8505126527107
"3777" 755.2 22.7447378529861 48.9219486140191
"3778" 755.4 22.3416428194102 49.8209847658531
"3779" 755.6 23.3782819433629 51.2671431418772
"3780" 755.8 24.5614255922293 52.9440908855214
"3781" 756 26.0198428022865 55.7561289830361
"3782" 756.2 26.8395195448788 60.2442910545147
"3783" 756.4 27.1716603357706 65.1472435557039
"3784" 756.6 26.7065441282832 69.9481609926279
"3785" 756.8 26.139943065411 75.3319761506817
"3786" 757 25.580396614808 80.4930717142714
"3787" 757.2 26.1464401361289 84.5827499709894
"3788" 757.4 26.2244049847443 89.4890572725791
"3789" 757.6 24.5579063455905 94.0033826326304
"3790" 757.8 23.7367093651815 97.6174122140697
"3791" 758 23.4892941421851 102.078733270911
"3792" 758.2 22.4118057588935 104.662159906304
"3793" 758.4 22.1133969116621 106.484632970445
"3794" 758.6 23.7132871522571 106.347865959418
"3795" 758.8 25.7230040312329 106.626333893683
"3796" 759 28.3731130432815 106.761120091686
"3797" 759.2 31.967815499411 106.93552018722
"3798" 759.4 36.7027008090161 107.307261394575
"3799" 759.6 40.8650363818323 107.137610582006
"3800" 759.8 44.3238157695761 106.916371644099
"3801" 760 48.1859446662224 105.175407651758
"3802" 760.2 52.5446545646882 103.341648399228
"3803" 760.4 57.0165465329625 102.178510174227
"3804" 760.6 61.4896086940847 100.40279758409
"3805" 760.8 65.6803033210071 97.8209484254679
"3806" 761 67.547839240659 94.8981333121125
"3807" 761.2 69.3860700317571 90.479356094327
"3808" 761.4 70.7959807852 85.6215954451
"3809" 761.6 72.7597038051287 80.3352899923907
"3810" 761.8 75.7277524750349 75.3902290225492
"3811" 762 77.4573625967288 71.0574932002997
"3812" 762.2 79.3485816925814 66.8894443742444
"3813" 762.4 80.9080835274793 64.1795454945492
"3814" 762.6 81.5274709359238 60.860220636827
"3815" 762.8 80.0462001053515 57.7207698823092
"3816" 763 77.5979613523245 53.9203709086657
"3817" 763.2 74.9966700985001 50.339952445991
"3818" 763.4 71.9820440233056 48.0595154306501
"3819" 763.6 69.061885311963 44.7215491067126
"3820" 763.8 66.813953711069 40.5606876219051
"3821" 764 64.1509869105519 36.7472681197241
"3822" 764.2 62.6328171361953 34.9385064785395
"3823" 764.4 62.2225879312466 34.7438277858925
"3824" 764.6 63.7131942050444 33.2894804086331
"3825" 764.8 67.5336665736511 31.2494494404532
"3826" 765 72.0642530048448 29.0481695967353
"3827" 765.2 75.9210955760938 26.1958731659143
"3828" 765.4 79.5713688254061 22.7997934518246
"3829" 765.6 83.105291471555 21.7589562964204
"3830" 765.8 85.9689009640671 20.7426763926514
"3831" 766 87.2457225810018 18.4819455649523
"3832" 766.2 86.4235080642354 17.7819260107062
"3833" 766.4 85.4464141398848 18.4453536337076
"3834" 766.6 85.4008417678509 20.4227578811777
"3835" 766.8 85.4184779924844 22.4360918321805
"3836" 767 85.382423102018 25.6706691009997
"3837" 767.2 86.247005311438 30.1385085514523
"3838" 767.4 86.3567855171604 34.438038613723
"3839" 767.6 85.9566723470506 39.0844402640106
"3840" 767.8 86.9176770606511 44.4328117848472
"3841" 768 88.1999625632571 49.6914412289249
"3842" 768.2 90.0491913163533 54.5671411122041
"3843" 768.4 93.0224282051929 58.9576198077944
"3844" 768.6 96.7286430065936 61.6768395056359
"3845" 768.8 100.806496046556 62.5733608200565
"3846" 769 104.504270449519 63.1019869337387
"3847" 769.2 108.170696383102 63.3727847113394
"3848" 769.4 110.628365301079 62.9278175726279
"3849" 769.6 112.304187742143 63.4914149742429
"3850" 769.8 111.868821835304 62.9631585561016
"3851" 770 112.690399923285 61.2636353849936
"3852" 770.2 113.302273264581 59.4971416916228
"3853" 770.4 115.397841965879 58.1199078429741
"3854" 770.6 116.619478829848 57.2633309906533
"3855" 770.8 114.602995355977 57.2549535006453
"3856" 771 113.440639320393 56.1862715194714
"3857" 771.2 112.556092674284 53.3129548011896
"3858" 771.4 111.91543525305 49.4065000874224
"3859" 771.6 111.610115780248 44.7268875905989
"3860" 771.8 112.169781651818 39.4924017213088
"3861" 772 110.543156724043 34.3035996459857
"3862" 772.2 108.083292043963 32.6528286375655
"3863" 772.4 104.481807413029 30.5436528653286
"3864" 772.6 100.330208119587 27.1642059136771
"3865" 772.8 96.2076977682865 22.7385677368008
"3866" 773 92.1362225068413 19.0222501866972
"3867" 773.2 89.0709761063821 15.6852886346152
"3868" 773.4 85.3039286008984 14.6455378942388
"3869" 773.6 80.8676121911321 13.0498225495527
"3870" 773.8 76.9480512470696 13.6629068049902
"3871" 774 73.3445486022146 14.2088211496012
"3872" 774.2 70.3091181501857 13.1002764751592
"3873" 774.4 70.9182620371634 12.2934198967402
"3874" 774.6 72.3705511472912 12.7468995732828
"3875" 774.8 73.6579955455384 14.0610134643652
"3876" 775 75.4331211464271 14.6468672243014
"3877" 775.2 78.9113060773898 14.1103299423735
"3878" 775.4 83.2144629949486 13.9526776308884
"3879" 775.6 87.6148976950661 13.452268124204
"3880" 775.8 89.48951508165 14.0934307209143
"3881" 776 90.3414809050636 17.3425681311424
"3882" 776.2 92.4362557048196 19.4314722993339
"3883" 776.4 95.4018649839375 21.2902610213024
"3884" 776.6 98.8805561807723 23.3046881799078
"3885" 776.8 103.215112158289 23.8561067645295
"3886" 777 105.799603870236 23.0128398070714
"3887" 777.2 105.307379581696 24.5345497024653
"3888" 777.4 105.190286315108 27.7519014802714
"3889" 777.6 104.744305072671 30.993862469168
"3890" 777.8 106.022263799218 34.7371361087665
"3891" 778 109.12580148337 37.9230008260544
"3892" 778.2 111.601439764715 41.6962011276733
"3893" 778.4 114.062430538581 45.6352830049741
"3894" 778.6 117.274354026078 49.0626530352458
"3895" 778.8 119.983632515462 52.3879665059638
"3896" 779 122.453310336022 56.7745000721758
"3897" 779.2 124.508842270514 59.1561880298612
"3898" 779.4 123.214286555912 60.1765262739971
"3899" 779.6 121.385785120796 62.763132004228
"3900" 779.8 119.723354212875 66.9106417995671
"3901" 780 117.212631854257 70.8848722551662
"3902" 780.2 114.445933307446 75.5419160283795
"3903" 780.4 112.634567550933 80.7754046532444
"3904" 780.6 112.967268654312 85.6872778736805
"3905" 780.8 114.329542599101 90.0875114411497
"3906" 781 115.47817270547 91.6507683028289
"3907" 781.2 114.455660266107 93.0306834917139
"3908" 781.4 113.7195281904 96.4696606787893
"3909" 781.6 111.39142746652 98.9652207092714
"3910" 781.8 108.744753752446 98.7999526474336
"3911" 782 104.34132017423 98.1664250770552
"3912" 782.2 99.6093601665349 98.2574755370492
"3913" 782.4 94.6012869758887 99.3876328278504
"3914" 782.6 91.1799068348622 101.930613506498
"3915" 782.8 89.5901601003923 106.137165976109
"3916" 783 89.8107720248286 110.1322262495
"3917" 783.2 90.7008161159546 113.498857032431
"3918" 783.4 92.5533002290638 116.880689467969
"3919" 783.6 92.6666986818469 116.751401306579
"3920" 783.8 91.3467397470679 116.005046501677
"3921" 784 90.1726021007447 116.064461052833
"3922" 784.2 89.0334683461519 115.405768562535
"3923" 784.4 87.9241532868501 113.52648262074
"3924" 784.6 85.490264004645 110.72172219509
"3925" 784.8 83.6255648082129 107.759925275033
"3926" 785 82.3171525091598 104.790401902873
"3927" 785.2 79.1554364137615 101.428549702502
"3928" 785.4 74.4868598814076 99.3823519346696
"3929" 785.6 69.1652135264733 100.077337042055
"3930" 785.8 64.0617481083588 101.905002223788
"3931" 786 60.5555763654571 105.420918297696
"3932" 786.2 56.8067447223075 109.651340168448
"3933" 786.4 51.496161772964 112.484373749013
"3934" 786.6 46.1169948682919 113.636593500263
"3935" 786.8 40.0313299674571 114.309843788221
"3936" 787 34.1605768667187 113.413021771143
"3937" 787.2 29.7407008706821 110.411583379621
"3938" 787.4 26.2471447322571 106.751428668248
"3939" 787.6 23.2407850215604 102.117703344427
"3940" 787.8 20.344931848596 96.9774511280483
"3941" 788 19.1181021896085 91.7037552422714
"3942" 788.2 18.3077243149238 86.2421401901689
"3943" 788.4 15.9127751807695 81.2637535646185
"3944" 788.6 12.7923609824571 75.9355466777464
"3945" 788.8 10.4642182805622 69.8923685592799
"3946" 789 10.8291721965615 64.1988084718453
"3947" 789.2 13.3866657603117 59.299320829726
"3948" 789.4 15.8664648941929 54.3083184030421
"3949" 789.6 20.1105352824416 51.3952627248928
"3950" 789.8 23.6816139325071 49.8119101839157
"3951" 790 25.095838569694 48.4602503669996
"3952" 790.2 25.3740928136037 47.4929464731526
"3953" 790.4 28.1099063690393 46.5204625622516
"3954" 790.6 31.397598098951 44.6576226400163
"3955" 790.8 33.7853710327571 40.8777434443048
"3956" 791 34.233215628292 36.0577025560505
"3957" 791.2 33.1360700278821 32.9209183455964
"3958" 791.4 33.0198712879559 31.5599115888377
"3959" 791.6 34.0776805065945 33.162314875151
"3960" 791.8 36.5092679312571 34.6588121971389
"3961" 792 40.2563961407395 36.434186196542
"3962" 792.2 45.0927104835071 37.9616311218428
"3963" 792.4 50.4545341126143 37.5703491480571
"3964" 792.6 56.2612268859912 37.0177916254523
"3965" 792.8 62.3464415131281 36.8872935194005
"3966" 793 68.359049033906 37.9529187572608
"3967" 793.2 74.0480984196401 39.6930683764523
"3968" 793.4 79.5412961141009 41.2118876337402
"3969" 793.6 84.3916498836136 43.5538190363902
"3970" 793.8 89.048420934742 43.822864127332
"3971" 794 92.9377744838809 45.4041872559645
"3972" 794.2 95.5988266968571 48.8702085677571
"3973" 794.4 99.3465678240609 51.1007454339256
"3974" 794.6 102.373094936987 50.9618382071614
"3975" 794.8 104.036572438257 52.0169447099103
"3976" 795 104.357030896904 50.1770154224773
"3977" 795.2 105.751070464351 48.0075683092714
"3978" 795.4 108.026816966762 44.8063524853357
"3979" 795.6 110.25517991964 40.4746461892995
"3980" 795.8 109.834339633683 37.8059472050338
"3981" 796 109.575426742038 37.3940447703339
"3982" 796.2 109.650145215225 35.8997048374204
"3983" 796.4 109.517902585581 33.563321985595
"3984" 796.6 109.028271870857 34.4340588989346
"3985" 796.8 110.075599670591 35.9089862924836
"3986" 797 110.705003396392 38.5926520509445
"3987" 797.2 110.408478999728 42.065006786742
"3988" 797.4 110.043305407316 44.5267110240067
"3989" 797.6 109.767562082434 48.3972444746832
"3990" 797.8 111.119750462349 53.0706084513999
"3991" 798 112.521661308126 58.2627958547714
"3992" 798.2 114.206759211788 63.1054639053068
"3993" 798.4 116.641981575736 67.8810527452714
"3994" 798.6 116.406724373952 72.1522948596325
"3995" 798.8 114.483079023659 74.8865925026732
"3996" 799 112.785229352987 79.5944266280282
"3997" 799.2 112.329998465318 85.5976991546888
"3998" 799.4 110.160435315231 90.3351138702891
"3999" 799.6 106.597734518042 93.1808682267111
"4000" 799.8 101.040722721904 95.8034301648835
"4001" 800 95.5492417252485 98.8510052814783
"4002" 800.2 90.4639092271267 101.523073304741
"4003" 800.4 85.209786383673 102.493925399802
"4004" 800.6 79.8215624335992 104.154855308956
"4005" 800.8 75.8327884516418 108.264992272271
"4006" 801 72.5357380809948 113.194727456296
"4007" 801.2 69.9027885093315 118.221738527371
"4008" 801.4 69.97892773477 123.160306050733
"4009" 801.6 69.4104340469494 122.507002814836
"4010" 801.8 66.6084553525611 122.618743800303
"4011" 802 64.0925816643084 122.836920948964
"4012" 802.2 60.7159155500276 122.382768101124
"4013" 802.4 57.5040878798286 125.099216725843
"4014" 802.6 57.8158121063833 124.555362169368
"4015" 802.8 57.2646021405531 124.505196092151
"4016" 803 55.2528309511863 122.581283907169
"4017" 803.2 53.6634837478571 119.411978734771
"4018" 803.4 51.1970525475283 115.252236474238
"4019" 803.6 47.1451351233071 111.322451416271
"4020" 803.8 42.8027366955821 107.688533829496
"4021" 804 38.1985063179238 103.946657882989
"4022" 804.2 34.8655090396161 98.9194894827586
"4023" 804.4 31.5969910933916 94.8040359429101
"4024" 804.6 27.1755335341096 90.8213942529681
"4025" 804.8 22.803889961469 85.8760135546613
"4026" 805 18.1993927227354 82.1115310654975
"4027" 805.2 12.6822692393261 80.5194291206852
"4028" 805.4 7.97002992494133 81.4250603568504
"4029" 805.6 9.34190796482236 80.7423211010106
"4030" 805.8 9.78023778423213 79.0152997946714
"4031" 806 9.82904702800073 77.8145284470919
"4032" 806.2 10.4352554190132 76.9136073505641
"4033" 806.4 10.691562697948 74.4441667486987
"4034" 806.6 11.6785948336768 70.6348133805482
"4035" 806.8 13.1459993664484 66.5816326090714
"4036" 807 15.6082479278832 62.1217302490193
"4037" 807.2 16.2969728673986 57.2628721095639
"4038" 807.4 17.2403271233489 52.2431309766476
"4039" 807.6 18.219423217439 46.8880441277563
"4040" 807.8 18.9345901224759 42.7406172057402
"4041" 808 20.0852637990753 40.0821091897866
"4042" 808.2 23.1899904781267 39.1259818284671
"4043" 808.4 27.1312406922354 36.1100642489236
"4044" 808.6 31.1427228283984 33.0027552275758
"4045" 808.8 34.6520655004617 29.154684581851
"4046" 809 39.1100307394931 26.2188777240804
"4047" 809.2 42.6930192388526 22.0019888485074
"4048" 809.4 45.4238395990753 17.0377655310555
"4049" 809.6 45.9425449459559 14.7208632611148
"4050" 809.8 45.3793531222446 15.0825551523214
"4051" 810 46.4508428821848 16.2311744045365
"4052" 810.2 48.0043291478425 17.3117970861251
"4053" 810.4 49.4835572066275 19.2259313055677
"4054" 810.6 53.1924843388689 21.1154166324126
"4055" 810.8 57.4648395240549 21.7529261654287
"4056" 811 63.0267543105834 21.0576751439346
"4057" 811.2 68.0188939637134 19.6036244411646
"4058" 811.4 73.2596374173529 18.2501966670693
"4059" 811.6 77.5817656938045 15.691029751703
"4060" 811.8 80.0422747649097 13.5467853783451
"4061" 812 81.2585264033097 14.6490798592083
"4062" 812.2 82.5607523512463 17.3041980194562
"4063" 812.4 84.2631480494887 21.3553751132188
"4064" 812.6 87.0993181769446 25.9564404464902
"4065" 812.8 89.8375354141614 30.9232021881438
"4066" 813 92.0538782050959 35.568147840336
"4067" 813.2 93.2840251915152 39.2584681512392
"4068" 813.4 95.2469307615122 42.1695372651796
"4069" 813.6 97.8547051952865 45.186162996242
"4070" 813.8 100.852195652623 49.3893046531945
"4071" 814 103.431525137612 53.6617246468322
"4072" 814.2 104.636570789748 57.8036962506016
"4073" 814.4 107.964051687257 60.6712335475958
"4074" 814.6 111.607069566427 61.1856498792243
"4075" 814.8 113.310491181057 59.9862564555857
"4076" 815 113.402373119472 60.3088408465798
"4077" 815.2 112.120947771203 61.9382886883525
"4078" 815.4 109.978837471743 63.1983908038539
"4079" 815.6 107.611868730037 66.2085664933357
"4080" 815.8 104.620026486283 69.9327687497977
"4081" 816 101.630499917249 73.5742525306507
"4082" 816.2 97.6985043563923 76.4130164376498
"4083" 816.4 94.3484913104784 80.3645502015812
"4084" 816.6 90.4170879457571 85.4044507120346
"4085" 816.8 86.5441417185876 90.4431072328975
"4086" 817 84.834040940095 96.1143466425687
"4087" 817.2 85.9620857609209 101.608648927521
"4088" 817.4 88.3656378665648 104.106717175784
"4089" 817.6 89.0813518163002 103.855617824297
"4090" 817.8 89.7592595355648 103.763732976938
"4091" 818 91.3847594181192 104.781421724582
"4092" 818.2 93.4950751983854 105.08993854581
"4093" 818.4 93.4539907806101 104.981649417003
"4094" 818.6 91.2236238629625 106.64185454962
"4095" 818.8 88.3288587966745 105.936449112602
"4096" 819 85.1324252451686 104.147794339422
"4097" 819.2 80.0723881381232 103.116904442754
"4098" 819.4 74.345591715443 101.614567681395
"4099" 819.6 68.2818760604727 102.073198215565
"4100" 819.8 61.8139861515244 103.028654198065
"4101" 820 55.2973924195707 102.177064266263
"4102" 820.2 49.4676754782059 100.634410476989
"4103" 820.4 43.4206978830203 99.6994132010872
"4104" 820.6 38.5517774761789 97.3988267854975
"4105" 820.8 35.1508999329354 93.3277534687584
"4106" 821 34.4561645796053 89.3003284672446
"4107" 821.2 33.4168099302117 84.902066775335
"4108" 821.4 32.8105397137849 79.587157893827
"4109" 821.6 32.1892669946411 74.6136050791018
"4110" 821.8 31.8071522220857 69.7810452133286
"4111" 822 32.2746182114741 64.7550892100733
"4112" 822.2 32.0664069705969 60.3821147233976
"4113" 822.4 32.9373044141449 55.1325400644857
"4114" 822.6 32.658062966553 50.4605553010776
"4115" 822.8 30.2454229430512 47.5991577128303
"4116" 823 27.4671971570271 44.7513743209114
"4117" 823.2 26.2757528017088 43.1049490098198
"4118" 823.4 24.5922190003196 42.3305673465839
"4119" 823.6 24.3506299006959 42.7350112140061
"4120" 823.8 25.1280243010905 42.5593459735048
"4121" 824 27.6094490603807 41.9527685999456
"4122" 824.2 30.0270476606637 41.9514473125022
"4123" 824.4 34.5127629070158 40.8559253689956
"4124" 824.6 39.4910753334357 38.8533900388429
"4125" 824.8 44.7198303055412 38.2184874703851
"4126" 825 50.4714337651487 36.9058604836931
"4127" 825.2 55.8230464962028 35.412165966054
"4128" 825.4 60.838301527015 33.1467076804083
"4129" 825.6 66.369701274289 33.1187180628246
"4130" 825.8 71.9405985551729 33.424292786903
"4131" 826 77.8151056377259 33.7274824374902
"4132" 826.2 84.0999653513635 32.7812591413459
"4133" 826.4 89.073334750406 34.3262517938991
"4134" 826.6 93.6542869210303 36.3687354337869
"4135" 826.8 96.6204676242159 38.7209301618384
"4136" 827 96.7962091830657 39.4125302369097
"4137" 827.2 97.0177869416571 38.7346165633241
"4138" 827.4 98.4502083048509 37.3781205039589
"4139" 827.6 99.9383912049203 35.4760087914293
"4140" 827.8 100.742557584257 33.9558719763491
"4141" 828 102.749372787617 33.3546953616514
"4142" 828.2 104.895708523976 33.9305168337714
"4143" 828.4 106.913017905349 34.5375888661898
"4144" 828.6 106.239393786031 34.0311992921424
"4145" 828.8 105.187150625094 32.1742977421286
"4146" 829 103.858410577163 30.9486979550527
"4147" 829.2 102.741035578806 30.1395140644972
"4148" 829.4 100.963922065147 28.1676823254033
"4149" 829.6 100.295867227371 25.1120849513024
"4150" 829.8 99.2143247313196 21.5732861267714
"4151" 830 98.3820692070992 22.0392804480609
"4152" 830.2 97.7494383178821 23.9221154170839
"4153" 830.4 96.2392016125299 22.6599966684836
"4154" 830.6 93.8936158086136 20.6304434245685
"4155" 830.8 90.8056563117623 20.6480370000756
"4156" 831 86.9228983429371 19.2292341163714
"4157" 831.2 83.2547635939385 15.2700765132824
"4158" 831.4 82.1271505631905 13.1440411256048
"4159" 831.6 81.959316555741 12.3659780459489
"4160" 831.8 81.2276311222905 11.2203897475048
"4161" 832 80.1897031168055 13.2495179867553
"4162" 832.2 78.8603218894759 15.8007395658339
"4163" 832.4 75.7749176361746 18.5716439989312
"4164" 832.6 72.2217547646689 21.7643773232714
"4165" 832.8 68.1457058776765 23.264340478594
"4166" 833 62.5074729599636 24.2790266917062
"4167" 833.2 56.8062508143499 26.2546921056323
"4168" 833.4 51.3500128503967 29.3650666972365
"4169" 833.6 44.5748901699199 31.0493356152249
"4170" 833.8 38.7103826752022 31.9937060619198
"4171" 834 33.7371726548767 33.3641668383475
"4172" 834.2 28.6570938921363 35.2989537903923
"4173" 834.4 23.1984288567465 37.4975525017714
"4174" 834.6 17.8630571513748 39.7906468597714
"4175" 834.8 13.8945890297571 42.321703839828
"4176" 835 10.6953032550094 45.458516935776
"4177" 835.2 9.37804709568702 46.2502436610845
"4178" 835.4 10.0862010870171 45.6112847051614
"4179" 835.6 11.4788969234398 45.7916453960118
"4180" 835.8 11.6521250714571 45.8951419915987
"4181" 836 12.8428196980589 45.9846373670128
"4182" 836.2 13.5602605990627 45.8347906305492
"4183" 836.4 15.1250456273178 46.3244216087866
"4184" 836.6 16.5407968986817 47.3189189030167
"4185" 836.8 18.2326019347475 48.9189263233484
"4186" 837 20.7210994511689 50.5666915878891
"4187" 837.2 23.6710561925905 53.4359737802159
"4188" 837.4 26.4318558455655 55.8798112454583
"4189" 837.6 29.0770029477389 58.8198556457805
"4190" 837.8 30.9224483201332 63.0378210038909
"4191" 838 33.255934276936 67.5935393853999
"4192" 838.2 34.5819665241686 73.021913252882
"4193" 838.4 35.509923239145 78.0583062967973
"4194" 838.6 37.4269352710409 83.0547266727579
"4195" 838.8 40.3728499021528 87.3956180643671
"4196" 839 44.0757073518706 91.8878879358176
"4197" 839.2 48.5631904189714 94.7719197754311
"4198" 839.4 53.3372495844321 97.0415693311714
"4199" 839.6 57.56302559277 99.6479225907842
"4200" 839.8 61.7988700133244 99.5700751967924
"4201" 840 66.352228054275 98.8855993773964
"4202" 840.2 70.3535429259389 98.8274034220987
"4203" 840.4 74.0832365500801 99.991138047413
"4204" 840.6 75.4330588384539 100.679820406829
"4205" 840.8 75.5894963570785 100.438215348959
"4206" 841 76.518430649089 98.9934052515281
"4207" 841.2 77.9727089639819 97.6211541895467
"4208" 841.4 80.6479652976484 95.3151019123584
"4209" 841.6 82.0949494564446 92.3168394977089
"4210" 841.8 83.8274057219441 88.9908141394975
"4211" 842 84.8573066932125 84.2671228451464
"4212" 842.2 85.0936835208662 80.1699538729169
"4213" 842.4 85.5289512243397 75.5632694706201
"4214" 842.6 85.4357542941662 70.9836788993533
"4215" 842.8 85.4919022746321 66.3559980039734
"4216" 843 87.2262372932286 61.7188166371857
"4217" 843.2 89.248572374266 57.6952095032625
"4218" 843.4 91.3285728252293 55.7113745089103
"4219" 843.6 92.5868515043319 53.98318647272
"4220" 843.8 93.9979546012666 50.3691670584695
"4221" 844 97.0254582535966 46.2439192846935
"4222" 844.2 100.287953724316 43.848524620742
"4223" 844.4 103.376502538667 43.8341365777114
"4224" 844.6 106.187842611376 44.3143998383011
"4225" 844.8 109.683630763393 45.1133715467472
"4226" 845 110.877987904257 45.9437833870714
"4227" 845.2 109.753289799172 45.2097047529695
"4228" 845.4 108.591181438307 42.9207206584414
"4229" 845.6 107.031487608845 40.6870024722199
"4230" 845.8 104.378886851709 37.7033430210791
"4231" 846 102.082240700812 33.3181420753506
"4232" 846.2 100.306585030051 28.5687226731538
"4233" 846.4 97.7607035352159 23.7764165881374
"4234" 846.6 94.8878109031965 20.3360188847866
"4235" 846.8 94.0051636399624 17.5737809087977
"4236" 847 94.3002246871071 19.9095187759114
"4237" 847.2 93.4426967519788 20.7110773947972
"4238" 847.4 91.816710856394 21.194456210903
"4239" 847.6 88.1450623156905 22.0828626507714
"4240" 847.8 83.1102138590832 22.1188653399671
"4241" 848 77.4508636106009 22.7795493046777
"4242" 848.2 72.2286581537413 24.1955937390925
"4243" 848.4 66.6352988861966 25.8294082306351
"4244" 848.6 61.2104201837884 27.4772078853027
"4245" 848.8 55.7982587590071 29.2214837771643
"4246" 849 52.1543653147455 32.5380693553993
"4247" 849.2 47.8525036977238 36.9030465571048
"4248" 849.4 42.8071300776765 40.6762415446263
"4249" 849.6 39.5834333775806 44.9763373687126
"4250" 849.8 37.4425303270591 50.6071653784892
"4251" 850 34.9961246782949 56.289388655696
"4252" 850.2 31.6972631692388 61.9940413888769
"4253" 850.4 30.3024185374658 67.5420735793062
"4254" 850.6 28.5413130817166 73.0491227623255
"4255" 850.8 25.9037403497045 78.1061079965872
"4256" 851 26.0537118544982 81.4792387819232
"4257" 851.2 28.100861593415 85.3642209864556
"4258" 851.4 31.4168583965368 89.4808356174494
"4259" 851.6 35.2208657719351 92.9528654928392
"4260" 851.8 40.118444409877 95.7077211942797
"4261" 852 45.0626615314366 98.4589107014509
"4262" 852.2 48.5550935056519 102.264058206745
"4263" 852.4 52.5259701631828 106.876290959966
"4264" 852.6 57.5624570990821 107.882809879271
"4265" 852.8 62.8962273049821 108.064346515946
"4266" 853 66.3725894098285 109.57104974975
"4267" 853.2 67.5262835387443 111.6523695504
"4268" 853.4 67.1429273616053 109.805096320254
"4269" 853.6 67.7003508917293 107.213990691521
"4270" 853.8 68.0523395419207 103.208603400035
"4271" 854 69.8132226283856 98.2382560351246
"4272" 854.2 70.2913482398844 92.7715496857441
"4273" 854.4 71.5002574500696 86.5977529738875
"4274" 854.6 72.7913691713652 80.5894780836768
"4275" 854.8 75.1813812118085 75.6032801627107
"4276" 855 76.294351183896 70.2130730877437
"4277" 855.2 76.4723438504398 64.8640167389926
"4278" 855.4 76.1163304246722 59.1341236375544
"4279" 855.6 76.2195671928196 53.1670306147714
"4280" 855.8 77.7733822617091 46.5045625521849
"4281" 856 78.4619478005413 40.3920812571767
"4282" 856.2 75.5279790700869 34.8426046014629
"4283" 856.4 72.9150797419668 28.869682242594
"4284" 856.6 72.6767508626255 23.527780294482
"4285" 856.8 75.3432209137163 21.5355878635163
"4286" 857 77.3389275726208 22.1272575752108
"4287" 857.2 78.4276314222468 22.385587879591
"4288" 857.4 79.8542358602887 23.145597901482
"4289" 857.6 82.2095927409745 23.8760735164779
"4290" 857.8 84.3263951776614 22.6208995657395
"4291" 858 82.8086297232028 20.2370324700866
"4292" 858.2 80.533695587172 17.8151592622714
"4293" 858.4 77.7498434792894 18.205560631465
"4294" 858.6 74.6683457126442 19.7096332748843
"4295" 858.8 71.9225131807163 22.3038524698531
"4296" 859 68.5562943935542 25.5155668836081
"4297" 859.2 64.4318767088809 29.1784634818655
"4298" 859.4 59.4795649634155 32.0278035009645
"4299" 859.6 54.7080869695475 35.0750092687231
"4300" 859.8 49.3149943163341 38.6797980361615
"4301" 860 43.8766061624083 41.3993680954226
"4302" 860.2 38.4096611162571 45.1794186010714
"4303" 860.4 35.1627036173143 49.9912769205571
"4304" 860.6 33.5475230806722 55.5142073868752
"4305" 860.8 32.188924525358 61.3208393755191
"4306" 861 30.2872398737016 67.2263884609659
"4307" 861.2 28.2575606805992 73.5735589146925
"4308" 861.4 27.1697287742059 79.2713946631432
"4309" 861.6 28.3675834439413 82.4978530389556
"4310" 861.8 29.8859845525789 85.860241842054
"4311" 862 31.3448661004413 90.879045867903
"4312" 862.2 34.2523408035846 95.0362955186962
"4313" 862.4 37.849206176952 99.4693991768731
"4314" 862.6 42.319513529918 102.520070851698
"4315" 862.8 47.0647851658361 106.595458660745
"4316" 863 52.1236460348965 109.676769855157
"4317" 863.2 55.5483331006437 113.081346855204
"4318" 863.4 56.4322990307298 115.087527051553
"4319" 863.6 56.7541402883854 113.729873840553
"4320" 863.8 57.7603313719413 111.302336553482
"4321" 864 59.7110325845518 107.662145045218
"4322" 864.2 63.0314219429676 103.97382154385
"4323" 864.4 67.0400674102744 100.40279758409
"4324" 864.6 70.6356205949917 98.1715439993245
"4325" 864.8 73.714008946118 95.4779448450279
"4326" 865 77.1951168901195 93.1682033720237
"4327" 865.2 81.1488485389123 90.1497664891249
"4328" 865.4 84.7624371914518 87.4027940939086
"4329" 865.6 88.2522669628443 85.4859866466751
"4330" 865.8 89.546907908415 81.8776447696135
"4331" 866 89.0697579056225 77.6267037667714
"4332" 866.2 86.6029348958626 74.5148975852347
"4333" 866.4 82.9963404966935 70.7022536826896
"4334" 866.6 79.3441303211571 67.3286254681169
"4335" 866.8 76.2410597347928 63.7077575074232
"4336" 867 73.0249710563682 59.9932328008547
"4337" 867.2 69.4631129987166 56.4982149861904
"4338" 867.4 65.3185312238626 54.7430947033357
"4339" 867.6 60.4213306417475 52.7370754226464
"4340" 867.8 55.3746294448509 48.2543944380839
"4341" 868 51.0386376456662 43.1738296341692
"4342" 868.2 50.4326549626242 37.824100748955
"4343" 868.4 52.8777094521692 32.0861018052824
"4344" 868.6 55.3273835587238 26.3463195682381
"4345" 868.8 56.4327448707733 20.9589176563037
"4346" 869 58.7379906910612 18.3431225680652
"4347" 869.2 59.2790809703081 18.3962324924449
"4348" 869.4 59.2317010855149 17.8151592622714
"4349" 869.6 58.5659590465231 18.4982086455055
"4350" 869.8 57.1198958376662 20.3775184880669
"4351" 870 55.911164471763 21.6504719826126
"4352" 870.2 54.726830187464 22.9899967215128
"4353" 870.4 53.286434723181 24.5075052962171
"4354" 870.6 50.8527117323286 26.3960639432
"4355" 870.8 47.3079727354336 28.4623111049067
"4356" 871 43.2567313746279 31.5694312260804
"4357" 871.2 40.3307107489202 34.755809247641
"4358" 871.4 36.0125742579049 38.5398681190442
"4359" 871.6 31.2351870508241 42.5703342645292
"4360" 871.8 25.546028799927 45.3805281709802
"4361" 872 20.1316794629271 46.0890126964114
"4362" 872.2 17.1983494898341 46.8389721460599
"4363" 872.4 16.1547653905581 48.519618505718
"4364" 872.6 16.1682737332393 51.030904025325
"4365" 872.8 17.0601989388247 53.4373127575687
"4366" 873 17.004025465214 57.1997137960818
"4367" 873.2 15.2963320371546 62.3247087239638
"4368" 873.4 13.2793769986809 67.7514993917121
"4369" 873.6 10.9214945676042 72.5651559586516
"4370" 873.8 8.23749859664912 77.0626025547034
"4371" 874 7.44291521695205 79.2947031938477
"4372" 874.2 8.91306656612599 80.5087349270993
"4373" 874.4 11.3660997920876 81.6007528872036
"4374" 874.6 15.1003006723412 83.563377325263
"4375" 874.8 18.8896875395986 86.5955613065641
"4376" 875 22.5198189391563 89.6526026792798
"4377" 875.2 26.9692941425571 92.2197014728214
"4378" 875.4 31.8716417552308 93.2693620627188
"4379" 875.6 36.1020408201857 93.6578902160036
"4380" 875.8 40.8613395315004 95.019445732893
"4381" 876 45.4894309817317 96.5252992172375
"4382" 876.2 50.1252331771182 96.1271625686603
"4383" 876.4 54.6914081336895 94.4203490087309
"4384" 876.6 58.0651563439714 91.1122824912
"4385" 876.8 59.8686955133652 87.2002005571904
"4386" 877 61.9393441438682 82.7472400877992
"4387" 877.2 64.9778365544089 78.5821597492714
"4388" 877.4 68.0104643226149 75.6859885876384
"4389" 877.6 71.1887794549113 75.2639593464957
"4390" 877.8 75.2400262937865 75.5434350363008
"4391" 878 78.6703545555662 73.8326749198987
"4392" 878.2 83.2452437547977 72.2468840454876
"4393" 878.4 87.4709026322844 70.9107168061442
"4394" 878.6 89.6052074321654 69.8094960127026
"4395" 878.8 89.9497585524647 70.430137196696
"4396" 879 90.012123207525 69.5872241425929
"4397" 879.2 89.1377266769767 67.9167707259256
"4398" 879.4 88.0551707015428 64.9509877322714
"4399" 879.6 88.1860147233672 61.8292471460237
"4400" 879.8 87.5444140884315 59.5186214855925
"4401" 880 86.2107659583973 56.0405421584023
"4402" 880.2 86.1405568872673 52.3870665474245
"4403" 880.4 87.7655869781143 49.9548785974143
"4404" 880.6 89.9047813039756 47.3285452226792
"4405" 880.8 91.5386925510218 45.4934076651244
"4406" 881 91.4827986338159 45.0625157514479
"4407" 881.2 91.5198331068489 43.8230610879551
"4408" 881.4 91.5987426825841 42.2050106309349
"4409" 881.6 91.439856187393 39.9038173742035
"4410" 881.8 91.1475936948848 37.3308559261012
"4411" 882 89.857752362938 33.2162965461438
"4412" 882.2 89.4291530488742 29.329420293931
"4413" 882.4 88.6908974693821 24.7939690011152
"4414" 882.6 87.2027669995152 21.7315014184972
"4415" 882.8 86.5421727635763 20.4701071625799
"4416" 883 86.7613853565475 20.5767352633037
"4417" 883.2 88.3266554422571 21.4594034945139
"4418" 883.4 90.1914162550384 22.4053290448652
"4419" 883.6 92.8275179271437 24.1152587097663
"4420" 883.8 97.0621921685541 25.8561254516279
"4421" 884 102.137485365412 27.468219704024
"4422" 884.2 104.949506419287 29.2019464419479
"4423" 884.4 105.482138187647 29.8615482896314
"4424" 884.6 106.793710537683 30.8888242901427
"4425" 884.8 107.298914072507 31.9711950989914
"4426" 885 108.247247534434 32.7577414513303
"4427" 885.2 110.430908225478 34.8590240577907
"4428" 885.4 110.563065605029 37.2045460004714
"4429" 885.6 110.936943996465 39.8871384540437
"4430" 885.8 112.738563327286 43.2976252945857
"4431" 886 114.701809343166 47.2953193041351
"4432" 886.2 116.045905614012 51.5201719394805
"4433" 886.4 118.5240743585 54.5666445134606
"4434" 886.6 121.950248136863 55.7599102443448
"4435" 886.8 123.424007057122 55.4859481074336
"4436" 887 123.277313407883 54.5332433747948
"4437" 887.2 122.341389946866 53.7646249020078
"4438" 887.4 120.628419475451 53.9146981117569
"4439" 887.6 119.620927741677 53.7880770033964
"4440" 887.8 118.07817966477 54.1935116437581
"4441" 888 116.824416977321 53.7893918510788
"4442" 888.2 114.933281208177 52.5396427041387
"4443" 888.4 112.131696567753 50.4036857471236
"4444" 888.6 109.553142369571 47.3596781573286
"4445" 888.8 106.074216242174 44.7307081618825
"4446" 889 103.544280108429 41.2884378571
"4447" 889.2 102.3171690804 37.1231697494449
"4448" 889.4 100.886056661492 32.8996643247612
"4449" 889.6 100.084277058319 28.2010642926632
"4450" 889.8 99.0836726998509 23.9460018166464
"4451" 890 96.2528786846946 23.1497884978964
"4452" 890.2 91.5750608598171 23.2115746514314
"4453" 890.4 86.4330012401827 22.7794646011331
"4454" 890.6 80.7373433034507 20.6918009300134
"4455" 890.8 75.2504146581965 18.5293384815139
"4456" 891 70.5165101015973 15.7978666311786
"4457" 891.2 67.1276027624256 16.8938985465135
"4458" 891.4 65.1914908471334 20.206754237024
"4459" 891.6 63.6868100658329 24.5245834949381
"4460" 891.8 62.4787225572979 29.7915075163837
"4461" 892 60.7316794672671 35.6707206632314
"4462" 892.2 58.7946707858512 41.5785793418754
"4463" 892.4 56.3276540034 46.646531011751
"4464" 892.6 51.6786286435238 50.8314715464381
"4465" 892.8 47.2925298799582 55.1153728141374
"4466" 893 43.1805529597429 59.0071415630429
"4467" 893.2 38.5997004347571 60.216558572926
"4468" 893.4 34.9371244782117 62.4749090770169
"4469" 893.6 31.8983139402834 67.056343370903
"4470" 893.8 27.9590955678202 71.2917897315403
"4471" 894 23.067037237358 72.9090302825375
"4472" 894.2 20.3398208317656 73.5749226342036
"4473" 894.4 18.2686345010175 75.8942488695772
"4474" 894.6 16.6786650457821 79.3369699754464
"4475" 894.8 14.9533795185428 80.6825571023975
"4476" 895 13.6260210672489 81.6743627471805
"4477" 895.2 13.5113430707821 84.3021562311714
"4478" 895.4 14.9358788493067 87.2523305656764
"4479" 895.6 16.7971553730007 91.8736140836048
"4480" 895.8 18.1344317562916 97.8329504587456
"4481" 896 19.4591287441828 103.739868511627
"4482" 896.2 22.5111779747688 108.448676833248
"4483" 896.4 26.3151262770864 111.136020980662
"4484" 896.6 29.8822557989494 112.184811687656
"4485" 896.8 34.8979943932059 113.164766541502
"4486" 897 40.0339287957443 113.321559318118
"4487" 897.2 44.6793061109441 111.207242810845
"4488" 897.4 48.3214509628919 109.848002821828
"4489" 897.6 51.5913264118589 108.422825708909
"4490" 897.8 53.3847594140571 106.947042080653
"4491" 898 54.7258940331857 103.898330942727
"4492" 898.2 56.8434750107571 102.239249875971
"4493" 898.4 60.0534118632389 103.37884828419
"4494" 898.6 63.6865722406377 105.230080762077
"4495" 898.8 67.6925338040624 106.73175317351
"4496" 899 71.719503631044 109.137955333878
"4497" 899.2 74.2542439073321 111.510357759496
"4498" 899.4 75.1505960262571 111.217922898528
"4499" 899.6 76.2908319372571 108.919656556577
"4500" 899.8 79.4379727456908 105.71034536213
"4501" 900 82.8689465503789 102.058128654941
"4502" 900.2 85.6672261591775 98.4387334599174
"4503" 900.4 87.8029161299625 93.5930557029054
"4504" 900.6 90.5947943291332 88.2415660714661
"4505" 900.8 91.6930662271143 83.2411451115571
"4506" 901 92.2797057310553 77.4987252590237
"4507" 901.2 93.2688617688552 71.3456968687294
"4508" 901.4 93.1585810774516 66.2390839457159
"4509" 901.6 91.9829882492852 60.9874824790097
"4510" 901.8 91.577568595154 55.7694169093745
"4511" 902 89.709206859694 50.8720810024365
"4512" 902.2 86.9618846268908 46.5091106099843
"4513" 902.4 83.4696769522769 43.3305639751328
"4514" 902.6 79.3379249556551 40.9800920624755
"4515" 902.8 76.0883845532881 36.7272776787663
"4516" 903 75.1326937716158 32.1054574353149
"4517" 903.2 75.5907558223705 26.5147337338591
"4518" 903.4 77.0271558973858 21.4591359400833
"4519" 903.6 79.174054729045 17.7263694133926
"4520" 903.8 80.9384601826782 17.7346998111135
"4521" 904 80.7844699892884 18.1495688561464
"4522" 904.2 79.7296386529714 19.5580789666121
"4523" 904.4 78.0843280056009 20.2037992185214
"4524" 904.6 75.4893327764256 21.0979048695135
"4525" 904.8 72.1772725222259 22.4371775776152
"4526" 905 67.9466232788635 23.446250903814
"4527" 905.2 63.1260619857225 24.8420177157467
"4528" 905.4 58.2121851586054 26.7642391163388
"4529" 905.6 53.7986228187905 28.6181815710714
"4530" 905.8 50.1962301527897 32.8656680648693
"4531" 906 45.0858250009528 37.0779827007606
"4532" 906.2 39.7975887232796 39.7326753731928
"4533" 906.4 35.4330452643834 44.0449403397451
"4534" 906.6 31.0652003954042 47.7602738196832
"4535" 906.8 26.3494735960648 50.5248273400887
"4536" 907 21.2638914915904 52.7034575269659
"4537" 907.2 18.1721407075729 55.399780384403
"4538" 907.4 17.4332522018261 57.6412003535128
"4539" 907.6 16.6384900670466 58.051589795482
"4540" 907.8 13.0775823869751 60.7959791519637
"4541" 908 11.696954859411 64.4708098538868
"4542" 908.2 12.7559236916373 68.3958934895607
"4543" 908.4 13.9106940567487 73.3611596008307
"4544" 908.6 15.0348249407571 79.1554333387714
"4545" 908.8 15.8648257249751 84.9257341698356
"4546" 909 17.9503061928669 91.0046411087349
"4547" 909.2 19.8871622064571 96.6530172316214
"4548" 909.4 21.7804605902331 101.739355305927
"4549" 909.6 25.1620815266281 105.865051223755
"4550" 909.8 29.9274183636962 108.547745099613
"4551" 910 35.4469169868555 110.084013388681
"4552" 910.2 40.8199931392321 110.927529610171
"4553" 910.4 46.2876546831662 111.677259863767
"4554" 910.6 51.4323554682045 111.95606959414
"4555" 910.8 55.9194907380502 110.145153929789
"4556" 911 61.2143793362571 108.452206256089
"4557" 911.2 66.3336685885934 106.407067246714
"4558" 911.4 71.1167852538107 105.044878121727
"4559" 911.6 75.0128863751702 105.863335959158
"4560" 911.8 76.3154666637293 105.922355752216
"4561" 912 77.9275669686625 103.220873301596
"4562" 912.2 79.0417199273702 99.841470775541
"4563" 912.4 81.9406495142842 97.4743650681093
"4564" 912.6 85.1013553700876 95.284825856907
"4565" 912.8 88.0181858238223 91.2839084974975
"4566" 913 90.6512954239085 87.2811920156292
"4567" 913.2 90.2684674530841 83.2161212643964
"4568" 913.4 88.1295776304793 79.1802044197992
"4569" 913.6 86.054471939444 74.2102789171966
"4570" 913.8 84.0412380593833 69.2613619704753
"4571" 914 82.3993231780141 65.2200631865331
"4572" 914.2 79.0746817159982 62.1107810795304
"4573" 914.4 75.4830195436333 58.5929687172256
"4574" 914.6 72.4972851603429 53.8349398444429
"4575" 914.8 71.0925455448183 49.0527201595163
"4576" 915 70.4166678743918 42.9950992318484
"4577" 915.2 70.9523940989729 37.2501396894609
"4578" 915.4 71.9706047633571 31.4675636344381
"4579" 915.6 73.0608303273834 26.0662759785135
"4580" 915.8 73.9660176076071 21.1668988488814
"4581" 916 71.9726051772361 17.3283795827662
"4582" 916.2 71.176440453415 17.1996444609135
"4583" 916.4 71.8607124617897 16.6893828654997
"4584" 916.6 73.8299187421359 16.3983821084229
"4585" 916.8 75.6654543217678 17.7704357907501
"4586" 917 78.0436344487829 18.9420063179209
"4587" 917.2 82.502701344721 19.710311128591
"4588" 917.4 87.1824603787884 19.8932760242089
"4589" 917.6 91.9690757135071 21.1075013353027
"4590" 917.8 96.8790778308344 22.5156086937044
"4591" 918 101.776998410731 23.9852378956529
"4592" 918.2 104.554522737698 25.567466822242
"4593" 918.4 106.727873596043 26.5756702319122
"4594" 918.6 107.279910140657 26.1105286766504
"4595" 918.8 105.472425066924 25.3121108502108
"4596" 919 103.497148118391 24.5801816208384
"4597" 919.2 102.141570439598 22.9664900274948
"4598" 919.4 100.297212918681 20.9459665423017
"4599" 919.6 98.1130339527673 17.3081826184959
"4600" 919.8 95.9390875718857 14.7322212920714
"4601" 920 93.4382740751779 13.9327915868457
"4602" 920.2 90.3873539027265 11.8640334284143
"4603" 920.4 87.3508507146401 8.95991190105866
"4604" 920.6 84.3479296354594 7.22570104723772
"4605" 920.8 82.729392518347 5.96321089508042
"4606" 921 80.3060216409495 6.43788340911759
"4607" 921.2 76.9411025304918 5.72961603873061
"4608" 921.4 72.8274751162769 4.68851845715262
"4609" 921.6 69.7609182287984 3.56571664619804
"4610" 921.8 68.914626337786 3.54579164670412
"4611" 922 67.6208971310745 3.48331952477143
"4612" 922.2 66.6151157782 3.15755453264286
"4613" 922.4 66.5464440610937 3.12686094668489
"4614" 922.6 65.7715967191101 3.07490892833025
"4615" 922.8 65.3733167295841 3.05336433264643
"4616" 923 64.8712524359367 3.03620323004812
"4617" 923.2 64.5988891038286 2.72077465492858
"4618" 923.4 64.2115708737428 2.7389738165
"4619" 923.6 63.9453147280349 2.81096161116031
"4620" 923.8 63.9187850226033 2.69690575455989
"4621" 924 64.0117581045771 2.40174335258143
"4622" 924.2 63.6311057639741 2.48820310526199
"4623" 924.4 63.166940177316 3.01495874903613
"4624" 924.6 62.8070898151143 2.99740191081429
"4625" 924.8 62.8432877805429 2.76809247501429
"4626" 925 63.0568557765714 3.08475788635715
"4627" 925.2 62.358269849536 3.27385417476181
"4628" 925.4 62.0298878680726 3.42951714905783
"4629" 925.6 62.1229482685143 3.44510128547143
"4630" 925.8 61.9926355929714 3.10295704792858
"4631" 926 62.3207468538611 2.78895844441994
"4632" 926.2 62.2987213300513 2.65525767327143
"4633" 926.4 62.6191797886983 2.47166024918319
"4634" 926.6 63.3979683684336 2.9587554559479
"4635" 926.8 63.5752524083918 2.67118193964643
"4636" 927 62.905196450388 2.76003041652376
"4637" 927.2 62.1901581447091 2.66383227824259
"4638" 927.4 61.5657727931062 2.44854266825256
"4639" 927.6 61.2143793362572 2.54242287152858
"4640" 927.8 60.5399260686395 2.91004593527143
"4641" 928 60.5085190104 2.89054683358775
"4642" 928.2 60.1051702527673 2.77745204382245
"4643" 928.4 60.1010176723177 2.73246623751386
"4644" 928.6 59.8784593745245 2.98950960114272
"4645" 928.8 59.1910195334042 2.74143605600672
"4646" 929 58.4785657808215 2.5997592399645
"4647" 929.2 58.4371710777819 2.78895844441994
"4648" 929.4 58.2301975625839 2.80787836486549
"4649" 929.6 57.7898708168871 2.79539121737143
"4650" 929.8 57.6619611844947 2.69057485810311
"4651" 930 57.6297161127865 2.56533240433025
"4652" 930.2 57.1110813980326 2.94904413863877
"4653" 930.4 56.5913820372367 2.73455402011836
"4654" 930.6 56.3129485799446 2.98568620055267
"4655" 930.8 55.7812552410361 2.97843646875564
"4656" 931 55.2271612193911 3.04400677405493
"4657" 931.2 55.3365975862874 2.97181278666537
"4658" 931.4 55.2976912757417 2.69334457841576
"4659" 931.6 55.1067790605046 3.03491741021202
"4660" 931.8 55.2015352989171 3.38013027866143
"4661" 932 54.8010524403519 3.82728367847143
"4662" 932.2 54.0192273170096 4.10956889151895
"4663" 932.4 53.4600298892277 4.30014071765378
"4664" 932.6 52.9221260623539 4.70589223356175
"4665" 932.8 52.1485036368677 4.72842953143985
"4666" 933 51.4733948869582 4.95491873905493
"4667" 933.2 50.8673449523954 4.76403711833526
"4668" 933.4 51.0831721122238 4.4090502100381
"4669" 933.6 51.0371673221188 4.39811780588845
"4670" 933.8 50.4993964846614 4.38185472533526
"4671" 934 50.1723031009134 4.10834697999018
"4672" 934.2 50.1553170596765 3.95796539994885
"4673" 934.4 50.3331589759582 4.23783424909617
"4674" 934.6 49.8747136096798 4.73033733285906
"4675" 934.8 49.5839730440571 5.29566866210301
"4676" 935 49.8201070057678 5.52433613419696
"4677" 935.2 49.7887501056245 5.64381999132245
"4678" 935.4 49.8082194398871 5.89871224853143
"4679" 935.6 48.9970062417623 6.3181672749106
"4680" 935.8 49.0396023510636 5.90997224591659
"4681" 936 48.8722653545539 5.25353797146924
"4682" 936.2 48.9857623197354 4.6672541117823
"4683" 936.4 50.0236103953087 4.24965432310648
"4684" 936.6 50.6451218851359 3.72459628802901
"4685" 936.8 50.8582160621231 3.66653067193122
"4686" 937 51.0802418007367 3.60031413487346
"4687" 937.2 51.5580064649759 3.61867578895892
"4688" 937.4 52.0017914644276 3.41383181695325
"4689" 937.6 52.3633526861192 3.45037276675419
"4690" 937.8 52.6832664514202 3.47501121188012
"4691" 938 52.6795023876238 3.23702420483809
"4692" 938.2 52.6330483319905 3.2625030310381
"4693" 938.4 52.5719094199276 3.42686076216916
"4694" 938.6 52.6429507639123 3.28783542720246
"4695" 938.8 52.7983523741143 3.35942523253517
"4696" 939 52.9394064024419 3.3379240491736
"4697" 939.2 53.0197168550044 4.00199562955714
"4698" 939.4 52.9423307984032 4.46883479660851
"4699" 939.6 52.8273107464571 4.79972554510476
"4700" 939.8 53.391442115367 4.94275228924945
"4701" 940 53.5367908688571 4.83369731337143
"4702" 940.2 53.5134678615867 5.22485520196461
"4703" 940.4 53.6375943334528 4.91234934207578
"4704" 940.6 53.4357245040185 5.0685078593737
"4705" 940.8 53.3636439342238 4.8421902554381
"4706" 941 53.6378667261692 5.11074454990879
"4707" 941.2 54.8864743691827 4.83722098082462
"4708" 941.4 55.187977854752 4.76973757956009
"4709" 941.6 55.5406281365045 4.79731775225081
"4710" 941.8 56.5155640298159 4.9108831692126
"4711" 942 57.1475379203571 4.77509601311143
"4712" 942.2 58.2766882044446 4.37507844177143
"4713" 942.4 59.3938026650271 4.71776865416143
"4714" 942.6 61.5867012663796 4.50507245299591
"4715" 942.8 63.844216370045 3.91761769863507
"4716" 943 64.3544682625001 3.68869791353311
"4717" 943.2 64.670279535646 3.69564307643809
"4718" 943.4 65.6401026959398 3.63398758355028
"4719" 943.6 67.1588092189371 3.78142179131143
"4720" 943.8 69.0835584635326 4.05269329393469
"4721" 944 71.2417480829924 3.94793341430084
"4722" 944.2 72.848405425 3.60889373961429
"4723" 944.4 73.9452376073599 4.0173033355518
"4724" 944.6 75.8012808125775 3.91559378481512
"4725" 944.8 77.1523435144572 4.65716544612858
"4726" 945 79.4581539122571 5.41125941817242
"4727" 945.2 81.7672338037088 6.04969484120691
"4728" 945.4 83.3752908854204 6.00650328263877
"4729" 945.6 83.2885019540238 6.1161315654381
"4730" 945.8 82.5192173435797 5.93873866259401
"4731" 946 82.5423336854134 6.12276667642768
"4732" 946.2 82.3170062688223 6.97281093911925
"4733" 946.4 82.2849887749446 7.60372344930268
"4734" 946.6 83.0477854839238 8.7786689033381
"4735" 946.8 83.34491045015 11.4409029218786
"4736" 947 84.2426732250807 14.0113203860597
"4737" 947.2 85.8139133420905 17.1866815493381
"4738" 947.4 88.2465028045224 20.4748367319245
"4739" 947.6 91.1126443953165 23.774934202618
"4740" 947.8 94.6725888567225 26.0869484810635
"4741" 948 99.1299909398979 28.4977137229219
"4742" 948.2 104.102452735337 30.2093342672614
"4743" 948.4 108.791945748049 31.2218148899843
"4744" 948.6 109.277392720059 32.8300081278556
"4745" 948.8 108.496161779057 34.7840575114714
"4746" 949 108.739261580544 38.6686955773506
"4747" 949.2 110.212252681587 43.8288004461865
"4748" 949.4 111.546208752788 49.160879778413
"4749" 949.6 113.579300419979 54.5877521191845
"4750" 949.8 114.49044702169 60.1926447851903
"4751" 950 116.614234238266 64.8304182868607
"4752" 950.2 118.909619040863 67.8179400565191
"4753" 950.4 118.927354440723 69.7326605458404
"4754" 950.6 117.103867212851 71.749748100828
"4755" 950.8 114.243470536155 75.0314566621689
"4756" 951 111.335611320645 79.1554333387714
"4757" 951.2 107.318573312352 83.7745688127887
"4758" 951.4 104.104791680796 88.2575806729125
"4759" 951.6 100.480654657921 92.4370743997084
"4760" 951.8 95.5481495452571 95.5680438826048
"4761" 952 91.410213530315 99.1157774095442
"4762" 952.2 89.7002729724676 103.588286673719
"4763" 952.4 88.8000867269413 108.19794272964
"4764" 952.6 87.1108296622739 109.715572503406
"4765" 952.8 84.4090912881354 109.57881348415
"4766" 953 79.8811979603962 109.429263852106
"4767" 953.2 73.2687699011106 109.301716924547
"4768" 953.4 68.1033046318821 111.309712003171
"4769" 953.6 63.5540437328719 115.027323357157
"4770" 953.8 61.7478842120461 119.289843994501
"4771" 954 61.2677788141828 122.855305225974
"4772" 954.2 61.496161774033 125.412681594978
"4773" 954.4 61.8631342511364 124.819639950668
"4774" 954.6 61.8258101870832 123.86246500688
"4775" 954.8 60.3003807091857 123.479491345986
"4776" 955 58.1325750545821 123.007678082246
"4777" 955.2 54.3856331581571 123.249726931146
"4778" 955.4 49.6832332500836 123.850242860643
"4779" 955.6 45.3859431953861 123.61803980182
"4780" 955.8 44.2541490097981 123.513652067296
"4781" 956 41.9986003771096 121.991187780427
"4782" 956.2 38.1442093697809 120.72535156151
"4783" 956.4 36.6676340300071 120.443871195871
"4784" 956.6 35.4151021580753 119.475675800271
"4785" 956.8 34.071202528062 118.052590141784
"4786" 957 31.8954437812397 116.119117392184
"4787" 957.2 28.5624570959821 113.969064487796
"4788" 957.4 25.6542220585371 111.315317344935
"4789" 957.6 22.5242433288555 107.837908669165
"4790" 957.8 18.4236060682491 104.827389041367
"4791" 958 15.8117056747851 102.152112290367
"4792" 958.2 15.1781332792981 100.106546817329
"4793" 958.4 14.34516612362 97.4292995331021
"4794" 958.6 12.5489880487652 94.504371380223
"4795" 958.8 10.6365549533931 91.0810527299434
"4796" 959 9.16793110002514 87.7331349672634
"4797" 959.2 8.17927431883565 85.1455896059161
"4798" 959.4 8.63582100822512 84.8224338621754
"4799" 959.6 8.22825001648212 84.2066106329214
"4800" 959.8 8.3741785825986 84.4951117320275
"4801" 960 8.34155036083192 84.7271711390824
"4802" 960.2 8.48378955342513 85.4583853641274
"4803" 960.4 8.72162899783192 85.3260238651218
"4804" 960.6 8.92641827468569 85.5463722439381
"4805" 960.8 9.19613726098885 85.4769786929056
"4806" 961 9.29937600045387 85.7935029352223
"4807" 961.2 9.59593105674473 86.1657954979739
"4808" 961.4 9.57036102809922 85.997839164324
"4809" 961.6 10.0114522884071 85.6461643132214
"4810" 961.8 10.1209511338286 85.5224635414815
"4811" 962 10.3105141633098 85.4212130976925
"4812" 962.2 10.7173200931828 85.0982116233127
"4813" 962.4 10.8651387171983 84.5621901338597
"4814" 962.6 11.2486569798725 83.4688679537843
"4815" 962.8 11.7141379017045 82.7761086408767
"4816" 963 12.7643551881518 82.025153763403
"4817" 963.2 13.6390189117744 80.5688492577111
"4818" 963.4 14.6772933415453 79.4825555565087
"4819" 963.6 16.0591046574181 78.656652927568
"4820" 963.8 17.7565184848397 77.4954324230888
"4821" 964 19.2999682542224 76.5050815264454
"4822" 964.2 21.473614731969 75.4275355901019
"4823" 964.4 23.8552705511364 73.762049051349
"4824" 964.6 26.9835470914446 72.3989946053786
"4825" 964.8 29.4566976669238 71.3631589926048
"4826" 965 32.8931926745655 69.7633903257481
"4827" 965.2 35.9662984498285 68.1676895400214
"4828" 965.4 39.1559973489117 66.9672893874623
"4829" 965.6 42.0130989631994 66.804327349608
"4830" 965.8 44.1387363510369 66.8361871203723
"4831" 966 47.4356062240435 65.5768268612617
"4832" 966.2 50.2319166252286 63.0801139227286
"4833" 966.4 52.8128315602857 59.9316589708714
"4834" 966.6 54.2893465701171 56.5417011449614
"4835" 966.8 54.8461229897877 53.7598033059551
"4836" 967 55.652820505053 50.9636321245163
"4837" 967.2 56.8415554216814 48.4553779818775
"4838" 967.4 57.8719230873454 45.0100593445655
"4839" 967.6 58.1625714568159 41.6903181661538
"4840" 967.8 58.6596239617829 39.0755323821477
"4841" 968 59.4406790302571 36.3694980192069
"4842" 968.2 58.4931780309273 33.8098989863353
"4843" 968.4 59.0475392717107 30.5414389467044
"4844" 968.6 60.1501591526571 27.3656961147135
"4845" 968.8 60.9622863627367 24.2771615602408
"4846" 969 60.3490939286188 22.1939937012182
"4847" 969.2 60.0822302047678 22.9095692455587
"4848" 969.4 61.3656351203694 24.0938700044143
"4849" 969.6 62.9227327888782 25.3180030827451
"4850" 969.8 65.2415046698639 26.6182368538445
"4851" 970 68.3873527621933 27.6624545372289
"4852" 970.2 71.8911337756208 28.7710545282714
"4853" 970.4 75.7756142293238 30.4526570574714
"4854" 970.6 79.4623306005758 32.5312812960297
"4855" 970.8 83.8007545094699 33.6188077898353
"4856" 971 87.6945388438422 33.5415581572076
"4857" 971.2 90.4842735634086 31.7320029669684
"4858" 971.4 92.0233278621878 29.6060536839348
"4859" 971.6 92.7725412675734 28.2978763274143
"4860" 971.8 94.0393525317117 27.6669720596048
"4861" 972 94.3930085896689 29.2693903936538
"4862" 972.2 95.501473221415 31.5817713553872
"4863" 972.4 96.3993288876649 34.7424998143685
"4864" 972.6 97.4692272819306 37.856335972751
"4865" 972.8 97.9515879851101 41.3381108628008
"4866" 973 99.3116733037865 45.028793775595
"4867" 973.2 101.219519011081 48.0787591471832
"4868" 973.4 103.276415164257 50.0211033242437
"4869" 973.6 106.049837460912 52.725783670126
"4870" 973.8 109.044275181889 55.3293783646398
"4871" 974 111.445302919956 57.0142206328024
"4872" 974.2 112.469711165875 57.5065379680169
"4873" 974.4 113.55811817183 57.3779857085532
"4874" 974.6 113.590572938561 56.9376694028518
"4875" 974.8 113.11622876659 58.2238698702992
"4876" 975 111.975238731311 60.6229996210661
"4877" 975.2 110.302440253943 63.7243642423571
"4878" 975.4 109.487821495593 67.9679123800441
"4879" 975.6 108.672846983284 72.0919452375147
"4880" 975.8 108.546154104284 76.1513420064066
"4881" 976 109.932316057436 79.5615021313339
"4882" 976.2 112.36162819781 81.4921098994819
"4883" 976.4 113.613869264284 81.6912651625958
"4884" 976.6 112.473633353284 81.6637204856228
"4885" 976.8 111.505846419655 81.8222547270944
"4886" 977 109.99587393365 83.0683381194396
"4887" 977.2 107.678151827567 85.9924395993865
"4888" 977.4 105.287531537627 90.0508431560193
"4889" 977.6 104.365076982921 94.1637020904307
"4890" 977.8 104.96378492439 97.2380719597847
"4891" 978 104.670036833257 95.2707909102714
"4892" 978.2 105.473536407968 94.3857369475346
"4893" 978.4 106.573854150122 93.5113746686228
"4894" 978.6 107.677325697941 92.3675457143241
"4895" 978.8 110.614687051379 91.1144189145149
"4896" 979 113.98367550569 89.6826645693795
"4897" 979.2 116.559163320468 87.5064538735346
"4898" 979.4 118.812962957415 84.9485138221398
"4899" 979.6 121.69824459723 83.1924500576228
"4900" 979.8 122.062695145206 81.9466714141432
"4901" 980 121.165682143055 80.619297091776
"4902" 980.2 120.147299633275 78.787148487335
"4903" 980.4 119.673778738483 76.1262224586019
"4904" 980.6 119.542875878721 72.4979525464232
"4905" 980.8 121.174263096727 70.1276205510801
"4906" 981 122.678524633971 68.6215311317089
"4907" 981.2 123.574184026346 67.9588420818997
"4908" 981.4 122.166990227783 68.2464727526135
"4909" 981.6 120.650009702915 67.0462859395083
"4910" 981.8 118.782718604721 64.2537323545661
"4911" 982 117.152619437889 60.6128823240083
"4912" 982.2 115.640282730954 56.4667660971911
"4913" 982.4 115.076951893971 52.5186854837893
"4914" 982.6 115.463566274729 48.4888350263825
"4915" 982.8 115.673720186404 45.0342594169412
"4916" 983 114.886191819523 42.4168825072449
"4917" 983.2 112.010161541139 39.5995556632714
"4918" 983.4 109.543407576927 36.4085182071549
"4919" 983.6 108.814330699927 33.890459916292
"4920" 983.8 109.263001754367 32.8126683326341
"4921" 984 108.836232138478 34.1484278473241
"4922" 984.2 107.164711048618 35.5925505737766
"4923" 984.4 105.391519438931 37.8093328750083
"4924" 984.6 102.402901103783 40.2150704646293
"4925" 984.8 98.7433439536371 43.2455756924914
"4926" 985 93.7409128889336 44.8751714411538
"4927" 985.2 89.4312589810384 45.2447080932089
"4928" 985.4 84.504544528267 46.2707196123704
"4929" 985.6 79.1000028889302 46.0599080372522
"4930" 985.8 73.9193380468493 45.6476847952132
"4931" 986 69.247195145161 42.7488855748195
"4932" 986.2 65.8817449986171 39.1638677352514
"4933" 986.4 63.3968927466592 34.6430046282817
"4934" 986.6 60.9483242903571 30.6641313149314
"4935" 986.8 60.1931579479541 27.4700902207866
"4936" 987 59.1886855016967 23.648690513667
"4937" 987.2 58.3799631177784 22.299703724814
"4938" 987.4 57.3836991408751 23.6123079201366
"4939" 987.6 55.8975489647403 25.2483920969119
"4940" 987.8 55.1665346508066 28.0458879364253
"4941" 988 53.758990687411 31.4645304408429
"4942" 988.2 50.3948074696571 34.7967969245714
"4943" 988.4 46.7152431497912 37.6452138808851
"4944" 988.6 42.3848365079395 39.0824853668597
"4945" 988.8 38.0979112229875 39.1357837706422
"4946" 989 34.0089915962933 38.6878434486449
"4947" 989.2 30.7781945508751 37.4009333574737
"4948" 989.4 28.4963159606218 35.6788139374361
"4949" 989.6 26.7339870313358 35.3955493402714
"4950" 989.8 26.8373844979512 37.1266107673891
"4951" 990 26.7328007684238 40.0836533610714
"4952" 990.2 27.0481706769023 43.9638320220456
"4953" 990.4 26.0884711265193 48.4713818930093
"4954" 990.6 23.3205392273571 53.1183892192987
"4955" 990.8 20.5156934274076 57.2103850469086
"4956" 991 16.5837294747262 59.4020150527847
"4957" 991.2 12.5744944780339 60.8755129878696
"4958" 991.4 9.20695250675714 63.4859552257714
"4959" 991.6 9.27553418919103 66.3207378515359
"4960" 991.8 9.325660540442 69.7630601595403
"4961" 992 8.97890532455713 73.1583546219464
"4962" 992.2 6.80295512773212 77.9197102680714
"4963" 992.4 7.22085531537478 79.9310387833891
"4964" 992.6 9.1169338822045 82.0452686261925
"4965" 992.8 11.3702334156821 83.0345846277214
"4966" 993 14.737583955411 85.5431057277586
"4967" 993.2 17.8355683396342 88.6097486016731
"4968" 993.4 20.8302256704756 92.4017466154815
"4969" 993.6 23.9920114860571 96.2421711591464
"4970" 993.8 27.4195906972402 99.7576553885426
"4971" 994 31.2008363011571 103.946331231371
"4972" 994.2 35.9407205486373 105.878194793123
"4973" 994.4 41.258680320877 106.137194431354
"4974" 994.6 46.9267276166832 106.318631505602
"4975" 994.8 52.7150346433433 106.527599899496
"4976" 995 57.1702092776519 104.557152564745
"4977" 995.2 59.2063532629031 101.939253608192
"4978" 995.4 61.621851028176 99.0306393170822
"4979" 995.6 63.7738079560553 94.7530331118035
"4980" 995.8 65.5078602357016 89.3788123515214
"4981" 996 69.0370887377844 85.0896835864441
"4982" 996.2 72.8690320242657 81.4188756145559
"4983" 996.4 77.2536978176571 80.2498647369078
"4984" 996.6 77.8681001648076 80.5106030167026
"4985" 996.8 78.0097461334193 80.0351414595957
"4986" 997 77.6211071667571 78.8581803664381
"4987" 997.2 77.5750370289389 76.8831852931169
"4988" 997.4 78.4692456067293 74.0596680987714
"4989" 997.6 78.7840521787099 70.942117383545
"4990" 997.8 78.7559133829429 68.0703240256143
"4991" 998 78.9936133559238 65.1385402029103
"4992" 998.2 80.4822546841738 62.5057281622436
"4993" 998.4 83.4890796404406 60.1637734150604
"4994" 998.6 86.6482653755048 58.7262066157026
"4995" 998.8 89.3401984742571 58.0144357369962
"4996" 999 90.4016793523652 57.9580828657579
"4997" 999.2 90.5780692644865 58.4492120372898
"4998" 999.4 90.352557460659 57.80501040272
"4999" 999.6 89.8542095833429 55.8150086234143
"5000" 999.8 88.94506721797 53.5813768725289
"5001" 1000 88.4996399501225 51.0503281304637
"5002" 1000.2 87.3475531928979 47.8220428757763
"5003" 1000.4 85.1213256035571 45.2291023121614
"5004" 1000.6 82.4649146148611 43.6294987181724
"5005" 1000.8 81.0061825275384 40.8058188411777
"5006" 1001 80.2976682643121 36.3027075478319
"5007" 1001.2 79.6795183931473 30.7757621721396
"5008" 1001.4 80.9320144046238 26.5713825330048
"5009" 1001.6 82.6704314249668 24.9533400863682
"5010" 1001.8 84.1735045025384 24.6148210043964
"5011" 1002 85.1403295354071 23.7084117623314
"5012" 1002.2 83.4902924960832 23.9093067680432
"5013" 1002.4 81.0418148997571 24.0057178155527
"5014" 1002.6 78.5435896919759 24.5232564727402
"5015" 1002.8 75.5684129676401 26.2597638395161
"5016" 1003 73.0753115843767 28.2130128457388
"5017" 1003.2 69.4180568477423 30.3817704222021
"5018" 1003.4 66.1751973796009 32.7003672563027
"5019" 1003.6 61.9105629782868 35.2366220085289
"5020" 1003.8 56.9695010851308 37.3104842778293
"5021" 1004 50.9736088696729 39.5952614790804
"5022" 1004.2 46.4539136805277 41.1147964449303
"5023" 1004.4 42.2745571358716 41.3493063782112
"5024" 1004.6 37.5792719202028 41.9051124906084
"5025" 1004.8 32.7676049047905 41.3575946710714
"5026" 1005 31.1795288624162 39.9469942023623
"5027" 1005.2 30.6031021450661 37.7831157504737
"5028" 1005.4 30.4582432672003 35.938422057601
"5029" 1005.6 30.682835189064 32.4249498310442
"5030" 1005.8 30.2402600511005 31.2099614458497
"5031" 1006 30.052350621292 32.4314138038645
"5032" 1006.2 30.8503193359238 33.5082288810122
"5033" 1006.4 33.0186606788088 34.2490021612714
"5034" 1006.6 36.778858592385 34.6400725168993
"5035" 1006.8 41.8215298111874 35.2888937887366
"5036" 1007 46.551118283814 34.1013407821578
"5037" 1007.2 51.2896293094257 31.5823137786535
"5038" 1007.4 53.8775804782122 29.3836914728557
"5039" 1007.6 55.6018847965571 27.7136832409714
"5040" 1007.8 56.8556051800231 24.9505858549842
"5041" 1008 57.8816898139308 20.3134252207241
"5042" 1008.2 58.0663367124093 17.3000438630106
"5043" 1008.4 58.2745874296653 17.6240680657714
"5044" 1008.6 60.078061761721 18.9420063179209
"5045" 1008.8 62.3086716757517 20.6626280804473
"5046" 1009 66.5098569753582 21.482392561395
"5047" 1009.2 71.4037215196614 21.7061012846225
"5048" 1009.4 76.4535322660782 21.500202125303
"5049" 1009.6 82.1667143043519 20.6674468058188
"5050" 1009.8 87.8433939450406 20.8686783816013
"5051" 1010 93.6615273253658 20.8560017804888
"5052" 1010.2 97.8767646612771 19.9133405998414
"5053" 1010.4 97.94486534902 20.3328350264673
"5054" 1010.6 97.6938417087465 22.7022149685055
"5055" 1010.8 97.1824876843571 26.0533130669381
"5056" 1011 97.1149181488905 30.7074453194714
"5057" 1011.2 96.1243978013539 35.8599214952069
"5058" 1011.4 94.7138634590763 41.9048473316863
"5059" 1011.6 94.2925102197225 47.9962163570041
"5060" 1011.8 95.7508581516572 53.2744056680429
"5061" 1012 97.4264586504314 55.8089978911522
"5062" 1012.2 97.610428075646 56.4438907621603
"5063" 1012.4 98.1242380849238 56.2563382915214
"5064" 1012.6 99.653225062141 56.6510326081018
"5065" 1012.8 101.728707561338 58.1646679430552
"5066" 1013 104.983435007626 60.5156604871925
"5067" 1013.2 108.700022138903 61.9780719661169
"5068" 1013.4 112.785419582535 62.8489845707714
"5069" 1013.6 115.433275616159 62.6942916974143
"5070" 1013.8 117.13085735963 62.6590515027351
"5071" 1014 119.528296142646 62.5658865018825
"5072" 1014.2 119.852637522068 61.9830487884336
"5073" 1014.4 119.28621071789 63.1686386517668
"5074" 1014.6 119.933252212783 66.0096768898921
"5075" 1014.8 121.380502719821 69.775632129374
"5076" 1015 123.058603270971 73.101937221075
"5077" 1015.2 122.420860934603 74.013342960226
"5078" 1015.4 123.634986258949 74.9889919518355
"5079" 1015.6 123.544027268898 76.1257395822971
"5080" 1015.8 122.593745188626 76.7584121896925
"5081" 1016 121.646882619257 77.0762957905279
"5082" 1016.2 120.393650356717 77.2359136622174
"5083" 1016.4 118.299523395152 78.3474863500609
"5084" 1016.6 115.38846913035 80.1529941611782
"5085" 1016.8 111.66481736331 82.6420095556135
"5086" 1017 108.031692800622 85.3772331434579
"5087" 1017.2 104.420839269604 88.5410116924863
"5088" 1017.4 101.531951676488 92.2721290575022
"5089" 1017.6 100.385817109178 96.9235621361398
"5090" 1017.8 101.064425979554 100.204731173055
"5091" 1018 101.711253579443 101.428549702502
"5092" 1018.2 100.519752866016 100.699318406246
"5093" 1018.4 97.3054671513865 100.471985775927
"5094" 1018.6 92.7972615551441 100.708858641393
"5095" 1018.8 87.8467921483456 103.001247160422
"5096" 1019 84.2864410043164 106.212651229636
"5097" 1019.2 83.0343483603935 110.612518668062
"5098" 1019.4 83.3726390198212 114.96135044022
"5099" 1019.6 83.759043751994 118.49675247785
"5100" 1019.8 83.3910015035876 118.840864367831
"5101" 1020 82.2202771104554 120.549740111633
"5102" 1020.2 80.3109353919126 121.553591836162
"5103" 1020.4 76.9661867196684 122.637926890739
"5104" 1020.6 73.2180103883965 125.067442779821
"5105" 1020.8 70.6820758759539 125.77541999964
"5106" 1021 66.0458874337148 125.538772746848
"5107" 1021.2 60.6224535901096 127.238364077763
"5108" 1021.4 59.131799697158 127.030884759412
"5109" 1021.6 58.6102467999368 126.617709269459
"5110" 1021.8 56.5032433276361 125.948119552691
"5111" 1022 53.2832071532337 125.139738296529
"5112" 1022.2 48.6530919232735 123.977283167001
"5113" 1022.4 44.6102828471497 124.478790763181
"5114" 1022.6 43.5199371652962 123.402002728357
"5115" 1022.8 41.2830556119771 121.918585656327
"5116" 1023 37.7680883770011 119.628548757471
"5117" 1023.2 34.5383762893942 117.099364308312
"5118" 1023.4 30.4567551823916 114.867005767036
"5119" 1023.6 26.1353568978454 113.306160027557
"5120" 1023.8 24.8971054136331 110.985111757383
"5121" 1024 23.048922055062 108.003989662418
"5122" 1024.2 20.6786910504952 104.588761634843
"5123" 1024.4 18.3942296677894 100.22169669486
"5124" 1024.6 18.3288397947571 95.1911695783964
"5125" 1024.8 16.0642045826321 90.9903481086714
"5126" 1025 13.2417120162007 86.8329844755698
"5127" 1025.2 11.9574140411765 82.3269307774569
"5128" 1025.4 11.7530535162403 77.6283095751454
"5129" 1025.6 10.7916781402991 74.4070579770025
"5130" 1025.8 7.59774001424872 73.6459048077504
"5131" 1026 7.01584441190892 74.0812796031375
"5132" 1026.2 7.63596080715712 73.8813163153714
"5133" 1026.4 7.83550209158213 73.6711159992214
"5134" 1026.6 8.25466181708358 73.8317273602466
"5135" 1026.8 8.80388976338988 73.4142420810944
"5136" 1027 9.7875409481249 72.8304726612301
"5137" 1027.2 10.4314758289927 71.9713519100235
"5138" 1027.4 11.8272917476397 71.0215950181845
"5139" 1027.6 13.3148080580622 68.9887339182036
"5140" 1027.8 15.6049428962572 65.7904823903996
"5141" 1028 18.9793801864919 62.3510396848193
"5142" 1028.2 21.4328153302571 58.8773864597309
"5143" 1028.4 23.8233099155992 55.208689187903
"5144" 1028.6 25.6643574888571 52.9650199213286
"5145" 1028.8 27.6226674185429 49.2523909607571
"5146" 1029 28.6725950034221 45.3086514102508
"5147" 1029.2 30.7188862471653 42.5478198378429
"5148" 1029.4 34.3609973743006 40.7377945293801
"5149" 1029.6 38.0006634525289 37.6595646031519
"5150" 1029.8 41.842762717855 34.1576107194671
"5151" 1030 45.8085252498571 31.6629013019714
"5152" 1030.2 49.6533060701473 28.6128618161506
"5153" 1030.4 50.8346127496143 25.1221226332
"5154" 1030.6 49.943405434109 21.6369831922714
"5155" 1030.8 49.753890552363 21.2727858530597
"5156" 1031 51.1965924039 21.6460827730571
"5157" 1031.2 52.7827498028088 22.9241032054783
"5158" 1031.4 55.0850652246364 24.492368887099
"5159" 1031.6 59.1674975099134 25.6299929858027
"5160" 1031.8 63.139032859789 25.6498983187714
"5161" 1032 67.2658274390807 24.8405708983008
"5162" 1032.2 70.4202840071729 23.0852533131135
"5163" 1032.4 72.9639256627475 20.799121792233
"5164" 1032.6 75.7777884965542 19.4233525001427
"5165" 1032.8 77.7184125222777 19.9151924114364
"5166" 1033 79.6688496784202 21.6909872260649
"5167" 1033.2 80.7668782912056 24.142838882457
"5168" 1033.4 83.1757980804134 27.1826089573652
"5169" 1033.6 86.8956927141834 30.8174065693872
"5170" 1033.8 89.3324417673796 34.8612739541388
"5171" 1034 91.4732928655836 38.7922928535673
"5172" 1034.2 92.7203152848591 42.3638846223491
"5173" 1034.4 94.0762763921689 44.7140553343008
"5174" 1034.6 94.2424372208694 47.0833108894653
"5175" 1034.8 96.2748407757477 50.2573967359884
"5176" 1035 99.8158896692857 51.9422270410143
"5177" 1035.2 103.783186680257 51.2487689883676
"5178" 1035.4 108.197118775984 50.7621659342903
"5179" 1035.6 111.316888235079 49.8024606192536
"5180" 1035.8 112.620014990507 48.2810264008145
"5181" 1036 112.5792922794 46.8166606739411
"5182" 1036.2 112.447634192753 46.8204353894219
"5183" 1036.4 113.775933757888 47.6550699856306
"5184" 1036.6 114.188735780012 49.8860308258092
"5185" 1036.8 113.601324214797 53.0063787239086
"5186" 1037 114.313401060712 56.6476202653071
"5187" 1037.2 115.701366797614 60.6366489922446
"5188" 1037.4 118.096147984126 63.1037728327714
"5189" 1037.6 119.323815777593 63.5518487418059
"5190" 1037.8 120.15324025631 64.9342253466135
"5191" 1038 121.87896603477 65.959994345059
"5192" 1038.2 123.654908692611 66.7378877113422
"5193" 1038.4 125.468030344811 66.6833204243518
"5194" 1038.6 124.559697660337 66.8596449338909
"5195" 1038.8 123.876901524841 67.3602024043688
"5196" 1039 123.395244349457 68.126978806854
"5197" 1039.2 123.035897274475 68.5307628133714
"5198" 1039.4 122.79378657652 69.0745346041135
"5199" 1039.6 121.884844896335 70.2173503303062
"5200" 1039.8 121.222290268014 72.1263760837309
"5201" 1040 120.571124334177 74.9104789022357
"5202" 1040.2 120.696686026757 77.9693500501507
"5203" 1040.4 121.290348676585 81.0578899410944
"5204" 1040.6 121.962483630337 82.3937466508875
"5205" 1040.8 121.331281608177 82.0422753430393
"5206" 1041 120.02671690391 82.2452808211613
"5207" 1041.2 118.25238720605 82.9212477801421
"5208" 1041.4 116.184513535293 82.9315983103157
"5209" 1041.6 112.368296244073 84.4188224353504
"5210" 1041.8 107.940713525336 86.2090452236135
"5211" 1042 104.832463601206 89.4302599813484
"5212" 1042.2 101.848240891893 93.1651027945689
"5213" 1042.4 99.6023216732571 97.0694233021867
"5214" 1042.6 99.2386257361278 100.742149191668
"5215" 1042.8 99.9111355658196 103.417190608682
"5216" 1043 99.047612311149 103.238088724704
"5217" 1043.2 96.403051059205 103.477188496776
"5218" 1043.4 92.9312862859123 103.562391677944
"5219" 1043.6 89.1701632945466 102.38139490635
"5220" 1043.8 83.9596069869876 102.427017747315
"5221" 1044 79.4614879353887 104.027461177956
"5222" 1044.2 75.274012365283 107.766398000944
"5223" 1044.4 72.0769629029546 112.535372008061
"5224" 1044.6 70.2564181711059 116.431063123263
"5225" 1044.8 69.0011185917187 120.765949691169
"5226" 1045 68.974037881027 123.497046289448
"5227" 1045.2 68.557243088047 123.133707276129
"5228" 1045.4 66.3676121895821 124.240216299671
"5229" 1045.6 62.6381165256752 126.223387886517
"5230" 1045.8 60.8343006992571 125.661249656725
"5231" 1046 58.4939739737926 124.621596209956
"5232" 1046.2 55.6082194405071 124.397815168183
"5233" 1046.4 51.2443826929679 125.350545643081
"5234" 1046.6 49.6618278616361 124.823147186199
"5235" 1046.8 47.3047787973075 123.374578532221
"5236" 1047 43.5908930958411 122.906144959839
"5237" 1047.2 39.9299756642571 122.138722714695
"5238" 1047.4 36.8831664278181 119.686963627296
"5239" 1047.6 33.0642351654891 117.760441220487
"5240" 1047.8 29.3681156539645 116.309465568832
"5241" 1048 28.9552050208821 115.809113467428
"5242" 1048.2 27.5213427858063 114.194040434714
"5243" 1048.4 25.5207041115394 112.044693949279
"5244" 1048.6 22.9479375471506 108.489498322804
"5245" 1048.8 19.779774909019 104.788952412129
"5246" 1049 17.8519677982011 101.240989465455
"5247" 1049.2 15.4288088937449 97.2687037452227
"5248" 1049.4 13.3366335906411 93.0133669089514
"5249" 1049.6 11.2883355189 89.2468684301286
"5250" 1049.8 8.16985088155465 86.0047103571227
"5251" 1050 8.4619774372654 85.4867110806599
"5252" 1050.2 9.07014549035797 84.456206781179
"5253" 1050.4 9.55149533623276 83.0658117256861
"5254" 1050.6 10.2870629836554 81.7367839084409
"5255" 1050.8 11.4549785914523 78.7126610541983
"5256" 1051 13.1228641450658 75.2754512185323
"5257" 1051.2 14.2779442067313 70.8330822636162
"5258" 1051.4 15.0196890658323 66.0580765521121
"5259" 1051.6 15.5881252574518 61.6443772347227
"5260" 1051.8 17.271180492391 56.6032598089768
"5261" 1052 19.7893600400515 52.7044827652995
"5262" 1052.2 22.4353945554206 48.9777236145791
"5263" 1052.4 23.4673539165512 45.0887439548891
"5264" 1052.6 22.8917030278329 41.6185596182108
"5265" 1052.8 23.077038298378 39.578556630689
"5266" 1053 25.5365629326484 37.6637187595975
"5267" 1053.2 28.7033518380313 36.0736148762392
"5268" 1053.4 31.9111426814636 33.3309335867823
"5269" 1053.6 35.601080030215 30.7208552279977
"5270" 1053.8 39.6808130022238 28.6691392234714
"5271" 1054 44.0278349919123 27.0666089135128
"5272" 1054.2 47.0509892080502 24.4747972828232
"5273" 1054.4 49.0219691268751 20.9627962742827
"5274" 1054.6 49.0753245965164 18.4851580253085
"5275" 1054.8 49.0429199255042 18.6829381075538
"5276" 1055 49.7091754185983 19.7350637541655
"5277" 1055.2 51.1562007717449 21.3526767779666
"5278" 1055.4 53.5349591645824 23.1979450142835
"5279" 1055.6 57.335849608689 24.7205002267032
"5280" 1055.8 61.4791532182122 26.1286998560692
"5281" 1056 65.4606342162894 26.8108287061101
"5282" 1056.2 67.7884867498615 26.6557519794692
"5283" 1056.4 69.1725206944736 26.1128512175085
"5284" 1056.6 70.9697310192571 26.321799622594
"5285" 1056.8 74.1600880631662 25.9336397923623
"5286" 1057 77.9176224154805 24.8895993029097
"5287" 1057.2 81.8257270885696 24.2644871441464
"5288" 1057.4 84.8319389977621 23.5251912527368
"5289" 1057.6 88.0913686669714 24.8504351497408
"5290" 1057.8 92.2593591398757 26.4398732651271
"5291" 1058 96.7631342548671 27.2971044326014
"5292" 1058.2 100.461457758976 27.3219462881464
"5293" 1058.4 101.126475399409 25.8564312281199
"5294" 1058.6 100.954147753309 24.2531595732199
"5295" 1058.8 100.267459288007 24.9772573070914
"5296" 1059 99.8703771330361 26.9392610235767
"5297" 1059.2 99.8783787885519 29.8639620731662
"5298" 1059.4 100.291948890907 33.6107181647147
"5299" 1059.6 100.060894811377 35.9438979910975
"5300" 1059.8 100.641720394849 38.8819887213122
"5301" 1060 101.201819270632 39.0979412724589
"5302" 1060.2 101.767279399698 40.4875676940655
"5303" 1060.4 103.541318456712 41.9235334469684
"5304" 1060.6 106.603966368581 43.147856900242
"5305" 1060.8 108.781579321559 42.703886232828
"5306" 1061 111.711053344474 42.9851147861676
"5307" 1061.2 114.664295088086 42.5114215147
"5308" 1061.4 117.323052253386 42.0574442641246
"5309" 1061.6 117.797722604548 43.0287740440987
"5310" 1061.8 117.452797485753 45.0930121470019
"5311" 1062 117.507861131927 46.4157260485191
"5312" 1062.2 117.890212519623 47.9359091105839
"5313" 1062.4 118.092813960994 50.3375399157188
"5314" 1062.6 119.192754178628 53.6842947156421
"5315" 1062.8 119.509773791915 57.1933556497977
"5316" 1063 119.921392877832 60.626351568413
"5317" 1063.2 121.660336730301 64.0118787842803
"5318" 1063.4 122.703030336231 64.6172827519528
"5319" 1063.6 123.272958179292 64.458027834054
"5320" 1063.8 124.188451939718 64.5244943371845
"5321" 1064 125.381155227782 65.7026131051714
"5322" 1064.2 125.247800050835 67.0409104158318
"5323" 1064.4 125.257629670757 67.3531228295172
"5324" 1064.6 125.355217428906 65.7979865491904
"5325" 1064.8 124.988269593231 65.833884448854
"5326" 1065 124.937563450126 65.4840315961925
"5327" 1065.2 123.97871641923 65.1506866403255
"5328" 1065.4 123.949073220514 64.4086527174428
"5329" 1065.6 123.808797802193 64.5571178043173
"5330" 1065.8 122.964953488853 64.5220551994549
"5331" 1066 122.454977739365 64.4035372774336
"5332" 1066.2 121.715365256554 64.1797367770282
"5333" 1066.4 121.091637306075 64.6541040182888
"5334" 1066.6 120.503191447921 65.0841725055896
"5335" 1066.8 119.722302611903 65.7443057298623
"5336" 1067 118.712401611068 66.2111567037849
"5337" 1067.2 117.945947416605 67.0810607870426
"5338" 1067.4 117.118989291518 67.967459199341
"5339" 1067.6 115.52926907937 68.8946669180106
"5340" 1067.8 113.519809850709 70.5829160975236
"5341" 1068 111.02742053077 72.6044351408099
"5342" 1068.2 109.895262059041 75.1046442814336
"5343" 1068.4 109.215143867382 78.1617591169714
"5344" 1068.6 107.197226366994 81.3211335657714
"5345" 1068.8 104.075554862565 84.4716884208868
"5346" 1069 100.707424264871 88.2908771781706
"5347" 1069.2 96.5223740975675 91.9288914220559
"5348" 1069.4 93.0301285751321 94.9109024901964
"5349" 1069.6 89.4078395876215 96.9495864501443
"5350" 1069.8 85.425713366693 97.2176345532458
"5351" 1070 82.2161604320264 96.4434702187073
"5352" 1070.2 79.2341790011678 94.0605466657714
"5353" 1070.4 75.9440935315729 90.4633387035872
"5354" 1070.6 71.8698012987615 87.7811237825236
"5355" 1070.8 67.7120715131441 85.5810825289062
"5356" 1071 63.2997665481155 84.6429637161387
"5357" 1071.2 58.7058603320571 84.7516755219857
"5358" 1071.4 54.2615615111364 85.9062240565042
"5359" 1071.6 50.1101853639037 88.5551434010904
"5360" 1071.8 45.621573404879 91.653439913221
"5361" 1072 42.0235754897321 94.3726622867214
"5362" 1072.2 39.2145335240218 96.4708650350697
"5363" 1072.4 36.2210416315321 100.274195405296
"5364" 1072.6 32.8541783721071 103.054572314371
"5365" 1072.8 28.7700805123433 104.656224044116
"5366" 1073 27.12980669091 103.692490529023
"5367" 1073.2 26.2845295162244 102.324457753755
"5368" 1073.4 25.0486709655878 100.277174784167
"5369" 1073.6 23.0818996896998 96.8736596896567
"5370" 1073.8 20.8584027008927 93.1990168646019
"5371" 1074 19.4862544012148 88.5350961364664
"5372" 1074.2 17.8370996372825 84.3764334872121
"5373" 1074.4 16.4928852292485 79.6397506816249
"5374" 1074.6 15.4835732474672 74.8823772556916
"5375" 1074.8 12.9717580991211 70.5685593328474
"5376" 1075 12.5315484005157 65.1728292362542
"5377" 1075.2 13.585568572718 60.6195872782714
"5378" 1075.4 16.4390977810005 57.4674280722891
"5379" 1075.6 20.0864155525208 54.1155378264896
"5380" 1075.8 23.8580790139714 50.9012349991286
"5381" 1076 27.177804572388 48.3611763177481
"5382" 1076.2 30.5822990869502 46.4523508486477
"5383" 1076.4 35.1183418554273 45.2916338568884
"5384" 1076.6 39.5776110945384 43.3218529284277
"5385" 1076.8 43.3966269687626 39.8725430868429
"5386" 1077 46.4776940016662 35.2522309428964
"5387" 1077.2 48.784080276189 30.5835255738623
"5388" 1077.4 50.2882633376788 26.0159645867654
"5389" 1077.6 49.7634055168734 22.4235678848412
"5390" 1077.8 49.4889533848071 22.4968935765214
"5391" 1078 50.4138114015071 23.5888432708071
"5392" 1078.2 52.1513137420785 24.7399402402
"5393" 1078.4 55.4416555672336 26.6053543012714
"5394" 1078.6 59.3450129787673 27.5062127990571
"5395" 1078.8 64.0480767298905 28.8135192386048
"5396" 1079 68.5531317421614 30.1872977931119
"5397" 1079.2 72.7807723843308 29.7513188415451
"5398" 1079.4 76.4175248162571 29.4053432015662
"5399" 1079.6 80.0017072318378 30.0491053263682
"5400" 1079.8 84.0681399610313 29.9710250525295
"5401" 1080 87.5165888522875 28.2537571478472
"5402" 1080.2 89.9490999641449 25.1780200580265
"5403" 1080.4 91.7080883827671 22.9860870395614
"5404" 1080.6 94.3990451327271 21.8624708041414
"5405" 1080.8 94.79045232716 23.0135819088054
"5406" 1081 94.766014935104 25.2872150274551
"5407" 1081.2 94.4919165214202 27.7145140722606
"5408" 1081.4 94.2151201227354 31.029530915891
"5409" 1081.6 93.1493382208945 34.7655783627989
"5410" 1081.8 93.3512411115337 39.1116632466757
"5411" 1082 95.1419870802277 43.8597652793597
"5412" 1082.2 96.5834113565143 48.6226999703857
"5413" 1082.4 97.8704539216439 52.6117844966394
"5414" 1082.6 99.6825217526241 55.71783511851
"5415" 1082.8 101.85838477545 57.4604465801705
"5416" 1083 104.591281800365 59.8380070691633
"5417" 1083.2 107.281946276212 62.4997881581196
"5418" 1083.4 108.480121763184 62.6006244529962
"5419" 1083.6 108.747547123178 63.1808798067977
"5420" 1083.8 109.76442417831 63.9016623900872
"5421" 1084 112.03682093511 64.3572609566017
"5422" 1084.2 113.696328585284 63.7778035986078
"5423" 1084.4 114.613746070877 62.6116707249705
"5424" 1084.6 114.673265888214 61.6066148497584
"5425" 1084.8 114.825126393102 60.8963400456162
"5426" 1085 115.56911138723 61.0508573180788
"5427" 1085.2 116.69165179108 61.9590115528041
"5428" 1085.4 116.580298645677 64.0592288152714
"5429" 1085.6 116.308813904962 66.031562950575
"5430" 1085.8 115.49714178996 68.3561984230552
"5431" 1086 115.569017986516 71.6448668477625
"5432" 1086.2 114.95606434905 74.9225830615827
"5433" 1086.4 112.432454445727 77.1331899810279
"5434" 1086.6 109.559726654662 80.0779425632542
"5435" 1086.8 107.762444758066 84.5774383316366
"5436" 1087 107.618214368906 89.4347624766228
"5437" 1087.2 109.152225444365 94.6441495091363
"5438" 1087.4 110.227402849933 95.7183919110822
"5439" 1087.6 108.51230671231 95.6078780356608
"5440" 1087.8 105.46405168699 96.1131296902456
"5441" 1088 100.376426787147 96.5938198670788
"5442" 1088.2 95.4179374196182 96.4810351547714
"5443" 1088.4 90.8605130222571 97.2442624931732
"5444" 1088.6 87.0734231797166 98.2697176157039
"5445" 1088.8 83.3022825829676 98.7238423557977
"5446" 1089 78.6232803250007 98.8606921915278
"5447" 1089.2 74.8054671489813 96.3272836173576
"5448" 1089.4 70.7458341210244 93.5333985374956
"5449" 1089.6 66.3885591004588 91.0528675813639
"5450" 1089.8 63.2030050619893 86.9492242817357
"5451" 1090 60.6425796168766 81.4028687383157
"5452" 1090.2 58.9882044624 75.9375940834232
"5453" 1090.4 59.8497160396 70.5781684901572
"5454" 1090.6 61.7878908510161 65.3047339353161
"5455" 1090.8 63.878353927122 60.2270756314066
"5456" 1091 65.2527148543821 55.3829535280311
"5457" 1091.2 67.0593724295815 50.8481131221093
"5458" 1091.4 69.6492013958341 46.5229367056945
"5459" 1091.6 72.3240778957671 42.7219858140814
"5460" 1091.8 75.0776516413784 40.2596888875442
"5461" 1092 77.0272342964446 40.1648671195839
"5462" 1092.2 77.7693508963087 40.5254614607457
"5463" 1092.4 79.5808876387884 39.5677071305214
"5464" 1092.6 82.7819028092877 37.5365507051388
"5465" 1092.8 85.3129005933178 36.0865659902411
"5466" 1093 86.2995693782571 36.352897314816
"5467" 1093.2 87.4553187030122 37.2401643595469
"5468" 1093.4 89.4882291012992 38.7788692614609
"5469" 1093.6 92.2205983409336 40.0117131459185
"5470" 1093.8 94.7582582282265 40.5004141610571
"5471" 1094 97.0013913926101 41.4093017007126
"5472" 1094.2 100.354952637614 41.5104676282714
"5473" 1094.4 103.523709918459 39.6326291395887
"5474" 1094.6 105.333907519217 36.7637623072114
"5475" 1094.8 107.44771844454 35.3919438459978
"5476" 1095 109.107873245776 36.3582163113186
"5477" 1095.2 108.201130441029 36.6783199464794
"5478" 1095.4 107.034970574591 35.0210878036957
"5479" 1095.6 104.94669271189 32.6578754638837
"5480" 1095.8 101.955737880136 30.0720188357563
"5481" 1096 98.5424870123917 27.4946633311368
"5482" 1096.2 95.336132890604 25.0259270648939
"5483" 1096.4 93.2069168527163 20.8531193045878
"5484" 1096.6 93.5050601702255 18.1450430120188
"5485" 1096.8 93.4012560848115 19.6679130370323
"5486" 1097 92.6628213977088 21.5013700850779
"5487" 1097.2 91.2638617798898 22.8810258796898
"5488" 1097.4 89.7551822922061 24.1640667704755
"5489" 1097.6 86.1195321291519 25.1932909334504
"5490" 1097.8 80.9984725990466 24.9076598818399
"5491" 1098 75.7866726455664 26.0419307734467
"5492" 1098.2 70.3631408713177 27.9063186087563
"5493" 1098.4 64.6102993320615 28.8610612512606
"5494" 1098.6 58.1612201753011 28.234879229667
"5495" 1098.8 52.8569198687403 26.5108822490692
"5496" 1099 48.8397260385827 23.2279285026668
"5497" 1099.2 47.7151819030324 22.4056421624624
"5498" 1099.4 47.5181338641277 23.3095931945773
"5499" 1099.6 47.0231932272696 25.1291748083089
"5500" 1099.8 47.3878601390498 27.514202674869
"5501" 1100 48.1360108149077 31.021172552922
"5502" 1100.2 48.0113976834696 35.9736002096839
"5503" 1100.4 46.0952512391729 40.6213906929767
"5504" 1100.6 43.1340794428378 43.9515035577553
"5505" 1100.8 39.1166073810771 46.9565667285214
"5506" 1101 34.2693870316552 49.4472456731937
"5507" 1101.2 29.2842216914627 51.7615280760284
"5508" 1101.4 24.3041259057244 53.1652447157387
"5509" 1101.6 20.3351942967389 55.1543790583714
"5510" 1101.8 16.7322947856639 58.3232540864324
"5511" 1102 13.3080883743864 62.4448376724266
"5512" 1102.2 9.56520589989578 66.1532029349017
"5513" 1102.4 8.0095004568539 69.6563516030779
"5514" 1102.6 7.1543235236039 73.7524838635376
"5515" 1102.8 8.09838981550713 76.5693324794714
"5516" 1103 8.97674227540349 81.046148673247
"5517" 1103.2 10.3679577421834 85.317341265255
"5518" 1103.4 12.5514297786639 90.5528896181528
"5519" 1103.6 13.0817317766773 96.2460518627168
"5520" 1103.8 14.2479954817045 99.7228805410083
"5521" 1104 17.2962928309071 101.408003171196
"5522" 1104.2 20.5611683227371 104.176150243695
"5523" 1104.4 23.3151095325428 107.162337188826
"5524" 1104.6 24.5053930653093 112.293970137028
"5525" 1104.8 25.4091024916588 112.305056967673
"5526" 1105 26.0299569396857 112.669189372557
"5527" 1105.2 27.6823216655691 113.797974169863
"5528" 1105.4 27.9391076969668 115.173041762949
"5529" 1105.6 28.3297243713563 115.195864705106
"5530" 1105.8 28.0764663022084 115.523350565345
"5531" 1106 28.8678482373781 116.612389968844
"5532" 1106.2 29.8639247779952 116.630540207938
"5533" 1106.4 30.738708942519 117.212913378224
"5534" 1106.6 31.5464378596096 118.517087175206
"5535" 1106.8 32.5335247283524 118.835671951676
"5536" 1107 34.2442464603547 119.255066451467
"5537" 1107.2 36.4332522038571 120.203351076543
"5538" 1107.4 38.0143793337771 121.499713753599
"5539" 1107.6 39.6735734091381 122.569533267414
"5540" 1107.8 41.6195439802962 123.413945928139
"5541" 1108 44.2507096096731 123.682739582415
"5542" 1108.2 47.3228166937735 123.432203360591
"5543" 1108.4 51.6424789420491 123.123224559063
"5544" 1108.6 56.1144717233965 122.771215779255
"5545" 1108.8 58.5115979175905 121.249394085733
"5546" 1109 61.233705368647 119.278106936093
"5547" 1109.2 63.9306309748175 117.100214547228
"5548" 1109.4 65.1318565158624 116.421569133403
"5549" 1109.6 65.5886176848887 115.12080800635
"5550" 1109.8 67.6628321436639 113.176143983449
"5551" 1110 70.9794766253341 112.593126210092
"5552" 1110.2 73.9994383153433 112.112075383418
"5553" 1110.4 77.5577607272571 109.951288269456
"5554" 1110.6 80.9321980174919 108.525319409532
"5555" 1110.8 83.0078168970964 108.638075084486
"5556" 1111 83.6969970164266 107.521140100585
"5557" 1111.2 83.6593802748107 105.249618689405
"5558" 1111.4 83.742676729348 102.579739644281
"5559" 1111.6 83.778859172493 98.9207529465639
"5560" 1111.8 84.3957826339982 94.6986547683696
"5561" 1112 83.8886784161101 90.4485483633008
"5562" 1112.2 81.0302973653026 86.931107843626
"5563" 1112.4 79.2466007086439 83.4567880071582
"5564" 1112.6 78.3394318863703 77.7817400205356
"5565" 1112.8 78.7532808036389 72.1267516929623
"5566" 1113 78.2330460726066 66.4005597859802
"5567" 1113.2 76.547736941896 60.6195872782714
"5568" 1113.4 74.0631488148405 55.4636636986325
"5569" 1113.6 72.6026614597016 50.3997469913825
"5570" 1113.8 70.3768575466552 46.037288205553
"5571" 1114 67.4358607147231 43.0020921135724
"5572" 1114.2 64.3034498271689 41.1807416421538
"5573" 1114.4 60.403803467553 39.7711477580877
"5574" 1114.6 56.637922278502 37.6847438779347
"5575" 1114.8 54.5567381562791 35.2233572730956
"5576" 1115 51.0789490162571 33.0717046747887
"5577" 1115.2 47.2441718738425 32.31012563093
"5578" 1115.4 43.6114350203153 31.8003684572831
"5579" 1115.6 41.2446005969395 30.7149390918832
"5580" 1115.8 38.3080121784548 29.5294940058528
"5581" 1116 37.5708668828778 30.3305344077542
"5582" 1116.2 37.4529114438089 31.1388282044438
"5583" 1116.4 36.7965366685246 30.1694273150621
"5584" 1116.6 36.9214013930644 30.1785294454642
"5585" 1116.8 38.9254821236143 30.0631949998429
"5586" 1117 41.304446084106 28.6584736683179
"5587" 1117.2 43.8041863164049 24.8117028432146
"5588" 1117.4 45.9130112871448 20.1941373040916
"5589" 1117.6 47.0073020083951 17.2440821233059
"5590" 1117.8 46.7762639332956 15.2868757393484
"5591" 1118 46.0295508990041 13.8644063322232
"5592" 1118.2 45.0779296476238 10.7362920497048
"5593" 1118.4 43.9485599048976 9.37708732693435
"5594" 1118.6 44.5969877650943 9.72266928956213
"5595" 1118.8 45.4287220321593 9.57746703054317
"5596" 1119 47.1390758986593 9.65639600301056
"5597" 1119.2 48.510141676533 10.0616888755473
"5598" 1119.4 49.7305748040428 10.2651070903531
"5599" 1119.6 51.3813771790313 9.87151877120691
"5600" 1119.8 55.3051567378466 8.57439129678722
"5601" 1120 59.7693278846928 8.21897561229123
"5602" 1120.2 64.5910779639203 8.40542644935564
"5603" 1120.4 69.4810896910071 7.25928156761143
"5604" 1120.6 73.1305484555349 5.06512998468809
"5605" 1120.8 74.88215764897 5.12367662740014
"5606" 1121 76.136120440786 7.23899650213681
"5607" 1121.2 79.7573647541507 8.32565175948419
"5608" 1121.4 83.9666729166709 7.81252352823695
"5609" 1121.6 87.4979349631512 8.47642008273025
"5610" 1121.8 89.7243205010124 10.1023933099204
"5611" 1122 92.5034335821926 11.2605257479166
"5612" 1122.2 96.0926593656401 11.6636490430267
"5613" 1122.4 96.7517318957571 13.3909826476519
"5614" 1122.6 98.8813477638963 16.2982497642817
"5615" 1122.8 101.824618193675 18.2714382416694
"5616" 1123 105.83786921295 20.6001715518556
"5617" 1123.2 109.005467152637 22.2866932603714
"5618" 1123.4 110.909661124007 23.8823047511464
"5619" 1123.6 111.912441411432 25.0209670992229
"5620" 1123.8 112.416933757992 25.4213382602126
"5621" 1124 112.315952080907 27.1633405950514
"5622" 1124.2 113.789338552298 30.5012748176694
"5623" 1124.4 116.830185126061 33.2131807222995
"5624" 1124.6 117.777320114943 33.3426839150143
"5625" 1124.8 116.177551032827 33.1712478130114
"5626" 1125 115.438931548257 32.4542436686538
"5627" 1125.2 115.115735428359 32.0807020540469
"5628" 1125.4 114.368781059683 32.1348016893565
"5629" 1125.6 114.160823974816 31.2215181069185
"5630" 1125.8 114.609892708976 30.8130711329413
"5631" 1126 114.504414767515 31.0818074786873
"5632" 1126.2 114.079862482621 31.2880537225745
"5633" 1126.4 114.101203796463 31.2627338551832
"5634" 1126.6 113.824243733247 30.7118651158531
"5635" 1126.8 113.733645396917 30.8896189268014
"5636" 1127 113.672757551901 30.8055766401823
"5637" 1127.2 113.784245764954 31.0409863169987
"5638" 1127.4 113.828665056167 30.9966299968414
"5639" 1127.6 113.676410025698 31.0379206828303
"5640" 1127.8 113.669109595696 30.9809527190877
"5641" 1128 113.805260213783 31.5616564925977
"5642" 1128.2 113.668994397079 31.766708598816
"5643" 1128.4 113.601884802757 31.7130627410527
"5644" 1128.6 113.835878793563 31.8428130135061
"5645" 1128.8 114.46582241381 32.0697493671438
"5646" 1129 114.566017611947 32.4947849774014
"5647" 1129.2 114.327546490891 33.0683991254694
"5648" 1129.4 114.223946838647 33.1865351087314
"5649" 1129.6 114.250254242345 33.5071186925067
"5650" 1129.8 114.212544479537 33.7483432264414
"5651" 1130 114.494493722984 33.4614748059987
"5652" 1130.2 114.801588799818 33.8239217445673
"5653" 1130.4 114.192913233432 34.1302658838345
"5654" 1130.6 114.152879304823 34.1552593101582
"5655" 1130.8 113.827046899594 34.233866224915
"5656" 1131 113.464228116921 34.2012293621464
"5657" 1131.2 113.680434387737 33.8629979443414
"5658" 1131.4 113.703239105957 34.1954966262514
"5659" 1131.6 113.620073384396 33.469501438915
"5660" 1131.8 113.171520847804 32.972434168158
"5661" 1132 112.45130661592 32.6032779791694
"5662" 1132.2 112.133161684865 32.6217719725189
"5663" 1132.4 110.989167369502 32.5603799554653
"5664" 1132.6 110.193054527163 32.6884240565214
"5665" 1132.8 109.265533080621 32.7665977278169
"5666" 1133 108.837423874406 32.5088525420799
"5667" 1133.2 107.976054170531 32.6719969185767
"5668" 1133.4 106.711792599036 33.730038701303
"5669" 1133.6 104.778992709197 34.6044317867614
"5670" 1133.8 102.071022915486 36.0652784861
"5671" 1134 98.7042927368159 37.7935565120361
"5672" 1134.2 94.6359608164572 39.3848055567286
"5673" 1134.4 90.4538288806671 41.4607839171814
"5674" 1134.6 85.9765025368071 43.8303147537814
"5675" 1134.8 80.7023736013043 45.8154277909318
"5676" 1135 75.1746676732671 47.0788650942814
"5677" 1135.2 70.4810584859714 46.7845846516714
"5678" 1135.4 65.4920568262665 45.422428915111
"5679" 1135.6 60.2939928329336 42.7469400762126
"5680" 1135.8 56.3043838827673 40.1572299714245
"5681" 1136 51.8644448660571 35.4629932919773
"5682" 1136.2 51.4732628082009 34.0299987675299
"5683" 1136.4 51.6196035115246 33.2224424777482
"5684" 1136.6 51.3625683022003 31.925506931101
"5685" 1136.8 51.0936807463734 30.6538212782831
"5686" 1137 50.947985590774 27.9150804795299
"5687" 1137.2 50.5956391445164 28.4360551467529
"5688" 1137.4 49.0060703453897 28.8524025878256
"5689" 1137.6 47.026267392716 29.7392499238714
"5690" 1137.8 44.9596829605571 31.5440001130381
"5691" 1138 41.7375589495246 33.720168384911
"5692" 1138.2 38.7611316838055 35.5804763046263
"5693" 1138.4 34.3114218999093 37.6263313515866
"5694" 1138.6 30.0360536448509 40.1688481861777
"5695" 1138.8 26.2355096719408 42.309930797302
"5696" 1139 22.1814550698026 44.139419240726
"5697" 1139.2 19.1081205221911 45.8803266878563
"5698" 1139.4 16.8393575845669 47.7708181543157
"5699" 1139.6 15.7516399140466 49.8480782545083
"5700" 1139.8 14.3467515461882 53.4866141675387
"5701" 1140 12.3594018394397 57.2829688211236
"5702" 1140.2 11.44681763677 61.7106036822201
"5703" 1140.4 10.4914479564504 66.5642898786328
"5704" 1140.6 10.0740385706331 71.5224865857754
"5705" 1140.8 9.17554544851762 75.5664516229941
"5706" 1141 8.58121328730592 79.9741736684909
"5707" 1141.2 8.69006685335797 83.3225060691706
"5708" 1141.4 8.15029131005545 86.3639071294311
"5709" 1141.6 8.50909462367035 86.8196116578995
"5710" 1141.8 9.6430482431497 88.7526333481144
"5711" 1142 11.9288223191931 91.5060395509594
"5712" 1142.2 14.550531193612 95.0961376661585
"5713" 1142.4 17.4710666959539 98.8754182890583
"5714" 1142.6 20.8226624249931 101.152323150279
"5715" 1142.8 23.8677906632327 102.95483203132
"5716" 1143 27.3748160602158 103.815673283792
"5717" 1143.2 31.3846483425537 104.019960720644
"5718" 1143.4 35.2732138764756 105.434487378456
"5719" 1143.6 38.3474068567485 107.324911443513
"5720" 1143.8 40.9393648313719 109.137955333878
"5721" 1144 43.9977594238852 111.269809213379
"5722" 1144.2 46.4958341184321 113.851224916621
"5723" 1144.4 49.1335327420257 116.797240517098
"5724" 1144.6 51.7840675805276 117.398733779296
"5725" 1144.8 53.6191412402071 116.379998416971
"5726" 1145 56.5289851650978 114.872576358917
"5727" 1145.2 59.6507224875466 112.19074299335
"5728" 1145.4 63.2169785412907 110.136294297381
"5729" 1145.6 66.4845768653732 108.262717377075
"5730" 1145.8 69.5794728780182 104.908776980351
"5731" 1146 72.0555008327431 101.863139539683
"5732" 1146.2 73.2683018239714 97.9642668228429
"5733" 1146.4 75.3075606551067 95.7059602427139
"5734" 1146.6 77.6552167880264 92.9319653257586
"5735" 1146.8 78.4077547700026 90.0024645291896
"5736" 1147 78.190041076659 86.0757920905237
"5737" 1147.2 76.9290325146496 81.7396292391032
"5738" 1147.4 76.2292953960286 77.1771844759571
"5739" 1147.6 75.6537818947383 72.6799656234129
"5740" 1147.8 73.7500004373122 68.5647735400879
"5741" 1148 71.2618284902849 65.4110220942159
"5742" 1148.2 68.6023840802286 60.8343373848143
"5743" 1148.4 65.9794392853127 55.8210750106048
"5744" 1148.6 62.4161517884857 51.9094685501857
"5745" 1148.8 58.6613983028232 48.4149891621865
"5746" 1149 55.2367789543481 44.2320695178169
"5747" 1149.2 51.3977246472894 40.935139294723
"5748" 1149.4 47.8005928326953 38.8867210875636
"5749" 1149.6 42.791241807965 35.9022630748107
"5750" 1149.8 38.1647215501905 32.9750608512714
"5751" 1150 35.183412220792 31.1515471854458
"5752" 1150.2 33.7727017448571 30.777886780142
"5753" 1150.4 34.388601899814 31.3131465059532
"5754" 1150.6 35.2316541996547 30.4041551955485
"5755" 1150.8 36.8560896875196 29.3331811313089
"5756" 1151 38.881482872533 27.3477545819266
"5757" 1151.2 41.680899722347 24.8576213355299
"5758" 1151.4 44.5651875476709 21.9928081788576
"5759" 1151.6 45.9883375528234 18.9985432984281
"5760" 1151.8 47.6287778230246 17.2685495606551
"5761" 1152 49.970734382367 16.7022105354033
"5762" 1152.2 52.8261322080478 14.8821315950621
"5763" 1152.4 55.6708919817146 13.6884025718991
"5764" 1152.6 58.1618727828509 13.4359860091464
"5765" 1152.8 61.0927541724171 12.6098350696114
"5766" 1153 62.806193825871 10.9699320450734
"5767" 1153.2 62.1625324952249 10.6112266286263
"5768" 1153.4 61.2797692092894 11.4454527122714
"5769" 1153.6 60.941714227105 12.3233644411193
"5770" 1153.8 60.6402179910018 12.7248150491225
"5771" 1154 59.9291649760922 13.3747514590652
"5772" 1154.2 59.1899604907624 13.9490826341346
"5773" 1154.4 59.0147753093635 14.7495685779948
"5774" 1154.6 59.143338599951 15.3309737077714
"5775" 1154.8 59.6627180965458 15.8018066558487
"5776" 1155 59.6069634339446 16.1232059599277
"5777" 1155.2 60.0703426388871 16.0571202544714
"5778" 1155.4 60.6386166485245 16.2145339925784
"5779" 1155.6 61.0631235521449 16.7778070527
"5780" 1155.8 61.1763714725571 17.4329768692714
"5781" 1156 61.3020897909494 18.024624612281
"5782" 1156.2 61.2000367461817 18.4857811971582
"5783" 1156.4 60.8451600888857 19.2383336971571
"5784" 1156.6 60.7202771081571 20.0585699091814
"5785" 1156.8 60.4724950736514 20.652128564156
"5786" 1157 60.4466957526136 21.8337503649051
"5787" 1157.2 60.7742882828887 23.4634127335556
"5788" 1157.4 60.5848740937259 26.6172975010527
"5789" 1157.6 59.9436113681056 30.446480372332
"5790" 1157.8 59.4354545816386 34.9227463798591
"5791" 1158 58.5690320227371 39.9664507605514
"5792" 1158.2 56.7530679563251 45.1616081594559
"5793" 1158.4 53.8439884476283 49.7529992381271
"5794" 1158.6 49.5991761895371 53.6065403667214
"5795" 1158.8 46.0745802957571 56.5429750862714
"5796" 1159 42.1180919296029 58.4515058525612
"5797" 1159.2 37.8810062847935 60.2130841875351
"5798" 1159.4 33.182708117514 61.9589787840145
"5799" 1159.6 28.7227920705544 61.2462286794066
"5800" 1159.8 25.7652593174893 60.5479280795839
"5801" 1160 22.2203656591761 60.0204905541093
"5802" 1160.2 21.0390401657977 59.4902555223795
"5803" 1160.4 20.9127077217308 59.2115468830083
"5804" 1160.6 19.0947558359844 58.6391876054532
"5805" 1160.8 18.4620857537054 57.6543790567197
"5806" 1161 18.5946686033732 59.0294355359679
"5807" 1161.2 17.7191303145696 61.0017696712714
"5808" 1161.4 16.5957461807443 64.2192881080663
"5809" 1161.6 13.8913680243588 68.4996700085172
"5810" 1161.8 11.6898239281352 73.3030712475885
"5811" 1162 10.9983898158171 77.6190601189114
"5812" 1162.2 10.8029737751352 81.8415851985153
"5813" 1162.4 11.8921086075464 86.2258076092714
"5814" 1162.6 13.1502683656321 90.9839784021214
"5815" 1162.8 14.7295158716916 95.8618161409764
"5816" 1163 16.0452006507821 100.458916895246
"5817" 1163.2 17.8914959764491 103.625807597775
"5818" 1163.4 19.2337889304714 105.720142845867
"5819" 1163.6 20.766655998741 108.25985541215
"5820" 1163.8 22.5045962179265 109.779338635933
"5821" 1164 24.3931026005498 109.967723584174
"5822" 1164.2 26.1417447740975 109.850460406818
"5823" 1164.4 28.2434136094734 109.256600643298
"5824" 1164.6 31.1076418782995 109.091974512492
"5825" 1164.8 34.8798873395963 108.851005274871
"5826" 1165 39.0420608652151 107.881739340355
"5827" 1165.2 42.1840072332484 106.448241186706
"5828" 1165.4 46.4342779043963 105.800192781184
"5829" 1165.6 50.9258158842484 104.740052056254
"5830" 1165.8 55.3460962425761 102.633293101858
"5831" 1166 58.005573852204 100.309059684068
"5832" 1166.2 61.4437371344468 98.5742525141335
"5833" 1166.4 63.1387414443112 99.6985977336768
"5834" 1166.6 63.147822837518 99.7251543950627
"5835" 1166.8 63.3462749637935 99.084507941026
"5836" 1167 63.6227280828552 97.2233738527013
"5837" 1167.2 63.9708054874734 94.3893612471363
"5838" 1167.4 65.8579487709093 90.3999040058627
"5839" 1167.6 67.8849337636058 87.6037679803632
"5840" 1167.8 68.870738186095 85.2169838151363
"5841" 1168 68.7263108882854 84.3004736671771
"5842" 1168.2 68.3785030789552 83.2909352705733
"5843" 1168.4 67.8292094609687 82.7898409029734
"5844" 1168.6 67.3996213063043 81.069950798045
"5845" 1168.8 67.2341009870286 78.6039987431571
"5846" 1169 66.9840415285544 75.300900104866
"5847" 1169.2 65.9671057787434 72.4076350330054
"5848" 1169.4 63.5667579274193 69.4235546557579
"5849" 1169.6 60.8914806711952 65.6995691746077
"5850" 1169.8 58.9990638520286 62.0427617131572
"5851" 1170 58.3418619450841 57.5878519491849
"5852" 1170.2 58.2539503196241 52.7901076125008
"5853" 1170.4 58.4867561766101 49.1728499193008
"5854" 1170.6 60.1230644379403 46.1382801692516
"5855" 1170.8 60.9483242903571 44.0022968306314
"5856" 1171 60.5399260686395 42.3310357073597
"5857" 1171.2 58.8320307661953 40.3678604739415
"5858" 1171.4 56.4096896098332 36.9658204767279
"5859" 1171.6 54.0317569120412 33.7365303161123
"5860" 1171.8 50.7002938947515 31.7712578830579
"5861" 1172 47.1341934655753 29.5976687191919
"5862" 1172.2 45.2864327345362 29.6405935387017
"5863" 1172.4 45.4903853537016 29.8562637923455
"5864" 1172.6 46.18273275344 29.3225779002836
"5865" 1172.8 47.2512404094696 29.4335040094714
"5866" 1173 49.5269612485071 29.8493548513786
"5867" 1173.2 53.0405042807744 29.7770288730645
"5868" 1173.4 57.3858788989759 28.5520958656152
"5869" 1173.6 61.6759033954714 27.2605241178428
"5870" 1173.8 65.6420995404839 26.2743922289828
"5871" 1174 69.9753838780147 25.6132242507563
"5872" 1174.2 74.3525614997726 24.3556002146426
"5873" 1174.4 79.3328088298422 23.6698682614204
"5874" 1174.6 83.2829452488045 22.5622668805872
"5875" 1174.8 86.2045497190071 20.2267301621014
"5876" 1175 86.1781009478757 19.2256880941683
"5877" 1175.2 85.8561443017571 20.7929970743964
"5878" 1175.4 86.4976954762678 22.8363853830693
"5879" 1175.6 86.8944750709528 25.6623607881084
"5880" 1175.8 88.7681213505252 28.9614890539931
"5881" 1176 91.0663889506321 32.7401779222402
"5882" 1176.2 94.3810393871966 35.3916889120593
"5883" 1176.4 98.3108299781449 36.1560143059347
"5884" 1176.6 102.117893683092 35.4625297596632
"5885" 1176.8 105.755794806287 34.6808682653614
"5886" 1177 107.900705247757 36.0212793366538
"5887" 1177.2 107.568616337651 38.4414271996351
"5888" 1177.4 106.827774928726 41.3512249645214
"5889" 1177.6 106.27481330059 46.1198189135442
"5890" 1177.8 106.425976455285 51.1578942029724
"5891" 1178 107.714185175896 55.6618323468548
"5892" 1178.2 110.736973221544 58.7585251906192
"5893" 1178.4 114.520408175507 61.1860361821821
"5894" 1178.6 116.807667116025 64.3015051536911
"5895" 1178.8 115.531383108608 65.7050232644065
"5896" 1179 113.661807110392 68.2288042920552
"5897" 1179.2 112.643551970321 71.6327514655466
"5898" 1179.4 111.18273564023 74.9015022887579
"5899" 1179.6 110.986407771863 78.2036521869734
"5900" 1179.8 110.739671825349 81.9166134716843
"5901" 1180 111.587231217537 84.5613497107854
"5902" 1180.2 112.107587542409 87.6760532969946
"5903" 1180.4 110.918299274848 90.2248251942078
"5904" 1180.6 108.364134463047 90.751651736903
"5905" 1180.8 104.919903344618 91.4065022699381
"5906" 1181 100.269126299573 92.9139994867714
"5907" 1181.2 96.1883409957793 95.5030315384661
"5908" 1181.4 93.6737736479089 98.7661673795839
"5909" 1181.6 91.7540312215203 102.50878903735
"5910" 1181.8 88.3321638283006 104.823135185167
"5911" 1182 84.0897316392394 105.135380700094
"5912" 1182.2 78.627729999484 104.654064508717
"5913" 1182.4 73.2299745664588 103.536421880448
"5914" 1182.6 67.8886912635761 103.308701641211
"5915" 1182.8 62.6280051440466 104.704661558535
"5916" 1183 57.3908532187443 103.822530268169
"5917" 1183.2 53.1993877279413 101.094043687824
"5918" 1183.4 48.075454039964 99.6647902045042
"5919" 1183.6 42.7805654417571 99.5407691939679
"5920" 1183.8 37.858042563443 99.9133487107847
"5921" 1184 33.0885601982571 99.1350795506048
"5922" 1184.2 29.2348933222397 100.097366812593
"5923" 1184.4 25.7990845504279 101.457174198589
"5924" 1184.6 20.9162141943347 101.275886671547
"5925" 1184.8 17.4403653740777 99.5989248480919
"5926" 1185 14.5701069434168 98.6772457408765
"5927" 1185.2 14.1306056027329 96.7204128364085
"5928" 1185.4 12.0095215962491 93.7800741031666
"5929" 1185.6 9.89130174660139 90.8683838914518
"5930" 1185.8 10.6354147174821 88.3278107707714
"5931" 1186 10.0813410651014 84.5655070495173
"5932" 1186.2 7.91565970156482 82.1883936114253
"5933" 1186.4 7.6731378978801 81.1008043719927
"5934" 1186.6 7.38890969310713 79.4834732260964
"5935" 1186.8 7.22027710243816 80.4667143078576
"5936" 1187 8.68060118218439 81.1914231778441
"5937" 1187.2 8.85255485874362 81.2230056540552
"5938" 1187.4 9.1936164142308 80.7947946561135
"5939" 1187.6 10.6601943541101 83.022219903242
"5940" 1187.8 10.5350243818397 82.7396395200801
"5941" 1188 10.8848210196674 82.7469678781176
"5942" 1188.2 11.0656297437937 82.0404443298324
"5943" 1188.4 11.526050206501 82.4692343317348
"5944" 1188.6 11.8294951020571 82.9358541761964
"5945" 1188.8 12.0163670985821 83.6811098425464
"5946" 1189 11.7585470898171 84.2323442473834
"5947" 1189.2 11.8496360212828 84.6415472622201
"5948" 1189.4 11.3511027909531 85.0884328077034
"5949" 1189.6 11.2484112923244 86.5822970682882
"5950" 1189.8 11.0251523776952 87.8903540647342
"5951" 1190 11.0439992522571 88.7695133725173
"5952" 1190.2 10.7842788503071 88.9233783331964
"5953" 1190.4 10.9801460412411 88.8399351773914
"5954" 1190.6 10.8788831230686 88.8572273643534
"5955" 1190.8 10.9905997743315 88.8221210559326
"5956" 1191 11.4047518568673 88.7359038344833
"5957" 1191.2 11.7159782824731 88.7879583719434
"5958" 1191.4 12.0017974174971 88.4516378661034
"5959" 1191.6 12.2963895151588 88.3434739835993
"5960" 1191.8 12.2182259356718 88.6462960982714
"5961" 1192 12.7512377200932 88.9919309946731
"5962" 1192.2 12.7404478027693 88.7892260989056
"5963" 1192.4 13.6697091695321 88.7800599358214
"5964" 1192.6 14.1796480075071 88.4520200484964
"5965" 1192.8 14.6696189460745 88.4823453905497
"5966" 1193 15.6496580300218 88.7180222056412
"5967" 1193.2 16.1850629211519 88.4451474703767
"5968" 1193.4 16.1979966315761 88.4332403964266
"5969" 1193.6 15.8616626773887 88.5021395816135
"5970" 1193.8 15.9423958917244 87.5830908741312
"5971" 1194 16.2692542531006 86.4617636953845
"5972" 1194.2 16.371887288775 85.9391708145214
"5973" 1194.4 17.181935837494 85.2133595155346
"5974" 1194.6 18.477395604204 84.0274133132537
"5975" 1194.8 20.2925794192571 82.5313778102714
"5976" 1195 22.6347734130776 80.5257368760663
"5977" 1195.2 25.4062627919916 78.771559873236
"5978" 1195.4 29.360484524031 76.6978343855236
"5979" 1195.6 34.1245267486642 74.8685644615369
"5980" 1195.8 38.0330694392296 73.0773307858769
"5981" 1196 42.6976391936844 72.2518295670351
"5982" 1196.2 47.7114070449803 71.9110295857446
"5983" 1196.4 51.0404886779893 70.3413519002089
"5984" 1196.6 54.484118943342 70.1741471032714
"5985" 1196.8 58.6305114092834 71.4547933675346
"5986" 1197 62.8113764162834 73.0472200050346
"5987" 1197.2 66.823932791266 73.1189989350482
"5988" 1197.4 70.8807035907707 73.0146919161093
"5989" 1197.6 74.9638907308887 74.0663730530346
"5990" 1197.8 79.0040776645138 75.4705862841387
"5991" 1198 83.1276403894753 75.503854292926
"5992" 1198.2 87.3199606739869 75.7312856825687
"5993" 1198.4 91.1935022706023 77.060194467413
"5994" 1198.6 94.4812621431519 77.2378164195082
"5995" 1198.8 95.1313966538097 76.3326475939819
"5996" 1199 95.5436247995786 76.49380595895
"5997" 1199.2 95.9035934557849 77.835488592577
"5998" 1199.4 96.6357757014181 79.6866020883647
"5999" 1199.6 98.0059913978571 81.8456650529758
"6000" 1199.8 98.9488531394677 84.3283055527977
"6001" 1200 99.4641112598026 87.1534685086442
"6002" 1200.2 99.2087889252129 89.7466206279705
"6003" 1200.4 99.7198005246935 90.6521745972896
"6004" 1200.6 101.406084696308 90.2225285665765
"6005" 1200.8 104.368713229149 89.2763805840282
"6006" 1201 107.583973050257 87.878664796092
"6007" 1201.2 110.127576236334 86.1866094151176
"6008" 1201.4 111.326285783796 83.7726539584766
"6009" 1201.6 112.035402510715 81.0469123007375
"6010" 1201.8 113.615655767866 77.8909081167149
"6011" 1202 115.562260899496 74.7873929798378
"6012" 1202.2 117.913737362622 72.3797929476189
"6013" 1202.4 117.228468464132 71.9417406708964
"6014" 1202.6 116.246897455842 69.7847537217243
"6015" 1202.8 114.370602406419 67.0719278591903
"6016" 1203 112.911922231987 63.3361810447309
"6017" 1203.2 112.295578496311 58.8808295443525
"6018" 1203.4 112.587760610762 55.2970838601613
"6019" 1203.6 113.380172264507 51.5710652514103
"6020" 1203.8 114.89030613473 48.6252023551018
"6021" 1204 115.753951679825 45.7867787283255
"6022" 1204.2 114.153903775543 43.0187231435036
"6023" 1204.4 111.735317386422 39.7591075360773
"6024" 1204.6 108.770386739584 36.5313811250752
"6025" 1204.8 106.748552679821 32.8905518732813
"6026" 1205 105.240807844834 29.7297938646632
"6027" 1205.2 105.503138492136 27.0917682559987
"6028" 1205.4 105.448479677422 27.3184987665601
"6029" 1205.6 103.949697321229 28.4762281108143
"6030" 1205.8 100.954147753309 28.3665453288075
"6031" 1206 98.304679458045 27.8445517573623
"6032" 1206.2 94.9300418628632 27.4971132182714
"6033" 1206.4 90.5289550623209 27.6217968358459
"6034" 1206.6 85.8108968449714 26.0554796337918
"6035" 1206.8 81.8960320384693 23.2081774746048
"6036" 1207 79.0740744474992 18.635845664082
"6037" 1207.2 77.9214918959991 15.0453642850456
"6038" 1207.4 77.7715549605696 14.3078395931777
"6039" 1207.6 76.9116270443571 15.9462873605014
"6040" 1207.8 74.1970654106255 17.9036646585451
"6041" 1208 70.8390789877884 19.9848405558652
"6042" 1208.2 66.637357002319 21.9088448945085
"6043" 1208.4 62.0527880943454 24.0499779088597
"6044" 1208.6 56.8965092391757 24.8455377009458
"6045" 1208.8 51.9112917678269 24.4544673453179
"6046" 1209 49.8433208198924 24.9282480355185
"6047" 1209.2 49.021629424314 27.9560216219873
"6048" 1209.4 48.5242243738336 32.2796387714597
"6049" 1209.6 48.6979966350502 37.741358511099
"6050" 1209.8 48.6242744856321 43.4170366115328
"6051" 1210 48.4079650260454 48.8978284717891
"6052" 1210.2 47.0068746336158 54.3717359840106
"6053" 1210.4 44.8119566035872 59.0277790588831
"6054" 1210.6 41.9200100372288 63.359762926196
"6055" 1210.8 38.9579161413102 67.089630798705
"6056" 1211 35.1265680621709 70.5069093592456
"6057" 1211.2 31.5449074883361 73.0472200050346
"6058" 1211.4 29.43709043565 76.8316278956196
"6059" 1211.6 29.1850498723112 81.3469567004336
"6060" 1211.8 29.9931449924193 85.3960242154606
"6061" 1212 31.8893465677227 89.7214586349007
"6062" 1212.2 34.7889119953624 93.6481919785872
"6063" 1212.4 38.7510876884775 96.2273265040511
"6064" 1212.6 43.0880274285986 99.3753676676129
"6065" 1212.8 48.007419218062 101.879749852637
"6066" 1213 52.556002581184 104.800493343857
"6067" 1213.2 56.3917422044866 106.700759417862
"6068" 1213.4 61.0959941870276 108.226356347296
"6069" 1213.6 65.4292351156718 110.84394663154
"6070" 1213.8 67.8951111508425 112.897788597174
"6071" 1214 70.2126638154767 114.323981429589
"6072" 1214.2 71.8631342522054 112.958807064461
"6073" 1214.4 73.5950278075789 110.087282233098
"6074" 1214.6 75.0994539466608 106.460436875354
"6075" 1214.8 77.5244204959413 102.552371240061
"6076" 1215 81.3065705315136 97.8840038538612
"6077" 1215.2 84.6153677115507 94.8126395400696
"6078" 1215.4 87.0630606753887 93.172140225903
"6079" 1215.6 87.467700969037 93.4942855972439
"6080" 1215.8 88.1902995470622 92.6419374442968
"6081" 1216 88.850097073915 89.7023263947188
"6082" 1216.2 90.1784076112125 85.9869436136464
"6083" 1216.4 93.0142919652571 82.279942025403
"6084" 1216.6 95.3681122961519 78.8201856256135
"6085" 1216.8 96.8644100757527 77.6453055646608
"6086" 1217 97.1056583329635 75.3599063624182
"6087" 1217.2 96.0549210612571 72.3173660130361
"6088" 1217.4 93.9456558325004 70.4358215345147
"6089" 1217.6 92.1389593467117 67.936642911526
"6090" 1217.8 90.7461204227717 64.7456729192035
"6091" 1218 88.2069364832021 61.5873151724733
"6092" 1218.2 85.3528280460935 59.8100554821896
"6093" 1218.4 82.4127274678043 56.4444249094601
"6094" 1218.6 78.0145860121129 52.6231556708868
"6095" 1218.8 72.9755042624908 50.0863547833462
"6096" 1219 67.8036272450168 48.8270555558003
"6097" 1219.2 62.0825981835218 48.8056550711244
"6098" 1219.4 56.3808540434996 50.1308038259381
"6099" 1219.6 50.7267149680484 50.7752408036341
"6100" 1219.8 45.686672323538 49.8025373011141
"6101" 1220 40.8978047708448 46.6049195267147
"6102" 1220.2 36.7864086040696 42.9157841358652
"6103" 1220.4 35.3436934444571 39.7014709680714
"6104" 1220.6 34.8118712910185 37.7103586069646
"6105" 1220.8 32.6221000528481 34.4922091386351
"6106" 1221 31.6337764497399 32.4303411187197
"6107" 1221.2 32.8101304990595 32.760268421097
"6108" 1221.4 34.0317182974793 33.4280177614936
"6109" 1221.6 34.7635579124781 33.5335211697249
"6110" 1221.8 36.5775966749875 33.2183979554287
"6111" 1222 39.9550357941692 31.8929107055242
"6112" 1222.2 43.6875712800526 28.6726136088623
"6113" 1222.4 46.7495475304295 25.1952330581335
"6114" 1222.6 49.0247144781857 21.2002033145571
"6115" 1222.8 49.4929418643312 17.1074140900492
"6116" 1223 49.5571439637983 15.5715238021891
"6117" 1223.2 50.2192473373286 15.47201720995
"6118" 1223.4 51.5842970167627 16.131839059395
"6119" 1223.6 53.9571131262454 16.7315597715303
"6120" 1223.8 57.2316404272678 17.290674914431
"6121" 1224 60.8498141130122 17.409577947251
"6122" 1224.2 65.2606331593196 17.5444467338964
"6123" 1224.4 69.9992896883602 16.5425312938281
"6124" 1224.6 72.8624458479541 14.0010561886957
"6125" 1224.8 74.4288305337723 10.9628991857563
"6126" 1225 75.8147738464693 11.0478286064229
"6127" 1225.2 77.5494981481919 13.6942360681845
"6128" 1225.4 79.7442346067733 17.1617506548843
"6129" 1225.6 83.6429372557211 21.0774996891168
"6130" 1225.8 87.939908758994 25.2254747139135
"6131" 1226 92.9661486712371 27.9850327400014
"6132" 1226.2 98.0707176607918 28.187059650519
"6133" 1226.4 103.815764849143 27.6754650016714
"6134" 1226.6 108.011561516882 26.6898754074157
"6135" 1226.8 107.530843778418 27.0450695276263
"6136" 1227 106.992739614924 28.9216112285442
"6137" 1227.2 106.020107825101 31.8006462061152
"6138" 1227.4 106.259699062394 36.328878973703
"6139" 1227.6 106.106320390084 41.1906823606592
"6140" 1227.8 105.882499525743 45.7144739512714
"6141" 1228 106.337753673171 51.0356288076561
"6142" 1228.2 107.953395276874 56.837053126991
"6143" 1228.4 108.620551151166 62.4783834624078
"6144" 1228.6 109.401439987184 67.4953959668805
"6145" 1228.8 111.22093242155 70.4212477884007
"6146" 1229 113.944605283129 72.7285627556304
"6147" 1229.2 117.175775744003 73.9577527939714
"6148" 1229.4 117.683205404829 73.7673440660304
"6149" 1229.6 117.237970430057 75.4482641266714
"6150" 1229.8 116.177055278083 77.8776148160888
"6151" 1230 115.268801110743 82.4804201578714
"6152" 1230.2 115.19221383652 87.3254201084293
"6153" 1230.4 113.332662434882 88.9966299585214
"6154" 1230.6 109.958623649567 90.0104279434927
"6155" 1230.8 105.52021273181 92.6893835189556
"6156" 1231 101.337463276953 96.6942818523149
"6157" 1231.2 96.8260951073441 99.7783275975671
"6158" 1231.4 93.2576756538624 103.16587455514
"6159" 1231.6 90.253036910129 107.118445093271
"6160" 1231.8 87.1531886121752 110.394145002673
"6161" 1232 84.0702005662739 114.067313196809
"6162" 1232.2 81.1701047478201 117.927676527784
"6163" 1232.4 79.1547578072834 122.033615851666
"6164" 1232.6 78.7409620493963 124.716559572106
"6165" 1232.8 77.1711850195392 123.339964440605
"6166" 1233 73.6579622753495 124.700976249103
"6167" 1233.2 70.4807593292323 126.888750811602
"6168" 1233.4 68.521697647612 124.890953739796
"6169" 1233.6 64.3654586344623 124.117395291323
"6170" 1233.8 59.2952937592735 124.453444836968
"6171" 1234 54.468756047062 126.187171482223
"6172" 1234.2 53.8193060132099 125.416054097767
"6173" 1234.4 51.8692712614476 124.701868364867
"6174" 1234.6 50.2297926123811 125.391606561338
"6175" 1234.8 51.3082027973047 125.123482274605
"6176" 1235 51.6011708833547 125.183554303857
"6177" 1235.2 51.6228013748913 125.136946694954
"6178" 1235.4 51.6189514513391 124.879484225886
"6179" 1235.6 51.6868619062487 124.967540439179
"6180" 1235.8 52.0649056955716 125.393338659626
"6181" 1236 52.1279231076385 125.681281435763
"6182" 1236.2 52.3814774582076 125.404240690032
"6183" 1236.4 52.779188745358 125.709423907944
"6184" 1236.6 52.7974242211546 125.541596345579
"6185" 1236.8 53.0521906066821 125.797609551146
"6186" 1237 53.3712311913842 125.998687151983
"6187" 1237.2 53.6567826369018 125.896971709106
"6188" 1237.4 54.1951851529507 125.707714499029
"6189" 1237.6 54.2926220445498 126.239993438979
"6190" 1237.8 54.7324180850943 126.479390351062
"6191" 1238 55.1420993797768 126.670936443287
"6192" 1238.2 54.9632375110526 126.74293190959
"6193" 1238.4 55.0323427177799 126.83847750784
"6194" 1238.6 55.0152673033269 126.757879846737
"6195" 1238.8 54.6311852343258 126.67295796463
"6196" 1239 54.6682557343879 126.787118964818
"6197" 1239.2 54.3912076448331 127.003140212799
"6198" 1239.4 54.0454164269889 126.668783440881
"6199" 1239.6 53.9368080573063 126.643161990304
"6200" 1239.8 53.0458559627321 126.243489009646
"6201" 1240 52.9917024821352 126.152992569028
"6202" 1240.2 52.8075552466809 126.218927853034
"6203" 1240.4 52.6610130346941 126.094817917692
"6204" 1240.6 52.3173719084821 125.937743095246
"6205" 1240.8 51.7945103968491 125.813788605783
"6206" 1241 50.9313069210445 125.518370643925
"6207" 1241.2 50.2954802525211 125.358227193327
"6208" 1241.4 49.7623176352648 125.420081943702
"6209" 1241.6 49.5370039767206 125.484950174759
"6210" 1241.8 48.7068684971341 125.85518189881
"6211" 1242 47.8814620700666 125.475332731652
"6212" 1242.2 46.344170956885 125.537266312504
"6213" 1242.4 45.1967796341143 124.823355750444
"6214" 1242.6 43.9705039437494 124.840928625079
"6215" 1242.8 43.1652050224011 124.685586181647
"6216" 1243 42.0992049583547 124.061864516271
"6217" 1243.2 40.815804100491 123.365306283868
"6218" 1243.4 39.7545547548725 123.14168690851
"6219" 1243.6 38.1268118980246 122.722744813667
"6220" 1243.8 37.4921275316243 122.401759746678
"6221" 1244 36.4945362011409 121.303633447411
"6222" 1244.2 34.7414603173036 120.888861858109
"6223" 1244.4 33.8700018759291 119.977099099887
"6224" 1244.6 32.1021656403285 118.853871113248
"6225" 1244.8 30.8170666117768 118.35320310272
"6226" 1245 28.8745137229476 116.949025535438
"6227" 1245.2 27.4421119669851 116.146102792455
"6228" 1245.4 26.717005724454 115.253613616185
"6229" 1245.6 25.2336017002571 114.310147107581
"6230" 1245.8 23.7541880029579 113.201264072673
"6231" 1246 22.2967211035957 112.226247573996
"6232" 1246.2 21.3821381786571 111.562971535599
"6233" 1246.4 20.5192408980931 110.318227367998
"6234" 1246.6 19.1034620037611 109.361384281586
"6235" 1246.8 18.0030581059 108.292291014629
"6236" 1247 16.7603819527371 106.903403800143
"6237" 1247.2 15.7832874874648 105.455461706295
"6238" 1247.4 14.2761640393437 103.430033914634
"6239" 1247.6 13.1594756969548 101.797518133364
"6240" 1247.8 11.1147115568153 99.8569796262714
"6241" 1248 10.1088851453524 98.2524202143905
"6242" 1248.2 9.39200391663509 96.4905646370116
"6243" 1248.4 8.0686961719915 94.5293172571855
"6244" 1248.6 7.80891131872225 94.3138536006668
"6245" 1248.8 8.05010113621615 93.8569248990091
"6246" 1249 7.58177032361846 92.3824769149941
"6247" 1249.2 6.77731003690228 91.2835600843763
"6248" 1249.4 6.34091237815959 90.6069228461007
"6249" 1249.6 6.41669267163808 90.3539840923905
"6250" 1249.8 5.34281969725713 89.6278574354845
"6251" 1250 5.49485115205712 89.7737341576214
"6252" 1250.2 5.58468792080258 89.6212296958417
"6253" 1250.4 5.48924343446204 88.8697579346157
"6254" 1250.6 4.52624450057744 87.7515513813261
"6255" 1250.8 4.45898604137616 87.5907447271286
"6256" 1251 4.22994944812113 86.0209578466234
"6257" 1251.2 3.8507754611001 84.4191272059987
"6258" 1251.4 3.3280939141352 83.8177478159788
"6259" 1251.6 3.49582599018275 83.1336046113623
"6260" 1251.8 2.98329151876114 83.1928081384234
"6261" 1252 2.78565062752113 83.4710369205274
"6262" 1252.2 2.66694348676519 83.2608119474488
"6263" 1252.4 2.57970833620951 82.4312824216286
"6264" 1252.6 2.61002288576953 81.4469484306847
"6265" 1252.8 2.41652319937908 80.9467191075885
"6266" 1253 2.04880484325712 80.1927855483429
"6267" 1253.2 1.9874379799915 79.7406501280527
"6268" 1253.4 1.96363315989578 78.8294542388597
"6269" 1253.6 1.62108968375314 78.3161608037434
"6270" 1253.8 1.67087354318933 77.0242806727206
"6271" 1254 1.84609623685713 75.3431639685964
"6272" 1254.2 1.44006101001323 74.2880453823934
"6273" 1254.4 1.68576054292939 72.7370172680949
"6274" 1254.6 1.56537148917817 71.665999426824
"6275" 1254.8 1.45029020798127 70.4508998706163
"6276" 1255 1.13921494274432 69.7364339352201
"6277" 1255.2 1.10446380398822 68.9601559725655
"6278" 1255.4 1.47983864120258 67.3077791557714
"6279" 1255.6 1.52795634070156 65.5667260321048
"6280" 1255.8 1.69146595376996 64.2388872051432
"6281" 1256 1.21671178202831 64.149916162763
"6282" 1256.2 0.868560654678174 64.3341319400609
"6283" 1256.4 0.842560877652072 63.7701833079605
"6284" 1256.6 0.559883221027033 63.9239430124396
"6285" 1256.8 0.695639723853772 63.1407064253723
"6286" 1257 0.6605064044672 62.8998351692798
"6287" 1257.2 1.08860618136238 62.3528179552977
"6288" 1257.4 0.711013934494411 61.5718044269324
"6289" 1257.6 0.305889722808521 62.1304578599443
"6290" 1257.8 0.0868751170285603 62.3266686336714
"6291" 1258 0.195469013314272 62.8726434808143
"6292" 1258.2 0.186658565125045 62.873021199262
"6293" 1258.4 0.326466515230097 62.5029545662985
"6294" 1258.6 0.217293223538683 62.9201026536112
"6295" 1258.8 0.265264313645476 63.1761277518345
"6296" 1259 0.18567426972772 63.118760377595
"6297" 1259.2 0.528490295257122 61.8600038169556
"6298" 1259.4 0.917158279985947 60.7361852964748
"6299" 1259.6 1.51065068750484 59.6378343421246
"6300" 1259.8 1.5834964512935 58.8997665097714
"6301" 1260 1.36356161944844 60.094501903541
"6302" 1260.2 1.02596325133054 61.1174762673173
"6303" 1260.4 0.746683586868234 61.2034770453548
"6304" 1260.6 0.869050052569062 61.4470647530237
"6305" 1260.8 0.875990763371428 61.5841428415572
"6306" 1261 0.749605225587307 61.9247762053092
"6307" 1261.2 0.759735550130914 61.6882137752035
"6308" 1261.4 0.844569436679809 61.9591956661065
"6309" 1261.6 0.736266616817128 61.9419383580514
"6310" 1261.8 0.655183174257136 62.4803136765139
"6311" 1262 0.713138427416707 62.5955515654842
"6312" 1262.2 0.94312153562077 63.186772039332
"6313" 1262.4 1.21463885776208 63.4991991700833
"6314" 1262.6 1.2223410157618 63.6127540570938
"6315" 1262.8 1.05385893111034 63.7927530183173
"6316" 1263 1.44534665644134 63.7407434877714
"6317" 1263.2 1.65260165802075 63.9341509411987
"6318" 1263.4 1.66654184627438 64.5402514823231
"6319" 1263.6 1.86641078469679 64.8927817931076
"6320" 1263.8 1.86102789759642 65.2091883370661
"6321" 1264 1.86923145823974 65.4284387797584
"6322" 1264.2 1.73703019319627 65.8770876758888
"6323" 1264.4 1.43004587171247 66.6082488828696
"6324" 1264.6 1.59584977143411 66.7040662606342
"6325" 1264.8 1.67453780621127 66.9448811954457
"6326" 1265 1.73207264575713 67.9145775165872
"6327" 1265.2 1.65248352946227 68.1227749425535
"6328" 1265.4 1.82030518648926 68.4748003915393
"6329" 1265.6 1.80208713152028 68.6722373483241
"6330" 1265.8 1.98058560071868 69.3085203157073
"6331" 1266 0.607941761748665 69.8502637193731
"6332" 1266.2 1.08795707951377 69.7750539849174
"6333" 1266.4 1.46667290785196 69.9468144729525
"6334" 1266.6 2.0338997986689 70.2062632707504
"6335" 1266.8 2.0186893228391 70.7098289819845
"6336" 1267 2.35133870086919 71.7127607026766
"6337" 1267.2 2.44308182014505 71.9532720362024
"6338" 1267.4 2.2307228233597 72.4280432671176
"6339" 1267.6 1.87338393387253 72.2810500390407
"6340" 1267.8 2.19040276684536 72.0818474515235
"6341" 1268 2.1953916454059 72.3756440282384
"6342" 1268.2 2.28608557426559 73.0016490447036
"6343" 1268.4 3.23511089207531 73.7811908454698
"6344" 1268.6 3.75486403589273 74.2550777403901
"6345" 1268.8 4.28227769401519 75.3089524801908
"6346" 1269 4.70506062839273 76.1595120377121
"6347" 1269.2 5.57335919838827 77.8334581760993
"6348" 1269.4 5.94461087250712 79.5121369055714
"6349" 1269.6 5.97628409225714 80.7446751229964
"6350" 1269.8 6.49627573476148 82.4770968327149
"6351" 1270 6.4633963684123 84.0381428769266
"6352" 1270.2 6.29806158139872 84.6294351358555
"6353" 1270.4 6.08777382577712 84.6665034458314
"6354" 1270.6 6.15998876680712 84.9040935001464
"6355" 1270.8 5.89317356363312 85.9170042357274
"6356" 1271 6.02761655185196 86.9308682308404
"6357" 1271.2 5.75773887598212 86.8181903184214
"6358" 1271.4 5.62374738547453 86.917059241828
"6359" 1271.6 5.91453462182016 87.6646119123302
"6360" 1271.8 6.05100040551354 88.7704237130919
"6361" 1272 6.36636479865186 89.3704311586925
"6362" 1272.2 6.76092822522352 90.1150754909773
"6363" 1272.4 7.20169168661846 91.3419130886748
"6364" 1272.6 7.41625681454983 91.9709721999787
"6365" 1272.8 7.86461128878093 92.7987381301524
"6366" 1273 8.38344879325715 93.8787769910519
"6367" 1273.2 9.21467768230593 95.3173985191739
"6368" 1273.4 9.99878300050713 96.6014624192324
"6369" 1273.6 10.3592544062333 97.533553332319
"6370" 1273.8 10.670151412585 98.6905923776895
"6371" 1274 11.7948863155986 99.4779044071983
"6372" 1274.2 12.5278262511051 100.397130741711
"6373" 1274.4 13.5238565887489 102.098907489034
"6374" 1274.6 14.7568335409679 103.540880984693
"6375" 1274.8 15.7054595605877 105.082244685387
"6376" 1275 16.7942212120313 106.204083991739
"6377" 1275.2 17.3706625484619 107.236811293728
"6378" 1275.4 17.8854147182572 108.013311184198
"6379" 1275.6 18.5505523330071 108.786511996053
"6380" 1275.8 19.1493270111381 109.663294519676
"6381" 1276 19.6185733029771 110.581527150375
"6382" 1276.2 20.2855963471863 111.049607293185
"6383" 1276.4 21.4138612774933 112.111893787114
"6384" 1276.6 22.7755603313122 113.336683030823
"6385" 1276.8 23.8992396036926 114.54120796807
"6386" 1277 24.5383111803051 114.467557722399
"6387" 1277.2 25.7204215817689 115.217501894012
"6388" 1277.4 25.6216609910524 115.265650856909
"6389" 1277.6 25.6485956976115 115.747140485886
"6390" 1277.8 25.3720799633502 115.482017926132
"6391" 1278 26.1528852302811 115.323646282719
"6392" 1278.2 26.9525706825291 115.464289403343
"6393" 1278.4 27.773690077585 116.615573137903
"6394" 1278.6 28.7951919147051 117.558648916983
"6395" 1278.8 29.7558045465464 118.130141094338
"6396" 1279 31.3688601357653 119.290849888903
"6397" 1279.2 32.1663538929781 120.011916212155
"6398" 1279.4 33.7397026693967 121.081434381713
"6399" 1279.6 35.1991483870526 121.667433917703
"6400" 1279.8 37.5375426933734 122.704968888411
"6401" 1280 39.5297413419617 123.592822488499
"6402" 1280.2 41.9710278723988 123.736859016712
"6403" 1280.4 44.5265516804759 124.020063317037
"6404" 1280.6 46.5946103688618 124.802528068597
"6405" 1280.8 48.9241802851399 126.119080678592
"6406" 1281 50.0664035659815 126.628806100752
"6407" 1281.2 49.8211421135451 127.272196617471
"6408" 1281.4 49.4163645959375 126.499060432288
"6409" 1281.6 48.3761675975905 126.861268882092
"6410" 1281.8 47.7115856533624 126.884650261061
"6411" 1282 47.0662797279295 126.654774372228
"6412" 1282.2 46.3343006977071 126.558789483871
"6413" 1282.4 45.5417249517277 126.348535640776
"6414" 1282.6 44.5512492506381 125.793818059152
"6415" 1282.8 43.1895300551691 125.388801784767
"6416" 1283 42.5010958557277 125.025349540641
"6417" 1283.2 41.0969358544212 124.032006516818
"6418" 1283.4 38.8530861927571 123.230769471176
"6419" 1283.6 36.2195358555112 122.06010591687
"6420" 1283.8 34.1552325020958 121.118443666957
"6421" 1284 32.6029041620905 119.151124085581
"6422" 1284.2 30.0479311022572 118.025342616579
"6423" 1284.4 28.1000280876321 116.628416972421
"6424" 1284.6 26.1453913963674 115.115185347854
"6425" 1284.8 23.4966520003793 112.873547896768
"6426" 1285 21.0149331729104 110.947460627441
"6427" 1285.2 19.4148511535451 109.239302586159
"6428" 1285.4 17.4176256265648 107.381072994102
"6429" 1285.6 16.0169609145176 106.388337552582
"6430" 1285.8 15.7135367925428 106.117491206843
"6431" 1286 15.4024419831014 106.105557330403
"6432" 1286.2 15.3223203200264 106.040494754041
"6433" 1286.4 14.6939607663047 105.116537320414
"6434" 1286.6 13.8394163243862 104.43803148215
"6435" 1286.8 13.7171142942985 104.873781561933
"6436" 1287 13.5991497530975 104.35859576791
"6437" 1287.2 12.9348904713321 103.019538928346
"6438" 1287.4 12.1935813592489 101.635276389329
"6439" 1287.6 10.6070584569658 99.6443217068068
"6440" 1287.8 9.7378559997095 97.9278684997
"6441" 1288 8.72551956655714 95.6568931226868
"6442" 1288.2 7.88934656515713 93.3503243854464
"6443" 1288.4 6.81409184048294 91.7921092363521
"6444" 1288.6 6.8420187654238 91.3124732684857
"6445" 1288.8 8.01920676613214 92.8662266876464
"6446" 1289 8.8232091997034 93.6862606032053
"6447" 1289.2 9.09609623763213 94.6274505487214
"6448" 1289.4 9.3078773425707 95.4597228842121
"6449" 1289.6 9.56766074490175 96.2036107455276
"6450" 1289.8 9.64491668330024 96.8972625310559
"6451" 1290 9.65987954918213 97.1020815433964
"6452" 1290.2 9.44705594679746 97.4262174170295
"6453" 1290.4 10.1413124893821 98.1053103250214
"6454" 1290.6 10.716882392544 99.15735611996
"6455" 1290.8 11.6624322887317 99.9973290926274
"6456" 1291 12.5367274475716 101.704194525771
"6457" 1291.2 13.6385856502902 102.943918403891
"6458" 1291.4 14.0877694940175 103.420856762098
"6459" 1291.6 13.9936693582059 102.724980831861
"6460" 1291.8 14.1986519393571 102.933547889921
"6461" 1292 14.30136740572 103.010247579536
"6462" 1292.2 14.4286650455416 103.163735905935
"6463" 1292.4 14.394440346484 103.253799606633
"6464" 1292.6 14.3294247585283 103.30093960839
"6465" 1292.8 14.3082040170806 103.321243558339
"6466" 1293 14.3209797695848 103.359782959313
"6467" 1293.2 14.2778886721554 103.359238617492
"6468" 1293.4 14.2762646358202 103.382264276549
"6469" 1293.6 14.1885814797443 103.391350132477
"6470" 1293.8 14.1308987910223 103.384135392393
"6471" 1294 14.1321381778821 103.427427637066
"6472" 1294.2 14.1342038226484 103.410721993645
"6473" 1294.4 14.154034012405 103.390782042706
"6474" 1294.6 14.0912384115093 103.347578815671
"6475" 1294.8 14.0676605519625 103.406953580298
"6476" 1295 14.1507289807789 103.424015294271
"6477" 1295.2 14.1738642021615 103.440631920054
"6478" 1295.4 14.1632653076364 103.377889833047
"6479" 1295.6 14.1877005210029 103.388388122043
"6480" 1295.8 14.1209836961441 103.370842091767
"6481" 1296 14.1103963914436 103.433731795788
"6482" 1296.2 14.0747987283347 103.433899321677
"6483" 1296.4 14.100871025052 103.43381484281
"6484" 1296.6 14.1242887277702 103.390782042706
"6485" 1296.8 14.1242887277702 103.447278570367
"6486" 1297 14.1171137018469 103.345618905964
"6487" 1297.2 14.1431019847187 103.355418454502
"6488" 1297.4 14.205997997047 103.343724875574
"6489" 1297.6 14.3177858314588 103.324455175087
"6490" 1297.8 14.649955396568 103.953932057675
"6491" 1298 14.6693647128725 104.501965633502
"6492" 1298.2 15.4067822393597 105.772640427323
"6493" 1298.4 15.5920588746639 106.021560033136
"6494" 1298.6 15.5242182299916 105.727256087484
"6495" 1298.8 15.6722134514784 105.821956149466
"6496" 1299 15.7749780759676 106.102644522403
"6497" 1299.2 15.8179179945761 106.175069588711
"6498" 1299.4 15.8851703659097 106.241800734187
"6499" 1299.6 15.9721375116639 106.394025924619
"6500" 1299.8 16.0289975739018 106.449889116536
"6501" 1300 16.0584821101563 106.388337552582
"6502" 1300.2 16.0325313628821 106.357265160546
"6503" 1300.4 16.0452006507821 106.338156040896
"6504" 1300.6 16.0325313628821 106.357265160546
"6505" 1300.8 16.0666913230257 106.446730584362
"6506" 1301 16.1198881463862 106.469145973981
"6507" 1301.2 16.1283298717981 106.378097233607
"6508" 1301.4 16.2237486110423 106.430937923495
"6509" 1301.6 16.2538576423547 106.444188351149
"6510" 1301.8 16.2614423601662 106.421462326974
"6511" 1302 16.2533123358454 106.462204737784
"6512" 1302.2 16.1636909780007 106.439009727938
"6513" 1302.4 16.1275510221321 106.519692677571
"6514" 1302.6 16.0604090315051 106.557279210437
"6515" 1302.8 15.998015674693 106.481474438271
"6516" 1303 15.9307245851143 106.436511803801
"6517" 1303.2 15.9528114792741 106.526818112017
"6518" 1303.4 15.9375117036321 106.538801797221
"6519" 1303.6 15.9109384090961 106.507385108983
"6520" 1303.8 15.9031080339037 106.540778602702
"6521" 1304 15.8604579463412 106.465416354532
"6522" 1304.2 15.7982032201554 106.436130764526
"6523" 1304.4 15.7218901691802 106.442276244118
"6524" 1304.6 15.6461180819321 106.325416627796
"6525" 1304.8 15.9946033476353 106.494320905263
"6526" 1305 16.4134152512317 106.973777181797
"6527" 1305.2 16.5279910146857 107.441747845893
"6528" 1305.4 16.9067122279821 108.239513446071
"6529" 1305.6 17.7597435560233 109.575918975142
"6530" 1305.8 18.2143903452403 110.113812980145
"6531" 1306 19.1992298493044 110.95330936739
"6532" 1306.2 19.9324524167453 111.618366917413
"6533" 1306.4 20.6291073791009 112.530705127475
"6534" 1306.6 20.6888747447691 112.712576173743
"6535" 1306.8 20.6926096907453 112.677644101161
"6536" 1307 21.2931283098212 112.746652470528
"6537" 1307.2 21.965321337304 113.516019109428
"6538" 1307.4 23.0827691032804 114.459902223923
"6539" 1307.6 24.4321955819315 115.754582113388
"6540" 1307.8 25.7241565277451 116.564974695183
"6541" 1308 27.2754194943734 117.345527423783
"6542" 1308.2 28.4627969417455 118.20765979869
"6543" 1308.4 29.9123991851874 119.152746491457
"6544" 1308.6 31.5653219684341 119.77848185011
"6545" 1308.8 33.0277476163371 121.013577749703
"6546" 1309 34.973989657391 121.98243118113
"6547" 1309.2 36.7464370007451 123.031500784743
"6548" 1309.4 37.7871701202256 123.532225924397
"6549" 1309.6 38.7541073810384 124.169353314303
"6550" 1309.8 38.7214443731712 123.990205317584
"6551" 1310 38.4591022397693 124.009042559515
"6552" 1310.2 38.3244710769295 124.005855027642
"6553" 1310.4 38.0653163682059 124.212124260528
"6554" 1310.6 38.5187000694948 124.234159857378
"6555" 1310.8 38.997055373439 123.894462311073
"6556" 1311 40.1771812818181 124.167508429784
"6557" 1311.2 41.0761503039603 124.563478907084
"6558" 1311.4 41.5028214059889 124.810693432637
"6559" 1311.6 42.7760763239973 124.227376576232
"6560" 1311.8 44.6960411123524 124.231723357605
"6561" 1312 46.8322037121771 124.841516597991
"6562" 1312.2 48.3318765911108 124.698835171271
"6563" 1312.4 50.0261915217095 125.114382693819
"6564" 1312.6 50.8864157434461 126.321856462279
"6565" 1312.8 50.3346283521321 125.625627474296
"6566" 1313 49.7257838968538 125.773656242902
"6567" 1313.2 49.008897541118 125.650413941089
"6568" 1313.4 47.9810327054049 125.610534039211
"6569" 1313.6 46.9180356437453 125.581566157728
"6570" 1313.8 45.6126147979401 126.006955394467
"6571" 1314 44.8035646386926 126.207017302788
"6572" 1314.2 44.2978148394587 126.034418802723
"6573" 1314.4 43.7128055632178 125.605640639177
"6574" 1314.6 42.3381788314784 124.989126715681
"6575" 1314.8 41.0881680462965 124.444046909271
"6576" 1315 39.3309717323451 124.012945169967
"6577" 1315.2 37.4172335640905 123.346030827795
"6578" 1315.4 35.144576132265 122.030580144027
"6579" 1315.6 32.8616915544664 120.708139951341
"6580" 1315.8 30.4405743222985 118.537591744726
"6581" 1316 27.9803033169771 116.775939376119
"6582" 1316.2 27.238912425679 116.158452061029
"6583" 1316.4 25.3184041918458 115.009689611102
"6584" 1316.6 24.2494514161851 114.161811807999
"6585" 1316.8 22.8080460974668 113.046381672868
"6586" 1317 20.540026448554 111.399086948201
"6587" 1317.2 19.1938821571096 109.567127365362
"6588" 1317.4 17.3152967627571 108.514804201029
"6589" 1317.6 16.9335363618766 108.963968920236
"6590" 1317.8 16.7244472452389 109.233187667871
"6591" 1318 16.992588486059 109.293759971668
"6592" 1318.2 16.864419163963 109.422780109889
"6593" 1318.4 16.6548630915344 109.432982027776
"6594" 1318.6 16.5459142791212 109.290329501388
"6595" 1318.8 17.0951522056829 109.648669120856
"6596" 1319 17.5500512150218 109.872406454595
"6597" 1319.2 17.9202843179819 109.994747445482
"6598" 1319.4 18.2516723139117 110.393632388435
"6599" 1319.6 18.7687456246182 110.766871456077
"6600" 1319.8 18.9841875052208 110.925213353244
"6601" 1320 19.2869546921946 110.852685558209
"6602" 1320.2 19.6623635596161 110.861872634964
"6603" 1320.4 20.2010198596437 111.189704590692
"6604" 1320.6 20.7184378360638 111.832027940271
"6605" 1320.8 21.1794295722571 112.322495344621
"6606" 1321 21.908686144062 112.717572509418
"6607" 1321.2 23.0075682247024 113.77578370467
"6608" 1321.4 24.6775070023564 115.507980727905
"6609" 1321.6 26.6242306240839 117.101330067382
"6610" 1321.8 28.7357548554714 118.517186624176
"6611" 1322 30.6047905006525 119.90822331483
"6612" 1322.2 31.7056586959418 119.799060902041
"6613" 1322.4 33.3388558860376 120.488614500418
"6614" 1322.6 34.8612469612251 121.077784391727
"6615" 1322.8 35.0402338342809 121.168197826414
"6616" 1323 35.135377120462 120.83524267373
"6617" 1323.2 35.5638622459462 120.924114953574
"6618" 1323.4 35.9929944493321 120.542601647396
"6619" 1323.6 35.4531202142837 119.756393841148
"6620" 1323.8 35.0409299490007 120.37723426581
"6621" 1324 35.5983898184468 121.564500258565
"6622" 1324.2 35.9524860682834 122.871735134561
"6623" 1324.4 36.0323065044336 123.503578471595
"6624" 1324.6 35.7990199732268 123.459637715181
"6625" 1324.8 35.9262346822668 123.568366863174
"6626" 1325 35.8069487107136 123.833385911761
"6627" 1325.2 35.6646487379238 123.764611543938
"6628" 1325.4 35.6060703099991 123.716667516142
"6629" 1325.6 35.9207590739668 123.881047040013
"6630" 1325.8 36.1982945009844 124.196979503696
"6631" 1326 36.1771992273519 124.343472595324
"6632" 1326.2 36.3995545102674 124.558307624704
"6633" 1326.4 36.7306729625193 124.477441487301
"6634" 1326.6 36.5814828722871 124.665712697211
"6635" 1326.8 36.2850215354271 124.252955712771
"6636" 1327 35.9544404956364 124.241973460099
"6637" 1327.2 35.9391499757571 124.164076086492
"6638" 1327.4 35.361579497963 123.499831585389
"6639" 1327.6 34.9781964407005 123.272261270356
"6640" 1327.8 35.0413780228433 123.073461775754
"6641" 1328 34.829565567741 122.798196926513
"6642" 1328.2 34.6322642008418 122.744805192702
"6643" 1328.4 34.688426088885 122.542022906899
"6644" 1328.6 33.8546101643036 122.210205635457
"6645" 1328.8 33.0307882454331 121.563920395623
"6646" 1329 31.5355826423899 120.807342575881
"6647" 1329.2 29.8474171756508 119.623131999145
"6648" 1329.4 28.7513725260394 118.017834897941
"6649" 1329.6 26.8515320730604 115.932657058608
"6650" 1329.8 24.2756799322084 114.16551555932
"6651" 1330 22.916219354454 112.710746513153
"6652" 1330.2 20.7241270383509 110.589935163021
"6653" 1330.4 18.6184235181857 108.383286822486
"6654" 1330.6 16.3894252030251 106.741358465511
"6655" 1330.8 15.9421094290797 106.210248223884
"6656" 1331 15.5469647990876 106.743819979229
"6657" 1331.2 15.4687480513321 106.857287124721
"6658" 1331.4 15.4118870806381 106.605835375676
"6659" 1331.6 15.0784405220522 105.726507579968
"6660" 1331.8 14.2899934182491 104.60446575007
"6661" 1332 12.5825575748331 102.855327893487
"6662" 1332.2 11.7299948409888 100.776703108613
"6663" 1332.4 10.6981900005604 98.5120317514518
"6664" 1332.6 10.1540590290376 96.2961583061251
"6665" 1332.8 10.0174317186777 94.673110033991
"6666" 1333 10.3012767781195 94.3533194163723
"6667" 1333.2 10.518283006687 94.4016533810191
"6668" 1333.4 10.816662497416 94.4730893423275
"6669" 1333.6 11.3734007376571 94.1060445697
"6670" 1333.8 11.4797790688175 93.0326078156335
"6671" 1334 10.8792985095571 91.5763611112714
"6672" 1334.2 10.4869874566537 89.6357970640559
"6673" 1334.4 10.3523246155544 90.4711309477309
"6674" 1334.6 10.4238709497834 90.4599862264556
"6675" 1334.8 10.4372070423098 90.1113286047714
"6676" 1335 10.4906047567851 89.9467353875194
"6677" 1335.2 10.4693921789973 89.4969277761297
"6678" 1335.4 10.3098302611289 89.2244694620407
"6679" 1335.6 10.2285578128753 89.1686120353714
"6680" 1335.8 10.1938233537045 88.7703377521398
"6681" 1336 10.2085110772301 88.6118652520552
"6682" 1336.2 10.2078262508571 88.1034863227062
"6683" 1336.4 10.2936715981795 87.4679003865214
"6684" 1336.6 10.4590086544397 86.3653872658453
"6685" 1336.8 11.1751768349386 85.5121749993334
"6686" 1337 11.533143932918 84.2284891902019
"6687" 1337.2 12.1214395623615 82.2644040226975
"6688" 1337.4 13.4388310181332 80.1108893212714
"6689" 1337.6 15.3388878503571 78.4779281875441
"6690" 1337.8 16.1926570849516 77.4639223771603
"6691" 1338 17.8296233586975 75.5702819915925
"6692" 1338.2 19.5059318160117 73.8361493052896
"6693" 1338.4 21.3890486993298 71.7793131538714
"6694" 1338.6 23.3983648530286 70.1595877740143
"6695" 1338.8 25.5358048978718 68.4140043391797
"6696" 1339 28.1294389345428 67.0912091330714
"6697" 1339.2 30.7967989117918 66.1744759210833
"6698" 1339.4 33.9361355587671 65.1293395156714
"6699" 1339.6 36.0701479525872 63.9664660985239
"6700" 1339.8 38.8568124539042 62.9201754086832
"6701" 1340 41.3645862058748 63.0962790603597
"6702" 1340.2 44.2932784170171 62.3852699339314
"6703" 1340.4 47.1749797860406 61.3012115461993
"6704" 1340.6 49.8318159886009 60.4563635479277
"6705" 1340.8 51.8112338568771 59.0985013541314
"6706" 1341 52.1410127253209 57.5133388926119
"6707" 1341.2 52.6507325463509 55.9537772303964
"6708" 1341.4 54.1259127562071 53.7250169085514
"6709" 1341.6 55.5997523421581 53.2975780658457
"6710" 1341.8 57.6264370029771 52.7580954542614
"6711" 1342 59.5040254697571 51.555869546242
"6712" 1342.2 61.9347188482857 50.0604337345286
"6713" 1342.4 64.834351597393 49.1170104015724
"6714" 1342.6 67.3458365935213 48.0292012749129
"6715" 1342.8 70.9383713957423 46.7702055121328
"6716" 1343 73.7343954283264 46.3918071032219
"6717" 1343.2 74.4440395856802 46.8058986697426
"6718" 1343.4 73.8557948028771 45.7832667820114
"6719" 1343.6 73.5608047381604 43.774795569594
"6720" 1343.8 72.8087781786361 42.560463465882
"6721" 1344 72.3446821587203 39.8811637423241
"6722" 1344.2 72.0424892012245 37.2026073941301
"6723" 1344.4 71.3784177257087 34.820221006723
"6724" 1344.6 69.8131476399991 32.255900434336
"6725" 1344.8 68.0517079351926 29.4902149452069
"6726" 1345 67.4100698060636 26.4286463131101
"6727" 1345.2 67.8957616919413 23.0369776424188
"6728" 1345.4 68.8387567944771 20.2764138731914
"6729" 1345.6 68.2998452954887 20.1887130714293
"6730" 1345.8 67.0283294758616 20.6710276934802
"6731" 1346 66.6346312030397 21.7283746340758
"6732" 1346.2 67.1135165146946 22.9507351682089
"6733" 1346.4 68.3418754967733 23.8972016454972
"6734" 1346.6 69.884173087615 25.7122543934188
"6735" 1346.8 72.0570622115539 28.0206890973264
"6736" 1347 74.5328049771128 30.4035380832508
"6737" 1347.2 77.508718322483 32.9791703393682
"6738" 1347.4 80.128189447587 35.6122506971271
"6739" 1347.6 81.670888947465 38.0329862503803
"6740" 1347.8 84.8803395741401 39.6930683764523
"6741" 1348 89.3215671685218 42.3347825935655
"6742" 1348.2 93.3931162173165 44.8782134675784
"6743" 1348.4 95.5110978542288 46.3490409434224
"6744" 1348.6 95.9111733716225 46.9087939293964
"6745" 1348.8 96.4362666270471 46.5170569765714
"6746" 1349 98.0180334932869 45.559330603618
"6747" 1349.2 100.731155225147 44.0940206049514
"6748" 1349.4 103.229674102102 42.7163829459899
"6749" 1349.6 104.877352453439 42.2246468475139
"6750" 1349.8 105.968638843007 41.5104676282714
"6751" 1350 106.129441343276 40.8122497949061
"6752" 1350.2 105.581974685069 40.8974622058358
"6753" 1350.4 104.912133126792 42.017521496212
"6754" 1350.6 104.710578554537 43.4366668889914
"6755" 1350.8 104.244447162053 45.4881329224073
"6756" 1351 104.002019834894 48.6870036746048
"6757" 1351.2 103.176522701969 51.9212630068195
"6758" 1351.4 102.57669852978 55.1112520543907
"6759" 1351.6 102.137409281209 56.9202101343782
"6760" 1351.8 103.054998637407 58.9801319662434
"6761" 1352 104.809399000157 61.7974039257896
"6762" 1352.2 107.004974752771 65.2379221768602
"6763" 1352.4 108.954970990864 68.4850374199232
"6764" 1352.6 111.549117749771 71.3310235361363
"6765" 1352.8 113.690782747266 73.533498221574
"6766" 1353 113.966672919878 74.29908120703
"6767" 1353.2 113.05439057565 74.7057383345571
"6768" 1353.4 112.217627390031 76.1228991334453
"6769" 1353.6 112.012715429214 78.8114691850714
"6770" 1353.8 113.365169160415 81.8105952269819
"6771" 1354 115.263597653212 83.6904369128518
"6772" 1354.2 116.524701361743 83.2683588111032
"6773" 1354.4 117.812756017941 82.2128924827714
"6774" 1354.6 118.870656053344 80.725704475228
"6775" 1354.8 119.39016571207 79.9778079522804
"6776" 1355 120.286601181573 80.0606021642977
"6777" 1355.2 120.022298710664 79.6915033324927
"6778" 1355.4 118.4705111529 80.6022666837
"6779" 1355.6 117.971687451048 82.8659258760279
"6780" 1355.8 117.272523033421 85.4475452817078
"6781" 1356 116.882325419721 88.8396621899679
"6782" 1356.2 115.675196646933 91.6142350421093
"6783" 1356.4 114.662531597462 94.4802939948355
"6784" 1356.6 112.34784003435 97.0888563052206
"6785" 1356.8 109.504547401824 99.1895696656343
"6786" 1357 106.157011149941 100.678336523508
"6787" 1357.2 102.996121184169 102.006896509608
"6788" 1357.4 100.048500942779 104.121913577141
"6789" 1357.6 98.3678782368469 107.343834709656
"6790" 1357.8 98.9174629971534 109.243283051837
"6791" 1358 99.5055743838389 109.702229695644
"6792" 1358.2 100.521120465309 111.283679289445
"6793" 1358.4 99.8557074312571 110.713025438244
"6794" 1358.6 97.9268083484821 109.624924620696
"6795" 1358.8 95.3981185043361 108.774568796271
"6796" 1359 91.7554254493753 108.288154841544
"6797" 1359.2 87.4860757320223 108.565199311411
"6798" 1359.4 83.2623038100182 108.76780450613
"6799" 1359.6 79.3801890636418 110.414359918374
"6800" 1359.8 75.3872290068687 113.05753842361
"6801" 1360 71.5347403909265 115.703165727433
"6802" 1360.2 68.1237763470864 117.769837314442
"6803" 1360.4 65.8743350621647 120.859882618616
"6804" 1360.6 63.5159666380905 123.873806513367
"6805" 1360.8 63.2680815513075 124.598204513171
"6806" 1361 63.4591172693084 124.306853229733
"6807" 1361.2 62.2676481015029 122.915317337271
"6808" 1361.4 58.8405548665729 121.024520235061
"6809" 1361.6 55.519430578585 119.400492378698
"6810" 1361.8 51.6585689376821 117.733561058846
"6811" 1362 47.0614511427045 116.66965244114
"6812" 1362.2 42.6033018757613 114.818831515818
"6813" 1362.4 38.8087436851071 111.800179407521
"6814" 1362.6 35.3531954103821 108.580292746496
"6815" 1362.8 30.6856901711215 106.850701495916
"6816" 1363 26.0648305893059 105.654966173735
"6817" 1363.2 21.8598577068864 106.639618876754
"6818" 1363.4 20.5269612454071 107.819112813771
"6819" 1363.6 21.1772822353249 108.058786517856
"6820" 1363.8 21.9024527265502 107.446814448177
"6821" 1364 21.800879987352 106.896603589289
"6822" 1364.2 21.5009526769462 104.930263549036
"6823" 1364.4 20.753280797439 101.948980769222
"6824" 1364.6 18.8229420228571 97.9014797154214
"6825" 1364.8 18.358902511808 94.0832185026443
"6826" 1365 16.6614326669012 89.8856898473223
"6827" 1365.2 15.6049428962571 85.1174786695714
"6828" 1365.4 15.5487573586137 81.114533518541
"6829" 1365.6 14.3390877747232 77.6299426006104
"6830" 1365.8 13.0256058212315 72.9637519205535
"6831" 1366 11.289932487963 68.4013346584311
"6832" 1366.2 9.2681696541731 65.154390126305
"6833" 1366.4 8.6567284744059 65.3984464568582
"6834" 1366.6 8.68367897710587 66.3041489220529
"6835" 1366.8 10.1966679789452 66.1174037206934
"6836" 1367 13.3584066668464 65.3661561056196
"6837" 1367.2 17.0485749122308 64.5419855222188
"6838" 1367.4 21.4081806037849 62.102313414077
"6839" 1367.6 24.8477642960299 60.2478280414441
"6840" 1367.8 28.8431535359175 58.564455542328
"6841" 1368 31.9660849712291 55.7119367363836
"6842" 1368.2 34.248187876451 51.4121114632408
"6843" 1368.4 36.8317588959844 47.4902709288472
"6844" 1368.6 40.5238485345696 43.4333227930527
"6845" 1368.8 43.0011858000157 39.3930893130301
"6846" 1369 44.2169091280943 36.5998682763528
"6847" 1369.2 43.687461936371 36.0776723454993
"6848" 1369.4 42.7659470326417 35.175059498156
"6849" 1369.6 42.6080010031192 34.5477194339611
"6850" 1369.8 42.3884589997888 33.9393860454233
"6851" 1370 41.2759011905748 31.9873816474008
"6852" 1370.2 39.6794692898708 28.1775136906578
"6853" 1370.4 39.3417587260428 24.5397494629143
"6854" 1370.6 40.7254890905362 23.112384988504
"6855" 1370.8 41.5643138033571 22.2994326734714
"6856" 1371 41.4860623192689 21.4256588102597
"6857" 1371.2 41.9184358505132 20.9238867760641
"6858" 1371.4 42.9058186289503 20.6380973923851
"6859" 1371.6 44.1108406712571 20.0785283230381
"6860" 1371.8 46.4560986245639 18.1365399109305
"6861" 1372 49.2153376348378 16.1590355592714
"6862" 1372.2 52.5602811399495 13.7371471347659
"6863" 1372.4 56.0053015954782 11.7324247547346
"6864" 1372.6 58.6352742994714 8.47898937612857
"6865" 1372.8 59.1709862680294 4.48039933225163
"6866" 1373 59.3024686168026 4.85956218239264
"6867" 1373.2 61.2292843808454 5.51413184835966
"6868" 1373.4 63.9517133582875 6.13736392060477
"6869" 1373.6 67.1801234326983 6.16234316197731
"6870" 1373.8 71.1776057430532 5.89329490587337
"6871" 1374 74.8639995135678 4.43877550727142
"6872" 1374.2 76.6056049665252 5.59714276028174
"6873" 1374.4 80.1193323745384 6.28599040677143
"6874" 1374.6 83.5192115228115 7.0558940680323
"6875" 1374.8 87.5538288803571 8.21282663814643
"6876" 1375 89.5434963498618 9.02052024195748
"6877" 1375.2 91.2805999368361 10.4812802892293
"6878" 1375.4 94.0573966690238 12.4306339920048
"6879" 1375.6 97.897969048394 13.6956353629872
"6880" 1375.8 100.668993977096 16.6151887380134
"6881" 1376 101.917698676206 19.7806687119857
"6882" 1376.2 103.699569380117 22.7185593644614
"6883" 1376.4 105.345309878327 23.2536147146614
"6884" 1376.6 107.71911212119 22.6391503561381
"6885" 1376.8 107.653078256984 22.2816747036957
"6886" 1377 106.435650359746 22.5070580018672
"6887" 1377.2 106.173881306987 24.3466563586414
"6888" 1377.4 105.755794806287 26.4906995833714
"6889" 1377.6 105.883621253152 29.7835026220083
"6890" 1377.8 106.857684169653 33.0835350618259
"6891" 1378 107.491832774621 36.8702329173017
"6892" 1378.2 109.552780389917 39.7333195008214
"6893" 1378.4 112.592485930351 40.8604003803649
"6894" 1378.6 115.897329419548 41.1769266307442
"6895" 1378.8 117.095854070135 42.6204582305497
"6896" 1379 116.852312657101 42.5658520346292
"6897" 1379.2 116.362137049144 44.4349937660106
"6898" 1379.4 115.104332406283 47.106009843733
"6899" 1379.6 114.172002758257 50.7197223087188
"6900" 1379.8 114.340137233192 54.9047103735985
"6901" 1380 116.173100539385 58.5192173748612
"6902" 1380.2 118.546571753811 60.4837703948086
"6903" 1380.4 122.039737008761 63.2370549278092
"6904" 1380.6 122.666922721975 65.9864733611689
"6905" 1380.8 122.793671610205 65.9404886980559
"6906" 1381 124.163619539933 65.4708935101363
"6907" 1381.2 124.791169525348 63.6874695784441
"6908" 1381.4 124.962981553083 62.8671002499503
"6909" 1381.6 124.703894415128 62.774305252599
"6910" 1381.8 124.259524006366 61.7308066730445
"6911" 1382 124.419804153544 61.7362245308627
"6912" 1382.2 124.237751994807 61.1227940957214
"6913" 1382.4 124.254033600332 60.9038551738913
"6914" 1382.6 124.314160133779 59.4933329696962
"6915" 1382.8 123.966006506037 58.3426870894664
"6916" 1383 124.204977097848 56.8575832010888
"6917" 1383.2 124.979357811525 55.3372806321643
"6918" 1383.4 125.021718792619 53.3976579208921
"6919" 1383.6 124.31410112452 52.1646399524293
"6920" 1383.8 123.920506177527 50.6587434679201
"6921" 1384 123.643962475073 49.0736560371135
"6922" 1384.2 123.820665701047 46.8878409473241
"6923" 1384.4 123.749087469921 45.4675773611033
"6924" 1384.6 122.610653448793 43.1620415408786
"6925" 1384.8 121.481207315949 40.8538978761945
"6926" 1385 120.201284384514 37.9172998308355
"6927" 1385.2 118.390446161571 35.5963570382884
"6928" 1385.4 116.6334644074 32.2470943884143
"6929" 1385.6 116.413492155949 30.1405414365214
"6930" 1385.8 116.89217339561 32.0907957066832
"6931" 1386 117.441382885785 32.6990402341048
"6932" 1386.2 117.968264382579 33.8395210259143
"6933" 1386.4 118.887032336176 34.6208553004066
"6934" 1386.6 118.88075476109 34.839969380077
"6935" 1386.8 119.457071756542 36.2160142940513
"6936" 1387 120.431930395001 37.8715686043227
"6937" 1387.2 120.825003173437 39.8837425708868
"6938" 1387.4 122.587249591835 42.5779425880301
"6939" 1387.6 123.469310955642 45.201630911092
"6940" 1387.8 125.022496276681 48.8690981104409
"6941" 1388 125.53213090859 51.1368908092202
"6942" 1388.2 126.156290176884 54.6050728392799
"6943" 1388.4 126.201158216994 57.0056169304293
"6944" 1388.6 125.691052677862 59.2819489027714
"6945" 1388.8 125.747022959992 63.0175281334661
"6946" 1389 126.170497111409 67.5364061230125
"6947" 1389.2 126.59799548354 69.849461176475
"6948" 1389.4 125.959808847588 70.8575410432968
"6949" 1389.6 125.475822962368 73.949967597077
"6950" 1389.8 125.697720724126 76.7751745753504
"6951" 1390 125.29967376777 76.9688765505015
"6952" 1390.2 125.217621393178 77.1640619226135
"6953" 1390.4 124.780920871808 77.1473563586019
"6954" 1390.6 124.339918431847 77.8896583192202
"6955" 1390.8 123.375414159701 78.980958768054
"6956" 1391 122.923557015334 80.6465979747073
"6957" 1391.2 122.780621459539 82.0185347700919
"6958" 1391.4 123.060508427047 82.3335816595083
"6959" 1391.6 123.648397643459 81.9657011184916
"6960" 1391.8 123.314641466093 81.4979478337973
"6961" 1392 123.058131123596 81.2441431996453
"6962" 1392.2 121.923606539178 80.9992957611398
"6963" 1392.4 120.869604685933 81.4915662545417
"6964" 1392.6 118.782718604721 81.7044534063696
"6965" 1392.8 116.606560514176 81.3262981927039
"6966" 1393 113.662010236859 81.4776772013223
"6967" 1393.2 110.028331990964 81.2434114583265
"6968" 1393.4 105.659824950445 79.7355316138607
"6969" 1393.6 101.415263136469 78.8290563394396
"6970" 1393.8 96.9314988186625 79.8457718054066
"6971" 1394 93.4243161918389 81.8758770998532
"6972" 1394.2 89.5588277787262 83.7500774174484
"6973" 1394.4 85.855583713797 85.6305500768112
"6974" 1394.6 81.7518458607615 86.1726344067671
"6975" 1394.8 77.133565819891 85.4341440809143
"6976" 1395 72.0718469489651 83.9699168470502
"6977" 1395.2 68.2375715416919 81.4601593348193
"6978" 1395.4 65.4054250210339 78.0020614741821
"6979" 1395.6 62.2873446920359 74.5641714051652
"6980" 1395.8 58.9726192272849 70.574023125577
"6981" 1396 56.2353491915571 66.1056418105169
"6982" 1396.2 53.4061619004124 61.8626076826889
"6983" 1396.4 53.1575040623509 58.0040265261777
"6984" 1396.6 54.2654668820147 54.2576015846957
"6985" 1396.8 54.0364359104134 49.7671997437089
"6986" 1397 53.966672913464 45.4377211839266
"6987" 1397.2 52.7159918347964 41.1798154455636
"6988" 1397.4 50.0798029023253 38.7309593155442
"6989" 1397.6 48.2648765979983 38.0078784030126
"6990" 1397.8 48.6499407154295 36.6782764524094
"6991" 1398 50.4648611792218 35.1257735334479
"6992" 1398.2 52.8056733109425 32.9736294565411
"6993" 1398.4 56.1700748169419 30.5559570810866
"6994" 1398.6 59.3519940149571 29.6284170299014
"6995" 1398.8 62.6405791741429 28.5999824095
"6996" 1399 66.750474230742 26.3119617571502
"6997" 1399.2 71.6777206371983 23.9825339571538
"6998" 1399.4 76.4488715079685 21.7079036363333
"6999" 1399.6 80.4262787423515 19.0626602809318
"7000" 1399.8 82.5497213822881 15.8412069025498
"7001" 1400 83.2338801523451 12.7669918294582
"7002" 1400.2 82.796235854605 13.0004919417606
"7003" 1400.4 83.3143684168196 14.2043318617402
"7004" 1400.6 85.118020571931 15.7879309167932
"7005" 1400.8 87.8038806152256 17.8594119604083
"7006" 1401 91.7447776062979 19.6675739222204
"7007" 1401.2 95.6924038134255 21.0126258175685
"7008" 1401.4 98.9278684056395 22.3901073196538
"7009" 1401.6 102.328804140716 24.1601669501388
"7010" 1401.8 104.779923514022 26.3245672370265
"7011" 1402 107.305248716457 28.7819740252143
"7012" 1402.2 109.319909132709 32.4483351173291
"7013" 1402.4 110.947668987707 34.7114428568014
"7014" 1402.6 112.854874902993 36.5745459677337
"7015" 1402.8 115.332557338531 37.7895975379318
"7016" 1403 115.453636971712 38.8624896196286
"7017" 1403.2 114.576716121729 40.4665434992436
"7018" 1403.4 113.8715596452 41.8234932073
"7019" 1403.6 114.449797236064 43.0532222422164
"7020" 1403.8 116.036518313806 43.7223905045723
"7021" 1404 117.758115083285 43.6337031449381
"7022" 1404.2 117.950080027304 43.2411048795922
"7023" 1404.4 118.825932001523 43.5160486263999
"7024" 1404.6 120.476104674927 44.2266924928071
"7025" 1404.8 122.62692009648 45.4207304591309
"7026" 1405 123.287392975539 46.7793582257843
"7027" 1405.2 123.862383734078 46.6519640947843
"7028" 1405.4 123.46423341298 46.6619008919017
"7029" 1405.6 123.147537927412 47.6023231856594
"7030" 1405.8 123.057682983715 48.7719330952714
"7031" 1406 123.676172037675 50.6795217351149
"7032" 1406.2 122.9216596407 52.2825996787581
"7033" 1406.4 122.223553654705 53.9445741039783
"7034" 1406.6 121.80582459473 56.6692110888078
"7035" 1406.8 121.081900861554 59.0323252677039
"7036" 1407 119.849844151336 62.2019564843767
"7037" 1407.2 119.038756799843 65.4199299213835
"7038" 1407.4 117.561037271507 68.8134459971593
"7039" 1407.6 117.163903823873 72.2189862316304
"7040" 1407.8 116.519214579016 76.1150359087446
"7041" 1408 115.687668026294 80.3563275553081
"7042" 1408.2 115.310054309274 84.881579882168
"7043" 1408.4 113.35068340474 88.130130222668
"7044" 1408.6 109.599045134352 90.6670305899955
"7045" 1408.8 105.93914998324 93.5301038616938
"7046" 1409 101.961430454636 96.5677949508835
"7047" 1409.2 97.5885717017835 98.0466419752188
"7048" 1409.4 93.2740123672071 100.063995089146
"7049" 1409.6 88.8611077553496 100.642755190591
"7050" 1409.8 85.3574941241546 102.839308898143
"7051" 1410 83.8902013228397 106.803836978454
"7052" 1410.2 84.4818019839093 109.691806539471
"7053" 1410.4 86.0120316267876 110.479434601567
"7054" 1410.6 86.8533046338864 110.458148130952
"7055" 1410.8 86.049607752122 110.031294683163
"7056" 1411 83.3019056933963 111.25044603788
"7057" 1411.2 81.5599562895136 115.261869928733
"7058" 1411.4 81.4333166651916 119.600981502894
"7059" 1411.6 80.7999967524484 120.037317751724
"7060" 1411.8 77.8766402616893 118.976895389068
"7061" 1412 75.2674592853347 116.599423825366
"7062" 1412.2 71.5289271748433 113.505723247547
"7063" 1412.4 67.1299622249495 110.747544568682
"7064" 1412.6 63.5555359826521 107.945971675313
"7065" 1412.8 60.3388410474535 104.369234248387
"7066" 1413 57.8224170463916 100.575311238885
"7067" 1413.2 54.7270542243853 97.2372336503227
"7068" 1413.4 51.8254097627977 92.8778470982444
"7069" 1413.6 50.4841963342849 87.9350122001881
"7070" 1413.8 50.2745687561911 83.1971924194601
"7071" 1414 49.9817640835581 78.5858702579413
"7072" 1414.2 49.8327517882753 74.2565499375896
"7073" 1414.4 48.9577482421428 69.5226171190143
"7074" 1414.6 48.2441958486321 65.2682481162041
"7075" 1414.8 49.9216582946225 62.3908556765984
"7076" 1415 52.4462286015047 59.9876619353902
"7077" 1415.2 53.8951507266 57.0052337901857
"7078" 1415.4 57.1285339885071 53.5639123305791
"7079" 1415.6 61.1139812057288 51.6887779626016
"7080" 1415.8 64.0063588566496 49.711315986477
"7081" 1416 66.9331551244516 47.3422878473825
"7082" 1416.2 70.7808869165968 45.6964464799035
"7083" 1416.4 74.0518017111917 43.1213485557761
"7084" 1416.6 78.4691737853694 41.7873548721796
"7085" 1416.8 82.7780244558489 41.7405570281388
"7086" 1417 87.1263383721437 41.3962069128384
"7087" 1417.2 91.9386952782367 41.0502888285367
"7088" 1417.4 96.1025876889997 42.085633209816
"7089" 1417.6 99.5757161686672 42.5882219765314
"7090" 1417.8 102.5452162626 43.4068202640143
"7091" 1418 103.852925879707 45.5251358850146
"7092" 1418.2 105.251840054296 45.3545546102908
"7093" 1418.4 108.488922185971 44.0547104159572
"7094" 1418.6 111.274643179631 41.4033136863088
"7095" 1418.8 111.374002477701 38.8964842799224
"7096" 1419 110.369949459467 37.1535883480714
"7097" 1419.2 109.606139002451 36.5235439759219
"7098" 1419.4 109.503957917577 36.1914343236323
"7099" 1419.6 108.645842231979 34.9345664538694
"7100" 1419.8 107.647319489757 34.1890519819773
"7101" 1420 107.630513291522 32.0768022337102
"7102" 1420.2 106.981868278772 28.1643557459843
"7103" 1420.4 105.340047251046 26.910365249531
"7104" 1420.6 102.715346700114 25.6771970611286
"7105" 1420.8 99.1564601952379 24.5805225845118
"7106" 1421 96.0405538275561 22.8938510620343
"7107" 1421.2 93.3581726368286 19.4881821867306
"7108" 1421.4 92.400219337451 15.9978429853531
"7109" 1421.6 92.8889326955098 16.608267494903
"7110" 1421.8 92.4841098085723 18.4632076677932
"7111" 1422 91.2993667062159 19.9742927814879
"7112" 1422.2 88.8097590577846 20.9944127952495
"7113" 1422.4 84.6852568877733 21.045216906336
"7114" 1422.6 80.0808359345763 20.0635301487502
"7115" 1422.8 76.0251855780636 18.8877356555295
"7116" 1423 72.2174639184996 16.240104551726
"7117" 1423.2 68.8273544353671 13.9168988536714
"7118" 1423.4 67.7501645580716 11.3889790253333
"7119" 1423.6 67.7188178663602 10.8688957688797
"7120" 1423.8 67.8520413061334 11.0855971257353
"7121" 1424 68.0517939744992 11.1772545417451
"7122" 1424.2 68.4896219333784 10.6540649287866
"7123" 1424.4 68.9836338278748 8.68774446474201
"7124" 1424.6 70.3215062888396 6.78381698665006
"7125" 1424.8 71.3208512839143 4.99566985135715
"7126" 1425 72.009323054416 4.55664484343031
"7127" 1425.2 73.1976133443137 4.70197658924312
"7128" 1425.4 74.8935556659783 4.15213871252143
"7129" 1425.6 74.964075954396 3.9221215315492
"7130" 1425.8 75.5834633628405 3.95043133843809
"7131" 1426 77.5331260007849 3.68502689885476
"7132" 1426.2 78.2729996168844 3.59102547188961
"7133" 1426.4 78.9489919645779 3.90876784905445
"7134" 1426.6 81.013660926646 3.84780828846587
"7135" 1426.8 81.8482638026225 3.91327471689643
"7136" 1427 83.4213039718493 5.12521961120346
"7137" 1427.2 85.1251263899271 5.57767903841143
"7138" 1427.4 87.0597266522571 6.10891256468143
"7139" 1427.6 88.8538612935797 7.2784317821424
"7140" 1427.8 91.1099396277884 8.38799356827143
"7141" 1428 92.4834488022471 8.85680397035143
"7142" 1428.2 93.7491106634571 10.2173732894314
"7143" 1428.4 95.950261726431 10.856947215804
"7144" 1428.6 96.6385169826082 11.4400316854204
"7145" 1428.8 98.2073938921025 12.6694870431168
"7146" 1429 100.497345560386 15.3617948684972
"7147" 1429.2 102.32008827116 17.5192761193037
"7148" 1429.4 104.427829858698 18.8080841068303
"7149" 1429.6 105.795124682638 18.608603143391
"7150" 1429.8 105.068401040422 18.792285380457
"7151" 1430 104.930948900901 19.8395907499447
"7152" 1430.2 104.562735721451 21.4146934330775
"7153" 1430.4 104.628215882908 23.5590266832811
"7154" 1430.6 105.27607287301 26.3374326237044
"7155" 1430.8 106.233480871981 28.5894501287608
"7156" 1431 106.276175589612 31.0477109338843
"7157" 1431.2 106.86691747736 33.7761992008591
"7158" 1431.4 108.758416038587 36.3510053227714
"7159" 1431.6 110.943144242029 39.0681401453857
"7160" 1431.8 113.100249484554 40.8115214500822
"7161" 1432 115.711262035827 41.4426034650284
"7162" 1432.2 116.723959320971 41.1282852352714
"7163" 1432.4 115.75052754796 42.0751335062174
"7164" 1432.6 114.982837183857 44.3495368334143
"7165" 1432.8 114.819288194603 47.2466779086623
"7166" 1433 115.71898949131 50.5018112951662
"7167" 1433.2 115.962373179915 54.8868513832714
"7168" 1433.4 116.576905086418 59.0328478787625
"7169" 1433.6 118.269140297396 63.1951642745758
"7170" 1433.8 118.219387767739 66.6799080815571
"7171" 1434 119.246214988975 69.2921877348099
"7172" 1434.2 121.180873159979 72.2711652770367
"7173" 1434.4 122.687818706176 72.2296686223795
"7174" 1434.6 123.137190959073 71.9677223686662
"7175" 1434.8 123.352191194116 70.9351297442006
"7176" 1435 122.843426476479 70.6200265617714
"7177" 1435.2 121.790245613915 70.241196645903
"7178" 1435.4 120.714863700701 70.1940870542106
"7179" 1435.6 120.165886550947 70.8660290216335
"7180" 1435.8 119.052584399734 71.212000207198
"7181" 1436 117.762745670968 72.192338336482
"7182" 1436.2 116.057105423378 74.4275735632973
"7183" 1436.4 113.985819309988 76.9238204961671
"7184" 1436.6 111.751617930753 80.1806791495584
"7185" 1436.8 109.4155588958 83.8437570046249
"7186" 1437 106.157067658808 87.1521140872206
"7187" 1437.2 103.247178346026 90.8381284547073
"7188" 1437.4 99.9258596865712 94.169516025759
"7189" 1437.6 96.6978874221821 96.9078054936214
"7190" 1437.8 94.1220425226674 99.1383460667843
"7191" 1438 93.3492018367006 102.510100876228
"7192" 1438.2 94.1836784501863 106.292074314307
"7193" 1438.4 95.2165447054397 107.229222598489
"7194" 1438.6 95.8834488026106 107.176651032435
"7195" 1438.8 95.0413780292571 106.67422729735
"7196" 1439 93.8177915399676 106.253505993324
"7197" 1439.2 91.954072609415 105.824388920482
"7198" 1439.4 88.5276165606709 105.595206647608
"7199" 1439.6 84.1711290110571 105.418010388184
"7200" 1439.8 79.7050425995392 105.962098365733
"7201" 1440 74.9379329793643 106.324506669718
"7202" 1440.2 70.2019284853175 106.372750136815
"7203" 1440.4 65.7817108565092 104.952744866271
"7204" 1440.6 61.6133048478191 102.890223356941
"7205" 1440.8 57.3752657087445 101.031360817087
"7206" 1441 53.9769155426269 98.7800174768092
"7207" 1441.2 51.4249589799126 95.3371643230613
"7208" 1441.4 48.1096512050723 91.7786929663891
"7209" 1441.6 44.9987830042485 89.144890369599
"7210" 1441.8 41.8762404088951 86.1994502028576
"7211" 1442 40.3311697810905 82.3296704361881
"7212" 1442.2 39.6149555326896 78.1276725792174
"7213" 1442.4 40.2300377460992 73.6439609344556
"7214" 1442.6 41.168750481146 69.9653622774659
"7215" 1442.8 43.2451059980905 66.5434143697714
"7216" 1443 46.2178785521018 64.1742545840384
"7217" 1443.2 48.5881670151171 61.4336357753614
"7218" 1443.4 49.9310347489541 58.9711844316957
"7219" 1443.6 53.1833177364471 56.8474470593614
"7220" 1443.8 56.9340544990141 54.5725331535144
"7221" 1444 60.0386220573132 52.6723365827107
"7222" 1444.2 61.8724784577293 51.9674025478547
"7223" 1444.4 64.2083950145118 52.1250427697054
"7224" 1444.6 67.3026760215349 52.8202354803825
"7225" 1444.8 71.1829764591581 52.5521332002912
"7226" 1445 75.255570126 52.1205788244143
"7227" 1445.2 78.9625611796983 52.6836822942126
"7228" 1445.4 82.4235199118215 52.7034925638556
"7229" 1445.6 85.1365287490371 53.0561977208014
"7230" 1445.8 87.8054047400857 53.7002660488143
"7231" 1446 90.344960811673 53.4565053975883
"7232" 1446.2 93.0588056795004 54.8489774524336
"7233" 1446.4 95.9235789022938 55.6021285224641
"7234" 1446.6 97.805586298348 54.6853370305987
"7235" 1446.8 98.3204200884662 52.9655162620987
"7236" 1447 98.623971107646 51.0084078394936
"7237" 1447.2 98.9773846835745 47.8311764355791
"7238" 1447.4 99.5840486618629 43.5059006994157
"7239" 1447.6 100.836636454802 39.3233248247665
"7240" 1447.8 100.938727203354 36.1722425905618
"7241" 1448 100.069818396767 34.1840311544614
"7242" 1448.2 101.005978421782 32.6483768915784
"7243" 1448.4 103.548996813015 32.0524185085745
"7244" 1448.6 106.205708093863 31.8207928158472
"7245" 1448.8 107.327920073752 32.8852144641451
"7246" 1449 108.174386466956 35.1209716986986
"7247" 1449.2 110.019291724368 37.6603338913825
"7248" 1449.4 112.028496210852 40.040270494839
"7249" 1449.6 114.307062148134 40.9335885444978
"7250" 1449.8 114.9049269835 40.6853822751593
"7251" 1450 113.174584274493 41.5035188574896
"7252" 1450.2 111.438507914378 43.6800282834836
"7253" 1450.4 110.373606819936 47.290074948828
"7254" 1450.6 109.897023041143 51.6655997851286
"7255" 1450.8 109.252863792721 55.745024574826
"7256" 1451 109.083172118424 60.3294117576603
"7257" 1451.2 110.853322034009 64.3940611772803
"7258" 1451.4 114.230303906116 67.5732775438289
"7259" 1451.6 117.624103417027 68.702913997475
"7260" 1451.8 118.222555089714 68.4233877601
"7261" 1452 118.018539334563 68.3410871072159
"7262" 1452.2 119.961628285389 67.7224109972337
"7263" 1452.4 122.504582198328 66.7852377423334
"7264" 1452.6 123.386341606608 66.8860012896228
"7265" 1452.8 123.150379528452 67.688270476236
"7266" 1453 123.854643745483 70.0711240234193
"7267" 1453.2 125.410670183885 71.4018657639705
"7268" 1453.4 124.684056454921 71.873121559426
"7269" 1453.6 123.207919878364 73.3476259022893
"7270" 1453.8 121.611690152868 75.7228692534936
"7271" 1454 119.415138827642 78.7487520744253
"7272" 1454.2 118.298885582031 81.9952146850192
"7273" 1454.4 118.702099440414 85.7970986640801
"7274" 1454.6 119.37307884352 88.0830799401662
"7275" 1454.8 118.489562713652 90.114681081903
"7276" 1455 115.782812219829 91.0528675813639
"7277" 1455.2 112.271609573257 93.1922550886925
"7278" 1455.4 107.980021377887 95.728981566305
"7279" 1455.6 104.049566579693 97.3417621680663
"7280" 1455.8 99.7975914317159 98.2207247326935
"7281" 1456 95.7427958775389 99.5257548856714
"7282" 1456.2 92.4360526713597 101.849554495759
"7283" 1456.4 88.8323623122151 104.692603909692
"7284" 1456.6 87.3927159006023 107.276278529909
"7285" 1456.8 86.5013810439208 111.108248895121
"7286" 1457 85.9955064686571 115.427865759628
"7287" 1457.2 85.690187100753 118.673408628189
"7288" 1457.4 85.6335908815669 120.91308745536
"7289" 1457.6 85.7094472839676 122.047025760192
"7290" 1457.8 86.049607752122 122.037330758758
"7291" 1458 86.8632453229605 122.429492261424
"7292" 1458.2 86.4152454851702 121.938259741254
"7293" 1458.4 86.4677457663102 122.566956394979
"7294" 1458.6 86.0361815508624 122.727578617903
"7295" 1458.8 85.7438241443243 123.136918892876
"7296" 1459 84.882062986167 123.861375392075
"7297" 1459.2 84.0348032850588 124.333498283197
"7298" 1459.4 83.40837290877 124.702101687451
"7299" 1459.6 82.8034492172809 124.028499386724
"7300" 1459.8 81.9769290066619 124.902059142152
"7301" 1460 81.188593235184 125.50359321832
"7302" 1460.2 80.2721556598321 125.374024065571
"7303" 1460.4 78.6174715032995 126.189778348483
"7304" 1460.6 77.6771242661497 126.367593002966
"7305" 1460.8 75.7327550405051 125.739045100428
"7306" 1461 72.242890606585 126.417611725583
"7307" 1461.2 68.4541172138331 127.269139158327
"7308" 1461.4 66.3424244386381 127.823024574367
"7309" 1461.6 65.8917986915958 127.828210356965
"7310" 1461.8 63.5690128435254 127.902331489832
"7311" 1462 61.6005882738539 128.053204830263
"7312" 1462.2 59.4917648685636 128.093272339207
"7313" 1462.4 57.5443400173851 128.311732726431
"7314" 1462.6 55.8058000018047 128.008049383676
"7315" 1462.8 53.6098138510839 127.218630896248
"7316" 1463 50.5157595775774 126.928232463771
"7317" 1463.2 46.8990975522891 125.923857134967
"7318" 1463.4 43.3623781245494 123.929570611002
"7319" 1463.6 39.8042573458648 122.130373499341
"7320" 1463.8 36.2153008604524 120.813314175771
"7321" 1464 32.9525971085986 119.481890148125
"7322" 1464.2 30.1552113627007 117.512367862038
"7323" 1464.4 27.1988616393051 115.565185555095
"7324" 1464.6 24.8393334608091 114.079260411111
"7325" 1464.8 24.0852574450011 111.514052189295
"7326" 1465 22.3984744394855 109.075499814382
"7327" 1465.2 21.0171370413067 106.374084344371
"7328" 1465.4 18.9858036753781 103.9603034909
"7329" 1465.6 16.6867051707956 100.634083825371
"7330" 1465.8 14.582882695921 97.2320182043218
"7331" 1466 11.8102377844491 94.1660290062394
"7332" 1466.2 9.62337746150304 93.1113559684026
"7333" 1466.4 10.2059570116588 92.6665207240911
"7334" 1466.6 11.4731202940313 91.2681495040134
"7335" 1466.8 12.3622900202301 89.6103597923255
"7336" 1467 13.8233242853196 86.2701680656018
"7337" 1467.2 15.7627721607741 82.3165351656189
"7338" 1467.4 18.0521158748361 79.1219085674556
"7339" 1467.6 20.101979512797 74.983557393944
"7340" 1467.8 22.0167042508658 70.8820153616106
"7341" 1468 24.1433761362308 67.7905358627188
"7342" 1468.2 27.3415090836192 64.8038255464611
"7343" 1468.4 30.9302565095786 61.4760853197268
"7344" 1468.6 34.2836151434398 59.1790536431176
"7345" 1468.8 38.4096611162571 58.2183280920639
"7346" 1469 42.7732562371994 56.8786096237137
"7347" 1469.2 46.6899457080428 55.0896420407816
"7348" 1469.4 49.200589375431 51.858471334391
"7349" 1469.6 51.031807479885 47.6387178602133
"7350" 1469.8 52.3820757716857 43.2712365103071
"7351" 1470 53.3256360705238 39.1281973785714
"7352" 1470.2 53.6932938370336 34.8874715707538
"7353" 1470.4 53.7323818977852 30.5688863095748
"7354" 1470.6 52.5330377411435 27.1395410551237
"7355" 1470.8 50.9381791507016 24.4443723754196
"7356" 1471 49.7941341727512 23.0308248608597
"7357" 1471.2 50.8662859693643 23.0974659083786
"7358" 1471.4 51.4074665978502 23.0101734182831
"7359" 1471.6 53.059964942439 23.9908792946123
"7360" 1471.8 55.8890553222905 24.4693793715048
"7361" 1472 60.1982507352979 24.1913655128326
"7362" 1472.2 64.4860366233748 22.8247461195361
"7363" 1472.4 68.6466101092769 20.7628828676873
"7364" 1472.6 73.2162439252365 19.2966085382302
"7365" 1472.8 77.4350270007259 17.4289958026777
"7366" 1473 79.7363558011953 15.6048054223436
"7367" 1473.2 80.5375772413371 15.2163189898714
"7368" 1473.4 81.4262838840492 16.8653792559051
"7369" 1473.6 83.5379341753741 18.7136944628353
"7370" 1473.8 86.268855953045 22.2623725626351
"7371" 1474 89.4849903359714 25.3022943327571
"7372" 1474.2 92.9411496845973 26.9638965462508
"7373" 1474.4 96.6400593065355 27.3421389145807
"7374" 1474.6 99.9253885147071 29.3112056437114
"7375" 1474.8 103.281639612876 33.0630547355704
"7376" 1475 105.480625253267 36.8574897562132
"7377" 1475.2 108.275354189943 40.6514672021
"7378" 1475.4 110.760593585184 43.9227748428035
"7379" 1475.6 112.563003194957 46.5900190697805
"7380" 1475.8 114.0898235935 46.991858345893
"7381" 1476 116.092155383101 46.3806634436568
"7382" 1476.2 116.4969882945 45.4459133507849
"7383" 1476.4 116.839591710535 45.1730488945214
"7384" 1476.6 115.579572267147 46.1808065959412
"7385" 1476.8 113.526356355661 48.9703739531753
"7386" 1477 111.699188110866 52.5103717758896
"7387" 1477.2 110.549943842561 56.0095121627089
"7388" 1477.4 108.809812257879 59.0323252677039
"7389" 1477.6 107.895924384399 62.0870234476205
"7390" 1477.8 107.523586724752 65.2379221768602
"7391" 1478 108.264494800314 68.1758791627286
"7392" 1478.2 110.21342616623 70.1116081662351
"7393" 1478.4 112.938414199573 70.9753891377188
"7394" 1478.6 115.209732612612 71.7098254460532
"7395" 1478.8 116.117242980071 71.2226120752183
"7396" 1479 117.811854930608 71.2828203514336
"7397" 1479.2 119.352589755912 70.6570866726078
"7398" 1479.4 120.123112810921 70.6223428186987
"7399" 1479.6 120.411627049007 70.7303589787982
"7400" 1479.8 120.944216231526 70.2833420727
"7401" 1480 121.765439258321 70.1986909266751
"7402" 1480.2 124.095911054188 70.2539069070279
"7403" 1480.4 125.003683324797 70.8336653920767
"7404" 1480.6 123.963396380973 71.7852435703145
"7405" 1480.8 123.796176858576 71.9903590062891
"7406" 1481 123.855270561826 72.1114164746852
"7407" 1481.2 123.753697822628 72.0619963376594
"7408" 1481.4 123.210162578396 71.5034771658801
"7409" 1481.6 122.41686951318 70.9648692956852
"7410" 1481.8 121.879516957421 70.76389407178
"7411" 1482 121.692362114283 70.6347258845791
"7412" 1482.2 120.638995519355 70.4471345268429
"7413" 1482.4 120.329713549654 70.2762820531249
"7414" 1482.6 120.245745270994 70.4721198164579
"7415" 1482.8 119.642220073664 70.4244258385104
"7416" 1483 119.17802399457 70.4765696925149
"7417" 1483.2 118.972635632798 70.9212964661633
"7418" 1483.4 118.389542019704 71.0625535431398
"7419" 1483.6 117.427365547477 71.5668456540341
"7420" 1483.8 117.079385895309 72.1806046665214
"7421" 1484 116.3800786494 72.6149758316748
"7422" 1484.2 115.253416975436 73.1428853346107
"7423" 1484.4 113.591148118096 74.1773457282545
"7424" 1484.6 110.921754535184 75.4239434289351
"7425" 1484.8 107.694423252462 76.8149744961689
"7426" 1485 104.114891672548 77.605857454426
"7427" 1485.2 100.124929799132 79.3021640789411
"7428" 1485.4 96.1959565303326 79.923403619045
"7429" 1485.6 91.2588646706514 80.3534281475984
"7430" 1485.8 86.5829613444413 80.9121313557188
"7431" 1486 81.7731783376207 81.6778371325714
"7432" 1486.2 76.6741591096161 82.7567674266561
"7433" 1486.4 71.9437551715691 83.6451998913999
"7434" 1486.6 68.1915371726143 85.3385984826643
"7435" 1486.8 64.881020304963 88.0371594550865
"7436" 1487 61.9876427701537 91.5269409742455
"7437" 1487.2 60.0613676727529 94.7944010926664
"7438" 1487.4 58.0223629865368 98.7439003969409
"7439" 1487.6 56.972970829558 102.592007606856
"7440" 1487.8 56.2633549858624 106.984346008008
"7441" 1488 56.3095550206857 111.2278157761
"7442" 1488.2 56.8536556885339 114.684746516593
"7443" 1488.4 57.4902474812823 116.630183361633
"7444" 1488.6 57.6772511198517 117.347849504109
"7445" 1488.8 56.3652093925321 118.319574061446
"7446" 1489 55.0915999486185 119.038895922557
"7447" 1489.2 53.402349830315 118.477579633428
"7448" 1489.4 50.6260219738321 118.080710065821
"7449" 1489.6 46.2867908680821 118.310019501621
"7450" 1489.8 41.5834801619751 117.675825385374
"7451" 1490 36.6220031201978 117.470837653941
"7452" 1490.2 32.1187043659123 117.264948337315
"7453" 1490.4 30.2443050647071 115.125166226621
"7454" 1490.6 27.8042410838378 111.841274288489
"7455" 1490.8 24.8566131334767 108.069240314881
"7456" 1491 21.7166073792171 103.714473912951
"7457" 1491.2 18.8247960649888 99.8134791912958
"7458" 1491.4 16.3194907338171 95.2086225743434
"7459" 1491.6 12.9911234172162 91.4541880512141
"7460" 1491.8 8.94584157320836 88.4567584887348
"7461" 1492 8.92961221281175 87.131483532179
"7462" 1492.2 10.0813410651014 84.148865588296
"7463" 1492.4 10.5942395318071 80.2796865448464
"7464" 1492.6 10.849002386318 74.8832988500627
"7465" 1492.8 10.9679835248571 69.7537464709714
"7466" 1493 10.8839661419413 64.1631556063504
"7467" 1493.2 12.5707558110537 59.3758750841019
"7468" 1493.4 15.9165388959598 56.0368416468931
"7469" 1493.6 18.8612922997436 54.4840104825417
"7470" 1493.8 21.3878215975282 52.9687958221406
"7471" 1494 24.1932582515456 52.0241582664734
"7472" 1494.2 27.5534344167037 49.7960334881646
"7473" 1494.4 29.861477431276 46.778094761979
"7474" 1494.6 30.6018754987358 43.2058937759416
"7475" 1494.8 30.3682220884931 40.2436832919231
"7476" 1495 30.1937752304083 38.3374649701086
"7477" 1495.2 29.7758293507685 36.5030096836237
"7478" 1495.4 28.951890381606 35.6399683125389
"7479" 1495.6 29.3556450134357 36.3965032267
"7480" 1495.8 30.7196979955595 37.2086937163645
"7481" 1496 32.8797257823231 38.448808677755
"7482" 1496.2 36.5695243005376 40.1728292527714
"7483" 1496.4 40.8846970024357 41.0600383793786
"7484" 1496.6 45.9151220170158 40.9613549946507
"7485" 1496.8 50.2628111678153 41.3771481888528
"7486" 1497 54.332095199612 41.0502049614327
"7487" 1497.2 58.5851755689685 40.0644785743436
"7488" 1497.4 63.0912625024736 40.4663610906941
"7489" 1497.6 67.2796342172255 40.6616204185556
"7490" 1497.8 71.9713965938509 40.8854401730527
"7491" 1498 76.3874195776829 42.6607987913605
"7492" 1498.2 79.8421508857211 43.2637786064673
"7493" 1498.4 83.4922558812076 44.030601031618
"7494" 1498.6 87.3205649325512 45.6732582030067
"7495" 1498.8 91.4103355165581 45.9742095581646
"7496" 1499 95.1717971694042 45.5983204788891
"7497" 1499.2 95.2983835838 46.1039360089
"7498" 1499.4 95.2067826212849 47.0131863422992
"7499" 1499.6 95.5023993389516 48.1597335212992
"7500" 1499.8 95.9571865546 49.4271029118429
"7501" 1500 96.9344620096995 50.6828450602714
"7502" 1500.2 98.3292427434998 50.8386864244073
"7503" 1500.4 98.7415553482865 50.251953146595
"7504" 1500.6 99.3071149649076 50.6568714995821
"7505" 1500.8 100.466462725304 51.4544208348186
"7506" 1501 102.065661518719 52.9470954640828
"7507" 1501.2 103.95136306831 54.0920472916343
"7508" 1501.4 106.03256115923 54.674913874426
"7509" 1501.6 107.560004127203 56.8666250407039
"7510" 1501.8 108.344130324257 59.3835198991093
"7511" 1502 110.087013443473 60.7125505630552
"7512" 1502.2 112.59005383669 61.0120989251363
"7513" 1502.4 114.023382265584 60.0463136887714
"7514" 1502.6 114.286252586641 59.6368325534143
"7515" 1502.8 114.719536330979 59.0343611786106
"7516" 1503 114.798362879668 59.1622936675798
"7517" 1503.2 114.629770424833 59.3720862596111
"7518" 1503.4 114.583474321027 59.5474472908289
"7519" 1503.6 114.824958365411 59.9924161718099
"7520" 1503.8 114.88992907259 60.9658379932971
"7521" 1504 115.510867335486 61.7628956234324
"7522" 1504.2 115.595630635441 63.043428244403
"7523" 1504.4 116.222426984178 64.8034787384819
"7524" 1504.6 116.535480259602 65.6835039855214
"7525" 1504.8 116.529157112283 68.0553815561135
"7526" 1505 115.89282255824 70.7723456314453
"7527" 1505.2 115.472215270706 73.7401031599918
"7528" 1505.4 115.522282126547 76.8187567780609
"7529" 1505.6 114.756319053645 79.6924654944524
"7530" 1505.8 115.307589389294 81.632606372299
"7531" 1506 116.675854130073 82.9537899288504
"7532" 1506.2 117.993540548093 82.6444950127973
"7533" 1506.4 119.846510128204 83.6242853551662
"7534" 1506.6 121.71194112469 83.9430425051363
"7535" 1506.8 121.499438320421 84.6213004938318
"7536" 1507 120.408350509033 84.7069620646766
"7537" 1507.2 119.837304683806 84.6463458612095
"7538" 1507.4 118.986332160257 85.165666884341
"7539" 1507.6 118.044398146822 85.394976320141
"7540" 1507.8 116.785708791408 86.5405460505655
"7541" 1508 115.099614967979 88.3527357094453
"7542" 1508.2 112.59585745002 90.0055266993647
"7543" 1508.4 110.666475216435 92.2953822235257
"7544" 1508.6 109.95068120166 94.6755712729941
"7545" 1508.8 110.292461355365 95.5634531031093
"7546" 1509 111.495327751021 96.2737301597805
"7547" 1509.2 112.105934269949 98.197589407092
"7548" 1509.4 112.06958579323 100.473291773542
"7549" 1509.6 112.531548411205 100.300662634237
"7550" 1509.8 112.474091942373 98.3942220149679
"7551" 1510 112.031559907783 97.4767208628504
"7552" 1510.2 111.94000473344 97.0232910428106
"7553" 1510.4 112.19645278063 96.5738817248223
"7554" 1510.6 112.043794855055 95.9521741980971
"7555" 1510.8 111.868192774336 95.2640859560083
"7556" 1511 111.634896642898 94.3137016696817
"7557" 1511.2 111.391312500205 93.2994765555732
"7558" 1511.4 111.997472395421 91.5994238418835
"7559" 1511.6 113.117660324545 89.752897659924
"7560" 1511.8 114.594312354924 87.4670837574766
"7561" 1512 116.033413518949 84.7036110696304
"7562" 1512.2 116.977345078971 81.7231209287168
"7563" 1512.4 117.335990710126 78.3743061671135
"7564" 1512.6 119.027853355896 74.4134812104983
"7565" 1512.8 119.842335351414 71.3173709571149
"7566" 1513 118.784088481853 67.3971887981705
"7567" 1513.2 117.558558497788 63.0356446670627
"7568" 1513.4 117.693386082605 58.4936977172089
"7569" 1513.6 118.459801204413 53.8419857583724
"7570" 1513.8 119.902992402434 49.7354181196412
"7571" 1514 120.920360622868 48.3593113966343
"7572" 1514.2 119.363105765631 47.9676884073932
"7573" 1514.4 117.593862244703 45.7943848152623
"7574" 1514.6 115.572472690987 42.1646537063795
"7575" 1514.8 112.901710440496 38.2162583293157
"7576" 1515 111.557522437075 34.2876064433926
"7577" 1515.2 111.549329551742 30.0489358629415
"7578" 1515.4 112.585807913177 28.1952330561514
"7579" 1515.6 111.620808257973 28.5122432937135
"7580" 1515.8 112.415357262892 28.5640390653964
"7581" 1516 113.206126354 28.8265529615784
"7582" 1516.2 112.630978797344 29.060141210156
"7583" 1516.4 113.266879593863 29.3688269891176
"7584" 1516.6 113.6941896146 29.9212415395857
"7585" 1516.8 114.149645191375 30.3372529623302
"7586" 1517 114.478599525437 30.0182430707614
"7587" 1517.2 113.88349422192 29.9882360769348
"7588" 1517.4 113.767560106065 29.7252855672041
"7589" 1517.6 113.270247560669 28.8759673420361
"7590" 1517.8 112.779576305097 28.6604860372148
"7591" 1518 112.400888021216 29.2767312319347
"7592" 1518.2 111.612806602457 29.2271255172514
"7593" 1518.4 110.734824950987 29.1889072779514
"7594" 1518.6 110.511707501604 29.3222548772516
"7595" 1518.8 110.096920155082 29.1656052835044
"7596" 1519 109.145682301297 29.3071189408952
"7597" 1519.2 108.01887072144 29.1667113005118
"7598" 1519.4 106.242519037316 28.4600629731832
"7599" 1519.6 103.550711397432 27.3994031566307
"7600" 1519.8 100.620784817063 25.7704898505433
"7601" 1520 97.936369516687 23.5157489746826
"7602" 1520.2 95.5031558125281 21.522685654178
"7603" 1520.4 91.7803033237971 19.6037728615114
"7604" 1520.6 89.0599384691966 16.687914224332
"7605" 1520.8 88.9305581654905 14.6600312845048
"7606" 1521 88.9479896679912 14.4934250592821
"7607" 1521.2 87.6337229611959 15.3036749654143
"7608" 1521.4 85.183593805789 16.0058915507289
"7609" 1521.6 81.6554835324134 16.4974262197402
"7610" 1521.8 77.5500040203796 16.3878250190265
"7611" 1522 74.0090265060045 15.2525257428925
"7612" 1522.2 71.2044854715218 12.8655225843008
"7613" 1522.4 70.2184422467871 11.2607312223214
"7614" 1522.6 69.6388407757814 11.5332680841258
"7615" 1522.8 69.7400648407277 11.1269673847714
"7616" 1523 69.9523096338183 10.4873968495469
"7617" 1523.2 70.5987951673396 9.18650523474566
"7618" 1523.4 71.3230092395456 6.90458690826181
"7619" 1523.6 71.7250154902187 5.06349672659835
"7620" 1523.8 71.685933620951 5.75301496075102
"7621" 1524 71.2256506348371 6.42230212694143
"7622" 1524.2 70.4991574686857 6.44328316035306
"7623" 1524.4 70.0954247156631 6.66754213575658
"7624" 1524.6 69.7885062356395 6.90047974453613
"7625" 1524.8 68.920667619104 7.42213806487346
"7626" 1525 68.3562379153143 7.17956923992857
"7627" 1525.2 67.3347110329954 6.08894621349572
"7628" 1525.4 65.3654342540807 4.39381287280084
"7629" 1525.6 64.5046679291101 3.94418652809496
"7630" 1525.8 62.7533251899924 4.22145610733025
"7631" 1526 60.5056910443509 4.77318510114643
"7632" 1526.2 57.6867744866009 4.74929870158393
"7633" 1526.4 55.2572284542979 4.18918700572041
"7634" 1526.6 52.7336347995602 3.53929573384719
"7635" 1526.8 51.6965768013821 4.10038484680268
"7636" 1527 51.0431445069745 4.44708382016273
"7637" 1527.2 49.0038070326364 5.02303134944384
"7638" 1527.4 46.646137943064 5.71126915669188
"7639" 1527.6 44.8039252446101 6.51155295636555
"7640" 1527.8 42.5774199633606 7.16237417003005
"7641" 1528 40.3100543012571 7.7422371111335
"7642" 1528.2 39.0715958211448 8.59125161997929
"7643" 1528.4 36.9226034489946 10.3100525197339
"7644" 1528.6 33.7259228356879 11.4474126219791
"7645" 1528.8 31.6827898970243 11.9724804870933
"7646" 1529 29.6592143144162 13.3853178888623
"7647" 1529.2 28.1764569439854 15.0318744436845
"7648" 1529.4 25.7603024331785 16.7158481093726
"7649" 1529.6 24.0173500618571 17.9680322194714
"7650" 1529.8 22.6279514888238 19.6453882776381
"7651" 1530 20.5663995125797 21.9493042876263
"7652" 1530.2 18.6539253688945 23.526896124689
"7653" 1530.4 17.86089351587 24.5423912766908
"7654" 1530.6 16.8064818132249 25.7464712890456
"7655" 1530.8 15.1010184112459 27.4298376659456
"7656" 1531 13.3920406097238 29.8878764100381
"7657" 1531.2 12.1151299565299 31.6518990815669
"7658" 1531.4 11.2244406253784 33.3572432442714
"7659" 1531.6 10.0816724904912 34.6881053362076
"7660" 1531.8 9.60770208717291 35.4357790658504
"7661" 1532 8.33031952141842 37.224271543336
"7662" 1532.2 7.69930724665713 38.2478368838188
"7663" 1532.4 7.68050765816037 39.8913293181424
"7664" 1532.6 7.39851383070875 40.3187160802069
"7665" 1532.8 6.991204220768 40.8167235018475
"7666" 1533 6.33567817758365 42.9768000748837
"7667" 1533.2 5.7587548094458 44.2362212991016
"7668" 1533.4 5.38302032232443 44.8398642442137
"7669" 1533.6 5.22221782205521 45.0934275626464
"7670" 1533.8 4.93715884430521 44.8398642442137
"7671" 1534 5.08943393925712 44.4442795274773
"7672" 1534.2 4.93077182910758 44.5536395800097
"7673" 1534.4 4.96274106025713 44.3386173364714
"7674" 1534.6 4.89500427346504 44.0646568884199
"7675" 1534.8 4.995791376518 43.7287871702497
"7676" 1535 5.12506631147587 43.6881110550527
"7677" 1535.2 5.21470330276275 43.4600272509905
"7678" 1535.4 5.03700929967092 43.1753771334094
"7679" 1535.6 4.9546542807465 43.5596157779736
"7680" 1535.8 4.71068891150976 43.9926416964925
"7681" 1536 5.17132080007421 43.4073973106007
"7682" 1536.2 4.93559258618569 43.0755955234143
"7683" 1536.4 5.03061224543569 42.7389110343428
"7684" 1536.6 4.98536478864998 42.5250708858786
"7685" 1536.8 5.27243476447934 42.2087761981973
"7686" 1537 5.56759738580553 42.1268908427876
"7687" 1537.2 5.7980787239934 42.1698372513593
"7688" 1537.4 5.98662636809385 41.7639559501592
"7689" 1537.6 6.20855437042379 41.4085523234714
"7690" 1537.8 6.65909202960449 40.6736893362293
"7691" 1538 6.86313424525713 40.0392708896263
"7692" 1538.2 7.09702879110329 38.5916020993154
"7693" 1538.4 7.853901029347 36.9886916751366
"7694" 1538.6 8.48392935246403 35.7557672279266
"7695" 1538.8 9.70930450372225 33.8712637495854
"7696" 1539 11.1539015087391 31.8039557675004
"7697" 1539.2 12.3078752017993 29.9943451596811
"7698" 1539.4 13.8574549100502 27.8617240069956
"7699" 1539.6 15.2685514589123 25.511521935099
"7700" 1539.8 15.7949822147571 24.7943309162601
"7701" 1540 16.4349996897054 24.1760800101335
"7702" 1540.2 17.8810956428367 22.8921049147373
"7703" 1540.4 19.742120703602 21.0219770426162
"7704" 1540.6 21.1160831327571 19.4828642499078
"7705" 1540.8 21.2918695023696 19.3104478748839
"7706" 1541 22.7734027708385 17.6062921405156
"7707" 1541.2 24.5297523724793 16.1637538604196
"7708" 1541.4 26.6315920892226 15.9262118026163
"7709" 1541.6 28.6529172038176 14.1655273994473
"7710" 1541.8 29.9894574657956 12.7795912490077
"7711" 1542 30.9125055842242 11.8934320740297
"7712" 1542.2 31.0240421472799 11.6872120290555
"7713" 1542.4 32.6099426553682 10.9405944894196
"7714" 1542.6 34.9834449972137 9.13574172848882
"7715" 1542.8 36.7468170793821 7.34230007631309
"7716" 1543 37.104391060244 7.00844922862669
"7717" 1543.2 37.4119546941321 6.82210737472976
"7718" 1543.4 37.1499719193428 6.7646283561
"7719" 1543.6 36.7176981515475 7.21884420473917
"7720" 1543.8 37.429168400518 6.52693148061926
"7721" 1544 37.9319947211085 6.24123030669035
"7722" 1544.2 38.5217355861417 5.87440936815604
"7723" 1544.4 39.3548566740597 5.22828387175827
"7724" 1544.6 39.9114352429401 4.94213768341777
"7725" 1544.8 39.4648047950929 5.16891500434605
"7726" 1545 40.3883057853454 4.32636892109496
"7727" 1545.2 40.9688572720571 4.09481135357143
"7728" 1545.4 41.1797257587995 3.93999509606804
"7729" 1545.6 41.916193057612 3.84700922133595
"7730" 1545.8 42.7057014678026 3.37329732072598
"7731" 1546 43.655816950905 2.99078869435594
"7732" 1546.2 43.8146029100659 2.98873054559496
"7733" 1546.4 44.7461960047497 2.63053940904755
"7734" 1546.6 46.0956957755905 2.18814585960476
"7735" 1546.8 46.2555701229 1.9363907912
"7736" 1547 50.4857959918481 3.81338613690779
"7737" 1547.2 51.032878878439 4.78621404636234
"7738" 1547.4 51.6789999047077 4.69496370477693
"7739" 1547.6 52.0764887372255 4.44682145238721
"7740" 1547.8 52.7273486726967 4.19518672931539
"7741" 1548 53.5507529412367 4.09169149730204
"7742" 1548.2 54.2525429159601 3.54197127815262
"7743" 1548.4 55.377726207673 3.068973267014
"7744" 1548.6 57.6460682490824 2.2458648833588
"7745" 1548.8 59.2021983168454 1.75600498385967
"7746" 1549 61.3315998504721 1.73492437174806
"7747" 1549.2 63.3359091827844 1.76349875627143
"7748" 1549.4 65.2856721235814 1.41574720948764
"7749" 1549.6 67.747216106871 1.81647453351895
"7750" 1549.8 69.8150159220857 2.11656249075715
"7751" 1550 71.9662192406225 3.13053577738681
"7752" 1550.2 73.5537639968809 4.52959112541004
"7753" 1550.4 74.3387273730734 5.40593095078163
"7754" 1550.6 76.0889151613509 6.62040000064643
"7755" 1550.8 77.6198143822775 6.79816681099591
"7756" 1551 78.6485864154471 6.80066269601143
"7757" 1551.2 78.4659486282992 8.02324405635564
"7758" 1551.4 78.1299221162894 10.0276793188843
"7759" 1551.6 78.5038260302245 11.729320069391
"7760" 1551.8 79.5741779172361 13.6714975276399
"7761" 1552 81.0304792211098 15.7151675870504
"7762" 1552.2 82.8228500566466 16.378958059103
"7763" 1552.4 84.547902616431 15.7588518216736
"7764" 1552.6 85.1969236621253 15.4296691609088
"7765" 1552.8 85.3303688539071 15.2402053894339
"7766" 1553 85.118464796612 16.8453200714327
"7767" 1553.2 84.8742744895071 19.2566515489127
"7768" 1553.4 85.0089726877846 22.6155381106121
"7769" 1553.6 85.8554774971308 26.5329407952293
"7770" 1553.8 85.652627017406 30.0612589188246
"7771" 1554 84.9207734716933 33.533426616931
"7772" 1554.2 84.1767897567146 36.8267004289523
"7773" 1554.4 84.2488154137846 40.5193132903813
"7774" 1554.6 83.743734462104 44.1857443792714
"7775" 1554.8 82.2991457443784 47.4786896442108
"7776" 1555 79.8126503333052 50.6901947216753
"7777" 1555.2 76.9383733188127 54.3595812299659
"7778" 1555.4 74.0318526572303 56.4701784399857
"7779" 1555.6 71.669935413016 59.0294355359679
"7780" 1555.8 68.6746839102925 61.8709809544661
"7781" 1556 66.0859959531093 65.3187690495932
"7782" 1556.2 65.0705169640727 68.8977321208248
"7783" 1556.4 65.668121313411 73.1336107618868
"7784" 1556.6 67.5872495859554 77.010599391849
"7785" 1556.8 69.7775185425135 80.7968577189638
"7786" 1557 72.7133158048391 84.1958552267796
"7787" 1557.2 76.4175248162571 86.4663189427973
"7788" 1557.4 79.4903639662402 88.7553368375172
"7789" 1557.6 83.3298024010198 90.6468157994833
"7790" 1557.8 87.4398052892571 91.4120897318241
"7791" 1558 90.2337166735203 91.2947530322188
"7792" 1558.2 91.5816878719495 90.2632216071176
"7793" 1558.4 92.5375266574413 90.0543364935346
"7794" 1558.6 94.1436060763433 91.6389599515042
"7795" 1558.8 94.7432128916106 94.8973943194094
"7796" 1559 94.5466204931623 96.7094660103576
"7797" 1559.2 93.9378163727045 97.1180058097714
"7798" 1559.4 92.7948417998464 96.5754433054232
"7799" 1559.6 92.6205168007977 95.229473894812
"7800" 1559.8 93.2910158851782 94.7980916347188
"7801" 1560 95.1855457881192 94.3142367025042
"7802" 1560.2 97.3575837402058 94.1177106989125
"7803" 1560.4 99.595653626994 93.2492471999293
"7804" 1560.6 102.326218571757 92.1831594720872
"7805" 1560.8 105.111809393944 90.7721164233932
"7806" 1561 108.144261385835 89.8828977491852
"7807" 1561.2 110.605276113867 87.9229565408986
"7808" 1561.4 112.884529177068 86.6424208484876
"7809" 1561.6 115.80719983213 87.1229645826697
"7810" 1561.8 116.181492589063 88.4799759827992
"7811" 1562 115.27556441481 88.2808760909293
"7812" 1562.2 115.22590812339 89.655302711059
"7813" 1562.4 114.780128577457 92.2833985383214
"7814" 1562.6 114.969294151964 93.1907522541162
"7815" 1562.8 115.205037002411 91.8997462130407
"7816" 1563 113.797432507301 91.2240886446801
"7817" 1563.2 113.585910483231 90.5062504108714
"7818" 1563.4 113.323804670037 89.4225366083477
"7819" 1563.6 113.352793718622 88.7585756713562
"7820" 1563.8 113.441082302488 87.878664796092
"7821" 1564 114.637599088582 86.6398385350214
"7822" 1564.2 116.863689602774 85.7011165273562
"7823" 1564.4 118.069671918081 85.9174924014731
"7824" 1564.6 118.969514521452 86.1378718374307
"7825" 1564.8 120.030660377809 85.9829253408228
"7826" 1565 120.503191447921 85.3850063446714
"7827" 1565.2 120.083225770547 85.6860587910872
"7828" 1565.4 119.508076471048 85.5691487703896
"7829" 1565.6 118.962145337903 85.593469468126
"7830" 1565.8 118.209932209462 85.5071740497843
"7831" 1566 118.011347830561 85.6475490320367
"7832" 1566.2 117.399916979735 85.3019232157584
"7833" 1566.4 116.920263671949 84.8734699109637
"7834" 1566.6 116.188167022343 83.5241734518576
"7835" 1566.8 115.565624427257 81.6703299784232
"7836" 1567 115.088003485186 79.0928636549617
"7837" 1567.2 115.356259076367 76.373275071085
"7838" 1567.4 116.303424134375 73.4917472038512
"7839" 1567.6 118.133634000727 70.7258190792541
"7840" 1567.8 120.155804889488 68.7662786299124
"7841" 1568 119.293700101483 68.2233552363932
"7842" 1568.2 118.483967353092 65.7208913935323
"7843" 1568.4 117.020289028866 62.4610115354532
"7844" 1568.6 116.135742382757 58.1354017237714
"7845" 1568.8 115.238890160362 53.6598447531135
"7846" 1569 116.021063483662 49.1277580818576
"7847" 1569.2 117.628414848066 45.6310887018896
"7848" 1569.4 116.27196525708 44.4123480990148
"7849" 1569.6 113.422403224174 42.3916103676881
"7850" 1569.8 109.825371367519 40.7532464384023
"7851" 1570 105.582970814287 38.2619172877714
"7852" 1570.2 101.346420839304 35.7527291468135
"7853" 1570.4 96.840166034069 34.0446670204595
"7854" 1570.6 91.6425979099302 33.984414350733
"7855" 1570.8 86.7109947069685 33.7289189048178
"7856" 1571 80.8720464418971 32.9878002643714
"7857" 1571.2 75.2811280834087 31.1799617326351
"7858" 1571.4 71.2670714495632 27.7597011209449
"7859" 1571.6 69.4403669799 23.1189149202306
"7860" 1571.8 67.9692422413561 18.9087306640239
"7861" 1572 67.3589839677571 17.3692798037714
"7862" 1572.2 67.4956789161519 16.4151648121241
"7863" 1572.4 66.7549070962365 16.727712453323
"7864" 1572.6 64.6537183749924 17.5603710002714
"7865" 1572.8 60.8343006992571 17.7745015608884
"7866" 1573 56.6910258871253 18.193141848755
"7867" 1573.2 52.4548926091176 19.4238804979226
"7868" 1573.4 49.3052487102571 19.9369304785818
"7869" 1573.6 48.0525550752009 20.9971497478108
"7870" 1573.8 46.8824253388189 22.4657607411366
"7871" 1574 45.4369846112245 25.0516997905975
"7872" 1574.2 41.9006007713115 28.2960959746519
"7873" 1574.4 37.7884573224507 31.0148350291101
"7874" 1574.6 34.8649277227624 34.4823345696293
"7875" 1574.8 32.364793432055 38.8880458890693
"7876" 1575 29.6108406697071 42.9207206584414
"7877" 1575.2 27.1153977654039 46.089643823299
"7878" 1575.4 24.5955302914753 49.7412866193351
"7879" 1575.6 23.0974189904516 53.9561664817992
"7880" 1575.8 20.3576076226377 56.9330491511033
"7881" 1576 16.6333909728454 59.232168843179
"7882" 1576.2 13.473197497431 61.8159843346192
"7883" 1576.4 11.6521250714571 64.2057320659214
"7884" 1576.6 11.3122900548454 64.9103072534647
"7885" 1576.8 9.97103389647836 64.4278826279882
"7886" 1577 8.27917943266421 62.8585673151387
"7887" 1577.2 8.11672694273081 62.3964001580083
"7888" 1577.4 7.62329151925713 61.0482962234627
"7889" 1577.6 7.88108398609192 60.8189867876627
"7890" 1577.8 8.51842999144405 61.4589598236452
"7891" 1578 8.97023686441502 62.0410375820609
"7892" 1578.2 9.79656167441098 62.9094151200919
"7893" 1578.4 10.5872661002319 64.5473945609521
"7894" 1578.6 11.5410251621802 67.2114169284766
"7895" 1578.8 12.4597921750821 70.8302268779214
"7896" 1579 13.6515879339702 75.3336094087714
"7897" 1579.2 13.5374461725761 79.6990548460559
"7898" 1579.4 12.6931007764307 83.8316402217177
"7899" 1579.6 12.0733788941321 88.3596593035214
"7900" 1579.8 12.4471228871821 93.2675182002964
"7901" 1580 12.9667500041395 98.0060178405655
"7902" 1580.2 14.265472215862 101.294273088118
"7903" 1580.4 16.2921250719531 104.463551403231
"7904" 1580.6 17.8334381525136 107.3209690964
"7905" 1580.8 20.8034378023216 109.434141635804
"7906" 1581 24.2090852692886 111.561190023972
"7907" 1581.2 28.12301671487 114.146697110779
"7908" 1581.4 31.9701320779047 116.067360688927
"7909" 1581.6 35.3927869350696 119.338329002787
"7910" 1581.8 38.5563056297453 122.295399439964
"7911" 1582 41.6106358872415 123.503519926498
"7912" 1582.2 45.744236466629 123.591243222412
"7913" 1582.4 49.6789927033071 122.934426456921
"7914" 1582.6 52.0701344813748 121.656363572095
"7915" 1582.8 53.9580446915321 120.501198554821
"7916" 1583 55.9415934992317 119.436809794204
"7917" 1583.2 57.1752385667825 118.384188796534
"7918" 1583.4 57.6736467705203 118.469932660798
"7919" 1583.6 58.2917056793261 117.337431204952
"7920" 1583.8 60.3447078787148 115.401222830831
"7921" 1584 63.4260438188002 113.868137585737
"7922" 1584.2 67.0180148716658 112.573129450176
"7923" 1584.4 70.1855457854468 110.365897208504
"7924" 1584.6 72.8148991031546 107.859944266015
"7925" 1584.8 74.318531983095 105.152443774325
"7926" 1585 75.1882614767706 102.184504830488
"7927" 1585.2 77.5126666516809 99.5827583612375
"7928" 1585.4 80.2183111862571 97.5990284768232
"7929" 1585.6 84.0455378092658 96.1459332014888
"7930" 1585.8 87.1034525131509 95.770220999059
"7931" 1586 87.8458722091289 95.1695289087073
"7932" 1586.2 87.8133308463089 93.2039309573232
"7933" 1586.4 87.7438681988571 91.1044489390453
"7934" 1586.6 87.6897669153923 88.1126179819201
"7935" 1586.8 87.6263893474207 84.5407306946805
"7936" 1587 89.0868127162571 81.5604279469741
"7937" 1587.2 90.0460588001143 81.6839793496018
"7938" 1587.4 90.7064270883382 81.6947082472174
"7939" 1587.6 92.1297664522388 82.0954327564825
"7940" 1587.8 94.462699744095 82.5933533334606
"7941" 1588 97.0864029079828 82.7963125074838
"7942" 1588.2 100.039078703494 82.5213203788767
"7943" 1588.4 102.300201284105 81.2062513583518
"7944" 1588.6 104.086582785231 79.5476731631662
"7945" 1588.8 105.657139612248 78.2730905097149
"7946" 1589 107.567868023266 75.8809723275596
"7947" 1589.2 109.015051744353 73.4908256094801
"7948" 1589.4 111.448105859757 71.2033575826662
"7949" 1589.6 113.338033111275 69.0641565009932
"7950" 1589.8 114.569115731929 67.2098248449605
"7951" 1590 114.471260075895 66.8201671371162
"7952" 1590.2 114.16225715218 66.4274530453996
"7953" 1590.4 113.787517412422 64.8734434786193
"7954" 1590.6 113.011222056068 62.3549019275687
"7955" 1590.8 112.830479095575 59.112288494664
"7956" 1591 112.725215327534 55.4191768592357
"7957" 1591.2 111.518300562987 52.1874730399201
"7958" 1591.4 111.254642409392 49.1369000651633
"7959" 1591.6 112.421337521166 45.5963448479805
"7960" 1591.8 113.615961789313 42.4376138038825
"7961" 1592 113.500418381965 43.3605009819971
"7962" 1592.2 114.768921130469 44.8839622126368
"7963" 1592.4 115.772940047439 46.0236942510623
"7964" 1592.6 116.291846108668 47.0930604403071
"7965" 1592.8 117.211530177048 49.5495911818975
"7966" 1593 118.61608314318 52.4784433722111
"7967" 1593.2 120.71425268645 55.8085853899185
"7968" 1593.4 121.607222239744 58.8449316446888
"7969" 1593.6 122.154775311177 61.4482128206165
"7970" 1593.8 124.353304637895 63.706698504487
"7971" 1594 125.489899948924 66.1040679436304
"7972" 1594.2 124.690966975593 67.2556633749078
"7973" 1594.4 123.702612290683 68.6653574822106
"7974" 1594.6 122.586713430748 71.4214514586078
"7975" 1594.8 122.749453079744 75.1631767200012
"7976" 1595 123.878206341645 77.9924127807628
"7977" 1595.2 123.187027357014 78.3096470864366
"7978" 1595.4 120.103632291438 79.3234618046593
"7979" 1595.6 117.175174829161 81.1344734694801
"7980" 1595.8 113.549275047918 84.1594316200002
"7981" 1596 111.095639773308 87.865598731374
"7982" 1596.2 109.107621621389 92.1328723151135
"7983" 1596.4 107.710665929257 96.7407231910407
"7984" 1596.6 107.932669047505 98.8588641411889
"7985" 1596.8 107.953294744701 98.3186354028752
"7986" 1597 107.210621468779 98.7431265162891
"7987" 1597.2 107.497288448836 98.9953930034556
"7988" 1597.4 108.207435375862 99.2937634681661
"7989" 1597.6 109.084457408501 99.6753045177149
"7990" 1597.8 109.341430679462 99.7785832379638
"7991" 1598 110.140001884082 99.8123916804214
"7992" 1598.2 109.924457288626 99.9676113716135
"7993" 1598.4 109.305894527448 100.193743242132
"7994" 1598.6 107.815475492793 101.836221170626
"7995" 1598.8 105.680331329898 103.296621163271
"7996" 1599 103.371168661997 106.478262821524
"7997" 1599.2 101.941267131719 110.391494305118
"7998" 1599.4 101.564437030078 113.850734939195
"7999" 1599.6 100.188016622077 113.749205190403
"8000" 1599.8 97.5956353101131 113.687879730009
"8001" 1600 93.8948598267365 115.113742868594
"8002" 1600.2 90.5512965040198 117.755855031771
"8003" 1600.4 87.4493072551821 119.927924965321
"8004" 1600.6 85.0315759422151 122.240877820213
"8005" 1600.8 82.2834051139571 123.319793703196
"8006" 1601 78.5606572988369 124.167847868952
"8007" 1601.2 74.2482955221596 126.20892169971
"8008" 1601.4 70.9913615107937 126.20892169971
"8009" 1601.6 66.2616947954012 125.409219393288
"8010" 1601.8 61.6281746265394 127.088502499546
"8011" 1602 59.8449356976006 126.448316405386
"8012" 1602.2 56.5885442176474 124.512404735662
"8013" 1602.4 52.2658079067291 122.193756979287
"8014" 1602.6 48.7256287888321 120.778280789746
"8015" 1602.8 43.7786711061479 119.848223343028
"8016" 1603 38.6766585058852 119.592541490693
"8017" 1603.2 33.8119356686765 118.609601183876
"8018" 1603.4 30.0604956852985 115.584364162453
"8019" 1603.6 25.5033701581278 113.383820242884
"8020" 1603.8 23.5690521823187 111.887885366941
"8021" 1604 20.9863737566381 108.207361593962
"8022" 1604.2 16.7994757554 104.60267864075
"8023" 1604.4 14.6289009564411 101.430551932383
"8024" 1604.6 13.7137451621523 97.2258798723117
"8025" 1604.8 11.9957664176373 92.6534205824532
"8026" 1605 10.1826920184104 88.367878279715
"8027" 1605.2 7.27805342398212 86.4487473385214
"8028" 1605.4 8.28924126784688 86.0200170899637
"8029" 1605.6 9.5613784533811 82.9219829557343
"8030" 1605.8 10.2150346388002 79.26745231603
"8031" 1606 11.8041565262571 74.9250696093576
"8032" 1606.2 12.561008768631 70.8122255333236
"8033" 1606.4 13.3116953217529 66.4069206579857
"8034" 1606.6 14.7227420232204 62.0150789517944
"8035" 1606.8 15.4024710989767 58.3122057280097
"8036" 1607 17.2589888165349 56.1112505312159
"8037" 1607.2 20.581157643646 53.4324350543548
"8038" 1607.4 23.642488190463 51.780682718595
"8039" 1607.6 26.7185884262283 48.5330690996464
"8040" 1607.8 29.1221950160987 44.6890142631229
"8041" 1608 29.89671702087 40.4337817469166
"8042" 1608.2 29.1672610896962 36.6819193459787
"8043" 1608.4 27.9099887691321 33.7017864622032
"8044" 1608.6 28.030590644334 33.2935461787714
"8045" 1608.8 29.3096174280847 33.7745688458232
"8046" 1609 31.2522766628716 34.42858183991
"8047" 1609.2 34.3756446735526 35.4910949385214
"8048" 1609.4 38.1781189580847 35.9929838856507
"8049" 1609.6 42.6123697230847 34.5169691264783
"8050" 1609.8 46.6953754028571 31.8157742591714
"8051" 1610 49.6908962650154 28.1004854211396
"8052" 1610.2 52.0455160369425 24.1104332862939
"8053" 1610.4 53.3943705979813 19.8578582593404
"8054" 1610.6 53.8155152026571 16.1462961461714
"8055" 1610.8 54.7488194112905 15.2333048740048
"8056" 1611 58.1539544779134 14.2720099938339
"8057" 1611.2 61.9054314035299 13.5879903699987
"8058" 1611.4 66.1786717378898 13.587754017251
"8059" 1611.6 70.9405916570871 12.5907259499614
"8060" 1611.8 75.1643942606037 10.5953176202516
"8061" 1612 79.8936606838196 9.49074901474018
"8062" 1612.2 84.5286535311363 9.26015338819451
"8063" 1612.4 88.0988778193742 10.6634695890055
"8064" 1612.6 92.5746676751271 11.8454702836114
"8065" 1612.8 97.0521166249991 13.1960946414972
"8066" 1613 101.215544332524 14.5071583273048
"8067" 1613.2 101.404630048709 16.1713640235618
"8068" 1613.4 103.768568271142 17.8960055377137
"8069" 1613.6 106.000965118834 20.7347175428178
"8070" 1613.8 108.708695547502 23.7779845571388
"8071" 1614 111.240846149937 26.620196335951
"8072" 1614.2 111.287718066129 29.7563261584523
"8073" 1614.4 111.142511497774 32.5942783937769
"8074" 1614.6 113.206901121169 35.0470889231244
"8075" 1614.8 115.839942052222 37.5590340171671
"8076" 1615 116.736132088107 41.2432781676785
"8077" 1615.2 117.756860395353 44.9966357174627
"8078" 1615.4 119.542314959836 48.9582864935111
"8079" 1615.6 121.450290220809 52.4685593448059
"8080" 1615.8 124.392623117585 55.4897770549869
"8081" 1616 125.193209562791 57.1119302306528
"8082" 1616.2 124.114059736626 59.1243824775872
"8083" 1616.4 123.017257888441 62.2289608414549
"8084" 1616.6 122.241788311953 66.1662169645062
"8085" 1616.8 122.146615641979 70.0432142464103
"8086" 1617 122.524763364894 73.5968779149174
"8087" 1617.2 123.82215410423 75.5554116904232
"8088" 1617.4 124.495819880944 76.4818182503497
"8089" 1617.6 123.927354441257 76.7429069829589
"8090" 1617.8 122.980491871889 77.8345573489293
"8091" 1618 121.694392448882 78.3178169274464
"8092" 1618.2 119.94635837268 79.3201671288576
"8093" 1618.4 117.218287786355 80.0016943518429
"8094" 1618.6 114.633927237443 81.4231616087404
"8095" 1618.8 111.785569619275 83.9292388658805
"8096" 1619 109.120670298128 86.5388018104352
"8097" 1619.2 107.795875299204 89.722945612475
"8098" 1619.4 107.126590283698 93.9892923213138
"8099" 1619.6 107.940296772445 96.2444460543429
"8100" 1619.8 108.74572284637 96.887254176262
"8101" 1620 107.686697006203 96.6755694358931
"8102" 1620.2 105.381553091212 96.9917491263696
"8103" 1620.4 101.462706580678 97.3962614116925
"8104" 1620.6 97.0834954517826 98.7600945661358
"8105" 1620.8 92.2086551962315 99.1808107771176
"8106" 1621 87.6414122184484 98.8710598298366
"8107" 1621.2 83.9627896100349 98.7068937214103
"8108" 1621.4 79.9496349083778 100.198527684384
"8109" 1621.6 78.0687908274252 102.473376736893
"8110" 1621.8 75.1442613823071 105.532388162321
"8111" 1622 73.7340385774382 109.308306276151
"8112" 1622.2 74.7105049728887 112.50922832085
"8113" 1622.4 76.2749953273821 115.395878754996
"8114" 1622.6 78.4624107062323 116.63931390842
"8115" 1622.8 78.6492686078725 116.940859244989
"8116" 1623 79.2696851666373 116.72775280928
"8117" 1623.2 79.9764429627117 116.535082346693
"8118" 1623.4 82.0788574173781 117.043886219005
"8119" 1623.6 85.2025944503303 117.434262530345
"8120" 1623.8 88.6743007022331 117.515844488967
"8121" 1624 92.2269862171857 117.886282356367
"8122" 1624.2 94.4792449190723 119.045319156053
"8123" 1624.4 94.184590593308 118.04735007728
"8124" 1624.6 94.9365287500847 117.828337899409
"8125" 1624.8 95.9885094714587 117.869893326457
"8126" 1625 97.9584043164767 117.328618616832
"8127" 1625.2 98.6249766066857 116.938498569431
"8128" 1625.4 98.5036069578958 117.09265617333
"8129" 1625.6 98.3900018828261 117.347315232358
"8130" 1625.8 97.9119719455466 117.658633194956
"8131" 1626 97.5666462615283 117.574480336788
"8132" 1626.2 97.7409109125649 117.522299124938
"8133" 1626.4 97.6954314175392 117.489633963143
"8134" 1626.6 97.2038944121882 117.330841853349
"8135" 1626.8 97.1070227955615 117.714313467315
"8136" 1627 97.0197360628725 117.607228545605
"8137" 1627.2 96.6948825269751 118.025342616579
"8138" 1627.4 96.4571709520821 118.217658756646
"8139" 1627.6 95.8173719131321 118.507480404671
"8140" 1627.8 95.581655100034 118.793432850784
"8141" 1628 95.1128458071546 119.456076703195
"8142" 1628.2 94.1311056633327 120.134057233591
"8143" 1628.4 93.4151399266834 121.057660295886
"8144" 1628.6 92.1954233570864 121.815377767174
"8145" 1628.8 91.0953583589401 122.63256450993
"8146" 1629 89.8122316202087 123.442359185683
"8147" 1629.2 88.3276452303743 124.28579951217
"8148" 1629.4 86.5400878907337 125.074050697732
"8149" 1629.6 84.6545415274915 125.635381087451
"8150" 1629.8 82.894187396749 126.21009941886
"8151" 1630 80.9753530615932 126.784130905755
"8152" 1630.2 78.6728674721745 127.381481830676
"8153" 1630.4 76.8949035843291 127.715528193351
"8154" 1630.6 76.0031767939539 127.645607611288
"8155" 1630.8 73.6987365015878 127.775814383731
"8156" 1631 71.436002352626 128.084177570468
"8157" 1631.2 68.1908640699513 127.905798171486
"8158" 1631.4 65.0272316947333 128.484260778129
"8159" 1631.6 62.4159182532249 128.225803330328
"8160" 1631.8 60.1459693094146 128.777453570059
"8161" 1632 57.9451091851868 128.322601038232
"8162" 1632.2 56.7228151259952 128.590422553962
"8163" 1632.4 56.8891433741176 128.704343662248
"8164" 1632.6 58.0296881762329 128.746680946594
"8165" 1632.8 58.670545939013 128.584857718468
"8166" 1633 58.9182017854555 128.092151569726
"8167" 1633.2 59.7061307767333 128.044447706819
"8168" 1633.4 60.682887258501 127.902331489832
"8169" 1633.6 61.8741958500891 127.669666306191
"8170" 1633.8 62.890316633265 127.462385020917
"8171" 1634 63.4978439034304 127.432291919106
"8172" 1634.2 64.3886298280774 127.809043447639
"8173" 1634.4 65.8050166237728 128.104637642225
"8174" 1634.6 67.3394927556033 128.259991110148
"8175" 1634.8 69.1608973938706 127.829090961557
"8176" 1635 71.7737068829864 128.271617942926
"8177" 1635.2 73.3221643965291 127.492333675839
"8178" 1635.4 75.5326542394915 126.351973074326
"8179" 1635.6 78.2084038177148 125.827028958517
"8180" 1635.8 79.4301153242817 125.922654200222
"8181" 1636 78.5485640117443 125.316206729195
"8182" 1636.2 78.8136727451702 124.188150872219
"8183" 1636.4 79.9041966102241 122.861622290321
"8184" 1636.6 81.791587511544 121.40851626323
"8185" 1636.8 83.2491106623347 119.729365837004
"8186" 1637 84.6569686600919 117.837276498106
"8187" 1637.2 86.6516094272817 117.044745169386
"8188" 1637.4 88.008352671877 116.939374464908
"8189" 1637.6 88.6992183999944 117.28298529128
"8190" 1637.8 89.6862863388425 117.73255122732
"8191" 1638 90.7175774664623 117.554964286733
"8192" 1638.2 92.1253125201731 117.27571832796
"8193" 1638.4 94.2121155485299 118.063811918693
"8194" 1638.6 95.4371623950588 117.978531550007
"8195" 1638.8 96.074412273411 117.149916280477
"8196" 1639 96.6915527782321 116.376813563696
"8197" 1639.2 98.195088372629 115.246401219883
"8198" 1639.4 100.333489898672 113.878970926509
"8199" 1639.6 102.424872862782 112.662178220148
"8200" 1639.8 102.997041123385 111.132993477861
"8201" 1640 102.746903900744 108.650441181451
"8202" 1640.2 103.703338227106 105.135807020902
"8203" 1640.4 105.649027261893 102.084797652685
"8204" 1640.6 107.934814869026 98.9880863225278
"8205" 1640.8 111.699414685315 96.9864348220173
"8206" 1641 113.608051270319 96.5312036399882
"8207" 1641.2 115.041378031395 94.6041681730559
"8208" 1641.4 116.895899656757 91.9585435042714
"8209" 1641.6 119.253675608316 89.1083697259664
"8210" 1641.8 122.272701754317 85.7480796180214
"8211" 1642 123.023834172599 83.6008180152451
"8212" 1642.2 122.734693890671 80.832423321849
"8213" 1642.4 122.975505332944 76.757654238341
"8214" 1642.6 122.870469108547 72.9835229395346
"8215" 1642.8 122.115427835559 69.0012425178576
"8216" 1643 121.445070953593 65.2091581393422
"8217" 1643.2 121.653669737775 60.2544665992446
"8218" 1643.4 120.517012489266 54.7339784260714
"8219" 1643.6 120.343755863829 51.3619012764054
"8220" 1643.8 121.851294659324 47.6542904670025
"8221" 1644 122.390657193386 45.0225920329094
"8222" 1644.2 120.560463152434 43.7020976341475
"8223" 1644.4 118.454222068457 42.7400979361845
"8224" 1644.6 115.758997768889 40.7829800907188
"8225" 1644.8 114.09667185723 38.1190292759741
"8226" 1645 114.025718196938 34.57602420889
"8227" 1645.2 115.144556917639 32.6753099548008
"8228" 1645.4 116.0451628945 32.852429117692
"8229" 1645.6 116.397494651634 33.3440230986016
"8230" 1645.8 115.882971638733 33.5551370399996
"8231" 1646 114.314532247132 33.4647320423027
"8232" 1646.2 112.361039840787 33.9080355165361
"8233" 1646.4 109.879648017737 33.8362451768314
"8234" 1646.6 106.37064509368 33.1465529506945
"8235" 1646.8 102.703763351177 31.6960237760314
"8236" 1647 99.0265589855245 29.2163033227566
"8237" 1647.2 95.8238928701395 25.6573920911832
"8238" 1647.4 93.1903950670671 21.4841102350714
"8239" 1647.6 89.8641903815775 17.9524480830578
"8240" 1647.8 85.8685523672262 16.6173917625601
"8241" 1648 80.7318216851827 16.7499274860374
"8242" 1648.2 75.5213393984887 15.9565459405241
"8243" 1648.4 70.6894710141965 13.6420363649684
"8244" 1648.6 66.6276205298935 12.9239967175139
"8245" 1648.8 64.9104501634102 14.6719040708633
"8246" 1649 61.8339075145671 17.3336094470914
"8247" 1649.2 57.8263665397733 19.3644362747553
"8248" 1649.4 55.8437029438658 20.0708662122606
"8249" 1649.6 54.7697492605319 22.502143334667
"8250" 1649.8 53.7681075447088 25.2944275984005
"8251" 1650 52.7783810828433 28.4899088598576
"8252" 1650.2 51.017042268564 32.307689324101
"8253" 1650.4 48.5746531080238 36.2873082572714
"8254" 1650.6 48.3528677577744 40.8383537647197
"8255" 1650.8 49.8783130117804 45.8566813533179
"8256" 1651 51.5332958926709 50.7750959827197
"8257" 1651.2 52.7846352503729 55.248918913482
"8258" 1651.4 55.6898019762268 58.3419346331199
"8259" 1651.6 59.1133890928404 59.9472293646603
"8260" 1651.8 61.2523871999571 61.3909008350532
"8261" 1652 64.166775891525 61.9538133109768
"8262" 1652.2 67.3413877345627 62.6366610191048
"8263" 1652.4 71.1966264480117 65.1015444325441
"8264" 1652.6 74.8700617941857 67.0484411033786
"8265" 1652.8 77.6866569606745 68.432724721254
"8266" 1653 79.8762404129571 70.3721870705532
"8267" 1653.2 83.1089092413361 71.4682032760609
"8268" 1653.4 87.375898261797 72.058001907705
"8269" 1653.6 92.0495663728718 74.6341104417669
"8270" 1653.8 96.3552705588865 77.620114415168
"8271" 1654 99.4745366142657 81.6099668110559
"8272" 1654.2 103.446833904151 83.1615841751298
"8273" 1654.4 108.253635410686 83.3394205840429
"8274" 1654.6 109.432830148884 84.8039595539579
"8275" 1654.8 108.774661877673 87.5177870263157
"8276" 1655 108.65274118336 90.9785886504253
"8277" 1655.2 108.815024210806 91.3632859718112
"8278" 1655.4 110.900071984083 89.8617997335008
"8279" 1655.6 113.883860546726 88.2990625376697
"8280" 1655.8 116.829304681898 85.9808188958099
"8281" 1656 119.539780000099 83.235398007903
"8282" 1656.2 121.718966498688 79.8604939603404
"8283" 1656.4 123.753420149749 76.4412905817036
"8284" 1656.6 124.790583888003 73.4129809422545
"8285" 1656.8 125.437666919862 69.9931133381661
"8286" 1657 124.753612347779 66.6447757870453
"8287" 1657.2 123.785688767466 62.509652930926
"8288" 1657.4 123.325838685309 58.5923589327932
"8289" 1657.6 122.894751418611 54.095429436705
"8290" 1657.8 124.310681613616 49.9576784684253
"8291" 1658 123.432915860381 49.9489195799086
"8292" 1658.2 120.982571262414 50.2940160169584
"8293" 1658.4 118.271925092563 50.3148175707159
"8294" 1658.6 114.277580157424 49.522142977827
"8295" 1658.8 111.902088676174 47.9332550661881
"8296" 1659 109.265221795906 46.2894690830822
"8297" 1659.2 106.447322786776 43.5367554100261
"8298" 1659.4 104.130373896748 39.7575733834541
"8299" 1659.6 102.884459069851 35.1527042780527
"8300" 1659.8 102.777561953195 30.3754243655527
"8301" 1660 103.042825168601 25.7494249836152
"8302" 1660.2 103.235873442977 21.9618382263214
"8303" 1660.4 103.230002921455 21.901862078509
"8304" 1660.6 102.385725833106 22.1233971469987
"8305" 1660.8 102.735948733629 21.2060115576119
"8306" 1661 102.780092545494 21.9167249438487
"8307" 1661.2 101.518551468132 23.6951946212402
"8308" 1661.4 99.3839786264699 25.084756269548
"8309" 1661.6 95.349441766615 25.9978854450293
"8310" 1661.8 90.8847733607891 27.2233513622927
"8311" 1662 86.9777489070218 29.5091911108303
"8312" 1662.2 82.9831969573748 32.0608206170361
"8313" 1662.4 78.361927106594 33.2472819943556
"8314" 1662.6 73.0791021489994 32.4129506650034
"8315" 1662.8 67.7484971808529 32.1063412983884
"8316" 1663 62.6532484620428 29.713511109649
"8317" 1663.2 58.0052617723087 27.0308769656426
"8318" 1663.4 52.8341089009401 25.5193970138446
"8319" 1663.6 48.9209469772905 26.9832902232381
"8320" 1663.8 45.2003994306571 29.6967852135381
"8321" 1664 44.4740269243905 32.1002878184048
"8322" 1664.2 41.6605464795337 34.7775522792502
"8323" 1664.4 38.6377082984571 37.2809824790714
"8324" 1664.6 34.2830930574 39.6961512131506
"8325" 1664.8 30.3793950298734 40.0172899067831
"8326" 1665 25.6919736894481 39.2946685857096
"8327" 1665.2 22.1997115871827 36.7169246352182
"8328" 1665.4 19.9800703177238 34.3211921688381
"8329" 1665.6 17.2730658030905 31.6671477730048
"8330" 1665.8 17.4747550414985 32.1799457577887
"8331" 1666 17.1795543924 31.45998065045
"8332" 1666.2 15.9893902532226 32.0174084182369
"8333" 1666.4 15.8583286542571 33.0933554014857
"8334" 1666.6 17.8144110168396 33.7912232509747
"8335" 1666.8 18.8934493642137 34.0994525292279
"8336" 1667 20.4826187377571 36.2915547283048
"8337" 1667.2 21.3866096920336 39.0510115227302
"8338" 1667.4 22.4583608455308 42.7696580388925
"8339" 1667.6 22.8188354265171 46.5132351526414
"8340" 1667.8 23.1161999205344 49.3735865654397
"8341" 1668 24.3537900405349 52.770693318327
"8342" 1668.2 25.351513884673 56.3134133848655
"8343" 1668.4 26.6097885693948 60.9982634107852
"8344" 1668.6 27.1990533906896 65.7911003799471
"8345" 1668.8 27.6217624694071 70.6996478936464
"8346" 1669 26.2733570520502 75.1886436734955
"8347" 1669.2 25.0268922660992 79.390106737982
"8348" 1669.4 24.2770704638071 83.9040495717964
"8349" 1669.6 21.8382325430571 87.6430673166464
"8350" 1669.8 20.0038858097326 90.0351009690091
"8351" 1670 19.5538955145792 93.5973934267968
"8352" 1670.2 21.8395101183075 95.8189068352462
"8353" 1670.4 25.1563499447693 96.6659120034178
"8354" 1670.6 28.8548146852397 97.0465543189062
"8355" 1670.8 33.1114959780761 97.9976842488318
"8356" 1671 38.7285406506893 99.5115040167799
"8357" 1671.2 42.7472252104413 99.4446249390872
"8358" 1671.4 46.5729429923545 98.8851766092626
"8359" 1671.6 50.9118938041244 98.2087475951033
"8360" 1671.8 55.3248725286896 96.8339513284876
"8361" 1672 61.4306309745502 97.3354544126852
"8362" 1672.2 65.4867447558682 96.8278302891603
"8363" 1672.4 70.4188924149093 94.949536145141
"8364" 1672.6 76.0510204162928 92.9583599431018
"8365" 1672.8 81.3792786592753 91.3296797485169
"8366" 1673 86.1144876071963 88.5554585439932
"8367" 1673.2 88.3900018817571 85.2569417182451
"8368" 1673.4 89.9136504528887 83.6946873749293
"8369" 1673.6 93.2539811957977 84.6144440063525
"8370" 1673.8 97.5606603222925 86.6587221783334
"8371" 1674 102.22451557256 87.1935355034733
"8372" 1674.2 106.380941538361 85.2620433138801
"8373" 1674.4 108.131155225938 85.4779162022801
"8374" 1674.6 109.659269678832 86.9529687994927
"8375" 1674.8 110.047931110809 87.8797348617369
"8376" 1675 109.466437997663 86.5178526454318
"8377" 1675.2 109.181648736762 83.6114094695457
"8378" 1675.4 108.457126675798 79.8526579746498
"8379" 1675.6 107.587278081883 76.4253217226888
"8380" 1675.8 107.835096435418 73.5830775551196
"8381" 1676 109.961987177328 69.582271715882
"8382" 1676.2 112.616621431248 65.9735531230661
"8383" 1676.4 116.325781701257 63.2745711588466
"8384" 1676.6 119.897848183505 61.2148448107316
"8385" 1676.8 119.868775604422 59.2104974119062
"8386" 1677 118.680251134001 56.073984303121
"8387" 1677.2 117.887185831636 53.4097680805958
"8388" 1677.4 117.80386528959 51.3021220859659
"8389" 1677.6 118.019465452099 47.7997147271135
"8390" 1677.8 117.213753030177 42.9986114594219
"8391" 1678 115.767868105661 39.9361566699503
"8392" 1678.2 113.519809850709 39.1010568897932
"8393" 1678.4 111.32312504669 37.7678346445687
"8394" 1678.6 109.426449490571 34.6057057280714
"8395" 1678.8 106.589921230411 30.2765101724926
"8396" 1679 104.471844012643 25.4739430586279
"8397" 1679.2 105.381068297033 23.1618129439347
"8398" 1679.4 107.397588334036 24.0182734871176
"8399" 1679.6 108.66776163893 25.0312169202021
"8400" 1679.8 108.073689755623 25.7895418854445
"8401" 1680 108.698626745305 27.678404866233
"8402" 1680.2 110.707391552336 29.6703814134497
"8403" 1680.4 113.962520473178 32.2018667690635
"8404" 1680.6 117.226328381717 35.1304318244066
"8405" 1680.8 120.311649842318 37.8381933303149
"8406" 1681 119.832420256535 39.9651214304888
"8407" 1681.2 119.833456580011 42.938793351263
"8408" 1681.4 121.357762972308 46.6029663520919
"8409" 1681.6 123.795005630159 49.4953497677357
"8410" 1681.8 124.340483394518 50.2773993911758
"8411" 1682 123.286178305796 51.081644079054
"8412" 1682.2 121.98623854515 53.610635178075
"8413" 1682.4 121.110104895073 57.4582013431925
"8414" 1682.6 120.923399599704 61.3705421557451
"8415" 1682.8 122.200617874886 64.9883273913576
"8416" 1683 123.969197960927 66.8957935486384
"8417" 1683.2 126.38974424336 67.8843192614509
"8418" 1683.4 126.13635848536 67.7536586142714
"8419" 1683.6 125.775322986671 68.3950221703404
"8420" 1683.8 125.641163568093 68.1833242742805
"8421" 1684 125.651044400283 68.0721439417714
"8422" 1684.2 125.447668989257 67.9351952509464
"8423" 1684.4 125.294303925204 67.7033714572977
"8424" 1684.6 125.477157849024 67.6701934939611
"8425" 1684.8 125.09426253731 67.4418782410346
"8426" 1685 124.824206663652 67.2239672274819
"8427" 1685.2 124.736659814869 67.014553009418
"8428" 1685.4 124.531407989346 67.2463569854679
"8429" 1685.6 124.474134234836 66.9222442856398
"8430" 1685.8 123.870520252547 66.841659508234
"8431" 1686 122.83848050823 67.2268666671633
"8432" 1686.2 121.078540732154 67.3667138238509
"8433" 1686.4 118.968233177543 67.0074929898429
"8434" 1686.6 115.380913313949 66.5344848746079
"8435" 1686.8 111.68950715623 66.6725300430822
"8436" 1687 107.90760436493 67.0258723411328
"8437" 1687.2 103.14135577438 66.7200835891771
"8438" 1687.4 98.6415673408404 67.4564056419381
"8439" 1687.6 94.6778245503876 69.649061728541
"8440" 1687.8 92.4972480536625 72.7358020617579
"8441" 1688 90.9426921870139 76.5886137533525
"8442" 1688.2 89.4013975768249 80.0137243061019
"8443" 1688.4 88.4409052706411 82.7895784150661
"8444" 1688.6 89.127493915936 86.0329632825283
"8445" 1688.8 91.0323746668137 89.2001836243584
"8446" 1689 92.9794514235321 92.2706591252214
"8447" 1689.2 94.8227487247881 92.5571831818024
"8448" 1689.4 95.3699205798843 92.7941626347291
"8449" 1689.6 95.4809472355267 93.5969428064366
"8450" 1689.8 94.4712600737571 94.6824027628562
"8451" 1690 93.8231772696418 97.2111015208868
"8452" 1690.2 94.0745113210992 98.6634977674293
"8453" 1690.4 94.7137240318433 100.949713767177
"8454" 1690.6 94.490919313602 103.101137065702
"8455" 1690.8 93.0207890359751 103.913992721195
"8456" 1691 90.1732041536821 104.685217191171
"8457" 1691.2 86.9937625912902 105.818182681825
"8458" 1691.4 84.0478429993916 107.441747845893
"8459" 1691.6 81.0719304201752 109.517005084312
"8460" 1691.8 77.2373638597034 111.601455091602
"8461" 1692 73.8804999142821 114.414943946296
"8462" 1692.2 71.7895084716101 118.25526143607
"8463" 1692.4 71.7288236472151 120.940173037313
"8464" 1692.6 71.853276140631 121.629190501698
"8465" 1692.8 71.1686702507447 120.138967556718
"8466" 1693 70.1949150650423 118.821859640346
"8467" 1693.2 69.5661942553789 116.973211957411
"8468" 1693.4 68.1999625611192 113.476071165332
"8469" 1693.6 66.5846283538692 109.944178705884
"8470" 1693.8 64.2070993603664 106.324105217624
"8471" 1694 62.8729042977117 101.554795953962
"8472" 1694.2 62.1818522304389 97.1388521221169
"8473" 1694.4 62.3292766714572 92.9303787321857
"8474" 1694.6 61.7102914626286 89.3269447410429
"8475" 1694.8 60.9849625013112 85.7162310852714
"8476" 1695 60.432503283 82.1564750819
"8477" 1695.2 59.9541185925203 78.3608962585872
"8478" 1695.4 59.5111967647949 74.6954369223469
"8479" 1695.6 60.5259350126345 70.5563294962714
"8480" 1695.8 61.9399840068935 67.134059886226
"8481" 1696 63.9639572237436 63.0469619365147
"8482" 1696.2 66.8785600858854 59.5981794668909
"8483" 1696.4 69.2333598651053 56.4906524967536
"8484" 1696.6 70.8662845400736 54.248711974776
"8485" 1696.8 72.0569862717662 52.3123318086078
"8486" 1697 74.6379042822665 50.7757118099723
"8487" 1697.2 78.1333083775714 49.9621582620429
"8488" 1697.4 81.4974219838533 49.9515537505888
"8489" 1697.6 84.5892155117571 49.4317385473375
"8490" 1697.8 86.9245063679398 48.8344052172041
"8491" 1698 88.5651361556689 49.3489535709773
"8492" 1698.2 89.8495038478371 49.9223020982014
"8493" 1698.4 90.7129096680823 49.2802727830481
"8494" 1698.6 91.814295262276 47.3802123056676
"8495" 1698.8 92.5708668887571 44.9068432339884
"8496" 1699 92.717804506154 41.3134663947663
"8497" 1699.2 93.3626973825071 37.1472186415214
"8498" 1699.4 94.6190684325905 33.4228705238775
"8499" 1699.6 96.0472427049541 30.029554125423
"8500" 1699.8 97.0081927236357 27.4402187519996
"8501" 1700 98.0972102707371 28.1264402254114
"8502" 1700.2 99.9787805137143 29.6846524391572
"8503" 1700.4 101.818819863287 31.6418371238754
"8504" 1700.6 102.270043427295 32.7058506121771
"8505" 1700.8 103.119912196081 34.646172099095
"8506" 1701 104.424103597551 37.6024653155361
"8507" 1701.2 105.890553380455 41.1661250761625
"8508" 1701.4 107.967741771111 45.0391613733491
"8509" 1701.6 110.091097270468 48.4633821724824
"8510" 1701.8 111.245623490641 51.5871159008518
"8511" 1702 112.202607201659 53.6174598636643
"8512" 1702.2 112.911861086775 55.1700758352268
"8513" 1702.4 113.235577130866 58.3829894479323
"8514" 1702.6 112.786747600134 61.7372905030827
"8515" 1702.8 112.309275023771 65.2539791789741
"8516" 1703 110.99047223608 68.3596736860378
"8517" 1703.2 110.831609261052 72.1021207822446
"8518" 1703.4 112.307807538686 75.8181620856107
"8519" 1703.6 114.54152365534 77.1879017599937
"8520" 1703.8 114.750681043419 76.7125647997309
"8521" 1704 114.215345058968 76.3829347509556
"8522" 1704.2 113.011638072089 77.092719955991
"8523" 1704.4 111.352488592587 78.1422894478941
"8524" 1704.6 109.287658870494 79.1789006786925
"8525" 1704.8 106.229333805565 83.3316742742458
"8526" 1705 102.898578879098 87.2100118248732
"8527" 1705.2 99.9568488052487 91.7754813496412
"8528" 1705.4 96.8508122242059 96.152750278733
"8529" 1705.6 95.1388340900264 100.216296406015
"8530" 1705.8 94.8913469883361 103.99393640664
"8531" 1706 96.5073956291142 105.058527492905
"8532" 1706.2 97.4338373068017 104.710468527852
"8533" 1706.4 98.8113472124734 103.658145048542
"8534" 1706.6 100.84170853304 102.08803858135
"8535" 1706.8 103.403108043257 100.790055558731
"8536" 1707 106.283704028941 100.155350090982
"8537" 1707.2 108.769688456283 98.9096899342202
"8538" 1707.4 110.205541084949 96.2572787964766
"8539" 1707.6 113.015096731599 94.1175387770083
"8540" 1707.8 116.197904776659 92.6729031173555
"8541" 1708 117.939448896941 91.6501156081661
"8542" 1708.2 117.493410667176 90.9084026946768
"8543" 1708.4 115.671772515068 89.569042776866
"8544" 1708.6 114.645066994523 86.6079900022714
"8545" 1708.8 115.328481346052 83.7007906025278
"8546" 1709 115.61054281163 83.5157870043623
"8547" 1709.2 115.457030530971 83.7416220547714
"8548" 1709.4 115.328908784915 83.7349171005083
"8549" 1709.6 115.525964047744 83.7233437664106
"8550" 1709.8 115.77677922559 83.7380833289103
"8551" 1710 116.237315121955 83.6889072419438
"8552" 1710.2 117.092787238987 83.7881036971633
"8553" 1710.4 117.627964161935 83.3544546740367
"8554" 1710.6 118.054002512232 82.6620384574509
"8555" 1710.8 118.465362304369 82.5555387661507
"8556" 1711 119.108375759294 82.2497082178769
"8557" 1711.2 120.78152500823 81.2642611858607
"8558" 1711.4 121.43675784433 80.2848910611739
"8559" 1711.6 121.276466998452 79.1457168372545
"8560" 1711.8 121.594906053514 77.3474166334253
"8561" 1712 123.19940722124 75.6445374573138
"8562" 1712.2 124.548375785641 75.6134215179321
"8563" 1712.4 124.222971158924 74.6264086559125
"8564" 1712.6 123.733981099626 72.8795961484556
"8565" 1712.8 122.286105781484 71.716774216835
"8566" 1713 120.13639769118 70.2927554321335
"8567" 1713.2 118.643582675105 67.2531816710571
"8568" 1713.4 118.671903469648 64.7402083518896
"8569" 1713.6 119.280807500636 62.6957673051093
"8570" 1713.8 121.070096617494 61.0755241681662
"8571" 1714 122.741246970619 59.2226447383404
"8572" 1714.2 122.407039893257 56.9158924515623
"8573" 1714.4 121.236261948927 54.3340518505393
"8574" 1714.6 119.409376208396 51.526969650028
"8575" 1714.8 117.329322663862 48.6646538270609
"8576" 1715 115.154728603473 43.9068545249201
"8577" 1715.2 114.05596628964 39.5888402690752
"8578" 1715.4 113.09333721836 34.7276231020378
"8579" 1715.6 112.646297023917 31.1956087874097
"8580" 1715.8 113.762190078226 30.9458543360571
"8581" 1716 114.067888808188 31.002343812816
"8582" 1716.2 112.239936353507 30.8093606242714
[truncated: 19,865 more chars]
