# Supplementary material for: Adaptive switch to sexually dimorphic movements by partner-seeking termites
Source: Sci Adv. 2019 Jun 19;5(6):eaau6108. doi: 10.1126/sciadv.aau6108 (PMC6584256; doi:10.1126/sciadv.aau6108)
Supplement: Data file S1 [file aau6108_Data_file_S1.zip › Dataset/CfExperimetns/170630_173_M_01_set2_tandem-position_5FPS.txt]

"time" "x" "y"
"1" 0 71.3949102172386 34.5724714956094
"2" 0.2 74.586034051934 35.5362691748926
"3" 0.4 78.2920369081214 36.4300323733828
"4" 0.6 82.4538655068088 38.0993787339662
"5" 0.8 86.6526482991519 39.3991822958587
"6" 1 90.981817786482 40.3038467035941
"7" 1.2 95.4850587296976 41.4238019827364
"8" 1.4 99.8332641090935 42.7256352333427
"9" 1.6 105.497903727289 44.5408083469218
"10" 1.8 110.596441156146 45.8192889460106
"11" 2 114.188030009263 46.3842626456881
"12" 2.2 113.733607884481 48.4800462570434
"13" 2.4 112.063857760613 50.582237186459
"14" 2.6 109.765376898635 53.4107078398764
"15" 2.8 106.720476991475 55.9371569017855
"16" 3 104.137310682822 58.437004757792
"17" 3.2 101.139129905597 60.2405102570426
"18" 3.4 97.5614974110545 63.6645800192203
"19" 3.6 94.3505352879804 68.0613683116992
"20" 3.8 92.2583883026338 73.9004392317484
"21" 4 89.90803736038 79.922652491192
"22" 4.2 87.7521210038324 86.9108290618575
"23" 4.4 84.8264919902861 93.422511963133
"24" 4.6 81.5397091836929 99.0552043175785
"25" 4.8 77.4612415922884 98.9919800208007
"26" 5 72.1889632988992 98.0865776683389
"27" 5.2 66.5677052110853 94.8991868733461
"28" 5.4 61.3404331466417 91.2332005448876
"29" 5.6 56.6724886535254 86.3700582319377
"30" 5.8 53.1648304068099 80.9192536735183
"31" 6 49.9877752293993 75.5550210126699
"32" 6.2 48.2487479542193 69.8109341971115
"33" 6.4 46.2884930674337 63.5521263982537
"34" 6.6 44.8939287414441 58.6587240894029
"35" 6.8 42.051276647668 53.7311639200301
"36" 7 38.246260709383 50.4561386056066
"37" 7.2 33.8965881883688 48.1601629048298
"38" 7.4 28.4717907085045 45.3737965002187
"39" 7.6 23.5321508478125 41.8909152236251
"40" 7.8 18.9144567737936 37.8332154268671
"41" 8 15.7847282724877 33.1981540385977
"42" 8.2 14.9699570202323 29.0345317512796
"43" 8.4 17.3672172987038 26.5301895505858
"44" 8.6 21.3499450389034 25.4780440616646
"45" 8.8 25.6192434727633 24.7971554126277
"46" 9 31.2256831191328 24.4271468173921
"47" 9.2 37.3668980426472 24.4996286000487
"48" 9.4 44.0948608625632 24.5439561153477
"49" 9.6 50.3686831464408 25.0463953195275
"50" 9.8 57.5263230251542 26.3804646656354
"51" 10 64.158840526934 27.4515438440938
"52" 10.2 70.4849046084498 28.1772418071011
"53" 10.4 77.0447844090762 29.8523281102922
"54" 10.6 83.8063594747316 30.6499699813086
"55" 10.8 90.2223016014442 30.993668928644
"56" 11 95.373046922227 28.3954631645769
"57" 11.2 99.656069464668 24.7216721454672
"58" 11.4 103.357838668795 21.4061253668487
"59" 11.6 106.993570788911 21.2947799486952
"60" 11.8 107.419238515837 24.0208232098596
"61" 12 106.411789372858 27.2062220830317
"62" 12.2 105.219678581263 29.3252612118853
"63" 12.4 103.925168500262 33.0410777056174
"64" 12.6 102.787812865379 37.7883990905329
"65" 12.8 100.365249878652 42.5401338962536
"66" 13 97.2586741416389 47.7175114317942
"67" 13.2 94.3565821827649 53.2251841094481
"68" 13.4 92.3629992520873 59.2739220389204
"69" 13.6 91.031819907568 65.6111446401232
"70" 13.8 90.4693347648271 71.8032583145071
"71" 14 91.4233836230602 77.867988505637
"72" 14.2 92.2561801094105 83.7658959235676
"73" 14.4 94.3378004757029 89.2488104273723
"74" 14.6 96.2832153515445 94.6109959846521
"75" 14.8 94.7340074061455 98.7966295987774
"76" 15 90.783962286082 99.2468927457993
"77" 15.2 88.3145046323566 97.7157422919483
"78" 15.4 83.8304299774394 95.6756235711337
"79" 15.6 79.4115874889608 92.6000819642718
"80" 15.8 77.2197886192387 89.644217588603
"81" 16 73.4326598430165 85.5844634792617
"82" 16.2 70.0806210345424 80.4644252813009
"83" 16.4 66.1255081912204 75.2819052241467
"84" 16.6 62.8481214761296 70.2786446382499
"85" 16.8 59.320020248733 65.2810687832244
"86" 17 54.7080546496395 59.9087677068108
"87" 17.2 50.3231995454271 54.7913223152495
"88" 17.4 45.7917006332836 49.5380808511382
"89" 17.6 43.3113623843154 43.758453712497
"90" 17.8 43.8207011186639 39.6801641508786
"91" 18 43.9389015949746 38.2039559294266
"92" 18.2 42.3877342200665 35.9856980058169
"93" 18.4 38.7758012393382 34.2450424671607
"94" 18.6 35.3098874357371 33.0774043740369
"95" 18.8 31.2122100439175 29.7384874507439
"96" 19 26.7156362988004 25.9186055814585
"97" 19.2 25.3613521501855 22.2028688528001
"98" 19.4 27.6796765453196 19.0254299876765
"99" 19.6 30.5216567737719 18.2330733260828
"100" 19.8 34.3838389082957 17.8484763397165
"101" 20 39.6844372050645 17.4369124369194
"102" 20.2 45.0671397448376 17.1753638751554
"103" 20.4 51.6113033914652 17.5117825843438
"104" 20.6 57.3505075523226 18.3677914416141
"105" 20.8 64.3029840178264 18.7727867010101
"106" 21 70.6239746882277 19.6553315633557
"107" 21.2 76.2993348343509 21.2554171057596
"108" 21.4 81.351536855615 23.3307181849017
"109" 21.6 87.5653615907807 25.6016718343892
"110" 21.8 92.665657389624 29.6982717082035
"111" 22 94.9307979585081 35.1285010048855
"112" 22.2 96.6188966961825 41.2605082263257
"113" 22.4 97.7620999107788 47.6743451686907
"114" 22.6 97.2313781539543 53.847118860939
"115" 22.8 96.3912822758385 60.6229745977066
"116" 23 96.8131181715736 66.8894348816293
"117" 23.2 96.9759018831279 74.1769439561533
"118" 23.4 96.4642659437151 80.7092467228239
"119" 23.6 96.548014157159 87.4247878285832
"120" 23.8 94.3299361811028 93.3212176193722
"121" 24 89.8737208768878 95.5063095215718
"122" 24.2 85.2902143400824 95.5869242646988
"123" 24.4 79.4302879527263 94.404473818576
"124" 24.6 73.252206522133 92.6712092415969
"125" 24.8 68.3264055913991 90.1644298105638
"126" 25 63.0993976330256 87.2504479695516
"127" 25.2 57.6079810891085 83.2967648984267
"128" 25.4 53.1757302830889 78.522325804191
"129" 25.6 49.8772870068404 73.1667502330989
"130" 25.8 47.3371072694281 67.5080867697153
"131" 26 46.0798961823859 61.7729091204605
"132" 26.2 44.8798007403901 56.6501780759286
"133" 26.4 43.5334145837256 50.6948514225739
"134" 26.6 41.2976208491603 44.9578458426917
"135" 26.8 38.1414766399084 41.6494089414843
"136" 27 34.4350234536268 40.493851035151
"137" 27.2 30.107317447593 39.3331411306642
"138" 27.4 26.6809614916438 38.8503620355469
"139" 27.6 21.2877947784869 37.3202658814156
"140" 27.8 16.5170609646374 35.2107081742726
"141" 28 14.406503980311 31.355642102502
"142" 28.2 14.901623766803 27.2668281710369
"143" 28.4 17.88152790911 24.0356830129247
"144" 28.6 21.4614155387653 22.5051080093206
"145" 28.8 26.1114692537556 21.6786586044558
"146" 29 31.6799968750599 21.5536758451418
"147" 29.2 35.4696404032916 21.4434739678858
"148" 29.4 41.6775109730645 21.1588186276995
"149" 29.6 47.9584214405273 20.8335341667833
"150" 29.8 54.5579560534782 21.3932246710665
"151" 30 61.6551720590211 21.9747196360791
"152" 30.2 68.4868196807766 22.6807177111698
"153" 30.4 75.5651485151687 23.7684445958566
"154" 30.6 81.5241752715214 24.993922445964
"155" 30.8 87.9754662570054 24.9256197122386
"156" 31 95.0661802741355 25.3295246657349
"157" 31.2 101.46514493274 27.2631453490306
"158" 31.4 107.414917920521 29.6743895694435
"159" 31.6 107.529856265479 32.5809774129216
"160" 31.8 105.96323644889 36.2798964388163
"161" 32 103.363134305669 41.5053932596004
"162" 32.2 100.535071549039 44.8683149742577
"163" 32.4 97.4090996836484 48.2543546751814
"164" 32.6 92.5387229765379 52.1080268360336
"165" 32.8 87.4594500998063 55.2359715021367
"166" 33 81.9891989694031 58.2015487893401
"167" 33.2 75.4261234050097 61.3894034816303
"168" 33.4 68.6891375193654 63.2458449585359
"169" 33.6 61.3086922001412 64.0262371833795
"170" 33.8 52.6545171381864 65.0258422828347
"171" 34 45.5678260163287 66.4280621966992
"172" 34.2 39.2091267081687 68.4565128922085
"173" 34.4 32.6213607897598 70.1390753490147
"174" 34.6 25.9147546182093 72.0438902190891
"175" 34.8 19.3164866270674 72.6751005212134
"176" 35 12.061865947565 72.4467677711848
"177" 35.2 6.68608378069751 70.4992947139856
"178" 35.4 3.17201687009257 67.567330779484
"179" 35.6 2.12463388261977 63.950632064211
"180" 35.8 1.43378395389653 62.0627615633971
"181" 36 2.1324623789803 63.3602187741098
"182" 36.2 2.43439329891703 64.047296745848
"183" 36.4 2.37686231218587 64.1958090595311
"184" 36.6 2.24790702002004 64.2267949243458
"185" 36.8 2.42809986317485 64.2989402604381
"186" 37 2.47678141310462 63.9178737298795
"187" 37.2 2.89220606751853 63.8483495497344
"188" 37.4 2.98865765762132 63.821491957443
"189" 37.6 3.22212646023705 64.0388083072229
"190" 37.8 3.29056463727651 64.2875652809502
"191" 38 3.48002806501513 64.3418163444735
"192" 38.2 3.71734883511435 64.5094131338837
"193" 38.4 3.99550446519138 64.7245487841096
"194" 38.6 4.4084723278084 64.3382744525284
"195" 38.8 4.55699119457384 64.7863182168319
"196" 39 4.96191691968225 64.832368594545
"197" 39.2 5.25570296147451 64.6589331710407
"198" 39.4 5.58615712801032 64.5701381601355
"199" 39.6 6.02513923514606 64.1061776390645
"200" 39.8 5.78440603178693 62.6288580118123
"201" 40 5.87041175853331 62.4404350328035
"202" 40.2 6.11605534892265 62.1178058727222
"203" 40.4 6.7202911829636 62.0071057903543
"204" 40.6 6.80090451656531 61.9332217418743
"205" 40.8 6.86638911657441 61.9253706049098
"206" 41 6.77801446685098 61.9518307757555
"207" 41.2 7.58225499312344 61.8240903491612
"208" 41.4 9.18637995551279 61.080044093052
"209" 41.6 11.6849338482837 60.3352787346911
"210" 41.8 14.001740394928 59.6661893167056
"211" 42 15.9087958944694 59.2209629894769
"212" 42.2 19.3023562021022 58.9961408392449
"213" 42.4 23.2263829898293 58.8982150360854
"214" 42.6 28.0031370932774 59.4145461683232
"215" 42.8 33.535241811586 59.5998907938559
"216" 43 38.9100962079665 58.5285565396801
"217" 43.2 44.06807410163 56.8988515899671
"218" 43.4 49.3621096003032 54.1575424192103
"219" 43.6 54.0673155951409 51.814773119882
"220" 43.8 59.297367116788 48.4305311478014
"221" 44 63.8185675316697 46.0209915033588
"222" 44.2 68.7038081433882 43.2337337761617
"223" 44.4 73.1471087888038 40.0973111809705
"224" 44.6 77.8475190482593 36.9073613590567
"225" 44.8 82.9331529974385 33.234369588275
"226" 45 87.3305279975983 31.0912657348753
"227" 45.2 92.535447457167 31.6918932154924
"228" 45.4 97.6742686672672 33.6823590790334
"229" 45.6 100.989016536442 36.3964038281906
"230" 45.8 105.991731183401 39.1241288770039
"231" 46 110.669744387075 41.278967694248
"232" 46.2 110.711247970946 42.7286127935254
"233" 46.4 109.969435873444 42.5451971258222
"234" 46.6 110.431746403604 41.5997934424223
"235" 46.8 111.834126553585 39.7874020320496
"236" 47 112.48121314153 37.9828585850324
"237" 47.2 111.936278743934 36.9376901540198
"238" 47.4 111.648556174129 36.7075065510119
"239" 47.6 111.555543741489 36.6633681452828
"240" 47.8 111.183172192673 37.0291672871336
"241" 48 110.657433276408 36.8863442557568
"242" 48.2 110.37248033165 37.3451361620832
"243" 48.4 110.006818445242 38.270058788332
"244" 48.6 109.768967202643 38.6335585325332
"245" 48.8 110.145207397188 39.469640103595
"246" 49 110.122169793721 40.7684196145317
"247" 49.2 110.264287786322 42.0732896011747
"248" 49.4 111.75947429681 44.7744269512529
"249" 49.6 112.985781119771 47.3587142418608
"250" 49.8 114.947485459325 50.3054041899182
"251" 50 116.06234275832 55.2019924945985
"252" 50.2 115.701436403479 59.4923154221116
"253" 50.4 114.754143999298 63.3626225543166
"254" 50.6 112.988031283253 67.3514681939666
"255" 50.8 111.38979727227 72.3156017784899
"256" 51 110.284985589011 76.8103352878399
"257" 51.2 108.962466583773 81.5385159612155
"258" 51.4 106.595295064711 86.0356823067294
"259" 51.6 103.254897972963 91.1886151428065
"260" 51.8 99.8030078587892 96.5277077027989
"261" 52 95.3820195425171 100.926468657234
"262" 52.2 91.5924247320511 105.747990111919
"263" 52.4 86.8625735080449 110.1492708765
"264" 52.6 81.8326766256458 112.297570259356
"265" 52.8 76.2188999606533 112.796418030889
"266" 53 70.1161533862754 113.529380527247
"267" 53.2 64.2060631998022 113.689977349347
"268" 53.4 58.0831740876269 112.716581582913
"269" 53.6 51.6348417969324 111.736414916416
"270" 53.8 45.7677751028885 109.972491437556
"271" 54 40.3996968489784 108.303015564228
"272" 54.2 35.3875254506789 104.717581767495
"273" 54.4 32.4597839712739 100.460439994379
"274" 54.6 30.1070554446707 94.4132101685502
"275" 54.8 28.4392846280694 88.9181790809203
"276" 55 28.3511456241776 82.8909806202461
"277" 55.2 29.1400583973479 76.6505544795187
"278" 55.4 31.0064012138538 71.1693747468341
"279" 55.6 33.6916177174338 65.3318986749707
"280" 55.8 35.8666654820767 60.5533537002021
"281" 56 38.1978675011448 54.75259096032
"282" 56.2 39.7743411705007 48.6469494139341
"283" 56.4 41.6077137861886 43.2140050591747
"284" 56.6 42.8984955899029 37.3917979293586
"285" 56.8 43.9542653313074 31.6227847533652
"286" 57 44.834571282702 24.8306536616179
"287" 57.2 45.0214438501479 18.9691315990215
"288" 57.4 46.0970679535323 14.0434273726633
"289" 57.6 47.6829086231515 13.4977245196531
"290" 57.8 51.0108293633 14.304845512797
"291" 58 54.3131754260648 14.9813079380808
"292" 58.2 59.0484304691601 15.8890310143572
"293" 58.4 63.8955711252724 17.7768899387061
"294" 58.6 69.4606094181292 18.9931537762761
"295" 58.8 75.8156522541969 20.1098237342791
"296" 59 80.955096102619 20.728833181827
"297" 59.2 87.1776474543963 22.2270412466247
"298" 59.4 93.1375952918934 24.8319924715475
"299" 59.6 99.447945069487 27.6664078074687
"300" 59.8 106.004339136081 30.8503492201317
"301" 60 111.424473028687 34.5578768844147
"302" 60.2 113.938560034553 38.5553723094133
"303" 60.4 113.16447392321 42.8337871233676
"304" 60.6 111.094440516914 47.4749338853192
"305" 60.8 108.5249350412 50.3498003409302
"306" 61 104.215377166743 53.6086453665845
"307" 61.2 100.04151783454 57.5557274595256
"308" 61.4 95.4138663050904 61.4202821692334
"309" 61.6 90.8539760663333 66.3115724142167
"310" 61.8 87.4856905338129 72.6301957512175
"311" 62 84.308084833518 79.1709240559186
"312" 62.2 80.352328785368 84.8994033574173
"313" 62.4 77.2555305112373 90.6002913282216
"314" 62.6 73.2096824599892 96.1689326830466
"315" 62.8 68.3104682064624 101.258248543778
"316" 63 64.0369550793964 106.930718229884
"317" 63.2 59.7706333161617 111.119291997679
"318" 63.4 54.6996112356775 112.223982221804
"319" 63.6 51.106129188383 111.394382970595
"320" 63.8 47.3342889854905 109.937709122967
"321" 64 42.5085383330792 107.168280049403
"322" 64.2 39.7626981991142 103.360231640085
"323" 64.4 36.6580102288708 98.2239759744263
"324" 64.6 35.0456197106814 92.2132950745287
"325" 64.8 35.332506454507 86.2897634223237
"326" 65 36.1123279989754 79.4155659725552
"327" 65.2 38.1172978249835 74.811350857635
"328" 65.4 40.0008448763659 69.2337803742327
"329" 65.6 43.8445977354608 64.1594320784299
"330" 65.8 47.6559154822667 59.7009292855087
"331" 66 52.3376262669253 56.328114790414
"332" 66.2 56.9775429098032 52.420140660112
"333" 66.4 63.0721038487991 48.4666745748466
"334" 66.6 68.4122881210945 46.0849131184037
"335" 66.8 74.2611622358639 43.9937995278796
"336" 67 80.6997138755283 42.3288923664996
"337" 67.2 86.9870735560267 40.8496275724363
"338" 67.4 93.1955006827533 38.3717437783933
"339" 67.6 99.6248839154166 35.413866120034
"340" 67.8 105.084527031088 33.4473674978565
"341" 68 109.395380373097 33.4430132910093
"342" 68.2 110.239358020701 36.297487875065
"343" 68.4 111.000858795608 40.3427759678271
"344" 68.6 111.746257119357 43.2403760583119
"345" 68.8 111.814238931985 47.4322957878354
"346" 69 112.877543784849 53.6388762650645
"347" 69.2 112.15277714059 59.2248140540203
"348" 69.4 111.596892805862 64.2334973613395
"349" 69.6 110.748493731577 70.810063868481
"350" 69.8 108.81300245337 77.2010542860528
"351" 70 105.303537583648 82.8025829323393
"352" 70.2 102.289035347935 87.0825807273385
"353" 70.4 98.3476486522635 92.4413435463306
"354" 70.6 93.8625695548488 97.4182255725503
"355" 70.8 90.9527426925583 102.186081412952
"356" 71 92.4730660671436 105.520985412521
"357" 71.2 94.813362144808 105.328480436351
"358" 71.4 95.3580895800699 104.641760806263
"359" 71.6 95.1412654494762 104.651114785953
"360" 71.8 94.5989890466769 104.696489076943
"361" 72 93.7126454617876 104.468075081084
"362" 72.2 92.4573360390792 104.301690964642
"363" 72.4 89.6915089828322 102.55315937813
"364" 72.6 89.3092640642812 101.131134854186
"365" 72.8 86.6112781396595 101.65434268328
"366" 73 85.954684121173 101.952822177329
"367" 73.2 85.7869309335433 102.148536627926
"368" 73.4 85.056931694557 102.10069728833
"369" 73.6 84.1235027854967 101.938275457877
"370" 73.8 82.4379036150722 101.993587784212
"371" 74 81.5188080666744 102.021669523604
"372" 74.2 80.6685503674402 100.972197004367
"373" 74.4 78.4000557640576 100.595635060582
"374" 74.6 76.1231274142439 100.504474738262
"375" 74.8 74.0103879468136 100.435652725275
"376" 75 72.0037174255493 100.357963372109
"377" 75.2 68.929974406912 99.6382830568679
"378" 75.4 66.1841589671283 98.867268068742
"379" 75.6 62.6882838366574 97.6091542075118
"380" 75.8 58.3680853115861 95.3330611559991
"381" 76 54.9822332225744 92.0323642789111
"382" 76.2 53.3688769816623 88.1084853006162
"383" 76.4 51.9722623591309 82.6497538802973
"384" 76.6 51.3538421564044 76.8570292526656
"385" 76.8 50.5961067887382 71.3902134888253
"386" 77 49.5587312474181 66.3174995050109
"387" 77.2 47.1588170917343 61.8654472144436
"388" 77.4 44.5572143269844 56.6407438093508
"389" 77.6 42.4050047144711 52.8967653954678
"390" 77.8 40.2020028823679 48.5533689827686
"391" 78 38.2325529900282 43.9035008855783
"392" 78.2 35.2891870035122 39.2310643969344
"393" 78.4 33.3662311870229 35.0682810628105
"394" 78.6 30.8944432368109 30.9061280441061
"395" 78.8 28.2490686098548 26.9053370947221
"396" 79 29.3812947888513 24.353668557007
"397" 79.2 31.8731574932567 22.6422265446248
"398" 79.4 34.8337415140604 21.7537946335284
"399" 79.6 39.61859669205 20.0717242777985
"400" 79.8 43.1825149587615 19.6417001726458
"401" 80 47.6050014907 19.6509911533621
"402" 80.2 52.4326479180175 19.4156609567604
"403" 80.4 57.6914588151298 18.2991892732098
"404" 80.6 61.9893567252891 17.3854416113052
"405" 80.8 66.470707159267 16.3667952356551
"406" 81 71.4314238924327 14.2828835190225
"407" 81.2 78.2906580209911 11.670002524468
"408" 81.4 84.7356721257997 9.45297516588066
"409" 81.6 89.930378553328 7.54506225000901
"410" 81.8 92.7901080389522 9.56277994851942
"411" 82 95.5735699485759 13.5349508541119
"412" 82.2 98.6151594347336 18.0605052705675
"413" 82.4 100.438184953769 21.5096796001508
"414" 82.6 102.326443513678 26.6677500079359
"415" 82.8 104.085790027808 32.4297098633211
"416" 83 106.697256929962 38.268581372979
"417" 83.2 108.510724014901 44.3240522366698
"418" 83.4 109.947211615765 50.4314016845663
"419" 83.6 110.549282330787 56.8915402632224
"420" 83.8 111.393705684457 63.3951802577367
"421" 84 112.251628950392 69.6383323554384
"422" 84.2 112.107611418649 76.7439404730987
"423" 84.4 110.502689328573 82.6662642885049
"424" 84.6 107.34747129972 87.6304313917763
"425" 84.8 103.876711018098 92.8978061652454
"426" 85 99.2356789202259 96.9359669496524
"427" 85.2 93.404755298281 100.204139063639
"428" 85.4 87.9481694176393 103.546228232374
"429" 85.6 81.780595014509 106.050926972889
"430" 85.8 74.9162133915902 108.391077900021
"431" 86 68.6191305888659 110.976205066412
"432" 86.2 61.7257039300903 113.23847249315
"433" 86.4 55.824337203175 114.536464129956
"434" 86.6 49.260631424394 115.757360057444
"435" 86.8 43.0937761912922 115.195832940573
"436" 87 37.2667590663537 113.116891359351
"437" 87.2 31.2007918000534 110.767023558484
"438" 87.4 25.6749145554444 107.566135719732
"439" 87.6 21.7601272627323 104.368132854846
"440" 87.8 17.1809558219246 100.079962175709
"441" 88 12.8816867369485 95.7628270566917
"442" 88.2 10.3743178894759 92.6147196844584
"443" 88.4 9.0272677145364 88.6582611952552
"444" 88.6 7.58533097851814 85.2997628510393
"445" 88.8 7.48547571164825 84.2480542419886
"446" 89 7.53971411891439 82.7269427253051
"447" 89.2 8.32953906593784 79.8847875674451
"448" 89.4 8.87967636193786 78.19009484917
"449" 89.6 9.36331820207123 75.5423324800079
"450" 89.8 9.88171548834865 72.547171943983
"451" 90 11.4759962103099 68.3808143961506
"452" 90.2 13.0244061713097 62.3943678163349
"453" 90.4 14.1555811002725 57.3116650949835
"454" 90.6 15.8515922849877 52.9626677011576
"455" 90.8 18.9461986592872 48.8510819141941
"456" 91 22.0891738448642 44.1229357768796
"457" 91.2 25.4700461508397 39.1481817574051
"458" 91.4 27.9514433755383 35.5218934210985
"459" 91.6 29.6443073424284 30.5347385097311
"460" 91.8 31.5734805516241 25.069679674896
"461" 92 35.107956159309 20.7923163749672
"462" 92.2 39.9768711385965 17.1233645866192
"463" 92.4 44.1467150644629 13.1349315274793
"464" 92.6 48.6116212116187 10.1445349962202
"465" 92.8 53.5821463091106 6.20320461170234
"466" 93 58.330771140464 3.77209216731694
"467" 93.2 62.7014362564839 3.3369078885437
"468" 93.4 67.2393901282322 3.99453184404266
"469" 93.6 72.158315899947 6.25930729235801
"470" 93.8 78.0534222868288 8.39389408289104
"471" 94 83.9084460500544 11.0567363116457
"472" 94.2 89.2849210402942 14.5993533132871
"473" 94.4 95.337898326857 18.3850583472694
"474" 94.6 100.567298432219 22.1526328185492
"475" 94.8 105.680005302604 26.6827126811829
"476" 95 110.559173650291 31.2897302838633
"477" 95.2 115.75417318938 36.5774510359305
"478" 95.4 117.63007621557 40.707364312273
"479" 95.6 117.019495025022 42.6323989171213
"480" 95.8 116.754494428591 42.6206989272073
"481" 96 115.003212501747 43.8101750892477
"482" 96.2 113.969842668549 45.9811293189344
"483" 96.4 112.652646535238 48.0283245486164
"484" 96.6 110.122992008205 50.9816937033419
"485" 96.8 106.714633372667 54.4508163089993
"486" 97 104.142724178575 57.3771481624716
"487" 97.2 99.8308436731981 60.4834409948542
"488" 97.4 94.7750108586225 63.5969400207519
"489" 97.6 88.8580082755749 66.1260734745256
"490" 97.8 82.4119194368238 67.5943895109503
"491" 98 75.9377501559737 68.731255222046
"492" 98.2 69.4179899537804 69.7816517578727
"493" 98.4 63.0156133987495 69.7141132305248
"494" 98.6 56.0341336594567 69.407667789362
"495" 98.8 50.026829137232 67.7941019645474
"496" 99 43.8960216840808 66.1975745357661
"497" 99.2 37.9780470190576 64.0389112960612
"498" 99.4 32.4958954978781 61.658306695867
"499" 99.6 26.6731821472239 58.3935107366668
"500" 99.8 21.8421695781893 54.3562150756961
"501" 100 19.1530031448631 50.916294655793
"502" 100.2 18.3257062666843 46.0263004298011
"503" 100.4 15.599255794435 40.941439382588
"504" 100.6 13.3372693016257 38.345806330652
"505" 100.8 13.1502229991643 38.3558463104204
"506" 101 15.4471434261784 36.9312217043089
"507" 101.2 18.8768060533444 35.3159445696141
"508" 101.4 23.408680614624 32.8610847097896
"509" 101.6 27.560246931781 30.4931949901526
"510" 101.8 30.7655247524146 28.6076729406505
"511" 102 35.7307627094636 25.5123182551281
"512" 102.2 40.8203655016985 23.2182405055386
"513" 102.4 46.1610804478954 20.7614347081077
"514" 102.6 52.0289257662804 19.0442908750002
"515" 102.8 58.726042298632 17.8226643576987
"516" 103 65.2971799091013 17.1481127594966
"517" 103.2 71.7477503317048 16.8162040405521
"518" 103.4 78.8481470165782 16.9137528116819
"519" 103.6 85.8634080352908 17.4700607662769
"520" 103.8 92.2225311330012 17.8612957344934
"521" 104 98.4311640332137 17.9337352295177
"522" 104.2 104.739295409741 19.0581614367761
"523" 104.4 106.718386239964 21.5974612230881
"524" 104.6 106.017619492605 24.9478386172779
"525" 104.8 104.927531520557 30.3747494903019
"526" 105 103.974349522208 35.6391659212751
"527" 105.2 102.92383680574 40.0320870741098
"528" 105.4 102.598469908838 43.0912202654355
"529" 105.6 101.279690231297 46.9557060592901
"530" 105.8 99.1189685374276 52.2499901449669
"531" 106 95.6730629902747 58.4551488940904
"532" 106.2 92.2897415669379 64.9873114476227
"533" 106.4 88.7806435887155 70.9059931245944
"534" 106.6 84.2655408027682 76.560322314038
"535" 106.8 79.1565807928258 82.4099364713294
"536" 107 73.9713305598909 87.7305658857611
"537" 107.2 68.3263920163507 92.2912121341237
"538" 107.4 62.0420890764906 96.3665809582446
"539" 107.6 55.4885166636877 99.9590867696209
"540" 107.8 49.2328353419716 102.102413464985
"541" 108 42.0710509093099 102.874659605815
"542" 108.2 35.111657037389 101.893037285445
"543" 108.4 27.7265719909398 98.1571008611664
"544" 108.6 22.509899557061 93.543219025663
"545" 108.8 19.0242601916278 87.8829427337335
"546" 109 16.9609678820096 81.4706753166503
"547" 109.2 15.9860183410607 74.6686618503435
"548" 109.4 16.7304111548688 67.3909523686786
"549" 109.6 18.3365756749194 61.7249992639941
"550" 109.8 20.8920595423293 56.5414919772258
"551" 110 24.5064337585279 50.810119869023
"552" 110.2 28.228828284633 45.406073142482
"553" 110.4 31.0365127840674 40.8452317482271
"554" 110.6 33.0199240932445 35.3175847051211
"555" 110.8 35.3878417422589 30.4901650186627
"556" 111 37.5004785001211 26.8974918933551
"557" 111.2 41.1208465036366 24.2747082753167
"558" 111.4 45.8039140170561 24.2186617853291
"559" 111.6 51.9853392754581 23.634196389271
"560" 111.8 58.1770563812514 23.6192436480476
"561" 112 64.486445554306 23.9114293650595
"562" 112.2 70.6137757010427 24.5140353672797
"563" 112.4 76.7694929082513 25.8644014806074
"564" 112.6 83.1559903032261 27.422694505095
"565" 112.8 89.6552698572216 29.2349875232193
"566" 113 94.9913886334533 31.5902948598071
"567" 113.2 101.227268052922 33.9277399964637
"568" 113.4 106.17911473795 36.0316715701298
"569" 113.6 111.508096189317 36.5489321515147
"570" 113.8 116.526381759343 36.657760848851
"571" 114 117.040231742051 36.2307961829886
"572" 114.2 116.445463931589 37.9575305647996
"573" 114.4 115.03570532966 39.8386018204463
"574" 114.6 114.382441239706 41.4294044119345
"575" 114.8 114.295668173412 41.6689173662002
"576" 115 114.115237515617 42.6306387650744
"577" 115.2 113.400083735235 44.5079871934007
"578" 115.4 112.226282948852 46.363475901478
"579" 115.6 110.684302660436 49.0870281591522
"580" 115.8 107.371952668652 53.44012672349
"581" 116 103.912106698506 57.9438033010445
"582" 116.2 100.518466028089 61.6946648693364
"583" 116.4 95.9512241765248 65.0242785766344
"584" 116.6 91.3156105524124 68.3829543821822
"585" 116.8 85.574862908753 71.5533638528132
"586" 117 79.539405187956 75.4911743875963
"587" 117.2 73.8392090030946 79.1455424501209
"588" 117.4 68.0525032113713 82.021682702639
"589" 117.6 61.3347136089133 84.3235868862536
"590" 117.8 54.7045147510952 86.2973539823561
"591" 118 47.9467209679293 87.0093501087899
"592" 118.2 40.7764808750144 86.6068610536124
"593" 118.4 34.0738351273564 86.43627355803
"594" 118.6 27.3186462724641 85.7244784859858
"595" 118.8 20.6728127172064 84.2692985276392
"596" 119 14.6914993717413 82.2495159323411
"597" 119.2 9.50561345565782 78.365560981323
"598" 119.4 6.23749032036411 73.4717399040199
"599" 119.6 5.3100660240134 68.5066475786302
"600" 119.8 6.0910561333593 64.8275004422309
"601" 120 7.60450609207914 59.421567933749
"602" 120.2 10.3356841689473 54.4960592771112
"603" 120.4 13.7552676491636 50.0364698661462
"604" 120.6 17.5158053237009 45.6367721875063
"605" 120.8 22.4473120873121 40.9738371216704
"606" 121 27.2326253990339 37.6268100455853
"607" 121.2 31.1239865979352 35.1712750735717
"608" 121.4 35.691015841928 31.6263203714693
"609" 121.6 40.2524667290254 28.0217545484119
"610" 121.8 45.2925325178666 24.3617033072564
"611" 122 50.3304920917363 19.9850316028293
"612" 122.2 55.3788715974702 16.5044722918588
"613" 122.4 60.8871116675339 13.0384852884
"614" 122.6 66.3199900678642 9.56422032577882
"615" 122.8 72.3525665135615 6.55799472529187
"616" 123 77.4164421662044 7.53834703859375
"617" 123.2 81.2846569515855 10.6954585758685
"618" 123.4 84.4787633047791 14.967067638987
"619" 123.6 88.2097121679966 20.1791194596747
"620" 123.8 90.9189380835623 26.3716701987955
"621" 124 93.7537794924916 31.3907693503754
"622" 124.2 97.8523883789732 36.6165984529204
"623" 124.4 100.661796925579 41.5130087449601
"624" 124.6 103.291636493025 45.2795715921939
"625" 124.8 107.342630141626 49.2369290967697
"626" 125 112.566188663706 52.8635537029654
"627" 125.2 118.151219795897 56.169928327796
"628" 125.4 121.909042987233 58.9221694570909
"629" 125.6 117.770356880964 62.412980102307
"630" 125.8 118.069398596517 63.0230188286282
"631" 126 117.726345375347 63.1432587876594
"632" 126.2 117.341095705401 63.0046122194378
"633" 126.4 117.241577490011 62.061798373543
"634" 126.6 117.200900723912 61.7135677228555
"635" 126.8 117.225496358629 61.5890894952288
"636" 127 117.305344917458 61.3884547897498
"637" 127.2 117.474335499805 61.0325195314426
"638" 127.4 117.733233974204 60.639262723713
"639" 127.6 118.168849680179 61.0416255061266
"640" 127.8 118.838815759709 61.5975945049485
"641" 128 119.077560579766 61.7462934888215
"642" 128.2 119.223873241583 61.6207977226396
"643" 128.4 118.98860125803 60.9585176351992
"644" 128.6 119.049192898727 60.6179348383767
"645" 128.8 118.974211585612 60.6837865844316
"646" 129 118.915336374374 60.7609849682127
"647" 129.2 119.384044848722 60.4442193463366
"648" 129.4 119.619564090948 60.1199322158643
"649" 129.6 119.521543091267 59.8459356511727
"650" 129.8 119.617853573998 59.3766326816358
"651" 130 119.47078822363 59.2608773926949
"652" 130.2 119.786900198194 58.5459687603469
"653" 130.4 120.13508413172 58.292792560009
"654" 130.6 120.186449533362 58.3696439971943
"655" 130.8 120.527564017531 58.1654084481154
"656" 131 120.982745016564 57.6480299420545
"657" 131.2 121.342379739204 57.2081546468398
"658" 131.4 121.223891020935 56.1094262259229
"659" 131.6 121.595917314963 55.5691339066927
"660" 131.8 121.262670515904 54.6279642762778
"661" 132 121.455158360717 53.71588320333
"662" 132.2 122.05318474443 52.8071869920966
"663" 132.4 122.489194360157 52.3820686919569
"664" 132.6 122.453467933099 51.9273512582326
"665" 132.8 122.446570374746 51.8547483128966
"666" 133 122.507636558534 51.8489860149422
"667" 133.2 122.595900609943 51.9579725093655
"668" 133.4 122.546844459876 52.1831114610522
"669" 133.6 122.106764090591 52.485957325839
"670" 133.8 121.672639122295 52.309186152942
"671" 134 121.252059177639 52.308237624733
"672" 134.2 120.757816780629 52.102933773843
"673" 134.4 120.726665175666 51.9961122971135
"674" 134.6 120.737202940254 51.9660110487794
"675" 134.8 119.949102346908 52.0994504290043
"676" 135 119.301980288167 52.2917676703664
"677" 135.2 118.790444016258 52.0201675475988
"678" 135.4 118.520052324432 51.8435348048629
"679" 135.6 118.080371241361 51.9560368350869
"680" 135.8 117.212656021508 51.6318435063612
"681" 136 116.574709436087 51.1782996853369
"682" 136.2 115.828843072396 50.8683665665259
"683" 136.4 114.126538663855 49.9177882522003
"684" 136.6 111.660066404448 48.4905672531895
"685" 136.8 109.541624575671 47.3889346877331
"686" 137 107.389003241748 46.2918585078082
"687" 137.2 105.084258222177 45.361067865992
"688" 137.4 102.335482136299 44.1220692318795
"689" 137.6 99.6881646013552 42.5644150967759
"690" 137.8 96.6360376061415 40.7526069239902
"691" 138 93.87567846992 37.7904852050069
"692" 138.2 91.259946261534 34.6107955050987
"693" 138.4 89.386782900936 31.7944234295826
"694" 138.6 87.0679953118808 28.1633022693246
"695" 138.8 86.1274026643224 24.3201510033524
"696" 139 86.7821463693456 19.6730590829585
"697" 139.2 87.4161714291568 15.0950363114076
"698" 139.4 88.0939296015194 10.460480586553
"699" 139.6 88.3843054906585 8.3158561920215
"700" 139.8 86.8320856230908 8.36815501835317
"701" 140 84.9781879787931 8.41627703938038
"702" 140.2 84.0229239948217 8.413345778948
"703" 140.4 82.8053745830095 8.51207807155982
"704" 140.6 81.1506185890144 8.39230413805675
"705" 140.8 78.4644749326275 8.17019514913284
"706" 141 75.8263265881328 7.5265569690545
"707" 141.2 71.8215068526402 5.68492639776377
"708" 141.4 67.7024941463531 4.71186510983298
"709" 141.6 62.8005883055327 4.71912972903475
"710" 141.8 58.2387381392355 3.95050214214783
"711" 142 53.7370107012251 4.46477597288363
"712" 142.2 48.4354065042996 5.99086355221948
"713" 142.4 44.0134319032876 7.79866190259283
"714" 142.6 40.0183056801058 9.82503870570272
"715" 142.8 35.2623315327629 12.112314667849
"716" 143 29.5394398618543 14.6793904118849
"717" 143.2 24.6896197033708 16.6523213911606
"718" 143.4 19.6174760707528 18.4010642973488
"719" 143.6 14.7722360122477 19.1902815597074
"720" 143.8 14.6098900639251 20.173777803978
"721" 144 14.1547227033957 22.4875453587904
"722" 144.2 13.4749467241923 24.2871763231976
"723" 144.4 13.3739022389747 25.1711034348635
"724" 144.6 13.1351226513637 26.2256623043072
"725" 144.8 13.1468538973055 27.9621319502722
"726" 145 12.9640354677597 29.7150786368777
"727" 145.2 12.9840694654054 31.6593069394419
"728" 145.4 12.4527352806321 33.5698261332844
"729" 145.6 11.3825317295738 36.4070695542827
"730" 145.8 9.57117679546593 39.2857510181417
"731" 146 8.06141418257046 42.2880261801892
"732" 146.2 5.67879153751916 45.7361657768604
"733" 146.4 4.62608501210413 47.5482365112122
"734" 146.6 4.74763917708144 47.7002007333082
"735" 146.8 5.31713163775151 47.8139890305618
"736" 147 5.69385463316009 47.8575691768389
"737" 147.2 6.0768022539853 48.02055253423
"738" 147.4 6.36011204210647 48.3167865411854
"739" 147.6 6.58660917305402 48.4184464875295
"740" 147.8 6.90347193187623 48.6478156175089
"741" 148 7.49871309896753 48.9264339501207
"742" 148.2 8.78428852434236 50.0543677818572
"743" 148.4 9.97176005309239 51.4408887985389
"744" 148.6 11.8018872827864 53.8928178897262
"745" 148.8 13.2420101264522 56.8748500273936
"746" 149 14.3398633339046 60.0878222048841
"747" 149.2 15.7936142097122 62.456756364508
"748" 149.4 17.248089278679 65.4138203885652
"749" 149.6 18.6089633483181 69.6881978067575
"750" 149.8 19.4056743531576 75.0995570827441
"751" 150 20.0074640836522 80.1154514433932
"752" 150.2 19.6558357246174 85.4462835099885
"753" 150.4 20.3493864657432 90.0112734451421
"754" 150.6 21.1692237316539 94.8809364749878
"755" 150.8 21.8708030962162 99.6777373243611
"756" 151 22.5999455652071 104.286613890176
"757" 151.2 24.0713075944112 104.795009588729
"758" 151.4 24.9424890618541 104.766265309869
"759" 151.6 26.2054592886579 106.137845944822
"760" 151.8 27.2288386625246 107.772585965767
"761" 152 27.59527053404 108.282050722758
"762" 152.2 27.3009042523231 108.607027367596
"763" 152.4 27.783250912731 108.431714738016
"764" 152.6 28.4161794980267 107.938132784973
"765" 152.8 30.1994935995087 107.716868774081
"766" 153 32.2356298880066 108.417976034996
"767" 153.2 34.5140001011889 109.606529823966
"768" 153.4 37.4490346988409 111.451575640987
"769" 153.6 41.0098503658588 112.882140955074
"770" 153.8 45.0053209362263 114.704831400663
"771" 154 49.2325926047965 116.767399519361
"772" 154.2 52.8309372272719 118.67849294631
"773" 154.4 54.2464448860615 118.352445952236
"774" 154.6 55.7429279592277 117.946134290881
"775" 154.8 56.6893601195293 118.140205186068
"776" 155 58.2179347174834 118.260465307198
"777" 155.2 60.8499385807598 118.936834445773
"778" 155.4 63.0096318934066 119.117448430859
"779" 155.6 65.8110259040368 118.830833929715
"780" 155.8 68.7311400233142 119.096576576173
"781" 156 70.5470521661157 118.239797944694
"782" 156.2 70.9718349479608 117.460219083135
"783" 156.4 71.8283935896292 116.644861875962
"784" 156.6 73.1743078171833 116.089059791709
"785" 156.8 75.1282358182213 115.897420081618
"786" 157 75.9644323066134 116.096442129923
"787" 157.2 75.9286021233543 116.287241966098
"788" 157.4 75.5138319399555 116.105267392155
"789" 157.6 74.9959312095834 116.358664248161
"790" 157.8 74.5672939607993 116.899982392889
"791" 158 74.1145094604237 117.162763976813
"792" 158.2 73.4323310484404 117.042527382616
"793" 158.4 72.7491566436702 116.687143602842
"794" 158.6 71.8660602075169 117.062358747177
"795" 158.8 71.6167320977826 116.989119278991
"796" 159 71.0190806601607 117.420273079358
"797" 159.2 69.893225503719 117.727117490046
"798" 159.4 69.3041244168075 118.020373415049
"799" 159.6 68.4219846182852 118.352205388771
"800" 159.8 67.502948936641 118.279452622825
"801" 160 66.7923880663096 118.483268767465
"802" 160.2 66.5901477112467 118.828743737764
"803" 160.4 65.7624467137354 118.592854976682
"804" 160.6 64.7600314329861 118.881578363259
"805" 160.8 63.3455378505697 119.328562943196
"806" 161 62.422902862415 119.237747194609
"807" 161.2 60.7163659067943 119.5669746318
"808" 161.4 59.3531312668478 119.842242431305
"809" 161.6 57.4809862308088 120.280676550501
"810" 161.8 55.4755989586974 120.292487777931
"811" 162 52.8267533705225 120.361008570612
"812" 162.2 49.7065587527195 119.947846532207
"813" 162.4 45.8776890415235 119.129312238543
"814" 162.6 42.0274594931327 118.001595444974
"815" 162.8 38.8613586889686 117.158653338469
"816" 163 35.308496939101 115.837520057757
"817" 163.2 32.0010765774894 114.887262483717
"818" 163.4 30.7510213271216 113.514677734212
"819" 163.6 27.93478947751 111.410419695289
"820" 163.8 25.7225951918427 110.189120829339
"821" 164 24.9863273757877 109.602317731923
"822" 164.2 23.053438084464 107.733923683867
"823" 164.4 20.0502143419482 105.004850694803
"824" 164.6 16.885115281646 102.209343881042
"825" 164.8 13.6925972031604 99.2725024735513
"826" 165 10.9149894323934 96.0735305652309
"827" 165.2 8.25493457052264 92.3718757501588
"828" 165.4 5.77434542043257 87.9919605804546
"829" 165.6 3.83413862152314 84.1669883959844
"830" 165.8 2.78580756035105 80.7160060403449
"831" 166 1.34138974934144 76.9721858220889
"832" 166.2 0.506303862255556 73.9225359325854
"833" 166.4 0.162283309303798 72.9078498721968
"834" 166.6 0.0965286015206265 73.3357837945627
"835" 166.8 1.22488919983204 73.7387350892075
"836" 167 1.7406753041409 73.3860883973466
"837" 167.2 2.49850028942795 72.6113786725683
"838" 167.4 3.1197305640908 71.1994150388538
"839" 167.6 3.79050233824428 70.1998585429251
"840" 167.8 4.53831453772946 69.3339413092825
"841" 168 5.1949472886302 68.8318740172002
"842" 168.2 5.56352461781334 67.8303813188068
"843" 168.4 6.50475660180351 65.8381123756826
"844" 168.6 7.36748642631326 63.2850873533689
"845" 168.8 8.00592253193423 60.70181395105
"846" 169 8.04577237719158 58.57704298554
"847" 169.2 7.98681075332696 56.6099500821326
"848" 169.4 7.32175109494566 54.2522497532122
"849" 169.6 6.21648947596951 51.3086582364065
"850" 169.8 5.17079939316459 48.7891692994644
"851" 170 5.08057149388543 47.138427708307
"852" 170.2 5.21626526310722 47.1245291021337
"853" 170.4 6.20865759719558 47.8628846512249
"854" 170.6 6.86781635814353 48.103741552881
"855" 170.8 7.42292429999175 47.9599074343851
"856" 171 7.59318145527442 47.8757587200806
"857" 171.2 8.63172679262183 47.7122306415883
"858" 171.4 9.946871304834 46.9329668918775
"859" 171.6 11.6674428457146 46.2681196275455
"860" 171.8 14.1311773262601 45.3020183043248
"861" 172 16.6495598036814 44.3774675375126
"862" 172.2 19.8908565071719 43.2463219598307
"863" 172.4 22.4060754332422 42.0815805069035
"864" 172.6 24.9417051535007 40.4662722704034
"865" 172.8 27.1233250952444 39.6239785631158
"866" 173 30.0964302801665 37.9981031645228
"867" 173.2 32.6455313232051 35.4857193521967
"868" 173.4 34.8320942160722 33.0877243447229
"869" 173.6 36.5652418973828 30.4077410957046
"870" 173.8 38.2838787304213 27.2576178731282
"871" 174 39.0621756187975 23.8263638070203
"872" 174.2 39.9887315452773 19.905434557242
"873" 174.4 40.3605642591585 16.8376232878846
"874" 174.6 40.1878842152741 16.2233069449904
"875" 174.8 40.4917061101675 16.5932306308014
"876" 175 40.7918006133035 16.8433280829573
"877" 175.2 41.6529955598189 17.2391753113298
"878" 175.4 42.2990069199122 17.3640390388585
"879" 175.6 42.9213201801279 17.827355012194
"880" 175.8 43.3262026049936 18.0832621259355
"881" 176 44.0222275091079 18.8400352188375
"882" 176.2 44.7559938330674 19.2243376317655
"883" 176.4 45.6081575818739 19.9981768918843
"884" 176.6 46.3053226643679 20.5830319083221
"885" 176.8 47.8118802143027 21.186920394116
"886" 177 49.8638217421365 21.642479796123
"887" 177.2 52.2965815635024 22.6975692531013
"888" 177.4 54.9153242122969 24.0873748677786
"889" 177.6 58.2020524970634 25.9716890874793
"890" 177.8 61.7622890278373 27.5333341582189
"891" 178 65.3078159639318 28.6378071793109
"892" 178.2 69.8010962780831 29.7431938136315
"893" 178.4 75.0666347932809 30.2924515545418
"894" 178.6 80.0359174844159 29.9240253569924
"895" 178.8 84.9619425922648 29.2849077691676
"896" 179 90.4887670449392 28.691817332653
"897" 179.2 95.5280124551231 28.5666493124218
"898" 179.4 100.862654896918 28.8677481637847
"899" 179.6 104.114968311433 27.6607224381077
"900" 179.8 105.339070214044 26.2037717590002
"901" 180 105.392780393207 28.0302724877881
"902" 180.2 105.296908062296 29.0968536424775
"903" 180.4 105.125737903901 29.7912347290581
"904" 180.6 105.062953199634 30.8069157587966
"905" 180.8 105.715878162489 32.6004451344224
"906" 181 106.40855077785 35.2454531351993
"907" 181.2 107.560522753271 38.7409688687685
"908" 181.4 109.105291403013 42.3670435334693
"909" 181.6 111.019679219581 45.8040337972717
"910" 181.8 111.922145420386 49.1163883993564
"911" 182 111.199733882065 52.6441383181266
"912" 182.2 109.537128663559 55.1621094789205
"913" 182.4 107.394572019221 58.1804078274736
"914" 182.6 104.294057057234 61.1080900856398
"915" 182.8 100.541571147718 63.1642491119198
"916" 183 97.0478180685511 65.9513990394134
"917" 183.2 93.9465675294854 69.3343830559522
"918" 183.4 91.8089075817292 73.6426170851284
"919" 183.6 91.0839648306829 78.4979755395163
"920" 183.8 90.667430814382 82.8530901445758
"921" 184 90.8107315124957 87.6291832868355
"922" 184.2 91.1028992605376 92.3414178097439
"923" 184.4 89.1702274929683 94.5538898855044
"924" 184.6 86.6915114832374 94.3805881470432
"925" 184.8 84.4963249482001 93.818568275218
"926" 185 82.0300866990261 92.4641712820009
"927" 185.2 79.2105829735617 91.1502050581134
"928" 185.4 75.9644732447599 88.9480376855791
"929" 185.6 73.7658986553522 86.562804896256
"930" 185.8 70.5853228527525 84.0611986703598
"931" 186 66.5519659072428 81.1829214023284
"932" 186.2 61.8725712239106 78.9295611377781
"933" 186.4 56.4075297571289 75.8964469605929
"934" 186.6 50.8731683852842 72.7131718662812
"935" 186.8 45.4450967881548 70.7260640568507
"936" 187 39.8771512314753 68.6810780587695
"937" 187.2 34.183064602027 66.9894442322127
"938" 187.4 30.2275441734291 65.431347261265
"939" 187.6 26.3826101150192 62.1172554169565
"940" 187.8 23.3396250548802 58.024668009031
"941" 188 21.5327334026062 52.9046507044358
"942" 188.2 20.6671728515728 47.8280161209442
"943" 188.4 21.4881818311547 41.748281051097
"944" 188.6 21.7664317073698 37.017009290067
"945" 188.8 23.2425046140691 35.3098882668081
"946" 189 23.1694297065978 35.0422364932324
"947" 189.2 21.0953217730182 34.5049223882564
"948" 189.4 18.359020243435 34.3016427428201
"949" 189.6 16.8146988170872 35.7346000508926
"950" 189.8 15.1738314137882 36.9931923396866
"951" 190 13.8287763265045 38.5405113476203
"952" 190.2 13.5481664767563 38.947449781858
"953" 190.4 13.996404702574 38.7658103909884
"954" 190.6 14.9275627231583 38.1918263062568
"955" 190.8 15.6812306330387 37.8003135123667
"956" 191 16.9063683333471 37.2909288523179
"957" 191.2 17.9442007519792 35.7857279709794
"958" 191.4 18.9077373720501 33.1301496722805
"959" 191.6 19.8330162274774 30.501975237237
"960" 191.8 20.4586594858833 27.7961362627083
"961" 192 21.2431505902779 23.3486726758512
"962" 192.2 21.4635212268018 18.0572887144853
"963" 192.4 21.7523350971853 13.5828003130604
"964" 192.6 22.1214798190073 11.6575477200573
"965" 192.8 22.4375901082821 11.77146179079
"966" 193 22.1412941038341 11.9740047600095
"967" 193.2 22.0546432743957 12.2551313232788
"968" 193.4 22.2704936832501 12.678116397194
"969" 193.6 22.5933208121125 12.8747793835949
"970" 193.8 22.6960100675185 13.157971246731
"971" 194 22.7731439213816 13.290633431809
"972" 194.2 23.0360978641312 14.1195167694128
"973" 194.4 23.6275808057358 15.3256431205279
"974" 194.6 23.7968249895097 15.5333988176329
"975" 194.8 24.5117281922871 16.0203538921046
"976" 195 25.560061067537 16.8442983179479
"977" 195.2 26.539130208126 17.1185557522961
"978" 195.4 28.2304913831546 17.5047190354434
"979" 195.6 28.9233120067912 17.8769998611068
"980" 195.8 30.037191487743 18.4325938987342
"981" 196 31.5891787023343 19.751748167135
"982" 196.2 33.7948367431772 21.671205526434
"983" 196.4 35.5420929084929 23.9559985960872
"984" 196.6 37.7965970235763 27.2447411045633
"985" 196.8 40.2931192260281 30.4928397826019
"986" 197 43.5590277803969 33.7085184611026
"987" 197.2 47.4383127889751 36.4932160578408
"988" 197.4 51.0699916834865 38.7856021891308
"989" 197.6 55.6001552988791 41.1521158468413
"990" 197.8 58.9434659744324 42.7102272570308
"991" 198 62.9811799579807 44.2174459248166
"992" 198.2 67.3526503674916 45.8376343321673
"993" 198.4 71.6156358823409 46.9092428248461
"994" 198.6 76.3080195107144 48.4366452717489
"995" 198.8 80.5624350715921 48.3300485365109
"996" 199 85.3838558986798 48.2112135016516
"997" 199.2 90.5319460240851 48.758959218967
"998" 199.4 94.6740802186383 49.765897060851
"999" 199.6 100.152068504049 49.7035555813388
"1000" 199.8 104.663771405511 49.0435514552714
"1001" 200 106.507393493695 46.7186562734158
"1002" 200.2 108.860995336486 45.8317028628446
"1003" 200.4 109.740305725372 48.0095497540649
"1004" 200.6 110.507053021045 50.939629659926
"1005" 200.8 111.881245080287 54.6025356548622
"1006" 201 112.299293690005 58.7496864184831
"1007" 201.2 112.86828338697 63.4083941204897
"1008" 201.4 112.779246364291 65.8504918678454
"1009" 201.6 111.308551277311 66.9128036266942
"1010" 201.8 108.614164979955 68.3393633097566
"1011" 202 104.734852606041 70.9567168564792
"1012" 202.2 101.265750968004 73.9523213544424
"1013" 202.4 97.9451392321626 76.9638831687176
"1014" 202.6 93.5546371357398 79.5532699746634
"1015" 202.8 89.4830392765404 82.7852895960858
"1016" 203 84.5971222424693 87.4827954341798
"1017" 203.2 82.4870096239963 91.1807785416681
"1018" 203.4 80.4228420467069 96.207656985292
"1019" 203.6 78.2790990134578 99.30841394574
"1020" 203.8 75.3031769176775 99.4852615321551
"1021" 204 70.9699163346879 99.2796973122649
"1022" 204.2 66.0089233329241 97.802168978872
"1023" 204.4 60.4569352731589 96.4001988121665
"1024" 204.6 55.5613588253664 94.3942943268025
"1025" 204.8 50.6253741019363 91.9405313988316
"1026" 205 46.4562441792949 88.7804556697169
"1027" 205.2 44.5241459532169 84.1629806169951
"1028" 205.4 43.0158031110938 78.3793994506252
"1029" 205.6 42.6723640047171 72.3733539262176
"1030" 205.8 41.9182289345965 67.0647595765466
"1031" 206 40.9942402255152 61.3300536944929
"1032" 206.2 39.5551634920975 56.3493770588361
"1033" 206.4 37.3849523877472 52.5303173255574
"1034" 206.6 34.4820104310822 48.8022687962539
"1035" 206.8 30.5396870627272 46.268366731566
"1036" 207 26.603741200662 42.9161415081139
"1037" 207.2 22.4710929192483 39.6532846023222
"1038" 207.4 18.7909768208062 36.209689536478
"1039" 207.6 18.1679632737951 35.606129838727
"1040" 207.8 19.6174869860446 34.6767496342219
"1041" 208 21.8577878295395 33.3958030211334
"1042" 208.2 25.0588335573227 31.7794379976502
"1043" 208.4 29.0300771184563 29.7350547431627
"1044" 208.6 31.4085512689343 29.2146888299307
"1045" 208.8 33.7607660706531 28.4560414140925
"1046" 209 38.4895679464877 26.6810508782212
"1047" 209.2 43.2507815815647 23.8067211917165
"1048" 209.4 48.4503360222401 21.2975832646453
"1049" 209.6 54.20711211658 19.8834470530006
"1050" 209.8 59.6285932919354 19.3265369726735
"1051" 210 65.4358998573077 18.9146343569868
"1052" 210.2 71.3888204208878 18.670093853825
"1053" 210.4 78.0393459600442 19.0930290635244
"1054" 210.6 84.5402369706383 19.1962922402682
"1055" 210.8 90.1734195073068 19.1689571512249
"1056" 211 95.0950588558533 17.7497208483008
"1057" 211.2 99.0531887226301 15.6100408880739
"1058" 211.4 100.183430374049 16.8624938247272
"1059" 211.6 100.668539884473 20.0396998745697
"1060" 211.8 100.213235751165 23.5139890722004
"1061" 212 99.3617642632302 28.8891751642936
"1062" 212.2 98.3881396672552 33.2721088466197
"1063" 212.4 97.4480380972937 39.2330419267358
"1064" 212.6 96.0597604392528 44.6609743524978
"1065" 212.8 94.0365388539757 50.1457235959428
"1066" 213 92.5402709229548 55.9636593002936
"1067" 213.2 91.019727456069 61.8516849782948
"1068" 213.4 89.9346785405683 67.6429146914229
"1069" 213.6 88.7364995486786 73.3567200737516
"1070" 213.8 86.3760518767787 79.3777227641429
"1071" 214 81.9432144276928 84.2033955483863
"1072" 214.2 77.2600177716432 85.8914405183704
"1073" 214.4 73.6191835018945 84.9272227235085
"1074" 214.6 68.2418179495953 84.2160652958241
"1075" 214.8 62.1420060910836 82.4135775236922
"1076" 215 56.5288576635275 81.1195086099018
"1077" 215.2 52.2783304121378 78.5150565317819
"1078" 215.4 46.939353395903 75.9686825973928
"1079" 215.6 42.6192535602565 72.5876951815836
"1080" 215.8 37.9725082910453 69.5191770498471
"1081" 216 34.2047363021721 64.9439338214677
"1082" 216.2 30.5847352525791 60.1777329572006
"1083" 216.4 28.9412925672976 54.9259199617218
"1084" 216.6 27.8738144373919 50.0560530398629
"1085" 216.8 28.4075039837568 45.4699584072634
"1086" 217 31.0567524268835 43.0349503187836
"1087" 217.2 32.7711824960018 41.0862726597714
"1088" 217.4 35.9327460299061 38.2406760486937
"1089" 217.6 39.1002129324756 36.7260938052326
"1090" 217.8 43.0195120789522 35.2218671326929
"1091" 218 48.4644650313135 34.23702453188
"1092" 218.2 53.7031538176211 33.4067443072414
"1093" 218.4 59.1231141386949 33.1788671635114
"1094" 218.6 64.0223098566037 34.1185436519845
"1095" 218.8 68.5591130557851 35.9168071360299
"1096" 219 74.1404598867016 38.4774396881236
"1097" 219.2 79.0076867664588 41.0499720277958
"1098" 219.4 83.4569764485916 44.6019050052616
"1099" 219.6 88.520342339001 47.5812938707935
"1100" 219.8 92.4168078210736 51.3104780894226
"1101" 220 96.249111049367 55.139239761511
"1102" 220.2 97.9013161432329 60.2435792663987
"1103" 220.4 98.4163767635869 65.1134385587884
"1104" 220.6 98.0248679174177 70.5470837763837
"1105" 220.8 97.2528410311794 75.4808310045759
"1106" 221 96.2813126419631 81.299447166378
"1107" 221.2 95.6791036159398 85.4355486970843
"1108" 221.4 98.2909362838524 87.701623847095
"1109" 221.6 101.53555185873 88.2560358146006
"1110" 221.8 103.014544965 88.3076318608699
"1111" 222 104.956765875122 88.1205128993678
"1112" 222.2 106.129307788522 87.4776327400212
"1113" 222.4 106.646896350555 86.8017884481594
"1114" 222.6 107.919169285568 86.0578028353695
"1115" 222.8 108.317041631723 85.8128429591019
"1116" 223 107.478055729351 86.5092312718816
"1117" 223.2 106.042222589684 87.1289305883067
"1118" 223.4 104.405168711267 88.3462815913193
"1119" 223.6 103.290344908082 89.4786043698955
"1120" 223.8 102.051511134314 90.8706429500279
"1121" 224 100.025621288286 93.4979202991019
"1122" 224.2 98.0570428893974 96.7534220960208
"1123" 224.4 96.4163039717522 101.010535098166
"1124" 224.6 94.4476432571907 104.800664467832
"1125" 224.8 91.5533564554425 107.890703074593
"1126" 225 87.9358894922113 109.268053727199
"1127" 225.2 83.6445571788579 111.705738472921
"1128" 225.4 80.0365529334433 114.030031933641
"1129" 225.6 74.76897343144 115.704060004959
"1130" 225.8 69.5031124029696 118.025723723261
"1131" 226 63.8742512829111 119.45323311134
"1132" 226.2 62.0890320786039 119.099232378204
"1133" 226.4 60.7994556480466 118.055187401998
"1134" 226.6 57.6140013499716 117.168510348864
"1135" 226.8 53.0220313246714 115.647443295039
"1136" 227 48.4237559830406 113.790893051522
"1137" 227.2 44.1640558760872 111.132897950491
"1138" 227.4 39.4260145873998 107.968137034628
"1139" 227.6 35.187778846297 105.069851816272
"1140" 227.8 30.5167408763004 102.161566285089
"1141" 228 25.9879218790226 99.3340791964499
"1142" 228.2 20.9762921043091 97.0916029809902
"1143" 228.4 16.4379748229261 95.4358558014276
"1144" 228.6 12.48611491987 93.9274835308567
"1145" 228.8 12.4792620829117 91.3027290585589
"1146" 229 12.2955910708692 89.7003469708838
"1147" 229.2 12.5158154040581 87.9752450617007
"1148" 229.4 12.8803611813237 85.2284046696258
"1149" 229.6 13.3003458429093 81.5101087489169
"1150" 229.8 12.9876646617013 77.0592040276992
"1151" 230 12.3722384912782 72.1649149598414
"1152" 230.2 10.8500176449681 67.8003569861123
"1153" 230.4 8.8646301703784 63.0780196292364
"1154" 230.6 7.42630025585615 58.3931820510921
"1155" 230.8 7.66542543675469 54.9759746754575
"1156" 231 9.77351906583075 52.1665153894134
"1157" 231.2 13.7830990112293 49.1454767857479
"1158" 231.4 17.2176954099515 46.736641962969
"1159" 231.6 20.1892570880393 44.0442100598339
"1160" 231.8 24.4031884263005 40.1586113214486
"1161" 232 27.2977809820803 36.8658649990639
"1162" 232.2 31.5470368595663 33.5504280881511
"1163" 232.4 36.8376677835757 31.0741355353802
"1164" 232.6 42.1852793824522 28.8867014742212
"1165" 232.8 47.9136344403758 28.1459708067211
"1166" 233 52.705568317701 28.873323016282
"1167" 233.2 58.5767970269986 29.9684250318292
"1168" 233.4 63.8111869385074 31.7659312235414
"1169" 233.6 69.5466176304477 32.5092235862625
"1170" 233.8 75.5859704039182 33.4378371180519
"1171" 234 81.8163133928724 33.4655141798567
"1172" 234.2 87.9907954660137 34.3114297422223
"1173" 234.4 93.0464745298356 36.7838915233968
"1174" 234.6 97.0326667124181 41.2480348548272
"1175" 234.8 99.3062982433567 46.4000545017384
"1176" 235 100.031357422086 52.0265407176604
"1177" 235.2 101.185931994928 58.111084251585
"1178" 235.4 101.324895413246 63.6186698384213
"1179" 235.6 99.5733933131202 69.4916727068078
"1180" 235.8 98.0727839537606 74.4986473823671
"1181" 236 95.1321598063613 79.8421318961031
"1182" 236.2 93.285130349008 84.7321198500157
"1183" 236.4 94.1011689938714 87.7994150865839
"1184" 236.6 96.3729542367261 88.5303982787576
"1185" 236.8 96.3906806120389 88.3590667837848
"1186" 237 94.4786495122291 87.4895947873343
"1187" 237.2 91.8423722289079 86.4156002769767
"1188" 237.4 88.1739443830857 85.4184194489877
"1189" 237.6 83.6422298736798 84.886063317261
"1190" 237.8 80.2664823342806 84.4155820345076
"1191" 238 77.7670044726942 82.0986790130102
"1192" 238.2 74.2153238203367 78.1842513193469
"1193" 238.4 69.9327533608654 74.1978178253096
"1194" 238.6 65.4576378231213 69.6299516517915
"1195" 238.8 61.1716999320516 65.6379450805643
"1196" 239 57.1086886981352 60.9637470977866
"1197" 239.2 52.9301552219028 55.9140205601649
"1198" 239.4 47.5897285303378 51.5243976769238
"1199" 239.6 43.0328486071648 49.371119519344
"1200" 239.8 37.8854643270205 49.2378834778039
"1201" 240 32.7304459576417 49.5412516280834
"1202" 240.2 26.8950567396264 51.2182351187656
"1203" 240.4 20.9977468423378 52.4207674943023
"1204" 240.6 15.1446783141327 53.728210584632
"1205" 240.8 9.79778492967258 53.9568294326409
"1206" 241 5.54504134416518 52.7651472779952
"1207" 241.2 4.73940700275368 49.750286589588
"1208" 241.4 5.71131580243315 48.1460760742538
"1209" 241.6 6.4065344280695 48.226487383532
"1210" 241.8 6.86275757866751 48.2207269176397
"1211" 242 7.13526916871249 48.2086441495036
"1212" 242.2 7.38855342075079 48.5103243496834
"1213" 242.4 7.38894652983084 49.1550433987877
"1214" 242.6 7.6046386957217 49.8813521312772
"1215" 242.8 7.84370158633104 50.2233808843395
"1216" 243 8.17294037286768 51.0811466607904
"1217" 243.2 8.38067333154028 51.5770552196329
"1218" 243.4 8.4726050213086 51.8228865332843
"1219" 243.6 8.48982862769707 52.0980246484149
"1220" 243.8 8.3825259800299 52.5689749343176
"1221" 244 8.33147087926752 53.5541186784224
"1222" 244.2 8.0437497270961 54.3535906922894
"1223" 244.4 8.48632934407545 55.3722863572268
"1224" 244.6 9.04247369550035 56.3053034049271
"1225" 244.8 9.19969193461251 57.6027509721621
"1226" 245 9.62541541780371 59.2524958092672
"1227" 245.2 10.0762264075595 62.1027395497763
"1228" 245.4 9.89564470974368 64.055175612145
"1229" 245.6 10.0239263221647 66.2949191737182
"1230" 245.8 10.1151696863634 69.7976671267064
"1231" 246 8.76812828506434 74.5703991645024
"1232" 246.2 7.84110820324703 79.5034446440586
"1233" 246.4 6.67744203212464 81.9228334175595
"1234" 246.6 7.49061529723392 82.3314416504711
"1235" 246.8 7.44723543016828 83.1173406784047
"1236" 247 8.15687471165302 83.4170495979185
"1237" 247.2 8.49452870837492 83.5802905285008
"1238" 247.4 8.62972471361659 84.0929403531834
"1239" 247.6 8.57589909922784 84.9585090780455
"1240" 247.8 9.05882724505855 85.4593337327469
"1241" 248 9.31603563536241 86.1031057083692
"1242" 248.2 9.74327511932498 86.1100215961745
"1243" 248.4 9.93704635991196 85.9955302385429
"1244" 248.6 10.46977800655 86.7379819600018
"1245" 248.8 11.3603537622626 87.1543426495991
"1246" 249 12.1612754694007 87.671138253782
"1247" 249.2 13.4010379462301 88.4723452122404
"1248" 249.4 14.3929451487419 88.9328852737778
"1249" 249.6 15.7107512608621 89.0967502896914
"1250" 249.8 18.2529219516906 89.8731819317956
"1251" 250 22.2002647681659 91.4635469033745
"1252" 250.2 25.282302438911 92.7805598679372
"1253" 250.4 26.7618350424774 94.4549506276329
"1254" 250.6 28.9268771618805 96.6178780587933
"1255" 250.8 32.461846958979 99.4070648915127
"1256" 251 36.1516749944504 102.203541511504
"1257" 251.2 39.5769141718632 105.512483641049
"1258" 251.4 43.2230207881267 109.226482022154
"1259" 251.6 47.0267861414594 112.706267472017
"1260" 251.8 49.9343640264318 115.215560169232
"1261" 252 52.3751859837578 115.274323056427
"1262" 252.2 53.5601040888873 114.850434504849
"1263" 252.4 55.4035518870231 114.769984238244
"1264" 252.6 57.653242899657 114.465445498329
"1265" 252.8 60.9726916112647 114.058918981071
"1266" 253 64.6271768457356 113.434840585575
"1267" 253.2 68.9999721393296 112.854632705905
"1268" 253.4 73.6762214036442 111.84674430382
"1269" 253.6 77.8957131837927 109.774866514526
"1270" 253.8 82.7755124875818 107.996026408687
"1271" 254 87.420622190989 106.476631886224
"1272" 254.2 92.2443292067901 104.508609602259
"1273" 254.4 96.8327610912076 103.123837336899
"1274" 254.6 101.323980880319 101.764445343429
"1275" 254.8 104.4923600842 100.32093120276
"1276" 255 107.317590585296 97.8222611890203
"1277" 255.2 108.536492765285 96.9805658636099
"1278" 255.4 108.545110254789 97.3141397304608
"1279" 255.6 108.375971101319 97.4994947617725
"1280" 255.8 108.203386985326 97.583183754383
"1281" 256 107.891904033493 97.7157756371635
"1282" 256.2 107.784431144752 98.0956197697807
"1283" 256.4 107.540404569506 98.1908937356994
"1284" 256.6 107.364553827395 98.7052439165653
"1285" 256.8 106.868943220796 98.948895391685
"1286" 257 106.626509611218 98.9003215194828
"1287" 257.2 106.322066609903 99.1359418197067
"1288" 257.4 106.071979913033 99.5480632846553
"1289" 257.6 105.897011650164 99.3896144863964
"1290" 257.8 105.495037715189 99.0699790049961
"1291" 258 105.27352806746 98.6882688066442
"1292" 258.2 104.854137219557 98.6828862264121
"1293" 258.4 104.297716002386 98.6745301005622
"1294" 258.6 103.896480905397 98.4839050785669
"1295" 258.8 103.405214186119 98.0025755029726
"1296" 259 103.471135220577 97.1583846370159
"1297" 259.2 103.179047585736 96.1917723124779
"1298" 259.4 102.675898287925 95.4517320564077
"1299" 259.6 102.096869789737 93.9648277401244
"1300" 259.8 101.674847022195 93.2925510220726
"1301" 260 100.87480813862 92.6767430886278
"1302" 260.2 100.079750926797 90.918358861728
"1303" 260.4 99.6861251994544 88.7449221161565
"1304" 260.6 99.0859081631497 85.3890939472735
"1305" 260.8 98.8880753480443 81.7641928739006
"1306" 261 98.873409029943 77.8058750339733
"1307" 261.2 99.6789475990816 73.7296794401257
"1308" 261.4 100.449226003181 69.8860906608743
"1309" 261.6 100.939421581446 65.5542281529991
"1310" 261.8 101.574205976801 61.1054756978016
"1311" 262 102.469193334258 57.1159518327757
"1312" 262.2 103.230164177976 52.5828641311862
"1313" 262.4 104.353178897306 47.2493180519382
"1314" 262.6 106.31157239323 43.079362378631
"1315" 262.8 108.612069980589 38.8628374105937
"1316" 263 107.945026082509 36.6921637732492
"1317" 263.2 106.791325503123 35.2807466384021
"1318" 263.4 105.751253840757 32.5350083470195
"1319" 263.6 106.235700338676 29.2590449479026
"1320" 263.8 107.893644920015 25.7874579834203
"1321" 264 108.679881864878 26.1575799424818
"1322" 264.2 109.094084145939 27.3481592848391
"1323" 264.4 109.045018254414 27.3383176207043
"1324" 264.6 108.063405354344 27.4037721676887
"1325" 264.8 107.447634666809 27.5891497705057
"1326" 265 106.814148510761 28.3497664739568
"1327" 265.2 106.766388509823 28.9564061022302
"1328" 265.4 107.106266306048 29.4860705729548
"1329" 265.6 107.300181736612 30.39762230297
"1330" 265.8 107.201896625116 31.7233874820999
"1331" 266 107.39757657588 33.3739863255575
"1332" 266.2 107.920260988242 35.6491158174319
"1333" 266.4 107.961758251045 38.3192307177086
"1334" 266.6 107.804835624535 41.5341829620723
"1335" 266.8 107.999105675194 45.1345389080089
"1336" 267 109.188201891875 48.6875810403688
"1337" 267.2 110.876631171778 51.7190407832722
"1338" 267.4 112.715958057725 53.1490036438215
"1339" 267.6 113.933550363189 54.383880797135
"1340" 267.8 114.830301613776 56.6723471632407
"1341" 268 115.043830992567 59.7190616474842
"1342" 268.2 115.267460313035 62.6843379351168
"1343" 268.4 115.63483547427 66.7936773517147
"1344" 268.6 115.122484183072 70.7497406481216
"1345" 268.8 114.229534792932 73.9175468580924
"1346" 269 113.899796201626 78.1150844074403
"1347" 269.2 112.26707625199 81.7526003122772
"1348" 269.4 109.649510139616 83.7115775484889
"1349" 269.6 105.95446303695 87.1232062442064
"1350" 269.8 102.304679528243 90.0550738352995
"1351" 270 98.7022015802441 93.7903065184998
"1352" 270.2 95.1317429675522 97.2274530435392
"1353" 270.4 92.3626900325546 101.305492713798
"1354" 270.6 91.7054580889044 105.143030026927
"1355" 270.8 92.0582025626923 106.550154110399
"1356" 271 91.591493942299 108.220074496833
"1357" 271.2 90.9054441190909 110.171823659387
"1358" 271.4 90.7633645226913 109.637361269817
"1359" 271.6 90.7535663875954 109.691439519261
"1360" 271.8 90.722596875201 109.386506136979
"1361" 272 90.2050744731218 108.206849939657
"1362" 272.2 89.7830580616131 107.834220303047
"1363" 272.4 89.4233470111961 107.529764422853
"1364" 272.6 89.2890597254446 107.314478550001
"1365" 272.8 88.8980260361628 106.821262053857
"1366" 273 87.9288277689503 106.077681548394
"1367" 273.2 86.8855116283854 105.998249204389
"1368" 273.4 86.633050032751 105.690166200183
"1369" 273.6 85.6681341022102 105.071422410903
"1370" 273.8 84.6795269797636 104.444809060352
"1371" 274 83.269277889299 103.905158289423
"1372" 274.2 82.7489726766294 103.323475439267
"1373" 274.4 82.3433096351546 103.037129910482
"1374" 274.6 81.7335053318222 102.934123663451
"1375" 274.8 81.3076347270058 102.744753933303
"1376" 275 80.883298240177 102.775195262755
"1377" 275.2 80.154084966491 102.577247112522
"1378" 275.4 78.193052243981 102.140422782558
"1379" 275.6 75.4035796745879 101.592561807857
"1380" 275.8 72.6213035077004 101.341152765112
"1381" 276 68.9655197080314 101.092241248682
"1382" 276.2 64.548128896318 100.607634189299
"1383" 276.4 59.7969809037574 99.9836435916938
"1384" 276.6 55.5212421104353 100.645812326156
"1385" 276.8 51.255832290461 102.130523873044
"1386" 277 48.2647365249378 102.99759389213
"1387" 277.2 45.5315821759048 101.68956558733
"1388" 277.4 44.0181818136082 98.4683404490982
"1389" 277.6 41.5960628431287 94.3796163065441
"1390" 277.8 39.3640299521153 89.4067813301769
"1391" 278 38.5346143406249 84.0663566550274
"1392" 278.2 37.0202657029531 79.1089914512694
"1393" 278.4 36.9050668313744 73.7986490923833
"1394" 278.6 36.2708465795238 70.1324436967598
"1395" 278.8 35.4347824154031 64.8605575819302
"1396" 279 35.2389332635799 59.7361833106519
"1397" 279.2 33.6800693309733 55.0646834171905
"1398" 279.4 32.2075684863776 50.4213549456192
"1399" 279.6 30.1859886876501 46.6692637910934
"1400" 279.8 26.9368397169978 43.5289638415342
"1401" 280 25.857622667944 41.5528454317334
"1402" 280.2 27.1240238589719 38.3701293806873
"1403" 280.4 29.7206420861275 34.7773968957975
"1404" 280.6 33.1984099416933 31.349734237517
"1405" 280.8 37.194775926563 28.298870778004
"1406" 281 41.343565625267 25.7501600650692
"1407" 281.2 44.8252893542175 23.1334013136921
"1408" 281.4 48.6534532069783 19.8700003101831
"1409" 281.6 53.378567708988 17.8608691565409
"1410" 281.8 57.7986877928736 17.4187743287407
"1411" 282 62.770884363578 17.5784905321214
"1412" 282.2 68.0379779610797 18.2840949201528
"1413" 282.4 73.4918531500033 18.1340199658419
"1414" 282.6 78.8492891050569 17.3512361961213
"1415" 282.8 84.1985143821546 15.3665962998117
"1416" 283 88.0149109142811 13.7885592624506
"1417" 283.2 89.2534277588606 12.3308541730983
"1418" 283.4 89.2175944248013 13.6747387844745
"1419" 283.6 89.1827898195088 14.9668075246116
"1420" 283.8 89.2055909067158 16.3002758799645
"1421" 284 89.8466934381746 17.9898170520972
"1422" 284.2 90.8471445695484 19.9782532247986
"1423" 284.4 91.4436707836534 22.7379487766826
"1424" 284.6 92.2152381391989 26.5602559807109
"1425" 284.8 92.6280164958285 30.6509100449636
"1426" 285 92.2746665961896 35.3098490223815
"1427" 285.2 90.6826652006892 40.6210072054415
"1428" 285.4 90.073928362462 46.1135492096298
"1429" 285.6 88.8451237465963 51.5044002051683
"1430" 285.8 87.6766731899587 56.955072316076
"1431" 286 85.2439261359187 61.9729934520527
"1432" 286.2 83.6224883708583 68.0685609223395
"1433" 286.4 80.9294337583715 72.9223748152623
"1434" 286.6 79.5650154238153 77.982943824914
"1435" 286.8 80.5376649106158 82.6159819898233
"1436" 287 82.443092308916 88.121731330531
"1437" 287.2 84.243124995421 91.0222580528501
"1438" 287.4 85.1166809099 93.7814576862707
"1439" 287.6 83.3788962902353 96.4151473437805
"1440" 287.8 80.2366434208828 97.6423757456383
"1441" 288 77.0129401287352 97.4695841788254
"1442" 288.2 73.3809406933744 97.5078393872308
"1443" 288.4 68.6521254056101 97.4843767393103
"1444" 288.6 63.3969153955484 97.8120045272782
"1445" 288.8 58.0338472243912 98.7010264706919
"1446" 289 52.6869672925123 99.8340681863278
"1447" 289.2 46.8694936406618 101.453992178189
"1448" 289.4 42.2300747636245 103.462825330137
"1449" 289.6 37.2491512109922 105.668610682657
"1450" 289.8 32.056373490417 106.136804200126
"1451" 290 26.5623716282436 105.264007298964
"1452" 290.2 21.8223088656145 103.711793308648
"1453" 290.4 17.9996940106078 100.467233734763
"1454" 290.6 14.0091325663445 96.8534901838405
"1455" 290.8 10.5495254744303 92.337125621041
"1456" 291 7.13521477782473 88.2142106381512
"1457" 291.2 6.22193865105567 85.4487702853686
"1458" 291.4 6.38412913544637 82.6452535743051
"1459" 291.6 5.86389031955643 78.9942212643089
"1460" 291.8 5.71205663684694 76.4094677872124
"1461" 292 6.20758477767947 74.9230962386149
"1462" 292.2 6.55773149731382 73.9638417164222
"1463" 292.4 7.35010694750832 71.8814791571075
"1464" 292.6 8.48880111892219 70.3637966448773
"1465" 292.8 10.3635544677517 67.7166839085621
"1466" 293 12.3873242689434 65.0345094977237
"1467" 293.2 14.7238219098197 61.5560605793185
"1468" 293.4 17.6840464531588 58.0587269096315
"1469" 293.6 20.1712688294317 55.1389838526189
"1470" 293.8 23.2866888759474 51.6253042997943
"1471" 294 26.5349333782184 49.1188980915791
"1472" 294.2 29.8078077413685 46.065034926328
"1473" 294.4 33.4668254643552 41.9444728160247
"1474" 294.6 36.0282404424877 38.348290195899
"1475" 294.8 38.2340197624406 34.0952211237649
"1476" 295 40.2605408068658 29.6684617244047
"1477" 295.2 43.5763892943673 24.3509205373738
"1478" 295.4 47.6383358345303 21.5724511908018
"1479" 295.6 52.155261763805 19.8909989641023
"1480" 295.8 57.6491905655362 18.3677570507423
"1481" 296 62.9286201475774 17.7181479751077
"1482" 296.2 68.8373932574452 16.9407095660039
"1483" 296.4 75.2192020028438 17.212829505515
"1484" 296.6 80.9421889947833 18.6114050528111
"1485" 296.8 87.0794824024457 20.2009375119885
"1486" 297 91.8121915688747 22.9900211912088
"1487" 297.2 96.8261070814346 25.968494618572
"1488" 297.4 102.788214454935 29.2784674235123
"1489" 297.6 107.756440065757 30.5808430015827
"1490" 297.8 109.864489038644 29.5603881257732
"1491" 298 108.898840848821 30.7488531975992
"1492" 298.2 108.560258444276 31.7740500019785
"1493" 298.4 107.765890499585 33.2183703034689
"1494" 298.6 107.275859065159 35.47561665726
"1495" 298.8 107.220914379002 39.5391487991988
"1496" 299 106.392507753595 44.65406014724
"1497" 299.2 106.264487831662 50.0132224781888
"1498" 299.4 105.031440217452 55.172016296596
"1499" 299.6 104.282372280865 60.797331355491
"1500" 299.8 102.503894963716 66.2243389305212
"1501" 300 101.014057510212 72.2556572710291
"1502" 300.2 98.6609339033332 78.1452217967874
"1503" 300.4 95.0245649940393 82.7477291961726
"1504" 300.6 90.6239585500497 86.9782125547155
"1505" 300.8 85.3916917713632 90.9755598653454
"1506" 301 80.1193494929739 95.1384864143477
"1507" 301.2 74.7307075924159 98.1677219816259
"1508" 301.4 71.0595981607513 97.7356569003665
"1509" 301.6 67.816676686461 95.6044364964586
"1510" 301.8 62.5561905846959 92.9137417226506
"1511" 302 58.9879536121349 89.6219614649358
"1512" 302.2 55.5210175780234 84.6780492534222
"1513" 302.4 52.8516597304954 80.3690353248285
"1514" 302.6 51.1447556688626 74.9668306094182
"1515" 302.8 49.7313318938365 70.0307374578068
"1516" 303 49.262028102701 64.1368160451377
"1517" 303.2 49.3822695483964 58.794265397289
"1518" 303.4 49.6396209419093 53.1515470390605
"1519" 303.6 49.9731568595499 47.891695839325
"1520" 303.8 51.1427493907248 42.4242565491539
"1521" 304 52.7586240406623 36.3769089011441
"1522" 304.2 54.5879830895971 31.2580289247612
"1523" 304.4 56.0445053637583 26.5844169596427
"1524" 304.6 58.2937593600667 22.3908322265595
"1525" 304.8 62.6270539539203 20.1270093842761
"1526" 305 67.703268146287 18.7605753095601
"1527" 305.2 73.2467725839383 19.3708781514474
"1528" 305.4 78.5352437264787 21.1346877444347
"1529" 305.6 82.6685599764267 24.1687534144738
"1530" 305.8 87.2735821230789 28.0837525078138
"1531" 306 90.7233026537841 33.7784051383845
"1532" 306.2 91.8898168906779 38.6386736078096
"1533" 306.4 92.1899740661107 44.1560112859984
"1534" 306.6 94.0763529482882 49.8867030415816
"1535" 306.8 94.1163151083158 56.3781981215753
"1536" 307 93.6011853025487 63.2555570488138
"1537" 307.2 92.956228784804 68.6517601742858
"1538" 307.4 91.7479283336661 74.8761239619921
"1539" 307.6 91.1167135987863 81.1358371697452
"1540" 307.8 89.1848043934404 87.2422507050559
"1541" 308 88.4630141772683 92.053729257105
"1542" 308.2 90.4137382278679 94.9814242576432
"1543" 308.4 90.863489086167 95.2165431713288
"1544" 308.6 89.8138694924466 95.0639527529567
"1545" 308.8 87.2581467058922 94.8109385918361
"1546" 309 84.1417154629814 94.9816003581271
"1547" 309.2 80.6697725129061 94.9841648605698
"1548" 309.4 77.8313643948828 95.0904443388928
"1549" 309.6 73.152932216564 95.9820557069491
"1550" 309.8 67.7201276568342 96.9150499047486
"1551" 310 61.8715499873544 97.1795967336927
"1552" 310.2 55.7347763822613 97.316667098606
"1553" 310.4 49.2854014103904 97.2588684619955
"1554" 310.6 42.7920325346641 97.0475597381204
"1555" 310.8 37.142739045097 97.7512708861104
"1556" 311 31.0285147705514 97.170273420084
"1557" 311.2 24.418783950596 95.7932009112395
"1558" 311.4 18.5854026468965 94.0448868754771
"1559" 311.6 14.7139718124095 90.4631845386599
"1560" 311.8 11.1907330908627 85.5571919297894
"1561" 312 9.00681235846473 79.7944882364482
"1562" 312.2 7.47001482849717 73.8791779280861
"1563" 312.4 7.82763512558712 68.1279440803416
"1564" 312.6 9.78951368907097 63.1193898725518
"1565" 312.8 12.6902637028768 58.0364107780487
"1566" 313 16.0075489784909 52.9478150179805
"1567" 313.2 19.5293493048989 49.1691453859722
"1568" 313.4 22.4989734666094 45.3956620192584
"1569" 313.6 26.105636434976 41.8437266813091
"1570" 313.8 29.2483025809124 38.5013400431659
"1571" 314 33.0403462020272 35.2984052673555
"1572" 314.2 37.4062916328178 32.5627319830854
"1573" 314.4 41.3081514209358 30.9387100365908
"1574" 314.6 46.4258062695748 29.3393173062575
"1575" 314.8 51.8549828704877 28.3293836387783
"1576" 315 57.1643160863049 28.5255701695934
"1577" 315.2 62.7339856593351 29.9231669393192
"1578" 315.4 68.1970452611871 31.4860431695741
"1579" 315.6 73.7361656242085 34.3936551983797
"1580" 315.8 78.5523357480301 37.7682163775226
"1581" 316 83.0622394539313 41.4814883562901
"1582" 316.2 87.4935562268112 46.1295532424613
"1583" 316.4 91.3005704798479 51.4785717215469
"1584" 316.6 93.5977263346277 57.1616576604272
"1585" 316.8 95.6885615946426 62.9842235882573
"1586" 317 95.9116299669996 69.2148854372147
"1587" 317.2 94.330726062464 74.783967008165
"1588" 317.4 92.6836190411582 79.2044032010424
"1589" 317.6 94.5567456770329 83.7753230758484
"1590" 317.8 97.2641397200794 86.0597556853786
"1591" 318 96.8151923787582 86.0961445544201
"1592" 318.2 93.7719463744052 85.8351917723644
"1593" 318.4 90.7154520352133 84.4844658543772
"1594" 318.6 86.6850489796689 83.7373923665889
"1595" 318.8 83.7539042699581 82.5840678587961
"1596" 319 78.9833044009814 81.1540431570496
"1597" 319.2 72.4098059185288 78.9973513652828
"1598" 319.4 66.3973540549555 77.1924663363671
"1599" 319.6 60.324224831383 76.2382075428077
"1600" 319.8 54.5739180995919 75.8657163104516
"1601" 320 48.3780173860248 75.983356889489
"1602" 320.2 42.2803012441049 75.2069927897723
"1603" 320.4 36.1112126813621 73.7892000280534
"1604" 320.6 29.8561557359977 73.6292476449069
"1605" 320.8 24.0378853116684 73.2078879816922
"1606" 321 18.0273225495073 74.2662927368441
"1607" 321.2 12.2474597913539 75.9889269742955
"1608" 321.4 7.26963843800201 77.5148544941709
"1609" 321.6 5.81489019767394 77.4741330522132
"1610" 321.8 6.42622176326821 76.6634918148251
"1611" 322 6.65245208281831 76.5731880722999
"1612" 322.2 7.09070210172114 76.3526744458652
"1613" 322.4 7.45745515668706 76.3171835451865
"1614" 322.6 8.09312551775027 76.446540266722
"1615" 322.8 8.23089259851043 76.3706031822172
"1616" 323 9.03964555114595 76.2823773619346
"1617" 323.2 9.08076197338245 76.2961779544521
"1618" 323.4 9.4345201031991 76.3822533173644
"1619" 323.6 9.86114762195443 76.1942647061625
"1620" 323.8 10.7230112117116 75.4516026039673
"1621" 324 11.2916304696928 75.0002646034408
"1622" 324.2 11.3500541508908 74.8023605220247
"1623" 324.4 11.7579064661091 74.6588528154527
"1624" 324.6 12.078098983211 73.7254208797129
"1625" 324.8 11.6197921477513 72.7525616153904
"1626" 325 11.7920779823062 71.7653560746961
"1627" 325.2 11.6383092145309 71.7699503266497
"1628" 325.4 11.7856063607923 71.1515015513711
"1629" 325.6 12.4825672565056 70.7582506708994
"1630" 325.8 13.0837137035536 69.3774523403307
"1631" 326 13.4763736222577 68.5836231320458
"1632" 326.2 14.7550644970032 66.9233167121376
"1633" 326.4 16.2540405226976 64.8057240914552
"1634" 326.6 18.7356272830504 62.0767509269444
"1635" 326.8 21.5677890479163 58.7523320452381
"1636" 327 24.6868832702906 55.7190761801926
"1637" 327.2 27.88045795729 51.5945043758784
"1638" 327.4 30.7317444763555 47.1267338215584
"1639" 327.6 33.2430297039825 43.0428462420512
"1640" 327.8 36.0007935977967 38.2474848258455
"1641" 328 39.8962696942968 34.574508939722
"1642" 328.2 44.2732265213679 31.2754879603769
"1643" 328.4 49.3164015063226 28.4233046801185
"1644" 328.6 53.8900639776443 24.7582611105469
"1645" 328.8 59.1059491316861 22.9126887235792
"1646" 329 64.4719473496464 20.5639861577849
"1647" 329.2 69.4986909751598 19.5045884391203
"1648" 329.4 74.9214192379007 17.2753137973171
"1649" 329.6 80.7265749819518 16.3139221767067
"1650" 329.8 85.8394771108439 16.0558662040399
"1651" 330 89.8856597747767 16.0567188060746
"1652" 330.2 92.4969107825676 13.7030261015607
"1653" 330.4 92.3887261787013 12.9680418685034
"1654" 330.6 92.6858638855062 14.1060443084292
"1655" 330.8 92.8874696638215 16.7405400958947
"1656" 331 94.2211171303461 19.7611233371137
"1657" 331.2 95.2364295016626 23.2272387624903
"1658" 331.4 96.6678437125334 27.5705938820404
"1659" 331.6 98.7514680218986 31.9814935604953
"1660" 331.8 100.460940131784 36.6340999538169
"1661" 332 102.984404669792 40.8377515511694
"1662" 332.2 106.410031174521 45.091950158492
"1663" 332.4 110.112316172151 48.9745533017288
"1664" 332.6 114.035283140331 52.560299662098
"1665" 332.8 114.332371563842 56.0203057027015
"1666" 333 113.181483778333 57.6360851718546
"1667" 333.2 112.320023339217 59.1653479862112
"1668" 333.4 111.43141599759 60.0462109276974
"1669" 333.6 110.646806599592 60.7176686291717
"1670" 333.8 109.580810008968 61.2015896127545
"1671" 334 108.117935915644 62.7422239705294
"1672" 334.2 105.60218213752 64.7659286654691
"1673" 334.4 102.605653762984 67.2960071817994
"1674" 334.6 98.3072229581932 70.1714233759796
"1675" 334.8 94.4706801988757 72.2531072309648
"1676" 335 89.869506546954 75.4635742791576
"1677" 335.2 84.9829548725712 78.3084094009264
"1678" 335.4 81.0217094208194 82.6109728252378
"1679" 335.6 78.4834208181416 86.9658392401466
"1680" 335.8 75.0469520078962 91.7380324586289
"1681" 336 70.4848185923463 96.2651549471801
"1682" 336.2 65.3806323472297 100.157895904516
"1683" 336.4 61.9987783143288 103.581892185683
"1684" 336.6 59.313104595354 107.654882627877
"1685" 336.8 59.4910817147741 109.217032021454
"1686" 337 60.0558780766725 110.457823071499
"1687" 337.2 59.094783799382 112.175592251548
"1688" 337.4 55.8257243467891 114.742987190332
"1689" 337.6 53.0739292411975 115.576069860831
"1690" 337.8 51.1252711366193 114.335624531151
"1691" 338 49.0118251494058 112.596545057783
"1692" 338.2 46.3017448764484 110.576997269865
"1693" 338.4 42.2432847780763 107.962687855778
"1694" 338.6 38.5332395934721 103.67233220498
"1695" 338.8 35.3455056503191 99.3931680758873
"1696" 339 32.5569879625762 94.455985344602
"1697" 339.2 30.4096639113492 89.6710236996958
"1698" 339.4 30.6665492684239 84.3861273840074
"1699" 339.6 31.7919239871927 78.4143345693835
"1700" 339.8 33.7115928772046 73.5676761915734
"1701" 340 35.6844565395324 69.0213043593369
"1702" 340.2 37.9145397997165 64.2310490229568
"1703" 340.4 39.0404540529337 59.3011425325265
"1704" 340.6 39.5930893726864 54.1505682431962
"1705" 340.8 39.8721721305095 49.2932313452774
"1706" 341 39.1101327428455 44.4879489483315
"1707" 341.2 38.8117622198134 39.84931737765
"1708" 341.4 41.7829361803764 36.9929562659432
"1709" 341.6 45.2844828147152 35.0835084914997
"1710" 341.8 50.075827736007 33.7101485386016
"1711" 342 55.5998069218788 32.9996532516172
"1712" 342.2 61.063944548266 33.3729067997708
"1713" 342.4 66.801865264218 34.8052272819167
"1714" 342.6 72.9519517074204 36.7772213291494
"1715" 342.8 77.3169953298851 38.2507734752674
"1716" 343 82.5879100714488 39.1569895852183
"1717" 343.2 87.5526257567786 39.2609572510316
"1718" 343.4 91.3629595831262 39.0429040078991
"1719" 343.6 93.7944420811208 37.8994992698528
"1720" 343.8 99.2266101531912 37.0795741039393
"1721" 344 103.513151039301 38.0608320124188
"1722" 344.2 107.269648232394 39.8011308703545
"1723" 344.4 108.8745889512 42.985896963679
"1724" 344.6 109.01543521307 47.0771449183893
"1725" 344.8 110.184320884645 52.375269511795
"1726" 345 110.619628395565 58.0071552903044
"1727" 345.2 109.222634876007 62.57881537032
"1728" 345.4 108.411149418658 67.729289678598
"1729" 345.6 108.017222826286 73.4129314301202
"1730" 345.8 107.697755747327 79.3137235331486
"1731" 346 107.518224390339 84.3422002187541
"1732" 346.2 105.092271237535 87.4905463924003
"1733" 346.4 101.659792431276 88.9670188051877
"1734" 346.6 97.1261920713909 91.3472807167793
"1735" 346.8 91.9648462278585 93.7454307169652
"1736" 347 86.4339790263844 95.5345621219545
"1737" 347.2 80.9207968891417 97.2748977432143
"1738" 347.4 74.0055799114145 98.2809849912203
"1739" 347.6 67.527264830554 98.3861097035081
"1740" 347.8 60.8616467932723 98.9277428317927
"1741" 348 53.8901342042173 99.8224361485721
"1742" 348.2 47.3369436461928 99.4532201344623
"1743" 348.4 40.6461977391524 98.2098319677007
"1744" 348.6 33.9470547838622 96.444712510994
"1745" 348.8 28.5790580080469 93.4160640006684
"1746" 349 23.6148633394546 89.7778327278607
"1747" 349.2 19.7838725681406 84.398190520913
"1748" 349.4 18.3107477602712 78.8517578852864
"1749" 349.6 18.1761360467203 73.1363166068343
"1750" 349.8 20.4407711503523 67.6680099008526
"1751" 350 23.7018369499744 63.15276443211
"1752" 350.2 28.0753917844426 59.7657788734589
"1753" 350.4 32.3509916282272 56.4131048359787
"1754" 350.6 37.478126889136 54.1721758643174
"1755" 350.8 41.9420659401177 51.6814745555144
"1756" 351 47.84432446604 49.1774489356903
"1757" 351.2 52.8117805239028 46.5332081447197
"1758" 351.4 58.6231875823631 44.6189108797013
"1759" 351.6 64.502800156403 42.893979744394
"1760" 351.8 70.2237079133027 42.3551905838771
"1761" 352 76.1853775044547 42.5891659138238
"1762" 352.2 81.142480435206 43.7484073013211
"1763" 352.4 87.0342775314046 45.1666496436841
"1764" 352.6 92.9689669753513 47.8329323905869
"1765" 352.8 97.2051065291037 51.7778112369959
"1766" 353 99.8460279453889 56.2202349658599
"1767" 353.2 101.460950064356 61.7655017518393
"1768" 353.4 103.149915333453 67.1757562503111
"1769" 353.6 105.418012327857 72.4156953979318
"1770" 353.8 109.266032326383 73.8263651038053
"1771" 354 111.446773267374 72.8165270944946
"1772" 354.2 110.673468638114 72.7192774602527
"1773" 354.4 109.507805618678 73.6516450893273
"1774" 354.6 108.622599980727 74.2939540115617
"1775" 354.8 106.434713878919 75.0258434848833
"1776" 355 103.751245688046 76.5050095107348
"1777" 355.2 101.498100499091 77.2315601878418
"1778" 355.4 98.75491328913 79.4523574621428
"1779" 355.6 94.7263855016231 81.97144269717
"1780" 355.8 90.5920790844337 83.7865157646558
"1781" 356 86.0231866223545 86.9853616264349
"1782" 356.2 81.8002142470648 90.5877106822996
"1783" 356.4 78.1333002922741 94.1869804177325
"1784" 356.6 73.8925853349537 98.0051287584764
"1785" 356.8 71.347114548406 102.719403778425
"1786" 357 70.2301557834795 107.340136545208
"1787" 357.2 70.206872787815 111.807001748147
"1788" 357.4 70.1107566540508 117.143326594174
"1789" 357.6 69.8140417811971 117.190141540404
"1790" 357.8 68.6192904146289 116.410580249231
"1791" 358 66.5388243797202 116.600071774188
"1792" 358.2 63.815444920081 117.844268366664
"1793" 358.4 62.4604059399139 118.190735266823
"1794" 358.6 61.6791493727468 117.23517717161
"1795" 358.8 61.1217293507059 116.815362729348
"1796" 359 58.923335120922 116.375210990565
"1797" 359.2 55.9070503167671 115.704029229814
"1798" 359.4 52.6131789643032 115.517502601922
"1799" 359.6 47.3089156570481 114.376366876247
"1800" 359.8 41.8592489231629 113.312328125685
"1801" 360 36.3297165449509 111.133108505851
"1802" 360.2 30.192200673885 108.845283417855
"1803" 360.4 27.0469298861272 105.645695358324
"1804" 360.6 24.0268738998792 102.053760588713
"1805" 360.8 21.6893870212339 97.0703047712238
"1806" 361 20.3840230194198 91.31003750801
"1807" 361.2 20.8508698996384 85.6341049381251
"1808" 361.4 22.0585106572282 79.7960482714341
"1809" 361.6 23.639675744134 74.2076748390194
"1810" 361.8 25.7606985328038 69.2457603850869
"1811" 362 28.5525894082646 63.840965489643
"1812" 362.2 31.0120724569585 59.5773708239695
"1813" 362.4 34.0981348496002 55.2420965562422
"1814" 362.6 37.2299622552041 51.157676412331
"1815" 362.8 39.3041728339442 46.4507170877842
"1816" 363 41.1258358015372 42.329036903393
"1817" 363.2 42.5573226019816 37.5524031567836
"1818" 363.4 44.5278146852266 33.6321051264734
"1819" 363.6 47.4799234230888 28.4273117476215
"1820" 363.8 50.5508929829806 24.311206462577
"1821" 364 54.8370205518299 20.2210337075351
"1822" 364.2 59.7993749064243 15.9878183631069
"1823" 364.4 64.9118898466202 14.556309599238
"1824" 364.6 70.5495568036888 13.5191853934852
"1825" 364.8 75.8573509140663 13.7413649246754
"1826" 365 80.8561764622307 15.1253674034125
"1827" 365.2 86.0633216544372 17.7456969304281
"1828" 365.4 89.8574613238359 20.9876102445401
"1829" 365.6 92.2017961375873 24.8439507567641
"1830" 365.8 93.9187573633101 29.7200328168949
"1831" 366 95.7073351644549 34.8595709582466
"1832" 366.2 96.8649827195352 40.3793810718694
"1833" 366.4 97.3306046253811 45.4697087123498
"1834" 366.6 96.8942224864972 52.9807356300824
"1835" 366.8 96.5928019789202 58.9945123484981
"1836" 367 95.513797837525 64.8412901985285
"1837" 367.2 94.5924816886805 70.6721198431125
"1838" 367.4 94.0003255569803 76.7473377852899
"1839" 367.6 93.5570122165432 83.0470338890676
"1840" 367.8 91.7635732779737 88.0718012244654
"1841" 368 89.5576399504252 89.7061900614128
"1842" 368.2 86.6129654253156 89.4139048685493
"1843" 368.4 83.6085658308294 89.4202091172757
"1844" 368.6 78.7064956699718 88.8843918319487
"1845" 368.8 73.956551305475 86.9448148627784
"1846" 369 68.6398789861578 84.4210191091405
"1847" 369.2 63.7964177632934 81.1288930373138
"1848" 369.4 58.6903794512102 77.3777173931351
"1849" 369.6 54.490393656727 73.4057619442404
"1850" 369.8 49.2988906831357 70.4728804906562
"1851" 370 44.3047125379742 67.9627232825731
"1852" 370.2 38.8741430569985 65.4139813887986
"1853" 370.4 34.6129440858571 62.8336300921338
"1854" 370.6 29.7682039362085 59.8374732216561
"1855" 370.8 25.0497173991255 56.5646018822509
"1856" 371 20.1876618988741 54.2922355753372
"1857" 371.2 15.0615450435114 51.2806552330624
"1858" 371.4 11.0679229461195 47.9296281761343
"1859" 371.6 10.5718244736367 44.9980448628819
"1860" 371.8 12.2192395902014 43.5914652492904
"1861" 372 14.1256725577163 42.1960695915304
"1862" 372.2 17.2644187372895 40.6356277416013
"1863" 372.4 21.8543352572311 39.6930471003585
"1864" 372.6 26.9404335081045 38.2207380778467
"1865" 372.8 31.3296495530235 37.6112321194116
"1866" 373 36.2296102027749 38.3165158292006
"1867" 373.2 40.7564067930215 39.1220331016139
"1868" 373.4 46.635583906099 41.5141184217516
"1869" 373.6 51.624870964981 44.3437285465964
"1870" 373.8 56.2456023535596 46.2060260214347
"1871" 374 61.4049889200135 47.6768404449281
"1872" 374.2 66.8395341786374 49.1921841606025
"1873" 374.4 72.123998076975 50.9770978171605
"1874" 374.6 77.2601396687589 54.0734506764659
"1875" 374.8 82.7431720775496 57.2826043799361
"1876" 375 87.4482328910033 59.7428959411591
"1877" 375.2 92.3504353938877 63.1914950115644
"1878" 375.4 97.655891173935 66.3641717428804
"1879" 375.6 101.403187456543 70.1540630782852
"1880" 375.8 101.738698564049 73.301376407356
"1881" 376 99.7752078393972 75.9709623857805
"1882" 376.2 96.5602387496228 78.1932036015351
"1883" 376.4 92.7260766916074 80.5963080162006
"1884" 376.6 87.8009284582049 83.9615081066964
"1885" 376.8 83.4683863916067 87.0396810311895
"1886" 377 81.3549492774469 90.4804944820815
"1887" 377.2 81.8616832410387 93.7663769234893
"1888" 377.4 84.4213832350569 96.0869437344756
"1889" 377.6 87.7111090202389 97.7081409273315
"1890" 377.8 91.8229504488509 99.2255837095079
"1891" 378 95.1153930285556 99.9348070343015
"1892" 378.2 98.2819617129927 99.6380365614311
"1893" 378.4 100.45325304813 98.1839714624363
"1894" 378.6 102.400698519721 97.4833873393279
"1895" 378.8 105.158066754018 95.4141638818743
"1896" 379 107.627230906955 93.4149371530062
"1897" 379.2 110.753147831108 92.0276903526615
"1898" 379.4 110.594154413989 92.1342041074193
"1899" 379.6 110.277966755032 92.1719500738878
"1900" 379.8 110.052945203838 92.2719822348035
"1901" 380 109.718389452775 92.3437541879754
"1902" 380.2 109.426246170947 92.4023592283583
"1903" 380.4 110.613271171728 93.291432052638
"1904" 380.6 110.597874252729 93.1902144700968
"1905" 380.8 110.343560584892 93.3518266425572
"1906" 381 109.889499412613 93.0203350874593
"1907" 381.2 109.407356905166 92.9721785691661
"1908" 381.4 109.097950901086 92.8964308106259
"1909" 381.6 108.791164784035 92.7313625493374
"1910" 381.8 108.644119687219 92.8580409879262
"1911" 382 108.484210891682 92.8782687149492
"1912" 382.2 108.225615899427 92.4710589143357
"1913" 382.4 107.687978210423 92.1446930650732
"1914" 382.6 107.425690190948 91.8404672006341
"1915" 382.8 106.958318988866 91.3894740027188
"1916" 383 106.085145164337 90.2000233277581
"1917" 383.2 104.755896148165 89.0065108849541
"1918" 383.4 103.767864316732 87.9606792583294
"1919" 383.6 102.434031647262 86.3233451346663
"1920" 383.8 100.269578343713 83.0556198645234
"1921" 384 98.4896378519644 80.4983288324474
"1922" 384.2 96.0662849494983 77.8086418967273
"1923" 384.4 93.7194465417903 74.9308419763811
"1924" 384.6 90.8177858908578 71.7084596505628
"1925" 384.8 88.4462256226261 68.372225608722
"1926" 385 85.3981118209845 64.5242733712215
"1927" 385.2 82.9969916870023 60.3419590033218
"1928" 385.4 80.323380735752 55.4543088915312
"1929" 385.6 78.05129165407 50.803265181989
"1930" 385.8 76.7004513177033 45.8803103530039
"1931" 386 75.5231739069226 40.6464527711634
"1932" 386.2 76.1814030859491 35.1471587592602
"1933" 386.4 76.9815088684834 29.966195390858
"1934" 386.6 80.3731638713313 25.608968745297
"1935" 386.8 83.8693431831555 22.3262053269727
"1936" 387 88.2767799034333 19.3081892380446
"1937" 387.2 93.2007494614755 17.1545833414464
"1938" 387.4 98.0323002602585 16.7275537238117
"1939" 387.6 100.564063205478 17.659962666061
"1940" 387.8 101.071521598315 18.1401518752288
"1941" 388 101.33870711248 18.4957263551042
"1942" 388.2 101.367032982482 19.2631425685222
"1943" 388.4 101.652477245202 19.929737639444
"1944" 388.6 102.195174830072 20.522421079686
"1945" 388.8 103.543476698245 21.8985863846176
"1946" 389 105.27019947733 23.8650081337417
"1947" 389.2 107.48842452809 26.0477210541983
"1948" 389.4 109.180578156047 27.4271750709055
"1949" 389.6 111.257837311969 29.5966588210724
"1950" 389.8 113.583450857536 32.6745843716924
"1951" 390 114.936119090816 36.6446842407336
"1952" 390.2 116.033453408037 40.8183796472391
"1953" 390.4 116.268007766495 45.2930596255443
"1954" 390.6 115.998116001524 50.6788223144493
"1955" 390.8 115.974944350478 55.7710547460276
"1956" 391 115.569809867585 61.0378938142548
"1957" 391.2 115.755431285262 66.5516972879096
"1958" 391.4 115.243924328689 71.7553369180805
"1959" 391.6 116.519310399189 75.2501469445879
"1960" 391.8 116.919289250785 75.7364855366973
"1961" 392 116.120717991813 76.0721660692564
"1962" 392.2 114.682940661922 76.3712080050474
"1963" 392.4 113.045569420301 76.6612011262848
"1964" 392.6 111.508869142933 77.0514613986868
"1965" 392.8 109.294870157337 77.795429766963
"1966" 393 106.194072706601 79.1687300156028
"1967" 393.2 102.009136471773 81.221717208356
"1968" 393.4 97.6168130390837 83.3264787101129
"1969" 393.6 92.5518890386132 85.3831353228052
"1970" 393.8 87.4860687892208 88.5058628025729
"1971" 394 82.7111873506102 91.3973961524682
"1972" 394.2 79.288095728085 95.0441516810013
"1973" 394.4 75.2720635779469 99.0641485086716
"1974" 394.6 72.1155517071536 102.64226061501
"1975" 394.8 70.8106271059099 104.441804067238
"1976" 395 70.2987915639814 105.054944730477
"1977" 395.2 67.2178513655904 105.985232071836
"1978" 395.4 63.6181683807229 104.886519713138
"1979" 395.6 58.7450532492904 103.353565248262
"1980" 395.8 52.8238095376655 101.170221135866
"1981" 396 46.9792085132301 99.249527536305
"1982" 396.2 42.1738077402933 95.7600573650767
"1983" 396.4 37.1846778345521 92.2539129087796
"1984" 396.6 32.5063708738585 88.5632005202893
"1985" 396.8 28.3971315206824 84.8040721645341
"1986" 397 23.8756523839678 80.6913590974396
"1987" 397.2 20.0964389338886 75.947265672009
"1988" 397.4 16.7657591654796 71.3231614712158
"1989" 397.6 14.5179574911549 65.8503365334661
"1990" 397.8 12.6550678036811 60.8555876958764
"1991" 398 14.408508172794 57.2021342795693
"1992" 398.2 18.0668349491398 53.4955132690769
"1993" 398.4 21.9509019857961 51.9795848510776
"1994" 398.6 27.3676388608457 50.4350884056676
"1995" 398.8 31.8498469413289 48.2985357494489
"1996" 399 37.4350693142166 46.5359315421168
"1997" 399.2 41.6241335370757 45.4243063385054
"1998" 399.4 47.2015933593715 43.7219929384924
"1999" 399.6 52.3878154805154 41.3565281473797
"2000" 399.8 57.9965275316636 39.2309670562474
"2001" 400 63.185398211076 36.560435276092
"2002" 400.2 68.3050839186066 33.9348385745435
"2003" 400.4 73.0169305783279 30.6200810181933
"2004" 400.6 77.3168505747058 26.529917004499
"2005" 400.8 80.8446867776859 22.3469587180578
"2006" 401 83.0627464569711 18.0756705363595
"2007" 401.2 85.5701070769346 13.3316890381793
"2008" 401.4 88.8212689745913 11.4705964769012
"2009" 401.6 91.655091363426 12.6196153290999
"2010" 401.8 94.4232872191354 15.2323950837486
"2011" 402 97.8513856424726 19.0178067731272
"2012" 402.2 100.566510765121 23.4148210857398
"2013" 402.4 103.29771975543 28.6516259514584
"2014" 402.6 105.848906363208 34.0352774061492
"2015" 402.8 107.335463059298 39.1717440301835
"2016" 403 108.63286722956 44.7563192792679
"2017" 403.2 110.610861504927 50.0724752163394
"2018" 403.4 112.917572494845 54.6832873992444
"2019" 403.6 115.179444341801 58.9762632197185
"2020" 403.8 114.997721399882 64.1703210237304
"2021" 404 114.095155596246 68.8171168573459
"2022" 404.2 112.951591417044 74.1353917504397
"2023" 404.4 110.772171186295 79.6219110766713
"2024" 404.6 108.008096810131 84.7383463968461
"2025" 404.8 106.350600166654 89.4485157309721
"2026" 405 106.191732547609 94.3036726880437
"2027" 405.2 107.291892207433 94.9318611429367
"2028" 405.4 106.958383357448 94.8422894403793
"2029" 405.6 106.575022183875 94.4238280180991
"2030" 405.8 106.064016615496 93.7589771279192
"2031" 406 105.338911211866 93.8686563628613
"2032" 406.2 104.80596365372 94.1858932478676
"2033" 406.4 104.441148554969 94.0720895552542
"2034" 406.6 104.118501249043 93.6944431848316
"2035" 406.8 103.296578323734 93.4119363173435
"2036" 407 101.223977048034 93.1203080648178
"2037" 407.2 100.486797008602 92.7891069340465
"2038" 407.4 100.016396492494 92.5242096384095
"2039" 407.6 99.7249966857342 92.1827369063435
"2040" 407.8 98.9085515067938 92.180911284996
"2041" 408 98.5289241609712 92.1576197007477
"2042" 408.2 96.7953608491065 91.7895489067937
"2043" 408.4 96.1648746274686 91.3893141451182
"2044" 408.6 94.4365992776861 90.8225231557041
"2045" 408.8 92.5007384753066 89.8824865420003
"2046" 409 90.84236638584 88.9879620149484
"2047" 409.2 87.8474696612566 87.0102150318133
"2048" 409.4 84.8639938390951 84.2786940182064
"2049" 409.6 83.3674024631237 81.8975225736035
"2050" 409.8 80.833609236917 78.5936803125667
"2051" 410 77.5364320685163 74.0771809629002
"2052" 410.2 75.8459560464468 69.1112015081265
"2053" 410.4 74.2229136717162 63.3378770343649
"2054" 410.6 72.9643193796586 58.2531679771477
"2055" 410.8 70.5809903108511 53.1761435393934
"2056" 411 68.6132407291399 47.8511263423812
"2057" 411.2 65.6479282264004 43.0771799982895
"2058" 411.4 63.1747706041827 38.3165096057405
"2059" 411.6 59.6149707186597 33.7497082723961
"2060" 411.8 57.3143776062011 29.0979574160025
"2061" 412 55.1911130898151 23.5913094644086
"2062" 412.2 54.99089718156 17.9063392917153
"2063" 412.4 56.1898283965072 12.8983114194747
"2064" 412.6 59.2435003375848 8.05686227631008
"2065" 412.8 62.9892539230436 5.22460330713251
"2066" 413 66.6808025009788 3.18117278540478
"2067" 413.2 70.6392570242288 1.61204807774429
"2068" 413.4 75.6736416290794 1.10533422054699
"2069" 413.6 81.6655727169401 0.416676890440377
"2070" 413.8 85.49544386201 0.590715551590081
"2071" 414 88.2062751536087 1.58985575736621
"2072" 414.2 92.1692557450845 3.2191500149236
"2073" 414.4 96.6972519584627 5.61519640503459
"2074" 414.6 99.758262877165 7.07415784272985
"2075" 414.8 99.8345524988813 7.32800604861119
"2076" 415 99.8190388579198 8.09842855556331
"2077" 415.2 99.9848920436128 8.48419680394891
"2078" 415.4 100.336019280449 8.92713663002505
"2079" 415.6 100.36034269432 9.65119660789723
"2080" 415.8 100.969773491966 10.7318170220017
"2081" 416 101.318622614499 11.6609862037946
"2082" 416.2 101.29564369197 12.6354487256957
"2083" 416.4 101.492546832744 13.9233972359778
"2084" 416.6 101.534106720342 15.3372793863925
"2085" 416.8 102.118053303455 17.7863292816808
"2086" 417 102.011730460951 20.2072318355607
"2087" 417.2 101.937038071192 23.0633035288029
"2088" 417.4 101.596484731917 25.8985451905941
"2089" 417.6 100.912773502366 29.6559822954394
"2090" 417.8 100.099958103049 34.0525717835594
"2091" 418 99.024540317689 39.1167098505954
"2092" 418.2 98.3214139433317 42.6466006776088
"2093" 418.4 96.958827151786 47.4080280476907
"2094" 418.6 96.0792775888694 52.7308084596178
"2095" 418.8 95.2850005133722 58.1367759368697
"2096" 419 95.5037515116176 64.0421616736866
"2097" 419.2 96.1152382151636 69.7575001348015
"2098" 419.4 97.221558664516 75.695024020708
"2099" 419.6 96.7408701238386 82.0532548073415
"2100" 419.8 96.245141321679 88.2496723405824
"2101" 420 97.7280607738044 91.9337191304371
"2102" 420.2 98.3473841592435 92.6544473093142
"2103" 420.4 95.9773061951208 93.0687669868137
"2104" 420.6 93.0062385387103 93.3566815961136
"2105" 420.8 88.4925372399354 93.8934574424395
"2106" 421 84.3400435039342 95.3337622431365
"2107" 421.2 79.1197165493067 96.7350882269312
"2108" 421.4 73.4792663922685 97.1924312710114
"2109" 421.6 67.9183498527186 95.6910647384832
"2110" 421.8 61.682597419096 94.5674798215736
"2111" 422 55.7286232172276 92.8691482084227
"2112" 422.2 50.6303255649613 90.6526373727124
"2113" 422.4 46.6109677846209 88.1624425804198
"2114" 422.6 45.0832747766693 87.9663788372292
"2115" 422.8 43.9707356500879 86.8551083058771
"2116" 423 43.1292181081792 85.7545948893478
"2117" 423.2 41.9872462778095 83.4390337759747
"2118" 423.4 40.7661047909304 81.4256256918306
"2119" 423.6 40.9322958268568 78.7249076864707
"2120" 423.8 41.3754897949603 75.6639844337103
"2121" 424 40.7354857038189 72.248153607098
"2122" 424.2 40.0172299265813 70.1511015847942
"2123" 424.4 38.7933437761954 68.8989155810383
"2124" 424.6 37.8136620309264 65.9447722460234
"2125" 424.8 36.7964620792809 62.8682476078235
"2126" 425 36.8960077782448 58.4707117067731
"2127" 425.2 37.8380432226965 54.7487082507313
"2128" 425.4 40.5011275641384 52.3357234483833
"2129" 425.6 41.178137880232 51.1611474468396
"2130" 425.8 39.5621659591624 48.8226233849619
"2131" 426 36.2217249317619 47.1237676154594
"2132" 426.2 33.9366432238144 46.620409485074
"2133" 426.4 30.951083646528 46.0594567033822
"2134" 426.6 27.9270125315939 45.3046196816235
"2135" 426.8 23.5438049341481 45.0049066637411
"2136" 427 20.1612732402873 44.4460680834584
"2137" 427.2 18.0785465270426 41.4098772482344
"2138" 427.4 18.1294996621416 38.2854651915054
"2139" 427.6 19.2908059344997 35.2053120648665
"2140" 427.8 21.6026902710842 32.3594837675188
"2141" 428 25.0339339690853 28.7650497358784
"2142" 428.2 28.6530722814172 25.8414720592727
"2143" 428.4 32.0933665095467 23.2648055530826
"2144" 428.6 36.8137943469897 20.5424876151895
"2145" 428.8 40.5048084678433 17.8380622757115
"2146" 429 44.7281765894016 14.016987117308
"2147" 429.2 49.2827852395365 10.8052170145521
"2148" 429.4 54.127128549941 10.0139396826998
"2149" 429.6 59.7253521972789 9.83256307890734
"2150" 429.8 65.7914362542993 8.94082833019831
"2151" 430 70.9949699318169 9.50212205443726
"2152" 430.2 76.2002571906133 8.16365214157302
"2153" 430.4 80.774562170779 5.16041236024127
"2154" 430.6 83.5187396762685 3.67961901288606
"2155" 430.8 83.7404791490419 1.91360341333972
"2156" 431 83.3979212167164 1.90463177740491
"2157" 431.2 83.715167782782 1.82741361077529
"2158" 431.4 83.0898275830783 0.714300553136508
"2159" 431.6 83.5336499665908 1.20072160762732
"2160" 431.8 84.3258549360101 2.82228509385192
"2161" 432 85.302971436297 3.98989402616168
"2162" 432.2 85.5532500503345 4.37251671045845
"2163" 432.4 85.7486103343521 5.0717190776015
"2164" 432.6 85.8730148831179 6.18806648788043
"2165" 432.8 86.2494651559491 7.00422379135229
"2166" 433 86.4843423823718 7.94466217582253
"2167" 433.2 86.9012604884213 9.36705248305049
"2168" 433.4 87.627328580291 10.6108535469295
"2169" 433.6 88.4666716262596 12.7029146375274
"2170" 433.8 89.1440252191769 16.0861881127584
"2171" 434 90.3909767355693 20.1979618331203
"2172" 434.2 91.2712116636788 24.9513075514104
"2173" 434.4 91.8822786936237 29.6779900948826
"2174" 434.6 94.1592294636239 33.9829229885429
"2175" 434.8 97.1649870520803 37.1919599407326
"2176" 435 101.431105269137 40.9396769664018
"2177" 435.2 106.159914752379 44.598540176948
"2178" 435.4 110.543943958486 48.5201097334552
"2179" 435.6 113.309640977277 51.9033417206093
"2180" 435.8 113.094490295521 55.4090765800536
"2181" 436 111.436816719576 59.3644708063698
"2182" 436.2 109.161035807152 63.5778843435845
"2183" 436.4 106.554547190543 66.9803748477797
"2184" 436.6 103.325125186923 72.2263731698678
"2185" 436.8 99.9092243084237 76.6549134453104
"2186" 437 97.7006835605233 80.7533611387543
"2187" 437.2 93.9627386680142 85.4605298045979
"2188" 437.4 90.1315977326922 90.3873183265238
"2189" 437.6 86.9079006560813 95.0628979076766
"2190" 437.8 85.6331378089218 99.0453849876215
"2191" 438 84.0751404399467 98.407191261193
"2192" 438.2 81.7708213613599 97.0829143319988
"2193" 438.4 81.2616677865226 96.5710639930459
"2194" 438.6 80.0577657768761 95.158140586714
"2195" 438.8 77.7550180491477 93.1226040936744
"2196" 439 74.9570838710817 90.434829039324
"2197" 439.2 71.4481886101876 87.0987976394366
"2198" 439.4 68.4129081459349 83.5359837379971
"2199" 439.6 64.5438251467894 79.7389276499415
"2200" 439.8 61.0545650494753 76.6337914218738
"2201" 440 57.0578720525719 72.582162663218
"2202" 440.2 52.9780325088305 68.0615352449315
"2203" 440.4 49.1453753757816 63.6816734321391
"2204" 440.6 44.658511786717 59.220626837672
"2205" 440.8 41.0240339244485 54.9284388944524
"2206" 441 38.6037793676161 49.7443129727297
"2207" 441.2 36.3746749676529 44.9058091197086
"2208" 441.4 34.8511292469371 39.5232377402528
"2209" 441.6 34.2029197873835 33.7464524686412
"2210" 441.8 34.9388733556831 29.0529679197091
"2211" 442 36.852540585489 25.6715973740171
"2212" 442.2 39.5649994207114 24.2799820572885
"2213" 442.4 42.5031830142815 22.0175073839722
"2214" 442.6 47.036282130702 18.8653854356649
"2215" 442.8 52.0194934338027 16.5407064856847
"2216" 443 56.661363499598 14.1906981433087
"2217" 443.2 60.6795117874847 10.3460726599845
"2218" 443.4 63.1345640248191 6.9628881907774
"2219" 443.6 63.74435418584 3.64628795404358
"2220" 443.8 63.6107810093583 1.69449361675022
"2221" 444 63.1444452149371 1.50584198145315
"2222" 444.2 62.8224867935001 1.19202134413317
"2223" 444.4 63.46459019445 1.23076775957202
"2224" 444.6 65.3226768956161 1.57740138946181
"2225" 444.8 67.9615217454485 1.80146624626418
"2226" 445 70.0963274473395 2.10963339062518
"2227" 445.2 73.0482932775961 2.50011867504446
"2228" 445.4 77.1802575075645 2.87903420199787
"2229" 445.6 81.7093513295659 3.56499374285911
"2230" 445.8 87.2951034765674 4.05684007905887
"2231" 446 91.900062971677 5.95709362016115
"2232" 446.2 95.0942067273476 9.31965248706259
"2233" 446.4 99.2813324968924 13.2836003070333
"2234" 446.6 102.879482524036 17.1252429874049
"2235" 446.8 106.234281475797 21.863958150672
"2236" 447 109.436400014054 26.7084946348769
"2237" 447.2 112.267353101504 29.9085746248101
"2238" 447.4 116.13667779408 32.0906594719076
"2239" 447.6 117.479068478778 32.437503685709
"2240" 447.8 116.93882898987 33.1222805479848
"2241" 448 116.655255374818 33.3573123428399
"2242" 448.2 116.579189309636 33.3669511245911
"2243" 448.4 116.25600130851 33.5704051761688
"2244" 448.6 116.037727909685 33.213625606801
"2245" 448.8 115.910485437827 33.1657845871822
"2246" 449 115.881174143128 33.032434139905
"2247" 449.2 115.745117167149 33.1237180409999
"2248" 449.4 115.316162883251 33.4994529825561
"2249" 449.6 114.659333456776 34.0603912388988
"2250" 449.8 114.065624903243 34.9620553549181
"2251" 450 113.088886563104 36.4411907818304
"2252" 450.2 112.12040927261 38.7500692027013
"2253" 450.4 110.810739621662 42.1058446011392
"2254" 450.6 108.9381288094 46.0431174606912
"2255" 450.8 107.019460519915 50.5560971885469
"2256" 451 105.302247925635 53.6814965869298
"2257" 451.2 103.024769804998 57.0034355667127
"2258" 451.4 101.360703841568 60.9302840048999
"2259" 451.6 99.8564377497976 65.4757365421364
"2260" 451.8 98.4872454996325 69.1589054188972
"2261" 452 97.2105619228826 73.6417320473003
"2262" 452.2 96.5842008515409 77.7606871835161
"2263" 452.4 95.0628319149898 79.9296629772642
"2264" 452.6 94.1994371788716 80.9221663903619
"2265" 452.8 94.0359797320645 81.376487130697
"2266" 453 93.9819363445491 81.4615396374806
"2267" 453.2 94.1610437951197 81.4579872310697
"2268" 453.4 93.7385480983674 84.048112607551
"2269" 453.6 92.1640099400385 87.6932708344323
"2270" 453.8 90.939812928298 90.9743043218733
"2271" 454 88.0227816775005 94.2581144085278
"2272" 454.2 84.003172667417 97.3281570015004
"2273" 454.4 79.8685621871804 97.0876929398251
"2274" 454.6 76.0341535942618 94.9589145406433
"2275" 454.8 71.9165560619609 92.7995142698863
"2276" 455 66.9166143299357 89.6779697135975
"2277" 455.2 61.6541474660377 85.965216176559
"2278" 455.4 56.6101107726712 82.468197711204
"2279" 455.6 50.7511876130754 79.1452431399196
"2280" 455.8 44.8072949163358 77.014170690953
"2281" 456 39.2454698724641 74.4644825502536
"2282" 456.2 33.8801254683138 74.4134522525348
"2283" 456.4 29.6602881803109 75.6611152113233
"2284" 456.6 25.9919779629462 77.907175344896
"2285" 456.8 22.5737493822932 81.5166301059106
"2286" 457 18.7125410909129 85.7359501488351
"2287" 457.2 15.855443370074 90.2498705571071
"2288" 457.4 12.665451795954 93.0993265432795
"2289" 457.6 12.222051843597 92.8603557618467
"2290" 457.8 12.0747115253715 92.1292096644147
"2291" 458 12.9307330498165 91.343315791544
"2292" 458.2 13.5632461309101 91.7209480902954
"2293" 458.4 13.3037742721396 91.4698700629408
"2294" 458.6 13.5604229867429 91.0474637387591
"2295" 458.8 13.4653789523841 90.8684748813126
"2296" 459 13.026090650517 90.287522244672
"2297" 459.2 12.6115770424773 89.7219138673349
"2298" 459.4 12.0772108690846 88.9523211442846
"2299" 459.6 11.651242725161 88.1450859001259
"2300" 459.8 11.0573492647096 87.9638989971777
"2301" 460 11.1313035800451 87.4284280823644
"2302" 460.2 10.6005320275125 87.0982411843183
"2303" 460.4 10.2973359696401 86.4177205519755
"2304" 460.6 9.02654646822075 85.6461692544872
"2305" 460.8 8.79194431400625 84.7063241955387
"2306" 461 8.21020859783575 83.5176391190317
"2307" 461.2 7.53261468892006 82.523201435288
"2308" 461.4 7.49691219175772 81.1837372381236
"2309" 461.6 7.38801151544545 80.1421703729515
"2310" 461.8 8.03778851534383 78.9998107146
"2311" 462 8.32258687161599 78.1919970873481
"2312" 462.2 8.67998652802869 77.4643557841682
"2313" 462.4 9.40039698488721 76.7003409439518
"2314" 462.6 10.020264134307 76.7665587549018
"2315" 462.8 10.5289259293231 75.1174062889081
"2316" 463 11.1437269777099 73.1467865086779
"2317" 463.2 11.5204769980451 71.3876592996528
"2318" 463.4 11.9994963705259 69.8267550589324
"2319" 463.6 11.1944289014707 68.762853098307
"2320" 463.8 10.4447999598273 67.5352667102761
"2321" 464 10.0707827923791 65.3129700906612
"2322" 464.2 10.2109821498812 64.4895158560365
"2323" 464.4 11.221114168438 62.8635706853801
"2324" 464.6 11.9996407572953 59.9162665918079
"2325" 464.8 13.4281630223972 56.2192105463693
"2326" 465 14.5608866287322 52.2366913762842
"2327" 465.2 15.5124668146173 49.0081818533958
"2328" 465.4 15.3129043664826 48.575040789821
"2329" 465.6 15.3315613668774 48.0590200162823
"2330" 465.8 15.0213065183515 47.4557285279341
"2331" 466 14.6110402500367 46.5157399421118
"2332" 466.2 14.1086038159217 45.123572488473
"2333" 466.4 14.4368266201882 44.1200114563532
"2334" 466.6 14.6489116748752 43.675995176679
"2335" 466.8 15.3531023500043 43.3985740275291
"2336" 467 14.3741471730139 43.623521564374
"2337" 467.2 13.1248385563534 43.3807010546422
"2338" 467.4 11.8162693037962 43.1732107793018
"2339" 467.6 11.2016815605633 42.3611419807797
"2340" 467.8 11.815115971574 41.814997300679
"2341" 468 13.4052771511806 41.6476965582343
"2342" 468.2 14.5461471418027 42.2089760468778
"2343" 468.4 15.9411434613503 42.3302284813888
"2344" 468.6 16.7855683395285 41.5716635183002
"2345" 468.8 17.8384515240727 41.280107341422
"2346" 469 19.5646844003145 41.0603454529908
"2347" 469.2 21.9213681141882 40.3259713494031
"2348" 469.4 24.1107351702951 39.8615587527808
"2349" 469.6 26.7974478136244 39.1874435972079
"2350" 469.8 28.9147828068173 38.4409094747627
"2351" 470 32.1154913608595 37.2520840406032
"2352" 470.2 34.486980612913 36.2941585372019
"2353" 470.4 38.5136633689456 35.6297787412573
"2354" 470.6 43.0493775102258 35.3978044297175
"2355" 470.8 48.1917792555629 34.9871918400948
"2356" 471 53.9470735470898 34.7723272043636
"2357" 471.2 58.9305580007738 34.7678838483434
"2358" 471.4 64.0326928499693 35.851165458594
"2359" 471.6 69.5821629404539 37.3777194968461
"2360" 471.8 73.8453307275639 39.0670485914847
"2361" 472 78.5076635188241 41.0256960158782
"2362" 472.2 83.301782904447 43.240087386953
"2363" 472.4 87.9368674324921 45.9766551652887
"2364" 472.6 93.0232857348338 48.0803277217514
"2365" 472.8 98.0955677849732 51.0541885898917
"2366" 473 103.107281934597 53.0951090182122
"2367" 473.2 107.799833510315 55.1514629333382
"2368" 473.4 112.045547174532 55.8769786124818
"2369" 473.6 112.114428918971 56.4798195514055
"2370" 473.8 110.76552840569 58.8969238116897
"2371" 474 109.261617216285 60.8393451632677
"2372" 474.2 107.917860198373 63.6404638898876
"2373" 474.4 106.324938617905 67.4101727577925
"2374" 474.6 103.557289831627 71.6257397665174
"2375" 474.8 101.205345626404 76.0727222352244
"2376" 475 98.196294710022 80.4669889492911
"2377" 475.2 94.5099152675032 84.9510166565537
"2378" 475.4 91.0758070564955 89.5552037114989
"2379" 475.6 87.1108205943148 93.5269228515161
"2380" 475.8 82.5136275656379 96.0122583920297
"2381" 476 78.0850813440553 97.8865933040753
"2382" 476.2 75.2258925528863 101.476127002338
"2383" 476.4 71.2301473867199 105.636301718287
"2384" 476.6 67.5047642266576 110.262162616789
"2385" 476.8 64.2503290112775 114.884422730472
"2386" 477 61.6861063941099 118.180943980187
"2387" 477.2 60.2428199730134 118.050458660747
"2388" 477.4 58.0976188417431 118.242703244977
"2389" 477.6 57.1064070419567 118.252274133365
"2390" 477.8 57.5837349054306 118.49349740165
"2391" 478 58.4695168686478 118.024986606401
"2392" 478.2 58.7920403121334 117.106979210686
"2393" 478.4 58.8326696080183 115.964738055216
"2394" 478.6 58.9532271339299 114.432686295825
"2395" 478.8 59.2366156786748 113.636210726153
"2396" 479 59.6193875783727 112.393337763045
"2397" 479.2 59.3890917301852 109.857046251906
"2398" 479.4 59.3039148332072 106.841598581049
"2399" 479.6 59.6613162693393 103.53011305434
"2400" 479.8 60.1360231618413 99.6605804290636
"2401" 480 60.6439890024611 96.2177034279942
"2402" 480.2 61.8462587244911 92.2791147059778
"2403" 480.4 63.4078337122712 88.3730997300368
"2404" 480.6 65.1270486876197 84.037972521099
"2405" 480.8 66.8931166131521 79.3942055144183
"2406" 481 68.2208926330961 74.6221884077424
"2407" 481.2 69.1359784684089 71.3087593079337
"2408" 481.4 69.6940437442877 67.6129157984581
"2409" 481.6 70.7025062177937 63.4723087568385
"2410" 481.8 72.3816794043329 59.3966546362389
"2411" 482 74.7980534794219 55.6884042396332
"2412" 482.2 77.3929694925924 52.2450753942139
"2413" 482.4 80.874243289354 49.4588896673093
"2414" 482.6 84.6448606459089 49.1047046747411
"2415" 482.8 87.8103227683981 49.6780707694147
"2416" 483 91.7761421143395 49.9555595872847
"2417" 483.2 96.5889284562243 50.4840726007981
"2418" 483.4 101.925673337375 50.6507001774564
"2419" 483.6 107.634788571243 51.2620108294891
"2420" 483.8 112.793017652774 50.1306713029215
"2421" 484 115.351002733798 48.1904530632281
"2422" 484.2 114.894905858781 45.9179040288273
"2423" 484.4 113.329606733512 43.7253045016271
"2424" 484.6 111.191435706255 41.2518262498065
"2425" 484.8 109.417636179149 36.5723375517207
"2426" 485 109.135527507379 32.5787331720364
"2427" 485.2 109.247377441835 28.7256433924736
"2428" 485.4 110.113650685804 23.8104339534316
"2429" 485.6 110.989342972939 22.5509927233602
"2430" 485.8 111.897887725337 20.3017565132163
"2431" 486 111.148681099699 20.0891250827287
"2432" 486.2 110.373571030861 19.7140937305137
"2433" 486.4 110.598046157145 18.7725175655027
"2434" 486.6 110.889680492411 18.6595518635426
"2435" 486.8 111.350476357486 18.123844738733
"2436" 487 111.406726268059 17.7216256985655
"2437" 487.2 111.641255412149 16.5815239470316
"2438" 487.4 111.710391675536 16.2966551946511
"2439" 487.6 111.626765806167 15.6985002609089
"2440" 487.8 111.518094422293 15.5588184339644
"2441" 488 110.990587224617 14.9997164041739
"2442" 488.2 110.986233647783 14.9579431787478
"2443" 488.4 110.960384126727 15.1268776610184
"2444" 488.6 110.46527325837 14.3163403272522
"2445" 488.8 109.557524565039 13.9662292506103
"2446" 489 109.439797071981 13.4183158559996
"2447" 489.2 109.808035339561 13.5213122534821
"2448" 489.4 109.641940029764 13.4538542219611
"2449" 489.6 108.785896887606 12.6466664431372
"2450" 489.8 107.729169779182 12.3006628845879
"2451" 490 107.024948812076 12.0816139396947
"2452" 490.2 107.047589531014 11.8773398897154
"2453" 490.4 107.125612803857 11.0960120561953
"2454" 490.6 107.009488821789 10.4841582421633
"2455" 490.8 106.966796983427 9.96281937269349
"2456" 491 106.839683386085 9.87736241556128
"2457" 491.2 106.827807427272 9.91143729640444
"2458" 491.4 106.791710019456 9.80744463722236
"2459" 491.6 106.805136220961 10.0044393523752
"2460" 491.8 106.630308717167 9.82330020220877
"2461" 492 106.19890551803 9.32620622706677
"2462" 492.2 106.256577931619 10.3689329639685
"2463" 492.4 106.5796903509 11.3580412456965
"2464" 492.6 106.695539064663 12.175650545013
"2465" 492.8 106.820331343057 12.817522979752
"2466" 493 106.920735283316 12.9638967600417
"2467" 493.2 107.166589165664 12.6411914498153
"2468" 493.4 107.736333213209 12.2803141720175
"2469" 493.6 107.887572085761 12.1998336510853
"2470" 493.8 108.317830198397 12.4082161629654
"2471" 494 108.209246061891 11.9488140597899
"2472" 494.2 108.372111320232 11.7805201635467
"2473" 494.4 108.40203357353 11.8422097489383
"2474" 494.6 108.418627263863 11.8473054687998
"2475" 494.8 108.403249988534 12.033075263371
"2476" 495 108.538689230971 12.1699654503227
"2477" 495.2 108.446956654448 12.3180838165792
"2478" 495.4 108.311298220988 12.4921789373331
"2479" 495.6 108.459787933623 12.564707304969
"2480" 495.8 108.681750170471 12.7608308811003
"2481" 496 108.814138114014 12.6476201500315
"2482" 496.2 108.758500992903 12.4586103095119
"2483" 496.4 108.901179369688 12.3140411011368
"2484" 496.6 108.501076357292 12.2445426998202
"2485" 496.8 107.951307437239 12.2032855238195
"2486" 497 107.531926711399 11.9872320294719
"2487" 497.2 107.264871258661 12.0570805503111
"2488" 497.4 107.058327126905 12.0877016055344
"2489" 497.6 106.817934288632 12.2094214127829
"2490" 497.8 106.460235195073 12.7648026699708
"2491" 498 106.63704810642 13.2689879000366
"2492" 498.2 106.270230428657 13.3270793882322
"2493" 498.4 106.292549996663 13.654506404857
"2494" 498.6 106.91016940911 15.3640642567735
"2495" 498.8 107.735374899564 17.4148896434211
"2496" 499 108.222081677012 20.1964578633497
"2497" 499.2 108.989992875755 23.6769439039214
"2498" 499.4 109.591544217333 27.0030555249751
"2499" 499.6 109.703533692194 30.3109801259091
"2500" 499.8 110.101547039722 34.5464724530689
"2501" 500 111.862615983952 37.6781716267389
"2502" 500.2 114.887845866752 40.6751093902013
"2503" 500.4 117.557064410175 43.264286984701
"2504" 500.6 119.410293105797 44.825887113388
"2505" 500.8 118.369854497037 45.8094564829341
"2506" 501 116.364277512175 46.9949166922568
"2507" 501.2 114.429664077957 48.2999579563018
"2508" 501.4 111.948459485736 50.4116427406957
"2509" 501.6 109.241832448959 53.0361833097722
"2510" 501.8 106.194057391893 55.3693896325955
"2511" NA NA NA
"2512" NA NA NA
"2513" NA NA NA
"2514" NA NA NA
"2515" NA NA NA
"2516" NA NA NA
"2517" NA NA NA
"2518" NA NA NA
"2519" NA NA NA
"2520" NA NA NA
"2521" NA NA NA
"2522" NA NA NA
"2523" NA NA NA
"2524" NA NA NA
"2525" NA NA NA
"2526" NA NA NA
"2527" NA NA NA
"2528" NA NA NA
"2529" NA NA NA
"2530" NA NA NA
"2531" NA NA NA
"2532" NA NA NA
"2533" NA NA NA
"2534" NA NA NA
"2535" NA NA NA
"2536" NA NA NA
"2537" NA NA NA
"2538" NA NA NA
"2539" NA NA NA
"2540" NA NA NA
"2541" NA NA NA
"2542" NA NA NA
"2543" NA NA NA
"2544" NA NA NA
"2545" NA NA NA
"2546" NA NA NA
"2547" NA NA NA
"2548" NA NA NA
"2549" NA NA NA
"2550" NA NA NA
"2551" NA NA NA
"2552" NA NA NA
"2553" NA NA NA
"2554" NA NA NA
"2555" NA NA NA
"2556" NA NA NA
"2557" NA NA NA
"2558" NA NA NA
"2559" NA NA NA
"2560" NA NA NA
"2561" NA NA NA
"2562" NA NA NA
"2563" NA NA NA
"2564" NA NA NA
"2565" NA NA NA
"2566" NA NA NA
"2567" NA NA NA
"2568" NA NA NA
"2569" NA NA NA
"2570" NA NA NA
"2571" NA NA NA
"2572" NA NA NA
"2573" NA NA NA
"2574" NA NA NA
"2575" NA NA NA
"2576" NA NA NA
"2577" NA NA NA
"2578" NA NA NA
"2579" NA NA NA
"2580" NA NA NA
"2581" NA NA NA
"2582" NA NA NA
"2583" NA NA NA
"2584" NA NA NA
"2585" NA NA NA
"2586" NA NA NA
"2587" NA NA NA
"2588" NA NA NA
"2589" NA NA NA
"2590" NA NA NA
"2591" NA NA NA
"2592" NA NA NA
"2593" NA NA NA
"2594" NA NA NA
"2595" NA NA NA
"2596" NA NA NA
"2597" NA NA NA
"2598" NA NA NA
"2599" NA NA NA
"2600" NA NA NA
"2601" NA NA NA
"2602" NA NA NA
"2603" NA NA NA
"2604" NA NA NA
"2605" NA NA NA
"2606" NA NA NA
"2607" NA NA NA
"2608" NA NA NA
"2609" NA NA NA
"2610" NA NA NA
"2611" NA NA NA
"2612" NA NA NA
"2613" NA NA NA
"2614" NA NA NA
"2615" NA NA NA
"2616" NA NA NA
"2617" NA NA NA
"2618" NA NA NA
"2619" NA NA NA
"2620" NA NA NA
"2621" NA NA NA
"2622" NA NA NA
"2623" NA NA NA
"2624" NA NA NA
"2625" NA NA NA
"2626" NA NA NA
"2627" NA NA NA
"2628" NA NA NA
"2629" NA NA NA
"2630" NA NA NA
"2631" NA NA NA
"2632" NA NA NA
"2633" NA NA NA
"2634" NA NA NA
"2635" NA NA NA
"2636" NA NA NA
"2637" NA NA NA
"2638" NA NA NA
"2639" NA NA NA
"2640" NA NA NA
"2641" NA NA NA
"2642" NA NA NA
"2643" NA NA NA
"2644" NA NA NA
"2645" NA NA NA
"2646" NA NA NA
"2647" NA NA NA
"2648" NA NA NA
"2649" NA NA NA
"2650" NA NA NA
"2651" NA NA NA
"2652" NA NA NA
"2653" NA NA NA
"2654" NA NA NA
"2655" NA NA NA
"2656" NA NA NA
"2657" NA NA NA
"2658" NA NA NA
"2659" NA NA NA
"2660" NA NA NA
"2661" NA NA NA
"2662" NA NA NA
"2663" NA NA NA
"2664" NA NA NA
"2665" NA NA NA
"2666" NA NA NA
"2667" NA NA NA
"2668" NA NA NA
"2669" NA NA NA
"2670" NA NA NA
"2671" NA NA NA
"2672" NA NA NA
"2673" NA NA NA
"2674" NA NA NA
"2675" NA NA NA
"2676" NA NA NA
"2677" NA NA NA
"2678" NA NA NA
"2679" NA NA NA
"2680" NA NA NA
"2681" NA NA NA
"2682" NA NA NA
"2683" NA NA NA
"2684" NA NA NA
"2685" NA NA NA
"2686" NA NA NA
"2687" NA NA NA
"2688" NA NA NA
"2689" NA NA NA
"2690" NA NA NA
"2691" NA NA NA
"2692" NA NA NA
"2693" NA NA NA
"2694" NA NA NA
"2695" NA NA NA
"2696" NA NA NA
"2697" NA NA NA
"2698" NA NA NA
"2699" NA NA NA
"2700" NA NA NA
"2701" NA NA NA
"2702" NA NA NA
"2703" NA NA NA
"2704" NA NA NA
"2705" NA NA NA
"2706" NA NA NA
"2707" NA NA NA
"2708" NA NA NA
"2709" NA NA NA
"2710" NA NA NA
"2711" NA NA NA
"2712" NA NA NA
"2713" NA NA NA
"2714" NA NA NA
"2715" NA NA NA
"2716" NA NA NA
"2717" NA NA NA
"2718" NA NA NA
"2719" NA NA NA
"2720" NA NA NA
"2721" NA NA NA
"2722" NA NA NA
"2723" NA NA NA
"2724" NA NA NA
"2725" NA NA NA
"2726" NA NA NA
"2727" NA NA NA
"2728" NA NA NA
"2729" NA NA NA
"2730" NA NA NA
"2731" NA NA NA
"2732" NA NA NA
"2733" NA NA NA
"2734" NA NA NA
"2735" NA NA NA
"2736" NA NA NA
"2737" NA NA NA
"2738" NA NA NA
"2739" NA NA NA
"2740" NA NA NA
"2741" NA NA NA
"2742" NA NA NA
"2743" NA NA NA
"2744" NA NA NA
"2745" NA NA NA
"2746" NA NA NA
"2747" NA NA NA
"2748" NA NA NA
"2749" NA NA NA
"2750" NA NA NA
"2751" NA NA NA
"2752" NA NA NA
"2753" NA NA NA
"2754" NA NA NA
"2755" NA NA NA
"2756" NA NA NA
"2757" NA NA NA
"2758" NA NA NA
"2759" NA NA NA
"2760" NA NA NA
"2761" NA NA NA
"2762" NA NA NA
"2763" NA NA NA
"2764" NA NA NA
"2765" NA NA NA
"2766" NA NA NA
"2767" NA NA NA
"2768" NA NA NA
"2769" NA NA NA
"2770" NA NA NA
"2771" NA NA NA
"2772" NA NA NA
"2773" NA NA NA
"2774" NA NA NA
"2775" NA NA NA
"2776" NA NA NA
"2777" NA NA NA
"2778" NA NA NA
"2779" NA NA NA
"2780" NA NA NA
"2781" NA NA NA
"2782" NA NA NA
"2783" NA NA NA
"2784" NA NA NA
"2785" NA NA NA
"2786" NA NA NA
"2787" NA NA NA
"2788" NA NA NA
"2789" NA NA NA
"2790" NA NA NA
"2791" NA NA NA
"2792" NA NA NA
"2793" NA NA NA
"2794" NA NA NA
"2795" NA NA NA
"2796" NA NA NA
"2797" NA NA NA
"2798" NA NA NA
"2799" NA NA NA
"2800" NA NA NA
"2801" NA NA NA
"2802" NA NA NA
"2803" NA NA NA
"2804" NA NA NA
"2805" NA NA NA
"2806" NA NA NA
"2807" NA NA NA
"2808" NA NA NA
"2809" NA NA NA
"2810" NA NA NA
"2811" NA NA NA
"2812" NA NA NA
"2813" NA NA NA
"2814" NA NA NA
"2815" NA NA NA
"2816" NA NA NA
"2817" NA NA NA
"2818" NA NA NA
"2819" NA NA NA
"2820" NA NA NA
"2821" NA NA NA
"2822" NA NA NA
"2823" NA NA NA
"2824" NA NA NA
"2825" NA NA NA
"2826" NA NA NA
"2827" NA NA NA
"2828" NA NA NA
"2829" NA NA NA
"2830" NA NA NA
"2831" NA NA NA
"2832" NA NA NA
"2833" NA NA NA
"2834" NA NA NA
"2835" NA NA NA
"2836" NA NA NA
"2837" NA NA NA
"2838" NA NA NA
"2839" NA NA NA
"2840" NA NA NA
"2841" NA NA NA
"2842" NA NA NA
"2843" NA NA NA
"2844" NA NA NA
"2845" NA NA NA
"2846" NA NA NA
"2847" NA NA NA
"2848" NA NA NA
"2849" NA NA NA
"2850" NA NA NA
"2851" NA NA NA
"2852" NA NA NA
"2853" NA NA NA
"2854" NA NA NA
"2855" NA NA NA
"2856" NA NA NA
"2857" NA NA NA
"2858" NA NA NA
"2859" NA NA NA
"2860" NA NA NA
"2861" NA NA NA
"2862" NA NA NA
"2863" NA NA NA
"2864" NA NA NA
"2865" NA NA NA
"2866" NA NA NA
"2867" NA NA NA
"2868" NA NA NA
"2869" NA NA NA
"2870" NA NA NA
"2871" NA NA NA
"2872" NA NA NA
"2873" NA NA NA
"2874" NA NA NA
"2875" NA NA NA
"2876" NA NA NA
"2877" NA NA NA
"2878" NA NA NA
"2879" NA NA NA
"2880" NA NA NA
"2881" NA NA NA
"2882" NA NA NA
"2883" NA NA NA
"2884" NA NA NA
"2885" NA NA NA
"2886" NA NA NA
"2887" NA NA NA
"2888" NA NA NA
"2889" NA NA NA
"2890" NA NA NA
"2891" NA NA NA
"2892" NA NA NA
"2893" NA NA NA
"2894" NA NA NA
"2895" NA NA NA
"2896" NA NA NA
"2897" NA NA NA
"2898" NA NA NA
"2899" NA NA NA
"2900" NA NA NA
"2901" NA NA NA
"2902" NA NA NA
"2903" NA NA NA
"2904" NA NA NA
"2905" NA NA NA
"2906" NA NA NA
"2907" NA NA NA
"2908" NA NA NA
"2909" NA NA NA
"2910" NA NA NA
"2911" NA NA NA
"2912" NA NA NA
"2913" NA NA NA
"2914" NA NA NA
"2915" NA NA NA
"2916" NA NA NA
"2917" NA NA NA
"2918" NA NA NA
"2919" NA NA NA
"2920" NA NA NA
"2921" NA NA NA
"2922" NA NA NA
"2923" NA NA NA
"2924" NA NA NA
"2925" NA NA NA
"2926" NA NA NA
"2927" NA NA NA
"2928" NA NA NA
"2929" NA NA NA
"2930" NA NA NA
"2931" NA NA NA
"2932" NA NA NA
"2933" NA NA NA
"2934" NA NA NA
"2935" NA NA NA
"2936" NA NA NA
"2937" NA NA NA
"2938" NA NA NA
"2939" NA NA NA
"2940" NA NA NA
"2941" NA NA NA
"2942" NA NA NA
"2943" NA NA NA
"2944" NA NA NA
"2945" NA NA NA
"2946" NA NA NA
"2947" NA NA NA
"2948" NA NA NA
"2949" NA NA NA
"2950" NA NA NA
"2951" NA NA NA
"2952" NA NA NA
"2953" NA NA NA
"2954" NA NA NA
"2955" NA NA NA
"2956" NA NA NA
"2957" NA NA NA
"2958" NA NA NA
"2959" NA NA NA
"2960" NA NA NA
"2961" NA NA NA
"2962" NA NA NA
"2963" NA NA NA
"2964" NA NA NA
"2965" NA NA NA
"2966" NA NA NA
"2967" NA NA NA
"2968" NA NA NA
"2969" NA NA NA
"2970" NA NA NA
"2971" NA NA NA
"2972" NA NA NA
"2973" NA NA NA
"2974" NA NA NA
"2975" NA NA NA
"2976" NA NA NA
"2977" NA NA NA
"2978" NA NA NA
"2979" NA NA NA
"2980" NA NA NA
"2981" NA NA NA
"2982" NA NA NA
"2983" NA NA NA
"2984" NA NA NA
"2985" NA NA NA
"2986" NA NA NA
"2987" NA NA NA
"2988" NA NA NA
"2989" NA NA NA
"2990" NA NA NA
"2991" NA NA NA
"2992" NA NA NA
"2993" NA NA NA
"2994" NA NA NA
"2995" NA NA NA
"2996" NA NA NA
"2997" NA NA NA
"2998" NA NA NA
"2999" NA NA NA
"3000" NA NA NA
"3001" NA NA NA
"3002" NA NA NA
"3003" NA NA NA
"3004" NA NA NA
"3005" NA NA NA
"3006" NA NA NA
"3007" NA NA NA
"3008" NA NA NA
"3009" NA NA NA
"3010" NA NA NA
"3011" NA NA NA
"3012" NA NA NA
"3013" NA NA NA
"3014" NA NA NA
"3015" NA NA NA
"3016" NA NA NA
"3017" NA NA NA
"3018" NA NA NA
"3019" NA NA NA
"3020" NA NA NA
"3021" NA NA NA
"3022" NA NA NA
"3023" NA NA NA
"3024" NA NA NA
"3025" NA NA NA
"3026" NA NA NA
"3027" NA NA NA
"3028" NA NA NA
"3029" NA NA NA
"3030" NA NA NA
"3031" NA NA NA
"3032" NA NA NA
"3033" NA NA NA
"3034" NA NA NA
"3035" NA NA NA
"3036" NA NA NA
"3037" NA NA NA
"3038" NA NA NA
"3039" NA NA NA
"3040" NA NA NA
"3041" NA NA NA
"3042" NA NA NA
"3043" NA NA NA
"3044" NA NA NA
"3045" NA NA NA
"3046" NA NA NA
"3047" NA NA NA
"3048" NA NA NA
"3049" NA NA NA
"3050" NA NA NA
"3051" NA NA NA
"3052" NA NA NA
"3053" NA NA NA
"3054" NA NA NA
"3055" NA NA NA
"3056" NA NA NA
"3057" NA NA NA
"3058" NA NA NA
"3059" NA NA NA
"3060" NA NA NA
"3061" NA NA NA
"3062" NA NA NA
"3063" NA NA NA
"3064" NA NA NA
"3065" NA NA NA
"3066" NA NA NA
"3067" NA NA NA
"3068" NA NA NA
"3069" NA NA NA
"3070" NA NA NA
"3071" NA NA NA
"3072" NA NA NA
"3073" NA NA NA
"3074" NA NA NA
"3075" NA NA NA
"3076" NA NA NA
"3077" NA NA NA
"3078" NA NA NA
"3079" NA NA NA
"3080" NA NA NA
"3081" NA NA NA
"3082" NA NA NA
"3083" NA NA NA
"3084" NA NA NA
"3085" NA NA NA
"3086" NA NA NA
"3087" NA NA NA
"3088" NA NA NA
"3089" NA NA NA
"3090" NA NA NA
"3091" NA NA NA
"3092" NA NA NA
"3093" NA NA NA
"3094" NA NA NA
"3095" NA NA NA
"3096" NA NA NA
"3097" NA NA NA
"3098" NA NA NA
"3099" NA NA NA
"3100" NA NA NA
"3101" NA NA NA
"3102" NA NA NA
"3103" NA NA NA
"3104" NA NA NA
"3105" NA NA NA
"3106" NA NA NA
"3107" NA NA NA
"3108" NA NA NA
"3109" NA NA NA
"3110" NA NA NA
"3111" NA NA NA
"3112" NA NA NA
"3113" NA NA NA
"3114" NA NA NA
"3115" NA NA NA
"3116" NA NA NA
"3117" NA NA NA
"3118" NA NA NA
"3119" NA NA NA
"3120" NA NA NA
"3121" NA NA NA
"3122" NA NA NA
"3123" NA NA NA
"3124" NA NA NA
"3125" NA NA NA
"3126" NA NA NA
"3127" NA NA NA
"3128" NA NA NA
"3129" NA NA NA
"3130" NA NA NA
"3131" NA NA NA
"3132" NA NA NA
"3133" NA NA NA
"3134" NA NA NA
"3135" NA NA NA
"3136" NA NA NA
"3137" NA NA NA
"3138" NA NA NA
"3139" NA NA NA
"3140" NA NA NA
"3141" NA NA NA
"3142" NA NA NA
"3143" NA NA NA
"3144" NA NA NA
"3145" NA NA NA
"3146" NA NA NA
"3147" NA NA NA
"3148" NA NA NA
"3149" NA NA NA
"3150" NA NA NA
"3151" NA NA NA
"3152" NA NA NA
"3153" NA NA NA
"3154" NA NA NA
"3155" NA NA NA
"3156" NA NA NA
"3157" NA NA NA
"3158" NA NA NA
"3159" NA NA NA
"3160" NA NA NA
"3161" NA NA NA
"3162" NA NA NA
"3163" NA NA NA
"3164" NA NA NA
"3165" NA NA NA
"3166" NA NA NA
"3167" NA NA NA
"3168" NA NA NA
"3169" NA NA NA
"3170" NA NA NA
"3171" NA NA NA
"3172" NA NA NA
"3173" NA NA NA
"3174" NA NA NA
"3175" NA NA NA
"3176" NA NA NA
"3177" NA NA NA
"3178" NA NA NA
"3179" NA NA NA
"3180" NA NA NA
"3181" NA NA NA
"3182" NA NA NA
"3183" NA NA NA
"3184" NA NA NA
"3185" NA NA NA
"3186" NA NA NA
"3187" NA NA NA
"3188" NA NA NA
"3189" NA NA NA
"3190" NA NA NA
"3191" NA NA NA
"3192" NA NA NA
"3193" NA NA NA
"3194" NA NA NA
"3195" NA NA NA
"3196" NA NA NA
"3197" NA NA NA
"3198" NA NA NA
"3199" NA NA NA
"3200" NA NA NA
"3201" NA NA NA
"3202" NA NA NA
"3203" NA NA NA
"3204" NA NA NA
"3205" NA NA NA
"3206" NA NA NA
"3207" NA NA NA
"3208" NA NA NA
"3209" NA NA NA
"3210" NA NA NA
"3211" NA NA NA
"3212" NA NA NA
"3213" NA NA NA
"3214" NA NA NA
"3215" NA NA NA
"3216" NA NA NA
"3217" NA NA NA
"3218" NA NA NA
"3219" NA NA NA
"3220" NA NA NA
"3221" NA NA NA
"3222" NA NA NA
"3223" NA NA NA
"3224" NA NA NA
"3225" NA NA NA
"3226" NA NA NA
"3227" NA NA NA
"3228" NA NA NA
"3229" NA NA NA
"3230" NA NA NA
"3231" NA NA NA
"3232" NA NA NA
"3233" NA NA NA
"3234" NA NA NA
"3235" NA NA NA
"3236" NA NA NA
"3237" NA NA NA
"3238" NA NA NA
"3239" NA NA NA
"3240" NA NA NA
"3241" NA NA NA
"3242" NA NA NA
"3243" NA NA NA
"3244" NA NA NA
"3245" NA NA NA
"3246" NA NA NA
"3247" NA NA NA
"3248" NA NA NA
"3249" NA NA NA
"3250" NA NA NA
"3251" NA NA NA
"3252" NA NA NA
"3253" NA NA NA
"3254" NA NA NA
"3255" NA NA NA
"3256" NA NA NA
"3257" NA NA NA
"3258" NA NA NA
"3259" NA NA NA
"3260" NA NA NA
"3261" NA NA NA
"3262" NA NA NA
"3263" NA NA NA
"3264" NA NA NA
"3265" NA NA NA
"3266" NA NA NA
"3267" NA NA NA
"3268" NA NA NA
"3269" NA NA NA
"3270" NA NA NA
"3271" NA NA NA
"3272" NA NA NA
"3273" NA NA NA
"3274" NA NA NA
"3275" NA NA NA
"3276" NA NA NA
"3277" NA NA NA
"3278" NA NA NA
"3279" NA NA NA
"3280" NA NA NA
"3281" NA NA NA
"3282" NA NA NA
"3283" NA NA NA
"3284" NA NA NA
"3285" NA NA NA
"3286" NA NA NA
"3287" NA NA NA
"3288" NA NA NA
"3289" NA NA NA
"3290" NA NA NA
"3291" NA NA NA
"3292" NA NA NA
"3293" NA NA NA
"3294" NA NA NA
"3295" NA NA NA
"3296" NA NA NA
"3297" NA NA NA
"3298" NA NA NA
"3299" NA NA NA
"3300" NA NA NA
"3301" NA NA NA
"3302" NA NA NA
"3303" NA NA NA
"3304" NA NA NA
"3305" NA NA NA
"3306" NA NA NA
"3307" NA NA NA
"3308" NA NA NA
"3309" NA NA NA
"3310" NA NA NA
"3311" NA NA NA
"3312" NA NA NA
"3313" NA NA NA
"3314" NA NA NA
"3315" NA NA NA
"3316" NA NA NA
"3317" NA NA NA
"3318" NA NA NA
"3319" NA NA NA
"3320" NA NA NA
"3321" NA NA NA
"3322" NA NA NA
"3323" NA NA NA
"3324" NA NA NA
"3325" NA NA NA
"3326" NA NA NA
"3327" NA NA NA
"3328" NA NA NA
"3329" NA NA NA
"3330" NA NA NA
"3331" NA NA NA
"3332" NA NA NA
"3333" NA NA NA
"3334" NA NA NA
"3335" NA NA NA
"3336" NA NA NA
"3337" NA NA NA
"3338" NA NA NA
"3339" NA NA NA
"3340" NA NA NA
"3341" NA NA NA
"3342" NA NA NA
"3343" NA NA NA
"3344" NA NA NA
"3345" NA NA NA
"3346" NA NA NA
"3347" NA NA NA
"3348" NA NA NA
"3349" NA NA NA
"3350" NA NA NA
"3351" NA NA NA
"3352" NA NA NA
"3353" NA NA NA
"3354" NA NA NA
"3355" NA NA NA
"3356" NA NA NA
"3357" NA NA NA
"3358" NA NA NA
"3359" NA NA NA
"3360" NA NA NA
"3361" NA NA NA
"3362" NA NA NA
"3363" NA NA NA
"3364" NA NA NA
"3365" NA NA NA
"3366" NA NA NA
"3367" NA NA NA
"3368" NA NA NA
"3369" NA NA NA
"3370" NA NA NA
"3371" NA NA NA
"3372" NA NA NA
"3373" NA NA NA
"3374" NA NA NA
"3375" NA NA NA
"3376" NA NA NA
"3377" NA NA NA
"3378" NA NA NA
"3379" NA NA NA
"3380" NA NA NA
"3381" NA NA NA
"3382" NA NA NA
"3383" NA NA NA
"3384" NA NA NA
"3385" NA NA NA
"3386" NA NA NA
"3387" NA NA NA
"3388" NA NA NA
"3389" NA NA NA
"3390" NA NA NA
"3391" NA NA NA
"3392" NA NA NA
"3393" NA NA NA
"3394" NA NA NA
"3395" NA NA NA
"3396" NA NA NA
"3397" NA NA NA
"3398" NA NA NA
"3399" NA NA NA
"3400" NA NA NA
"3401" NA NA NA
"3402" NA NA NA
"3403" NA NA NA
"3404" NA NA NA
"3405" NA NA NA
"3406" NA NA NA
"3407" NA NA NA
"3408" NA NA NA
"3409" NA NA NA
"3410" NA NA NA
"3411" NA NA NA
"3412" NA NA NA
"3413" NA NA NA
"3414" NA NA NA
"3415" NA NA NA
"3416" NA NA NA
"3417" NA NA NA
"3418" NA NA NA
"3419" NA NA NA
"3420" NA NA NA
"3421" NA NA NA
"3422" NA NA NA
"3423" NA NA NA
"3424" NA NA NA
"3425" NA NA NA
"3426" NA NA NA
"3427" NA NA NA
"3428" NA NA NA
"3429" NA NA NA
"3430" NA NA NA
"3431" NA NA NA
"3432" NA NA NA
"3433" NA NA NA
"3434" NA NA NA
"3435" NA NA NA
"3436" NA NA NA
"3437" NA NA NA
"3438" NA NA NA
"3439" NA NA NA
"3440" NA NA NA
"3441" NA NA NA
"3442" NA NA NA
"3443" NA NA NA
"3444" NA NA NA
"3445" NA NA NA
"3446" NA NA NA
"3447" NA NA NA
"3448" NA NA NA
"3449" NA NA NA
"3450" NA NA NA
"3451" NA NA NA
"3452" NA NA NA
"3453" NA NA NA
"3454" NA NA NA
"3455" NA NA NA
"3456" NA NA NA
"3457" NA NA NA
"3458" NA NA NA
"3459" NA NA NA
"3460" NA NA NA
"3461" NA NA NA
"3462" NA NA NA
"3463" NA NA NA
"3464" NA NA NA
"3465" NA NA NA
"3466" NA NA NA
"3467" NA NA NA
"3468" NA NA NA
"3469" NA NA NA
"3470" NA NA NA
"3471" NA NA NA
"3472" NA NA NA
"3473" NA NA NA
"3474" NA NA NA
"3475" NA NA NA
"3476" NA NA NA
"3477" NA NA NA
"3478" NA NA NA
"3479" NA NA NA
"3480" NA NA NA
"3481" NA NA NA
"3482" NA NA NA
"3483" NA NA NA
"3484" NA NA NA
"3485" NA NA NA
"3486" NA NA NA
"3487" NA NA NA
"3488" NA NA NA
"3489" NA NA NA
"3490" NA NA NA
"3491" NA NA NA
"3492" NA NA NA
"3493" NA NA NA
"3494" NA NA NA
"3495" NA NA NA
"3496" NA NA NA
"3497" NA NA NA
"3498" NA NA NA
"3499" NA NA NA
"3500" NA NA NA
"3501" NA NA NA
"3502" NA NA NA
"3503" NA NA NA
"3504" NA NA NA
"3505" NA NA NA
"3506" NA NA NA
"3507" NA NA NA
"3508" NA NA NA
"3509" NA NA NA
"3510" NA NA NA
"3511" NA NA NA
"3512" NA NA NA
"3513" NA NA NA
"3514" NA NA NA
"3515" NA NA NA
"3516" NA NA NA
"3517" NA NA NA
"3518" NA NA NA
"3519" NA NA NA
"3520" NA NA NA
"3521" NA NA NA
"3522" NA NA NA
"3523" NA NA NA
"3524" NA NA NA
"3525" NA NA NA
"3526" NA NA NA
"3527" NA NA NA
"3528" NA NA NA
"3529" NA NA NA
"3530" NA NA NA
"3531" NA NA NA
"3532" NA NA NA
"3533" NA NA NA
"3534" NA NA NA
"3535" NA NA NA
"3536" NA NA NA
"3537" NA NA NA
"3538" NA NA NA
"3539" NA NA NA
"3540" NA NA NA
"3541" NA NA NA
"3542" NA NA NA
"3543" NA NA NA
"3544" NA NA NA
"3545" NA NA NA
"3546" NA NA NA
"3547" NA NA NA
"3548" NA NA NA
"3549" NA NA NA
"3550" NA NA NA
"3551" NA NA NA
"3552" NA NA NA
"3553" NA NA NA
"3554" NA NA NA
"3555" NA NA NA
"3556" NA NA NA
"3557" NA NA NA
"3558" NA NA NA
"3559" NA NA NA
"3560" NA NA NA
"3561" NA NA NA
"3562" NA NA NA
"3563" NA NA NA
"3564" NA NA NA
"3565" NA NA NA
"3566" NA NA NA
"3567" NA NA NA
"3568" NA NA NA
"3569" NA NA NA
"3570" NA NA NA
"3571" NA NA NA
"3572" NA NA NA
"3573" NA NA NA
"3574" NA NA NA
"3575" NA NA NA
"3576" NA NA NA
"3577" NA NA NA
"3578" NA NA NA
"3579" NA NA NA
"3580" NA NA NA
"3581" NA NA NA
"3582" NA NA NA
"3583" NA NA NA
"3584" NA NA NA
"3585" NA NA NA
"3586" NA NA NA
"3587" NA NA NA
"3588" NA NA NA
"3589" NA NA NA
"3590" NA NA NA
"3591" NA NA NA
"3592" NA NA NA
"3593" NA NA NA
"3594" NA NA NA
"3595" NA NA NA
"3596" NA NA NA
"3597" NA NA NA
"3598" NA NA NA
"3599" NA NA NA
"3600" NA NA NA
"3601" NA NA NA
"3602" NA NA NA
"3603" NA NA NA
"3604" NA NA NA
"3605" NA NA NA
"3606" NA NA NA
"3607" NA NA NA
"3608" NA NA NA
"3609" NA NA NA
"3610" NA NA NA
"3611" NA NA NA
"3612" NA NA NA
"3613" NA NA NA
"3614" NA NA NA
"3615" NA NA NA
"3616" NA NA NA
"3617" NA NA NA
"3618" NA NA NA
"3619" NA NA NA
"3620" NA NA NA
"3621" NA NA NA
"3622" NA NA NA
"3623" NA NA NA
"3624" NA NA NA
"3625" NA NA NA
"3626" NA NA NA
"3627" NA NA NA
"3628" NA NA NA
"3629" NA NA NA
"3630" NA NA NA
"3631" NA NA NA
"3632" NA NA NA
"3633" NA NA NA
"3634" NA NA NA
"3635" NA NA NA
"3636" NA NA NA
"3637" NA NA NA
"3638" NA NA NA
"3639" NA NA NA
"3640" NA NA NA
"3641" NA NA NA
"3642" NA NA NA
"3643" NA NA NA
"3644" NA NA NA
"3645" NA NA NA
"3646" NA NA NA
"3647" NA NA NA
"3648" NA NA NA
"3649" NA NA NA
"3650" NA NA NA
"3651" NA NA NA
"3652" NA NA NA
"3653" NA NA NA
"3654" NA NA NA
"3655" NA NA NA
"3656" NA NA NA
"3657" NA NA NA
"3658" NA NA NA
"3659" NA NA NA
"3660" NA NA NA
"3661" NA NA NA
"3662" NA NA NA
"3663" NA NA NA
"3664" NA NA NA
"3665" NA NA NA
"3666" NA NA NA
"3667" NA NA NA
"3668" NA NA NA
"3669" NA NA NA
"3670" NA NA NA
"3671" NA NA NA
"3672" NA NA NA
"3673" NA NA NA
"3674" NA NA NA
"3675" NA NA NA
"3676" NA NA NA
"3677" NA NA NA
"3678" NA NA NA
"3679" NA NA NA
"3680" NA NA NA
"3681" NA NA NA
"3682" NA NA NA
"3683" NA NA NA
"3684" NA NA NA
"3685" NA NA NA
"3686" NA NA NA
"3687" NA NA NA
"3688" NA NA NA
"3689" NA NA NA
"3690" NA NA NA
"3691" NA NA NA
"3692" NA NA NA
"3693" NA NA NA
"3694" NA NA NA
"3695" NA NA NA
"3696" NA NA NA
"3697" NA NA NA
"3698" NA NA NA
"3699" NA NA NA
"3700" NA NA NA
"3701" NA NA NA
"3702" NA NA NA
"3703" NA NA NA
"3704" NA NA NA
"3705" NA NA NA
"3706" NA NA NA
"3707" NA NA NA
"3708" NA NA NA
"3709" NA NA NA
"3710" NA NA NA
"3711" NA NA NA
"3712" NA NA NA
"3713" NA NA NA
"3714" NA NA NA
"3715" NA NA NA
"3716" NA NA NA
"3717" NA NA NA
"3718" NA NA NA
"3719" NA NA NA
"3720" NA NA NA
"3721" NA NA NA
"3722" NA NA NA
"3723" NA NA NA
"3724" NA NA NA
"3725" NA NA NA
"3726" NA NA NA
"3727" NA NA NA
"3728" NA NA NA
"3729" NA NA NA
"3730" NA NA NA
"3731" NA NA NA
"3732" NA NA NA
"3733" NA NA NA
"3734" NA NA NA
"3735" NA NA NA
"3736" NA NA NA
"3737" NA NA NA
"3738" NA NA NA
"3739" NA NA NA
"3740" NA NA NA
"3741" NA NA NA
"3742" NA NA NA
"3743" NA NA NA
"3744" NA NA NA
"3745" NA NA NA
"3746" NA NA NA
"3747" NA NA NA
"3748" NA NA NA
"3749" NA NA NA
"3750" NA NA NA
"3751" NA NA NA
"3752" NA NA NA
"3753" NA NA NA
"3754" NA NA NA
"3755" NA NA NA
"3756" NA NA NA
"3757" NA NA NA
"3758" NA NA NA
"3759" NA NA NA
"3760" NA NA NA
"3761" NA NA NA
"3762" NA NA NA
"3763" NA NA NA
"3764" NA NA NA
"3765" NA NA NA
"3766" NA NA NA
"3767" NA NA NA
"3768" NA NA NA
"3769" NA NA NA
"3770" NA NA NA
"3771" NA NA NA
"3772" NA NA NA
"3773" NA NA NA
"3774" NA NA NA
"3775" NA NA NA
"3776" NA NA NA
"3777" NA NA NA
"3778" NA NA NA
"3779" NA NA NA
"3780" NA NA NA
"3781" NA NA NA
"3782" NA NA NA
"3783" NA NA NA
"3784" NA NA NA
"3785" NA NA NA
"3786" NA NA NA
"3787" NA NA NA
"3788" NA NA NA
"3789" NA NA NA
"3790" NA NA NA
"3791" NA NA NA
"3792" NA NA NA
"3793" NA NA NA
"3794" NA NA NA
"3795" NA NA NA
"3796" NA NA NA
"3797" NA NA NA
"3798" NA NA NA
"3799" NA NA NA
"3800" NA NA NA
"3801" NA NA NA
"3802" NA NA NA
"3803" NA NA NA
"3804" NA NA NA
"3805" NA NA NA
"3806" NA NA NA
"3807" NA NA NA
"3808" NA NA NA
"3809" NA NA NA
"3810" NA NA NA
"3811" NA NA NA
"3812" NA NA NA
"3813" NA NA NA
"3814" NA NA NA
"3815" NA NA NA
"3816" NA NA NA
"3817" NA NA NA
"3818" NA NA NA
"3819" NA NA NA
"3820" NA NA NA
"3821" NA NA NA
"3822" NA NA NA
"3823" NA NA NA
"3824" NA NA NA
"3825" NA NA NA
"3826" NA NA NA
"3827" NA NA NA
"3828" NA NA NA
"3829" NA NA NA
"3830" NA NA NA
"3831" NA NA NA
"3832" NA NA NA
"3833" NA NA NA
"3834" NA NA NA
"3835" NA NA NA
"3836" NA NA NA
"3837" NA NA NA
"3838" NA NA NA
"3839" NA NA NA
"3840" NA NA NA
"3841" NA NA NA
"3842" NA NA NA
"3843" NA NA NA
"3844" NA NA NA
"3845" NA NA NA
"3846" NA NA NA
"3847" NA NA NA
"3848" NA NA NA
"3849" NA NA NA
"3850" NA NA NA
"3851" NA NA NA
"3852" NA NA NA
"3853" NA NA NA
"3854" NA NA NA
"3855" NA NA NA
"3856" NA NA NA
"3857" NA NA NA
"3858" NA NA NA
"3859" NA NA NA
"3860" NA NA NA
"3861" NA NA NA
"3862" NA NA NA
"3863" NA NA NA
"3864" NA NA NA
"3865" NA NA NA
"3866" NA NA NA
"3867" NA NA NA
"3868" NA NA NA
"3869" NA NA NA
"3870" NA NA NA
"3871" NA NA NA
"3872" NA NA NA
"3873" NA NA NA
"3874" NA NA NA
"3875" NA NA NA
"3876" NA NA NA
"3877" NA NA NA
"3878" NA NA NA
"3879" NA NA NA
"3880" NA NA NA
"3881" NA NA NA
"3882" NA NA NA
"3883" NA NA NA
"3884" NA NA NA
"3885" NA NA NA
"3886" NA NA NA
"3887" NA NA NA
"3888" NA NA NA
"3889" NA NA NA
"3890" NA NA NA
"3891" NA NA NA
"3892" NA NA NA
"3893" NA NA NA
"3894" NA NA NA
"3895" NA NA NA
"3896" NA NA NA
"3897" NA NA NA
"3898" NA NA NA
"3899" NA NA NA
"3900" NA NA NA
"3901" NA NA NA
"3902" NA NA NA
"3903" NA NA NA
"3904" NA NA NA
"3905" NA NA NA
"3906" NA NA NA
"3907" NA NA NA
"3908" NA NA NA
"3909" NA NA NA
"3910" NA NA NA
"3911" NA NA NA
"3912" NA NA NA
"3913" NA NA NA
"3914" NA NA NA
"3915" NA NA NA
"3916" NA NA NA
"3917" NA NA NA
"3918" NA NA NA
"3919" NA NA NA
"3920" NA NA NA
"3921" NA NA NA
"3922" NA NA NA
"3923" NA NA NA
"3924" NA NA NA
"3925" NA NA NA
"3926" NA NA NA
"3927" NA NA NA
"3928" NA NA NA
"3929" NA NA NA
"3930" NA NA NA
"3931" NA NA NA
"3932" NA NA NA
"3933" NA NA NA
"3934" NA NA NA
"3935" NA NA NA
"3936" NA NA NA
"3937" NA NA NA
"3938" NA NA NA
"3939" NA NA NA
"3940" NA NA NA
"3941" NA NA NA
"3942" NA NA NA
"3943" NA NA NA
"3944" NA NA NA
"3945" NA NA NA
"3946" NA NA NA
"3947" NA NA NA
"3948" NA NA NA
"3949" NA NA NA
"3950" NA NA NA
"3951" NA NA NA
"3952" NA NA NA
"3953" NA NA NA
"3954" NA NA NA
"3955" NA NA NA
"3956" NA NA NA
"3957" NA NA NA
"3958" NA NA NA
"3959" NA NA NA
"3960" NA NA NA
"3961" NA NA NA
"3962" NA NA NA
"3963" NA NA NA
"3964" NA NA NA
"3965" NA NA NA
"3966" NA NA NA
"3967" NA NA NA
"3968" NA NA NA
"3969" NA NA NA
"3970" NA NA NA
"3971" NA NA NA
"3972" NA NA NA
"3973" NA NA NA
"3974" NA NA NA
"3975" NA NA NA
"3976" NA NA NA
"3977" NA NA NA
"3978" NA NA NA
"3979" NA NA NA
"3980" NA NA NA
"3981" NA NA NA
"3982" NA NA NA
"3983" NA NA NA
"3984" NA NA NA
"3985" NA NA NA
"3986" NA NA NA
"3987" NA NA NA
"3988" NA NA NA
"3989" NA NA NA
"3990" NA NA NA
"3991" NA NA NA
"3992" NA NA NA
"3993" NA NA NA
"3994" NA NA NA
"3995" NA NA NA
"3996" NA NA NA
"3997" NA NA NA
"3998" NA NA NA
"3999" NA NA NA
"4000" NA NA NA
"4001" NA NA NA
"4002" NA NA NA
"4003" NA NA NA
"4004" NA NA NA
"4005" NA NA NA
"4006" NA NA NA
"4007" NA NA NA
"4008" NA NA NA
"4009" NA NA NA
"4010" NA NA NA
"4011" NA NA NA
"4012" NA NA NA
"4013" NA NA NA
"4014" NA NA NA
"4015" NA NA NA
"4016" NA NA NA
"4017" NA NA NA
"4018" NA NA NA
"4019" NA NA NA
"4020" NA NA NA
"4021" NA NA NA
"4022" NA NA NA
"4023" NA NA NA
"4024" NA NA NA
"4025" NA NA NA
"4026" NA NA NA
"4027" NA NA NA
"4028" NA NA NA
"4029" NA NA NA
"4030" NA NA NA
"4031" NA NA NA
"4032" NA NA NA
"4033" NA NA NA
"4034" NA NA NA
"4035" NA NA NA
"4036" NA NA NA
"4037" NA NA NA
"4038" NA NA NA
"4039" NA NA NA
"4040" NA NA NA
"4041" NA NA NA
"4042" NA NA NA
"4043" NA NA NA
"4044" NA NA NA
"4045" NA NA NA
"4046" NA NA NA
"4047" NA NA NA
"4048" NA NA NA
"4049" NA NA NA
"4050" NA NA NA
"4051" NA NA NA
"4052" NA NA NA
"4053" NA NA NA
"4054" NA NA NA
"4055" NA NA NA
"4056" NA NA NA
"4057" NA NA NA
"4058" NA NA NA
"4059" NA NA NA
"4060" NA NA NA
"4061" NA NA NA
"4062" NA NA NA
"4063" NA NA NA
"4064" NA NA NA
"4065" NA NA NA
"4066" NA NA NA
"4067" NA NA NA
"4068" NA NA NA
"4069" NA NA NA
"4070" NA NA NA
"4071" NA NA NA
"4072" NA NA NA
"4073" NA NA NA
"4074" NA NA NA
"4075" NA NA NA
"4076" NA NA NA
"4077" NA NA NA
"4078" NA NA NA
"4079" NA NA NA
"4080" NA NA NA
"4081" NA NA NA
"4082" NA NA NA
"4083" NA NA NA
"4084" NA NA NA
"4085" NA NA NA
"4086" NA NA NA
"4087" NA NA NA
"4088" NA NA NA
"4089" NA NA NA
"4090" NA NA NA
"4091" NA NA NA
"4092" NA NA NA
"4093" NA NA NA
"4094" NA NA NA
"4095" NA NA NA
"4096" NA NA NA
"4097" NA NA NA
"4098" NA NA NA
"4099" NA NA NA
"4100" NA NA NA
"4101" NA NA NA
"4102" NA NA NA
"4103" NA NA NA
"4104" NA NA NA
"4105" NA NA NA
"4106" NA NA NA
"4107" NA NA NA
"4108" NA NA NA
"4109" NA NA NA
"4110" NA NA NA
"4111" NA NA NA
"4112" NA NA NA
"4113" NA NA NA
"4114" NA NA NA
"4115" NA NA NA
"4116" NA NA NA
"4117" NA NA NA
"4118" NA NA NA
"4119" NA NA NA
"4120" NA NA NA
"4121" NA NA NA
"4122" NA NA NA
"4123" NA NA NA
"4124" NA NA NA
"4125" NA NA NA
"4126" NA NA NA
"4127" NA NA NA
"4128" NA NA NA
"4129" NA NA NA
"4130" NA NA NA
"4131" NA NA NA
"4132" NA NA NA
"4133" NA NA NA
"4134" NA NA NA
"4135" NA NA NA
"4136" NA NA NA
"4137" NA NA NA
"4138" NA NA NA
"4139" NA NA NA
"4140" NA NA NA
"4141" NA NA NA
"4142" NA NA NA
"4143" NA NA NA
"4144" NA NA NA
"4145" NA NA NA
"4146" NA NA NA
"4147" NA NA NA
"4148" NA NA NA
"4149" NA NA NA
"4150" NA NA NA
"4151" NA NA NA
"4152" NA NA NA
"4153" NA NA NA
"4154" NA NA NA
"4155" NA NA NA
"4156" NA NA NA
"4157" NA NA NA
"4158" NA NA NA
"4159" NA NA NA
"4160" NA NA NA
"4161" NA NA NA
"4162" NA NA NA
"4163" NA NA NA
"4164" NA NA NA
"4165" NA NA NA
"4166" NA NA NA
"4167" NA NA NA
"4168" NA NA NA
"4169" NA NA NA
"4170" NA NA NA
"4171" NA NA NA
"4172" NA NA NA
"4173" NA NA NA
"4174" NA NA NA
"4175" NA NA NA
"4176" NA NA NA
"4177" NA NA NA
"4178" NA NA NA
"4179" NA NA NA
"4180" NA NA NA
"4181" NA NA NA
"4182" NA NA NA
"4183" NA NA NA
"4184" NA NA NA
"4185" NA NA NA
"4186" NA NA NA
"4187" NA NA NA
"4188" NA NA NA
"4189" NA NA NA
"4190" NA NA NA
"4191" NA NA NA
"4192" NA NA NA
"4193" NA NA NA
"4194" NA NA NA
"4195" NA NA NA
"4196" NA NA NA
"4197" NA NA NA
"4198" NA NA NA
"4199" NA NA NA
"4200" NA NA NA
"4201" NA NA NA
"4202" NA NA NA
"4203" NA NA NA
"4204" NA NA NA
"4205" NA NA NA
"4206" NA NA NA
"4207" NA NA NA
"4208" NA NA NA
"4209" NA NA NA
"4210" NA NA NA
"4211" NA NA NA
"4212" NA NA NA
"4213" NA NA NA
"4214" NA NA NA
"4215" NA NA NA
"4216" NA NA NA
"4217" NA NA NA
"4218" NA NA NA
"4219" NA NA NA
"4220" NA NA NA
"4221" NA NA NA
"4222" NA NA NA
"4223" NA NA NA
"4224" NA NA NA
"4225" NA NA NA
"4226" NA NA NA
"4227" NA NA NA
"4228" NA NA NA
"4229" NA NA NA
"4230" NA NA NA
"4231" NA NA NA
"4232" NA NA NA
"4233" NA NA NA
"4234" NA NA NA
"4235" NA NA NA
"4236" NA NA NA
"4237" NA NA NA
"4238" NA NA NA
"4239" NA NA NA
"4240" NA NA NA
"4241" NA NA NA
"4242" NA NA NA
"4243" NA NA NA
"4244" NA NA NA
"4245" NA NA NA
"4246" NA NA NA
"4247" NA NA NA
"4248" NA NA NA
"4249" NA NA NA
"4250" NA NA NA
"4251" NA NA NA
"4252" NA NA NA
"4253" NA NA NA
"4254" NA NA NA
"4255" NA NA NA
"4256" NA NA NA
"4257" NA NA NA
"4258" NA NA NA
"4259" NA NA NA
"4260" NA NA NA
"4261" NA NA NA
"4262" NA NA NA
"4263" NA NA NA
"4264" NA NA NA
"4265" NA NA NA
"4266" NA NA NA
"4267" NA NA NA
"4268" NA NA NA
"4269" NA NA NA
"4270" NA NA NA
"4271" NA NA NA
"4272" NA NA NA
"4273" NA NA NA
"4274" NA NA NA
"4275" NA NA NA
"4276" NA NA NA
"4277" NA NA NA
"4278" NA NA NA
"4279" NA NA NA
"4280" NA NA NA
"4281" NA NA NA
"4282" NA NA NA
"4283" NA NA NA
"4284" NA NA NA
"4285" NA NA NA
"4286" NA NA NA
"4287" NA NA NA
"4288" NA NA NA
"4289" NA NA NA
"4290" NA NA NA
"4291" NA NA NA
"4292" NA NA NA
"4293" NA NA NA
"4294" NA NA NA
"4295" NA NA NA
"4296" NA NA NA
"4297" NA NA NA
"4298" NA NA NA
"4299" NA NA NA
"4300" NA NA NA
"4301" NA NA NA
"4302" NA NA NA
"4303" NA NA NA
"4304" NA NA NA
"4305" NA NA NA
"4306" NA NA NA
"4307" NA NA NA
"4308" NA NA NA
"4309" NA NA NA
"4310" NA NA NA
"4311" NA NA NA
"4312" NA NA NA
"4313" NA NA NA
"4314" NA NA NA
"4315" NA NA NA
"4316" NA NA NA
"4317" NA NA NA
"4318" NA NA NA
"4319" NA NA NA
"4320" NA NA NA
"4321" NA NA NA
"4322" NA NA NA
"4323" NA NA NA
"4324" NA NA NA
"4325" NA NA NA
"4326" NA NA NA
"4327" NA NA NA
"4328" NA NA NA
"4329" NA NA NA
"4330" NA NA NA
"4331" NA NA NA
"4332" NA NA NA
"4333" NA NA NA
"4334" NA NA NA
"4335" NA NA NA
"4336" NA NA NA
"4337" NA NA NA
"4338" NA NA NA
"4339" NA NA NA
"4340" NA NA NA
"4341" NA NA NA
"4342" NA NA NA
"4343" NA NA NA
"4344" NA NA NA
"4345" NA NA NA
"4346" NA NA NA
"4347" NA NA NA
"4348" NA NA NA
"4349" NA NA NA
"4350" NA NA NA
"4351" NA NA NA
"4352" NA NA NA
"4353" NA NA NA
"4354" NA NA NA
"4355" NA NA NA
"4356" NA NA NA
"4357" NA NA NA
"4358" NA NA NA
"4359" NA NA NA
"4360" NA NA NA
"4361" NA NA NA
"4362" NA NA NA
"4363" NA NA NA
"4364" NA NA NA
"4365" NA NA NA
"4366" NA NA NA
"4367" NA NA NA
"4368" NA NA NA
"4369" NA NA NA
"4370" NA NA NA
"4371" NA NA NA
"4372" NA NA NA
"4373" NA NA NA
"4374" NA NA NA
"4375" NA NA NA
"4376" NA NA NA
"4377" NA NA NA
"4378" NA NA NA
"4379" NA NA NA
"4380" NA NA NA
"4381" NA NA NA
"4382" NA NA NA
"4383" NA NA NA
"4384" NA NA NA
"4385" NA NA NA
"4386" NA NA NA
"4387" NA NA NA
"4388" NA NA NA
"4389" NA NA NA
"4390" NA NA NA
"4391" NA NA NA
"4392" NA NA NA
"4393" NA NA NA
"4394" NA NA NA
"4395" NA NA NA
"4396" NA NA NA
"4397" NA NA NA
"4398" NA NA NA
"4399" NA NA NA
"4400" NA NA NA
"4401" NA NA NA
"4402" NA NA NA
"4403" NA NA NA
"4404" NA NA NA
"4405" NA NA NA
"4406" NA NA NA
"4407" NA NA NA
"4408" NA NA NA
"4409" NA NA NA
"4410" NA NA NA
"4411" NA NA NA
"4412" NA NA NA
"4413" NA NA NA
"4414" NA NA NA
"4415" NA NA NA
"4416" NA NA NA
"4417" NA NA NA
"4418" NA NA NA
"4419" NA NA NA
"4420" NA NA NA
"4421" NA NA NA
"4422" NA NA NA
"4423" NA NA NA
"4424" NA NA NA
"4425" NA NA NA
"4426" NA NA NA
"4427" NA NA NA
"4428" NA NA NA
"4429" NA NA NA
"4430" NA NA NA
"4431" NA NA NA
"4432" NA NA NA
"4433" NA NA NA
"4434" NA NA NA
"4435" NA NA NA
"4436" NA NA NA
"4437" NA NA NA
"4438" NA NA NA
"4439" NA NA NA
"4440" NA NA NA
"4441" NA NA NA
"4442" NA NA NA
"4443" NA NA NA
"4444" NA NA NA
"4445" NA NA NA
"4446" NA NA NA
"4447" NA NA NA
"4448" NA NA NA
"4449" NA NA NA
"4450" NA NA NA
"4451" NA NA NA
"4452" NA NA NA
"4453" NA NA NA
"4454" NA NA NA
"4455" NA NA NA
"4456" NA NA NA
"4457" NA NA NA
"4458" NA NA NA
"4459" NA NA NA
"4460" NA NA NA
"4461" NA NA NA
"4462" NA NA NA
"4463" NA NA NA
"4464" NA NA NA
"4465" NA NA NA
"4466" NA NA NA
"4467" NA NA NA
"4468" NA NA NA
"4469" NA NA NA
"4470" NA NA NA
"4471" NA NA NA
"4472" NA NA NA
"4473" NA NA NA
"4474" NA NA NA
"4475" NA NA NA
"4476" NA NA NA
"4477" NA NA NA
"4478" NA NA NA
"4479" NA NA NA
"4480" NA NA NA
"4481" NA NA NA
"4482" NA NA NA
"4483" NA NA NA
"4484" NA NA NA
"4485" NA NA NA
"4486" NA NA NA
"4487" NA NA NA
"4488" NA NA NA
"4489" NA NA NA
"4490" NA NA NA
"4491" NA NA NA
"4492" NA NA NA
"4493" NA NA NA
"4494" NA NA NA
"4495" NA NA NA
"4496" NA NA NA
"4497" NA NA NA
"4498" NA NA NA
"4499" NA NA NA
"4500" NA NA NA
"4501" NA NA NA
"4502" NA NA NA
"4503" NA NA NA
"4504" NA NA NA
"4505" NA NA NA
"4506" NA NA NA
"4507" NA NA NA
"4508" NA NA NA
"4509" NA NA NA
"4510" NA NA NA
"4511" NA NA NA
"4512" NA NA NA
"4513" NA NA NA
"4514" NA NA NA
"4515" NA NA NA
"4516" NA NA NA
"4517" NA NA NA
"4518" NA NA NA
"4519" NA NA NA
"4520" NA NA NA
"4521" NA NA NA
"4522" NA NA NA
"4523" NA NA NA
"4524" NA NA NA
"4525" NA NA NA
"4526" NA NA NA
"4527" NA NA NA
"4528" NA NA NA
"4529" NA NA NA
"4530" NA NA NA
"4531" NA NA NA
"4532" NA NA NA
"4533" NA NA NA
"4534" NA NA NA
"4535" NA NA NA
"4536" NA NA NA
"4537" NA NA NA
"4538" NA NA NA
"4539" NA NA NA
"4540" NA NA NA
"4541" NA NA NA
"4542" NA NA NA
"4543" NA NA NA
"4544" NA NA NA
"4545" NA NA NA
"4546" NA NA NA
"4547" NA NA NA
"4548" NA NA NA
"4549" NA NA NA
"4550" NA NA NA
"4551" NA NA NA
"4552" NA NA NA
"4553" NA NA NA
"4554" NA NA NA
"4555" NA NA NA
"4556" NA NA NA
"4557" NA NA NA
"4558" NA NA NA
"4559" NA NA NA
"4560" NA NA NA
"4561" NA NA NA
"4562" NA NA NA
"4563" NA NA NA
"4564" NA NA NA
"4565" NA NA NA
"4566" NA NA NA
"4567" NA NA NA
"4568" NA NA NA
"4569" NA NA NA
"4570" NA NA NA
"4571" NA NA NA
"4572" NA NA NA
"4573" NA NA NA
"4574" NA NA NA
"4575" NA NA NA
"4576" NA NA NA
"4577" NA NA NA
"4578" NA NA NA
"4579" NA NA NA
"4580" NA NA NA
"4581" NA NA NA
"4582" NA NA NA
"4583" NA NA NA
"4584" NA NA NA
"4585" NA NA NA
"4586" NA NA NA
"4587" NA NA NA
"4588" NA NA NA
"4589" NA NA NA
"4590" NA NA NA
"4591" NA NA NA
"4592" NA NA NA
"4593" NA NA NA
"4594" NA NA NA
"4595" NA NA NA
"4596" NA NA NA
"4597" NA NA NA
"4598" NA NA NA
"4599" NA NA NA
"4600" NA NA NA
"4601" NA NA NA
"4602" NA NA NA
"4603" NA NA NA
"4604" NA NA NA
"4605" NA NA NA
"4606" NA NA NA
"4607" NA NA NA
"4608" NA NA NA
"4609" NA NA NA
"4610" NA NA NA
"4611" NA NA NA
"4612" NA NA NA
"4613" NA NA NA
"4614" NA NA NA
"4615" NA NA NA
"4616" NA NA NA
"4617" NA NA NA
"4618" NA NA NA
"4619" NA NA NA
"4620" NA NA NA
"4621" NA NA NA
"4622" NA NA NA
"4623" NA NA NA
"4624" NA NA NA
"4625" NA NA NA
"4626" NA NA NA
"4627" NA NA NA
"4628" NA NA NA
"4629" NA NA NA
"4630" NA NA NA
"4631" NA NA NA
"4632" NA NA NA
"4633" NA NA NA
"4634" NA NA NA
"4635" NA NA NA
"4636" NA NA NA
"4637" NA NA NA
"4638" NA NA NA
"4639" NA NA NA
"4640" NA NA NA
"4641" NA NA NA
"4642" NA NA NA
"4643" NA NA NA
"4644" NA NA NA
"4645" NA NA NA
"4646" NA NA NA
"4647" NA NA NA
"4648" NA NA NA
"4649" NA NA NA
"4650" NA NA NA
"4651" NA NA NA
"4652" NA NA NA
"4653" NA NA NA
"4654" NA NA NA
"4655" NA NA NA
"4656" NA NA NA
"4657" NA NA NA
"4658" NA NA NA
"4659" NA NA NA
"4660" NA NA NA
"4661" NA NA NA
"4662" NA NA NA
"4663" NA NA NA
"4664" NA NA NA
"4665" NA NA NA
"4666" NA NA NA
"4667" NA NA NA
"4668" NA NA NA
"4669" NA NA NA
"4670" NA NA NA
"4671" NA NA NA
"4672" NA NA NA
"4673" NA NA NA
"4674" NA NA NA
"4675" NA NA NA
"4676" NA NA NA
"4677" NA NA NA
"4678" NA NA NA
"4679" NA NA NA
"4680" NA NA NA
"4681" NA NA NA
"4682" NA NA NA
"4683" NA NA NA
"4684" NA NA NA
"4685" NA NA NA
"4686" NA NA NA
"4687" NA NA NA
"4688" NA NA NA
"4689" NA NA NA
"4690" NA NA NA
"4691" NA NA NA
"4692" NA NA NA
"4693" NA NA NA
"4694" NA NA NA
"4695" NA NA NA
"4696" NA NA NA
"4697" NA NA NA
"4698" NA NA NA
"4699" NA NA NA
"4700" NA NA NA
"4701" NA NA NA
"4702" NA NA NA
"4703" NA NA NA
"4704" NA NA NA
"4705" NA NA NA
"4706" NA NA NA
"4707" NA NA NA
"4708" NA NA NA
"4709" NA NA NA
"4710" NA NA NA
"4711" NA NA NA
"4712" NA NA NA
"4713" NA NA NA
"4714" NA NA NA
"4715" NA NA NA
"4716" NA NA NA
"4717" NA NA NA
"4718" NA NA NA
"4719" NA NA NA
"4720" NA NA NA
"4721" NA NA NA
"4722" NA NA NA
"4723" NA NA NA
"4724" NA NA NA
"4725" NA NA NA
"4726" NA NA NA
"4727" NA NA NA
"4728" NA NA NA
"4729" NA NA NA
"4730" NA NA NA
"4731" NA NA NA
"4732" NA NA NA
"4733" NA NA NA
"4734" NA NA NA
"4735" NA NA NA
"4736" NA NA NA
"4737" NA NA NA
"4738" NA NA NA
"4739" NA NA NA
"4740" NA NA NA
"4741" NA NA NA
"4742" NA NA NA
"4743" NA NA NA
"4744" NA NA NA
"4745" NA NA NA
"4746" NA NA NA
"4747" NA NA NA
"4748" NA NA NA
"4749" NA NA NA
"4750" NA NA NA
"4751" NA NA NA
"4752" NA NA NA
"4753" NA NA NA
"4754" NA NA NA
"4755" NA NA NA
"4756" NA NA NA
"4757" NA NA NA
"4758" NA NA NA
"4759" NA NA NA
"4760" NA NA NA
"4761" NA NA NA
"4762" NA NA NA
"4763" NA NA NA
"4764" NA NA NA
"4765" NA NA NA
"4766" NA NA NA
"4767" NA NA NA
"4768" NA NA NA
"4769" NA NA NA
"4770" NA NA NA
"4771" NA NA NA
"4772" NA NA NA
"4773" NA NA NA
"4774" NA NA NA
"4775" NA NA NA
"4776" NA NA NA
"4777" NA NA NA
"4778" NA NA NA
"4779" NA NA NA
"4780" NA NA NA
"4781" NA NA NA
"4782" NA NA NA
"4783" NA NA NA
"4784" NA NA NA
"4785" NA NA NA
"4786" NA NA NA
"4787" NA NA NA
"4788" NA NA NA
"4789" NA NA NA
"4790" NA NA NA
"4791" NA NA NA
"4792" NA NA NA
"4793" NA NA NA
"4794" NA NA NA
"4795" NA NA NA
"4796" NA NA NA
"4797" NA NA NA
"4798" NA NA NA
"4799" NA NA NA
"4800" NA NA NA
"4801" NA NA NA
"4802" NA NA NA
"4803" NA NA NA
"4804" NA NA NA
"4805" NA NA NA
"4806" NA NA NA
"4807" NA NA NA
"4808" NA NA NA
"4809" NA NA NA
"4810" NA NA NA
"4811" NA NA NA
"4812" NA NA NA
"4813" NA NA NA
"4814" NA NA NA
"4815" NA NA NA
"4816" NA NA NA
"4817" NA NA NA
"4818" NA NA NA
"4819" NA NA NA
"4820" NA NA NA
"4821" NA NA NA
"4822" NA NA NA
"4823" NA NA NA
"4824" NA NA NA
"4825" NA NA NA
"4826" NA NA NA
"4827" NA NA NA
"4828" NA NA NA
"4829" NA NA NA
"4830" NA NA NA
"4831" NA NA NA
"4832" NA NA NA
"4833" NA NA NA
"4834" NA NA NA
"4835" NA NA NA
"4836" NA NA NA
"4837" NA NA NA
"4838" NA NA NA
"4839" NA NA NA
"4840" NA NA NA
"4841" NA NA NA
"4842" NA NA NA
"4843" NA NA NA
"4844" NA NA NA
"4845" NA NA NA
"4846" NA NA NA
"4847" NA NA NA
"4848" NA NA NA
"4849" NA NA NA
"4850" NA NA NA
"4851" NA NA NA
"4852" NA NA NA
"4853" NA NA NA
"4854" NA NA NA
"4855" NA NA NA
"4856" NA NA NA
"4857" NA NA NA
"4858" NA NA NA
"4859" NA NA NA
"4860" NA NA NA
"4861" NA NA NA
"4862" NA NA NA
"4863" NA NA NA
"4864" NA NA NA
"4865" NA NA NA
"4866" NA NA NA
"4867" NA NA NA
"4868" NA NA NA
"4869" NA NA NA
"4870" NA NA NA
"4871" NA NA NA
"4872" NA NA NA
"4873" NA NA NA
"4874" NA NA NA
"4875" NA NA NA
"4876" NA NA NA
"4877" NA NA NA
"4878" NA NA NA
"4879" NA NA NA
"4880" NA NA NA
"4881" NA NA NA
"4882" NA NA NA
"4883" NA NA NA
"4884" NA NA NA
"4885" NA NA NA
"4886" NA NA NA
"4887" NA NA NA
"4888" NA NA NA
"4889" NA NA NA
"4890" NA NA NA
"4891" NA NA NA
"4892" NA NA NA
"4893" NA NA NA
"4894" NA NA NA
"4895" NA NA NA
"4896" NA NA NA
"4897" NA NA NA
"4898" NA NA NA
"4899" NA NA NA
"4900" NA NA NA
"4901" NA NA NA
"4902" NA NA NA
"4903" NA NA NA
"4904" NA NA NA
"4905" NA NA NA
"4906" NA NA NA
"4907" NA NA NA
"4908" NA NA NA
"4909" NA NA NA
"4910" NA NA NA
"4911" NA NA NA
"4912" NA NA NA
"4913" NA NA NA
"4914" NA NA NA
"4915" NA NA NA
"4916" NA NA NA
"4917" NA NA NA
"4918" NA NA NA
"4919" NA NA NA
"4920" NA NA NA
"4921" NA NA NA
"4922" NA NA NA
"4923" NA NA NA
"4924" NA NA NA
"4925" NA NA NA
"4926" NA NA NA
"4927" NA NA NA
"4928" NA NA NA
"4929" NA NA NA
"4930" NA NA NA
"4931" NA NA NA
"4932" NA NA NA
"4933" NA NA NA
"4934" NA NA NA
"4935" NA NA NA
"4936" NA NA NA
"4937" NA NA NA
"4938" NA NA NA
"4939" NA NA NA
"4940" NA NA NA
"4941" NA NA NA
"4942" NA NA NA
"4943" NA NA NA
"4944" NA NA NA
"4945" NA NA NA
"4946" NA NA NA
"4947" NA NA NA
"4948" NA NA NA
"4949" NA NA NA
"4950" NA NA NA
"4951" NA NA NA
"4952" NA NA NA
"4953" NA NA NA
"4954" NA NA NA
"4955" NA NA NA
"4956" NA NA NA
"4957" NA NA NA
"4958" NA NA NA
"4959" NA NA NA
"4960" NA NA NA
"4961" NA NA NA
"4962" NA NA NA
"4963" NA NA NA
"4964" NA NA NA
"4965" NA NA NA
"4966" NA NA NA
"4967" NA NA NA
"4968" NA NA NA
"4969" NA NA NA
"4970" NA NA NA
"4971" NA NA NA
"4972" NA NA NA
"4973" NA NA NA
"4974" NA NA NA
"4975" NA NA NA
"4976" NA NA NA
"4977" NA NA NA
"4978" NA NA NA
"4979" NA NA NA
"4980" NA NA NA
"4981" NA NA NA
"4982" NA NA NA
"4983" NA NA NA
"4984" NA NA NA
"4985" NA NA NA
"4986" NA NA NA
"4987" NA NA NA
"4988" NA NA NA
"4989" NA NA NA
"4990" NA NA NA
"4991" NA NA NA
"4992" NA NA NA
"4993" NA NA NA
"4994" NA NA NA
"4995" NA NA NA
"4996" NA NA NA
"4997" NA NA NA
"4998" NA NA NA
"4999" NA NA NA
"5000" NA NA NA
"5001" NA NA NA
"5002" NA NA NA
"5003" NA NA NA
"5004" NA NA NA
"5005" NA NA NA
"5006" NA NA NA
"5007" NA NA NA
"5008" NA NA NA
"5009" NA NA NA
"5010" NA NA NA
"5011" NA NA NA
"5012" NA NA NA
"5013" NA NA NA
"5014" NA NA NA
"5015" NA NA NA
"5016" NA NA NA
"5017" NA NA NA
"5018" NA NA NA
"5019" NA NA NA
"5020" NA NA NA
"5021" NA NA NA
"5022" NA NA NA
"5023" NA NA NA
"5024" NA NA NA
"5025" NA NA NA
"5026" NA NA NA
"5027" NA NA NA
"5028" NA NA NA
"5029" NA NA NA
"5030" NA NA NA
"5031" NA NA NA
"5032" NA NA NA
"5033" NA NA NA
"5034" NA NA NA
"5035" NA NA NA
"5036" NA NA NA
"5037" NA NA NA
"5038" NA NA NA
"5039" NA NA NA
"5040" NA NA NA
"5041" NA NA NA
"5042" NA NA NA
"5043" NA NA NA
"5044" NA NA NA
"5045" NA NA NA
"5046" NA NA NA
"5047" NA NA NA
"5048" NA NA NA
"5049" NA NA NA
"5050" NA NA NA
"5051" NA NA NA
"5052" NA NA NA
"5053" NA NA NA
"5054" NA NA NA
"5055" NA NA NA
"5056" NA NA NA
"5057" NA NA NA
"5058" NA NA NA
"5059" NA NA NA
"5060" NA NA NA
"5061" NA NA NA
"5062" NA NA NA
"5063" NA NA NA
"5064" NA NA NA
"5065" NA NA NA
"5066" NA NA NA
"5067" NA NA NA
"5068" NA NA NA
"5069" NA NA NA
"5070" NA NA NA
"5071" NA NA NA
"5072" NA NA NA
"5073" NA NA NA
"5074" NA NA NA
"5075" NA NA NA
"5076" NA NA NA
"5077" NA NA NA
"5078" NA NA NA
"5079" NA NA NA
"5080" NA NA NA
"5081" NA NA NA
"5082" NA NA NA
"5083" NA NA NA
"5084" NA NA NA
"5085" NA NA NA
"5086" NA NA NA
"5087" NA NA NA
"5088" NA NA NA
"5089" NA NA NA
"5090" NA NA NA
"5091" NA NA NA
"5092" NA NA NA
"5093" NA NA NA
"5094" NA NA NA
"5095" NA NA NA
"5096" NA NA NA
"5097" NA NA NA
"5098" NA NA NA
"5099" NA NA NA
"5100" NA NA NA
"5101" NA NA NA
"5102" NA NA NA
"5103" NA NA NA
"5104" NA NA NA
"5105" NA NA NA
"5106" NA NA NA
"5107" NA NA NA
"5108" NA NA NA
"5109" NA NA NA
"5110" NA NA NA
"5111" NA NA NA
"5112" NA NA NA
"5113" NA NA NA
"5114" NA NA NA
"5115" NA NA NA
"5116" NA NA NA
"5117" NA NA NA
"5118" NA NA NA
"5119" NA NA NA
"5120" NA NA NA
"5121" NA NA NA
"5122" NA NA NA
"5123" NA NA NA
"5124" NA NA NA
"5125" NA NA NA
"5126" NA NA NA
"5127" NA NA NA
"5128" NA NA NA
"5129" NA NA NA
"5130" NA NA NA
"5131" NA NA NA
"5132" NA NA NA
"5133" NA NA NA
"5134" NA NA NA
"5135" NA NA NA
"5136" NA NA NA
"5137" NA NA NA
"5138" NA NA NA
"5139" NA NA NA
"5140" NA NA NA
"5141" NA NA NA
"5142" NA NA NA
"5143" NA NA NA
"5144" NA NA NA
"5145" NA NA NA
"5146" NA NA NA
"5147" NA NA NA
"5148" NA NA NA
"5149" NA NA NA
"5150" NA NA NA
"5151" NA NA NA
"5152" NA NA NA
"5153" NA NA NA
"5154" NA NA NA
"5155" NA NA NA
"5156" NA NA NA
"5157" NA NA NA
"5158" NA NA NA
"5159" NA NA NA
"5160" NA NA NA
"5161" NA NA NA
"5162" NA NA NA
"5163" NA NA NA
"5164" NA NA NA
"5165" NA NA NA
"5166" NA NA NA
"5167" NA NA NA
"5168" NA NA NA
"5169" NA NA NA
"5170" NA NA NA
"5171" NA NA NA
"5172" NA NA NA
"5173" NA NA NA
"5174" NA NA NA
"5175" NA NA NA
"5176" NA NA NA
"5177" NA NA NA
"5178" NA NA NA
"5179" NA NA NA
"5180" NA NA NA
"5181" NA NA NA
"5182" NA NA NA
"5183" NA NA NA
"5184" NA NA NA
"5185" NA NA NA
"5186" NA NA NA
"5187" NA NA NA
"5188" NA NA NA
"5189" NA NA NA
"5190" NA NA NA
"5191" NA NA NA
"5192" NA NA NA
"5193" NA NA NA
"5194" NA NA NA
"5195" NA NA NA
"5196" NA NA NA
"5197" NA NA NA
"5198" NA NA NA
"5199" NA NA NA
"5200" NA NA NA
"5201" NA NA NA
"5202" NA NA NA
"5203" NA NA NA
"5204" NA NA NA
"5205" NA NA NA
"5206" NA NA NA
"5207" NA NA NA
"5208" NA NA NA
"5209" NA NA NA
"5210" NA NA NA
"5211" NA NA NA
"5212" NA NA NA
"5213" NA NA NA
"5214" NA NA NA
"5215" NA NA NA
"5216" NA NA NA
"5217" NA NA NA
"5218" NA NA NA
"5219" NA NA NA
"5220" NA NA NA
"5221" NA NA NA
"5222" NA NA NA
"5223" NA NA NA
"5224" NA NA NA
"5225" NA NA NA
"5226" NA NA NA
"5227" NA NA NA
"5228" NA NA NA
"5229" NA NA NA
"5230" NA NA NA
"5231" NA NA NA
"5232" NA NA NA
"5233" NA NA NA
"5234" NA NA NA
"5235" NA NA NA
"5236" NA NA NA
"5237" NA NA NA
"5238" NA NA NA
"5239" NA NA NA
"5240" NA NA NA
"5241" NA NA NA
"5242" NA NA NA
"5243" NA NA NA
"5244" NA NA NA
"5245" NA NA NA
"5246" NA NA NA
"5247" NA NA NA
"5248" NA NA NA
"5249" NA NA NA
"5250" NA NA NA
"5251" NA NA NA
"5252" NA NA NA
"5253" NA NA NA
"5254" NA NA NA
"5255" NA NA NA
"5256" NA NA NA
"5257" NA NA NA
"5258" NA NA NA
"5259" NA NA NA
"5260" NA NA NA
"5261" NA NA NA
"5262" NA NA NA
"5263" NA NA NA
"5264" NA NA NA
"5265" NA NA NA
"5266" NA NA NA
"5267" NA NA NA
"5268" NA NA NA
"5269" NA NA NA
"5270" NA NA NA
"5271" NA NA NA
"5272" NA NA NA
"5273" NA NA NA
"5274" NA NA NA
"5275" NA NA NA
"5276" NA NA NA
"5277" NA NA NA
"5278" NA NA NA
"5279" NA NA NA
"5280" NA NA NA
"5281" NA NA NA
"5282" NA NA NA
"5283" NA NA NA
"5284" NA NA NA
"5285" NA NA NA
"5286" NA NA NA
"5287" NA NA NA
"5288" NA NA NA
"5289" NA NA NA
"5290" NA NA NA
"5291" NA NA NA
"5292" NA NA NA
"5293" NA NA NA
"5294" NA NA NA
"5295" NA NA NA
"5296" NA NA NA
"5297" NA NA NA
"5298" NA NA NA
"5299" NA NA NA
"5300" NA NA NA
"5301" NA NA NA
"5302" NA NA NA
"5303" NA NA NA
"5304" NA NA NA
"5305" NA NA NA
"5306" NA NA NA
"5307" NA NA NA
"5308" NA NA NA
"5309" NA NA NA
"5310" NA NA NA
"5311" NA NA NA
"5312" NA NA NA
"5313" NA NA NA
"5314" NA NA NA
"5315" NA NA NA
"5316" NA NA NA
"5317" NA NA NA
"5318" NA NA NA
"5319" NA NA NA
"5320" NA NA NA
"5321" NA NA NA
"5322" NA NA NA
"5323" NA NA NA
"5324" NA NA NA
"5325" NA NA NA
"5326" NA NA NA
"5327" NA NA NA
"5328" NA NA NA
"5329" NA NA NA
"5330" NA NA NA
"5331" NA NA NA
"5332" NA NA NA
"5333" NA NA NA
"5334" NA NA NA
"5335" NA NA NA
"5336" NA NA NA
"5337" NA NA NA
"5338" NA NA NA
"5339" NA NA NA
"5340" NA NA NA
"5341" NA NA NA
"5342" NA NA NA
"5343" NA NA NA
"5344" NA NA NA
"5345" NA NA NA
"5346" NA NA NA
"5347" NA NA NA
"5348" NA NA NA
"5349" NA NA NA
"5350" NA NA NA
"5351" NA NA NA
"5352" NA NA NA
"5353" NA NA NA
"5354" NA NA NA
"5355" NA NA NA
"5356" NA NA NA
"5357" NA NA NA
"5358" NA NA NA
"5359" NA NA NA
"5360" NA NA NA
"5361" NA NA NA
"5362" NA NA NA
"5363" NA NA NA
"5364" NA NA NA
"5365" NA NA NA
"5366" NA NA NA
"5367" NA NA NA
"5368" NA NA NA
"5369" NA NA NA
"5370" NA NA NA
"5371" NA NA NA
"5372" NA NA NA
"5373" NA NA NA
"5374" NA NA NA
"5375" NA NA NA
"5376" NA NA NA
"5377" NA NA NA
"5378" NA NA NA
"5379" NA NA NA
"5380" NA NA NA
"5381" NA NA NA
"5382" NA NA NA
"5383" NA NA NA
"5384" NA NA NA
"5385" NA NA NA
"5386" NA NA NA
"5387" NA NA NA
"5388" NA NA NA
"5389" NA NA NA
"5390" NA NA NA
"5391" NA NA NA
"5392" NA NA NA
"5393" NA NA NA
"5394" NA NA NA
"5395" NA NA NA
"5396" NA NA NA
"5397" NA NA NA
"5398" NA NA NA
"5399" NA NA NA
"5400" NA NA NA
"5401" NA NA NA
"5402" NA NA NA
"5403" NA NA NA
"5404" NA NA NA
"5405" NA NA NA
"5406" NA NA NA
"5407" NA NA NA
"5408" NA NA NA
"5409" NA NA NA
"5410" NA NA NA
"5411" NA NA NA
"5412" NA NA NA
"5413" NA NA NA
"5414" NA NA NA
"5415" NA NA NA
"5416" NA NA NA
"5417" NA NA NA
"5418" NA NA NA
"5419" NA NA NA
"5420" NA NA NA
"5421" NA NA NA
"5422" NA NA NA
"5423" NA NA NA
"5424" NA NA NA
"5425" NA NA NA
"5426" NA NA NA
"5427" NA NA NA
"5428" NA NA NA
"5429" NA NA NA
"5430" NA NA NA
"5431" NA NA NA
"5432" NA NA NA
"5433" NA NA NA
"5434" NA NA NA
"5435" NA NA NA
"5436" NA NA NA
"5437" NA NA NA
"5438" NA NA NA
"5439" NA NA NA
"5440" NA NA NA
"5441" NA NA NA
"5442" NA NA NA
"5443" NA NA NA
"5444" NA NA NA
"5445" NA NA NA
"5446" NA NA NA
"5447" NA NA NA
"5448" NA NA NA
"5449" NA NA NA
"5450" NA NA NA
"5451" NA NA NA
"5452" NA NA NA
"5453" NA NA NA
"5454" NA NA NA
"5455" NA NA NA
"5456" NA NA NA
"5457" NA NA NA
"5458" NA NA NA
"5459" NA NA NA
"5460" NA NA NA
"5461" NA NA NA
"5462" NA NA NA
"5463" NA NA NA
"5464" NA NA NA
"5465" NA NA NA
"5466" NA NA NA
"5467" NA NA NA
"5468" NA NA NA
"5469" NA NA NA
"5470" NA NA NA
"5471" NA NA NA
"5472" NA NA NA
"5473" NA NA NA
"5474" NA NA NA
"5475" NA NA NA
"5476" NA NA NA
"5477" NA NA NA
"5478" NA NA NA
"5479" NA NA NA
"5480" NA NA NA
"5481" NA NA NA
"5482" NA NA NA
"5483" NA NA NA
"5484" NA NA NA
"5485" NA NA NA
"5486" NA NA NA
"5487" NA NA NA
"5488" NA NA NA
"5489" NA NA NA
"5490" NA NA NA
"5491" NA NA NA
"5492" NA NA NA
"5493" NA NA NA
"5494" NA NA NA
"5495" NA NA NA
"5496" NA NA NA
"5497" NA NA NA
"5498" NA NA NA
"5499" NA NA NA
"5500" NA NA NA
"5501" NA NA NA
"5502" NA NA NA
"5503" NA NA NA
"5504" NA NA NA
"5505" NA NA NA
"5506" NA NA NA
"5507" NA NA NA
"5508" NA NA NA
"5509" NA NA NA
"5510" NA NA NA
"5511" NA NA NA
"5512" NA NA NA
"5513" NA NA NA
"5514" NA NA NA
"5515" NA NA NA
"5516" NA NA NA
"5517" NA NA NA
"5518" NA NA NA
"5519" NA NA NA
"5520" NA NA NA
"5521" NA NA NA
"5522" NA NA NA
"5523" NA NA NA
"5524" NA NA NA
"5525" NA NA NA
"5526" NA NA NA
"5527" NA NA NA
"5528" NA NA NA
"5529" NA NA NA
"5530" NA NA NA
"5531" NA NA NA
"5532" NA NA NA
"5533" NA NA NA
"5534" NA NA NA
"5535" NA NA NA
"5536" NA NA NA
"5537" NA NA NA
"5538" NA NA NA
"5539" NA NA NA
"5540" NA NA NA
"5541" NA NA NA
"5542" NA NA NA
"5543" NA NA NA
"5544" NA NA NA
"5545" NA NA NA
"5546" NA NA NA
"5547" NA NA NA
"5548" NA NA NA
"5549" NA NA NA
"5550" NA NA NA
"5551" NA NA NA
"5552" NA NA NA
"5553" NA NA NA
"5554" NA NA NA
"5555" NA NA NA
"5556" NA NA NA
"5557" NA NA NA
"5558" NA NA NA
"5559" NA NA NA
"5560" NA NA NA
"5561" NA NA NA
"5562" NA NA NA
"5563" NA NA NA
"5564" NA NA NA
"5565" NA NA NA
"5566" NA NA NA
"5567" NA NA NA
"5568" NA NA NA
"5569" NA NA NA
"5570" NA NA NA
"5571" NA NA NA
"5572" NA NA NA
"5573" NA NA NA
"5574" NA NA NA
"5575" NA NA NA
"5576" NA NA NA
"5577" NA NA NA
"5578" NA NA NA
"5579" NA NA NA
"5580" NA NA NA
"5581" NA NA NA
"5582" NA NA NA
"5583" NA NA NA
"5584" NA NA NA
"5585" NA NA NA
"5586" NA NA NA
"5587" NA NA NA
"5588" NA NA NA
"5589" NA NA NA
"5590" NA NA NA
"5591" NA NA NA
"5592" NA NA NA
"5593" NA NA NA
"5594" NA NA NA
"5595" NA NA NA
"5596" NA NA NA
"5597" NA NA NA
"5598" NA NA NA
"5599" NA NA NA
"5600" NA NA NA
"5601" NA NA NA
"5602" NA NA NA
"5603" NA NA NA
"5604" NA NA NA
"5605" NA NA NA
"5606" NA NA NA
"5607" NA NA NA
"5608" NA NA NA
"5609" NA NA NA
"5610" NA NA NA
"5611" NA NA NA
"5612" NA NA NA
"5613" NA NA NA
"5614" NA NA NA
"5615" NA NA NA
"5616" NA NA NA
"5617" NA NA NA
"5618" NA NA NA
"5619" NA NA NA
"5620" NA NA NA
"5621" NA NA NA
"5622" NA NA NA
"5623" NA NA NA
"5624" NA NA NA
"5625" NA NA NA
"5626" NA NA NA
"5627" NA NA NA
"5628" NA NA NA
"5629" NA NA NA
"5630" NA NA NA
"5631" NA NA NA
"5632" NA NA NA
"5633" NA NA NA
"5634" NA NA NA
"5635" NA NA NA
"5636" NA NA NA
"5637" NA NA NA
"5638" NA NA NA
"5639" NA NA NA
"5640" NA NA NA
"5641" NA NA NA
"5642" NA NA NA
"5643" NA NA NA
"5644" NA NA NA
"5645" NA NA NA
"5646" NA NA NA
"5647" NA NA NA
"5648" NA NA NA
"5649" NA NA NA
"5650" NA NA NA
"5651" NA NA NA
"5652" NA NA NA
"5653" NA NA NA
"5654" NA NA NA
"5655" NA NA NA
"5656" NA NA NA
"5657" NA NA NA
"5658" NA NA NA
"5659" NA NA NA
"5660" NA NA NA
"5661" NA NA NA
"5662" NA NA NA
"5663" NA NA NA
"5664" NA NA NA
"5665" NA NA NA
"5666" NA NA NA
"5667" NA NA NA
"5668" NA NA NA
"5669" NA NA NA
"5670" NA NA NA
"5671" NA NA NA
"5672" NA NA NA
"5673" NA NA NA
"5674" NA NA NA
"5675" NA NA NA
"5676" NA NA NA
"5677" NA NA NA
"5678" NA NA NA
"5679" NA NA NA
"5680" NA NA NA
"5681" NA NA NA
"5682" NA NA NA
"5683" NA NA NA
"5684" NA NA NA
"5685" NA NA NA
"5686" NA NA NA
"5687" NA NA NA
"5688" NA NA NA
"5689" NA NA NA
"5690" NA NA NA
"5691" NA NA NA
"5692" NA NA NA
"5693" NA NA NA
"5694" NA NA NA
"5695" NA NA NA
"5696" NA NA NA
"5697" NA NA NA
"5698" NA NA NA
"5699" NA NA NA
"5700" NA NA NA
"5701" NA NA NA
"5702" NA NA NA
"5703" NA NA NA
"5704" NA NA NA
"5705" NA NA NA
"5706" NA NA NA
"5707" NA NA NA
"5708" NA NA NA
"5709" NA NA NA
"5710" NA NA NA
"5711" NA NA NA
"5712" NA NA NA
"5713" NA NA NA
"5714" NA NA NA
"5715" NA NA NA
"5716" NA NA NA
"5717" NA NA NA
"5718" NA NA NA
"5719" NA NA NA
"5720" NA NA NA
"5721" NA NA NA
"5722" NA NA NA
"5723" NA NA NA
"5724" NA NA NA
"5725" NA NA NA
"5726" NA NA NA
"5727" NA NA NA
"5728" NA NA NA
"5729" NA NA NA
"5730" NA NA NA
"5731" NA NA NA
"5732" NA NA NA
"5733" NA NA NA
"5734" NA NA NA
"5735" NA NA NA
"5736" NA NA NA
"5737" NA NA NA
"5738" NA NA NA
"5739" NA NA NA
"5740" NA NA NA
"5741" NA NA NA
"5742" NA NA NA
"5743" NA NA NA
"5744" NA NA NA
"5745" NA NA NA
"5746" NA NA NA
"5747" NA NA NA
"5748" NA NA NA
"5749" NA NA NA
"5750" NA NA NA
"5751" NA NA NA
"5752" NA NA NA
"5753" NA NA NA
"5754" NA NA NA
"5755" NA NA NA
"5756" NA NA NA
"5757" NA NA NA
"5758" NA NA NA
"5759" NA NA NA
"5760" NA NA NA
"5761" NA NA NA
"5762" NA NA NA
"5763" NA NA NA
"5764" NA NA NA
"5765" NA NA NA
"5766" NA NA NA
"5767" NA NA NA
"5768" NA NA NA
"5769" NA NA NA
"5770" NA NA NA
"5771" NA NA NA
"5772" NA NA NA
"5773" NA NA NA
"5774" NA NA NA
"5775" NA NA NA
"5776" NA NA NA
"5777" NA NA NA
"5778" NA NA NA
"5779" NA NA NA
"5780" NA NA NA
"5781" NA NA NA
"5782" NA NA NA
"5783" NA NA NA
"5784" NA NA NA
"5785" NA NA NA
"5786" NA NA NA
"5787" NA NA NA
"5788" NA NA NA
"5789" NA NA NA
"5790" NA NA NA
"5791" NA NA NA
"5792" NA NA NA
"5793" NA NA NA
"5794" NA NA NA
"5795" NA NA NA
"5796" NA NA NA
"5797" NA NA NA
"5798" NA NA NA
"5799" NA NA NA
"5800" NA NA NA
"5801" NA NA NA
"5802" NA NA NA
"5803" NA NA NA
"5804" NA NA NA
"5805" NA NA NA
"5806" NA NA NA
"5807" NA NA NA
"5808" NA NA NA
"5809" NA NA NA
"5810" NA NA NA
"5811" NA NA NA
"5812" NA NA NA
"5813" NA NA NA
"5814" NA NA NA
"5815" NA NA NA
"5816" NA NA NA
"5817" NA NA NA
"5818" NA NA NA
"5819" NA NA NA
"5820" NA NA NA
"5821" NA NA NA
"5822" NA NA NA
"5823" NA NA NA
"5824" NA NA NA
"5825" NA NA NA
"5826" NA NA NA
"5827" NA NA NA
"5828" NA NA NA
"5829" NA NA NA
"5830" NA NA NA
"5831" NA NA NA
"5832" NA NA NA
"5833" NA NA NA
"5834" NA NA NA
"5835" NA NA NA
"5836" NA NA NA
"5837" NA NA NA
"5838" NA NA NA
"5839" NA NA NA
"5840" NA NA NA
"5841" NA NA NA
"5842" NA NA NA
"5843" NA NA NA
"5844" NA NA NA
"5845" NA NA NA
"5846" NA NA NA
"5847" NA NA NA
"5848" NA NA NA
"5849" NA NA NA
"5850" NA NA NA
"5851" NA NA NA
"5852" NA NA NA
"5853" NA NA NA
"5854" NA NA NA
"5855" NA NA NA
"5856" NA NA NA
"5857" NA NA NA
"5858" NA NA NA
"5859" NA NA NA
"5860" NA NA NA
"5861" NA NA NA
"5862" NA NA NA
"5863" NA NA NA
"5864" NA NA NA
"5865" NA NA NA
"5866" NA NA NA
"5867" NA NA NA
"5868" NA NA NA
"5869" NA NA NA
"5870" NA NA NA
"5871" NA NA NA
"5872" NA NA NA
"5873" NA NA NA
"5874" NA NA NA
"5875" NA NA NA
"5876" NA NA NA
"5877" NA NA NA
"5878" NA NA NA
"5879" NA NA NA
"5880" NA NA NA
"5881" NA NA NA
"5882" NA NA NA
"5883" NA NA NA
"5884" NA NA NA
"5885" NA NA NA
"5886" NA NA NA
"5887" NA NA NA
"5888" NA NA NA
"5889" NA NA NA
"5890" NA NA NA
"5891" NA NA NA
"5892" NA NA NA
"5893" NA NA NA
"5894" NA NA NA
"5895" NA NA NA
"5896" NA NA NA
"5897" NA NA NA
"5898" NA NA NA
"5899" NA NA NA
"5900" NA NA NA
"5901" NA NA NA
"5902" NA NA NA
"5903" NA NA NA
"5904" NA NA NA
"5905" NA NA NA
"5906" NA NA NA
"5907" NA NA NA
"5908" NA NA NA
"5909" NA NA NA
"5910" NA NA NA
"5911" NA NA NA
"5912" NA NA NA
"5913" NA NA NA
"5914" NA NA NA
"5915" NA NA NA
"5916" NA NA NA
"5917" NA NA NA
"5918" NA NA NA
"5919" NA NA NA
"5920" NA NA NA
"5921" NA NA NA
"5922" NA NA NA
"5923" NA NA NA
"5924" NA NA NA
"5925" NA NA NA
"5926" NA NA NA
"5927" NA NA NA
"5928" NA NA NA
"5929" NA NA NA
"5930" NA NA NA
"5931" NA NA NA
"5932" NA NA NA
"5933" NA NA NA
"5934" NA NA NA
"5935" NA NA NA
"5936" NA NA NA
"5937" NA NA NA
"5938" NA NA NA
"5939" NA NA NA
"5940" NA NA NA
"5941" NA NA NA
"5942" NA NA NA
"5943" NA NA NA
"5944" NA NA NA
"5945" NA NA NA
"5946" NA NA NA
"5947" NA NA NA
"5948" NA NA NA
"5949" NA NA NA
"5950" NA NA NA
"5951" NA NA NA
"5952" NA NA NA
"5953" NA NA NA
"5954" NA NA NA
"5955" NA NA NA
"5956" NA NA NA
"5957" NA NA NA
"5958" NA NA NA
"5959" NA NA NA
"5960" NA NA NA
"5961" NA NA NA
"5962" NA NA NA
"5963" NA NA NA
"5964" NA NA NA
"5965" NA NA NA
"5966" NA NA NA
"5967" NA NA NA
"5968" NA NA NA
"5969" NA NA NA
"5970" NA NA NA
"5971" NA NA NA
"5972" NA NA NA
"5973" NA NA NA
"5974" NA NA NA
"5975" NA NA NA
"5976" NA NA NA
"5977" NA NA NA
"5978" NA NA NA
"5979" NA NA NA
"5980" NA NA NA
"5981" NA NA NA
"5982" NA NA NA
"5983" NA NA NA
"5984" NA NA NA
"5985" NA NA NA
"5986" NA NA NA
"5987" NA NA NA
"5988" NA NA NA
"5989" NA NA NA
"5990" NA NA NA
"5991" NA NA NA
"5992" NA NA NA
"5993" NA NA NA
"5994" NA NA NA
"5995" NA NA NA
"5996" NA NA NA
"5997" NA NA NA
"5998" NA NA NA
"5999" NA NA NA
"6000" NA NA NA
"6001" NA NA NA
"6002" NA NA NA
"6003" NA NA NA
"6004" NA NA NA
"6005" NA NA NA
"6006" NA NA NA
"6007" NA NA NA
"6008" NA NA NA
"6009" NA NA NA
"6010" NA NA NA
"6011" NA NA NA
"6012" NA NA NA
"6013" NA NA NA
"6014" NA NA NA
"6015" NA NA NA
"6016" NA NA NA
"6017" NA NA NA
"6018" NA NA NA
"6019" NA NA NA
"6020" NA NA NA
"6021" NA NA NA
"6022" NA NA NA
"6023" NA NA NA
"6024" NA NA NA
"6025" NA NA NA
"6026" NA NA NA
"6027" NA NA NA
"6028" NA NA NA
"6029" NA NA NA
"6030" NA NA NA
"6031" NA NA NA
"6032" NA NA NA
"6033" NA NA NA
"6034" NA NA NA
"6035" NA NA NA
"6036" NA NA NA
"6037" NA NA NA
"6038" NA NA NA
"6039" NA NA NA
"6040" NA NA NA
"6041" NA NA NA
"6042" NA NA NA
"6043" NA NA NA
"6044" NA NA NA
"6045" NA NA NA
"6046" NA NA NA
"6047" NA NA NA
"6048" NA NA NA
"6049" NA NA NA
"6050" NA NA NA
"6051" NA NA NA
"6052" NA NA NA
"6053" NA NA NA
"6054" NA NA NA
"6055" NA NA NA
"6056" NA NA NA
"6057" NA NA NA
"6058" NA NA NA
"6059" NA NA NA
"6060" NA NA NA
"6061" NA NA NA
"6062" NA NA NA
"6063" NA NA NA
"6064" NA NA NA
"6065" NA NA NA
"6066" NA NA NA
"6067" NA NA NA
"6068" NA NA NA
"6069" NA NA NA
"6070" NA NA NA
"6071" NA NA NA
"6072" NA NA NA
"6073" NA NA NA
"6074" NA NA NA
"6075" NA NA NA
"6076" NA NA NA
"6077" NA NA NA
"6078" NA NA NA
"6079" NA NA NA
"6080" NA NA NA
"6081" NA NA NA
"6082" NA NA NA
"6083" NA NA NA
"6084" NA NA NA
"6085" NA NA NA
"6086" NA NA NA
"6087" NA NA NA
"6088" NA NA NA
"6089" NA NA NA
"6090" NA NA NA
"6091" NA NA NA
"6092" NA NA NA
"6093" NA NA NA
"6094" NA NA NA
"6095" NA NA NA
"6096" NA NA NA
"6097" NA NA NA
"6098" NA NA NA
"6099" NA NA NA
"6100" NA NA NA
"6101" NA NA NA
"6102" NA NA NA
"6103" NA NA NA
"6104" NA NA NA
"6105" NA NA NA
"6106" NA NA NA
"6107" NA NA NA
"6108" NA NA NA
"6109" NA NA NA
"6110" NA NA NA
"6111" NA NA NA
"6112" NA NA NA
"6113" NA NA NA
"6114" NA NA NA
"6115" NA NA NA
"6116" NA NA NA
"6117" NA NA NA
"6118" NA NA NA
"6119" NA NA NA
"6120" NA NA NA
"6121" NA NA NA
"6122" NA NA NA
"6123" NA NA NA
"6124" NA NA NA
"6125" NA NA NA
"6126" NA NA NA
"6127" NA NA NA
"6128" NA NA NA
"6129" NA NA NA
"6130" NA NA NA
"6131" NA NA NA
"6132" NA NA NA
"6133" NA NA NA
"6134" NA NA NA
"6135" NA NA NA
"6136" NA NA NA
"6137" NA NA NA
"6138" NA NA NA
"6139" NA NA NA
"6140" NA NA NA
"6141" NA NA NA
"6142" NA NA NA
"6143" NA NA NA
"6144" NA NA NA
"6145" NA NA NA
"6146" NA NA NA
"6147" NA NA NA
"6148" NA NA NA
"6149" NA NA NA
"6150" NA NA NA
"6151" NA NA NA
"6152" NA NA NA
"6153" NA NA NA
"6154" NA NA NA
"6155" NA NA NA
"6156" NA NA NA
"6157" NA NA NA
"6158" NA NA NA
"6159" NA NA NA
"6160" NA NA NA
"6161" NA NA NA
"6162" NA NA NA
"6163" NA NA NA
"6164" NA NA NA
"6165" NA NA NA
"6166" NA NA NA
"6167" NA NA NA
"6168" NA NA NA
"6169" NA NA NA
"6170" NA NA NA
"6171" NA NA NA
"6172" NA NA NA
"6173" NA NA NA
"6174" NA NA NA
"6175" NA NA NA
"6176" NA NA NA
"6177" NA NA NA
"6178" NA NA NA
"6179" NA NA NA
"6180" NA NA NA
"6181" NA NA NA
"6182" NA NA NA
"6183" NA NA NA
"6184" NA NA NA
"6185" NA NA NA
"6186" NA NA NA
"6187" NA NA NA
"6188" NA NA NA
"6189" NA NA NA
"6190" NA NA NA
"6191" NA NA NA
"6192" NA NA NA
"6193" NA NA NA
"6194" NA NA NA
"6195" NA NA NA
"6196" NA NA NA
"6197" NA NA NA
"6198" NA NA NA
"6199" NA NA NA
"6200" NA NA NA
"6201" NA NA NA
"6202" NA NA NA
"6203" NA NA NA
"6204" NA NA NA
"6205" NA NA NA
"6206" NA NA NA
"6207" NA NA NA
"6208" NA NA NA
"6209" NA NA NA
"6210" NA NA NA
"6211" NA NA NA
"6212" NA NA NA
"6213" NA NA NA
"6214" NA NA NA
"6215" NA NA NA
"6216" NA NA NA
"6217" NA NA NA
"6218" NA NA NA
"6219" NA NA NA
"6220" NA NA NA
"6221" NA NA NA
"6222" NA NA NA
"6223" NA NA NA
"6224" NA NA NA
"6225" NA NA NA
"6226" NA NA NA
"6227" NA NA NA
"6228" NA NA NA
"6229" NA NA NA
"6230" NA NA NA
"6231" NA NA NA
"6232" NA NA NA
"6233" NA NA NA
"6234" NA NA NA
"6235" NA NA NA
"6236" NA NA NA
"6237" NA NA NA
"6238" NA NA NA
"6239" NA NA NA
"6240" NA NA NA
"6241" NA NA NA
"6242" NA NA NA
"6243" NA NA NA
"6244" NA NA NA
"6245" NA NA NA
"6246" NA NA NA
"6247" NA NA NA
"6248" NA NA NA
"6249" NA NA NA
"6250" NA NA NA
"6251" NA NA NA
"6252" NA NA NA
"6253" NA NA NA
"6254" NA NA NA
"6255" NA NA NA
"6256" NA NA NA
"6257" NA NA NA
"6258" NA NA NA
"6259" NA NA NA
"6260" NA NA NA
"6261" NA NA NA
"6262" NA NA NA
"6263" NA NA NA
"6264" NA NA NA
"6265" NA NA NA
"6266" NA NA NA
"6267" NA NA NA
"6268" NA NA NA
"6269" NA NA NA
"6270" NA NA NA
"6271" NA NA NA
"6272" NA NA NA
"6273" NA NA NA
"6274" NA NA NA
"6275" NA NA NA
"6276" NA NA NA
"6277" NA NA NA
"6278" NA NA NA
"6279" NA NA NA
"6280" NA NA NA
"6281" NA NA NA
"6282" NA NA NA
"6283" NA NA NA
"6284" NA NA NA
"6285" NA NA NA
"6286" NA NA NA
"6287" NA NA NA
"6288" NA NA NA
"6289" NA NA NA
"6290" NA NA NA
"6291" NA NA NA
"6292" NA NA NA
"6293" NA NA NA
"6294" NA NA NA
"6295" NA NA NA
"6296" NA NA NA
"6297" NA NA NA
"6298" NA NA NA
"6299" NA NA NA
"6300" NA NA NA
"6301" NA NA NA
"6302" NA NA NA
"6303" NA NA NA
"6304" NA NA NA
"6305" NA NA NA
"6306" NA NA NA
"6307" NA NA NA
"6308" NA NA NA
"6309" NA NA NA
"6310" NA NA NA
"6311" NA NA NA
"6312" NA NA NA
"6313" NA NA NA
"6314" NA NA NA
"6315" NA NA NA
"6316" NA NA NA
"6317" NA NA NA
"6318" NA NA NA
"6319" NA NA NA
"6320" NA NA NA
"6321" NA NA NA
"6322" NA NA NA
"6323" NA NA NA
"6324" NA NA NA
"6325" NA NA NA
"6326" NA NA NA
"6327" NA NA NA
"6328" NA NA NA
"6329" NA NA NA
"6330" NA NA NA
"6331" NA NA NA
"6332" NA NA NA
"6333" NA NA NA
"6334" NA NA NA
"6335" NA NA NA
"6336" NA NA NA
"6337" NA NA NA
"6338" NA NA NA
"6339" NA NA NA
"6340" NA NA NA
"6341" NA NA NA
"6342" NA NA NA
"6343" NA NA NA
"6344" NA NA NA
"6345" NA NA NA
"6346" NA NA NA
"6347" NA NA NA
"6348" NA NA NA
"6349" NA NA NA
"6350" NA NA NA
"6351" NA NA NA
"6352" NA NA NA
"6353" NA NA NA
"6354" NA NA NA
"6355" NA NA NA
"6356" NA NA NA
"6357" NA NA NA
"6358" NA NA NA
"6359" NA NA NA
"6360" NA NA NA
"6361" NA NA NA
"6362" NA NA NA
"6363" NA NA NA
"6364" NA NA NA
"6365" NA NA NA
"6366" NA NA NA
"6367" NA NA NA
"6368" NA NA NA
"6369" NA NA NA
"6370" NA NA NA
"6371" NA NA NA
"6372" NA NA NA
"6373" NA NA NA
"6374" NA NA NA
"6375" NA NA NA
"6376" NA NA NA
"6377" NA NA NA
"6378" NA NA NA
"6379" NA NA NA
"6380" NA NA NA
"6381" NA NA NA
"6382" NA NA NA
"6383" NA NA NA
"6384" NA NA NA
"6385" NA NA NA
"6386" NA NA NA
"6387" NA NA NA
"6388" NA NA NA
"6389" NA NA NA
"6390" NA NA NA
"6391" NA NA NA
"6392" NA NA NA
"6393" NA NA NA
"6394" NA NA NA
"6395" NA NA NA
"6396" NA NA NA
"6397" NA NA NA
"6398" NA NA NA
"6399" NA NA NA
"6400" NA NA NA
"6401" NA NA NA
"6402" NA NA NA
"6403" NA NA NA
"6404" NA NA NA
"6405" NA NA NA
"6406" NA NA NA
"6407" NA NA NA
"6408" NA NA NA
"6409" NA NA NA
"6410" NA NA NA
"6411" NA NA NA
"6412" NA NA NA
"6413" NA NA NA
"6414" NA NA NA
"6415" NA NA NA
"6416" NA NA NA
"6417" NA NA NA
"6418" NA NA NA
"6419" NA NA NA
"6420" NA NA NA
"6421" NA NA NA
"6422" NA NA NA
"6423" NA NA NA
"6424" NA NA NA
"6425" NA NA NA
"6426" NA NA NA
"6427" NA NA NA
"6428" NA NA NA
"6429" NA NA NA
"6430" NA NA NA
"6431" NA NA NA
"6432" NA NA NA
"6433" NA NA NA
"6434" NA NA NA
"6435" NA NA NA
"6436" NA NA NA
"6437" NA NA NA
"6438" NA NA NA
"6439" NA NA NA
"6440" NA NA NA
"6441" NA NA NA
"6442" NA NA NA
"6443" NA NA NA
"6444" NA NA NA
"6445" NA NA NA
"6446" NA NA NA
"6447" NA NA NA
"6448" NA NA NA
"6449" NA NA NA
"6450" NA NA NA
"6451" NA NA NA
"6452" NA NA NA
"6453" NA NA NA
"6454" NA NA NA
"6455" NA NA NA
"6456" NA NA NA
"6457" NA NA NA
"6458" NA NA NA
"6459" NA NA NA
"6460" NA NA NA
"6461" NA NA NA
"6462" NA NA NA
"6463" NA NA NA
"6464" NA NA NA
"6465" NA NA NA
"6466" NA NA NA
"6467" NA NA NA
"6468" NA NA NA
"6469" NA NA NA
"6470" NA NA NA
"6471" NA NA NA
"6472" NA NA NA
"6473" NA NA NA
"6474" NA NA NA
"6475" NA NA NA
"6476" NA NA NA
"6477" NA NA NA
"6478" NA NA NA
"6479" NA NA NA
"6480" NA NA NA
"6481" NA NA NA
"6482" NA NA NA
"6483" NA NA NA
"6484" NA NA NA
"6485" NA NA NA
"6486" NA NA NA
"6487" NA NA NA
"6488" NA NA NA
"6489" NA NA NA
"6490" NA NA NA
"6491" NA NA NA
"6492" NA NA NA
"6493" NA NA NA
"6494" NA NA NA
"6495" NA NA NA
"6496" NA NA NA
"6497" NA NA NA
"6498" NA NA NA
"6499" NA NA NA
"6500" NA NA NA
"6501" NA NA NA
"6502" NA NA NA
"6503" NA NA NA
"6504" NA NA NA
"6505" NA NA NA
"6506" NA NA NA
"6507" NA NA NA
"6508" NA NA NA
"6509" NA NA NA
"6510" NA NA NA
"6511" NA NA NA
"6512" NA NA NA
"6513" NA NA NA
"6514" NA NA NA
"6515" NA NA NA
"6516" NA NA NA
"6517" NA NA NA
"6518" NA NA NA
"6519" NA NA NA
"6520" NA NA NA
"6521" NA NA NA
"6522" NA NA NA
"6523" NA NA NA
"6524" NA NA NA
"6525" NA NA NA
"6526" NA NA NA
"6527" NA NA NA
"6528" NA NA NA
"6529" NA NA NA
"6530" NA NA NA
"6531" NA NA NA
"6532" NA NA NA
"6533" NA NA NA
"6534" NA NA NA
"6535" NA NA NA
"6536" NA NA NA
"6537" NA NA NA
"6538" NA NA NA
"6539" NA NA NA
"6540" NA NA NA
"6541" NA NA NA
"6542" NA NA NA
"6543" NA NA NA
"6544" NA NA NA
"6545" NA NA NA
"6546" NA NA NA
"6547" NA NA NA
"6548" NA NA NA
"6549" NA NA NA
"6550" NA NA NA
"6551" NA NA NA
"6552" NA NA NA
"6553" NA NA NA
"6554" NA NA NA
"6555" NA NA NA
"6556" NA NA NA
"6557" NA NA NA
"6558" NA NA NA
"6559" NA NA NA
"6560" NA NA NA
"6561" NA NA NA
"6562" NA NA NA
"6563" NA NA NA
"6564" NA NA NA
"6565" NA NA NA
"6566" NA NA NA
"6567" NA NA NA
"6568" NA NA NA
"6569" NA NA NA
"6570" NA NA NA
"6571" NA NA NA
"6572" NA NA NA
"6573" NA NA NA
"6574" NA NA NA
"6575" NA NA NA
"6576" NA NA NA
"6577" NA NA NA
"6578" NA NA NA
"6579" NA NA NA
"6580" NA NA NA
"6581" NA NA NA
"6582" NA NA NA
"6583" NA NA NA
"6584" NA NA NA
"6585" NA NA NA
"6586" NA NA NA
"6587" NA NA NA
"6588" NA NA NA
"6589" NA NA NA
"6590" NA NA NA
"6591" NA NA NA
"6592" NA NA NA
"6593" NA NA NA
"6594" NA NA NA
"6595" NA NA NA
"6596" NA NA NA
"6597" NA NA NA
"6598" NA NA NA
"6599" NA NA NA
"6600" NA NA NA
"6601" NA NA NA
"6602" NA NA NA
"6603" NA NA NA
"6604" NA NA NA
"6605" NA NA NA
"6606" NA NA NA
"6607" NA NA NA
"6608" NA NA NA
"6609" NA NA NA
"6610" NA NA NA
"6611" NA NA NA
"6612" NA NA NA
"6613" NA NA NA
"6614" NA NA NA
"6615" NA NA NA
"6616" NA NA NA
"6617" NA NA NA
"6618" NA NA NA
"6619" NA NA NA
"6620" NA NA NA
"6621" NA NA NA
"6622" NA NA NA
"6623" NA NA NA
"6624" NA NA NA
"6625" NA NA NA
"6626" NA NA NA
"6627" NA NA NA
"6628" NA NA NA
"6629" NA NA NA
"6630" NA NA NA
"6631" NA NA NA
"6632" NA NA NA
"6633" NA NA NA
"6634" NA NA NA
"6635" NA NA NA
"6636" NA NA NA
"6637" NA NA NA
"6638" NA NA NA
"6639" NA NA NA
"6640" NA NA NA
"6641" NA NA NA
"6642" NA NA NA
"6643" NA NA NA
"6644" NA NA NA
"6645" NA NA NA
"6646" NA NA NA
"6647" NA NA NA
"6648" NA NA NA
"6649" NA NA NA
"6650" NA NA NA
"6651" NA NA NA
"6652" NA NA NA
"6653" NA NA NA
"6654" NA NA NA
"6655" NA NA NA
"6656" NA NA NA
"6657" NA NA NA
"6658" NA NA NA
"6659" NA NA NA
"6660" NA NA NA
"6661" NA NA NA
"6662" NA NA NA
"6663" NA NA NA
"6664" NA NA NA
"6665" NA NA NA
"6666" NA NA NA
"6667" NA NA NA
"6668" NA NA NA
"6669" NA NA NA
"6670" NA NA NA
"6671" NA NA NA
"6672" NA NA NA
"6673" NA NA NA
"6674" NA NA NA
"6675" NA NA NA
"6676" NA NA NA
"6677" NA NA NA
"6678" NA NA NA
"6679" NA NA NA
"6680" NA NA NA
"6681" NA NA NA
"6682" NA NA NA
"6683" NA NA NA
"6684" NA NA NA
"6685" NA NA NA
"6686" NA NA NA
"6687" NA NA NA
"6688" NA NA NA
"6689" NA NA NA
"6690" NA NA NA
"6691" NA NA NA
"6692" NA NA NA
"6693" NA NA NA
"6694" NA NA NA
"6695" NA NA NA
"6696" NA NA NA
"6697" NA NA NA
"6698" NA NA NA
"6699" NA NA NA
"6700" NA NA NA
"6701" NA NA NA
"6702" NA NA NA
"6703" NA NA NA
"6704" NA NA NA
"6705" NA NA NA
"6706" NA NA NA
"6707" NA NA NA
"6708" NA NA NA
"6709" NA NA NA
"6710" NA NA NA
"6711" NA NA NA
"6712" NA NA NA
"6713" NA NA NA
"6714" NA NA NA
"6715" NA NA NA
"6716" NA NA NA
"6717" NA NA NA
"6718" NA NA NA
"6719" NA NA NA
"6720" NA NA NA
"6721" NA NA NA
"6722" NA NA NA
"6723" NA NA NA
"6724" NA NA NA
"6725" NA NA NA
"6726" NA NA NA
"6727" NA NA NA
"6728" NA NA NA
"6729" NA NA NA
"6730" NA NA NA
"6731" NA NA NA
"6732" NA NA NA
"6733" NA NA NA
"6734" NA NA NA
"6735" NA NA NA
"6736" NA NA NA
"6737" NA NA NA
"6738" NA NA NA
"6739" NA NA NA
"6740" NA NA NA
"6741" NA NA NA
"6742" NA NA NA
"6743" NA NA NA
"6744" NA NA NA
"6745" NA NA NA
"6746" NA NA NA
"6747" NA NA NA
"6748" NA NA NA
"6749" NA NA NA
"6750" NA NA NA
"6751" NA NA NA
"6752" NA NA NA
"6753" NA NA NA
"6754" NA NA NA
"6755" NA NA NA
"6756" NA NA NA
"6757" NA NA NA
"6758" NA NA NA
"6759" NA NA NA
"6760" NA NA NA
"6761" NA NA NA
"6762" NA NA NA
"6763" NA NA NA
"6764" NA NA NA
"6765" NA NA NA
"6766" NA NA NA
"6767" NA NA NA
"6768" NA NA NA
"6769" NA NA NA
"6770" NA NA NA
"6771" NA NA NA
"6772" NA NA NA
"6773" NA NA NA
"6774" NA NA NA
"6775" NA NA NA
"6776" NA NA NA
"6777" NA NA NA
"6778" NA NA NA
"6779" NA NA NA
"6780" NA NA NA
"6781" NA NA NA
"6782" NA NA NA
"6783" NA NA NA
"6784" NA NA NA
"6785" NA NA NA
"6786" NA NA NA
"6787" NA NA NA
"6788" NA NA NA
"6789" NA NA NA
"6790" NA NA NA
"6791" NA NA NA
"6792" NA NA NA
"6793" NA NA NA
"6794" NA NA NA
"6795" NA NA NA
"6796" NA NA NA
"6797" NA NA NA
"6798" NA NA NA
"6799" NA NA NA
"6800" NA NA NA
"6801" NA NA NA
"6802" NA NA NA
"6803" NA NA NA
"6804" NA NA NA
"6805" NA NA NA
"6806" NA NA NA
"6807" NA NA NA
"6808" NA NA NA
"6809" NA NA NA
"6810" NA NA NA
"6811" NA NA NA
"6812" NA NA NA
"6813" NA NA NA
"6814" NA NA NA
"6815" NA NA NA
"6816" NA NA NA
"6817" NA NA NA
"6818" NA NA NA
"6819" NA NA NA
"6820" NA NA NA
"6821" NA NA NA
"6822" NA NA NA
"6823" NA NA NA
"6824" NA NA NA
"6825" NA NA NA
"6826" NA NA NA
"6827" NA NA NA
"6828" NA NA NA
"6829" NA NA NA
"6830" NA NA NA
"6831" NA NA NA
"6832" NA NA NA
"6833" NA NA NA
"6834" NA NA NA
"6835" NA NA NA
"6836" NA NA NA
"6837" NA NA NA
"6838" NA NA NA
"6839" NA NA NA
"6840" NA NA NA
"6841" NA NA NA
"6842" NA NA NA
"6843" NA NA NA
"6844" NA NA NA
"6845" NA NA NA
"6846" NA NA NA
"6847" NA NA NA
"6848" NA NA NA
"6849" NA NA NA
"6850" NA NA NA
"6851" NA NA NA
"6852" NA NA NA
"6853" NA NA NA
"6854" NA NA NA
"6855" NA NA NA
"6856" NA NA NA
"6857" NA NA NA
"6858" NA NA NA
"6859" NA NA NA
"6860" NA NA NA
"6861" NA NA NA
"6862" NA NA NA
"6863" NA NA NA
"6864" NA NA NA
"6865" NA NA NA
"6866" NA NA NA
"6867" NA NA NA
"6868" NA NA NA
"6869" NA NA NA
"6870" NA NA NA
"6871" NA NA NA
"6872" NA NA NA
"6873" NA NA NA
"6874" NA NA NA
"6875" NA NA NA
"6876" NA NA NA
"6877" NA NA NA
"6878" NA NA NA
"6879" NA NA NA
"6880" NA NA NA
"6881" NA NA NA
"6882" NA NA NA
"6883" NA NA NA
"6884" NA NA NA
"6885" NA NA NA
"6886" NA NA NA
"6887" NA NA NA
"6888" NA NA NA
"6889" NA NA NA
"6890" NA NA NA
"6891" NA NA NA
"6892" NA NA NA
"6893" NA NA NA
"6894" NA NA NA
"6895" NA NA NA
"6896" NA NA NA
"6897" NA NA NA
"6898" NA NA NA
"6899" NA NA NA
"6900" NA NA NA
"6901" NA NA NA
"6902" NA NA NA
"6903" NA NA NA
"6904" NA NA NA
"6905" NA NA NA
"6906" NA NA NA
"6907" NA NA NA
"6908" NA NA NA
"6909" NA NA NA
"6910" NA NA NA
"6911" NA NA NA
"6912" NA NA NA
"6913" NA NA NA
"6914" NA NA NA
"6915" NA NA NA
"6916" NA NA NA
"6917" NA NA NA
"6918" NA NA NA
"6919" NA NA NA
"6920" NA NA NA
"6921" NA NA NA
"6922" NA NA NA
"6923" NA NA NA
"6924" NA NA NA
"6925" NA NA NA
"6926" NA NA NA
"6927" NA NA NA
"6928" NA NA NA
"6929" NA NA NA
"6930" NA NA NA
"6931" NA NA NA
"6932" NA NA NA
"6933" NA NA NA
"6934" NA NA NA
"6935" NA NA NA
"6936" NA NA NA
"6937" NA NA NA
"6938" NA NA NA
"6939" NA NA NA
"6940" NA NA NA
"6941" NA NA NA
"6942" NA NA NA
"6943" NA NA NA
"6944" NA NA NA
"6945" NA NA NA
"6946" NA NA NA
"6947" NA NA NA
"6948" NA NA NA
"6949" NA NA NA
"6950" NA NA NA
"6951" NA NA NA
"6952" NA NA NA
"6953" NA NA NA
"6954" NA NA NA
"6955" NA NA NA
"6956" NA NA NA
"6957" NA NA NA
"6958" NA NA NA
"6959" NA NA NA
"6960" NA NA NA
"6961" NA NA NA
"6962" NA NA NA
"6963" NA NA NA
"6964" NA NA NA
"6965" NA NA NA
"6966" NA NA NA
"6967" NA NA NA
"6968" NA NA NA
"6969" NA NA NA
"6970" NA NA NA
"6971" NA NA NA
"6972" NA NA NA
"6973" NA NA NA
"6974" NA NA NA
"6975" NA NA NA
"6976" NA NA NA
"6977" NA NA NA
"6978" NA NA NA
"6979" NA NA NA
"6980" NA NA NA
"6981" NA NA NA
"6982" NA NA NA
"6983" NA NA NA
"6984" NA NA NA
"6985" NA NA NA
"6986" NA NA NA
"6987" NA NA NA
"6988" NA NA NA
"6989" NA NA NA
"6990" NA NA NA
"6991" NA NA NA
"6992" NA NA NA
"6993" NA NA NA
"6994" NA NA NA
"6995" NA NA NA
"6996" NA NA NA
"6997" NA NA NA
"6998" NA NA NA
"6999" NA NA NA
"7000" NA NA NA
"7001" NA NA NA
"7002" NA NA NA
"7003" NA NA NA
"7004" NA NA NA
"7005" NA NA NA
"7006" NA NA NA
"7007" NA NA NA
"7008" NA NA NA
"7009" NA NA NA
"7010" NA NA NA
"7011" NA NA NA
"7012" NA NA NA
"7013" NA NA NA
"7014" NA NA NA
"7015" NA NA NA
"7016" NA NA NA
"7017" NA NA NA
"7018" NA NA NA
"7019" NA NA NA
"7020" NA NA NA
"7021" NA NA NA
"7022" NA NA NA
"7023" NA NA NA
"7024" NA NA NA
"7025" NA NA NA
"7026" NA NA NA
"7027" NA NA NA
"7028" NA NA NA
"7029" NA NA NA
"7030" NA NA NA
"7031" NA NA NA
"7032" NA NA NA
"7033" NA NA NA
"7034" NA NA NA
"7035" NA NA NA
"7036" NA NA NA
"7037" NA NA NA
"7038" NA NA NA
"7039" NA NA NA
"7040" NA NA NA
"7041" NA NA NA
"7042" NA NA NA
"7043" NA NA NA
"7044" NA NA NA
"7045" NA NA NA
"7046" NA NA NA
"7047" NA NA NA
"7048" NA NA NA
"7049" NA NA NA
"7050" NA NA NA
"7051" NA NA NA
"7052" NA NA NA
"7053" NA NA NA
"7054" NA NA NA
"7055" NA NA NA
"7056" NA NA NA
"7057" NA NA NA
"7058" NA NA NA
"7059" NA NA NA
"7060" NA NA NA
"7061" NA NA NA
"7062" NA NA NA
"7063" NA NA NA
"7064" NA NA NA
"7065" NA NA NA
"7066" NA NA NA
"7067" NA NA NA
"7068" NA NA NA
"7069" NA NA NA
"7070" NA NA NA
"7071" NA NA NA
"7072" NA NA NA
"7073" NA NA NA
"7074" NA NA NA
"7075" NA NA NA
"7076" NA NA NA
"7077" NA NA NA
"7078" NA NA NA
"7079" NA NA NA
"7080" NA NA NA
"7081" NA NA NA
"7082" NA NA NA
"7083" NA NA NA
"7084" NA NA NA
"7085" NA NA NA
"7086" NA NA NA
"7087" NA NA NA
"7088" NA NA NA
"7089" NA NA NA
"7090" NA NA NA
"7091" NA NA NA
"7092" NA NA NA
"7093" NA NA NA
"7094" NA NA NA
"7095" NA NA NA
"7096" NA NA NA
"7097" NA NA NA
"7098" NA NA NA
"7099" NA NA NA
"7100" NA NA NA
"7101" NA NA NA
"7102" NA NA NA
"7103" NA NA NA
"7104" NA NA NA
"7105" NA NA NA
"7106" NA NA NA
"7107" NA NA NA
"7108" NA NA NA
"7109" NA NA NA
"7110" NA NA NA
"7111" NA NA NA
"7112" NA NA NA
"7113" NA NA NA
"7114" NA NA NA
"7115" NA NA NA
"7116" NA NA NA
"7117" NA NA NA
"7118" NA NA NA
"7119" NA NA NA
"7120" NA NA NA
"7121" NA NA NA
"7122" NA NA NA
"7123" NA NA NA
"7124" NA NA NA
"7125" NA NA NA
"7126" NA NA NA
"7127" NA NA NA
"7128" NA NA NA
"7129" NA NA NA
"7130" NA NA NA
"7131" NA NA NA
"7132" NA NA NA
"7133" NA NA NA
"7134" NA NA NA
"7135" NA NA NA
"7136" NA NA NA
"7137" NA NA NA
"7138" NA NA NA
"7139" NA NA NA
"7140" NA NA NA
"7141" NA NA NA
"7142" NA NA NA
"7143" NA NA NA
"7144" NA NA NA
"7145" NA NA NA
"7146" NA NA NA
"7147" NA NA NA
"7148" NA NA NA
"7149" NA NA NA
"7150" NA NA NA
"7151" NA NA NA
"7152" NA NA NA
"7153" NA NA NA
"7154" NA NA NA
"7155" NA NA NA
"7156" NA NA NA
"7157" NA NA NA
"7158" NA NA NA
"7159" NA NA NA
"7160" NA NA NA
"7161" NA NA NA
"7162" NA NA NA
"7163" NA NA NA
"7164" NA NA NA
"7165" NA NA NA
"7166" NA NA NA
"7167" NA NA NA
"7168" NA NA NA
"7169" NA NA NA
"7170" NA NA NA
"7171" NA NA NA
"7172" NA NA NA
"7173" NA NA NA
"7174" NA NA NA
"7175" NA NA NA
"7176" NA NA NA
"7177" NA NA NA
"7178" NA NA NA
"7179" NA NA NA
"7180" NA NA NA
"7181" NA NA NA
"7182" NA NA NA
"7183" NA NA NA
"7184" NA NA NA
"7185" NA NA NA
"7186" NA NA NA
"7187" NA NA NA
"7188" NA NA NA
"7189" NA NA NA
"7190" NA NA NA
"7191" NA NA NA
"7192" NA NA NA
"7193" NA NA NA
"7194" NA NA NA
"7195" NA NA NA
"7196" NA NA NA
"7197" NA NA NA
"7198" NA NA NA
"7199" NA NA NA
"7200" NA NA NA
"7201" NA NA NA
"7202" NA NA NA
"7203" NA NA NA
"7204" NA NA NA
"7205" NA NA NA
"7206" NA NA NA
"7207" NA NA NA
"7208" NA NA NA
"7209" NA NA NA
"7210" NA NA NA
"7211" NA NA NA
"7212" NA NA NA
"7213" NA NA NA
"7214" NA NA NA
"7215" NA NA NA
"7216" NA NA NA
"7217" NA NA NA
"7218" NA NA NA
"7219" NA NA NA
"7220" NA NA NA
"7221" NA NA NA
"7222" NA NA NA
"7223" NA NA NA
"7224" NA NA NA
"7225" NA NA NA
"7226" NA NA NA
"7227" NA NA NA
"7228" NA NA NA
"7229" NA NA NA
"7230" NA NA NA
"7231" NA NA NA
"7232" NA NA NA
"7233" NA NA NA
"7234" NA NA NA
"7235" NA NA NA
"7236" NA NA NA
"7237" NA NA NA
"7238" NA NA NA
"7239" NA NA NA
"7240" NA NA NA
"7241" NA NA NA
"7242" NA NA NA
"7243" NA NA NA
"7244" NA NA NA
"7245" NA NA NA
"7246" NA NA NA
"7247" NA NA NA
"7248" NA NA NA
"7249" NA NA NA
"7250" NA NA NA
"7251" NA NA NA
"7252" NA NA NA
"7253" NA NA NA
"7254" NA NA NA
"7255" NA NA NA
"7256" NA NA NA
"7257" NA NA NA
"7258" NA NA NA
"7259" NA NA NA
"7260" NA NA NA
"7261" NA NA NA
"7262" NA NA NA
"7263" NA NA NA
"7264" NA NA NA
"7265" NA NA NA
"7266" NA NA NA
"7267" NA NA NA
"7268" NA NA NA
"7269" NA NA NA
"7270" NA NA NA
"7271" NA NA NA
"7272" NA NA NA
"7273" NA NA NA
"7274" NA NA NA
"7275" NA NA NA
"7276" NA NA NA
"7277" NA NA NA
"7278" NA NA NA
"7279" NA NA NA
"7280" NA NA NA
"7281" NA NA NA
"7282" NA NA NA
"7283" NA NA NA
"7284" NA NA NA
"7285" NA NA NA
"7286" NA NA NA
"7287" NA NA NA
"7288" NA NA NA
"7289" NA NA NA
"7290" NA NA NA
"7291" NA NA NA
"7292" NA NA NA
"7293" NA NA NA
"7294" NA NA NA
"7295" NA NA NA
"7296" NA NA NA
"7297" NA NA NA
"7298" NA NA NA
"7299" NA NA NA
"7300" NA NA NA
"7301" NA NA NA
"7302" NA NA NA
"7303" NA NA NA
"7304" NA NA NA
"7305" NA NA NA
"7306" NA NA NA
"7307" NA NA NA
"7308" NA NA NA
"7309" NA NA NA
"7310" NA NA NA
"7311" NA NA NA
"7312" NA NA NA
"7313" NA NA NA
"7314" NA NA NA
"7315" NA NA NA
"7316" NA NA NA
"7317" NA NA NA
"7318" NA NA NA
"7319" NA NA NA
"7320" NA NA NA
"7321" NA NA NA
"7322" NA NA NA
"7323" NA NA NA
"7324" NA NA NA
"7325" NA NA NA
"7326" NA NA NA
"7327" NA NA NA
"7328" NA NA NA
"7329" NA NA NA
"7330" NA NA NA
"7331" NA NA NA
"7332" NA NA NA
"7333" NA NA NA
"7334" NA NA NA
"7335" NA NA NA
"7336" NA NA NA
"7337" NA NA NA
"7338" NA NA NA
"7339" NA NA NA
"7340" NA NA NA
"7341" NA NA NA
"7342" NA NA NA
"7343" NA NA NA
"7344" NA NA NA
"7345" NA NA NA
"7346" NA NA NA
"7347" NA NA NA
"7348" NA NA NA
"7349" NA NA NA
"7350" NA NA NA
"7351" NA NA NA
"7352" NA NA NA
"7353" NA NA NA
"7354" NA NA NA
"7355" NA NA NA
"7356" NA NA NA
"7357" NA NA NA
"7358" NA NA NA
"7359" NA NA NA
"7360" NA NA NA
"7361" NA NA NA
"7362" NA NA NA
"7363" NA NA NA
"7364" NA NA NA
"7365" NA NA NA
"7366" NA NA NA
"7367" NA NA NA
"7368" NA NA NA
"7369" NA NA NA
"7370" NA NA NA
"7371" NA NA NA
"7372" NA NA NA
"7373" NA NA NA
"7374" NA NA NA
"7375" NA NA NA
"7376" NA NA NA
"7377" NA NA NA
"7378" NA NA NA
"7379" NA NA NA
"7380" NA NA NA
"7381" NA NA NA
"7382" NA NA NA
"7383" NA NA NA
"7384" NA NA NA
"7385" NA NA NA
"7386" NA NA NA
"7387" NA NA NA
"7388" NA NA NA
"7389" NA NA NA
"7390" NA NA NA
"7391" NA NA NA
"7392" NA NA NA
"7393" NA NA NA
"7394" NA NA NA
"7395" NA NA NA
"7396" NA NA NA
"7397" NA NA NA
"7398" NA NA NA
"7399" NA NA NA
"7400" NA NA NA
"7401" NA NA NA
"7402" NA NA NA
"7403" NA NA NA
"7404" NA NA NA
"7405" NA NA NA
"7406" NA NA NA
"7407" NA NA NA
"7408" NA NA NA
"7409" NA NA NA
"7410" NA NA NA
"7411" NA NA NA
"7412" NA NA NA
"7413" NA NA NA
"7414" NA NA NA
"7415" NA NA NA
"7416" NA NA NA
"7417" NA NA NA
"7418" NA NA NA
"7419" NA NA NA
"7420" NA NA NA
"7421" NA NA NA
"7422" NA NA NA
"7423" NA NA NA
"7424" NA NA NA
"7425" NA NA NA
"7426" NA NA NA
"7427" NA NA NA
"7428" NA NA NA
"7429" NA NA NA
"7430" NA NA NA
"7431" NA NA NA
"7432" NA NA NA
"7433" NA NA NA
"7434" NA NA NA
"7435" NA NA NA
"7436" NA NA NA
"7437" NA NA NA
"7438" NA NA NA
"7439" NA NA NA
"7440" NA NA NA
"7441" NA NA NA
"7442" NA NA NA
"7443" NA NA NA
"7444" NA NA NA
"7445" NA NA NA
"7446" NA NA NA
"7447" NA NA NA
"7448" NA NA NA
"7449" NA NA NA
"7450" NA NA NA
"7451" NA NA NA
"7452" NA NA NA
"7453" NA NA NA
"7454" NA NA NA
"7455" NA NA NA
"7456" NA NA NA
"7457" NA NA NA
"7458" NA NA NA
"7459" NA NA NA
"7460" NA NA NA
"7461" NA NA NA
"7462" NA NA NA
"7463" NA NA NA
"7464" NA NA NA
"7465" NA NA NA
"7466" NA NA NA
"7467" NA NA NA
"7468" NA NA NA
"7469" NA NA NA
"7470" NA NA NA
"7471" NA NA NA
"7472" NA NA NA
"7473" NA NA NA
"7474" NA NA NA
"7475" NA NA NA
"7476" NA NA NA
"7477" NA NA NA
"7478" NA NA NA
"7479" NA NA NA
"7480" NA NA NA
"7481" NA NA NA
"7482" NA NA NA
"7483" NA NA NA
"7484" NA NA NA
"7485" NA NA NA
"7486" NA NA NA
"7487" NA NA NA
"7488" NA NA NA
"7489" NA NA NA
"7490" NA NA NA
"7491" NA NA NA
"7492" NA NA NA
"7493" NA NA NA
"7494" NA NA NA
"7495" NA NA NA
"7496" NA NA NA
"7497" NA NA NA
"7498" NA NA NA
"7499" NA NA NA
"7500" NA NA NA
"7501" NA NA NA
"7502" NA NA NA
"7503" NA NA NA
"7504" NA NA NA
"7505" NA NA NA
"7506" NA NA NA
"7507" NA NA NA
"7508" NA NA NA
"7509" NA NA NA
"7510" NA NA NA
"7511" NA NA NA
"7512" NA NA NA
"7513" NA NA NA
"7514" NA NA NA
"7515" NA NA NA
"7516" NA NA NA
"7517" NA NA NA
"7518" NA NA NA
"7519" NA NA NA
"7520" NA NA NA
"7521" NA NA NA
"7522" NA NA NA
"7523" NA NA NA
"7524" NA NA NA
"7525" NA NA NA
"7526" NA NA NA
"7527" NA NA NA
"7528" NA NA NA
"7529" NA NA NA
"7530" NA NA NA
"7531" NA NA NA
"7532" NA NA NA
"7533" NA NA NA
"7534" NA NA NA
"7535" NA NA NA
"7536" NA NA NA
"7537" NA NA NA
"7538" NA NA NA
"7539" NA NA NA
"7540" NA NA NA
"7541" NA NA NA
"7542" NA NA NA
"7543" NA NA NA
"7544" NA NA NA
"7545" NA NA NA
"7546" NA NA NA
"7547" NA NA NA
"7548" NA NA NA
"7549" NA NA NA
"7550" NA NA NA
"7551" NA NA NA
"7552" NA NA NA
"7553" NA NA NA
"7554" NA NA NA
"7555" NA NA NA
"7556" NA NA NA
"7557" NA NA NA
"7558" NA NA NA
"7559" NA NA NA
"7560" NA NA NA
"7561" NA NA NA
"7562" NA NA NA
"7563" NA NA NA
"7564" NA NA NA
"7565" NA NA NA
"7566" NA NA NA
"7567" NA NA NA
"7568" NA NA NA
"7569" NA NA NA
"7570" NA NA NA
"7571" NA NA NA
"7572" NA NA NA
"7573" NA NA NA
"7574" NA NA NA
"7575" NA NA NA
"7576" NA NA NA
"7577" NA NA NA
"7578" NA NA NA
"7579" NA NA NA
"7580" NA NA NA
"7581" NA NA NA
"7582" NA NA NA
"7583" NA NA NA
"7584" NA NA NA
"7585" NA NA NA
"7586" NA NA NA
"7587" NA NA NA
"7588" NA NA NA
"7589" NA NA NA
"7590" NA NA NA
"7591" NA NA NA
"7592" NA NA NA
"7593" NA NA NA
"7594" NA NA NA
"7595" NA NA NA
"7596" NA NA NA
"7597" NA NA NA
"7598" NA NA NA
"7599" NA NA NA
"7600" NA NA NA
"7601" NA NA NA
"7602" NA NA NA
"7603" NA NA NA
"7604" NA NA NA
"7605" NA NA NA
"7606" NA NA NA
"7607" NA NA NA
"7608" NA NA NA
"7609" NA NA NA
"7610" NA NA NA
"7611" NA NA NA
"7612" NA NA NA
"7613" NA NA NA
"7614" NA NA NA
"7615" NA NA NA
"7616" NA NA NA
"7617" NA NA NA
"7618" NA NA NA
"7619" NA NA NA
"7620" NA NA NA
"7621" NA NA NA
"7622" NA NA NA
"7623" NA NA NA
"7624" NA NA NA
"7625" NA NA NA
"7626" NA NA NA
"7627" NA NA NA
"7628" NA NA NA
"7629" NA NA NA
"7630" NA NA NA
"7631" NA NA NA
"7632" NA NA NA
"7633" NA NA NA
"7634" NA NA NA
"7635" NA NA NA
"7636" NA NA NA
"7637" NA NA NA
"7638" NA NA NA
"7639" NA NA NA
"7640" NA NA NA
"7641" NA NA NA
"7642" NA NA NA
"7643" NA NA NA
"7644" NA NA NA
"7645" NA NA NA
"7646" NA NA NA
"7647" NA NA NA
"7648" NA NA NA
"7649" NA NA NA
"7650" NA NA NA
"7651" NA NA NA
"7652" NA NA NA
"7653" NA NA NA
"7654" NA NA NA
"7655" NA NA NA
"7656" NA NA NA
"7657" NA NA NA
"7658" NA NA NA
"7659" NA NA NA
"7660" NA NA NA
"7661" NA NA NA
"7662" NA NA NA
"7663" NA NA NA
"7664" NA NA NA
"7665" NA NA NA
"7666" NA NA NA
"7667" NA NA NA
"7668" NA NA NA
"7669" NA NA NA
"7670" NA NA NA
"7671" NA NA NA
"7672" NA NA NA
"7673" NA NA NA
"7674" NA NA NA
"7675" NA NA NA
"7676" NA NA NA
"7677" NA NA NA
"7678" NA NA NA
"7679" NA NA NA
"7680" NA NA NA
"7681" NA NA NA
"7682" NA NA NA
"7683" NA NA NA
"7684" NA NA NA
"7685" NA NA NA
"7686" NA NA NA
"7687" NA NA NA
"7688" NA NA NA
"7689" NA NA NA
"7690" NA NA NA
"7691" NA NA NA
"7692" NA NA NA
"7693" NA NA NA
"7694" NA NA NA
"7695" NA NA NA
"7696" NA NA NA
"7697" NA NA NA
"7698" NA NA NA
"7699" NA NA NA
"7700" NA NA NA
"7701" NA NA NA
"7702" NA NA NA
"7703" NA NA NA
"7704" NA NA NA
"7705" NA NA NA
"7706" NA NA NA
"7707" NA NA NA
"7708" NA NA NA
"7709" NA NA NA
"7710" NA NA NA
"7711" NA NA NA
"7712" NA NA NA
"7713" NA NA NA
"7714" NA NA NA
"7715" NA NA NA
"7716" NA NA NA
"7717" NA NA NA
"7718" NA NA NA
"7719" NA NA NA
"7720" NA NA NA
"7721" NA NA NA
"7722" NA NA NA
"7723" NA NA NA
"7724" NA NA NA
"7725" NA NA NA
"7726" NA NA NA
"7727" NA NA NA
"7728" NA NA NA
"7729" NA NA NA
"7730" NA NA NA
"7731" NA NA NA
"7732" NA NA NA
"7733" NA NA NA
"7734" NA NA NA
"7735" NA NA NA
"7736" NA NA NA
"7737" NA NA NA
"7738" NA NA NA
"7739" NA NA NA
"7740" NA NA NA
"7741" NA NA NA
"7742" NA NA NA
"7743" NA NA NA
"7744" NA NA NA
"7745" NA NA NA
"7746" NA NA NA
"7747" NA NA NA
"7748" NA NA NA
"7749" NA NA NA
"7750" NA NA NA
"7751" NA NA NA
"7752" NA NA NA
"7753" NA NA NA
"7754" NA NA NA
"7755" NA NA NA
"7756" NA NA NA
"7757" NA NA NA
"7758" NA NA NA
"7759" NA NA NA
"7760" NA NA NA
"7761" NA NA NA
"7762" NA NA NA
"7763" NA NA NA
"7764" NA NA NA
"7765" NA NA NA
"7766" NA NA NA
"7767" NA NA NA
"7768" NA NA NA
"7769" NA NA NA
"7770" NA NA NA
"7771" NA NA NA
"7772" NA NA NA
"7773" NA NA NA
"7774" NA NA NA
"7775" NA NA NA
"7776" NA NA NA
"7777" NA NA NA
"7778" NA NA NA
"7779" NA NA NA
"7780" NA NA NA
"7781" NA NA NA
"7782" NA NA NA
"7783" NA NA NA
"7784" NA NA NA
"7785" NA NA NA
"7786" NA NA NA
"7787" NA NA NA
"7788" NA NA NA
"7789" NA NA NA
"7790" NA NA NA
"7791" NA NA NA
"7792" NA NA NA
"7793" NA NA NA
"7794" NA NA NA
"7795" NA NA NA
"7796" NA NA NA
"7797" NA NA NA
"7798" NA NA NA
"7799" NA NA NA
"7800" NA NA NA
"7801" NA NA NA
"7802" NA NA NA
"7803" NA NA NA
"7804" NA NA NA
"7805" NA NA NA
"7806" NA NA NA
"7807" NA NA NA
"7808" NA NA NA
"7809" NA NA NA
"7810" NA NA NA
"7811" NA NA NA
"7812" NA NA NA
"7813" NA NA NA
"7814" NA NA NA
"7815" NA NA NA
"7816" NA NA NA
"7817" NA NA NA
"7818" NA NA NA
"7819" NA NA NA
"7820" NA NA NA
"7821" NA NA NA
"7822" NA NA NA
"7823" NA NA NA
"7824" NA NA NA
"7825" NA NA NA
"7826" NA NA NA
"7827" NA NA NA
"7828" NA NA NA
"7829" NA NA NA
"7830" NA NA NA
"7831" NA NA NA
"7832" NA NA NA
"7833" NA NA NA
"7834" NA NA NA
"7835" NA NA NA
"7836" NA NA NA
"7837" NA NA NA
"7838" NA NA NA
"7839" NA NA NA
"7840" NA NA NA
"7841" NA NA NA
"7842" NA NA NA
"7843" NA NA NA
"7844" NA NA NA
"7845" NA NA NA
"7846" NA NA NA
"7847" NA NA NA
"7848" NA NA NA
"7849" NA NA NA
"7850" NA NA NA
"7851" NA NA NA
"7852" NA NA NA
"7853" NA NA NA
"7854" NA NA NA
"7855" NA NA NA
"7856" NA NA NA
"7857" NA NA NA
"7858" NA NA NA
"7859" NA NA NA
"7860" NA NA NA
"7861" NA NA NA
"7862" NA NA NA
"7863" NA NA NA
"7864" NA NA NA
"7865" NA NA NA
"7866" NA NA NA
"7867" NA NA NA
"7868" NA NA NA
"7869" NA NA NA
"7870" NA NA NA
"7871" NA NA NA
"7872" NA NA NA
"7873" NA NA NA
"7874" NA NA NA
"7875" NA NA NA
"7876" NA NA NA
"7877" NA NA NA
"7878" NA NA NA
"7879" NA NA NA
"7880" NA NA NA
"7881" NA NA NA
"7882" NA NA NA
"7883" NA NA NA
"7884" NA NA NA
"7885" NA NA NA
"7886" NA NA NA
"7887" NA NA NA
"7888" NA NA NA
"7889" NA NA NA
"7890" NA NA NA
"7891" NA NA NA
"7892" NA NA NA
"7893" NA NA NA
"7894" NA NA NA
"7895" NA NA NA
"7896" NA NA NA
"7897" NA NA NA
"7898" NA NA NA
"7899" NA NA NA
"7900" NA NA NA
"7901" NA NA NA
"7902" NA NA NA
"7903" NA NA NA
"7904" NA NA NA
"7905" NA NA NA
"7906" NA NA NA
"7907" NA NA NA
"7908" NA NA NA
"7909" NA NA NA
"7910" NA NA NA
"7911" NA NA NA
"7912" NA NA NA
"7913" NA NA NA
"7914" NA NA NA
"7915" NA NA NA
"7916" NA NA NA
"7917" NA NA NA
"7918" NA NA NA
"7919" NA NA NA
"7920" NA NA NA
"7921" NA NA NA
"7922" NA NA NA
"7923" NA NA NA
"7924" NA NA NA
"7925" NA NA NA
"7926" NA NA NA
"7927" NA NA NA
"7928" NA NA NA
"7929" NA NA NA
"7930" NA NA NA
"7931" NA NA NA
"7932" NA NA NA
"7933" NA NA NA
"7934" NA NA NA
"7935" NA NA NA
"7936" NA NA NA
"7937" NA NA NA
"7938" NA NA NA
"7939" NA NA NA
"7940" NA NA NA
"7941" NA NA NA
"7942" NA NA NA
"7943" NA NA NA
"7944" NA NA NA
"7945" NA NA NA
"7946" NA NA NA
"7947" NA NA NA
"7948" NA NA NA
"7949" NA NA NA
"7950" NA NA NA
"7951" NA NA NA
"7952" NA NA NA
"7953" NA NA NA
"7954" NA NA NA
"7955" NA NA NA
"7956" NA NA NA
"7957" NA NA NA
"7958" NA NA NA
"7959" NA NA NA
"7960" NA NA NA
"7961" NA NA NA
"7962" NA NA NA
"7963" NA NA NA
"7964" NA NA NA
"7965" NA NA NA
"7966" NA NA NA
"7967" NA NA NA
"7968" NA NA NA
"7969" NA NA NA
"7970" NA NA NA
"7971" NA NA NA
"7972" NA NA NA
"7973" NA NA NA
"7974" NA NA NA
"7975" NA NA NA
"7976" NA NA NA
"7977" NA NA NA
"7978" NA NA NA
"7979" NA NA NA
"7980" NA NA NA
"7981" NA NA NA
"7982" NA NA NA
"7983" NA NA NA
"7984" NA NA NA
"7985" NA NA NA
"7986" NA NA NA
"7987" NA NA NA
"7988" NA NA NA
"7989" NA NA NA
"7990" NA NA NA
"7991" NA NA NA
"7992" NA NA NA
"7993" NA NA NA
"7994" NA NA NA
"7995" NA NA NA
"7996" NA NA NA
"7997" NA NA NA
"7998" NA NA NA
"7999" NA NA NA
"8000" NA NA NA
"8001" NA NA NA
"8002" NA NA NA
"8003" NA NA NA
"8004" NA NA NA
"8005" NA NA NA
"8006" NA NA NA
"8007" NA NA NA
"8008" NA NA NA
"8009" NA NA NA
"8010" NA NA NA
"8011" NA NA NA
"8012" NA NA NA
"8013" NA NA NA
"8014" NA NA NA
"8015" NA NA NA
"8016" NA NA NA
"8017" NA NA NA
"8018" NA NA NA
"8019" NA NA NA
"8020" NA NA NA
"8021" NA NA NA
"8022" NA NA NA
"8023" NA NA NA
"8024" NA NA NA
"8025" NA NA NA
"8026" NA NA NA
"8027" NA NA NA
"8028" NA NA NA
"8029" NA NA NA
"8030" NA NA NA
"8031" NA NA NA
"8032" NA NA NA
"8033" NA NA NA
"8034" NA NA NA
"8035" NA NA NA
"8036" NA NA NA
"8037" NA NA NA
"8038" NA NA NA
"8039" NA NA NA
"8040" NA NA NA
"8041" NA NA NA
"8042" NA NA NA
"8043" NA NA NA
"8044" NA NA NA
"8045" NA NA NA
"8046" NA NA NA
"8047" NA NA NA
"8048" NA NA NA
"8049" NA NA NA
"8050" NA NA NA
"8051" NA NA NA
"8052" NA NA NA
"8053" NA NA NA
"8054" NA NA NA
"8055" NA NA NA
"8056" NA NA NA
"8057" NA NA NA
"8058" NA NA NA
"8059" NA NA NA
"8060" NA NA NA
"8061" NA NA NA
"8062" NA NA NA
"8063" NA NA NA
"8064" NA NA NA
"8065" NA NA NA
"8066" NA NA NA
"8067" NA NA NA
"8068" NA NA NA
"8069" NA NA NA
"8070" NA NA NA
"8071" NA NA NA
"8072" NA NA NA
"8073" NA NA NA
"8074" NA NA NA
"8075" NA NA NA
"8076" NA NA NA
"8077" NA NA NA
"8078" NA NA NA
"8079" NA NA NA
"8080" NA NA NA
"8081" NA NA NA
"8082" NA NA NA
"8083" NA NA NA
"8084" NA NA NA
"8085" NA NA NA
"8086" NA NA NA
"8087" NA NA NA
"8088" NA NA NA
"8089" NA NA NA
"8090" NA NA NA
"8091" NA NA NA
"8092" NA NA NA
"8093" NA NA NA
"8094" NA NA NA
"8095" NA NA NA
"8096" NA NA NA
"8097" NA NA NA
"8098" NA NA NA
"8099" NA NA NA
"8100" NA NA NA
"8101" NA NA NA
"8102" NA NA NA
"8103" NA NA NA
"8104" NA NA NA
"8105" NA NA NA
"8106" NA NA NA
"8107" NA NA NA
"8108" NA NA NA
"8109" NA NA NA
"8110" NA NA NA
"8111" NA NA NA
"8112" NA NA NA
"8113" NA NA NA
"8114" NA NA NA
"8115" NA NA NA
"8116" NA NA NA
"8117" NA NA NA
"8118" NA NA NA
"8119" NA NA NA
"8120" NA NA NA
"8121" NA NA NA
"8122" NA NA NA
"8123" NA NA NA
"8124" NA NA NA
"8125" NA NA NA
"8126" NA NA NA
"8127" NA NA NA
"8128" NA NA NA
"8129" NA NA NA
"8130" NA NA NA
"8131" NA NA NA
"8132" NA NA NA
"8133" NA NA NA
"8134" NA NA NA
"8135" NA NA NA
"8136" NA NA NA
"8137" NA NA NA
"8138" NA NA NA
"8139" NA NA NA
"8140" NA NA NA
"8141" NA NA NA
"8142" NA NA NA
"8143" NA NA NA
"8144" NA NA NA
"8145" NA NA NA
"8146" NA NA NA
"8147" NA NA NA
"8148" NA NA NA
"8149" NA NA NA
"8150" NA NA NA
"8151" NA NA NA
"8152" NA NA NA
"8153" NA NA NA
"8154" NA NA NA
"8155" NA NA NA
"8156" NA NA NA
"8157" NA NA NA
"8158" NA NA NA
"8159" NA NA NA
"8160" NA NA NA
"8161" NA NA NA
"8162" NA NA NA
"8163" NA NA NA
"8164" NA NA NA
"8165" NA NA NA
"8166" NA NA NA
"8167" NA NA NA
"8168" NA NA NA
"8169" NA NA NA
"8170" NA NA NA
"8171" NA NA NA
"8172" NA NA NA
"8173" NA NA NA
"8174" NA NA NA
"8175" NA NA NA
"8176" NA NA NA
"8177" NA NA NA
"8178" NA NA NA
"8179" NA NA NA
"8180" NA NA NA
"8181" NA NA NA
"8182" NA NA NA
"8183" NA NA NA
"8184" NA NA NA
"8185" NA NA NA
"8186" NA NA NA
"8187" NA NA NA
"8188" NA NA NA
"8189" NA NA NA
"8190" NA NA NA
"8191" NA NA NA
"8192" NA NA NA
"8193" NA NA NA
"8194" NA NA NA
"8195" NA NA NA
"8196" NA NA NA
"8197" NA NA NA
"8198" NA NA NA
"8199" NA NA NA
"8200" NA NA NA
"8201" NA NA NA
"8202" NA NA NA
"8203" NA NA NA
"8204" NA NA NA
"8205" NA NA NA
"8206" NA NA NA
"8207" NA NA NA
"8208" NA NA NA
"8209" NA NA NA
"8210" NA NA NA
"8211" NA NA NA
"8212" NA NA NA
"8213" NA NA NA
"8214" NA NA NA
"8215" NA NA NA
"8216" NA NA NA
"8217" NA NA NA
"8218" NA NA NA
"8219" NA NA NA
"8220" NA NA NA
"8221" NA NA NA
"8222" NA NA NA
"8223" NA NA NA
"8224" NA NA NA
"8225" NA NA NA
"8226" NA NA NA
"8227" NA NA NA
"8228" NA NA NA
"8229" NA NA NA
"8230" NA NA NA
"8231" NA NA NA
"8232" NA NA NA
"8233" NA NA NA
"8234" NA NA NA
"8235" NA NA NA
"8236" NA NA NA
"8237" NA NA NA
"8238" NA NA NA
"8239" NA NA NA
"8240" NA NA NA
"8241" NA NA NA
"8242" NA NA NA
"8243" NA NA NA
"8244" NA NA NA
"8245" NA NA NA
"8246" NA NA NA
"8247" NA NA NA
"8248" NA NA NA
"8249" NA NA NA
"8250" NA NA NA
"8251" NA NA NA
"8252" NA NA NA
"8253" NA NA NA
"8254" NA NA NA
"8255" NA NA NA
"8256" NA NA NA
"8257" NA NA NA
"8258" NA NA NA
"8259" NA NA NA
"8260" NA NA NA
"8261" NA NA NA
"8262" NA NA NA
"8263" NA NA NA
"8264" NA NA NA
"8265" NA NA NA
"8266" NA NA NA
"8267" NA NA NA
"8268" NA NA NA
"8269" NA NA NA
"8270" NA NA NA
"8271" NA NA NA
"8272" NA NA NA
"8273" NA NA NA
"8274" NA NA NA
"8275" NA NA NA
"8276" NA NA NA
"8277" NA NA NA
"8278" NA NA NA
"8279" NA NA NA
"8280" NA NA NA
"8281" NA NA NA
"8282" NA NA NA
"8283" NA NA NA
"8284" NA NA NA
"8285" NA NA NA
"8286" NA NA NA
"8287" NA NA NA
"8288" NA NA NA
"8289" NA NA NA
"8290" NA NA NA
"8291" NA NA NA
"8292" NA NA NA
"8293" NA NA NA
"8294" NA NA NA
"8295" NA NA NA
"8296" NA NA NA
"8297" NA NA NA
"8298" NA NA NA
"8299" NA NA NA
"8300" NA NA NA
"8301" NA NA NA
"8302" NA NA NA
"8303" NA NA NA
"8304" NA NA NA
"8305" NA NA NA
"8306" NA NA NA
"8307" NA NA NA
"8308" NA NA NA
"8309" NA NA NA
"8310" NA NA NA
"8311" NA NA NA
"8312" NA NA NA
"8313" NA NA NA
"8314" NA NA NA
"8315" NA NA NA
"8316" NA NA NA
"8317" NA NA NA
"8318" NA NA NA
"8319" NA NA NA
"8320" NA NA NA
"8321" NA NA NA
"8322" NA NA NA
"8323" NA NA NA
"8324" NA NA NA
"8325" NA NA NA
"8326" NA NA NA
"8327" NA NA NA
"8328" NA NA NA
"8329" NA NA NA
"8330" NA NA NA
"8331" NA NA NA
"8332" NA NA NA
"8333" NA NA NA
"8334" NA NA NA
"8335" NA NA NA
"8336" NA NA NA
"8337" NA NA NA
"8338" NA NA NA
"8339" NA NA NA
"8340" NA NA NA
"8341" NA NA NA
"8342" NA NA NA
"8343" NA NA NA
"8344" NA NA NA
"8345" NA NA NA
"8346" NA NA NA
"8347" NA NA NA
"8348" NA NA NA
"8349" NA NA NA
"8350" NA NA NA
"8351" NA NA NA
"8352" NA NA NA
"8353" NA NA NA
"8354" NA NA NA
"8355" NA NA NA
"8356" NA NA NA
"8357" NA NA NA
"8358" NA NA NA
"8359" NA NA NA
"8360" NA NA NA
"8361" NA NA NA
"8362" NA NA NA
"8363" NA NA NA
"8364" NA NA NA
"8365" NA NA NA
"8366" NA NA NA
"8367" NA NA NA
"8368" NA NA NA
"8369" NA NA NA
"8370" NA NA NA
"8371" NA NA NA
"8372" NA NA NA
"8373" NA NA NA
"8374" NA NA NA
"8375" NA NA NA
"8376" NA NA NA
"8377" NA NA NA
"8378" NA NA NA
"8379" NA NA NA
"8380" NA NA NA
"8381" NA NA NA
"8382" NA NA NA
"8383" NA NA NA
"8384" NA NA NA
"8385" NA NA NA
"8386" NA NA NA
"8387" NA NA NA
"8388" NA NA NA
"8389" NA NA NA
"8390" NA NA NA
"8391" NA NA NA
"8392" NA NA NA
"8393" NA NA NA
"8394" NA NA NA
"8395" NA NA NA
"8396" NA NA NA
"8397" NA NA NA
"8398" NA NA NA
"8399" NA NA NA
"8400" NA NA NA
"8401" NA NA NA
"8402" NA NA NA
"8403" NA NA NA
"8404" NA NA NA
"8405" NA NA NA
"8406" NA NA NA
"8407" NA NA NA
"8408" NA NA NA
"8409" NA NA NA
"8410" NA NA NA
"8411" NA NA NA
"8412" NA NA NA
"8413" NA NA NA
"8414" NA NA NA
"8415" NA NA NA
"8416" NA NA NA
"8417" NA NA NA
"8418" NA NA NA
"8419" NA NA NA
"8420" NA NA NA
"8421" NA NA NA
"8422" NA NA NA
"8423" NA NA NA
"8424" NA NA NA
"8425" NA NA NA
"8426" NA NA NA
"8427" NA NA NA
"8428" NA NA NA
"8429" NA NA NA
"8430" NA NA NA
"8431" NA NA NA
"8432" NA NA NA
"8433" NA NA NA
"8434" NA NA NA
"8435" NA NA NA
"8436" NA NA NA
"8437" NA NA NA
"8438" NA NA NA
"8439" NA NA NA
"8440" NA NA NA
"8441" NA NA NA
"8442" NA NA NA
"8443" NA NA NA
"8444" NA NA NA
"8445" NA NA NA
"8446" NA NA NA
"8447" NA NA NA
"8448" NA NA NA
"8449" NA NA NA
"8450" NA NA NA
"8451" NA NA NA
"8452" NA NA NA
"8453" NA NA NA
"8454" NA NA NA
"8455" NA NA NA
"8456" NA NA NA
"8457" NA NA NA
"8458" NA NA NA
"8459" NA NA NA
"8460" NA NA NA
"8461" NA NA NA
"8462" NA NA NA
"8463" NA NA NA
"8464" NA NA NA
"8465" NA NA NA
"8466" NA NA NA
"8467" NA NA NA
"8468" NA NA NA
"8469" NA NA NA
"8470" NA NA NA
"8471" NA NA NA
"8472" NA NA NA
"8473" NA NA NA
"8474" NA NA NA
"8475" NA NA NA
"8476" NA NA NA
"8477" NA NA NA
"8478" NA NA NA
"8479" NA NA NA
"8480" NA NA NA
"8481" NA NA NA
"8482" NA NA NA
"8483" NA NA NA
"8484" NA NA NA
"8485" NA NA NA
"8486" NA NA NA
"8487" NA NA NA
"8488" NA NA NA
"8489" NA NA NA
"8490" NA NA NA
"8491" NA NA NA
"8492" NA NA NA
"8493" NA NA NA
"8494" NA NA NA
"8495" NA NA NA
"8496" NA NA NA
"8497" NA NA NA
"8498" NA NA NA
"8499" NA NA NA
"8500" NA NA NA
"8501" NA NA NA
"8502" NA NA NA
"8503" NA NA NA
"8504" NA NA NA
"8505" NA NA NA
"8506" NA NA NA
"8507" NA NA NA
"8508" NA NA NA
"8509" NA NA NA
"8510" NA NA NA
"8511" NA NA NA
"8512" NA NA NA
"8513" NA NA NA
"8514" NA NA NA
"8515" NA NA NA
"8516" NA NA NA
"8517" NA NA NA
"8518" NA NA NA
"8519" NA NA NA
"8520" NA NA NA
"8521" NA NA NA
"8522" NA NA NA
"8523" NA NA NA
"8524" NA NA NA
"8525" NA NA NA
"8526" NA NA NA
"8527" NA NA NA
"8528" NA NA NA
"8529" NA NA NA
"8530" NA NA NA
"8531" NA NA NA
"8532" NA NA NA
"8533" NA NA NA
"8534" NA NA NA
"8535" NA NA NA
"8536" NA NA NA
"8537" NA NA NA
"8538" NA NA NA
"8539" NA NA NA
"8540" NA NA NA
"8541" NA NA NA
"8542" NA NA NA
"8543" NA NA NA
"8544" NA NA NA
"8545" NA NA NA
"8546" NA NA NA
"8547" NA NA NA
"8548" NA NA NA
"8549" NA NA NA
"8550" NA NA NA
"8551" NA NA NA
"8552" NA NA NA
"8553" NA NA NA
"8554" NA NA NA
"8555" NA NA NA
"8556" NA NA NA
"8557" NA NA NA
"8558" NA NA NA
"8559" NA NA NA
"8560" NA NA NA
"8561" NA NA NA
"8562" NA NA NA
"8563" NA NA NA
"8564" NA NA NA
"8565" NA NA NA
"8566" NA NA NA
"8567" NA NA NA
"8568" NA NA NA
"8569" NA NA NA
"8570" NA NA NA
"8571" NA NA NA
"8572" NA NA NA
"8573" NA NA NA
"8574" NA NA NA
"8575" NA NA NA
"8576" NA NA NA
"8577" NA NA NA
"8578" NA NA NA
"8579" NA NA NA
"8580" NA NA NA
"8581" NA NA NA
"8582" NA NA NA
"8583" NA NA NA
"8584" NA NA NA
"8585" NA NA NA
"8586" NA NA NA
"8587" NA NA NA
"8588" NA NA NA
"8589" NA NA NA
"8590" NA NA NA
"8591" NA NA NA
"8592" NA NA NA
"8593" NA NA NA
"8594" NA NA NA
"8595" NA NA NA
"8596" NA NA NA
"8597" NA NA NA
"8598" NA NA NA
"8599" NA NA NA
"8600" NA NA NA
"8601" NA NA NA
"8602" NA NA NA
"8603" NA NA NA
"8604" NA NA NA
"8605" NA NA NA
"8606" NA NA NA
"8607" NA NA NA
"8608" NA NA NA
"8609" NA NA NA
"8610" NA NA NA
"8611" NA NA NA
"8612" NA NA NA
"8613" NA NA NA
"8614" NA NA NA
"8615" NA NA NA
"8616" NA NA NA
"8617" NA NA NA
"8618" NA NA NA
"8619" NA NA NA
"8620" NA NA NA
"8621" NA NA NA
"8622" NA NA NA
"8623" NA NA NA
"8624" NA NA NA
"8625" NA NA NA
"8626" NA NA NA
"8627" NA NA NA
"8628" NA NA NA
"8629" NA NA NA
"8630" NA NA NA
"8631" NA NA NA
"8632" NA NA NA
"8633" NA NA NA
"8634" NA NA NA
"8635" NA NA NA
"8636" NA NA NA
"8637" NA NA NA
"8638" NA NA NA
"8639" NA NA NA
"8640" NA NA NA
"8641" NA NA NA
"8642" NA NA NA
"8643" NA NA NA
"8644" NA NA NA
"8645" NA NA NA
"8646" NA NA NA
"8647" NA NA NA
"8648" NA NA NA
"8649" NA NA NA
"8650" NA NA NA
"8651" NA NA NA
"8652" NA NA NA
"8653" NA NA NA
"8654" NA NA NA
"8655" NA NA NA
"8656" NA NA NA
"8657" NA NA NA
"8658" NA NA NA
"8659" NA NA NA
"8660" NA NA NA
"8661" NA NA NA
"8662" NA NA NA
"8663" NA NA NA
"8664" NA NA NA
"8665" NA NA NA
"8666" NA NA NA
"8667" NA NA NA
"8668" NA NA NA
"8669" NA NA NA
"8670" NA NA NA
"8671" NA NA NA
"8672" NA NA NA
"8673" NA NA NA
"8674" NA NA NA
"8675" NA NA NA
"8676" NA NA NA
"8677" NA NA NA
"8678" NA NA NA
"8679" NA NA NA
"8680" NA NA NA
"8681" NA NA NA
"8682" NA NA NA
"8683" NA NA NA
"8684" NA NA NA
"8685" NA NA NA
"8686" NA NA NA
"8687" NA NA NA
"8688" NA NA NA
"8689" NA NA NA
"8690" NA NA NA
"8691" NA NA NA
"8692" NA NA NA
"8693" NA NA NA
"8694" NA NA NA
"8695" NA NA NA
"8696" NA NA NA
"8697" NA NA NA
"8698" NA NA NA
"8699" NA NA NA
"8700" NA NA NA
"8701" NA NA NA
"8702" NA NA NA
"8703" NA NA NA
"8704" NA NA NA
"8705" NA NA NA
"8706" NA NA NA
"8707" NA NA NA
"8708" NA NA NA
"8709" NA NA NA
"8710" NA NA NA
"8711" NA NA NA
"8712" NA NA NA
"8713" NA NA NA
"8714" NA NA NA
"8715" NA NA NA
"8716" NA NA NA
"8717" NA NA NA
"8718" NA NA NA
"8719" NA NA NA
"8720" NA NA NA
"8721" NA NA NA
"8722" NA NA NA
"8723" NA NA NA
"8724" NA NA NA
"8725" NA NA NA
"8726" NA NA NA
"8727" NA NA NA
"8728" NA NA NA
"8729" NA NA NA
"8730" NA NA NA
"8731" NA NA NA
"8732" NA NA NA
"8733" NA NA NA
"8734" NA NA NA
"8735" NA NA NA
"8736" NA NA NA
"8737" NA NA NA
"8738" NA NA NA
"8739" NA NA NA
"8740" NA NA NA
"8741" NA NA NA
"8742" NA NA NA
"8743" NA NA NA
"8744" NA NA NA
"8745" NA NA NA
"8746" NA NA NA
"8747" NA NA NA
"8748" NA NA NA
"8749" NA NA NA
"8750" NA NA NA
"8751" NA NA NA
"8752" NA NA NA
"8753" NA NA NA
"8754" NA NA NA
"8755" NA NA NA
"8756" NA NA NA
"8757" NA NA NA
"8758" NA NA NA
"8759" NA NA NA
"8760" NA NA NA
"8761" NA NA NA
"8762" NA NA NA
"8763" NA NA NA
"8764" NA NA NA
"8765" NA NA NA
"8766" NA NA NA
"8767" NA NA NA
"8768" NA NA NA
"8769" NA NA NA
"8770" NA NA NA
"8771" NA NA NA
"8772" NA NA NA
"8773" NA NA NA
"8774" NA NA NA
"8775" NA NA NA
"8776" NA NA NA
"8777" NA NA NA
"8778" NA NA NA
"8779" NA NA NA
"8780" NA NA NA
"8781" NA NA NA
"8782" NA NA NA
"8783" NA NA NA
"8784" NA NA NA
"8785" NA NA NA
"8786" NA NA NA
"8787" NA NA NA
"8788" NA NA NA
"8789" NA NA NA
"8790" NA NA NA
"8791" NA NA NA
"8792" NA NA NA
"8793" NA NA NA
"8794" NA NA NA
"8795" NA NA NA
"8796" NA NA NA
"8797" NA NA NA
"8798" NA NA NA
"8799" NA NA NA
"8800" NA NA NA
"8801" NA NA NA
"8802" NA NA NA
"8803" NA NA NA
"8804" NA NA NA
"8805" NA NA NA
"8806" NA NA NA
"8807" NA NA NA
"8808" NA NA NA
"8809" NA NA NA
"8810" NA NA NA
"8811" NA NA NA
"8812" NA NA NA
"8813" NA NA NA
"8814" NA NA NA
"8815" NA NA NA
"8816" NA NA NA
"8817" NA NA NA
"8818" NA NA NA
"8819" NA NA NA
"8820" NA NA NA
"8821" NA NA NA
"8822" NA NA NA
"8823" NA NA NA
"8824" NA NA NA
"8825" NA NA NA
"8826" NA NA NA
"8827" NA NA NA
"8828" NA NA NA
"8829" NA NA NA
"8830" NA NA NA
"8831" NA NA NA
"8832" NA NA NA
"8833" NA NA NA
"8834" NA NA NA
"8835" NA NA NA
"8836" NA NA NA
"8837" NA NA NA
"8838" NA NA NA
"8839" NA NA NA
"8840" NA NA NA
"8841" NA NA NA
"8842" NA NA NA
"8843" NA NA NA
"8844" NA NA NA
"8845" NA NA NA
"8846" NA NA NA
"8847" NA NA NA
"8848" NA NA NA
"8849" NA NA NA
"8850" NA NA NA
"8851" NA NA NA
"8852" NA NA NA
"8853" NA NA NA
"8854" NA NA NA
"8855" NA NA NA
"8856" NA NA NA
"8857" NA NA NA
"8858" NA NA NA
"8859" NA NA NA
"8860" NA NA NA
"8861" NA NA NA
"8862" NA NA NA
"8863" NA NA NA
"8864" NA NA NA
"8865" NA NA NA
"8866" NA NA NA
"8867" NA NA NA
"8868" NA NA NA
"8869" NA NA NA
"8870" NA NA NA
"8871" NA NA NA
"8872" NA NA NA
"8873" NA NA NA
"8874" NA NA NA
"8875" NA NA NA
"8876" NA NA NA
"8877" NA NA NA
"8878" NA NA NA
"8879" NA NA NA
"8880" NA NA NA
"8881" NA NA NA
"8882" NA NA NA
"8883" NA NA NA
"8884" NA NA NA
"8885" NA NA NA
"8886" NA NA NA
"8887" NA NA NA
"8888" NA NA NA
"8889" NA NA NA
"8890" NA NA NA
"8891" NA NA NA
"8892" NA NA NA
"8893" NA NA NA
"8894" NA NA NA
"8895" NA NA NA
"8896" NA NA NA
"8897" NA NA NA
"8898" NA NA NA
"8899" NA NA NA
"8900" NA NA NA
"8901" NA NA NA
"8902" NA NA NA
"8903" NA NA NA
"8904" NA NA NA
"8905" NA NA NA
"8906" NA NA NA
"8907" NA NA NA
"8908" NA NA NA
"8909" NA NA NA
"8910" NA NA NA
"8911" NA NA NA
"8912" NA NA NA
"8913" NA NA NA
"8914" NA NA NA
"8915" NA NA NA
"8916" NA NA NA
"8917" NA NA NA
"8918" NA NA NA
"8919" NA NA NA
"8920" NA NA NA
"8921" NA NA NA
"8922" NA NA NA
"8923" NA NA NA
"8924" NA NA NA
"8925" NA NA NA
"8926" NA NA NA
"8927" NA NA NA
"8928" NA NA NA
"8929" NA NA NA
"8930" NA NA NA
"8931" NA NA NA
"8932" NA NA NA
"8933" NA NA NA
"8934" NA NA NA
"8935" NA NA NA
"8936" NA NA NA
"8937" NA NA NA
"8938" NA NA NA
"8939" NA NA NA
"8940" NA NA NA
"8941" NA NA NA
"8942" NA NA NA
"8943" NA NA NA
"8944" NA NA NA
"8945" NA NA NA
"8946" NA NA NA
"8947" NA NA NA
"8948" NA NA NA
"8949" NA NA NA
"8950" NA NA NA
"8951" NA NA NA
"8952" NA NA NA
"8953" NA NA NA
"8954" NA NA NA
"8955" NA NA NA
"8956" NA NA NA
"8957" NA NA NA
"8958" NA NA NA
"8959" NA NA NA
"8960" NA NA NA
"8961" NA NA NA
"8962" NA NA NA
"8963" NA NA NA
"8964" NA NA NA
"8965" NA NA NA
"8966" NA NA NA
"8967" NA NA NA
"8968" NA NA NA
"8969" NA NA NA
"8970" NA NA NA
"8971" NA NA NA
"8972" NA NA NA
"8973" NA NA NA
"8974" NA NA NA
"8975" NA NA NA
"8976" NA NA NA
"8977" NA NA NA
"8978" NA NA NA
"8979" NA NA NA
"8980" NA NA NA
"8981" NA NA NA
"8982" NA NA NA
"8983" NA NA NA
"8984" NA NA NA
"8985" NA NA NA
"8986" NA NA NA
"8987" NA NA NA
"8988" NA NA NA
"8989" NA NA NA
"8990" NA NA NA
"8991" NA NA NA
"8992" NA NA NA
"8993" NA NA NA
"8994" NA NA NA
"8995" NA NA NA
"8996" NA NA NA
"8997" NA NA NA
"8998" NA NA NA
"8999" NA NA NA
"9000" NA NA NA
"9001" NA NA NA
