# Supplementary material for: Adaptive switch to sexually dimorphic movements by partner-seeking termites
Source: Sci Adv. 2019 Jun 19;5(6):eaau6108. doi: 10.1126/sciadv.aau6108 (PMC6584256; doi:10.1126/sciadv.aau6108)
Supplement: Data file S1 [file aau6108_Data_file_S1.zip › Dataset/CfExperimetns/170630_173_M_03_set2_after-position_5FPS.txt]

"time" "x" "y"
"1" 0 90.7762599373397 104.435888677643
"2" 0.2 91.0779890307476 105.413135761498
"3" 0.4 92.6162344594553 105.242272116095
"4" 0.6 94.5187009025371 104.276646013893
"5" 0.8 95.0961650106999 103.134417280012
"6" 1 94.9834298217592 103.354657981062
"7" 1.2 93.6255189072872 104.368712360666
"8" 1.4 92.2683882255622 104.905435394425
"9" 1.6 91.8241378041948 104.134264338069
"10" 1.8 91.3293230822051 103.270559030611
"11" 2 91.1607072943052 102.292152955988
"12" 2.2 91.8253320593202 102.386781774884
"13" 2.4 92.1484807821843 102.44492499519
"14" 2.6 93.0149679563065 102.625031837654
"15" 2.8 93.637220592103 102.43901385876
"16" 3 93.6242816159411 101.856157524893
"17" 3.2 93.798669924634 102.672381868645
"18" 3.4 94.3319956071687 104.330285647998
"19" 3.6 94.8042197455466 105.534113944884
"20" 3.8 95.6238868267693 106.853927279508
"21" 4 96.76095343498 107.327890810039
"22" 4.2 97.7677789230245 106.364801987241
"23" 4.4 97.757208776833 105.488611800704
"24" 4.6 96.871175389232 105.606687491673
"25" 4.8 95.431121563381 105.500737446545
"26" 5 93.8017409717202 106.324922085362
"27" 5.2 91.7996325892621 107.481267343703
"28" 5.4 89.5270466770304 109.696294637791
"29" 5.6 89.1865784204658 112.736248018728
"30" 5.8 89.0247308851647 116.283542860643
"31" 6 89.3161245068647 117.691248008193
"32" 6.2 91.3388366500421 117.140420051298
"33" 6.4 92.6932949835643 116.381247681452
"34" 6.6 92.7927882614231 115.854345966917
"35" 6.8 92.7471859226233 114.81931325833
"36" 7 92.7567677370015 113.248832668607
"37" 7.2 93.1834246383397 110.796040667818
"38" 7.4 94.1554648306673 107.550455535539
"39" 7.6 94.2611701428059 103.37800092765
"40" 7.8 94.3810147580762 98.3407681262172
"41" 8 93.9054116218718 93.9838535323288
"42" 8.2 92.0260907945543 91.1358850321584
"43" 8.4 89.7431621348854 87.913700718232
"44" 8.6 89.2242721695897 86.5074809963201
"45" 8.8 89.5109981589055 86.1028674836034
"46" 9 87.8717400829681 86.1591347349199
"47" 9.2 85.6934481959635 87.0808195276031
"48" 9.4 83.6552938796332 89.2662940569363
"49" 9.6 83.3379260991282 91.5502989786108
"50" 9.8 84.5354838931443 93.9426657328656
"51" 10 88.7239977243077 96.0188931121493
"52" 10.2 92.6544033398707 96.9277944900912
"53" 10.4 96.6293635802931 98.0559258204861
"54" 10.6 101.156825008514 98.2923334736408
"55" 10.8 104.400977396581 98.8839970599103
"56" 11 106.70788947159 99.4356690358929
"57" 11.2 107.985740061504 97.0239663490308
"58" 11.4 110.655596995388 93.9887670314559
"59" 11.6 114.101555948615 90.364553605457
"60" 11.8 117.553236785986 86.8401234459015
"61" 12 118.242176703524 81.8363277648515
"62" 12.2 119.519706860465 78.9920958636679
"63" 12.4 119.741559545705 79.1901486421053
"64" 12.6 118.897554329661 79.97166573525
"65" 12.8 118.019587622305 80.2704492181131
"66" 13 118.127369240914 80.7431626251091
"67" 13.2 118.217361652017 80.8789766630474
"68" 13.4 118.327929982781 80.9658362978201
"69" 13.6 118.269190557062 81.2229408167474
"70" 13.8 118.214232359637 81.7146646812231
"71" 14 118.137156803678 82.1934934649725
"72" 14.2 118.103521526068 82.9071260749106
"73" 14.4 118.120078201512 83.5750997263929
"74" 14.6 117.554035942078 84.5709489699417
"75" 14.8 117.429412066616 85.2650105684842
"76" 15 117.928330601487 86.2324106384057
"77" 15.2 118.381733322304 87.1737162924139
"78" 15.4 118.49032721859 87.7030077852999
"79" 15.6 118.62766655801 87.9445043119097
"80" 15.8 119.122726967548 88.0761805985735
"81" 16 119.282969846179 87.7840058236621
"82" 16.2 119.399917119103 87.3397596232519
"83" 16.4 119.534744985808 87.1191188076996
"84" 16.6 119.437247271116 86.9521424231601
"85" 16.8 119.688541226759 86.6973355471725
"86" 17 119.369661692327 86.7783063931471
"87" 17.2 119.172519643974 86.5002649651236
"88" 17.4 119.316998254065 86.4542070869929
"89" 17.6 119.347940553359 86.2193445736877
"90" 17.8 119.435732903901 86.1781151005651
"91" 18 119.705221433286 85.4041154643214
"92" 18.2 119.91640739378 85.067506178397
"93" 18.4 120.09787292918 84.8093608972289
"94" 18.6 120.205316190419 84.4435548389417
"95" 18.8 120.265074573177 84.2936657958763
"96" 19 120.458701948419 84.0303007066734
"97" 19.2 120.339029708958 83.2005609812529
"98" 19.4 120.446797579541 82.7136230208601
"99" 19.6 120.166964431807 82.4963591009896
"100" 19.8 120.01064176659 82.2629401770929
"101" 20 119.496600987041 81.648524548565
"102" 20.2 119.429345027649 81.1390884231113
"103" 20.4 119.141890596304 80.9496030349853
"104" 20.6 118.730718835154 80.6956657141749
"105" 20.8 118.574073358946 80.6115667637234
"106" 21 117.714719593492 79.3881828599904
"107" 21.2 116.510750984215 78.6353922968679
"108" 21.4 114.67687156069 77.7914061789929
"109" 21.6 112.651243025386 76.8936721390345
"110" 21.8 109.415529319245 76.2273895600876
"111" 22 105.993603757228 75.3054634640653
"112" 22.2 102.447703705564 75.0424623870233
"113" 22.4 99.0316584278933 74.6586480039911
"114" 22.6 94.7808200308641 74.458527688061
"115" 22.8 91.4221182009375 75.1355154914059
"116" 23 88.6734802464796 76.9775951963844
"117" 23.2 87.0523942438754 78.0591479618761
"118" 23.4 87.2710902850064 77.6583500866151
"119" 23.6 87.7243189771433 76.9585670475804
"120" 23.8 88.7285174256767 75.6240442894146
"121" 24 89.5495646967519 75.5647633541901
"122" 24.2 90.8723717765811 76.2576247707636
"123" 24.4 93.0346403539679 77.7701024545651
"124" 24.6 93.9866250058462 79.9933647355852
"125" 24.8 93.9768793997692 83.8184551817647
"126" 25 93.0581088558506 88.5484558231277
"127" 25.2 91.5440624712794 92.6815836423584
"128" 25.4 92.4156762620856 97.1994282570168
"129" 25.6 95.0008641525659 100.776340604988
"130" 25.8 96.9525377885898 102.222804048259
"131" 26 96.6263036251647 103.095065448868
"132" 26.2 94.3867315695376 104.852689041023
"133" 26.4 90.9029528163397 107.225820146543
"134" 26.6 86.266685464867 108.267615092616
"135" 26.8 81.1826083762213 107.565426079972
"136" 27 75.7434650176168 105.646993693298
"137" 27.2 70.6547159047326 103.47588290475
"138" 27.4 65.5124755217914 103.437343503775
"139" 27.6 61.4414508259556 105.771196672698
"140" 27.8 58.2110814505091 110.146022388111
"141" 28 56.1979309332209 114.356445575721
"142" 28.2 55.9107130388529 118.79287199363
"143" 28.4 55.2737479195647 120.745522298918
"144" 28.6 55.5039622168002 121.082613874498
"145" 28.8 55.3370943590647 120.560800808968
"146" 29 54.198326231419 120.259948693503
"147" 29.2 54.1516376074301 119.729875265868
"148" 29.4 54.8792630761623 118.495474828732
"149" 29.6 54.5009213576647 117.879154351418
"150" 29.8 55.2705805975897 117.323111634765
"151" 30 55.7106716509581 115.849397072103
"152" 30.2 56.3054259720764 113.400546033211
"153" 30.4 57.7596587979432 112.024625274281
"154" 30.6 59.0383629402872 111.681563695632
"155" 30.8 59.4319543924359 110.515691916713
"156" 31 60.3220530807949 109.45407415838
"157" 31.2 61.0356574306941 106.889887361971
"158" 31.4 60.6567400210222 103.808386505352
"159" 31.6 58.9555958885035 102.358046472022
"160" 31.8 59.4226517684534 102.347203993475
"161" 32 60.8223275260769 102.996171671534
"162" 32.2 62.4754045849318 104.041972614682
"163" 32.4 63.8717386795304 106.169204587139
"164" 32.6 66.2807950821135 108.553448983179
"165" 32.8 67.4588314726366 109.450042052471
"166" 33 67.4647702013397 109.925916788583
"167" 33.2 67.2116506048502 110.849754957926
"168" 33.4 66.5559924346667 112.305742783072
"169" 33.6 65.1711922194432 113.349084946574
"170" 33.8 63.3129607926228 115.417841834075
"171" 34 61.5075207171745 118.058963610045
"172" 34.2 59.8879504818166 121.159044718683
"173" 34.4 60.1243019031443 124.762478709826
"174" 34.6 61.2425150956139 125.029560902603
"175" 34.8 61.5757610873572 124.558976730777
"176" 35 62.1023248514523 124.709303162297
"177" 35.2 62.3020353820897 125.017623818131
"178" 35.4 61.3368074310643 123.325307432232
"179" 35.6 60.7638538896154 122.307815324662
"180" 35.8 59.3850340147913 121.340267963724
"181" 36 57.0585849383155 119.937905150699
"182" 36.2 53.5581832975575 117.142425872869
"183" 36.4 50.1282801136623 113.906203996659
"184" 36.6 46.6194228858742 109.626101290626
"185" 36.8 43.4043789636476 105.092600158728
"186" 37 39.6966266912483 102.639165354454
"187" 37.2 35.2561957858093 100.756217954795
"188" 37.4 30.7358879324835 99.9497550866539
"189" 37.6 26.0410302764372 101.748196396927
"190" 37.8 22.4744941216139 104.061925260836
"191" 38 20.7365539024284 106.952950136917
"192" 38.2 20.8379281415654 106.703348850747
"193" 38.4 21.1403497679668 106.809909635254
"194" 38.6 21.0511429867117 107.635501028795
"195" 38.8 21.8291214415466 108.598162440488
"196" 39 22.5268060200397 109.547578184018
"197" 39.2 23.734270894251 111.240173593877
"198" 39.4 25.5301638388456 113.851944418358
"199" 39.6 28.0875921870316 115.576209168172
"200" 39.8 30.8597558012905 117.645004941743
"201" 40 34.1619122093639 119.022516677143
"202" 40.2 37.7840169495665 120.497177809823
"203" 40.4 39.9865465871513 122.049107243247
"204" 40.6 42.4925562896291 122.586292259113
"205" 40.8 44.9359155081946 122.086140053288
"206" 41 48.3447032122564 121.917699963798
"207" 41.2 51.6572996885097 123.045368545861
"208" 41.4 54.3837304445897 124.352096755137
"209" 41.6 55.9335084528223 125.557391199311
"210" 41.8 57.5378763601737 125.534140289077
"211" 42 60.5735825328754 125.551465890893
"212" 42.2 64.5160706943702 124.5447415386
"213" 42.4 69.0865464193864 123.898581021732
"214" 42.6 73.8123949791061 123.087120405975
"215" 42.8 77.6253206611415 120.801641610074
"216" 43 82.1099797334359 118.296533456252
"217" 43.2 86.5354513987468 114.508184568091
"218" 43.4 90.455467070641 110.447095076944
"219" 43.6 92.8697220531636 105.148464979954
"220" 43.8 95.8376404533897 99.7281216496668
"221" 44 99.4931224241119 94.6702266311407
"222" 44.2 103.683503052385 89.9399065021236
"223" 44.4 106.796356050891 84.2933390511687
"224" 44.6 109.901199729462 78.9840112361236
"225" 44.8 114.460124013644 77.0005296414064
"226" 45 114.992936953563 76.8131533519981
"227" 45.2 114.263982716564 75.5901009256365
"228" 45.4 112.972518935827 74.3356727517613
"229" 45.6 111.106886565911 72.3339523844581
"230" 45.8 109.109593272633 69.1773664728584
"231" 46 107.21352980117 64.68437001525
"232" 46.2 105.858496343685 59.8016932192146
"233" 46.4 104.575993844053 54.8106630750565
"234" 46.6 102.941655704953 49.7762786436292
"235" 46.8 102.315057532417 44.8607582816333
"236" 47 100.156057729018 40.13552097155
"237" 47.2 98.1760290200755 36.3318962031214
"238" 47.4 96.5425787555992 31.7713580035249
"239" 47.6 95.4042046231186 27.0929518378352
"240" 47.8 92.9994763236378 24.3478533034986
"241" 48 89.7694354671049 20.1424735589232
"242" 48.2 87.4417033620597 14.9886474786129
"243" 48.4 85.9072222466807 9.52243554737771
"244" 48.6 85.160665465494 5.90262700435031
"245" 48.8 84.032476354899 5.18633890235677
"246" 49 83.8249197675015 6.05577101289286
"247" 49.2 82.9216089463276 6.1163759878346
"248" 49.4 82.6641148949697 6.45069281899286
"249" 49.6 82.0288618946191 6.7039823265105
"250" 49.8 81.4060546064997 6.98574816919286
"251" 50 79.7810812915485 7.14847118806811
"252" 50.2 77.7006113669301 6.99631917155243
"253" 50.4 74.6892649251582 6.60155428991391
"254" 50.6 70.9842238547368 5.39631904065756
"255" 50.8 67.2491486668878 5.40777586578709
"256" 51 62.5572310383612 4.73815171512143
"257" 51.2 58.6187166814538 3.23331075132004
"258" 51.4 54.3745876595073 3.34634738141863
"259" 51.6 51.5546784565197 5.04043978882286
"260" 51.8 48.8923859704335 7.86317524645536
"261" 52 45.4202092553397 11.698751951961
"262" 52.2 41.2190591525448 14.7500626049603
"263" 52.4 36.5115883136564 17.1475533519595
"264" 52.6 31.5274511691828 16.199899025544
"265" 52.8 30.6921620715897 15.5707947282722
"266" 53 31.0389838278522 14.8300417855179
"267" 53.2 31.576165193601 13.891225766758
"268" 53.4 31.7341754134774 13.3544527428816
"269" 53.6 32.3805113854213 12.4630253067665
"270" 53.8 33.1303260940472 10.866932343212
"271" 54 34.6364475188244 9.27182285058673
"272" 54.2 36.598285989678 7.46085334009874
"273" 54.4 37.2609958888322 7.32199146646862
"274" 54.6 38.0813379262074 7.12738046777521
"275" 54.8 39.3438489839196 6.45896687080008
"276" 55 41.3657105993011 4.94599739748049
"277" 55.2 43.0757446015999 4.43214581269898
"278" 55.4 46.1913688056739 3.51191136545075
"279" 55.6 49.5773193475272 2.35337908070535
"280" 55.8 52.3342868137074 1.93419618642227
"281" 56 53.8769589285897 1.04454915073831
"282" 56.2 54.3681926386746 1.39146325429852
"283" 56.4 55.627513420157 1.46468252262363
"284" 56.6 57.8804539049897 1.85540452220715
"285" 56.8 59.6684541993125 1.86185531413048
"286" 57 61.1135056508769 1.69157603012058
"287" 57.2 62.8848226254897 1.10013931699285
"288" 57.4 63.0445964228953 0.655675348837303
"289" 57.6 63.0825332559292 0.401341602085521
"290" 57.8 63.0272633109448 0.593301171509675
"291" 58 62.9732640006378 1.0935246217294
"292" 58.2 63.349688035359 1.26624166471978
"293" 58.4 64.0099988169105 1.77004015302493
"294" 58.6 64.9180551756987 1.78617563234831
"295" 58.8 65.9897453974682 2.18632310868725
"296" 59 67.1254142754469 2.28854456760715
"297" 59.2 68.4024170275237 2.68944119278908
"298" 59.4 68.6716086772346 3.25071893218258
"299" 59.6 69.1962395476731 3.78390901005952
"300" 59.8 70.3421130867839 4.32420030027149
"301" 60 71.8223540138607 5.77240836636949
"302" 60.2 73.8158842256098 7.08511559137286
"303" 60.4 77.7220944276504 8.09021668068074
"304" 60.6 82.0027780665897 8.47625950189286
"305" 60.8 87.1615152949975 9.00315173301907
"306" 61 90.9275875428119 11.1798460597817
"307" 61.2 92.7567677370015 15.2318953310987
"308" 61.4 94.1332878285266 19.9417312918929
"309" 61.6 93.5180318212432 23.5630040651701
"310" 61.8 94.4211889784709 26.7150628113978
"311" 62 95.1752176860469 31.0323003535214
"312" 62.2 94.3665125525309 33.153252053834
"313" 62.4 93.1492426487085 35.3501145027443
"314" 62.6 91.142938365984 38.3452834471236
"315" 62.8 89.8090085342051 41.4982881893736
"316" 63 88.2827929770209 45.0114937684984
"317" 63.2 86.0488879204715 48.8694640566019
"318" 63.4 84.4076392606988 52.2986824374292
"319" 63.6 83.0163210985897 55.8333514625771
"320" 63.8 83.2108851627683 58.3885975591339
"321" 64 83.2057792570943 61.6767498595901
"322" 64.2 81.9859604277844 65.0561643912469
"323" 64.4 80.0990798499636 67.9072832759711
"324" 64.6 78.1472346048185 70.4902110169013
"325" 64.8 76.2138880568974 73.0650839188929
"326" 65 73.6282723000855 76.308816834271
"327" 65.2 71.8738448173077 79.4511230497903
"328" 65.4 71.9392545157519 82.1135103045145
"329" 65.6 72.4770572267772 84.3838249687232
"330" 65.8 74.0735513291759 86.5732547059618
"331" 66 76.0588592140099 89.2644787952962
"332" 66.2 78.8239385571352 91.3466681394218
"333" 66.4 81.6450569964721 93.2083441617164
"334" 66.6 85.1608298309312 95.5113083663075
"335" 66.8 88.9883612914518 97.1854054633153
"336" 67 92.9132707051779 97.3352716827668
"337" 67.2 97.0012658189744 96.9629162880211
"338" 67.4 100.791444139882 95.7863345045035
"339" 67.6 104.841431879179 95.5387735644107
"340" 67.8 106.103218912726 95.5582549396383
"341" 68 106.07979341892 97.2591726960963
"342" 68.2 104.745774114769 99.2266120004057
"343" 68.4 104.434204768108 99.1558569267321
"344" 68.6 104.186150340885 99.2728261032233
"345" 68.8 103.961102683186 99.4196109521534
"346" 69 103.393980694441 99.5462176619672
"347" 69.2 102.545716856573 99.567240023647
"348" 69.4 102.246796994937 99.7757465889861
"349" 69.6 101.517740016758 100.190398971649
"350" 69.8 100.504025267654 100.856524545353
"351" 70 99.3298924004133 101.423659802842
"352" 70.2 98.2624133172338 101.570060535783
"353" 70.4 96.4074390150771 101.927883632263
"354" 70.6 94.0607728254147 102.110945786893
"355" 70.8 90.8199742158377 102.196226155579
"356" 71 87.117456966219 102.993918901755
"357" 71.2 83.0471680604332 104.536973151154
"358" 71.4 78.8576273454147 106.588849491543
"359" 71.6 74.2160388111282 108.464319755995
"360" 71.8 69.4352598562783 109.475788458557
"361" 72 65.480172602858 111.059606696161
"362" 72.2 63.4817330094996 113.42291809118
"363" 72.4 63.8572996898139 114.083797650358
"364" 72.6 63.6791550374385 112.702857821464
"365" 72.8 63.3563778158016 110.894663158215
"366" 73 62.7974370243333 108.709308469457
"367" 73.2 62.3496853587048 104.769311812539
"368" 73.4 62.8961222606438 100.633862484217
"369" 73.6 63.8103654685627 96.6467704923794
"370" 73.8 64.9205522223561 92.642109115463
"371" 74 66.3195332556424 89.5425090206034
"372" 74.2 68.9899162574372 87.555626514503
"373" 74.4 71.9974647574546 87.322897337028
"374" 74.6 75.4362409005629 87.5880148528929
"375" 74.8 79.6207335053915 87.5122373094532
"376" 75 82.9286106438974 86.0788843779698
"377" 75.2 85.8776475607507 83.4228745359607
"378" 75.4 87.8157454560015 80.3104913021534
"379" 75.6 89.2639325491028 76.5545753332407
"380" 75.8 91.3285257144352 72.3945275384474
"381" 76 93.0620573449614 68.3233165296362
"382" 76.2 94.3768164746593 64.1519258491016
"383" 76.4 95.2817754467772 59.8013074761161
"384" 76.6 98.0075439446261 55.9328895563201
"385" 76.8 100.925767243895 51.1037512248373
"386" 77 104.187728419049 46.6015355171091
"387" 77.2 107.222509219032 41.9155278168575
"388" 77.4 110.323772720887 37.838885155082
"389" 77.6 111.994120789865 37.5782215376727
"390" 77.8 113.066502344644 39.9942561282172
"391" 78 112.315716378905 42.9129045974718
"392" 78.2 112.272374078195 43.4157761672086
"393" 78.4 113.038164701624 44.2037238957894
"394" 78.6 115.288164701865 46.1148555058429
"395" 78.8 117.860030145565 49.0130719860929
"396" 79 120.171692036505 51.5333165573335
"397" 79.2 120.371556774833 53.2237156503718
"398" 79.4 119.575806037819 54.6231640397234
"399" 79.6 119.435566263651 56.8239938789711
"400" 79.8 119.538022244059 59.8548664217189
"401" 80 118.971110451718 63.8175766147647
"402" 80.2 118.867157320231 68.5964897853544
"403" 80.4 119.176401368429 73.1136664264776
"404" 80.6 121.027352120565 75.3358843039679
"405" 80.8 121.4916378349 75.2955794366601
"406" 81 121.214756440111 75.0691327695819
"407" 81.2 120.634104092195 74.0406547641823
"408" 81.4 120.377146166554 73.5325748817589
"409" 81.6 119.768177808504 73.8525114355049
"410" 81.8 119.606594206536 73.6263067122172
"411" 82 119.165645511116 73.0002494057946
"412" 82.2 118.341010611197 72.4508622158571
"413" 82.4 118.232416714911 72.1437513643393
"414" 82.6 118.041765944292 72.0906909709739
"415" 82.8 118.218374400736 71.546238374298
"416" 83 117.498086529076 71.6445829891584
"417" 83.2 117.60347706559 71.7704841011631
"418" 83.4 117.545175917731 71.9523581906008
"419" 83.6 117.418218610448 71.4245840244117
"420" 83.8 116.244724996315 71.1717032563241
"421" 84 115.361987667897 70.9116331275659
"422" 84.2 113.754752849482 70.7754326455145
"423" 84.4 111.116122948938 70.6286711635179
"424" 84.6 107.521328797506 70.204073668491
"425" 84.8 103.352240244022 69.2949062582172
"426" 85 99.5313137529625 67.6971584899383
"427" 85.2 95.0774831793897 65.7410795148565
"428" 85.4 90.9108711212772 63.3194328973929
"429" 85.6 88.6284732251032 59.750675687082
"430" 85.8 86.6364324063636 55.664153399345
"431" 86 85.3301937705079 51.311956986411
"432" 86.2 85.2735465207732 47.4869136717828
"433" 86.4 85.7928074940331 43.323361656091
"434" 86.6 87.3350577680309 39.2644234556282
"435" 86.8 89.0714954625603 35.0529233602164
"436" 87 90.509299942304 30.4972450033214
"437" 87.2 91.9866993766516 26.1906104186764
"438" 87.4 91.2618071308269 22.4988073027898
"439" 87.6 89.2644727946571 18.9458521716717
"440" 87.8 88.4413101773697 14.6561487967029
"441" 88 88.4013834700655 10.3240928195045
"442" 88.2 88.4454835898544 9.64154111192227
"443" 88.4 88.9810218419097 9.27502070326286
"444" 88.6 89.2279267718686 9.10833038262363
"445" 88.8 88.7418646687821 9.81389787739286
"446" 89 88.5572714242662 10.128636318687
"447" 89.2 87.7604049439165 10.1866203101701
"448" 89.4 87.0115371343818 10.3531156100909
"449" 89.6 86.8309057029363 10.670970273576
"450" 89.8 86.3557541544954 11.1407197700721
"451" 90 85.8073275914115 11.6548061367443
"452" 90.2 85.442117105325 12.1069922353929
"453" 90.4 84.7811529030597 12.2483997208029
"454" 90.6 83.5038967238322 12.4911048424989
"455" 90.8 81.846044608033 12.5541850354496
"456" 91 79.4884116987436 12.8062600203874
"457" 91.2 76.785698670295 13.0141725471981
"458" 91.4 72.5395956759775 13.3003372584337
"459" 91.6 68.0720697626332 12.8879736471755
"460" 91.8 64.2793053140557 11.0550630274754
"461" 92 60.5618714264133 9.35303087406933
"462" 92.2 56.936219330325 7.5545254952458
"463" 92.4 53.923499169855 7.45450657366837
"464" 92.6 49.8365577656984 7.86144434793633
"465" 92.8 44.9113261913564 9.18117369342619
"466" 93 40.5404218658564 11.3129021521595
"467" 93.2 36.7448121941381 14.7802142423445
"468" 93.4 33.1837886919231 18.1794458130595
"469" 93.6 29.6855801867876 21.9828372589039
"470" 93.8 25.2578462404408 23.861133705212
"471" 94 20.9221406868108 24.6928618827665
"472" 94.2 21.0061580697266 25.4532036962086
"473" 94.4 21.4742549174003 26.9940021858823
"474" 94.6 21.6070565871704 29.8045027241509
"475" 94.8 21.1654084093941 33.5299770256211
"476" 95 20.3249107389514 38.5385639044673
"477" 95.2 19.7257755157956 42.7040649926282
"478" 95.4 19.3226943820993 47.069331533489
"479" 95.6 18.0272808804245 51.1444311864755
"480" 95.8 16.5425679011687 54.5527051983139
"481" 96 14.037807250317 57.0481672668019
"482" 96.2 12.2335604398941 58.0536241868842
"483" 96.4 12.0587270442116 58.632078253834
"484" 96.6 12.8584723407739 60.1211697138665
"485" 96.8 13.9521768854593 63.0253186210407
"486" 97 15.4207973490513 66.6137144644057
"487" 97.2 17.5701028990979 70.8095812716798
"488" 97.4 19.4684724063333 75.1589207899442
"489" 97.6 19.4323324504647 79.0971960217429
"490" 97.8 19.1226994229087 83.5487423199791
"491" 98 18.5796560345634 88.3255598218402
"492" 98.2 19.083380943219 92.7639505374015
"493" 98.4 21.4608121361337 96.2834286584289
"494" 98.6 25.05278392098 99.8302801246002
"495" 98.8 29.3697397064906 102.846883783331
"496" 99 34.463959393005 105.521437819342
"497" 99.2 39.9721620725817 107.779475039869
"498" 99.4 44.4225028332147 110.426597687918
"499" 99.6 48.6516501873946 112.417441702186
"500" 99.8 53.5092405724678 112.948768443673
"501" 100 58.7479667238266 112.671248751367
"502" 100.2 63.8260761912368 111.402153038565
"503" 100.4 68.3529974508506 109.292651450136
"504" 100.6 70.9051371741846 106.179870402022
"505" 100.8 71.061943015804 104.458637629607
"506" 101 73.1779270243124 101.841169980069
"507" 101.2 76.5425412189737 100.612927300045
"508" 101.4 80.9813167296522 100.568566843714
"509" 101.6 85.8200895947202 100.196710496736
"510" 101.8 90.8842737380256 100.066106658534
"511" 102 96.3609553370608 99.9694609732234
"512" 102.2 100.970035662142 98.3092367196823
"513" 102.4 104.430533048254 94.5738077741224
"514" 102.6 106.792351390923 90.9394604530467
"515" 102.8 108.374127067724 86.6530329271607
"516" 103 110.69871516009 82.8744320058929
"517" 103.2 113.922830494641 80.6724903450739
"518" 103.4 116.195646849412 81.2052117099863
"519" 103.6 116.27376242405 81.9499790198752
"520" 103.8 116.131100363698 82.9054197674874
"521" 104 116.163584953825 84.4773825063885
"522" 104.2 115.673847062359 85.1544602991749
"523" 104.4 114.642451459935 85.4606456033619
"524" 104.6 113.837640455314 86.1482415275394
"525" 104.8 112.931677152465 87.6119012524554
"526" 105 112.169379796049 90.3493687194334
"527" 105.2 111.265584580231 93.8858580469442
"528" 105.4 108.558024324424 96.9688554083474
"529" 105.6 106.072240716607 100.773307411393
"530" 105.8 103.689617942472 104.249882540994
"531" 106 102.97678418504 106.037869874968
"532" 106.2 103.144246182795 106.128760687662
"533" 106.4 103.261630233581 104.590313916271
"534" 106.6 102.965081198759 103.924692736723
"535" 106.8 102.176691112225 102.732407591162
"536" 107 100.202436372224 101.636630138437
"537" 107.2 96.6425927096076 99.8895106275804
"538" 107.4 93.6325056469379 97.6987865534196
"539" 107.6 90.2098998214711 95.205752042181
"540" 107.8 85.853139910981 94.1482587118668
"541" 108 81.5334635756854 93.9787691288842
"542" 108.2 77.8901323021282 95.5844464602775
"543" 108.4 74.2963560474173 98.3648994003325
"544" 108.6 70.7981834506385 101.803335568137
"545" 108.8 68.3914149124872 105.432992741431
"546" 109 66.3045721770519 109.2856976017
"547" 109.2 63.0141719680817 112.741164121224
"548" 109.4 59.8664740013139 113.523702764065
"549" 109.6 55.8000918611026 112.498467237662
"550" 109.8 52.6131202088093 109.3848399496
"551" 110 50.4327065012623 104.972240516787
"552" 110.2 49.1048604862564 99.5170597306984
"553" 110.4 49.0914233627261 93.6716636723747
"554" 110.6 49.9947271363754 88.7789224882232
"555" 110.8 52.9038265562708 84.6755214441687
"556" 111 56.0444343990492 80.7225041173793
"557" 111.2 59.9650042391076 76.9824534471429
"558" 111.4 61.8855185276782 72.7776015878752
"559" 111.6 62.6013327797274 68.2825446156635
"560" 111.8 62.5194677555086 63.5828288709469
"561" 112 62.6111660068497 59.1498229897629
"562" 112.2 61.9978470339957 55.07223957518
"563" 112.4 61.3929283719681 50.5473104934874
"564" 112.6 60.3275388150331 46.3519768459023
"565" 112.8 59.7478823408907 42.865253854553
"566" 113 61.0186365178197 40.4496385002729
"567" 113.2 62.9988462165897 38.4234949382891
"568" 113.4 65.7105611074936 37.5257962005948
"569" 113.6 68.5117963513612 36.2845783830357
"570" 113.8 70.5419453201282 33.8289165144602
"571" 114 72.7986057128475 29.6893523257279
"572" 114.2 74.8877059819497 25.3572558007029
"573" 114.4 74.8791259889561 20.6796081892691
"574" 114.6 74.1491531778424 16.9003640381244
"575" 114.8 73.9831188258897 14.0943406789929
"576" 115 73.7322669254697 11.7095225466729
"577" 115.2 74.7192303085693 7.41940819063775
"578" 115.4 76.3515078275594 5.35703350649892
"579" 115.6 78.3354235585153 5.07320989613754
"580" 115.8 81.1811939421655 5.46126506822619
"581" 116 84.7416952548681 5.84432302226399
"582" 116.2 89.2204713832197 6.77172602911286
"583" 116.4 93.6258279980736 8.36119383518318
"584" 116.6 94.0227649617147 9.1012869571116
"585" 116.8 95.3469250646293 11.8780611980018
"586" 117 97.8356616804427 15.3480488034811
"587" 117.2 100.552727100173 19.1278243438373
"588" 117.4 103.713873793335 22.580953100157
"589" 117.6 107.84812538259 25.5761917144072
"590" 117.8 110.776138586145 29.6979984909762
"591" 118 114.6061902703 32.473290809735
"592" 118.2 118.320292038879 35.0815180181034
"593" 118.4 118.769889191259 37.0009635612565
"594" 118.6 118.857069763063 40.3214397747613
"595" 118.8 119.767258077984 44.8808086737086
"596" 119 119.79911974252 49.5791450377537
"597" 119.2 119.403165654462 54.5896684077134
"598" 119.4 119.050615554167 59.4053580449446
"599" 119.6 117.108515902717 63.7696308010115
"600" 119.8 115.538933976494 69.193410111545
"601" 120 113.450153988807 74.4841437607276
"602" 120.2 111.152142305984 79.3442735863402
"603" 120.4 110.971680726662 83.8252554745383
"604" 120.6 112.567710544642 87.4019086441277
"605" 120.8 111.698059852202 89.031082854048
"606" 121 107.784246620069 90.7578805830693
"607" 121.2 103.792879586124 91.8600366865115
"608" 121.4 98.8910509548818 94.3962728804061
"609" 121.6 93.3297767571846 96.2596015630308
"610" 121.8 87.9938481074372 98.2988383584098
"611" 122 82.9383562499744 100.755341572406
"612" 122.2 78.1029796146822 102.804655004439
"613" 122.4 73.9324416742897 106.388203735218
"614" 122.6 70.4007166218948 109.009661863927
"615" 122.8 69.4728523334897 111.397977936793
"616" 123 70.1629699592878 112.902190147732
"617" 123.2 69.6550132712788 111.9609743527
"618" 123.4 68.4044090539231 110.420962947508
"619" 123.6 66.8359879344767 107.647605497658
"620" 123.8 65.0116104768767 104.384100193954
"621" 124 62.7476638130071 100.073747465945
"622" 124.2 59.8748665423002 96.0764869500508
"623" 124.4 57.8781503980988 91.2187475863929
"624" 124.6 56.7669908287973 85.9258819927702
"625" 124.8 56.5582409496079 80.4377297184019
"626" 125 56.8129792254154 75.4738848729388
"627" 125.2 57.6915663399352 70.8901186641838
"628" 125.4 59.4288218761969 66.9399286025089
"629" 125.6 62.2776713668974 64.3010210093288
"630" 125.8 66.0018098620762 62.3674199995145
"631" 126 69.4068386754845 60.9525840424981
"632" 126.2 71.6700207846074 59.4012178328752
"633" 126.4 74.2611763550634 57.4492454399981
"634" 126.6 77.4623792137789 55.501909264001
"635" 126.8 80.6379502337261 53.0456752964747
"636" 127 85.0678158823971 51.8872705820121
"637" 127.2 89.894788255618 50.4514238349683
"638" 127.4 94.4093816486631 48.7351424048837
"639" 127.6 99.3085604099934 46.2807600645167
"640" 127.8 104.370739256353 44.4852163721823
"641" 128 109.1583964733 41.9742110006297
"642" 128.2 113.860900937292 41.8466356546496
"643" 128.4 115.812959120784 43.6302753677513
"644" 128.6 116.383224599432 44.257247927235
"645" 128.8 117.517194846271 45.9828488287204
"646" 129 119.32213866186 48.1731060928437
"647" 129.2 121.962863856635 49.6095081448656
"648" 129.4 122.695161148644 48.7087033055415
"649" 129.6 122.452047786238 48.5021182282442
"650" 129.8 122.467578670054 48.1652185463839
"651" 130 122.509245675911 48.0437688154407
"652" 130.2 122.221099102827 48.3036878250507
"653" 130.4 121.953265911256 48.5139483138672
"654" 130.6 121.31557842029 48.6914018053179
"655" 130.8 120.71130847132 48.8945400555103
"656" 131 120.569389848333 49.1933836792006
"657" 131.2 120.616190781471 49.1916396917488
"658" 131.4 120.54908650234 49.2328268620679
"659" 131.6 120.360975118955 49.5459117861885
"660" 131.8 120.023747926486 49.5839294800049
"661" 132 119.837570244384 49.8133801161964
"662" 132.2 119.453859903616 49.8961144625507
"663" 132.4 118.860824041212 50.2979327930357
"664" 132.6 118.269426814179 50.5849195716621
"665" 132.8 117.663656183115 50.6309774497928
"666" 133 117.564918363285 50.1241703634233
"667" 133.2 117.131062940505 49.7066142721471
"668" 133.4 116.441069900765 49.3028936341179
"669" 133.6 116.186720175207 48.8048102762842
"670" 133.8 115.657304100783 47.9759338843046
"671" 134 114.903944182282 47.5045948144057
"672" 134.2 114.071913063465 46.3696437678429
"673" 134.4 112.772764963719 45.0735183074446
"674" 134.6 111.154154216495 43.2878040229101
"675" 134.8 109.238498516231 40.5501818682775
"676" 135 107.409069026055 37.7988741372377
"677" 135.2 104.769139726892 36.5053058288837
"678" 135.4 101.566070929533 35.1893665748834
"679" 135.6 97.9318737432597 33.2607876879429
"680" 135.8 93.4876070695237 30.6788932386287
"681" 136 90.777797472279 27.7300889900191
"682" 136.2 88.5256514368183 23.8909493528929
"683" 136.4 87.2876810191612 19.9672101180929
"684" 136.6 87.7196309674454 16.1080872878825
"685" 136.8 88.8926349275015 13.6919251004811
"686" 137 89.3192918288397 12.5130610279554
"687" 137.2 88.4041024792213 12.2578537063139
"688" 137.4 86.5713232833297 11.6865916030929
"689" 137.6 83.6143114874697 10.1272874396529
"690" 137.8 80.171490088317 7.92035783934741
"691" 138 76.7437308036101 6.15586640153571
"692" 138.2 72.7179999341612 5.27060718509694
"693" 138.4 68.5746390047444 4.60321525118152
"694" 138.6 64.334880213317 4.05606919901407
"695" 138.8 60.2718742482111 4.26483216155305
"696" 139 55.9751481389673 6.1207680185051
"697" 139.2 52.1302145542919 8.63482453728647
"698" 139.4 49.0626295265897 12.8857402297316
"699" 139.6 47.303834265178 17.1405591643752
"700" 139.8 46.0832115968481 21.4189306536007
"701" 140 43.6917055662864 22.4280639384884
"702" 140.2 39.5621367746013 21.2260418916254
"703" 140.4 36.3293283824634 18.4934611710508
"704" 140.6 34.8934614139123 15.4336228497316
"705" 140.8 35.040094611337 14.9901594089588
"706" 141 34.8345921602414 16.0512004148367
"707" 141.2 34.2452567455673 17.3952800666232
"708" 141.4 32.6516786001231 19.3090071079262
"709" 141.6 29.7832783744158 21.3624527963059
"710" 141.8 25.9023538719768 23.8786208886025
"711" 142 21.6702954775371 26.6359576282297
"712" 142.2 17.622999772246 29.7630225786741
"713" 142.4 16.2995924602938 33.6418001348418
"714" 142.6 14.4296484756961 38.3230780871375
"715" 142.8 13.0913242553748 43.5763190907807
"716" 143 10.6396204105808 48.0355495201875
"717" 143.2 8.99819090282248 49.8244408135308
"718" 143.4 9.86192016075075 50.8304896142742
"719" 143.6 11.7405346211769 53.0548553239296
"720" 143.8 13.9995192303735 56.6794442045956
"721" 144 16.1415409772357 61.2005190105389
"722" 144.2 18.753620598679 65.6978358252589
"723" 144.4 20.9247964086846 70.3074402728498
"724" 144.6 22.9086713514872 74.5023510378672
"725" 144.8 22.2286252798219 78.7841704427143
"726" 145 20.5985954855202 83.3773618795798
"727" 145.2 18.6709972468046 87.948087520678
"728" 145.4 16.9252153756635 92.0144387980486
"729" 145.6 17.2340732901637 95.1153463324146
"730" 145.8 19.7281194542591 98.5326090266267
"731" 146 22.7622013892217 101.218167716845
"732" 146.2 27.1832760948057 103.685537246053
"733" 146.4 31.9090524976149 105.90707678291
"734" 146.6 37.0097716849174 107.031142644674
"735" 146.8 42.0545129040108 107.716287550893
"736" 147 47.2687009457914 108.88745712496
"737" 147.2 52.1139050830099 111.007124178574
"738" 147.4 57.1594562481352 111.141189271083
"739" 147.6 61.8015985100397 109.945684843393
"740" 147.8 66.2585036796745 107.584574974774
"741" 148 69.9526327578767 105.321277888093
"742" 148.2 73.8610935792739 103.183738468998
"743" 148.4 78.4253712464055 101.926559544656
"744" 148.6 83.4897523832739 101.343228523761
"745" 148.8 88.6609413326076 100.657287756375
"746" 149 93.4477321962535 100.720592598565
"747" 149.2 97.4326931535393 98.3565658085987
"748" 149.4 100.24655264259 95.3612723939972
"749" 149.6 104.150693729669 92.1507362289718
"750" 149.8 107.409573109128 88.0485936342006
"751" 150 109.671157429085 83.9048588707955
"752" 150.2 111.6095932729 79.549005896686
"753" 150.4 114.132306914683 75.2836850985963
"754" 150.6 115.2257232115 71.0620386984375
"755" 150.8 114.601830393897 67.5871362858929
"756" 151 114.507910349492 63.4767026431849
"757" 151.2 115.148374518482 59.9125006642983
"758" 151.4 116.071950758386 55.4610188253973
"759" 151.6 116.663282542484 50.777815948156
"760" 151.8 115.715097860495 46.1376985914015
"761" 152 115.880229676006 41.7159812576805
"762" 152.2 116.062617726401 37.5427798776226
"763" 152.4 116.486922066552 36.9113439007059
"764" 152.6 117.213126032995 37.9421776937307
"765" 152.8 117.050212749957 38.3601176261039
"766" 153 116.155558448447 38.8904708305446
"767" 153.2 115.400880682975 39.6083463592048
"768" 153.4 114.692845880216 40.2538946485537
"769" 153.6 114.271796761076 40.9617629068929
"770" 153.8 114.181617579144 41.9415395871292
"771" 154 113.909553384833 43.2315939887972
"772" 154.2 113.535968845063 44.2941251756823
"773" 154.4 113.324073152701 45.296702086754
"774" 154.6 113.439282174248 47.3515843196823
"775" 154.8 113.892709320142 50.2514770384981
"776" 155 114.586186131511 53.5436095817086
"777" 155.2 115.521944475077 56.9534113015954
"778" 155.4 116.95734338269 60.3575193516429
"779" 155.6 117.934581984657 63.6293539135651
"780" 155.8 119.256926503386 65.6092884215539
"781" 156 118.441179118978 65.2468182414015
"782" 156.2 117.353484866849 65.7524333099732
"783" 156.4 116.235843679462 66.0649397462519
"784" 156.6 114.713509771644 66.557653984028
"785" 156.8 112.054541894598 67.7691279016071
"786" 157 108.496295201045 69.8574816919286
"787" 157.2 105.007365225012 71.8921793334791
"788" 157.4 101.1574307554 74.3137660477463
"789" 157.6 98.1657831552846 78.0237385263759
"790" 157.8 96.5824612209845 81.8854512520771
"791" 158 97.3476477841152 86.1888386344522
"792" 158.2 99.3726966310256 89.5903892709185
"793" 158.4 102.15322811911 92.3921422888681
"794" 158.6 104.558479248555 93.9566231776256
"795" 158.8 104.277386608669 94.9433496795771
"796" 159 102.917193684873 95.6747237171672
"797" 159.2 101.435516583974 95.8947654973288
"798" 159.4 99.3511131418609 97.1943960193166
"799" 159.6 96.1195321091647 99.2190990131929
"800" 159.8 92.9234858003914 101.821014316341
"801" 160 88.6987721410419 103.440275849502
"802" 160.2 84.682492154346 105.451027204708
"803" 160.4 80.9487784849931 108.447465630498
"804" 160.6 78.39048597998 111.910972352112
"805" 160.8 76.9787133943124 114.180201525498
"806" 161 74.7269870154469 113.024019496254
"807" 161.2 71.714214614581 112.004484777858
"808" 161.4 67.5955237495385 110.839077018483
"809" 161.6 63.2676823256873 109.906845169308
"810" 161.8 58.4315679286397 108.862834729893
"811" 162 53.8800743272537 106.719063000852
"812" 162.2 48.8369245656822 105.528106006658
"813" 162.4 44.1030401857363 104.239306354807
"814" 162.6 39.3144298609526 102.810586135369
"815" 162.8 34.760291889649 100.967637441732
"816" 163 30.051181997327 98.9271721231725
"817" 163.2 25.7044088106307 96.0148233542863
"818" 163.4 21.3864662624176 93.6214844341879
"819" 163.6 17.4467232218516 90.6181752545357
"820" 163.8 14.5691624112872 87.2411602441198
"821" 164 14.0427851677507 83.9896704577827
"822" 164.2 13.8465339102683 79.6782042549107
"823" 164.4 13.5329222270294 74.9364597742722
"824" 164.6 14.7092000777449 70.4029858710998
"825" 164.8 16.3601702817048 65.9355221096539
"826" 165 18.2083064763079 61.7663826276565
"827" 165.2 20.5861425985004 59.238270915
"828" 165.4 22.5169521294508 58.6589309383095
"829" 165.6 25.6860812851573 57.5643169523523
"830" 165.8 28.5222585803534 55.6723106520019
"831" 166 31.5930892111453 53.8851897516706
"832" 166.2 33.7700537790603 51.3106626075399
"833" 166.4 34.8845446130443 48.1691823789232
"834" 166.6 34.9156889664163 45.076073362148
"835" 166.8 35.3901108056711 41.1706300286487
"836" 167 36.1260335741941 37.488522917761
"837" 167.2 36.1821868282564 34.1249445432262
"838" 167.4 35.464740411192 31.2161118853929
"839" 167.6 35.1179666446564 27.8231815297595
"840" 167.8 35.2029854557656 24.6497143968709
"841" 168 35.774608961706 20.9371831062184
"842" 168.2 36.2650650866022 16.7122900710429
"843" 168.4 37.5628143558205 12.3820795622225
"844" 168.6 38.7187689862994 9.41322278795738
"845" 168.8 40.0020452445575 8.05298222792512
"846" 169 40.8182571268213 6.90327723175601
"847" 169.2 42.2305493253581 4.84351528211391
"848" 169.4 43.1239008234647 4.79775396926786
"849" 169.6 44.9509884637856 4.94205737281038
"850" 169.8 47.9210458190046 4.79267175659498
"851" 170 52.0226358814079 4.67759814116559
"852" 170.2 56.3176599799133 3.87883012727521
"853" 170.4 59.8104087617564 1.74206418819841
"854" 170.6 60.3488534975064 1.51204700722619
"855" 170.8 61.3655353170492 1.91718329770367
"856" 171 61.8586103055897 2.17885772894691
"857" 171.2 62.589530761359 2.79497123671978
"858" 171.4 63.3198835119198 3.03294328314528
"859" 171.6 65.2244990044071 4.25387902538324
"860" 171.8 67.6082312555015 5.3888252682458
"861" 172 70.5552610987284 6.60318737778395
"862" 172.2 74.8217178611429 7.36223848399924
"863" 172.4 79.6142838951266 9.0515445776718
"864" 172.6 85.0508596848838 8.88841698453992
"865" 172.8 86.6777453016897 7.74629113126286
"866" 173 87.3531158028205 9.82859720020055
"867" 173.2 88.5921005590693 12.2707846895357
"868" 173.4 91.0259910930609 15.3114446074698
"869" 173.6 92.9617121000897 19.3272419541281
"870" 173.8 94.4014598172693 22.5947449908734
"871" 174 96.0370024554388 25.7537880609117
"872" 174.2 98.212226985504 28.2842269562357
"873" 174.4 99.8165646896201 30.5540484470141
"874" 174.6 99.7919487826485 32.7972978642752
"875" 174.8 99.7904582781897 35.6303185245429
"876" 175 100.758341698352 38.986523212378
"877" 175.2 100.950815999384 42.644114813334
"878" 175.4 99.2927014478109 46.1726728422198
"879" 175.6 98.0662833703443 50.4503094094656
"880" 175.8 97.883901655833 53.790696207055
"881" 176 99.1163188009845 56.1116070644981
"882" 176.2 101.670237028641 58.2053142656386
"883" 176.4 104.739855173225 61.2562957419607
"884" 176.6 108.052783110205 64.0952304900211
"885" 176.8 110.202594815333 64.7822106405123
"886" 177 110.967937527965 66.0488521540679
"887" 177.2 111.119400489077 68.2535055865083
"888" 177.4 111.148637307308 71.0202447905339
"889" 177.6 110.439270177442 74.3545340796233
"890" 177.8 110.131845739949 77.9485256072262
"891" 178 108.460116408268 79.724126291842
"892" 178.2 106.026260841598 81.8015839109424
"893" 178.4 103.28718173859 85.3426932940179
"894" 178.6 101.064200802859 89.749432924229
"895" 178.8 98.6981995066143 94.4986243525486
"896" 179 95.6401295035641 99.3344070343288
"897" 179.2 91.5078851373501 102.464701390331
"898" 179.4 86.664426306718 104.319110724226
"899" 179.6 81.5760231057476 103.472051502314
"900" 179.8 76.8895834115641 101.04606151238
"901" 180 71.9438003459863 98.8755741495998
"902" 180.2 67.7272821413016 95.5263965922403
"903" 180.4 64.8415488941879 91.6725891780804
"904" 180.6 63.7693692715988 86.476211527802
"905" 180.8 63.1290583422286 81.9437471044206
"906" 181 62.9953909562534 77.6721189472383
"907" 181.2 61.4717445500719 73.5939970520625
"908" 181.4 58.9349284825128 69.9847591616365
"909" 181.6 55.9770544482846 66.6359987485115
"910" 181.8 53.1470734044393 64.2647424446805
"911" 182 51.1764001920108 62.8065038962613
"912" 182.2 50.0969041206079 62.3292330609838
"913" 182.4 49.5211904780145 62.0731124388044
"914" 182.6 48.0201281222469 62.1819852991786
"915" 182.8 47.6960684725218 62.7758433772521
"916" 183 47.3540855583612 63.1465408624643
"917" 183.2 46.7881337837878 64.8193185152042
"918" 183.4 46.4906519652977 67.031337112592
"919" 183.6 47.6943464333897 70.7210319084929
"920" 183.8 49.8931717333675 74.2540958082262
"921" 184 52.1666050620897 78.461762882117
"922" 184.2 54.6135715082623 82.7786045622203
"923" 184.4 57.2261988836923 86.8955134228416
"924" 184.6 60.5039710608974 90.988458195739
"925" 184.8 63.4215198732535 95.1361171146429
"926" 185 66.010238494359 99.5205984565596
"927" 185.2 67.5733640976254 104.404040144893
"928" 185.4 68.2011725605272 108.891270919848
"929" 185.6 68.1510232959231 110.377409398448
"930" 185.8 70.1596554951948 110.406551846716
"931" 186 73.2736387034897 110.136776039893
"932" 186.2 77.4583595807202 109.847646751275
"933" 186.4 82.3764688273376 108.678702036347
"934" 186.6 87.175883763103 108.04322824107
"935" 186.8 91.0932538969864 104.666198315298
"936" 187 93.9346484401026 101.568704101098
"937" 187.2 97.552661952274 97.5884541363929
"938" 187.4 102.332112343051 95.0879360009954
"939" 187.6 106.924600975142 93.518546898656
"940" 187.8 109.850091306788 91.4955003537377
"941" 188 110.697062644277 88.1463334791885
"942" 188.2 111.374033452617 83.5853367547768
"943" 188.4 111.757505648875 79.5997203706339
"944" 188.6 112.422643263625 75.1124895956786
"945" 188.8 113.09321057319 69.9833040771565
"946" 189 113.832636285172 64.9489196457292
"947" 189.2 115.882657265607 59.8581897468755
"948" 189.4 118.330294108274 55.7763593513402
"949" 189.6 120.743890818501 53.9897857196008
"950" 189.8 120.497833474017 54.1540042361747
"951" 190 119.695621635022 54.7237721395145
"952" 190.2 118.320292038879 54.6331646494718
"953" 190.4 117.319274120806 54.3174881541631
"954" 190.6 115.423709839718 53.4921189714057
"955" 190.8 113.010584782538 52.1214887824929
"956" 191 110.535116094598 49.1271728164668
"957" 191.2 106.841250396853 45.9971835585244
"958" 191.4 103.752863672211 42.2357042168929
"959" 191.6 99.7279406706084 38.6829557411545
"960" 191.8 95.890553361678 35.9933917978929
"961" 192 91.0595090168183 33.8822890556071
"962" 192.2 86.371762803014 31.8048271877414
"963" 192.4 81.3496332243664 29.8302368971841
"964" 192.6 77.3076890212956 26.753570414187
"965" 192.8 72.8287231225309 23.9209244425399
"966" 193 70.0782907279837 19.563409327105
"967" 193.2 67.5522635509462 14.734969185279
"968" 193.4 65.611386742495 9.95269043064023
"969" 193.6 62.5765366199231 6.93691375230952
"970" 193.8 59.729466089062 5.75497931469841
"971" 194 56.2524504098397 5.74126675198661
"972" 194.2 51.6328776143876 6.36205902997796
"973" 194.4 47.633375485371 8.65938856520535
"974" 194.6 45.6292525056897 11.9159010388929
"975" 194.8 43.9560426878057 16.3848292479497
"976" 195 43.1562625914702 20.3903801880233
"977" 195.2 41.5515517001612 23.4359703136072
"978" 195.4 38.6442517768231 25.1861230180595
"979" 195.6 35.5761725570397 25.3161711934554
"980" 195.8 32.60629303865 23.9247164719531
"981" 196 30.6965307915552 21.9536799814791
"982" 196.2 29.1950230502361 20.8365973828197
"983" 196.4 27.680452002318 19.8586481629798
"984" 196.6 27.7202218858909 20.3377275063266
"985" 196.8 27.2321358589001 21.8702148611687
"986" 197 25.5798955695238 24.2297337452225
"987" 197.2 24.0846411514359 27.3879882456181
"988" 197.4 21.8429398927419 30.8505461181755
"989" 197.6 19.8870693911612 34.4016651281456
"990" 197.8 18.7701036007938 38.372282203301
"991" 198 17.1043507988397 41.9025195665852
"992" 198.2 14.2457687135523 44.0942298102667
"993" 198.4 11.828259193116 45.7423952965244
"994" 198.6 10.5446602874581 48.4981314986823
"995" 198.8 9.66007951154771 52.1606705068172
"996" 199 7.69418352769143 56.3332683067064
"997" 199.2 7.36601365537486 59.5939441986862
"998" 199.4 8.72168424975075 62.7817864801217
"999" 199.6 10.3966070568694 66.6878200899352
"1000" 199.8 12.3950431254845 70.9932530515771
"1001" 200 14.7675113823694 75.6172849840115
"1002" 200.2 16.590270078282 79.8561710560467
"1003" 200.4 19.1059944404176 82.8953162896634
"1004" 200.6 23.3634663017436 85.4549797876877
"1005" 200.8 26.7525643732941 86.3484145695103
"1006" 201 30.0270244568397 85.7487620865804
"1007" 201.2 31.7529269948534 85.2462790994201
"1008" 201.4 33.3627145999845 84.5137933232349
"1009" 201.6 33.5911254937988 83.1824941772201
"1010" 201.8 32.9047627084112 81.0909141718929
"1011" 202 32.3231791352208 77.3507214326307
"1012" 202.2 31.6758950144133 72.772826794834
"1013" 202.4 31.8737926856293 69.3038037343186
"1014" 202.6 33.1663994732368 65.1741415693046
"1015" 202.8 34.432562116085 62.6997259330424
"1016" 203 36.360763457704 60.1982766878929
"1017" 203.2 38.6774680508686 58.6707720594602
"1018" 203.4 41.7671267120947 56.9263917788434
"1019" 203.6 45.7993280978019 54.5774932110444
"1020" 203.8 50.1017547745417 53.1769001600852
"1021" 204 54.6679333893735 51.8109225496226
"1022" 204.2 59.7892932819231 50.8808114955873
"1023" 204.4 65.1000356626463 49.4887568639212
"1024" 204.6 69.8513319341528 47.3030222237569
"1025" 204.8 73.7700655715714 44.4084169648653
"1026" 205 76.0241411065797 40.4075984370429
"1027" 205.2 77.0578374491258 36.3519340428722
"1028" 205.4 77.7513830032392 31.3993230325527
"1029" 205.6 78.4937692361049 26.2110667083777
"1030" 205.8 78.1017511769414 20.8698885320357
"1031" 206 76.9811330444079 16.0349779412262
"1032" 206.2 74.4874087287959 11.2539768943155
"1033" 206.4 71.7662370835417 8.03160498696017
"1034" 206.6 69.7620101985015 6.05951789909874
"1035" 206.8 70.9764967658318 5.93374084530339
"1036" 207 71.3513060199312 5.69844601130749
"1037" 207.2 70.7118213157104 5.25406656780665
"1038" 207.4 69.1380211532755 3.96286743217858
"1039" 207.6 68.7668914577286 3.20001924297619
"1040" 207.8 69.0025373398142 2.80202091194388
"1041" 208 69.6897354897184 2.46729276838791
"1042" 208.2 69.8666037663422 2.58838025923939
"1043" 208.4 69.8956129404052 2.53202461270839
"1044" 208.6 69.8149231067897 2.47053618332143
"1045" 208.8 69.7516996700849 2.48378799999965
"1046" 209 69.607991404423 2.74352360689286
"1047" 209.2 70.6649606119294 3.26632027656267
"1048" 209.4 70.7259166197501 2.95264227476078
"1049" 209.6 70.5860763665142 2.96345875758154
"1050" 209.8 71.1048223813935 2.97569048114519
"1051" 210 71.3283054029199 2.97427524040229
"1052" 210.2 71.3082718310026 3.05207452968185
"1053" 210.4 71.398932790287 3.11869347892039
"1054" 210.6 71.4965676695164 3.44828196462681
"1055" 210.8 71.5040021313444 3.64489717528908
"1056" 211 71.3570892706173 3.90760208832405
"1057" 211.2 70.9977738952715 4.38343351140195
"1058" 211.4 71.1403437493374 4.45798667829473
"1059" 211.6 71.0974448665128 4.43394572977748
"1060" 211.8 70.9044818661898 4.74907121206429
"1061" 212 71.0906138342159 5.64025183794893
"1062" 212.2 71.3785044681841 5.67479045131739
"1063" 212.4 71.6984239079231 6.45564703519841
"1064" 212.6 72.0024071364671 7.10256618365701
"1065" 212.8 72.2215706939979 7.79379094296428
"1066" 213 72.2651633866497 7.75011295519286
"1067" 213.2 71.9306941860897 8.01690566415248
"1068" 213.4 72.0718124919066 8.14705288614038
"1069" 213.6 72.493572548504 8.23239073683572
"1070" 213.8 73.1244363129781 8.89554698159188
"1071" 214 74.0247464861326 9.51725154377858
"1072" 214.2 75.4012180511237 10.3983029929026
"1073" 214.4 76.7381244709165 11.4958788050018
"1074" 214.6 78.3234601269712 13.6061716223671
"1075" 214.8 80.2810218409797 16.7352210146229
"1076" 215 82.4588724309897 20.1022478969529
"1077" 215.2 84.614887130678 23.2240036082458
"1078" 215.4 87.3595113568085 26.1721005111116
"1079" 215.6 89.5900082165142 29.5684010023645
"1080" 215.8 91.5399364579786 32.2812683695873
"1081" 216 93.1456604147917 34.8064214811717
"1082" 216.2 93.9083894459508 37.3947272388929
"1083" 216.4 94.6981497946191 39.6053901003634
"1084" 216.6 94.4430442237821 40.7816962024986
"1085" 216.8 94.3209457019326 41.9845557872072
"1086" 217 94.3002756487766 42.2761845949676
"1087" 217.2 94.4151609619508 42.5011086564762
"1088" 217.4 94.3329762022073 43.1499444511281
"1089" 217.6 94.5526822921475 43.5488437210467
"1090" 217.8 94.6497083997074 43.8618528302458
"1091" 218 94.6063290954105 44.6754220086853
"1092" 218.2 95.0204713838397 45.7531977228373
"1093" 218.4 95.5342813931175 46.4574041691984
"1094" 218.6 96.3405659355629 47.1449280507857
"1095" 218.8 96.7081214379526 48.4802713992734
"1096" 219 96.4595873139352 50.3321803061747
"1097" 219.2 96.3885863006517 52.2885667489902
"1098" 219.4 96.1641008540986 54.3074355767411
"1099" 219.6 95.1788374825897 56.3798958425145
"1100" 219.8 94.050224771498 58.6298094970488
"1101" 220 93.6869196143656 61.3096806583411
"1102" 220.2 94.2827733020261 64.2436194113747
"1103" 220.4 95.6076441499744 66.3523931700467
"1104" 220.6 97.3249046851289 67.1130085635624
"1105" 220.8 99.1810330448462 67.8288584831749
"1106" 221 101.019485669094 69.557998430187
"1107" 221.2 102.69805985124 72.3357525189179
"1108" 221.4 104.465744907102 75.6279540837164
"1109" 221.6 106.365195618557 78.7007078943601
"1110" 221.8 107.706773823375 81.9942543735292
"1111" 222 107.503780634538 85.4876449494826
"1112" 222.2 107.580417820877 88.9040516148755
"1113" 222.4 108.146290520236 90.2863543345049
"1114" 222.6 109.229628602294 89.6850330266581
"1115" 222.8 110.271532760385 89.2604711367903
"1116" 223 111.532220942984 88.7781442346034
"1117" 223.2 111.942023243835 88.4624999894183
"1118" 223.4 111.915633603116 88.167993396656
"1119" 223.6 112.40906902659 87.5718206836979
"1120" 223.8 112.762475478537 87.3332265908929
"1121" 224 112.635150284805 87.0509826972118
"1122" 224.2 112.37106116289 86.3331826625429
"1123" 224.4 112.51042332979 85.2662568154179
"1124" 224.6 113.046940130425 84.0121169844755
"1125" 224.8 113.791173161135 82.1363883213392
"1126" 225 114.625120740624 79.542751596859
"1127" 225.2 116.272109656098 76.5113148074963
"1128" 225.4 117.691842687077 73.4023036774223
"1129" 225.6 118.396918062039 70.1242227930963
"1130" 225.8 119.192993606321 66.5198089866744
"1131" 226 119.959279788617 63.2419634934064
"1132" 226.2 119.792448474979 60.0284178465595
"1133" 226.4 120.59714242196 57.4483206187204
"1134" 226.6 122.02403130313 56.2628309653793
"1135" 226.8 122.732826599157 56.5004038042712
"1136" 227 122.536651115147 56.9018126255566
"1137" 227.2 121.668860952793 57.2670842932026
"1138" 227.4 121.468191035085 57.5218311833975
"1139" 227.6 121.24589733684 57.5525735744464
"1140" 227.8 121.08753123809 57.4876126782817
"1141" 228 121.029790678192 57.3989879509637
"1142" 228.2 120.869212259099 57.2454627229286
"1143" 228.4 120.470736958748 57.2212769950508
"1144" 228.6 120.303268681802 56.8882840452734
"1145" 228.8 119.913955095774 57.083825432656
"1146" 229 119.951664047055 57.0760222531256
"1147" 229.2 119.741559545705 57.1825306664327
"1148" 229.4 119.586446859224 57.3614823779464
"1149" 229.6 119.140544390978 57.755678473678
"1150" 229.8 119.050615554167 58.015004856617
"1151" 230 118.532558178256 58.261232593457
"1152" 230.2 118.100825144309 58.3873849083887
"1153" 230.4 117.463790045154 58.3951597568159
"1154" 230.6 117.330261117833 59.3198110715189
"1155" 230.8 116.865491045415 60.5931984939929
"1156" 231 116.313808528077 61.6028786450724
"1157" 231.2 115.896457222221 61.8577528680244
"1158" 231.4 115.765897997069 62.010699072624
"1159" 231.6 115.224955972016 62.0682009759624
"1160" 231.8 114.728192913369 62.0530488663505
"1161" 232 114.660304030359 61.9099311659442
"1162" 232.2 114.722881079906 62.1527708556034
"1163" 232.4 114.248777387195 62.5052880518004
"1164" 232.6 112.890720402788 63.3095488699877
"1165" 232.8 111.476739378564 64.0103010693544
"1166" 233 109.778524775774 65.0291962344981
"1167" 233.2 107.165329247094 66.1959472801053
"1168" 233.4 103.722046485428 67.4149820548118
"1169" 233.6 100.345852466671 68.8128744111902
"1170" 233.8 96.1690423526687 70.5373161616823
"1171" 234 92.2780074254863 71.9712515527204
"1172" 234.2 87.9665574071534 73.6522550499565
"1173" 234.4 83.8244162186978 74.965666630028
"1174" 234.6 79.8140493638656 75.6283416926342
"1175" 234.8 77.132389868572 77.4889296714946
"1176" 235 74.905792482607 80.086038052367
"1177" 235.2 72.9726338978656 83.5487423199791
"1178" 235.4 71.4084853024805 87.4113759317584
"1179" 235.6 69.6272865842708 91.396660079686
"1180" 235.8 68.2192425384615 95.4439862645596
"1181" 236 66.1694167269487 97.9200055286108
"1182" 236.2 63.0019362868093 100.582216214893
"1183" 236.4 59.6950857565128 102.218740820816
"1184" 236.6 56.0338279418093 103.232635574478
"1185" 236.8 52.6144368474245 103.104620008693
"1186" 237 48.3391465070371 102.245044872156
"1187" 237.2 45.0401306183397 100.483485763368
"1188" 237.4 42.4875939600256 97.887340366816
"1189" 237.6 41.0444734217423 94.6875386279437
"1190" 237.8 39.9855892754039 91.9036319632292
"1191" 238 38.8400978522772 88.4718116367054
"1192" 238.2 38.5334240421303 85.356896018082
"1193" 238.4 38.8873814446183 81.4767363972072
"1194" 238.6 39.135337507804 77.726344176375
"1195" 238.8 39.6839323487249 74.483634783001
"1196" 239 39.8212206546275 71.1685939309872
"1197" 239.2 39.2784840074534 68.7221021802565
"1198" 239.4 37.6730559364888 66.6381084476176
"1199" 239.6 35.5423691030411 64.6773641433176
"1200" 239.8 33.1710820314924 62.8983558360787
"1201" 240 30.68531380786 60.9591983892712
"1202" 240.2 28.8954266966806 59.1953374383838
"1203" 240.4 27.6823501623735 56.8929154511361
"1204" 240.6 27.4501237833333 54.8607892506108
"1205" 240.8 27.7907697039957 51.6742218631602
"1206" 241 28.6017295680897 47.8110708912458
"1207" 241.2 28.9247964095397 44.3861171481729
"1208" 241.4 29.8337822284774 40.9145268807917
"1209" 241.6 30.2466935615575 38.0645737986671
"1210" 241.8 30.7348675364212 35.7958593251063
"1211" 242 32.3216481429833 33.2896546559248
"1212" 242.2 34.0669262330843 31.0922175931566
"1213" 242.4 35.9445253637493 28.4554539614886
"1214" 242.6 37.3578422538155 25.6457007702154
"1215" 242.8 39.8055082666234 22.282061675994
"1216" 243 41.7955829277695 18.4344726408479
"1217" 243.2 43.181627820751 14.0733822896993
"1218" 243.4 44.0199744965018 10.3703722408269
"1219" 243.6 44.5750343914845 9.69119721437707
"1220" 243.8 45.9106642641958 9.47997083704438
"1221" 244 48.1676056394607 8.88309882347351
"1222" 244.2 51.4564581350634 8.10614602656654
"1223" 244.4 55.5393589483654 6.76894002662183
"1224" 244.6 59.4100267787628 4.93372270523902
"1225" 244.8 62.8563167277147 4.74998117014286
"1226" 245 67.1908900070309 4.87550185803992
"1227" 245.2 71.7251414538346 5.49289694429081
"1228" 245.4 76.2076005691059 6.83657375127996
"1229" 245.6 80.5192453221704 7.73244215637673
"1230" 245.8 85.8035644365897 7.63695699177521
"1231" 246 88.0990888778769 6.78860259815028
"1232" 246.2 88.4390153629576 6.04976185577021
"1233" 246.4 88.2602545357443 5.81488029245649
"1234" 246.6 87.941950786814 5.45094654048164
"1235" 246.8 87.661331980057 5.36879518497697
"1236" 247 87.4722906428469 5.10941461117858
"1237" 247.2 87.288022509401 4.99695752788342
"1238" 247.4 87.167145526033 4.67807571991347
"1239" 247.6 86.800800464362 4.62416369917999
"1240" 247.8 86.6485936392402 4.80656642735887
"1241" 248 86.4370288315897 4.51205389606933
"1242" 248.2 86.303096359504 4.33049049592143
"1243" 248.4 86.2432632519427 4.30972204095168
"1244" 248.6 86.0323496355606 4.4614891210579
"1245" 248.8 85.7364917359427 4.65443557189286
"1246" 249 85.5527125361698 4.88374500769286
"1247" 249.2 85.1328374301192 4.63570114086345
"1248" 249.4 85.0806697740603 4.51205389606933
"1249" 249.6 85.0289279764183 4.42512613609286
"1250" 249.8 84.5481531810443 4.55792486658983
"1251" 250 84.4577757933346 4.73243197862755
"1252" 250.2 84.3735656043125 4.70362736505128
"1253" 250.4 84.1126023372836 4.44384527370918
"1254" 250.6 84.1356465344149 4.03478062401907
"1255" 250.8 84.2034333748197 4.03530009523286
"1256" 251 84.1198160746797 4.19963852422286
"1257" 251.2 84.1426207928997 4.10027110204286
"1258" 251.4 84.158993411109 4.16568308853709
"1259" 251.6 83.962558538621 4.11301051514286
"1260" 251.8 83.4553558277976 4.39712465383345
"1261" 252 83.5153359077122 4.97812065984184
"1262" 252.2 83.484309080202 5.13411347331122
"1263" 252.4 83.7190094377856 5.88766329363512
"1264" 252.6 83.7736939137106 6.79213708878297
"1265" 252.8 83.6656221034647 7.71985684908036
"1266" 253 83.8609402919231 8.82755846919589
"1267" 253.2 83.7286453468448 10.0556867382704
"1268" 253.4 83.4881874336407 11.5259190052194
"1269" 253.6 83.1357047730321 13.6577707916044
"1270" 253.8 82.9470971543939 16.3641888914392
"1271" 254 83.0607289118475 19.5240886768619
"1272" 254.2 82.44683033556 23.35110095618
"1273" 254.4 81.6687695674079 27.1530111921353
"1274" 254.6 80.7629098915218 30.0862619954074
"1275" 254.8 79.8088588054907 33.5224501877047
"1276" 255 79.3806193891049 37.1901245436504
"1277" 255.2 79.6254234547662 40.9804973379223
"1278" 255.4 79.1223781999133 44.0529440267458
"1279" 255.6 77.9811841074755 47.5025415756643
"1280" 255.8 77.5298155885619 51.1037512248373
"1281" 256 77.3163038635806 54.6326725427369
"1282" 256.2 76.7996325876587 57.2209879884015
"1283" 256.4 74.9781104006076 58.5012048713571
"1284" 256.6 72.3541151238003 60.8453047742876
"1285" 256.8 69.7158111554304 63.4225883220522
"1286" 257 66.4195539495897 65.5017264775903
"1287" 257.2 63.267137019178 67.9714597567248
"1288" 257.4 60.2793180380553 70.3733337888842
"1289" 257.6 57.1933973009968 72.1586690399194
"1290" 257.8 54.397066537116 74.4965916540771
"1291" 258 52.4205231431107 77.0988745542542
"1292" 258.2 50.8395237707158 80.2815867514223
"1293" 258.4 49.6791261252951 84.0425906892589
"1294" 258.6 49.2888668105183 87.7518073070357
"1295" 258.8 49.0267518971384 91.890103382946
"1296" 259 48.1790844052158 95.6371083819885
"1297" 259.2 46.2125905876941 99.3060593547885
"1298" 259.4 44.788788293872 102.01231807257
"1299" 259.6 42.4175880230397 104.869028723043
"1300" 259.8 39.6978269664575 106.175976694257
"1301" 260 37.1405047591538 106.318218626072
"1302" 260.2 36.7259104339647 106.365909762293
"1303" 260.4 36.6915067642363 105.916296337884
"1304" 260.6 36.2780718760242 105.478536544885
"1305" 260.8 34.6094241529284 104.638280966409
"1306" 261 31.8543860029121 103.238541772852
"1307" 261.2 29.0544248552483 100.955077086112
"1308" 261.4 26.146300913185 98.3588853095833
"1309" 261.6 22.437231013441 95.7622961180499
"1310" 261.8 19.753997362516 92.4906004680158
"1311" 262 18.5106417557397 89.0403079462929
"1312" 262.2 17.1786098602704 85.6192937864307
"1313" 262.4 15.9776891248754 81.5180591993634
"1314" 262.6 15.8591801337115 77.2026237387624
"1315" 262.8 16.1224809865897 73.2186101793288
"1316" 263 16.9729757917028 69.1834401360755
"1317" 263.2 18.7663613299318 65.8840779030508
"1318" 263.4 21.3387723410534 63.0345332953383
"1319" 263.6 23.502050608342 59.4818307952048
"1320" 263.8 25.0015402565064 55.6970173925595
"1321" 264 25.5194728118469 52.3726372121786
"1322" 264.2 25.161112954104 49.5590468332357
"1323" 264.4 24.8009431980897 46.4172292226576
"1324" 264.6 24.2890005441714 42.7244816990969
"1325" 264.8 24.9791050591835 39.0627941416741
"1326" 265 26.6325987572493 36.8634666074886
"1327" 265.2 28.7877680588318 34.7020176068086
"1328" 265.4 30.9945902343639 31.9578744868606
"1329" 265.6 33.8939114593615 29.0268714385342
"1330" 265.8 36.4378189138982 25.9956630278184
"1331" 266 39.414174960246 23.0350200352366
"1332" 266.2 41.5591415961381 19.70338098228
"1333" 266.4 43.3655368386543 15.7582724093767
"1334" 266.6 44.5211770947436 11.6975111000357
"1335" 266.8 46.2545027469963 9.207025835761
"1336" 267 48.5930396163832 8.74627967086025
"1337" 267.2 52.1355782345795 8.39436327482143
"1338" 267.4 56.087954010493 7.88860270405415
"1339" 267.6 60.8049269554907 7.97677360213048
"1340" 267.8 65.5058295495291 7.81226584940801
"1341" 268 70.6944978271343 7.11402522981365
"1342" 268.2 75.8615074582213 7.91706631634549
"1343" 268.4 80.912117629981 9.66434824534938
"1344" 268.6 86.9514787038928 11.3175346660141
"1345" 268.8 91.3386902181431 11.2183254089511
"1346" 269 91.6149667963197 10.4827170651429
"1347" 269.2 91.7059620935309 11.8372164285693
"1348" 269.4 91.5822357525314 12.1645051197764
"1349" 269.6 91.4898389470015 13.152373486834
"1350" 269.8 91.2408004936731 13.5684860160317
"1351" 270 91.143296660325 13.6731906694517
"1352" 270.2 90.8482445276807 13.6646750189838
"1353" 270.4 90.7208318027772 13.9183775355491
"1354" 270.6 90.6925759567371 14.1727886438718
"1355" 270.8 90.3916565546612 14.6847734779745
"1356" 271 90.1667120552122 14.9772600032296
"1357" 271.2 90.2054955895999 15.4335389826275
"1358" 271.4 89.8139268774589 15.8877404876405
"1359" 271.6 89.7699296187482 16.8615682433582
"1360" 271.8 90.0151428688019 18.1273300321959
"1361" 272 89.927982121263 19.2643981399424
"1362" 272.2 89.4217640103838 20.7697931433929
"1363" 272.4 89.1897195662261 23.385233257105
"1364" 272.6 89.3966789740021 25.6311269155217
"1365" 272.8 89.5020219427821 28.1549779106909
"1366" 273 89.4508575108782 31.4623255424217
"1367" 273.2 89.2205820857353 35.529578214155
"1368" 273.4 89.5621198469231 39.564287894105
"1369" 273.6 89.6790091102862 44.2103132473929
"1370" 273.8 90.4208160268119 48.6301818479206
"1371" 274 91.9248309061687 53.3156411367613
"1372" 274.2 91.5011918547953 57.8135061795471
"1373" 274.4 91.2013784739842 62.4621522085075
"1374" 274.6 91.1857494212504 67.1412568273929
"1375" 274.8 90.8073823184854 71.5463243223624
"1376" 275 90.5416633774965 76.4561429483081
"1377" 275.2 90.1226398570443 80.7213659075871
"1378" 275.4 90.192035421783 85.3141901953802
"1379" 275.6 90.5696832740145 90.2260880081141
"1380" 275.8 90.754501812468 95.0189699028755
"1381" 276 91.8975983810939 99.9816438830357
"1382" 276.2 90.6286305232507 102.528755352122
"1383" 276.4 89.6714235072368 103.023044943296
"1384" 276.6 89.3672077253846 103.718071747201
"1385" 276.8 89.9227072717692 104.054522913688
"1386" 277 91.1566047358502 104.564620982288
"1387" 277.2 92.2979515818506 104.726402685075
"1388" 277.4 92.9110349484897 104.601501047943
"1389" 277.6 94.1526251626897 105.018716826968
"1390" 277.8 96.6009650493647 105.636578362318
"1391" 278 98.4760196585647 106.681210236518
"1392" 278.2 99.4541853146067 106.758672345834
"1393" 278.4 100.01850546039 106.429606827793
"1394" 278.6 101.317382889442 106.248485606762
"1395" 278.8 103.332275814166 106.622641324596
"1396" 279 102.968302204158 106.89794220091
"1397" 279.2 102.28428516701 106.979756776708
"1398" 279.4 101.782317541687 106.95502993882
"1399" 279.6 101.40611458598 106.632357826113
"1400" 279.8 101.168243337315 106.276733870593
"1401" 280 100.69631236304 106.155709446143
"1402" 280.2 100.405730875179 105.89030500656
"1403" 280.4 99.9180100919626 105.165166097054
"1404" 280.6 99.1220224603914 105.061014836992
"1405" 280.8 98.9352813449397 105.639763215593
"1406" 281 98.8471722063624 105.512369084593
"1407" 281.2 98.6048684457998 105.611608042103
"1408" 281.4 98.4968802964001 105.675785004358
"1409" 281.6 98.4793494073077 105.756377843201
"1410" 281.8 98.4089550584854 105.683520330154
"1411" 282 98.4379025768656 105.514345890074
"1412" 282.2 98.0508917561187 105.083124562207
"1413" 282.4 97.7095277406147 105.012347120418
"1414" 282.6 97.6679156829432 104.822463971712
"1415" 282.8 97.252193989355 104.746342636015
"1416" 283 96.8226239041914 104.702012858079
"1417" 283.2 96.2879370080728 104.047768422605
"1418" 283.4 95.909917702393 103.401594523909
"1419" 283.6 95.6758633925128 102.953706961201
"1420" 283.8 95.3672525334103 102.584590632919
"1421" 284 94.9877059840983 101.725468718091
"1422" 284.2 94.2049548301028 101.310024424171
"1423" 284.4 93.7524504138484 100.130845630057
"1424" 284.6 92.8554366685319 98.7313163611904
"1425" 284.8 91.6184427291539 97.7044154607647
"1426" 285 90.0505300761115 96.1987503334407
"1427" 285.2 88.1191695779763 94.1493478688508
"1428" 285.4 85.9195206309287 91.6430348192996
"1429" 285.6 83.386397666195 89.4586970923139
"1430" 285.8 80.4252835466517 87.4155254542822
"1431" 286 76.645943259641 85.8077635350724
"1432" 286.2 73.6840134637289 84.9459713534581
"1433" 286.4 71.3025981334202 83.358097859181
"1434" 286.6 69.3534943053792 80.946757655235
"1435" 286.8 67.4242835639202 77.8639654449103
"1436" 287 66.1228258908792 74.3557876145507
"1437" 287.2 65.5267277173916 70.5412379273834
"1438" 287.4 65.7459492364907 66.5528473015364
"1439" 287.6 67.119324898085 63.5140958919583
"1440" 287.8 68.5570902157949 61.4232202552006
"1441" 288 70.0588909870588 60.1791111991584
"1442" 288.2 71.9951718120094 58.1736199630714
"1443" 288.4 73.8670407556708 56.8619276895415
"1444" 288.6 75.4821629180576 55.4601500174892
"1445" 288.8 78.0662493262326 54.3074355767411
"1446" 289 80.7025090452739 53.047442966235
"1447" 289.2 83.7417219190588 51.4396483362203
"1448" 289.4 87.0670690947249 50.3717131777848
"1449" 289.6 90.0759298562008 49.0477514995317
"1450" 289.8 92.4189871995086 46.9837179101091
"1451" 290 94.3788624466183 44.1029381941214
"1452" 290.2 95.8182779567878 40.6661123764589
"1453" 290.4 97.2556534617112 37.5364085621545
"1454" 290.6 97.9805600067612 34.0642806713214
"1455" 290.8 97.9886597495204 30.3098476960513
"1456" 291 97.8147873825606 28.7875839609414
"1457" 291.2 98.6578239399298 28.4949732472329
"1458" 291.4 101.031809449222 28.7932197335438
"1459" 291.6 102.278511509628 29.4852666247871
"1460" 291.8 102.79307951049 30.5090744583429
"1461" 292 103.800103394347 31.7671224228734
"1462" 292.2 106.022327070272 32.8430659041919
"1463" 292.4 108.678021856039 33.9878107997644
"1464" 292.6 111.738748521335 34.8885372435838
"1465" 292.8 111.885627394932 35.4838152738929
"1466" 293 112.143669288685 36.8763649127549
"1467" 293.2 112.998019707346 39.0715094496226
"1468" 293.4 114.807716559254 41.4627751195651
"1469" 293.6 117.455852319625 43.4442867988146
"1470" 293.8 119.17446876519 45.1059493770755
"1471" 294 119.131307292852 46.2475397321132
"1472" 294.2 119.280490700774 48.4780166358929
"1473" 294.4 119.417185649169 51.5656480740771
"1474" 294.6 119.874203281513 54.9947164139698
"1475" 294.8 120.666845909103 58.8557385381236
"1476" 295 121.417599528116 62.7964464648665
"1477" 295.2 120.633833765995 66.2340040295956
"1478" 295.4 120.075119392509 70.0861086591696
"1479" 295.6 120.037082019598 73.7496889011364
"1480" 295.8 119.760504543949 76.6288530707134
"1481" 296 119.194298954946 79.6186811275537
"1482" 296.2 118.765205518563 83.0018261368929
"1483" 296.4 118.487106213191 84.9969477817064
"1484" 296.6 116.65165620541 85.6673033393544
"1485" 296.8 113.913546964715 87.1548748074929
"1486" 297 110.756693257259 89.1167444248929
"1487" 297.2 107.342455543798 90.4194878862494
"1488" 297.4 103.446878644892 92.3123030890525
"1489" 297.6 99.5194456848506 94.5537043809624
"1490" 297.8 95.5689181889844 97.2431489918402
"1491" 298 91.9386671021647 100.301949126693
"1492" 298.2 88.6621390594049 104.159957272053
"1493" 298.4 86.7553316019699 107.354109194992
"1494" 298.6 86.2073979884022 109.577151821571
"1495" 298.8 84.6281952062032 109.186137482515
"1496" 299 81.9532025921984 108.451850185536
"1497" 299.2 78.965369975988 107.487409959605
"1498" 299.4 75.6749823803195 106.204773402001
"1499" 299.6 72.4082712560593 105.660257054058
"1500" 299.8 69.0700138253065 104.979004806928
"1501" 300 65.7978999077169 103.461539497749
"1502" 300.2 62.4654585495393 101.892555848036
"1503" 300.4 59.9387259084359 98.9195594795339
"1504" 300.6 58.9081693607423 95.9247731544352
"1505" 300.8 57.5918144763115 92.6427924159624
"1506" 301 57.9050820534308 89.8632502205658
"1507" 301.2 58.8858523947683 86.4824157874286
"1508" 301.4 60.6670124166167 83.4631994761902
"1509" 301.6 63.1666286779681 80.7569349635956
"1510" 301.8 65.2725309200719 78.4258744492768
"1511" 302 68.421519873788 75.8556743229532
"1512" 302.2 71.2638895597739 73.5009059459981
"1513" 302.4 74.6217866784201 71.5261173185089
"1514" 302.6 77.5376803397462 70.6490265301016
"1515" 302.8 80.1736496260272 69.7346373513214
"1516" 303 83.6486231735989 69.7376427174525
"1517" 303.2 87.2570132984508 69.501586976754
"1518" 303.4 90.5562594650222 68.8473052574064
"1519" 303.6 93.7957735535064 68.3585785236151
"1520" 303.8 97.3703806491378 69.1624137134506
"1521" 304 101.201885432887 71.4640495698388
"1522" 304.2 104.560778574853 72.7063688658139
"1523" 304.4 107.666494883492 73.4709413273884
"1524" 304.6 110.145873506272 72.679427140502
"1525" 304.8 111.890779976135 71.4842385660292
"1526" 305 113.096515604816 70.5825600269711
"1527" 305.2 114.442823136853 68.5761170397086
"1528" 305.4 114.983688663311 66.2223574216146
"1529" 305.6 116.555093491865 63.7589426493429
"1530" 305.8 118.770554688242 61.7518373193251
"1531" 306 120.500234587132 59.3551002784776
"1532" 306.2 120.817069483355 56.9934834619537
"1533" 306.4 120.931349499323 54.5786579954187
"1534" 306.6 120.974412596125 53.3792783365982
"1535" 306.8 121.430935620642 51.3946717403665
"1536" 307 122.514493138406 51.2739825636297
"1537" 307.2 123.145418781847 51.9048018844433
"1538" 307.4 122.820508832983 52.4238223540982
"1539" 307.6 122.382614001201 52.8377268967817
"1540" 307.8 122.10107427009 52.8908077846984
"1541" 308 122.132171613117 52.9275461931838
"1542" 308.2 122.147300050265 52.9195957977848
"1543" 308.4 121.873705799742 52.9970959435982
"1544" 308.6 121.852295525872 52.9692388178747
"1545" 308.8 121.554501008917 53.5501068603973
"1546" 309 121.490233603483 53.7887594719554
"1547" 309.2 121.106363963346 53.8010254609199
"1548" 309.4 120.666529679997 53.9390535435389
"1549" 309.6 120.696140736893 53.98326301125
"1550" 309.8 120.228835058201 54.0019677050873
"1551" 310 119.979824579806 53.6323143144604
"1552" 310.2 119.756154331381 53.4175855935363
"1553" 310.4 119.49505683292 53.3212091639972
"1554" 310.6 119.407758411348 53.1915994828929
"1555" 310.8 118.970257022937 52.6992967393674
"1556" 311 118.599899438265 52.6544782819199
"1557" 311.2 117.831742683788 52.6842194094273
"1558" 311.4 117.393817168484 52.6707491419902
"1559" 311.6 116.65328047309 52.5291500016929
"1560" 311.8 116.521714791051 52.2867745011749
"1561" 312 115.989473665892 52.009724519666
"1562" 312.2 115.206057970667 51.6530703623544
"1563" 312.4 114.479084082648 51.2364680674631
"1564" 312.6 113.043635098798 50.8586252230146
"1565" 312.8 111.576827873159 50.3911250514273
"1566" 313 109.669763534698 49.5694744609469
"1567" 313.2 107.642950189165 48.5073285598398
"1568" 313.4 104.952617220717 47.0245654140292
"1569" 313.6 102.074385360526 45.7494659755656
"1570" 313.8 99.0921081844121 44.1549503773788
"1571" 314 96.625247851173 42.0658453755595
"1572" 314.2 94.2075254102564 39.9921520209484
"1573" 314.4 91.9672925215237 38.1386608906759
"1574" 314.6 90.3462350691955 36.4196721593159
"1575" 314.8 88.9634338892956 33.7864758226281
"1576" 315 88.5649520849979 31.1927129633724
"1577" 315.2 89.1191440359514 28.4188620302439
"1578" 315.4 90.5165395353897 25.9343512141329
"1579" 315.6 91.2897500151049 25.5161896301959
"1580" 315.8 92.3333154202498 24.6731493172329
"1581" 316 93.7413605862436 23.7782545447006
"1582" 316.2 95.0148819921191 23.4675512116282
"1583" 316.4 96.2538453766789 22.6283599951602
"1584" 316.6 97.6773672405609 21.5660064621429
"1585" 316.8 99.2423081705163 20.4781891462874
"1586" 317 99.3292474705993 20.0850496892679
"1587" 317.2 98.4125809669683 19.66715365032
"1588" 317.4 97.3037655719561 19.5822528034275
"1589" 317.6 95.9281353669612 18.4166415522071
"1590" 317.8 94.4186802085897 16.6294838858929
"1591" 318 92.7578745472432 14.3944106172592
"1592" 318.2 91.0341704410183 12.03237567295
"1593" 318.4 88.4754043600551 11.12126438018
"1594" 318.6 85.7029553856191 10.6007439806282
"1595" 318.8 82.3593466848062 9.74494744566605
"1596" 319 79.4159163229264 8.36316471212755
"1597" 319.2 76.7786359845591 6.64334394362755
"1598" 319.4 75.0625421549697 4.71176293084286
"1599" 319.6 74.9380174221464 4.17375256214028
"1600" 319.8 75.018362717362 3.5684321383186
"1601" 320 75.1342141265183 2.84101911531122
"1602" 320.2 74.8123107910999 2.92681516271939
"1603" 320.4 74.2514773786806 3.07166000492317
"1604" 320.6 73.6914666472938 2.93071498305612
"1605" 320.8 73.9663076554071 3.09630735427748
"1606" 321 73.8349657245285 3.11400653888265
"1607" 321.2 73.7727584713521 3.18246576122949
"1608" 321.4 73.5367127404721 3.22687192745168
"1609" 321.6 73.5356797175798 3.29598528390276
"1610" 321.8 73.516791575109 3.2910733814794
"1611" 322 73.6152174656091 3.49675686688314
"1612" 322.2 73.6081566320801 3.6254829753544
"1613" 322.4 73.6482193476275 3.77469496913814
"1614" 322.6 73.6922124844936 4.02603952186402
"1615" 322.8 73.8812864363539 4.11000593658154
"1616" 323 73.7125479942036 3.97331843585325
"1617" 323.2 73.7267520589721 3.96875539621639
"1618" 323.4 73.7388900779561 4.03764616536811
"1619" 323.6 73.6634056194721 3.97999605483403
"1620" 323.8 73.703779478114 4.03478062401907
"1621" 324 73.7132629936197 4.03530009523286
"1622" 324.2 73.5569922001763 4.37514843854671
"1623" 324.4 73.3284600146832 4.50442005314519
"1624" 324.6 72.8255395207742 5.00322338686373
"1625" 324.8 72.7840079887662 5.34386263377521
"1626" 325 72.3318883029231 5.80452147675397
"1627" 325.2 72.0237746686203 5.92187718133163
"1628" 325.4 71.3384357274635 6.40208515541713
"1629" 325.6 70.7259166197501 6.83936510168531
"1630" 325.8 70.1534746334508 7.03599807642064
"1631" 326 69.3986465043612 7.93028465475001
"1632" 326.2 68.6863292441303 8.51069034810907
"1633" 326.4 67.8860837848067 9.13245945968531
"1634" 326.6 66.0432015737368 10.1511176359223
"1635" 326.8 64.3253206597197 10.6814519095029
"1636" 327 61.8106392154829 10.9029321720094
"1637" 327.2 59.3860987512108 11.3526848807876
"1638" 327.4 56.261452272295 11.8676253681981
"1639" 327.6 52.8661114897599 12.7412523769673
"1640" 327.8 49.0612372971502 13.0960466700247
"1641" 328 45.2000417521995 13.2628609361733
"1642" 328.2 44.1916609551544 12.6353031904223
"1643" 328.4 44.0039638579469 12.5346725323214
"1644" 328.6 44.0217434468486 13.5840147777517
"1645" 328.8 43.4952604280616 15.1751868398704
"1646" 329 42.6519698491897 17.0074198078595
"1647" 329.2 41.5905966965785 19.6497267669041
"1648" 329.4 41.2220679466579 22.5301484081201
"1649" 329.6 40.9629234214307 25.8351575112224
"1650" 329.8 40.1853905566587 29.6412568521687
"1651" 330 39.3735036667034 33.1226808686542
"1652" 330.2 38.700330562799 36.5044496489975
"1653" 330.4 38.0812177242349 39.9672667874735
"1654" 330.6 38.3737513667476 43.2749721276823
"1655" 330.8 39.2964954709089 46.7839457449354
"1656" 331 39.6967910566855 50.2927053742865
"1657" 331.2 40.4958399043114 53.9047439481815
"1658" 331.4 40.8160748571352 57.2913742441656
"1659" 331.6 41.5914759267368 60.1345796223929
"1660" 331.8 41.9755066588928 63.0086684263171
"1661" 332 41.4742041608256 66.5427447779778
"1662" 332.2 40.1737666410362 70.0042124320982
"1663" 332.4 38.4341242180492 73.7123838277577
"1664" 332.6 37.7431536084589 77.2333722612386
"1665" 332.8 36.6226994247794 81.0118419526515
"1666" 333 35.999688752554 84.4486594818214
"1667" 333.2 35.6884685179715 87.8624912987747
"1668" 333.4 35.0911591659115 91.8319010777711
"1669" 333.6 33.3064420878245 94.9824133261537
"1670" 333.8 30.9466214980558 97.0680814995963
"1671" 334 28.0161612614922 99.1839879478197
"1672" 334.2 25.4814065643317 101.093847482941
"1673" 334.4 24.7977221926914 101.812973073706
"1674" 334.6 25.092555255788 102.390993230039
"1675" 334.8 25.152929066268 102.233908817684
"1676" 335 24.5420965401328 101.349875676695
"1677" 335.2 23.1485674287592 100.71824723613
"1678" 335.4 21.4105778772872 99.3939180181702
"1679" 335.6 19.6441135554033 98.1239413311047
"1680" 335.8 16.8287937870147 97.1202807049679
"1681" 336 14.6937259982032 97.1008236601702
"1682" 336.2 13.7153162855897 96.8975859644314
"1683" 336.4 13.4193446859091 96.7925084523718
"1684" 336.6 13.8647489121026 96.5154035714313
"1685" 336.8 14.6703856811282 96.5415357008672
"1686" 337 15.2474411867168 96.54662925152
"1687" 337.2 15.2388793689487 96.4108750536878
"1688" 337.4 15.4576051339864 96.2866124588598
"1689" 337.6 16.0092881684668 96.4847197391224
"1690" 337.8 16.2236223605813 97.0976120434223
"1691" 338 16.2427318547931 97.2105901885115
"1692" 338.2 16.3789568148093 97.3942557659661
"1693" 338.4 16.663521887893 97.3963187257043
"1694" 338.6 16.8738248429202 97.6045168746494
"1695" 338.8 17.0061899938294 97.6605739543557
"1696" 339 17.0726775790897 97.5980086962179
"1697" 339.2 17.4984487298274 97.7722358335732
"1698" 339.4 17.7694884135897 97.8519051993009
"1699" 339.6 17.938071680001 97.7774905888445
"1700" 339.8 18.3667548431612 97.8105909614559
"1701" 340 18.8298758714385 97.9262091643803
"1702" 340.2 19.2928681118881 98.1720014461348
"1703" 340.4 19.8127911661017 97.9466864327649
"1704" 340.6 20.7851943202783 97.7064503396961
"1705" 340.8 22.6146925508082 97.6018358728424
"1706" 341 24.3445239801538 97.4528937149442
"1707" 341.2 26.1830473326352 96.8472519196656
"1708" 341.4 28.0250015493376 96.1123438793711
"1709" 341.6 30.1974045354949 95.2217786854877
"1710" 341.8 33.4320332896158 93.8890393496581
"1711" 342 37.0815921314276 91.9641754069739
"1712" 342.2 40.9443701757115 90.4128412359363
"1713" 342.4 44.9004930321375 90.130358597632
"1714" 342.6 48.9954272168593 90.5557442176668
"1715" 342.8 52.8697505405397 91.3939145165179
"1716" 343 56.1356229599422 92.9730274231142
"1717" 343.2 58.6890849761723 94.4240946998581
"1718" 343.4 61.8123398628245 96.3316833397016
"1719" 343.6 63.9142022673647 98.6171617442179
"1720" 343.8 66.2584006075017 101.716533557317
"1721" 344 68.2954259322026 104.558145948522
"1722" 344.2 69.2717142999699 106.052793939488
"1723" 344.4 70.3576796590099 105.557010557389
"1724" 344.6 72.3506970496654 104.994977626506
"1725" 344.8 75.2596587998139 105.155226227686
"1726" 345 78.3567139735986 104.864011874521
"1727" 345.2 81.440922690155 104.071707629241
"1728" 345.4 84.9246325885272 103.916075125259
"1729" 345.6 88.5864010657549 103.207643088545
"1730" 345.8 91.6587413703742 102.638093915169
"1731" 346 94.41183194486 102.792676541974
"1732" 346.2 96.2490589078265 103.881053712367
"1733" 346.4 97.4459732120634 105.000781074314
"1734" 346.6 97.423575415641 104.430172274329
"1735" 346.8 97.8186365217535 103.049928390384
"1736" 347 98.1045840527169 102.1530506268
"1737" 347.2 98.6263869272423 101.301237327147
"1738" 347.4 100.311523349769 99.5336645212775
"1739" 347.6 102.539908486183 96.728003946503
"1740" 347.8 104.33239799034 93.5914632762679
"1741" 348 106.836785705007 90.8315802056581
"1742" 348.2 109.168570992167 87.6407296657204
"1743" 348.4 112.073106659956 84.3326398268036
"1744" 348.6 114.712476628409 81.7795014144532
"1745" 348.8 116.527138432694 79.0370992251624
"1746" 349 116.87583389328 76.1191609178221
"1747" 349.2 117.471178306988 72.8892123752115
"1748" 349.4 118.730376884063 69.3069570543929
"1749" 349.6 119.590554852011 65.6359945953139
"1750" 349.8 119.637116209538 61.395342229186
"1751" 350 120.04118379992 57.3956058058929
"1752" 350.2 119.53554347034 53.1986769346151
"1753" 350.4 117.689807611457 49.4306541641672
"1754" 350.6 116.845504151572 45.7093907371773
"1755" 350.8 116.476265656169 42.0154433361919
"1756" 351 115.833170318849 40.2076351492768
"1757" 351.2 116.785203792048 39.1981138823149
"1758" 351.4 116.991325491356 39.4866103058742
"1759" 351.6 116.791957813617 40.4521863828929
"1760" 351.8 116.833317722195 41.2735432801297
"1761" 352 116.730323440049 42.125525509001
"1762" 352.2 117.199429505536 42.9415365643253
"1763" 352.4 117.889111920062 43.3660375974019
"1764" 352.6 117.859187463571 43.8649465894984
"1765" 352.8 117.726806416829 44.6516831791318
"1766" 353 117.689447233483 44.9439669482411
"1767" 353.2 117.909843482081 45.541002852111
"1768" 353.4 118.708008619781 46.1003789000474
"1769" 353.6 119.889409787547 46.6549626922722
"1770" 353.8 120.688619875833 47.0353641794334
"1771" 354 120.627863484795 47.1518110670211
"1772" 354.2 120.410211615744 47.6254559130467
"1773" 354.4 120.400722472984 48.4679592044981
"1774" 354.6 120.355289344208 49.2045950271047
"1775" 354.8 121.212076780158 50.4159188828844
"1776" 355 122.122556975659 52.5767843289363
"1777" 355.2 122.846858822523 54.9644119277332
"1778" 355.4 123.6020627857 57.7130115221132
"1779" 355.6 124.450353431547 59.3987686933411
"1780" 355.8 124.771454349012 59.5140823464015
"1781" 356 124.549038372802 59.6465953239861
"1782" 356.2 123.996509907651 60.0675592317363
"1783" 356.4 123.745778190199 60.6024635217019
"1784" 356.6 123.372371780055 60.5024850869187
"1785" 356.8 123.48836129514 60.5963833472679
"1786" 357 123.311324666853 60.5268194467876
"1787" 357.2 122.733386911644 61.1792114965929
"1788" 357.4 122.555811210786 61.24472847825
"1789" 357.6 122.215753169185 61.5534866676687
"1790" 357.8 121.977548713065 61.5550241830429
"1791" 358 121.636717326625 61.6660786320233
"1792" 358.2 121.243501883245 61.7601929662878
"1793" 358.4 120.601520319909 62.6658688891954
"1794" 358.6 119.772287367115 63.29676106052
"1795" 358.8 118.781170001685 63.9392330390842
"1796" 359 117.514362582903 64.8060576294861
"1797" 359.2 116.522663478368 65.8036184518929
"1798" 359.4 114.88126193097 66.963694211176
"1799" 359.6 111.974693441447 68.2127324649107
"1800" 359.8 108.652008517484 69.0369491395743
"1801" 360 105.380890782064 70.7555161818842
"1802" 360.2 101.834508303954 72.6310801844691
"1803" 360.4 99.5392758746071 75.3249450253277
"1804" 360.6 97.9925210735984 78.9108128692146
"1805" 360.8 97.710452710749 82.6094973086805
"1806" 361 98.2443526798218 86.0592852808929
"1807" 361.2 99.6087935737253 88.8058163763505
"1808" 361.4 100.032149308897 92.0892741482262
"1809" 361.6 99.7649012663914 94.2498493239791
"1810" 361.8 98.8280448723576 94.8631296910714
"1811" 362 97.3894097851415 95.5084154802377
"1812" 362.2 95.2925362201538 96.6101325406365
"1813" 362.4 92.1489450712507 98.6745430837318
"1814" 362.6 89.0735513307794 100.819432872617
"1815" 362.8 85.7460735503208 102.155908421363
"1816" 363 82.6220441217018 102.364635823626
"1817" 363.2 79.062853566718 103.08436760838
"1818" 363.4 75.7760984830419 103.825781567658
"1819" 363.6 71.9532412238779 103.782184047808
"1820" 363.8 68.3881663771282 103.763802973713
"1821" 364 64.122699427719 104.367798711074
"1822" 364.2 60.5364564144872 104.42037272579
"1823" 364.4 57.2391930251282 103.78666858697
"1824" 364.6 53.7405204435128 103.855265426739
"1825" 364.8 50.2114547853186 104.996746737427
"1826" 365 47.8574229084103 106.657936308739
"1827" 365.2 47.4639371805643 107.574858473257
"1828" 365.4 47.1394965940769 107.448433224175
"1829" 365.6 46.1253551476687 106.683724594367
"1830" 365.8 43.7902566389744 105.093275058765
"1831" 366 40.6787282587647 103.177871634018
"1832" 366.2 37.3693062622762 101.421074179189
"1833" 366.4 33.3267242477179 100.288229758739
"1834" 366.6 29.4962249810294 98.8030912819618
"1835" 366.8 25.4652955263997 96.3750513597193
"1836" 367 23.231122609136 94.0465761329181
"1837" 367.2 21.1210909398625 90.8792053777359
"1838" 367.4 19.0249940751553 87.9607993181962
"1839" 367.6 17.2680401277998 84.5241324753971
"1840" 367.8 16.5551693784287 80.7929414587064
"1841" 368 16.5036332920558 77.6642279702488
"1842" 368.2 16.8073073595627 73.9327412435415
"1843" 368.4 17.7463531922071 70.3698672169537
"1844" 368.6 18.7163509829581 67.3088806839718
"1845" 368.8 20.2153648276175 64.1439560230317
"1846" 369 22.5358799694816 62.1160748221361
"1847" 369.2 24.6889557425451 60.7158153450804
"1848" 369.4 27.1940309125342 58.6978569227817
"1849" 369.6 30.1748328156731 56.2419811751706
"1850" 369.8 32.712008542504 54.2726296802357
"1851" 370 35.4671305791431 52.078446881922
"1852" 370.2 37.9136561745897 49.2830950101506
"1853" 370.4 40.5374248300091 46.9410680876993
"1854" 370.6 43.1473826932794 45.1306260213411
"1855" 370.8 45.0704560415046 43.9013147168822
"1856" 371 46.0405061320167 42.6622598465333
"1857" 371.2 47.2424751649564 40.5158834483929
"1858" 371.4 48.0490864945897 38.0104655387262
"1859" 371.6 48.6435684652821 35.1660299141456
"1860" 371.8 49.6795687634593 31.9389351069363
"1861" 372 49.8817137210549 28.6297147606719
"1862" 372.2 49.1844496025513 25.2922847938929
"1863" 372.4 49.5449783189271 22.3591500427965
"1864" 372.6 50.9272182023071 20.560700602295
"1865" 372.8 52.7980260235575 19.7321473989574
"1866" 373 54.9613009223839 18.9413126749223
"1867" 373.2 56.6767461159957 18.6097688925265
"1868" 373.4 58.3209552996667 17.6559865952967
"1869" 373.6 59.8737552012564 15.359403004105
"1870" 373.8 60.3006642093719 13.1835357087443
"1871" 374 60.5983495618529 9.79177152832444
"1872" 374.2 60.3800626407766 8.42166201717857
"1873" 374.4 60.3706428756323 8.33802331719073
"1874" 374.6 60.8659777487645 8.87328392957246
"1875" 374.8 61.750016409304 9.02587418135
"1876" 375 62.7939018535015 9.38675284992227
"1877" 375.2 64.7825816021145 9.29360006514038
"1878" 375.4 67.3995606312662 8.88092321212815
"1879" 375.6 70.4662735552956 7.88799836756933
"1880" 375.8 73.2199805429721 6.35926879556933
"1881" 376 75.4793875825693 5.66448903910714
"1882" 376.2 76.9391497736543 6.36398262015093
"1883" 376.4 79.6510415001522 7.21028032508036
"1884" 376.6 82.7080786300949 7.84191553000626
"1885" 376.8 86.1452512920746 8.14426267565043
"1886" 377 87.6479460329792 7.80040011216654
"1887" 377.2 87.3120015271835 8.11796350845536
"1888" 377.4 87.3048750527397 9.27502070326286
"1889" 377.6 88.0109442130128 10.5672381712871
"1890" 377.8 89.9061779595015 12.2418801388046
"1891" 378 92.1431284983955 14.1718903101938
"1892" 378.2 94.4420507396674 15.6078571654462
"1893" 378.4 96.8072136038544 16.7493842444811
"1894" 378.6 99.3904159148019 17.3629652461959
"1895" 378.8 101.688615706501 18.1619603440987
"1896" 379 102.557129703164 19.6617164692988
"1897" 379.2 103.091607294308 22.1049578464463
"1898" 379.4 103.457829289896 24.5747178519337
"1899" 379.6 103.79395325459 27.5097388866116
"1900" 379.8 104.144297848559 30.6974357806071
"1901" 380 103.99032721704 32.4773137822929
"1902" 380.2 104.705891106402 33.7002974398929
"1903" 380.4 105.406851060321 34.1155533092102
"1904" 380.6 106.480552716749 34.6111059465751
"1905" 380.8 107.536529382887 35.755818959001
"1906" 381 108.907636627324 36.9742138684238
"1907" 381.2 111.150058541527 38.1841158720536
"1908" 381.4 112.904981152961 38.5449142502072
"1909" 381.6 112.960354256833 39.167915819028
"1910" 381.8 112.942512727642 40.6298676708665
"1911" 382 113.620772715487 44.2446116672775
"1912" 382.2 115.44969812259 46.9869514156668
"1913" 382.4 117.278826563152 49.0114795594554
"1914" 382.6 118.441599188205 50.9148377057903
"1915" 382.8 118.370482603319 53.8044685455415
"1916" 383 118.381733322304 57.2181639805714
"1917" 383.2 117.631756726081 60.7704128297946
"1918" 383.4 117.180413344643 64.6400095589196
"1919" 383.6 116.313808528077 68.7630821105083
"1920" 383.8 115.574206641607 72.8970554530049
"1921" 384 114.791347626358 76.9346806480179
"1922" 384.2 115.024525410013 80.3427435550878
"1923" 384.4 116.348666724885 81.0942374970494
"1924" 384.6 116.800334707643 80.8145144055268
"1925" 384.8 116.033152170616 80.883060589735
"1926" 385 114.262785887748 81.4932114276823
"1927" 385.2 112.294709082714 82.3253971227336
"1928" 385.4 109.652672650433 83.4936782600581
"1929" 385.6 106.984613391511 85.6100533452613
"1930" 385.8 103.951493095433 88.4055528413972
"1931" 386 101.436798900563 91.2120426321297
"1932" 386.2 100.154809523314 94.7176932878239
"1933" 386.4 99.0445945597693 98.899960382457
"1934" 386.6 99.2979803177692 101.908421783765
"1935" 386.8 99.7541029303028 102.217292191902
"1936" 387 99.6230903169845 102.114298264024
"1937" 387.2 99.856471936195 102.060658629919
"1938" 387.4 100.599482805518 102.288387612214
"1939" 387.6 101.094420371282 102.460463018098
"1940" 387.8 101.605816920674 103.118223110817
"1941" 388 101.580161895221 103.036229475209
"1942" 388.2 100.647176070779 102.410494148974
"1943" 388.4 99.8466438158332 102.602797910058
"1944" 388.6 98.6770899949777 103.297029075514
"1945" 388.8 97.0564909200769 104.087188075483
"1946" 389 94.8240974213897 106.168448859243
"1947" 389.2 92.3064224612284 108.694760120086
"1948" 389.4 89.7448840841359 111.398941421817
"1949" 389.6 88.3164810448542 114.242867865513
"1950" 389.8 88.437674642581 116.065588119128
"1951" 390 88.4575618156415 116.0737818346
"1952" 390.2 88.3893985823333 115.552659865483
"1953" 390.4 87.677517368581 114.746228031989
"1954" 390.6 86.5827256424397 114.264345884293
"1955" 390.8 84.7666832426687 113.623352256735
"1956" 391 82.1628111769055 113.150652981182
"1957" 391.2 78.7545429923965 112.426658781145
"1958" 391.4 74.9451109622966 112.419986370488
"1959" 391.6 71.1115591925553 112.868062279522
"1960" 391.8 67.3585717586485 114.199471225985
"1961" 392 63.5911354259147 115.468220422243
"1962" 392.2 60.542707797657 115.304267387263
"1963" 392.4 59.5589748548334 113.724151947296
"1964" 392.6 57.8350192173483 110.947266287117
"1965" 392.8 56.489600315699 107.981781202053
"1966" 393 54.738688941788 103.926312153643
"1967" 393.2 53.6235731705897 100.18941764431
"1968" 393.4 53.9966133143119 96.1694250660873
"1969" 393.6 55.4081328662183 92.9858861749786
"1970" 393.8 57.2523361819475 89.8776029504066
"1971" 394 59.7972829229411 87.250592559974
"1972" 394.2 63.0324814942004 85.5046134892822
"1973" 394.4 65.7510227755808 83.1144334491161
"1974" 394.6 68.9691079924747 80.6309424422646
"1975" 394.8 72.5441544423003 79.3308636778139
"1976" 395 75.4580906593002 77.5607557523402
"1977" 395.2 78.2396571471032 76.1638600783523
"1978" 395.4 81.036596858515 75.3903244594816
"1979" 395.6 83.7165254923487 75.2865190782054
"1980" 395.8 87.0059950336443 75.5874877126928
"1981" 396 89.6865299713465 76.7354121255415
"1982" 396.2 92.1223717767147 77.7570552615268
"1983" 396.4 93.7152013278265 78.5765563232086
"1984" 396.6 95.7422873918266 80.1790403921034
"1985" 396.8 98.5207901826979 82.127282643001
"1986" 397 100.032149308897 84.5338222250724
"1987" 397.2 102.009041189386 86.7424785851938
"1988" 397.4 104.508863071804 87.1068745188482
"1989" 397.6 106.601741383779 86.913170267055
"1990" 397.8 106.987765558835 86.1947863111383
"1991" 398 107.161194268012 85.6245089805993
"1992" 398.2 107.75310572334 84.5239663572894
"1993" 398.4 109.286526431236 83.3082309864532
"1994" 398.6 111.175541086508 80.6114489879474
"1995" 398.8 112.994059624407 77.4585197758146
"1996" 399 114.979600861037 74.1613439409192
"1997" 399.2 116.308268615099 70.7412784757411
"1998" 399.4 118.361430985172 67.2459415698233
"1999" 399.6 120.6241020228 64.4995048477086
"2000" 399.8 120.727833629451 61.7358684603103
"2001" 400 120.420726611774 58.8841056523139
"2002" 400.2 120.547419490774 55.1662085133929
"2003" 400.4 120.470736958748 52.0484047810244
"2004" 400.6 119.593888875142 49.3563656443665
"2005" 400.8 118.310468577867 46.3839756075804
"2006" 401 117.309728974457 42.5784282507336
"2007" 401.2 116.735857081724 38.7027919768393
"2008" 401.4 115.249829184167 36.5205399261687
"2009" 401.6 114.665571925536 34.6781334724334
"2010" 401.8 113.611499623644 32.0812338477292
"2011" 402 113.898000934837 30.2746809448378
"2012" 402.2 114.254643177407 30.7016355871236
"2013" 402.4 114.462955507301 31.9363787029698
"2014" 402.6 114.316436131535 32.9885265611864
"2015" 402.8 113.552698496849 33.1167868220089
"2016" 403 111.921877319162 33.0644849133565
"2017" 403.2 109.920961652895 32.3768139678373
"2018" 403.4 107.073207773172 31.2068356137181
"2019" 403.6 104.257287212075 29.6309649125214
"2020" 403.8 102.663279070307 27.653883543091
"2021" 404 102.1963560504 25.6018525322229
"2022" 404.2 102.265960350287 22.9528652973474
"2023" 404.4 102.365778982226 20.5593998058323
"2024" 404.6 101.312986876502 20.0641780779997
"2025" 404.8 99.4681223571955 19.170016844489
"2026" 405 96.8294995118686 17.880151268114
"2027" 405.2 94.3045311789957 16.0782835369127
"2028" 405.4 92.2316905109004 13.9529702986695
"2029" 405.6 90.632798883178 11.4213120597164
"2030" 405.8 89.3116902560997 10.1960802703929
"2031" 406 86.9169261005291 9.83126980434741
"2032" 406.2 84.1911096129534 9.44908741134741
"2033" 406.4 81.4777209804248 8.66538068605781
"2034" 406.6 78.6177027058085 7.70393258270535
"2035" 406.8 74.8742819279621 7.57772430132903
"2036" 407 71.3187675805197 8.18962270714286
"2037" 407.2 67.5334477768372 8.7487063563087
"2038" 407.4 63.8242695191655 8.85458146668074
"2039" 407.6 59.9164084705197 7.95649144741286
"2040" 407.8 57.7575618123597 6.60738760012286
"2041" 408 56.3393832895791 6.92313530906307
"2042" 408.2 54.187560825493 7.91736912073157
"2043" 408.4 51.5799619484593 9.46494873595807
"2044" 408.6 48.4144334014734 10.8626774674859
"2045" 408.8 44.8031275602104 10.492601092548
"2046" 409 44.2567463165231 9.13870898309286
"2047" 409.2 44.516417612706 8.79178217518355
"2048" 409.4 44.9002702210167 8.55784900152207
"2049" 409.6 44.9899516971628 7.73336563684791
"2050" 409.8 44.9113261913564 6.47617164519286
"2051" 410 45.1186251194593 5.66389558818633
"2052" 410.2 45.1727404724579 6.77113805620055
"2053" 410.4 45.43408853141 6.57823008946589
"2054" 410.6 46.0456683310623 6.17896533737638
"2055" 410.8 46.5745970304833 5.87823238352052
"2056" 411 46.8539503360231 5.56742684405953
"2057" 411.2 47.0035368405266 5.80902869600864
"2058" 411.4 47.3206024403397 5.68951288626786
"2059" 411.6 47.6094622044597 5.72454627229286
"2060" 411.8 48.4433857608652 5.40320107654592
"2061" 412 49.1334284883838 4.95043958215756
"2062" 412.2 50.3522296738845 3.98259915472444
"2063" 412.4 51.2396785902224 3.53518713525
"2064" 412.6 52.0120871115337 3.24000353798631
"2065" 412.8 52.8298795462662 2.43253205180462
"2066" 413 53.3701874125897 2.56980433734741
"2067" 413.2 54.3520572248397 2.79925853920536
"2068" 413.4 55.4905003120803 2.8516884351004
"2069" 413.6 57.2282292182917 2.61857936302748
"2070" 413.8 59.624751901335 2.06569068345889
"2071" 414 62.1498855227299 1.70055857179005
"2072" 414.2 64.5520521850994 0.792188504171706
"2073" 414.4 64.5784390841218 1.57944512546167
"2074" 414.6 64.937595961287 1.91955239262681
"2075" 414.8 64.9545906594052 2.25373646246567
"2076" 415 64.9379511146175 2.5028902483373
"2077" 415.2 65.037772736571 2.41491818487416
"2078" 415.4 65.0498365973822 2.7795785496287
"2079" 415.6 65.0073009748544 2.92712103098109
"2080" 415.8 64.8992394015897 2.89419166567171
"2081" 416 64.945852819335 2.70386316988342
"2082" 416.2 65.0005937047898 2.60520997895
"2083" 416.4 65.0874336781625 2.89194395368897
"2084" 416.6 65.0875026516925 3.11141880763117
"2085" 416.8 65.0464770717789 3.56297774683881
"2086" 417 65.3879119348755 3.79907497803572
"2087" 417.2 66.2697152561571 4.13628444292171
"2088" 417.4 67.071649650325 4.39590042368698
"2089" 417.6 68.7422567312564 5.17559338052923
"2090" 417.8 70.871903697304 6.20500413777857
"2091" 418 73.9750565517716 6.84715879637771
"2092" 418.2 77.7004446292083 7.98769644280008
"2093" 418.4 81.3306390032634 9.0515445776718
"2094" 418.6 85.8377715139197 9.24826793575286
"2095" 418.8 87.8086731644366 9.26012338957653
"2096" 419 88.6577398616086 10.6792165030532
"2097" 419.2 91.1743952697112 12.5766836809957
"2098" 419.4 94.7764012787074 13.9879291107458
"2099" 419.6 98.1934175754308 15.8305917185938
"2100" 419.8 100.353565074366 18.4204227372327
"2101" 420 102.706306840533 21.4488278982513
"2102" 420.2 106.00677353926 23.9973172680967
"2103" 420.4 108.88700699039 26.8210143658929
"2104" 420.6 110.749879591994 29.9372708011236
"2105" 420.8 111.946811224833 33.2940134545415
"2106" 421 114.476163368169 35.5139875680771
"2107" 421.2 117.008664735369 37.5836592128335
"2108" 421.4 117.391266493265 39.8661733802929
"2109" 421.6 118.298690931027 43.0171976255483
"2110" 421.8 118.746961511949 46.6520340915595
"2111" 422 119.59255526589 50.0577038602928
"2112" 422.2 120.945001749215 53.2935147876929
"2113" 422.4 121.966260052692 56.5953093419185
"2114" 422.6 123.054519397949 60.4889966278672
"2115" 422.8 122.428078863184 63.9409096715956
"2116" 423 122.009331150814 67.5234392203929
"2117" 423.2 121.021981444172 71.3136915614059
"2118" 423.4 120.823587740173 74.8875277373651
"2119" 423.6 121.289689005885 78.658240157319
"2120" 423.8 120.618088873938 80.9578328029018
"2121" 424 118.994914374607 83.3181150138584
"2122" 424.2 116.443012879791 85.9372438444727
"2123" 424.4 113.688991958026 88.4863068022518
"2124" 424.6 110.08425469694 90.7378347418679
"2125" 424.8 106.278662734978 93.6996384650911
"2126" 425 102.351603555205 95.7935034957647
"2127" 425.2 98.3297767577191 99.063370670298
"2128" 425.4 94.262750511359 101.215920353713
"2129" 425.6 89.9109688666906 103.540115239708
"2130" 425.8 85.3534713138266 104.290055922419
"2131" 426 80.5152289183311 104.489701715738
"2132" 426.2 76.230736392827 104.786222537893
"2133" 426.4 72.1802240738593 105.088645127136
"2134" 426.6 68.8661105541443 106.324586960137
"2135" 426.8 66.1485142658274 108.357435062647
"2136" 427 64.3737393730419 108.711069547745
"2137" 427.2 62.6777452991242 107.804145572272
"2138" 427.4 59.887355001827 105.586214496122
"2139" 427.6 57.3998726816233 102.602323149321
"2140" 427.8 55.2640835268718 99.7067898787903
"2141" 428 53.7196850098311 96.1937080469963
"2142" 428.2 52.770658610179 93.5016049160089
"2143" 428.4 51.1770899899001 90.4181413665739
"2144" 428.6 49.4927185105634 87.1052581459455
"2145" 428.8 47.896405332718 84.5958860324826
"2146" 429 46.9710658366701 84.6602247350893
"2147" 429.2 45.9687681284889 84.4342072064559
"2148" 429.4 44.8543714646708 85.0745630791091
"2149" 429.6 43.9949143665897 86.9328450363214
"2150" 429.8 42.8080021317476 89.3581227783665
"2151" 430 42.1853364311384 91.8427533519548
"2152" 430.2 42.3523136484245 94.570321006745
"2153" 430.4 42.7895221178183 98.0015751040643
"2154" 430.6 43.5284542211806 101.113797179702
"2155" 430.8 43.5926952264635 104.88269576331
"2156" 431 43.1580439731952 107.899781849673
"2157" 431.2 43.2900412579715 108.125106898556
"2158" 431.4 44.7046187241738 107.759128055123
"2159" 431.6 47.2867818836575 108.099549555173
"2160" 431.8 50.877164727474 107.603633236703
"2161" 432 54.3000029767289 107.504702515928
"2162" 432.2 58.2704102918779 108.131937893562
"2163" 432.4 61.5790483329203 109.631410892124
"2164" 432.6 65.0386015684897 110.821519494018
"2165" 432.8 68.4165244931717 111.054640311606
"2166" 433 72.237424314195 111.142519179367
"2167" 433.2 75.8630462381282 111.763501097277
"2168" 433.4 80.1717905457376 112.034394704267
"2169" 433.6 83.8464928583529 112.08456525334
"2170" 433.8 86.8008647917949 112.981911632226
"2171" 434 87.4398351789287 113.469536060206
"2172" 434.2 87.7733632857376 112.961602422936
"2173" 434.4 88.565687634788 111.530423904022
"2174" 434.6 89.5814150267708 110.159838770505
"2175" 434.8 91.5244032314346 108.27857888772
"2176" 435 93.6863335665653 106.967458634527
"2177" 435.2 95.8285445543846 105.328464223688
"2178" 435.4 97.2675579201573 105.144303338542
"2179" 435.6 97.6522544230668 105.084254679223
"2180" 435.8 98.3794996889055 105.024248414235
"2181" 436 100.213502326329 104.427303420989
"2182" 436.2 102.589820065485 103.270786266519
"2183" 436.4 104.622329771128 101.196321256636
"2184" 436.6 105.685608999659 99.0007718300653
"2185" 436.8 106.083238494259 96.8833553156842
"2186" 437 107.190692064536 94.711756935028
"2187" 437.2 108.475092706872 92.5563859618929
"2188" 437.4 110.085254903879 90.0051508647613
"2189" 437.6 112.324607107256 87.5586162072775
"2190" 437.8 114.252282239652 85.6297528569017
"2191" 438 115.335338178714 83.3163656284769
"2192" 438.2 117.333123511295 80.7155564644821
"2193" 438.4 119.481986935126 80.2605360634656
"2194" 438.6 119.777800799779 80.7534918789739
"2195" 438.8 119.107121497932 81.3591123424192
"2196" 439 118.979978075265 81.5867183574064
"2197" 439.2 118.287855421309 81.7088352372106
"2198" 439.4 118.151711705626 81.6676621467838
"2199" 439.6 118.11024858159 81.6088248913788
"2200" 439.8 117.651414911698 81.2733976568388
"2201" 440 117.206364091917 80.5385160912542
"2202" 440.2 116.754746893882 80.1033278112203
"2203" 440.4 116.509917478432 79.759980750656
"2204" 440.6 116.154154217029 78.8505346267204
"2205" 440.8 116.328836535129 77.6213627084842
"2206" 441 116.711166012633 76.109364359686
"2207" 441.2 116.753761032297 74.5575720570739
"2208" 441.4 117.385825196538 72.2321222931237
"2209" 441.6 118.382694330236 69.3886922269371
"2210" 441.8 119.295963987615 66.8227714998929
"2211" 442 120.327924802694 63.6800136768755
"2212" 442.2 121.094199284353 60.0507676941034
"2213" 442.4 122.533287587386 57.8724882608752
"2214" 442.6 123.010548151483 58.1633829346875
"2215" 442.8 122.456365169894 58.3460768006581
"2216" 443 121.820219702041 58.3223135552911
"2217" 443.2 120.549361921642 57.6149452662233
"2218" 443.4 119.099822690536 56.3144772347037
"2219" 443.6 116.688347252099 55.0581509915625
"2220" 443.8 114.115967632753 53.4938710119019
"2221" 444 111.135101743312 51.4080816488929
"2222" 444.2 108.182873539948 49.7765017692965
"2223" 444.4 104.958823892062 47.6818033171429
"2224" 444.6 101.597943351923 45.8345884176429
"2225" 444.8 98.2891476620397 45.2918894195829
"2226" 445 94.7865768379936 44.4381527509121
"2227" 445.2 91.1608633200183 42.8981536980929
"2228" 445.4 87.8509691698633 40.9509464240721
"2229" 445.6 84.4007999825073 39.0705510652434
"2230" 445.8 80.6289521599335 38.0078114943304
"2231" 446 77.5147788074685 36.1516693545898
"2232" 446.2 75.8911135836297 33.3983733494229
"2233" 446.4 75.2705341239833 30.0817620168078
"2234" 446.6 75.2053717059266 28.2813534044086
"2235" 446.8 75.8851293667919 24.967023182829
"2236" 447 77.6199962836835 21.9641131215179
"2237" 447.2 79.7297587668838 19.585777102334
"2238" 447.4 81.7121296971192 17.5886867545987
"2239" 447.6 84.3820703342097 15.8982415739529
"2240" 447.8 86.3177884748839 14.3251488692752
"2241" 448 88.6655565731997 13.3529068365729
"2242" 448.2 90.8010340399165 12.5213384931503
"2243" 448.4 90.5431450399797 12.6344039377329
"2244" 448.6 90.2042788512662 12.5566185800987
"2245" 448.8 90.5305618540363 12.5058719174074
"2246" 449 90.6486072638019 12.4254775628929
"2247" 449.2 89.5237280654079 12.7690556737716
"2248" 449.4 88.4302465021937 13.2365114859919
"2249" 449.6 87.4955274012994 12.7788935392154
"2250" 449.8 86.2604266366201 12.2131540112262
"2251" 450 84.4909217211774 10.8205741806042
"2252" 450.2 82.2979847749392 9.0402568197181
"2253" 450.4 80.045937559263 7.90487790443742
"2254" 450.6 76.7708792776815 7.18541897043367
"2255" 450.8 73.6841497536928 6.40380652541863
"2256" 451 69.2904391882888 5.58948375670839
"2257" 451.2 66.1700073697413 5.78168060983226
"2258" 451.4 62.5140520367428 6.16366604220918
"2259" 451.6 59.1182433328197 6.33221627716286
"2260" 451.8 55.7525643763941 6.00453641672981
"2261" 452 52.938639793496 5.74922888517411
"2262" 452.2 51.2557269492794 7.13203177478941
"2263" 452.4 48.8005063286587 9.26698169430665
"2264" 452.6 45.7780492486855 11.8142567854354
"2265" 452.8 42.4143434493093 13.4632736544538
"2266" 453 38.5140076580329 14.9907321098474
"2267" 453.2 34.7448610265781 15.3733185011487
"2268" 453.4 32.3600365610133 14.5821852629987
"2269" 453.6 32.3019068871191 14.604666580234
"2270" 453.8 32.6364104839359 15.4633376098159
"2271" 454 32.3349464026231 17.4787780925595
"2272" 454.2 31.4702053990956 19.8832798670811
"2273" 454.4 29.8326660629193 22.829814148086
"2274" 454.6 28.0840362521759 26.0522566788239
"2275" 454.8 25.9608383489346 29.1887880420653
"2276" 455 23.1310232291429 31.4194003923078
"2277" 455.2 20.0875504304579 32.7679403932335
"2278" 455.4 17.214660977969 33.2566144319273
"2279" 455.6 16.0308308188025 34.4809253064461
"2280" 455.8 16.0725716706201 36.6612458785898
"2281" 456 16.086848614371 39.3932226689554
"2282" 456.2 15.951884634669 42.6077959856552
"2283" 456.4 15.3272009342531 46.0474375226552
"2284" 456.6 14.8027634970064 49.8015001079484
"2285" 456.8 13.304420461806 53.0194452518118
"2286" 457 10.7811517937914 56.0467267717752
"2287" 457.2 9.86192016075075 58.6911393414861
"2288" 457.4 10.3088068924777 61.5633706950739
"2289" 457.6 11.1782101702308 64.6538047567134
"2290" 457.8 11.4608327464615 67.9072548714826
"2291" 458 11.4796915004039 71.7494294863531
"2292" 458.2 12.4287282557449 75.0682468063411
"2293" 458.4 14.1187330845108 78.3385304468665
"2294" 458.6 15.7757425809055 81.607195650156
"2295" 458.8 17.9047706403185 85.1686059751725
"2296" 459 19.9451109564173 88.362263666298
"2297" 459.2 21.3474700653483 92.2499811123325
"2298" 459.4 22.5859471076738 95.8226001945063
"2299" 459.6 24.7729046101143 99.2759042650486
"2300" 459.8 27.0452918438459 101.77929990867
"2301" 460 29.969389581557 103.194840114581
"2302" 460.2 33.5187973131443 104.680239185212
"2303" 460.4 37.451398372833 104.817210299487
"2304" 460.6 39.9139005269372 104.860715716189
"2305" 460.8 42.7032912018694 104.119022767062
"2306" 461 46.1509968164806 102.593885356229
"2307" 461.2 49.9010058824071 100.87134550351
"2308" 461.4 53.9569754837476 99.7541543633929
"2309" 461.6 57.0285844407048 97.5382856511761
"2310" 461.8 59.9350818992071 94.4506813011103
"2311" 462 62.6357353758844 90.9525848484107
"2312" 462.2 63.960610419781 88.0034304974581
"2313" 462.4 65.5139752840419 85.2683338936407
"2314" 462.6 66.6234143094352 81.8205351039838
"2315" 462.8 66.9378430000443 78.1272634334474
"2316" 463 68.5814691325255 74.5166757601956
"2317" 463.2 68.6409844299198 70.7979631215822
"2318" 463.4 67.4647702013397 66.7059935464762
"2319" 463.6 67.2043459500619 63.3406652525595
"2320" 463.8 67.333894066901 59.6670671982513
"2321" 464 68.1076509589681 55.9254086724604
"2322" 464.2 68.5386716332407 52.4705006281759
"2323" 464.4 68.8207984225991 49.0018803521545
"2324" 464.6 68.3832935740897 45.7727647952458
"2325" 464.8 66.8700175193675 43.385790121754
"2326" 465 65.0319083597878 40.9617629068929
"2327" 465.2 63.1132388160751 38.4571695547084
"2328" 465.4 62.0166628081046 35.0928035846849
"2329" 465.6 62.0937104934248 32.4552496441403
"2330" 465.8 63.8030125959266 30.063530247556
"2331" 466 66.0808700156293 27.5513232950909
"2332" 466.2 68.2494170782392 24.1772578122537
"2333" 466.4 70.1738000783244 21.0726791895459
"2334" 466.6 70.9533491195183 17.808529567699
"2335" 466.8 70.8426668790733 15.1077539914203
"2336" 467 69.7501399439196 13.2042891060166
"2337" 467.2 69.2054494910046 11.1759308737226
"2338" 467.4 69.0885506005231 9.48267313679286
"2339" 467.6 69.0458973312597 9.20240604859286
"2340" 467.8 69.5100923615594 9.95866393534741
"2341" 468 71.3568130757679 10.1639164056354
"2342" 468.2 74.0174004284427 9.55161584298109
"2343" 468.4 76.9325290490097 8.83551095131286
"2344" 468.6 79.683522710202 8.4138623765051
"2345" 468.8 82.9759464448425 8.23267072393682
"2346" 469 85.2722717182026 8.52968284715093
"2347" 469.2 87.5064657807956 10.349702604834
"2348" 469.4 89.7297767567997 11.8471082081529
"2349" 469.6 93.2112970717197 13.4560960826829
"2350" 469.8 97.0102394958571 14.9884961192493
"2351" 470 100.794313031207 16.8955128065105
"2352" 470.2 102.84806175992 19.1217088758443
"2353" 470.4 105.983930163018 21.45954136695
"2354" 470.6 109.55467846272 23.5457112578829
"2355" 470.8 110.900043943055 23.9262665377245
"2356" 471 110.574607850049 24.5123207265459
"2357" 471.2 109.93855788609 26.3257371831275
"2358" 471.4 110.031714414766 28.919270641187
"2359" 471.6 110.908146245784 31.8049847562398
"2360" 471.8 112.208849030313 34.3384055424911
"2361" 472 112.992761219125 37.1842994332232
"2362" 472.2 113.821287815443 39.478614721214
"2363" 472.4 115.869785037169 42.1116625630244
"2364" 472.6 117.432004806943 45.0735183074446
"2365" 472.8 117.577459777938 48.4586800267232
"2366" 473 117.094463197749 52.2987131842026
"2367" 473.2 116.115707477333 56.0246579557736
"2368" 473.4 115.131253859157 59.7919927025415
"2369" 473.6 113.586303742961 62.7461593078929
"2370" 473.8 113.319888102644 66.2340040295956
"2371" 474 114.267999087553 68.9757323137929
"2372" 474.2 115.926524049008 70.3654864701565
"2373" 474.4 115.768692692929 71.7206208578036
"2374" 474.6 114.737050678215 73.6247081372143
"2375" 474.8 112.848974856451 76.2570146456151
"2376" 475 110.87505795113 78.8701245909469
"2377" 475.2 108.105917849425 81.180643951119
"2378" 475.4 106.19230453792 83.9921770335364
"2379" 475.6 105.171332246795 87.1274360715852
"2380" 475.8 105.078981027304 90.4748568571607
"2381" 476 104.398428601005 93.4243934307403
"2382" 476.2 102.747924869 94.568559928457
"2383" 476.4 99.682987767038 95.7654001927722
"2384" 476.6 96.2360677142449 97.6367760481515
"2385" 476.8 92.1621773096438 99.7662051595685
"2386" 477 88.7426207933915 102.269090225376
"2387" 477.2 86.1133764348166 105.653359059826
"2388" 477.4 84.843365774695 108.718678213235
"2389" 477.6 84.982323095929 110.488247347741
"2390" 477.8 84.9492592433329 109.922894150232
"2391" 478 84.0141676677048 109.095075358088
"2392" 478.2 81.8932058469141 107.981405066758
"2393" 478.4 79.3022193300108 106.717249365682
"2394" 478.6 76.1963981745629 105.042148247491
"2395" 478.8 72.7621162045272 103.564603817411
"2396" 479 68.7538422157667 103.125589308132
"2397" 479.2 64.7478806523419 102.56415322638
"2398" 479.4 61.1251252166424 102.895425435682
"2399" 479.6 58.8147326742308 104.600031115662
"2400" 479.8 56.2367515096158 107.870268283145
"2401" 480 53.8511908854033 110.907618493571
"2402" 480.2 53.4195191530853 112.693677713415
"2403" 480.4 53.6402432862476 112.724888385472
"2404" 480.6 53.7969423734318 113.56971262263
"2405" 480.8 54.2812243879443 115.772229143947
"2406" 481 54.7457100988754 118.626684912964
"2407" 481.2 55.4237137295984 121.838203916006
"2408" 481.4 56.6524911601275 124.245408413414
"2409" 481.6 56.7479100616433 124.461791091804
"2410" 481.8 57.1933973009968 124.663089118964
"2411" 482 57.3863516768897 124.551421962543
"2412" 482.2 58.1752466039312 124.634849582478
"2413" 482.4 59.3185725851507 125.013924801551
"2414" 482.6 60.6615122362984 125.436109000617
"2415" 482.8 62.0070785231679 125.650992555737
"2416" 483 63.3820149238093 125.411643064186
"2417" 483.2 66.1111294818602 125.715407518491
"2418" 483.4 67.954600227706 125.672934713474
"2419" 483.6 70.0604659722802 125.948814251869
"2420" 483.8 71.9890527169677 125.589583819854
"2421" 484 74.628629429057 124.734890395467
"2422" 484.2 77.7035279103602 124.763084178557
"2423" 484.4 78.8268667438609 124.468615777393
"2424" 484.6 79.1351929028824 123.603267838771
"2425" 484.8 81.2681722975981 122.617118722229
"2426" 485 84.361886847969 122.109627903358
"2427" 485.2 85.549077001381 121.731857510997
"2428" 485.4 87.1177346390982 120.403879309469
"2429" 485.6 89.1982838867179 119.047832177534
"2430" 485.8 91.3970550444397 117.611626676318
"2431" 486 93.7433427434118 115.519717880283
"2432" 486.2 95.8187989483077 113.063574536713
"2433" 486.4 98.8617443912593 111.260059942797
"2434" 486.6 102.224306966094 109.822236548309
"2435" 486.8 104.277302557665 108.685125269842
"2436" 487 103.965425513236 107.540571508134
"2437" 487.2 104.296356050624 105.949243095901
"2438" 487.4 105.080373256744 103.561278970585
"2439" 487.6 105.995670043698 100.89553691546
"2440" 487.8 107.714764457327 98.2857693797613
"2441" 488 110.495569681693 96.1245198551601
"2442" 488.2 112.997364656033 92.7956653731624
"2443" 488.4 114.520617009923 89.7961797902262
"2444" 488.6 116.282566092364 86.6275738826581
"2445" 488.8 118.30028790009 83.4760154022817
"2446" 489 120.341572303978 79.9970818057204
"2447" 489.2 122.427552073667 76.9032404297903
"2448" 489.4 122.014988083077 74.67547639538
"2449" 489.6 121.749585619059 71.6209079736628
"2450" 489.8 121.577134092917 68.0431358389116
"2451" 490 121.233056842346 64.3850675877848
"2452" 490.2 121.544292407116 60.5335244010508
"2453" 490.4 122.868142064762 57.2253609217383
"2454" 490.6 122.266926766235 55.821709223811
"2455" 490.8 120.119707810251 54.4311997662755
"2456" 491 117.797440499811 52.7214813180522
"2457" 491.2 115.150344151855 50.5670549079548
"2458" 491.4 113.16922630059 47.935774950098
"2459" 491.6 110.637516057522 44.8677965167064
"2460" 491.8 109.522525864509 41.9017250085956
"2461" 492 109.669634322175 38.3585960413645
"2462" 492.2 110.725863634161 36.3682945262643
"2463" 492.4 111.342059275012 34.8538571398653
"2464" 492.6 111.099525359108 34.7148179740383
"2465" 492.8 111.202580876113 34.5979001243699
"2466" 493 111.603993368217 34.5654194022292
"2467" 493.2 112.526792498227 34.2617335216451
"2468" 493.4 113.972009216122 34.6968291001452
"2469" 493.6 115.352950833172 35.489605916211
"2470" 493.8 118.324474722444 37.247644924011
"2471" 494 119.459356536346 38.6927701412442
"2472" 494.2 120.626985502265 39.2023466652442
"2473" 494.4 119.039713612072 38.8806060577383
"2474" 494.6 118.521709858342 38.4197240543699
"2475" 494.8 117.872255416365 38.0793218680985
"2476" 495 117.590329691354 37.781716957591
"2477" 495.2 117.391180889968 38.0041532169199
"2478" 495.4 117.165282429048 38.1988296437369
"2479" 495.6 116.469909200853 38.2764287244981
"2480" 495.8 116.325236411393 37.7268619375714
"2481" 496 116.226525512248 37.441661918735
"2482" 496.2 116.305731088806 37.1123942999199
"2483" 496.4 116.219770491468 37.166525578145
"2484" 496.6 115.918804188076 36.5339560834875
"2485" 496.8 115.402188292965 35.5190761494375
"2486" 497 114.834172542315 34.2380585061495
"2487" 497.2 113.588287361897 32.7562742640211
"2488" 497.4 112.152259136725 30.7082569037037
"2489" 497.6 109.904812586543 28.3604593320891
"2490" 497.8 106.868691971859 25.9096563518159
"2491" 498 104.284888160715 23.7525307297871
"2492" 498.2 101.273495882946 21.4851601867006
"2493" 498.4 97.9139131645309 19.8892748850105
"2494" 498.6 94.0199702658544 18.3792797440399
"2495" 498.8 90.5969833634149 15.9455134544074
"2496" 499 87.5809910037368 13.2310580971576
"2497" 499.2 84.8189797769326 10.3871714668929
"2498" 499.4 82.2536299670097 8.76289629664286
"2499" 499.6 78.9985394783876 8.73240302060562
"2500" 499.8 75.4706422757956 9.40548728095168
"2501" 500 72.1021021988544 11.402577628687
"2502" 500.2 68.2857400572597 13.0853791614729
"2503" 500.4 64.1113680603085 14.8937388510179
"2504" 500.6 59.9060494645309 16.2473014928929
"2505" 500.8 55.6543854957368 18.2144167509811
"2506" 501 51.6645011784739 20.625636626735
"2507" 501.2 47.1157822859564 22.1923609395595
"2508" 501.4 42.3117089741612 23.0219393878571
"2509" 501.6 37.9368317012361 22.8640283700758
"2510" 501.8 33.1556347188119 22.588698236004
"2511" 502 30.2807828409544 20.8229989275164
"2512" 502.2 29.6885836480504 19.9503196602749
"2513" 502.4 29.4420239041078 20.2870768277362
"2514" 502.6 28.0451858496254 20.9563345495
"2515" 502.8 26.7618983637106 22.957192370728
"2516" 503 24.6852670911767 25.7243170642407
"2517" 503.2 22.3185546001835 28.4970434018616
"2518" 503.4 20.0703945709123 32.0277357845058
"2519" 503.6 17.851773479332 35.9500515265217
"2520" 503.8 15.0119791186203 39.343337467148
"2521" 504 13.8058111991612 42.8799545365214
"2522" 504.2 13.1400621322924 47.221290749001
"2523" 504.4 11.9054180141612 50.9292162100446
"2524" 504.6 11.9371312759083 54.9367863394238
"2525" 504.8 12.6751010685371 59.3433950193402
"2526" 505 13.0948460320256 63.6999820323031
"2527" 505.2 14.0326090710499 68.0764199394681
"2528" 505.4 15.8595134142116 72.2043706304559
"2529" 505.6 16.9300103805636 76.2488294188407
"2530" 505.8 18.9163923708529 80.2125651634192
"2531" 506 21.4784224463147 84.1579278757179
"2532" 506.2 24.5342213475634 87.2829394339192
"2533" 506.4 28.1282982834055 88.1746983509192
"2534" 506.6 31.7987627049791 88.4403154107336
"2535" 506.8 35.7677254630322 88.0615151628044
"2536" 507 39.1865610437878 87.1229060916004
"2537" 507.2 40.6727455394786 86.2999186394484
"2538" 507.4 43.1345545428352 84.1275270035474
"2539" 507.6 44.8722921548047 82.1803125818461
"2540" 507.8 46.0145479082956 79.461018672334
"2541" 508 47.1763133281453 76.9010627523373
"2542" 508.2 48.1865363161463 73.9267970502796
"2543" 508.4 50.7507265359681 71.6603053932712
"2544" 508.6 53.8056941841522 70.082696316375
"2545" 508.8 58.021967460401 69.5677544735155
"2546" 509 61.670314467076 68.4508451190029
"2547" 509.2 65.7872413080352 67.0682947341838
"2548" 509.4 69.1227300501224 66.3929651326873
"2549" 509.6 72.7426803651352 66.7208561950928
"2550" 509.8 73.1951865745705 66.9648649537006
"2551" 510 73.1234171469612 66.9428859662643
"2552" 510.2 73.1641569325803 66.5643777436193
"2553" 510.4 73.9028003214671 66.3768920413929
"2554" 510.6 75.9148518283266 65.8203808375508
"2555" 510.8 77.5251850008792 64.8649248550508
"2556" 511 79.6476479408933 63.3057835262143
"2557" 511.2 81.5459863101952 61.7433688088287
"2558" 511.4 83.6979960581649 60.1249968780256
"2559" 511.6 85.8469067373003 58.1733805004192
"2560" 511.8 88.429245295865 57.2097740001222
"2561" 512 91.396648232443 57.1957489581773
"2562" 512.2 94.8669780881282 57.4433786050179
"2563" 512.4 98.2099048518727 56.8403596877608
"2564" 512.6 101.425500266618 55.9058022183651
"2565" 512.8 105.147757161618 55.1825877588072
"2566" 513 107.502288064238 56.3041479808388
"2567" 513.2 110.435327332695 58.0962735263929
"2568" 513.4 113.545849677253 59.299569000111
"2569" 513.6 116.440617426197 60.7089906594911
"2570" 513.8 118.988129327227 60.8014258921849
"2571" 514 118.784350315137 60.2944232018551
"2572" 514.2 117.938708665776 60.1452897484504
"2573" 514.4 118.2663523075 59.1768487446964
"2574" 514.6 118.643753457379 58.1634768523791
"2575" 514.8 120.516311605381 56.6378876702059
"2576" 515 121.775292581233 54.6827932841518
"2577" 515.2 121.78434207259 53.8620949092087
"2578" 515.4 121.767307735917 52.2666538594979
"2579" 515.6 121.999267492322 50.6084559873482
"2580" 515.8 122.580376976041 48.3788070471495
"2581" 516 123.145449639899 47.6448815667867
"2582" 516.2 123.05127086259 48.7252476189352
"2583" 516.4 123.01326299889 50.1793073489747
"2584" 516.6 122.594479106195 50.4917789084892
"2585" 516.8 122.220070852702 50.9878000765284
"2586" 517 121.351097673867 50.8882680965089
"2587" 517.2 120.914966799452 50.7107086041946
"2588" 517.4 120.612157522538 50.9151217506755
"2589" 517.6 120.178134047302 51.5236000558166
"2590" 517.8 119.94729532709 51.5053034857086
"2591" 518 119.756182340124 51.6013320679522
"2592" 518.2 119.453407832683 51.5268388896556
"2593" 518.4 119.201336392978 51.4750733901946
"2594" 518.6 118.551961592157 51.8901134959199
"2595" 518.8 118.133793275917 52.8804421363796
"2596" 519 117.871835618381 53.9698618104565
"2597" 519.2 117.485597604259 55.4082573622929
"2598" 519.4 116.839800544951 57.4911514041429
"2599" 519.6 115.787903689412 60.1162262306386
"2600" 519.8 114.299547116711 63.5603739712407
"2601" 520 113.866618295085 66.9256218074892
"2602" 520.2 113.727776645398 70.6822597816668
"2603" 520.4 113.737632190157 74.6454597602172
"2604" 520.6 115.033577545874 77.4931281964101
"2605" 520.8 115.171192224788 77.8061223975739
"2606" 521 113.946504233914 79.1903314607577
"2607" 521.2 112.950081861238 81.3560316877577
"2608" 521.4 112.870593085804 84.3599385691607
"2609" 521.6 113.792945089513 86.8334496154313
"2610" 521.8 115.246322711563 88.7479719404192
"2611" 522 114.865759125744 89.2904636944383
"2612" 522.2 114.070651740554 90.1787379771229
"2613" 522.4 112.912416410725 91.4821435599469
"2614" 522.6 111.012198822231 92.8536389342262
"2615" 522.8 109.135995144325 95.0990043616036
"2616" 523 107.548571880547 97.874551125503
"2617" 523.2 105.622410652361 100.174123151181
"2618" 523.4 103.3520732132 101.365224044454
"2619" 523.6 100.324517491205 102.303670241483
"2620" 523.8 96.5042399090513 103.629875810354
"2621" 524 92.8531968950332 105.121878378702
"2622" 524.2 89.188538280641 106.403148046739
"2623" 524.4 84.8777318592821 107.487631418329
"2624" 524.6 81.3758107423077 110.068179200124
"2625" 524.8 79.3837488032284 112.940517460809
"2626" 525 79.352142702468 115.261343431249
"2627" 525.2 79.7028150324359 115.180277021021
"2628" 525.4 80.7220088780435 115.959437203834
"2629" 525.6 81.5025036213077 116.578345945842
"2630" 525.8 82.3954212866311 117.723570320769
"2631" 526 82.8127817192127 118.438278838663
"2632" 526.2 83.9754176040773 118.822739517166
"2633" 526.4 84.8564832427537 119.130592845655
"2634" 526.6 85.3985626102783 119.945079912704
"2635" 526.8 85.0596498393846 120.099650387329
"2636" 527 84.6798536837202 119.704629165519
"2637" 527.2 84.0742066382397 119.169019927793
"2638" 527.4 83.0487796047798 119.040678237141
"2639" 527.6 81.9362643051147 119.602159973193
"2640" 527.8 80.9968802945294 121.101457108031
"2641" 528 79.6381904806635 123.221824036295
"2642" 528.2 77.9644425484647 123.503605235068
"2643" 528.4 75.9094538861135 124.568711166036
"2644" 528.6 74.289594933185 124.87809691275
"2645" 528.8 72.1652739698632 126.101848347479
"2646" 529 69.8159366498218 126.515584674301
"2647" 529.2 67.6246813351995 125.949184153527
"2648" 529.4 66.0517359137833 126.114465760151
"2649" 529.6 63.2481778024617 126.084482934997
"2650" 529.8 60.6764759621645 126.540525837082
"2651" 530 58.1659763932727 126.694905895966
"2652" 530.2 56.2720576411135 125.812320540083
"2653" 530.4 53.9985840924297 125.946897273517
"2654" 530.6 51.4420801603085 125.20312256394
"2655" 530.8 48.2737683971913 124.835869170666
"2656" 531 46.0577839154981 124.28044200374
"2657" 531.2 44.2129439723107 123.957557926288
"2658" 531.4 42.2293877947187 123.938491812909
"2659" 531.6 41.7851548491479 123.646479234311
"2660" 531.8 41.096060635185 123.622354764321
"2661" 532 41.2809644296641 123.746891175736
"2662" 532.2 41.1596503405817 123.658019250304
"2663" 532.4 40.6405695702088 123.367566502321
"2664" 532.6 39.7319523739977 122.672358530293
"2665" 532.8 37.925533631996 121.81423962601
"2666" 533 35.6118999489177 121.033560429109
"2667" 533.2 35.4758080419569 121.091676039244
"2668" 533.4 35.457517755657 121.271451304859
"2669" 533.6 35.1285421286738 121.348530106809
"2670" 533.8 34.8307961189231 120.910679690179
"2671" 534 34.1736823865097 120.370091794861
"2672" 534.2 33.1641463851014 119.839468575358
"2673" 534.4 31.335843634251 119.068748418232
"2674" 534.6 29.4691671025333 117.493787105143
"2675" 534.8 27.1357119682326 115.663254770417
"2676" 535 24.5234254631374 113.652247416774
"2677" 535.2 22.1094561058456 112.009173500172
"2678" 535.4 20.4668206761704 110.950454683054
"2679" 535.6 18.5857228635406 109.513380169344
"2680" 535.8 17.5273415400172 107.72039703899
"2681" 536 16.5025596235897 105.723479358821
"2682" 536.2 14.8415945065304 104.280964459011
"2683" 536.4 14.8387994192013 104.407198677066
"2684" 536.6 15.0743853512261 104.558808221397
"2685" 536.8 15.0163137489343 104.073243619859
"2686" 537 14.0252426672757 103.266968562414
"2687" 537.2 13.0169851365417 101.802142413349
"2688" 537.4 12.1204164136623 99.8579189378364
"2689" 537.6 10.7213101690617 97.9772610242049
"2690" 537.8 9.77213130778808 96.1823808971325
"2691" 538 9.07328919902973 95.7850628179569
"2692" 538.2 9.03371275682782 95.2255963257024
"2693" 538.4 8.91269799005192 94.0851155338929
"2694" 538.6 8.02680601848973 92.3812190317679
"2695" 538.8 7.19968250844686 90.9518265500119
"2696" 539 6.92457797118972 89.7059422807679
"2697" 539.2 6.46059126350776 88.5246749799994
"2698" 539.4 6.22613238986392 87.4184984689009
"2699" 539.6 5.33683349420131 85.9613707835127
"2700" 539.8 4.83414546768972 85.2121143097429
"2701" 540 4.00822855649449 83.5508341776309
"2702" 540.2 3.47362742191231 82.9062805386429
"2703" 540.4 3.48637455489924 82.762203842869
"2704" 540.6 3.16098209147683 82.8261455207558
"2705" 540.8 2.82923065751473 82.0845883936929
"2706" 541 2.56634293358973 81.3435967457772
"2707" 541.2 2.49982917211473 80.1832309885179
"2708" 541.4 1.96733900167772 78.0517997827569
"2709" 541.6 1.36222826006873 75.990866776229
"2710" 541.8 0.612550270664107 73.1598398840995
"2711" 542 0.675373185870731 72.5944626250334
"2712" 542.2 0.959792056186375 70.829798662355
"2713" 542.4 1.08899379672886 68.5586550066494
"2714" 542.6 1.10032533373258 66.7249510064464
"2715" 542.8 0.627622491077121 64.8176521102878
"2716" 543 0.38572227893718 63.7825861363674
"2717" 543.2 0.665949748589732 63.3949058909685
"2718" 543.4 0.38416731081387 62.5715414904015
"2719" 543.6 0.69543860835698 61.8533021656256
"2720" 543.8 0.985484885890625 60.8623045034592
"2721" 544 1.08026970423838 59.3409486171091
"2722" 544.2 1.05263844884191 57.7678182234233
"2723" 544.4 1.23606770408973 56.5521688006515
"2724" 544.6 1.64578550085579 55.148092834214
"2725" 544.8 1.7817769397824 53.2336746087277
"2726" 545 1.77225006700044 51.4376552864464
"2727" 545.2 1.63726182092306 51.3337684058095
"2728" 545.4 1.91138599661652 50.8404952973839
"2729" 545.6 2.09560333730533 49.7414391644341
"2730" 545.8 2.53345151308012 48.936145530066
"2731" 546 2.93194238441832 48.4234191511786
"2732" 546.2 3.40819935386076 47.6124509047059
"2733" 546.4 3.65590169298973 46.81097343595
"2734" 546.6 4.20856949723124 45.6056395312702
"2735" 546.8 3.77319056447633 45.248509747965
"2736" 547 3.80539929020973 45.1887001734729
"2737" 547.2 3.80252102480332 45.1509271952132
"2738" 547.4 3.65637977932559 45.3496494378457
"2739" 547.6 3.27019226136751 45.3674766039762
"2740" 547.8 3.22968772458029 45.6633274396476
"2741" 548 3.10382787480187 45.3780927815595
"2742" 548.2 3.27271549480672 44.808825296808
"2743" 548.4 3.47182439232502 44.1915788163634
"2744" 548.6 4.18263693537762 43.3629492548323
"2745" 548.8 4.35234351910429 42.5572816349511
"2746" 549 4.61476674563184 41.3680831352402
"2747" 549.2 5.20362327195706 40.3767898563826
"2748" 549.4 5.57096457976868 39.1152185028192
"2749" 549.6 5.76861466831388 38.1634849259618
"2750" 549.8 6.18776635129759 37.4405318702636
"2751" 550 6.27744782744367 36.5258706375783
"2752" 550.2 6.28506687060111 36.2279128117792
"2753" 550.4 6.92819776773259 35.6339583568571
"2754" 550.6 7.69969416343311 34.4278253687362
"2755" 550.8 8.60735750520149 33.0618280304105
"2756" 551 9.57376975827939 31.9738873197894
"2757" 551.2 10.5730544405018 30.0716646096511
"2758" 551.4 11.4550001488852 28.1760246683474
"2759" 551.6 12.6799296537621 26.3202236440308
"2760" 551.8 14.3315043789079 24.2847130305292
"2761" 552 16.0679735851595 22.3059293509161
"2762" 552.2 17.220965835192 20.7886127309269
"2763" 552.4 16.8601863579821 21.6107556663865
"2764" 552.6 17.1676972383397 21.402214008
"2765" 552.8 17.3713107938754 21.05188014775
"2766" 553 17.4612024080231 20.7103425489262
"2767" 553.2 17.4877830708721 20.5577193841399
"2768" 553.4 17.4822196763223 20.408349329858
"2769" 553.6 17.4125853032361 20.5336479249538
"2770" 553.8 17.9922931318311 20.433736211617
"2771" 554 18.6312946253921 20.0128349929161
"2772" 554.2 19.5431887195897 18.9999246805714
"2773" 554.4 20.9467749970504 18.3958249831288
"2774" 554.6 22.5982147336579 16.523804663586
"2775" 554.8 24.1128698035208 14.7493222283756
"2776" 555 26.0182220760492 13.5685816572712
"2777" 555.2 28.8258057794554 11.3397753419824
"2778" 555.4 31.343725449304 9.34981925732143
"2779" 555.6 31.9274176418397 9.01433208151128
"2780" 555.8 32.3502551255022 8.40937758311786
"2781" 556 32.0291445711544 8.03112942063403
"2782" 556.2 31.9024124683529 7.9281294908797
"2783" 556.4 31.901503189317 7.89554080084091
"2784" 556.6 32.0344651060581 7.71189471589286
"2785" 556.8 31.9668160371385 7.73985928123432
"2786" 557 31.8729397038697 7.77813966401286
"2787" 557.2 31.9185491403097 7.73227777685286
"2788" 557.4 32.1796303176268 7.54675417570767
"2789" 557.6 32.4852389355544 7.28924595186933
"2790" 557.8 32.5843815224607 7.15300433473157
"2791" 558 33.0841787109702 7.42110376469721
"2792" 558.2 33.5758021653506 7.37540804379503
"2793" 558.4 34.3166233007134 7.23121170614028
"2794" 558.6 35.0347626688025 6.80929374519073
"2795" 558.8 35.5144097785272 6.2826918087366
"2796" 559 36.531911962996 5.56211875526786
"2797" 559.2 38.1643463394195 5.25210378222264
"2798" 559.4 40.121346980994 4.69509327327584
"2799" 559.6 42.290319267317 4.22206761213529
"2800" 559.8 44.4910170085687 3.46765866731391
"2801" 560 47.1155600177476 3.12570599989286
"2802" 560.2 49.9571580358928 1.87492725916559
"2803" 560.4 51.66046073856 2.04727053449682
"2804" 560.6 53.774630064782 1.67414787263324
"2805" 560.8 56.4242167169455 1.2846158182294
"2806" 561 59.2930795058397 0.482277781642856
"2807" 561.2 61.3383084821237 0.35766653214528
"2808" 561.4 63.5580003652532 0.681943583114016
"2809" 561.6 66.2675224947897 1.23893187024023
"2810" 561.8 69.3432357726667 1.43895870771017
"2811" 562 71.9650822532469 1.12015839472143
"2812" 562.2 73.3466734219721 2.35010055527521
"2813" 562.4 75.4854296489792 3.56823298126128
"2814" 562.6 78.4024727358865 4.43604563303572
"2815" 562.8 81.5044527425231 4.82004794219286
"2816" 563 83.6798260731464 3.88613076122275
"2817" 563.2 83.4003588880585 3.7507334551116
"2818" 563.4 83.6339488837147 3.73879025533035
"2819" 563.6 83.4386306952564 3.44612154149892
"2820" 563.8 83.3004202818019 3.26854184374135
"2821" 564 83.556303369279 3.07375887851421
"2822" 564.2 84.0018455131186 2.8611181893544
"2823" 564.4 83.7868206484264 2.62652899679081
"2824" 564.6 83.3075841090743 2.35740118922275
"2825" 564.8 83.3041342693615 2.21594573829503
"2826" 565 83.4664851580153 2.17838155766945
"2827" 565.2 83.5143551746587 1.92205110699631
"2828" 565.4 83.9072581186543 1.79834134463479
"2829" 565.6 83.8433836008257 1.84603911097151
"2830" 565.8 83.9593192320556 1.79675358787013
"2831" 566 84.7047232286293 1.83536742550672
"2832" 566.2 84.9846677368715 2.20499387130194
"2833" 566.4 85.3382345165243 2.43992077133211
"2834" 566.6 85.796184268881 2.99583819644625
"2835" 566.8 86.2464083530943 3.56398856067268
"2836" 567 87.6569002665326 4.17761753872143
"2837" 567.2 88.4979832889858 4.73768322185325
"2838" 567.4 88.7966837029647 5.56211875526786
"2839" 567.6 90.930666883621 6.33444567445536
"2840" 567.8 92.6528982075272 7.17843179233035
"2841" 568 94.819656640064 8.74024115478976
"2842" 568.2 96.9550716461697 9.81389787739286
"2843" 568.4 98.9162774130897 10.7927527819133
"2844" 568.6 100.692414120609 12.4230276757582
"2845" 568.8 102.195763267204 13.6795500634708
"2846" 569 103.510757407413 15.8351440102458
"2847" 569.2 105.191414101741 18.2122594528626
"2848" 569.4 107.397247783796 20.3351543435105
"2849" 569.6 109.967794704321 21.3344921279217
"2850" 569.8 110.012763715218 21.4122235468643
"2851" 570 109.723883841117 21.9552663068651
"2852" 570.2 109.530837166399 22.4502375441292
"2853" 570.4 109.690044931128 22.3928433700756
"2854" 570.6 109.964710085883 23.5391545507736
"2855" 570.8 110.909869958423 24.4642229423929
"2856" 571 111.924381590415 25.6990110102965
"2857" 571.2 114.063721713529 27.7599969693842
"2858" 571.4 115.770799040055 28.9065441483842
"2859" 571.6 116.41627741496 30.6955531087204
"2860" 571.8 116.996920892678 33.6597116990433
"2861" 572 117.111280836554 36.9234816923619
"2862" 572.2 118.210953177718 40.0504048928159
"2863" 572.4 120.190851465167 43.014345931367
"2864" 572.6 121.0295080288 45.9140759321534
"2865" 572.8 120.528625041793 49.3866862782468
"2866" 573 119.827270494353 53.1714846201034
"2867" 573.2 120.334534865946 56.7807906519363
"2868" 573.4 121.53095631459 60.5673930161749
"2869" 573.6 122.223242403411 63.9029435152768
"2870" 573.8 120.722071010205 66.6300470453031
"2871" 574 119.017850154426 69.7802921445739
"2872" 574.2 117.206728312932 73.239412729735
"2873" 574.4 114.961025589304 76.1675056973635
"2874" 574.6 112.116700844282 79.2322664657647
"2875" 574.8 108.890818988519 80.7865211155212
"2876" 575 105.411723863359 82.8613659411749
"2877" 575.2 104.054007058853 86.0257605095771
"2878" 575.4 104.089934032254 89.4462120050653
"2879" 575.6 104.729444423634 92.4574280208482
"2880" 575.8 105.201149160625 94.1192389618393
"2881" 576 105.832351182786 93.969095878875
"2882" 576.2 104.647096127856 93.366332134214
"2883" 576.4 103.230996200946 93.0781480114668
"2884" 576.6 101.383512013616 93.5085472685911
"2885" 576.8 99.1961535003352 94.2345141057019
"2886" 577 95.7125172206782 94.8325695945389
"2887" 577.2 91.8360051889751 94.8775304037828
"2888" 577.4 87.9606774027213 96.7201625593139
"2889" 577.6 85.627897839657 99.303992749229
"2890" 577.8 84.6366563405371 102.23163496363
"2891" 578 84.3757907741202 102.742377566632
"2892" 578.2 83.5488606577762 103.160327950723
"2893" 578.4 81.937247267107 105.003671140807
"2894" 578.6 80.6091563975897 107.99067490997
"2895" 578.8 79.4721690219487 111.783100194354
"2896" 579 79.5748619457535 113.770803449195
"2897" 579.2 79.9088263164508 112.879288582254
"2898" 579.4 79.2682299968464 111.729766368238
"2899" 579.6 78.1532636662051 110.391564301893
"2900" 579.8 76.3294941913695 108.30300180559
"2901" 580 75.0707016413053 105.806544339388
"2902" 580.2 72.6989727984872 102.976572574457
"2903" 580.4 70.2717022975627 100.200033821893
"2904" 580.6 67.5827256404087 97.570882532117
"2905" 580.8 64.3737393730419 96.1954270082842
"2906" 581 60.5801639811352 94.3873870629019
"2907" 581.2 57.4877059800897 92.3912054361047
"2908" 581.4 55.0911924503331 91.9442177040787
"2909" 581.6 52.3330996862623 91.4639531040256
"2910" 581.8 49.0154076353261 91.0971440977111
"2911" 582 47.2409913744816 90.945022358974
"2912" 582.2 47.8194556514022 91.2085105580089
"2913" 582.4 48.0963083858534 91.2187475863929
"2914" 582.6 47.9491269753787 91.2099819351773
"2915" 582.8 47.9009010736165 91.2426339859554
"2916" 583 47.7990642643508 91.2441136744238
"2917" 583.2 47.7236168571587 91.2813464266256
"2918" 583.4 47.7256862508266 91.2388624491823
"2919" 583.6 47.6956800426424 91.2388624491823
"2920" 583.8 47.2878080446694 91.2779351251318
"2921" 584 46.924141103469 91.2516943444101
"2922" 584.2 46.2417509109791 91.2779351251318
"2923" 584.4 44.2775369428205 91.0243898737134
"2924" 584.6 42.3545749858529 89.887814165156
"2925" 584.8 39.5617847775101 88.2915010276185
"2926" 585 37.247706426 86.2977409619954
"2927" 585.2 36.0166265173508 84.0097053679902
"2928" 585.4 35.0528857193129 81.4423854797411
"2929" 585.6 34.562053648317 78.029980642502
"2930" 585.8 34.6020450873953 74.6115071201984
"2931" 586 35.5865709348444 71.6012532438174
"2932" 586.2 37.2005562556469 69.0212302177215
"2933" 586.4 38.3641197443675 67.0917146653373
"2934" 586.6 39.0538920855897 65.6738206580438
"2935" 586.8 39.914447490118 64.0585592234778
"2936" 587 40.6471510184685 61.506961851802
"2937" 587.2 40.7277737596503 58.8394059572262
"2938" 587.4 41.520444073621 55.7633685024554
"2939" 587.6 42.1745377367476 53.4048170284613
"2940" 587.8 42.7308326075785 51.1990980182636
"2941" 588 43.7600343100167 47.8152808757468
"2942" 588.2 45.9696707631767 45.5521057793385
"2943" 588.4 48.5238513885266 42.981295130956
"2944" 588.6 51.4966684746504 41.0968778943171
"2945" 588.8 54.7495884523142 39.6553230940867
"2946" 589 57.907985242157 38.709091686614
"2947" 589.2 61.1668671862497 37.7972926928529
"2948" 589.4 64.456467381167 37.9831042562949
"2949" 589.6 66.7511119095259 39.0508509418929
"2950" 589.8 69.0609085178322 40.266885828711
"2951" 590 71.3078920630848 40.3903813094374
"2952" 590.2 73.6448872307413 40.9038564837111
"2953" 590.4 76.2307995497956 41.9359533204223
"2954" 590.6 78.755504274745 43.7372233919802
"2955" 590.8 81.0705097116841 45.4650252546004
"2956" 591 83.3312433978183 46.6471809818071
"2957" 591.2 85.8967209652662 47.4963324499517
"2958" 591.4 88.5860269112312 48.7712635034778
"2959" 591.6 89.9360557988806 51.120865789911
"2960" 591.8 91.1598578209786 54.4301535342817
"2961" 592 92.1992513191988 56.9335125489019
"2962" 592.2 92.0643042071731 59.8585590052262
"2963" 592.4 91.4245439122228 62.9600411975534
"2964" 592.6 91.9153646619201 66.3222945566786
"2965" 592.8 93.1360549557048 70.4642143594504
"2966" 593 94.8740897466168 72.7138892874875
"2967" 593.2 97.8834550299375 74.5173770122929
"2968" 593.4 101.225339221059 75.8553536022999
"2969" 593.6 105.541441240797 77.2229647806687
"2970" 593.8 108.805232495762 79.0514499474292
"2971" 594 112.749139386011 79.7298084564718
"2972" 594.2 115.757216292526 79.402362871911
"2973" 594.4 115.918804188076 78.4018650824064
"2974" 594.6 116.996920892678 77.3130581278132
"2975" 594.8 118.577011820011 75.2073168059718
"2976" 595 119.528107149181 72.5134119429103
"2977" 595.2 120.511807402988 69.4326601128575
"2978" 595.4 121.55885199437 66.1787883239204
"2979" 595.6 122.726476390972 63.4097669175565
"2980" 595.8 123.212720195121 60.5071792710256
"2981" 596 122.816613617138 59.1636147891624
"2982" 596.2 122.698340699661 57.4126675198661
"2983" 596.4 122.024391738063 54.767263734735
"2984" 596.6 121.34091699609 52.3828742405625
"2985" 596.8 120.579016242104 49.2680939987919
"2986" 597 119.052036354687 45.7305874567159
"2987" 597.2 118.285152025165 41.9189099619283
"2988" 597.4 118.352116805135 38.2204728334656
"2989" 597.6 119.171163733564 37.1399389768929
"2990" 597.8 119.193304520652 38.5705863418398
"2991" 598 119.113519217995 39.8530896587307
"2992" 598.2 119.300937409006 40.7216306068663
"2993" 598.4 119.216243173941 42.0291191395956
"2994" 598.6 119.827270494353 43.4459484613929
"2995" 598.8 121.286159904319 45.894506843664
"2996" 599 123.037934770063 47.6767746014455
"2997" 599.2 123.661397095669 49.0445852711297
"2998" 599.4 123.288820010715 49.7105548533179
"2999" 599.6 122.456365169894 50.8253919714494
"3000" 599.8 122.570286392758 52.8939707166628
"3001" 600 122.874115565683 55.7826665540793
"3002" 600.2 123.86712931615 58.720065478186
"3003" 600.4 125.120587886256 60.3485364321493
"3004" 600.6 124.737670193144 61.2559691368677
"3005" 600.8 124.353453323268 61.9518845954842
"3006" 601 124.067117401481 62.9650455875201
"3007" 601.2 123.893607301347 64.9841643119469
"3008" 601.4 124.461562647248 67.7413502339455
"3009" 601.6 125.321652101307 69.672792412884
"3010" 601.8 125.026322351286 69.891605119875
"3011" 602 124.34289402731 70.370374164859
"3012" 602.2 123.682410617608 71.6625797243975
"3013" 602.4 122.903826563754 73.552695937548
"3014" 602.6 122.127746455142 75.7336557156297
"3015" 602.8 121.802441055304 78.7944074710982
"3016" 603 121.408788181268 82.2067502657411
"3017" 603.2 120.317371894695 85.0032549844455
"3018" 603.4 119.001252599475 87.2904138091634
"3019" 603.6 117.396822287549 90.6016170009748
"3020" 603.8 115.682855605791 93.5487755369937
"3021" 604 113.773453877359 97.1948389367647
"3022" 604.2 112.683224109016 99.4388016784584
"3023" 604.4 111.686605501714 100.001046294959
"3024" 604.6 110.542945226893 100.419318801483
"3025" 604.8 108.553525564819 102.12066228841
"3026" 605 105.29897728271 103.807703824781
"3027" 605.2 101.955309540027 105.091326128943
"3028" 605.4 98.2591923118355 105.916575547698
"3029" 605.6 94.7438212254924 107.146959797309
"3030" 605.8 90.4870127652426 108.184803156637
"3031" 606 86.1403007728792 108.175576917919
"3032" 606.2 82.0060830982158 107.385062810293
"3033" 606.4 78.2019916965897 107.847034159024
"3034" 606.6 74.8763036228397 109.869248364793
"3035" 606.8 72.4331710282253 112.339183050401
"3036" 607 70.954509310718 112.609528787765
"3037" 607.2 68.7162684483846 111.606708320662
"3038" 607.4 66.242398652683 110.117343036859
"3039" 607.6 63.7267934366067 108.067161216783
"3040" 607.8 61.6173429968854 105.178374906362
"3041" 608 60.1122144993742 102.002221485436
"3042" 608.2 58.0512138723376 98.5151079675364
"3043" 608.4 55.7306757897476 95.3758192295507
"3044" 608.6 53.4473048171984 91.9714807343451
"3045" 608.8 51.1787430190762 88.8688423321361
"3046" 609 49.7348056346175 85.0472096846151
"3047" 609.2 49.6609014552008 81.4978676459206
"3048" 609.4 50.1801563366369 78.0226385450721
"3049" 609.6 51.7899816854261 75.0767530602292
"3050" 609.8 53.4712980756378 71.7972673267294
"3051" 610 55.6011338364352 68.6699863993929
"3052" 610.2 57.6498496188099 65.5231176129938
"3053" 610.4 60.0637945197564 62.8664759871706
"3054" 610.6 62.8834652017862 61.3505111048839
"3055" 610.8 65.5861705161677 59.6010436517369
"3056" 611 67.524920260865 58.1634768523791
"3057" 611.2 69.5409077118552 56.8646090297778
"3058" 611.4 72.5184083747842 55.8668762338929
"3059" 611.6 74.8491551487683 54.5019391160357
"3060" 611.8 75.6355891568466 53.899864101113
"3061" 612 75.9919048073675 53.768411798254
"3062" 612.2 76.7988976628047 54.1309823740985
"3063" 612.4 78.4186365196797 53.8107349595529
"3064" 612.6 80.4358501008444 53.8369829578645
"3065" 612.8 82.6855119145342 54.3169143067262
"3066" 613 84.9573516221369 54.1650829367608
"3067" 613.2 86.8382229484231 53.5383946172817
"3068" 613.4 88.6306255365612 52.8530950776643
"3069" 613.6 90.0088381633971 51.5261257519296
"3070" 613.8 91.6419946105064 49.7731903010595
"3071" 614 93.7187943042111 49.4514067436307
"3072" 614.2 96.8733547392147 49.1676598642871
"3073" 614.4 99.344309896814 48.1125026338648
"3074" 614.6 100.36639725786 46.2641132241902
"3075" 614.8 101.351918953865 44.6468426779296
"3076" 615 102.896545361673 43.9696798888373
"3077" 615.2 104.114204698729 45.4453285729206
"3078" 615.4 105.361629626515 47.2302685117059
"3079" 615.6 106.738986814617 49.6164569156474
"3080" 615.8 108.218113436307 52.4948775983088
"3081" 616 109.745063307253 54.7272778256747
"3082" 616.2 111.942305788169 57.251449289235
"3083" 616.4 113.870405855055 59.4415994787636
"3084" 616.6 115.69427046292 61.7890416628146
"3085" 616.8 117.869305874206 63.8415213449732
"3086" 617 118.514735938397 63.9312753522415
"3087" 617.2 118.613400301047 63.6197190633215
"3088" 617.4 118.631097084145 63.0292573767817
"3089" 617.6 119.726470823038 62.1175228483788
"3090" 617.8 120.642922115992 60.8352473428929
"3091" 618 121.544530551625 59.4976089673929
"3092" 618.2 121.939188924701 59.2003559950595
"3093" 618.4 121.664687686868 59.6037707432262
"3094" 618.6 121.51725978713 60.2809107188118
"3095" 618.8 121.544530551625 61.4085209323929
"3096" 619 122.740297432317 62.739210537111
"3097" 619.2 124.16035278695 64.4628474338273
"3098" 619.4 124.046085382042 66.2356507222407
"3099" 619.6 124.664209616245 68.3825467004559
"3100" 619.8 124.820712584422 70.2356495639937
"3101" 620 124.650222369969 71.4638714792549
"3102" 620.2 124.948443042191 73.1946372724522
"3103" 620.4 124.188312835464 73.8101790044055
"3104" 620.6 123.513262998943 75.2461592996342
"3105" 620.8 122.638706872 77.6708717319698
"3106" 621 122.025394895466 80.590356701415
"3107" 621.2 121.66301753592 83.7953404274437
"3108" 621.4 121.141048057667 85.3278672529101
"3109" 621.6 120.230687293274 86.1162773921297
"3110" 621.8 119.331009627547 87.4617003331725
"3111" 622 118.034888162185 90.0886737864015
"3112" 622.2 116.335474607124 93.3142730802149
"3113" 622.4 115.490873308265 96.5597465285679
"3114" 622.6 113.90404499879 98.2349793512179
"3115" 622.8 112.705031899663 99.441934321024
"3116" 623 111.360685452865 101.324287027968
"3117" 623.2 110.537421284724 103.003775242809
"3118" 623.4 110.517946052248 102.275626005015
"3119" 623.6 109.680299325051 102.212207788457
"3120" 623.8 108.727263795129 101.649003590136
"3121" 624 107.299490132659 101.442957430432
"3122" 624.2 106.093655245724 101.121366376446
"3123" 624.4 104.399775566899 100.794153723738
"3124" 624.6 102.523690441458 100.035762442446
"3125" 624.8 99.9998349308529 99.0233143487086
"3126" 625 96.7548021737018 98.2784064626966
"3127" 625.2 93.682759833181 97.1060181011711
"3128" 625.4 90.0044335823792 95.8686333678929
"3129" 625.6 86.5570536643266 95.2048428958402
"3130" 625.8 82.206153477616 94.960112065235
"3131" 626 78.2486680204318 95.9926750217613
"3132" 626.2 75.0772744065632 97.6566607286539
"3133" 626.4 72.1782243908586 100.02018328401
"3134" 626.6 70.1228842588205 103.456750452842
"3135" 626.8 68.9719785894432 107.758020111048
"3136" 627 68.290201849955 111.107186985597
"3137" 627.2 68.1468756123844 112.289964343313
"3138" 627.4 67.1403927439001 112.795579411884
"3139" 627.6 66.2873526845463 114.397278890554
"3140" 627.8 65.4535207472147 113.853499811818
"3141" 628 63.5722407120639 112.901009037539
"3142" 628.2 60.7150693629636 112.217177587875
"3143" 628.4 56.677538359116 112.825462699419
"3144" 628.6 52.686712670616 113.452375923024
"3145" 628.8 48.4831473148158 112.895135919806
"3146" 629 44.5336345216419 110.911110801362
"3147" 629.2 41.7078894646415 108.627814522703
"3148" 629.4 39.0080205259518 105.504461862669
"3149" 629.6 36.6610491883028 101.79855322218
"3150" 629.8 35.5008355414915 97.6032409551696
"3151" 630 34.4791274002443 93.3207507478929
"3152" 630.2 34.2649012593897 89.0368335609019
"3153" 630.4 34.7452130236694 84.7740701539902
"3154" 630.6 35.5778330947742 81.0612301025336
"3155" 630.8 36.4520810523079 77.6651701764565
"3156" 631 37.5056818578099 74.5903072304066
"3157" 631.2 38.6702942019508 71.2391013745595
"3158" 631.4 39.0614936583297 68.1655056406329
"3159" 631.6 38.6955322278469 64.5551559680929
"3160" 631.8 37.5051604432346 61.32101187979
"3161" 632 36.7589410774183 57.41016513515
"3162" 632.2 35.6697303753782 54.668881425066
"3163" 632.4 33.7539066474231 52.2892243883095
"3164" 632.6 31.5987716644338 50.2147843300763
"3165" 632.8 29.2435604739671 48.6703096638174
"3166" 633 26.7864016018469 47.2222744874643
"3167" 633.2 23.6335588130183 44.7908665015214
"3168" 633.4 20.6994149939587 42.0044158431356
"3169" 633.6 19.3972999498322 38.9195963826807
"3170" 633.8 18.9342455269768 36.3961216313767
"3171" 634 19.3983968578755 34.162276156706
"3172" 634.2 19.9938122551238 30.7687847663133
"3173" 634.4 21.2302044241687 29.0135344099455
"3174" 634.6 22.8479859462706 26.6299231693929
"3175" 634.8 25.0678069219408 23.5643324851163
"3176" 635 26.7488462127147 20.2283680866429
"3177" 635.2 28.7706534067564 17.5212428028929
"3178" 635.4 31.7157829462375 16.0764775445065
"3179" 635.6 35.0461740132231 14.0348900845262
"3180" 635.8 38.3064040994897 11.9371333940595
"3181" 636 41.4240453837358 10.7994131492299
"3182" 636.2 44.7267679123025 9.70005631352051
"3183" 636.4 48.1173057371282 8.33346608033242
"3184" 636.6 51.4895899899335 5.99207394739286
"3185" 636.8 53.6558927825795 4.30735156192347
"3186" 637 54.2807924804022 2.77935320623661
"3187" 637.2 54.7989318599264 3.15219388851662
"3188" 637.4 56.0886546162755 3.06382885055001
"3189" 637.6 58.6972085585804 2.71137742430407
"3190" 637.8 61.3011616379897 2.76536260077857
"3191" 638 64.3309664880169 2.25373646246567
"3192" 638.2 67.7986964324183 1.26211185497857
"3193" 638.4 70.8191434552407 1.54649950806267
"3194" 638.6 74.4591220712755 1.58241709863572
"3195" 638.8 78.2844615895237 2.1846719944872
"3196" 639 81.6879654581655 3.79742050880195
"3197" 639.2 85.223848535711 5.62726348134741
"3198" 639.4 87.8254260519712 5.97434383637739
"3199" 639.6 88.6334568625699 5.29014489886315
"3200" 639.8 88.2314136892632 5.89847825931122
"3201" 640 88.2973456977224 6.77593783507653
"3202" 640.2 88.0840362585897 7.77559178139286
"3203" 640.4 87.8958419820169 9.40759717803849
"3204" 640.6 88.5610737315591 11.8652033745153
"3205" 640.8 89.8913489610591 14.4429846170969
"3206" 641 90.9802354725297 17.1632652947829
"3207" 641.2 92.7157788643838 19.5520551264811
"3208" 641.4 95.0345832144214 21.5385725774968
"3209" 641.6 97.8393879415897 22.5083483429223
"3210" 641.8 99.5632197739408 22.4909691686056
"3211" 642 100.788366869802 21.9542875103503
"3212" 642.2 102.466813987441 20.7855597437641
"3213" 642.4 102.987504351724 20.3937354682294
"3214" 642.6 102.56123154192 21.1647149494929
"3215" 642.8 103.446452786475 21.1829141110643
"3216" 643 105.10395762345 21.6271556450229
"3217" 643.2 106.00854477951 23.4501656596329
"3218" 643.4 106.711728649741 25.9601388745898
"3219" 643.6 108.109189496893 29.0600627289232
"3220" 643.8 109.850576720117 32.6492958591429
"3221" 644 112.514269363616 35.8978461996429
"3222" 644.2 114.882801172488 38.9536859267234
"3223" 644.4 116.797840296564 42.3010345404826
"3224" 644.6 118.857185729085 46.2657898567016
"3225" 644.8 120.248604043668 50.0377639093537
"3226" 645 121.084777045068 54.2783268090755
"3227" 645.2 122.151426568154 58.4866222098416
"3228" 645.4 123.024598677537 62.8366761904455
"3229" 645.6 123.953544496511 65.2020965985624
"3230" 645.8 125.089568685793 65.5668682969371
"3231" 646 124.371544022695 65.3812063333139
"3232" 646.2 123.722192282685 65.4879025620233
"3233" 646.4 123.411519309833 65.2253598746581
"3234" 646.6 122.737292858111 65.1588933715276
"3235" 646.8 122.039990203429 65.3327151462321
"3236" 647 121.578894160698 65.2974850125145
"3237" 647.2 121.008348188715 65.4214360588929
"3238" 647.4 120.101457016138 65.9118470941584
"3239" 647.6 118.197700303377 66.7776762322822
"3240" 647.8 115.763096296958 67.6608907827876
"3241" 648 112.749139386011 69.7025493559192
"3242" 648.2 109.838537192142 71.9051268313665
"3243" 648.4 106.171111747406 73.6953496196297
"3244" 648.6 102.537026533984 76.105780677235
"3245" 648.8 98.9986838432358 78.2499123124238
"3246" 649 95.5053993000121 80.623070208048
"3247" 649.2 92.3861332446328 83.5289742651687
"3248" 649.4 89.8479909585128 86.408802512098
"3249" 649.6 88.1005614167202 90.0040722416842
"3250" 649.8 87.5188758505289 94.0518822823277
"3251" 650 86.822866235817 98.0737099626565
"3252" 650.2 86.5670557337213 102.265159734945
"3253" 650.4 85.8854779359432 103.550719112246
"3254" 650.6 83.7562500977914 104.36228912717
"3255" 650.8 80.7425173228529 104.853272080524
"3256" 651 76.7428762511575 105.297958284452
"3257" 651.2 72.5603027108593 105.214931483084
"3258" 651.4 68.9234053214055 103.974923072051
"3259" 651.6 65.3229336198848 101.650447329754
"3260" 651.8 62.241909947988 98.9142167878166
"3261" 652 60.4136561769949 95.7159800557463
"3262" 652.2 59.3915544254261 91.673892072602
"3263" 652.4 58.2329906117724 88.5218692218755
"3264" 652.6 57.0478001502286 84.5730204192262
"3265" 652.8 57.7634493049721 80.9822544719223
"3266" 653 59.1842388052443 76.9424980151474
"3267" 653.2 60.0376881083261 72.3980019238383
"3268" 653.4 60.6409509685342 68.4010432339484
"3269" 653.6 60.7593632672074 64.525930255687
"3270" 653.8 60.1395390391586 60.1585390690488
"3271" 654 59.8075553185357 56.3902250963793
"3272" 654.2 59.1558288869231 52.6784842330317
"3273" 654.4 57.3883276208741 49.5836574425534
"3274" 654.6 55.3470744113256 46.5070130996664
"3275" 654.8 53.349276937415 43.937590860155
"3276" 655 51.0659606757772 41.6743738271741
"3277" 655.2 48.4138506077546 38.5888722250797
"3278" 655.4 46.4282913873828 35.2334199129618
"3279" 655.6 45.1697028809534 31.4462899175406
"3280" 655.8 46.0830572397464 27.5163100447242
"3281" 656 47.0438968392271 24.0995397432116
"3282" 656.2 47.8959412562381 20.9076867906841
"3283" 656.4 47.874337695969 17.9385684044446
"3284" 656.6 48.1053944408119 14.4543470565966
"3285" 656.8 49.5449262818738 12.1069922353929
"3286" 657 52.2655838738085 9.63474988067411
"3287" 657.2 55.010023544552 7.93182986658154
"3288" 657.4 58.1317281150064 5.73728568539286
"3289" 657.6 61.1237916073897 4.11938022169286
"3290" 657.8 64.1320436343119 2.92045989994841
"3291" 658 66.195769331543 1.45767630334145
"3292" 658.2 66.3288929903053 1.94760247651671
"3293" 658.4 67.1619505396178 2.01844859961248
"3294" 658.6 69.4707407855064 2.04993333811508
"3295" 658.8 72.4590034915197 2.43777769249286
"3296" 659 75.8082272039455 2.94196446479671
"3297" 659.2 80.1403927452897 3.43994485635952
"3298" 659.4 83.4518278701522 3.54371799223661
"3299" 659.6 83.7503561294969 4.15405243878976
"3300" 659.8 85.1328374301192 5.41505347168697
"3301" 660 87.7737679834877 6.45225274712755
"3302" 660.2 90.8648156741917 7.50130441770918
"3303" 660.4 92.5298045580443 8.85458146668074
"3304" 660.6 93.8572307132318 11.2038348961455
"3305" 660.8 94.6669982514297 14.0943406789929
"3306" 661 95.2202065859367 16.9622685546275
"3307" 661.2 95.4053489935291 19.7950350198323
"3308" 661.4 95.8637708596835 22.2865795156116
"3309" 661.6 96.2653248994685 23.0609572872868
"3310" 661.8 97.0742131278273 23.4873243833879
"3311" 662 98.5718311483085 23.6600474904554
"3312" 662.2 100.10212276053 24.4056216421329
"3313" 662.4 101.960949898845 24.3856180530524
"3314" 662.6 102.866512179192 24.5576040772521
"3315" 662.8 102.489392916372 25.2582289370909
"3316" 663 102.225972078847 26.6961428909523
"3317" 663.2 102.292270012325 29.6012039306576
"3318" 663.4 102.317189383746 33.2265505152366
"3319" 663.6 102.83108737419 36.5968376815771
"3320" 663.8 104.004311242363 39.5700421172891
"3321" 664 105.108690678175 42.6275012612891
"3322" 664.2 106.287088123483 45.4148702539018
"3323" 664.4 108.134794863039 47.6337606151979
"3324" 664.6 110.378734427231 49.7388918811749
"3325" 664.8 113.385477938883 51.1423111342204
"3326" 665 116.879994046037 52.283078180235
"3327" 665.2 118.249384511206 53.7614607295982
"3328" 665.4 118.346964223932 55.8769336652876
"3329" 665.6 118.179654245738 58.721612543345
"3330" 665.8 118.436030270447 62.2616066310536
"3331" 666 118.785215816262 66.2714624157377
"3332" 666.2 117.299638391174 70.3999536031053
"3333" 666.4 115.593425338262 73.2609925405147
"3334" 666.6 113.515964706274 77.0109495027613
"3335" 666.8 110.353339355164 79.7748774099103
"3336" 667 107.441834425797 83.2258640914101
"3337" 667.2 104.984651583497 87.0179800972318
"3338" 667.4 103.050916639914 91.6990578911091
"3339" 667.6 103.02746133664 95.4163842028429
"3340" 667.8 103.293791801842 97.0196116471016
"3341" 668 102.231784809063 96.8218144551964
"3342" 668.2 99.8563834223065 96.7299529792557
"3343" 668.4 96.7912923062261 96.5380316198747
"3344" 668.6 92.6343234922065 97.0211335436686
"3345" 668.8 88.1635072463261 97.2190111564929
"3346" 669 83.705960638052 97.7122427731193
"3347" 669.2 79.1521882890897 97.3604856914455
"3348" 669.4 74.8668872602114 97.9723580717037
"3349" 669.6 70.9431684417415 97.6510137542946
"3350" 669.8 68.2207961858071 95.8763877932581
"3351" 670 65.7763439485128 93.2423543595852
"3352" 670.2 62.5920953945371 90.5817769313929
"3353" 670.4 60.3683019657739 87.2829394339192
"3354" 670.6 59.3120834376897 83.5090864039656
"3355" 670.8 58.1913650783195 79.7102372386226
"3356" 671 57.8207106574613 75.7017918045442
"3357" 671.2 57.7558923080664 72.0185470857246
"3358" 671.4 58.0270067488059 68.2964117179469
"3359" 671.6 58.6482373522888 64.6607817815628
"3360" 671.8 59.0510482983161 60.9830726081099
"3361" 672 59.1724776306378 58.0680998243448
"3362" 672.2 58.8215668571086 55.7082344858551
"3363" 672.4 60.1697703242029 53.7180016468362
"3364" 672.6 62.2351368057953 51.9593291503228
"3365" 672.8 64.8102119731033 50.1926727774604
"3366" 673 67.8631553781952 48.0549278705534
"3367" 673.2 71.011594936617 46.4026504290565
"3368" 673.4 73.779581387571 44.7407252601078
"3369" 673.6 76.6177386862907 44.4014044438929
"3370" 673.8 79.7331656342183 44.6343537120072
"3371" 674 82.6884869477753 45.8828537198516
"3372" 674.2 85.333844611618 47.1956625059212
"3373" 674.4 87.7536875367112 48.62326975722
"3374" 674.6 89.9808773067953 50.7306306158181
"3375" 674.8 91.6554057936438 53.181270229028
"3376" 675 92.4134774600534 55.7591702867747
"3377" 675.2 93.1098975210629 58.6547602971161
"3378" 675.4 94.0153551717732 62.0694510340488
"3379" 675.6 93.965253062695 65.0191388031034
"3380" 675.8 94.4886946943529 68.0263107901297
"3381" 676 96.2177190903897 71.7590171323798
"3382" 676.2 97.1195420381806 76.4421865188565
"3383" 676.4 98.637771515288 80.6724903450739
"3384" 676.6 100.515228920469 84.7644776908153
"3385" 676.8 102.910351636949 87.7676732427647
"3386" 677 103.435908161764 90.2034717510755
"3387" 677.2 101.913051281744 91.9030827259954
"3388" 677.4 100.032149308897 93.3926141038416
"3389" 677.6 97.8621276891026 95.8751664002519
"3390" 677.8 94.9614936643052 98.6515361950825
"3391" 678 91.3508278493335 101.131800813091
"3392" 678.2 87.6580860619518 103.949374884255
"3393" 678.4 85.072896022357 106.753143991522
"3394" 678.6 84.2731593053065 109.805325822955
"3395" 678.8 85.3721238216168 110.883925402785
"3396" 679 86.682898910327 111.095470856232
"3397" 679.2 88.5175143735154 111.390713312794
"3398" 679.4 89.7025377878147 111.464859855568
"3399" 679.6 91.6801649009744 111.221259411483
"3400" 679.8 94.1051153330647 111.031719810168
"3401" 680 96.3986768839349 110.579837044167
"3402" 680.2 99.3075348335309 110.512535199397
"3403" 680.4 101.376873458711 110.562161659928
"3404" 680.6 101.426107033279 110.650745464962
"3405" 680.8 101.396534159667 110.15310862079
"3406" 681 101.8005024682 109.632836424344
"3407" 681.2 103.319947138331 108.472964760022
"3408" 681.4 105.516117474217 107.331945935334
"3409" 681.6 107.370590684821 106.089562493508
"3410" 681.8 109.488635738872 104.113320204919
"3411" 682 111.564449833256 102.244872950252
"3412" 682.2 112.728968546065 100.913440955493
"3413" 682.4 113.462337791835 99.5555058879352
"3414" 682.6 114.042464821962 97.7805981769507
"3415" 682.8 115.673847062359 95.9600958209185
"3416" 683 116.950182480833 94.8228937186407
"3417" 683.2 117.170054058484 93.5286043300508
"3418" 683.4 118.320292038879 91.6311022735771
"3419" 683.6 120.197404545116 89.2847728907808
"3420" 683.8 120.94816907119 87.6708210380429
"3421" 684 120.670778346642 86.0961625293402
"3422" 684.2 121.173235244472 84.1804894833718
"3423" 684.4 121.821799097685 81.9317154364929
"3424" 684.6 122.331121866169 78.8380495394718
"3425" 684.8 123.299148234546 75.9397601792842
"3426" 685 124.371180311081 72.6342601304201
"3427" 685.2 125.734178888472 69.0569862175147
"3428" 685.4 125.369071836438 66.5440968383304
"3429" 685.6 124.384939651349 63.7323263755446
"3430" 685.8 123.220948825536 59.9480382162857
"3431" 686 121.50068456474 57.311052179123
"3432" 686.2 118.979502501395 55.2086732237262
"3433" 686.4 117.007341822438 53.2461969676071
"3434" 686.6 115.964317870032 50.9932051868752
"3435" 686.8 115.726118949499 48.1189968121656
"3436" 687 116.735054967717 45.3985530510838
"3437" 687.2 117.221073788608 44.0998660420763
"3438" 687.4 116.111181135061 44.6917160693448
"3439" 687.6 114.319464280984 44.6997749086034
"3440" 687.8 112.115371897999 44.3492886630292
"3441" 688 109.694702123413 43.4476395339283
"3442" 688.2 107.141250160506 41.9011457980985
"3443" 688.4 105.346845971475 40.1537201331214
"3444" 688.6 105.044075846355 38.0173985526582
"3445" 688.8 105.36781840093 35.9303514031712
"3446" 689 106.408212084724 34.2882703522006
"3447" 689.2 108.065840329997 33.5073509890579
"3448" 689.4 109.133482227717 33.3459101300201
"3449" 689.6 109.806728809292 34.2098739638929
"3450" 689.8 110.307672716253 34.6888268987102
"3451" 690 110.505188881617 34.7416568043057
"3452" 690.2 110.752499872873 35.1352841607797
"3453" 690.4 110.885267518617 35.6638033121864
"3454" 690.6 111.677870124933 35.95699347475
"3455" 690.8 112.140573108709 36.7332127604892
"3456" 691 113.23313332805 37.3462498262114
"3457" 691.2 114.016068176011 38.0886900051297
"3458" 691.4 114.476954492302 38.9342529236895
"3459" 691.6 114.280473163005 40.0808001026895
"3460" 691.8 114.699455943468 41.363885250832
"3461" 692 115.266445922608 43.1797857234107
"3462" 692.2 116.056546366539 44.7707403699013
"3463" 692.4 116.884822631262 46.6022478794446
"3464" 692.6 117.123377734642 48.6624028781297
"3465" 692.8 116.887833505833 51.5940082184604
"3466" 693 117.254273163808 54.6785780371702
"3467" 693.2 117.407781814991 58.0576003080536
"3468" 693.4 117.03391969805 61.2749262020964
"3469" 693.6 117.424088918333 64.6604534179637
"3470" 693.8 119.120457590458 67.825162162235
"3471" 694 120.093267557242 68.734791239945
"3472" 694.2 119.940007683607 68.8644597409637
"3473" 694.4 119.43889954341 69.7005722540211
"3474" 694.6 118.863852775641 71.6384892967463
"3475" 694.8 117.908839389333 73.8294487048929
"3476" 695 116.678961462076 76.4634084404334
"3477" 695.2 115.319756708231 79.6405809882006
"3478" 695.4 114.243361579068 83.4139184563016
"3479" 695.6 113.606484909528 87.1889217345389
"3480" 695.8 113.936051620853 90.6421215197613
"3481" 696 113.979393921563 90.5113749116297
"3482" 696.2 114.489320852313 89.6456575580625
"3483" 696.4 114.160886017126 89.3842720999929
"3484" 696.6 113.759348394879 88.9994077252876
"3485" 696.8 113.61038900425 88.3728536956607
"3486" 697 113.651760917998 87.920347368545
"3487" 697.2 113.42261205859 86.8772897009981
"3488" 697.4 114.373939837509 85.1004169555982
"3489" 697.6 115.271028677846 82.7731700043288
"3490" 697.8 116.176515165274 80.0952284638139
"3491" 698 117.240577124047 77.1524922236895
"3492" 698.2 117.992525109953 73.8294487048929
"3493" 698.4 119.046624132744 70.3515889285929
"3494" 698.6 119.500536227458 66.6182703948665
"3495" 698.8 120.156825857744 62.4325737546621
"3496" 699 121.667921589184 58.9828678164604
"3497" 699.2 121.621617273874 55.5372877481864
"3498" 699.4 120.489133622099 52.6490369785446
"3499" 699.6 119.063838733349 48.6019984240982
"3500" 699.8 118.291727570428 44.4151767823793
"3501" 700 116.83647152786 40.5382634984334
"3502" 700.2 115.603784056509 35.7868067205956
"3503" 700.4 115.989274044759 34.2462722870357
"3504" 700.6 117.023829114767 33.9235190145654
"3505" 700.8 117.497535606426 34.4646622258929
"3506" 701 118.020411812844 34.7843056818565
"3507" 701.2 118.010046031835 36.0350844225838
"3508" 701.4 118.259438326954 36.5255897096405
"3509" 701.6 119.145875693415 37.1679890607828
"3510" 701.8 119.610018338401 38.2864861558929
"3511" 702 120.339358425617 39.2230051729739
"3512" 702.2 121.478979748846 40.5436488359185
"3513" 702.4 122.144929497436 41.8404557591749
"3514" 702.6 122.589978841615 43.4737138489185
"3515" 702.8 122.826391002365 45.1944329093679
"3516" 703 123.788881098802 47.6499547843929
"3517" 703.2 124.182004807665 49.7519579458929
"3518" 703.4 124.143191692615 51.8960659472996
"3519" 703.6 123.711407442642 54.576172538235
"3520" 703.8 122.876367419015 57.5748594946451
"3521" 704 122.195267671433 60.4131850480146
"3522" 704.2 121.311927947505 63.4263144140793
"3523" 704.4 120.321913064133 66.1660327900825
"3524" 704.6 119.607427908207 69.9677448730146
"3525" 704.8 118.683760096349 73.2698244865714
"3526" 705 116.378779235256 76.4753268102775
"3527" 705.2 113.734386708651 78.5319538013711
"3528" 705.4 110.781552811744 80.5192738404826
"3529" 705.6 107.428038468011 81.8720413435507
"3530" 705.8 103.577423606844 81.7614705523383
"3531" 706 100.26050048248 81.210127028425
"3532" 706.2 97.1013147474154 80.7683382071589
"3533" 706.4 93.2133857921573 79.5070952459469
"3534" 706.6 90.3882629954022 77.2793272702768
"3535" 706.8 87.3272725438487 74.3924852660089
"3536" 707 85.4446012794231 71.6955970106429
"3537" 707.2 84.2199034490897 68.1462549719484
"3538" 707.4 82.9616920590209 64.9480908932507
"3539" 707.6 82.4653265965237 61.4481813694023
"3540" 707.8 83.3731533357732 58.2476271040488
"3541" 708 85.2979552405806 55.2532806488011
"3542" 708.2 87.9720488030451 53.5089473627946
"3543" 708.4 90.4059712046261 52.8163658606747
"3544" 708.6 92.9300388803397 52.4873930365317
"3545" 708.8 96.1012090035336 51.9843317367807
"3546" 709 99.3830406515108 51.2572201779718
"3547" 709.2 102.829051238634 50.5777449021964
"3548" 709.4 106.197598708951 49.3520819235873
"3549" 709.6 109.139023095644 48.9531623136766
"3550" 709.8 111.750718530358 47.4895746730446
"3551" 710 113.275519478734 45.2726507465793
"3552" 710.2 113.374401494015 45.3450229186451
"3553" 710.4 113.719435375104 46.5416258446929
"3554" 710.6 115.796726443329 51.1776644380407
"3555" 710.8 116.576713907085 53.899467741232
"3556" 711 117.978047316546 56.8406105047537
"3557" 711.2 118.44598471094 60.0040006381179
"3558" 711.4 118.956642184993 63.0576861324391
"3559" 711.6 119.139082133469 66.4955003702549
"3560" 711.8 117.874337703452 69.4508245644015
"3561" 712 118.184964894846 70.1350189058929
"3562" 712.2 117.409581876859 70.5227401741537
"3563" 712.4 116.927047259451 71.0012989966929
"3564" 712.6 115.937902578736 72.2315309410567
"3565" 712.8 114.243361579068 74.4110306072842
"3566" 713 111.652188292564 77.7204608267291
"3567" 713.2 109.1590745797 80.7314036157657
"3568" 713.4 106.495303115302 84.7961400836895
"3569" 713.6 104.493518282111 89.3294372349103
"3570" 713.8 101.499291830142 93.7946569152129
"3571" 714 98.6360499434372 97.2818445329691
"3572" 714.2 94.9384458660257 99.3148079372519
"3573" 714.4 91.3278108329863 101.649691174651
"3574" 714.6 87.5532367827794 104.044920482505
"3575" 714.8 84.1468114035128 106.948656248713
"3576" 715 80.4313605085729 109.934444184775
"3577" 715.2 77.8466336213458 112.498228224283
"3578" 715.4 75.9023562458334 114.449977332321
"3579" 715.6 74.1886189703016 115.467896538859
"3580" 715.8 72.9519623936385 114.645285407722
"3581" 716 71.2845605031897 113.802403687536
"3582" 716.2 67.5760325373846 112.204480781508
"3583" 716.4 63.9621489689863 110.7232283326
"3584" 716.6 60.5874229314217 108.476370181229
"3585" 716.8 57.377515114741 105.409276186985
"3586" 717 54.1810218381897 102.217292191902
"3587" 717.2 52.0599163218792 98.6478369099718
"3588" 717.4 49.8018549336245 95.0089999274059
"3589" 717.6 47.1746793922058 91.341591927
"3590" 717.8 45.3907783874304 87.4459647599194
"3591" 718 43.3169362573465 84.1931334159739
"3592" 718.2 41.7144425445897 80.2674848342474
"3593" 718.4 41.8974433698119 75.807596461254
"3594" 718.6 43.0341600341731 71.8371460450873
"3595" 718.8 44.5388801222962 68.2229381873975
"3596" 719 46.7258497583675 66.8086165964484
"3597" 719.2 49.0767065131453 64.5296771418928
"3598" 719.4 52.4916255787766 62.7854490866125
"3599" 719.6 55.4760285094816 60.6527638579469
"3600" 719.8 59.1072445970411 58.5624458553176
"3601" 720 62.7070001203219 57.0850826115804
"3602" 720.2 66.0189305214005 55.6981650874334
"3603" 720.4 69.0591826487549 53.7070197743699
"3604" 720.6 71.2162871183953 50.8241918818095
"3605" 720.8 72.452370746678 48.1145686739223
"3606" 721 73.7255099719231 44.8878183986201
"3607" 721.2 73.8367321033224 41.6353120747542
"3608" 721.4 73.7835775414647 37.8843984299241
"3609" 721.6 73.1889545159476 34.2273068449771
"3610" 721.8 72.4327980697055 30.6669761312402
"3611" 722 72.0247540508019 27.4232411669838
"3612" 722.2 71.3149667941497 23.4922057228629
"3613" 722.4 70.2082101503238 19.3237342308716
"3614" 722.6 70.2242994720585 15.6182929710804
"3615" 722.8 71.3342341468373 13.0056884565562
"3616" 723 72.7639435056667 10.3981959589986
"3617" 723.2 74.3441935310397 9.71070863128286
"3618" 723.4 75.4210202832927 9.45252739688296
"3619" 723.6 77.3125293192805 9.2997246579444
"3620" 723.8 80.7959304357031 9.09484337509904
"3621" 724 84.1735364676 9.33124485530523
"3622" 724.2 88.5037064202772 10.4986413315179
"3623" 724.4 92.4255530606104 11.4549181524908
"3624" 724.6 96.0732892083297 13.6318999834629
"3625" 724.8 98.9535400245603 16.3409736480399
"3626" 725 101.528386477178 19.2972668644811
"3627" 725.2 103.554365730936 22.6132240588038
"3628" 725.4 105.029522421075 26.1209773094077
"3629" 725.6 106.98259977358 28.6638146172889
"3630" 725.8 109.092345071637 31.5297898871947
"3631" 726 111.624724930235 34.4924573090201
"3632" 726.2 113.996064037221 36.8013387866034
"3633" 726.4 116.292481187242 38.5556754935711
"3634" 726.6 116.049822286274 39.8587979306034
"3635" 726.8 115.736424111905 42.815682760656
"3636" 727 116.009986458167 46.2200654864446
"3637" 727.2 117.118739093764 49.9646507559102
"3638" 727.4 118.602115053001 54.1711425910021
"3639" 727.6 120.282594584443 58.3049363271687
"3640" 727.8 121.91103495159 62.0877778745735
"3641" 728 121.461550650442 64.6670412483624
"3642" 728.2 119.75040774486 66.8262145845145
"3643" 728.4 117.723672873872 69.7985677394057
"3644" 728.6 115.283613340035 73.476170862624
"3645" 728.8 112.683386651555 76.8470279470146
"3646" 729 110.084480934224 79.9341299645089
"3647" 729.2 106.820260546877 83.104849216745
"3648" 729.4 103.779631450877 86.8136800914233
"3649" 729.6 100.439868501064 90.2468182248842
"3650" 729.8 97.0448732766745 93.5247972797488
"3651" 730 93.4811529039898 96.6573692050407
"3652" 730.2 92.2021056646941 100.761675773345
"3653" 730.4 91.9046528183462 102.506421480519
"3654" 730.6 90.7016213064506 102.343578547849
"3655" 730.8 87.7766683173636 101.682236841702
"3656" 731 83.5723620675342 101.162567256115
"3657" 731.2 79.3257024494593 100.027220913754
"3658" 731.4 74.8695165043219 99.3162370380804
"3659" 731.6 70.8142131899022 97.0026686233125
"3660" 731.8 66.5415975486264 95.189587587058
"3661" 732 62.6154910396156 92.852906784048
"3662" 732.2 58.6379439604844 90.1090776558402
"3663" 732.4 55.6042805913844 86.7349291542321
"3664" 732.6 53.3316287102854 82.8655698054755
"3665" 732.8 49.9028033557476 79.8404402018139
"3666" 733 46.5375093865208 77.9313200780394
"3667" 733.2 44.1884089454261 78.2627644636928
"3668" 733.4 41.4764802675115 78.7047667095103
"3669" 733.6 37.8244203206854 79.4159582930059
"3670" 733.8 34.2341017836328 81.1304502815136
"3671" 734 30.6728360391999 83.3840085298929
"3672" 734.2 27.0212359025647 85.1261232713179
"3673" 734.4 23.3537206956667 86.8269165830724
"3674" 734.6 20.053181240988 89.3726122981725
"3675" 734.8 19.0730639041269 89.8242556317689
"3676" 735 18.5394753075121 89.1958166441342
"3677" 735.2 16.8454440208833 88.1139539258287
"3678" 735.4 15.8492650388332 87.3520587667798
"3679" 735.6 15.7892467754385 86.6084717447836
"3680" 735.8 15.4529746518742 85.0939452709877
"3681" 736 13.9211922139647 81.7661030661929
"3682" 736.2 12.2116171971307 78.5190146255568
"3683" 736.4 10.9118302707949 76.1617412570467
"3684" 736.6 9.25876757388573 73.1231756426289
"3685" 736.8 8.39112529737024 71.0329921707465
"3686" 737 9.16318605925929 68.5187751047711
"3687" 737.2 10.1012352109582 65.7399213863929
"3688" 737.4 11.5957786612384 62.2675705454875
"3689" 737.6 13.3724318882962 58.4439776912782
"3690" 737.8 15.8492650388332 55.0360449447624
"3691" 738 18.871012611562 51.8751934625595
"3692" 738.2 22.7141304911326 50.8147889816643
"3693" 738.4 26.4784056440801 49.7188844695756
"3694" 738.6 29.8692733720654 47.8595985242424
"3695" 738.8 33.1291368617662 46.4809262881576
"3696" 739 37.460796521994 46.1659486839141
"3697" 739.2 41.8126651137021 45.2903005714322
"3698" 739.4 45.6817802274324 44.2854614707355
"3699" 739.6 49.7470322956207 43.2430371908825
"3700" 739.8 53.6409100908739 42.2812979058823
"3701" 740 57.3541139839165 41.3590812362493
"3702" 740.2 60.5798410596084 39.9938056311639
"3703" 740.4 64.2955850957662 38.8822410626282
"3704" 740.6 67.4001568330497 37.9730965936329
"3705" 740.8 69.886801923855 36.7928549669235
"3706" 741 70.7159330521486 35.6411844945399
"3707" 741.2 71.7748619449197 34.7742299642229
"3708" 741.4 73.0916274486095 32.6597018153879
"3709" 741.6 74.5855999128571 30.2379519983582
"3710" 741.8 76.1698880928273 27.4794275973978
"3711" 742 76.8423289436103 24.6776409453568
"3712" 742.2 76.8577135699371 22.2629864577981
"3713" 742.4 75.9895339464739 19.9980529077034
"3714" 742.6 75.1456892547341 17.5107360704392
"3715" 742.8 73.6638527708097 15.5237028288129
"3716" 743 72.8768473888344 13.7129714400205
"3717" 743.2 72.005918082996 10.9524829232054
"3718" 743.4 70.6741076719264 7.56760136343367
"3719" 743.6 69.6336169867451 5.96053462369868
"3720" 743.8 69.6274176458697 5.80098275089286
"3721" 744 70.0133668043917 4.61659573100177
"3722" 744.2 70.4749930063797 3.12188417596286
"3723" 744.4 71.6200529923878 2.65165283934478
"3724" 744.6 72.3741192625897 2.6273701345105
"3725" 744.8 73.3004115382973 2.58488185885512
"3726" 745 74.2889916337612 2.51057433877858
"3727" 745.2 75.8329578620849 2.9216280230482
"3728" 745.4 77.6014674501297 2.90404021195286
"3729" 745.6 78.8759455683835 3.20056646862482
"3730" 745.8 81.2112741008784 3.17298629593409
"3731" 746 82.5790263226865 3.98869850021544
"3732" 746.2 84.9445867169697 4.44041343181286
"3733" 746.4 86.5674848654115 5.24852107388296
"3734" 746.6 88.6481529724529 6.03029218669286
"3735" 746.8 90.5623041059673 6.45225274712755
"3736" 747 90.9346260360897 6.68234214699489
"3737" 747.2 90.5361564972994 6.52425265592512
"3738" 747.4 89.6727649612497 6.43540552327286
"3739" 747.6 88.995449316702 6.24946208961734
"3740" 747.8 88.9136309758878 6.36690667898902
"3741" 748 88.7035644368997 6.28253256607286
"3742" 748.2 88.7659420485015 6.37050945418697
"3743" 748.4 88.8700241195703 6.35755905137829
"3744" 748.6 88.8481526850585 6.43397233929911
"3745" 748.8 88.4299078182597 6.23667067891286
"3746" 749 88.0318686025309 6.34053436453991
"3747" 749.2 88.3349619606868 6.39837464674723
"3748" 749.4 88.1068409768097 6.45451464292286
"3749" 749.6 88.1709113756183 6.46343223209286
"3750" 749.8 88.0618957554635 6.48742685482489
"3751" 750 87.9465610069089 6.6832548709035
"3752" 750.2 88.0426415555501 6.68265104365523
"3753" 750.4 88.0188799208183 6.66726284169286
"3754" 750.6 88.0997096044454 6.61262783293409
"3755" 750.8 88.0139246653567 6.76942551373752
"3756" 751 87.7896616279721 6.98874567815756
"3757" 751.2 87.6381747805705 6.95120476059478
"3758" 751.4 87.8281417307085 7.03834554803147
"3759" 751.6 87.8663213111819 7.23694960614528
"3760" 751.8 87.5029544962532 7.98383218783517
"3761" 752 87.941950786814 8.6405622129022
"3762" 752.2 88.602648230571 9.56565791184613
"3763" 752.4 88.9783389338839 10.986673259834
"3764" 752.6 90.0365970996485 13.2872613902458
"3765" 752.8 91.4591345551497 16.6320317685129
"3766" 753 92.9952484504132 20.3913576365987
"3767" 753.2 94.3994843178322 23.8137407886504
"3768" 753.4 95.8286088818174 27.5399713428235
"3769" 753.6 98.1617648713224 30.5709425981998
"3770" 753.8 100.737786352675 33.4803622892042
"3771" 754 103.269421054618 36.5005871231826
"3772" 754.2 105.493749381173 38.990692602254
"3773" 754.4 107.105896346184 39.7971882565249
"3774" 754.6 107.535317300811 39.8321264532468
"3775" 754.8 108.772169775296 40.2955734145075
"3776" 755 109.696542001846 41.177352974739
"3777" 755.2 111.309195448722 42.0372850394061
"3778" 755.4 112.922508588853 43.134168088156
"3779" 755.6 113.740941225153 44.7386242024223
"3780" 755.8 114.876412845115 46.5639198176179
"3781" 756 116.277496509954 48.6507544406386
"3782" 756.2 116.844421468798 50.6592257136233
"3783" 756.4 117.363311434094 52.6631907830059
"3784" 756.6 117.931579136846 55.9093409442262
"3785" 756.8 119.2311584602 58.8109761935285
"3786" 757 121.004693586436 61.2435618653288
"3787" 757.2 122.159936005908 61.0889082232026
"3788" 757.4 122.377495096999 60.8005034889838
"3789" 757.6 122.757573733999 60.5538221262292
"3790" 757.8 123.003333016482 60.5253697269469
"3791" 758 123.047877303331 60.6509808319821
"3792" 758.2 123.452863384703 60.4278264899778
"3793" 758.4 123.687038764481 59.8554706626565
"3794" 758.6 123.293139086135 60.0708825568929
"3795" 758.8 122.320602448357 60.1268920455222
"3796" 759 122.094287151572 60.0469961573304
"3797" 759.2 121.842815709051 59.662568034457
"3798" 759.4 121.828409160938 59.2533445683885
"3799" 759.6 121.819291832314 58.874915240867
"3800" 759.8 121.809462212391 58.9638714875136
"3801" 760 121.381523688077 59.0092647985595
"3802" 760.2 121.089678575022 60.615006641842
"3803" 760.4 121.051026510242 61.7388819839691
"3804" 760.6 120.942660685146 62.9555287927537
"3805" 760.8 120.331038634143 64.5433641146449
"3806" 761 119.761624728555 67.0951313661687
"3807" 761.2 118.80649882813 70.7652252707513
"3808" 761.4 118.068375511412 74.7266056782912
"3809" 761.6 117.659535861607 78.9432520519371
"3810" 761.8 118.084260298718 82.8515663926365
"3811" 762 116.539030644706 84.9229751302768
"3812" 762.2 113.54930493759 87.4177991652542
"3813" 762.4 110.24996685338 90.292196154624
"3814" 762.6 107.249501529315 94.1519974526679
"3815" 762.8 104.529623669623 98.0129228165735
"3816" 763 102.765751542375 102.474176986852
"3817" 763.2 102.749273837073 104.964358399037
"3818" 763.4 102.402515945573 105.066269981039
"3819" 763.6 100.846159457857 105.596712785117
"3820" 763.8 98.2353031884647 107.423281049593
"3821" 764 95.2080743008205 109.51940448197
"3822" 764.2 91.6804105885225 112.015571837414
"3823" 764.4 87.9435029810435 114.613769786464
"3824" 764.6 85.3669451759038 118.12470390681
"3825" 764.8 85.2780644080419 120.694980062162
"3826" 765 84.9859162763208 119.142149401002
"3827" 765.2 83.9031712515897 119.193245696967
"3828" 765.4 82.1881056664492 119.770299169232
"3829" 765.6 79.7871977191995 120.430843259478
"3830" 765.8 75.9694289464805 121.489841243716
"3831" 766 72.4142901754434 123.89844936182
"3832" 766.2 70.4664568140406 124.521870701008
"3833" 766.4 68.8107573429992 122.694627425633
"3834" 766.6 66.1588388514823 121.046346167347
"3835" 766.8 62.0407967596889 118.715349423265
"3836" 767 57.8847800032971 115.838440195625
"3837" 767.2 53.1842349611543 113.588746041183
"3838" 767.4 48.2406708481995 111.556754524454
"3839" 767.6 43.0871232418542 110.162044297281
"3840" 767.8 38.9932072611948 108.103822638473
"3841" 768 34.1713434410513 107.487631418329
"3842" 768.2 29.5486776252308 106.412947595277
"3843" 768.4 26.355527131393 104.134632884254
"3844" 768.6 23.5074497721704 100.779471643538
"3845" 768.8 21.7989661668694 96.3684933903759
"3846" 769 19.3217423428502 92.2288010536071
"3847" 769.2 17.9004398767578 87.520570901187
"3848" 769.4 15.8690952285897 82.6811815868335
"3849" 769.6 15.228115154327 78.0464103632488
"3850" 769.8 14.3723253749172 73.6062271302203
"3851" 770 14.1887475702739 68.780618144735
"3852" 770.2 14.645933069517 63.923975955411
"3853" 770.4 15.903030821179 59.5999792512321
"3854" 770.6 16.6466873024521 56.1719208961956
"3855" 770.8 15.8724587563508 55.2276508155123
"3856" 771 13.5921755433841 54.9989293039957
"3857" 771.2 10.862542148107 54.3776827715135
"3858" 771.4 8.10607315605876 53.6008390364592
"3859" 771.6 7.88053333091699 53.8447839363838
"3860" 771.8 7.76515768142452 53.7598880846581
"3861" 772 7.55487504421473 54.0738038400679
"3862" 772.2 7.15215153515048 54.7631906316779
"3863" 772.4 6.06580569948162 55.9219655878388
"3864" 772.6 5.28119034073258 56.6517150766607
"3865" 772.8 4.92753942185522 57.5579487692911
"3866" 773 5.17688304561604 57.6202217737086
"3867" 773.2 5.11452231730278 57.8475780271798
"3868" 773.4 4.51260767822765 58.4894381720653
"3869" 773.6 4.24583571417949 58.8361394410467
"3870" 773.8 4.21010182523078 59.5090417740211
"3871" 774 3.73658505277394 60.5569917409718
"3872" 774.2 3.64006508311473 61.1091447245429
"3873" 774.4 3.71608081051472 61.7524850860929
"3874" 774.6 3.58534686554662 62.4529331615394
"3875" 774.8 3.31383091968972 63.4309027620179
"3876" 775 2.91365617084834 64.607651135867
"3877" 775.2 2.98097417395338 65.0234610050251
"3878" 775.4 3.3459914197436 65.3659052838416
"3879" 775.6 3.31025753079488 65.6402926429185
"3880" 775.8 3.14580708508153 65.7503635282781
"3881" 776 3.75330982454876 65.7534961708437
"3882" 776.2 4.55119803792307 66.1335365860211
"3883" 776.4 5.05384946029706 66.2510514973563
"3884" 776.6 6.04786324850974 66.6352473390609
"3885" 776.8 7.59605022988974 68.0871582500679
"3886" 777 9.37006465046576 70.1592343192234
"3887" 777.2 11.6850092161914 73.3857284689522
"3888" 777.4 13.4164510325641 77.484680309739
"3889" 777.6 14.6617866169427 81.7717769224475
"3890" 777.8 15.1926840949457 86.2795259819437
"3891" 778 16.4838311110419 91.1173861691189
"3892" 778.2 17.7129477899038 95.152699408554
"3893" 778.4 19.9445602774301 98.9121755059853
"3894" 778.6 22.8931841480316 103.029368591777
"3895" 778.8 25.2090604230652 106.653277506975
"3896" 779 28.7948589568093 109.785665386161
"3897" 779.2 32.0847452743684 113.28821446086
"3898" 779.4 35.2594935918418 116.932557078447
"3899" 779.6 38.4596421531373 118.38706261894
"3900" 779.8 40.5711660044937 118.590650573053
"3901" 780 43.9213507594284 119.490998320175
"3902" 780.2 48.0845605007097 120.920434440781
"3903" 780.4 52.2812568823418 121.343248191661
"3904" 780.6 56.3345860474965 121.064601412622
"3905" 780.8 60.8461594535811 120.58419300716
"3906" 781 64.3935695627984 119.535139582536
"3907" 781.2 66.8848226259173 118.225205133126
"3908" 781.4 69.1030401884087 116.38018668416
"3909" 781.6 71.4060557256154 114.566171979277
"3910" 781.8 72.7194414460588 112.084891600672
"3911" 782 74.3459211612079 109.031921485584
"3912" 782.2 75.8340681528021 105.54044088868
"3913" 782.4 75.8777940136959 102.631796127796
"3914" 782.6 75.5449604842286 100.06202351331
"3915" 782.8 75.7571615450762 96.4505146689469
"3916" 783 75.9037591906178 92.7921246342106
"3917" 783.2 76.4882442708308 89.5671736737857
"3918" 783.4 76.8573738770143 86.0376523152513
"3919" 783.6 76.8935793975366 82.0954112579194
"3920" 783.8 78.5686162225455 79.027805678707
"3921" 784 80.6365494525087 75.4098245462172
"3922" 784.2 82.620818980668 73.6167558948755
"3923" 784.4 85.3234651056424 71.8514871972613
"3924" 784.6 88.1182775772384 70.7651033916496
"3925" 784.8 91.459825607217 69.121656500211
"3926" 785 94.3536217031573 67.4390836471631
"3927" 785.2 97.4059649344845 66.105341393735
"3928" 785.4 99.4354919797058 63.8654077445357
"3929" 785.6 102.05192616834 61.3327433889532
"3930" 785.8 104.437508232873 59.7597252103796
"3931" 786 106.364485089037 57.315146354735
"3932" 786.2 107.609314911554 54.2738859055477
"3933" 786.4 107.891090793729 50.5794659098668
"3934" 786.6 107.940576942941 46.6772833787848
"3935" 786.8 108.144115825563 42.7407712141318
"3936" 787 107.803844376337 40.6203961092618
"3937" 787.2 107.377385786305 40.8144999664708
"3938" 787.4 106.320900313917 40.3259503803565
"3939" 787.6 105.837163866826 39.5372648966201
"3940" 787.8 104.977626724104 37.0744219952357
"3941" 788 105.118137480292 36.1367101952679
"3942" 788.2 106.32781083459 36.8356772659608
"3943" 788.4 107.240709990749 37.8685857822386
"3944" 788.6 108.60828265659 39.4504052618474
"3945" 788.8 110.972842672616 41.4961418280787
"3946" 789 112.512423743669 44.0393369136823
"3947" 789.2 114.322346233183 46.3479435811217
"3948" 789.4 116.696082121401 48.2060129507848
"3949" 789.6 119.384025635319 49.3387877912983
"3950" 789.8 118.759409439475 49.5050613557247
"3951" 790 117.733563503849 51.0827716358036
"3952" 790.2 117.615491045495 53.5573084968842
"3953" 790.4 118.120250650984 56.4166824834718
"3954" 790.6 119.624121118793 59.0538887314522
"3955" 790.8 120.903000305633 62.3938868413016
"3956" 791 120.109941590671 65.3663467049469
"3957" 791.2 119.423853695432 69.2130876947087
"3958" 791.4 118.640989020644 73.4403801426496
"3959" 791.6 117.387420459438 77.4055839536786
"3960" 791.8 115.572966869725 81.6831247268118
"3961" 792 114.87958016709 86.200956340367
"3962" 792.2 114.757412033768 89.9937165231161
"3963" 792.4 115.382427567368 90.4121059870079
"3964" 792.6 114.454254073304 89.9247871986643
"3965" 792.8 112.578746989536 90.0960868069554
"3966" 793 110.016226129303 90.672060598145
"3967" 793.2 106.480521001241 92.0445345426964
"3968" 793.4 102.943777356037 92.921805969235
"3969" 793.6 99.8863041953463 92.9285983794233
"3970" 793.8 97.470932504498 92.1110908801406
"3971" 794 96.0034929495352 90.4404852588292
"3972" 794.2 93.1959195782411 89.912665555269
"3973" 794.4 89.775557399833 90.5421814582442
"3974" 794.6 86.6814451822269 92.3061072266539
"3975" 794.8 83.8114281323139 95.4754687222204
"3976" 795 81.4826704580634 98.8154607665507
"3977" 795.2 79.5709189908694 102.460739841503
"3978" 795.4 79.2438143890808 105.410681269313
"3979" 795.6 77.8541231135728 105.56030382541
"3980" 795.8 75.3463566274481 105.584408774601
"3981" 796 72.0030100329526 105.249576412592
"3982" 796.2 67.8078072762592 105.27204761374
"3983" 796.4 63.3994696447789 104.769007114785
"3984" 796.6 59.0511386927914 104.88257104033
"3985" 796.8 54.647031297468 104.527003175684
"3986" 797 50.1573859425641 103.940194847406
"3987" 797.2 45.7621176018718 103.362021483636
"3988" 797.4 41.7859103224872 101.660166554124
"3989" 797.6 37.810584001844 99.5717000571302
"3990" 797.8 33.9324935022847 97.3660542127827
"3991" 798 29.7065344197084 95.8211304715878
"3992" 798.2 25.9063385673647 93.4513297321678
"3993" 798.4 22.4431672465304 90.3636954529013
"3994" 798.6 19.1076165074906 87.4679906302978
"3995" 798.8 16.7548717131236 83.7694297567318
"3996" 799 14.8576995335219 79.8115748054945
"3997" 799.2 13.8933416241846 76.2609194465653
"3998" 799.4 13.7968403990332 72.3472456850842
"3999" 799.6 14.2563291202384 68.313627141055
"4000" 799.8 15.2298720663625 64.6327505751565
"4001" 800 17.5024061281303 60.6527638579469
"4002" 800.2 19.8097218518256 57.4316607486287
"4003" 800.4 22.3926267436443 54.6647388886383
"4004" 800.6 25.3605034136731 52.3812312606984
"4005" 800.8 28.450763754328 50.5163227318928
"4006" 801 31.6237273583544 48.1520375359811
"4007" 801.2 34.6158021424382 46.2582704139232
"4008" 801.4 37.9216578301055 44.7312881936402
"4009" 801.6 41.9788450746767 43.4957983387407
"4010" 801.8 45.7538829424734 43.0193262552533
"4011" 802 49.5448798402026 43.3575944673122
"4012" 802.2 52.9210035688625 44.7256804137111
"4013" 802.4 56.3291970576955 46.400512345739
"4014" 802.6 58.8352575112715 48.0981504998201
"4015" 802.8 62.4825129738727 49.4923623581947
"4016" 803 66.361637204904 51.3098061764072
"4017" 803.2 70.1710708666453 52.5404739244484
"4018" 803.4 74.1441997720469 53.2425571352929
"4019" 803.6 77.9686760976392 53.6418935894968
"4020" 803.8 81.6552775984755 53.4427479125786
"4021" 804 84.9483875033397 52.9600851486717
"4022" 804.2 88.8477791801086 53.1339115745155
"4023" 804.4 92.2991083429197 53.1304503000129
"4024" 804.6 94.8452516452228 52.1712776813975
"4025" 804.8 97.2023378990708 52.2145105347513
"4026" 805 100.078770181211 53.5152494373253
"4027" 805.2 102.584714971992 55.8327528059464
"4028" 805.4 104.276696810779 58.5619210397032
"4029" 805.6 105.790458278831 61.2932072793325
"4030" 805.8 106.874173875277 64.1656939104643
"4031" 806 107.534727208221 67.3692252723402
"4032" 806.2 106.820260546877 69.7783153390929
"4033" 806.4 106.49708955527 72.5319555387416
"4034" 806.6 107.361753567446 73.9816738953251
"4035" 806.8 109.238322919725 74.4905209522442
"4036" 807 111.440373031404 74.8440922261318
"4037" 807.2 113.54930493759 74.208156712502
"4038" 807.4 115.422305067671 73.5471157659199
"4039" 807.6 117.716833852063 72.6594341859718
"4040" 807.8 119.257037572538 71.7274455433929
"4041" 808 119.320498978353 71.543059301156
"4042" 808.2 119.68626430915 70.5380675789704
"4043" 808.4 121.599763654047 68.5777354769446
"4044" 808.6 123.008305451451 66.2755306241189
"4045" 808.8 123.0312667238 65.9176026743665
"4046" 809 123.397714221979 65.8712613533088
"4047" 809.2 122.820381970954 67.0644631689863
"4048" 809.4 122.41667528117 68.2434435500625
"4049" 809.6 121.843764396368 68.4044880113353
"4050" 809.8 121.520954245195 68.8845449358139
"4051" 810 121.1115591979 69.3585736419532
"4052" 810.2 120.938291321302 69.790622907681
"4053" 810.4 120.686337121256 70.4551374914826
"4054" 810.6 120.873255020998 72.1578161511624
"4055" 810.8 121.230726130741 74.6162948081282
"4056" 811 121.005932434666 77.4051212631302
"4057" 811.2 120.735065151641 80.9014562334826
"4058" 811.4 120.568987374926 84.5001164032557
"4059" 811.6 119.029047373642 85.9861721274494
"4060" 811.8 117.047977519205 87.8689352443288
"4061" 812 114.88591481104 90.8397500466679
"4062" 812.2 112.415679089842 94.4905612029885
"4063" 812.4 110.038250643336 98.0635715921716
"4064" 812.6 108.370320379511 101.831786473745
"4065" 812.8 107.983867752947 104.806696594661
"4066" 813 107.815359982848 104.156939459764
"4067" 813.2 107.290891448683 103.940886905918
"4068" 813.4 106.868087905367 103.516492604124
"4069" 813.6 106.567696531713 103.398461881344
"4070" 813.8 106.078683660758 102.926696440859
"4071" 814 105.603387449538 102.70218521538
"4072" 814.2 104.853766729355 102.330285247223
"4073" 814.4 103.425684970717 102.256693309647
"4074" 814.6 101.273431767116 102.33891423184
"4075" 814.8 98.6219687339968 102.283435185503
"4076" 815 95.4073371393576 102.315686354571
"4077" 815.2 91.3618084357949 101.869223589611
"4078" 815.4 87.6972895753266 102.137765603945
"4079" 815.6 83.375097393103 103.064710696857
"4080" 815.8 78.6661585276163 103.342046592663
"4081" 816 74.0806172588593 104.630026255536
"4082" 816.2 69.4827300833779 105.297958284452
"4083" 816.4 64.9726999784889 106.751731987607
"4084" 816.6 60.4216463358792 107.042439647445
"4085" 816.8 56.0640215940389 106.438027795774
"4086" 817 51.4268652355319 105.948562377761
"4087" 817.2 47.115391915741 104.310903259204
"4088" 817.4 43.5983105714593 102.443278302545
"4089" 817.6 40.4402444910406 100.171840038803
"4090" 817.8 37.4829003859897 96.9960714272429
"4091" 818 35.0224597051026 93.3730150067647
"4092" 818.2 33.5227477103002 89.7436576484981
"4093" 818.4 32.4805678010451 85.5644955756696
"4094" 818.6 31.5431345951384 82.0074754860787
"4095" 818.8 31.2001176331878 77.8548651246218
"4096" 819 32.9968207159443 73.249226344611
"4097" 819.2 34.0152349253604 69.6289486423791
"4098" 819.4 35.1820629797019 66.2108034313508
"4099" 819.6 37.5939638630944 63.4998086996966
"4100" 819.8 40.7479568676469 61.5486544764929
"4101" 820 43.6769639683301 59.7879205928448
"4102" 820.2 46.5870506709297 58.4389637387829
"4103" 820.4 49.1350254574469 56.2563382915214
"4104" 820.6 51.7330202092014 53.6405710319511
"4105" 820.8 54.2779593254246 51.5156069704708
"4106" 821 56.5268529772065 49.0304547366779
"4107" 821.2 58.8842334490668 46.3719228371589
"4108" 821.4 60.4458651831558 43.8064978887513
"4109" 821.6 61.2656876318697 40.9655847308229
"4110" 821.8 62.4124391766469 38.0644563847214
"4111" 822 63.0958050525591 34.6323545003724
"4112" 822.2 63.0780292659647 31.0887177543929
"4113" 822.4 63.9072341590197 28.9000865838129
"4114" 822.6 65.5300915722805 28.2157830991094
"4115" 822.8 67.4875749195597 28.2924165789429
"4116" 823 68.9572507077413 28.6778803359232
"4117" 823.2 71.9858668914607 29.9771012242154
"4118" 823.4 75.7552354709022 31.4231273482679
"4119" 823.6 79.424512673332 31.9942667577382
"4120" 823.8 83.3154207820021 33.2235544548104
"4121" 824 86.8601830474497 34.7092589574129
"4122" 824.2 89.3856263079388 37.1507554597136
"4123" 824.4 91.7999506999392 39.5629011383395
"4124" 824.6 94.0125525684308 42.2761845949676
"4125" 824.8 96.6131403512687 44.7730680554341
"4126" 825 98.6447926723754 47.6465424415982
"4127" 825.2 100.613057042554 50.4071277624643
"4128" 825.4 102.540478575634 53.8139141759194
"4129" 825.6 103.985144326535 56.7945371332656
"4130" 825.8 104.960206453241 60.1288923844018
"4131" 826 104.615775204209 63.6153705910876
"4132" 826.2 104.165062484227 67.2883801379725
"4133" 826.4 103.733940838221 71.3117383790771
"4134" 826.6 102.890720401719 75.213212541617
"4135" 826.8 101.245897334702 78.652854078617
"4136" 827 99.9828944889951 82.4853634436496
"4137" 827.2 98.6580188520513 86.5394631592775
"4138" 827.4 96.9906577698818 91.0344206800345
"4139" 827.6 96.0329222358483 95.5578356172636
"4140" 827.8 94.9839253610513 99.6839242655339
"4141" 828 94.6176194400773 101.030727783538
"4142" 828.2 93.5769988211462 102.024539332823
"4143" 828.4 92.0401591150158 104.639996231006
"4144" 828.6 90.3255256562821 105.308865126611
"4145" 828.8 88.0002901182338 104.646952682817
"4146" 829 84.4667361271415 104.865294757134
"4147" 829.2 80.8358699705371 104.97060878013
"4148" 829.4 76.4490428104259 105.451747049841
"4149" 829.6 71.822100289804 105.980542516018
"4150" 829.8 67.2897339869318 105.409783284367
"4151" 830 62.5505483370513 105.328464223688
"4152" 830.2 57.8881459726433 103.752282671116
"4153" 830.4 53.426018172827 102.123901122249
"4154" 830.6 49.3096274083376 99.5191710713382
"4155" 830.8 46.1828453030593 96.2618935114146
"4156" 831 44.3363409388101 92.3814889345878
"4157" 831.2 42.0478448577476 88.4428965214455
"4158" 831.4 40.4809146045079 84.0337185979929
"4159" 831.6 39.8034916196731 79.2436992723928
"4160" 831.8 40.0503144582654 75.1791378765685
"4161" 832 41.3378831542286 71.539893072754
"4162" 832.2 42.5918203328047 67.9895588679302
"4163" 832.4 43.1157425698928 64.2131220284989
"4164" 832.6 43.3551780468868 61.2363496563384
"4165" 832.8 44.5938261582261 58.8278246725898
"4166" 833 46.5399507300309 56.3577183268634
"4167" 833.2 49.1647218465606 53.9522537602229
"4168" 833.4 53.955210412678 51.7827702694811
"4169" 833.6 58.0541338517354 50.3456393330773
"4170" 833.8 62.3537586216815 48.4932104313332
"4171" 834 65.9345012128469 45.6280279338072
"4172" 834.2 69.3239284398727 43.1935638622419
"4173" 834.4 72.6163262371486 40.8980658413929
"4174" 834.6 76.2419783332368 39.2344483659811
"4175" 834.8 78.8250071943526 39.6063944203774
"4176" 835 80.7802570898475 40.0634372821094
"4177" 835.2 83.0414087974016 39.0849067986948
"4178" 835.4 85.3256437742234 37.3064342768137
"4179" 835.6 88.3497222961043 35.0101070003686
"4180" 835.8 90.8331487300945 32.4090404227666
"4181" 836 92.0273521174647 29.6249101914602
"4182" 836.2 92.8970728761101 26.6221235287194
"4183" 836.4 93.0560853670999 23.9312474963724
"4184" 836.6 93.4249329389335 23.2898082972366
"4185" 836.8 94.157914282881 23.7821077652424
"4186" 837 95.5320418725291 25.2420992271353
"4187" 837.2 98.255843741867 26.2042249593681
"4188" 837.4 101.939972312392 27.1464369975562
"4189" 837.6 105.411150592413 28.949245730834
"4190" 837.8 108.488829370675 30.3589313753786
"4191" 838 110.902831465145 31.7186109576706
"4192" 838.2 113.487670564022 33.6176634089739
"4193" 838.4 115.264616351529 35.6045627545798
"4194" 838.6 117.389751687103 38.0904099716581
"4195" 838.8 119.253818515721 40.8109014359718
"4196" 839 119.395905884138 43.3080304673972
"4197" 839.2 120.361483585359 46.5442390576365
"4198" 839.4 121.953629971254 50.4141877820394
"4199" 839.6 123.535302631077 54.4230760825595
"4200" 839.8 123.689141966425 57.2792894254146
"4201" 840 124.103040194288 60.785827205867
"4202" 840.2 125.000392077974 64.6374721758159
"4203" 840.4 125.429929665815 67.6731273243179
"4204" 840.6 124.663328529866 68.1659010017291
"4205" 840.8 124.108464382312 68.2540820305399
"4206" 841 123.411858287436 68.5344259779442
"4207" 841.2 122.110903890012 69.1312410116342
"4208" 841.4 120.605986180298 70.8396324623088
"4209" 841.6 118.189569340616 73.1514903729624
"4210" 841.8 116.331087375633 75.7238872908842
"4211" 842 115.359679498037 78.9654436704718
"4212" 842.2 113.45428527834 81.9277618255308
"4213" 842.4 110.451997448353 84.3662843294455
"4214" 842.6 106.819677306001 87.3471435968004
"4215" 842.8 103.416021954522 90.425233295842
"4216" 843 99.3787624802358 93.9024797000699
"4217" 843.2 97.0505870601636 97.4782305187016
"4218" 843.4 95.1354951818792 101.101850170288
"4219" 843.6 94.9449429367436 102.907975734688
"4220" 843.8 94.0519376641161 102.281922120603
"4221" 844 91.9481690680897 101.564492014445
"4222" 844.2 88.5366753626534 101.117271565093
"4223" 844.4 84.2421603062113 99.9142577982983
"4224" 844.6 80.0532367819776 98.7701445239446
"4225" 844.8 77.2416144263129 96.1768816670089
"4226" 845 73.7831644125115 93.6264966622929
"4227" 845.2 71.0113147803735 90.6523601661361
"4228" 845.4 69.4396382544005 86.7720037975685
"4229" 845.6 67.2616247229432 83.0940770593411
"4230" 845.8 65.5779512533754 79.1936515780714
"4231" 846 65.0295520771326 74.6666101371786
"4232" 846.2 65.6151156693373 70.5642010753783
"4233" 846.4 67.6909674432711 67.1497121900699
"4234" 846.6 70.2104252247115 65.2386531752842
"4235" 846.8 72.9077990006782 63.8825600516805
"4236" 847 74.7949804910492 62.8597811004064
"4237" 847.2 75.353145399076 62.3990395197553
"4238" 847.4 75.516576280029 62.5568540104256
"4239" 847.6 75.6381885270079 62.5724400383474
"4240" 847.8 76.2806767517549 62.5182523762874
"4241" 848 78.0049138848119 61.9994881511984
"4242" 848.2 80.2350538397879 61.9529505677042
"4243" 848.4 83.0505624172384 61.6581445674604
"4244" 848.6 86.4511058181453 61.3731336737817
"4245" 848.8 89.4885173172183 61.25746789135
"4246" 849 93.1218058290079 61.2070065797201
"4247" 849.2 96.05883937186 62.1195179067577
"4248" 849.4 98.9677833966084 63.3390777867527
"4249" 849.6 102.004416338715 64.0223755130893
"4250" 849.8 105.234664312245 65.0967501320964
"4251" 850 108.275293408245 66.98060493653
"4252" 850.2 111.379829531705 68.8982811916716
"4253" 850.4 113.826927594181 69.485862725319
"4254" 850.6 114.731771808256 68.4718177511706
"4255" 850.8 114.966895529644 67.7455181784875
"4256" 851 115.463152233634 65.9118470941584
"4257" 851.2 116.338751630007 63.613547173745
"4258" 851.4 117.891619277121 61.082143933061
"4259" 851.6 119.744923073466 57.8893989862292
"4260" 851.8 120.028076566452 54.530990988636
"4261" 852 119.452508272617 51.2806875178929
"4262" 852.2 118.686919617038 47.6664281634015
"4263" 852.4 117.830372494344 44.2659034136474
"4264" 852.6 116.490783084807 40.9684095572059
"4265" 852.8 115.35467846334 37.6176669681429
"4266" 853 115.062448190552 34.3312589377702
"4267" 853.2 115.446334594829 33.5616294919902
"4268" 853.4 115.123916433733 34.0824798328929
"4269" 853.6 113.367825948752 34.0755936636496
"4270" 853.8 111.168434985061 32.6258601463646
"4271" 854 107.71917013075 30.9158257194643
"4272" 854.2 105.408382512704 28.8593204618929
"4273" 854.4 102.601549687531 26.307690955687
"4274" 854.6 100.384424305031 23.2689662427164
"4275" 854.8 99.0385799447977 19.8963234828236
"4276" 855 99.3558633114382 17.0386892763777
"4277" 855.2 99.3298924004133 16.5095835273046
"4278" 855.4 97.888589059648 16.22751211332
"4279" 855.6 95.2175491956175 15.390929834504
"4280" 855.8 92.5463056410609 14.344964132864
"4281" 856 89.7093249063326 12.4363970598357
"4282" 856.2 87.4828914755795 9.74370111133163
"4283" 856.4 85.2616701422531 7.35241622742751
"4284" 856.6 82.7550170356522 6.16724087751786
"4285" 856.8 79.5777111109484 5.88822003625155
"4286" 857 75.6876253287436 6.12016804614561
"4287" 857.2 72.5392039231049 6.98613421201408
"4288" 857.4 69.4867885501797 7.54373446297286
"4289" 857.6 65.8418344213497 8.93487837349286
"4290" 857.8 62.5993758123958 11.311428886699
"4291" 858 59.7624190348625 15.0003831803777
"4292" 858.2 58.2359857966835 19.0818209076429
"4293" 858.4 57.8435242785578 22.2144967992014
"4294" 858.6 55.332007448014 23.2308161286201
"4295" 858.8 52.2570999756612 22.2484750210714
"4296" 859 49.0487072321941 20.0677254873874
"4297" 859.2 47.4198451955564 17.1517998229929
"4298" 859.4 47.6631151655432 14.0534560509045
"4299" 859.6 48.9985378348603 11.4797634845281
"4300" 859.8 51.472461446095 8.64120137676654
"4301" 860 54.6067099116297 7.26091949215286
"4302" 860.2 57.4339212673067 6.85739257305323
"4303" 860.4 61.5977720252956 5.69981682333403
"4304" 860.6 65.2470472109199 4.03429055683625
"4305" 860.8 68.4512470273715 2.6844590552474
"4306" 861 69.7065303103119 2.54889368453174
"4307" 861.2 71.2959628622997 3.29768807674286
"4308" 861.4 74.3221790753323 5.04040194898197
"4309" 861.6 77.9472581420046 7.88672283183967
"4310" 861.8 82.4708749142634 10.0934944701665
"4311" 862 87.0269425494335 13.0425428849241
"4312" 862.2 91.095428536359 15.7156759846813
"4313" 862.4 96.2557269540897 18.2968482475105
"4314" 862.6 101.338347158678 21.1032660157164
"4315" 862.8 105.357705361104 24.9719795502357
"4316" 863 109.480227765001 28.7506607619223
"4317" 863.2 113.467391438236 32.0595488906342
"4318" 863.4 114.17395591492 34.0824798328929
"4319" 863.6 115.618621961256 37.3881942065339
"4320" 863.8 117.54013062609 41.3707651169455
"4321" 864 119.68626430915 46.1475826188066
"4322" 864.2 120.630770069063 50.0335660249455
"4323" 864.4 120.096572588868 54.3381466618929
"4324" 864.6 120.479956257494 59.2699611941711
"4325" 864.8 121.766403257864 64.3966461024415
"4326" 865 123.188236137184 67.6732134014334
"4327" 865.2 123.737430525846 67.7517340126716
"4328" 865.4 122.768648286359 67.6328675124057
"4329" 865.6 120.61130175542 68.3799372618482
"4330" 865.8 117.968582907799 70.004150389502
"4331" 866 114.502895089349 72.3177808468661
"4332" 866.2 110.105052510262 73.9173844767336
"4333" 866.4 105.716229755053 74.6806731256656
"4334" 866.6 101.302700359563 75.9432893741407
"4335" 866.8 97.5086410450853 78.862080570238
"4336" 867 93.0149679563065 82.0277683565035
"4337" 867.2 89.7129447028754 85.6532164883304
"4338" 867.4 86.835206451304 89.5438894523635
"4339" 867.6 84.859920924038 94.1279463193153
"4340" 867.8 83.9502606402446 98.8437936485035
"4341" 868 83.9167454886254 103.073226454982
"4342" 868.2 83.8048750523656 105.632954218936
"4343" 868.4 84.3460151680943 105.157886149434
"4344" 868.6 84.928337483498 105.164898670407
"4345" 868.8 85.4474547226438 105.347445331217
"4346" 869 84.8653523056168 105.50238413919
"4347" 869.2 83.4484343108933 105.236651786786
"4348" 869.4 79.7641793147677 105.689857178969
"4349" 869.6 76.4950313893487 106.628887647
"4350" 869.8 72.2440022517249 108.494424675379
"4351" 870 66.5557487945147 110.219582225043
"4352" 870.2 61.5922304061538 110.973004181842
"4353" 870.4 57.7292813849626 111.752954125545
"4354" 870.6 52.9347471814049 112.500525966347
"4355" 870.8 49.3698597581647 110.372455182243
"4356" 871 45.6593966734518 107.425257855074
"4357" 871.2 43.5558580100553 104.15035010816
"4358" 871.4 41.5866284896694 99.6352155950699
"4359" 871.6 39.6973585499845 95.1411458303402
"4360" 871.8 38.6844698589729 90.1061324890144
"4361" 872 39.605177315833 85.2673758179199
"4362" 872.2 40.6709539230079 80.3821395521474
"4363" 872.4 42.5540708063261 75.6743473474656
"4364" 872.6 43.7403333927501 71.2479148050061
"4365" 872.8 45.1165189718544 67.0213564688046
"4366" 873 45.5262991661528 63.3064461170482
"4367" 873.2 46.1656727676001 61.2174297358929
"4368" 873.4 46.7102838597724 58.9757830077198
"4369" 873.6 48.6616530951155 55.5083339889135
"4370" 873.8 51.1486716827976 52.2153315879028
"4371" 874 53.9184220526261 48.4733841220383
"4372" 874.2 56.3788357818519 44.4941671606404
"4373" 874.4 58.3088192619105 40.0928387869589
"4374" 874.6 60.3646378413422 35.6339133094275
"4375" 874.8 61.5181231932772 31.1245473537366
"4376" 875 62.1378517531816 26.6962201151173
"4377" 875.2 61.5796164124727 22.0721948443609
"4378" 875.4 61.6275821144721 17.7123339993929
"4379" 875.6 61.3082881124335 13.8626426032366
"4380" 875.8 60.4210851636689 9.59253480817999
"4381" 876 60.2356745255997 6.24049250284286
"4382" 876.2 60.6061607017612 6.27052111943572
"4383" 876.4 61.4291214457797 6.41629640362286
"4384" 876.6 62.8945109044721 6.02204903703992
"4385" 876.8 65.2865576316755 5.09485528192143
"4386" 877 68.6123153168974 3.9121197701044
"4387" 877.2 71.9904208290469 2.30310389686429
"4388" 877.4 74.6119419966095 2.77001149551662
"4389" 877.6 77.4735076423397 3.51585052608036
"4390" 877.8 81.3409940868721 4.38465976506933
"4391" 878 85.2140547138958 5.72298634415816
"4392" 878.2 88.6786147204313 6.72049088454632
"4393" 878.4 91.9592710214041 7.08149076867636
"4394" 878.6 91.586189413804 7.51300387871938
"4395" 878.8 92.5528396269534 8.75421033316559
"4396" 879 95.2163282324979 10.4534684126173
"4397" 879.2 99.1469076539878 12.2795308885433
"4398" 879.4 101.974182810772 13.2863530541959
"4399" 879.6 102.50802053274 15.1568077315329
"4400" 879.8 103.970555449559 18.2315615939232
"4401" 880 106.372968692451 21.3418054048632
"4402" 880.2 109.289413679332 24.3500727557047
"4403" 880.4 111.29672879537 28.3497439378929
"4404" 880.6 112.569469185324 32.1505303049754
"4405" 880.8 114.726215103037 35.3497161886297
"4406" 881 116.344193535529 38.5335868410222
"4407" 881.2 118.060238234616 42.4066805506034
"4408" 881.4 120.101600756641 45.2833638123544
"4409" 881.6 120.728925970412 46.6556327958251
"4410" 881.8 121.517850154693 47.0733865190911
"4411" 882 123.272707981538 47.2694340539711
"4412" 882.2 122.447043285821 47.2596061009442
"4413" 882.4 122.025713850685 47.8080992228756
"4414" 882.6 121.268356529026 48.4733841220383
"4415" 882.8 120.890823873327 49.822359965656
"4416" 883 120.812672110768 51.9511261225623
"4417" 883.2 120.243708855316 54.3381466618929
"4418" 883.4 119.905441429563 57.757314142125
"4419" 883.6 120.226362074076 61.9508067602983
"4420" 883.8 119.966525496224 66.5509215239196
"4421" 884 119.847274633142 71.0200728686297
"4422" 884.2 119.355333771762 75.2066231900136
"4423" 884.4 116.980014739984 76.8667929861034
"4424" 884.6 113.215902624432 79.3342161549455
"4425" 884.8 109.95494058596 82.8469763742118
"4426" 885 107.147980524958 86.5185746479192
"4427" 885.2 105.458139377047 91.1636874111302
"4428" 885.4 103.056535728103 96.0156265959698
"4429" 885.6 101.93790257724 100.521704002668
"4430" 885.8 102.355817871346 101.704661801542
"4431" 886 102.664929102793 101.711852668539
"4432" 886.2 102.829138252974 101.434776937739
"4433" 886.4 102.200290197695 101.262769072603
"4434" 886.6 99.2946742862092 101.197766617778
"4435" 886.8 96.0727261288675 101.502284938782
"4436" 887 92.2009942381295 101.045570089592
"4437" 887.2 87.8443470280492 100.802573630677
"4438" 887.4 83.6172405338466 101.188799279012
"4439" 887.6 78.9921551787739 101.735468348156
"4440" 887.8 74.2278361237476 102.855195710103
"4441" 888 69.7386889433915 103.952669560057
"4442" 888.2 65.8510602617692 106.831061666252
"4443" 888.4 61.9979724724897 109.563502450393
"4444" 888.6 59.2994141497897 113.022253107043
"4445" 888.8 57.3008605997158 113.997139370868
"4446" 889 54.5317162444301 113.659919612338
"4447" 889.2 50.9510087316846 112.027919950083
"4448" 889.4 47.3485493989427 109.337083469666
"4449" 889.6 45.7019916931156 106.502748630591
"4450" 889.8 44.6844375576074 102.719731899636
"4451" 890 45.2716833802014 98.322516434922
"4452" 890.2 45.8337710103612 94.0450773784357
"4453" 890.4 47.1705246607766 89.1024572326312
"4454" 890.6 49.0435060731558 84.8226007450532
"4455" 890.8 51.1479258322924 80.9428615331631
"4456" 891 52.4452063930946 76.7830136061356
"4457" 891.2 52.9529145358833 73.0896277422965
"4458" 891.4 53.4027655814755 69.6582008727214
"4459" 891.6 53.0422067819075 65.9179159899863
"4460" 891.8 51.7499804023013 61.8127523096044
"4461" 892 51.2881214199671 58.1275211434306
"4462" 892.2 50.3794676325594 54.5774932110444
"4463" 892.4 54.8360358630757 50.91636411522
"4464" 892.6 59.8112055723161 46.7738196759117
"4465" 892.8 64.9607759428183 44.4851205871214
"4466" 893 70.5130008700797 43.5147412921329
"4467" 893.2 75.2328625422036 43.6483916101602
"4468" 893.4 79.4335926645609 44.8203351439121
"4469" 893.6 83.0138610426868 46.3939475996307
"4470" 893.8 86.6904145895897 48.131221501504
"4471" 894 88.5702629834005 50.3854855162712
"4472" 894.2 91.4131178915987 52.8537775462232
"4473" 894.4 94.4392249997789 55.5569986179469
"4474" 894.6 96.4691044345108 58.8338184953402
"4475" 894.8 98.3561615269845 61.8510479137613
"4476" 895 100.329178433242 65.8069417770494
"4477" 895.2 103.670536915564 68.6172715865653
"4478" 895.4 107.145338468892 69.4451676682136
"4479" 895.6 110.241953991063 69.0253489753402
"4480" 895.8 113.484246432157 67.9486601711631
"4481" 896 116.920864570978 66.3406506075739
"4482" 896.2 118.23694146059 65.3430396705852
"4483" 896.4 118.657028375169 63.3529576687086
"4484" 896.6 119.704560740333 60.6390829287867
"4485" 896.8 121.481808214978 57.3593643720739
"4486" 897 121.672224480554 57.2806128734858
"4487" 897.2 121.701458880721 58.7957506475377
"4488" 897.4 121.631862147422 59.3606320920256
"4489" 897.6 122.029809525652 59.9309765023125
"4490" 897.8 121.789802972547 60.5420211965394
"4491" 898 122.187160457103 61.9099311659442
"4492" 898.2 123.104151368607 63.995729566745
"4493" 898.4 124.006258362279 66.6322155728508
"4494" 898.6 124.296028398765 69.5904089958678
"4495" 898.8 124.755071649141 73.3846674716601
"4496" 899 123.907246280371 76.7038456942626
"4497" 899.2 122.476280104051 79.3661936291236
"4498" 899.4 121.173048931415 83.1355899744429
"4499" 899.6 119.940007683607 86.8270322119637
"4500" 899.8 119.507294382455 89.5746746795685
"4501" 900 119.194298954946 89.4291369896059
"4502" 900.2 119.158632155315 89.3142053279429
"4503" 900.4 118.594596579183 89.181005181238
"4504" 900.6 118.353888733513 89.1722751999442
"4505" 900.8 117.810695079547 89.1718046001556
"4506" 901 117.530784430098 89.0446936458847
"4507" 901.2 117.14738270119 88.7600408580929
"4508" 901.4 116.439902992669 88.9021858884718
"4509" 901.6 116.216243272842 88.9272590367668
"4510" 901.8 115.244250210698 89.488597564028
"4511" 902 114.11308824914 90.2569218973429
"4512" 902.2 112.353367847029 91.2846411024273
"4513" 902.4 110.275294222379 91.7517914503139
"4514" 902.6 107.382115923311 92.2207301210842
"4515" 902.8 103.269585505395 92.1069677775318
"4516" 903 99.1542545776978 91.8402243605956
"4517" 903.2 94.8951799747402 91.3388137364062
"4518" 903.4 90.1728444944103 90.4886812202775
"4519" 903.6 85.4811763069915 88.7175003179196
"4520" 903.8 80.983629154988 86.6038106372911
"4521" 904 77.7344613378021 83.2419584369194
"4522" 904.2 74.5532367813897 79.0792450305565
"4523" 904.4 72.2250028651827 74.6377813768132
"4524" 904.6 71.2938957679581 71.4659523271297
"4525" 904.8 72.005663825498 67.7355679798103
"4526" 905 72.8986514625617 63.8927064868929
"4527" 905.2 74.6018023850064 59.8373266500595
"4528" 905.4 77.2585822226076 56.9144654718482
"4529" 905.6 80.7030448704201 55.2458298452679
"4530" 905.8 84.7352352947519 53.5841111297577
"4531" 906 88.3978626561127 52.8094170898929
"4532" 906.2 91.4309423145023 53.2658096562909
"4533" 906.4 94.9676826842564 54.1682878205595
"4534" 906.6 98.3823574230183 55.3572997098929
"4535" 906.8 100.339844671672 56.8744479972565
"4536" 907 102.582815824149 58.3422961371773
"4537" 907.2 105.604327815037 60.0004805371297
"4538" 907.4 108.30421974699 61.6860185829624
"4539" 907.6 110.95210091809 63.7519024473665
"4540" 907.8 112.906338576665 65.7685850658679
"4541" 908 114.338207654724 68.1384638276156
"4542" 908.2 114.996158908691 70.4540395028508
"4543" 908.4 115.766981158694 73.8028621036407
"4544" 908.6 115.887987001292 76.6355626715145
"4545" 908.8 116.27320183609 78.335177969735
"4546" 909 116.855652726714 80.0695063605123
"4547" 909.2 118.081011763359 79.268198143739
"4548" 909.4 118.74145060375 78.3166794798482
"4549" 909.6 118.819043877617 77.8268699505956
"4550" 909.8 118.729137689625 77.7392084067336
"4551" 910 118.393640547774 76.7125790380507
"4552" 910.2 118.477762635548 75.4055562594962
"4553" 910.4 118.430314802221 74.5234114711297
"4554" 910.6 119.569878305195 72.3938560185819
"4555" 910.8 121.316129258894 70.0142714252059
"4556" 911 123.364078944368 67.4608695365831
"4557" 911.2 123.182332461555 65.2435235655998
"4558" 911.4 122.957978833508 62.2666941239474
"4559" 911.6 123.184812005319 58.6523316927848
"4560" 911.8 123.818038199842 54.9064352636581
"4561" 912 123.506680400617 50.8193141785956
"4562" 912.2 121.956514446615 48.3996202475852
"4563" 912.4 120.149453094885 45.6177414511798
"4564" 912.6 117.840192707932 42.5675994529192
"4565" 912.8 115.465803149581 39.0638062772488
"4566" 913 113.60500611715 35.6771029209273
"4567" 913.2 112.920447556372 31.8553987973201
"4568" 913.4 113.321936467241 29.8887105382768
"4569" 913.6 113.900966480235 29.6213040491826
"4570" 913.8 113.915809337554 29.4212195754107
"4571" 914 114.101245219146 29.1838985521798
"4572" 914.2 115.16463914484 28.6466177610268
"4573" 914.4 114.965350124997 28.9923515013442
"4574" 914.6 114.612179710085 29.9122949606008
"4575" 914.8 114.516469326384 30.0354412784464
"4576" 915 114.451547683365 30.074922403491
"4577" 915.2 113.631004083861 29.98205565379
"4578" 915.4 112.71313193619 29.8402552705928
"4579" 915.6 112.3257184483 29.7175546075771
"4580" 915.8 111.62101607281 29.6435540573149
"4581" 916 110.143357540007 29.3144761920676
"4582" 916.2 107.750390875933 28.1568328252357
"4583" 916.4 104.800116118881 26.2236224700385
"4584" 916.6 101.838580140967 24.0736277294212
"4585" 916.8 98.8338075201558 21.3226355986759
"4586" 917 96.1643618971186 18.1263649251429
"4587" 917.2 94.1842983824397 14.6217523813329
"4588" 917.4 92.971929267751 11.3816675863122
"4589" 917.6 91.3573665609162 10.9643448767296
"4590" 917.8 88.2886939862051 10.2585523923256
"4591" 918 84.1723936194647 9.65863628023661
"4592" 918.2 80.6804211420272 8.94204429336161
"4593" 918.4 77.090059513877 8.15912943110562
"4594" 918.6 73.6447026548686 6.92548094568132
"4595" 918.8 70.0379025738297 5.17420362637286
"4596" 919 68.972042835325 3.33927851362815
"4597" 919.2 68.8279026961878 3.19357016313584
"4598" 919.4 68.8882890216925 2.71494922236949
"4599" 919.6 69.2375107128019 2.13357594937771
"4600" 919.8 69.9886733408469 2.26306574140715
"4601" 920 70.4293835699397 2.41866857284286
"4602" 920.2 70.8393255284183 2.49601500952144
"4603" 920.4 71.019571098328 2.90068272177136
"4604" 920.6 71.2042822116365 2.97211868307977
"4605" 920.8 70.9842607484115 3.72735947006117
"4606" 921 70.5043990904003 3.66076135009285
"4607" 921.2 70.1505299576918 3.55468623693367
"4608" 921.4 70.0569065056797 3.52699751254286
"4609" 921.6 69.9808907782797 3.56903757577286
"4610" 921.8 69.8554648280697 3.54610663219286
"4611" 922 69.7291066095048 3.46462246160984
"4612" 922.2 69.7171886001326 3.54064688372143
"4613" 922.4 69.6846104312469 3.53700705140715
"4614" 922.6 69.6255876376175 3.69544086353174
"4615" 922.8 69.620985545859 3.75042721921978
"4616" 923 69.2372523065801 3.59608432973902
"4617" 923.2 68.8649655574577 3.65931915238342
"4618" 923.4 68.6778852684635 3.74536094776664
"4619" 923.6 68.3792254541218 3.54295099775524
"4620" 923.8 68.3959628619897 3.68988000860715
"4621" 924 68.0815341713806 3.84490377581104
"4622" 924.2 67.6358055879898 3.72263849943572
"4623" 924.4 67.2272210532147 3.68428026658517
"4624" 924.6 67.0470422653916 3.86122683170418
"4625" 924.8 66.838706091328 4.1579556407994
"4626" 925 66.4912668999671 4.44171140975135
"4627" 925.2 66.0358896650709 4.94287511377965
"4628" 925.4 65.2652410520342 5.1781669993373
"4629" 925.6 64.1061907070801 5.8230317351044
"4630" 925.8 62.4908906549916 6.99396330474332
"4631" 926 59.7841624176645 8.21194644505174
"4632" 926.2 56.6433044721155 8.88208204291347
"4633" 926.4 52.9328926366865 9.5365074308606
"4634" 926.6 48.8922494479346 9.86880914075492
"4635" 926.8 45.1351502775897 10.5331737293872
"4636" 927 42.3994194288535 11.9117012323764
"4637" 927.2 39.5300345539194 13.6840195823324
"4638" 927.4 35.9004924049854 15.2673466390467
"4639" 927.6 31.8566583211217 16.5793393875205
"4640" 927.8 29.0924904455348 18.0728173920577
"4641" 928 27.0695375626835 20.5826830134866
"4642" 928.2 24.353558969121 23.7675362884866
"4643" 928.4 21.5506831012701 27.4671784117898
"4644" 928.6 18.3015985053897 30.2687018480087
"4645" 928.8 15.1089379545897 33.5258228691755
"4646" 929 13.3149667879497 37.4609721870129
"4647" 929.2 11.9307565899612 41.5077377540357
"4648" 929.4 10.8993275044553 46.3026815586492
"4649" 929.6 9.28439954372131 50.6671842028139
"4650" 929.8 7.05063206256451 54.6304037859517
"4651" 930 4.92545171496904 56.7465546729532
"4652" 930.2 4.01394678581582 57.7013517202929
"4653" 930.4 4.46023904787179 57.2747447072518
"4654" 930.6 5.03845104315276 57.6589583792206
"4655" 930.8 5.06446662464102 58.0097108476365
"4656" 931 5.06080861003512 58.3109165790441
"4657" 931.2 5.8727180684678 59.4898410325758
"4658" 931.4 6.30679936120877 59.9010237155595
"4659" 931.6 6.99742637661472 60.1982766878929
"4660" 931.8 7.82873251741901 61.3883243018685
"4661" 932 8.57094661056451 62.4795951178172
"4662" 932.2 9.49718866711915 64.0179595400609
"4663" 932.4 10.4945948326641 66.7006415891821
"4664" 932.6 11.9261656284922 69.8802306438929
"4665" 932.8 12.8683130864688 73.1174798921267
"4666" 933 14.2714765510304 77.1201038852996
"4667" 933.2 15.839349943955 81.2903136812842
"4668" 933.4 17.7066928126941 85.4577634275624
"4669" 933.6 19.0947183514481 90.1922665574061
"4670" 933.8 19.4186431775219 94.6907774617827
"4671" 934 20.7158831367798 99.1829864620086
"4672" 934.2 23.2234623510288 103.055526660649
"4673" 934.4 25.2876292576629 106.89599363421
"4674" 934.6 25.7511397905897 109.718037070171
"4675" 934.8 25.3450728707179 110.522224949072
"4676" 935 24.9783132286897 110.843813466943
"4677" 935.2 25.4225972399626 111.425831907808
"4678" 935.4 26.52726675522 112.577604768296
"4679" 935.6 28.1415517142013 114.546086954174
"4680" 935.8 30.583123118352 116.771712993778
"4681" 936 34.0186354317798 118.181557485934
"4682" 936.2 37.9106155454937 119.847266281237
"4683" 936.4 41.4443040092013 121.943369304637
"4684" 936.6 45.1321575324165 123.311536012759
"4685" 936.8 49.0107552769204 124.539334566649
"4686" 937 50.7578011885815 123.674244935744
"4687" 937.2 54.0327288617865 123.118446831631
"4688" 937.4 57.7886015677147 122.322024670043
"4689" 937.6 62.0929921317397 121.943027130318
"4690" 937.8 66.1453988671635 121.721288247385
"4691" 938 69.158741367969 120.712685363427
"4692" 938.2 71.8939638976401 119.164630718237
"4693" 938.4 75.4274176464897 117.188041190743
"4694" 938.6 76.7052218429172 114.885307719291
"4695" 938.8 77.9375891665028 112.908429220432
"4696" 939 79.7983219719897 110.967607329023
"4697" 939.2 81.5421742946321 107.995906872325
"4698" 939.4 83.6335428167949 104.74049131138
"4699" 939.6 84.9950335178806 100.76288425522
"4700" 939.8 86.3171842163195 97.5660740863523
"4701" 940 89.1333131795385 95.6105785897134
"4702" 940.2 92.7683387584581 93.9040817687876
"4703" 940.4 95.6445194162114 91.809236599001
"4704" 940.6 96.5614423795028 88.8010285350233
"4705" 940.8 97.4008356681282 84.8670068753801
"4706" 941 98.0277151941573 81.4662103956496
"4707" 941.2 98.0904056083935 78.2084731330985
"4708" 941.4 97.389052344417 74.8126997705201
"4709" 941.6 95.7274525182595 71.7712737994709
"4710" 941.8 94.0105721735809 68.343609400061
"4711" 942 92.4263505981207 65.6446576335654
"4712" 942.2 91.4105960723329 61.7468750693149
"4713" 942.4 89.9153242368625 57.7395699595929
"4714" 942.6 87.7689283287692 54.4132765340211
"4715" 942.8 86.0988040921165 51.1476061489018
"4716" 943 85.1841770281453 48.6054107668929
"4717" 943.2 85.470099217335 46.4961966168457
"4718" 943.4 86.5602664502534 44.5230079325747
"4719" 943.6 88.1449922664105 41.776604612723
"4720" 943.8 89.4419871169975 38.8653255083977
"4721" 944 91.6818680165994 35.9043395898152
"4722" 944.2 94.2990258228675 33.6790650847262
"4723" 944.4 96.6394601933686 30.0070925844602
"4724" 944.6 97.4810280838469 26.7736965458071
"4725" 944.8 96.5343282850945 24.3423945743977
"4726" 945 95.5527659798324 21.8971693609317
"4727" 945.2 95.9271172991835 20.0890307558616
"4728" 945.4 97.604633489325 19.4171672230693
"4729" 945.6 99.5273842412074 19.5333206954517
"4730" 945.8 101.895950501269 19.8732269006947
"4731" 946 103.40526442193 19.6411800896307
"4732" 946.2 101.863826026559 20.043126620648
"4733" 946.4 101.480903263704 19.1482478473786
"4734" 946.6 100.897578426758 17.8756759792394
"4735" 946.8 99.8975008330999 16.0458107754949
"4736" 947 98.2959603923256 13.5527954391004
"4737" 947.2 96.2634836609673 12.0094967269745
"4738" 947.4 93.4970243196007 9.58500842224451
"4739" 947.6 90.193100067825 7.11239292295168
"4740" 947.8 87.1583001724313 5.19932928072454
"4741" 948 83.9373783289197 3.97415091235286
"4742" 948.2 80.4354434810227 2.75534368090317
"4743" 948.4 76.5074744399647 2.3175494813616
"4744" 948.6 73.0709300970897 2.21802281651786
"4745" 948.8 69.0801044085897 2.86968090166955
"4746" 949 64.7895259806 3.77581007045987
"4747" 949.2 61.3294812227074 6.28433107145168
"4748" 949.4 60.0811837384427 10.2522835634811
"4749" 949.6 59.7509015004079 13.2207257745898
"4750" 949.8 58.0841660193422 15.3139187509127
"4751" 950 55.6773314196423 15.2428993442718
"4752" 950.2 52.8184603588801 14.6240536946671
"4753" 950.4 50.4297340813804 12.5602783294161
"4754" 950.6 48.799279160129 9.70439618052207
"4755" 950.8 49.1543726458656 9.5788776702032
"4756" 951 49.1157587984285 9.82828108573157
"4757" 951.2 49.4771355763615 9.1243079074146
"4758" 951.4 49.9309739781628 8.57931992247713
"4759" 951.6 50.8875763903875 7.23953445488162
"4760" 951.8 51.4837165219854 4.52844137639836
"4761" 952 51.545018124496 2.11849615167411
"4762" 952.2 51.58764806852 3.50788839289286
"4763" 952.4 52.3900578871392 3.41969245604671
"4764" 952.6 53.2680950926189 3.13312701723266
"4765" 952.8 54.5362790131815 2.65382773914796
"4766" 953 56.5375093875897 1.78439279369094
"4767" 953.2 58.6279418910897 1.43659631654464
"4768" 953.4 60.3649679426424 1.22820394341917
"4769" 953.6 62.1119960635897 1.03919671919015
"4770" 953.8 63.535218872543 1.20407864069659
"4771" 954 64.965022242609 1.46100769192171
"4772" 954.2 67.4212565256084 1.31123258265921
"4773" 954.4 70.0091855212564 0.967083224615079
"4774" 954.6 72.4894097824797 1.36384516816286
"4775" 954.8 75.9177190882197 1.73074026544286
"4776" 955 78.3286845755897 2.45785191919589
"4777" 955.2 81.0360563159593 3.65328386849068
"4778" 955.4 84.5457784316722 5.17057880367636
"4779" 955.6 88.5694832305996 6.78103462997206
"4780" 955.8 92.6045460050365 8.03715632695669
"4781" 956 94.4321581744408 9.06986194208434
"4782" 956.2 96.0221369584335 10.3991146666741
"4783" 956.4 98.6385276398974 11.2029838827198
"4784" 956.6 98.8578037766282 11.5667921222102
"4785" 956.8 99.309527091966 11.9688768161404
"4786" 957 100.855416478561 12.9622644838055
"4787" 957.2 101.755349656135 13.5951873111656
"4788" 957.4 101.224972896253 13.4408466268038
"4789" 957.6 100.975683089079 13.5031279159439
"4790" 957.8 100.483631396362 13.3008392155067
"4791" 958 100.169060881648 13.0216326225239
"4792" 958.2 100.22374792437 13.0624482178929
"4793" 958.4 100.201837508825 13.1898423488929
"4794" 958.6 100.096026449718 13.1986716451008
"4795" 958.8 100.063822528647 13.1212455091236
"4796" 959 100.06942861758 13.1440794086307
"4797" 959.2 100.114842223827 13.1683997723879
"4798" 959.4 99.5767110843125 13.2781353109721
"4799" 959.6 99.3671550118838 13.5457965384517
"4800" 959.8 99.2797506727451 14.1830218362035
"4801" 960 99.3647702047498 14.4612357762729
"4802" 960.2 99.2814510055015 14.6286466519517
"4803" 960.4 98.8541491743493 14.6646744039313
"4804" 960.6 98.5983270148301 14.9072132302583
"4805" 960.8 98.2350043845048 14.6488656982702
"4806" 961 98.0016021885336 14.1197004452573
"4807" 961.2 97.9015391652501 14.0828030973174
"4808" 961.4 97.5824165360708 13.9097393721853
"4809" 961.6 97.338766565347 13.4743146802521
"4810" 961.8 97.0338124656841 13.2823833685815
"4811" 962 96.9159666482598 13.1412487112949
"4812" 962.2 96.8905391456748 13.4568279213078
"4813" 962.4 96.8112265004743 13.4042074731717
"4814" 962.6 96.5749192074926 13.4668936629123
"4815" 962.8 95.76239256162 14.1009034069535
"4816" 963 94.9070013053179 14.1013906454657
"4817" 963.2 94.6732177200352 14.3618683540929
"4818" 963.4 94.1084602618795 14.4161596846872
"4819" 963.6 93.3656950538822 14.1981789140721
"4820" 963.8 91.6553411873822 13.0948976663551
"4821" 964 89.3192918288397 12.0702439283736
"4822" 964.2 86.1202966340897 10.8405446978046
"4823" 964.4 82.654341444304 9.62670650122959
"4824" 964.6 78.4078676249647 8.68327496476785
"4825" 964.8 74.3895702662734 7.93418447508673
"4826" 965 69.9110606443839 7.32596543668697
"4827" 965.2 65.3457395479683 7.94936727076664
"4828" 965.4 61.1402616816597 8.63677610695286
"4829" 965.6 56.7237479197197 9.53872655443286
"4830" 965.8 51.9338602787583 10.3571121775558
"4831" 966 46.9987616590091 10.366624026409
"4832" 966.2 42.4661536266564 11.0071562377595
"4833" 966.4 38.6994367274886 12.4354973260052
"4834" 966.6 34.0875312287897 13.5338065025929
"4835" 966.8 31.6016359529826 13.9997050388214
"4836" 967 31.708372322095 15.5687601214613
"4837" 967.2 31.1328915549195 18.4333305705843
"4838" 967.4 30.2271246804368 21.8841171010223
"4839" 967.6 29.0364172046587 25.6393239783411
"4840" 967.8 27.3519415793662 30.1122792091399
"4841" 968 25.3586672849919 34.0243216426537
"4842" 968.2 24.1974117360403 38.8156617769698
"4843" 968.4 22.8648000422828 43.1602576626651
"4844" 968.6 20.2275670753093 46.6409218309115
"4845" 968.8 16.8396531766433 49.6120518913125
"4846" 969 13.3759188482686 51.533138272902
"4847" 969.2 10.4779798248266 52.5143991023139
"4848" 969.4 9.672767357498 52.8164296108653
"4849" 969.6 9.02440322261559 53.5309510904704
"4850" 969.8 7.98764640134427 53.2124457952383
"4851" 970 6.42142625173258 52.3658125265893
"4852" 970.2 6.08558957247861 51.7831865901706
"4853" 970.4 5.85470185549152 51.7208797384018
"4854" 970.6 6.44103348300638 51.8362674780873
"4855" 970.8 7.00744196231946 51.8763411574334
"4856" 971 7.41061792517155 52.1701301779656
"4857" 971.2 7.13383965753801 52.796238386686
"4858" 971.4 7.05127085018974 53.2712208147679
"4859" 971.6 7.10394841566867 53.2217717770771
"4860" 971.8 7.21982746312016 53.6402483790233
"4861" 972 7.51375309084183 54.4409183978256
"4862" 972.2 7.37340307204056 55.1181746607207
"4863" 972.4 8.01004986352521 55.9007795106912
"4864" 972.6 8.35163825251596 56.6876285860732
"4865" 972.8 8.88678854370179 58.4037766012204
"4866" 973 9.20104896543182 61.0196335851297
"4867" 973.2 9.56295717636472 64.0264703244429
"4868" 973.4 10.3061260870443 67.3133968308515
"4869" 973.6 10.6811842603077 71.2750330525339
"4870" 973.8 10.0195923030532 75.2338913198197
"4871" 974 10.3096399111151 79.4261535786556
"4872" 974.2 11.5361987667897 83.5082178076179
"4873" 974.4 12.954111963003 87.8343803624301
"4874" 974.6 15.3037681802788 91.9815065640189
"4875" 974.8 17.4423715538766 96.1432616994748
"4876" 975 20.2098345828992 99.9937766574167
"4877" 975.2 23.0438583516307 103.448584162393
"4878" 975.4 26.7615927523702 105.833340151234
"4879" 975.6 30.8899265656385 107.511214071722
"4880" 975.8 34.3567535966647 110.413858274818
"4881" 976 37.9321965959068 112.855553225869
"4882" 976.2 41.2621175551021 115.582085507099
"4883" 976.4 41.6629064582168 117.799856902927
"4884" 976.6 41.2213675560492 119.856603926731
"4885" 976.8 40.1646391368225 120.617139765177
"4886" 977 39.0158842218897 120.009821192393
"4887" 977.2 38.4299296565147 119.369665684118
"4888" 977.4 37.1974749412344 118.683764101529
"4889" 977.6 35.224116667005 118.327786818681
"4890" 977.8 33.0919974324823 117.319278202554
"4891" 978 30.7887922335389 116.475173862783
"4892" 978.2 28.5624652460856 115.601036700141
"4893" 978.4 26.5483779072239 113.955492795966
"4894" 978.6 24.218363647934 112.586502526172
"4895" 978.8 21.7511186511946 110.469644575732
"4896" 979 19.5009577599231 108.143967847821
"4897" 979.2 17.6681341103897 105.206623170193
"4898" 979.4 15.4921066618093 102.670237093722
"4899" 979.6 13.9196596388155 100.517491777369
"4900" 979.8 11.9332395908955 97.9985368969259
"4901" 980 10.7006488451225 95.1094896528355
"4902" 980.2 9.11420172873608 92.736602049649
"4903" 980.4 8.62045265151829 90.6545735776786
"4904" 980.6 8.3770366721321 88.9483250652657
"4905" 980.8 7.84694366895859 87.9075443945814
"4906" 981 6.84458345915998 87.3195396181408
"4907" 981.2 7.0618632056471 87.1181184680568
"4908" 981.4 6.59336658751829 87.1603345559643
"4909" 981.6 6.06557931059801 87.275320167711
"4910" 981.8 6.35807981223259 86.8570151964405
"4911" 982 6.44565794759801 85.6739443557193
"4912" 982.2 5.67690649879774 84.4663490668689
"4913" 982.4 5.22071325215071 83.4399376605758
"4914" 982.6 5.07925954185421 82.5090951178185
"4915" 982.8 4.20287987472196 80.7055732467193
"4916" 983 4.23996651164015 79.6360517850946
"4917" 983.2 3.95570601842167 77.7765256880609
"4918" 983.4 3.44567740732701 75.6853004946302
"4919" 983.6 2.60435079728974 74.2848827232179
"4920" 983.8 2.61068544123973 72.9695383206429
"4921" 984 2.08260648649883 71.6279517799259
"4922" 984.2 2.14576411395859 71.6209356961634
"4923" 984.4 1.58260999076619 71.501026562666
"4924" 984.6 1.50212274998973 72.1191824962179
"4925" 984.8 1.76020840511392 72.8123504009412
"4926" 985 1.48691960450974 73.0161645725889
"4927" 985.2 1.21530710627041 72.9912167336912
"4928" 985.4 0.919335506589739 72.7051954988179
"4929" 985.6 1.16963119437024 72.2478971761368
"4930" 985.8 1.78401440576473 72.2115432411929
"4931" 986 1.92020925068974 71.6382696516929
"4932" 986.2 1.25648515153188 71.280513240835
"4933" 986.4 0.971209756259019 71.1331067826251
"4934" 986.6 1.06819963941473 70.7751744141679
"4935" 986.8 0.748992139867029 70.0493757926155
"4936" 987 0.743201504077553 68.9418641179904
"4937" 987.2 0.52505852970179 67.3224639964877
"4938" 987.4 0.691501253598124 66.818489344229
"4939" 987.6 0.191636738779808 65.6520089075623
"4940" 987.8 0.129368143413252 65.4150128253971
"4941" 988 0.10227380388635 64.3105160521217
"4942" 988.2 0.0894971491397375 63.8704125139679
"4943" 988.4 0.045479495025649 63.6673168705083
"4944" 988.6 0.329213412300254 62.8333237133139
"4945" 988.8 0.355885597352886 61.6331369002086
"4946" 989 0.263131364076918 60.9169102473801
"4947" 989.2 0.14497989270179 59.7842457621429
"4948" 989.4 0.918243326598345 57.9425219889791
"4949" 989.6 1.21570634853615 55.5017555548661
"4950" 989.8 1.61281231795814 53.4195679278402
"4951" 990 2.3848639447519 50.5163227318929
"4952" 990.2 2.9611819060072 48.6239633102424
"4953" 990.4 3.54966564582828 46.4876294332048
"4954" 990.6 3.4439790590261 45.7668379025201
"4955" 990.8 3.38869489364426 45.846748766511
"4956" 991 3.46004135031946 46.0506419776496
"4957" 991.2 3.93117076645336 45.8675950788565
"4958" 991.4 4.22728657727973 45.0549363359229
"4959" 991.6 4.69052073663646 44.4906993955284
"4960" 991.8 5.00432482137351 44.1156284202983
"4961" 992 5.13833138008487 43.1286999701162
"4962" 992.2 5.28390518813974 41.8025641714929
"4963" 992.4 5.15562864815223 40.7308610444554
"4964" 992.6 5.73762406105848 40.4919970488303
"4965" 992.8 6.42434544249297 39.4083764063122
"4966" 993 6.6151806245792 38.1698199517139
"4967" 993.2 6.46736982323809 38.1058944756841
"4968" 993.4 6.19774643275277 37.866916354882
"4969" 993.6 6.432519176622 37.9453986438606
"4970" 993.8 6.60784577368973 37.5391072540262
"4971" 994 6.69596138279198 37.208645923949
"4972" 994.2 6.4220295511564 36.8809042438595
"4973" 994.4 6.34553392648746 36.9792486525633
"4974" 994.6 6.92579910737288 36.6978966910133
"4975" 994.8 7.24661359153159 35.8200765266487
"4976" 995 7.62500860223258 34.8377450381071
"4977" 995.2 8.24542489341532 34.0824798328929
"4978" 995.4 9.21771908108973 33.196511558211
"4979" 995.6 10.6816483367875 31.9447783160028
"4980" 995.8 12.0933689885018 30.5966404242116
"4981" 996 13.8757040792174 28.8010444232439
"4982" 996.2 15.8775414205231 26.1033607612595
"4983" 996.4 17.5087367905316 22.7103316504859
"4984" 996.6 18.4620761521231 20.7825325564929
"4985" 996.8 20.1513145387897 19.3259929920595
"4986" 997 21.9066662209346 17.0424165863756
"4987" 997.2 24.034655623493 16.2103161000219
"4988" 997.4 26.5244032244863 14.4022830439273
"4989" 997.6 28.8189173606612 11.8449243087643
"4990" 997.8 31.1604732493219 10.2029049559821
"4991" 998 32.8187925405183 9.43171548439286
"4992" 998.2 34.9343300845575 7.72422318018319
"4993" 998.4 36.9792961919647 6.6409878021741
"4994" 998.6 38.8876076819022 6.78032513295536
"4995" 998.8 41.9084410155585 6.08761954564286
"4996" 999 45.6041834892068 5.06507835586094
"4997" 999.2 48.2141711551049 3.60439909819589
"4998" 999.4 49.9089379583097 2.64415618471286
"4999" 999.6 51.8252723055606 2.57655071674723
"5000" 999.8 54.5640241570128 2.18494934020055
"5001" 1000 58.0684803459729 1.17193245810781
"5002" 1000.2 60.5437436694816 0.591595718379343
"5003" 1000.4 62.9445492684469 0.999816438830358
"5004" 1000.6 66.2013606579786 0.691062607448409
"5005" 1000.8 67.5118187704829 0.81405909854334
"5006" 1001 69.2591799202532 1.3323886173544
"5007" 1001.2 71.8107664608227 1.70829168798994
"5008" 1001.4 75.0001171182261 2.65473375801407
"5009" 1001.6 78.0766910470293 3.71367891220055
"5010" 1001.8 80.3233608333339 4.65887955320681
"5011" 1002 83.4094608571361 6.3683463033877
"5012" 1002.2 86.1758064006619 6.8726694611609
"5013" 1002.4 87.2937737460155 6.21722100069484
"5014" 1002.6 86.9615610315617 6.55820394076201
"5015" 1002.8 87.2105863139455 7.12392180358517
"5016" 1003 87.164607936704 7.96668297789286
"5017" 1003.2 87.7075774181326 8.74560709315
"5018" 1003.4 88.8186113166378 9.76979990896978
"5019" 1003.6 90.1856475455309 11.5861750527752
"5020" 1003.8 92.2431824863326 12.7603421358072
"5021" 1004 95.0340456208754 13.1014464212602
"5022" 1004.2 96.7536299685597 13.1427065204229
"5023" 1004.4 96.5011175304053 12.8472387150385
"5024" 1004.6 96.033109466704 12.5565115262072
"5025" 1004.8 95.9302140620056 13.2781353109721
"5026" 1005 95.5388459605402 14.1560196196453
"5027" 1005.2 95.3316141896191 15.126982517334
"5028" 1005.4 95.0558708647368 16.434645803187
"5029" 1005.6 95.3249221287836 18.2531090860867
"5030" 1005.8 96.0618868492197 19.7047782082329
"5031" 1006 96.9513077606383 21.5001449332521
"5032" 1006.2 98.2928774056738 23.0813417913975
"5033" 1006.4 100.098140984333 24.4842420201214
"5034" 1006.6 102.454628533733 26.1658445493214
"5035" 1006.8 105.412670038706 28.3311913945433
"5036" 1007 107.026431567361 30.7047154452357
"5037" 1007.2 109.84353822684 32.3485041609484
"5038" 1007.4 112.445969865133 32.2680410933103
"5039" 1007.6 111.791441241465 32.0576481161333
"5040" 1007.8 111.393283642749 32.8040289961318
"5041" 1008 111.101459036911 33.7073099608653
"5042" 1008.2 110.666185907374 35.0396573577037
"5043" 1008.4 111.07879379709 37.0955785205625
"5044" 1008.6 112.477288269128 39.9458763750724
"5045" 1008.8 113.787659337064 43.034616563842
"5046" 1009 115.27898483648 45.8005806623335
"5047" 1009.2 115.905137178995 49.4356690689273
"5048" 1009.4 116.612481071378 53.9397700996979
"5049" 1009.6 118.195766274915 57.4943362574179
"5050" 1009.8 119.806229726523 61.1146579999601
"5051" 1010 121.508216567077 62.6383642739698
"5052" 1010.2 120.823223680176 63.1283417008929
"5053" 1010.4 119.068430019405 65.5820168962878
"5054" 1010.6 118.447732198926 66.9897017405136
"5055" 1010.8 117.530467609895 68.9355707741895
"5056" 1011 115.949801592327 71.7576178375771
"5057" 1011.2 114.258100233617 75.1894671304334
"5058" 1011.4 113.500156837978 79.0152684168067
"5059" 1011.6 114.540814425416 82.945329609232
"5060" 1011.8 115.439696053195 83.645501746156
"5061" 1012 116.013028959572 83.1758556194196
"5062" 1012.2 116.705610140503 82.9120963576668
"5063" 1012.4 117.133379804037 82.7671527376823
"5064" 1012.6 117.375859350776 82.4512243842657
"5065" 1012.8 117.842541019877 82.0646484427538
"5066" 1013 118.287181740193 81.5258113777204
"5067" 1013.2 119.475840852581 80.573445976061
"5068" 1013.4 120.860987191742 79.9508446605708
"5069" 1013.6 122.603551112225 78.7006547987234
"5070" 1013.8 123.284222285267 77.0872453936106
"5071" 1014 123.654154217831 75.2230965690222
"5072" 1014.2 124.645045987489 72.5704949397164
"5073" 1014.4 125.601371119385 70.2820121339698
"5074" 1014.6 125.632638272215 68.0584945705929
"5075" 1014.8 126.062910910005 65.968798977681
"5076" 1015 125.983774139443 64.6109458116687
"5077" 1015.2 125.960838359624 62.1498229877808
"5078" 1015.4 126.224772978029 59.8844521212831
"5079" 1015.6 125.776298947509 58.7161824674196
"5080" 1015.8 124.653498909943 56.7037238875308
"5081" 1016 124.025222369902 53.9457272405089
"5082" 1016.2 123.697068192714 50.1916368050964
"5083" 1016.4 123.902243386138 47.0158025836185
"5084" 1016.6 123.091279140169 46.3693085201297
"5085" 1016.8 121.009986458702 45.3700391295998
"5086" 1017 118.758034780303 43.5306932528842
"5087" 1017.2 116.659948519353 40.9014183185244
"5088" 1017.4 115.160434735138 37.8298965713353
"5089" 1017.6 114.110862563428 34.5886132722712
"5090" 1017.8 112.40906902659 31.6860929362442
"5091" 1018 111.223675257728 28.8454458535661
"5092" 1018.2 111.668107643347 26.9870127790141
"5093" 1018.4 111.767238120712 26.8931242513646
"5094" 1018.6 111.386383209507 26.6594733544186
"5095" 1018.8 111.469836240926 25.5090998053063
"5096" 1019 112.570003224238 24.7551635929199
"5097" 1019.2 112.306740162782 24.9835990149313
"5098" 1019.4 112.31489024928 24.5482128783176
"5099" 1019.6 113.246587439094 24.5515950233884
"5100" 1019.8 113.665995747195 24.8665201981823
"5101" 1020 113.9630188522 25.32272409953
"5102" 1020.2 114.082748638642 25.594007735735
"5103" 1020.4 114.269099878457 26.0972353207424
"5104" 1020.6 113.81535998349 26.3797674212474
"5105" 1020.8 113.912107272908 26.5291659930565
"5106" 1021 114.406274694599 26.741693491874
"5107" 1021.2 114.474866803617 27.7056958311706
"5108" 1021.4 114.68269258486 28.0639679142983
"5109" 1021.6 114.81623372759 28.1975787258651
"5110" 1021.8 114.982934884169 28.5006054088139
"5111" 1022 114.509682207867 28.3668056518661
"5112" 1022.2 114.439322412565 28.8497659020679
"5113" 1022.4 114.559513946458 29.6203327707613
"5114" 1022.6 114.91758803079 30.2506859274233
"5115" 1022.8 116.413000874986 31.7531440410739
"5116" 1023 118.348602981064 33.5448334156217
"5117" 1023.2 120.02996779898 35.6759860816725
"5118" 1023.4 120.588881060487 37.7867091804313
"5119" 1023.6 121.634028487335 40.9909124114437
"5120" 1023.8 122.561169462248 44.5489134376823
"5121" 1024 123.844193536331 47.8575193599015
"5122" 1024.2 125.235950507785 50.7773253417465
"5123" 1024.4 125.473885914687 51.9829088253563
"5124" 1024.6 125.473466922115 54.2150709760115
"5125" 1024.8 125.562282185721 56.8348627866552
"5126" 1025 125.017764680111 60.1107624587711
"5127" 1025.2 124.548450189207 63.6434571001537
"5128" 1025.4 125.351572874346 67.3323480238929
"5129" 1025.6 125.651808905221 70.2892328539455
"5130" 1025.8 125.701991701667 70.7291587754704
"5131" 1026 125.136472926131 70.3547445630305
"5132" 1026.2 124.872909014698 70.761660307028
"5133" 1026.4 124.406333829285 70.785282861519
"5134" 1026.6 123.896618175917 70.8576511317377
"5135" 1026.8 123.486106591361 71.0343351018505
"5136" 1027 123.147089006371 70.9839562662542
"5137" 1027.2 122.557493488026 71.5820855734057
"5138" 1027.4 121.742803423737 72.4260248355158
"5139" 1027.6 120.692834191974 74.0123736109442
"5140" 1027.8 119.85227566784 76.3422979388679
"5141" 1028 118.99596754817 79.6236067701964
"5142" 1028.2 117.294866206487 83.1716849782262
"5143" 1028.4 115.243553777098 86.3637356617573
"5144" 1028.6 113.087312801236 88.362263666298
"5145" 1028.8 110.618190025132 89.8649150416979
"5146" 1029 107.794781012484 91.480240802656
"5147" 1029.2 104.553008851381 93.6431132880755
"5148" 1029.4 101.30815159421 95.4161645577894
"5149" 1029.6 97.7049833221289 97.4848771690146
"5150" 1029.8 94.6180837833636 99.9175511835885
"5151" 1030 93.0477982871026 103.136631867252
"5152" 1030.2 92.634977833195 105.972999442472
"5153" 1030.4 91.1568754085728 107.649351651554
"5154" 1030.6 90.2814656893124 110.136776039893
"5155" 1030.8 90.5152289194001 110.232321638143
"5156" 1031 89.1373050238355 109.761071314571
"5157" 1031.2 86.6161463501759 109.846844569341
"5158" 1031.4 83.034420081304 109.57474310901
"5159" 1031.6 78.8802354712363 109.171436029988
"5160" 1031.8 74.1816771483225 108.581689061479
"5161" 1032 69.5375441840942 107.505467174813
"5162" 1032.2 64.5835808725558 106.684179167537
"5163" 1032.4 61.5743498123712 104.432944695624
"5164" 1032.6 59.7827962112051 100.758608088585
"5165" 1032.8 59.1021176663761 96.8828390709997
"5166" 1033 59.1765459614765 92.3508727882985
"5167" 1033.2 60.2054527388324 86.9052812576307
"5168" 1033.4 62.5160436236438 82.7435947902712
"5169" 1033.6 64.5370890021841 78.8915626650061
"5170" 1033.8 67.5597898605897 75.7403606698929
"5171" 1034 70.3360164265028 72.7393980535537
"5172" 1034.2 72.3622788066084 68.989662326248
"5173" 1034.4 73.2746659430492 66.1272684063253
"5174" 1034.6 74.3440253546517 63.6119884460168
"5175" 1034.8 76.4169795263933 60.814773286125
"5176" 1035 78.6243012932564 57.5229999368929
"5177" 1035.2 80.709860993718 54.305481500098
"5178" 1035.4 83.7662059769951 51.9004427497848
"5179" 1035.6 87.2288593253397 50.0420070834375
"5180" 1035.8 90.3073281086517 47.3743099611229
"5181" 1036 93.1828270304199 44.4014044438929
"5182" 1036.2 96.6979338298301 42.2479536525659
"5183" 1036.4 100.505697167817 40.5378878892019
"5184" 1036.6 103.972040414693 38.3297520871759
"5185" 1036.8 107.774899223168 37.1504577583516
"5186" 1037 109.410670890256 35.965081991004
"5187" 1037.2 108.951098682119 33.8164509122752
"5188" 1037.4 108.32322367884 32.2212515789829
"5189" 1037.6 108.128571755522 30.7764166080094
"5190" 1037.8 107.004712788104 28.3424642732643
"5191" 1038 107.128836779235 27.7949630448283
"5192" 1038.2 107.804116277253 27.6296318500297
"5193" 1038.4 108.604519501768 28.4897513491899
"5194" 1038.6 109.694221619447 29.3506978243214
"5195" 1038.8 109.955163263434 30.3422870936307
"5196" 1039 110.12859720459 31.0541393474072
"5197" 1039.2 110.08675368492 31.9927485830947
"5198" 1039.4 111.448691756313 33.6900604115089
"5199" 1039.6 113.870405855055 35.8780781448325
"5200" 1039.8 116.787958197405 37.7983204102122
"5201" 1040 118.891137417608 37.9182013044565
"5202" 1040.2 119.163799891169 38.4306426725508
"5203" 1040.4 119.361480908705 39.7881585673265
"5204" 1040.6 121.122839089614 41.8764945360404
"5205" 1040.8 123.440931313968 44.1252054035735
"5206" 1041 123.060772828515 45.4014483722429
"5207" 1041.2 122.952974663366 47.6137133505739
"5208" 1041.4 123.791936924436 50.7286462835595
"5209" 1041.6 125.486350943708 53.7843060754268
"5210" 1041.8 125.068611320513 55.3670992584313
"5211" 1042 124.791630937274 57.6403366364981
"5212" 1042.2 124.558479250693 59.0034075971342
"5213" 1042.4 124.429861173064 60.6733056509437
"5214" 1042.6 124.298708440436 62.9192846654057
"5215" 1042.8 123.993482609775 66.0444897079853
"5216" 1043 124.143191692615 69.5217996990454
"5217" 1043.2 125.177134425471 72.5047656647488
"5218" 1043.4 124.682035612795 72.6763684935339
"5219" 1043.6 124.259726016128 72.7123001715083
"5220" 1043.8 124.105989080265 73.0204959730429
"5221" 1044 123.817870147386 73.4310721426979
"5222" 1044.2 123.382201399978 74.4620264588239
"5223" 1044.4 123.116801662073 74.890334313048
"5224" 1044.6 122.661446619513 74.9694628515339
"5225" 1044.8 121.87988096495 75.768554452983
"5226" 1045 120.900659241565 77.3964843728929
"5227" 1045.2 119.243987421872 79.8725036369441
"5228" 1045.4 117.108515902717 82.3670147044522
"5229" 1045.6 113.889212661736 84.800879840527
"5230" 1045.8 110.820215707983 87.528494644147
"5231" 1046 107.234889262388 89.6595076552878
"5232" 1046.2 103.814704674426 91.419722810298
"5233" 1046.4 100.449928053616 92.3585898111297
"5234" 1046.6 97.0109266806506 93.7893395949624
"5235" 1046.8 92.9124426471453 94.5840758803095
"5236" 1047 88.5246583952888 95.3872413861495
"5237" 1047.2 85.4104916581538 96.6493307347903
"5238" 1047.4 83.3620423446745 99.5166398818674
"5239" 1047.6 81.7104098842821 102.803447216944
"5240" 1047.8 80.8242148980771 106.790271388582
"5241" 1048 81.5487018188464 108.59790003268
"5242" 1048.2 81.0217203881795 107.771818325944
"5243" 1048.4 79.9823600488529 107.300580386577
"5244" 1048.6 78.7687756289581 106.013229168051
"5245" 1048.8 75.7028905701207 105.080469159052
"5246" 1049 72.4585811819231 103.750736908995
"5247" 1049.2 68.753370141695 101.504147426077
"5248" 1049.4 65.2593138998002 98.8791578320508
"5249" 1049.6 62.2610465094721 95.8547163619853
"5250" 1049.8 59.1915067666415 93.0472926563498
"5251" 1050 55.6135251148828 91.7228329840567
"5252" 1050.2 52.2288868555477 91.4098387828929
"5253" 1050.4 48.0950547073242 90.5845953856185
"5254" 1050.6 44.1554648253225 90.4082573391687
"5255" 1050.8 39.7665395299647 90.1882200624107
"5256" 1051 35.2531057155897 89.1496911829101
"5257" 1051.2 30.6888570399636 88.2028300068494
"5258" 1051.4 26.8213612158266 86.6761410731034
"5259" 1051.6 23.4291467729511 84.7842734319769
"5260" 1051.8 20.0911354212647 82.2342764976179
"5261" 1052 18.5857228635406 79.5277255316716
"5262" 1052.2 17.3133940491897 77.0302262462679
"5263" 1052.4 17.0995192907423 74.752516349003
"5264" 1052.6 15.472633891719 71.3650312052032
"5265" 1052.8 14.5291569828948 67.4554237097742
"5266" 1053 15.4623444065371 64.831400083735
"5267" 1053.2 17.0026630933266 62.1628282869981
"5268" 1053.4 19.2096028822228 58.9734230247002
"5269" 1053.6 21.9362764340342 55.8562600563095
"5270" 1053.8 25.086858208806 53.0056729133253
"5271" 1054 27.7538618393974 49.7372586230852
"5272" 1054.2 31.0606056482734 47.3028707744235
"5273" 1054.4 34.7488429694709 44.7722348846255
"5274" 1054.6 37.7963978716855 41.713930382478
"5275" 1054.8 40.3371683438478 38.7960626798929
"5276" 1055 43.0075361682962 35.6901383773602
"5277" 1055.2 45.0766766411282 31.6297928272665
"5278" 1055.4 47.9139474236564 28.1204345020929
"5279" 1055.6 50.9155128819647 24.8702917349554
"5280" 1055.8 53.4329066596194 21.4704608638929
"5281" 1056 55.7592531308755 18.8789002561214
"5282" 1056.2 58.620770596052 16.3831084438646
"5283" 1056.4 60.7974006458472 13.4559825631602
"5284" 1056.6 63.0317376370994 9.90944347564286
"5285" 1056.8 64.1208091161955 6.95487959129671
"5286" 1057 65.4292573174062 6.55482875543414
"5287" 1057.2 68.5479943167897 5.7419181992474
"5288" 1057.4 71.7406548675897 4.63973624908517
"5289" 1057.6 75.2512736760091 4.17773495266706
"5290" 1057.8 77.9687616238852 4.92370043968831
"5291" 1058 81.9427656502213 5.3142030713876
"5292" 1058.2 85.3110135498652 5.66838885944388
"5293" 1058.4 88.4071031000397 7.31442502717286
"5294" 1058.6 92.0906985569647 8.5757861667366
"5295" 1058.8 95.6111606057753 9.72918734698564
"5296" 1059 95.3559489562938 9.94649176884183
"5297" 1059.2 94.8950454336297 9.87122523634286
"5298" 1059.4 94.2797267283962 9.58171179992512
"5299" 1059.6 93.5790029360685 9.31787392052051
"5300" 1059.8 93.0495797419768 8.78447110915092
"5301" 1060 92.6370615976522 8.46829736870535
"5302" 1060.2 92.2884112843732 8.38169890981038
"5303" 1060.4 92.208453943263 8.34003607468494
"5304" 1060.6 91.7336085472026 8.14750045415093
"5305" 1060.8 91.8460390942019 8.21497153933163
"5306" 1061 91.7327911737897 8.19465142284022
"5307" 1061.2 91.7124158241773 8.09801713356296
"5308" 1061.4 91.7898029693397 7.95075871151786
"5309" 1061.6 91.6740859585699 7.68162284317999
"5310" 1061.8 91.3780511125898 7.68101129019589
"5311" 1062 91.0080075551145 7.88974196808098
"5312" 1062.2 90.807318143114 7.83434150199965
"5313" 1062.4 90.2734475738085 7.92687231195536
"5314" 1062.6 90.2553765907581 8.09029312480375
"5315" 1062.8 90.0568253744469 8.67645027917858
"5316" 1063 89.9350192207797 9.43171548439286
"5317" 1063.2 90.0081843584022 10.2757016022679
"5318" 1063.4 90.6117436988324 11.9010590042132
"5319" 1063.6 91.5205806014647 13.6158164744241
"5320" 1063.8 92.3800766101352 16.5754378909232
"5321" 1064 93.3823324583697 19.7124218560929
"5322" 1064.2 94.3021227599097 23.2705399349229
"5323" 1064.4 95.4544271472186 27.3962579677279
"5324" 1064.6 96.5977977273898 31.16697414915
"5325" 1064.8 97.4362742356806 34.7001483468323
"5326" 1065 97.2457413085612 38.5740329087214
"5327" 1065.2 96.3955672073256 41.9208243836664
"5328" 1065.4 95.3872295078607 45.6801081513134
"5329" 1065.6 94.1383862285012 49.0146503204592
"5330" 1065.8 92.156307369304 52.6217382361875
"5331" 1066 91.8122621615261 56.5825996244201
"5332" 1066.2 92.5966062578806 60.369679700511
"5333" 1066.4 93.8418942068266 63.4837042768402
"5334" 1066.6 95.0238649430987 66.7078892924732
"5335" 1066.8 96.5034567799915 70.1748295718304
"5336" 1067 98.3362443627115 72.0348531203711
"5337" 1067.2 100.205031446951 73.7491582861954
"5338" 1067.4 102.576172564202 75.7074139118756
"5339" 1067.6 105.236723023202 77.9774455392636
"5340" 1067.8 106.378913844607 80.7312130961282
"5341" 1068 106.123153106974 83.5669334359442
"5342" 1068.2 105.203411533465 84.7471257315929
"5343" 1068.4 104.80749628659 86.9681728205483
"5344" 1068.6 103.525144015668 90.1702384995103
"5345" 1068.8 102.428012382682 92.5660208121365
"5346" 1069 100.667806465265 96.3622856255179
"5347" 1069.2 100.458454891537 98.9452580006274
"5348" 1069.4 101.467513219855 99.4458154711053
"5349" 1069.6 102.061755788262 99.0205398848756
"5350" 1069.8 102.258733662001 98.0546738342962
"5351" 1070 103.307011928346 97.5314037212059
"5352" 1070.2 104.459627703573 97.5150405693759
"5353" 1070.4 106.132898713051 97.4463606825852
"5354" 1070.6 107.995046536388 97.1329398276492
"5355" 1070.8 108.445855888641 97.1719733235083
"5356" 1071 107.611409740248 96.7000476965244
"5357" 1071.2 107.526786171308 96.6596351085565
"5358" 1071.4 107.238083200514 95.7904840270273
"5359" 1071.6 106.911834106078 94.5449772750636
"5360" 1071.8 107.03095631304 93.2666082422179
"5361" 1072 107.580034201134 90.7137208527857
"5362" 1072.2 108.386845537642 87.1858925089537
"5363" 1072.4 109.263239593563 83.3464727591518
"5364" 1072.6 109.846931786099 79.9409546500982
"5365" 1072.8 111.133550888861 77.2626125742149
"5366" 1073 112.173483094565 75.9898847116036
"5367" 1073.2 113.696749236426 75.176971107798
"5368" 1073.4 115.349495572835 74.8648155513838
"5369" 1073.6 116.338810648429 73.8362733904821
"5370" 1073.8 117.36647400746 71.9943142833325
"5371" 1074 118.803725392958 69.8400009183139
"5372" 1074.2 120.046375655538 67.6622661580211
"5373" 1074.4 121.978906136768 65.7080728536429
"5374" 1074.6 122.385261507847 65.7720621075167
"5375" 1074.8 121.897460714554 65.6159395981875
"5376" 1075 121.242503777581 64.7355551571696
"5377" 1075.2 120.617433976537 64.2246017229192
"5378" 1075.4 120.23868894879 63.613547173745
"5379" 1075.6 119.810421770313 62.5926038821339
"5380" 1075.8 119.217719092848 60.9505609959532
"5381" 1076 119.042578229615 59.0843946706878
"5382" 1076.2 119.323195188364 56.8671971060059
"5383" 1076.4 120.407688199884 55.0513263059732
"5384" 1076.6 120.947017317744 54.2721333394656
"5385" 1076.8 121.349325815492 52.3731203757601
"5386" 1077 121.407511970949 49.7486914297134
"5387" 1077.2 121.07357354803 47.1220248686386
"5388" 1077.4 120.39072040359 44.0874689067857
"5389" 1077.6 119.738196017944 40.6573698505212
"5390" 1077.8 119.829482790076 38.6115197798461
"5391" 1078 120.418113458509 38.758188749055
"5392" 1078.2 120.591125503099 39.770048717811
"5393" 1078.4 120.360714195406 40.2510377549981
"5394" 1078.6 120.194013038827 40.8276638216297
"5395" 1078.8 119.744923073466 40.99220221253
"5396" 1079 119.385990789259 40.6427236918668
"5397" 1079.2 118.635272461513 40.4014446527488
"5398" 1079.4 118.097142421693 39.7756796182722
"5399" 1079.6 117.129190903179 39.1651790081749
"5400" 1079.8 115.836329839538 37.8219368678498
"5401" 1080 114.068194902885 36.1362947796233
"5402" 1080.2 111.981052543482 34.3062803332983
"5403" 1080.4 109.997297311808 31.706000225511
"5404" 1080.6 108.952163328161 29.0085535867786
"5405" 1080.8 108.623639369196 26.3616234086504
"5406" 1081 107.616943531219 26.2300106653774
"5407" 1081.2 104.94052380954 25.7279727219129
"5408" 1081.4 101.63778387991 25.4004496221004
"5409" 1081.6 97.5897653384115 25.3225566666057
"5410" 1081.8 94.0318625886642 25.3410740355524
"5411" 1082 90.1879058856201 26.0026035849232
"5412" 1082.2 87.3162774118497 27.9790270166829
"5413" 1082.4 85.0586103080697 31.0785262239129
"5414" 1082.6 83.7283350785697 34.4226221626629
"5415" 1082.8 82.2548710401101 37.9082035832296
"5416" 1083 81.5636580879198 42.1342836465822
"5417" 1083.2 81.2781421605336 45.6836799493788
"5418" 1083.4 82.2127262660755 48.6054107668929
"5419" 1083.6 83.7730542407249 50.6815907937307
"5420" 1083.8 85.6584435024624 53.2784591176656
"5421" 1084 87.7616481289915 56.0238440024464
"5422" 1084.2 90.2703005551795 58.5715516305083
"5423" 1084.4 93.1098975210629 60.1186553560179
"5424" 1084.6 95.8134230535101 61.6199049993176
"5425" 1084.8 98.5803150464558 63.4525142663839
"5426" 1085 101.440604997767 64.9986679250433
"5427" 1085.2 104.546192223652 66.8512076898482
"5428" 1085.4 107.035543469004 68.7391745912291
"5429" 1085.6 110.211222995242 70.5028002232146
"5430" 1085.8 112.594150797651 72.237575954919
"5431" 1086 113.734471453051 73.8294487048929
"5432" 1086.2 114.844877335016 73.8095087539537
"5433" 1086.4 116.240672583373 72.772421726055
"5434" 1086.6 116.973346693721 72.0660457336823
"5435" 1086.8 118.185579482617 71.1128549384334
"5436" 1087 118.201063831138 71.0865290524769
"5437" 1087.2 118.480236635307 71.0662361820522
"5438" 1087.4 120.109792715372 70.0940312289624
"5439" 1087.6 120.96083835909 70.4136935674554
"5440" 1087.8 120.535841337717 70.768515175502
"5441" 1088 120.017309812853 71.5732315953402
"5442" 1088.2 119.101051866077 72.2190562284057
"5443" 1088.4 118.180263067353 73.3098147494981
"5444" 1088.6 117.546917744608 75.5185583882411
"5445" 1088.8 117.194604592453 78.4191118062838
"5446" 1089 116.568818553756 81.9402083785595
"5447" 1089.2 114.848719081179 85.014000103457
"5448" 1089.4 112.672200390667 88.4961063507903
"5449" 1089.6 110.583392154846 92.3538619587647
"5450" 1089.8 109.93855788609 95.755516165367
"5451" 1090 110.515402897112 96.8753852173
"5452" 1090.2 110.682610133098 96.932050478359
"5453" 1090.4 110.703506067279 97.2870974315483
"5454" 1090.6 110.589889225564 97.8906068829955
"5455" 1090.8 110.810789629974 98.4361150849698
"5456" 1091 110.393694069052 98.8383083207836
"5457" 1091.2 109.790749527256 98.906493414816
"5458" 1091.4 109.397676748821 99.1874138062518
"5459" 1091.6 109.036676374564 99.6105660631979
"5460" 1091.8 108.401247951882 99.7526007764295
"5461" 1092 107.461604734793 100.404080353749
"5462" 1092.2 106.19098252527 101.921383319965
"5463" 1092.4 104.316967447385 104.521634727354
"5464" 1092.6 103.371643657923 107.392902449124
"5465" 1092.8 102.669934032102 109.234825592413
"5466" 1093 101.161908693365 109.748223940343
"5467" 1093.2 99.3680102193602 109.90496049004
"5468" 1093.4 96.7878370458897 110.713234482668
"5469" 1093.6 93.3536010902169 110.791020475367
"5470" 1093.8 89.5624777364118 111.00478350874
"5471" 1094 85.6747242206575 111.053366016325
"5472" 1094.2 82.1674788092897 111.181407914093
"5473" 1094.4 78.057046453666 111.147292197656
"5474" 1094.6 73.3189475127592 110.441226420757
"5475" 1094.8 69.1947833076846 108.720065445151
"5476" 1095 65.3437381465558 106.894703367071
"5477" 1095.2 62.2575358171517 104.002906558852
"5478" 1095.4 59.9846573735984 100.060454165319
"5479" 1095.6 57.8304264604616 96.6656633156878
"5480" 1095.8 56.5408729153508 92.7322575055743
"5481" 1096 56.7556414749115 87.8405875647885
"5482" 1096.2 56.6993947329786 83.0938330092817
"5483" 1096.4 57.5208320998283 78.5558878403424
"5484" 1096.6 58.1750444498047 74.4938031450611
"5485" 1096.8 59.9268344808374 71.1050843070855
"5486" 1097 62.7768533843596 68.4011058662645
"5487" 1097.2 65.1196211322872 65.7329628834391
"5488" 1097.4 67.4715573198576 63.5651215786071
"5489" 1097.6 70.6074574498675 62.2224278804484
"5490" 1097.8 73.6863785322319 61.3296300714525
"5491" 1098 76.5572877764806 60.8630424260201
"5492" 1098.2 78.7721096520897 61.6988325578448
"5493" 1098.4 81.4754617594005 62.1746072607037
"5494" 1098.6 85.252077786825 62.7648937389223
"5495" 1098.8 89.1440720902228 62.5708462835809
"5496" 1099 92.3691706261826 61.5353513725477
"5497" 1099.2 96.0862324267789 60.4117479344334
"5498" 1099.4 99.6959714394589 59.9315824323415
"5499" 1099.6 103.458042777241 58.734997311636
"5500" 1099.8 106.704584439964 56.6212710444233
"5501" 1100 109.728688377833 54.1121605512494
"5502" 1100.2 113.438736606826 53.8517327071656
"5503" 1100.4 115.485740062305 55.530819302117
"5504" 1100.6 117.323651054581 57.3557259040146
"5505" 1100.8 119.580987655198 58.179910542832
"5506" 1101 120.075119392509 57.4604403189911
"5507" 1101.2 120.260603392725 56.2490586268929
"5508" 1101.4 120.828489547991 54.4951144304464
"5509" 1101.6 121.6251906874 52.3924908429838
"5510" 1101.8 122.163328529598 49.2742299546429
"5511" 1102 122.122189749923 46.1326580190211
"5512" 1102.2 121.373682395831 43.2680359680998
"5513" 1102.4 120.335019224029 40.3061224223498
"5514" 1102.6 119.640653712873 37.0756782205477
"5515" 1102.8 118.096794470545 34.5018658216716
"5516" 1103 116.023037083488 32.8905889801471
"5517" 1103.2 113.745897336038 30.3100760399187
"5518" 1103.4 112.749705540882 27.0301330337608
"5519" 1103.6 112.53576190559 25.89285712575
"5520" 1103.8 111.892457286978 26.813593348553
"5521" 1104 110.222676075134 25.9469140413087
"5522" 1104.2 109.014445121619 23.7822896529223
"5523" 1104.4 108.645183495133 20.8879110027181
"5524" 1104.6 108.39215951006 20.6761209882458
"5525" 1104.8 107.01195238119 19.8538293415029
"5526" 1105 104.501219326677 18.2497393384171
"5527" 1105.2 101.718425795678 16.3634549652752
"5528" 1105.4 98.1926661618782 15.9288161653929
"5529" 1105.6 95.3427929730603 15.4079989827752
"5530" 1105.8 92.7164798442036 14.6819934080315
"5531" 1106 89.6235466973473 13.5488621726201
"5532" 1106.2 86.6750578769837 11.7576234821959
"5533" 1106.4 84.2681972693026 9.08548094023939
"5534" 1106.6 82.2496332638165 6.28166576064544
"5535" 1106.8 79.9915286124647 4.14087798129911
"5536" 1107 80.1103031865272 3.32475932958036
"5537" 1107.2 80.5188540263876 3.2354817936269
"5538" 1107.4 80.9072572893544 3.35801294465756
"5539" 1107.6 81.1221998382927 3.3565290293285
"5540" 1107.8 81.657964457765 3.63002915766605
"5541" 1108 81.7196582655591 3.73407797242347
"5542" 1108.2 82.3904582763297 3.83656525087286
"5543" 1108.4 83.1709096573695 3.85851444151671
"5544" 1108.6 83.389160142504 4.00654541995001
"5545" 1108.8 83.4941342422469 4.00654541995001
"5546" 1109 83.1212951983326 4.01018525226429
"5547" 1109.2 83.6642646797612 3.82091397192143
"5548" 1109.4 84.453380326104 3.46057057280715
"5549" 1109.6 85.1339020761612 3.23126113700715
"5550" 1109.8 85.8220148558616 3.07004836984431
"5551" 1110 86.006774796966 3.12948998398197
"5552" 1110.2 86.4247682303962 3.00653084508641
"5553" 1110.4 86.4581443114231 2.83694596962619
"5554" 1110.6 86.490297428442 2.81301131471104
"5555" 1110.8 86.8023757384734 2.62353611141611
"5556" 1111 86.7272439148804 2.65019999929983
"5557" 1111.2 87.2850073058056 2.59586222777922
"5558" 1111.4 87.5599278223055 2.73547766177707
"5559" 1111.6 87.6712626850736 2.6736623092477
"5560" 1111.8 87.8369851445397 2.72823631117286
"5561" 1112 88.3943756961402 3.14323730232405
"5562" 1112.2 87.8796543500142 3.49346641579852
"5563" 1112.4 86.9585606830072 3.30381041604819
"5564" 1112.6 86.6635403425291 3.09868300240801
"5565" 1112.8 86.5595450222711 2.92411528710165
"5566" 1113 86.7954769770532 2.81343502024652
"5567" 1113.2 87.085224956706 2.80129536397425
"5568" 1113.4 87.093954870849 2.82373472641138
"5569" 1113.6 87.0311157101438 2.75385286075772
"5570" 1113.8 87.2597098640573 2.77826746080195
"5571" 1114 87.2138562212476 2.72843745980075
"5572" 1114.2 87.0427249243431 2.76970048312573
"5573" 1114.4 86.9746175343735 2.733194353028
"5574" 1114.6 86.9906593576308 2.70687598016683
"5575" 1114.8 87.1579291571672 2.72737505507596
"5576" 1115 87.0947139240456 2.68732031380462
"5577" 1115.2 86.9661579144721 2.70418130173109
"5578" 1115.4 87.0863298364647 2.73290742930952
"5579" 1115.6 87.1741510366806 2.64508268748377
"5580" 1115.8 87.003187634621 2.67783600809598
"5581" 1116 87.0625749216522 2.58826200973661
"5582" 1116.2 86.8834704052088 2.52513366803571
"5583" 1116.4 86.8457155380413 2.50311855323157
"5584" 1116.6 86.7157531653897 2.60241010793901
"5585" 1116.8 86.5752392450443 2.61033883357468
"5586" 1117 86.5148544572612 2.71622486453572
"5587" 1117.2 85.9809344671897 2.64670406733286
"5588" 1117.4 85.7746977046657 2.45325849828526
"5589" 1117.6 85.5810793807849 2.29609056142944
"5590" 1117.8 85.1514687358544 2.02786834156933
"5591" 1118 85.1457360263974 1.90198737615248
"5592" 1118.2 84.4749709709703 2.13811963922029
"5593" 1118.4 83.7873377622183 2.18662926280715
"5594" 1118.6 82.4595698229842 2.5471730196635
"5595" 1118.8 80.5972789401835 2.80722067239285
"5596" 1119 78.4126874627528 2.97200221140373
"5597" 1119.2 75.8630462381282 3.05850909562913
"5598" 1119.4 72.9200741432289 2.84596424831554
"5599" 1119.6 70.5590242535501 1.93753499591266
"5600" 1119.8 68.4588220211859 1.12659809804671
"5601" 1120 67.8054972622867 2.01776310301407
"5602" 1120.2 66.0898939072938 2.46273654264796
"5603" 1120.4 63.3251763594685 2.77440703258983
"5604" 1120.6 60.3755583690603 2.73228294827521
"5605" 1120.8 57.2088632417299 1.73984835050968
"5606" 1121 55.4709621919264 1.98305864122959
"5607" 1121.2 52.841851151228 2.70286590550988
"5608" 1121.4 49.4181869612027 2.88324620218318
"5609" 1121.6 47.5502332835272 2.8908230708616
"5610" 1121.8 46.9603195656835 2.59224307633035
"5611" 1122 47.1770621040259 2.29628889168009
"5612" 1122.2 47.0814870340952 1.94136056224451
"5613" 1122.4 47.0946668061231 1.86450410299286
"5614" 1122.6 46.7241537358909 1.66604553506154
"5615" 1122.8 46.5203257546564 1.56725113065953
"5616" 1123 46.7041928559743 1.49408116823901
"5617" 1123.2 46.5405573306828 1.3347815303696
"5618" 1123.4 46.4084137115397 1.33422603270536
"5619" 1123.6 46.4067713964416 1.21479403489286
"5620" 1123.8 46.4904306805766 1.13433458373496
"5621" 1124 46.3463342008297 1.05172954721286
"5622" 1124.2 45.5354997752297 1.04153801673286
"5623" 1124.4 45.4423371211925 1.0996157794682
"5624" 1124.6 45.2351709715371 0.958329534327064
"5625" 1124.8 45.3830276495463 0.876922643979817
"5626" 1125 45.4976868236513 0.967845411723631
"5627" 1125.2 45.5152289145897 0.975217012415244
"5628" 1125.4 45.4806763112261 0.965796415211044
"5629" 1125.6 45.1840175309183 0.947266359792857
"5630" 1125.8 45.319059295493 0.98055321337673
"5631" 1126 45.5474389685728 1.05933001062167
"5632" 1126.2 45.3505281718897 0.858090468092856
"5633" 1126.4 45.4979526129079 0.913680634347406
"5634" 1126.6 45.7582300103766 0.970447914778103
"5635" 1126.8 46.024043864122 0.912746659779952
"5636" 1127 46.1153530782739 1.05387513257706
"5637" 1127.2 46.0019962918002 0.973415681419172
"5638" 1127.4 45.6054170657423 0.923298989384382
"5639" 1127.6 45.7731394182683 1.05100158075
"5640" 1127.8 45.8882690583119 1.09447735561508
"5641" 1128 46.1081515883097 0.993128246952859
"5642" 1128.2 46.1838857759786 0.705217510892854
"5643" 1128.4 46.0989211071254 0.750715414821426
"5644" 1128.6 46.1584389156667 0.935506901546706
"5645" 1128.8 46.1218928928782 0.950206224354396
"5646" 1129 46.2538723034765 0.75329076787399
"5647" 1129.2 46.3839800848754 0.941806611321426
"5648" 1129.4 46.4694688968451 0.987110907148175
"5649" 1129.6 46.4733438120272 0.896308707392854
"5650" 1129.8 46.5362244688839 0.922536910834034
"5651" 1130 46.5332966922683 0.928157240142858
"5652" 1130.2 46.589934026107 0.753539422651477
"5653" 1130.4 46.5076564667564 0.967083224615079
"5654" 1130.6 46.5076564667564 0.967083224615079
"5655" 1130.8 46.458387013812 1.05201264528174
"5656" 1131 46.399894707607 0.806254235479064
"5657" 1131.2 46.4546685645331 1.09220722959097
"5658" 1131.4 46.5639644129786 0.995393031503968
"5659" 1131.6 46.5241649328079 0.964638286747403
"5660" 1131.8 46.4654255070897 1.06780080681594
"5661" 1132 46.4654255070897 1.06780080681594
"5662" 1132.2 46.5541105223897 0.730696337092858
"5663" 1132.4 46.6913213007784 0.955198447194743
"5664" 1132.6 46.7144425451242 1.0566495964101
"5665" 1132.8 46.7124766211397 1.11924843664286
"5666" 1133 46.9969847602854 0.743989637718945
"5667" 1133.2 46.784201138122 1.1284947848606
"5668" 1133.4 46.8372415650245 0.81599501611025
"5669" 1133.6 46.7314805529897 1.13835755629286
"5670" 1133.8 46.4590908631397 0.985484599092855
"5671" 1134 46.0485650665091 1.04219553482834
"5672" 1134.2 45.6933907756835 1.16104963587723
"5673" 1134.4 45.3194308288625 1.32481623893832
"5674" 1134.6 45.2202425097539 1.37451204987793
"5675" 1134.8 45.1535411793801 1.17780864202189
"5676" 1135 45.0971424138897 1.29760022004286
"5677" 1135.2 45.1600734669012 1.45914015500761
"5678" 1135.4 44.8954083680974 1.29711024261594
"5679" 1135.6 44.8259337593525 1.27957071167252
"5680" 1135.8 44.766766367882 1.32062915910824
"5681" 1136 44.697483968317 1.00054026912013
"5682" 1136.2 44.7159458985456 1.00122152115756
"5683" 1136.4 44.3421467016268 1.15345611996693
"5684" 1136.6 42.6466354121792 1.7176656046297
"5685" 1136.8 41.4687351428928 2.71650060940801
"5686" 1137 39.4299273328344 4.35763435179712
"5687" 1137.2 38.163082780121 6.1154870117991
"5688" 1137.4 37.8853524463025 7.31751501247796
"5689" 1137.6 38.537155961129 8.36031652873556
"5690" 1137.8 38.6780365445564 10.2045732124595
"5691" 1138 38.3166311150235 13.1959818250856
"5692" 1138.2 37.6340580967966 15.3555425758929
"5693" 1138.4 36.9541893714312 17.0334164963807
"5694" 1138.6 35.9248726088921 19.3062419639975
"5695" 1138.8 34.1973317239231 20.4173360476262
"5696" 1139 31.8836445403875 21.1183377602299
"5697" 1139.2 29.3160152824518 20.5830948479618
"5698" 1139.4 27.4678994768144 18.7264771658367
"5699" 1139.6 27.4910553288564 17.9543828482929
"5700" 1139.8 27.0165780761309 18.1522184399634
"5701" 1140 25.729787058174 17.9191705379266
"5702" 1140.2 23.7458973264173 18.5931106637204
"5703" 1140.4 21.7983219657897 18.8491392742576
"5704" 1140.6 20.6635811676138 19.3109001130856
"5705" 1140.8 19.6955048774886 20.8091564984771
"5706" 1141 17.4418344161759 22.5862577354101
"5707" 1141.2 15.2199721631515 25.1162232420614
"5708" 1141.4 13.1283059462231 27.3178514767929
"5709" 1141.6 11.7749873017745 29.4547495524363
"5710" 1141.8 10.0811585934049 32.2588051532516
"5711" 1142 8.82900229324883 35.394060317961
"5712" 1142.2 7.46335610925288 39.0709658046823
"5713" 1142.4 5.89297179604517 42.7175315242394
"5714" 1142.6 4.78585874776898 44.5203857549212
"5715" 1142.8 4.63526155197652 46.085170269657
"5716" 1143 3.79375284390166 48.7596862282874
"5717" 1143.2 3.06044516168974 50.9853647596656
"5718" 1143.4 2.64439479654508 53.4338758213125
"5719" 1143.6 1.93853447068794 57.1976899238036
"5720" 1143.8 1.82300329839505 59.9795646399814
"5721" 1144 1.2612941622977 62.3200090289725
"5722" 1144.2 1.6285788198701 63.2390674409209
"5723" 1144.4 2.24447453829243 65.7416429287037
"5724" 1144.6 2.97591043035698 69.5957902996773
"5725" 1144.8 3.22020702944567 74.0561670736217
"5726" 1145 4.99130746056493 78.8199295391077
"5727" 1145.2 7.15627562617448 83.2220668379437
"5728" 1145.4 10.6128857851995 87.6750157228441
"5729" 1145.6 13.907399037622 91.3882639703848
"5730" 1145.8 18.0804618438625 94.5052003129755
"5731" 1146 21.6089268483694 97.6445939229352
"5732" 1146.2 25.3896015749068 101.048292303917
"5733" 1146.4 28.063023070193 104.242955004042
"5734" 1146.6 30.4666916937084 107.769188503596
"5735" 1146.8 34.172551574036 110.373665952909
"5736" 1147 35.5995490749791 109.994725946919
"5737" 1147.2 34.6346141153806 109.344616170766
"5738" 1147.4 35.1415229964705 109.232160834443
"5739" 1147.6 35.0782022720145 109.287857627123
"5740" 1147.8 35.1158550966731 109.404259786643
"5741" 1148 35.1003638334308 109.465278003594
"5742" 1148.2 35.0790510126645 109.393842042285
"5743" 1148.4 35.0451381594954 109.397649713808
"5744" 1148.6 35.0415525119765 109.376016748166
"5745" 1148.8 35.0982588634786 109.436108319393
"5746" 1149 35.0702376921275 109.466154105006
"5747" 1149.2 35.0577381918981 109.472421599725
"5748" 1149.4 35.1204367573916 109.4805760821
"5749" 1149.6 35.1039159702252 109.465278003594
"5750" 1149.8 35.043157516104 109.365131589264
"5751" 1150 35.0774089871652 109.361594771072
"5752" 1150.2 35.1275751565806 109.309298565141
"5753" 1150.4 35.0932595598421 109.268829109996
"5754" 1150.6 35.0594807495709 109.264246425685
"5755" 1150.8 35.0594807495709 109.275062908506
"5756" 1151 35.0594807495709 109.275062908506
"5757" 1151.2 35.043157516104 109.263216284464
"5758" 1151.4 34.9780011783326 109.263216284464
"5759" 1151.6 34.9816209748755 109.248656955207
"5760" 1151.8 35.0128673318256 109.257035437138
"5761" 1152 34.9780011783326 109.263216284464
"5762" 1152.2 34.9937997295991 109.243826523538
"5763" 1152.4 34.8192423658067 109.228191482949
"5764" 1152.6 34.8413538588397 109.184858783254
"5765" 1152.8 34.7230877997732 109.17956692715
"5766" 1153 34.7614443594705 109.197098229581
"5767" 1153.2 34.7935560908534 109.198691984347
"5768" 1153.4 34.688417454904 109.179500141236
"5769" 1153.6 34.9278461127724 108.677868251229
"5770" 1153.8 35.4541088409263 107.623191839777
"5771" 1154 35.7852158073897 105.426833025207
"5772" 1154.2 35.2637621259729 102.846736188369
"5773" 1154.4 34.935758504114 99.8104304115531
"5774" 1154.6 34.8339535738514 97.1532900720891
"5775" 1154.8 33.4493992014055 95.1042685818929
"5776" 1155 30.7436981579626 93.8810690020369
"5777" 1155.2 27.7984541293881 92.7490829667668
"5778" 1155.4 23.9027231713333 91.7201578199441
"5779" 1155.6 20.6626732107535 90.6454739968929
"5780" 1155.8 17.8794285152013 88.769305885802
"5781" 1156 15.7764710229343 86.2198661182878
"5782" 1156.2 14.3867885442897 84.9859897272179
"5783" 1156.4 12.7870030085534 85.1524706938656
"5784" 1156.6 12.0787697385072 86.4940615811865
"5785" 1156.8 11.3339196277762 88.2746476267573
"5786" 1157 11.1052282444965 89.8228102017912
"5787" 1157.2 11.5093696865309 91.692461056708
"5788" 1157.4 12.4817277269055 93.709638095156
"5789" 1157.6 13.2468720271023 96.4585003105903
"5790" 1157.8 14.6243376924147 99.0662260559929
"5791" 1158 16.8128498102931 101.809734239867
"5792" 1158.2 19.8225361331225 104.729834971713
"5793" 1158.4 22.8281540822326 107.594959807083
"5794" 1158.6 26.6608362004586 110.318469308696
"5795" 1158.8 30.6073511360608 112.079273326628
"5796" 1159 34.9680467378397 112.962195873857
"5797" 1159.2 39.5793921141375 113.031392251223
"5798" 1159.4 43.3991154221033 112.309362436136
"5799" 1159.6 46.8760461774201 110.222084609759
"5800" 1159.8 49.709430014116 107.488319105945
"5801" 1160 52.8981723501207 105.02973698299
"5802" 1160.2 55.2107534047286 102.871771847032
"5803" 1160.4 55.2359193382407 102.835650135883
"5804" 1160.6 55.136648125504 101.97263215895
"5805" 1160.8 55.4110945179352 101.398696781756
"5806" 1161 56.2083341394737 100.08060182408
"5807" 1161.2 57.1287428229231 97.6698448311984
"5808" 1161.4 57.3519636097326 94.8494803198929
"5809" 1161.6 57.4554351524199 92.18141455744
"5810" 1161.8 58.8010134132951 89.33513436375
"5811" 1162 60.6381743152228 86.7009309498745
"5812" 1162.2 62.136630790062 83.4229345143651
"5813" 1162.4 62.6567754432897 80.3543444690201
"5814" 1162.6 64.0030906886631 77.0692333941773
"5815" 1162.8 65.121807972806 73.5781035275145
"5816" 1163 65.8799780274201 70.0485728884286
"5817" 1163.2 66.6455466526708 67.0465720002983
"5818" 1163.4 67.8352596984154 63.629736950425
"5819" 1163.6 67.7236769792962 60.7546033517094
"5820" 1163.8 68.7174605714521 58.7560348745534
"5821" 1164 69.6415049641586 58.6403282785075
"5822" 1164.2 70.3309086503534 58.8270525869474
"5823" 1164.4 70.8606529783195 58.8520306008388
"5824" 1164.6 70.9804975935897 57.9110260973699
"5825" 1164.8 70.456993055835 56.2093981898834
"5826" 1165 69.5134650975056 54.0131130379396
"5827" 1165.2 69.0130317079427 51.3181563799517
"5828" 1165.4 69.4827619745204 50.1757641638731
"5829" 1165.6 69.614365888901 48.5044569272325
"5830" 1165.8 70.2241411059597 46.3772874157029
"5831" 1166 71.8449901797074 44.3864168990693
"5832" 1166.2 73.2353871996378 40.9801370604025
"5833" 1166.4 74.2507575327772 37.3827840391116
"5834" 1166.6 74.3766841242027 33.7989251542154
"5835" 1166.8 73.9897799978784 30.2133756068516
"5836" 1167 72.2735486266825 26.2103105420269
"5837" 1167.2 70.1864719261937 23.3435329880018
"5838" 1167.4 68.9660808174897 20.5799758882029
"5839" 1167.6 68.4545583185272 16.8882532144866
"5840" 1167.8 67.7250414418941 13.2078436934907
"5841" 1168 65.8590339394685 9.66913181943832
"5842" 1168.2 63.3528410255603 8.0641020192458
"5843" 1168.4 61.8698997700551 7.94650172941761
"5844" 1168.6 58.2851258655603 7.72313537451051
"5845" 1168.8 54.6410753550585 7.5247845859866
"5846" 1169 50.8194374487231 7.1301281843262
"5847" 1169.2 48.9808921852994 7.24752256095738
"5848" 1169.4 47.9477321913897 7.13437465535953
"5849" 1169.6 46.9047637165252 6.16672719150577
"5850" 1169.8 45.4856672428231 4.75635087669286
"5851" 1170 45.2904512260414 4.06266928595738
"5852" 1170.2 45.0464652622898 4.71388616635953
"5853" 1170.4 44.5628970488481 5.17832604319623
"5854" 1170.6 43.414354690293 5.90597791380495
"5855" 1170.8 41.1246653492449 6.55216883368596
"5856" 1171 38.3919573807021 6.81870440416252
"5857" 1171.2 36.0173942791223 7.73681965456677
"5858" 1171.4 33.1648575720725 8.64318974251355
"5859" 1171.6 31.1530074189522 10.2725167489929
"5860" 1171.8 28.3253087411807 12.0548764545292
"5861" 1172 26.402703168304 13.7230777829357
"5862" 1172.2 24.6279860655223 15.9051981523423
"5863" 1172.4 22.4089265587093 18.5750138212733
"5864" 1172.6 19.1585853369111 20.2465672482143
"5865" 1172.8 18.3987297126231 20.8037649116595
"5866" 1173 17.923228086983 21.9599978616681
"5867" 1173.2 16.9976960792734 24.0677412081582
"5868" 1173.4 15.6143172411502 26.5816253944533
"5869" 1173.6 13.5929424820102 29.4268034090747
"5870" 1173.8 11.251358225038 32.6328224801342
"5871" 1174 8.95341152317594 35.9318911829273
"5872" 1174.2 7.4908400564593 37.1773263849037
"5873" 1174.4 7.74265198987544 36.9078996668571
"5874" 1174.6 8.56459544624489 36.2569658620308
"5875" 1174.8 9.33752647753537 36.2010996201755
"5876" 1175 10.1067535940725 35.9494627872032
"5877" 1175.2 11.2405820491231 35.5942235207595
"5878" 1175.4 12.1769027548755 35.5356128875962
"5879" 1175.6 12.5124456928369 35.2590863012299
"5880" 1175.8 12.8546784523828 33.4411162768239
"5881" 1176 12.4782813209718 33.9493601229715
"5882" 1176.2 12.6595422939231 33.7087903819595
"5883" 1176.4 12.9636052035231 33.4624950620262
"5884" 1176.6 14.0188223034139 33.0577270428709
"5885" 1176.8 14.7961649095585 31.8291961408304
"5886" 1177 16.2724439862224 29.7536792591173
"5887" 1177.2 18.0095380790634 27.0543467742507
"5888" 1177.4 18.8512506881282 24.3095300690357
"5889" 1177.6 18.9468051672239 21.9831445618197
"5890" 1177.8 19.2355060134469 22.2390254564093
"5891" 1178 20.1699850683266 22.4279283326718
"5892" 1178.2 21.5500578348131 22.0437344533929
"5893" 1178.4 23.594606654568 20.9802704033059
"5894" 1178.6 26.4121461158071 19.6758652793711
"5895" 1178.8 29.4093966717147 17.3142273400179
"5896" 1179 31.2520628594284 14.2870756707316
"5897" 1179.2 32.8872229639268 10.7049410970277
"5898" 1179.4 33.8227022430091 10.2721058001832
"5899" 1179.6 35.2447523389524 10.5845623731676
"5900" 1179.8 37.4918106544029 10.2023799801676
"5901" 1180 40.9542852705897 9.31706076649286
"5902" 1180.2 44.1765074931564 9.12172309895953
"5903" 1180.4 46.7103650731564 8.92213896039286
"5904" 1180.6 49.5267110507528 8.52610937924068
"5905" 1180.8 52.4652382768755 7.88828658958517
"5906" 1181 56.2593074986516 7.69219459254234
"5907" 1181.2 60.0513736492662 6.42671274727521
"5908" 1181.4 63.2944629342564 5.15693464417063
"5909" 1181.6 66.3367645435105 5.72908705319979
"5910" 1181.8 69.7566443824497 7.15008659818286
"5911" 1182 73.6372848977679 7.87839001581365
"5912" 1182.2 77.0698425651004 8.06561671792477
"5913" 1182.4 81.1951109629647 8.1458309746116
"5914" 1182.6 85.6060725957956 8.85094812248109
"5915" 1182.8 89.4086667558571 10.7163780826453
"5916" 1183 91.2272865865797 13.4713833784029
"5917" 1183.2 93.5481370598174 16.4680338980909
"5918" 1183.4 97.4398180924359 18.978925647989
"5919" 1183.6 101.908465114178 20.7473118261576
"5920" 1183.8 105.456317394196 20.7948859267716
"5921" 1184 105.191229525869 21.8710174104025
"5922" 1184.2 105.117764561692 24.5981167739541
"5923" 1184.4 105.974880671661 27.8466671144541
"5924" 1184.6 105.875336266733 31.2652496216357
"5925" 1184.8 104.55411052859 34.8468446188929
"5926" 1185 104.295851967551 38.2423881874698
"5927" 1185.2 104.984620311599 41.8931005830385
"5928" 1185.4 105.608743142968 45.7992968002712
"5929" 1185.6 105.913490878941 50.3028514853523
"5930" 1185.8 107.894801706432 54.2979169363139
"5931" 1186 110.050632355974 58.2775651743544
"5932" 1186.2 112.128841556937 62.2862449027573
"5933" 1186.4 112.720340324133 66.8480306810394
"5934" 1186.6 112.825503011477 71.3934513651624
"5935" 1186.8 114.007348423205 76.7595137178929
"5936" 1187 114.013129714946 81.6998149336217
"5937" 1187.2 112.005235474777 84.5032569665357
"5938" 1187.4 109.30453290313 87.4019968739991
"5939" 1187.6 105.99840934919 90.5690375182929
"5940" 1187.8 102.257802096715 93.3557841339179
"5941" 1188 98.5805412837397 96.9674077477679
"5942" 1188.2 96.2750529864796 101.557105200427
"5943" 1188.4 96.4320697451302 104.187125813731
"5944" 1188.6 97.8514019214949 104.93448294897
"5945" 1188.8 98.7912088017692 104.920149701252
"5946" 1189 100.528444298365 104.725710325668
"5947" 1189.2 101.865054171815 104.919986375443
"5948" 1189.4 103.831531650903 105.796738695656
"5949" 1189.6 104.797994320665 105.490075111668
"5950" 1189.8 104.255245275564 105.436259257611
"5951" 1190 103.559134556443 105.632954218936
"5952" 1190.2 102.411068270251 105.851798870918
"5953" 1190.4 102.095409741217 104.825088543961
"5954" 1190.6 101.080707527333 105.307072878796
"5955" 1190.8 100.852712537805 105.369380154798
"5956" 1191 99.7163589136653 105.361101935767
"5957" 1191.2 98.1832686131611 105.874960615431
"5958" 1191.4 95.8883176049897 107.340474864443
"5959" 1191.6 93.5684767561269 109.084984826099
"5960" 1191.8 91.0388411462349 111.875089504828
"5961" 1192 88.5568170021751 114.645285407722
"5962" 1192.2 86.9500311449176 117.915127530213
"5963" 1192.4 86.4326601116242 119.763818732531
"5964" 1192.6 86.1373726308245 119.242686968762
"5965" 1192.8 84.0309563105811 118.109891480065
"5966" 1193 80.2090736218002 117.575922794867
"5967" 1193.2 75.6364608968397 116.795315835177
"5968" 1193.4 71.0071697786424 116.516540021288
"5969" 1193.6 66.5295767129318 117.026116545288
"5970" 1193.8 62.1710478292253 117.582855035715
"5971" 1194 57.6138665360687 117.905676953061
"5972" 1194.2 53.4575618119001 116.97322832847
"5973" 1194.4 48.9391039695647 116.248509474618
"5974" 1194.6 44.7332638499422 114.666577189713
"5975" 1194.8 41.0127589070513 112.687925176072
"5976" 1195 37.9200440508418 109.783498197624
"5977" 1195.2 36.4416567075643 105.874470707791
"5978" 1195.4 35.3797985945897 101.520909811735
"5979" 1195.6 33.5067099093742 97.2216468971342
"5980" 1195.8 32.064481398103 92.8337218576982
"5981" 1196 30.2438641920513 88.7868262907647
"5982" 1196.2 27.4135975686873 85.2327770163563
"5983" 1196.4 25.9125891231207 81.0976784620345
"5984" 1196.6 24.9977095721119 76.6805969995743
"5985" 1196.8 24.2665591315385 72.7416988171236
"5986" 1197 25.2838871542778 68.6366769247736
"5987" 1197.2 27.6784411976782 65.7630327110433
"5988" 1197.4 30.5891501045523 62.7211567214349
"5989" 1197.6 33.2013849251175 60.2159703171984
"5990" 1197.8 34.8398163239004 57.2620274937764
"5991" 1198 36.1055150859489 53.9188591821938
"5992" 1198.2 37.9783504106748 50.2113899715205
"5993" 1198.4 39.5647504686543 47.7465277546671
"5994" 1198.6 40.4915808429376 44.9996029720668
"5995" 1198.8 40.3315058171921 41.5649664428326
"5996" 1199 40.8233692956231 37.8236208132595
"5997" 1199.2 41.7231799845208 34.9127381349273
"5998" 1199.4 42.4035961171722 31.9615775420687
"5999" 1199.6 42.5782576286807 28.8665587647906
"6000" 1199.8 41.0984530294518 25.4636079355825
"6001" 1200 41.3752325782349 23.5909567218283
"6002" 1200.2 43.1538892974833 21.8933009582758
"6003" 1200.4 45.558779591746 20.2243870200491
"6004" 1200.6 48.6638803600529 18.0147274366613
"6005" 1200.8 51.3804424076634 15.4038182465876
"6006" 1201 54.5844320350848 12.8846009657047
"6007" 1201.2 57.1626854634028 9.49779374860313
"6008" 1201.4 58.8505593784755 6.08124983909286
"6009" 1201.6 58.4927216067724 5.04764245699863
"6010" 1201.8 57.8715108782368 4.35468467542227
"6011" 1202 57.6549405803697 3.07602228880286
"6012" 1202.2 57.834039317543 2.34705402163117
"6013" 1202.4 58.6935918374806 2.1111854657474
"6014" 1202.6 59.8648644729055 2.09314304336654
"6015" 1202.8 61.6561385083093 1.81485610988351
"6016" 1203 63.8133004387326 1.81195402395536
"6017" 1203.2 66.0538179026652 1.78085663584569
"6018" 1203.4 68.7701373648227 1.68231812730062
"6019" 1203.6 71.5998850020342 1.3881916020873
"6020" 1203.8 73.9957881137898 1.81172653443572
"6021" 1204 77.5071004511655 2.38836421137771
"6022" 1204.2 80.3655162456667 2.84011915677198
"6023" 1204.4 81.9147598559161 3.76938160915601
"6024" 1204.6 84.9404691984022 4.93311023345535
"6025" 1204.8 87.7799733489897 6.59210030440286
"6026" 1205 90.9108711212772 8.25331977264285
"6027" 1205.2 93.9963706119231 10.1516853459535
"6028" 1205.4 97.480207099064 10.9230148220269
"6029" 1205.6 98.1305379231378 11.7983064564313
"6030" 1205.8 99.1903725840032 12.9926264345563
"6031" 1206 101.691604094154 15.0982316578334
"6032" 1206.2 104.732197688694 17.9298654872325
"6033" 1206.4 106.85180274191 20.661569973854
"6034" 1206.6 108.87433770249 24.4820581207329
"6035" 1206.8 109.221951289246 27.5933412850804
"6036" 1207 109.986067715715 30.2646369694866
"6037" 1207.2 110.20461293199 32.67022489495
"6038" 1207.4 111.645487620725 34.808970688055
"6039" 1207.6 113.552638960721 36.7745189695507
"6040" 1207.8 115.242092144396 39.0283696246576
"6041" 1208 117.665749836624 41.7682325327996
"6042" 1208.2 119.873946818195 42.5977717471034
"6043" 1208.4 119.797666668271 42.4344829902635
"6044" 1208.6 119.097803330718 43.2711898457903
"6045" 1208.8 118.602314674134 44.9439669482411
"6046" 1209 119.569878305195 47.9438177168256
"6047" 1209.2 121.289088091044 51.1701388918185
"6048" 1209.4 122.754234616867 55.1571089326071
"6049" 1209.6 123.900663990494 59.1337048627537
"6050" 1209.8 125.036854086917 62.8054634723239
"6051" 1210 124.467632279103 64.6668708214313
"6052" 1210.2 123.994799408827 66.6920248917613
"6053" 1210.4 124.373283513025 69.9145716705103
"6054" 1210.6 125.52178200309 70.2624130368929
"6055" 1210.8 124.9323380152 69.6286812157318
"6056" 1211 124.850091308391 69.2663227195049
"6057" 1211.2 125.386499776361 68.5631048827064
"6058" 1211.4 124.852513098807 67.9139299262842
"6059" 1211.6 124.038141709537 68.079950424235
"6060" 1211.8 123.027515947777 67.8783228710357
"6061" 1212 121.241538636874 68.5875892779663
"6062" 1212.2 119.18600686667 69.2807957596339
"6063" 1212.4 117.218525625551 69.0043959932679
"6064" 1212.6 115.456869417627 68.781756721874
"6065" 1212.8 112.460897931635 69.2224136765474
"6066" 1213 109.775667041661 70.9084832726786
"6067" 1213.2 107.309104770117 74.0066423598292
"6068" 1213.4 105.299562379134 77.6069121785625
"6069" 1213.6 103.404129011513 81.2509734646878
"6070" 1213.8 102.920097243026 85.8240961159698
"6071" 1214 102.492783145941 90.2839501116226
"6072" 1214.2 102.117709009359 94.9736079347134
"6073" 1214.4 102.073597318695 98.5472625960245
"6074" 1214.6 102.864137690451 99.0202533913277
"6075" 1214.8 103.991153474946 99.2927660541624
"6076" 1215 105.279318042866 99.4686157939101
"6077" 1215.2 106.085636835793 99.483019066884
"6078" 1215.4 106.882092180215 100.696870932793
"6079" 1215.6 106.174501804539 101.04468902659
"6080" 1215.8 104.772362967203 101.436506269834
"6081" 1216 103.016142054827 102.132874284852
"6082" 1216.2 100.475910440779 103.771462390962
"6083" 1216.4 97.2341938584327 105.702196868223
"6084" 1216.6 93.7085612985645 108.232287308389
"6085" 1216.8 90.2002368052762 110.473614759147
"6086" 1217 86.651673791879 113.01419885
"6087" 1217.2 83.6812053275817 116.270039082757
"6088" 1217.4 81.8804918964245 119.737862417084
"6089" 1217.6 81.7111660088915 121.931715410065
"6090" 1217.8 81.0321640266476 120.828407447372
"6091" 1218 79.2892658303029 120.941260248557
"6092" 1218.2 76.8952750602922 120.762078271728
"6093" 1218.4 73.3575995775389 120.170683273062
"6094" 1218.6 69.020911833975 118.732747239827
"6095" 1218.8 65.0078332978754 117.796481983632
"6096" 1219 61.2869217772096 117.562485179918
"6097" 1219.2 56.8178952673438 117.614393843917
"6098" 1219.4 52.2736019893124 117.012847497145
"6099" 1219.6 49.7980662388336 114.993288887527
"6100" 1219.8 46.6944472498974 112.651993498098
"6101" 1220 43.1676843919427 110.698808970775
"6102" 1220.2 39.9783206349033 107.357856606045
"6103" 1220.4 37.6180394569231 103.420818774867
"6104" 1220.6 35.3382957549173 99.3137660312291
"6105" 1220.8 34.7044704656593 94.4573279514233
"6106" 1221 33.7428817508729 89.5056911080345
"6107" 1221.2 33.8805995264231 84.5376331606151
"6108" 1221.4 34.4647944684786 79.6577301981429
"6109" 1221.6 36.8160459051224 75.6832119008461
"6110" 1221.8 38.4622602449765 71.7094180720249
"6111" 1222 39.8750053674105 67.7001084397985
"6112" 1222.2 41.6642434793256 64.2604669027985
"6113" 1222.4 43.1433920356186 60.2178757849698
"6114" 1222.6 45.7108033588713 57.3918952972229
"6115" 1222.8 48.6554902746577 55.8186396211841
"6116" 1223 51.7829407775709 54.1362389825721
"6117" 1223.2 54.6480800094263 52.324339437239
"6118" 1223.4 55.5963622864469 51.9686158252929
"6119" 1223.6 58.7626970442079 50.8116454901201
"6120" 1223.8 62.9029385231411 49.2019010438181
"6121" 1224 66.7375043478494 48.3885957554794
"6122" 1224.2 69.7565746432503 47.8305271994341
"6123" 1224.4 70.9158842252997 47.8257586851729
"6124" 1224.6 70.9662890464122 47.8303305866966
"6125" 1224.8 71.4591151364786 48.513403894504
"6126" 1225 72.8091778282124 49.9358381538457
"6127" 1225.2 75.4374574595425 50.5127172376193
"6128" 1225.4 78.7213070619957 51.1331121384176
"6129" 1225.6 81.2426207925897 50.6341920680517
"6130" 1225.8 83.4280729553397 49.6564123476429
"6131" 1226 85.9456499083654 48.6411287475471
"6132" 1226.2 89.2496107453897 49.6318434795214
"6133" 1226.4 92.5936179246168 51.9314305113794
"6134" 1226.6 95.7394254427667 54.7237111999637
"6135" 1226.8 98.6294908051716 56.6937799569292
"6136" 1227 102.461965959157 57.6607233217577
"6137" 1227.2 106.409989999347 57.130488290028
"6138" 1227.4 110.285871123348 58.1434972128842
"6139" 1227.6 114.144057619562 58.2059740280873
"6140" 1227.8 116.142584841368 56.4553694762115
"6141" 1228 116.884822631262 54.5523005890049
"6142" 1228.2 117.408301549292 52.2757389735415
"6143" 1228.4 117.993557771984 48.8601990288929
"6144" 1228.6 117.817621666377 46.5795058694858
"6145" 1228.8 118.087113360207 45.3319354877189
"6146" 1229 118.821136402645 43.9130602750595
"6147" 1229.2 118.241548474372 45.4193993634292
"6148" 1229.4 119.019722462983 46.7013234874821
"6149" 1229.6 121.043244789236 48.1555854724769
"6150" 1229.8 123.509314348205 50.0361448535083
"6151" 1230 123.524758656141 50.869355620342
"6152" 1230.2 123.166540613155 50.9580253336388
"6153" 1230.4 122.277893462085 52.1048721567103
"6154" 1230.6 122.172339014527 54.74762779725
"6155" 1230.8 123.018785509 58.1044398168416
"6156" 1231 123.910440218497 61.4133383575147
"6157" 1231.2 124.201336393512 65.3753105976687
"6158" 1231.4 124.537950132979 69.1316492015566
"6159" 1231.6 124.902088573198 71.2339317576494
"6160" 1231.8 125.136658074448 70.9783004102114
"6161" 1232 124.95166404759 70.500438913235
"6162" 1232.2 124.308197583195 69.9171078923402
"6163" 1232.4 123.503909966653 70.0284710872383
"6164" 1232.6 122.389526807099 70.2567257989018
"6165" 1232.8 121.527707779231 70.7229918182006
"6166" 1233 120.271543203852 71.6659077004522
"6167" 1233.2 119.346330409746 72.7493680290233
"6168" 1233.4 117.710510704745 74.6498229795222
"6169" 1233.6 116.112399335821 77.484680309739
"6170" 1233.8 115.072868020949 81.0778481071749
"6171" 1234 114.628341746022 84.7540352437827
"6172" 1234.2 113.696001955379 86.8538223610771
"6173" 1234.4 111.125897559795 88.3817782845083
"6174" 1234.6 107.646716190333 90.2142938612006
"6175" 1234.8 103.500559219011 91.9529400782086
"6176" 1235 100.214613261329 95.2156046291534
"6177" 1235.2 97.1170341879365 98.56034807128
"6178" 1235.4 95.3749360257376 102.097652486267
"6179" 1235.6 94.7306214989006 105.650147443078
"6180" 1235.8 93.8422276091397 106.569740371893
"6181" 1236 91.6249397998718 106.569740371893
"6182" 1236.2 88.8342784377115 105.836393287354
"6183" 1236.4 84.6501083990854 105.231548108867
"6184" 1236.6 80.7196065997949 103.041902898047
"6185" 1236.8 76.7048123699723 100.788262374597
"6186" 1237 73.5798489500219 97.4696968956302
"6187" 1237.2 70.0351738041282 94.7972160610211
"6188" 1237.4 66.9536299653742 91.992996399798
"6189" 1237.6 65.7244551810222 88.5865093931631
"6190" 1237.8 65.1072069576841 84.6206930657325
"6191" 1238 65.5591941258352 80.7782194867111
"6192" 1238.2 67.3593847610806 77.032832035311
"6193" 1238.4 69.2204938150492 73.6710668122983
"6194" 1238.6 71.5782576317806 71.1194280999838
"6195" 1238.8 74.0944751984845 68.421903091656
"6196" 1239 75.2020853116969 65.5067446287589
"6197" 1239.2 75.1650888617368 62.0529853598046
"6198" 1239.4 75.3334736814954 57.9905123610344
"6199" 1239.6 76.6747032286448 54.6431913241956
"6200" 1239.8 78.3989415357624 51.7462551602747
"6201" 1240 79.6219081140614 48.6270437325344
"6202" 1240.2 81.514105533304 45.5552312875214
"6203" 1240.4 83.6665185153444 42.11552107444
"6204" 1240.6 84.399600491753 38.4970764540765
"6205" 1240.8 84.1763527719335 34.5602078241429
"6206" 1241 83.5967813299264 30.6350386552194
"6207" 1241.2 84.1617814582083 26.1984904680166
"6208" 1241.4 84.0660620960183 21.6576522400561
"6209" 1241.6 83.1470148053476 19.1894354235665
"6210" 1241.8 81.8052862257956 17.6036742994223
"6211" 1242 80.5134903460999 16.3694958634439
"6212" 1242.2 78.923365436202 14.3883871323826
"6213" 1242.4 78.2433045919158 12.3188542141211
"6214" 1242.6 76.1059144608571 9.68713441040771
"6215" 1242.8 73.6256913399837 8.02458940107468
"6216" 1243 71.853947538234 6.52492439917171
"6217" 1243.2 70.8426259311485 5.56118203371639
"6218" 1243.4 70.6688331112497 4.93725054271286
"6219" 1243.6 71.4808051871918 4.86892569041326
"6220" 1243.8 73.4604166211442 4.33658090840771
"6221" 1244 76.0118355903125 3.43220871111068
"6222" 1244.2 78.4812331441815 3.20760222696428
"6223" 1244.4 81.7187632609194 3.35669535829946
"6224" 1244.6 84.1026184571442 4.55605198557603
"6225" 1244.8 87.2568062839427 5.81222340951051
"6226" 1245 89.7601830477597 6.66853678300286
"6227" 1245.2 90.9385851885585 7.91492911217411
"6228" 1245.4 94.4053441160634 9.08372835813496
"6229" 1245.6 97.9101869033839 10.4358809875693
"6230" 1245.8 98.3085279093719 11.9877967365859
"6231" 1246 100.363773156805 13.8553873884162
"6232" 1246.2 103.302086783178 15.827650237834
"6233" 1246.4 106.598757981758 17.1453670500414
"6234" 1246.6 106.955125089832 18.7098424134851
"6235" 1246.8 108.187215146972 21.2793696673929
"6236" 1247 110.590653586825 23.9209244425399
"6237" 1247.2 113.801569519669 26.2189925432911
"6238" 1247.4 114.122699433064 27.7336395629704
"6239" 1247.6 114.047107046227 29.5842268887336
"6240" 1247.8 114.034232853762 32.6525905349446
"6241" 1248 114.251251969887 36.1483306058658
"6242" 1248.2 115.849957926156 39.4431797701053
"6243" 1248.4 118.014402664433 42.7231252398494
"6244" 1248.6 120.048969024102 45.4997773716744
"6245" 1248.8 121.691506773323 47.6433654327894
"6246" 1249 123.30689897243 48.470124964061
"6247" 1249.2 122.896662603471 48.1325410264013
"6248" 1249.4 122.54449934659 48.1709641150211
"6249" 1249.6 121.256638689625 48.396041282032
"6250" 1249.8 120.156063158138 49.7286946697972
"6251" 1250 119.56665610213 52.0484344489637
"6252" 1250.2 118.773775693641 55.3486628196556
"6253" 1250.4 118.096794470545 58.8634567666185
"6254" 1250.6 117.98355570259 62.3846354226226
"6255" 1250.8 117.41117537425 66.5133857531786
"6256" 1251 116.829121451702 70.6303185014187
"6257" 1251.2 116.930352291077 74.7134531965276
"6258" 1251.4 117.295794359447 78.7432223291786
"6259" 1251.6 117.590140973063 80.883060589735
"6260" 1251.8 116.32970001186 81.5695029342983
"6261" 1252 113.965117463538 82.4824500643544
"6262" 1252.2 110.977221057891 84.481135571867
"6263" 1252.4 107.316659491869 86.8787102421556
"6264" 1252.6 103.660650312338 89.0403079462929
"6265" 1252.8 100.025971290759 92.1605541977143
"6266" 1253 96.4393242617931 94.5061639329607
"6267" 1253.2 92.6222401550769 96.861654286457
"6268" 1253.4 89.2772339468766 99.8523104971142
"6269" 1253.6 87.6659497578897 103.181056487293
"6270" 1253.8 87.9740134952476 106.036696507972
"6271" 1254 88.2690302854481 106.396123591592
"6272" 1254.2 87.2544733204419 105.567203949675
"6273" 1254.4 84.6633285255897 104.499585743143
"6274" 1254.6 81.7185453467463 103.649645334362
"6275" 1254.8 77.7714601431738 102.976774925017
"6276" 1255 73.4018606344777 102.23943814316
"6277" 1255.2 69.3201540740634 102.768031304682
"6278" 1255.4 65.877048544641 103.711538714842
"6279" 1255.6 63.3204512171282 105.870705909483
"6280" 1255.8 61.7084952136654 108.569507066918
"6281" 1256 60.2603309089744 111.423783414611
"6282" 1256.2 60.2306628692357 112.379138221831
"6283" 1256.4 60.0784129288718 111.485847222021
"6284" 1256.6 59.3734807559744 110.342566559201
"6285" 1256.8 57.7863391948754 108.094187788229
"6286" 1257 55.513495869722 105.364233925653
"6287" 1257.2 53.5530658292332 102.01789268251
"6288" 1257.4 51.7274385697578 98.3918935928256
"6289" 1257.6 49.6116320022564 94.5391612828416
"6290" 1257.8 46.8439071750267 91.4965524350861
"6291" 1258 44.0415906904318 88.8116690059192
"6292" 1258.2 41.4401249196245 85.5142599552233
"6293" 1258.4 39.5968615670183 81.8689283290714
"6294" 1258.6 39.1326471184816 77.7270204965685
"6295" 1258.8 39.7263389048974 73.1459301943352
"6296" 1259 41.2898501933465 69.2398169042713
"6297" 1259.2 43.5892535136378 65.4986075036333
"6298" 1259.4 45.602939369282 61.6620842508256
"6299" 1259.6 47.7082826500797 58.1446832961729
"6300" 1259.8 49.4762445139133 54.5517191756282
"6301" 1260 50.9047439872497 50.5583627951229
"6302" 1260.2 52.9436965327878 46.9896495608434
"6303" 1260.4 55.2328163740417 43.6223403350852
"6304" 1260.6 56.5489117466997 39.3948150955929
"6305" 1260.8 57.1432597153085 35.3723454092679
"6306" 1261 57.3352982098076 31.100700370675
"6307" 1261.2 57.2656600395266 26.5836589849771
"6308" 1261.4 57.8251227292632 22.8080992393929
"6309" 1261.6 57.5575163419877 19.087670638148
"6310" 1261.8 55.5330158469469 16.0497105958316
"6311" 1262 52.7687296396529 13.0624482178929
"6312" 1262.2 51.6978414097897 10.8627762226262
"6313" 1262.4 52.7544010937293 10.2849598966719
"6314" 1262.6 55.2718475263797 9.64573762447286
"6315" 1262.8 58.0187504308514 8.67985199162183
"6316" 1263 62.0697651039231 8.01976386580952
"6317" 1263.2 65.7297816083675 7.11385004536508
"6318" 1263.4 69.6904229891571 6.13171751406594
"6319" 1263.6 74.0583893010603 5.34386263377521
"6320" 1263.8 77.7329584849727 4.94717102185031
"6321" 1264 81.7076106144514 5.28462994332903
"6322" 1264.2 84.693433764164 5.50583199194236
"6323" 1264.4 87.9146942916095 6.82644243904137
"6324" 1264.6 91.2487726646305 8.44896075953571
"6325" 1264.8 95.9505122910443 9.66141096301408
"6326" 1265 98.820352804704 11.8904222126929
"6327" 1265.2 101.82590853226 13.9641018246793
"6328" 1265.4 105.492354962693 16.6174655716476
"6329" 1265.6 108.249717904703 19.8948598663363
"6330" 1265.8 110.402111737758 23.6278268954069
"6331" 1266 111.992792424161 27.6181376427214
"6332" 1266.2 112.639208384773 30.9654142606268
"6333" 1266.4 113.609848437289 34.6405337695743
"6334" 1266.6 113.974301958962 37.9529451583656
"6335" 1266.8 113.542636891327 41.1930838289718
"6336" 1267 113.629321492748 43.9924022338402
"6337" 1267.2 112.626750427781 46.611113552511
"6338" 1267.4 113.049571914867 49.7201094131429
"6339" 1267.6 114.2261116333 52.6786704817613
"6340" 1267.8 116.040931557923 55.8897418471493
"6341" 1268 118.457561818848 58.2357481353325
"6342" 1268.2 120.099108345891 59.5206716980049
"6343" 1268.4 119.007100803984 60.0876449425508
"6344" 1268.6 117.377239781661 62.3708016004821
"6345" 1268.8 115.381826937411 64.6911947008393
"6346" 1269 112.518641246265 68.4823382875145
"6347" 1269.2 110.274520252724 72.1539883927232
"6348" 1269.4 107.174935254344 75.5751801441047
"6349" 1269.6 104.33798738206 78.4477535883718
"6350" 1269.8 100.41510925552 81.0244476687624
"6351" 1270 95.9523308491161 84.5003834147086
"6352" 1270.2 92.1942671826074 88.1393044994327
"6353" 1270.4 89.1292525103397 90.9544047645679
"6354" 1270.6 86.6579004878995 95.0997590551318
"6355" 1270.8 86.4856698476344 99.3469481232321
"6356" 1271 87.1826108186251 104.698286766052
"6357" 1271.2 87.8039783155371 105.949532102551
"6358" 1271.4 87.9510087356397 105.576066150093
"6359" 1271.6 87.1092049396175 104.517279372448
"6360" 1271.8 85.1954386173897 103.653572900456
"6361" 1272 82.887385867749 102.023010015052
"6362" 1272.2 80.7974836501573 99.2600717201902
"6363" 1272.4 78.219112355914 96.4849455151631
"6364" 1272.6 75.2219061002888 93.4391258253708
"6365" 1272.8 72.8481253788484 89.8119210190567
"6366" 1273 70.1176163636438 86.303744289028
"6367" 1273.2 68.1423402948701 82.6946515032667
"6368" 1273.4 65.6981083886175 79.0101433655595
"6369" 1273.6 62.7660052497789 75.9710473395415
"6370" 1273.8 59.3533963330158 72.8723310598146
"6371" 1274 55.0104677840676 71.3740113834946
"6372" 1274.2 50.870265425179 70.7481031613304
"6373" 1274.4 49.460807146304 71.5290746822643
"6374" 1274.6 48.5728258068844 71.7615689713393
"6375" 1274.8 46.6621328718529 72.7231312514718
"6376" 1275 43.2805072988953 73.4720373929206
"6377" 1275.2 38.7477176280064 74.7601336063651
"6378" 1275.4 34.0128491106423 75.5123922249455
"6379" 1275.6 29.4700126612363 77.6677460139015
"6380" 1275.8 25.0663700148377 79.4453189094714
"6381" 1276 20.5250585318397 81.6641877613929
"6382" 1276.2 16.4456551948863 83.9929092916217
"6383" 1276.4 15.2146989666245 84.7332785434407
"6384" 1276.6 14.7017108435183 84.0016425757232
"6385" 1276.8 14.3777697291745 82.3832088736471
"6386" 1277 14.6888510400108 80.1220482808666
"6387" 1277.2 13.9064477840811 76.8078356296515
"6388" 1277.4 13.2119689014546 72.5589504795145
"6389" 1277.6 13.2119383288487 68.171784351375
"6390" 1277.8 12.9959584133016 63.6465551151302
"6391" 1278 13.7971621277756 59.353867801884
"6392" 1278.2 15.4415067619647 56.0613797731875
"6393" 1278.4 18.3879800137988 53.1394837020292
"6394" 1278.6 21.8905262277286 50.5021678284484
"6395" 1278.8 24.5248483391369 47.5778448989212
"6396" 1279 27.9694833738493 45.1290209228736
"6397" 1279.2 31.8016845573776 43.0734171389232
"6398" 1279.4 35.7108348268156 41.0850475497961
"6399" 1279.6 39.6326481919307 39.2810289740406
"6400" 1279.8 43.6148357295897 37.2604095138168
"6401" 1280 48.235166660621 35.8062816679866
"6402" 1280.2 52.9267623360897 34.1136783955867
"6403" 1280.4 57.0998706362122 33.9498859414439
"6404" 1280.6 61.3987151548197 32.1753896918229
"6405" 1280.8 65.601809003317 30.6042340137717
"6406" 1281 70.0531057193097 29.0988214281729
"6407" 1281.2 74.2111660080897 29.3892800468529
"6408" 1281.4 78.2595793688625 30.2799580439535
"6409" 1281.6 82.3363164623244 30.4907453027602
"6410" 1281.8 86.2457713123301 30.9588737362583
"6411" 1282 89.7906638639427 32.4375967885105
"6412" 1282.2 94.1394638636091 33.1103265613783
"6413" 1282.4 97.157482151678 35.2215332394811
"6414" 1282.6 99.4290250082878 37.8069554175061
"6415" 1282.8 101.847067269957 40.4288113129846
"6416" 1283 103.788194487362 43.6822066679747
"6417" 1283.2 106.091095192248 47.3649942282086
"6418" 1283.4 109.659282713685 49.9214475288755
"6419" 1283.6 113.512630683142 51.3343271519981
"6420" 1283.8 117.001110013617 52.0276803769383
"6421" 1284 117.04602839799 51.5536749414643
"6422" 1284.2 117.703021470518 51.1476061489018
"6423" 1284.4 119.230654302833 50.0743204860755
"6424" 1284.6 121.493627162742 49.6768864044107
"6425" 1284.8 122.778393892436 50.5326553127903
"6426" 1285 123.916277415762 51.8144249977722
"6427" 1285.2 124.264967350489 53.5930515763803
"6428" 1285.4 125.028318562615 55.70308377975
"6429" 1285.6 125.33174268459 58.0346648892699
"6430" 1285.8 125.2103730358 58.8857959769181
"6431" 1286 125.708680175829 60.8605156002813
"6432" 1286.2 126.041641626424 63.1220246365458
"6433" 1286.4 125.164639145909 63.3820317376256
"6434" 1286.6 124.555615719959 64.3391212148508
"6435" 1286.8 124.109593274236 67.1807929370136
"6436" 1287 123.649978804059 70.8294860270964
"6437" 1287.2 123.274075580831 74.7190111713584
"6438" 1287.4 123.768833116926 78.0499284069015
"6439" 1287.6 123.14381174812 77.0663674073451
"6440" 1287.8 122.976612558893 76.9107942484554
"6441" 1288 122.584507624169 76.8399731690508
"6442" 1288.2 122.462975233146 76.4847855049537
"6443" 1288.4 122.448942853107 75.8861081926471
"6444" 1288.6 122.268566550802 75.529836470359
"6445" 1288.8 122.03772783059 75.065516084055
"6446" 1289 121.54733901446 74.9331650984704
"6447" 1289.2 121.291410955136 75.0948257035651
"6448" 1289.4 121.046028398417 75.1242562949704
"6449" 1289.6 120.935157370103 75.1412639457307
"6450" 1289.8 120.777467086853 74.7983145959192
"6451" 1290 120.023747926486 74.6004028424963
"6452" 1290.2 119.685788230692 74.554615296739
"6453" 1290.4 119.257094555842 74.4841437607276
"6454" 1290.6 119.126958935565 74.2466644839179
"6455" 1290.8 119.097119428537 74.0507121955771
"6456" 1291 118.967153145008 73.9718985059201
"6457" 1291.2 117.842157400134 74.5460406917679
"6458" 1291.4 115.908531792482 75.093060761028
"6459" 1291.6 113.179498696184 75.3134181768118
"6460" 1291.8 109.741791512068 76.1665109488132
"6461" 1292 106.062092141466 76.8327935277601
"6462" 1292.2 101.877863606705 78.0266907377513
"6463" 1292.4 98.2027964629318 80.0583512153665
"6464" 1292.6 94.5035000174118 81.9394886377064
"6465" 1292.8 90.9296684886506 85.1918974150407
"6466" 1293 88.2550716452397 88.5211768624679
"6467" 1293.2 86.4916378311587 92.5333232312808
"6468" 1293.4 85.3655077024202 96.6826602727573
"6469" 1293.6 83.874182203005 100.569260879537
"6470" 1293.8 81.7177190888397 102.270188450643
"6471" 1294 79.6510415001522 101.517198140625
"6472" 1294.2 77.5318530471423 100.23691107034
"6473" 1294.4 74.9779913283529 98.0846207518666
"6474" 1294.6 72.017661331844 95.4097985740369
"6475" 1294.8 69.5745429894658 91.7581997251849
"6476" 1295 66.6740133760558 88.2228262853336
"6477" 1295.2 64.3057832841687 84.4433913034718
"6478" 1295.4 62.5787593020108 80.1958027777613
"6479" 1295.6 62.4389089388665 75.5356201022143
"6480" 1295.8 62.3354362320079 71.2479803594474
"6481" 1296 63.883454017749 66.9298727604681
"6482" 1296.2 65.5854924961731 62.9478666819762
"6483" 1296.4 67.8387466583879 59.2083424772782
"6484" 1296.6 69.2858350469659 55.7932447636819
"6485" 1296.8 68.879507350173 53.163289676004
"6486" 1297 68.1907941996868 49.748247437223
"6487" 1297.2 67.0306607777074 45.7540303642164
"6488" 1297.4 66.114773910486 42.3823276506853
"6489" 1297.6 65.5818296068142 38.7778635183214
"6490" 1297.8 65.6826667962224 35.2485261135765
"6491" 1298 65.6073859147371 31.3307666032929
"6492" 1298.2 65.6989882002772 27.6490762173929
"6493" 1298.4 64.981524467332 24.5515601559135
"6494" 1298.6 62.9913936942956 21.8001868500105
"6495" 1298.8 60.926686724484 19.3905066866044
"6496" 1299 60.1706140059721 17.5025083718634
"6497" 1299.2 60.253384572728 15.4693841397652
"6498" 1299.4 61.9839970724351 13.8622732259238
"6499" 1299.6 64.7464975194308 12.1337807208835
"6500" 1299.8 68.0985421033276 10.5578548657084
"6501" 1300 71.9620598988519 9.39275514335887
"6502" 1300.2 76.1843402086855 9.61060937047796
"6503" 1300.4 80.3320157247772 10.7653727932991
"6504" 1300.6 84.1475075182326 12.9337541467806
"6505" 1300.8 87.7528786342729 14.6138816944275
"6506" 1301 91.9380336377697 16.4409405720129
"6507" 1301.2 95.8326205468633 18.4490566626287
"6508" 1301.4 99.7362618799508 21.0705848415873
"6509" 1301.6 102.42567016139 24.2585724166357
"6510" 1301.8 105.434810541832 27.5631160998734
"6511" 1302 108.508650392522 30.446181336388
"6512" 1302.2 110.419648413103 33.462724601001
"6513" 1302.4 111.488878642274 35.8425303269718
"6514" 1302.6 113.45428527834 37.0641614334532
"6515" 1302.8 115.509188691859 37.5786178975537
"6516" 1303 116.016360817753 37.6367760877929
"6517" 1303.2 115.258006288277 37.6849643025624
"6518" 1303.4 114.808904387482 38.5486443262978
"6519" 1303.6 114.494543982651 40.0611417894755
"6520" 1303.8 114.032738291669 42.8659699176297
"6521" 1304 114.266496800451 46.0364804209016
"6522" 1304.2 114.516777831772 50.0681270164656
"6523" 1304.4 115.062951439327 53.8889147262613
"6524" 1304.6 115.983774138374 57.9128699067635
"6525" 1304.8 117.814631863923 61.828268261457
"6526" 1305 119.414311491297 65.6685367440222
"6527" 1305.2 120.840813526353 66.8562962712086
"6528" 1305.4 120.889573614652 66.4178401549286
"6529" 1305.6 120.397217474308 66.0910718756877
"6530" 1305.8 119.220995632823 66.2978198221515
"6531" 1306 117.397180696245 67.0955978689371
"6532" 1306.2 115.535628944868 68.9474840499624
"6533" 1306.4 113.75867028848 71.7501173802657
"6534" 1306.6 112.194241970894 75.1654254178146
"6535" 1306.8 110.457139755217 78.7945809800539
"6536" 1307 109.659491139103 82.7401517056496
"6537" 1307.2 109.460066030581 87.2740793157857
"6538" 1307.4 107.857955002512 90.9123427368325
"6539" 1307.6 105.564405025231 93.2162222301493
"6540" 1307.8 102.823671205663 96.3067448915758
"6541" 1308 99.7636658496799 99.3416897589257
"6542" 1308.2 97.4117994749647 102.438985674218
"6543" 1308.4 96.4259360828332 105.789866735162
"6544" 1308.6 96.9330465764359 106.501143532124
"6545" 1308.8 97.5209436781573 106.707463756758
"6546" 1309 98.1790559189087 107.13203170872
"6547" 1309.2 97.9628042806156 106.492864603186
"6548" 1309.4 96.9590348593077 105.844573780047
"6549" 1309.6 95.7693551389457 105.200793269283
"6550" 1309.8 94.3735114430332 104.606762979441
"6551" 1310 91.4836285117564 103.968776863976
"6552" 1310.2 87.9273371714055 103.74024967284
"6553" 1310.4 83.7292369600813 104.080156760995
"6554" 1310.6 79.6605840727692 104.894017571816
"6555" 1310.8 76.2345258109427 107.153184081095
"6556" 1311 73.0012490136397 109.805551299293
"6557" 1311.2 70.9275358163028 112.335891120926
"6558" 1311.4 69.8861332422277 113.3985050836
"6559" 1311.6 69.2830277486829 112.429870397893
"6560" 1311.8 67.6907413237578 110.55428621712
"6561" 1312 65.3204932242647 107.881899921193
"6562" 1312.2 63.6017295718311 104.262369085419
"6563" 1312.4 61.6478394250715 100.356381164484
"6564" 1312.6 61.2193871433625 96.3608379649383
"6565" 1312.8 60.6937396681175 92.1706648430317
"6566" 1313 60.603633673986 87.6961796811004
"6567" 1313.2 61.091213438504 83.1401397648357
"6568" 1313.4 61.2884923500897 78.6169656457768
"6569" 1313.6 62.4544092500762 74.5628257292983
"6570" 1313.8 63.8868481230352 70.2508317522565
"6571" 1314 65.0857594734508 65.9416287604762
"6572" 1314.2 65.4232313089101 61.3806921173686
"6573" 1314.4 66.0892052277112 58.1563987938274
"6574" 1314.6 66.6132478703686 54.3528459847006
"6575" 1314.8 66.3397374358197 50.9711197795629
"6576" 1315 66.0660808171797 47.7149257912029
"6577" 1315.2 65.1158842246797 44.7224376540129
"6578" 1315.4 63.3644456674183 41.5987335618929
"6579" 1315.6 61.4748054074427 37.9043037628929
"6580" 1315.8 58.4801335322564 34.6692649211353
"6581" 1316 55.9175753000557 30.9879156021938
"6582" 1316.2 53.2460283911697 28.0592853192129
"6583" 1316.4 50.1889431431942 25.0486960159368
"6584" 1316.6 49.2641863795443 21.8439572934156
"6585" 1316.8 49.7738372791579 20.1501944153474
"6586" 1317 51.1796266660091 19.0746293034735
"6587" 1317.2 52.1764009032495 17.5264961691197
"6588" 1317.4 54.6979287845097 14.9618947111029
"6589" 1317.6 57.5789248529697 13.0165863307329
"6590" 1317.8 60.8839532067481 11.3407354573483
"6591" 1318 64.309212565104 9.77931947040715
"6592" 1318.2 67.704581722304 7.54082259712143
"6593" 1318.4 71.1881331452842 5.91776070430952
"6594" 1318.6 75.1773659116213 6.48488808573496
"6595" 1318.8 79.5876950606522 6.73255233383036
"6596" 1319 83.6898618124571 7.34531160423979
"6597" 1319.2 87.5175039506086 9.24062428789286
"6598" 1319.4 91.5243356739093 10.4974921576557
"6599" 1319.6 95.4706150221049 12.2865021472565
"6600" 1319.8 98.7072341627398 14.5262067830829
"6601" 1320 102.408009941893 15.9847923744686
"6602" 1320.2 104.685723519396 16.5132212809026
"6603" 1320.4 103.076026940256 16.8302261529232
"6604" 1320.6 102.820550540689 17.2815904772493
"6605" 1320.8 102.546220355347 18.6137439869232
"6606" 1321 103.047326288056 20.9064635460676
"6607" 1321.2 103.383161192378 23.9565766324989
"6608" 1321.4 103.471576324857 27.0480534112394
"6609" 1321.6 103.54183442538 30.3179832618429
"6610" 1321.8 103.943003700472 33.0783143297164
"6611" 1322 104.796426035027 35.6594460176016
"6612" 1322.2 106.096308392053 38.5679113725565
"6613" 1322.4 108.119610123304 40.8525679374643
"6614" 1322.6 109.689540848055 43.7984787721773
"6615" 1322.8 111.928084556758 46.3698128750964
"6616" 1323 113.984608675692 48.6217433477903
"6617" 1323.2 115.066342945616 51.171963216436
"6618" 1323.4 116.862811003744 53.9951624630467
"6619" 1323.6 118.716408476805 56.4302657959877
"6620" 1323.8 118.483659172327 58.2907172000244
"6621" 1324 116.697566921944 60.1216147329548
"6622" 1324.2 114.164040820042 62.1080808778407
"6623" 1324.4 111.178172156305 63.9558191756452
"6624" 1324.6 107.741436642379 65.6661668894981
"6625" 1324.8 104.510768227879 67.7949898680508
"6626" 1325 100.62663127959 69.1971345276687
"6627" 1325.2 97.4245528510588 71.3740113834946
"6628" 1325.4 93.9685870858266 74.6809778963139
"6629" 1325.6 91.5175197440939 77.294783175876
"6630" 1325.8 89.3356745287104 80.4451577147549
"6631" 1326 89.2209086418287 84.1991054919548
"6632" 1326.2 90.160894525054 87.0727510909018
"6633" 1326.4 92.0862318208462 90.0901662463801
"6634" 1326.6 94.8767236942051 93.0528964211749
"6635" 1326.8 97.4582171245983 95.1262330872377
"6636" 1327 97.3326164255897 94.4807078354192
"6637" 1327.2 97.2812839659949 94.3519842738325
"6638" 1327.4 97.1100776294332 95.1419329336668
"6639" 1327.6 96.1064103466968 97.1152759355357
"6640" 1327.8 94.2953213527213 99.1540609568402
"6641" 1328 91.4592644965641 101.072193641816
"6642" 1328.2 88.1717467132821 102.95697347738
"6643" 1328.4 85.1928397891026 104.511835178816
"6644" 1328.6 81.8239175315309 106.33422181038
"6645" 1328.8 78.5060546061897 108.627155587543
"6646" 1329 76.9268891724607 110.001162932699
"6647" 1329.2 77.451749517468 109.807766849397
"6648" 1329.4 77.6385417873529 108.309676003182
"6649" 1329.6 77.2059235444518 105.896528283074
"6650" 1329.8 76.3649449510897 102.981472348726
"6651" 1330 74.9422181612384 99.4942014744604
"6652" 1330.2 74.1205865198327 95.1673703477153
"6653" 1330.4 73.7937899347486 90.7919177175751
"6654" 1330.6 74.5875900428109 86.8052759133833
"6655" 1330.8 75.8511349418119 82.8355060214206
"6656" 1331 77.0723135255064 78.9145977673095
"6657" 1331.2 79.4442857601175 75.3369459217262
"6658" 1331.4 81.7482299885989 72.640826400058
"6659" 1331.6 84.0377123620322 69.4292779677867
"6660" 1331.8 87.2858711208897 67.3601431070201
"6661" 1332 90.1642880843129 66.4485512400804
"6662" 1332.2 93.4227334097842 66.0230194552818
"6663" 1332.4 96.8684705511224 65.9286313841826
"6664" 1332.6 100.249976774455 67.322018770028
"6665" 1332.8 103.386481562671 68.2585377871091
"6666" 1333 106.697887402195 66.933403245235
"6667" 1333.2 110.210042626804 66.0322454191339
"6668" 1333.4 112.418898646512 64.953592095048
"6669" 1333.6 114.407875430099 63.4593389519732
"6670" 1333.8 115.806232065262 62.5838163444946
"6671" 1334 118.188300444545 61.5108912162321
"6672" 1334.2 118.379758887826 61.8567166478201
"6673" 1334.4 118.009342748758 61.3628619739371
"6674" 1334.6 118.041765944292 61.5996121288929
"6675" 1334.8 118.184246192333 62.0088516824592
"6676" 1335 118.18626430899 63.0386119216668
"6677" 1335.2 118.383638478379 63.9295837353402
"6678" 1335.4 119.015037549315 65.2421823701407
"6679" 1335.6 120.304789581311 67.2858214717016
"6680" 1335.8 120.931349499323 69.444235212798
"6681" 1336 120.967391439038 69.8330069574015
"6682" 1336.2 120.462627172752 68.9092807805956
"6683" 1336.4 119.866010072864 68.3503736902026
"6684" 1336.6 119.822345928076 67.7180366773791
"6685" 1336.8 120.700784554827 66.4975812181297
"6686" 1337 121.651152122872 65.0882514085852
"6687" 1337.2 122.697632478598 63.2712446826233
"6688" 1337.4 124.239821854564 60.9000240196725
"6689" 1337.6 125.199541419546 59.5890004091972
"6690" 1337.8 123.868608108528 59.6007643920522
"6691" 1338 122.500331186938 58.3037272718286
"6692" 1338.2 120.904159965853 55.8333514625771
"6693" 1338.4 119.785285406599 53.2017459181053
"6694" 1338.6 118.850044500036 49.4892075507054
"6695" 1338.8 118.727876366715 46.0086179001696
"6696" 1339 119.336087789211 43.1481216416226
"6697" 1339.2 119.287483297961 43.2413286846097
"6698" 1339.4 117.484429446529 42.5629753465308
"6699" 1339.6 115.535934451993 40.9135886556744
"6700" 1339.8 112.920325246271 38.6652864038221
"6701" 1340 110.512162801562 36.3440178465167
"6702" 1340.2 108.474350184504 33.5692634765786
"6703" 1340.4 107.748493118522 30.5092599837763
"6704" 1340.6 108.145918953847 28.3418638885526
"6705" 1340.8 108.911577730559 27.5351935851353
"6706" 1341 107.995728736764 28.535269371388
"6707" 1341.2 106.62807295782 28.7854318659129
"6708" 1341.4 104.442470268877 28.6070548559523
"6709" 1341.6 100.857659470707 28.1623996275987
"6710" 1341.8 97.3825257415594 27.2495218974383
"6711" 1342 93.6317225178782 26.0603244105948
"6712" 1342.2 90.7635906494397 24.2947887481629
"6713" 1342.4 88.6465526413497 21.8679305526129
"6714" 1342.6 87.9680122536108 17.8980612324823
"6715" 1342.8 88.2840776464845 14.7078439940718
"6716" 1343 89.6774428521667 12.4597759827775
"6717" 1343.2 89.6639709849427 12.4404651077164
"6718" 1343.4 89.0722407147897 13.1509536141665
"6719" 1343.6 87.630268906253 12.8050600756684
"6720" 1343.8 85.2562511993097 11.9694065739129
"6721" 1344 81.9720646413776 11.2866512403171
"6722" 1344.2 78.5330279288156 9.9351277762477
"6723" 1344.4 75.3711976814335 7.63625445061161
"6724" 1344.6 72.5492535365015 6.41172520245168
"6725" 1344.8 69.424550673371 6.50961260458035
"6726" 1345 65.6593966755897 7.37989788965044
"6727" 1345.2 62.0041723367812 7.65903970409498
"6728" 1345.4 58.6596151108397 7.09881046045536
"6729" 1345.6 56.431714303064 5.59216144337739
"6730" 1345.8 56.4473876489196 5.2178590997176
"6731" 1346 56.6492972220015 5.15651832348109
"6732" 1346.2 56.6718806228928 4.56950615122619
"6733" 1346.4 56.6604760054427 3.33553162742227
"6734" 1346.6 56.8846966040801 2.61122970162363
"6735" 1346.8 57.0284442937147 3.10978173351786
"6736" 1347 57.2821532478346 2.89561660002551
"6737" 1347.2 57.8483928498958 2.68502630184183
"6738" 1347.4 58.4379025725897 2.82924676046295
"6739" 1347.6 58.8109427163119 2.60905202417063
"6740" 1347.8 59.0879436059635 2.40063099261248
"6741" 1348 59.0132509680485 2.73300482543414
"6742" 1348.2 59.0187774706463 2.41902912227021
"6743" 1348.4 59.216158829304 2.17206993355001
"6744" 1348.6 59.6256483132147 2.00304522045536
"6745" 1348.8 60.3484764353665 1.69934671173214
"6746" 1349 60.9302766435366 1.54962639690171
"6747" 1349.2 61.4785316685897 1.57631792016313
"6748" 1349.4 61.6685709870897 1.49460614405357
"6749" 1349.6 61.6005752676264 1.46724478990204
"6750" 1349.8 61.4045340578464 1.24861548560082
"6751" 1350 61.5175140928974 1.31278952027748
"6752" 1350.2 62.3188890219567 1.34803193336992
"6753" 1350.4 62.9815699149079 0.88472742275649
"6754" 1350.6 63.1333873270322 0.727765144698166
"6755" 1350.8 63.0395689276969 0.696117930107142
"6756" 1351 62.9853921055455 0.629682937645068
"6757" 1351.2 63.0610409026443 0.731854465556494
"6758" 1351.4 63.0817724646624 0.745752007120128
"6759" 1351.6 63.0904723165808 0.56644890391071
"6760" 1351.8 63.0972594350987 0.665406844955358
"6761" 1352 63.1529321505087 0.767193034082049
"6762" 1352.2 63.0095026269729 0.629019152163885
"6763" 1352.4 62.862151268195 0.654930353919174
"6764" 1352.6 61.8234178392008 1.11570971078174
"6765" 1352.8 61.1779240193261 1.09666493160195
"6766" 1353 60.7115872760719 1.24209277725
"6767" 1353.2 60.7829160499294 1.27248194327021
"6768" 1353.4 60.7183743945897 1.37114137748377
"6769" 1353.6 60.3136610311175 1.56512789514285
"6770" 1353.8 60.3106536748988 1.60392519867468
"6771" 1354 60.2397568517008 1.78099017267064
"6772" 1354.2 60.0754376348047 2.03273579187416
"6773" 1354.4 60.0186034460944 2.22918468547229
"6774" 1354.6 59.653437081486 2.36494670816644
"6775" 1354.8 59.3076979149551 2.23639697002748
"6776" 1355 58.9707230917486 2.12917433964052
"6777" 1355.2 58.6135993010143 2.13058958038342
"6778" 1355.4 58.0615501967368 1.8854866657458
"6779" 1355.6 57.6223940407742 1.89010661281519
"6780" 1355.8 57.6192716621282 1.94976017527748
"6781" 1356 57.5655316057612 1.88452318072143
"6782" 1356.2 57.4352189302183 1.91000200692143
"6783" 1356.4 57.2026470023397 1.76329654336508
"6784" 1356.6 57.2159675153187 1.88629207119192
"6785" 1356.8 56.742453750678 2.08781852086345
"6786" 1357 56.1872408397662 2.29389726218698
"6787" 1357.2 55.5047704648322 2.54664176807468
"6788" 1357.4 55.2566443808997 3.38176820320286
"6789" 1357.6 54.8905019605897 3.84885503762815
"6790" 1357.8 53.6983219691997 4.14613298920286
"6791" 1358 52.7328446641509 4.96252137849489
"6792" 1358.2 50.917775254804 6.49125095049489
"6793" 1358.4 48.5228076943289 8.27685999250155
"6794" 1358.6 45.6051399900091 9.70910593092512
"6795" 1358.8 43.0490368495102 10.2785969234269
"6796" 1359 40.4864961788974 9.93359236311264
"6797" 1359.2 39.0795153644886 9.86328099558948
"6798" 1359.4 39.6914433476542 10.6625071693767
"6799" 1359.6 39.6913156330585 12.5011178281741
"6800" 1359.8 40.0810093546254 14.905113327
"6801" 1360 40.5116620477543 17.9630908015511
"6802" 1360.2 41.4697942265208 21.2727803157894
"6803" 1360.4 42.4745998185897 24.3604468244434
"6804" 1360.6 43.7934268963729 27.649843651917
"6805" 1360.8 46.3394443858369 30.6385441117018
"6806" 1361 48.6909970815231 32.9401791249262
"6807" 1361.2 51.7075213151515 34.2757181214884
"6808" 1361.4 54.9936848208062 35.6230294789032
"6809" 1361.6 58.1566443812097 36.8380148864229
"6810" 1361.8 62.1064876775462 37.1648639155668
"6811" 1362 65.6280499838784 37.0493184094805
"6812" 1362.2 69.1478411953818 36.3263823977344
"6813" 1362.4 72.3509734481571 35.0489603074986
"6814" 1362.6 75.1882368476503 34.0052712686504
"6815" 1362.8 77.1511860531191 32.4975469678046
"6816" 1363 77.2460363368625 31.1948795302262
"6817" 1363.2 77.6189584475994 30.6131542265336
"6818" 1363.4 78.4197066439975 28.6465846314851
"6819" 1363.6 78.5782695472197 26.1139769388429
"6820" 1363.8 79.2669645111541 23.8089630309622
"6821" 1364 80.3259605504133 22.8830369635105
"6822" 1364.2 80.7383580464709 21.6520921001701
"6823" 1364.4 81.0221751831297 21.8144250175929
"6824" 1364.6 81.6377520488769 22.2764494748731
"6825" 1364.8 83.6436944897917 23.5393905490756
"6826" 1365 85.8293950235703 25.1067593603977
"6827" 1365.2 88.4487581829837 27.0217566329232
"6828" 1365.4 91.2974283714079 28.2956979429232
"6829" 1365.6 94.3665125525309 28.3572377103046
"6830" 1365.8 96.8801418577326 27.3924680392357
"6831" 1366 99.6155483034926 26.9954082733783
"6832" 1366.2 102.077508384292 27.7838200097967
"6833" 1366.4 103.877595155289 28.6243215794657
"6834" 1366.6 106.144942811127 30.3039218341759
"6835" 1366.8 109.003266338178 31.0962115268046
"6836" 1367 111.904665601786 30.5714023345844
"6837" 1367.2 112.373876560201 29.436132777254
"6838" 1367.4 112.563154960509 29.558266640082
"6839" 1367.6 112.733863498208 29.2843536080474
"6840" 1367.8 112.524138705681 29.0474897746543
"6841" 1368 112.074320869232 30.1379367858745
"6842" 1368.2 112.293999347498 30.8812640089571
"6843" 1368.4 112.267800860625 31.4173495171053
"6844" 1368.6 112.290512387526 31.834966861214
"6845" 1368.8 112.289224411319 31.7549546286766
"6846" 1369 112.1797112284 32.1682731920911
"6847" 1369.2 112.350091307055 32.8074402976256
"6848" 1369.4 112.814915706776 33.6193265939183
"6849" 1369.6 113.019793674077 34.2752042874826
"6850" 1369.8 113.736010232958 35.5642747250508
"6851" 1370 114.882914190221 37.8674265144455
"6852" 1370.2 116.194018786715 41.0859721846179
"6853" 1370.4 118.461338170005 43.8929075311725
"6854" 1370.6 121.055059533808 45.5832794071197
"6855" 1370.8 121.53095631459 45.6884118186108
"6856" 1371 121.423754647744 46.3776467324826
"6857" 1371.2 121.137993655996 47.7762693041132
"6858" 1371.4 120.612969776073 50.101752000503
"6859" 1371.6 120.534083398248 53.2184192999455
"6860" 1371.8 119.720581754142 56.2188863327086
"6861" 1372 118.722961556754 58.743128208798
"6862" 1372.2 118.301999966022 60.8868936122172
"6863" 1372.4 118.722410634103 63.9434386629548
"6864" 1372.6 120.16267322139 66.5713065630494
"6865" 1372.8 120.082725646021 67.4311882979446
"6866" 1373 119.009541785206 68.5403173731964
"6867" 1373.2 116.825380976864 70.7043466594769
"6868" 1373.4 114.352057231254 73.1276827591256
"6869" 1373.6 112.381920552518 76.5115501414821
"6870" 1373.8 110.456251202004 79.4303975678239
"6871" 1374 107.691622414413 82.552199792187
"6872" 1374.2 105.171192223719 85.8912568150049
"6873" 1374.4 103.172199966052 89.3961550819601
"6874" 1374.6 101.940523809219 93.2812146382722
"6875" 1374.8 101.940801482098 97.7417589381047
"6876" 1375 101.680936368311 99.1664796982146
"6877" 1375.2 102.211423453509 99.3094123524911
"6878" 1375.4 101.662597829997 98.7761507470876
"6879" 1375.6 100.352845820734 98.6874984190878
"6880" 1375.8 98.3659896473463 98.545017893945
"6881" 1376 95.3251896014346 98.908520907617
"6882" 1376.2 91.5114710471119 99.6081584345035
"6883" 1376.4 87.4825205026419 100.309703552058
"6884" 1376.6 84.2832498885897 102.091177732083
"6885" 1376.8 81.5364631001864 104.731625053179
"6886" 1377 78.8376404515725 107.935932604341
"6887" 1377.2 76.8605376836485 111.681563695632
"6888" 1377.4 76.0379403579951 113.827762754271
"6889" 1377.6 76.0867714558941 114.151352828971
"6890" 1377.8 75.6583885105128 113.939000872816
"6891" 1378 75.5481092838529 114.746432095814
"6892" 1378.2 74.2208290242847 114.344021196732
"6893" 1378.4 72.2583481835035 113.118457640453
"6894" 1378.6 68.8916356629699 111.896078460562
"6895" 1378.8 65.3879119348754 110.361589212246
"6896" 1379 61.5211266882535 108.848557801419
"6897" 1379.2 57.6745779766147 107.394617370118
"6898" 1379.4 53.528291749193 105.869599073422
"6899" 1379.6 49.4086394902452 104.709143735943
"6900" 1379.8 46.0631756162647 104.904062109068
"6901" 1380 42.435617394282 106.01769913756
"6902" 1380.2 39.3573162075645 107.48076898938
"6903" 1380.4 37.2372450409457 108.439627108266
"6904" 1380.6 36.1999682849581 109.700954012788
"6905" 1380.8 35.0742451805309 111.707256629616
"6906" 1381 34.4962824647213 112.513682326182
"6907" 1381.2 34.6521266741795 112.599729239226
"6908" 1381.4 34.3225683629346 114.472569394962
"6909" 1381.6 33.9406974305641 117.342710731842
"6910" 1381.8 34.45110492192 117.692767387737
"6911" 1382 35.1056614167535 118.373465544203
"6912" 1382.2 36.7542566348334 119.312365088641
"6913" 1382.4 37.7454797865366 119.93485030999
"6914" 1382.6 39.4183937292701 120.916199108032
"6915" 1382.8 41.1412594387913 121.895048856788
"6916" 1383 42.6272298224244 122.547171226759
"6917" 1383.2 45.0929193179231 123.54652492444
"6918" 1383.4 47.236057389196 124.223356997633
"6919" 1383.6 48.5259305588575 125.327773834098
"6920" 1383.8 50.6611373358475 125.734594954205
"6921" 1384 53.3322793070622 126.031952416476
"6922" 1384.2 56.3283188199386 126.683199798846
"6923" 1384.4 59.1112702365661 126.859512716279
"6924" 1384.6 61.5593357882669 127.019006155877
"6925" 1384.8 62.9735076407897 127.250054304226
"6926" 1385 64.0792272241252 127.416235099783
"6927" 1385.2 64.2211791131817 126.968088627613
"6928" 1385.4 65.0065196620333 126.666164537143
"6929" 1385.6 66.5237690597349 126.54287989424
"6930" 1385.8 68.3075868537117 126.483618068942
"6931" 1386 69.5209956275097 126.231240973909
"6932" 1386.2 71.5873973526704 126.108301528006
"6933" 1386.4 73.5053056822326 126.006444930179
"6934" 1386.6 76.3202909035734 125.702876948229
"6935" 1386.8 78.8587675813257 125.173360110085
"6936" 1387 80.8210209599511 123.882495720901
"6937" 1387.2 83.6583748413185 123.153649238766
"6938" 1387.4 85.1701000415897 122.879373993168
"6939" 1387.6 84.5596707154988 123.010953179298
"6940" 1387.8 84.3393270645406 122.789519362245
"6941" 1388 84.1695511510256 123.062380562124
"6942" 1388.2 83.9942644786393 123.036221436686
"6943" 1388.4 83.4581219074103 122.608334813175
"6944" 1388.6 83.1826743571028 122.230356284475
"6945" 1388.8 83.4120961984747 121.517694203123
"6946" 1389 83.7839940518524 120.248415285198
"6947" 1389.2 85.2596588008828 118.758942613005
"6948" 1389.4 87.2691218928185 117.181239639681
"6949" 1389.6 88.9555958917104 116.696475561126
"6950" 1389.8 89.0138714955362 116.548568151027
"6951" 1390 89.3328660658754 116.41889912483
"6952" 1390.2 89.6433332308974 115.611457156713
"6953" 1390.4 90.2865432319744 114.902623145765
"6954" 1390.6 91.6608477175004 114.606945100875
"6955" 1390.8 92.9214007294988 114.126002175091
"6956" 1391 93.9703823290513 112.985178148406
"6957" 1391.2 95.2105107023397 111.862966514943
"6958" 1391.4 97.3337376015101 111.022898048442
"6959" 1391.6 100.197404542978 110.176312149514
"6960" 1391.8 102.55869768434 108.754549718543
"6961" 1392 104.90801295092 108.225864074893
"6962" 1392.2 104.516653503494 108.013171264875
"6963" 1392.4 104.836485335174 107.157048908028
"6964" 1392.6 104.417915683665 106.295842990243
"6965" 1392.8 104.360903888115 105.601544976293
"6966" 1393 104.899239405866 104.2261276516
"6967" 1393.2 105.724927479348 102.904962655108
"6968" 1393.4 107.103804718465 100.958028901343
"6969" 1393.6 108.785860380434 98.4896109810896
"6970" 1393.8 111.044090965016 95.9594709221711
"6971" 1394 113.622765514489 93.3303855981365
"6972" 1394.2 114.586186131511 90.3705708721034
"6973" 1394.4 115.738150659599 86.5336009293482
"6974" 1394.6 116.438575284342 82.2543720762469
"6975" 1394.8 117.030556170289 77.7053869560256
"6976" 1395 116.980193348366 73.0684962616875
"6977" 1395.2 116.959740274995 68.7991020727037
"6978" 1395.4 118.918343701698 64.7018313729739
"6979" 1395.6 120.58244148597 60.7574580062645
"6980" 1395.8 122.67119222559 57.3854593706805
"6981" 1396 123.631569495867 57.5013884325268
"6982" 1396.2 123.188236137184 57.9533855145956
"6983" 1396.4 122.35283576041 58.1501710433544
"6984" 1396.6 121.513680012908 57.6318640124747
"6985" 1396.8 120.543430570241 56.8871667294911
"6986" 1397 119.454098048125 55.0376769347946
"6987" 1397.2 117.990052773308 52.9074125752775
"6988" 1397.4 116.644691125361 49.9721986469437
"6989" 1397.6 115.156304087011 46.9626969724192
"6990" 1397.8 113.9727258753 43.7275565404455
"6991" 1398 112.924890033947 39.9380600685
"6992" 1398.2 112.987747311752 36.3859034447577
"6993" 1398.4 114.038955794265 34.5163084952172
"6994" 1398.6 114.639965374198 34.9033411465537
"6995" 1398.8 115.232986619037 35.4771103196297
"6996" 1399 116.071950758386 36.291020564123
"6997" 1399.2 116.517373566526 36.6882688760747
"6998" 1399.4 116.481340137304 36.7645812694821
"6999" 1399.6 116.631023615968 36.7233257376766
"7000" 1399.8 116.71543169675 37.1795994139023
"7001" 1400 116.288106880678 37.6645030457164
"7002" 1400.2 115.877286589215 37.6029676453352
"7003" 1400.4 115.086587281884 37.8735926777411
"7004" 1400.6 114.112635774572 38.0373851318839
"7005" 1400.8 113.398643135536 36.9987725074064
"7006" 1401 112.642695344746 35.2360395328653
"7007" 1401.2 111.590701510887 32.9634773308658
"7008" 1401.4 109.781409988099 30.2937293792102
"7009" 1401.6 108.213585610474 27.3538648176717
"7010" 1401.8 107.573174879228 24.3652892023609
"7011" 1402 106.848112658056 23.0362955225919
"7012" 1402.2 105.049703261149 22.643236246334
"7013" 1402.4 102.304352131802 21.9723165314686
"7014" 1402.6 98.8342996678544 20.6573865572164
"7015" 1402.8 96.3780294857977 19.2416942354077
"7016" 1403 93.297075603325 16.5582930479811
"7017" 1403.2 90.4315807812368 14.2164891693046
"7018" 1403.4 87.9711416139363 11.5715584867839
"7019" 1403.6 87.1514721801774 9.2957846332743
"7020" 1403.8 86.9323979884797 8.51065591726286
"7021" 1404 85.7696960431937 8.85844189489286
"7022" 1404.2 83.731763238825 8.95960782245168
"7023" 1404.4 81.514105533304 9.17762719014561
"7024" 1404.6 78.1689413803289 9.97175582232764
"7025" 1404.8 74.602879705406 10.8044522429235
"7026" 1405 70.6631123400124 12.7827064663155
"7027" 1405.2 68.2823155863719 14.17872352418
"7028" 1405.4 65.5302437406868 16.305432795388
"7029" 1405.6 62.823711942678 19.2335697989811
"7030" 1405.8 60.001654679104 22.2894231346072
"7031" 1406 57.0852697762074 25.9142679040693
"7032" 1406.2 55.7389603320746 29.6121039632565
"7033" 1406.4 55.220405199966 34.0711278806255
"7034" 1406.6 55.1834792432772 38.0675274932366
"7035" 1406.8 56.3316334592147 41.9251810225804
"7036" 1407 59.0940760685425 45.1405307699778
"7037" 1407.2 61.8725581454797 47.6867705194984
"7038" 1407.4 64.5819260440943 50.1481653808378
"7039" 1407.6 67.7287136992564 51.5814792160873
"7040" 1407.8 70.3758270347261 53.0387265256929
"7041" 1408 72.5571200878119 55.6934786666984
"7042" 1408.2 74.1989616481861 58.3598274396085
"7043" 1408.4 76.9497683300451 61.1525952227946
"7044" 1408.6 80.1057784408487 62.8997147336518
"7045" 1408.8 83.7926029208261 64.2366706405929
"7046" 1409 86.7537610290897 64.7278457901151
"7047" 1409.2 89.973871703673 65.3542002675318
"7048" 1409.4 92.9390029991369 65.7315085664212
"7049" 1409.6 96.8056637430234 67.0786871435831
"7050" 1409.8 100.555997196607 68.1305342606008
"7051" 1410 104.084668164438 69.3285685587589
"7052" 1410.2 106.344053511385 71.9414023531493
"7053" 1410.4 108.35489689859 75.1288688410929
"7054" 1410.6 111.42086457039 77.6313326839537
"7055" 1410.8 113.881873744965 79.8727077942054
"7056" 1411 112.982407987488 80.7961802925454
"7057" 1411.2 112.170258555554 81.9330682945212
"7058" 1411.4 109.704402297224 84.3497015407768
"7059" 1411.6 108.370320379511 85.0988443106581
"7060" 1411.8 107.012637207563 87.4468483834064
"7061" 1412 105.989605267768 90.5968914893081
"7062" 1412.2 105.332695857717 93.9913071283383
"7063" 1412.4 106.270630862652 96.5473171454327
"7064" 1412.6 107.623383232016 97.3718841136929
"7065" 1412.8 108.664359832541 97.0235342604011
"7066" 1413 110.021395537744 97.8154770108672
"7067" 1413.2 111.151642202515 98.2859370036179
"7068" 1413.4 111.199727908862 98.238585342116
"7069" 1413.6 111.569063299438 97.489429286666
"7070" 1413.8 111.562227151169 96.8609665988402
"7071" 1414 111.460615914076 96.3641848499479
"7072" 1414.2 111.425532202774 96.1100117213665
"7073" 1414.4 110.572554604111 95.8675628289769
"7074" 1414.6 110.929929664265 94.6297254439179
"7075" 1414.8 111.744757669746 92.9319217045798
"7076" 1415 112.96018305024 90.3397280824929
"7077" 1415.2 114.696150911842 87.3520587667798
"7078" 1415.4 116.186517234669 83.263319353156
"7079" 1415.6 117.080035433932 79.6258816653929
"7080" 1415.8 117.54013062609 75.4486951594455
"7081" 1416 118.537416607245 71.3368077877159
"7082" 1416.2 120.589168541492 68.0053948929814
"7083" 1416.4 121.460322231607 64.3864996672291
"7084" 1416.6 120.735929440865 60.3794334796819
"7085" 1416.8 120.605986180298 56.2558229170345
"7086" 1417 120.256179293147 51.7677164080876
"7087" 1417.2 118.87040585559 48.0703554166929
"7088" 1417.4 117.498257555912 44.4597034529946
"7089" 1417.6 116.290580062855 40.3834160997867
"7090" 1417.8 116.28587112399 36.7925004378019
"7091" 1418 116.97001267059 35.5439736135317
"7092" 1418.2 115.888516185308 35.2429245534565
"7093" 1418.4 114.072319130385 34.8664437159698
"7094" 1418.6 111.872291302406 34.1562343297876
"7095" 1418.8 109.091373260627 33.6824384495658
"7096" 1419 105.753966617943 32.7823103194517
"7097" 1419.2 102.52702446459 31.3851540976813
"7098" 1419.4 98.9428829176798 29.6262331305129
"7099" 1419.6 95.7005140431779 27.866395617334
"7100" 1419.8 93.613449506484 25.141616735114
"7101" 1420 92.1246780791237 21.6634073147278
"7102" 1420.2 91.2985311140685 18.0999374192439
"7103" 1420.4 91.0907969611937 13.902492685675
"7104" 1420.6 91.690904956651 12.5047739097398
"7105" 1420.8 91.348010533033 13.2042891060166
"7106" 1421 90.5196422181407 13.3471351024745
"7107" 1421.2 88.6774243347224 13.5109275566173
"7108" 1421.4 86.1409811857632 13.0000510925051
"7109" 1421.6 82.8608937521877 11.8095203728001
"7110" 1421.8 79.4102416794739 10.5762511771139
"7111" 1422 75.3226080829534 9.4645291241959
"7112" 1422.2 72.0276530220591 8.10187674956633
"7113" 1422.4 68.5794238963878 6.91445645357555
"7114" 1422.6 64.8739008257898 7.59178024952143
"7115" 1422.8 61.6967946482531 8.74113838813048
"7116" 1423 58.3664026309759 10.4023074032493
"7117" 1423.2 56.2752551280597 12.6917312966829
"7118" 1423.4 54.839032978496 15.9527025649554
"7119" 1423.6 53.565985498317 19.5441071860444
"7120" 1423.8 52.5931377547231 22.9142610152262
"7121" 1424 52.8756764977833 26.4470509490864
"7122" 1424.2 54.2652112997188 29.8373786289251
"7123" 1424.4 56.0594723389918 33.2944748988722
"7124" 1424.6 58.0797515492628 36.3829238522967
"7125" 1424.8 60.4248483184907 38.812459944279
"7126" 1425 62.9880892740331 41.3872112311759
"7127" 1425.2 66.3833559841612 43.1238233015786
"7128" 1425.4 70.1289752626186 43.9824737438736
"7129" 1425.6 73.694796546711 44.629169708408
"7130" 1425.8 76.7511145918878 44.0743445114217
"7131" 1426 78.4418471471237 43.0433582707084
"7132" 1426.2 81.2791668153782 42.0568624560659
"7133" 1426.4 83.556303369279 40.7354218780288
"7134" 1426.6 85.4125219927532 38.756864485739
"7135" 1426.8 85.7663018251191 37.038773049334
"7136" 1427 85.4462905178097 35.3245726101429
"7137" 1427.2 85.4348881586997 35.5309511023629
"7138" 1427.4 86.3318737420197 35.6226748766829
"7139" 1427.6 88.1287513923544 35.9784042530693
"7140" 1427.8 91.3367092257581 36.1462647550929
"7141" 1428 94.3082943338174 35.5695855799127
"7142" 1428.2 97.157482151678 35.0154544981576
"7143" 1428.4 100.080498869143 33.9860066074754
"7144" 1428.6 101.912755960347 34.0361546943474
"7145" 1428.8 103.475376015163 35.2550005725822
"7146" 1429 105.623961506812 36.6197462753095
"7147" 1429.2 107.2440718345 38.8188116318571
"7148" 1429.4 108.715915544944 41.6111347604858
"7149" 1429.6 110.041145482802 44.5231616664415
"7150" 1429.8 111.825614978563 47.1303208289981
"7151" 1430 114.332201959103 49.6964271708416
"7152" 1430.2 116.203245333338 52.2843317151624
"7153" 1430.4 117.839235988251 54.2018903304755
"7154" 1430.6 120.07172583325 54.8499980810893
"7155" 1430.8 121.233056842346 54.2865003925685
"7156" 1431 120.795207760397 53.899864101113
"7157" 1431.2 120.252848741149 53.7873543896282
"7158" 1431.4 120.568987374926 53.0461672448486
"7159" 1431.6 121.732767980253 51.5309662531318
"7160" 1431.8 122.583740503802 49.6403471585566
"7161" 1432 123.303472574992 47.9053383460704
"7162" 1432.2 121.897580840545 49.1161146725831
"7163" 1432.4 120.959028460818 49.51172901315
"7164" 1432.6 120.577304461753 50.1932048905383
"7165" 1432.8 120.669677201388 50.7161795796085
"7166" 1433 120.428385854103 51.6181098108118
"7167" 1433.2 121.167120354385 52.8812804458416
"7168" 1433.4 122.794636569231 54.8281240888159
"7169" 1433.6 123.618221496115 57.2045146093929
"7170" 1433.8 123.199997285764 58.8911021263277
"7171" 1434 122.728882732991 61.7531675546518
"7172" 1434.2 122.382739688581 65.0392536658929
"7173" 1434.4 122.753371390347 68.4444643566766
"7174" 1434.6 123.788492356771 70.3799231404877
"7175" 1434.8 123.353297636634 70.0553975740179
"7176" 1435 122.537831300327 71.6402811379718
"7177" 1435.2 121.065274380968 74.6798906064334
"7178" 1435.4 120.443145043176 78.616612644798
"7179" 1435.6 120.189113474398 82.5797638420146
"7180" 1435.8 120.347754992451 84.5106157579537
"7181" 1436 119.177773796816 84.0287336102581
"7182" 1436.2 117.15842772141 84.5174896441749
"7183" 1436.4 114.176101286327 85.8547841758666
"7184" 1436.6 111.148637307308 88.0877918283544
"7185" 1436.8 108.919553954133 90.8102077869791
"7186" 1437 107.369750546366 94.1477143741256
"7187" 1437.2 106.64839890232 97.5480203469885
"7188" 1437.4 106.770685072485 99.5121055144929
"7189" 1437.6 105.637059224738 99.4389923610494
"7190" 1437.8 102.877096893406 99.9050158343139
"7191" 1438 98.9195539530639 100.746950004979
"7192" 1438.2 95.5137473540332 102.612767885528
"7193" 1438.4 93.2390523940351 104.985342776263
"7194" 1438.6 91.0473612250304 107.872831186444
"7195" 1438.8 90.1417033623483 111.230608406065
"7196" 1439 90.3645080805897 112.940517460809
"7197" 1439.2 89.4159932519703 113.025127930353
"7198" 1439.4 87.1479748220112 112.524626363099
"7199" 1439.6 83.6453787847549 112.572773379623
"7200" 1439.8 79.7963038553331 112.017248699256
"7201" 1440 75.8625421550553 111.079053319186
"7202" 1440.2 71.8464158796245 109.784503573302
"7203" 1440.4 67.8221450259526 108.08719612699
"7204" 1440.6 63.8402168745641 106.703667535252
"7205" 1440.8 59.6177988631028 105.261458035275
"7206" 1441 56.1155576804118 102.574099025867
"7207" 1441.2 53.0323397352564 99.4911998109442
"7208" 1441.4 51.3072237191384 95.7728059242203
"7209" 1441.6 51.3016597526551 91.5062773306592
"7210" 1441.8 51.941696143865 87.4898395592782
"7211" 1442 54.0024894875989 83.4471212186452
"7212" 1442.2 55.830696483695 79.4917825801297
"7213" 1442.4 58.332325173423 76.1720852249484
"7214" 1442.6 61.2628113611033 73.9671720897577
"7215" 1442.8 63.0685854160393 71.4416853137644
"7216" 1443 63.5565316933093 69.5861526031732
"7217" 1443.2 64.5854130040668 68.1633317591314
"7218" 1443.4 66.8729810954845 66.551220852235
"7219" 1443.6 69.6793274849411 64.237014949055
"7220" 1443.8 72.5076604053195 61.7201200906496
"7221" 1444 74.4406474492973 58.8738584580627
"7222" 1444.2 75.808163088116 56.2524111040244
"7223" 1444.4 77.0069696757519 53.1330670443253
"7224" 1444.6 77.480907927328 49.4054935335471
"7225" 1444.8 77.0541542128497 45.8957376005229
"7226" 1445 75.8544471739427 42.4267954133929
"7227" 1445.2 75.1690409568928 39.4986606144989
"7228" 1445.4 75.7487568577716 37.1901245436504
"7229" 1445.6 76.2857619017147 34.1023851658616
"7230" 1445.8 77.8375864054454 32.2503683612949
"7231" 1446 80.1889374424907 30.6504062640711
"7232" 1446.2 83.9380764325387 29.3636972254439
"7233" 1446.4 87.5253206621997 28.5790533736929
"7234" 1446.6 90.2238789848997 28.0096016081229
"7235" 1446.8 91.8233957781655 28.4269525021353
"7236" 1447 92.7455889535603 28.8405860308634
"7237" 1447.2 95.1519632355291 29.469268119408
"7238" 1447.4 97.1099813663761 31.0621257755919
"7239" 1447.6 98.6056362193878 33.1894959723256
"7240" 1447.8 100.098949288415 35.9043395898152
"7241" 1448 102.133124786244 38.7242587151474
"7242" 1448.2 104.301919986429 41.6432013246004
"7243" 1448.4 105.40956775582 45.0575405876274
"7244" 1448.6 106.078909780271 48.2435212443176
"7245" 1448.8 105.98574006129 51.5690615053383
"7246" 1449 105.793646263671 55.1851454788118
"7247" 1449.2 106.012702904769 58.6826131806108
"7248" 1449.4 106.102454474599 62.2929518684061
"7249" 1449.6 106.995427223059 65.8734082801798
"7250" 1449.8 108.782216948098 68.8448834266979
"7251" 1450 111.215488745484 71.6134613209192
"7252" 1450.2 113.529813725436 73.3166056647134
"7253" 1450.4 115.8731190603 73.8395061362876
"7254" 1450.6 116.396375468451 73.5817378946151
"7255" 1450.8 115.631328621687 73.711073627415
"7256" 1451 114.959596722248 74.8653641385508
"7257" 1451.2 114.232779679563 76.8030959206034
"7258" 1451.4 113.213342570956 79.7703375103661
"7259" 1451.6 111.558096503041 83.1709333904327
"7260" 1451.8 109.488635738872 86.924912068457
"7261" 1452 108.106972040547 90.8167971385825
"7262" 1452.2 105.941122134338 94.3243949451624
"7263" 1452.4 102.994070247344 97.5539065754437
"7264" 1452.6 100.850780219359 101.408644808303
"7265" 1452.8 100.256382262512 104.397450793289
"7266" 1453 101.195067471209 105.638523095734
"7267" 1453.2 101.393575672108 105.093333389411
"7268" 1453.4 102.234656282282 104.724158730483
"7269" 1453.6 102.903854566231 104.42363924197
"7270" 1453.8 103.705587633102 104.625641700498
"7271" 1454 105.590393308103 104.815621183508
"7272" 1454.2 107.121018424851 104.291047089571
"7273" 1454.4 107.718183968231 103.858531942919
"7274" 1454.6 108.22820401959 103.372806618953
"7275" 1454.8 108.598367561711 103.270786266519
"7276" 1455 106.879751116146 102.848723971641
"7277" 1455.2 105.793816055334 102.518396437281
"7278" 1455.4 105.672175185765 102.381658315268
"7279" 1455.6 104.605472506563 102.248669171758
"7280" 1455.8 104.060675105116 102.184700283788
"7281" 1456 103.772460712616 102.6159725205
"7282" 1456.2 103.15284359965 103.2706716691
"7283" 1456.4 101.76686719059 104.021857751893
"7284" 1456.6 100.097013506721 105.146476432934
"7285" 1456.8 97.8932324151647 105.970987956193
"7286" 1457 95.392497507344 107.186198412579
"7287" 1457.2 92.8680012515732 108.892314363513
"7288" 1457.4 90.6604709536635 111.361639283032
"7289" 1457.6 88.5375754724889 113.736998414288
"7290" 1457.8 87.4149722116393 115.863194870546
"7291" 1458 87.0076791101107 116.627453487397
"7292" 1458.2 86.2931572571321 118.570699356605
"7293" 1458.4 86.2515142587683 120.141765113786
"7294" 1458.6 86.0579972431765 118.721666487612
"7295" 1458.8 85.5622971278854 118.039643262102
"7296" 1459 84.2165694259582 117.130043336367
"7297" 1459.2 81.5893591982739 116.144415059682
"7298" 1459.4 78.8624562133438 114.497414491172
"7299" 1459.6 76.2887144899965 112.345660718079
"7300" 1459.8 73.3833676207253 109.57321895191
"7301" 1460 70.7954158225289 106.976293816041
"7302" 1460.2 68.7302975214393 103.940686270194
"7303" 1460.4 66.9274466415101 100.172976661326
"7304" 1460.6 64.5700641534737 97.6680754682679
"7305" 1460.8 61.6489117472449 94.7605240732463
"7306" 1461 59.6731581428397 91.0441297689015
"7307" 1461.2 58.3841178598067 86.9642643435627
"7308" 1461.4 58.6694050151261 81.9351898218838
"7309" 1461.6 59.9273999338059 77.7752236812712
"7310" 1461.8 62.3893507446438 74.7900693143253
"7311" 1462 65.3580730714816 71.9013213167847
"7312" 1462.2 68.3031294957844 69.2804635846716
"7313" 1462.4 71.9825230911352 68.284329621002
"7314" 1462.6 75.4952634592626 68.4538926164349
"7315" 1462.8 78.1745986416708 69.3913126276226
"7316" 1463 81.3104919777683 70.0212741460714
"7317" 1463.2 84.4352813433897 71.1194280999838
"7318" 1463.4 87.0761491586879 71.5261173185089
"7319" 1463.6 89.9449873208822 71.4029510587702
"7320" 1463.8 92.6757970893735 70.6308230914064
"7321" 1464 95.2951645805806 69.6254423818929
"7322" 1464.2 97.4077352122535 68.0628913591849
"7323" 1464.4 98.97277558886 66.0308620369199
"7324" 1464.6 100.148139424081 64.2271160807679
"7325" 1464.8 101.95858827297 61.8870944599106
"7326" 1465 102.77356195886 59.1137050320821
"7327" 1465.2 103.419383003633 56.6777675720842
"7328" 1465.4 105.016368330346 55.1610438864604
"7329" 1465.6 106.818457802353 55.3352952690838
"7330" 1465.8 107.745796518782 56.054292599691
"7331" 1466 109.685753288085 55.912457620214
"7332" 1466.2 111.897812806908 56.5094837973442
"7333" 1466.4 113.919292991307 57.9942454834238
"7334" 1466.6 115.842660781183 60.1000320614437
"7335" 1466.8 117.414511415556 62.5971729512996
"7336" 1467 118.808683683769 65.127449602739
"7337" 1467.2 118.6410480574 66.8908614664618
"7338" 1467.4 119.309462212124 69.038990089186
"7339" 1467.6 119.412431042268 72.3472456850842
"7340" 1467.8 119.435651008051 75.3222465989185
"7341" 1468 120.342811331699 77.9949156269181
"7342" 1468.2 120.780222477871 77.6512726348929
"7343" 1468.4 121.300908718511 76.5851849070508
"7344" 1468.6 121.726131830887 75.5716495234334
"7345" 1468.8 121.79945223247 74.8708080693057
"7346" 1469 121.805834614563 74.1467965847946
"7347" 1469.2 121.793311479953 73.3221269442734
"7348" 1469.4 122.618311719572 71.5762342487711
"7349" 1469.6 123.688069280721 69.3572442113665
"7350" 1469.8 124.789237279641 66.8064389189954
"7351" 1470 125.432447280718 64.0919639738416
"7352" 1470.2 124.948270488331 61.6166738428661
"7353" 1470.4 124.864696901836 58.6522733354183
"7354" 1470.6 124.683168129709 55.7581821588195
"7355" 1470.8 124.76330649297 52.4407632771761
"7356" 1471 124.884591346943 50.0923893211702
"7357" 1471.2 123.908884197359 48.9941261922519
"7358" 1471.4 122.687862341248 47.2476575286034
"7359" 1471.6 121.374043115828 44.2471289824984
"7360" 1471.8 120.797239293598 40.9949961584581
"7361" 1472 120.829538466308 38.1753058233838
"7362" 1472.2 119.88619123943 38.3710397826628
"7363" 1472.4 117.900550023245 37.6143722923411
"7364" 1472.6 115.479704330774 36.4426237335244
"7365" 1472.8 113.196868383281 35.2325013972838
"7366" 1473 111.383573836194 33.725535899808
"7367" 1473.2 110.627690364287 31.7121769106504
"7368" 1473.4 110.531945962222 29.3363984830867
"7369" 1473.6 111.434411927748 27.1994127748038
"7370" 1473.8 111.864533287042 27.0194552237967
"7371" 1474 112.182416628379 26.9612647853424
"7372" 1474.2 112.31404936734 27.1394996933928
"7373" 1474.4 111.77560463159 27.2952036312817
"7374" 1474.6 110.951447862012 27.3253375236661
"7375" 1474.8 109.413395468299 26.126510877538
"7376" 1475 107.761572821689 24.8987504486255
"7377" 1475.2 105.807891944354 23.6589958879589
"7378" 1475.4 103.652917785514 21.9463861080061
"7379" 1475.6 101.742002233029 19.6595592447246
"7380" 1475.8 101.112505001115 17.7550175999856
"7381" 1476 100.928343187311 15.4343430692949
"7382" 1476.2 101.324734898569 15.5310344910459
"7383" 1476.4 100.796874835746 15.7098575027366
"7384" 1476.6 99.1708583869293 15.9035777054778
"7385" 1476.8 97.9362707314132 15.2693641931576
"7386" 1477 95.5046191714469 14.0342834458071
"7387" 1477.2 92.7765455846282 12.2723596169794
"7388" 1477.4 90.2501154811043 10.4799341836404
"7389" 1477.6 87.465476908178 9.60781913606933
"7390" 1477.8 84.1852914769918 8.81904164819182
"7391" 1478 80.5096119926611 8.40606273583163
"7392" 1478.2 77.1475799939446 8.80912803773157
"7393" 1478.4 73.6602439433473 9.3757392753171
"7394" 1478.6 70.3843742576634 8.80212027908233
"7395" 1478.8 67.6350529570254 6.76589869361563
"7396" 1479 65.3597192887244 5.24240848420055
"7397" 1479.2 64.1729505209858 5.12743358303147
"7398" 1479.4 62.5602939431282 5.53272010965248
"7399" 1479.6 59.9055329530848 6.95131391398197
"7400" 1479.8 56.7371466514685 8.63839748680195
"7401" 1480 53.8606114603317 9.19541991882834
"7402" 1480.2 50.885905306981 8.85013358200155
"7403" 1480.4 48.4704470809268 8.75538147430859
"7404" 1480.6 47.2874560475781 10.3160677658696
"7405" 1480.8 46.2078166531231 12.6378011145595
"7406" 1481 45.3082972122231 15.4744437648262
"7407" 1481.2 45.1713482430183 18.6723397722857
"7408" 1481.4 44.2929305706011 21.8787011473247
"7409" 1481.6 42.2225911571006 24.6566988577081
"7410" 1481.8 38.9870650724909 26.0020520951786
"7411" 1482 35.5698379130897 26.4888796672143
"7412" 1482.2 31.3669084159268 26.1854751056232
"7413" 1482.4 27.7973771037409 24.901214438265
"7414" 1482.6 25.1789334909304 24.233933551739
"7415" 1482.8 24.8030784713313 24.948750058612
"7416" 1483 23.8507466055897 26.2562337184595
"7417" 1483.2 22.7391187640414 28.4976855093767
"7418" 1483.4 21.5310914189506 31.1550415030063
"7419" 1483.6 19.325067989765 34.393741781831
"7420" 1483.8 16.6252516748318 36.9709741294613
"7421" 1484 13.2512066574163 39.0352516605459
"7422" 1484.2 11.2056584689942 39.1324404415221
"7423" 1484.4 11.0533735971502 38.8450604225852
"7424" 1484.6 10.8928079194145 38.4480271673671
"7425" 1484.8 10.6011235824285 37.4234936555703
"7426" 1485 10.688023282116 36.8744227880718
"7427" 1485.2 10.531287557315 35.9723927653104
"7428" 1485.4 10.5736175894886 35.3106165115221
"7429" 1485.6 10.7946410856642 35.1639746896801
"7430" 1485.8 11.1544119111965 34.6192528567693
"7431" 1486 11.331613228849 33.9503674007447
"7432" 1486.2 11.5816227990166 32.9825402627953
"7433" 1486.4 11.7845168096297 31.8658219534929
"7434" 1486.6 12.2305375451141 30.4890331865148
"7435" 1486.8 12.7381974563022 29.5775048754054
"7436" 1487 12.9582490818093 29.2632530723807
"7437" 1487.2 13.6902723443921 28.3764078257766
"7438" 1487.4 13.6946918634269 27.5187194321836
"7439" 1487.6 14.3528675476543 26.6936202348929
"7440" 1487.8 14.8032225291767 25.8489417576103
"7441" 1488 15.463102139067 24.4714612452906
"7442" 1488.2 16.8953075484897 22.6679656952929
"7443" 1488.4 18.2762599295897 20.815918604617
"7444" 1488.6 19.9463024254988 19.164337560677
"7445" 1488.8 21.1108390685348 17.6276379013104
"7446" 1489 22.2877265927583 16.4119118868816
"7447" 1489.2 24.1283321269942 14.634119631803
"7448" 1489.4 25.8855578451385 13.7662231123197
"7449" 1489.6 28.7636149134786 11.0878391873929
"7450" 1489.8 31.1672603678397 9.24062428789286
"7451" 1490 32.5973663785771 9.21643552884223
"7452" 1490.2 33.0190879492231 8.73529423492619
"7453" 1490.4 33.760505234871 8.16175524098661
"7454" 1490.6 34.9152580382564 7.42622302819589
"7455" 1490.8 36.8130117882772 6.48174513842411
"7456" 1491 38.9498705638845 6.15500433598759
"7457" 1491.2 41.7389637469769 5.28318725069931
"7458" 1491.4 44.3400878226407 4.19815659249489
"7459" 1491.6 46.3723450245591 3.30119791504592
"7460" 1491.8 48.4637177349534 2.22622622646862
"7461" 1492 50.9488020823142 2.18584929873979
"7462" 1492.2 54.2570375655897 1.80887953688296
"7463" 1492.4 58.0578239355897 1.08971616082013
"7464" 1492.6 60.7583826721687 0.644872922524437
"7465" 1492.8 62.6259388746275 1.05254679258154
"7466" 1493 66.127456478562 0.945850869448411
"7467" 1493.2 68.6023908923604 0.730930087791943
"7468" 1493.4 70.6990932181186 1.35076277086402
"7469" 1493.6 73.7351959718466 1.81085831755341
"7470" 1493.8 76.7540730794469 1.80444686980715
"7471" 1494 78.2285972011797 2.51421417109286
"7472" 1494.2 81.3087214251115 3.57435489602329
"7473" 1494.4 84.5596707154988 4.63513343083226
"7474" 1494.6 87.5220050826004 5.00409180378648
"7475" 1494.8 88.7109700928165 6.02556415708874
"7476" 1495 91.0106417634897 6.43540552327286
"7477" 1495.2 93.0519327866504 7.74663856980196
"7478" 1495.4 95.2637217115197 9.33999171007286
"7479" 1495.6 97.702659983065 10.8336815894077
"7480" 1495.8 100.321147515272 12.4838169312947
"7481" 1496 102.270018910047 13.6229823942929
"7482" 1496.2 102.910590061562 14.5210525801681
"7483" 1496.4 104.113760521968 15.9789080324365
"7484" 1496.6 105.775965890484 17.9903961891717
"7485" 1496.8 107.91147182209 20.2142131831984
"7486" 1497 109.010718860472 22.6807051083929
"7487" 1497.2 109.741066045296 24.4454885113634
"7488" 1497.4 111.484454650042 26.0603244105948
"7489" 1497.6 112.858553327738 28.4328270668059
"7490" 1497.8 114.453629970452 30.7746253279618
"7491" 1498 116.415999742081 33.1853228594946
"7492" 1498.2 117.316751076274 35.8157105099192
"7493" 1498.4 117.566802811142 39.2117698442086
"7494" 1498.6 118.032887443085 42.4499067380433
"7495" 1498.8 119.240654872667 45.4095752392204
"7496" 1499 120.282594584443 48.2792378625222
"7497" 1499.2 119.534717212433 51.2142210147624
"7498" 1499.4 118.454593329641 54.7529942166877
"7499" 1499.6 117.879602571103 58.6858796967903
"7500" 1499.8 117.970219610063 62.2634026009455
"7501" 1500 118.834974796208 66.1728455095369
"7502" 1500.2 120.760883945711 69.0638004304407
"7503" 1500.4 121.221511760572 69.0166562691495
"7504" 1500.6 120.869212259099 68.6836357705714
"7505" 1500.8 120.145182877032 68.0967128098929
"7506" 1501 119.046368187534 67.7428402237818
"7507" 1501.2 117.846860754195 67.402750043656
"7508" 1501.4 116.203068278072 67.6701699605625
"7509" 1501.6 113.824183237563 69.0282823928304
"7510" 1501.8 111.139936882172 70.9813590457537
"7511" 1502 107.730401910953 73.2409554625743
"7512" 1502.2 104.453185692776 75.8634363557742
"7513" 1502.4 102.355162820033 79.7183808822494
"7514" 1502.6 101.222430224076 83.6628983842442
"7515" 1502.8 100.910023245774 88.144526056735
"7516" 1503 101.966569525285 92.5499082942149
"7517" 1503.2 103.518533952416 95.3446557682146
"7518" 1503.4 103.130482651406 96.1904711725244
"7519" 1503.6 101.984054983161 96.8934736538839
"7520" 1503.8 100.210510702874 98.430792916367
"7521" 1504 96.9810436863647 100.349721925818
"7522" 1504.2 93.9204980403185 103.212149292147
"7523" 1504.4 90.1869303567455 105.64456660086
"7524" 1504.6 87.3496470277762 108.530314455757
"7525" 1504.8 85.5589920962593 112.140741109275
"7526" 1505 84.6150134446151 112.666305268139
"7527" 1505.2 83.5198716091914 111.999105497308
"7528" 1505.4 80.680765416155 111.771852016902
"7529" 1505.6 77.406100533641 111.015468892175
"7530" 1505.8 73.529645693469 110.271857747764
"7531" 1506 69.5468676470108 109.670781718603
"7532" 1506.2 65.3856112167338 108.578896963342
"7533" 1506.4 61.2663210962647 106.872301433018
"7534" 1506.6 57.8278603905141 104.808703855128
"7535" 1506.8 54.464643543783 102.374298360221
"7536" 1507 51.6095932664863 99.3763648714618
"7537" 1507.2 49.0053423117376 96.2020736585972
"7538" 1507.4 47.6213527379659 92.6791050789112
"7539" 1507.6 46.4132908267933 88.8022049333088
"7540" 1507.8 46.6906572919786 85.1746038156151
"7541" 1508 48.3466404122411 81.504652909269
"7542" 1508.2 49.8948506400209 78.2157805731773
"7543" 1508.4 51.9834140073195 75.3685075307577
"7544" 1508.6 54.0124652252593 72.3040424580494
"7545" 1508.8 57.2531529473465 69.7907104437307
"7546" 1509 60.4324436768466 67.7180366773791
"7547" 1509.2 64.2192822069567 65.9053000059938
"7548" 1509.4 67.2145808233145 65.9017937455075
"7549" 1509.6 69.0977006417842 66.189339570754
"7550" 1509.8 71.0223411132595 65.7299869816819
"7551" 1510 73.8181720775994 64.9019648451064
"7552" 1510.2 76.7908086384214 64.4073283230117
"7553" 1510.4 79.2731224008625 64.5458909403838
"7554" 1510.6 81.1581588732564 63.800699614504
"7555" 1510.8 82.4855806595357 62.4362816919469
"7556" 1511 84.4850615542534 60.5782043175123
"7557" 1511.2 85.9969377782213 58.1767329775508
"7558" 1511.4 87.7841577009567 55.8598637129204
"7559" 1511.6 88.6455938844276 53.1399532135685
"7560" 1511.8 88.3699669763329 51.1193995355259
"7561" 1512 88.6707595914344 48.3790697380288
"7562" 1512.2 88.6310653249262 45.5229490364349
"7563" 1512.4 89.0065572221819 42.9505955539608
"7564" 1512.6 90.0382141563727 42.49770346744
"7565" 1512.8 90.8457085567916 41.9119594986635
"7566" 1513 91.8036407837936 40.7799479820676
"7567" 1513.2 91.3655072631838 38.8881396260612
"7568" 1513.4 90.5451395120353 36.7577565838929
"7569" 1513.6 89.2508776741797 34.9309247453529
"7570" 1513.8 88.0028544137936 33.1177475787181
"7571" 1514 85.5941333508958 30.8885269771071
"7572" 1514.2 84.108115614678 28.7656483067458
"7573" 1514.4 84.4443701803615 27.8429368515233
"7574" 1514.6 85.2690788533085 26.1840437108929
"7575" 1514.8 87.1411488706474 24.0097688789217
"7576" 1515 89.4125015898183 22.3694994455214
"7577" 1515.2 90.9854286261838 23.0937900381206
"7578" 1515.4 92.2326304379199 24.0483892695061
"7579" 1515.6 94.8727675570848 25.4625640779028
"7580" 1515.8 97.1401407055705 27.1407246369602
"7581" 1516 100.320354319677 28.572374458087
"7582" 1516.2 103.150927132873 30.5779393989683
"7583" 1516.4 106.051390007681 32.7865340820838
"7584" 1516.6 108.314134841868 35.3951932697189
"7585" 1516.8 110.061326649368 38.2154611094061
"7586" 1517 111.710546126157 41.3955915692172
"7587" 1517.2 113.997024687954 43.6985775008335
"7588" 1517.4 116.763868325098 46.1892407230115
"7589" 1517.6 117.895421525894 48.7051105215885
"7590" 1517.8 118.909057920369 51.1155069921047
"7591" 1518 120.954396348293 54.1017117916471
"7592" 1518.2 121.726040924731 57.1013591847336
"7593" 1518.4 121.417257577026 59.8912241670211
"7594" 1518.6 121.520775636813 63.3808550676964
"7595" 1518.8 121.567630569037 67.2585935269981
"7596" 1519 122.807630710667 70.6478619460724
"7597" 1519.2 123.528036170405 71.2949759934192
"7598" 1519.4 122.975939961563 70.8442943379469
"7599" 1519.6 121.422362418304 70.8982462442946
"7600" 1519.8 119.304300936767 71.1102040679725
"7601" 1520 116.724475144032 72.0064725117336
"7602" 1520.2 113.755035575966 73.2719532875809
"7603" 1520.4 110.492293141719 74.3730702121773
"7604" 1520.6 107.071297992932 75.7336557156297
"7605" 1520.8 103.579027834858 77.8594255453661
"7606" 1521 101.463471085616 80.8394783870244
"7607" 1521.2 100.083661798161 83.8958599490893
"7608" 1521.4 98.4420053747463 87.9535806201103
"7609" 1521.6 98.5310625782924 92.2568375998118
"7610" 1521.8 99.2947317824103 95.8947654973288
"7611" 1522 100.316567128353 98.2421871770508
"7612" 1522.2 99.4606273254033 98.6874984190878
"7613" 1522.4 96.6539832650332 99.844438030145
"7614" 1522.6 93.2017617655634 101.202424484235
"7615" 1522.8 89.2892428767693 102.581324116739
"7616" 1523 85.597142418219 104.664319533229
"7617" 1523.2 82.0515060969744 107.252442253406
"7618" 1523.4 79.585611296195 110.699992197998
"7619" 1523.6 78.6220786111687 113.435613537367
"7620" 1523.8 78.9621489705897 113.693482454028
"7621" 1524 79.2547758858021 113.718467669866
"7622" 1524.2 79.9632489519737 114.395379847607
"7623" 1524.4 80.4857120539487 114.856891919252
"7624" 1524.6 80.0395892806941 114.533535221971
"7625" 1524.8 79.371716467357 113.154699074272
"7626" 1525 77.7049657866667 112.00195677838
"7627" 1525.2 75.1126345702051 110.306634881226
"7628" 1525.4 72.2246866360769 108.928165053483
"7629" 1525.6 69.2301354495108 106.75412661413
"7630" 1525.8 65.8829723444132 104.68345080196
"7631" 1526 62.2679257608205 102.284071144406
"7632" 1526.2 58.5931013493647 100.079009397443
"7633" 1526.4 54.7105767794889 97.8651884461702
"7634" 1526.6 50.8331358944637 95.4693223522374
"7635" 1526.8 48.2286598796071 91.9515407834059
"7636" 1527 45.6752620249055 88.2853300962613
"7637" 1527.2 44.9140136160624 83.7766140790656
"7638" 1527.4 44.9831188227897 79.6349812461786
"7639" 1527.6 45.3753886613539 76.1225430628929
"7640" 1527.8 45.0957081548822 72.0952059592985
"7641" 1528 45.3125203081897 68.5080138614072
"7642" 1528.2 46.8455041440897 65.2546655601292
"7643" 1528.4 49.7138546055617 62.8640286440517
"7644" 1528.6 52.8588911509112 60.8727831136339
"7645" 1528.8 56.0377763648675 58.1918191246429
"7646" 1529 59.5781384835897 56.0045996187577
"7647" 1529.2 63.2261829714308 54.8274829968555
"7648" 1529.4 66.8693717860393 54.6081287193332
"7649" 1529.6 70.4066533769427 55.1137521065105
"7650" 1529.8 73.6410480525897 55.4846938408929
"7651" 1530 76.5115467110755 54.5201382776072
"7652" 1530.2 79.2379582469968 53.0021993589283
"7653" 1530.4 82.3937160932183 51.1824120454071
"7654" 1530.6 84.3529890880393 48.7807237912048
"7655" 1530.8 86.2338421388539 46.0491153269212
"7656" 1531 88.076796665504 43.1347427985214
"7657" 1531.2 88.9683776417085 39.78494385518
"7658" 1531.4 89.4397806751052 36.9783979654186
"7659" 1531.6 89.1330532967097 34.2200654943729
"7660" 1531.8 88.872497260877 31.7812539346163
"7661" 1532 88.4075074390153 29.2279502877652
"7662" 1532.2 88.1253491539158 27.0411846575124
"7663" 1532.4 88.8677035513732 26.789494168532
"7664" 1532.6 90.9733719165606 26.4833580769317
"7665" 1532.8 93.6846067626192 26.1503217350399
"7666" 1533 95.8262380942797 27.0579674495529
"7667" 1533.2 98.6763287786201 28.1837455247717
"7668" 1533.4 101.458288495204 29.8746895258038
"7669" 1533.6 104.4842518383 31.646513552276
"7670" 1533.8 107.43577591792 32.7051810203834
"7671" 1534 109.591370669599 32.3479597415852
"7672" 1534.2 109.991044935961 31.7384278224929
"7673" 1534.4 110.169188126988 30.8580477987472
"7674" 1534.6 109.195005989434 31.3144403651453
"7675" 1534.8 107.674375148533 31.7675464810071
"7676" 1535 107.091622710869 33.3364892004025
"7677" 1535.2 106.852178583784 35.5227412583651
"7678" 1535.4 106.93593665379 38.8688593261786
"7679" 1535.6 107.388575757853 42.2646574284838
"7680" 1535.8 108.463161722462 45.1831411568474
"7681" 1536 110.363254450042 48.6585839693972
"7682" 1536.2 112.867199526545 51.1953789480268
"7683" 1536.4 116.036486193748 53.7682255495244
"7684" 1536.6 118.127066220395 55.8296726381141
"7685" 1536.8 118.957373001344 58.3899277944606
"7686" 1537 120.784019167094 61.8521848407885
"7687" 1537.2 120.753678381265 64.4539292802172
"7688" 1537.4 119.855919489581 65.9050828040168
"7689" 1537.6 118.665493894772 69.1568535348233
"7690" 1537.8 116.900607006442 72.8989176610668
"7691" 1538 115.529546575741 77.7251398200945
"7692" 1538.2 114.351693171256 81.0974472042518
"7693" 1538.4 113.781388353103 85.2577168991141
"7694" 1538.6 112.604153636731 88.8292620938752
"7695" 1538.8 111.418864156511 92.6100255959981
"7696" 1539 111.421514277462 95.6791754294826
"7697" 1539.2 112.285710170721 96.3815623690244
"7698" 1539.4 112.300943207443 96.4572821111342
"7699" 1539.6 113.222106806607 97.1392513527363
"7700" 1539.8 113.129565921077 97.0827548250755
"7701" 1540 112.022437309641 97.5247570708929
"7702" 1540.2 111.356543570282 97.9102059800724
"7703" 1540.4 110.064718442069 99.2622417315063
"7704" 1540.6 108.218541003395 101.45022368374
"7705" 1540.8 105.824206640565 103.916757593818
"7706" 1541 102.677139556514 106.0740808538
"7707" 1541.2 99.3905772248082 107.930395334086
"7708" 1541.4 95.7711266919147 110.006197055618
"7709" 1541.6 92.1926549131021 112.259309660521
"7710" 1541.8 89.9052463942147 115.172029067668
"7711" 1542 89.3399482765028 117.139022144684
"7712" 1542.2 89.8249321584201 117.80772264225
"7713" 1542.4 89.9524900623292 117.581303661523
"7714" 1542.6 90.0230815083694 117.615243374105
"7715" 1542.8 90.1548095222449 117.635458164617
"7716" 1543 90.4595277398397 117.824784356223
"7717" 1543.2 90.2591081224301 117.581303661523
"7718" 1543.4 89.7448840841359 117.395029890145
"7719" 1543.6 89.0471168726829 117.4403463468
"7720" 1543.8 87.6917951052057 117.324862487437
"7721" 1544 85.5026688489647 117.627550942693
"7722" 1544.2 82.7249274768897 118.194454825643
"7723" 1544.4 79.1921125156653 118.692523056296
"7724" 1544.6 75.628408383344 118.926971078893
"7725" 1544.8 71.6139619885897 118.955634758368
"7726" 1545 67.6885768367633 119.776616233579
"7727" 1545.2 63.5897247699091 119.858339935784
"7728" 1545.4 59.3371130064678 118.740540643283
"7729" 1545.6 55.8426781293241 116.842882717065
"7730" 1545.8 53.2285894890015 113.971446436884
"7731" 1546 50.7364786652423 110.667944789486
"7732" 1546.2 48.5891982419055 107.659295439656
"7733" 1546.4 47.40877383586 103.767069489893
"7734" 1546.6 47.2561248144201 99.6642960031339
"7735" 1546.8 47.4648915525342 95.298898504254
"7736" 1547 48.5226472559004 91.3727336961938
"7737" 1547.2 49.4499477566755 87.5297775358643
"7738" 1547.4 49.7032652166275 83.2794491959589
"7739" 1547.6 50.4421742090342 78.9747561069484
"7740" 1547.8 50.0233838590064 74.4947291667817
"7741" 1548 49.4199990626369 70.440284087723
"7742" 1548.2 49.2544787433612 66.8810088169214
"7743" 1548.4 49.5263500642888 63.4993925678832
"7744" 1548.6 50.977927756178 60.7265876429223
"7745" 1548.8 51.7394869898175 57.6680526603087
"7746" 1549 52.5484935973612 54.4691806252072
"7747" 1549.2 53.9536720479842 52.0731023877828
"7748" 1549.4 56.3751121517806 50.1932048905383
"7749" 1549.6 59.5781384835897 48.292716081711
"7750" 1549.8 63.1089624572159 46.7337885806125
"7751" 1550 66.7281326449759 45.2452328957642
"7752" 1550.2 68.8586993773276 43.3439094729705
"7753" 1550.4 69.2166375112014 41.2882876698443
"7754" 1550.6 69.6129597526191 39.3805769280105
"7755" 1550.8 69.8101564440155 36.8637081383879
"7756" 1551 70.4084204698578 33.7239375879135
"7757" 1551.2 70.9404893160108 30.4819193935771
"7758" 1551.4 72.4481279740848 27.589163135982
"7759" 1551.6 73.8944338105897 24.0878311917111
"7760" 1551.8 75.3763565770746 20.6597709393474
"7761" 1552 76.0607566029957 17.9891955019127
"7762" 1552.2 75.4454213714002 15.2710601521771
"7763" 1552.4 73.811291608746 12.3737236971741
"7764" 1552.6 72.0831019563719 9.89903751939781
"7765" 1552.8 70.4685549396713 8.57375501031122
"7766" 1553 68.591431875304 7.93028465475001
"7767" 1553.2 66.139873443118 7.40182220836455
"7768" 1553.4 62.8609745541485 6.62155082998109
"7769" 1553.6 59.4209905855994 5.11746424033517
"7770" 1553.8 57.1880285932244 3.82024900255632
"7771" 1554 57.3161170808616 3.25557380333946
"7772" 1554.2 57.7012553173732 2.42438160861451
"7773" 1554.4 58.6403743698701 2.31490783904239
"7774" 1554.6 59.2095773810443 2.34203907283226
"7775" 1554.8 59.6971530062867 2.48873534489286
"7776" 1555 60.3967693940513 2.49730994986402
"7777" 1555.2 61.1845085720425 2.33970824825135
"7778" 1555.4 61.4678752582065 2.23990007966856
"7779" 1555.6 61.8902835253397 2.24102453461508
"7780" 1555.8 62.3619576897249 2.14786996735232
"7781" 1556 62.5126194917789 2.05834976719015
"7782" 1556.2 62.6594902906969 2.05764270516964
"7783" 1556.4 62.6775070053079 2.02780021636558
"7784" 1556.6 62.5956323582071 1.91601564291894
"7785" 1556.8 62.5287489550371 1.75789533020865
"7786" 1557 62.6777452991242 1.86713984363424
"7787" 1557.2 62.6975226124816 1.91718329770367
"7788" 1557.4 62.7762776453735 2.41643056783881
"7789" 1557.6 63.0481156695342 2.57720349142063
"7790" 1557.8 63.2141119932977 2.57441635335303
"7791" 1558 63.4854889574215 2.22918468547229
"7792" 1558.2 63.6277035978079 2.26058403755649
"7793" 1558.4 63.75215522686 2.19607315205502
"7794" 1558.6 63.7556399628287 2.11782676879551
"7795" 1558.8 64.0338817905629 2.1020031615
"7796" 1559 64.4382180918953 2.21271472772619
"7797" 1559.2 64.536281423914 2.06179285181177
"7798" 1559.4 65.7492334443352 1.79501639517468
"7799" 1559.6 67.0542135604294 1.36622479438342
"7800" 1559.8 69.1511471444776 1.33980696718258
"7801" 1560 72.012671931325 1.30846619003992
"7802" 1560.2 76.2163472285243 1.06477851614519
"7803" 1560.4 76.9813545354551 2.10777789546017
"7804" 1560.6 78.7496318832349 3.63117303579609
"7805" 1560.8 82.4232906011429 5.42286612803115
"7806" 1561 85.6717004196714 6.67064268598469
"7807" 1561.2 89.1073248966667 8.14552473871978
"7808" 1561.4 91.938571122711 9.9934077892565
"7809" 1561.6 95.3675840166101 11.4791211611786
"7810" 1561.8 98.5628042806798 12.3515889669129
"7811" 1562 99.3286268777595 13.4338141280721
"7812" 1562.2 100.34790694579 15.6212503348357
"7813" 1562.4 102.139636623032 18.5710194400756
"7814" 1562.6 104.497156849039 21.9648435924525
"7815" 1562.8 107.035800452531 25.2735503628634
"7816" 1563 109.474423396676 29.0406121098544
"7817" 1563.2 110.955620164729 32.3768139678373
"7818" 1563.4 111.20548667609 35.4704053653665
"7819" 1563.6 111.109562067704 38.65774905195
"7820" 1563.8 110.354492998278 41.7982375783645
"7821" 1564 110.447591774929 44.3024465028482
"7822" 1564.2 111.038187105103 46.6716331886365
"7823" 1564.4 111.724272171995 48.8591008036256
"7824" 1564.6 112.277891443908 50.6414620995123
"7825" 1564.8 113.967710832102 52.8543797243634
"7826" 1565 115.69543862065 54.348030689298
"7827" 1565.2 116.450880873712 56.755527976966
"7828" 1565.4 117.743053966183 59.5170419704268
"7829" 1565.6 118.706134580276 62.6328001235285
"7830" 1565.8 119.705279442846 65.2483107013801
"7831" 1566 121.144380606872 65.8689487754826
"7832" 1566.2 122.284445542327 65.7700936805771
"7833" 1566.4 122.725008669767 65.4315824941053
"7834" 1566.6 122.765399751 65.3005749602519
"7835" 1566.8 121.91103495159 65.6141889179711
"7836" 1567 121.065687638262 66.554804534686
"7837" 1567.2 120.036409809776 67.7015750815369
"7838" 1567.4 118.741565639658 69.5800987081471
"7839" 1567.6 116.98653782872 72.3472456850842
"7840" 1567.8 115.506878094528 75.5509605459283
"7841" 1568 113.499729463198 78.9839260226581
"7842" 1568.2 111.978980042616 82.6632259466034
"7843" 1568.4 110.665178809766 87.0870026402206
"7844" 1568.6 109.321763606748 91.4433635542086
"7845" 1568.8 108.630453910415 95.8176757154929
"7846" 1569 108.753704048138 97.5579903224581
"7847" 1569.2 109.690044931128 98.014734497816
"7848" 1569.4 110.173691280166 97.6543104244522
"7849" 1569.6 110.394977104026 97.5018914576365
"7850" 1569.8 110.433315422185 97.4061487420308
"7851" 1570 110.166290953714 97.2278550465788
"7852" 1570.2 110.090269947077 97.711030842271
"7853" 1570.4 110.492839231715 98.5566495319929
"7854" 1570.6 110.853913936865 98.5948677712929
"7855" 1570.8 110.544409730538 98.0441331434314
"7856" 1571 110.105461983207 98.3489417097103
"7857" 1571.2 109.515884229426 98.5889373548498
"7858" 1571.4 109.038814210006 98.8065900527247
"7859" 1571.6 108.667964426036 99.6694004167359
"7860" 1571.8 107.637668616648 100.560106489678
"7861" 1572 106.442143432712 101.974230134112
"7862" 1572.2 104.569141887115 104.598370175232
"7863" 1572.4 102.73606771494 107.576154006793
"7864" 1572.6 100.787314931004 110.789282564527
"7865" 1572.8 98.189836792372 113.585663925111
"7866" 1573 96.650178312657 115.471271458153
"7867" 1573.2 95.8816813113278 114.968653437107
"7868" 1573.4 93.901438206722 115.411524769728
"7869" 1573.6 90.4219989668586 116.646723187884
"7870" 1573.8 86.7019321240443 118.137338035504
"7871" 1574 82.4283361986154 120.066985225534
"7872" 1574.2 78.4399271034922 121.897429352942
"7873" 1574.4 75.0671030986137 124.840097063389
"7874" 1574.6 73.5333092263535 124.725911797877
"7875" 1574.8 70.7530489604244 125.273606250838
"7876" 1575 66.8827747884335 126.44521534119
"7877" 1575.2 64.7624110922697 125.653381195693
"7878" 1575.4 61.8181101229586 124.891522523745
"7879" 1575.6 58.0022026716385 124.237131319844
"7880" 1575.8 54.244575970934 122.473122463122
"7881" 1576 50.2933603511612 120.398069972583
"7882" 1576.2 46.6276541936141 117.873639117698
"7883" 1576.4 43.2752572752209 115.424676690581
"7884" 1576.6 39.5306008845389 112.828246960088
"7885" 1576.8 37.8851502768147 109.630384369168
"7886" 1577 37.2059235401759 105.287013259755
"7887" 1577.2 36.517792153749 100.927195012114
"7888" 1577.4 36.994556925117 96.4442232143201
"7889" 1577.6 37.8958954906178 91.9420366946405
"7890" 1577.8 38.0971424131415 87.4463437934187
"7891" 1578 38.6525006278234 83.2339930111452
"7892" 1578.2 39.5549048343625 78.8464612093656
"7893" 1578.4 41.0696662853933 74.9657588555089
"7894" 1578.6 42.7658750357299 71.1684591461545
"7895" 1578.8 44.9433010608183 68.1695094561786
"7896" 1579 47.6362034514201 65.496507600375
"7897" 1579.2 50.5350062284816 63.754983102028
"7898" 1579.4 54.2707340930492 61.8578434755145
"7899" 1579.6 57.3485700504737 60.5417858625536
"7900" 1579.8 61.2002598093576 59.0369426901161
"7901" 1580 64.6355812479951 57.9706009377037
"7902" 1580.2 67.9056271789411 56.8722569434064
"7903" 1580.4 70.1066719421692 56.4847972992106
"7904" 1580.6 70.8348599850196 56.8526924999489
"7905" 1580.8 71.2253559462724 56.3960518549698
"7906" 1581 72.3299511029384 55.3795060263057
"7907" 1581.2 73.5896860746168 53.2570180907037
"7908" 1581.4 74.5221394383625 50.6031823666656
"7909" 1581.6 74.9296956218469 47.6444950359214
"7910" 1581.8 74.6891436879534 44.6793552751656
"7911" 1582 74.5950454314597 41.4089163067029
"7912" 1582.2 74.0971424169897 38.206026704735
"7913" 1582.4 73.7778763619097 35.5729911655929
"7914" 1582.6 73.8548422859022 32.6453147925491
"7915" 1582.8 75.3247964144997 29.7447096723429
"7916" 1583 77.9964389643346 27.0472039454235
"7917" 1583.2 80.0064427013761 24.0010277767666
"7918" 1583.4 80.5251254064163 21.3690655351377
"7919" 1583.6 79.7999567188156 20.1266582562477
"7920" 1583.8 79.4911243932186 19.0118854697485
"7921" 1584 78.2911938256815 16.470891192199
"7922" 1584.2 76.7054320634022 14.1015065988616
"7923" 1584.4 75.0023501095999 12.2122873844847
"7924" 1584.6 73.5093376338273 9.57739887182355
"7925" 1584.8 72.196032102486 8.05802216615701
"7926" 1585 73.1159909664248 8.81116159885162
"7927" 1585.2 74.1801391805795 8.69074962041326
"7928" 1585.4 75.6644078554427 8.61114740530462
"7929" 1585.6 78.0752988175897 7.70803428768074
"7930" 1585.8 81.1711208509759 6.51237175964533
"7931" 1586 84.0235922058868 6.09234952575425
"7932" 1586.2 87.4050608293858 6.08669191847538
"7933" 1586.4 90.0220609918075 6.54642761644731
"7934" 1586.6 90.5986979478322 7.89333484186256
"7935" 1586.8 91.7235771462261 10.2674981923171
"7936" 1587 94.3819392736797 13.0051208589429
"7937" 1587.2 96.578609291347 16.038276171155
"7938" 1587.4 99.0657258091916 19.0623407371259
"7939" 1587.6 100.342494822803 22.0975368291064
"7940" 1587.8 101.763212588311 24.7079867122871
"7941" 1588 104.04733901259 27.4798240147786
"7942" 1588.2 106.584816389133 30.4353678539786
"7943" 1588.4 110.191362484094 32.424018622902
"7944" 1588.6 112.772764963719 34.7743617512549
"7945" 1588.8 114.550729520294 37.3027819095624
"7946" 1589 117.36661646572 39.8218623782059
"7947" 1589.2 118.274519856903 41.6192461762064
"7948" 1589.4 117.459605491132 43.6597114947657
"7949" 1589.6 116.672559824242 46.7476720043972
"7950" 1589.8 116.389528934081 50.8707100417656
"7951" 1590 116.415030590015 54.6391575731937
"7952" 1590.2 117.346697748331 58.9209230350982
"7953" 1590.4 118.513066966103 62.6840955004826
"7954" 1590.6 118.816589411413 66.6187154139548
"7955" 1590.8 118.013618419641 69.8715937536556
"7956" 1591 117.54013062609 73.9908878191773
"7957" 1591.2 116.717719092581 78.616612644798
"7958" 1591.4 115.758308981692 82.6229102600724
"7959" 1591.6 113.725209100168 85.5318104079094
"7960" 1591.8 112.279127612231 89.0808127469185
"7961" 1592 110.407103102391 92.9978725193239
"7962" 1592.2 108.238033639512 96.5627117367894
"7963" 1592.4 107.716947799908 99.7197692218398
"7964" 1592.6 108.76031411139 101.017571810397
"7965" 1592.8 109.237262347908 101.20791305299
"7966" 1593 108.788141297313 100.698235869911
"7967" 1593.2 108.39748274027 100.29638232433
"7968" 1593.4 107.602587856032 100.494280443052
"7969" 1593.6 106.307980644833 100.56559958911
"7970" 1593.8 104.346892514632 100.59193271641
"7971" 1594 101.655870774475 100.277823158521
"7972" 1594.2 99.0457732318906 99.5675726936539
"7973" 1594.4 96.2930561059379 98.2345243721786
"7974" 1594.6 93.2063804581585 96.6867608146819
"7975" 1594.8 89.8519249646356 95.3403567879663
"7976" 1595 86.14179955392 93.5942390658195
"7977" 1595.2 82.309508194695 92.1339738433139
"7978" 1595.4 79.5716444425357 89.3233295021901
"7979" 1595.6 77.3468147633397 85.5947359928498
"7980" 1595.8 74.0343468160941 82.5731171917016
"7981" 1596 71.5455702574481 79.2070593674592
"7982" 1596.2 67.8826885256517 76.3897325234858
"7983" 1596.4 64.2481481712506 75.225245270632
"7984" 1596.6 60.5351221946076 73.0002494057946
"7985" 1596.8 57.8156499367933 70.1090891270168
"7986" 1597 56.808994128304 66.9604026592768
"7987" 1597.2 57.4303356197878 63.2509285061947
"7988" 1597.4 58.4199743349954 58.9567848263551
"7989" 1597.6 59.8865041702124 54.9835301368645
"7990" 1597.8 61.2956636451275 51.2410270808834
"7991" 1598 62.513190180423 47.3456243603373
"7992" 1598.2 65.157274439553 44.2155726381222
"7993" 1598.4 67.2774457302469 41.9081193086071
"7994" 1598.6 68.4222759983974 39.9438348024602
"7995" 1598.8 68.733236526279 37.5666474739317
"7996" 1599 67.8598519424318 35.3818999690929
"7997" 1599.2 66.5791869771297 32.4085209515529
"7998" 1599.4 65.0930795064597 29.0644250128029
"7999" 1599.6 62.8759925157413 25.9948827284989
"8000" 1599.8 60.834724997753 22.585809480199
"8001" 1600 59.3992779485309 18.9525533335399
"8002" 1600.2 58.0996325856597 15.5619210681129
"8003" 1600.4 56.0643502680591 12.4891746283929
"8004" 1600.6 54.6177244353958 11.0969387681786
"8005" 1600.8 54.9888911113025 10.9604450563929
"8006" 1601 55.8495670546197 9.94766171494286
"8007" 1601.2 57.6347175283633 8.75388256095889
"8008" 1601.4 60.1102485753897 7.43046949922922
"8009" 1601.6 63.6252721183119 6.32117545247619
"8010" 1601.8 67.7258436340363 5.29635357178606
"8011" 1602 71.5290646985382 5.20997905037739
"8012" 1602.2 75.6592656150597 5.57167331509286
"8013" 1602.4 80.1065615699084 5.27600693633242
"8014" 1602.6 83.703533987711 6.19860685674135
"8015" 1602.8 86.5599209242197 6.53095112152286
"8016" 1603 88.1310936136469 6.10308883297858
"8017" 1603.2 87.0198160749897 6.28635439000286
"8018" 1603.4 86.2178501509197 6.04557948241286
"8019" 1603.6 86.6338333038227 6.14606005719382
"8020" 1603.8 86.2444556555097 5.77422998338286
"8021" 1604 85.8342778618019 5.59638005565044
"8022" 1604.2 85.6913507437612 5.50979616575001
"8023" 1604.4 85.3030648452927 5.15013748756612
"8024" 1604.6 84.8533678440897 4.91431959913286
"8025" 1604.8 84.4694108536509 4.52964132111734
"8026" 1605 83.8347570969297 4.41748248823286
"8027" 1605.2 83.5305451368838 4.13736527548109
"8028" 1605.4 83.3506858101774 4.29983335158358
"8029" 1605.6 83.3718368304775 4.51014221943367
"8030" 1605.8 83.4300946502174 4.80486906700988
"8031" 1606 83.3710611597897 5.34638685185075
"8032" 1606.2 83.4252505892234 5.80476673498197
"8033" 1606.4 83.8566310103244 6.54194861487244
"8034" 1606.6 83.8994811677353 6.97350349058217
"8035" 1606.8 85.0697492463422 8.01839742711068
"8036" 1607 86.7910236405603 9.36801841889286
"8037" 1607.2 89.216892001881 10.9437477673783
"8038" 1607.4 92.0824635198297 11.7286316663229
"8039" 1607.6 94.5601334230072 13.440920102223
"8040" 1607.8 97.3557622400224 15.2379479934313
"8041" 1608 100.97250283926 16.8957376196829
"8042" 1608.2 102.600928644006 19.053511100754
"8043" 1608.4 104.653313443278 21.8454322683457
"8044" 1608.6 107.548447995724 24.7410601886044
"8045" 1608.8 110.643657039777 26.8888785291358
"8046" 1609 112.724089158157 28.6527353845956
"8047" 1609.2 112.78914766359 30.308005933884
"8048" 1609.4 114.108053019333 33.6382336324826
"8049" 1609.6 115.791449502077 37.0917647256744
"8050" 1609.8 117.473535651231 40.164732959098
"8051" 1610 118.502788813245 43.3457038992945
"8052" 1610.2 120.068619863759 46.5487512791386
"8053" 1610.4 121.495525255208 48.0321371773929
"8054" 1610.6 121.768918591668 47.8443693060494
"8055" 1610.8 120.96083835909 47.8080992228756
"8056" 1611 120.587427768353 49.1082823366297
"8057" 1611.2 119.581835099205 51.2937535826108
"8058" 1611.4 118.768199835556 54.1326031900273
"8059" 1611.6 117.475682509381 56.8306405292842
"8060" 1611.8 116.737929255076 59.8206038216539
"8061" 1612 116.583023512917 63.0241101391656
"8062" 1612.2 117.733563503849 65.3361274890268
"8063" 1612.4 118.892577109415 67.9151761732179
"8064" 1612.6 120.45244257541 70.3996067164313
"8065" 1612.8 121.724111031754 72.6359118874093
"8066" 1613 121.108646717923 73.1826785013544
"8067" 1613.2 120.364508083797 75.4537238751429
"8068" 1613.4 118.955244837063 78.8114691850714
"8069" 1613.6 116.888099171236 81.9672979351515
"8070" 1613.8 114.060335037758 85.0251446880693
"8071" 1614 110.624632035929 87.7888225509098
"8072" 1614.2 107.422952670013 90.9693573807912
"8073" 1614.4 103.774059331441 93.4439335026615
"8074" 1614.6 99.5301212294835 95.461648577707
"8075" 1614.8 95.7576928780208 97.1919948149187
"8076" 1615 91.4916378316932 99.3302394102377
"8077" 1615.2 86.9037920700108 100.987865947814
"8078" 1615.4 83.7099109276914 103.380568651774
"8079" 1615.6 81.5711633432169 106.826687856452
"8080" 1615.8 80.1088268923863 110.84608065063
"8081" 1616 80.031522762827 113.825807782495
"8082" 1616.2 79.8640304821151 114.088153323452
"8083" 1616.4 79.3677791125981 113.859039850708
"8084" 1616.6 77.3088068996397 112.764279991768
"8085" 1616.8 74.1978299155634 111.896826533972
"8086" 1617 70.1692373095729 110.535016516632
"8087" 1617.2 66.4543944913147 108.834171050418
"8088" 1617.4 62.5028113852507 107.192676080257
"8089" 1617.6 59.948215051195 104.182776654209
"8090" 1617.8 57.9165557696251 100.402962526141
"8091" 1618 56.568606730617 96.2774527155565
"8092" 1618.2 56.0201801316731 91.7743275465873
"8093" 1618.4 54.3613069261827 87.5271362416185
"8094" 1618.6 54.4690044977628 83.3435853921717
"8095" 1618.8 54.9418962416935 78.8987736535532
"8096" 1619 55.8637336219988 74.3540808989201
"8097" 1619.2 57.857226877173 70.7719895608929
"8098" 1619.4 60.5468344787756 67.5555695985654
"8099" 1619.6 63.9157025777739 65.3141567906823
"8100" 1619.8 67.0415008101352 63.2916378142656
"8101" 1620 70.0690127141175 61.4332920134206
"8102" 1620.2 73.5417482285087 60.2395937033523
"8103" 1620.4 76.2729133314388 59.6310122555155
"8104" 1620.6 79.3249513059079 58.8478988992929
"8105" 1620.8 82.127286585607 58.838673807048
"8106" 1621 84.8246826639388 58.6286848474589
"8107" 1621.2 87.8032574456708 58.7418518929469
"8108" 1621.4 89.4799614344806 57.6110177001292
"8109" 1621.6 89.7468802954647 57.2864108364643
"8110" 1621.8 89.902250278833 56.5795947505685
"8111" 1622 90.4074734917289 55.6774466999711
"8112" 1622.2 92.2415631036687 53.7950453665771
"8113" 1622.4 94.7319571457534 52.3681701452474
"8114" 1622.6 97.0581151877564 50.3889286008928
"8115" 1622.8 99.60623998386 47.9236800118118
"8116" 1623 101.727425067882 45.1693747241664
"8117" 1623.2 102.537485344507 41.9400095825534
"8118" 1623.4 103.104451624647 39.2713407840083
"8119" 1623.6 103.436078524219 37.3566403337485
"8120" 1623.8 103.083971378213 36.9810116451503
"8121" 1624 103.095260842679 36.7009968225562
"8122" 1624.2 103.548020018884 37.2523455630693
"8123" 1624.4 104.80749628659 38.5339947532643
"8124" 1624.6 106.754946826647 39.7715377401214
"8125" 1624.8 108.901979785181 41.3995354661474
"8126" 1625 111.625156837777 43.6506890290714
"8127" 1625.2 114.326132327248 45.9401914472876
"8128" 1625.4 117.153498909141 47.636776081186
"8129" 1625.6 116.771710773025 48.3362214292146
"8130" 1625.8 116.602928175026 49.7780900753288
"8131" 1626 117.516792464169 52.7658348871823
"8132" 1626.2 118.961364845641 55.8080789426621
"8133" 1626.4 120.901750503758 59.1876879512206
"8134" 1626.6 122.706325544976 62.1873379937584
"8135" 1626.8 124.584361163094 63.539428644624
"8136" 1627 124.198355037319 63.6620198172442
"8137" 1627.2 123.843913490179 64.4349481726878
"8138" 1627.4 123.379372933846 65.4475681883288
"8139" 1627.6 123.877528769111 68.1266227363016
"8140" 1627.8 123.759892050217 71.312874812003
"8141" 1628 123.207200559821 75.1229891119698
"8142" 1628.2 122.422175187555 79.0218577684101
"8143" 1628.4 121.382790066268 82.6293602454098
"8144" 1628.6 120.754694013598 86.3443026587234
"8145" 1628.8 119.598623748329 87.7518073070357
"8146" 1629 119.128086287454 88.2163486176556
"8147" 1629.2 117.097770195632 89.3800969982206
"8148" 1629.4 114.486165437563 91.838955855735
"8149" 1629.6 111.418265742103 94.6208241873288
"8150" 1629.8 109.394428213462 98.0800648214057
"8151" 1630 107.455482162548 101.523458802612
"8152" 1630.2 106.115600262265 104.754374005143
"8153" 1630.4 106.185281345715 106.789267758348
"8154" 1630.6 106.229397616081 106.069263428679
"8155" 1630.8 106.056326093875 105.512047922918
"8156" 1631 105.445367390424 104.839395740397
"8157" 1631.2 104.411447958959 104.696297268952
"8158" 1631.4 104.006163826915 104.639719287243
"8159" 1631.6 103.296451949248 104.376075579551
"8160" 1631.8 102.037879783929 104.237873887067
"8161" 1632 99.6946123610332 104.025181077049
"8162" 1632.2 96.8875670814103 103.224827804098
"8163" 1632.4 94.124932117457 101.54612756007
"8164" 1632.6 90.9074775620183 99.9270463983214
"8165" 1632.8 87.5939348582476 98.0946781832613
"8166" 1633 84.0165280380634 95.6004351973666
"8167" 1633.2 80.8561001447931 93.0875547114861
"8168" 1633.4 77.0583316537249 91.5406759985145
"8169" 1633.6 73.2967033045385 91.0668545840467
"8170" 1633.8 70.7855007276506 90.1070953215363
"8171" 1634 68.8289220050071 87.5680749019537
"8172" 1634.2 67.5869383346612 84.1381362875089
"8173" 1634.4 66.8348250529786 80.4928695013651
"8174" 1634.6 67.454212461423 76.8727529454484
"8175" 1634.8 69.4981909092897 73.3743042186838
"8176" 1635 71.4775235035128 70.4322718782262
"8177" 1635.2 73.812254645833 67.7076442476496
"8178" 1635.4 76.503205440781 65.9797546851885
"8179" 1635.6 78.9895420255086 65.2802695894064
"8180" 1635.8 82.0580622319715 64.9906122704201
"8181" 1636 85.8242959986079 65.226870477002
"8182" 1636.2 89.0851362399737 65.9844726200089
"8183" 1636.4 91.6187675826897 67.3149760969383
"8184" 1636.6 94.0283291759951 69.232930735028
"8185" 1636.8 97.0276565752534 70.8599253327336
"8186" 1637 99.8967457554393 71.7494294863531
"8187" 1637.2 102.764986741668 71.6626407028407
"8188" 1637.4 104.665379926668 70.632409904319
"8189" 1637.6 106.177871555773 69.2537787703516
"8190" 1637.8 107.355675670303 67.7710269445537
"8191" 1638 109.166833001398 65.8601149795537
"8192" 1638.2 111.350278537804 64.6331848733304
"8193" 1638.4 113.884869860346 64.5296771418929
"8194" 1638.6 114.452427570461 64.1100946370397
"8195" 1638.8 114.783719625899 63.1181952656805
"8196" 1639 115.84630191772 61.2573096377711
"8197" 1639.2 117.393817168484 58.7011138032203
"8198" 1639.4 119.276472775462 55.6578191984057
"8199" 1639.6 119.644017240634 55.0788364323973
"8200" 1639.8 119.936737587173 56.2030551906984
"8201" 1640 120.282126507304 57.6613135648357
"8202" 1640.2 120.151031173049 58.941550801001
"8203" 1640.4 120.737163762979 60.8318651978221
"8204" 1640.6 121.471978595055 63.7806875096342
"8205" 1640.8 122.493137368617 66.9845964771091
"8206" 1641 123.62138881809 69.6254423818929
"8207" 1641.2 124.750445945649 70.7559314771534
"8208" 1641.4 123.616343526448 70.2342284946362
"8209" 1641.6 122.537831300327 70.8993836918929
"8210" 1641.8 121.287316162667 72.6339037832006
"8211" 1642 119.752961334725 74.9403687116641
"8212" 1642.2 118.258243803076 78.4190195659637
"8213" 1642.4 116.861886851443 81.1403343089187
"8214" 1642.6 115.003518853068 83.8492740518059
"8215" 1642.8 112.462913500165 85.8204212852679
"8216" 1643 109.515361084388 87.5173592844391
"8217" 1643.2 106.281134510748 88.8854235028139
"8218" 1643.4 102.630379181669 89.5089842492876
"8219" 1643.6 99.4764802737115 89.595303247432
"8220" 1643.8 96.4525533911076 88.6083053484911
"8221" 1644 92.7875093914647 87.9258367895625
"8222" 1644.2 89.5006929964988 86.4240957469383
"8223" 1644.4 86.7788605617218 85.406690817374
"8224" 1644.6 84.4214603020443 85.9585281045565
"8225" 1644.8 82.1494750843792 87.5176128331297
"8226" 1645 79.7417974567436 89.8974417917903
"8227" 1645.2 78.1094508110593 92.7557854712842
"8228" 1645.4 77.2051187802476 96.3078078721297
"8229" 1645.6 77.2306796242564 100.09387204606
"8230" 1645.8 77.5513486061321 103.484211334622
"8231" 1646 77.6780995212654 105.953428224623
"8232" 1646.2 78.1019710026423 106.217730273077
"8233" 1646.4 78.0183943888863 106.195115257851
"8234" 1646.6 77.8463217793971 106.981141602278
"8235" 1646.8 78.4374386398641 109.774886517318
"8236" 1647 78.7601251905627 113.01863786819
"8237" 1647.2 77.9560584608838 113.688824163069
"8238" 1647.4 76.7183514030371 114.501701265209
"8239" 1647.6 74.6886597579343 115.994764988061
"8240" 1647.8 72.0296402775402 116.747583879141
"8241" 1648 68.7538702451647 116.754901145343
"8242" 1648.2 65.1260090085393 116.370524147565
"8243" 1648.4 61.3414541273766 116.032409348303
"8244" 1648.6 57.1168227939849 115.777048452715
"8245" 1648.8 52.9140930481897 114.251606471193
"8246" 1649 49.4680467393897 112.110831182867
"8247" 1649.2 47.2124766211932 109.0034075641
"8248" 1649.4 46.5321059697213 105.01419098284
"8249" 1649.6 46.225375841616 100.974456039288
"8250" 1649.8 46.6519126887953 96.999702755276
"8251" 1650 48.1244173956168 93.2897629862983
"8252" 1650.2 49.5762493063195 89.1649476095956
"8253" 1650.4 51.4824635154897 85.8681940843929
"8254" 1650.6 53.5473332080057 82.666993774884
"8255" 1650.8 56.3802354688311 79.7335077415825
"8256" 1651 59.8631974613397 77.5216036086964
"8257" 1651.2 63.3927458949352 75.045483591711
"8258" 1651.4 67.1693454425806 73.9510521935747
"8259" 1651.6 71.0219607176261 74.1351946192929
"8260" 1651.8 74.1546678323195 74.3149236365415
"8261" 1652 76.4848507115719 72.7852718097321
"8262" 1652.2 77.4519250058729 71.0459433116274
"8263" 1652.4 78.1708943535624 68.6387169308747
"8264" 1652.6 78.2298873763695 66.2559260546176
"8265" 1652.8 79.1176356857261 64.1498110058201
"8266" 1653 80.1092331453195 62.1539487529739
"8267" 1653.2 80.9276006610222 60.3084553957848
"8268" 1653.4 82.5677598242924 58.7934981622712
"8269" 1653.6 84.9585681811165 57.6003463735714
"8270" 1653.8 87.8343767617368 56.9871952094517
"8271" 1654 90.7263137061955 56.7231117874409
"8272" 1654.2 93.7071639506343 56.9315271858214
"8273" 1654.4 96.5957055514063 57.3009367727644
"8274" 1654.6 98.1064702270492 58.5111652232983
"8275" 1654.8 99.1856374906158 59.555767157632
"8276" 1655 99.9001092832004 60.5545293020168
"8277" 1655.2 100.431455763292 60.5839021655145
"8278" 1655.4 101.685924517895 60.7361630187817
"8279" 1655.6 103.168625099526 60.2917769675259
"8280" 1655.8 105.04718551713 59.241099163082
"8281" 1656 105.591840382944 58.8478988992929
"8282" 1656.2 106.892600584898 58.5921581578087
"8283" 1656.4 108.52459561725 58.2826897089112
"8284" 1656.6 110.488314486036 57.0202480984821
"8285" 1656.8 111.642124634072 55.2390051596786
"8286" 1657 112.739572189198 54.823352134745
"8287" 1657.2 114.358279651204 55.8563574524342
"8288" 1657.4 116.286537928616 58.0560438008139
"8289" 1657.6 117.610992744852 60.7316046600454
"8290" 1657.8 117.516792464169 63.9161738268139
"8291" 1658 116.815290393581 66.9095798900433
"8292" 1658.2 116.450798103974 70.7208044189732
"8293" 1658.4 115.469702261379 74.7647898246034
"8294" 1658.6 113.948874786744 79.1342709803801
"8295" 1658.8 112.26867962013 83.2152973834334
"8296" 1659 109.927379102649 87.3696249140357
"8297" 1659.2 106.888265773895 90.9175360393674
"8298" 1659.4 103.108136430251 94.1925056277937
"8299" 1659.6 99.0608372365641 96.7309936392775
"8300" 1659.8 95.0636621380443 99.3093277489507
"8301" 1660 90.9631319338647 101.515378224468
"8302" 1660.2 87.5040886831673 105.099216739057
"8303" 1660.4 83.8616500559511 107.609233659296
"8304" 1660.6 80.8367741124033 110.522197266732
"8305" 1660.8 80.2793180401932 113.62913238972
"8306" 1661 80.5948345938767 114.317519086797
"8307" 1661.2 81.1493287635079 114.792452463711
"8308" 1661.4 81.1854408206517 114.279903751619
"8309" 1661.6 80.4005500192363 113.391915731996
"8310" 1661.8 78.4488803838718 112.12935090938
"8311" 1662 75.9215198745897 110.963739666126
"8312" 1662.2 72.7989772792363 109.804013783919
"8313" 1662.4 69.3249008188609 108.199953404181
"8314" 1662.6 66.6804553868524 105.699573680486
"8315" 1662.8 63.4251952963549 103.809164941875
"8316" 1663 59.153344712825 102.232987223313
"8317" 1663.2 56.0502290837436 100.830471444534
"8318" 1663.4 51.9470768838225 99.5147412551342
"8319" 1663.6 47.4539493571023 98.4882420952626
"8320" 1663.8 44.5872035759147 96.5151585827179
"8321" 1664 44.3886895310492 93.9577214028929
"8322" 1664.2 44.9630391966841 90.418327857657
"8323" 1664.4 46.9353409128352 87.1154984397292
"8324" 1664.6 50.5452786240762 84.3170844623523
"8325" 1664.8 54.2768677553463 82.028091866032
"8326" 1665 58.5918999513742 80.3858535503239
"8327" 1665.2 62.3487117059318 77.7451419945771
"8328" 1665.4 66.3362033713002 75.8141151667876
"8329" 1665.6 70.2712437084736 74.6927714319375
"8330" 1665.8 74.1441997720469 75.01603403935
"8331" 1666 78.0775411694304 74.607342071176
"8332" 1666.2 80.2990922463529 73.1488958471823
"8333" 1666.4 82.3305523040026 71.9781431681589
"8334" 1666.6 85.615268598076 72.0482683778837
"8335" 1666.8 89.4424042569115 72.7194581026146
"8336" 1667 92.9850502620108 74.2418033920771
"8337" 1667.2 94.6643542261289 76.3186192471277
"8338" 1667.4 96.6458076604845 79.1431249584455
"8339" 1667.6 99.1063167315897 82.2901761637204
"8340" 1667.8 101.452319353073 85.3278672529101
"8341" 1668 103.154980473546 88.4986059457798
"8342" 1668.2 105.145701853412 91.6171241485878
"8343" 1668.4 106.737895679774 92.5731483475508
"8344" 1668.6 107.474833864108 92.0274728287232
"8345" 1668.8 108.717854876265 90.6248154891631
"8346" 1669 110.475335610274 88.8183739601823
"8347" 1669.2 112.661362604598 86.8631861765136
"8348" 1669.4 115.321913063598 84.326285809186
"8349" 1669.6 116.803927888035 81.6144077018004
"8350" 1669.8 117.913767252293 78.8690741583505
"8351" 1670 119.045036580698 74.483634783001
"8352" 1670.2 119.976089163226 70.8067334148019
"8353" 1670.4 121.060062428041 67.2004443661318
"8354" 1670.6 122.106119561731 64.5589890658398
"8355" 1670.8 122.807387070515 61.1728417900429
"8356" 1671 121.861024604616 59.313222725156
"8357" 1671.2 120.0442770442 56.0698049381407
"8358" 1671.4 118.287181740193 53.7846411272032
"8359" 1671.6 116.196519304063 50.9186199876823
"8360" 1671.8 113.80269069559 47.6398973529981
"8361" 1672 111.342181624484 43.2079225850508
"8362" 1672.2 109.515677600779 40.2524874748388
"8363" 1672.4 107.180419668941 36.210306129055
"8364" 1672.6 106.93213586742 32.8289215838529
"8365" 1672.8 106.259034700275 30.5955204758071
"8366" 1673 105.165647309917 30.635488634489
"8367" 1673.2 102.545297475984 29.9152218169121
"8368" 1673.4 99.0158218180183 28.6300110260929
"8369" 1673.6 95.6483463871191 26.5962011935399
"8370" 1673.8 92.4373080700021 23.6729346544805
"8371" 1674 89.1222140170619 20.6636313675595
"8372" 1674.2 85.8072906977368 18.6902712991281
"8373" 1674.4 83.668416799325 17.738562202834
"8374" 1674.6 81.4858711202697 15.0497966614929
"8375" 1674.8 80.302641367751 12.3638352414413
"8376" 1675 79.0684075142672 9.3145950736348
"8377" 1675.2 78.3207662706522 8.79872589598661
"8378" 1675.4 79.2626762649618 9.44949140964867
"8379" 1675.6 80.7239718191835 9.02166562523661
"8380" 1675.8 81.9601161787632 9.69690326729081
"8381" 1676 84.5222684128887 9.34700495398564
"8382" 1676.2 87.9287353101381 9.4419892046348
"8383" 1676.4 91.6614774501464 10.3674713435423
"8384" 1676.6 95.2391088522111 11.9344535822424
"8385" 1676.8 98.8119421009721 13.2010830075105
"8386" 1677 101.945271448773 15.0201580269337
"8387" 1677.2 104.829853853472 16.9179941237458
"8388" 1677.4 106.610154964933 19.4139556063214
"8389" 1677.6 108.681374702167 21.7240241823256
"8390" 1677.8 111.371161979397 23.8186776824217
"8391" 1678 114.30946221159 25.6779415722838
"8392" 1678.2 113.66332852869 26.4874733683656
"8393" 1678.4 114.354792691232 28.8055578011039
"8394" 1678.6 115.505883660233 32.1649212175798
"8395" 1678.8 116.404940006731 35.8107559640699
"8396" 1679 118.030927822564 39.306746978945
"8397" 1679.2 120.036630049462 42.4741598979954
"8398" 1679.4 121.131218437745 45.8279990660394
"8399" 1679.6 122.60151114214 49.3283724603179
"8400" 1679.8 124.554915294932 50.9990794388402
"8401" 1680 123.914500309335 50.5163227318929
"8402" 1680.2 123.11517789005 50.8917408347513
"8403" 1680.4 121.938428006509 52.5339703201631
"8404" 1680.6 120.788075342272 55.2067430096201
"8405" 1680.8 119.925802785117 58.6991207534464
"8406" 1681 118.362542159598 62.3244408052722
"8407" 1681.2 117.440109932142 65.786856066235
"8408" 1681.4 117.871835618381 69.5663778302474
"8409" 1681.6 119.001467454555 73.3418366862377
"8410" 1681.8 118.816108907447 77.1871940148214
"8411" 1682 116.850835470852 78.9014624967403
"8412" 1682.2 113.995484207111 81.3601035095711
"8413" 1682.4 110.541161195179 84.3672298999185
"8414" 1682.6 107.198964524705 87.253182490884
"8415" 1682.8 104.506738408616 91.0043931137972
"8416" 1683 101.929758035018 94.875173253876
"8417" 1683.2 100.006161026026 98.899960382457
"8418" 1683.4 99.6696475685718 101.810659620964
"8419" 1683.6 100.81667059809 102.781502167338
"8420" 1683.8 100.924796417236 102.503012207298
"8421" 1684 100.11985976359 101.702631264457
"8422" 1684.2 98.4018606371501 101.508020115177
"8423" 1684.4 95.675606929195 101.041505581919
"8424" 1684.6 92.0521967072687 100.484040921278
"8425" 1684.8 87.7209254178844 100.107900566438
"8426" 1685 83.889597014554 99.6813577171071
"8427" 1685.2 79.9490198175371 100.642560803261
"8428" 1685.4 75.8625421550553 102.325099714005
"8429" 1685.6 71.6773084280897 103.961345539668
"8430" 1685.8 68.0292987651191 106.722827436876
"8431" 1686 65.0989417362846 109.670383967079
"8432" 1686.2 63.4341499546923 113.439223897354
"8433" 1686.4 63.3201854278715 116.147462766166
"8434" 1686.6 63.4280729532018 116.93369221885
"8435" 1686.8 64.0101268757504 119.090763533036
"8436" 1687 64.9439545353544 121.338895256565
"8437" 1687.2 65.8283205142564 123.545824956688
"8438" 1687.4 65.5949190496701 124.15809258308
"8439" 1687.6 64.8857852905455 123.709324208999
"8440" 1687.8 63.9031712494518 123.826153996057
"8441" 1688 62.4667361247897 124.571040658717
"8442" 1688.2 60.9555434640777 124.772832962221
"8443" 1688.4 59.2198676372373 124.346442717336
"8444" 1688.6 56.3474700690897 124.724431411417
"8445" 1688.8 53.0358012893274 124.615849977975
"8446" 1689 50.2511293914945 123.713350572179
"8447" 1689.2 46.5947800011948 123.259442071809
"8448" 1689.4 42.5941406802268 122.724138080312
"8449" 1689.6 40.7199034444397 121.111780425543
"8450" 1689.8 38.5682360494231 118.57815381544
"8451" 1690 36.4680579398462 115.278272506406
"8452" 1690.2 34.2452186156879 112.051100347688
"8453" 1690.4 33.2150978516759 108.133613152445
"8454" 1690.6 32.9198451940064 103.759992038171
"8455" 1690.8 31.8288787359508 99.6019891513651
"8456" 1691 30.8822013900897 95.6306074915508
"8457" 1691.2 29.4382577831692 91.2562514660798
"8458" 1691.4 29.4685755823003 86.8839946552613
"8459" 1691.6 29.9038508244786 82.4851721611706
"8460" 1691.8 31.1454668680118 78.3455122111681
"8461" 1692 33.9629305257732 74.7515952127736
"8462" 1692.2 37.1821840807407 71.8536378429683
"8463" 1692.4 40.5428239938374 69.877893136902
"8464" 1692.6 44.3922693052715 68.4024587242929
"8465" 1692.8 48.054845261817 66.6687404142292
"8466" 1693 51.8245342887897 66.5749320086747
"8467" 1693.2 55.9817340221652 66.5607722493457
"8468" 1693.4 60.0882440227213 67.3323480238929
"8469" 1693.6 63.7895455239201 67.2538641396161
"8470" 1693.8 66.7996325865897 66.5401881547656
"8471" 1694 68.3899616203529 64.6905960442086
"8472" 1694.2 69.4601830455897 64.0364631668287
"8473" 1694.4 71.847767938017 64.615378648202
"8474" 1694.6 74.5792601835627 66.3166380605145
"8475" 1694.8 77.7142801712357 67.9039305408575
"8476" 1695 79.9903974260451 69.5503708404107
"8477" 1695.2 81.9961100203266 71.7877901317613
"8478" 1695.4 84.6701156441076 73.4677403686607
"8479" 1695.6 87.710510701538 75.2263912448239
"8480" 1695.8 90.2183239894359 77.6839377966877
"8481" 1696 93.2236581877519 79.0250633989199
"8482" 1696.2 95.3815460889898 78.7546165868581
"8483" 1696.4 95.5794609107789 78.5636900596226
"8484" 1696.6 96.1262311352889 78.080805058884
"8485" 1696.8 97.7933178037715 77.7103371865383
"8486" 1697 100.337367892138 76.7955899319814
"8487" 1697.2 101.665060412822 75.2046228511339
"8488" 1697.4 102.343653192353 75.2978336885244
"8489" 1697.6 103.768833114788 74.5905188150911
"8490" 1697.8 106.539713083537 74.0560524246362
"8491" 1698 109.610015335463 74.4027222943929
"8492" 1698.2 111.389920114988 75.5205212402911
"8493" 1698.4 112.608937965012 77.1966073742549
"8494" 1698.6 112.566898291107 78.8237304846047
"8495" 1698.8 112.985855028353 79.059313030156
"8496" 1699 114.368201637308 79.6664161616201
"8497" 1699.2 115.414828522865 78.5874441847185
"8498" 1699.4 117.740630824507 76.8763890674341
"8499" 1699.6 119.754952501699 75.2956393398565
"8500" 1699.8 120.777296111308 73.930710706457
"8501" 1700 122.360519252738 71.250548383432
"8502" 1700.2 123.844478452851 68.3991353991363
"8503" 1700.4 125.040899901494 65.5876023167189
"8504" 1700.6 124.50661470341 64.9085930187134
"8505" 1700.8 123.846561455976 62.7622173916324
"8506" 1701 123.386634365825 59.9841689046996
"8507" 1701.2 123.690341137192 56.7056482114504
"8508" 1701.4 123.989695107926 53.4452603632026
"8509" 1701.6 124.278958495377 51.3686232897336
"8510" 1701.8 123.989695107926 51.7372771024504
"8511" 1702 123.715552444374 52.8886080361902
"8512" 1702.2 123.796523092002 53.3489687035399
"8513" 1702.4 123.383411653482 54.0110536228388
"8514" 1702.6 122.876922863966 54.4994346442598
"8515" 1702.8 123.000817946174 55.2479436859371
"8516" 1703 123.027301939536 55.1025114478929
"8517" 1703.2 122.906149928462 55.5472327779292
"8518" 1703.4 122.719565870299 56.0440698888292
"8519" 1703.6 123.150282944497 57.042327963624
"8520" 1703.8 123.7721096569 58.2192747563239
"8521" 1704 124.55600841727 59.907985143483
"8522" 1704.2 125.209237999937 61.2111126715458
"8523" 1704.4 124.771287745285 61.8651965036895
"8524" 1704.6 124.24720795315 62.4430491341342
"8525" 1704.8 123.575842204565 63.4536705147689
"8526" 1705 123.054575894216 65.4380526846755
"8527" 1705.2 122.690683437744 67.9105213876621
"8528" 1705.4 121.787590607949 70.873251562457
"8529" 1705.6 120.440295877981 74.5738735399537
"8530" 1705.8 120.130837574872 78.8598836213031
"8531" 1706 120.431443114697 82.1828638661786
"8532" 1706.2 119.63056312959 83.0655232023929
"8533" 1706.4 117.862371209633 84.939324703145
"8534" 1706.6 115.559212306132 88.2293039530115
"8535" 1706.8 112.724727555624 91.2478970909437
"8536" 1707 109.861599814962 94.650492792959
"8537" 1707.2 107.122237493893 98.3016524271552
"8538" 1707.4 105.103113004256 102.035815914765
"8539" 1707.6 104.790971128459 105.175051581206
"8540" 1707.8 104.826987498744 105.432992741431
"8541" 1708 103.86996898199 104.805331657543
"8542" 1708.2 101.788855210912 104.779905473546
"8543" 1708.4 98.3394914113265 104.883444374709
"8544" 1708.6 94.2386429594844 105.282389153367
"8545" 1708.8 90.1351502824001 105.899822958876
"8546" 1709 85.9984765581282 106.991120959047
"8547" 1709.2 82.6045692418397 109.576241863493
"8548" 1709.4 79.8897985253016 112.154569521579
"8549" 1709.6 76.7844853044996 114.033783391467
"8550" 1709.8 73.9856956302084 113.958599969893
"8551" 1710 71.1377715123484 112.627550945996
"8552" 1710.2 68.4966503605634 109.868577869367
"8553" 1710.4 66.2128445154318 106.234492658735
"8554" 1710.6 64.2109888967519 102.413937233596
"8555" 1710.8 63.8997733561453 97.9777139811151
"8556" 1711 64.7074880171573 93.8131118487848
"8557" 1711.2 66.3742234699475 89.9757782440213
"8558" 1711.4 68.4477917670352 86.132247374102
"8559" 1711.6 70.8930458718021 82.7887509974327
"8560" 1711.8 74.222733618781 80.422925815432
"8561" 1712 77.8252180912158 78.3990207951103
"8562" 1712.2 80.8625421555897 76.7393988551034
"8563" 1712.4 84.1498889633266 75.2274316687613
"8564" 1712.6 87.7786159252861 74.3720112092411
"8565" 1712.8 91.3013685805634 74.4965916540771
"8566" 1713 95.294972621673 74.5230389736706
"8567" 1713.2 99.0961360538129 74.9213983991786
"8568" 1713.4 101.932542493897 76.4981924235339
"8569" 1713.6 104.911765647183 77.68171194053
"8570" 1713.8 107.80628186292 78.13864284248
"8571" 1714 110.118324808995 77.1554684493794
"8572" 1714.2 112.193348719103 75.4235968847037
"8573" 1714.4 114.213616294433 73.3176566307885
"8574" 1714.6 116.070168376154 70.8634520139185
"8575" 1714.8 117.021548756963 68.1679671543505
"8576" 1715 117.82518960384 65.2336395381946
"8577" 1715.2 118.470667978745 61.5798440740825
[truncated: 20,103 more chars]
